# Supplementary material for: High-throughput quantum-mechanics/molecular-mechanics (ONIOM) macromolecular crystallographic refinement with PHENIX/DivCon: the impact of mixed Hamiltonian methods on ligand and protein structure
Source: Acta Crystallogr D Struct Biol. 2018 Oct 29;74(Pt 11):1063–77. doi: 10.1107/S2059798318012913 (PMC6213575; doi:10.1107/S2059798318012913)
Supplement: Supplementary file 2 [file d-74-01063-sup2.gz › results_ONIOM/1YGC-H_refine_001.pdb]

REMARK Date 2017-01-11 Time 22:25:44 EST -0500 (1484191544.50 s)
REMARK PHENIX refinement
REMARK 
REMARK ****************** INPUT FILES AND LABELS ******************************
REMARK Reflections:
REMARK   file name      : 1YGC.sf
REMARK   labels         : ['r1ygcsf,wavelength_id=1,_refln.F_meas_au,_refln.F_meas_sigma_au']
REMARK R-free flags:
REMARK   file name      : 1YGC.sf
REMARK   label          : r1ygcsf,wavelength_id=1,_refln.status
REMARK   test_flag_value: 0
REMARK Model file name(s): 
REMARK   /scratch/oleg/2711296.gondor.quantumbioinc.com/1YGC-H.pdb
REMARK 
REMARK ******************** REFINEMENT SUMMARY: QUICK FACTS *******************
REMARK Start: r_work = 0.1786 r_free = 0.1878 bonds = 0.014 angles = 1.591
REMARK Final: r_work = 0.1632 r_free = 0.1777 bonds = 0.014 angles = 1.840
REMARK ************************************************************************
REMARK 
REMARK ****************** REFINEMENT STATISTICS STEP BY STEP ******************
REMARK leading digit, like 1_, means number of macro-cycle                     
REMARK 0    : statistics at the very beginning when nothing is done yet        
REMARK 1_bss: bulk solvent correction and/or (anisotropic) scaling             
REMARK 1_xyz: refinement of coordinates                                        
REMARK 1_adp: refinement of ADPs (Atomic Displacement Parameters)              
REMARK 1_occ: refinement of occupancies                                        
REMARK ------------------------------------------------------------------------
REMARK  stage       r-work r-free bonds angles b_min b_max b_ave n_water shift
REMARK       0    : 0.2439 0.2435 0.014  1.59   6.4  71.9  21.7 780      0.000
REMARK       1_bss: 0.1786 0.1878 0.014  1.59   6.7  72.1  21.9 780      0.000
REMARK 1_settarget: 0.1786 0.1878 0.014  1.59   6.7  72.1  21.9 780      0.000
REMARK       1_nqh: 0.1786 0.1878 0.014  1.59   6.7  72.1  21.9 780      0.000
REMARK    1_weight: 0.1786 0.1878 0.014  1.59   6.7  72.1  21.9 780      0.000
REMARK    1_checkH: 0.1787 0.1889 0.014  1.59   6.7  72.1  21.9 780      0.394
REMARK    1_xyzrec: 0.1751 0.1892 0.025  2.25   6.7  72.1  21.9 780      0.496
REMARK    1_checkH: 0.1752 0.1893 0.025  2.25   6.7  72.1  21.9 780      0.496
REMARK       1_adp: 0.1727 0.1895 0.025  2.25   8.6  72.2  22.5 780      0.496
REMARK   1_regHadp: 0.1727 0.1895 0.025  2.25   8.6  72.2  22.5 780      0.496
REMARK       1_occ: 0.1695 0.1833 0.025  2.25   8.6  72.2  22.5 780      0.496
REMARK       2_bss: 0.1694 0.1831 0.025  2.25   8.5  72.1  22.4 780      0.496
REMARK 2_settarget: 0.1694 0.1831 0.025  2.25   8.5  72.1  22.4 780      0.496
REMARK 2_updatecdl: 0.1694 0.1831 0.025  2.25   8.5  72.1  22.4 780      0.496
REMARK       2_nqh: 0.1694 0.1831 0.025  2.25   8.5  72.1  22.4 780      0.496
REMARK    2_weight: 0.1694 0.1831 0.025  2.25   8.5  72.1  22.4 780      0.496
REMARK    2_checkH: 0.1694 0.1830 0.025  2.25   8.5  72.1  22.4 780      0.496
REMARK    2_xyzrec: 0.1663 0.1807 0.026  2.24   8.5  72.1  22.4 780      0.500
REMARK    2_checkH: 0.1663 0.1808 0.026  2.24   8.5  72.1  22.4 780      0.500
REMARK       2_adp: 0.1652 0.1787 0.026  2.24   9.1  75.1  22.5 780      0.500
REMARK   2_regHadp: 0.1653 0.1787 0.026  2.24   9.1  75.1  22.5 780      0.500
REMARK       2_occ: 0.1652 0.1786 0.026  2.24   9.1  75.1  22.5 780      0.500
REMARK       3_bss: 0.1651 0.1782 0.026  2.24   8.9  74.9  22.4 780      0.500
REMARK 3_settarget: 0.1651 0.1782 0.026  2.24   8.9  74.9  22.4 780      0.500
REMARK 3_updatecdl: 0.1651 0.1782 0.026  2.24   8.9  74.9  22.4 780      0.500
REMARK       3_nqh: 0.1651 0.1782 0.026  2.24   8.9  74.9  22.4 780      0.500
REMARK    3_weight: 0.1651 0.1782 0.026  2.24   8.9  74.9  22.4 780      0.500
REMARK    3_checkH: 0.1651 0.1782 0.026  2.24   8.9  74.9  22.4 780      0.500
REMARK    3_xyzrec: 0.1637 0.1776 0.026  2.37   8.9  74.9  22.4 780      0.511
REMARK    3_checkH: 0.1637 0.1778 0.026  2.37   8.9  74.9  22.4 780      0.512
REMARK       3_adp: 0.1632 0.1775 0.026  2.37   8.9  80.3  22.7 780      0.512
REMARK   3_regHadp: 0.1632 0.1775 0.026  2.37   8.9  80.3  22.7 780      0.512
REMARK       3_occ: 0.1632 0.1779 0.026  2.37   8.9  80.3  22.7 780      0.512
REMARK         end: 0.1632 0.1777 0.026  2.37   8.7  80.1  22.6 780      0.512
REMARK ------------------------------------------------------------------------
REMARK MODEL CONTENT.
REMARK  ELEMENT        ATOM RECORD COUNT   OCCUPANCY SUM
REMARK        C                     1517         1504.00
REMARK        F                        1            1.00
REMARK        H                     2869         2839.00
REMARK        O                      672          668.00
REMARK        N                      424          417.00
REMARK     Ca2+                        2            1.31
REMARK        S                       28           27.31
REMARK      O1-                       59           48.05
REMARK    TOTAL                     5572         5505.68
REMARK -----------------------------------------------------------------------
REMARK r_free_flags.md5.hexdigest ccc2b1070b703d968847acf0aeb3a72b
REMARK 
REMARK IF THIS FILE IS FOR PDB DEPOSITION: REMOVE ALL FROM THIS LINE UP.
REMARK   3
REMARK   3 REFINEMENT.
REMARK   3   PROGRAM     : PHENIX (1.11.1_2575: ???)
REMARK   3   AUTHORS     : Adams,Afonine,Bunkoczi,Burnley,Chen,Dar,Davis,
REMARK   3               : Draizen,Echols,Gildea,Gros,Grosse-Kunstleve,Headd,
REMARK   3               : Hintze,Hung,Ioerger,Liebschner,McCoy,McKee,Moriarty,
REMARK   3               : Oeffner,Poon,Read,Richardson,Richardson,Sacchettini,
REMARK   3               : Sauter,Sobolev,Storoni,Terwilliger,Williams,Zwart
REMARK   3
REMARK   3  REFINEMENT TARGET : ML
REMARK   3  
REMARK   3  DATA USED IN REFINEMENT.
REMARK   3   RESOLUTION RANGE HIGH (ANGSTROMS) : 2.000   
REMARK   3   RESOLUTION RANGE LOW  (ANGSTROMS) : 29.150  
REMARK   3   MIN(FOBS/SIGMA_FOBS)              : 1.35  
REMARK   3   COMPLETENESS FOR RANGE        (%) : 95.03 
REMARK   3   NUMBER OF REFLECTIONS             : 34940     
REMARK   3   NUMBER OF REFLECTIONS (NON-ANOMALOUS) : 34940     
REMARK   3  
REMARK   3  FIT TO DATA USED IN REFINEMENT.
REMARK   3   R VALUE     (WORKING + TEST SET) : 0.1636
REMARK   3   R VALUE            (WORKING SET) : 0.1632
REMARK   3   FREE R VALUE                     : 0.1777
REMARK   3   FREE R VALUE TEST SET SIZE   (%) : 2.51  
REMARK   3   FREE R VALUE TEST SET COUNT      : 878       
REMARK   3  
REMARK   3  FIT TO DATA USED IN REFINEMENT (IN BINS).
REMARK   3   BIN  RESOLUTION RANGE  COMPL.    NWORK NFREE   RWORK  RFREE  CCWORK CCFREE
REMARK   3     1 29.1534 -  3.6326    0.92     5640   251  0.1462 0.1520   0.946  0.934
REMARK   3     2  3.6326 -  2.8841    0.96     5722   206  0.1706 0.1940   0.929  0.909
REMARK   3     3  2.8841 -  2.5198    0.97     5661   240  0.1776 0.1947   0.916  0.885
REMARK   3     4  2.5198 -  2.2895    0.96     5730    73  0.1695 0.2022   0.923  0.885
REMARK   3     5  2.2895 -  2.1254    0.95     5709    59  0.1648 0.1817   0.926  0.887
REMARK   3     6  2.1254 -  2.0002    0.94     5600    49  0.1659 0.2582   0.926  0.745
REMARK   3  
REMARK   3  BULK SOLVENT MODELLING.
REMARK   3   METHOD USED        : FLAT BULK SOLVENT MODEL
REMARK   3   SOLVENT RADIUS     : 1.11    
REMARK   3   SHRINKAGE RADIUS   : 0.90    
REMARK   3   GRID STEP FACTOR   : 4.00    
REMARK   3  
REMARK   3  ERROR ESTIMATES.
REMARK   3   COORDINATE ERROR (MAXIMUM-LIKELIHOOD BASED)     : 0.14    
REMARK   3   PHASE ERROR (DEGREES, MAXIMUM-LIKELIHOOD BASED) : 19.89   
REMARK   3  
REMARK   3  STRUCTURE FACTORS CALCULATION ALGORITHM : FFT
REMARK   3  
REMARK   3  RESTRAINTS LIBRARY
REMARK   3    GEOSTD + MON.LIB. + CDL v1.2
REMARK   3  
REMARK   3  DEVIATIONS FROM IDEAL VALUES.
REMARK   3                 RMSD     MAX  COUNT
REMARK   3   BOND      :  0.014   1.068   2501
REMARK   3   ANGLE     :  1.840  64.846   3414
REMARK   3   CHIRALITY :  0.110   0.516    369
REMARK   3   PLANARITY :  0.014   0.087    429
REMARK   3   DIHEDRAL  : 15.005 179.274   1455
REMARK   3   MIN NONBONDED DISTANCE : 2.234 
REMARK   3  
REMARK   3  MOLPROBITY STATISTICS.
REMARK   3   ALL-ATOM CLASHSCORE : 1.27
REMARK   3   RAMACHANDRAN PLOT:
REMARK   3     OUTLIERS : 0.00  %
REMARK   3     ALLOWED  : 2.97  %
REMARK   3     FAVORED  : 97.03 %
REMARK   3   ROTAMER OUTLIERS : 1.91 %
REMARK   3   CBETA DEVIATIONS : 0
REMARK   3   PEPTIDE PLANE:
REMARK   3     CIS-PROLINE     : 1
REMARK   3     CIS-GENERAL     : 0
REMARK   3     TWISTED PROLINE : 0
REMARK   3     TWISTED GENERAL : 0
REMARK   3  
REMARK   3  ATOMIC DISPLACEMENT PARAMETERS.
REMARK   3   WILSON B : 17.93
REMARK   3   RMS(B_ISO_OR_EQUIVALENT_BONDED) : 4.19
REMARK   3   ATOMS          NUMBER OF ATOMS
REMARK   3                    ISO.  ANISO. 
REMARK   3    ALL         :   5572       0
REMARK   3    ALL (NO H)  :   2703       0
REMARK   3    SOLVENT     :    260       0
REMARK   3    NON-SOLVENT :   2443       0
REMARK   3    HYDROGENS   :   2869       0
REMARK   3
REMARK   3
REMARK   3   OTHER REFINEMENT REMARKS:
REMARK   3   XRAY REFINEMENT USING QUANTUM MECHANICAL FUNCTIONAL
REMARK   3   PROGRAM      :QuantumBio DivCon 6 build-7.1.1-b4015.17
REMARK   3   AUTHORS      :BORBULEVYCH O.Y., PLUMLEY J., 
REMARK   3                :MARTIN, R.I., WESTERHOFF L.M. 
REMARK   3
REMARK   3   REFERENCE     :BORBULEVYCH O.Y., PLUMLEY J.A.,
REMARK   3                 :MARTIN, R.I., MERZ, K.M.,  WESTERHOFF L.M.
REMARK   3                 :ACTA CRYSTLLOGRAPHICA SECTION D, 2014, 
REMARK   3                 :V. D70, pp. 1233-1247
REMARK   3   QM METHOD(HAMILTONIAN): PM6 AMBERFF14
REMARK   3   REGION QM REFINEMENT: 
REMARK   3      MAIN/BUFFER QM REGION RADII (A): 3.0 / 0.0
REMARK   3      LIGAND / STRAIN ENERGY: 905_H_1 / 17.62 KCAL/MOLE
REMARK   3
HELIX    1   1 ALA H   56  PHE H   59  5               Generated by MOE    4
HELIX    2   2 TRP H   61  ASN H   63  5               Generated by MOE    3
HELIX    3   3 ARG H  126  ARG H  129B 1               Generated by MOE    6
HELIX    4   4 LEU H  129D PHE H  129F 5               Generated by MOE    3
HELIX    5   5 THR H  165  GLN H  170A 1               Generated by MOE    7
HELIX    6   6 LYS H  192  ASP H  194  5               Generated by MOE    3
HELIX    7   7 VAL H  231  TYR H  234  5               Generated by MOE    4
HELIX    8   8 ILE H  235  MET H  242  1               Generated by MOE    8
HELIX    9   9 GLU L   94  GLY L   97  5               Generated by MOE    4
SHEET    1       LYS H  20  VAL H  21                  Generated by MOE
SHEET    2       GLN H  30  VAL H  35                  Generated by MOE
SHEET    3       ALA H  39  LEU H  46                  Generated by MOE
SHEET    4       TRP H  51  SER H  54                  Generated by MOE
SHEET    5       LEU H  64  LEU H  68                  Generated by MOE
SHEET    6       GLN H  81  GLN H  87                  Generated by MOE
SHEET    7       VAL H  88  PRO H  91                  Generated by MOE
SHEET    8       ALA H 104  LEU H 108                  Generated by MOE
SHEET    9       PHE H 135  GLY H 140                  Generated by MOE
SHEET   10       MET H 156  LEU H 163                  Generated by MOE
SHEET   11       MET H 180  ALA H 183                  Generated by MOE
SHEET   12       PRO H 198  TYR H 203                  Generated by MOE
SHEET   13       THR H 206  TRP H 207                  Generated by MOE
SHEET   14       TYR H 208  TYR H 208                  Generated by MOE
SHEET   15       LEU H 209  TRP H 215                  Generated by MOE
SHEET   16       GLY H 226  ARG H 230                  Generated by MOE
SHEET   17       LEU H 251  ALA H 254                  Generated by MOE
SHEET   18       TYR L 101  ASP L 104                  Generated by MOE
SHEET   19       ARG L 110  ARG L 113                  Generated by MOE
SHEET   20       TYR L 118  LEU L 120                  Generated by MOE
SHEET   21       CYS L 127  PRO L 129                  Generated by MOE
SSBOND   1 CYS H   22    CYS H   27 
SSBOND   2 CYS H   42    CYS H   58 
SSBOND   3 CYS H  122    CYS L  135 
SSBOND   4 CYS H  168    CYS H  182 
SSBOND   5 CYS H  191    CYS H  220 
SSBOND   6 CYS L   91    CYS L  102 
SSBOND   7 CYS L   98    CYS L  112 
SSBOND   8 CYS L  114    CYS L  127 
CRYST1   95.220   95.220  116.320  90.00  90.00  90.00 P 41 21 2
SCALE1      0.010502  0.000000  0.000000        0.00000
SCALE2      0.000000  0.010502  0.000000        0.00000
SCALE3      0.000000  0.000000  0.008597        0.00000
ATOM      1  N   ILE H  16      12.179  28.942  29.827  1.00 14.36           N1+
ATOM      2  CA  ILE H  16      13.301  28.793  28.871  1.00 13.60           C
ATOM      3  C   ILE H  16      12.712  28.359  27.530  1.00 17.46           C
ATOM      4  O   ILE H  16      11.985  27.370  27.497  1.00 15.57           O
ATOM      5  CB  ILE H  16      14.316  27.743  29.386  1.00 14.17           C
ATOM      6  CG1 ILE H  16      14.942  28.078  30.760  1.00 16.32           C
ATOM      7  CG2 ILE H  16      15.439  27.438  28.379  1.00 13.35           C
ATOM      8  CD1 ILE H  16      15.835  29.330  30.730  1.00 15.80           C
ATOM      9  H1  ILE H  16      12.152  28.136  30.436  1.00 17.26           H
ATOM     10  H2  ILE H  16      11.298  28.996  29.331  1.00 17.26           H
ATOM     11  H3  ILE H  16      12.306  29.766  30.401  1.00 17.26           H
ATOM     12  HA  ILE H  16      13.801  29.753  28.737  1.00 16.35           H
ATOM     13  HB  ILE H  16      13.752  26.820  29.504  1.00 17.04           H
ATOM     14 HG12 ILE H  16      15.549  27.230  31.077  1.00 19.62           H
ATOM     15 HG13 ILE H  16      14.159  28.207  31.505  1.00 19.62           H
ATOM     16 HG21 ILE H  16      15.037  26.915  27.511  1.00 16.06           H
ATOM     17 HG22 ILE H  16      15.911  28.364  28.046  1.00 16.06           H
ATOM     18 HG23 ILE H  16      16.184  26.795  28.846  1.00 16.06           H
ATOM     19 HD11 ILE H  16      16.702  29.158  30.095  1.00 18.99           H
ATOM     20 HD12 ILE H  16      15.284  30.190  30.360  1.00 18.99           H
ATOM     21 HD13 ILE H  16      16.186  29.544  31.741  1.00 18.99           H
ATOM     22  N   VAL H  17      13.028  29.078  26.457  1.00 14.88           N
ATOM     23  CA  VAL H  17      12.603  28.781  25.092  1.00 16.81           C
ATOM     24  C   VAL H  17      13.769  28.106  24.365  1.00 18.48           C
ATOM     25  O   VAL H  17      14.883  28.619  24.381  1.00 19.78           O
ATOM     26  CB  VAL H  17      12.192  30.082  24.372  1.00 15.99           C
ATOM     27  CG1 VAL H  17      11.611  29.772  22.982  1.00 19.08           C
ATOM     28  CG2 VAL H  17      11.159  30.924  25.136  1.00 17.95           C
ATOM     29  H   VAL H  17      13.645  29.868  26.572  1.00 17.89           H
ATOM     30  HA  VAL H  17      11.750  28.108  25.113  1.00 20.20           H
ATOM     31  HB  VAL H  17      13.080  30.700  24.239  1.00 19.22           H
ATOM     32 HG11 VAL H  17      11.386  30.704  22.463  1.00 22.93           H
ATOM     33 HG12 VAL H  17      12.332  29.218  22.383  1.00 22.93           H
ATOM     34 HG13 VAL H  17      10.695  29.191  23.076  1.00 22.93           H
ATOM     35 HG21 VAL H  17      10.890  31.804  24.551  1.00 21.58           H
ATOM     36 HG22 VAL H  17      10.266  30.336  25.333  1.00 21.58           H
ATOM     37 HG23 VAL H  17      11.575  31.266  26.083  1.00 21.58           H
ATOM     38  N   GLY H  18      13.521  26.968  23.716  1.00 17.10           N
ATOM     39  CA  GLY H  18      14.481  26.325  22.818  1.00 19.34           C
ATOM     40  C   GLY H  18      15.621  25.592  23.525  1.00 22.28           C
ATOM     41  O   GLY H  18      16.645  25.299  22.912  1.00 20.15           O
ATOM     42  H   GLY H  18      12.589  26.580  23.763  1.00 20.56           H
ATOM     43  HA2 GLY H  18      13.949  25.614  22.187  1.00 23.24           H
ATOM     44  HA3 GLY H  18      14.926  27.095  22.192  1.00 23.24           H
ATOM     45  N   GLY H  19      15.460  25.292  24.808  1.00 20.50           N
ATOM     46  CA  GLY H  19      16.450  24.599  25.613  1.00 20.79           C
ATOM     47  C   GLY H  19      16.057  23.138  25.728  1.00 22.38           C
ATOM     48  O   GLY H  19      15.364  22.591  24.877  1.00 16.54           O
ATOM     49  H   GLY H  19      14.585  25.529  25.253  1.00 24.64           H
ATOM     50  HA2 GLY H  19      17.444  24.678  25.171  1.00 24.99           H
ATOM     51  HA3 GLY H  19      16.455  25.039  26.609  1.00 24.99           H
ATOM     52  N   LYS H  20      16.480  22.487  26.809  1.00 19.81           N
ATOM     53  CA  LYS H  20      16.127  21.098  27.116  1.00 18.58           C
ATOM     54  C   LYS H  20      15.998  20.900  28.621  1.00 18.31           C
ATOM     55  O   LYS H  20      16.416  21.767  29.382  1.00 17.00           O
ATOM     56  CB  LYS H  20      17.192  20.160  26.517  1.00 24.61           C
ATOM     57  CG  LYS H  20      18.592  20.306  27.128  1.00 29.56           C
ATOM     58  CD  LYS H  20      19.671  19.437  26.445  1.00 43.38           C
ATOM     59  CE  LYS H  20      20.200  19.959  25.093  1.00 54.67           C
ATOM     60  NZ  LYS H  20      19.193  19.939  24.012  1.00 58.48           N1+
ATOM     61  H   LYS H  20      17.040  22.986  27.491  1.00 23.81           H
ATOM     62  HA  LYS H  20      15.159  20.861  26.671  1.00 22.33           H
ATOM     63  HB2 LYS H  20      16.870  19.131  26.679  1.00 29.57           H
ATOM     64  HB3 LYS H  20      17.215  20.339  25.447  1.00 29.57           H
ATOM     65  HG2 LYS H  20      18.906  21.348  27.058  1.00 35.51           H
ATOM     66  HG3 LYS H  20      18.559  20.039  28.186  1.00 35.51           H
ATOM     67  HD2 LYS H  20      20.517  19.354  27.131  1.00 52.09           H
ATOM     68  HD3 LYS H  20      19.276  18.430  26.301  1.00 52.09           H
ATOM     69  HE2 LYS H  20      20.502  20.997  25.247  1.00 65.64           H
ATOM     70  HE3 LYS H  20      21.083  19.391  24.789  1.00 65.64           H
ATOM     71  HZ1 LYS H  20      19.646  20.026  23.115  1.00 70.21           H
ATOM     72  HZ2 LYS H  20      18.679  19.070  24.051  1.00 70.21           H
ATOM     73  HZ3 LYS H  20      18.547  20.706  24.142  1.00 70.21           H
ATOM     74  N   VAL H  21      15.422  19.779  29.053  1.00 15.16           N
ATOM     75  CA  VAL H  21      15.338  19.446  30.474  1.00 19.06           C
ATOM     76  C   VAL H  21      16.765  19.376  31.026  1.00 22.09           C
ATOM     77  O   VAL H  21      17.623  18.730  30.419  1.00 17.96           O
ATOM     78  CB  VAL H  21      14.587  18.121  30.676  1.00 18.79           C
ATOM     79  CG1 VAL H  21      14.634  17.654  32.139  1.00 20.04           C
ATOM     80  CG2 VAL H  21      13.110  18.274  30.282  1.00 20.33           C
ATOM     81  H   VAL H  21      15.107  19.093  28.386  1.00 18.23           H
ATOM     82  HA  VAL H  21      14.784  20.232  30.987  1.00 22.91           H
ATOM     83  HB  VAL H  21      15.052  17.355  30.053  1.00 22.58           H
ATOM     84 HG11 VAL H  21      14.041  16.748  32.267  1.00 24.09           H
ATOM     85 HG12 VAL H  21      15.657  17.424  32.430  1.00 24.09           H
ATOM     86 HG13 VAL H  21      14.237  18.434  32.789  1.00 24.09           H
ATOM     87 HG21 VAL H  21      12.599  17.318  30.391  1.00 24.44           H
ATOM     88 HG22 VAL H  21      12.628  19.000  30.938  1.00 24.44           H
ATOM     89 HG23 VAL H  21      13.025  18.607  29.249  1.00 24.44           H
ATOM     90  N   CYS H  22      17.023  20.067  32.142  1.00 17.62           N
ATOM     91  CA  CYS H  22      18.244  19.888  32.921  1.00 15.91           C
ATOM     92  C   CYS H  22      18.109  18.526  33.582  1.00 14.47           C
ATOM     93  O   CYS H  22      17.191  18.368  34.385  1.00 16.20           O
ATOM     94  CB  CYS H  22      18.371  20.992  33.988  1.00 12.72           C
ATOM     95  SG  CYS H  22      20.049  20.832  34.669  1.00 17.19           S
ATOM     96  H   CYS H  22      16.274  20.583  32.580  1.00 21.19           H
ATOM     97  HA  CYS H  22      19.106  19.937  32.256  1.00 19.13           H
ATOM     98  HB2 CYS H  22      18.262  21.969  33.524  1.00 15.30           H
ATOM     99  HB3 CYS H  22      17.622  20.877  34.769  1.00 15.30           H
ATOM    100  N   PRO H  23      18.928  17.512  33.254  1.00 16.95           N
ATOM    101  CA  PRO H  23      18.775  16.213  33.898  1.00 17.92           C
ATOM    102  C   PRO H  23      18.831  16.392  35.421  1.00 23.27           C
ATOM    103  O   PRO H  23      19.655  17.177  35.907  1.00 17.60           O
ATOM    104  CB  PRO H  23      19.979  15.399  33.405  1.00 20.70           C
ATOM    105  CG  PRO H  23      20.319  16.045  32.069  1.00 20.62           C
ATOM    106  CD  PRO H  23      20.073  17.524  32.357  1.00 18.78           C
ATOM    107  HA  PRO H  23      17.864  15.724  33.552  1.00 21.54           H
ATOM    108  HB2 PRO H  23      20.809  15.574  34.084  1.00 24.87           H
ATOM    109  HB3 PRO H  23      19.793  14.329  33.327  1.00 24.87           H
ATOM    110  HG2 PRO H  23      21.367  15.893  31.807  1.00 24.78           H
ATOM    111  HG3 PRO H  23      19.661  15.663  31.287  1.00 24.78           H
ATOM    112  HD2 PRO H  23      20.936  17.957  32.862  1.00 22.58           H
ATOM    113  HD3 PRO H  23      19.854  18.026  31.416  1.00 22.58           H
ATOM    114  N   LYS H  24      17.929  15.725  36.153  1.00 16.77           N
ATOM    115  CA  LYS H  24      17.779  15.898  37.592  1.00 16.73           C
ATOM    116  C   LYS H  24      19.128  15.816  38.301  1.00 17.87           C
ATOM    117  O   LYS H  24      19.857  14.833  38.164  1.00 15.84           O
ATOM    118  CB  LYS H  24      16.811  14.847  38.111  1.00 16.09           C
ATOM    119  CG  LYS H  24      16.515  14.970  39.614  1.00 15.53           C
ATOM    120  CD  LYS H  24      16.394  13.607  40.285  1.00 25.81           C
ATOM    121  CE  LYS H  24      15.457  13.543  41.450  1.00 23.05           C
ATOM    122  NZ  LYS H  24      15.649  14.586  42.454  1.00 18.18           N1+
ATOM    123  H   LYS H  24      17.256  15.137  35.683  1.00 20.16           H
ATOM    124  HA  LYS H  24      17.340  16.877  37.784  1.00 20.11           H
ATOM    125  HB2 LYS H  24      15.867  14.961  37.574  1.00 19.34           H
ATOM    126  HB3 LYS H  24      17.208  13.855  37.883  1.00 19.34           H
ATOM    127  HG2 LYS H  24      17.346  15.465  40.108  1.00 18.68           H
ATOM    128  HG3 LYS H  24      15.625  15.576  39.781  1.00 18.68           H
ATOM    129  HD2 LYS H  24      16.054  12.866  39.561  1.00 31.00           H
ATOM    130  HD3 LYS H  24      17.370  13.304  40.657  1.00 31.00           H
ATOM    131  HE2 LYS H  24      14.433  13.564  41.079  1.00 27.69           H
ATOM    132  HE3 LYS H  24      15.636  12.587  41.943  1.00 27.69           H
ATOM    133  HZ1 LYS H  24      14.779  14.732  42.953  1.00 21.85           H
ATOM    134  HZ2 LYS H  24      16.342  14.284  43.127  1.00 21.85           H
ATOM    135  HZ3 LYS H  24      15.925  15.454  42.021  1.00 21.85           H
ATOM    136  N   GLY H  25      19.460  16.862  39.057  1.00 16.57           N
ATOM    137  CA  GLY H  25      20.717  16.943  39.799  1.00 17.52           C
ATOM    138  C   GLY H  25      21.824  17.667  39.040  1.00 17.40           C
ATOM    139  O   GLY H  25      22.839  17.978  39.655  1.00 15.64           O
ATOM    140  H   GLY H  25      18.834  17.652  39.110  1.00 19.92           H
ATOM    141  HA2 GLY H  25      20.542  17.491  40.721  1.00 21.06           H
ATOM    142  HA3 GLY H  25      21.065  15.943  40.057  1.00 21.06           H
ATOM    143  N   GLU H  26      21.673  17.955  37.740  1.00 15.41           N
ATOM    144  CA  GLU H  26      22.701  18.658  36.974  1.00 17.05           C
ATOM    145  C   GLU H  26      22.652  20.187  37.065  1.00 18.55           C
ATOM    146  O   GLU H  26      23.581  20.838  36.605  1.00 14.34           O
ATOM    147  CB  GLU H  26      22.745  18.198  35.513  1.00 19.15           C
ATOM    148  CG  GLU H  26      23.138  16.733  35.371  1.00 19.86           C
ATOM    149  CD  GLU H  26      23.471  16.326  33.930  1.00 21.76           C
ATOM    150  OE1 GLU H  26      23.664  17.208  33.064  1.00 23.60           O
ATOM    151  OE2 GLU H  26      23.498  15.107  33.720  1.00 23.34           O1-
ATOM    152  H   GLU H  26      20.842  17.648  37.258  1.00 18.52           H
ATOM    153  HA  GLU H  26      23.658  18.369  37.396  1.00 20.49           H
ATOM    154  HB2 GLU H  26      21.773  18.350  35.049  1.00 23.02           H
ATOM    155  HB3 GLU H  26      23.473  18.810  34.982  1.00 23.02           H
ATOM    156  HG2 GLU H  26      24.008  16.513  35.990  1.00 23.87           H
ATOM    157  HG3 GLU H  26      22.347  16.085  35.741  1.00 23.87           H
ATOM    158  N   CYS H  27      21.607  20.774  37.671  1.00 14.25           N
ATOM    159  CA  CYS H  27      21.444  22.208  37.909  1.00 16.58           C
ATOM    160  C   CYS H  27      21.266  22.411  39.428  1.00 13.06           C
ATOM    161  O   CYS H  27      20.273  23.014  39.822  1.00 13.68           O
ATOM    162  CB  CYS H  27      20.213  22.718  37.101  1.00 16.03           C
ATOM    163  SG  CYS H  27      20.564  22.725  35.330  1.00 18.03           S
ATOM    164  H   CYS H  27      20.904  20.169  38.080  1.00 17.14           H
ATOM    165  HA  CYS H  27      22.331  22.764  37.602  1.00 19.93           H
ATOM    166  HB2 CYS H  27      19.359  22.073  37.296  1.00 19.27           H
ATOM    167  HB3 CYS H  27      19.954  23.722  37.415  1.00 19.27           H
ATOM    168  N   PRO H  28      22.159  21.893  40.303  1.00 13.52           N
ATOM    169  CA  PRO H  28      21.820  21.689  41.708  1.00 13.69           C
ATOM    170  C   PRO H  28      21.760  22.991  42.529  1.00 11.67           C
ATOM    171  O   PRO H  28      21.343  22.978  43.679  1.00 10.36           O
ATOM    172  CB  PRO H  28      22.917  20.749  42.214  1.00 13.61           C
ATOM    173  CG  PRO H  28      24.130  21.108  41.348  1.00 13.86           C
ATOM    174  CD  PRO H  28      23.478  21.348  39.995  1.00 13.53           C
ATOM    175  HA  PRO H  28      20.888  21.130  41.797  1.00 16.46           H
ATOM    176  HB2 PRO H  28      23.117  20.812  43.282  1.00 16.37           H
ATOM    177  HB3 PRO H  28      22.605  19.734  41.964  1.00 16.37           H
ATOM    178  HG2 PRO H  28      24.618  22.002  41.728  1.00 16.67           H
ATOM    179  HG3 PRO H  28      24.829  20.277  41.274  1.00 16.67           H
ATOM    180  HD2 PRO H  28      24.086  22.047  39.420  1.00 16.27           H
ATOM    181  HD3 PRO H  28      23.382  20.386  39.505  1.00 16.27           H
ATOM    182  N   TRP H  29      22.198  24.104  41.957  1.00 10.98           N
ATOM    183  CA  TRP H  29      22.159  25.440  42.550  1.00 13.50           C
ATOM    184  C   TRP H  29      20.897  26.195  42.200  1.00 12.01           C
ATOM    185  O   TRP H  29      20.696  27.288  42.716  1.00 11.00           O
ATOM    186  CB  TRP H  29      23.385  26.248  42.121  1.00 11.42           C
ATOM    187  CG  TRP H  29      23.862  25.962  40.744  1.00 14.29           C
ATOM    188  CD1 TRP H  29      23.330  26.401  39.588  1.00 13.70           C
ATOM    189  CD2 TRP H  29      25.009  25.144  40.386  1.00 15.88           C
ATOM    190  NE1 TRP H  29      24.066  25.901  38.541  1.00 15.98           N
ATOM    191  CE2 TRP H  29      25.099  25.101  38.976  1.00 15.97           C
ATOM    192  CE3 TRP H  29      25.965  24.428  41.148  1.00 18.20           C
ATOM    193  CZ2 TRP H  29      26.103  24.377  38.329  1.00 17.04           C
ATOM    194  CZ3 TRP H  29      26.981  23.691  40.508  1.00 16.90           C
ATOM    195  CH2 TRP H  29      27.050  23.686  39.105  1.00 16.50           C
ATOM    196  H   TRP H  29      22.576  24.032  41.024  1.00 13.22           H
ATOM    197  HA  TRP H  29      22.184  25.354  43.636  1.00 16.23           H
ATOM    198  HB2 TRP H  29      23.181  27.315  42.218  1.00 13.75           H
ATOM    199  HB3 TRP H  29      24.197  26.022  42.802  1.00 13.75           H
ATOM    200  HD1 TRP H  29      22.459  27.032  39.502  1.00 16.47           H
ATOM    201  HE1 TRP H  29      23.847  26.093  37.575  1.00 19.21           H
ATOM    202  HE3 TRP H  29      25.914  24.436  42.227  1.00 21.88           H
ATOM    203  HZ2 TRP H  29      26.142  24.342  37.251  1.00 20.48           H
ATOM    204  HZ3 TRP H  29      27.695  23.131  41.094  1.00 20.32           H
ATOM    205  HH2 TRP H  29      27.831  23.122  38.617  1.00 19.84           H
ATOM    206  N   GLN H  30      20.053  25.655  41.309  1.00 10.95           N
ATOM    207  CA  GLN H  30      18.801  26.309  40.943  1.00 11.65           C
ATOM    208  C   GLN H  30      17.857  26.394  42.144  1.00  9.28           C
ATOM    209  O   GLN H  30      17.640  25.413  42.845  1.00 11.93           O
ATOM    210  CB  GLN H  30      18.140  25.537  39.792  1.00 12.32           C
ATOM    211  CG  GLN H  30      16.780  26.125  39.393  1.00 12.77           C
ATOM    212  CD  GLN H  30      16.884  27.408  38.584  1.00 11.67           C
ATOM    213  OE1 GLN H  30      17.637  27.481  37.621  1.00 13.75           O
ATOM    214  NE2 GLN H  30      16.085  28.416  38.909  1.00 11.02           N
ATOM    215  H   GLN H  30      20.256  24.748  40.911  1.00 13.17           H
ATOM    216  HA  GLN H  30      19.034  27.311  40.586  1.00 14.02           H
ATOM    217  HB2 GLN H  30      18.805  25.541  38.930  1.00 14.83           H
ATOM    218  HB3 GLN H  30      17.992  24.502  40.097  1.00 14.83           H
ATOM    219  HG2 GLN H  30      16.342  25.383  38.735  1.00 15.36           H
ATOM    220  HG3 GLN H  30      16.117  26.245  40.244  1.00 15.36           H
ATOM    221 HE21 GLN H  30      15.475  28.341  39.711  1.00 13.26           H
ATOM    222 HE22 GLN H  30      16.086  29.248  38.338  1.00 13.26           H
ATOM    223  N   VAL H  31      17.271  27.569  42.347  1.00 10.42           N
ATOM    224  CA  VAL H  31      16.264  27.832  43.367  1.00 10.05           C
ATOM    225  C   VAL H  31      14.950  28.142  42.659  1.00 10.02           C
ATOM    226  O   VAL H  31      14.933  28.807  41.628  1.00 11.97           O
ATOM    227  CB  VAL H  31      16.723  29.000  44.260  1.00 10.22           C
ATOM    228  CG1 VAL H  31      15.728  29.251  45.399  1.00 12.43           C
ATOM    229  CG2 VAL H  31      18.128  28.775  44.865  1.00 11.58           C
ATOM    230  H   VAL H  31      17.534  28.345  41.753  1.00 12.54           H
ATOM    231  HA  VAL H  31      16.133  26.956  44.001  1.00 12.09           H
ATOM    232  HB  VAL H  31      16.748  29.903  43.660  1.00 12.31           H
ATOM    233 HG11 VAL H  31      16.099  30.047  46.043  1.00 14.95           H
ATOM    234 HG12 VAL H  31      14.760  29.563  45.008  1.00 14.95           H
ATOM    235 HG13 VAL H  31      15.605  28.339  45.984  1.00 14.95           H
ATOM    236 HG21 VAL H  31      18.434  29.654  45.425  1.00 13.93           H
ATOM    237 HG22 VAL H  31      18.102  27.926  45.533  1.00 13.93           H
ATOM    238 HG23 VAL H  31      18.864  28.604  44.085  1.00 13.93           H
ATOM    239  N   LEU H  32      13.845  27.663  43.222  1.00 11.87           N
ATOM    240  CA  LEU H  32      12.490  28.047  42.872  1.00 12.51           C
ATOM    241  C   LEU H  32      11.953  28.909  44.007  1.00 12.04           C
ATOM    242  O   LEU H  32      11.951  28.491  45.156  1.00 13.17           O
ATOM    243  CB  LEU H  32      11.638  26.771  42.705  1.00 13.82           C
ATOM    244  CG  LEU H  32      10.160  27.029  42.437  1.00 15.09           C
ATOM    245  CD1 LEU H  32       9.937  27.807  41.151  1.00 14.52           C
ATOM    246  CD2 LEU H  32       9.437  25.686  42.327  1.00 18.38           C
ATOM    247  H   LEU H  32      13.941  27.042  44.015  1.00 14.29           H
ATOM    248  HA  LEU H  32      12.498  28.606  41.937  1.00 15.05           H
ATOM    249  HB2 LEU H  32      12.037  26.172  41.891  1.00 16.63           H
ATOM    250  HB3 LEU H  32      11.727  26.176  43.609  1.00 16.63           H
ATOM    251  HG  LEU H  32       9.738  27.587  43.272  1.00 18.14           H
ATOM    252 HD11 LEU H  32       8.865  27.863  40.999  1.00 17.46           H
ATOM    253 HD12 LEU H  32      10.331  28.817  41.230  1.00 17.46           H
ATOM    254 HD13 LEU H  32      10.396  27.287  40.309  1.00 17.46           H
ATOM    255 HD21 LEU H  32       8.385  25.839  42.091  1.00 22.10           H
ATOM    256 HD22 LEU H  32       9.900  25.101  41.532  1.00 22.10           H
ATOM    257 HD23 LEU H  32       9.515  25.138  43.268  1.00 22.10           H
ATOM    258  N   LEU H  33      11.497  30.110  43.685  1.00 11.80           N
ATOM    259  CA  LEU H  33      10.853  31.003  44.631  1.00 11.65           C
ATOM    260  C   LEU H  33       9.357  30.907  44.406  1.00 15.81           C
ATOM    261  O   LEU H  33       8.896  30.981  43.271  1.00 13.32           O
ATOM    262  CB  LEU H  33      11.328  32.450  44.441  1.00 12.32           C
ATOM    263  CG  LEU H  33      12.840  32.680  44.709  1.00 12.45           C
ATOM    264  CD1 LEU H  33      13.181  34.147  44.471  1.00 12.83           C
ATOM    265  CD2 LEU H  33      13.257  32.347  46.152  1.00 12.11           C
ATOM    266  H   LEU H  33      11.520  30.395  42.714  1.00 14.20           H
ATOM    267  HA  LEU H  33      11.088  30.696  45.646  1.00 14.02           H
ATOM    268  HB2 LEU H  33      11.089  32.764  43.426  1.00 14.82           H
ATOM    269  HB3 LEU H  33      10.757  33.081  45.123  1.00 14.82           H
ATOM    270  HG  LEU H  33      13.424  32.072  44.017  1.00 14.97           H
ATOM    271 HD11 LEU H  33      14.241  34.329  44.658  1.00 15.43           H
ATOM    272 HD12 LEU H  33      12.958  34.415  43.437  1.00 15.43           H
ATOM    273 HD13 LEU H  33      12.587  34.766  45.143  1.00 15.43           H
ATOM    274 HD21 LEU H  33      14.314  32.570  46.293  1.00 14.57           H
ATOM    275 HD22 LEU H  33      12.671  32.936  46.860  1.00 14.57           H
ATOM    276 HD23 LEU H  33      13.106  31.288  46.348  1.00 14.57           H
ATOM    277  N   LEU H  34       8.629  30.751  45.504  1.00 14.55           N
ATOM    278  CA  LEU H  34       7.178  30.591  45.561  1.00 16.73           C
ATOM    279  C   LEU H  34       6.587  31.703  46.422  1.00 19.19           C
ATOM    280  O   LEU H  34       7.160  32.023  47.457  1.00 15.58           O
ATOM    281  CB  LEU H  34       6.845  29.243  46.226  1.00 14.62           C
ATOM    282  CG  LEU H  34       7.384  28.002  45.493  1.00 11.91           C
ATOM    283  CD1 LEU H  34       6.984  26.748  46.277  1.00 16.92           C
ATOM    284  CD2 LEU H  34       6.801  27.924  44.095  1.00 12.69           C
ATOM    285  H   LEU H  34       9.123  30.669  46.382  1.00 17.49           H
ATOM    286  HA  LEU H  34       6.761  30.619  44.562  1.00 20.11           H
ATOM    287  HB2 LEU H  34       7.257  29.248  47.233  1.00 17.58           H
ATOM    288  HB3 LEU H  34       5.760  29.157  46.312  1.00 17.58           H
ATOM    289  HG  LEU H  34       8.472  28.059  45.429  1.00 14.32           H
ATOM    290 HD11 LEU H  34       7.360  25.861  45.762  1.00 20.34           H
ATOM    291 HD12 LEU H  34       7.413  26.787  47.280  1.00 20.34           H
ATOM    292 HD13 LEU H  34       5.898  26.673  46.352  1.00 20.34           H
ATOM    293 HD21 LEU H  34       7.028  26.954  43.655  1.00 15.26           H
ATOM    294 HD22 LEU H  34       5.720  28.056  44.131  1.00 15.26           H
ATOM    295 HD23 LEU H  34       7.249  28.695  43.473  1.00 15.26           H
ATOM    296  N   VAL H  35       5.411  32.229  46.060  1.00 16.78           N
ATOM    297  CA  VAL H  35       4.616  33.121  46.912  1.00 15.36           C
ATOM    298  C   VAL H  35       3.213  32.547  47.013  1.00 17.60           C
ATOM    299  O   VAL H  35       2.588  32.334  45.976  1.00 16.86           O
ATOM    300  CB  VAL H  35       4.601  34.554  46.365  1.00 16.21           C
ATOM    301  CG1 VAL H  35       3.709  35.453  47.245  1.00 26.67           C
ATOM    302  CG2 VAL H  35       6.009  35.138  46.352  1.00 22.09           C
ATOM    303  H   VAL H  35       4.977  31.897  45.211  1.00 20.18           H
ATOM    304  HA  VAL H  35       5.049  33.155  47.904  1.00 18.47           H
ATOM    305  HB  VAL H  35       4.209  34.554  45.346  1.00 19.48           H
ATOM    306 HG11 VAL H  35       3.736  36.476  46.869  1.00 32.04           H
ATOM    307 HG12 VAL H  35       2.676  35.108  47.221  1.00 32.04           H
ATOM    308 HG13 VAL H  35       4.068  35.438  48.274  1.00 32.04           H
ATOM    309 HG21 VAL H  35       5.982  36.129  45.906  1.00 26.54           H
ATOM    310 HG22 VAL H  35       6.398  35.200  47.369  1.00 26.54           H
ATOM    311 HG23 VAL H  35       6.669  34.510  45.757  1.00 26.54           H
ATOM    312  N   ASN H  37       2.741  32.251  48.239  1.00 19.51           N
ATOM    313  CA  ASN H  37       1.498  31.506  48.443  1.00 22.92           C
ATOM    314  C   ASN H  37       1.428  30.242  47.573  1.00 21.84           C
ATOM    315  O   ASN H  37       0.386  29.935  47.000  1.00 19.85           O
ATOM    316  CB  ASN H  37       0.276  32.420  48.221  1.00 21.68           C
ATOM    317  CG  ASN H  37       0.257  33.590  49.189  1.00 31.22           C
ATOM    318  OD1 ASN H  37       0.354  33.388  50.394  1.00 34.62           O
ATOM    319  ND2 ASN H  37       0.071  34.812  48.685  1.00 36.47           N
ATOM    320  H   ASN H  37       3.321  32.427  49.047  1.00 23.45           H
ATOM    321  HA  ASN H  37       1.489  31.172  49.479  1.00 27.54           H
ATOM    322  HB2 ASN H  37       0.227  32.762  47.187  1.00 26.05           H
ATOM    323  HB3 ASN H  37      -0.599  31.814  48.453  1.00 26.05           H
ATOM    324 HD21 ASN H  37       0.041  35.598  49.317  1.00 43.80           H
ATOM    325 HD22 ASN H  37      -0.039  34.936  47.690  1.00 43.80           H
ATOM    326  N   GLY H  38       2.546  29.511  47.459  1.00 17.11           N
ATOM    327  CA  GLY H  38       2.675  28.248  46.730  1.00 14.97           C
ATOM    328  C   GLY H  38       2.718  28.388  45.211  1.00 13.57           C
ATOM    329  O   GLY H  38       2.904  27.382  44.539  1.00 15.85           O
ATOM    330  H   GLY H  38       3.372  29.844  47.931  1.00 20.57           H
ATOM    331  HA2 GLY H  38       3.596  27.762  47.046  1.00 18.00           H
ATOM    332  HA3 GLY H  38       1.831  27.606  46.976  1.00 18.00           H
ATOM    333  N   ALA H  39       2.549  29.599  44.663  1.00 13.90           N
ATOM    334  CA  ALA H  39       2.643  29.864  43.233  1.00 13.96           C
ATOM    335  C   ALA H  39       4.063  30.253  42.851  1.00 15.62           C
ATOM    336  O   ALA H  39       4.726  30.990  43.560  1.00 15.02           O
ATOM    337  CB  ALA H  39       1.696  31.002  42.853  1.00 16.05           C
ATOM    338  H   ALA H  39       2.401  30.393  45.268  1.00 16.72           H
ATOM    339  HA  ALA H  39       2.351  28.975  42.670  1.00 16.79           H
ATOM    340  HB1 ALA H  39       1.784  31.214  41.788  1.00 19.29           H
ATOM    341  HB2 ALA H  39       0.666  30.715  43.065  1.00 19.29           H
ATOM    342  HB3 ALA H  39       1.943  31.900  43.417  1.00 19.29           H
ATOM    343  N   GLN H  40       4.496  29.814  41.683  1.00 14.86           N
ATOM    344  CA  GLN H  40       5.787  30.146  41.128  1.00 15.48           C
ATOM    345  C   GLN H  40       5.953  31.660  40.959  1.00 15.71           C
ATOM    346  O   GLN H  40       5.109  32.314  40.359  1.00 14.49           O
ATOM    347  CB  GLN H  40       5.839  29.366  39.833  1.00 18.27           C
ATOM    348  CG  GLN H  40       7.133  29.535  39.088  1.00 24.92           C
ATOM    349  CD  GLN H  40       7.090  28.785  37.744  1.00 26.51           C
ATOM    350  OE1 GLN H  40       6.296  27.869  37.541  1.00 28.17           O
ATOM    351  NE2 GLN H  40       7.957  29.167  36.824  1.00 27.45           N
ATOM    352  H   GLN H  40       3.899  29.204  41.141  1.00 17.86           H
ATOM    353  HA  GLN H  40       6.573  29.769  41.777  1.00 18.61           H
ATOM    354  HB2 GLN H  40       5.708  28.306  40.058  1.00 21.96           H
ATOM    355  HB3 GLN H  40       5.021  29.691  39.184  1.00 21.96           H
ATOM    356  HG2 GLN H  40       7.305  30.587  38.960  1.00 29.94           H
ATOM    357  HG3 GLN H  40       7.938  29.136  39.685  1.00 29.94           H
ATOM    358 HE21 GLN H  40       8.604  29.916  37.017  1.00 32.97           H
ATOM    359 HE22 GLN H  40       7.972  28.677  35.939  1.00 32.97           H
ATOM    360  N   LEU H  41       7.035  32.223  41.508  1.00 13.66           N
ATOM    361  CA  LEU H  41       7.360  33.642  41.418  1.00 12.89           C
ATOM    362  C   LEU H  41       8.512  33.876  40.440  1.00 17.07           C
ATOM    363  O   LEU H  41       8.422  34.709  39.534  1.00 12.75           O
ATOM    364  CB  LEU H  41       7.703  34.179  42.810  1.00 15.15           C
ATOM    365  CG  LEU H  41       8.140  35.665  42.802  1.00 15.66           C
ATOM    366  CD1 LEU H  41       6.943  36.595  42.591  1.00 19.38           C
ATOM    367  CD2 LEU H  41       8.880  36.028  44.101  1.00 18.45           C
ATOM    368  H   LEU H  41       7.670  31.631  42.021  1.00 16.43           H
ATOM    369  HA  LEU H  41       6.490  34.184  41.053  1.00 15.51           H
ATOM    370  HB2 LEU H  41       6.848  34.051  43.474  1.00 18.21           H
ATOM    371  HB3 LEU H  41       8.519  33.581  43.213  1.00 18.21           H
ATOM    372  HG  LEU H  41       8.831  35.857  41.985  1.00 18.83           H
ATOM    373 HD11 LEU H  41       7.281  37.627  42.525  1.00 23.29           H
ATOM    374 HD12 LEU H  41       6.429  36.344  41.664  1.00 23.29           H
ATOM    375 HD13 LEU H  41       6.245  36.498  43.422  1.00 23.29           H
ATOM    376 HD21 LEU H  41       9.277  37.040  44.036  1.00 22.18           H
ATOM    377 HD22 LEU H  41       8.216  35.966  44.958  1.00 22.18           H
ATOM    378 HD23 LEU H  41       9.715  35.341  44.250  1.00 22.18           H
ATOM    379  N   CYS H  42       9.634  33.201  40.693  1.00 13.35           N
ATOM    380  CA  CYS H  42      10.937  33.512  40.112  1.00 13.37           C
ATOM    381  C   CYS H  42      11.888  32.354  40.375  1.00 12.24           C
ATOM    382  O   CYS H  42      11.620  31.454  41.167  1.00 11.79           O
ATOM    383  CB  CYS H  42      11.493  34.826  40.750  1.00 12.49           C
ATOM    384  SG  CYS H  42      10.987  36.328  39.863  1.00 15.73           S
ATOM    385  H   CYS H  42       9.619  32.496  41.418  1.00 16.05           H
ATOM    386  HA  CYS H  42      10.855  33.634  39.032  1.00 16.08           H
ATOM    387  HB2 CYS H  42      11.198  34.905  41.793  1.00 15.03           H
ATOM    388  HB3 CYS H  42      12.581  34.800  40.714  1.00 15.03           H
ATOM    389  N   GLY H  43      13.030  32.397  39.704  1.00 14.00           N
ATOM    390  CA  GLY H  43      14.178  31.581  40.032  1.00 12.02           C
ATOM    391  C   GLY H  43      15.134  32.327  40.950  1.00 12.81           C
ATOM    392  O   GLY H  43      14.921  33.479  41.340  1.00 10.99           O
ATOM    393  H   GLY H  43      13.180  33.151  39.053  1.00 16.84           H
ATOM    394  HA2 GLY H  43      13.846  30.666  40.517  1.00 14.46           H
ATOM    395  HA3 GLY H  43      14.709  31.341  39.116  1.00 14.46           H
ATOM    396  N   GLY H  44      16.213  31.624  41.274  1.00 11.76           N
ATOM    397  CA  GLY H  44      17.314  32.103  42.088  1.00 14.53           C
ATOM    398  C   GLY H  44      18.506  31.150  41.973  1.00 13.19           C
ATOM    399  O   GLY H  44      18.403  30.083  41.364  1.00 11.11           O
ATOM    400  H   GLY H  44      16.306  30.685  40.908  1.00 14.15           H
ATOM    401  HA2 GLY H  44      17.599  33.102  41.770  1.00 17.48           H
ATOM    402  HA3 GLY H  44      16.986  32.152  43.126  1.00 17.48           H
ATOM    403  N   THR H  45      19.611  31.536  42.615  1.00 12.39           N
ATOM    404  CA  THR H  45      20.845  30.770  42.663  1.00 10.55           C
ATOM    405  C   THR H  45      21.320  30.655  44.091  1.00 12.90           C
ATOM    406  O   THR H  45      21.572  31.662  44.744  1.00 12.41           O
ATOM    407  CB  THR H  45      21.932  31.444  41.827  1.00 12.45           C
ATOM    408  OG1 THR H  45      21.473  31.619  40.510  1.00 13.82           O
ATOM    409  CG2 THR H  45      23.196  30.603  41.773  1.00 10.19           C
ATOM    410  H   THR H  45      19.603  32.425  43.096  1.00 14.90           H
ATOM    411  HA  THR H  45      20.658  29.781  42.244  1.00 12.69           H
ATOM    412  HB  THR H  45      22.176  32.412  42.262  1.00 14.98           H
ATOM    413  HG1 THR H  45      20.821  32.325  40.506  1.00 16.62           H
ATOM    414 HG21 THR H  45      23.937  31.134  41.192  1.00 12.26           H
ATOM    415 HG22 THR H  45      23.602  30.450  42.770  1.00 12.26           H
ATOM    416 HG23 THR H  45      22.990  29.643  41.302  1.00 12.26           H
ATOM    417  N   LEU H  46      21.538  29.428  44.548  1.00  9.06           N
ATOM    418  CA  LEU H  46      22.183  29.178  45.834  1.00  8.71           C
ATOM    419  C   LEU H  46      23.670  29.473  45.684  1.00 10.06           C
ATOM    420  O   LEU H  46      24.283  28.964  44.750  1.00 10.42           O
ATOM    421  CB  LEU H  46      21.941  27.717  46.213  1.00 11.10           C
ATOM    422  CG  LEU H  46      22.389  27.401  47.655  1.00  9.37           C
ATOM    423  CD1 LEU H  46      21.365  27.952  48.666  1.00 10.94           C
ATOM    424  CD2 LEU H  46      22.599  25.895  47.824  1.00 10.79           C
ATOM    425  H   LEU H  46      21.360  28.640  43.942  1.00 10.91           H
ATOM    426  HA  LEU H  46      21.747  29.826  46.592  1.00 10.49           H
ATOM    427  HB2 LEU H  46      20.888  27.499  46.102  1.00 13.36           H
ATOM    428  HB3 LEU H  46      22.492  27.086  45.512  1.00 13.36           H
ATOM    429  HG  LEU H  46      23.344  27.893  47.821  1.00 11.28           H
ATOM    430 HD11 LEU H  46      21.598  27.611  49.673  1.00 13.17           H
ATOM    431 HD12 LEU H  46      21.366  29.040  48.656  1.00 13.17           H
ATOM    432 HD13 LEU H  46      20.368  27.594  48.411  1.00 13.17           H
ATOM    433 HD21 LEU H  46      22.863  25.680  48.860  1.00 12.98           H
ATOM    434 HD22 LEU H  46      21.727  25.329  47.564  1.00 12.98           H
ATOM    435 HD23 LEU H  46      23.405  25.569  47.175  1.00 12.98           H
ATOM    436  N   ILE H  47      24.241  30.298  46.570  1.00 10.80           N
ATOM    437  CA  ILE H  47      25.681  30.601  46.542  1.00 12.40           C
ATOM    438  C   ILE H  47      26.420  30.125  47.792  1.00 13.49           C
ATOM    439  O   ILE H  47      27.642  30.043  47.774  1.00 13.19           O
ATOM    440  CB  ILE H  47      25.991  32.070  46.191  1.00 11.40           C
ATOM    441  CG1 ILE H  47      25.413  33.087  47.199  1.00 11.68           C
ATOM    442  CG2 ILE H  47      25.535  32.387  44.756  1.00 12.17           C
ATOM    443  CD1 ILE H  47      26.061  34.475  47.088  1.00 15.89           C
ATOM    444  H   ILE H  47      23.678  30.692  47.310  1.00 12.99           H
ATOM    445  HA  ILE H  47      26.122  30.013  45.742  1.00 14.92           H
ATOM    446  HB  ILE H  47      27.078  32.173  46.202  1.00 13.72           H
ATOM    447 HG12 ILE H  47      24.336  33.186  47.059  1.00 14.05           H
ATOM    448 HG13 ILE H  47      25.594  32.723  48.211  1.00 14.05           H
ATOM    449 HG21 ILE H  47      25.846  33.388  44.463  1.00 14.64           H
ATOM    450 HG22 ILE H  47      25.984  31.671  44.069  1.00 14.64           H
ATOM    451 HG23 ILE H  47      24.450  32.320  44.680  1.00 14.64           H
ATOM    452 HD11 ILE H  47      25.631  35.133  47.843  1.00 19.10           H
ATOM    453 HD12 ILE H  47      27.135  34.399  47.259  1.00 19.10           H
ATOM    454 HD13 ILE H  47      25.886  34.912  46.107  1.00 19.10           H
ATOM    455  N   ASN H  48      25.700  29.775  48.850  1.00 11.50           N
ATOM    456  CA  ASN H  48      26.191  28.937  49.950  1.00 12.96           C
ATOM    457  C   ASN H  48      24.972  28.405  50.686  1.00 17.38           C
ATOM    458  O   ASN H  48      23.864  28.521  50.168  1.00 19.50           O
ATOM    459  CB  ASN H  48      27.184  29.711  50.835  1.00 19.35           C
ATOM    460  CG  ASN H  48      26.533  30.994  51.282  1.00 19.48           C
ATOM    461  OD1 ASN H  48      25.465  30.961  51.884  1.00 21.14           O
ATOM    462  ND2 ASN H  48      27.165  32.127  50.984  1.00 25.20           N
ATOM    463  H   ASN H  48      24.701  29.910  48.804  1.00 13.83           H
ATOM    464  HA  ASN H  48      26.710  28.075  49.530  1.00 15.59           H
ATOM    465  HB2 ASN H  48      27.390  29.108  51.717  1.00 23.26           H
ATOM    466  HB3 ASN H  48      28.115  29.900  50.299  1.00 23.26           H
ATOM    467 HD21 ASN H  48      26.748  33.011  51.236  1.00 30.28           H
ATOM    468 HD22 ASN H  48      28.031  32.093  50.469  1.00 30.28           H
ATOM    469  N   THR H  49      25.112  27.834  51.884  1.00 11.68           N
ATOM    470  CA  THR H  49      23.984  27.131  52.494  1.00 15.03           C
ATOM    471  C   THR H  49      22.856  28.042  52.950  1.00 13.88           C
ATOM    472  O   THR H  49      21.779  27.520  53.181  1.00 13.80           O
ATOM    473  CB  THR H  49      24.431  26.214  53.634  1.00 13.91           C
ATOM    474  OG1 THR H  49      25.021  26.924  54.680  1.00 13.41           O
ATOM    475  CG2 THR H  49      25.420  25.169  53.139  1.00 14.96           C
ATOM    476  H   THR H  49      26.025  27.745  52.304  1.00 14.05           H
ATOM    477  HA  THR H  49      23.553  26.483  51.727  1.00 18.07           H
ATOM    478  HB  THR H  49      23.557  25.690  54.024  1.00 16.73           H
ATOM    479  HG1 THR H  49      24.952  26.384  55.475  1.00 16.12           H
ATOM    480 HG21 THR H  49      25.689  24.510  53.965  1.00 17.99           H
ATOM    481 HG22 THR H  49      24.945  24.575  52.368  1.00 17.99           H
ATOM    482 HG23 THR H  49      26.326  25.639  52.759  1.00 17.99           H
ATOM    483  N   ILE H  50      23.046  29.357  53.084  1.00 13.40           N
ATOM    484  CA  ILE H  50      21.993  30.225  53.586  1.00 14.63           C
ATOM    485  C   ILE H  50      21.686  31.405  52.663  1.00 11.83           C
ATOM    486  O   ILE H  50      20.754  32.145  52.940  1.00 14.34           O
ATOM    487  CB  ILE H  50      22.295  30.577  55.065  1.00 19.11           C
ATOM    488  CG1 ILE H  50      20.962  30.696  55.822  1.00 26.92           C
ATOM    489  CG2 ILE H  50      23.115  31.852  55.212  1.00 15.95           C
ATOM    490  CD1 ILE H  50      21.111  30.867  57.344  1.00 38.13           C
ATOM    491  H   ILE H  50      23.935  29.767  52.831  1.00 16.11           H
ATOM    492  HA  ILE H  50      21.057  29.668  53.584  1.00 17.59           H
ATOM    493  HB  ILE H  50      22.852  29.763  55.533  1.00 22.97           H
ATOM    494 HG12 ILE H  50      20.409  31.551  55.433  1.00 32.34           H
ATOM    495 HG13 ILE H  50      20.367  29.799  55.651  1.00 32.34           H
ATOM    496 HG21 ILE H  50      23.426  31.989  56.247  1.00 19.17           H
ATOM    497 HG22 ILE H  50      24.007  31.767  54.591  1.00 19.17           H
ATOM    498 HG23 ILE H  50      22.534  32.721  54.906  1.00 19.17           H
ATOM    499 HD11 ILE H  50      20.126  30.810  57.813  1.00 45.79           H
ATOM    500 HD12 ILE H  50      21.737  30.067  57.743  1.00 45.79           H
ATOM    501 HD13 ILE H  50      21.554  31.835  57.578  1.00 45.79           H
ATOM    502  N   TRP H  51      22.456  31.611  51.593  1.00 11.84           N
ATOM    503  CA  TRP H  51      22.343  32.770  50.724  1.00 13.77           C
ATOM    504  C   TRP H  51      21.953  32.363  49.301  1.00 13.47           C
ATOM    505  O   TRP H  51      22.537  31.450  48.718  1.00 12.53           O
ATOM    506  CB  TRP H  51      23.651  33.582  50.761  1.00 14.82           C
ATOM    507  CG  TRP H  51      23.967  34.217  52.084  1.00 13.25           C
ATOM    508  CD1 TRP H  51      24.890  33.846  53.009  1.00 15.36           C
ATOM    509  CD2 TRP H  51      23.327  35.395  52.640  1.00 13.75           C
ATOM    510  NE1 TRP H  51      24.883  34.733  54.071  1.00 13.29           N
ATOM    511  CE2 TRP H  51      23.947  35.728  53.884  1.00 17.74           C
ATOM    512  CE3 TRP H  51      22.295  36.240  52.180  1.00 15.22           C
ATOM    513  CZ2 TRP H  51      23.574  36.866  54.617  1.00 17.40           C
ATOM    514  CZ3 TRP H  51      21.927  37.388  52.900  1.00 14.08           C
ATOM    515  CH2 TRP H  51      22.575  37.707  54.105  1.00 16.18           C
ATOM    516  H   TRP H  51      23.199  30.954  51.400  1.00 14.25           H
ATOM    517  HA  TRP H  51      21.568  33.425  51.109  1.00 16.55           H
ATOM    518  HB2 TRP H  51      24.477  32.941  50.453  1.00 17.82           H
ATOM    519  HB3 TRP H  51      23.558  34.381  50.027  1.00 17.82           H
ATOM    520  HD1 TRP H  51      25.563  33.016  52.939  1.00 18.46           H
ATOM    521  HE1 TRP H  51      25.514  34.654  54.855  1.00 15.99           H
ATOM    522  HE3 TRP H  51      21.819  36.023  51.238  1.00 18.29           H
ATOM    523  HZ2 TRP H  51      24.080  37.114  55.538  1.00 20.91           H
ATOM    524  HZ3 TRP H  51      21.152  38.034  52.516  1.00 16.93           H
ATOM    525  HH2 TRP H  51      22.293  38.602  54.637  1.00 19.45           H
ATOM    526  N   VAL H  52      20.971  33.095  48.755  1.00 13.39           N
ATOM    527  CA  VAL H  52      20.426  32.956  47.412  1.00 14.37           C
ATOM    528  C   VAL H  52      20.508  34.301  46.699  1.00 12.36           C
ATOM    529  O   VAL H  52      20.140  35.326  47.261  1.00 13.41           O
ATOM    530  CB  VAL H  52      18.968  32.447  47.490  1.00 10.00           C
ATOM    531  CG1 VAL H  52      18.241  32.532  46.138  1.00 13.99           C
ATOM    532  CG2 VAL H  52      18.922  31.004  48.006  1.00 10.79           C
ATOM    533  H   VAL H  52      20.556  33.820  49.324  1.00 16.11           H
ATOM    534  HA  VAL H  52      21.023  32.225  46.881  1.00 17.29           H
ATOM    535  HB  VAL H  52      18.425  33.060  48.204  1.00 12.04           H
ATOM    536 HG11 VAL H  52      17.233  32.133  46.241  1.00 16.83           H
ATOM    537 HG12 VAL H  52      18.151  33.567  45.806  1.00 16.83           H
ATOM    538 HG13 VAL H  52      18.779  31.956  45.386  1.00 16.83           H
ATOM    539 HG21 VAL H  52      17.894  30.648  48.015  1.00 12.98           H
ATOM    540 HG22 VAL H  52      19.522  30.359  47.365  1.00 12.98           H
ATOM    541 HG23 VAL H  52      19.312  30.950  49.024  1.00 12.98           H
ATOM    542  N   VAL H  53      20.935  34.316  45.437  1.00 11.30           N
ATOM    543  CA  VAL H  53      20.906  35.508  44.601  1.00 10.01           C
ATOM    544  C   VAL H  53      19.706  35.375  43.653  1.00 12.09           C
ATOM    545  O   VAL H  53      19.522  34.347  43.006  1.00 13.11           O
ATOM    546  CB  VAL H  53      22.240  35.684  43.833  1.00 11.33           C
ATOM    547  CG1 VAL H  53      22.152  36.895  42.899  1.00  9.79           C
ATOM    548  CG2 VAL H  53      23.429  35.861  44.796  1.00 11.18           C
ATOM    549  H   VAL H  53      21.253  33.454  45.019  1.00 13.59           H
ATOM    550  HA  VAL H  53      20.780  36.391  45.223  1.00 12.05           H
ATOM    551  HB  VAL H  53      22.412  34.794  43.226  1.00 13.63           H
ATOM    552 HG11 VAL H  53      23.097  37.024  42.373  1.00 11.79           H
ATOM    553 HG12 VAL H  53      21.366  36.760  42.159  1.00 11.79           H
ATOM    554 HG13 VAL H  53      21.946  37.794  43.480  1.00 11.79           H
ATOM    555 HG21 VAL H  53      24.360  35.936  44.237  1.00 13.46           H
ATOM    556 HG22 VAL H  53      23.296  36.756  45.404  1.00 13.46           H
ATOM    557 HG23 VAL H  53      23.499  34.999  45.459  1.00 13.46           H
ATOM    558  N   SER H  54      18.911  36.436  43.546  1.00 13.15           N
ATOM    559  CA  SER H  54      17.802  36.517  42.602  1.00  9.98           C
ATOM    560  C   SER H  54      17.803  37.903  41.967  1.00 12.87           C
ATOM    561  O   SER H  54      18.812  38.610  42.034  1.00 14.28           O
ATOM    562  CB  SER H  54      16.530  36.133  43.367  1.00 10.97           C
ATOM    563  OG  SER H  54      15.451  35.982  42.468  1.00 12.56           O
ATOM    564  H   SER H  54      19.134  37.260  44.085  1.00 15.81           H
ATOM    565  HA  SER H  54      17.961  35.796  41.805  1.00 12.02           H
ATOM    566  HB2 SER H  54      16.673  35.198  43.910  1.00 13.19           H
ATOM    567  HB3 SER H  54      16.301  36.922  44.080  1.00 13.19           H
ATOM    568  HG  SER H  54      15.510  35.119  42.042  1.00 15.11           H
ATOM    569  N   ALA H  55      16.693  38.294  41.335  1.00 10.10           N
ATOM    570  CA  ALA H  55      16.520  39.598  40.714  1.00 10.17           C
ATOM    571  C   ALA H  55      15.644  40.438  41.612  1.00 11.43           C
ATOM    572  O   ALA H  55      14.649  39.934  42.132  1.00 13.85           O
ATOM    573  CB  ALA H  55      15.888  39.428  39.332  1.00 11.04           C
ATOM    574  H   ALA H  55      15.895  37.675  41.350  1.00 12.15           H
ATOM    575  HA  ALA H  55      17.485  40.087  40.581  1.00 12.25           H
ATOM    576  HB1 ALA H  55      15.720  40.399  38.882  1.00 13.28           H
ATOM    577  HB2 ALA H  55      16.555  38.862  38.683  1.00 13.28           H
ATOM    578  HB3 ALA H  55      14.929  38.919  39.409  1.00 13.28           H
ATOM    579  N   ALA H  56      15.981  41.720  41.777  1.00 12.72           N
ATOM    580  CA  ALA H  56      15.194  42.675  42.561  1.00 14.96           C
ATOM    581  C   ALA H  56      13.750  42.753  42.071  1.00 13.71           C
ATOM    582  O   ALA H  56      12.833  42.888  42.881  1.00 14.14           O
ATOM    583  CB  ALA H  56      15.831  44.074  42.478  1.00 16.49           C
ATOM    584  H   ALA H  56      16.777  42.081  41.271  1.00 15.30           H
ATOM    585  HA  ALA H  56      15.186  42.361  43.603  1.00 17.99           H
ATOM    586  HB1 ALA H  56      15.222  44.777  43.042  1.00 19.82           H
ATOM    587  HB2 ALA H  56      16.827  44.076  42.899  1.00 19.82           H
ATOM    588  HB3 ALA H  56      15.889  44.400  41.440  1.00 19.82           H
ATOM    589  N   HIS H  57      13.523  42.691  40.748  1.00 15.21           N
ATOM    590  CA  HIS H  57      12.200  42.949  40.191  1.00 12.98           C
ATOM    591  C   HIS H  57      11.187  41.852  40.552  1.00 13.91           C
ATOM    592  O   HIS H  57       9.992  42.089  40.540  1.00 15.60           O
ATOM    593  CB  HIS H  57      12.242  43.160  38.660  1.00 14.10           C
ATOM    594  CG  HIS H  57      12.279  41.922  37.844  1.00 13.30           C
ATOM    595  ND1 HIS H  57      13.462  41.425  37.269  1.00 12.88           N1+
ATOM    596  CD2 HIS H  57      11.235  41.096  37.419  1.00 14.88           C
ATOM    597  CE1 HIS H  57      13.157  40.326  36.523  1.00 13.80           C
ATOM    598  NE2 HIS H  57      11.802  40.087  36.627  1.00 15.74           N
ATOM    599  H   HIS H  57      14.305  42.537  40.129  1.00 18.29           H
ATOM    600  HA  HIS H  57      11.755  43.890  40.654  1.00 15.61           H
ATOM    601  HB2 HIS H  57      13.132  43.802  38.428  1.00 16.95           H
ATOM    602  HB3 HIS H  57      11.370  43.791  38.369  1.00 16.95           H
ATOM    603  HD1 HIS H  57      14.574  41.850  37.337  1.00 15.49           H
ATOM    604  HD2 HIS H  57      10.176  41.160  37.621  1.00 17.90           H
ATOM    605  HE1 HIS H  57      13.854  39.746  35.901  1.00 16.59           H
ATOM    606  HE2 HIS H  57      11.315  39.311  36.151  1.00 18.93           H
ATOM    607  N   CYS H  58      11.700  40.675  40.967  1.00 12.17           N
ATOM    608  CA  CYS H  58      10.904  39.566  41.491  1.00 13.24           C
ATOM    609  C   CYS H  58      10.091  39.992  42.720  1.00 16.61           C
ATOM    610  O   CYS H  58       9.097  39.335  43.029  1.00 13.75           O
ATOM    611  CB  CYS H  58      11.762  38.339  41.870  1.00 16.49           C
ATOM    612  SG  CYS H  58      12.512  37.569  40.416  1.00 15.57           S
ATOM    613  H   CYS H  58      12.704  40.564  40.962  1.00 14.64           H
ATOM    614  HA  CYS H  58      10.204  39.254  40.716  1.00 15.92           H
ATOM    615  HB2 CYS H  58      12.540  38.638  42.569  1.00 19.82           H
ATOM    616  HB3 CYS H  58      11.139  37.593  42.364  1.00 19.82           H
ATOM    617  N   PHE H  59      10.520  41.024  43.461  1.00 13.31           N
ATOM    618  CA  PHE H  59       9.899  41.407  44.730  1.00 13.04           C
ATOM    619  C   PHE H  59       9.003  42.640  44.641  1.00 17.67           C
ATOM    620  O   PHE H  59       8.509  43.098  45.670  1.00 17.77           O
ATOM    621  CB  PHE H  59      10.974  41.503  45.806  1.00 15.37           C
ATOM    622  CG  PHE H  59      11.770  40.214  45.845  1.00 12.08           C
ATOM    623  CD1 PHE H  59      11.211  39.048  46.398  1.00 17.64           C
ATOM    624  CD2 PHE H  59      13.003  40.145  45.176  1.00 14.84           C
ATOM    625  CE1 PHE H  59      11.878  37.810  46.272  1.00 14.69           C
ATOM    626  CE2 PHE H  59      13.669  38.912  45.063  1.00 13.18           C
ATOM    627  CZ  PHE H  59      13.114  37.752  45.615  1.00 13.75           C
ATOM    628  H   PHE H  59      11.352  41.522  43.172  1.00 16.01           H
ATOM    629  HA  PHE H  59       9.255  40.591  45.049  1.00 15.69           H
ATOM    630  HB2 PHE H  59      11.631  42.345  45.595  1.00 18.48           H
ATOM    631  HB3 PHE H  59      10.496  41.655  46.768  1.00 18.48           H
ATOM    632  HD1 PHE H  59      10.248  39.086  46.879  1.00 21.21           H
ATOM    633  HD2 PHE H  59      13.426  41.026  44.716  1.00 17.85           H
ATOM    634  HE1 PHE H  59      11.440  36.909  46.670  1.00 17.66           H
ATOM    635  HE2 PHE H  59      14.609  38.850  44.538  1.00 15.85           H
ATOM    636  HZ  PHE H  59      13.643  36.815  45.515  1.00 16.53           H
ATOM    637  N   ASP H  60       8.769  43.169  43.435  1.00 16.53           N
ATOM    638  CA  ASP H  60       8.152  44.488  43.278  1.00 21.40           C
ATOM    639  C   ASP H  60       6.698  44.523  43.832  1.00 24.22           C
ATOM    640  O   ASP H  60       6.156  45.513  44.292  1.00 19.23           O
ATOM    641  CB  ASP H  60       8.066  44.933  41.815  1.00 18.33           C
ATOM    642  CG  ASP H  60       9.358  45.588  41.272  1.00 17.41           C
ATOM    643  OD1 ASP H  60      10.378  45.587  41.954  1.00 17.30           O
ATOM    644  OD2 ASP H  60       9.263  46.062  40.096  1.00 17.13           O1-
ATOM    645  H   ASP H  60       9.298  42.809  42.670  1.00 19.87           H
ATOM    646  HA  ASP H  60       8.731  45.265  43.863  1.00 25.71           H
ATOM    647  HB2 ASP H  60       7.818  44.088  41.150  1.00 22.03           H
ATOM    648  HB3 ASP H  60       7.260  45.685  41.688  1.00 22.03           H
ATOM    649  N   LYS H  60A      5.982  43.318  43.822  1.00 22.03           N
ATOM    650  CA  LYS H  60A      4.528  43.296  44.070  1.00 27.48           C
ATOM    651  C   LYS H  60A      4.159  42.490  45.321  1.00 31.74           C
ATOM    652  O   LYS H  60A      2.998  42.235  45.560  1.00 39.60           O
ATOM    653  CB  LYS H  60A      3.761  42.676  42.879  1.00 31.32           C
ATOM    654  CG  LYS H  60A      4.135  43.302  41.532  1.00 38.47           C
ATOM    655  CD  LYS H  60A      3.732  42.386  40.357  1.00 46.75           C
ATOM    656  CE  LYS H  60A      4.299  42.945  39.051  1.00 53.78           C
ATOM    657  NZ  LYS H  60A      3.830  42.112  37.857  1.00 58.32           N1+
ATOM    658  H   LYS H  60A      6.371  42.488  43.385  1.00 26.47           H
ATOM    659  HA  LYS H  60A      4.183  44.362  44.237  1.00 33.01           H
ATOM    660  HB2 LYS H  60A      3.938  41.584  42.858  1.00 37.62           H
ATOM    661  HB3 LYS H  60A      2.672  42.788  43.074  1.00 37.62           H
ATOM    662  HG2 LYS H  60A      3.664  44.301  41.437  1.00 46.20           H
ATOM    663  HG3 LYS H  60A      5.230  43.494  41.481  1.00 46.20           H
ATOM    664  HD2 LYS H  60A      4.132  41.363  40.541  1.00 56.14           H
ATOM    665  HD3 LYS H  60A      2.629  42.297  40.324  1.00 56.14           H
ATOM    666  HE2 LYS H  60A      4.006  44.014  38.895  1.00 64.57           H
ATOM    667  HE3 LYS H  60A      5.426  42.932  39.080  1.00 64.57           H
ATOM    668  HZ1 LYS H  60A      4.164  42.528  36.965  1.00 70.02           H
ATOM    669  HZ2 LYS H  60A      4.198  41.142  37.916  1.00 70.02           H
ATOM    670  HZ3 LYS H  60A      2.800  42.064  37.822  1.00 70.02           H
ATOM    671  N   ILE H  60B      5.179  42.099  46.108  1.00 24.51           N
ATOM    672  CA  ILE H  60B      5.003  41.363  47.357  1.00 31.05           C
ATOM    673  C   ILE H  60B      4.255  42.268  48.338  1.00 35.47           C
ATOM    674  O   ILE H  60B      4.657  43.414  48.542  1.00 29.89           O
ATOM    675  CB  ILE H  60B      6.355  40.923  47.966  1.00 27.95           C
ATOM    676  CG1 ILE H  60B      7.203  40.020  47.045  1.00 26.61           C
ATOM    677  CG2 ILE H  60B      6.138  40.253  49.335  1.00 34.48           C
ATOM    678  CD1 ILE H  60B      6.630  38.638  46.733  1.00 31.57           C
ATOM    679  H   ILE H  60B      6.117  42.374  45.855  1.00 29.45           H
ATOM    680  HA  ILE H  60B      4.408  40.469  47.164  1.00 37.30           H
ATOM    681  HB  ILE H  60B      6.932  41.832  48.146  1.00 33.57           H
ATOM    682 HG12 ILE H  60B      7.359  40.535  46.100  1.00 31.96           H
ATOM    683 HG13 ILE H  60B      8.180  39.878  47.507  1.00 31.96           H
ATOM    684 HG21 ILE H  60B      7.067  39.803  49.685  1.00 41.41           H
ATOM    685 HG22 ILE H  60B      5.832  40.995  50.075  1.00 41.41           H
ATOM    686 HG23 ILE H  60B      5.376  39.476  49.259  1.00 41.41           H
ATOM    687 HD11 ILE H  60B      7.310  38.123  46.053  1.00 37.92           H
ATOM    688 HD12 ILE H  60B      6.537  38.050  47.645  1.00 37.92           H
ATOM    689 HD13 ILE H  60B      5.655  38.733  46.254  1.00 37.92           H
ATOM    690  N   LYS H  60C      3.186  41.740  48.953  1.00 37.73           N
ATOM    691  CA  LYS H  60C      2.460  42.420  50.040  1.00 44.00           C
ATOM    692  C   LYS H  60C      2.910  41.933  51.411  1.00 41.69           C
ATOM    693  O   LYS H  60C      3.037  42.720  52.351  1.00 44.81           O
ATOM    694  CB  LYS H  60C      0.943  42.260  49.833  1.00 47.80           C
ATOM    695  CG  LYS H  60C      0.213  43.607  49.648  1.00 64.07           C
ATOM    696  CD  LYS H  60C      0.435  44.311  48.284  1.00 64.69           C
ATOM    697  CE  LYS H  60C      1.784  45.048  48.185  1.00 68.37           C
ATOM    698  NZ  LYS H  60C      1.963  45.737  46.891  1.00 64.59           N1+
ATOM    699  H   LYS H  60C      2.899  40.800  48.707  1.00 45.32           H
ATOM    700  HA  LYS H  60C      2.706  43.480  50.031  1.00 52.83           H
ATOM    701  HB2 LYS H  60C      0.749  41.634  48.958  1.00 57.39           H
ATOM    702  HB3 LYS H  60C      0.506  41.744  50.690  1.00 57.39           H
ATOM    703  HG2 LYS H  60C     -0.858  43.424  49.750  1.00 76.92           H
ATOM    704  HG3 LYS H  60C      0.504  44.276  50.460  1.00 76.92           H
ATOM    705  HD2 LYS H  60C      0.382  43.567  47.487  1.00 77.66           H
ATOM    706  HD3 LYS H  60C     -0.373  45.029  48.130  1.00 77.66           H
ATOM    707  HE2 LYS H  60C      1.859  45.773  48.998  1.00 82.08           H
ATOM    708  HE3 LYS H  60C      2.588  44.325  48.294  1.00 82.08           H
ATOM    709  HZ1 LYS H  60C      2.870  46.185  46.873  1.00 77.54           H
ATOM    710  HZ2 LYS H  60C      1.916  45.063  46.140  1.00 77.54           H
ATOM    711  HZ3 LYS H  60C      1.242  46.435  46.770  1.00 77.54           H
ATOM    712  N   ASN H  60D      3.150  40.626  51.506  1.00 39.35           N
ATOM    713  CA  ASN H  60D      3.439  39.951  52.748  1.00 40.18           C
ATOM    714  C   ASN H  60D      4.583  38.940  52.519  1.00 38.97           C
ATOM    715  O   ASN H  60D      4.419  37.885  51.906  1.00 29.19           O
ATOM    716  CB  ASN H  60D      2.115  39.360  53.247  1.00 46.84           C
ATOM    717  CG  ASN H  60D      2.227  38.921  54.698  1.00 52.54           C
ATOM    718  OD1 ASN H  60D      2.697  37.829  54.976  1.00 51.42           O
ATOM    719  ND2 ASN H  60D      1.840  39.779  55.640  1.00 62.02           N
ATOM    720  H   ASN H  60D      3.020  40.050  50.685  1.00 47.25           H
ATOM    721  HA  ASN H  60D      3.773  40.690  53.472  1.00 48.25           H
ATOM    722  HB2 ASN H  60D      1.313  40.094  53.149  1.00 56.25           H
ATOM    723  HB3 ASN H  60D      1.900  38.491  52.629  1.00 56.25           H
ATOM    724 HD21 ASN H  60D      1.886  39.494  56.608  1.00 74.46           H
ATOM    725 HD22 ASN H  60D      1.429  40.664  55.384  1.00 74.46           H
ATOM    726  N   TRP H  61       5.759  39.304  53.041  1.00 36.44           N
ATOM    727  CA  TRP H  61       7.012  38.566  52.948  1.00 34.22           C
ATOM    728  C   TRP H  61       6.994  37.162  53.546  1.00 31.96           C
ATOM    729  O   TRP H  61       7.840  36.337  53.227  1.00 34.14           O
ATOM    730  CB  TRP H  61       8.076  39.407  53.640  1.00 38.45           C
ATOM    731  CG  TRP H  61       8.242  40.752  53.013  1.00 40.68           C
ATOM    732  CD1 TRP H  61       7.737  41.917  53.477  1.00 46.58           C
ATOM    733  CD2 TRP H  61       8.919  41.082  51.762  1.00 43.65           C
ATOM    734  NE1 TRP H  61       7.981  42.930  52.570  1.00 44.59           N
ATOM    735  CE2 TRP H  61       8.697  42.466  51.488  1.00 44.50           C
ATOM    736  CE3 TRP H  61       9.686  40.350  50.831  1.00 30.12           C
ATOM    737  CZ2 TRP H  61       9.185  43.093  50.338  1.00 41.57           C
ATOM    738  CZ3 TRP H  61      10.231  40.992  49.710  1.00 23.74           C
ATOM    739  CH2 TRP H  61       9.989  42.355  49.466  1.00 29.20           C
ATOM    740  H   TRP H  61       5.830  40.225  53.445  1.00 43.76           H
ATOM    741  HA  TRP H  61       7.278  38.478  51.894  1.00 41.10           H
ATOM    742  HB2 TRP H  61       7.819  39.519  54.694  1.00 46.18           H
ATOM    743  HB3 TRP H  61       9.014  38.868  53.553  1.00 46.18           H
ATOM    744  HD1 TRP H  61       7.168  42.027  54.388  1.00 55.93           H
ATOM    745  HE1 TRP H  61       7.664  43.881  52.694  1.00 53.54           H
ATOM    746  HE3 TRP H  61       9.869  39.298  50.991  1.00 36.18           H
ATOM    747  HZ2 TRP H  61       8.937  44.122  50.126  1.00 49.92           H
ATOM    748  HZ3 TRP H  61      10.830  40.432  49.012  1.00 28.52           H
ATOM    749  HH2 TRP H  61      10.401  42.838  48.594  1.00 35.07           H
ATOM    750  N   ARG H  62       6.046  36.890  54.434  1.00 28.03           N
ATOM    751  CA  ARG H  62       5.890  35.622  55.146  1.00 32.32           C
ATOM    752  C   ARG H  62       5.372  34.507  54.232  1.00 29.48           C
ATOM    753  O   ARG H  62       5.453  33.334  54.566  1.00 33.62           O
ATOM    754  CB  ARG H  62       4.995  35.866  56.378  1.00 36.81           C
ATOM    755  CG  ARG H  62       5.502  37.063  57.236  1.00 46.15           C
ATOM    756  CD  ARG H  62       4.946  38.448  56.837  1.00 51.05           C
ATOM    757  NE  ARG H  62       5.796  39.570  57.270  1.00 51.48           N
ATOM    758  CZ  ARG H  62       5.668  40.815  56.801  1.00 46.47           C
ATOM    759  NH1 ARG H  62       5.001  41.083  55.683  1.00 47.19           N
ATOM    760  NH2 ARG H  62       6.205  41.828  57.461  1.00 64.38           N1+
ATOM    761  H   ARG H  62       5.349  37.595  54.598  1.00 33.67           H
ATOM    762  HA  ARG H  62       6.877  35.314  55.491  1.00 38.83           H
ATOM    763  HB2 ARG H  62       3.977  36.054  56.048  1.00 44.20           H
ATOM    764  HB3 ARG H  62       4.967  34.967  56.992  1.00 44.20           H
ATOM    765  HG2 ARG H  62       5.170  36.888  58.260  1.00 55.42           H
ATOM    766  HG3 ARG H  62       6.593  37.081  57.249  1.00 55.42           H
ATOM    767  HD2 ARG H  62       4.855  38.509  55.761  1.00 61.29           H
ATOM    768  HD3 ARG H  62       3.945  38.577  57.252  1.00 61.29           H
ATOM    769  HE  ARG H  62       6.326  39.438  58.120  1.00 61.81           H
ATOM    770 HH11 ARG H  62       4.570  40.326  55.178  1.00 56.67           H
ATOM    771 HH12 ARG H  62       4.917  42.034  55.355  1.00 56.67           H
ATOM    772 HH21 ARG H  62       6.733  41.663  58.305  1.00 77.29           H
ATOM    773 HH22 ARG H  62       6.117  42.769  57.111  1.00 77.29           H
ATOM    774  N   ASN H  63       4.832  34.888  53.079  1.00 26.61           N
ATOM    775  CA  ASN H  63       4.356  34.006  52.031  1.00 35.69           C
ATOM    776  C   ASN H  63       5.487  33.532  51.093  1.00 21.81           C
ATOM    777  O   ASN H  63       5.205  32.739  50.209  1.00 26.57           O
ATOM    778  CB  ASN H  63       3.307  34.790  51.212  1.00 39.34           C
ATOM    779  CG  ASN H  63       2.088  35.365  51.962  1.00 44.28           C
ATOM    780  OD1 ASN H  63       1.450  36.304  51.481  1.00 46.35           O
ATOM    781  ND2 ASN H  63       1.744  34.815  53.125  1.00 39.29           N
ATOM    782  H   ASN H  63       4.785  35.878  52.886  1.00 31.97           H
ATOM    783  HA  ASN H  63       3.880  33.128  52.473  1.00 42.87           H
ATOM    784  HB2 ASN H  63       3.787  35.608  50.673  1.00 47.25           H
ATOM    785  HB3 ASN H  63       2.924  34.147  50.420  1.00 47.25           H
ATOM    786 HD21 ASN H  63       0.934  35.164  53.611  1.00 47.19           H
ATOM    787 HD22 ASN H  63       2.256  34.021  53.481  1.00 47.19           H
ATOM    788  N   LEU H  64       6.718  34.041  51.230  1.00 22.01           N
ATOM    789  CA  LEU H  64       7.813  33.793  50.297  1.00 19.78           C
ATOM    790  C   LEU H  64       8.615  32.576  50.746  1.00 19.63           C
ATOM    791  O   LEU H  64       9.165  32.594  51.844  1.00 19.42           O
ATOM    792  CB  LEU H  64       8.646  35.071  50.226  1.00 20.50           C
ATOM    793  CG  LEU H  64       9.854  35.031  49.284  1.00 23.50           C
ATOM    794  CD1 LEU H  64       9.424  34.874  47.811  1.00 24.10           C
ATOM    795  CD2 LEU H  64      10.673  36.322  49.490  1.00 24.52           C
ATOM    796  H   LEU H  64       6.909  34.666  51.998  1.00 26.45           H
ATOM    797  HA  LEU H  64       7.400  33.610  49.308  1.00 23.78           H
ATOM    798  HB2 LEU H  64       8.005  35.908  49.938  1.00 24.64           H
ATOM    799  HB3 LEU H  64       9.024  35.266  51.227  1.00 24.64           H
ATOM    800  HG  LEU H  64      10.475  34.177  49.547  1.00 28.23           H
ATOM    801 HD11 LEU H  64      10.303  34.905  47.167  1.00 28.95           H
ATOM    802 HD12 LEU H  64       8.936  33.913  47.661  1.00 28.95           H
ATOM    803 HD13 LEU H  64       8.744  35.680  47.530  1.00 28.95           H
ATOM    804 HD21 LEU H  64      11.589  36.277  48.898  1.00 29.46           H
ATOM    805 HD22 LEU H  64      10.087  37.195  49.194  1.00 29.46           H
ATOM    806 HD23 LEU H  64      10.957  36.425  50.538  1.00 29.46           H
ATOM    807  N   ILE H  65       8.710  31.545  49.893  1.00 15.39           N
ATOM    808  CA  ILE H  65       9.440  30.304  50.147  1.00 15.76           C
ATOM    809  C   ILE H  65      10.478  30.074  49.054  1.00 14.17           C
ATOM    810  O   ILE H  65      10.204  30.302  47.882  1.00 14.75           O
ATOM    811  CB  ILE H  65       8.439  29.125  50.247  1.00 17.05           C
ATOM    812  CG1 ILE H  65       7.438  29.300  51.409  1.00 17.77           C
ATOM    813  CG2 ILE H  65       9.120  27.747  50.297  1.00 16.45           C
ATOM    814  CD1 ILE H  65       8.051  29.310  52.802  1.00 22.75           C
ATOM    815  H   ILE H  65       8.241  31.613  49.001  1.00 18.50           H
ATOM    816  HA  ILE H  65       9.979  30.376  51.091  1.00 18.95           H
ATOM    817  HB  ILE H  65       7.856  29.139  49.329  1.00 20.50           H
ATOM    818 HG12 ILE H  65       6.880  30.225  51.276  1.00 21.35           H
ATOM    819 HG13 ILE H  65       6.716  28.486  51.365  1.00 21.35           H
ATOM    820 HG21 ILE H  65       8.377  26.968  50.475  1.00 19.78           H
ATOM    821 HG22 ILE H  65       9.603  27.526  49.347  1.00 19.78           H
ATOM    822 HG23 ILE H  65       9.872  27.722  51.086  1.00 19.78           H
ATOM    823 HD11 ILE H  65       7.253  29.425  53.534  1.00 27.34           H
ATOM    824 HD12 ILE H  65       8.572  28.371  52.992  1.00 27.34           H
ATOM    825 HD13 ILE H  65       8.736  30.144  52.909  1.00 27.34           H
ATOM    826  N   ALA H  66      11.660  29.588  49.444  1.00 13.54           N
ATOM    827  CA  ALA H  66      12.684  29.107  48.510  1.00 12.30           C
ATOM    828  C   ALA H  66      12.728  27.588  48.557  1.00 11.40           C
ATOM    829  O   ALA H  66      12.727  27.026  49.641  1.00 14.09           O
ATOM    830  CB  ALA H  66      14.040  29.699  48.892  1.00 11.53           C
ATOM    831  H   ALA H  66      11.812  29.411  50.427  1.00 16.28           H
ATOM    832  HA  ALA H  66      12.457  29.427  47.495  1.00 14.79           H
ATOM    833  HB1 ALA H  66      14.808  29.318  48.216  1.00 13.87           H
ATOM    834  HB2 ALA H  66      14.003  30.785  48.820  1.00 13.87           H
ATOM    835  HB3 ALA H  66      14.290  29.412  49.915  1.00 13.87           H
ATOM    836  N   VAL H  67      12.813  26.938  47.396  1.00 12.76           N
ATOM    837  CA  VAL H  67      12.883  25.509  47.274  1.00 10.57           C
ATOM    838  C   VAL H  67      14.160  25.178  46.535  1.00 12.43           C
ATOM    839  O   VAL H  67      14.374  25.666  45.429  1.00 11.16           O
ATOM    840  CB  VAL H  67      11.656  24.925  46.542  1.00 12.19           C
ATOM    841  CG1 VAL H  67      11.651  23.392  46.679  1.00 12.22           C
ATOM    842  CG2 VAL H  67      10.342  25.460  47.127  1.00 11.90           C
ATOM    843  H   VAL H  67      12.813  27.464  46.533  1.00 15.35           H
ATOM    844  HA  VAL H  67      12.917  25.065  48.263  1.00 12.72           H
ATOM    845  HB  VAL H  67      11.698  25.174  45.488  1.00 14.66           H
ATOM    846 HG11 VAL H  67      10.794  22.972  46.147  1.00 14.70           H
ATOM    847 HG12 VAL H  67      12.558  22.969  46.249  1.00 14.70           H
ATOM    848 HG13 VAL H  67      11.589  23.100  47.729  1.00 14.70           H
ATOM    849 HG21 VAL H  67       9.506  25.011  46.594  1.00 14.31           H
ATOM    850 HG22 VAL H  67      10.273  25.203  48.184  1.00 14.31           H
ATOM    851 HG23 VAL H  67      10.279  26.542  47.001  1.00 14.31           H
ATOM    852  N   LEU H  68      14.974  24.320  47.156  1.00 13.95           N
ATOM    853  CA  LEU H  68      16.164  23.698  46.586  1.00 12.23           C
ATOM    854  C   LEU H  68      15.962  22.227  46.314  1.00 13.23           C
ATOM    855  O   LEU H  68      15.089  21.633  46.907  1.00 14.01           O
ATOM    856  CB  LEU H  68      17.350  24.000  47.514  1.00 13.13           C
ATOM    857  CG  LEU H  68      17.763  25.414  47.087  1.00 22.23           C
ATOM    858  CD1 LEU H  68      17.547  26.482  48.129  1.00 12.47           C
ATOM    859  CD2 LEU H  68      19.092  25.313  46.387  1.00 16.09           C
ATOM    860  H   LEU H  68      14.698  23.980  48.064  1.00 16.77           H
ATOM    861  HA  LEU H  68      16.365  24.119  45.603  1.00 14.72           H
ATOM    862  HB2 LEU H  68      17.042  23.975  48.561  1.00 15.80           H
ATOM    863  HB3 LEU H  68      18.144  23.271  47.366  1.00 15.80           H
ATOM    864  HG  LEU H  68      17.130  25.807  46.289  1.00 26.71           H
ATOM    865 HD11 LEU H  68      17.506  27.453  47.641  1.00 15.00           H
ATOM    866 HD12 LEU H  68      16.605  26.313  48.648  1.00 15.00           H
ATOM    867 HD13 LEU H  68      18.374  26.475  48.835  1.00 15.00           H
ATOM    868 HD21 LEU H  68      19.301  26.208  45.821  1.00 19.35           H
ATOM    869 HD22 LEU H  68      19.812  25.143  47.166  1.00 19.35           H
ATOM    870 HD23 LEU H  68      19.094  24.479  45.684  1.00 19.35           H
ATOM    871  N   GLY H  69      16.728  21.685  45.364  1.00 11.29           N
ATOM    872  CA  GLY H  69      16.646  20.288  44.979  1.00 13.26           C
ATOM    873  C   GLY H  69      15.372  20.010  44.196  1.00 14.17           C
ATOM    874  O   GLY H  69      15.014  18.854  44.047  1.00 13.59           O
ATOM    875  H   GLY H  69      17.378  22.267  44.857  1.00 13.59           H
ATOM    876  HA2 GLY H  69      17.499  20.023  44.359  1.00 15.95           H
ATOM    877  HA3 GLY H  69      16.636  19.679  45.884  1.00 15.95           H
ATOM    878  N   GLU H  70      14.704  21.048  43.692  1.00 15.51           N
ATOM    879  CA  GLU H  70      13.516  20.897  42.875  1.00 14.13           C
ATOM    880  C   GLU H  70      13.949  20.520  41.448  1.00 12.26           C
ATOM    881  O   GLU H  70      14.980  20.891  40.936  1.00 12.40           O
ATOM    882  CB  GLU H  70      12.660  22.177  42.875  1.00 11.28           C
ATOM    883  CG  GLU H  70      11.281  22.029  42.234  1.00 12.36           C
ATOM    884  CD  GLU H  70      10.425  20.957  42.874  1.00 15.97           C
ATOM    885  OE1 GLU H  70      10.591  19.766  42.452  1.00 13.75           O
ATOM    886  OE2 GLU H  70       9.600  21.286  43.759  1.00 16.87           O1-
ATOM    887  H   GLU H  70      15.142  21.938  43.734  1.00 18.65           H
ATOM    888  HA  GLU H  70      12.870  20.063  43.284  1.00 16.99           H
ATOM    889  HB2 GLU H  70      12.547  22.521  43.924  1.00 13.58           H
ATOM    890  HB3 GLU H  70      13.188  22.986  42.340  1.00 13.58           H
ATOM    891  HG2 GLU H  70      10.752  23.001  42.335  1.00 14.87           H
ATOM    892  HG3 GLU H  70      11.360  21.823  41.149  1.00 14.87           H
ATOM    893  N   HIS H  71      13.067  19.721  40.819  1.00 14.76           N
ATOM    894  CA  HIS H  71      13.200  19.273  39.438  1.00 13.36           C
ATOM    895  C   HIS H  71      11.853  19.258  38.697  1.00 13.48           C
ATOM    896  O   HIS H  71      11.667  20.010  37.745  1.00 12.97           O
ATOM    897  CB  HIS H  71      13.908  17.915  39.398  1.00 16.75           C
ATOM    898  CG  HIS H  71      14.061  17.458  37.982  1.00 14.50           C
ATOM    899  ND1 HIS H  71      14.867  18.079  37.039  1.00 14.17           N
ATOM    900  CD2 HIS H  71      13.376  16.440  37.394  1.00 19.25           C
ATOM    901  CE1 HIS H  71      14.638  17.435  35.889  1.00 22.36           C
ATOM    902  NE2 HIS H  71      13.747  16.449  36.072  1.00 20.48           N
ATOM    903  H   HIS H  71      12.245  19.404  41.326  1.00 17.75           H
ATOM    904  HA  HIS H  71      13.836  19.983  38.908  1.00 16.07           H
ATOM    905  HB2 HIS H  71      13.337  17.177  39.961  1.00 20.14           H
ATOM    906  HB3 HIS H  71      14.896  18.007  39.852  1.00 20.14           H
ATOM    907  HD2 HIS H  71      12.646  15.795  37.863  1.00 23.14           H
ATOM    908  HE1 HIS H  71      14.892  17.821  34.917  1.00 26.87           H
ATOM    909  HE2 HIS H  71      13.276  15.947  35.329  1.00 24.61           H
ATOM    910  N   ASP H  72      10.946  18.401  39.145  1.00 13.17           N
ATOM    911  CA  ASP H  72       9.666  18.085  38.530  1.00 13.47           C
ATOM    912  C   ASP H  72       8.609  18.597  39.536  1.00 12.33           C
ATOM    913  O   ASP H  72       8.429  18.158  40.667  1.00 15.35           O
ATOM    914  CB  ASP H  72       9.523  16.596  38.252  1.00 17.44           C
ATOM    915  CG  ASP H  72       8.170  16.242  37.558  1.00 23.85           C
ATOM    916  OD1 ASP H  72       7.261  17.082  37.644  1.00 19.08           O
ATOM    917  OD2 ASP H  72       8.091  15.094  37.107  1.00 24.07           O1-
ATOM    918  H   ASP H  72      11.224  17.856  39.932  1.00 15.84           H
ATOM    919  HA  ASP H  72       9.543  18.620  37.553  1.00 16.20           H
ATOM    920  HB2 ASP H  72      10.343  16.253  37.598  1.00 20.96           H
ATOM    921  HB3 ASP H  72       9.584  16.010  39.173  1.00 20.96           H
ATOM    922  N   LEU H  73       7.917  19.649  39.084  1.00 15.34           N
ATOM    923  CA  LEU H  73       6.901  20.359  39.864  1.00 16.93           C
ATOM    924  C   LEU H  73       5.647  19.522  40.112  1.00 16.65           C
ATOM    925  O   LEU H  73       4.836  19.902  40.955  1.00 16.38           O
ATOM    926  CB  LEU H  73       6.527  21.676  39.163  1.00 14.19           C
ATOM    927  CG  LEU H  73       7.699  22.652  38.920  1.00 13.55           C
ATOM    928  CD1 LEU H  73       7.170  24.010  38.417  1.00 15.14           C
ATOM    929  CD2 LEU H  73       8.518  22.869  40.189  1.00 12.92           C
ATOM    930  H   LEU H  73       8.108  19.977  38.149  1.00 18.45           H
ATOM    931  HA  LEU H  73       7.323  20.589  40.843  1.00 20.35           H
ATOM    932  HB2 LEU H  73       6.055  21.446  38.209  1.00 17.07           H
ATOM    933  HB3 LEU H  73       5.788  22.185  39.783  1.00 17.07           H
ATOM    934  HG  LEU H  73       8.347  22.246  38.148  1.00 16.29           H
ATOM    935 HD11 LEU H  73       8.001  24.691  38.234  1.00 18.21           H
ATOM    936 HD12 LEU H  73       6.621  23.870  37.486  1.00 18.21           H
ATOM    937 HD13 LEU H  73       6.506  24.454  39.158  1.00 18.21           H
ATOM    938 HD21 LEU H  73       9.311  23.584  39.979  1.00 15.54           H
ATOM    939 HD22 LEU H  73       7.878  23.234  40.994  1.00 15.54           H
ATOM    940 HD23 LEU H  73       8.993  21.940  40.498  1.00 15.54           H
ATOM    941  N   SER H  74       5.433  18.432  39.372  1.00 16.04           N
ATOM    942  CA  SER H  74       4.235  17.607  39.497  1.00 19.65           C
ATOM    943  C   SER H  74       4.330  16.586  40.638  1.00 24.49           C
ATOM    944  O   SER H  74       3.311  16.017  41.027  1.00 24.52           O
ATOM    945  CB  SER H  74       3.933  16.951  38.145  1.00 18.13           C
ATOM    946  OG  SER H  74       4.764  15.827  37.920  1.00 20.69           O
ATOM    947  H   SER H  74       6.148  18.129  38.724  1.00 19.29           H
ATOM    948  HA  SER H  74       3.397  18.267  39.717  1.00 23.62           H
ATOM    949  HB2 SER H  74       2.896  16.619  38.141  1.00 21.79           H
ATOM    950  HB3 SER H  74       4.069  17.677  37.343  1.00 21.79           H
ATOM    951  HG  SER H  74       5.682  16.117  37.837  1.00 24.87           H
ATOM    952  N   GLU H  75       5.540  16.323  41.087  1.00 18.55           N
ATOM    953  CA  GLU H  75       5.779  15.332  42.106  1.00 21.11           C
ATOM    954  C   GLU H  75       6.812  15.694  43.161  1.00 23.22           C
ATOM    955  O   GLU H  75       7.713  16.396  42.929  1.00 21.56           O
ATOM    956  CB  GLU H  75       6.219  13.991  41.474  1.00 23.74           C
ATOM    957  CG  GLU H  75       7.518  13.993  40.706  1.00 26.76           C
ATOM    958  CD  GLU H  75       7.993  12.621  40.214  1.00 40.91           C
ATOM    959  OE1 GLU H  75       9.155  12.331  40.328  1.00 35.06           O
ATOM    960  OE2 GLU H  75       7.229  11.831  39.664  1.00 59.05           O1-
ATOM    961  H   GLU H  75       6.253  16.716  40.809  1.00 22.30           H
ATOM    962  HA  GLU H  75       4.934  15.169  42.575  1.00 25.36           H
ATOM    963  HB2 GLU H  75       6.308  13.336  42.184  1.00 28.53           H
ATOM    964  HB3 GLU H  75       5.524  13.704  40.860  1.00 28.53           H
ATOM    965  HG2 GLU H  75       7.413  14.561  39.927  1.00 32.15           H
ATOM    966  HG3 GLU H  75       8.212  14.353  41.279  1.00 32.15           H
ATOM    967  N   HIS H  76       6.591  15.152  44.332  1.00 19.79           N
ATOM    968  CA  HIS H  76       7.560  15.206  45.427  1.00 19.58           C
ATOM    969  C   HIS H  76       8.398  13.932  45.401  1.00 23.06           C
ATOM    970  O   HIS H  76       7.816  12.852  45.495  1.00 19.22           O
ATOM    971  CB  HIS H  76       6.806  15.306  46.765  1.00 22.95           C
ATOM    972  CG  HIS H  76       7.722  15.372  47.968  1.00 21.38           C
ATOM    973  ND1 HIS H  76       8.440  16.473  48.367  1.00 24.33           N
ATOM    974  CD2 HIS H  76       8.120  14.330  48.773  1.00 26.75           C
ATOM    975  CE1 HIS H  76       9.218  16.111  49.405  1.00 22.77           C
ATOM    976  NE2 HIS H  76       8.971  14.838  49.759  1.00 26.28           N
ATOM    977  H   HIS H  76       5.798  14.545  44.461  1.00 23.78           H
ATOM    978  HA  HIS H  76       8.195  16.083  45.316  1.00 23.53           H
ATOM    979  HB2 HIS H  76       6.141  14.449  46.870  1.00 27.58           H
ATOM    980  HB3 HIS H  76       6.197  16.212  46.751  1.00 27.58           H
ATOM    981  HD1 HIS H  76       8.522  17.331  47.838  1.00 29.23           H
ATOM    982  HD2 HIS H  76       7.830  13.296  48.661  1.00 32.14           H
ATOM    983  HE1 HIS H  76      10.071  16.686  49.740  1.00 27.37           H
ATOM    984  N   ASP H  77       9.726  14.032  45.308  1.00 18.50           N
ATOM    985  CA  ASP H  77      10.589  12.842  45.324  1.00 18.47           C
ATOM    986  C   ASP H  77      11.469  12.765  46.580  1.00 21.49           C
ATOM    987  O   ASP H  77      12.205  11.798  46.747  1.00 19.34           O
ATOM    988  CB  ASP H  77      11.376  12.727  44.025  1.00 20.64           C
ATOM    989  CG  ASP H  77      12.412  13.818  43.767  1.00 16.15           C
ATOM    990  OD1 ASP H  77      12.759  14.590  44.690  1.00 15.69           O
ATOM    991  OD2 ASP H  77      12.869  13.839  42.612  1.00 16.17           O1-
ATOM    992  H   ASP H  77      10.158  14.944  45.187  1.00 22.23           H
ATOM    993  HA  ASP H  77       9.966  11.949  45.355  1.00 22.21           H
ATOM    994  HB2 ASP H  77      11.887  11.765  43.992  1.00 24.80           H
ATOM    995  HB3 ASP H  77      10.694  12.689  43.175  1.00 24.80           H
ATOM    996  N   GLY H  78      11.385  13.750  47.477  1.00 16.88           N
ATOM    997  CA  GLY H  78      12.112  13.761  48.733  1.00 18.83           C
ATOM    998  C   GLY H  78      13.470  14.470  48.663  1.00 17.66           C
ATOM    999  O   GLY H  78      14.081  14.645  49.712  1.00 15.50           O
ATOM   1000  H   GLY H  78      10.808  14.554  47.264  1.00 20.29           H
ATOM   1001  HA2 GLY H  78      11.509  14.282  49.471  1.00 22.63           H
ATOM   1002  HA3 GLY H  78      12.277  12.740  49.070  1.00 22.63           H
ATOM   1003  N   ASP H  79      13.932  14.907  47.494  1.00 14.31           N
ATOM   1004  CA  ASP H  79      15.163  15.702  47.378  1.00 16.12           C
ATOM   1005  C   ASP H  79      14.934  17.201  47.547  1.00 16.76           C
ATOM   1006  O   ASP H  79      15.888  17.967  47.706  1.00 14.01           O
ATOM   1007  CB  ASP H  79      15.872  15.442  46.057  1.00 11.91           C
ATOM   1008  CG  ASP H  79      16.343  14.003  45.940  1.00 18.68           C
ATOM   1009  OD1 ASP H  79      16.370  13.493  44.808  1.00 14.63           O
ATOM   1010  OD2 ASP H  79      16.694  13.433  46.985  1.00 14.68           O1-
ATOM   1011  H   ASP H  79      13.388  14.751  46.653  1.00 17.21           H
ATOM   1012  HA  ASP H  79      15.847  15.403  48.173  1.00 19.38           H
ATOM   1013  HB2 ASP H  79      15.256  15.719  45.203  1.00 14.33           H
ATOM   1014  HB3 ASP H  79      16.764  16.068  46.031  1.00 14.33           H
ATOM   1015  N   GLU H  80      13.671  17.620  47.484  1.00 15.27           N
ATOM   1016  CA  GLU H  80      13.287  18.992  47.682  1.00 14.22           C
ATOM   1017  C   GLU H  80      13.462  19.399  49.161  1.00 14.51           C
ATOM   1018  O   GLU H  80      13.119  18.701  50.081  1.00 16.41           O
ATOM   1019  CB  GLU H  80      11.785  19.204  47.334  1.00 15.91           C
ATOM   1020  CG  GLU H  80      11.477  18.835  45.881  1.00 13.13           C
ATOM   1021  CD  GLU H  80      10.919  17.407  45.763  1.00 18.77           C
ATOM   1022  OE1 GLU H  80      11.094  16.623  46.696  1.00 16.28           O
ATOM   1023  OE2 GLU H  80      10.273  17.063  44.700  1.00 16.88           O1-
ATOM   1024  H   GLU H  80      12.947  16.916  47.439  1.00 18.36           H
ATOM   1025  HA  GLU H  80      13.893  19.654  47.020  1.00 17.11           H
ATOM   1026  HB2 GLU H  80      11.170  18.569  48.012  1.00 19.13           H
ATOM   1027  HB3 GLU H  80      11.507  20.254  47.520  1.00 19.13           H
ATOM   1028  HG2 GLU H  80      10.739  19.550  45.462  1.00 15.80           H
ATOM   1029  HG3 GLU H  80      12.369  18.919  45.241  1.00 15.80           H
ATOM   1030  N   GLN H  81      13.988  20.626  49.332  1.00 13.35           N
ATOM   1031  CA  GLN H  81      14.169  21.310  50.607  1.00 11.64           C
ATOM   1032  C   GLN H  81      13.606  22.716  50.502  1.00 12.17           C
ATOM   1033  O   GLN H  81      14.076  23.520  49.708  1.00 14.27           O
ATOM   1034  CB  GLN H  81      15.653  21.405  50.976  1.00 12.34           C
ATOM   1035  CG  GLN H  81      16.308  20.034  51.141  1.00 13.76           C
ATOM   1036  CD  GLN H  81      17.755  20.215  51.551  1.00 13.45           C
ATOM   1037  OE1 GLN H  81      18.059  21.053  52.396  1.00 15.38           O
ATOM   1038  NE2 GLN H  81      18.640  19.417  50.988  1.00 14.27           N
ATOM   1039  H   GLN H  81      14.268  21.132  48.505  1.00 16.06           H
ATOM   1040  HA  GLN H  81      13.647  20.769  51.394  1.00 14.01           H
ATOM   1041  HB2 GLN H  81      16.182  21.963  50.203  1.00 14.84           H
ATOM   1042  HB3 GLN H  81      15.736  21.954  51.915  1.00 14.84           H
ATOM   1043  HG2 GLN H  81      15.783  19.530  51.953  1.00 16.54           H
ATOM   1044  HG3 GLN H  81      16.241  19.447  50.224  1.00 16.54           H
ATOM   1045 HE21 GLN H  81      18.354  18.738  50.291  1.00 17.16           H
ATOM   1046 HE22 GLN H  81      19.620  19.504  51.208  1.00 17.16           H
ATOM   1047  N   SER H  82      12.635  23.041  51.351  1.00 14.76           N
ATOM   1048  CA  SER H  82      11.951  24.332  51.368  1.00 14.36           C
ATOM   1049  C   SER H  82      12.369  25.118  52.608  1.00 14.28           C
ATOM   1050  O   SER H  82      12.534  24.543  53.685  1.00 14.09           O
ATOM   1051  CB  SER H  82      10.430  24.123  51.252  1.00 15.79           C
ATOM   1052  OG  SER H  82       9.971  23.469  52.409  1.00 26.14           O
ATOM   1053  H   SER H  82      12.361  22.367  52.049  1.00 17.75           H
ATOM   1054  HA  SER H  82      12.243  24.892  50.487  1.00 17.26           H
ATOM   1055  HB2 SER H  82       9.944  25.098  51.193  1.00 18.98           H
ATOM   1056  HB3 SER H  82      10.176  23.546  50.359  1.00 18.98           H
ATOM   1057  HG  SER H  82      10.224  22.544  52.345  1.00 31.40           H
ATOM   1058  N   ARG H  83      12.579  26.425  52.431  1.00 13.75           N
ATOM   1059  CA  ARG H  83      12.979  27.366  53.471  1.00 15.73           C
ATOM   1060  C   ARG H  83      12.166  28.654  53.380  1.00 15.17           C
ATOM   1061  O   ARG H  83      11.935  29.188  52.301  1.00 14.21           O
ATOM   1062  CB  ARG H  83      14.479  27.682  53.321  1.00 14.78           C
ATOM   1063  CG  ARG H  83      15.399  26.474  53.546  1.00 14.54           C
ATOM   1064  CD  ARG H  83      15.298  25.925  54.970  1.00 18.73           C
ATOM   1065  NE  ARG H  83      16.253  24.842  55.230  1.00 13.44           N
ATOM   1066  CZ  ARG H  83      16.057  23.543  55.029  1.00 19.47           C
ATOM   1067  NH1 ARG H  83      14.938  23.071  54.491  1.00 17.03           N
ATOM   1068  NH2 ARG H  83      17.013  22.698  55.384  1.00 16.79           N1+
ATOM   1069  H   ARG H  83      12.474  26.801  51.500  1.00 16.53           H
ATOM   1070  HA  ARG H  83      12.794  26.930  54.452  1.00 18.91           H
ATOM   1071  HB2 ARG H  83      14.670  28.092  52.330  1.00 17.77           H
ATOM   1072  HB3 ARG H  83      14.745  28.446  54.053  1.00 17.77           H
ATOM   1073  HG2 ARG H  83      15.163  25.687  52.830  1.00 17.48           H
ATOM   1074  HG3 ARG H  83      16.428  26.790  53.379  1.00 17.48           H
ATOM   1075  HD2 ARG H  83      15.499  26.746  55.656  1.00 22.52           H
ATOM   1076  HD3 ARG H  83      14.291  25.568  55.173  1.00 22.52           H
ATOM   1077  HE  ARG H  83      17.147  25.112  55.612  1.00 16.17           H
ATOM   1078 HH11 ARG H  83      14.200  23.712  54.232  1.00 20.48           H
ATOM   1079 HH12 ARG H  83      14.824  22.077  54.355  1.00 20.48           H
ATOM   1080 HH21 ARG H  83      17.864  23.052  55.795  1.00 20.19           H
ATOM   1081 HH22 ARG H  83      16.896  21.704  55.242  1.00 20.19           H
ATOM   1082  N   ARG H  84      11.808  29.215  54.531  1.00 16.25           N
ATOM   1083  CA  ARG H  84      11.362  30.603  54.610  1.00 20.04           C
ATOM   1084  C   ARG H  84      12.522  31.544  54.312  1.00 19.84           C
ATOM   1085  O   ARG H  84      13.688  31.243  54.545  1.00 16.00           O
ATOM   1086  CB  ARG H  84      10.783  30.897  56.003  1.00 20.40           C
ATOM   1087  CG  ARG H  84       9.495  30.117  56.280  1.00 25.05           C
ATOM   1088  CD  ARG H  84       9.022  30.282  57.739  1.00 34.64           C
ATOM   1089  NE  ARG H  84       8.506  31.631  58.014  0.00 30.21           N
ATOM   1090  CZ  ARG H  84       7.469  32.193  57.385  0.00 29.81           C
ATOM   1091  NH1 ARG H  84       6.595  31.476  56.678  0.00 29.10           N
ATOM   1092  NH2 ARG H  84       7.303  33.507  57.466  0.00 30.56           N1+
ATOM   1093  H   ARG H  84      12.051  28.743  55.394  1.00 19.54           H
ATOM   1094  HA  ARG H  84      10.579  30.778  53.875  1.00 24.08           H
ATOM   1095  HB2 ARG H  84      11.529  30.674  56.766  1.00 24.52           H
ATOM   1096  HB3 ARG H  84      10.550  31.959  56.065  1.00 24.52           H
ATOM   1097  HG2 ARG H  84       8.728  30.442  55.580  1.00 30.10           H
ATOM   1098  HG3 ARG H  84       9.664  29.056  56.105  1.00 30.10           H
ATOM   1099  HD2 ARG H  84       8.312  29.510  58.041  1.00 41.61           H
ATOM   1100  HD3 ARG H  84       9.911  30.164  58.361  1.00 41.61           H
ATOM   1101  HE  ARG H  84       9.146  32.255  58.484  0.00 36.28           H
ATOM   1102 HH11 ARG H  84       6.726  30.478  56.600  0.00 34.95           H
ATOM   1103 HH12 ARG H  84       5.839  31.930  56.187  0.00 34.95           H
ATOM   1104 HH21 ARG H  84       7.964  34.059  57.990  0.00 36.71           H
ATOM   1105 HH22 ARG H  84       6.531  33.935  56.983  0.00 36.71           H
ATOM   1106  N   VAL H  85      12.180  32.712  53.778  1.00 23.56           N
ATOM   1107  CA  VAL H  85      13.130  33.773  53.463  1.00 22.41           C
ATOM   1108  C   VAL H  85      13.099  34.775  54.615  1.00 21.24           C
ATOM   1109  O   VAL H  85      12.079  35.415  54.841  1.00 27.76           O
ATOM   1110  CB  VAL H  85      12.759  34.389  52.103  1.00 19.46           C
ATOM   1111  CG1 VAL H  85      13.675  35.587  51.802  1.00 20.42           C
ATOM   1112  CG2 VAL H  85      12.872  33.352  50.976  1.00 20.67           C
ATOM   1113  H   VAL H  85      11.203  32.883  53.595  1.00 28.31           H
ATOM   1114  HA  VAL H  85      14.135  33.355  53.378  1.00 26.93           H
ATOM   1115  HB  VAL H  85      11.727  34.736  52.148  1.00 23.39           H
ATOM   1116 HG11 VAL H  85      13.440  35.990  50.817  1.00 24.54           H
ATOM   1117 HG12 VAL H  85      13.529  36.375  52.542  1.00 24.54           H
ATOM   1118 HG13 VAL H  85      14.719  35.270  51.819  1.00 24.54           H
ATOM   1119 HG21 VAL H  85      12.681  33.826  50.014  1.00 24.84           H
ATOM   1120 HG22 VAL H  85      13.876  32.925  50.961  1.00 24.84           H
ATOM   1121 HG23 VAL H  85      12.148  32.551  51.123  1.00 24.84           H
ATOM   1122  N   ALA H  86      14.205  34.904  55.343  1.00 19.12           N
ATOM   1123  CA  ALA H  86      14.344  35.816  56.469  1.00 22.74           C
ATOM   1124  C   ALA H  86      14.627  37.260  56.053  1.00 25.90           C
ATOM   1125  O   ALA H  86      14.307  38.170  56.809  1.00 20.72           O
ATOM   1126  CB  ALA H  86      15.475  35.328  57.363  1.00 19.61           C
ATOM   1127  H   ALA H  86      15.013  34.346  55.099  1.00 22.98           H
ATOM   1128  HA  ALA H  86      13.419  35.798  57.045  1.00 27.33           H
ATOM   1129  HB1 ALA H  86      15.558  35.978  58.233  1.00 23.57           H
ATOM   1130  HB2 ALA H  86      15.263  34.313  57.698  1.00 23.57           H
ATOM   1131  HB3 ALA H  86      16.422  35.346  56.822  1.00 23.57           H
ATOM   1132  N   GLN H  87      15.291  37.475  54.910  1.00 21.21           N
ATOM   1133  CA  GLN H  87      15.713  38.791  54.460  1.00 19.84           C
ATOM   1134  C   GLN H  87      15.740  38.813  52.933  1.00 19.70           C
ATOM   1135  O   GLN H  87      16.193  37.862  52.303  1.00 14.12           O
ATOM   1136  CB  GLN H  87      17.103  39.090  55.043  1.00 18.86           C
ATOM   1137  CG  GLN H  87      17.501  40.578  54.990  1.00 23.69           C
ATOM   1138  CD  GLN H  87      17.560  41.202  56.372  1.00 29.90           C
ATOM   1139  OE1 GLN H  87      18.531  41.021  57.098  1.00 36.67           O
ATOM   1140  NE2 GLN H  87      16.510  41.921  56.762  1.00 28.21           N
ATOM   1141  H   GLN H  87      15.564  36.681  54.348  1.00 25.49           H
ATOM   1142  HA  GLN H  87      15.013  39.540  54.822  1.00 23.85           H
ATOM   1143  HB2 GLN H  87      17.136  38.749  56.078  1.00 22.66           H
ATOM   1144  HB3 GLN H  87      17.848  38.520  54.489  1.00 22.66           H
ATOM   1145  HG2 GLN H  87      18.516  40.599  54.599  1.00 28.47           H
ATOM   1146  HG3 GLN H  87      16.840  41.143  54.335  1.00 28.47           H
ATOM   1147 HE21 GLN H  87      15.715  42.044  56.152  1.00 33.89           H
ATOM   1148 HE22 GLN H  87      16.485  42.285  57.703  1.00 33.89           H
ATOM   1149  N   VAL H  88      15.275  39.912  52.347  1.00 16.85           N
ATOM   1150  CA  VAL H  88      15.465  40.238  50.937  1.00 16.24           C
ATOM   1151  C   VAL H  88      16.211  41.568  50.913  1.00 17.81           C
ATOM   1152  O   VAL H  88      15.701  42.573  51.401  1.00 14.32           O
ATOM   1153  CB  VAL H  88      14.116  40.324  50.200  1.00 16.21           C
ATOM   1154  CG1 VAL H  88      14.326  40.761  48.734  1.00 15.53           C
ATOM   1155  CG2 VAL H  88      13.364  38.984  50.235  1.00 16.64           C
ATOM   1156  H   VAL H  88      14.902  40.644  52.933  1.00 20.26           H
ATOM   1157  HA  VAL H  88      16.081  39.479  50.455  1.00 19.53           H
ATOM   1158  HB  VAL H  88      13.490  41.073  50.686  1.00 19.49           H
ATOM   1159 HG11 VAL H  88      13.363  40.813  48.225  1.00 18.68           H
ATOM   1160 HG12 VAL H  88      14.779  41.750  48.697  1.00 18.68           H
ATOM   1161 HG13 VAL H  88      14.969  40.049  48.214  1.00 18.68           H
ATOM   1162 HG21 VAL H  88      12.395  39.085  49.753  1.00 20.01           H
ATOM   1163 HG22 VAL H  88      13.927  38.230  49.700  1.00 20.01           H
ATOM   1164 HG23 VAL H  88      13.214  38.660  51.263  1.00 20.01           H
ATOM   1165  N   ILE H  89      17.422  41.573  50.368  1.00 14.96           N
ATOM   1166  CA  ILE H  89      18.283  42.744  50.355  1.00 13.55           C
ATOM   1167  C   ILE H  89      18.413  43.215  48.922  1.00 17.05           C
ATOM   1168  O   ILE H  89      18.828  42.454  48.060  1.00 14.53           O
ATOM   1169  CB  ILE H  89      19.669  42.500  50.967  1.00 11.87           C
ATOM   1170  CG1 ILE H  89      19.598  41.773  52.322  1.00 14.94           C
ATOM   1171  CG2 ILE H  89      20.369  43.875  51.075  1.00 14.13           C
ATOM   1172  CD1 ILE H  89      20.959  41.292  52.845  1.00 15.95           C
ATOM   1173  H   ILE H  89      17.789  40.717  49.978  1.00 17.99           H
ATOM   1174  HA  ILE H  89      17.812  43.513  50.949  1.00 16.30           H
ATOM   1175  HB  ILE H  89      20.240  41.886  50.273  1.00 14.29           H
ATOM   1176 HG12 ILE H  89      19.149  42.434  53.059  1.00 17.97           H
ATOM   1177 HG13 ILE H  89      18.974  40.884  52.239  1.00 17.97           H
ATOM   1178 HG21 ILE H  89      21.316  43.790  51.596  1.00 16.99           H
ATOM   1179 HG22 ILE H  89      20.573  44.278  50.084  1.00 16.99           H
ATOM   1180 HG23 ILE H  89      19.739  44.572  51.626  1.00 16.99           H
ATOM   1181 HD11 ILE H  89      20.815  40.717  53.760  1.00 19.17           H
ATOM   1182 HD12 ILE H  89      21.439  40.657  52.101  1.00 19.17           H
ATOM   1183 HD13 ILE H  89      21.594  42.137  53.079  1.00 19.17           H
ATOM   1184  N   ILE H  90      18.066  44.474  48.680  1.00 13.07           N
ATOM   1185  CA  ILE H  90      18.030  45.085  47.370  1.00 13.06           C
ATOM   1186  C   ILE H  90      18.961  46.319  47.383  1.00 15.51           C
ATOM   1187  O   ILE H  90      18.991  47.036  48.384  1.00 15.45           O
ATOM   1188  CB  ILE H  90      16.535  45.344  47.056  1.00 17.95           C
ATOM   1189  CG1 ILE H  90      15.903  43.981  46.618  1.00 14.43           C
ATOM   1190  CG2 ILE H  90      16.296  46.409  45.995  1.00 24.26           C
ATOM   1191  CD1 ILE H  90      14.406  44.054  46.338  1.00 23.29           C
ATOM   1192  H   ILE H  90      17.745  45.041  49.451  1.00 15.73           H
ATOM   1193  HA  ILE H  90      18.404  44.370  46.639  1.00 15.70           H
ATOM   1194  HB  ILE H  90      16.023  45.681  47.960  1.00 21.58           H
ATOM   1195 HG12 ILE H  90      16.400  43.625  45.715  1.00 17.35           H
ATOM   1196 HG13 ILE H  90      16.050  43.238  47.397  1.00 17.35           H
ATOM   1197 HG21 ILE H  90      15.232  46.639  45.941  1.00 29.15           H
ATOM   1198 HG22 ILE H  90      16.812  47.326  46.268  1.00 29.15           H
ATOM   1199 HG23 ILE H  90      16.649  46.062  45.025  1.00 29.15           H
ATOM   1200 HD11 ILE H  90      14.030  43.045  46.167  1.00 27.98           H
ATOM   1201 HD12 ILE H  90      13.884  44.491  47.184  1.00 27.98           H
ATOM   1202 HD13 ILE H  90      14.214  44.649  45.445  1.00 27.98           H
ATOM   1203  N   PRO H  91      19.688  46.616  46.292  1.00 13.56           N
ATOM   1204  CA  PRO H  91      20.530  47.818  46.208  1.00 15.01           C
ATOM   1205  C   PRO H  91      19.695  49.084  46.311  1.00 14.92           C
ATOM   1206  O   PRO H  91      18.608  49.136  45.747  1.00 15.74           O
ATOM   1207  CB  PRO H  91      21.121  47.789  44.792  1.00 19.74           C
ATOM   1208  CG  PRO H  91      20.883  46.395  44.252  1.00 18.81           C
ATOM   1209  CD  PRO H  91      19.704  45.863  45.047  1.00 15.37           C
ATOM   1210  HA  PRO H  91      21.358  47.775  46.914  1.00 18.05           H
ATOM   1211  HB2 PRO H  91      20.532  48.459  44.161  1.00 23.72           H
ATOM   1212  HB3 PRO H  91      22.165  48.087  44.733  1.00 23.72           H
ATOM   1213  HG2 PRO H  91      20.652  46.409  43.187  1.00 22.61           H
ATOM   1214  HG3 PRO H  91      21.773  45.797  44.449  1.00 22.61           H
ATOM   1215  HD2 PRO H  91      18.789  46.038  44.480  1.00 18.49           H
ATOM   1216  HD3 PRO H  91      19.895  44.807  45.227  1.00 18.49           H
ATOM   1217  N   SER H  92      20.231  50.139  46.926  1.00 16.72           N
ATOM   1218  CA  SER H  92      19.542  51.422  47.055  1.00 17.66           C
ATOM   1219  C   SER H  92      19.192  52.035  45.697  1.00 16.82           C
ATOM   1220  O   SER H  92      18.266  52.836  45.592  1.00 17.10           O
ATOM   1221  CB  SER H  92      20.424  52.374  47.887  1.00 18.52           C
ATOM   1222  OG  SER H  92      21.676  52.551  47.257  1.00 19.25           O
ATOM   1223  H   SER H  92      21.147  50.056  47.345  1.00 20.11           H
ATOM   1224  HA  SER H  92      18.609  51.257  47.596  1.00 21.23           H
ATOM   1225  HB2 SER H  92      19.926  53.338  47.969  1.00 22.26           H
ATOM   1226  HB3 SER H  92      20.568  51.963  48.887  1.00 22.26           H
ATOM   1227  HG  SER H  92      22.145  53.263  47.700  1.00 23.14           H
ATOM   1228  N   THR H  93      19.980  51.690  44.680  1.00 15.46           N
ATOM   1229  CA  THR H  93      19.943  52.246  43.339  1.00 18.79           C
ATOM   1230  C   THR H  93      18.864  51.596  42.463  1.00 19.31           C
ATOM   1231  O   THR H  93      18.531  52.143  41.413  1.00 17.85           O
ATOM   1232  CB  THR H  93      21.337  52.116  42.723  1.00 18.91           C
ATOM   1233  OG1 THR H  93      21.807  50.782  42.787  1.00 20.29           O
ATOM   1234  CG2 THR H  93      22.353  53.024  43.418  1.00 23.11           C
ATOM   1235  H   THR H  93      20.731  51.041  44.866  1.00 18.59           H
ATOM   1236  HA  THR H  93      19.713  53.307  43.423  1.00 22.58           H
ATOM   1237  HB  THR H  93      21.271  52.419  41.679  1.00 22.73           H
ATOM   1238  HG1 THR H  93      22.684  50.744  42.395  1.00 24.39           H
ATOM   1239 HG21 THR H  93      23.317  52.940  42.915  1.00 27.77           H
ATOM   1240 HG22 THR H  93      22.015  54.058  43.376  1.00 27.77           H
ATOM   1241 HG23 THR H  93      22.476  52.718  44.457  1.00 27.77           H
ATOM   1242  N   TYR H  94      18.297  50.462  42.881  1.00 16.67           N
ATOM   1243  CA  TYR H  94      17.195  49.831  42.180  1.00 14.13           C
ATOM   1244  C   TYR H  94      15.904  50.616  42.388  1.00 18.12           C
ATOM   1245  O   TYR H  94      15.547  50.914  43.525  1.00 16.68           O
ATOM   1246  CB  TYR H  94      17.026  48.406  42.698  1.00 12.50           C
ATOM   1247  CG  TYR H  94      15.811  47.747  42.089  1.00 12.24           C
ATOM   1248  CD1 TYR H  94      15.833  47.353  40.745  1.00 13.97           C
ATOM   1249  CD2 TYR H  94      14.644  47.593  42.847  1.00 16.46           C
ATOM   1250  CE1 TYR H  94      14.697  46.806  40.136  1.00 13.37           C
ATOM   1251  CE2 TYR H  94      13.506  47.024  42.254  1.00 14.77           C
ATOM   1252  CZ  TYR H  94      13.534  46.627  40.900  1.00 15.69           C
ATOM   1253  OH  TYR H  94      12.413  46.148  40.307  1.00 17.18           O
ATOM   1254  H   TYR H  94      18.600  50.050  43.752  1.00 20.04           H
ATOM   1255  HA  TYR H  94      17.426  49.776  41.116  1.00 17.00           H
ATOM   1256  HB2 TYR H  94      17.919  47.831  42.451  1.00 15.04           H
ATOM   1257  HB3 TYR H  94      16.914  48.434  43.780  1.00 15.04           H
ATOM   1258  HD1 TYR H  94      16.737  47.472  40.175  1.00 16.80           H
ATOM   1259  HD2 TYR H  94      14.619  47.919  43.876  1.00 19.79           H
ATOM   1260  HE1 TYR H  94      14.716  46.526  39.093  1.00 16.08           H
ATOM   1261  HE2 TYR H  94      12.602  46.913  42.828  1.00 17.76           H
ATOM   1262  HH  TYR H  94      11.685  46.024  40.927  1.00 20.65           H
ATOM   1263  N   VAL H  95      15.170  50.891  41.309  1.00 16.76           N
ATOM   1264  CA  VAL H  95      13.861  51.515  41.385  1.00 17.13           C
ATOM   1265  C   VAL H  95      12.816  50.554  40.825  1.00 16.22           C
ATOM   1266  O   VAL H  95      12.912  50.169  39.660  1.00 16.70           O
ATOM   1267  CB  VAL H  95      13.899  52.859  40.621  1.00 19.52           C
ATOM   1268  CG1 VAL H  95      12.528  53.542  40.641  1.00 19.17           C
ATOM   1269  CG2 VAL H  95      14.923  53.798  41.267  1.00 16.83           C
ATOM   1270  H   VAL H  95      15.515  50.628  40.396  1.00 20.15           H
ATOM   1271  HA  VAL H  95      13.628  51.743  42.422  1.00 20.59           H
ATOM   1272  HB  VAL H  95      14.196  52.687  39.589  1.00 23.46           H
ATOM   1273 HG11 VAL H  95      12.588  54.495  40.116  1.00 23.04           H
ATOM   1274 HG12 VAL H  95      11.791  52.925  40.131  1.00 23.04           H
ATOM   1275 HG13 VAL H  95      12.210  53.710  41.669  1.00 23.04           H
ATOM   1276 HG21 VAL H  95      14.939  54.746  40.727  1.00 20.24           H
ATOM   1277 HG22 VAL H  95      14.660  53.974  42.308  1.00 20.24           H
ATOM   1278 HG23 VAL H  95      15.925  53.369  41.207  1.00 20.24           H
ATOM   1279  N   PRO H  96      11.786  50.166  41.594  1.00 18.40           N
ATOM   1280  CA  PRO H  96      10.777  49.252  41.091  1.00 19.11           C
ATOM   1281  C   PRO H  96      10.135  49.745  39.797  1.00 22.73           C
ATOM   1282  O   PRO H  96       9.947  50.945  39.630  1.00 19.15           O
ATOM   1283  CB  PRO H  96       9.738  49.207  42.207  1.00 19.02           C
ATOM   1284  CG  PRO H  96      10.591  49.360  43.462  1.00 21.34           C
ATOM   1285  CD  PRO H  96      11.608  50.410  43.017  1.00 18.34           C
ATOM   1286  HA  PRO H  96      11.196  48.255  40.981  1.00 22.97           H
ATOM   1287  HB2 PRO H  96       9.096  50.084  42.114  1.00 22.86           H
ATOM   1288  HB3 PRO H  96       9.137  48.297  42.209  1.00 22.86           H
ATOM   1289  HG2 PRO H  96      10.006  49.741  44.298  1.00 25.65           H
ATOM   1290  HG3 PRO H  96      11.058  48.409  43.721  1.00 25.65           H
ATOM   1291  HD2 PRO H  96      11.194  51.407  43.165  1.00 22.05           H
ATOM   1292  HD3 PRO H  96      12.530  50.247  43.576  1.00 22.05           H
ATOM   1293  N   GLY H  97       9.827  48.813  38.893  1.00 22.08           N
ATOM   1294  CA  GLY H  97       9.253  49.092  37.576  1.00 20.13           C
ATOM   1295  C   GLY H  97      10.272  49.544  36.534  1.00 23.46           C
ATOM   1296  O   GLY H  97       9.879  49.763  35.398  1.00 22.87           O
ATOM   1297  H   GLY H  97      10.027  47.844  39.109  1.00 26.53           H
ATOM   1298  HA2 GLY H  97       8.787  48.179  37.208  1.00 24.19           H
ATOM   1299  HA3 GLY H  97       8.498  49.872  37.668  1.00 24.19           H
ATOM   1300  N   THR H  98      11.558  49.647  36.887  1.00 20.63           N
ATOM   1301  CA  THR H  98      12.630  49.993  35.966  1.00 17.67           C
ATOM   1302  C   THR H  98      13.693  48.858  35.994  1.00 21.65           C
ATOM   1303  O   THR H  98      13.647  47.911  36.771  1.00 20.86           O
ATOM   1304  CB  THR H  98      13.266  51.360  36.317  1.00 21.15           C
ATOM   1305  OG1 THR H  98      14.159  51.182  37.405  1.00 19.20           O
ATOM   1306  CG2 THR H  98      12.215  52.418  36.633  1.00 22.35           C
ATOM   1307  H   THR H  98      11.809  49.399  37.818  1.00 24.80           H
ATOM   1308  HA  THR H  98      12.249  50.061  34.911  1.00 21.24           H
ATOM   1309  HB  THR H  98      13.946  51.701  35.502  1.00 25.42           H
ATOM   1310  HG1 THR H  98      13.682  50.878  38.214  1.00 23.08           H
ATOM   1311 HG21 THR H  98      12.701  53.359  36.918  1.00 26.86           H
ATOM   1312 HG22 THR H  98      11.579  52.612  35.763  1.00 26.86           H
ATOM   1313 HG23 THR H  98      11.565  52.130  37.468  1.00 26.86           H
ATOM   1314  N   THR H  99      14.669  48.901  35.006  1.00 15.99           N
ATOM   1315  CA  THR H  99      15.475  47.702  34.704  1.00 16.53           C
ATOM   1316  C   THR H  99      16.843  47.634  35.409  1.00 18.38           C
ATOM   1317  O   THR H  99      17.367  46.557  35.563  1.00 21.45           O
ATOM   1318  CB  THR H  99      15.705  47.534  33.175  1.00 17.59           C
ATOM   1319  OG1 THR H  99      16.346  48.702  32.663  1.00 18.42           O
ATOM   1320  CG2 THR H  99      14.421  47.240  32.426  1.00 18.48           C
ATOM   1321  H   THR H  99      14.781  49.695  34.380  1.00 19.22           H
ATOM   1322  HA  THR H  99      14.897  46.788  35.062  1.00 19.88           H
ATOM   1323  HB  THR H  99      16.479  46.744  32.989  1.00 21.15           H
ATOM   1324  HG1 THR H  99      15.697  49.439  32.537  1.00 22.14           H
ATOM   1325 HG21 THR H  99      14.630  47.126  31.350  1.00 22.22           H
ATOM   1326 HG22 THR H  99      13.972  46.289  32.759  1.00 22.22           H
ATOM   1327 HG23 THR H  99      13.667  48.025  32.530  1.00 22.22           H
ATOM   1328  N   ASN H 100      17.422  48.787  35.797  1.00 17.97           N
ATOM   1329  CA  ASN H 100      18.822  48.838  36.224  1.00 17.25           C
ATOM   1330  C   ASN H 100      18.999  48.295  37.646  1.00 17.73           C
ATOM   1331  O   ASN H 100      18.091  48.402  38.449  1.00 15.50           O
ATOM   1332  CB  ASN H 100      19.330  50.274  36.128  1.00 17.35           C
ATOM   1333  CG  ASN H 100      20.837  50.331  35.953  1.00 15.63           C
ATOM   1334  OD1 ASN H 100      21.449  49.386  35.475  1.00 20.13           O
ATOM   1335  ND2 ASN H 100      21.449  51.473  36.220  1.00 21.24           N
ATOM   1336  H   ASN H 100      16.941  49.661  35.639  1.00 21.60           H
ATOM   1337  HA  ASN H 100      19.399  48.213  35.543  1.00 20.74           H
ATOM   1338  HB2 ASN H 100      18.914  50.711  35.221  1.00 20.85           H
ATOM   1339  HB3 ASN H 100      19.015  50.861  36.991  1.00 20.85           H
ATOM   1340 HD21 ASN H 100      22.439  51.561  36.039  1.00 25.53           H
ATOM   1341 HD22 ASN H 100      20.923  52.259  36.568  1.00 25.53           H
ATOM   1342  N   HIS H 101      20.152  47.703  37.968  1.00 15.35           N
ATOM   1343  CA  HIS H 101      20.455  47.197  39.304  1.00 14.21           C
ATOM   1344  C   HIS H 101      19.540  46.062  39.754  1.00 14.58           C
ATOM   1345  O   HIS H 101      19.054  46.048  40.888  1.00 14.76           O
ATOM   1346  CB  HIS H 101      20.529  48.339  40.337  1.00 14.20           C
ATOM   1347  CG  HIS H 101      21.579  49.366  40.025  1.00 20.42           C
ATOM   1348  ND1 HIS H 101      22.954  49.168  40.139  1.00 19.88           N
ATOM   1349  CD2 HIS H 101      21.350  50.639  39.590  1.00 20.20           C
ATOM   1350  CE1 HIS H 101      23.523  50.311  39.736  1.00 18.00           C
ATOM   1351  NE2 HIS H 101      22.588  51.212  39.415  1.00 15.81           N
ATOM   1352  H   HIS H 101      20.856  47.583  37.252  1.00 18.46           H
ATOM   1353  HA  HIS H 101      21.427  46.743  39.230  1.00 17.09           H
ATOM   1354  HB2 HIS H 101      20.785  47.911  41.306  1.00 17.08           H
ATOM   1355  HB3 HIS H 101      19.560  48.828  40.431  1.00 17.08           H
ATOM   1356  HD2 HIS H 101      20.389  51.094  39.403  1.00 24.28           H
ATOM   1357  HE1 HIS H 101      24.585  50.457  39.617  1.00 21.63           H
ATOM   1358  HE2 HIS H 101      22.765  52.120  39.010  1.00 19.01           H
ATOM   1359  N   ASP H 102      19.327  45.093  38.862  1.00 16.20           N
ATOM   1360  CA  ASP H 102      18.270  44.097  39.028  1.00 14.46           C
ATOM   1361  C   ASP H 102      18.828  42.825  39.700  1.00 15.17           C
ATOM   1362  O   ASP H 102      18.985  41.768  39.124  1.00 14.33           O
ATOM   1363  CB  ASP H 102      17.598  43.739  37.712  1.00 12.79           C
ATOM   1364  CG  ASP H 102      16.357  42.933  38.008  1.00 14.06           C
ATOM   1365  OD1 ASP H 102      15.857  42.265  37.012  1.00 15.59           O
ATOM   1366  OD2 ASP H 102      15.803  42.911  39.107  1.00 13.89           O1-
ATOM   1367  H   ASP H 102      19.814  45.141  37.997  1.00 19.48           H
ATOM   1368  HA  ASP H 102      17.474  44.505  39.724  1.00 17.39           H
ATOM   1369  HB2 ASP H 102      17.334  44.652  37.130  1.00 15.38           H
ATOM   1370  HB3 ASP H 102      18.273  43.152  37.055  1.00 15.38           H
ATOM   1371  N   ILE H 103      19.087  42.997  41.006  1.00 13.75           N
ATOM   1372  CA  ILE H 103      19.692  41.999  41.889  1.00 13.06           C
ATOM   1373  C   ILE H 103      19.099  42.075  43.293  1.00 12.72           C
ATOM   1374  O   ILE H 103      18.803  43.146  43.815  1.00 14.37           O
ATOM   1375  CB  ILE H 103      21.241  42.144  41.902  1.00 12.17           C
ATOM   1376  CG1 ILE H 103      21.904  41.051  42.766  1.00 14.79           C
ATOM   1377  CG2 ILE H 103      21.732  43.529  42.364  1.00 12.71           C
ATOM   1378  CD1 ILE H 103      23.408  40.856  42.500  1.00 13.08           C
ATOM   1379  H   ILE H 103      18.923  43.912  41.404  1.00 16.54           H
ATOM   1380  HA  ILE H 103      19.461  41.016  41.484  1.00 15.71           H
ATOM   1381  HB  ILE H 103      21.588  41.996  40.885  1.00 14.64           H
ATOM   1382 HG12 ILE H 103      21.765  41.286  43.821  1.00 17.79           H
ATOM   1383 HG13 ILE H 103      21.414  40.097  42.572  1.00 17.79           H
ATOM   1384 HG21 ILE H 103      22.807  43.606  42.227  1.00 15.29           H
ATOM   1385 HG22 ILE H 103      21.263  44.317  41.776  1.00 15.29           H
ATOM   1386 HG23 ILE H 103      21.496  43.671  43.417  1.00 15.29           H
ATOM   1387 HD11 ILE H 103      23.747  39.964  43.025  1.00 15.73           H
ATOM   1388 HD12 ILE H 103      23.593  40.729  41.433  1.00 15.73           H
ATOM   1389 HD13 ILE H 103      23.963  41.714  42.874  1.00 15.73           H
ATOM   1390  N   ALA H 104      18.945  40.904  43.908  1.00 14.00           N
ATOM   1391  CA  ALA H 104      18.511  40.726  45.277  1.00 14.35           C
ATOM   1392  C   ALA H 104      19.352  39.640  45.915  1.00 13.08           C
ATOM   1393  O   ALA H 104      19.662  38.620  45.295  1.00 12.69           O
ATOM   1394  CB  ALA H 104      17.028  40.378  45.334  1.00 12.21           C
ATOM   1395  H   ALA H 104      19.234  40.067  43.418  1.00 16.84           H
ATOM   1396  HA  ALA H 104      18.663  41.658  45.815  1.00 17.26           H
ATOM   1397  HB1 ALA H 104      16.728  40.223  46.368  1.00 14.69           H
ATOM   1398  HB2 ALA H 104      16.449  41.195  44.913  1.00 14.69           H
ATOM   1399  HB3 ALA H 104      16.850  39.465  44.763  1.00 14.69           H
ATOM   1400  N   LEU H 105      19.701  39.850  47.182  1.00 11.78           N
ATOM   1401  CA  LEU H 105      20.350  38.846  48.008  1.00 12.17           C
ATOM   1402  C   LEU H 105      19.367  38.409  49.082  1.00 12.89           C
ATOM   1403  O   LEU H 105      18.880  39.234  49.853  1.00 13.54           O
ATOM   1404  CB  LEU H 105      21.648  39.434  48.550  1.00 13.02           C
ATOM   1405  CG  LEU H 105      22.397  38.476  49.495  1.00 12.99           C
ATOM   1406  CD1 LEU H 105      22.940  37.217  48.805  1.00 14.56           C
ATOM   1407  CD2 LEU H 105      23.551  39.231  50.166  1.00 13.72           C
ATOM   1408  H   LEU H 105      19.428  40.715  47.624  1.00 14.17           H
ATOM   1409  HA  LEU H 105      20.610  37.977  47.404  1.00 14.64           H
ATOM   1410  HB2 LEU H 105      22.294  39.700  47.714  1.00 15.66           H
ATOM   1411  HB3 LEU H 105      21.409  40.346  49.095  1.00 15.66           H
ATOM   1412  HG  LEU H 105      21.698  38.158  50.261  1.00 15.63           H
ATOM   1413 HD11 LEU H 105      23.546  36.649  49.513  1.00 17.51           H
ATOM   1414 HD12 LEU H 105      22.118  36.584  48.483  1.00 17.51           H
ATOM   1415 HD13 LEU H 105      23.554  37.482  47.949  1.00 17.51           H
ATOM   1416 HD21 LEU H 105      24.033  38.586  50.901  1.00 16.50           H
ATOM   1417 HD22 LEU H 105      24.287  39.533  49.419  1.00 16.50           H
ATOM   1418 HD23 LEU H 105      23.177  40.118  50.672  1.00 16.50           H
ATOM   1419  N   LEU H 106      19.072  37.106  49.127  1.00 13.04           N
ATOM   1420  CA  LEU H 106      18.115  36.487  50.037  1.00 13.07           C
ATOM   1421  C   LEU H 106      18.853  35.677  51.083  1.00 14.84           C
ATOM   1422  O   LEU H 106      19.689  34.852  50.721  1.00 10.60           O
ATOM   1423  CB  LEU H 106      17.144  35.562  49.279  1.00 11.06           C
ATOM   1424  CG  LEU H 106      15.965  36.259  48.594  1.00 13.61           C
ATOM   1425  CD1 LEU H 106      16.410  37.296  47.561  1.00 15.95           C
ATOM   1426  CD2 LEU H 106      15.099  35.215  47.880  1.00 18.88           C
ATOM   1427  H   LEU H 106      19.537  36.491  48.478  1.00 15.69           H
ATOM   1428  HA  LEU H 106      17.537  37.266  50.517  1.00 15.72           H
ATOM   1429  HB2 LEU H 106      17.705  35.033  48.515  1.00 13.31           H
ATOM   1430  HB3 LEU H 106      16.744  34.831  49.981  1.00 13.31           H
ATOM   1431  HG  LEU H 106      15.382  36.745  49.368  1.00 16.37           H
ATOM   1432 HD11 LEU H 106      15.542  37.642  47.000  1.00 19.17           H
ATOM   1433 HD12 LEU H 106      16.840  38.164  48.058  1.00 19.17           H
ATOM   1434 HD13 LEU H 106      17.137  36.864  46.872  1.00 19.17           H
ATOM   1435 HD21 LEU H 106      14.201  35.690  47.484  1.00 22.70           H
ATOM   1436 HD22 LEU H 106      15.657  34.755  47.062  1.00 22.70           H
ATOM   1437 HD23 LEU H 106      14.792  34.444  48.586  1.00 22.70           H
ATOM   1438  N   ARG H 107      18.495  35.883  52.359  1.00 13.64           N
ATOM   1439  CA  ARG H 107      18.939  35.067  53.472  1.00 14.93           C
ATOM   1440  C   ARG H 107      17.827  34.094  53.814  1.00 12.79           C
ATOM   1441  O   ARG H 107      16.709  34.521  54.089  1.00 14.37           O
ATOM   1442  CB  ARG H 107      19.268  35.934  54.687  1.00 15.78           C
ATOM   1443  CG  ARG H 107      19.924  35.108  55.803  1.00 17.65           C
ATOM   1444  CD  ARG H 107      20.007  35.921  57.103  1.00 21.66           C
ATOM   1445  NE  ARG H 107      21.387  36.268  57.393  1.00 45.67           N
ATOM   1446  CZ  ARG H 107      22.222  35.658  58.252  1.00 49.42           C
ATOM   1447  NH1 ARG H 107      21.930  34.520  58.892  1.00 38.87           N
ATOM   1448  NH2 ARG H 107      23.391  36.248  58.483  1.00 39.25           N1+
ATOM   1449  H   ARG H 107      17.772  36.563  52.550  1.00 16.41           H
ATOM   1450  HA  ARG H 107      19.840  34.526  53.183  1.00 17.95           H
ATOM   1451  HB2 ARG H 107      19.952  36.723  54.396  1.00 18.98           H
ATOM   1452  HB3 ARG H 107      18.349  36.389  55.059  1.00 18.98           H
ATOM   1453  HG2 ARG H 107      19.326  34.224  56.009  1.00 21.21           H
ATOM   1454  HG3 ARG H 107      20.912  34.782  55.476  1.00 21.21           H
ATOM   1455  HD2 ARG H 107      19.443  36.850  57.004  1.00 26.03           H
ATOM   1456  HD3 ARG H 107      19.578  35.376  57.936  1.00 26.03           H
ATOM   1457  HE  ARG H 107      21.725  37.114  56.953  1.00 54.84           H
ATOM   1458 HH11 ARG H 107      21.040  34.067  58.733  1.00 46.68           H
ATOM   1459 HH12 ARG H 107      22.595  34.123  59.538  1.00 46.68           H
ATOM   1460 HH21 ARG H 107      23.615  37.116  58.019  1.00 47.13           H
ATOM   1461 HH22 ARG H 107      24.058  35.845  59.127  1.00 47.13           H
ATOM   1462  N   LEU H 108      18.127  32.795  53.811  1.00 13.42           N
ATOM   1463  CA  LEU H 108      17.173  31.764  54.204  1.00 13.97           C
ATOM   1464  C   LEU H 108      17.082  31.711  55.733  1.00 15.63           C
ATOM   1465  O   LEU H 108      18.024  32.085  56.415  1.00 16.68           O
ATOM   1466  CB  LEU H 108      17.630  30.436  53.613  1.00 14.99           C
ATOM   1467  CG  LEU H 108      17.729  30.421  52.073  1.00 15.22           C
ATOM   1468  CD1 LEU H 108      18.029  28.981  51.636  1.00 13.66           C
ATOM   1469  CD2 LEU H 108      16.452  30.916  51.401  1.00 12.98           C
ATOM   1470  H   LEU H 108      19.066  32.502  53.587  1.00 16.14           H
ATOM   1471  HA  LEU H 108      16.182  31.996  53.810  1.00 16.80           H
ATOM   1472  HB2 LEU H 108      18.608  30.186  54.025  1.00 18.02           H
ATOM   1473  HB3 LEU H 108      16.924  29.667  53.929  1.00 18.02           H
ATOM   1474  HG  LEU H 108      18.554  31.063  51.757  1.00 18.31           H
ATOM   1475 HD11 LEU H 108      18.251  28.956  50.569  1.00 16.43           H
ATOM   1476 HD12 LEU H 108      18.899  28.603  52.172  1.00 16.43           H
ATOM   1477 HD13 LEU H 108      17.170  28.340  51.837  1.00 16.43           H
ATOM   1478 HD21 LEU H 108      16.483  30.658  50.343  1.00 15.62           H
ATOM   1479 HD22 LEU H 108      15.578  30.454  51.857  1.00 15.62           H
ATOM   1480 HD23 LEU H 108      16.384  32.001  51.482  1.00 15.62           H
ATOM   1481  N   HIS H 109      15.945  31.291  56.284  1.00 14.32           N
ATOM   1482  CA  HIS H 109      15.729  31.264  57.724  1.00 18.52           C
ATOM   1483  C   HIS H 109      16.538  30.183  58.425  1.00 19.75           C
ATOM   1484  O   HIS H 109      16.908  30.367  59.580  1.00 18.11           O
ATOM   1485  CB  HIS H 109      14.233  31.129  57.945  1.00 25.86           C
ATOM   1486  CG  HIS H 109      13.817  31.087  59.384  1.00 33.38           C
ATOM   1487  ND1 HIS H 109      13.264  30.001  60.031  1.00 38.97           N
ATOM   1488  CD2 HIS H 109      13.905  32.113  60.289  1.00 37.99           C
ATOM   1489  CE1 HIS H 109      12.987  30.378  61.290  1.00 35.11           C
ATOM   1490  NE2 HIS H 109      13.337  31.668  61.491  1.00 44.78           N
ATOM   1491  H   HIS H 109      15.185  30.989  55.691  1.00 17.22           H
ATOM   1492  HA  HIS H 109      16.043  32.222  58.137  1.00 22.26           H
ATOM   1493  HB2 HIS H 109      13.884  30.227  57.457  1.00 31.06           H
ATOM   1494  HB3 HIS H 109      13.738  31.977  57.473  1.00 31.06           H
ATOM   1495  HD1 HIS H 109      13.122  29.076  59.635  1.00 46.80           H
ATOM   1496  HD2 HIS H 109      14.301  33.100  60.099  1.00 45.62           H
ATOM   1497  HE1 HIS H 109      12.601  29.716  62.054  1.00 42.17           H
ATOM   1498  N   GLN H 110      16.826  29.084  57.718  1.00 15.32           N
ATOM   1499  CA  GLN H 110      17.707  28.002  58.129  1.00 17.25           C
ATOM   1500  C   GLN H 110      18.547  27.588  56.930  1.00 16.48           C
ATOM   1501  O   GLN H 110      18.061  27.640  55.799  1.00 16.69           O
ATOM   1502  CB  GLN H 110      16.906  26.738  58.472  1.00 22.76           C
ATOM   1503  CG  GLN H 110      16.273  26.640  59.845  1.00 36.20           C
ATOM   1504  CD  GLN H 110      15.774  25.193  60.021  1.00 39.44           C
ATOM   1505  OE1 GLN H 110      16.290  24.459  60.856  1.00 33.63           O
ATOM   1506  NE2 GLN H 110      14.826  24.737  59.200  1.00 48.21           N
ATOM   1507  H   GLN H 110      16.432  29.010  56.790  1.00 18.42           H
ATOM   1508  HA  GLN H 110      18.335  28.297  58.969  1.00 20.74           H
ATOM   1509  HB2 GLN H 110      16.103  26.644  57.742  1.00 27.35           H
ATOM   1510  HB3 GLN H 110      17.547  25.862  58.349  1.00 27.35           H
ATOM   1511  HG2 GLN H 110      17.031  26.866  60.595  1.00 43.47           H
ATOM   1512  HG3 GLN H 110      15.456  27.353  59.940  1.00 43.47           H
ATOM   1513 HE21 GLN H 110      14.381  25.365  58.542  1.00 57.89           H
ATOM   1514 HE22 GLN H 110      14.524  23.779  59.270  1.00 57.89           H
ATOM   1515  N   PRO H 111      19.764  27.097  57.137  1.00 16.72           N
ATOM   1516  CA  PRO H 111      20.550  26.656  56.002  1.00 13.59           C
ATOM   1517  C   PRO H 111      19.905  25.442  55.341  1.00 15.67           C
ATOM   1518  O   PRO H 111      19.273  24.615  56.004  1.00 12.57           O
ATOM   1519  CB  PRO H 111      21.922  26.333  56.590  1.00 16.64           C
ATOM   1520  CG  PRO H 111      21.698  26.199  58.086  1.00 24.86           C
ATOM   1521  CD  PRO H 111      20.495  27.073  58.382  1.00 14.87           C
ATOM   1522  HA  PRO H 111      20.687  27.481  55.308  1.00 16.34           H
ATOM   1523  HB2 PRO H 111      22.410  25.460  56.158  1.00 20.00           H
ATOM   1524  HB3 PRO H 111      22.540  27.217  56.430  1.00 20.00           H
ATOM   1525  HG2 PRO H 111      21.479  25.153  58.316  1.00 29.87           H
ATOM   1526  HG3 PRO H 111      22.563  26.547  58.650  1.00 29.87           H
ATOM   1527  HD2 PRO H 111      19.917  26.610  59.181  1.00 17.89           H
ATOM   1528  HD3 PRO H 111      20.832  28.078  58.632  1.00 17.89           H
ATOM   1529  N   VAL H 112      20.087  25.323  54.024  1.00 14.09           N
ATOM   1530  CA  VAL H 112      19.850  24.062  53.341  1.00 12.40           C
ATOM   1531  C   VAL H 112      20.970  23.092  53.641  1.00 12.72           C
ATOM   1532  O   VAL H 112      22.075  23.511  53.963  1.00 14.59           O
ATOM   1533  CB  VAL H 112      19.671  24.236  51.832  1.00 15.37           C
ATOM   1534  CG1 VAL H 112      18.415  25.088  51.602  1.00 15.92           C
ATOM   1535  CG2 VAL H 112      20.873  24.857  51.086  1.00 11.20           C
ATOM   1536  H   VAL H 112      20.600  26.035  53.525  1.00 16.94           H
ATOM   1537  HA  VAL H 112      18.925  23.624  53.717  1.00 14.91           H
ATOM   1538  HB  VAL H 112      19.485  23.254  51.397  1.00 18.48           H
ATOM   1539 HG11 VAL H 112      18.191  25.113  50.539  1.00 19.13           H
ATOM   1540 HG12 VAL H 112      17.567  24.628  52.115  1.00 19.13           H
ATOM   1541 HG13 VAL H 112      18.564  26.101  51.974  1.00 19.13           H
ATOM   1542 HG21 VAL H 112      20.663  24.864  50.014  1.00 13.48           H
ATOM   1543 HG22 VAL H 112      21.041  25.876  51.418  1.00 13.48           H
ATOM   1544 HG23 VAL H 112      21.775  24.271  51.257  1.00 13.48           H
ATOM   1545  N   VAL H 113      20.672  21.801  53.488  1.00 12.86           N
ATOM   1546  CA  VAL H 113      21.618  20.698  53.623  1.00 12.25           C
ATOM   1547  C   VAL H 113      22.159  20.389  52.239  1.00 15.97           C
ATOM   1548  O   VAL H 113      21.390  20.105  51.321  1.00 12.51           O
ATOM   1549  CB  VAL H 113      20.926  19.481  54.260  1.00 13.64           C
ATOM   1550  CG1 VAL H 113      21.929  18.341  54.479  1.00 12.89           C
ATOM   1551  CG2 VAL H 113      20.283  19.882  55.598  1.00 15.58           C
ATOM   1552  H   VAL H 113      19.738  21.557  53.191  1.00 15.47           H
ATOM   1553  HA  VAL H 113      22.442  20.996  54.272  1.00 14.73           H
ATOM   1554  HB  VAL H 113      20.137  19.129  53.596  1.00 16.41           H
ATOM   1555 HG11 VAL H 113      21.423  17.494  54.940  1.00 15.51           H
ATOM   1556 HG12 VAL H 113      22.338  18.010  53.525  1.00 15.51           H
ATOM   1557 HG13 VAL H 113      22.739  18.667  55.130  1.00 15.51           H
ATOM   1558 HG21 VAL H 113      19.845  19.003  56.071  1.00 18.73           H
ATOM   1559 HG22 VAL H 113      21.039  20.301  56.257  1.00 18.73           H
ATOM   1560 HG23 VAL H 113      19.490  20.615  55.445  1.00 18.73           H
ATOM   1561  N   LEU H 114      23.480  20.485  52.075  1.00 12.66           N
ATOM   1562  CA  LEU H 114      24.103  20.141  50.812  1.00 14.66           C
ATOM   1563  C   LEU H 114      24.013  18.636  50.624  1.00 13.42           C
ATOM   1564  O   LEU H 114      24.208  17.883  51.573  1.00 14.80           O
ATOM   1565  CB  LEU H 114      25.531  20.681  50.724  1.00 14.10           C
ATOM   1566  CG  LEU H 114      25.656  22.199  50.949  1.00 14.73           C
ATOM   1567  CD1 LEU H 114      27.067  22.647  50.568  1.00 13.16           C
ATOM   1568  CD2 LEU H 114      24.616  23.011  50.158  1.00 11.80           C
ATOM   1569  H   LEU H 114      24.074  20.747  52.847  1.00 15.23           H
ATOM   1570  HA  LEU H 114      23.532  20.615  50.017  1.00 17.63           H
ATOM   1571  HB2 LEU H 114      26.157  20.167  51.452  1.00 16.96           H
ATOM   1572  HB3 LEU H 114      25.895  20.448  49.723  1.00 16.96           H
ATOM   1573  HG  LEU H 114      25.510  22.386  52.012  1.00 17.71           H
ATOM   1574 HD11 LEU H 114      27.205  23.696  50.831  1.00 15.83           H
ATOM   1575 HD12 LEU H 114      27.805  22.052  51.105  1.00 15.83           H
ATOM   1576 HD13 LEU H 114      27.220  22.520  49.496  1.00 15.83           H
ATOM   1577 HD21 LEU H 114      24.867  24.070  50.164  1.00 14.19           H
ATOM   1578 HD22 LEU H 114      24.590  22.666  49.124  1.00 14.19           H
ATOM   1579 HD23 LEU H 114      23.633  22.897  50.612  1.00 14.19           H
ATOM   1580  N   THR H 115      23.643  18.235  49.411  1.00 13.89           N
ATOM   1581  CA  THR H 115      23.367  16.868  48.990  1.00 13.44           C
ATOM   1582  C   THR H 115      23.749  16.781  47.518  1.00 13.66           C
ATOM   1583  O   THR H 115      24.058  17.805  46.900  1.00 12.41           O
ATOM   1584  CB  THR H 115      21.870  16.498  49.123  1.00 14.51           C
ATOM   1585  OG1 THR H 115      21.115  17.238  48.189  1.00 12.80           O
ATOM   1586  CG2 THR H 115      21.288  16.729  50.512  1.00 12.92           C
ATOM   1587  H   THR H 115      23.550  18.935  48.686  1.00 16.71           H
ATOM   1588  HA  THR H 115      23.965  16.157  49.557  1.00 16.16           H
ATOM   1589  HB  THR H 115      21.766  15.441  48.899  1.00 17.45           H
ATOM   1590  HG1 THR H 115      20.182  17.065  48.350  1.00 15.40           H
ATOM   1591 HG21 THR H 115      20.264  16.360  50.530  1.00 15.54           H
ATOM   1592 HG22 THR H 115      21.878  16.193  51.252  1.00 15.54           H
ATOM   1593 HG23 THR H 115      21.268  17.782  50.744  1.00 15.54           H
ATOM   1594  N   ASP H 116      23.710  15.574  46.936  1.00 14.53           N
ATOM   1595  CA  ASP H 116      23.888  15.436  45.500  1.00 13.68           C
ATOM   1596  C   ASP H 116      22.975  16.349  44.660  1.00 14.77           C
ATOM   1597  O   ASP H 116      23.309  16.694  43.526  1.00 13.84           O
ATOM   1598  CB  ASP H 116      23.746  13.977  45.073  1.00 13.05           C
ATOM   1599  CG  ASP H 116      24.846  13.051  45.556  1.00 21.91           C
ATOM   1600  OD1 ASP H 116      25.764  13.509  46.267  1.00 15.67           O
ATOM   1601  OD2 ASP H 116      24.776  11.880  45.152  1.00 18.96           O1-
ATOM   1602  H   ASP H 116      23.465  14.742  47.465  1.00 17.47           H
ATOM   1603  HA  ASP H 116      24.913  15.734  45.294  1.00 16.45           H
ATOM   1604  HB2 ASP H 116      22.793  13.573  45.412  1.00 15.70           H
ATOM   1605  HB3 ASP H 116      23.698  13.894  43.987  1.00 15.70           H
ATOM   1606  N   HIS H 117      21.814  16.713  45.201  1.00 14.09           N
ATOM   1607  CA  HIS H 117      20.772  17.478  44.537  1.00 13.62           C
ATOM   1608  C   HIS H 117      20.756  18.962  44.931  1.00 12.63           C
ATOM   1609  O   HIS H 117      19.992  19.730  44.369  1.00 11.31           O
ATOM   1610  CB  HIS H 117      19.438  16.767  44.779  1.00 16.66           C
ATOM   1611  CG  HIS H 117      19.468  15.420  44.131  1.00 13.66           C
ATOM   1612  ND1 HIS H 117      19.776  14.236  44.744  1.00 17.45           N
ATOM   1613  CD2 HIS H 117      19.307  15.157  42.801  1.00 17.75           C
ATOM   1614  CE1 HIS H 117      19.768  13.276  43.813  1.00 16.12           C
ATOM   1615  NE2 HIS H 117      19.518  13.793  42.599  1.00 14.72           N
ATOM   1616  H   HIS H 117      21.604  16.378  46.133  1.00 16.95           H
ATOM   1617  HA  HIS H 117      20.953  17.449  43.464  1.00 16.38           H
ATOM   1618  HB2 HIS H 117      18.621  17.349  44.354  1.00 20.03           H
ATOM   1619  HB3 HIS H 117      19.269  16.645  45.850  1.00 20.03           H
ATOM   1620  HD1 HIS H 117      19.945  14.098  45.734  1.00 20.98           H
ATOM   1621  HD2 HIS H 117      19.096  15.887  42.033  1.00 21.34           H
ATOM   1622  HE1 HIS H 117      19.943  12.230  44.017  1.00 19.38           H
ATOM   1623  N   VAL H 118      21.565  19.382  45.910  1.00 11.10           N
ATOM   1624  CA  VAL H 118      21.569  20.749  46.439  1.00 12.58           C
ATOM   1625  C   VAL H 118      23.019  21.163  46.674  1.00 13.76           C
ATOM   1626  O   VAL H 118      23.639  20.718  47.633  1.00 13.06           O
ATOM   1627  CB  VAL H 118      20.760  20.829  47.743  1.00 10.22           C
ATOM   1628  CG1 VAL H 118      20.798  22.244  48.336  1.00 12.96           C
ATOM   1629  CG2 VAL H 118      19.309  20.427  47.524  1.00 10.51           C
ATOM   1630  H   VAL H 118      22.138  18.692  46.381  1.00 13.35           H
ATOM   1631  HA  VAL H 118      21.127  21.424  45.707  1.00 15.13           H
ATOM   1632  HB  VAL H 118      21.200  20.146  48.470  1.00 12.30           H
ATOM   1633 HG11 VAL H 118      20.195  22.274  49.244  1.00 15.59           H
ATOM   1634 HG12 VAL H 118      21.820  22.515  48.601  1.00 15.59           H
ATOM   1635 HG13 VAL H 118      20.415  22.961  47.616  1.00 15.59           H
ATOM   1636 HG21 VAL H 118      18.753  20.496  48.457  1.00 12.65           H
ATOM   1637 HG22 VAL H 118      18.860  21.088  46.787  1.00 12.65           H
ATOM   1638 HG23 VAL H 118      19.243  19.399  47.176  1.00 12.65           H
ATOM   1639  N   VAL H 119      23.553  22.015  45.793  1.00 10.52           N
ATOM   1640  CA  VAL H 119      24.940  22.455  45.818  1.00 13.46           C
ATOM   1641  C   VAL H 119      24.975  23.924  45.421  1.00 14.06           C
ATOM   1642  O   VAL H 119      24.341  24.276  44.429  1.00 14.14           O
ATOM   1643  CB  VAL H 119      25.797  21.625  44.827  1.00 14.51           C
ATOM   1644  CG1 VAL H 119      27.261  22.096  44.806  1.00 13.45           C
ATOM   1645  CG2 VAL H 119      25.798  20.133  45.179  1.00 14.16           C
ATOM   1646  H   VAL H 119      22.979  22.352  45.033  1.00 12.66           H
ATOM   1647  HA  VAL H 119      25.335  22.325  46.823  1.00 16.19           H
ATOM   1648  HB  VAL H 119      25.388  21.741  43.827  1.00 17.44           H
ATOM   1649 HG11 VAL H 119      27.810  21.513  44.077  1.00 16.18           H
ATOM   1650 HG12 VAL H 119      27.332  23.136  44.509  1.00 16.18           H
ATOM   1651 HG13 VAL H 119      27.724  21.947  45.780  1.00 16.18           H
ATOM   1652 HG21 VAL H 119      26.468  19.605  44.507  1.00 17.03           H
ATOM   1653 HG22 VAL H 119      26.145  19.978  46.201  1.00 17.03           H
ATOM   1654 HG23 VAL H 119      24.800  19.711  45.068  1.00 17.03           H
ATOM   1655  N   PRO H 120      25.772  24.784  46.083  1.00 10.12           N
ATOM   1656  CA  PRO H 120      25.865  26.180  45.689  1.00 12.70           C
ATOM   1657  C   PRO H 120      26.681  26.347  44.406  1.00 12.52           C
ATOM   1658  O   PRO H 120      27.594  25.583  44.132  1.00 12.34           O
ATOM   1659  CB  PRO H 120      26.609  26.841  46.843  1.00 13.07           C
ATOM   1660  CG  PRO H 120      27.438  25.727  47.453  1.00 13.97           C
ATOM   1661  CD  PRO H 120      26.567  24.503  47.257  1.00 12.01           C
ATOM   1662  HA  PRO H 120      24.888  26.658  45.644  1.00 15.28           H
ATOM   1663  HB2 PRO H 120      27.210  27.701  46.558  1.00 15.72           H
ATOM   1664  HB3 PRO H 120      25.853  27.129  47.573  1.00 15.72           H
ATOM   1665  HG2 PRO H 120      28.392  25.634  46.940  1.00 16.80           H
ATOM   1666  HG3 PRO H 120      27.584  25.896  48.516  1.00 16.80           H
ATOM   1667  HD2 PRO H 120      27.219  23.643  47.118  1.00 14.45           H
ATOM   1668  HD3 PRO H 120      25.909  24.397  48.116  1.00 14.45           H
ATOM   1669  N   LEU H 121      26.375  27.386  43.640  1.00 11.36           N
ATOM   1670  CA  LEU H 121      27.210  27.875  42.554  1.00 12.73           C
ATOM   1671  C   LEU H 121      28.271  28.790  43.170  1.00 12.61           C
ATOM   1672  O   LEU H 121      27.973  29.543  44.105  1.00 12.02           O
ATOM   1673  CB  LEU H 121      26.310  28.622  41.559  1.00 10.44           C
ATOM   1674  CG  LEU H 121      26.941  29.047  40.224  1.00 12.56           C
ATOM   1675  CD1 LEU H 121      27.507  27.858  39.443  1.00 13.72           C
ATOM   1676  CD2 LEU H 121      25.896  29.730  39.313  1.00 13.41           C
ATOM   1677  H   LEU H 121      25.588  27.958  43.905  1.00 13.67           H
ATOM   1678  HA  LEU H 121      27.680  27.025  42.062  1.00 15.31           H
ATOM   1679  HB2 LEU H 121      25.464  27.983  41.325  1.00 12.56           H
ATOM   1680  HB3 LEU H 121      25.925  29.513  42.054  1.00 12.56           H
ATOM   1681  HG  LEU H 121      27.747  29.751  40.423  1.00 15.11           H
ATOM   1682 HD11 LEU H 121      27.954  28.229  38.523  1.00 16.50           H
ATOM   1683 HD12 LEU H 121      28.260  27.334  40.025  1.00 16.50           H
ATOM   1684 HD13 LEU H 121      26.712  27.165  39.188  1.00 16.50           H
ATOM   1685 HD21 LEU H 121      26.357  30.067  38.385  1.00 16.12           H
ATOM   1686 HD22 LEU H 121      25.092  29.032  39.079  1.00 16.12           H
ATOM   1687 HD23 LEU H 121      25.478  30.595  39.809  1.00 16.12           H
ATOM   1688  N   CYS H 122      29.508  28.756  42.674  1.00 10.89           N
ATOM   1689  CA  CYS H 122      30.536  29.645  43.222  1.00 14.99           C
ATOM   1690  C   CYS H 122      30.255  31.103  42.846  1.00 13.10           C
ATOM   1691  O   CYS H 122      30.082  31.429  41.673  1.00 12.80           O
ATOM   1692  CB  CYS H 122      31.920  29.270  42.689  1.00 12.66           C
ATOM   1693  SG  CYS H 122      32.419  27.585  43.083  1.00 14.60           S
ATOM   1694  H   CYS H 122      29.739  28.160  41.891  1.00 13.10           H
ATOM   1695  HA  CYS H 122      30.552  29.541  44.306  1.00 18.02           H
ATOM   1696  HB2 CYS H 122      31.927  29.383  41.607  1.00 15.23           H
ATOM   1697  HB3 CYS H 122      32.658  29.948  43.112  1.00 15.23           H
ATOM   1698  N   LEU H 123      30.271  32.013  43.825  1.00 12.20           N
ATOM   1699  CA  LEU H 123      30.252  33.439  43.559  1.00 13.63           C
ATOM   1700  C   LEU H 123      31.708  33.851  43.310  1.00 16.23           C
ATOM   1701  O   LEU H 123      32.511  33.758  44.237  1.00 13.89           O
ATOM   1702  CB  LEU H 123      29.627  34.205  44.743  1.00 14.54           C
ATOM   1703  CG  LEU H 123      29.535  35.722  44.446  1.00 14.92           C
ATOM   1704  CD1 LEU H 123      28.383  36.026  43.474  1.00 14.29           C
ATOM   1705  CD2 LEU H 123      29.320  36.553  45.722  1.00 15.47           C
ATOM   1706  H   LEU H 123      30.391  31.709  44.781  1.00 14.68           H
ATOM   1707  HA  LEU H 123      29.637  33.614  42.677  1.00 16.39           H
ATOM   1708  HB2 LEU H 123      28.635  33.811  44.963  1.00 17.49           H
ATOM   1709  HB3 LEU H 123      30.248  34.053  45.626  1.00 17.49           H
ATOM   1710  HG  LEU H 123      30.460  36.066  43.988  1.00 17.94           H
ATOM   1711 HD11 LEU H 123      28.380  37.090  43.237  1.00 17.18           H
ATOM   1712 HD12 LEU H 123      28.506  35.475  42.543  1.00 17.18           H
ATOM   1713 HD13 LEU H 123      27.427  35.758  43.925  1.00 17.18           H
ATOM   1714 HD21 LEU H 123      29.336  37.616  45.475  1.00 18.60           H
ATOM   1715 HD22 LEU H 123      28.360  36.307  46.181  1.00 18.60           H
ATOM   1716 HD23 LEU H 123      30.119  36.351  46.428  1.00 18.60           H
ATOM   1717  N   PRO H 124      32.092  34.289  42.105  1.00 12.84           N
ATOM   1718  CA  PRO H 124      33.507  34.500  41.806  1.00 13.55           C
ATOM   1719  C   PRO H 124      34.026  35.790  42.424  1.00 14.97           C
ATOM   1720  O   PRO H 124      33.253  36.695  42.715  1.00 14.55           O
ATOM   1721  CB  PRO H 124      33.552  34.608  40.279  1.00 12.57           C
ATOM   1722  CG  PRO H 124      32.190  35.194  39.936  1.00 13.40           C
ATOM   1723  CD  PRO H 124      31.268  34.512  40.942  1.00 14.12           C
ATOM   1724  HA  PRO H 124      34.109  33.633  42.065  1.00 16.29           H
ATOM   1725  HB2 PRO H 124      34.368  35.207  39.884  1.00 15.12           H
ATOM   1726  HB3 PRO H 124      33.604  33.590  39.888  1.00 15.12           H
ATOM   1727  HG2 PRO H 124      32.209  36.277  40.062  1.00 16.12           H
ATOM   1728  HG3 PRO H 124      31.884  34.925  38.928  1.00 16.12           H
ATOM   1729  HD2 PRO H 124      30.443  35.188  41.163  1.00 16.98           H
ATOM   1730  HD3 PRO H 124      30.930  33.562  40.530  1.00 16.98           H
ATOM   1731  N   GLU H 125      35.352  35.921  42.575  1.00 15.40           N
ATOM   1732  CA  GLU H 125      35.954  37.231  42.785  1.00 16.19           C
ATOM   1733  C   GLU H 125      35.678  38.132  41.594  1.00 13.72           C
ATOM   1734  O   GLU H 125      35.621  37.649  40.468  1.00 16.12           O
ATOM   1735  CB  GLU H 125      37.472  37.091  42.936  1.00 17.72           C
ATOM   1736  CG  GLU H 125      37.763  36.465  44.283  1.00 20.29           C
ATOM   1737  CD  GLU H 125      39.249  36.395  44.624  1.00 30.67           C
ATOM   1738  OE1 GLU H 125      40.101  36.919  43.862  1.00 21.27           O
ATOM   1739  OE2 GLU H 125      39.505  35.788  45.680  1.00 29.92           O1-
ATOM   1740  H   GLU H 125      35.965  35.157  42.332  1.00 18.51           H
ATOM   1741  HA  GLU H 125      35.551  37.686  43.690  1.00 19.46           H
ATOM   1742  HB2 GLU H 125      37.873  36.461  42.141  1.00 21.30           H
ATOM   1743  HB3 GLU H 125      37.934  38.077  42.883  1.00 21.30           H
ATOM   1744  HG2 GLU H 125      37.258  37.019  45.075  1.00 24.38           H
ATOM   1745  HG3 GLU H 125      37.348  35.459  44.348  1.00 24.38           H
ATOM   1746  N   ARG H 126      35.550  39.442  41.830  1.00 18.26           N
ATOM   1747  CA  ARG H 126      35.291  40.417  40.772  1.00 17.61           C
ATOM   1748  C   ARG H 126      36.397  40.407  39.717  1.00 19.25           C
ATOM   1749  O   ARG H 126      36.080  40.360  38.537  1.00 16.85           O
ATOM   1750  CB  ARG H 126      35.082  41.817  41.373  1.00 21.31           C
ATOM   1751  CG  ARG H 126      34.851  42.898  40.297  1.00 25.43           C
ATOM   1752  CD  ARG H 126      34.819  44.330  40.852  1.00 26.88           C
ATOM   1753  NE  ARG H 126      36.080  44.687  41.527  1.00 45.17           N
ATOM   1754  CZ  ARG H 126      37.274  44.912  40.954  1.00 43.06           C
ATOM   1755  NH1 ARG H 126      37.419  45.076  39.640  1.00 39.78           N
ATOM   1756  NH2 ARG H 126      38.363  44.968  41.716  1.00 41.38           N1+
ATOM   1757  H   ARG H 126      35.627  39.784  42.778  1.00 21.95           H
ATOM   1758  HA  ARG H 126      34.366  40.129  40.272  1.00 21.17           H
ATOM   1759  HB2 ARG H 126      34.228  41.797  42.044  1.00 25.61           H
ATOM   1760  HB3 ARG H 126      35.967  42.071  41.958  1.00 25.61           H
ATOM   1761  HG2 ARG H 126      35.655  42.863  39.564  1.00 30.55           H
ATOM   1762  HG3 ARG H 126      33.924  42.692  39.769  1.00 30.55           H
ATOM   1763  HD2 ARG H 126      34.592  45.052  40.066  1.00 32.29           H
ATOM   1764  HD3 ARG H 126      34.011  44.379  41.578  1.00 32.29           H
ATOM   1765  HE  ARG H 126      36.076  44.557  42.532  1.00 54.25           H
ATOM   1766 HH11 ARG H 126      36.612  45.025  39.028  1.00 47.78           H
ATOM   1767 HH12 ARG H 126      38.329  45.235  39.240  1.00 47.78           H
ATOM   1768 HH21 ARG H 126      38.280  44.836  42.714  1.00 49.69           H
ATOM   1769 HH22 ARG H 126      39.264  45.127  41.295  1.00 49.69           H
ATOM   1770  N   THR H 127      37.682  40.410  40.105  1.00 18.60           N
ATOM   1771  CA  THR H 127      38.775  40.414  39.119  1.00 20.28           C
ATOM   1772  C   THR H 127      38.718  39.175  38.242  1.00 15.31           C
ATOM   1773  O   THR H 127      38.842  39.290  37.034  1.00 18.86           O
ATOM   1774  CB  THR H 127      40.155  40.513  39.792  1.00 21.26           C
ATOM   1775  OG1 THR H 127      40.285  39.503  40.777  1.00 22.92           O
ATOM   1776  CG2 THR H 127      40.397  41.906  40.385  1.00 24.57           C
ATOM   1777  H   THR H 127      37.907  40.463  41.088  1.00 22.36           H
ATOM   1778  HA  THR H 127      38.648  41.289  38.479  1.00 24.37           H
ATOM   1779  HB  THR H 127      40.917  40.349  39.034  1.00 25.54           H
ATOM   1780  HG1 THR H 127      39.773  39.760  41.549  1.00 27.54           H
ATOM   1781 HG21 THR H 127      41.385  41.936  40.850  1.00 29.52           H
ATOM   1782 HG22 THR H 127      40.348  42.651  39.593  1.00 29.52           H
ATOM   1783 HG23 THR H 127      39.655  42.143  41.144  1.00 29.52           H
ATOM   1784  N   PHE H 128      38.535  37.989  38.814  1.00 15.61           N
ATOM   1785  CA  PHE H 128      38.420  36.773  38.049  1.00 13.19           C
ATOM   1786  C   PHE H 128      37.234  36.838  37.091  1.00 18.68           C
ATOM   1787  O   PHE H 128      37.338  36.424  35.940  1.00 17.75           O
ATOM   1788  CB  PHE H 128      38.289  35.608  39.021  1.00 14.27           C
ATOM   1789  CG  PHE H 128      37.983  34.298  38.355  1.00 14.61           C
ATOM   1790  CD1 PHE H 128      38.917  33.732  37.481  1.00 17.88           C
ATOM   1791  CD2 PHE H 128      36.797  33.617  38.637  1.00 16.18           C
ATOM   1792  CE1 PHE H 128      38.675  32.486  36.895  1.00 17.41           C
ATOM   1793  CE2 PHE H 128      36.562  32.359  38.080  1.00 17.33           C
ATOM   1794  CZ  PHE H 128      37.504  31.780  37.215  1.00 18.58           C
ATOM   1795  H   PHE H 128      38.449  37.931  39.818  1.00 18.77           H
ATOM   1796  HA  PHE H 128      39.332  36.641  37.468  1.00 15.86           H
ATOM   1797  HB2 PHE H 128      39.228  35.499  39.555  1.00 17.16           H
ATOM   1798  HB3 PHE H 128      37.513  35.830  39.753  1.00 17.16           H
ATOM   1799  HD1 PHE H 128      39.827  34.265  37.276  1.00 21.49           H
ATOM   1800  HD2 PHE H 128      36.074  34.043  39.307  1.00 19.46           H
ATOM   1801  HE1 PHE H 128      39.398  32.053  36.223  1.00 20.92           H
ATOM   1802  HE2 PHE H 128      35.653  31.831  38.316  1.00 20.83           H
ATOM   1803  HZ  PHE H 128      37.318  30.802  36.796  1.00 22.33           H
ATOM   1804  N   SER H 129      36.099  37.362  37.560  1.00 15.45           N
ATOM   1805  CA  SER H 129      34.914  37.457  36.736  1.00 14.64           C
ATOM   1806  C   SER H 129      35.095  38.431  35.568  1.00 16.40           C
ATOM   1807  O   SER H 129      34.669  38.130  34.459  1.00 17.42           O
ATOM   1808  CB  SER H 129      33.712  37.813  37.598  1.00 16.82           C
ATOM   1809  OG  SER H 129      32.602  37.544  36.779  1.00 17.88           O
ATOM   1810  H   SER H 129      36.051  37.686  38.517  1.00 18.58           H
ATOM   1811  HA  SER H 129      34.753  36.460  36.341  1.00 17.60           H
ATOM   1812  HB2 SER H 129      33.688  37.184  38.487  1.00 20.22           H
ATOM   1813  HB3 SER H 129      33.730  38.865  37.888  1.00 20.22           H
ATOM   1814  HG  SER H 129      31.807  37.605  37.323  1.00 21.50           H
ATOM   1815  N   GLU H 129A     35.694  39.596  35.796  1.00 17.81           N
ATOM   1816  CA  GLU H 129A     35.931  40.600  34.765  1.00 17.60           C
ATOM   1817  C   GLU H 129A     37.075  40.212  33.805  1.00 22.75           C
ATOM   1818  O   GLU H 129A     36.962  40.401  32.597  1.00 22.10           O
ATOM   1819  CB  GLU H 129A     36.243  41.932  35.429  1.00 19.26           C
ATOM   1820  CG  GLU H 129A     35.048  42.533  36.184  1.00 21.86           C
ATOM   1821  CD  GLU H 129A     35.401  43.837  36.891  1.00 23.30           C
ATOM   1822  OE1 GLU H 129A     36.591  44.207  36.907  1.00 30.18           O
ATOM   1823  OE2 GLU H 129A     34.480  44.444  37.460  1.00 27.13           O1-
ATOM   1824  H   GLU H 129A     36.015  39.804  36.732  1.00 21.41           H
ATOM   1825  HA  GLU H 129A     35.016  40.719  34.185  1.00 21.15           H
ATOM   1826  HB2 GLU H 129A     37.073  41.789  36.122  1.00 23.14           H
ATOM   1827  HB3 GLU H 129A     36.553  42.635  34.659  1.00 23.14           H
ATOM   1828  HG2 GLU H 129A     34.210  42.711  35.511  1.00 26.27           H
ATOM   1829  HG3 GLU H 129A     34.665  41.838  36.929  1.00 26.27           H
ATOM   1830  N   ARG H 129B     38.184  39.667  34.321  1.00 24.70           N
ATOM   1831  CA  ARG H 129B     39.370  39.318  33.527  1.00 21.38           C
ATOM   1832  C   ARG H 129B     39.214  38.032  32.747  1.00 21.91           C
ATOM   1833  O   ARG H 129B     39.825  37.887  31.690  1.00 22.40           O
ATOM   1834  CB  ARG H 129B     40.618  39.247  34.411  1.00 22.62           C
ATOM   1835  CG  ARG H 129B     41.001  40.614  35.001  1.00 23.32           C
ATOM   1836  CD  ARG H 129B     42.069  40.435  36.083  1.00 30.03           C
ATOM   1837  NE  ARG H 129B     42.408  41.708  36.717  1.00 28.55           N
ATOM   1838  CZ  ARG H 129B     43.168  41.850  37.811  1.00 32.50           C
ATOM   1839  NH1 ARG H 129B     43.480  43.070  38.229  1.00 32.91           N
ATOM   1840  NH2 ARG H 129B     43.629  40.809  38.500  1.00 30.07           N1+
ATOM   1841  H   ARG H 129B     38.228  39.525  35.321  1.00 29.68           H
ATOM   1842  HA  ARG H 129B     39.526  40.109  32.793  1.00 25.70           H
ATOM   1843  HB2 ARG H 129B     40.474  38.508  35.201  1.00 27.18           H
ATOM   1844  HB3 ARG H 129B     41.451  38.913  33.790  1.00 27.18           H
ATOM   1845  HG2 ARG H 129B     41.368  41.270  34.213  1.00 28.03           H
ATOM   1846  HG3 ARG H 129B     40.128  41.076  35.461  1.00 28.03           H
ATOM   1847  HD2 ARG H 129B     41.664  39.764  36.840  1.00 36.07           H
ATOM   1848  HD3 ARG H 129B     42.967  39.981  35.662  1.00 36.07           H
ATOM   1849  HE  ARG H 129B     42.104  42.543  36.242  1.00 34.29           H
ATOM   1850 HH11 ARG H 129B     43.149  43.882  37.737  1.00 39.53           H
ATOM   1851 HH12 ARG H 129B     44.061  43.179  39.058  1.00 39.53           H
ATOM   1852 HH21 ARG H 129B     43.390  39.868  38.226  1.00 36.12           H
ATOM   1853 HH22 ARG H 129B     44.212  40.955  39.319  1.00 36.12           H
ATOM   1854  N   THR H 129C     38.430  37.084  33.266  1.00 18.11           N
ATOM   1855  CA  THR H 129C     38.411  35.720  32.746  1.00 18.17           C
ATOM   1856  C   THR H 129C     37.003  35.268  32.394  1.00 21.88           C
ATOM   1857  O   THR H 129C     36.791  34.861  31.248  1.00 18.89           O
ATOM   1858  CB  THR H 129C     39.153  34.770  33.705  1.00 18.08           C
ATOM   1859  OG1 THR H 129C     40.488  35.212  33.835  1.00 20.81           O
ATOM   1860  CG2 THR H 129C     39.180  33.324  33.213  1.00 20.37           C
ATOM   1861  H   THR H 129C     37.989  37.261  34.159  1.00 21.76           H
ATOM   1862  HA  THR H 129C     38.975  35.702  31.813  1.00 21.83           H
ATOM   1863  HB  THR H 129C     38.679  34.779  34.685  1.00 21.73           H
ATOM   1864  HG1 THR H 129C     40.807  34.956  34.707  1.00 25.00           H
ATOM   1865 HG21 THR H 129C     39.766  32.718  33.904  1.00 24.48           H
ATOM   1866 HG22 THR H 129C     38.171  32.915  33.154  1.00 24.48           H
ATOM   1867 HG23 THR H 129C     39.656  33.276  32.234  1.00 24.48           H
ATOM   1868  N   LEU H 129D     36.051  35.290  33.343  1.00 15.56           N
ATOM   1869  CA  LEU H 129D     34.741  34.684  33.068  1.00 13.86           C
ATOM   1870  C   LEU H 129D     33.992  35.433  31.965  1.00 15.71           C
ATOM   1871  O   LEU H 129D     33.233  34.814  31.217  1.00 19.05           O
ATOM   1872  CB  LEU H 129D     33.858  34.618  34.318  1.00 14.68           C
ATOM   1873  CG  LEU H 129D     34.395  33.729  35.448  1.00 18.05           C
ATOM   1874  CD1 LEU H 129D     33.394  33.815  36.610  1.00 15.05           C
ATOM   1875  CD2 LEU H 129D     34.545  32.255  35.001  1.00 14.90           C
ATOM   1876  H   LEU H 129D     36.259  35.623  34.276  1.00 18.70           H
ATOM   1877  HA  LEU H 129D     34.903  33.665  32.723  1.00 16.67           H
ATOM   1878  HB2 LEU H 129D     33.702  35.627  34.689  1.00 17.65           H
ATOM   1879  HB3 LEU H 129D     32.887  34.232  34.016  1.00 17.65           H
ATOM   1880  HG  LEU H 129D     35.362  34.113  35.778  1.00 21.70           H
ATOM   1881 HD11 LEU H 129D     33.734  33.197  37.439  1.00 18.10           H
ATOM   1882 HD12 LEU H 129D     33.298  34.843  36.953  1.00 18.10           H
ATOM   1883 HD13 LEU H 129D     32.419  33.459  36.285  1.00 18.10           H
ATOM   1884 HD21 LEU H 129D     34.827  31.636  35.853  1.00 17.92           H
ATOM   1885 HD22 LEU H 129D     33.606  31.881  34.595  1.00 17.92           H
ATOM   1886 HD23 LEU H 129D     35.326  32.162  34.248  1.00 17.92           H
ATOM   1887  N   ALA H 129E     34.163  36.758  31.894  1.00 19.39           N
ATOM   1888  CA  ALA H 129E     33.496  37.619  30.932  1.00 18.32           C
ATOM   1889  C   ALA H 129E     33.833  37.276  29.480  1.00 21.56           C
ATOM   1890  O   ALA H 129E     33.090  37.675  28.588  1.00 23.67           O
ATOM   1891  CB  ALA H 129E     33.808  39.064  31.274  1.00 16.39           C
ATOM   1892  H   ALA H 129E     34.778  37.204  32.562  1.00 23.31           H
ATOM   1893  HA  ALA H 129E     32.425  37.479  31.058  1.00 22.03           H
ATOM   1894  HB1 ALA H 129E     33.287  39.725  30.582  1.00 19.70           H
ATOM   1895  HB2 ALA H 129E     33.471  39.285  32.285  1.00 19.70           H
ATOM   1896  HB3 ALA H 129E     34.880  39.241  31.197  1.00 19.70           H
ATOM   1897  N   PHE H 129F     34.913  36.523  29.237  1.00 23.75           N
ATOM   1898  CA  PHE H 129F     35.365  36.099  27.909  1.00 20.91           C
ATOM   1899  C   PHE H 129F     35.063  34.630  27.610  1.00 18.70           C
ATOM   1900  O   PHE H 129F     35.364  34.144  26.524  1.00 21.13           O
ATOM   1901  CB  PHE H 129F     36.858  36.422  27.794  1.00 21.81           C
ATOM   1902  CG  PHE H 129F     37.122  37.899  27.986  1.00 22.95           C
ATOM   1903  CD1 PHE H 129F     36.645  38.829  27.049  1.00 29.03           C
ATOM   1904  CD2 PHE H 129F     37.725  38.356  29.167  1.00 22.89           C
ATOM   1905  CE1 PHE H 129F     36.741  40.207  27.302  1.00 27.58           C
ATOM   1906  CE2 PHE H 129F     37.843  39.730  29.413  1.00 24.85           C
ATOM   1907  CZ  PHE H 129F     37.340  40.657  28.487  1.00 28.64           C
ATOM   1908  H   PHE H 129F     35.480  36.239  30.024  1.00 28.53           H
ATOM   1909  HA  PHE H 129F     34.844  36.684  27.152  1.00 25.13           H
ATOM   1910  HB2 PHE H 129F     37.412  35.851  28.538  1.00 26.21           H
ATOM   1911  HB3 PHE H 129F     37.208  36.129  26.804  1.00 26.21           H
ATOM   1912  HD1 PHE H 129F     36.150  38.489  26.152  1.00 34.88           H
ATOM   1913  HD2 PHE H 129F     38.064  37.648  29.905  1.00 27.50           H
ATOM   1914  HE1 PHE H 129F     36.329  40.916  26.598  1.00 33.14           H
ATOM   1915  HE2 PHE H 129F     38.299  40.077  30.329  1.00 29.86           H
ATOM   1916  HZ  PHE H 129F     37.396  41.715  28.693  1.00 34.41           H
ATOM   1917  N   VAL H 129G     34.463  33.888  28.544  1.00 17.18           N
ATOM   1918  CA  VAL H 129G     33.936  32.560  28.236  1.00 15.40           C
ATOM   1919  C   VAL H 129G     32.678  32.791  27.391  1.00 24.85           C
ATOM   1920  O   VAL H 129G     31.750  33.461  27.850  1.00 20.15           O
ATOM   1921  CB  VAL H 129G     33.653  31.776  29.526  1.00 15.22           C
ATOM   1922  CG1 VAL H 129G     33.078  30.402  29.198  1.00 17.80           C
ATOM   1923  CG2 VAL H 129G     34.925  31.561  30.343  1.00 19.23           C
ATOM   1924  H   VAL H 129G     34.218  34.307  29.430  1.00 20.66           H
ATOM   1925  HA  VAL H 129G     34.668  31.999  27.655  1.00 18.51           H
ATOM   1926  HB  VAL H 129G     32.931  32.329  30.124  1.00 18.30           H
ATOM   1927 HG11 VAL H 129G     32.880  29.851  30.116  1.00 21.40           H
ATOM   1928 HG12 VAL H 129G     32.142  30.509  28.652  1.00 21.40           H
ATOM   1929 HG13 VAL H 129G     33.785  29.840  28.589  1.00 21.40           H
ATOM   1930 HG21 VAL H 129G     34.681  31.023  31.260  1.00 23.11           H
ATOM   1931 HG22 VAL H 129G     35.648  30.981  29.771  1.00 23.11           H
ATOM   1932 HG23 VAL H 129G     35.372  32.517  30.614  1.00 23.11           H
ATOM   1933  N   ARG H 134      32.642  32.298  26.145  1.00 20.35           N
ATOM   1934  CA  ARG H 134      31.553  32.649  25.230  1.00 20.30           C
ATOM   1935  C   ARG H 134      30.202  32.139  25.741  1.00 20.38           C
ATOM   1936  O   ARG H 134      29.281  32.936  25.846  1.00 21.86           O
ATOM   1937  CB  ARG H 134      31.812  32.159  23.802  1.00 22.42           C
ATOM   1938  CG  ARG H 134      30.714  32.694  22.866  1.00 26.93           C
ATOM   1939  CD  ARG H 134      31.075  32.479  21.389  1.00 34.17           C
ATOM   1940  NE  ARG H 134      30.019  33.020  20.507  1.00 36.16           N
ATOM   1941  CZ  ARG H 134      29.455  32.389  19.472  1.00 34.91           C
ATOM   1942  NH1 ARG H 134      28.336  32.872  18.932  1.00 35.99           N
ATOM   1943  NH2 ARG H 134      29.991  31.281  18.972  1.00 34.30           N1+
ATOM   1944  H   ARG H 134      33.419  31.748  25.804  1.00 24.46           H
ATOM   1945  HA  ARG H 134      31.501  33.740  25.197  1.00 24.40           H
ATOM   1946  HB2 ARG H 134      32.783  32.530  23.470  1.00 26.94           H
ATOM   1947  HB3 ARG H 134      31.818  31.068  23.779  1.00 26.94           H
ATOM   1948  HG2 ARG H 134      29.771  32.190  23.082  1.00 32.35           H
ATOM   1949  HG3 ARG H 134      30.586  33.765  23.038  1.00 32.35           H
ATOM   1950  HD2 ARG H 134      32.029  32.954  21.156  1.00 41.04           H
ATOM   1951  HD3 ARG H 134      31.170  31.404  21.239  1.00 41.04           H
ATOM   1952  HE  ARG H 134      29.579  33.876  20.818  1.00 43.42           H
ATOM   1953 HH11 ARG H 134      27.919  33.718  19.301  1.00 43.22           H
ATOM   1954 HH12 ARG H 134      27.891  32.402  18.159  1.00 43.22           H
ATOM   1955 HH21 ARG H 134      30.840  30.918  19.375  1.00 41.19           H
ATOM   1956 HH22 ARG H 134      29.550  30.818  18.193  1.00 41.19           H
ATOM   1957  N   PHE H 135      30.092  30.844  26.054  1.00 18.13           N
ATOM   1958  CA  PHE H 135      28.815  30.231  26.389  1.00 21.86           C
ATOM   1959  C   PHE H 135      28.671  30.015  27.881  1.00 18.77           C
ATOM   1960  O   PHE H 135      29.650  29.715  28.558  1.00 18.03           O
ATOM   1961  CB  PHE H 135      28.678  28.902  25.665  1.00 18.88           C
ATOM   1962  CG  PHE H 135      28.442  29.065  24.189  1.00 21.63           C
ATOM   1963  CD1 PHE H 135      27.132  29.232  23.718  1.00 20.68           C
ATOM   1964  CD2 PHE H 135      29.523  29.030  23.286  1.00 28.78           C
ATOM   1965  CE1 PHE H 135      26.898  29.388  22.341  1.00 20.11           C
ATOM   1966  CE2 PHE H 135      29.288  29.198  21.915  1.00 25.18           C
ATOM   1967  CZ  PHE H 135      27.979  29.398  21.445  1.00 26.70           C
ATOM   1968  H   PHE H 135      30.906  30.250  25.996  1.00 21.79           H
ATOM   1969  HA  PHE H 135      28.006  30.868  26.049  1.00 26.27           H
ATOM   1970  HB2 PHE H 135      29.561  28.290  25.846  1.00 22.69           H
ATOM   1971  HB3 PHE H 135      27.823  28.387  26.080  1.00 22.69           H
ATOM   1972  HD1 PHE H 135      26.303  29.235  24.411  1.00 24.85           H
ATOM   1973  HD2 PHE H 135      30.531  28.876  23.644  1.00 34.57           H
ATOM   1974  HE1 PHE H 135      25.896  29.523  21.978  1.00 24.17           H
ATOM   1975  HE2 PHE H 135      30.115  29.178  21.223  1.00 30.26           H
ATOM   1976  HZ  PHE H 135      27.801  29.544  20.390  1.00 32.07           H
ATOM   1977  N   SER H 136      27.429  30.125  28.347  1.00 18.73           N
ATOM   1978  CA  SER H 136      26.998  29.880  29.711  1.00 14.04           C
ATOM   1979  C   SER H 136      25.580  29.305  29.716  1.00 19.64           C
ATOM   1980  O   SER H 136      24.843  29.456  28.746  1.00 17.58           O
ATOM   1981  CB  SER H 136      26.971  31.199  30.466  1.00 19.46           C
ATOM   1982  OG  SER H 136      28.267  31.671  30.695  1.00 18.60           O
ATOM   1983  H   SER H 136      26.703  30.405  27.700  1.00 22.51           H
ATOM   1984  HA  SER H 136      27.657  29.172  30.212  1.00 16.88           H
ATOM   1985  HB2 SER H 136      26.421  31.932  29.881  1.00 23.38           H
ATOM   1986  HB3 SER H 136      26.475  31.067  31.425  1.00 23.38           H
ATOM   1987  HG  SER H 136      28.574  32.123  29.901  1.00 22.36           H
ATOM   1988  N   LEU H 137      25.205  28.641  30.814  1.00 17.40           N
ATOM   1989  CA  LEU H 137      23.907  28.009  30.990  1.00 14.22           C
ATOM   1990  C   LEU H 137      22.940  28.948  31.716  1.00 16.73           C
ATOM   1991  O   LEU H 137      23.292  29.551  32.725  1.00 13.71           O
ATOM   1992  CB  LEU H 137      24.086  26.702  31.779  1.00 16.83           C
ATOM   1993  CG  LEU H 137      24.932  25.615  31.110  1.00 14.71           C
ATOM   1994  CD1 LEU H 137      24.931  24.365  31.995  1.00 17.09           C
ATOM   1995  CD2 LEU H 137      24.420  25.238  29.719  1.00 17.80           C
ATOM   1996  H   LEU H 137      25.851  28.573  31.588  1.00 20.91           H
ATOM   1997  HA  LEU H 137      23.494  27.756  30.020  1.00 17.10           H
ATOM   1998  HB2 LEU H 137      24.528  26.933  32.749  1.00 20.23           H
ATOM   1999  HB3 LEU H 137      23.092  26.296  31.964  1.00 20.23           H
ATOM   2000  HG  LEU H 137      25.956  25.974  31.019  1.00 17.69           H
ATOM   2001 HD11 LEU H 137      25.554  23.588  31.551  1.00 20.55           H
ATOM   2002 HD12 LEU H 137      25.335  24.615  32.978  1.00 20.55           H
ATOM   2003 HD13 LEU H 137      23.919  23.975  32.102  1.00 20.55           H
ATOM   2004 HD21 LEU H 137      25.011  24.412  29.322  1.00 21.40           H
ATOM   2005 HD22 LEU H 137      23.377  24.934  29.774  1.00 21.40           H
ATOM   2006 HD23 LEU H 137      24.520  26.084  29.042  1.00 21.40           H
ATOM   2007  N   VAL H 138      21.699  29.018  31.237  1.00 12.31           N
ATOM   2008  CA  VAL H 138      20.599  29.702  31.889  1.00 11.54           C
ATOM   2009  C   VAL H 138      19.489  28.696  32.088  1.00 15.55           C
ATOM   2010  O   VAL H 138      19.280  27.831  31.238  1.00 14.46           O
ATOM   2011  CB  VAL H 138      20.103  30.931  31.091  1.00 12.77           C
ATOM   2012  CG1 VAL H 138      21.198  31.985  31.018  1.00 18.52           C
ATOM   2013  CG2 VAL H 138      19.625  30.608  29.671  1.00 16.73           C
ATOM   2014  H   VAL H 138      21.474  28.474  30.416  1.00 14.81           H
ATOM   2015  HA  VAL H 138      20.920  30.039  32.861  1.00 13.88           H
ATOM   2016  HB  VAL H 138      19.263  31.368  31.636  1.00 15.36           H
ATOM   2017 HG11 VAL H 138      20.861  32.838  30.436  1.00 22.26           H
ATOM   2018 HG12 VAL H 138      21.439  32.315  32.026  1.00 22.26           H
ATOM   2019 HG13 VAL H 138      22.085  31.574  30.535  1.00 22.26           H
ATOM   2020 HG21 VAL H 138      19.264  31.518  29.188  1.00 20.11           H
ATOM   2021 HG22 VAL H 138      20.441  30.200  29.078  1.00 20.11           H
ATOM   2022 HG23 VAL H 138      18.806  29.892  29.706  1.00 20.11           H
ATOM   2023  N   SER H 139      18.788  28.783  33.216  1.00 14.13           N
ATOM   2024  CA  SER H 139      17.836  27.756  33.617  1.00 12.70           C
ATOM   2025  C   SER H 139      16.652  28.304  34.372  1.00 13.83           C
ATOM   2026  O   SER H 139      16.698  29.410  34.911  1.00 14.14           O
ATOM   2027  CB  SER H 139      18.548  26.647  34.404  1.00 15.38           C
ATOM   2028  OG  SER H 139      19.260  27.233  35.471  1.00 15.00           O
ATOM   2029  H   SER H 139      19.011  29.507  33.886  1.00 16.99           H
ATOM   2030  HA  SER H 139      17.424  27.308  32.717  1.00 15.27           H
ATOM   2031  HB2 SER H 139      17.836  25.915  34.782  1.00 18.49           H
ATOM   2032  HB3 SER H 139      19.254  26.146  33.744  1.00 18.49           H
ATOM   2033  HG  SER H 139      18.644  27.417  36.192  1.00 18.03           H
ATOM   2034  N   GLY H 140      15.569  27.517  34.359  1.00 16.21           N
ATOM   2035  CA  GLY H 140      14.358  27.808  35.113  1.00 15.09           C
ATOM   2036  C   GLY H 140      13.132  27.035  34.631  1.00 15.07           C
ATOM   2037  O   GLY H 140      13.177  26.246  33.688  1.00 14.32           O
ATOM   2038  H   GLY H 140      15.615  26.632  33.874  1.00 19.49           H
ATOM   2039  HA2 GLY H 140      14.535  27.551  36.158  1.00 18.15           H
ATOM   2040  HA3 GLY H 140      14.153  28.873  35.048  1.00 18.15           H
ATOM   2041  N   TRP H 141      12.018  27.295  35.313  1.00 14.72           N
ATOM   2042  CA  TRP H 141      10.711  26.715  35.040  1.00 14.84           C
ATOM   2043  C   TRP H 141       9.797  27.716  34.346  1.00 14.51           C
ATOM   2044  O   TRP H 141       8.580  27.582  34.403  1.00 17.19           O
ATOM   2045  CB  TRP H 141      10.075  26.204  36.340  1.00 12.26           C
ATOM   2046  CG  TRP H 141      10.784  25.063  36.986  1.00 14.13           C
ATOM   2047  CD1 TRP H 141      10.549  23.743  36.798  1.00 13.69           C
ATOM   2048  CD2 TRP H 141      11.797  25.139  38.013  1.00 11.30           C
ATOM   2049  NE1 TRP H 141      11.336  23.012  37.664  1.00 15.31           N
ATOM   2050  CE2 TRP H 141      12.125  23.826  38.440  1.00 13.07           C
ATOM   2051  CE3 TRP H 141      12.451  26.214  38.644  1.00 14.17           C
ATOM   2052  CZ2 TRP H 141      13.081  23.594  39.437  1.00 12.47           C
ATOM   2053  CZ3 TRP H 141      13.367  25.987  39.680  1.00 13.52           C
ATOM   2054  CH2 TRP H 141      13.670  24.682  40.088  1.00 11.07           C
ATOM   2055  H   TRP H 141      12.067  27.959  36.073  1.00 17.70           H
ATOM   2056  HA  TRP H 141      10.833  25.855  34.383  1.00 17.84           H
ATOM   2057  HB2 TRP H 141      10.031  27.032  37.046  1.00 14.75           H
ATOM   2058  HB3 TRP H 141       9.056  25.878  36.134  1.00 14.75           H
ATOM   2059  HD1 TRP H 141       9.825  23.324  36.117  1.00 16.47           H
ATOM   2060  HE1 TRP H 141      11.327  22.000  37.696  1.00 18.41           H
ATOM   2061  HE3 TRP H 141      12.225  27.224  38.342  1.00 17.04           H
ATOM   2062  HZ2 TRP H 141      13.338  22.586  39.720  1.00 15.00           H
ATOM   2063  HZ3 TRP H 141      13.835  26.825  40.171  1.00 16.26           H
ATOM   2064  HH2 TRP H 141      14.374  24.519  40.890  1.00 13.32           H
ATOM   2065  N   GLY H 142      10.365  28.731  33.687  1.00 14.44           N
ATOM   2066  CA  GLY H 142       9.625  29.751  32.970  1.00 14.85           C
ATOM   2067  C   GLY H 142       8.984  29.191  31.697  1.00 13.68           C
ATOM   2068  O   GLY H 142       9.004  27.995  31.401  1.00 13.59           O
ATOM   2069  H   GLY H 142      11.375  28.805  33.689  1.00 17.37           H
ATOM   2070  HA2 GLY H 142       8.835  30.136  33.616  1.00 17.85           H
ATOM   2071  HA3 GLY H 142      10.307  30.558  32.703  1.00 17.85           H
ATOM   2072  N   GLN H 143       8.403  30.117  30.944  1.00 17.23           N
ATOM   2073  CA  GLN H 143       7.641  29.840  29.732  1.00 18.32           C
ATOM   2074  C   GLN H 143       8.522  29.164  28.697  1.00 17.98           C
ATOM   2075  O   GLN H 143       9.643  29.617  28.440  1.00 15.52           O
ATOM   2076  CB  GLN H 143       7.105  31.140  29.122  1.00 19.75           C
ATOM   2077  CG  GLN H 143       6.037  31.861  29.941  1.00 17.37           C
ATOM   2078  CD  GLN H 143       6.532  32.726  31.091  1.00 22.99           C
ATOM   2079  OE1 GLN H 143       7.718  32.875  31.366  1.00 16.53           O
ATOM   2080  NE2 GLN H 143       5.567  33.307  31.786  1.00 21.97           N
ATOM   2081  H   GLN H 143       8.457  31.082  31.239  1.00 20.72           H
ATOM   2082  HA  GLN H 143       6.789  29.208  29.966  1.00 22.02           H
ATOM   2083  HB2 GLN H 143       7.932  31.814  28.912  1.00 23.74           H
ATOM   2084  HB3 GLN H 143       6.643  30.868  28.181  1.00 23.74           H
ATOM   2085  HG2 GLN H 143       5.473  32.505  29.265  1.00 20.88           H
ATOM   2086  HG3 GLN H 143       5.343  31.120  30.342  1.00 20.88           H
ATOM   2087 HE21 GLN H 143       4.603  33.142  31.536  1.00 26.40           H
ATOM   2088 HE22 GLN H 143       5.796  33.864  32.599  1.00 26.40           H
ATOM   2089  N   LEU H 144       7.967  28.117  28.084  1.00 15.29           N
ATOM   2090  CA  LEU H 144       8.633  27.363  27.033  1.00 14.58           C
ATOM   2091  C   LEU H 144       8.578  28.087  25.692  1.00 16.67           C
ATOM   2092  O   LEU H 144       9.337  27.752  24.796  1.00 18.19           O
ATOM   2093  CB  LEU H 144       8.039  25.951  26.951  1.00 15.18           C
ATOM   2094  CG  LEU H 144       8.269  25.106  28.224  1.00 18.00           C
ATOM   2095  CD1 LEU H 144       7.302  23.916  28.237  1.00 20.32           C
ATOM   2096  CD2 LEU H 144       9.723  24.611  28.258  1.00 17.99           C
ATOM   2097  H   LEU H 144       7.047  27.814  28.374  1.00 18.39           H
ATOM   2098  HA  LEU H 144       9.674  27.258  27.299  1.00 17.53           H
ATOM   2099  HB2 LEU H 144       6.975  26.063  26.795  1.00 18.25           H
ATOM   2100  HB3 LEU H 144       8.445  25.428  26.085  1.00 18.25           H
ATOM   2101  HG  LEU H 144       8.088  25.709  29.114  1.00 21.64           H
ATOM   2102 HD11 LEU H 144       7.495  23.292  29.111  1.00 24.42           H
ATOM   2103 HD12 LEU H 144       6.278  24.282  28.288  1.00 24.42           H
ATOM   2104 HD13 LEU H 144       7.428  23.314  27.337  1.00 24.42           H
ATOM   2105 HD21 LEU H 144       9.851  23.900  29.073  1.00 21.63           H
ATOM   2106 HD22 LEU H 144       9.974  24.113  27.324  1.00 21.63           H
ATOM   2107 HD23 LEU H 144      10.398  25.449  28.420  1.00 21.63           H
ATOM   2108  N   LEU H 145       7.666  29.047  25.539  1.00 17.13           N
ATOM   2109  CA  LEU H 145       7.441  29.881  24.361  1.00 17.87           C
ATOM   2110  C   LEU H 145       7.001  31.242  24.860  1.00 17.66           C
ATOM   2111  O   LEU H 145       6.323  31.321  25.882  1.00 18.53           O
ATOM   2112  CB  LEU H 145       6.261  29.333  23.524  1.00 20.25           C
ATOM   2113  CG  LEU H 145       6.491  27.977  22.848  1.00 29.66           C
ATOM   2114  CD1 LEU H 145       5.152  27.472  22.281  1.00 26.05           C
ATOM   2115  CD2 LEU H 145       7.547  28.067  21.741  1.00 29.65           C
ATOM   2116  H   LEU H 145       7.088  29.260  26.338  1.00 20.59           H
ATOM   2117  HA  LEU H 145       8.341  29.976  23.755  1.00 21.49           H
ATOM   2118  HB2 LEU H 145       5.397  29.233  24.179  1.00 24.34           H
ATOM   2119  HB3 LEU H 145       5.999  30.067  22.759  1.00 24.34           H
ATOM   2120  HG  LEU H 145       6.829  27.254  23.590  1.00 35.63           H
ATOM   2121 HD11 LEU H 145       5.289  26.478  21.855  1.00 31.30           H
ATOM   2122 HD12 LEU H 145       4.413  27.414  23.083  1.00 31.30           H
ATOM   2123 HD13 LEU H 145       4.788  28.151  21.510  1.00 31.30           H
ATOM   2124 HD21 LEU H 145       7.697  27.085  21.290  1.00 35.62           H
ATOM   2125 HD22 LEU H 145       7.228  28.767  20.968  1.00 35.62           H
ATOM   2126 HD23 LEU H 145       8.498  28.403  22.151  1.00 35.62           H
ATOM   2127  N   ASP H 146       7.286  32.305  24.113  1.00 17.40           N
ATOM   2128  CA  ASP H 146       6.671  33.600  24.368  1.00 19.07           C
ATOM   2129  C   ASP H 146       5.145  33.430  24.332  1.00 22.61           C
ATOM   2130  O   ASP H 146       4.607  32.851  23.383  1.00 22.68           O
ATOM   2131  CB  ASP H 146       7.116  34.580  23.288  1.00 20.30           C
ATOM   2132  CG  ASP H 146       6.721  35.986  23.703  1.00 25.97           C
ATOM   2133  OD1 ASP H 146       5.662  36.457  23.246  1.00 23.11           O
ATOM   2134  OD2 ASP H 146       7.461  36.560  24.527  1.00 23.73           O1-
ATOM   2135  H   ASP H 146       7.813  32.191  23.258  1.00 20.91           H
ATOM   2136  HA  ASP H 146       6.996  33.959  25.347  1.00 22.92           H
ATOM   2137  HB2 ASP H 146       8.195  34.505  23.223  1.00 24.39           H
ATOM   2138  HB3 ASP H 146       6.637  34.320  22.344  1.00 24.39           H
ATOM   2139  N   ARG H 147       4.461  33.888  25.392  1.00 18.98           N
ATOM   2140  CA  ARG H 147       3.014  33.738  25.587  1.00 18.26           C
ATOM   2141  C   ARG H 147       2.557  32.279  25.644  1.00 19.04           C
ATOM   2142  O   ARG H 147       1.414  31.961  25.308  1.00 17.92           O
ATOM   2143  CB  ARG H 147       2.241  34.582  24.541  1.00 17.94           C
ATOM   2144  CG  ARG H 147       2.499  36.073  24.819  1.00 25.38           C
ATOM   2145  CD  ARG H 147       1.572  36.985  24.021  1.00 31.14           C
ATOM   2146  NE  ARG H 147       1.880  36.917  22.584  1.00 32.98           N
ATOM   2147  CZ  ARG H 147       1.171  37.511  21.619  1.00 35.78           C
ATOM   2148  NH1 ARG H 147       0.081  38.221  21.914  1.00 36.23           N
ATOM   2149  NH2 ARG H 147       1.557  37.398  20.348  1.00 32.64           N1+
ATOM   2150  H   ARG H 147       4.979  34.354  26.123  1.00 22.81           H
ATOM   2151  HA  ARG H 147       2.781  34.140  26.571  1.00 21.94           H
ATOM   2152  HB2 ARG H 147       2.538  34.317  23.528  1.00 21.57           H
ATOM   2153  HB3 ARG H 147       1.171  34.404  24.642  1.00 21.57           H
ATOM   2154  HG2 ARG H 147       2.323  36.276  25.876  1.00 30.49           H
ATOM   2155  HG3 ARG H 147       3.534  36.322  24.595  1.00 30.49           H
ATOM   2156  HD2 ARG H 147       0.540  36.678  24.197  1.00 37.40           H
ATOM   2157  HD3 ARG H 147       1.697  38.013  24.365  1.00 37.40           H
ATOM   2158  HE  ARG H 147       2.712  36.403  22.323  1.00 39.61           H
ATOM   2159 HH11 ARG H 147      -0.205  38.309  22.878  1.00 43.51           H
ATOM   2160 HH12 ARG H 147      -0.443  38.673  21.181  1.00 43.51           H
ATOM   2161 HH21 ARG H 147       2.388  36.868  20.121  1.00 39.20           H
ATOM   2162 HH22 ARG H 147       1.026  37.841  19.615  1.00 39.20           H
ATOM   2163  N   GLY H 149       3.436  31.396  26.131  1.00 15.86           N
ATOM   2164  CA  GLY H 149       3.189  29.973  26.275  1.00 19.72           C
ATOM   2165  C   GLY H 149       3.175  29.557  27.756  1.00 21.35           C
ATOM   2166  O   GLY H 149       3.416  30.348  28.669  1.00 18.53           O
ATOM   2167  H   GLY H 149       4.352  31.732  26.392  1.00 19.07           H
ATOM   2168  HA2 GLY H 149       2.239  29.697  25.815  1.00 23.70           H
ATOM   2169  HA3 GLY H 149       3.992  29.432  25.781  1.00 23.70           H
ATOM   2170  N   ALA H 150       2.887  28.279  27.978  1.00 16.40           N
ATOM   2171  CA  ALA H 150       2.845  27.681  29.301  1.00 22.91           C
ATOM   2172  C   ALA H 150       4.258  27.525  29.854  1.00 17.59           C
ATOM   2173  O   ALA H 150       5.223  27.412  29.098  1.00 15.93           O
ATOM   2174  CB  ALA H 150       2.147  26.320  29.220  1.00 26.01           C
ATOM   2175  H   ALA H 150       2.731  27.671  27.189  1.00 19.72           H
ATOM   2176  HA  ALA H 150       2.263  28.316  29.972  1.00 27.52           H
ATOM   2177  HB1 ALA H 150       2.095  25.873  30.214  1.00 31.25           H
ATOM   2178  HB2 ALA H 150       1.131  26.449  28.844  1.00 31.25           H
ATOM   2179  HB3 ALA H 150       2.699  25.650  28.559  1.00 31.25           H
ATOM   2180  N   THR H 151       4.348  27.505  31.186  1.00 15.86           N
ATOM   2181  CA  THR H 151       5.584  27.314  31.933  1.00 20.22           C
ATOM   2182  C   THR H 151       5.900  25.825  32.018  1.00 19.63           C
ATOM   2183  O   THR H 151       5.044  24.967  31.797  1.00 18.42           O
ATOM   2184  CB  THR H 151       5.429  27.955  33.327  1.00 18.14           C
ATOM   2185  OG1 THR H 151       4.297  27.424  33.974  1.00 17.40           O
ATOM   2186  CG2 THR H 151       5.348  29.481  33.238  1.00 22.45           C
ATOM   2187  H   THR H 151       3.501  27.546  31.734  1.00 19.06           H
ATOM   2188  HA  THR H 151       6.405  27.810  31.427  1.00 24.30           H
ATOM   2189  HB  THR H 151       6.288  27.690  33.930  1.00 21.81           H
ATOM   2190  HG1 THR H 151       4.531  26.550  34.305  1.00 20.91           H
ATOM   2191 HG21 THR H 151       5.257  29.896  34.244  1.00 26.97           H
ATOM   2192 HG22 THR H 151       6.241  29.887  32.767  1.00 26.97           H
ATOM   2193 HG23 THR H 151       4.471  29.784  32.667  1.00 26.97           H
ATOM   2194  N   ALA H 152       7.166  25.522  32.298  1.00 16.91           N
ATOM   2195  CA  ALA H 152       7.687  24.167  32.314  1.00 15.78           C
ATOM   2196  C   ALA H 152       7.377  23.462  33.623  1.00 18.64           C
ATOM   2197  O   ALA H 152       7.494  24.055  34.688  1.00 19.66           O
ATOM   2198  CB  ALA H 152       9.204  24.250  32.124  1.00 18.96           C
ATOM   2199  H   ALA H 152       7.816  26.271  32.497  1.00 20.32           H
ATOM   2200  HA  ALA H 152       7.266  23.599  31.484  1.00 18.97           H
ATOM   2201  HB1 ALA H 152       9.609  23.245  32.039  1.00 22.79           H
ATOM   2202  HB2 ALA H 152       9.430  24.806  31.216  1.00 22.79           H
ATOM   2203  HB3 ALA H 152       9.664  24.751  32.972  1.00 22.79           H
ATOM   2204  N   LEU H 153       7.086  22.161  33.542  1.00 14.27           N
ATOM   2205  CA  LEU H 153       6.947  21.292  34.708  1.00 19.37           C
ATOM   2206  C   LEU H 153       8.277  20.715  35.160  1.00 15.89           C
ATOM   2207  O   LEU H 153       8.426  20.450  36.344  1.00 17.11           O
ATOM   2208  CB  LEU H 153       5.963  20.150  34.440  1.00 23.75           C
ATOM   2209  CG  LEU H 153       4.487  20.602  34.482  1.00 22.45           C
ATOM   2210  CD1 LEU H 153       3.648  19.410  34.024  1.00 32.42           C
ATOM   2211  CD2 LEU H 153       4.039  21.039  35.892  1.00 27.06           C
ATOM   2212  H   LEU H 153       7.076  21.725  32.634  1.00 17.16           H
ATOM   2213  HA  LEU H 153       6.565  21.889  35.535  1.00 23.28           H
ATOM   2214  HB2 LEU H 153       6.190  19.733  33.459  1.00 28.54           H
ATOM   2215  HB3 LEU H 153       6.111  19.360  35.179  1.00 28.54           H
ATOM   2216  HG  LEU H 153       4.344  21.433  33.789  1.00 26.97           H
ATOM   2217 HD11 LEU H 153       2.591  19.677  34.029  1.00 38.94           H
ATOM   2218 HD12 LEU H 153       3.930  19.133  33.007  1.00 38.94           H
ATOM   2219 HD13 LEU H 153       3.812  18.559  34.688  1.00 38.94           H
ATOM   2220 HD21 LEU H 153       2.960  21.192  35.909  1.00 32.50           H
ATOM   2221 HD22 LEU H 153       4.299  20.273  36.625  1.00 32.50           H
ATOM   2222 HD23 LEU H 153       4.508  21.983  36.167  1.00 32.50           H
ATOM   2223  N   GLU H 154       9.225  20.514  34.242  1.00 15.63           N
ATOM   2224  CA  GLU H 154      10.568  20.098  34.588  1.00 16.53           C
ATOM   2225  C   GLU H 154      11.539  21.260  34.375  1.00 13.27           C
ATOM   2226  O   GLU H 154      11.380  22.065  33.455  1.00 12.94           O
ATOM   2227  CB  GLU H 154      10.990  18.883  33.745  1.00 19.95           C
ATOM   2228  CG  GLU H 154      10.329  17.556  34.141  1.00 22.99           C
ATOM   2229  CD  GLU H 154      10.975  16.430  33.322  1.00 26.23           C
ATOM   2230  OE1 GLU H 154      10.633  16.365  32.128  1.00 25.30           O
ATOM   2231  OE2 GLU H 154      11.852  15.712  33.857  1.00 30.29           O1-
ATOM   2232  H   GLU H 154       9.048  20.756  33.280  1.00 18.79           H
ATOM   2233  HA  GLU H 154      10.607  19.786  35.627  1.00 19.87           H
ATOM   2234  HB2 GLU H 154      10.775  19.095  32.697  1.00 23.98           H
ATOM   2235  HB3 GLU H 154      12.069  18.761  33.844  1.00 23.98           H
ATOM   2236  HG2 GLU H 154      10.484  17.383  35.207  1.00 27.63           H
ATOM   2237  HG3 GLU H 154       9.270  17.637  33.893  1.00 27.63           H
ATOM   2238  N   LEU H 155      12.581  21.332  35.205  1.00 15.68           N
ATOM   2239  CA  LEU H 155      13.596  22.362  35.088  1.00 12.99           C
ATOM   2240  C   LEU H 155      14.255  22.297  33.713  1.00 14.56           C
ATOM   2241  O   LEU H 155      14.720  21.240  33.295  1.00 14.39           O
ATOM   2242  CB  LEU H 155      14.612  22.182  36.233  1.00 10.68           C
ATOM   2243  CG  LEU H 155      15.753  23.211  36.223  1.00 11.08           C
ATOM   2244  CD1 LEU H 155      15.246  24.642  36.327  1.00 11.66           C
ATOM   2245  CD2 LEU H 155      16.687  22.943  37.405  1.00 13.94           C
ATOM   2246  H   LEU H 155      12.675  20.651  35.949  1.00 18.85           H
ATOM   2247  HA  LEU H 155      13.101  23.325  35.209  1.00 15.62           H
ATOM   2248  HB2 LEU H 155      14.089  22.244  37.187  1.00 12.86           H
ATOM   2249  HB3 LEU H 155      15.040  21.182  36.160  1.00 12.86           H
ATOM   2250  HG  LEU H 155      16.327  23.106  35.303  1.00 13.33           H
ATOM   2251 HD11 LEU H 155      16.091  25.327  36.355  1.00 14.03           H
ATOM   2252 HD12 LEU H 155      14.645  24.893  35.459  1.00 14.03           H
ATOM   2253 HD13 LEU H 155      14.656  24.764  37.233  1.00 14.03           H
ATOM   2254 HD21 LEU H 155      17.486  23.685  37.410  1.00 16.77           H
ATOM   2255 HD22 LEU H 155      16.138  22.990  38.346  1.00 16.77           H
ATOM   2256 HD23 LEU H 155      17.129  21.959  37.308  1.00 16.77           H
ATOM   2257  N   MET H 156      14.313  23.433  33.026  1.00 13.85           N
ATOM   2258  CA  MET H 156      14.904  23.557  31.701  1.00 13.61           C
ATOM   2259  C   MET H 156      16.219  24.337  31.763  1.00 16.98           C
ATOM   2260  O   MET H 156      16.430  25.184  32.630  1.00 14.62           O
ATOM   2261  CB  MET H 156      13.939  24.275  30.762  1.00 16.38           C
ATOM   2262  CG  MET H 156      12.533  23.654  30.699  1.00 17.47           C
ATOM   2263  SD  MET H 156      12.445  21.930  30.181  1.00 17.31           S
ATOM   2264  CE  MET H 156      12.878  22.106  28.446  1.00 18.33           C
ATOM   2265  H   MET H 156      13.910  24.263  33.439  1.00 16.66           H
ATOM   2266  HA  MET H 156      15.089  22.566  31.295  1.00 16.37           H
ATOM   2267  HB2 MET H 156      13.841  25.299  31.117  1.00 19.69           H
ATOM   2268  HB3 MET H 156      14.372  24.302  29.762  1.00 19.69           H
ATOM   2269  HG2 MET H 156      12.063  23.744  31.677  1.00 21.00           H
ATOM   2270  HG3 MET H 156      11.943  24.241  30.000  1.00 21.00           H
ATOM   2271  HE1 MET H 156      12.963  21.118  27.992  1.00 22.03           H
ATOM   2272  HE2 MET H 156      12.103  22.681  27.941  1.00 22.03           H
ATOM   2273  HE3 MET H 156      13.831  22.624  28.355  1.00 22.03           H
ATOM   2274  N   VAL H 157      17.109  24.073  30.811  1.00 14.28           N
ATOM   2275  CA  VAL H 157      18.404  24.719  30.695  1.00 13.52           C
ATOM   2276  C   VAL H 157      18.753  24.967  29.227  1.00 16.84           C
ATOM   2277  O   VAL H 157      18.313  24.240  28.332  1.00 15.88           O
ATOM   2278  CB  VAL H 157      19.461  23.889  31.453  1.00 14.58           C
ATOM   2279  CG1 VAL H 157      19.675  22.514  30.801  1.00 17.61           C
ATOM   2280  CG2 VAL H 157      20.808  24.625  31.549  1.00 11.86           C
ATOM   2281  H   VAL H 157      16.896  23.355  30.136  1.00 17.17           H
ATOM   2282  HA  VAL H 157      18.331  25.684  31.189  1.00 16.26           H
ATOM   2283  HB  VAL H 157      19.114  23.732  32.474  1.00 17.53           H
ATOM   2284 HG11 VAL H 157      20.385  21.940  31.398  1.00 21.17           H
ATOM   2285 HG12 VAL H 157      18.737  21.963  30.754  1.00 21.17           H
ATOM   2286 HG13 VAL H 157      20.079  22.622  29.796  1.00 21.17           H
ATOM   2287 HG21 VAL H 157      21.487  24.056  32.185  1.00 14.27           H
ATOM   2288 HG22 VAL H 157      21.256  24.721  30.563  1.00 14.27           H
ATOM   2289 HG23 VAL H 157      20.664  25.615  31.981  1.00 14.27           H
ATOM   2290  N   LEU H 158      19.501  26.045  28.980  1.00 15.27           N
ATOM   2291  CA  LEU H 158      19.860  26.514  27.656  1.00 14.87           C
ATOM   2292  C   LEU H 158      21.265  27.078  27.686  1.00 17.40           C
ATOM   2293  O   LEU H 158      21.608  27.842  28.580  1.00 17.32           O
ATOM   2294  CB  LEU H 158      18.822  27.572  27.266  1.00 16.03           C
ATOM   2295  CG  LEU H 158      19.101  28.315  25.961  1.00 16.41           C
ATOM   2296  CD1 LEU H 158      18.902  27.388  24.748  1.00 17.57           C
ATOM   2297  CD2 LEU H 158      18.202  29.548  25.887  1.00 20.81           C
ATOM   2298  H   LEU H 158      19.790  26.618  29.760  1.00 18.36           H
ATOM   2299  HA  LEU H 158      19.822  25.687  26.948  1.00 17.88           H
ATOM   2300  HB2 LEU H 158      17.850  27.089  27.172  1.00 19.28           H
ATOM   2301  HB3 LEU H 158      18.766  28.295  28.078  1.00 19.28           H
ATOM   2302  HG  LEU H 158      20.128  28.668  25.936  1.00 19.73           H
ATOM   2303 HD11 LEU H 158      19.306  27.870  23.861  1.00 21.13           H
ATOM   2304 HD12 LEU H 158      19.432  26.449  24.888  1.00 21.13           H
ATOM   2305 HD13 LEU H 158      17.842  27.182  24.605  1.00 21.13           H
ATOM   2306 HD21 LEU H 158      18.481  30.148  25.021  1.00 25.01           H
ATOM   2307 HD22 LEU H 158      17.158  29.244  25.803  1.00 25.01           H
ATOM   2308 HD23 LEU H 158      18.325  30.160  26.780  1.00 25.01           H
ATOM   2309  N   ASN H 159      22.059  26.750  26.671  1.00 14.39           N
ATOM   2310  CA  ASN H 159      23.377  27.333  26.457  1.00 15.20           C
ATOM   2311  C   ASN H 159      23.233  28.570  25.594  1.00 18.28           C
ATOM   2312  O   ASN H 159      22.644  28.498  24.517  1.00 19.51           O
ATOM   2313  CB  ASN H 159      24.258  26.254  25.800  1.00 20.64           C
ATOM   2314  CG  ASN H 159      25.741  26.437  26.068  1.00 23.35           C
ATOM   2315  OD1 ASN H 159      26.150  26.991  27.081  1.00 24.90           O
ATOM   2316  ND2 ASN H 159      26.577  25.892  25.190  1.00 27.46           N
ATOM   2317  H   ASN H 159      21.723  26.082  25.994  1.00 17.31           H
ATOM   2318  HA  ASN H 159      23.808  27.616  27.414  1.00 18.28           H
ATOM   2319  HB2 ASN H 159      23.987  25.289  26.231  1.00 24.81           H
ATOM   2320  HB3 ASN H 159      24.074  26.217  24.727  1.00 24.81           H
ATOM   2321 HD21 ASN H 159      27.570  25.953  25.361  1.00 32.99           H
ATOM   2322 HD22 ASN H 159      26.222  25.426  24.371  1.00 32.99           H
ATOM   2323  N   VAL H 160      23.721  29.713  26.076  1.00 14.01           N
ATOM   2324  CA  VAL H 160      23.628  30.996  25.375  1.00 16.96           C
ATOM   2325  C   VAL H 160      25.008  31.623  25.256  1.00 19.34           C
ATOM   2326  O   VAL H 160      25.781  31.555  26.209  1.00 16.58           O
ATOM   2327  CB  VAL H 160      22.669  31.994  26.058  1.00 17.67           C
ATOM   2328  CG1 VAL H 160      21.197  31.564  25.901  1.00 18.61           C
ATOM   2329  CG2 VAL H 160      22.926  32.194  27.555  1.00 17.35           C
ATOM   2330  H   VAL H 160      24.147  29.714  26.991  1.00 16.85           H
ATOM   2331  HA  VAL H 160      23.234  30.822  24.377  1.00 20.39           H
ATOM   2332  HB  VAL H 160      22.793  32.968  25.590  1.00 21.24           H
ATOM   2333 HG11 VAL H 160      20.539  32.336  26.297  1.00 22.37           H
ATOM   2334 HG12 VAL H 160      20.957  31.409  24.850  1.00 22.37           H
ATOM   2335 HG13 VAL H 160      21.022  30.640  26.448  1.00 22.37           H
ATOM   2336 HG21 VAL H 160      22.237  32.947  27.944  1.00 20.86           H
ATOM   2337 HG22 VAL H 160      22.777  31.261  28.101  1.00 20.86           H
ATOM   2338 HG23 VAL H 160      23.941  32.550  27.726  1.00 20.86           H
ATOM   2339  N   PRO H 161      25.300  32.323  24.153  1.00 19.82           N
ATOM   2340  CA  PRO H 161      26.548  33.040  24.039  1.00 17.92           C
ATOM   2341  C   PRO H 161      26.370  34.487  24.480  1.00 19.52           C
ATOM   2342  O   PRO H 161      25.339  35.104  24.221  1.00 18.14           O
ATOM   2343  CB  PRO H 161      26.879  32.973  22.537  1.00 21.00           C
ATOM   2344  CG  PRO H 161      25.498  32.965  21.862  1.00 17.82           C
ATOM   2345  CD  PRO H 161      24.612  32.225  22.867  1.00 20.11           C
ATOM   2346  HA  PRO H 161      27.355  32.525  24.546  1.00 21.54           H
ATOM   2347  HB2 PRO H 161      27.525  33.776  22.184  1.00 25.24           H
ATOM   2348  HB3 PRO H 161      27.359  32.014  22.364  1.00 25.24           H
ATOM   2349  HG2 PRO H 161      25.170  33.991  21.704  1.00 21.41           H
ATOM   2350  HG3 PRO H 161      25.520  32.419  20.920  1.00 21.41           H
ATOM   2351  HD2 PRO H 161      23.627  32.685  22.901  1.00 24.17           H
ATOM   2352  HD3 PRO H 161      24.563  31.178  22.572  1.00 24.17           H
ATOM   2353  N   ARG H 162      27.413  35.043  25.108  1.00 18.73           N
ATOM   2354  CA  ARG H 162      27.458  36.423  25.605  1.00 17.33           C
ATOM   2355  C   ARG H 162      27.952  37.346  24.509  1.00 22.43           C
ATOM   2356  O   ARG H 162      28.841  36.976  23.741  1.00 20.91           O
ATOM   2357  CB  ARG H 162      28.392  36.465  26.817  1.00 16.29           C
ATOM   2358  CG  ARG H 162      28.460  37.844  27.471  1.00 14.42           C
ATOM   2359  CD  ARG H 162      29.056  37.643  28.858  1.00 19.46           C
ATOM   2360  NE  ARG H 162      29.347  38.926  29.486  1.00 19.75           N
ATOM   2361  CZ  ARG H 162      29.778  39.098  30.736  1.00 17.65           C
ATOM   2362  NH1 ARG H 162      29.957  38.058  31.535  1.00 16.52           N
ATOM   2363  NH2 ARG H 162      30.030  40.332  31.173  1.00 18.58           N1+
ATOM   2364  H   ARG H 162      28.211  34.456  25.307  1.00 22.52           H
ATOM   2365  HA  ARG H 162      26.464  36.733  25.928  1.00 20.83           H
ATOM   2366  HB2 ARG H 162      28.052  35.750  27.560  1.00 19.58           H
ATOM   2367  HB3 ARG H 162      29.388  36.169  26.498  1.00 19.58           H
ATOM   2368  HG2 ARG H 162      29.076  38.520  26.880  1.00 17.34           H
ATOM   2369  HG3 ARG H 162      27.459  38.259  27.567  1.00 17.34           H
ATOM   2370  HD2 ARG H 162      28.345  37.088  29.473  1.00 23.39           H
ATOM   2371  HD3 ARG H 162      29.984  37.075  28.781  1.00 23.39           H
ATOM   2372  HE  ARG H 162      29.225  39.749  28.912  1.00 23.74           H
ATOM   2373 HH11 ARG H 162      29.773  37.125  31.193  1.00 19.87           H
ATOM   2374 HH12 ARG H 162      30.284  38.199  32.480  1.00 19.87           H
ATOM   2375 HH21 ARG H 162      29.902  41.122  30.556  1.00 22.34           H
ATOM   2376 HH22 ARG H 162      30.363  40.482  32.115  1.00 22.34           H
ATOM   2377  N   LEU H 163      27.381  38.546  24.462  1.00 22.32           N
ATOM   2378  CA  LEU H 163      27.776  39.614  23.549  1.00 21.67           C
ATOM   2379  C   LEU H 163      28.449  40.717  24.343  1.00 26.92           C
ATOM   2380  O   LEU H 163      28.014  41.031  25.444  1.00 26.65           O
ATOM   2381  CB  LEU H 163      26.547  40.172  22.809  1.00 23.41           C
ATOM   2382  CG  LEU H 163      26.012  39.291  21.653  1.00 29.84           C
ATOM   2383  CD1 LEU H 163      25.303  37.986  22.069  1.00 27.75           C
ATOM   2384  CD2 LEU H 163      25.012  40.125  20.854  1.00 32.99           C
ATOM   2385  H   LEU H 163      26.666  38.762  25.143  1.00 26.82           H
ATOM   2386  HA  LEU H 163      28.477  39.239  22.804  1.00 26.04           H
ATOM   2387  HB2 LEU H 163      25.744  40.355  23.522  1.00 28.13           H
ATOM   2388  HB3 LEU H 163      26.836  41.134  22.386  1.00 28.13           H
ATOM   2389  HG  LEU H 163      26.847  39.026  21.004  1.00 35.84           H
ATOM   2390 HD11 LEU H 163      24.887  37.489  21.192  1.00 33.34           H
ATOM   2391 HD12 LEU H 163      26.008  37.298  22.532  1.00 33.34           H
ATOM   2392 HD13 LEU H 163      24.493  38.205  22.768  1.00 33.34           H
ATOM   2393 HD21 LEU H 163      24.666  39.557  19.990  1.00 39.62           H
ATOM   2394 HD22 LEU H 163      24.158  40.396  21.478  1.00 39.62           H
ATOM   2395 HD23 LEU H 163      25.505  41.024  20.486  1.00 39.62           H
ATOM   2396  N   MET H 164      29.478  41.351  23.782  1.00 28.93           N
ATOM   2397  CA  MET H 164      29.874  42.683  24.226  1.00 32.30           C
ATOM   2398  C   MET H 164      28.745  43.646  23.915  1.00 31.01           C
ATOM   2399  O   MET H 164      28.029  43.438  22.937  1.00 24.32           O
ATOM   2400  CB  MET H 164      31.151  43.113  23.519  1.00 35.32           C
ATOM   2401  CG  MET H 164      32.323  42.250  23.972  1.00 43.41           C
ATOM   2402  SD  MET H 164      33.904  42.826  23.323  1.00 61.96           S
ATOM   2403  CE  MET H 164      34.426  43.813  24.753  1.00 52.11           C
ATOM   2404  H   MET H 164      29.819  41.040  22.884  1.00 34.75           H
ATOM   2405  HA  MET H 164      30.060  42.681  25.301  1.00 38.79           H
ATOM   2406  HB2 MET H 164      31.025  43.020  22.442  1.00 42.42           H
ATOM   2407  HB3 MET H 164      31.358  44.157  23.750  1.00 42.42           H
ATOM   2408  HG2 MET H 164      32.367  42.268  25.062  1.00 52.13           H
ATOM   2409  HG3 MET H 164      32.167  41.219  23.650  1.00 52.13           H
ATOM   2410  HE1 MET H 164      35.415  44.230  24.565  1.00 62.57           H
ATOM   2411  HE2 MET H 164      33.721  44.628  24.909  1.00 62.57           H
ATOM   2412  HE3 MET H 164      34.461  43.184  25.643  1.00 62.57           H
ATOM   2413  N   THR H 165      28.537  44.659  24.762  1.00 32.13           N
ATOM   2414  CA  THR H 165      27.325  45.488  24.692  1.00 36.69           C
ATOM   2415  C   THR H 165      27.253  46.288  23.384  1.00 32.96           C
ATOM   2416  O   THR H 165      26.162  46.482  22.845  1.00 31.36           O
ATOM   2417  CB  THR H 165      27.173  46.360  25.960  1.00 38.29           C
ATOM   2418  OG1 THR H 165      26.954  45.506  27.071  1.00 36.97           O
ATOM   2419  CG2 THR H 165      26.011  47.365  25.885  1.00 38.14           C
ATOM   2420  H   THR H 165      29.171  44.799  25.541  1.00 38.59           H
ATOM   2421  HA  THR H 165      26.484  44.792  24.689  1.00 44.06           H
ATOM   2422  HB  THR H 165      28.102  46.911  26.120  1.00 45.98           H
ATOM   2423  HG1 THR H 165      27.783  45.046  27.258  1.00 44.40           H
ATOM   2424 HG21 THR H 165      25.920  47.897  26.834  1.00 45.81           H
ATOM   2425 HG22 THR H 165      26.184  48.095  25.094  1.00 45.81           H
ATOM   2426 HG23 THR H 165      25.075  46.839  25.695  1.00 45.81           H
ATOM   2427  N   GLN H 166      28.407  46.730  22.864  1.00 34.34           N
ATOM   2428  CA  GLN H 166      28.481  47.410  21.575  1.00 36.13           C
ATOM   2429  C   GLN H 166      27.874  46.510  20.497  1.00 31.83           C
ATOM   2430  O   GLN H 166      27.068  46.969  19.696  1.00 35.82           O
ATOM   2431  CB  GLN H 166      29.947  47.760  21.301  1.00 40.60           C
ATOM   2432  CG  GLN H 166      30.158  48.401  19.923  1.00 52.78           C
ATOM   2433  CD  GLN H 166      31.647  48.549  19.609  1.00 61.78           C
ATOM   2434  OE1 GLN H 166      32.229  49.620  19.782  1.00 66.40           O
ATOM   2435  NE2 GLN H 166      32.278  47.459  19.164  1.00 64.22           N
ATOM   2436  H   GLN H 166      29.273  46.539  23.351  1.00 41.25           H
ATOM   2437  HA  GLN H 166      27.905  48.334  21.628  1.00 43.39           H
ATOM   2438  HB2 GLN H 166      30.288  48.458  22.067  1.00 48.75           H
ATOM   2439  HB3 GLN H 166      30.553  46.854  21.371  1.00 48.75           H
ATOM   2440  HG2 GLN H 166      29.698  47.792  19.145  1.00 63.37           H
ATOM   2441  HG3 GLN H 166      29.697  49.389  19.948  1.00 63.37           H
ATOM   2442 HE21 GLN H 166      31.772  46.591  19.049  1.00 77.10           H
ATOM   2443 HE22 GLN H 166      33.264  47.508  18.965  1.00 77.10           H
ATOM   2444  N   ASP H 167      28.236  45.222  20.512  1.00 29.75           N
ATOM   2445  CA  ASP H 167      27.763  44.236  19.555  1.00 35.04           C
ATOM   2446  C   ASP H 167      26.303  43.882  19.804  1.00 39.69           C
ATOM   2447  O   ASP H 167      25.607  43.545  18.849  1.00 39.52           O
ATOM   2448  CB  ASP H 167      28.664  42.993  19.548  1.00 43.02           C
ATOM   2449  CG  ASP H 167      30.140  43.340  19.285  1.00 53.38           C
ATOM   2450  OD1 ASP H 167      30.399  44.226  18.437  1.00 52.81           O
ATOM   2451  OD2 ASP H 167      31.001  42.703  19.930  1.00 62.64           O1-
ATOM   2452  H   ASP H 167      28.865  44.901  21.233  1.00 35.74           H
ATOM   2453  HA  ASP H 167      27.827  44.680  18.562  1.00 42.09           H
ATOM   2454  HB2 ASP H 167      28.554  42.416  20.467  1.00 51.66           H
ATOM   2455  HB3 ASP H 167      28.324  42.365  18.723  1.00 51.66           H
ATOM   2456  N   CYS H 168      25.825  43.952  21.053  1.00 31.90           N
ATOM   2457  CA  CYS H 168      24.416  43.725  21.338  1.00 30.33           C
ATOM   2458  C   CYS H 168      23.560  44.797  20.662  1.00 33.84           C
ATOM   2459  O   CYS H 168      22.601  44.463  19.977  1.00 34.22           O
ATOM   2460  CB  CYS H 168      24.179  43.615  22.853  1.00 27.03           C
ATOM   2461  SG  CYS H 168      22.417  43.288  23.176  1.00 32.18           S
ATOM   2462  H   CYS H 168      26.432  44.234  21.811  1.00 38.31           H
ATOM   2463  HA  CYS H 168      24.132  42.767  20.905  1.00 36.44           H
ATOM   2464  HB2 CYS H 168      24.781  42.797  23.247  1.00 32.47           H
ATOM   2465  HB3 CYS H 168      24.467  44.539  23.353  1.00 32.47           H
ATOM   2466  N   LEU H 169      24.008  46.060  20.779  1.00 39.63           N
ATOM   2467  CA  LEU H 169      23.374  47.304  20.244  1.00 44.88           C
ATOM   2468  C   LEU H 169      23.371  47.418  18.702  1.00 44.15           C
ATOM   2469  O   LEU H 169      22.331  47.618  18.146  1.00 46.57           O
ATOM   2470  CB  LEU H 169      23.989  48.531  20.877  1.00 41.73           C
ATOM   2471  CG  LEU H 169      23.650  48.642  22.351  1.00 40.68           C
ATOM   2472  CD1 LEU H 169      24.539  49.646  23.022  1.00 43.65           C
ATOM   2473  CD2 LEU H 169      22.196  49.006  22.523  1.00 45.59           C
ATOM   2474  H   LEU H 169      24.738  46.239  21.197  1.00 47.59           H
ATOM   2475  HA  LEU H 169      22.433  47.293  20.520  1.00 53.89           H
ATOM   2476  HB2 LEU H 169      24.954  48.483  20.792  1.00 50.11           H
ATOM   2477  HB3 LEU H 169      23.652  49.322  20.429  1.00 50.11           H
ATOM   2478  HG  LEU H 169      23.796  47.782  22.775  1.00 48.85           H
ATOM   2479 HD11 LEU H 169      24.415  49.587  23.973  1.00 52.41           H
ATOM   2480 HD12 LEU H 169      25.453  49.452  22.799  1.00 52.41           H
ATOM   2481 HD13 LEU H 169      24.306  50.525  22.715  1.00 52.41           H
ATOM   2482 HD21 LEU H 169      22.017  49.145  23.456  1.00 54.75           H
ATOM   2483 HD22 LEU H 169      22.015  49.810  22.031  1.00 54.75           H
ATOM   2484 HD23 LEU H 169      21.653  48.288  22.189  1.00 54.75           H
ATOM   2485  N   GLN H 170      24.490  47.096  18.074  1.00 39.57           N
ATOM   2486  CA  GLN H 170      24.643  46.903  16.627  1.00 42.80           C
ATOM   2487  C   GLN H 170      23.724  45.814  16.106  1.00 44.19           C
ATOM   2488  O   GLN H 170      22.953  46.048  15.196  1.00 49.49           O
ATOM   2489  CB  GLN H 170      26.124  46.673  16.255  1.00 39.72           C
ATOM   2490  CG  GLN H 170      26.974  47.947  16.527  0.00 38.23           C
ATOM   2491  CD  GLN H 170      28.465  47.803  16.279  0.00 38.35           C
ATOM   2492  OE1 GLN H 170      29.179  48.770  16.113  0.00 38.63           O
ATOM   2493  NE2 GLN H 170      28.985  46.563  16.290  0.00 39.13           N
ATOM   2494  H   GLN H 170      25.253  46.953  18.647  1.00 47.51           H
ATOM   2495  HA  GLN H 170      24.304  47.818  16.135  1.00 51.40           H
ATOM   2496  HB2 GLN H 170      26.499  45.828  16.838  1.00 47.70           H
ATOM   2497  HB3 GLN H 170      26.199  46.406  15.197  1.00 47.70           H
ATOM   2498  HG2 GLN H 170      26.605  48.762  15.900  0.00 45.92           H
ATOM   2499  HG3 GLN H 170      26.843  48.271  17.560  0.00 45.92           H
ATOM   2500 HE21 GLN H 170      28.387  45.763  16.428  0.00 46.99           H
ATOM   2501 HE22 GLN H 170      29.977  46.436  16.161  0.00 46.99           H
ATOM   2502  N   GLN H 170A     23.794  44.597  16.704  1.00 40.35           N
ATOM   2503  CA  GLN H 170A     23.009  43.409  16.291  1.00 39.72           C
ATOM   2504  C   GLN H 170A     21.513  43.439  16.614  1.00 43.08           C
ATOM   2505  O   GLN H 170A     20.746  42.662  16.072  1.00 41.84           O
ATOM   2506  CB  GLN H 170A     23.612  42.095  16.847  1.00 40.04           C
ATOM   2507  CG  GLN H 170A     24.989  41.783  16.234  1.00 39.45           C
ATOM   2508  CD  GLN H 170A     25.533  40.456  16.725  1.00 43.46           C
ATOM   2509  OE1 GLN H 170A     24.898  39.421  16.689  1.00 53.08           O
ATOM   2510  NE2 GLN H 170A     26.834  40.456  17.060  1.00 42.30           N
ATOM   2511  H   GLN H 170A     24.425  44.477  17.484  1.00 48.46           H
ATOM   2512  HA  GLN H 170A     23.048  43.359  15.199  1.00 47.71           H
ATOM   2513  HB2 GLN H 170A     23.682  42.147  17.937  1.00 48.08           H
ATOM   2514  HB3 GLN H 170A     22.942  41.261  16.615  1.00 48.08           H
ATOM   2515  HG2 GLN H 170A     24.903  41.733  15.147  1.00 47.38           H
ATOM   2516  HG3 GLN H 170A     25.691  42.588  16.462  1.00 47.38           H
ATOM   2517 HE21 GLN H 170A     27.354  41.321  17.055  1.00 50.79           H
ATOM   2518 HE22 GLN H 170A     27.275  39.597  17.350  1.00 50.79           H
ATOM   2519  N   SER H 170B     21.068  44.380  17.482  1.00 41.41           N
ATOM   2520  CA  SER H 170B     19.655  44.523  17.838  1.00 48.41           C
ATOM   2521  C   SER H 170B     18.946  45.548  16.948  1.00 49.07           C
ATOM   2522  O   SER H 170B     19.549  46.484  16.406  1.00 49.10           O
ATOM   2523  CB  SER H 170B     19.438  44.866  19.326  1.00 45.14           C
ATOM   2524  OG  SER H 170B     19.873  43.792  20.137  1.00 34.61           O
ATOM   2525  H   SER H 170B     21.762  44.604  18.180  1.00 49.73           H
ATOM   2526  HA  SER H 170B     19.176  43.564  17.681  1.00 58.13           H
ATOM   2527  HB2 SER H 170B     19.987  45.773  19.579  1.00 54.20           H
ATOM   2528  HB3 SER H 170B     18.371  45.033  19.502  1.00 54.20           H
ATOM   2529  HG  SER H 170B     20.828  43.859  20.270  1.00 41.57           H
ATOM   2530  N   ARG H 170C     17.629  45.345  16.822  1.00 43.90           N
ATOM   2531  CA  ARG H 170C     16.690  46.218  16.121  1.00 51.35           C
ATOM   2532  C   ARG H 170C     16.205  47.325  17.068  1.00 53.16           C
ATOM   2533  O   ARG H 170C     15.741  47.039  18.167  1.00 59.52           O
ATOM   2534  CB  ARG H 170C     15.539  45.348  15.577  1.00 49.85           C
ATOM   2535  CG  ARG H 170C     16.087  44.284  14.610  1.00 50.97           C
ATOM   2536  CD  ARG H 170C     15.107  43.873  13.507  1.00 65.50           C
ATOM   2537  NE  ARG H 170C     13.976  43.074  14.012  1.00 69.89           N
ATOM   2538  CZ  ARG H 170C     13.172  42.303  13.256  1.00 69.36           C
ATOM   2539  NH1 ARG H 170C     13.413  42.102  11.959  1.00 62.20           N
ATOM   2540  NH2 ARG H 170C     12.105  41.713  13.796  1.00 66.54           N1+
ATOM   2541  H   ARG H 170C     17.236  44.554  17.316  1.00 52.72           H
ATOM   2542  HA  ARG H 170C     17.203  46.678  15.278  1.00 61.66           H
ATOM   2543  HB2 ARG H 170C     15.040  44.850  16.411  1.00 59.86           H
ATOM   2544  HB3 ARG H 170C     14.814  45.980  15.065  1.00 59.86           H
ATOM   2545  HG2 ARG H 170C     16.958  44.694  14.097  1.00 61.20           H
ATOM   2546  HG3 ARG H 170C     16.424  43.416  15.172  1.00 61.20           H
ATOM   2547  HD2 ARG H 170C     14.725  44.763  13.003  1.00 78.64           H
ATOM   2548  HD3 ARG H 170C     15.665  43.280  12.781  1.00 78.64           H
ATOM   2549  HE  ARG H 170C     13.741  43.190  14.990  1.00 83.90           H
ATOM   2550 HH11 ARG H 170C     14.219  42.529  11.530  1.00 74.67           H
ATOM   2551 HH12 ARG H 170C     12.799  41.512  11.420  1.00 74.67           H
ATOM   2552 HH21 ARG H 170C     11.908  41.835  14.780  1.00 79.89           H
ATOM   2553 HH22 ARG H 170C     11.504  41.132  13.233  1.00 79.89           H
ATOM   2554  N   LYS H 170D     16.321  48.594  16.653  0.00 47.98           N
ATOM   2555  CA  LYS H 170D     15.992  49.729  17.521  0.00 48.96           C
ATOM   2556  C   LYS H 170D     14.488  49.818  17.778  0.00 54.41           C
ATOM   2557  O   LYS H 170D     13.682  49.742  16.851  0.00 53.58           O
ATOM   2558  CB  LYS H 170D     16.539  51.043  16.948  0.00 44.18           C
ATOM   2559  CG  LYS H 170D     18.009  51.264  17.350  0.00 39.30           C
ATOM   2560  CD  LYS H 170D     18.833  51.960  16.257  0.00 33.92           C
ATOM   2561  CE  LYS H 170D     19.040  51.103  15.001  0.00 33.50           C
ATOM   2562  NZ  LYS H 170D     19.766  49.848  15.290  0.00 36.23           N1+
ATOM   2563  H   LYS H 170D     16.659  48.780  15.723  0.00 57.62           H
ATOM   2564  HA  LYS H 170D     16.466  49.572  18.494  0.00 58.79           H
ATOM   2565  HB2 LYS H 170D     16.381  51.092  15.870  0.00 53.06           H
ATOM   2566  HB3 LYS H 170D     15.977  51.862  17.399  0.00 53.06           H
ATOM   2567  HG2 LYS H 170D     18.050  51.843  18.273  0.00 47.19           H
ATOM   2568  HG3 LYS H 170D     18.475  50.300  17.557  0.00 47.19           H
ATOM   2569  HD2 LYS H 170D     18.324  52.881  15.968  0.00 40.74           H
ATOM   2570  HD3 LYS H 170D     19.806  52.234  16.669  0.00 40.74           H
ATOM   2571  HE2 LYS H 170D     18.067  50.868  14.567  0.00 40.23           H
ATOM   2572  HE3 LYS H 170D     19.606  51.688  14.273  0.00 40.23           H
ATOM   2573  HZ1 LYS H 170D     19.879  49.303  14.447  0.00 43.52           H
ATOM   2574  HZ2 LYS H 170D     20.679  50.055  15.673  0.00 43.52           H
ATOM   2575  HZ3 LYS H 170D     19.261  49.296  15.972  0.00 43.52           H
ATOM   2576  N   VAL H 170E     14.157  50.006  19.057  1.00 62.94           N
ATOM   2577  CA  VAL H 170E     12.803  50.193  19.592  1.00 72.98           C
ATOM   2578  C   VAL H 170E     12.756  51.533  20.378  1.00 78.59           C
ATOM   2579  O   VAL H 170E     13.752  51.935  20.988  1.00 75.25           O
ATOM   2580  CB  VAL H 170E     12.423  48.939  20.432  1.00 72.35           C
ATOM   2581  CG1 VAL H 170E     11.162  49.165  21.296  1.00 60.53           C
ATOM   2582  CG2 VAL H 170E     12.226  47.690  19.543  1.00 58.24           C
ATOM   2583  H   VAL H 170E     14.906  50.049  19.733  1.00 75.57           H
ATOM   2584  HA  VAL H 170E     12.093  50.268  18.767  1.00 87.61           H
ATOM   2585  HB  VAL H 170E     13.256  48.705  21.090  1.00 86.86           H
ATOM   2586 HG11 VAL H 170E     10.938  48.261  21.864  1.00 72.67           H
ATOM   2587 HG12 VAL H 170E     11.324  49.971  22.012  1.00 72.67           H
ATOM   2588 HG13 VAL H 170E     10.306  49.405  20.666  1.00 72.67           H
ATOM   2589 HG21 VAL H 170E     12.008  46.824  20.172  1.00 69.93           H
ATOM   2590 HG22 VAL H 170E     11.405  47.841  18.844  1.00 69.93           H
ATOM   2591 HG23 VAL H 170E     13.138  47.475  18.986  1.00 69.93           H
ATOM   2592  N   GLY H 170F     11.609  52.241  20.310  1.00 80.14           N
ATOM   2593  CA  GLY H 170F     11.438  53.630  20.770  1.00 77.80           C
ATOM   2594  C   GLY H 170F     11.495  53.808  22.297  1.00 78.98           C
ATOM   2595  O   GLY H 170F     12.302  54.598  22.790  1.00 78.96           O
ATOM   2596  H   GLY H 170F     10.828  51.828  19.824  1.00 96.20           H
ATOM   2597  HA2 GLY H 170F     12.227  54.244  20.333  1.00 93.40           H
ATOM   2598  HA3 GLY H 170F     10.478  54.010  20.420  1.00 93.40           H
ATOM   2599  N   ASP H 170G     10.622  53.098  23.028  1.00 79.75           N
ATOM   2600  CA  ASP H 170G     10.569  53.092  24.500  1.00 72.75           C
ATOM   2601  C   ASP H 170G     11.668  52.228  25.165  1.00 66.92           C
ATOM   2602  O   ASP H 170G     11.718  52.165  26.396  1.00 65.18           O
ATOM   2603  CB  ASP H 170G      9.161  52.656  24.969  1.00 70.98           C
ATOM   2604  CG  ASP H 170G      8.093  53.675  24.569  1.00 77.54           C
ATOM   2605  OD1 ASP H 170G      7.759  54.519  25.432  1.00 78.76           O
ATOM   2606  OD2 ASP H 170G      7.612  53.590  23.414  1.00 79.62           O1-
ATOM   2607  H   ASP H 170G      9.930  52.538  22.554  1.00 95.73           H
ATOM   2608  HA  ASP H 170G     10.714  54.117  24.845  1.00 87.34           H
ATOM   2609  HB2 ASP H 170G      8.943  51.697  24.495  1.00 85.21           H
ATOM   2610  HB3 ASP H 170G      9.171  52.558  26.056  1.00 85.21           H
ATOM   2611  N   SER H 170H     12.495  51.527  24.365  1.00 65.76           N
ATOM   2612  CA  SER H 170H     13.394  50.467  24.818  1.00 57.03           C
ATOM   2613  C   SER H 170H     14.326  50.912  25.964  1.00 49.11           C
ATOM   2614  O   SER H 170H     15.022  51.921  25.814  1.00 43.40           O
ATOM   2615  CB  SER H 170H     14.239  50.035  23.616  1.00 50.31           C
ATOM   2616  OG  SER H 170H     15.152  49.019  23.974  1.00 62.67           O
ATOM   2617  H   SER H 170H     12.426  51.665  23.368  1.00 78.95           H
ATOM   2618  HA  SER H 170H     12.773  49.627  25.118  1.00 68.48           H
ATOM   2619  HB2 SER H 170H     13.577  49.659  22.848  1.00 60.41           H
ATOM   2620  HB3 SER H 170H     14.792  50.892  23.230  1.00 60.41           H
ATOM   2621  HG  SER H 170H     15.814  48.927  23.284  1.00 75.24           H
ATOM   2622  N   PRO H 170I     14.410  50.139  27.068  1.00 42.54           N
ATOM   2623  CA  PRO H 170I     15.406  50.418  28.087  1.00 32.12           C
ATOM   2624  C   PRO H 170I     16.837  50.238  27.541  1.00 30.72           C
ATOM   2625  O   PRO H 170I     17.171  49.432  26.702  1.00 33.94           O
ATOM   2626  CB  PRO H 170I     15.125  49.417  29.246  1.00 30.26           C
ATOM   2627  CG  PRO H 170I     14.104  48.397  28.718  1.00 27.97           C
ATOM   2628  CD  PRO H 170I     13.617  48.918  27.355  1.00 37.41           C
ATOM   2629  HA  PRO H 170I     15.274  51.456  28.498  1.00 38.58           H
ATOM   2630  HB2 PRO H 170I     16.047  48.916  29.594  1.00 36.35           H
ATOM   2631  HB3 PRO H 170I     14.714  49.942  30.119  1.00 36.35           H
ATOM   2632  HG2 PRO H 170I     14.599  47.410  28.589  1.00 33.60           H
ATOM   2633  HG3 PRO H 170I     13.278  48.245  29.426  1.00 33.60           H
ATOM   2634  HD2 PRO H 170I     13.772  48.149  26.569  1.00 44.93           H
ATOM   2635  HD3 PRO H 170I     12.538  49.177  27.407  1.00 44.93           H
ATOM   2636  N   ASN H 175      17.681  51.114  28.113  1.00 31.75           N
ATOM   2637  CA  ASN H 175      19.116  51.190  27.900  1.00 31.79           C
ATOM   2638  C   ASN H 175      19.801  49.981  28.524  1.00 27.89           C
ATOM   2639  O   ASN H 175      19.465  49.603  29.645  1.00 29.72           O
ATOM   2640  CB  ASN H 175      19.690  52.476  28.532  1.00 32.76           C
ATOM   2641  CG  ASN H 175      19.372  53.750  27.744  1.00 37.96           C
ATOM   2642  OD1 ASN H 175      18.430  54.477  28.034  1.00 49.42           O
ATOM   2643  ND2 ASN H 175      20.162  54.042  26.719  1.00 45.99           N
ATOM   2644  H   ASN H 175      17.296  51.742  28.806  1.00 38.14           H
ATOM   2645  HA  ASN H 175      19.311  51.208  26.827  1.00 38.18           H
ATOM   2646  HB2 ASN H 175      19.261  52.570  29.531  1.00 39.34           H
ATOM   2647  HB3 ASN H 175      20.772  52.376  28.621  1.00 39.34           H
ATOM   2648 HD21 ASN H 175      19.975  54.880  26.192  1.00 55.23           H
ATOM   2649 HD22 ASN H 175      20.924  53.425  26.476  1.00 55.23           H
ATOM   2650  N   ILE H 176      20.809  49.447  27.828  1.00 27.70           N
ATOM   2651  CA  ILE H 176      21.710  48.430  28.344  1.00 27.73           C
ATOM   2652  C   ILE H 176      22.829  49.166  29.083  1.00 29.54           C
ATOM   2653  O   ILE H 176      23.649  49.831  28.456  1.00 29.97           O
ATOM   2654  CB  ILE H 176      22.286  47.532  27.216  1.00 29.11           C
ATOM   2655  CG1 ILE H 176      21.273  46.985  26.184  1.00 29.14           C
ATOM   2656  CG2 ILE H 176      23.046  46.377  27.883  1.00 25.67           C
ATOM   2657  CD1 ILE H 176      20.190  46.096  26.767  1.00 37.45           C
ATOM   2658  H   ILE H 176      21.034  49.844  26.928  1.00 33.27           H
ATOM   2659  HA  ILE H 176      21.163  47.794  29.040  1.00 33.31           H
ATOM   2660  HB  ILE H 176      23.013  48.122  26.656  1.00 34.97           H
ATOM   2661 HG12 ILE H 176      20.785  47.821  25.683  1.00 35.00           H
ATOM   2662 HG13 ILE H 176      21.808  46.417  25.420  1.00 35.00           H
ATOM   2663 HG21 ILE H 176      23.392  45.666  27.132  1.00 30.84           H
ATOM   2664 HG22 ILE H 176      23.913  46.761  28.421  1.00 30.84           H
ATOM   2665 HG23 ILE H 176      22.395  45.855  28.586  1.00 30.84           H
ATOM   2666 HD11 ILE H 176      19.473  45.850  25.983  1.00 44.98           H
ATOM   2667 HD12 ILE H 176      20.624  45.173  27.150  1.00 44.98           H
ATOM   2668 HD13 ILE H 176      19.673  46.624  27.563  1.00 44.98           H
ATOM   2669  N   THR H 177      22.881  49.037  30.409  1.00 22.83           N
ATOM   2670  CA  THR H 177      23.860  49.725  31.243  1.00 18.24           C
ATOM   2671  C   THR H 177      25.053  48.810  31.513  1.00 19.69           C
ATOM   2672  O   THR H 177      25.077  47.647  31.127  1.00 18.26           O
ATOM   2673  CB  THR H 177      23.200  50.146  32.558  1.00 20.60           C
ATOM   2674  OG1 THR H 177      23.052  48.977  33.324  1.00 17.93           O
ATOM   2675  CG2 THR H 177      21.855  50.860  32.364  1.00 21.39           C
ATOM   2676  H   THR H 177      22.198  48.460  30.877  1.00 27.43           H
ATOM   2677  HA  THR H 177      24.221  50.629  30.755  1.00 21.93           H
ATOM   2678  HB  THR H 177      23.871  50.822  33.085  1.00 24.76           H
ATOM   2679  HG1 THR H 177      22.437  49.156  34.046  1.00 21.56           H
ATOM   2680 HG21 THR H 177      21.469  51.194  33.326  1.00 25.70           H
ATOM   2681 HG22 THR H 177      21.978  51.724  31.714  1.00 25.70           H
ATOM   2682 HG23 THR H 177      21.120  50.183  31.930  1.00 25.70           H
ATOM   2683  N   GLU H 178      26.048  49.334  32.225  1.00 19.03           N
ATOM   2684  CA  GLU H 178      27.227  48.578  32.630  1.00 23.90           C
ATOM   2685  C   GLU H 178      26.870  47.521  33.700  1.00 19.40           C
ATOM   2686  O   GLU H 178      27.684  46.664  34.031  1.00 18.93           O
ATOM   2687  CB  GLU H 178      28.294  49.579  33.114  1.00 21.88           C
ATOM   2688  CG  GLU H 178      27.895  50.235  34.441  1.00 32.01           C
ATOM   2689  CD  GLU H 178      28.764  51.447  34.781  1.00 46.56           C
ATOM   2690  OE1 GLU H 178      28.186  52.560  34.778  1.00 52.79           O
ATOM   2691  OE2 GLU H 178      29.965  51.234  35.073  1.00 54.46           O1-
ATOM   2692  H   GLU H 178      25.974  50.287  32.545  1.00 22.87           H
ATOM   2693  HA  GLU H 178      27.627  48.065  31.755  1.00 28.72           H
ATOM   2694  HB2 GLU H 178      29.237  49.050  33.246  1.00 26.30           H
ATOM   2695  HB3 GLU H 178      28.443  50.351  32.358  1.00 26.30           H
ATOM   2696  HG2 GLU H 178      26.848  50.532  34.412  1.00 38.45           H
ATOM   2697  HG3 GLU H 178      28.048  49.484  35.215  1.00 38.45           H
ATOM   2698  N   TYR H 179      25.660  47.587  34.257  1.00 17.48           N
ATOM   2699  CA  TYR H 179      25.131  46.649  35.237  1.00 18.86           C
ATOM   2700  C   TYR H 179      24.364  45.497  34.580  1.00 19.54           C
ATOM   2701  O   TYR H 179      23.702  44.726  35.271  1.00 13.75           O
ATOM   2702  CB  TYR H 179      24.307  47.428  36.249  1.00 16.95           C
ATOM   2703  CG  TYR H 179      25.141  48.483  36.954  1.00 19.58           C
ATOM   2704  CD1 TYR H 179      26.074  48.090  37.931  1.00 18.68           C
ATOM   2705  CD2 TYR H 179      25.041  49.839  36.591  1.00 21.17           C
ATOM   2706  CE1 TYR H 179      26.911  49.032  38.544  1.00 17.34           C
ATOM   2707  CE2 TYR H 179      25.886  50.798  37.192  1.00 22.96           C
ATOM   2708  CZ  TYR H 179      26.830  50.387  38.166  1.00 25.98           C
ATOM   2709  OH  TYR H 179      27.674  51.288  38.731  1.00 23.64           O
ATOM   2710  H   TYR H 179      25.031  48.311  33.940  1.00 21.01           H
ATOM   2711  HA  TYR H 179      25.955  46.198  35.787  1.00 22.67           H
ATOM   2712  HB2 TYR H 179      23.461  47.891  35.748  1.00 20.37           H
ATOM   2713  HB3 TYR H 179      23.913  46.731  36.983  1.00 20.37           H
ATOM   2714  HD1 TYR H 179      26.152  47.049  38.205  1.00 22.46           H
ATOM   2715  HD2 TYR H 179      24.335  50.138  35.832  1.00 25.44           H
ATOM   2716  HE1 TYR H 179      27.638  48.719  39.279  1.00 20.84           H
ATOM   2717  HE2 TYR H 179      25.835  51.834  36.890  1.00 27.59           H
ATOM   2718  HH  TYR H 179      27.740  52.089  38.203  1.00 28.40           H
ATOM   2719  N   MET H 180      24.467  45.381  33.249  1.00 15.94           N
ATOM   2720  CA  MET H 180      23.807  44.390  32.435  1.00 13.97           C
ATOM   2721  C   MET H 180      24.758  43.843  31.386  1.00 16.48           C
ATOM   2722  O   MET H 180      25.771  44.465  31.071  1.00 16.00           O
ATOM   2723  CB  MET H 180      22.623  45.030  31.692  1.00 17.24           C
ATOM   2724  CG  MET H 180      21.637  45.762  32.580  1.00 16.61           C
ATOM   2725  SD  MET H 180      20.458  46.675  31.558  1.00 18.33           S
ATOM   2726  CE  MET H 180      19.678  47.680  32.827  1.00 16.18           C
ATOM   2727  H   MET H 180      25.045  46.051  32.757  1.00 19.17           H
ATOM   2728  HA  MET H 180      23.456  43.591  33.073  1.00 16.80           H
ATOM   2729  HB2 MET H 180      23.014  45.748  30.970  1.00 20.72           H
ATOM   2730  HB3 MET H 180      22.088  44.259  31.144  1.00 20.72           H
ATOM   2731  HG2 MET H 180      21.120  45.039  33.208  1.00 19.96           H
ATOM   2732  HG3 MET H 180      22.159  46.475  33.214  1.00 19.96           H
ATOM   2733  HE1 MET H 180      18.918  48.310  32.368  1.00 19.45           H
ATOM   2734  HE2 MET H 180      19.217  47.038  33.573  1.00 19.45           H
ATOM   2735  HE3 MET H 180      20.426  48.313  33.302  1.00 19.45           H
ATOM   2736  N   PHE H 181      24.380  42.716  30.788  1.00 15.34           N
ATOM   2737  CA  PHE H 181      24.959  42.229  29.542  1.00 17.08           C
ATOM   2738  C   PHE H 181      23.914  41.445  28.768  1.00 20.84           C
ATOM   2739  O   PHE H 181      22.944  40.953  29.334  1.00 14.79           O
ATOM   2740  CB  PHE H 181      26.247  41.413  29.796  1.00 17.50           C
ATOM   2741  CG  PHE H 181      26.041  40.084  30.488  1.00 13.12           C
ATOM   2742  CD1 PHE H 181      25.675  38.945  29.751  1.00 13.57           C
ATOM   2743  CD2 PHE H 181      26.165  39.995  31.878  1.00 13.93           C
ATOM   2744  CE1 PHE H 181      25.441  37.714  30.392  1.00 16.11           C
ATOM   2745  CE2 PHE H 181      25.905  38.778  32.530  1.00 14.47           C
ATOM   2746  CZ  PHE H 181      25.550  37.633  31.791  1.00 14.68           C
ATOM   2747  H   PHE H 181      23.545  42.249  31.116  1.00 18.44           H
ATOM   2748  HA  PHE H 181      25.229  43.098  28.936  1.00 20.53           H
ATOM   2749  HB2 PHE H 181      26.723  41.224  28.834  1.00 21.04           H
ATOM   2750  HB3 PHE H 181      26.937  42.013  30.389  1.00 21.04           H
ATOM   2751  HD1 PHE H 181      25.562  39.014  28.686  1.00 16.32           H
ATOM   2752  HD2 PHE H 181      26.424  40.870  32.450  1.00 16.76           H
ATOM   2753  HE1 PHE H 181      25.156  36.848  29.817  1.00 19.37           H
ATOM   2754  HE2 PHE H 181      25.960  38.732  33.603  1.00 17.40           H
ATOM   2755  HZ  PHE H 181      25.338  36.707  32.297  1.00 17.65           H
ATOM   2756  N   CYS H 182      24.102  41.369  27.448  1.00 19.61           N
ATOM   2757  CA  CYS H 182      23.274  40.606  26.552  1.00 17.10           C
ATOM   2758  C   CYS H 182      23.833  39.214  26.394  1.00 17.69           C
ATOM   2759  O   CYS H 182      25.048  39.031  26.299  1.00 18.27           O
ATOM   2760  CB  CYS H 182      23.240  41.260  25.167  1.00 21.67           C
ATOM   2761  SG  CYS H 182      22.448  42.881  25.234  1.00 23.63           S
ATOM   2762  H   CYS H 182      24.901  41.832  27.046  1.00 23.57           H
ATOM   2763  HA  CYS H 182      22.260  40.571  26.940  1.00 20.55           H
ATOM   2764  HB2 CYS H 182      24.257  41.359  24.794  1.00 26.04           H
ATOM   2765  HB3 CYS H 182      22.672  40.622  24.490  1.00 26.04           H
ATOM   2766  N   ALA H 183      22.936  38.238  26.280  1.00 17.12           N
ATOM   2767  CA  ALA H 183      23.290  36.894  25.869  1.00 15.83           C
ATOM   2768  C   ALA H 183      22.127  36.210  25.158  1.00 16.89           C
ATOM   2769  O   ALA H 183      20.965  36.478  25.453  1.00 19.06           O
ATOM   2770  CB  ALA H 183      23.751  36.095  27.088  1.00 16.12           C
ATOM   2771  H   ALA H 183      21.952  38.459  26.360  1.00 20.58           H
ATOM   2772  HA  ALA H 183      24.121  36.960  25.168  1.00 19.04           H
ATOM   2773  HB1 ALA H 183      24.074  35.103  26.773  1.00 19.39           H
ATOM   2774  HB2 ALA H 183      24.591  36.599  27.564  1.00 19.39           H
ATOM   2775  HB3 ALA H 183      22.940  35.992  27.802  1.00 19.39           H
ATOM   2776  N   GLY H 184A     22.442  35.313  24.217  1.00 15.53           N
ATOM   2777  CA  GLY H 184A     21.462  34.478  23.536  1.00 17.34           C
ATOM   2778  C   GLY H 184A     21.590  34.576  22.016  1.00 26.69           C
ATOM   2779  O   GLY H 184A     22.692  34.565  21.481  1.00 18.95           O
ATOM   2780  H   GLY H 184A     23.419  35.156  24.010  1.00 18.67           H
ATOM   2781  HA2 GLY H 184A     21.625  33.438  23.807  1.00 20.84           H
ATOM   2782  HA3 GLY H 184A     20.466  34.754  23.854  1.00 20.84           H
ATOM   2783  N   TYR H 184      20.453  34.641  21.327  1.00 23.31           N
ATOM   2784  CA  TYR H 184      20.329  34.481  19.883  1.00 21.65           C
ATOM   2785  C   TYR H 184      19.268  35.436  19.373  1.00 23.48           C
ATOM   2786  O   TYR H 184      18.279  35.673  20.061  1.00 22.33           O
ATOM   2787  CB  TYR H 184      19.877  33.048  19.576  1.00 23.98           C
ATOM   2788  CG  TYR H 184      20.861  31.999  20.024  1.00 19.41           C
ATOM   2789  CD1 TYR H 184      20.779  31.485  21.327  1.00 21.22           C
ATOM   2790  CD2 TYR H 184      21.886  31.583  19.154  1.00 21.88           C
ATOM   2791  CE1 TYR H 184      21.678  30.500  21.741  1.00 24.24           C
ATOM   2792  CE2 TYR H 184      22.803  30.614  19.579  1.00 21.62           C
ATOM   2793  CZ  TYR H 184      22.678  30.047  20.858  1.00 22.86           C
ATOM   2794  OH  TYR H 184      23.501  29.035  21.237  1.00 30.43           O
ATOM   2795  H   TYR H 184      19.590  34.748  21.843  1.00 28.01           H
ATOM   2796  HA  TYR H 184      21.275  34.686  19.383  1.00 26.02           H
ATOM   2797  HB2 TYR H 184      18.914  32.860  20.055  1.00 28.81           H
ATOM   2798  HB3 TYR H 184      19.728  32.956  18.500  1.00 28.81           H
ATOM   2799  HD1 TYR H 184      20.019  31.839  22.010  1.00 25.50           H
ATOM   2800  HD2 TYR H 184      21.978  32.019  18.169  1.00 26.30           H
ATOM   2801  HE1 TYR H 184      21.593  30.074  22.729  1.00 29.12           H
ATOM   2802  HE2 TYR H 184      23.589  30.293  18.915  1.00 25.98           H
ATOM   2803  HH  TYR H 184      24.147  28.819  20.563  1.00 36.55           H
ATOM   2804  N   SER H 185      19.466  35.970  18.165  1.00 24.59           N
ATOM   2805  CA  SER H 185      18.558  36.937  17.532  1.00 27.64           C
ATOM   2806  C   SER H 185      17.611  36.297  16.494  1.00 25.55           C
ATOM   2807  O   SER H 185      16.836  37.012  15.873  1.00 24.66           O
ATOM   2808  CB  SER H 185      19.381  38.081  16.944  1.00 24.11           C
ATOM   2809  OG  SER H 185      20.267  37.590  15.962  1.00 29.50           O
ATOM   2810  H   SER H 185      20.320  35.750  17.675  1.00 29.54           H
ATOM   2811  HA  SER H 185      17.926  37.389  18.296  1.00 33.21           H
ATOM   2812  HB2 SER H 185      18.706  38.805  16.497  1.00 28.97           H
ATOM   2813  HB3 SER H 185      19.943  38.571  17.740  1.00 28.97           H
ATOM   2814  HG  SER H 185      20.941  37.255  16.335  1.00 35.44           H
ATOM   2815  N   ASP H 186      17.657  34.979  16.279  1.00 25.05           N
ATOM   2816  CA  ASP H 186      16.848  34.295  15.261  1.00 24.12           C
ATOM   2817  C   ASP H 186      15.476  33.819  15.775  1.00 29.11           C
ATOM   2818  O   ASP H 186      14.750  33.109  15.073  1.00 25.08           O
ATOM   2819  CB  ASP H 186      17.645  33.127  14.673  1.00 27.24           C
ATOM   2820  CG  ASP H 186      17.910  31.987  15.649  1.00 30.14           C
ATOM   2821  OD1 ASP H 186      17.580  32.135  16.841  1.00 31.04           O
ATOM   2822  OD2 ASP H 186      18.452  30.963  15.194  1.00 27.18           O1-
ATOM   2823  H   ASP H 186      18.259  34.405  16.850  1.00 30.09           H
ATOM   2824  HA  ASP H 186      16.663  34.988  14.441  1.00 28.98           H
ATOM   2825  HB2 ASP H 186      17.168  32.726  13.780  1.00 32.73           H
ATOM   2826  HB3 ASP H 186      18.611  33.484  14.316  1.00 32.73           H
ATOM   2827  N   GLY H 187      15.120  34.163  17.014  1.00 24.54           N
ATOM   2828  CA  GLY H 187      13.821  33.862  17.591  1.00 23.73           C
ATOM   2829  C   GLY H 187      13.655  32.427  18.075  1.00 24.08           C
ATOM   2830  O   GLY H 187      12.523  32.006  18.323  1.00 26.84           O
ATOM   2831  H   GLY H 187      15.752  34.728  17.565  1.00 29.49           H
ATOM   2832  HA2 GLY H 187      13.709  34.521  18.441  1.00 28.52           H
ATOM   2833  HA3 GLY H 187      13.047  34.065  16.852  1.00 28.52           H
ATOM   2834  N   SER H 188A     14.758  31.689  18.266  1.00 23.29           N
ATOM   2835  CA  SER H 188A     14.728  30.270  18.625  1.00 22.72           C
ATOM   2836  C   SER H 188A     14.956  29.946  20.111  1.00 20.83           C
ATOM   2837  O   SER H 188A     14.462  28.925  20.583  1.00 18.08           O
ATOM   2838  CB  SER H 188A     15.762  29.512  17.778  1.00 23.16           C
ATOM   2839  OG  SER H 188A     17.075  29.890  18.118  1.00 25.64           O
ATOM   2840  H   SER H 188A     15.657  32.109  18.067  1.00 27.98           H
ATOM   2841  HA  SER H 188A     13.746  29.878  18.358  1.00 27.30           H
ATOM   2842  HB2 SER H 188A     15.651  28.444  17.964  1.00 27.82           H
ATOM   2843  HB3 SER H 188A     15.597  29.706  16.718  1.00 27.82           H
ATOM   2844  HG  SER H 188A     17.259  30.746  17.703  1.00 30.81           H
ATOM   2845  N   LYS H 188      15.797  30.718  20.810  1.00 23.02           N
ATOM   2846  CA  LYS H 188      16.436  30.309  22.066  1.00 22.46           C
ATOM   2847  C   LYS H 188      16.625  31.513  22.974  1.00 16.10           C
ATOM   2848  O   LYS H 188      17.299  32.467  22.609  1.00 17.37           O
ATOM   2849  CB  LYS H 188      17.813  29.700  21.780  1.00 21.14           C
ATOM   2850  CG  LYS H 188      17.786  28.293  21.168  1.00 21.74           C
ATOM   2851  CD  LYS H 188      19.225  27.772  20.963  1.00 22.34           C
ATOM   2852  CE  LYS H 188      19.490  27.196  19.582  1.00 44.37           C
ATOM   2853  NZ  LYS H 188      19.290  28.216  18.548  1.00 24.89           N1+
ATOM   2854  H   LYS H 188      16.138  31.566  20.375  1.00 27.66           H
ATOM   2855  HA  LYS H 188      15.816  29.581  22.567  1.00 26.98           H
ATOM   2856  HB2 LYS H 188      18.356  30.371  21.115  1.00 25.41           H
ATOM   2857  HB3 LYS H 188      18.361  29.639  22.719  1.00 25.41           H
ATOM   2858  HG2 LYS H 188      17.268  27.627  21.856  1.00 26.12           H
ATOM   2859  HG3 LYS H 188      17.237  28.298  20.230  1.00 26.12           H
ATOM   2860  HD2 LYS H 188      19.948  28.565  21.140  1.00 26.85           H
ATOM   2861  HD3 LYS H 188      19.412  26.982  21.690  1.00 26.85           H
ATOM   2862  HE2 LYS H 188      20.518  26.829  19.538  1.00 53.28           H
ATOM   2863  HE3 LYS H 188      18.809  26.360  19.408  1.00 53.28           H
ATOM   2864  HZ1 LYS H 188      19.506  27.850  17.633  1.00 29.91           H
ATOM   2865  HZ2 LYS H 188      18.324  28.519  18.559  1.00 29.91           H
ATOM   2866  HZ3 LYS H 188      19.869  29.019  18.752  1.00 29.91           H
ATOM   2867  N   ASP H 189      16.058  31.475  24.172  1.00 14.88           N
ATOM   2868  CA  ASP H 189      16.139  32.612  25.081  1.00 14.65           C
ATOM   2869  C   ASP H 189      15.654  32.090  26.440  1.00 16.07           C
ATOM   2870  O   ASP H 189      15.042  31.044  26.599  1.00 14.84           O
ATOM   2871  CB  ASP H 189      15.241  33.807  24.677  1.00 15.96           C
ATOM   2872  CG  ASP H 189      15.555  35.158  25.306  1.00 19.65           C
ATOM   2873  OD1 ASP H 189      16.443  35.257  26.212  1.00 16.22           O
ATOM   2874  OD2 ASP H 189      14.863  36.123  24.924  1.00 16.16           O1-
ATOM   2875  H   ASP H 189      15.488  30.693  24.411  1.00 17.89           H
ATOM   2876  HA  ASP H 189      17.204  32.979  25.168  1.00 17.62           H
ATOM   2877  HB2 ASP H 189      15.286  33.942  23.580  1.00 19.19           H
ATOM   2878  HB3 ASP H 189      14.178  33.586  24.905  1.00 19.19           H
ATOM   2879  N   SER H 190      16.005  32.875  27.534  1.00 15.79           N
ATOM   2880  CA  SER H 190      15.146  32.750  28.722  1.00 14.84           C
ATOM   2881  C   SER H 190      13.876  33.610  28.554  1.00 14.59           C
ATOM   2882  O   SER H 190      13.654  34.256  27.554  1.00 16.75           O
ATOM   2883  CB  SER H 190      16.000  33.071  29.960  1.00 13.65           C
ATOM   2884  OG  SER H 190      16.573  34.366  29.942  1.00 16.30           O
ATOM   2885  H   SER H 190      16.401  33.839  27.367  1.00 18.98           H
ATOM   2886  HA  SER H 190      14.800  31.672  28.806  1.00 17.84           H
ATOM   2887  HB2 SER H 190      15.420  32.957  30.894  1.00 16.42           H
ATOM   2888  HB3 SER H 190      16.892  32.408  29.997  1.00 16.42           H
ATOM   2889  HG  SER H 190      15.956  35.047  29.575  1.00 19.59           H
ATOM   2890  N   CYS H 191      13.019  33.509  29.584  1.00 15.90           N
ATOM   2891  CA  CYS H 191      11.702  34.133  29.611  1.00 19.66           C
ATOM   2892  C   CYS H 191      11.335  34.581  31.035  1.00 16.97           C
ATOM   2893  O   CYS H 191      12.115  34.474  31.982  1.00 15.30           O
ATOM   2894  CB  CYS H 191      10.657  33.218  28.895  1.00 15.71           C
ATOM   2895  SG  CYS H 191       9.203  34.191  28.306  1.00 20.71           S
ATOM   2896  H   CYS H 191      13.260  32.911  30.366  1.00 19.11           H
ATOM   2897  HA  CYS H 191      11.799  35.054  29.040  1.00 23.63           H
ATOM   2898  HB2 CYS H 191      11.120  32.752  28.026  1.00 18.89           H
ATOM   2899  HB3 CYS H 191      10.333  32.429  29.571  1.00 18.89           H
ATOM   2900  N   LYS H 192      10.170  35.212  31.151  1.00 17.56           N
ATOM   2901  CA  LYS H 192       9.786  36.022  32.303  1.00 17.96           C
ATOM   2902  C   LYS H 192       9.796  35.207  33.614  1.00 15.67           C
ATOM   2903  O   LYS H 192      10.231  35.656  34.658  1.00 17.34           O
ATOM   2904  CB  LYS H 192       8.329  36.532  32.130  1.00 22.69           C
ATOM   2905  CG  LYS H 192       8.276  37.543  30.994  1.00 34.73           C
ATOM   2906  CD  LYS H 192       6.905  37.637  30.319  1.00 39.46           C
ATOM   2907  CE  LYS H 192       5.793  37.783  31.352  1.00 37.58           C
ATOM   2908  NZ  LYS H 192       4.523  38.235  30.624  1.00 52.34           N1+
ATOM   2909  H   LYS H 192       9.667  35.334  30.291  1.00 21.11           H
ATOM   2910  HA  LYS H 192      10.480  36.906  32.418  1.00 21.59           H
ATOM   2911  HB2 LYS H 192       7.665  35.671  31.911  1.00 27.27           H
ATOM   2912  HB3 LYS H 192       7.971  36.985  33.075  1.00 27.27           H
ATOM   2913  HG2 LYS H 192       8.605  38.546  31.347  1.00 41.71           H
ATOM   2914  HG3 LYS H 192       9.025  37.287  30.191  1.00 41.71           H
ATOM   2915  HD2 LYS H 192       6.951  38.498  29.607  1.00 47.39           H
ATOM   2916  HD3 LYS H 192       6.760  36.731  29.689  1.00 47.39           H
ATOM   2917  HE2 LYS H 192       5.598  36.830  31.894  1.00 45.13           H
ATOM   2918  HE3 LYS H 192       6.061  38.559  32.114  1.00 45.13           H
ATOM   2919  HZ1 LYS H 192       3.732  38.339  31.271  1.00 62.84           H
ATOM   2920  HZ2 LYS H 192       4.700  39.149  30.160  1.00 62.84           H
ATOM   2921  HZ3 LYS H 192       4.272  37.549  29.889  1.00 62.84           H
ATOM   2922  N   GLY H 193       9.321  33.957  33.530  1.00 13.02           N
ATOM   2923  CA  GLY H 193       9.220  33.037  34.655  1.00 16.68           C
ATOM   2924  C   GLY H 193      10.576  32.463  35.080  1.00 14.61           C
ATOM   2925  O   GLY H 193      10.672  31.838  36.134  1.00 14.30           O
ATOM   2926  H   GLY H 193       8.992  33.626  32.635  1.00 15.66           H
ATOM   2927  HA2 GLY H 193       8.801  33.583  35.498  1.00 20.05           H
ATOM   2928  HA3 GLY H 193       8.557  32.220  34.376  1.00 20.05           H
ATOM   2929  N   ASP H 194      11.623  32.674  34.284  1.00 13.14           N
ATOM   2930  CA  ASP H 194      13.002  32.319  34.628  1.00 17.08           C
ATOM   2931  C   ASP H 194      13.697  33.443  35.395  1.00 13.80           C
ATOM   2932  O   ASP H 194      14.791  33.231  35.909  1.00 14.95           O
ATOM   2933  CB  ASP H 194      13.801  31.989  33.368  1.00 12.57           C
ATOM   2934  CG  ASP H 194      13.137  30.902  32.526  1.00 15.71           C
ATOM   2935  OD1 ASP H 194      12.853  29.825  33.085  1.00 14.46           O
ATOM   2936  OD2 ASP H 194      12.929  31.152  31.320  1.00 14.74           O1-
ATOM   2937  H   ASP H 194      11.492  33.186  33.423  1.00 15.81           H
ATOM   2938  HA  ASP H 194      12.987  31.423  35.247  1.00 20.54           H
ATOM   2939  HB2 ASP H 194      13.975  32.879  32.773  1.00 15.12           H
ATOM   2940  HB3 ASP H 194      14.754  31.590  33.711  1.00 15.12           H
ATOM   2941  N   SER H 195      13.072  34.628  35.427  1.00 12.30           N
ATOM   2942  CA  SER H 195      13.539  35.829  36.111  1.00 13.31           C
ATOM   2943  C   SER H 195      14.118  35.437  37.473  1.00 13.77           C
ATOM   2944  O   SER H 195      13.515  34.712  38.233  1.00 12.93           O
ATOM   2945  CB  SER H 195      12.372  36.781  36.458  1.00 17.10           C
ATOM   2946  OG  SER H 195      12.000  37.568  35.319  1.00 13.95           O
ATOM   2947  H   SER H 195      12.164  34.644  35.023  1.00 14.80           H
ATOM   2948  HA  SER H 195      14.285  36.384  35.479  1.00 16.01           H
ATOM   2949  HB2 SER H 195      11.488  36.205  36.818  1.00 20.55           H
ATOM   2950  HB3 SER H 195      12.664  37.525  37.228  1.00 20.55           H
ATOM   2951  HG  SER H 195      11.780  38.339  35.570  1.00 16.78           H
ATOM   2952  N   GLY H 196      15.336  35.931  37.742  1.00 14.24           N
ATOM   2953  CA  GLY H 196      16.075  35.688  38.979  1.00 11.68           C
ATOM   2954  C   GLY H 196      17.004  34.485  38.916  1.00 15.46           C
ATOM   2955  O   GLY H 196      17.865  34.356  39.780  1.00 12.70           O
ATOM   2956  H   GLY H 196      15.780  36.527  37.056  1.00 17.12           H
ATOM   2957  HA2 GLY H 196      16.691  36.559  39.187  1.00 14.05           H
ATOM   2958  HA3 GLY H 196      15.379  35.539  39.805  1.00 14.05           H
ATOM   2959  N   GLY H 197      16.836  33.591  37.934  1.00 13.37           N
ATOM   2960  CA  GLY H 197      17.598  32.370  37.836  1.00 13.18           C
ATOM   2961  C   GLY H 197      19.036  32.613  37.379  1.00 13.74           C
ATOM   2962  O   GLY H 197      19.388  33.732  36.973  1.00 13.87           O
ATOM   2963  H   GLY H 197      16.129  33.759  37.232  1.00 16.08           H
ATOM   2964  HA2 GLY H 197      17.608  31.884  38.812  1.00 15.86           H
ATOM   2965  HA3 GLY H 197      17.130  31.729  37.095  1.00 15.86           H
ATOM   2966  N   PRO H 198      19.862  31.555  37.414  1.00 12.50           N
ATOM   2967  CA  PRO H 198      21.284  31.693  37.141  1.00 14.37           C
ATOM   2968  C   PRO H 198      21.588  31.815  35.662  1.00 14.60           C
ATOM   2969  O   PRO H 198      20.986  31.132  34.836  1.00 13.95           O
ATOM   2970  CB  PRO H 198      21.904  30.357  37.604  1.00 12.00           C
ATOM   2971  CG  PRO H 198      20.753  29.373  37.580  1.00 13.20           C
ATOM   2972  CD  PRO H 198      19.543  30.236  37.922  1.00 13.72           C
ATOM   2973  HA  PRO H 198      21.735  32.488  37.738  1.00 17.28           H
ATOM   2974  HB2 PRO H 198      22.738  30.005  36.993  1.00 14.44           H
ATOM   2975  HB3 PRO H 198      22.263  30.462  38.619  1.00 14.44           H
ATOM   2976  HG2 PRO H 198      20.676  28.964  36.579  1.00 15.87           H
ATOM   2977  HG3 PRO H 198      20.880  28.586  38.324  1.00 15.87           H
ATOM   2978  HD2 PRO H 198      18.672  29.816  37.418  1.00 16.50           H
ATOM   2979  HD3 PRO H 198      19.429  30.271  39.006  1.00 16.50           H
ATOM   2980  N   HIS H 199      22.630  32.596  35.383  1.00 13.76           N
ATOM   2981  CA  HIS H 199      23.479  32.498  34.208  1.00 12.43           C
ATOM   2982  C   HIS H 199      24.852  32.052  34.734  1.00 12.70           C
ATOM   2983  O   HIS H 199      25.538  32.822  35.419  1.00 12.78           O
ATOM   2984  CB  HIS H 199      23.477  33.830  33.460  1.00 13.68           C
ATOM   2985  CG  HIS H 199      24.459  33.939  32.325  1.00 17.04           C
ATOM   2986  ND1 HIS H 199      25.820  34.081  32.455  1.00 15.05           N
ATOM   2987  CD2 HIS H 199      24.173  34.051  30.988  1.00 17.21           C
ATOM   2988  CE1 HIS H 199      26.334  34.322  31.238  1.00 15.48           C
ATOM   2989  NE2 HIS H 199      25.378  34.226  30.301  1.00 14.13           N
ATOM   2990  H   HIS H 199      22.979  33.185  36.128  1.00 16.54           H
ATOM   2991  HA  HIS H 199      23.083  31.741  33.539  1.00 14.96           H
ATOM   2992  HB2 HIS H 199      23.720  34.603  34.167  1.00 16.46           H
ATOM   2993  HB3 HIS H 199      22.476  34.036  33.086  1.00 16.46           H
ATOM   2994  HD1 HIS H 199      26.328  34.096  33.326  1.00 18.10           H
ATOM   2995  HD2 HIS H 199      23.188  34.070  30.547  1.00 20.68           H
ATOM   2996  HE1 HIS H 199      27.364  34.579  31.040  1.00 18.61           H
ATOM   2997  N   ALA H 200      25.199  30.791  34.466  1.00 13.27           N
ATOM   2998  CA  ALA H 200      26.313  30.055  35.079  1.00 15.27           C
ATOM   2999  C   ALA H 200      27.405  29.755  34.054  1.00 15.33           C
ATOM   3000  O   ALA H 200      27.114  29.260  32.968  1.00 15.58           O
ATOM   3001  CB  ALA H 200      25.790  28.757  35.700  1.00 14.72           C
ATOM   3002  H   ALA H 200      24.576  30.244  33.891  1.00 15.97           H
ATOM   3003  HA  ALA H 200      26.729  30.656  35.883  1.00 18.36           H
ATOM   3004  HB1 ALA H 200      26.606  28.232  36.197  1.00 17.70           H
ATOM   3005  HB2 ALA H 200      25.015  28.976  36.434  1.00 17.70           H
ATOM   3006  HB3 ALA H 200      25.364  28.114  34.928  1.00 17.70           H
ATOM   3007  N   THR H 201      28.664  30.052  34.402  1.00 14.96           N
ATOM   3008  CA  THR H 201      29.819  29.981  33.500  1.00 15.85           C
ATOM   3009  C   THR H 201      30.833  28.962  34.002  1.00 15.64           C
ATOM   3010  O   THR H 201      31.284  29.030  35.141  1.00 13.37           O
ATOM   3011  CB  THR H 201      30.469  31.352  33.384  1.00 15.13           C
ATOM   3012  OG1 THR H 201      29.515  32.292  32.980  1.00 16.97           O
ATOM   3013  CG2 THR H 201      31.586  31.369  32.344  1.00 16.61           C
ATOM   3014  H   THR H 201      28.832  30.440  35.319  1.00 17.99           H
ATOM   3015  HA  THR H 201      29.471  29.696  32.507  1.00 19.06           H
ATOM   3016  HB  THR H 201      30.870  31.647  34.354  1.00 18.19           H
ATOM   3017  HG1 THR H 201      29.036  31.925  32.228  1.00 20.40           H
ATOM   3018 HG21 THR H 201      31.980  32.380  32.262  1.00 19.97           H
ATOM   3019 HG22 THR H 201      32.396  30.700  32.630  1.00 19.97           H
ATOM   3020 HG23 THR H 201      31.184  31.075  31.374  1.00 19.97           H
ATOM   3021  N   HIS H 202      31.226  28.055  33.121  1.00 15.78           N
ATOM   3022  CA  HIS H 202      32.220  27.043  33.390  1.00 15.46           C
ATOM   3023  C   HIS H 202      33.605  27.586  33.074  1.00 18.86           C
ATOM   3024  O   HIS H 202      33.811  28.258  32.060  1.00 17.95           O
ATOM   3025  CB  HIS H 202      31.908  25.819  32.534  1.00 18.06           C
ATOM   3026  CG  HIS H 202      32.932  24.736  32.665  1.00 18.85           C
ATOM   3027  ND1 HIS H 202      34.015  24.572  31.831  1.00 22.19           N
ATOM   3028  CD2 HIS H 202      32.996  23.767  33.628  1.00 23.90           C
ATOM   3029  CE1 HIS H 202      34.700  23.503  32.264  1.00 21.21           C
ATOM   3030  NE2 HIS H 202      34.103  22.961  33.341  1.00 22.12           N
ATOM   3031  H   HIS H 202      30.823  28.071  32.198  1.00 18.98           H
ATOM   3032  HA  HIS H 202      32.168  26.737  34.433  1.00 18.59           H
ATOM   3033  HB2 HIS H 202      31.870  26.123  31.489  1.00 21.71           H
ATOM   3034  HB3 HIS H 202      30.939  25.424  32.815  1.00 21.71           H
ATOM   3035  HD1 HIS H 202      34.256  25.162  31.045  1.00 26.66           H
ATOM   3036  HD2 HIS H 202      32.310  23.635  34.452  1.00 28.72           H
ATOM   3037  HE1 HIS H 202      35.623  23.152  31.827  1.00 25.48           H
ATOM   3038  N   TYR H 203      34.557  27.256  33.944  1.00 17.15           N
ATOM   3039  CA  TYR H 203      35.954  27.567  33.742  1.00 17.65           C
ATOM   3040  C   TYR H 203      36.778  26.557  34.515  1.00 19.15           C
ATOM   3041  O   TYR H 203      36.697  26.483  35.737  1.00 14.61           O
ATOM   3042  CB  TYR H 203      36.280  28.988  34.198  1.00 17.26           C
ATOM   3043  CG  TYR H 203      37.718  29.342  33.871  1.00 21.03           C
ATOM   3044  CD1 TYR H 203      38.044  29.683  32.544  1.00 19.20           C
ATOM   3045  CD2 TYR H 203      38.723  29.249  34.851  1.00 21.09           C
ATOM   3046  CE1 TYR H 203      39.364  29.980  32.212  1.00 19.97           C
ATOM   3047  CE2 TYR H 203      40.051  29.553  34.525  1.00 19.26           C
ATOM   3048  CZ  TYR H 203      40.361  29.939  33.208  1.00 24.70           C
ATOM   3049  OH  TYR H 203      41.632  30.286  32.901  1.00 27.69           O
ATOM   3050  H   TYR H 203      34.304  26.731  34.770  1.00 20.61           H
ATOM   3051  HA  TYR H 203      36.182  27.476  32.678  1.00 21.21           H
ATOM   3052  HB2 TYR H 203      35.621  29.684  33.678  1.00 20.75           H
ATOM   3053  HB3 TYR H 203      36.106  29.082  35.272  1.00 20.75           H
ATOM   3054  HD1 TYR H 203      37.276  29.717  31.784  1.00 23.07           H
ATOM   3055  HD2 TYR H 203      38.479  28.937  35.857  1.00 25.35           H
ATOM   3056  HE1 TYR H 203      39.617  30.265  31.202  1.00 24.00           H
ATOM   3057  HE2 TYR H 203      40.823  29.500  35.280  1.00 23.15           H
ATOM   3058  HH  TYR H 203      42.179  30.408  33.681  1.00 33.26           H
ATOM   3059  N   ARG H 204      37.570  25.779  33.771  1.00 18.17           N
ATOM   3060  CA  ARG H 204      38.525  24.812  34.285  1.00 21.86           C
ATOM   3061  C   ARG H 204      37.876  23.906  35.335  1.00 19.02           C
ATOM   3062  O   ARG H 204      38.431  23.685  36.403  1.00 20.94           O
ATOM   3063  CB  ARG H 204      39.808  25.529  34.752  1.00 15.95           C
ATOM   3064  CG  ARG H 204      40.582  26.186  33.586  1.00 20.84           C
ATOM   3065  CD  ARG H 204      42.023  26.560  33.989  1.00 33.98           C
ATOM   3066  NE  ARG H 204      42.745  27.388  32.987  1.00 51.81           N
ATOM   3067  CZ  ARG H 204      43.876  28.100  33.212  1.00 51.55           C
ATOM   3068  NH1 ARG H 204      44.505  28.054  34.379  1.00 47.92           N
ATOM   3069  NH2 ARG H 204      44.419  28.881  32.272  1.00 51.37           N1+
ATOM   3070  H   ARG H 204      37.546  25.909  32.772  1.00 21.84           H
ATOM   3071  HA  ARG H 204      38.793  24.148  33.464  1.00 26.27           H
ATOM   3072  HB2 ARG H 204      39.557  26.280  35.501  1.00 19.18           H
ATOM   3073  HB3 ARG H 204      40.466  24.796  35.216  1.00 19.18           H
ATOM   3074  HG2 ARG H 204      40.650  25.472  32.765  1.00 25.05           H
ATOM   3075  HG3 ARG H 204      40.042  27.064  33.237  1.00 25.05           H
ATOM   3076  HD2 ARG H 204      41.975  27.111  34.928  1.00 40.82           H
ATOM   3077  HD3 ARG H 204      42.585  25.638  34.153  1.00 40.82           H
ATOM   3078  HE  ARG H 204      42.321  27.459  32.073  1.00 62.20           H
ATOM   3079 HH11 ARG H 204      44.135  27.489  35.129  1.00 57.54           H
ATOM   3080 HH12 ARG H 204      45.340  28.599  34.528  1.00 57.54           H
ATOM   3081 HH21 ARG H 204      43.980  28.969  31.368  1.00 61.68           H
ATOM   3082 HH22 ARG H 204      45.253  29.412  32.473  1.00 61.68           H
ATOM   3083  N   GLY H 205      36.719  23.334  34.994  1.00 15.64           N
ATOM   3084  CA  GLY H 205      36.082  22.278  35.767  1.00 19.29           C
ATOM   3085  C   GLY H 205      35.143  22.767  36.870  1.00 20.33           C
ATOM   3086  O   GLY H 205      34.594  21.929  37.577  1.00 19.67           O
ATOM   3087  H   GLY H 205      36.296  23.571  34.109  1.00 18.81           H
ATOM   3088  HA2 GLY H 205      35.506  21.652  35.087  1.00 23.19           H
ATOM   3089  HA3 GLY H 205      36.851  21.665  36.235  1.00 23.19           H
ATOM   3090  N   THR H 206      34.954  24.080  37.037  1.00 20.81           N
ATOM   3091  CA  THR H 206      34.078  24.650  38.065  1.00 18.14           C
ATOM   3092  C   THR H 206      33.147  25.691  37.452  1.00 14.62           C
ATOM   3093  O   THR H 206      33.522  26.386  36.503  1.00 14.74           O
ATOM   3094  CB  THR H 206      34.940  25.232  39.193  1.00 18.63           C
ATOM   3095  OG1 THR H 206      35.684  24.147  39.698  1.00 18.61           O
ATOM   3096  CG2 THR H 206      34.143  25.854  40.340  1.00 18.07           C
ATOM   3097  H   THR H 206      35.449  24.725  36.438  1.00 25.01           H
ATOM   3098  HA  THR H 206      33.476  23.851  38.498  1.00 21.81           H
ATOM   3099  HB  THR H 206      35.601  25.989  38.782  1.00 22.39           H
ATOM   3100  HG1 THR H 206      36.490  24.093  39.170  1.00 22.37           H
ATOM   3101 HG21 THR H 206      34.824  26.179  41.130  1.00 21.72           H
ATOM   3102 HG22 THR H 206      33.586  26.727  39.993  1.00 21.72           H
ATOM   3103 HG23 THR H 206      33.464  25.114  40.773  1.00 21.72           H
ATOM   3104  N   TRP H 207      31.929  25.783  38.000  1.00 13.12           N
ATOM   3105  CA  TRP H 207      30.899  26.716  37.574  1.00 12.36           C
ATOM   3106  C   TRP H 207      30.740  27.894  38.531  1.00 13.24           C
ATOM   3107  O   TRP H 207      30.802  27.735  39.747  1.00 13.02           O
ATOM   3108  CB  TRP H 207      29.584  25.939  37.438  1.00 13.11           C
ATOM   3109  CG  TRP H 207      29.603  24.907  36.351  1.00 14.69           C
ATOM   3110  CD1 TRP H 207      29.963  23.607  36.466  1.00 19.66           C
ATOM   3111  CD2 TRP H 207      29.141  25.062  34.988  1.00 14.17           C
ATOM   3112  NE1 TRP H 207      29.782  22.968  35.261  1.00 17.09           N
ATOM   3113  CE2 TRP H 207      29.263  23.816  34.320  1.00 16.38           C
ATOM   3114  CE3 TRP H 207      28.594  26.133  34.267  1.00 13.70           C
ATOM   3115  CZ2 TRP H 207      28.887  23.657  32.991  1.00 18.81           C
ATOM   3116  CZ3 TRP H 207      28.195  25.984  32.934  1.00 15.23           C
ATOM   3117  CH2 TRP H 207      28.359  24.749  32.294  1.00 18.47           C
ATOM   3118  H   TRP H 207      31.688  25.144  38.746  1.00 15.78           H
ATOM   3119  HA  TRP H 207      31.149  27.101  36.590  1.00 14.87           H
ATOM   3120  HB2 TRP H 207      29.346  25.465  38.389  1.00 15.77           H
ATOM   3121  HB3 TRP H 207      28.797  26.648  37.192  1.00 15.77           H
ATOM   3122  HD1 TRP H 207      30.311  23.130  37.367  1.00 23.63           H
ATOM   3123  HE1 TRP H 207      29.995  21.988  35.124  1.00 20.54           H
ATOM   3124  HE3 TRP H 207      28.471  27.088  34.754  1.00 16.48           H
ATOM   3125  HZ2 TRP H 207      28.989  22.696  32.512  1.00 22.60           H
ATOM   3126  HZ3 TRP H 207      27.773  26.819  32.398  1.00 18.31           H
ATOM   3127  HH2 TRP H 207      28.057  24.636  31.265  1.00 22.20           H
ATOM   3128  N   TYR H 208      30.504  29.078  37.942  1.00 10.56           N
ATOM   3129  CA  TYR H 208      30.450  30.358  38.619  1.00 13.44           C
ATOM   3130  C   TYR H 208      29.228  31.162  38.216  1.00 11.22           C
ATOM   3131  O   TYR H 208      28.802  31.089  37.065  1.00 12.11           O
ATOM   3132  CB  TYR H 208      31.679  31.176  38.218  1.00 12.33           C
ATOM   3133  CG  TYR H 208      32.981  30.542  38.630  1.00 13.62           C
ATOM   3134  CD1 TYR H 208      33.663  29.697  37.734  1.00 14.56           C
ATOM   3135  CD2 TYR H 208      33.477  30.755  39.926  1.00 14.31           C
ATOM   3136  CE1 TYR H 208      34.833  29.040  38.137  1.00 12.61           C
ATOM   3137  CE2 TYR H 208      34.663  30.124  40.325  1.00 13.74           C
ATOM   3138  CZ  TYR H 208      35.348  29.279  39.420  1.00 13.99           C
ATOM   3139  OH  TYR H 208      36.501  28.678  39.792  1.00 17.47           O
ATOM   3140  H   TYR H 208      30.469  29.108  36.933  1.00 12.71           H
ATOM   3141  HA  TYR H 208      30.450  30.198  39.694  1.00 16.16           H
ATOM   3142  HB2 TYR H 208      31.667  31.309  37.134  1.00 14.83           H
ATOM   3143  HB3 TYR H 208      31.617  32.162  38.680  1.00 14.83           H
ATOM   3144  HD1 TYR H 208      33.275  29.526  36.742  1.00 17.51           H
ATOM   3145  HD2 TYR H 208      32.946  31.395  40.616  1.00 17.20           H
ATOM   3146  HE1 TYR H 208      35.349  28.374  37.461  1.00 15.17           H
ATOM   3147  HE2 TYR H 208      35.053  30.284  41.316  1.00 16.53           H
ATOM   3148  HH  TYR H 208      36.771  28.921  40.679  1.00 21.00           H
ATOM   3149  N   LEU H 209      28.721  31.992  39.131  1.00 12.02           N
ATOM   3150  CA  LEU H 209      27.627  32.903  38.846  1.00 14.57           C
ATOM   3151  C   LEU H 209      28.147  34.174  38.169  1.00 13.36           C
ATOM   3152  O   LEU H 209      28.895  34.929  38.781  1.00 13.36           O
ATOM   3153  CB  LEU H 209      26.896  33.231  40.153  1.00 13.50           C
ATOM   3154  CG  LEU H 209      25.667  34.148  39.952  1.00 14.17           C
ATOM   3155  CD1 LEU H 209      24.556  33.489  39.133  1.00 15.01           C
ATOM   3156  CD2 LEU H 209      25.121  34.609  41.309  1.00 11.46           C
ATOM   3157  H   LEU H 209      29.112  31.998  40.063  1.00 14.46           H
ATOM   3158  HA  LEU H 209      26.925  32.401  38.180  1.00 17.52           H
ATOM   3159  HB2 LEU H 209      26.592  32.309  40.649  1.00 16.23           H
ATOM   3160  HB3 LEU H 209      27.602  33.740  40.812  1.00 16.23           H
ATOM   3161  HG  LEU H 209      25.986  35.032  39.406  1.00 17.04           H
ATOM   3162 HD11 LEU H 209      23.679  34.136  39.125  1.00 18.05           H
ATOM   3163 HD12 LEU H 209      24.886  33.326  38.109  1.00 18.05           H
ATOM   3164 HD13 LEU H 209      24.271  32.537  39.567  1.00 18.05           H
ATOM   3165 HD21 LEU H 209      24.338  35.347  41.145  1.00 13.79           H
ATOM   3166 HD22 LEU H 209      24.718  33.758  41.861  1.00 13.79           H
ATOM   3167 HD23 LEU H 209      25.916  35.073  41.893  1.00 13.79           H
ATOM   3168  N   THR H 210      27.681  34.442  36.944  1.00 11.58           N
ATOM   3169  CA  THR H 210      28.035  35.618  36.172  1.00 11.63           C
ATOM   3170  C   THR H 210      26.820  36.448  35.801  1.00 13.62           C
ATOM   3171  O   THR H 210      26.981  37.621  35.474  1.00 15.58           O
ATOM   3172  CB  THR H 210      28.766  35.196  34.901  1.00 15.60           C
ATOM   3173  OG1 THR H 210      28.013  34.206  34.240  1.00 15.73           O
ATOM   3174  CG2 THR H 210      30.156  34.658  35.214  1.00 15.23           C
ATOM   3175  H   THR H 210      27.078  33.766  36.494  1.00 13.93           H
ATOM   3176  HA  THR H 210      28.695  36.250  36.760  1.00 13.99           H
ATOM   3177  HB  THR H 210      28.860  36.062  34.244  1.00 18.75           H
ATOM   3178  HG1 THR H 210      28.605  33.504  33.947  1.00 18.91           H
ATOM   3179 HG21 THR H 210      30.643  34.394  34.280  1.00 18.31           H
ATOM   3180 HG22 THR H 210      30.740  35.418  35.732  1.00 18.31           H
ATOM   3181 HG23 THR H 210      30.085  33.762  35.830  1.00 18.31           H
ATOM   3182  N   GLY H 211      25.614  35.883  35.803  1.00 12.28           N
ATOM   3183  CA  GLY H 211      24.444  36.675  35.487  1.00 12.50           C
ATOM   3184  C   GLY H 211      23.191  36.221  36.196  1.00 11.73           C
ATOM   3185  O   GLY H 211      23.138  35.140  36.773  1.00 14.44           O
ATOM   3186  H   GLY H 211      25.501  34.907  36.038  1.00 14.78           H
ATOM   3187  HA2 GLY H 211      24.642  37.691  35.788  1.00 15.03           H
ATOM   3188  HA3 GLY H 211      24.278  36.674  34.411  1.00 15.03           H
ATOM   3189  N   ILE H 212      22.183  37.081  36.095  1.00 12.28           N
ATOM   3190  CA  ILE H 212      20.850  36.846  36.619  1.00 10.59           C
ATOM   3191  C   ILE H 212      19.869  37.123  35.483  1.00 11.58           C
ATOM   3192  O   ILE H 212      19.923  38.197  34.893  1.00 13.86           O
ATOM   3193  CB  ILE H 212      20.564  37.765  37.804  1.00 12.08           C
ATOM   3194  CG1 ILE H 212      21.590  37.632  38.953  1.00 11.18           C
ATOM   3195  CG2 ILE H 212      19.154  37.469  38.347  1.00 10.79           C
ATOM   3196  CD1 ILE H 212      21.596  38.846  39.874  1.00 12.31           C
ATOM   3197  H   ILE H 212      22.337  37.950  35.602  1.00 14.77           H
ATOM   3198  HA  ILE H 212      20.761  35.813  36.953  1.00 12.74           H
ATOM   3199  HB  ILE H 212      20.572  38.788  37.441  1.00 14.53           H
ATOM   3200 HG12 ILE H 212      21.384  36.735  39.536  1.00 13.45           H
ATOM   3201 HG13 ILE H 212      22.592  37.542  38.550  1.00 13.45           H
ATOM   3202 HG21 ILE H 212      18.917  38.148  39.163  1.00 12.99           H
ATOM   3203 HG22 ILE H 212      18.404  37.618  37.574  1.00 12.99           H
ATOM   3204 HG23 ILE H 212      19.107  36.442  38.705  1.00 12.99           H
ATOM   3205 HD11 ILE H 212      22.375  38.717  40.624  1.00 14.80           H
ATOM   3206 HD12 ILE H 212      21.803  39.752  39.309  1.00 14.80           H
ATOM   3207 HD13 ILE H 212      20.641  38.952  40.380  1.00 14.80           H
ATOM   3208  N   VAL H 213      18.946  36.198  35.221  1.00 11.46           N
ATOM   3209  CA  VAL H 213      17.864  36.410  34.247  1.00 13.26           C
ATOM   3210  C   VAL H 213      17.058  37.651  34.690  1.00 11.62           C
ATOM   3211  O   VAL H 213      16.473  37.774  35.753  1.00 13.17           O
ATOM   3212  CB  VAL H 213      16.875  35.216  34.176  1.00 12.66           C
ATOM   3213  CG1 VAL H 213      15.760  35.550  33.170  1.00 14.81           C
ATOM   3214  CG2 VAL H 213      17.567  33.928  33.745  1.00 15.98           C
ATOM   3215  H   VAL H 213      18.916  35.397  35.805  1.00 13.78           H
ATOM   3216  HA  VAL H 213      18.296  36.585  33.220  1.00 15.95           H
ATOM   3217  HB  VAL H 213      16.434  35.076  35.190  1.00 15.23           H
ATOM   3218 HG11 VAL H 213      14.993  34.777  33.150  1.00 17.80           H
ATOM   3219 HG12 VAL H 213      15.253  36.492  33.404  1.00 17.80           H
ATOM   3220 HG13 VAL H 213      16.163  35.633  32.143  1.00 17.80           H
ATOM   3221 HG21 VAL H 213      16.927  33.059  33.947  1.00 19.21           H
ATOM   3222 HG22 VAL H 213      17.761  33.930  32.662  1.00 19.21           H
ATOM   3223 HG23 VAL H 213      18.528  33.763  34.246  1.00 19.21           H
ATOM   3224  N   SER H 214      17.060  38.725  33.789  1.00 12.65           N
ATOM   3225  CA  SER H 214      16.512  40.018  34.234  1.00 16.17           C
ATOM   3226  C   SER H 214      15.365  40.476  33.337  1.00 12.10           C
ATOM   3227  O   SER H 214      14.215  40.622  33.754  1.00 14.09           O
ATOM   3228  CB  SER H 214      17.655  41.059  34.321  1.00 15.81           C
ATOM   3229  OG  SER H 214      17.127  42.339  34.648  1.00 15.11           O
ATOM   3230  H   SER H 214      17.360  38.622  32.817  1.00 15.21           H
ATOM   3231  HA  SER H 214      16.078  39.891  35.279  1.00 19.44           H
ATOM   3232  HB2 SER H 214      18.395  40.744  35.083  1.00 19.01           H
ATOM   3233  HB3 SER H 214      18.176  41.210  33.361  1.00 19.01           H
ATOM   3234  HG  SER H 214      16.646  42.314  35.549  1.00 18.17           H
ATOM   3235  N   TRP H 215      15.645  40.676  32.007  1.00 15.69           N
ATOM   3236  CA  TRP H 215      14.594  41.266  31.168  1.00 13.96           C
ATOM   3237  C   TRP H 215      14.959  41.017  29.705  1.00 16.51           C
ATOM   3238  O   TRP H 215      15.980  40.524  29.261  1.00 14.41           O
ATOM   3239  CB  TRP H 215      14.389  42.773  31.446  1.00 12.99           C
ATOM   3240  CG  TRP H 215      15.525  43.636  31.066  1.00 16.54           C
ATOM   3241  CD1 TRP H 215      16.584  43.916  31.922  1.00 16.17           C
ATOM   3242  CD2 TRP H 215      15.712  44.414  29.857  1.00 18.76           C
ATOM   3243  NE1 TRP H 215      17.413  44.883  31.329  1.00 17.22           N
ATOM   3244  CE2 TRP H 215      16.899  45.195  30.055  1.00 17.22           C
ATOM   3245  CE3 TRP H 215      15.026  44.541  28.632  1.00 19.72           C
ATOM   3246  CZ2 TRP H 215      17.403  46.077  29.080  1.00 21.30           C
ATOM   3247  CZ3 TRP H 215      15.567  45.350  27.645  1.00 22.09           C
ATOM   3248  CH2 TRP H 215      16.747  46.110  27.862  1.00 19.61           C
ATOM   3249  H   TRP H 215      16.588  40.649  31.606  1.00 18.86           H
ATOM   3250  HA  TRP H 215      13.628  40.727  31.411  1.00 16.79           H
ATOM   3251  HB2 TRP H 215      13.466  43.125  30.937  1.00 15.63           H
ATOM   3252  HB3 TRP H 215      14.178  42.891  32.538  1.00 15.63           H
ATOM   3253  HD1 TRP H 215      16.778  43.517  32.916  1.00 19.44           H
ATOM   3254  HE1 TRP H 215      18.309  45.178  31.678  1.00 20.70           H
ATOM   3255  HE3 TRP H 215      14.100  43.995  28.466  1.00 23.70           H
ATOM   3256  HZ2 TRP H 215      18.268  46.698  29.282  1.00 25.60           H
ATOM   3257  HZ3 TRP H 215      15.088  45.413  26.671  1.00 26.54           H
ATOM   3258  HH2 TRP H 215      17.131  46.740  27.058  1.00 23.57           H
ATOM   3259  N   GLY H 216      13.931  41.441  28.888  1.00 17.91           N
ATOM   3260  CA  GLY H 216      14.054  41.265  27.432  1.00 15.75           C
ATOM   3261  C   GLY H 216      12.848  41.991  26.867  1.00 20.37           C
ATOM   3262  O   GLY H 216      11.884  42.314  27.561  1.00 17.78           O
ATOM   3263  H   GLY H 216      12.996  41.681  29.243  1.00 21.52           H
ATOM   3264  HA2 GLY H 216      15.037  41.663  27.077  1.00 18.93           H
ATOM   3265  HA3 GLY H 216      14.027  40.176  27.146  1.00 18.93           H
ATOM   3266  N   GLN H 217      12.912  42.262  25.520  1.00 22.51           N
ATOM   3267  CA  GLN H 217      11.793  42.851  24.744  1.00 22.79           C
ATOM   3268  C   GLN H 217      11.066  41.623  24.125  1.00 23.74           C
ATOM   3269  O   GLN H 217      11.254  41.284  22.980  1.00 23.57           O
ATOM   3270  CB  GLN H 217      12.438  43.757  23.673  1.00 30.42           C
ATOM   3271  CG  GLN H 217      11.786  45.123  23.600  1.00 49.17           C
ATOM   3272  CD  GLN H 217      12.698  46.325  23.675  1.00 44.69           C
ATOM   3273  OE1 GLN H 217      12.232  47.410  24.000  1.00 54.51           O
ATOM   3274  NE2 GLN H 217      14.037  46.232  23.287  1.00 39.48           N
ATOM   3275  H   GLN H 217      13.641  41.824  24.943  1.00 27.04           H
ATOM   3276  HA  GLN H 217      11.123  43.440  25.418  1.00 27.39           H
ATOM   3277  HB2 GLN H 217      13.527  43.858  23.872  1.00 36.54           H
ATOM   3278  HB3 GLN H 217      12.389  43.241  22.682  1.00 36.54           H
ATOM   3279  HG2 GLN H 217      11.199  45.214  22.654  1.00 59.04           H
ATOM   3280  HG3 GLN H 217      11.024  45.252  24.403  1.00 59.04           H
ATOM   3281 HE21 GLN H 217      14.522  45.344  23.203  1.00 47.41           H
ATOM   3282 HE22 GLN H 217      14.659  47.002  23.512  1.00 47.41           H
ATOM   3283  N   GLY H 219      10.165  40.980  24.981  1.00 21.11           N
ATOM   3284  CA  GLY H 219       9.661  39.637  24.674  1.00 19.45           C
ATOM   3285  C   GLY H 219      10.728  38.537  24.800  1.00 20.67           C
ATOM   3286  O   GLY H 219      11.933  38.785  24.881  1.00 17.87           O
ATOM   3287  H   GLY H 219      10.190  41.201  25.981  1.00 25.37           H
ATOM   3288  HA2 GLY H 219       8.800  39.426  25.353  1.00 23.38           H
ATOM   3289  HA3 GLY H 219       9.271  39.618  23.623  1.00 23.38           H
ATOM   3290  N   CYS H 220      10.234  37.259  24.715  1.00 19.87           N
ATOM   3291  CA  CYS H 220      11.138  36.090  24.863  1.00 19.38           C
ATOM   3292  C   CYS H 220      11.363  35.536  23.451  1.00 21.04           C
ATOM   3293  O   CYS H 220      10.456  35.210  22.720  1.00 20.02           O
ATOM   3294  CB  CYS H 220      10.540  35.002  25.753  1.00 21.96           C
ATOM   3295  SG  CYS H 220       9.973  35.804  27.290  1.00 19.73           S
ATOM   3296  H   CYS H 220       9.244  37.053  24.887  1.00 23.88           H
ATOM   3297  HA  CYS H 220      12.125  36.433  25.303  1.00 23.29           H
ATOM   3298  HB2 CYS H 220       9.682  34.498  25.277  1.00 26.39           H
ATOM   3299  HB3 CYS H 220      11.307  34.243  25.996  1.00 26.39           H
ATOM   3300  N   ALA H 221A     12.650  35.410  23.108  1.00 19.68           N
ATOM   3301  CA  ALA H 221A     13.109  34.899  21.816  1.00 24.93           C
ATOM   3302  C   ALA H 221A     12.466  35.704  20.671  1.00 24.15           C
ATOM   3303  O   ALA H 221A     11.927  35.139  19.714  1.00 22.43           O
ATOM   3304  CB  ALA H 221A     12.870  33.384  21.727  1.00 16.49           C
ATOM   3305  H   ALA H 221A     13.361  35.723  23.756  1.00 23.66           H
ATOM   3306  HA  ALA H 221A     14.183  35.062  21.761  1.00 29.95           H
ATOM   3307  HB1 ALA H 221A     13.342  32.989  20.830  1.00 19.82           H
ATOM   3308  HB2 ALA H 221A     13.297  32.883  22.595  1.00 19.82           H
ATOM   3309  HB3 ALA H 221A     11.801  33.176  21.690  1.00 19.82           H
ATOM   3310  N   THR H 221      12.515  37.038  20.788  1.00 19.74           N
ATOM   3311  CA  THR H 221      12.012  37.941  19.770  1.00 22.78           C
ATOM   3312  C   THR H 221      13.082  38.038  18.702  1.00 25.00           C
ATOM   3313  O   THR H 221      14.229  38.352  19.008  1.00 22.28           O
ATOM   3314  CB  THR H 221      11.717  39.309  20.386  1.00 18.68           C
ATOM   3315  OG1 THR H 221      10.765  39.164  21.402  1.00 19.37           O
ATOM   3316  CG2 THR H 221      11.165  40.309  19.360  1.00 22.43           C
ATOM   3317  H   THR H 221      12.984  37.450  21.585  1.00 23.73           H
ATOM   3318  HA  THR H 221      11.083  37.535  19.370  1.00 27.37           H
ATOM   3319  HB  THR H 221      12.623  39.722  20.821  1.00 22.45           H
ATOM   3320  HG1 THR H 221      10.941  39.851  22.057  1.00 23.28           H
ATOM   3321 HG21 THR H 221      10.997  41.271  19.844  1.00 26.96           H
ATOM   3322 HG22 THR H 221      11.865  40.442  18.541  1.00 26.96           H
ATOM   3323 HG23 THR H 221      10.216  39.947  18.967  1.00 26.96           H
ATOM   3324  N   VAL H 222      12.717  37.803  17.442  1.00 23.12           N
ATOM   3325  CA  VAL H 222      13.642  38.015  16.333  1.00 23.08           C
ATOM   3326  C   VAL H 222      14.217  39.433  16.388  1.00 22.65           C
ATOM   3327  O   VAL H 222      13.493  40.415  16.532  1.00 27.09           O
ATOM   3328  CB  VAL H 222      12.949  37.738  14.985  1.00 31.38           C
ATOM   3329  CG1 VAL H 222      13.906  38.056  13.823  1.00 29.38           C
ATOM   3330  CG2 VAL H 222      12.516  36.265  14.906  1.00 22.65           C
ATOM   3331  H   VAL H 222      11.769  37.523  17.238  1.00 27.79           H
ATOM   3332  HA  VAL H 222      14.457  37.299  16.438  1.00 27.73           H
ATOM   3333  HB  VAL H 222      12.067  38.374  14.897  1.00 37.69           H
ATOM   3334 HG11 VAL H 222      13.427  37.812  12.875  1.00 35.29           H
ATOM   3335 HG12 VAL H 222      14.161  39.115  13.811  1.00 35.29           H
ATOM   3336 HG13 VAL H 222      14.818  37.466  13.925  1.00 35.29           H
ATOM   3337 HG21 VAL H 222      12.023  36.073  13.955  1.00 27.22           H
ATOM   3338 HG22 VAL H 222      13.385  35.614  14.990  1.00 27.22           H
ATOM   3339 HG23 VAL H 222      11.813  36.029  15.705  1.00 27.22           H
ATOM   3340  N   GLY H 223      15.542  39.512  16.263  1.00 21.97           N
ATOM   3341  CA  GLY H 223      16.293  40.744  16.280  1.00 27.60           C
ATOM   3342  C   GLY H 223      16.721  41.169  17.682  1.00 30.66           C
ATOM   3343  O   GLY H 223      17.291  42.246  17.790  1.00 25.80           O
ATOM   3344  H   GLY H 223      16.066  38.653  16.183  1.00 26.40           H
ATOM   3345  HA2 GLY H 223      17.188  40.617  15.673  1.00 33.16           H
ATOM   3346  HA3 GLY H 223      15.667  41.536  15.873  1.00 33.16           H
ATOM   3347  N   HIS H 224      16.450  40.363  18.721  1.00 22.78           N
ATOM   3348  CA  HIS H 224      16.695  40.726  20.113  1.00 21.43           C
ATOM   3349  C   HIS H 224      17.334  39.585  20.892  1.00 23.49           C
ATOM   3350  O   HIS H 224      17.254  38.422  20.487  1.00 19.76           O
ATOM   3351  CB  HIS H 224      15.385  41.138  20.775  1.00 24.78           C
ATOM   3352  CG  HIS H 224      14.843  42.432  20.239  1.00 28.30           C
ATOM   3353  ND1 HIS H 224      15.202  43.689  20.652  1.00 26.02           N
ATOM   3354  CD2 HIS H 224      13.962  42.586  19.207  1.00 30.63           C
ATOM   3355  CE1 HIS H 224      14.527  44.576  19.910  1.00 32.97           C
ATOM   3356  NE2 HIS H 224      13.778  43.955  18.986  1.00 29.15           N
ATOM   3357  H   HIS H 224      15.973  39.488  18.559  1.00 27.37           H
ATOM   3358  HA  HIS H 224      17.374  41.578  20.166  1.00 25.75           H
ATOM   3359  HB2 HIS H 224      15.568  41.275  21.831  1.00 29.77           H
ATOM   3360  HB3 HIS H 224      14.652  40.344  20.665  1.00 29.77           H
ATOM   3361  HD1 HIS H 224      15.835  43.902  21.418  1.00 31.26           H
ATOM   3362  HD2 HIS H 224      13.532  41.786  18.632  1.00 36.79           H
ATOM   3363  HE1 HIS H 224      14.568  45.645  20.054  1.00 39.60           H
ATOM   3364  N   PHE H 225      17.984  39.967  22.000  1.00 19.25           N
ATOM   3365  CA  PHE H 225      18.711  39.092  22.910  1.00 22.02           C
ATOM   3366  C   PHE H 225      18.120  39.167  24.317  1.00 18.41           C
ATOM   3367  O   PHE H 225      17.552  40.173  24.709  1.00 17.42           O
ATOM   3368  CB  PHE H 225      20.160  39.579  22.961  1.00 21.70           C
ATOM   3369  CG  PHE H 225      20.868  39.369  21.650  1.00 22.90           C
ATOM   3370  CD1 PHE H 225      21.367  38.103  21.318  1.00 22.67           C
ATOM   3371  CD2 PHE H 225      20.987  40.431  20.748  1.00 22.60           C
ATOM   3372  CE1 PHE H 225      21.990  37.897  20.075  1.00 25.52           C
ATOM   3373  CE2 PHE H 225      21.605  40.227  19.508  1.00 24.65           C
ATOM   3374  CZ  PHE H 225      22.098  38.963  19.169  1.00 22.26           C
ATOM   3375  H   PHE H 225      18.024  40.959  22.216  1.00 23.14           H
ATOM   3376  HA  PHE H 225      18.694  38.057  22.562  1.00 26.46           H
ATOM   3377  HB2 PHE H 225      20.175  40.638  23.229  1.00 26.07           H
ATOM   3378  HB3 PHE H 225      20.694  39.024  23.732  1.00 26.07           H
ATOM   3379  HD1 PHE H 225      21.269  37.290  22.019  1.00 27.24           H
ATOM   3380  HD2 PHE H 225      20.593  41.404  21.007  1.00 27.16           H
ATOM   3381  HE1 PHE H 225      22.377  36.922  19.817  1.00 30.66           H
ATOM   3382  HE2 PHE H 225      21.685  41.048  18.813  1.00 29.62           H
ATOM   3383  HZ  PHE H 225      22.570  38.814  18.209  1.00 26.75           H
ATOM   3384  N   GLY H 226      18.340  38.133  25.123  1.00 17.66           N
ATOM   3385  CA  GLY H 226      18.126  38.261  26.552  1.00 14.10           C
ATOM   3386  C   GLY H 226      19.153  39.201  27.198  1.00 15.21           C
ATOM   3387  O   GLY H 226      20.286  39.326  26.793  1.00 18.79           O
ATOM   3388  H   GLY H 226      18.855  37.356  24.787  1.00 21.23           H
ATOM   3389  HA2 GLY H 226      17.092  38.622  26.772  1.00 16.95           H
ATOM   3390  HA3 GLY H 226      18.200  37.261  27.048  1.00 16.95           H
ATOM   3391  N   VAL H 227      18.683  39.878  28.262  1.00 13.02           N
ATOM   3392  CA  VAL H 227      19.477  40.815  29.065  1.00 13.30           C
ATOM   3393  C   VAL H 227      19.529  40.316  30.505  1.00 17.35           C
ATOM   3394  O   VAL H 227      18.518  39.933  31.100  1.00 13.96           O
ATOM   3395  CB  VAL H 227      18.942  42.250  29.002  1.00 14.61           C
ATOM   3396  CG1 VAL H 227      19.963  43.194  29.649  1.00 17.66           C
ATOM   3397  CG2 VAL H 227      18.696  42.690  27.556  1.00 20.82           C
ATOM   3398  H   VAL H 227      17.706  39.790  28.504  1.00 15.66           H
ATOM   3399  HA  VAL H 227      20.492  40.834  28.671  1.00 15.99           H
ATOM   3400  HB  VAL H 227      18.005  42.307  29.556  1.00 17.57           H
ATOM   3401 HG11 VAL H 227      19.626  44.223  29.532  1.00 21.23           H
ATOM   3402 HG12 VAL H 227      20.058  42.980  30.713  1.00 21.23           H
ATOM   3403 HG13 VAL H 227      20.935  43.088  29.166  1.00 21.23           H
ATOM   3404 HG21 VAL H 227      18.378  43.732  27.535  1.00 25.02           H
ATOM   3405 HG22 VAL H 227      19.608  42.582  26.967  1.00 25.02           H
ATOM   3406 HG23 VAL H 227      17.905  42.091  27.104  1.00 25.02           H
ATOM   3407  N   TYR H 228      20.747  40.315  31.044  1.00 16.05           N
ATOM   3408  CA  TYR H 228      21.119  39.689  32.297  1.00 16.94           C
ATOM   3409  C   TYR H 228      21.815  40.709  33.180  1.00 15.85           C
ATOM   3410  O   TYR H 228      22.553  41.558  32.690  1.00 15.47           O
ATOM   3411  CB  TYR H 228      22.071  38.531  31.982  1.00 18.06           C
ATOM   3412  CG  TYR H 228      21.384  37.430  31.197  1.00 16.39           C
ATOM   3413  CD1 TYR H 228      21.312  37.490  29.794  1.00 13.45           C
ATOM   3414  CD2 TYR H 228      20.805  36.352  31.877  1.00 14.28           C
ATOM   3415  CE1 TYR H 228      20.617  36.500  29.082  1.00 13.03           C
ATOM   3416  CE2 TYR H 228      20.117  35.365  31.175  1.00 15.87           C
ATOM   3417  CZ  TYR H 228      19.990  35.446  29.773  1.00 16.77           C
ATOM   3418  OH  TYR H 228      19.291  34.486  29.106  1.00 16.10           O
ATOM   3419  H   TYR H 228      21.507  40.684  30.492  1.00 19.29           H
ATOM   3420  HA  TYR H 228      20.233  39.306  32.796  1.00 20.37           H
ATOM   3421  HB2 TYR H 228      22.918  38.916  31.410  1.00 21.71           H
ATOM   3422  HB3 TYR H 228      22.454  38.116  32.915  1.00 21.71           H
ATOM   3423  HD1 TYR H 228      21.779  38.305  29.263  1.00 16.18           H
ATOM   3424  HD2 TYR H 228      20.880  36.284  32.952  1.00 17.17           H
ATOM   3425  HE1 TYR H 228      20.547  36.558  28.009  1.00 15.68           H
ATOM   3426  HE2 TYR H 228      19.674  34.543  31.710  1.00 19.09           H
ATOM   3427  HH  TYR H 228      18.644  34.049  29.666  1.00 19.36           H
ATOM   3428  N   THR H 229      21.594  40.626  34.487  1.00 13.32           N
ATOM   3429  CA  THR H 229      22.313  41.466  35.444  1.00 14.85           C
ATOM   3430  C   THR H 229      23.772  41.033  35.465  1.00 14.71           C
ATOM   3431  O   THR H 229      24.049  39.847  35.565  1.00 14.24           O
ATOM   3432  CB  THR H 229      21.683  41.323  36.829  1.00 15.68           C
ATOM   3433  OG1 THR H 229      20.289  41.495  36.723  1.00 12.54           O
ATOM   3434  CG2 THR H 229      22.226  42.374  37.797  1.00 13.94           C
ATOM   3435  H   THR H 229      20.939  39.943  34.842  1.00 16.02           H
ATOM   3436  HA  THR H 229      22.215  42.506  35.123  1.00 17.86           H
ATOM   3437  HB  THR H 229      21.913  40.335  37.217  1.00 18.85           H
ATOM   3438  HG1 THR H 229      19.895  41.385  37.595  1.00 15.08           H
ATOM   3439 HG21 THR H 229      21.709  42.288  38.746  1.00 16.76           H
ATOM   3440 HG22 THR H 229      23.295  42.236  37.958  1.00 16.76           H
ATOM   3441 HG23 THR H 229      22.035  43.374  37.405  1.00 16.76           H
ATOM   3442  N   ARG H 230      24.699  41.978  35.354  1.00 14.23           N
ATOM   3443  CA  ARG H 230      26.126  41.699  35.346  1.00 14.58           C
ATOM   3444  C   ARG H 230      26.585  41.573  36.795  1.00 13.55           C
ATOM   3445  O   ARG H 230      26.889  42.575  37.448  1.00 14.77           O
ATOM   3446  CB  ARG H 230      26.836  42.817  34.572  1.00 15.38           C
ATOM   3447  CG  ARG H 230      28.299  42.460  34.302  1.00 16.68           C
ATOM   3448  CD  ARG H 230      29.090  43.614  33.681  1.00 20.21           C
ATOM   3449  NE  ARG H 230      28.574  43.965  32.347  1.00 17.89           N
ATOM   3450  CZ  ARG H 230      29.178  43.886  31.150  1.00 31.83           C
ATOM   3451  NH1 ARG H 230      30.403  43.389  30.964  1.00 33.84           N
ATOM   3452  NH2 ARG H 230      28.525  44.337  30.085  1.00 32.94           N1+
ATOM   3453  H   ARG H 230      24.399  42.939  35.256  1.00 17.12           H
ATOM   3454  HA  ARG H 230      26.294  40.755  34.830  1.00 17.53           H
ATOM   3455  HB2 ARG H 230      26.332  42.939  33.614  1.00 18.49           H
ATOM   3456  HB3 ARG H 230      26.771  43.761  35.118  1.00 18.49           H
ATOM   3457  HG2 ARG H 230      28.768  42.206  35.248  1.00 20.05           H
ATOM   3458  HG3 ARG H 230      28.354  41.592  33.647  1.00 20.05           H
ATOM   3459  HD2 ARG H 230      28.990  44.482  34.333  1.00 24.29           H
ATOM   3460  HD3 ARG H 230      30.147  43.355  33.630  1.00 24.29           H
ATOM   3461  HE  ARG H 230      27.655  44.382  32.342  1.00 21.51           H
ATOM   3462 HH11 ARG H 230      30.950  43.061  31.747  1.00 40.64           H
ATOM   3463 HH12 ARG H 230      30.810  43.390  30.034  1.00 40.64           H
ATOM   3464 HH21 ARG H 230      27.604  44.739  30.191  1.00 39.56           H
ATOM   3465 HH22 ARG H 230      28.961  44.305  29.171  1.00 39.56           H
ATOM   3466  N   VAL H 231      26.603  40.332  37.284  1.00 13.06           N
ATOM   3467  CA  VAL H 231      26.872  40.018  38.692  1.00 13.14           C
ATOM   3468  C   VAL H 231      28.241  40.527  39.178  1.00 15.81           C
ATOM   3469  O   VAL H 231      28.375  40.852  40.354  1.00 13.48           O
ATOM   3470  CB  VAL H 231      26.702  38.508  38.937  1.00 16.30           C
ATOM   3471  CG1 VAL H 231      27.139  38.077  40.352  1.00 16.32           C
ATOM   3472  CG2 VAL H 231      25.228  38.121  38.779  1.00 12.16           C
ATOM   3473  H   VAL H 231      26.340  39.569  36.677  1.00 15.70           H
ATOM   3474  HA  VAL H 231      26.111  40.536  39.279  1.00 15.80           H
ATOM   3475  HB  VAL H 231      27.302  37.959  38.211  1.00 19.60           H
ATOM   3476 HG11 VAL H 231      26.943  37.013  40.490  1.00 19.62           H
ATOM   3477 HG12 VAL H 231      28.208  38.232  40.483  1.00 19.62           H
ATOM   3478 HG13 VAL H 231      26.593  38.642  41.108  1.00 19.62           H
ATOM   3479 HG21 VAL H 231      25.109  37.043  38.863  1.00 14.62           H
ATOM   3480 HG22 VAL H 231      24.643  38.613  39.557  1.00 14.62           H
ATOM   3481 HG23 VAL H 231      24.845  38.444  37.814  1.00 14.62           H
ATOM   3482  N   SER H 232      29.254  40.574  38.308  1.00 17.43           N
ATOM   3483  CA  SER H 232      30.594  41.060  38.660  1.00 19.02           C
ATOM   3484  C   SER H 232      30.589  42.461  39.259  1.00 15.79           C
ATOM   3485  O   SER H 232      31.440  42.762  40.090  1.00 17.57           O
ATOM   3486  CB  SER H 232      31.540  40.985  37.467  1.00 17.30           C
ATOM   3487  OG  SER H 232      31.048  41.738  36.380  1.00 18.21           O
ATOM   3488  H   SER H 232      29.101  40.267  37.357  1.00 20.95           H
ATOM   3489  HA  SER H 232      30.993  40.377  39.406  1.00 22.86           H
ATOM   3490  HB2 SER H 232      32.523  41.357  37.754  1.00 20.80           H
ATOM   3491  HB3 SER H 232      31.628  39.944  37.164  1.00 20.80           H
ATOM   3492  HG  SER H 232      31.352  42.650  36.464  1.00 21.89           H
ATOM   3493  N   GLN H 233      29.633  43.311  38.891  1.00 16.14           N
ATOM   3494  CA  GLN H 233      29.488  44.640  39.476  1.00 17.92           C
ATOM   3495  C   GLN H 233      29.119  44.615  40.957  1.00 17.58           C
ATOM   3496  O   GLN H 233      29.265  45.628  41.631  1.00 16.92           O
ATOM   3497  CB  GLN H 233      28.433  45.450  38.699  1.00 15.00           C
ATOM   3498  CG  GLN H 233      28.833  45.725  37.241  1.00 17.21           C
ATOM   3499  CD  GLN H 233      29.816  46.877  37.123  1.00 21.91           C
ATOM   3500  OE1 GLN H 233      30.579  47.154  38.042  1.00 24.57           O
ATOM   3501  NE2 GLN H 233      29.810  47.564  35.988  1.00 22.79           N
ATOM   3502  H   GLN H 233      28.939  43.009  38.219  1.00 19.41           H
ATOM   3503  HA  GLN H 233      30.450  45.142  39.396  1.00 21.54           H
ATOM   3504  HB2 GLN H 233      27.487  44.911  38.710  1.00 18.04           H
ATOM   3505  HB3 GLN H 233      28.268  46.400  39.204  1.00 18.04           H
ATOM   3506  HG2 GLN H 233      29.288  44.833  36.817  1.00 20.68           H
ATOM   3507  HG3 GLN H 233      27.942  45.946  36.658  1.00 20.68           H
ATOM   3508 HE21 GLN H 233      29.193  47.295  35.233  1.00 27.38           H
ATOM   3509 HE22 GLN H 233      30.412  48.368  35.887  1.00 27.38           H
ATOM   3510  N   TYR H 234      28.592  43.493  41.454  1.00 17.47           N
ATOM   3511  CA  TYR H 234      27.980  43.385  42.779  1.00 17.86           C
ATOM   3512  C   TYR H 234      28.730  42.480  43.737  1.00 15.97           C
ATOM   3513  O   TYR H 234      28.261  42.329  44.857  1.00 16.38           O
ATOM   3514  CB  TYR H 234      26.534  42.912  42.657  1.00 16.79           C
ATOM   3515  CG  TYR H 234      25.708  43.853  41.834  1.00 15.26           C
ATOM   3516  CD1 TYR H 234      25.185  45.015  42.420  1.00 13.92           C
ATOM   3517  CD2 TYR H 234      25.504  43.582  40.474  1.00 17.21           C
ATOM   3518  CE1 TYR H 234      24.483  45.933  41.631  1.00 14.10           C
ATOM   3519  CE2 TYR H 234      24.802  44.497  39.679  1.00 16.14           C
ATOM   3520  CZ  TYR H 234      24.307  45.679  40.257  1.00 17.32           C
ATOM   3521  OH  TYR H 234      23.678  46.568  39.461  1.00 16.62           O
ATOM   3522  H   TYR H 234      28.526  42.688  40.846  1.00 21.00           H
ATOM   3523  HA  TYR H 234      27.942  44.370  43.239  1.00 21.47           H
ATOM   3524  HB2 TYR H 234      26.518  41.916  42.210  1.00 20.18           H
ATOM   3525  HB3 TYR H 234      26.084  42.850  43.649  1.00 20.18           H
ATOM   3526  HD1 TYR H 234      25.334  45.206  43.472  1.00 16.74           H
ATOM   3527  HD2 TYR H 234      25.912  42.688  40.028  1.00 20.69           H
ATOM   3528  HE1 TYR H 234      24.085  46.834  42.071  1.00 16.95           H
ATOM   3529  HE2 TYR H 234      24.659  44.309  38.625  1.00 19.41           H
ATOM   3530  HH  TYR H 234      23.531  47.424  39.877  1.00 19.98           H
ATOM   3531  N   ILE H 235      29.858  41.881  43.337  1.00 13.48           N
ATOM   3532  CA  ILE H 235      30.598  40.957  44.186  1.00 15.14           C
ATOM   3533  C   ILE H 235      30.904  41.575  45.544  1.00 18.28           C
ATOM   3534  O   ILE H 235      30.573  40.952  46.549  1.00 15.47           O
ATOM   3535  CB  ILE H 235      31.889  40.466  43.507  1.00 15.45           C
ATOM   3536  CG1 ILE H 235      31.655  39.823  42.132  1.00 19.89           C
ATOM   3537  CG2 ILE H 235      32.624  39.487  44.430  1.00 12.23           C
ATOM   3538  CD1 ILE H 235      30.635  38.696  42.110  1.00 17.06           C
ATOM   3539  H   ILE H 235      30.196  42.042  42.398  1.00 16.21           H
ATOM   3540  HA  ILE H 235      29.963  40.090  44.367  1.00 18.20           H
ATOM   3541  HB  ILE H 235      32.531  41.334  43.367  1.00 18.58           H
ATOM   3542 HG12 ILE H 235      31.300  40.603  41.468  1.00 23.91           H
ATOM   3543 HG13 ILE H 235      32.597  39.448  41.730  1.00 23.91           H
ATOM   3544 HG21 ILE H 235      33.489  39.080  43.907  1.00 14.71           H
ATOM   3545 HG22 ILE H 235      32.994  39.995  45.320  1.00 14.71           H
ATOM   3546 HG23 ILE H 235      31.960  38.676  44.731  1.00 14.71           H
ATOM   3547 HD11 ILE H 235      30.579  38.292  41.100  1.00 20.51           H
ATOM   3548 HD12 ILE H 235      30.936  37.899  42.785  1.00 20.51           H
ATOM   3549 HD13 ILE H 235      29.654  39.070  42.396  1.00 20.51           H
ATOM   3550  N   GLU H 236      31.528  42.765  45.594  1.00 18.80           N
ATOM   3551  CA  GLU H 236      31.889  43.389  46.861  1.00 15.62           C
ATOM   3552  C   GLU H 236      30.657  43.672  47.714  1.00 15.85           C
ATOM   3553  O   GLU H 236      30.684  43.425  48.919  1.00 16.89           O
ATOM   3554  CB  GLU H 236      32.686  44.695  46.682  1.00 23.34           C
ATOM   3555  CG  GLU H 236      34.160  44.506  46.278  1.00 46.08           C
ATOM   3556  CD  GLU H 236      34.455  44.325  44.787  1.00 52.65           C
ATOM   3557  OE1 GLU H 236      33.485  44.241  43.991  1.00 51.32           O
ATOM   3558  OE2 GLU H 236      35.672  44.272  44.478  1.00 51.57           O1-
ATOM   3559  H   GLU H 236      31.771  43.243  44.736  1.00 22.60           H
ATOM   3560  HA  GLU H 236      32.520  42.686  47.403  1.00 18.78           H
ATOM   3561  HB2 GLU H 236      32.182  45.339  45.962  1.00 28.05           H
ATOM   3562  HB3 GLU H 236      32.679  45.228  47.635  1.00 28.05           H
ATOM   3563  HG2 GLU H 236      34.736  45.370  46.617  1.00 55.34           H
ATOM   3564  HG3 GLU H 236      34.602  43.672  46.826  1.00 55.34           H
ATOM   3565  N   TRP H 237      29.584  44.198  47.094  1.00 14.29           N
ATOM   3566  CA  TRP H 237      28.315  44.490  47.747  1.00 14.50           C
ATOM   3567  C   TRP H 237      27.702  43.246  48.408  1.00 14.84           C
ATOM   3568  O   TRP H 237      27.330  43.290  49.578  1.00 13.78           O
ATOM   3569  CB  TRP H 237      27.391  45.166  46.732  1.00 12.64           C
ATOM   3570  CG  TRP H 237      26.043  45.564  47.223  1.00 16.44           C
ATOM   3571  CD1 TRP H 237      25.747  46.738  47.814  1.00 13.86           C
ATOM   3572  CD2 TRP H 237      24.774  44.858  47.103  1.00 14.64           C
ATOM   3573  NE1 TRP H 237      24.409  46.792  48.117  1.00 15.92           N
ATOM   3574  CE2 TRP H 237      23.754  45.658  47.693  1.00 16.11           C
ATOM   3575  CE3 TRP H 237      24.379  43.629  46.535  1.00 14.42           C
ATOM   3576  CZ2 TRP H 237      22.416  45.239  47.759  1.00 14.82           C
ATOM   3577  CZ3 TRP H 237      23.045  43.196  46.616  1.00 15.53           C
ATOM   3578  CH2 TRP H 237      22.068  43.991  47.239  1.00 15.56           C
ATOM   3579  H   TRP H 237      29.647  44.390  46.102  1.00 17.18           H
ATOM   3580  HA  TRP H 237      28.511  45.214  48.534  1.00 17.44           H
ATOM   3581  HB2 TRP H 237      27.894  46.066  46.375  1.00 15.21           H
ATOM   3582  HB3 TRP H 237      27.247  44.496  45.886  1.00 15.21           H
ATOM   3583  HD1 TRP H 237      26.461  47.522  48.017  1.00 16.67           H
ATOM   3584  HE1 TRP H 237      23.989  47.581  48.587  1.00 19.14           H
ATOM   3585  HE3 TRP H 237      25.110  43.013  46.038  1.00 17.34           H
ATOM   3586  HZ2 TRP H 237      21.672  45.848  48.243  1.00 17.82           H
ATOM   3587  HZ3 TRP H 237      22.765  42.246  46.188  1.00 18.67           H
ATOM   3588  HH2 TRP H 237      21.046  43.649  47.300  1.00 18.70           H
ATOM   3589  N   LEU H 238      27.640  42.125  47.682  1.00 14.72           N
ATOM   3590  CA  LEU H 238      27.148  40.844  48.184  1.00 13.50           C
ATOM   3591  C   LEU H 238      28.013  40.340  49.321  1.00 13.42           C
ATOM   3592  O   LEU H 238      27.489  39.906  50.340  1.00 11.89           O
ATOM   3593  CB  LEU H 238      27.144  39.808  47.058  1.00 12.24           C
ATOM   3594  CG  LEU H 238      26.177  40.099  45.896  1.00 13.91           C
ATOM   3595  CD1 LEU H 238      26.519  39.154  44.728  1.00 14.18           C
ATOM   3596  CD2 LEU H 238      24.713  39.933  46.298  1.00 15.79           C
ATOM   3597  H   LEU H 238      27.990  42.149  46.735  1.00 17.70           H
ATOM   3598  HA  LEU H 238      26.132  40.976  48.550  1.00 16.24           H
ATOM   3599  HB2 LEU H 238      28.157  39.764  46.655  1.00 14.72           H
ATOM   3600  HB3 LEU H 238      26.909  38.825  47.472  1.00 14.72           H
ATOM   3601  HG  LEU H 238      26.289  41.121  45.553  1.00 16.73           H
ATOM   3602 HD11 LEU H 238      25.892  39.387  43.868  1.00 17.05           H
ATOM   3603 HD12 LEU H 238      27.559  39.285  44.427  1.00 17.05           H
ATOM   3604 HD13 LEU H 238      26.365  38.115  45.026  1.00 17.05           H
ATOM   3605 HD21 LEU H 238      24.069  40.199  45.459  1.00 18.99           H
ATOM   3606 HD22 LEU H 238      24.524  38.898  46.577  1.00 18.99           H
ATOM   3607 HD23 LEU H 238      24.476  40.589  47.134  1.00 18.99           H
ATOM   3608  N   GLN H 239      29.339  40.344  49.146  1.00 16.58           N
ATOM   3609  CA  GLN H 239      30.245  39.780  50.149  1.00 15.73           C
ATOM   3610  C   GLN H 239      30.129  40.545  51.470  1.00 16.80           C
ATOM   3611  O   GLN H 239      30.067  39.932  52.526  1.00 16.50           O
ATOM   3612  CB  GLN H 239      31.699  39.726  49.631  1.00 20.50           C
ATOM   3613  CG  GLN H 239      31.966  38.678  48.521  1.00 22.71           C
ATOM   3614  CD  GLN H 239      31.900  37.214  48.983  1.00 42.49           C
ATOM   3615  OE1 GLN H 239      31.652  36.919  50.151  1.00 40.77           O
ATOM   3616  NE2 GLN H 239      32.127  36.257  48.079  1.00 47.68           N
ATOM   3617  H   GLN H 239      29.720  40.695  48.277  1.00 19.94           H
ATOM   3618  HA  GLN H 239      29.919  38.758  50.337  1.00 18.91           H
ATOM   3619  HB2 GLN H 239      31.976  40.711  49.253  1.00 24.64           H
ATOM   3620  HB3 GLN H 239      32.358  39.508  50.472  1.00 24.64           H
ATOM   3621  HG2 GLN H 239      31.243  38.809  47.716  1.00 27.29           H
ATOM   3622  HG3 GLN H 239      32.960  38.859  48.100  1.00 27.29           H
ATOM   3623 HE21 GLN H 239      32.361  36.502  47.127  1.00 57.25           H
ATOM   3624 HE22 GLN H 239      32.065  35.285  48.348  1.00 57.25           H
ATOM   3625  N   LYS H 240      30.064  41.880  51.432  1.00 16.68           N
ATOM   3626  CA  LYS H 240      29.875  42.680  52.639  1.00 18.08           C
ATOM   3627  C   LYS H 240      28.579  42.349  53.350  1.00 18.87           C
ATOM   3628  O   LYS H 240      28.589  42.180  54.564  1.00 16.06           O
ATOM   3629  CB  LYS H 240      29.954  44.169  52.293  1.00 16.91           C
ATOM   3630  CG  LYS H 240      29.793  45.053  53.543  1.00 25.55           C
ATOM   3631  CD  LYS H 240      29.944  46.532  53.185  1.00 30.79           C
ATOM   3632  CE  LYS H 240      29.854  47.393  54.445  1.00 37.20           C
ATOM   3633  NZ  LYS H 240      30.007  48.817  54.087  1.00 52.37           N1+
ATOM   3634  H   LYS H 240      30.090  42.353  50.537  1.00 20.05           H
ATOM   3635  HA  LYS H 240      30.678  42.444  53.333  1.00 21.73           H
ATOM   3636  HB2 LYS H 240      30.922  44.372  51.831  1.00 20.33           H
ATOM   3637  HB3 LYS H 240      29.177  44.407  51.574  1.00 20.33           H
ATOM   3638  HG2 LYS H 240      28.807  44.905  53.984  1.00 30.69           H
ATOM   3639  HG3 LYS H 240      30.556  44.784  54.276  1.00 30.69           H
ATOM   3640  HD2 LYS H 240      30.908  46.695  52.702  1.00 36.98           H
ATOM   3641  HD3 LYS H 240      29.149  46.825  52.500  1.00 36.98           H
ATOM   3642  HE2 LYS H 240      28.890  47.234  54.931  1.00 44.67           H
ATOM   3643  HE3 LYS H 240      30.650  47.102  55.134  1.00 44.67           H
ATOM   3644  HZ1 LYS H 240      29.897  49.389  54.912  1.00 62.88           H
ATOM   3645  HZ2 LYS H 240      30.917  48.970  53.677  1.00 62.88           H
ATOM   3646  HZ3 LYS H 240      29.297  49.069  53.407  1.00 62.88           H
ATOM   3647  N   LEU H 241      27.470  42.225  52.613  1.00 15.79           N
ATOM   3648  CA  LEU H 241      26.185  41.878  53.209  1.00 14.50           C
ATOM   3649  C   LEU H 241      26.207  40.504  53.847  1.00 13.77           C
ATOM   3650  O   LEU H 241      25.649  40.323  54.925  1.00 17.60           O
ATOM   3651  CB  LEU H 241      25.079  41.994  52.156  1.00 15.90           C
ATOM   3652  CG  LEU H 241      24.770  43.454  51.801  1.00 16.21           C
ATOM   3653  CD1 LEU H 241      23.976  43.475  50.492  1.00 20.38           C
ATOM   3654  CD2 LEU H 241      24.008  44.162  52.925  1.00 16.24           C
ATOM   3655  H   LEU H 241      27.519  42.357  51.612  1.00 18.99           H
ATOM   3656  HA  LEU H 241      25.983  42.586  54.008  1.00 17.44           H
ATOM   3657  HB2 LEU H 241      25.415  41.474  51.259  1.00 19.11           H
ATOM   3658  HB3 LEU H 241      24.173  41.500  52.510  1.00 19.11           H
ATOM   3659  HG  LEU H 241      25.706  43.983  51.644  1.00 19.48           H
ATOM   3660 HD11 LEU H 241      23.637  44.491  50.285  1.00 24.49           H
ATOM   3661 HD12 LEU H 241      24.616  43.149  49.670  1.00 24.49           H
ATOM   3662 HD13 LEU H 241      23.120  42.801  50.556  1.00 24.49           H
ATOM   3663 HD21 LEU H 241      23.787  45.187  52.627  1.00 19.53           H
ATOM   3664 HD22 LEU H 241      23.082  43.647  53.151  1.00 19.53           H
ATOM   3665 HD23 LEU H 241      24.613  44.210  53.827  1.00 19.53           H
ATOM   3666  N   MET H 242      26.847  39.523  53.219  1.00 15.53           N
ATOM   3667  CA  MET H 242      26.903  38.178  53.787  1.00 13.88           C
ATOM   3668  C   MET H 242      27.656  38.117  55.112  1.00 14.81           C
ATOM   3669  O   MET H 242      27.420  37.182  55.861  1.00 19.52           O
ATOM   3670  CB  MET H 242      27.459  37.190  52.765  1.00 17.61           C
ATOM   3671  CG  MET H 242      26.481  37.012  51.608  1.00 13.59           C
ATOM   3672  SD  MET H 242      26.891  35.634  50.522  1.00 17.04           S
ATOM   3673  CE  MET H 242      28.219  36.376  49.593  1.00 14.37           C
ATOM   3674  H   MET H 242      27.282  39.696  52.322  1.00 18.67           H
ATOM   3675  HA  MET H 242      25.886  37.867  54.006  1.00 16.69           H
ATOM   3676  HB2 MET H 242      28.420  37.542  52.392  1.00 21.17           H
ATOM   3677  HB3 MET H 242      27.602  36.224  53.249  1.00 21.17           H
ATOM   3678  HG2 MET H 242      25.488  36.839  52.013  1.00 16.34           H
ATOM   3679  HG3 MET H 242      26.437  37.924  51.022  1.00 16.34           H
ATOM   3680  HE1 MET H 242      28.559  35.679  48.829  1.00 17.28           H
ATOM   3681  HE2 MET H 242      27.860  37.287  49.118  1.00 17.28           H
ATOM   3682  HE3 MET H 242      29.045  36.607  50.265  1.00 17.28           H
ATOM   3683  N   ARG H 243      28.542  39.086  55.395  1.00 16.30           N
ATOM   3684  CA  ARG H 243      29.281  39.224  56.659  1.00 18.63           C
ATOM   3685  C   ARG H 243      28.492  39.946  57.750  1.00 23.23           C
ATOM   3686  O   ARG H 243      28.951  39.988  58.891  1.00 24.60           O
ATOM   3687  CB  ARG H 243      30.612  39.942  56.412  1.00 22.22           C
ATOM   3688  CG  ARG H 243      31.583  39.098  55.585  1.00 22.63           C
ATOM   3689  CD  ARG H 243      33.012  39.653  55.566  1.00 37.21           C
ATOM   3690  NE  ARG H 243      33.086  41.019  55.010  1.00 39.47           N
ATOM   3691  CZ  ARG H 243      33.383  41.374  53.747  1.00 34.25           C
ATOM   3692  NH1 ARG H 243      33.750  40.497  52.809  1.00 39.90           N
ATOM   3693  NH2 ARG H 243      33.308  42.658  53.416  1.00 38.06           N1+
ATOM   3694  H   ARG H 243      28.685  39.809  54.705  1.00 19.60           H
ATOM   3695  HA  ARG H 243      29.504  38.232  57.049  1.00 22.39           H
ATOM   3696  HB2 ARG H 243      30.425  40.887  55.906  1.00 26.70           H
ATOM   3697  HB3 ARG H 243      31.084  40.160  57.370  1.00 26.70           H
ATOM   3698  HG2 ARG H 243      31.619  38.089  55.991  1.00 27.19           H
ATOM   3699  HG3 ARG H 243      31.215  39.052  54.571  1.00 27.19           H
ATOM   3700  HD2 ARG H 243      33.415  39.660  56.581  1.00 44.69           H
ATOM   3701  HD3 ARG H 243      33.624  38.978  54.964  1.00 44.69           H
ATOM   3702  HE  ARG H 243      32.793  41.758  55.633  1.00 47.40           H
ATOM   3703 HH11 ARG H 243      33.804  39.513  53.033  1.00 47.92           H
ATOM   3704 HH12 ARG H 243      33.957  40.817  51.875  1.00 47.92           H
ATOM   3705 HH21 ARG H 243      33.036  43.339  54.109  1.00 45.70           H
ATOM   3706 HH22 ARG H 243      33.510  42.943  52.467  1.00 45.70           H
ATOM   3707  N   SER H 244      27.338  40.533  57.414  1.00 19.65           N
ATOM   3708  CA  SER H 244      26.539  41.329  58.349  1.00 24.41           C
ATOM   3709  C   SER H 244      25.547  40.483  59.137  1.00 22.64           C
ATOM   3710  O   SER H 244      25.058  39.461  58.659  1.00 19.03           O
ATOM   3711  CB  SER H 244      25.791  42.432  57.600  1.00 26.92           C
ATOM   3712  OG  SER H 244      24.673  41.911  56.898  1.00 31.35           O
ATOM   3713  H   SER H 244      26.991  40.421  56.473  1.00 23.62           H
ATOM   3714  HA  SER H 244      27.215  41.830  59.045  1.00 29.32           H
ATOM   3715  HB2 SER H 244      25.436  43.167  58.322  1.00 32.34           H
ATOM   3716  HB3 SER H 244      26.471  42.926  56.906  1.00 32.34           H
ATOM   3717  HG  SER H 244      24.993  41.303  56.224  1.00 37.66           H
ATOM   3718  N   GLU H 245      25.177  40.965  60.320  1.00 18.40           N
ATOM   3719  CA  GLU H 245      24.118  40.361  61.094  1.00 18.53           C
ATOM   3720  C   GLU H 245      22.754  40.654  60.463  1.00 23.28           C
ATOM   3721  O   GLU H 245      22.556  41.749  59.931  1.00 27.40           O
ATOM   3722  CB  GLU H 245      24.163  40.888  62.533  1.00 20.95           C
ATOM   3723  CG  GLU H 245      25.427  40.434  63.267  1.00 15.28           C
ATOM   3724  CD  GLU H 245      25.443  38.935  63.590  1.00 19.45           C
ATOM   3725  OE1 GLU H 245      24.368  38.303  63.520  1.00 18.72           O
ATOM   3726  OE2 GLU H 245      26.543  38.430  63.885  1.00 22.25           O1-
ATOM   3727  H   GLU H 245      25.619  41.800  60.688  1.00 22.12           H
ATOM   3728  HA  GLU H 245      24.299  39.290  61.121  1.00 22.27           H
ATOM   3729  HB2 GLU H 245      24.140  41.980  62.511  1.00 25.18           H
ATOM   3730  HB3 GLU H 245      23.274  40.551  63.069  1.00 25.18           H
ATOM   3731  HG2 GLU H 245      26.340  40.708  62.742  1.00 18.37           H
ATOM   3732  HG3 GLU H 245      25.482  40.976  64.211  1.00 18.37           H
ATOM   3733  N   PRO H 246      21.794  39.717  60.522  1.00 20.02           N
ATOM   3734  CA  PRO H 246      20.426  39.961  60.094  1.00 25.13           C
ATOM   3735  C   PRO H 246      19.835  41.181  60.796  1.00 25.84           C
ATOM   3736  O   PRO H 246      20.119  41.404  61.976  1.00 22.05           O
ATOM   3737  CB  PRO H 246      19.641  38.720  60.551  1.00 21.96           C
ATOM   3738  CG  PRO H 246      20.689  37.637  60.661  1.00 26.39           C
ATOM   3739  CD  PRO H 246      21.937  38.382  61.087  1.00 23.10           C
ATOM   3740  HA  PRO H 246      20.365  40.013  59.007  1.00 30.19           H
ATOM   3741  HB2 PRO H 246      19.263  38.896  61.560  1.00 26.39           H
ATOM   3742  HB3 PRO H 246      18.815  38.446  59.894  1.00 26.39           H
ATOM   3743  HG2 PRO H 246      20.424  36.891  61.412  1.00 31.70           H
ATOM   3744  HG3 PRO H 246      20.801  37.179  59.691  1.00 31.70           H
ATOM   3745  HD2 PRO H 246      21.966  38.446  62.175  1.00 27.76           H
ATOM   3746  HD3 PRO H 246      22.799  37.850  60.685  1.00 27.76           H
ATOM   3747  N   ARG H 247      18.958  41.906  60.087  1.00 30.00           N
ATOM   3748  CA  ARG H 247      18.187  43.017  60.636  1.00 30.01           C
ATOM   3749  C   ARG H 247      16.720  42.622  60.681  1.00 31.15           C
ATOM   3750  O   ARG H 247      16.276  41.864  59.822  1.00 31.27           O
ATOM   3751  CB  ARG H 247      18.424  44.295  59.809  1.00 30.91           C
ATOM   3752  CG  ARG H 247      19.840  44.816  60.074  1.00 34.62           C
ATOM   3753  CD  ARG H 247      20.121  46.178  59.429  1.00 37.27           C
ATOM   3754  NE  ARG H 247      20.620  47.158  60.417  1.00 56.11           N
ATOM   3755  CZ  ARG H 247      19.873  48.002  61.155  1.00 47.55           C
ATOM   3756  NH1 ARG H 247      20.449  48.829  62.023  1.00 50.03           N
ATOM   3757  NH2 ARG H 247      18.547  48.062  61.056  1.00 52.45           N1+
ATOM   3758  H   ARG H 247      18.764  41.631  59.132  1.00 36.04           H
ATOM   3759  HA  ARG H 247      18.512  43.212  61.656  1.00 36.05           H
ATOM   3760  HB2 ARG H 247      18.282  44.092  58.745  1.00 37.13           H
ATOM   3761  HB3 ARG H 247      17.709  45.058  60.118  1.00 37.13           H
ATOM   3762  HG2 ARG H 247      19.984  44.895  61.153  1.00 41.59           H
ATOM   3763  HG3 ARG H 247      20.565  44.097  59.697  1.00 41.59           H
ATOM   3764  HD2 ARG H 247      20.886  46.045  58.663  1.00 44.76           H
ATOM   3765  HD3 ARG H 247      19.221  46.556  58.943  1.00 44.76           H
ATOM   3766  HE  ARG H 247      21.619  47.144  60.576  1.00 67.37           H
ATOM   3767 HH11 ARG H 247      21.453  48.820  62.133  1.00 60.07           H
ATOM   3768 HH12 ARG H 247      19.883  49.461  62.567  1.00 60.07           H
ATOM   3769 HH21 ARG H 247      18.062  47.464  60.400  1.00 62.98           H
ATOM   3770 HH22 ARG H 247      18.027  48.714  61.621  1.00 62.98           H
ATOM   3771  N   PRO H 248      15.936  43.142  61.646  1.00 32.71           N
ATOM   3772  CA  PRO H 248      14.500  42.892  61.687  1.00 30.48           C
ATOM   3773  C   PRO H 248      13.829  43.524  60.472  1.00 29.32           C
ATOM   3774  O   PRO H 248      14.314  44.513  59.923  1.00 33.94           O
ATOM   3775  CB  PRO H 248      14.019  43.558  62.984  1.00 35.02           C
ATOM   3776  CG  PRO H 248      15.078  44.627  63.268  1.00 40.17           C
ATOM   3777  CD  PRO H 248      16.361  43.973  62.770  1.00 41.27           C
ATOM   3778  HA  PRO H 248      14.279  41.829  61.778  1.00 36.61           H
ATOM   3779  HB2 PRO H 248      13.006  43.962  62.941  1.00 42.06           H
ATOM   3780  HB3 PRO H 248      14.085  42.800  63.767  1.00 42.06           H
ATOM   3781  HG2 PRO H 248      14.849  45.543  62.720  1.00 48.24           H
ATOM   3782  HG3 PRO H 248      15.163  44.828  64.336  1.00 48.24           H
ATOM   3783  HD2 PRO H 248      17.046  44.764  62.463  1.00 49.56           H
ATOM   3784  HD3 PRO H 248      16.783  43.342  63.554  1.00 49.56           H
ATOM   3785  N   GLY H 249      12.718  42.921  60.058  1.00 31.53           N
ATOM   3786  CA  GLY H 249      12.001  43.287  58.843  1.00 27.35           C
ATOM   3787  C   GLY H 249      12.671  42.664  57.622  1.00 29.64           C
ATOM   3788  O   GLY H 249      13.887  42.755  57.454  1.00 30.34           O
ATOM   3789  H   GLY H 249      12.401  42.104  60.560  1.00 37.88           H
ATOM   3790  HA2 GLY H 249      10.982  42.916  58.929  1.00 32.86           H
ATOM   3791  HA3 GLY H 249      11.991  44.370  58.718  1.00 32.86           H
ATOM   3792  N   VAL H 250      11.866  42.019  56.771  1.00 25.85           N
ATOM   3793  CA  VAL H 250      12.386  41.200  55.689  1.00 27.48           C
ATOM   3794  C   VAL H 250      13.125  42.069  54.682  1.00 27.22           C
ATOM   3795  O   VAL H 250      14.314  41.848  54.460  1.00 22.86           O
ATOM   3796  CB  VAL H 250      11.288  40.326  55.060  1.00 30.54           C
ATOM   3797  CG1 VAL H 250      11.887  39.576  53.854  1.00 28.49           C
ATOM   3798  CG2 VAL H 250      10.774  39.306  56.081  1.00 26.35           C
ATOM   3799  H   VAL H 250      10.873  41.989  56.944  1.00 31.06           H
ATOM   3800  HA  VAL H 250      13.121  40.518  56.123  1.00 33.01           H
ATOM   3801  HB  VAL H 250      10.465  40.964  54.734  1.00 36.68           H
ATOM   3802 HG11 VAL H 250      11.166  38.881  53.432  1.00 34.22           H
ATOM   3803 HG12 VAL H 250      12.174  40.279  53.071  1.00 34.22           H
ATOM   3804 HG13 VAL H 250      12.766  39.011  54.164  1.00 34.22           H
ATOM   3805 HG21 VAL H 250      10.044  38.641  55.624  1.00 31.65           H
ATOM   3806 HG22 VAL H 250      11.602  38.703  56.457  1.00 31.65           H
ATOM   3807 HG23 VAL H 250      10.299  39.819  56.916  1.00 31.65           H
ATOM   3808  N   LEU H 251      12.456  43.073  54.105  1.00 19.18           N
ATOM   3809  CA  LEU H 251      13.053  43.894  53.064  1.00 19.24           C
ATOM   3810  C   LEU H 251      14.084  44.846  53.665  1.00 26.20           C
ATOM   3811  O   LEU H 251      13.789  45.576  54.607  1.00 20.60           O
ATOM   3812  CB  LEU H 251      11.948  44.614  52.279  1.00 24.32           C
ATOM   3813  CG  LEU H 251      12.460  45.459  51.100  1.00 26.52           C
ATOM   3814  CD1 LEU H 251      13.158  44.591  50.048  1.00 25.07           C
ATOM   3815  CD2 LEU H 251      11.296  46.165  50.399  1.00 51.18           C
ATOM   3816  H   LEU H 251      11.486  43.217  54.337  1.00 23.05           H
ATOM   3817  HA  LEU H 251      13.551  43.224  52.367  1.00 23.13           H
ATOM   3818  HB2 LEU H 251      11.248  43.869  51.904  1.00 29.22           H
ATOM   3819  HB3 LEU H 251      11.414  45.271  52.965  1.00 29.22           H
ATOM   3820  HG  LEU H 251      13.161  46.216  51.455  1.00 31.85           H
ATOM   3821 HD11 LEU H 251      13.394  45.208  49.183  1.00 30.12           H
ATOM   3822 HD12 LEU H 251      14.095  44.206  50.439  1.00 30.12           H
ATOM   3823 HD13 LEU H 251      12.519  43.763  49.741  1.00 30.12           H
ATOM   3824 HD21 LEU H 251      11.689  46.901  49.695  1.00 61.45           H
ATOM   3825 HD22 LEU H 251      10.698  45.446  49.840  1.00 61.45           H
ATOM   3826 HD23 LEU H 251      10.667  46.677  51.128  1.00 61.45           H
ATOM   3827  N   LEU H 252      15.295  44.826  53.112  1.00 17.97           N
ATOM   3828  CA  LEU H 252      16.374  45.749  53.452  1.00 19.25           C
ATOM   3829  C   LEU H 252      16.853  46.393  52.165  1.00 22.10           C
ATOM   3830  O   LEU H 252      17.219  45.696  51.221  1.00 17.40           O
ATOM   3831  CB  LEU H 252      17.497  44.959  54.138  1.00 18.56           C
ATOM   3832  CG  LEU H 252      18.703  45.783  54.614  1.00 20.34           C
ATOM   3833  CD1 LEU H 252      18.302  46.768  55.726  1.00 25.10           C
ATOM   3834  CD2 LEU H 252      19.773  44.830  55.161  1.00 23.07           C
ATOM   3835  H   LEU H 252      15.471  44.175  52.360  1.00 21.61           H
ATOM   3836  HA  LEU H 252      16.005  46.525  54.124  1.00 23.14           H
ATOM   3837  HB2 LEU H 252      17.078  44.426  54.993  1.00 22.31           H
ATOM   3838  HB3 LEU H 252      17.858  44.217  53.427  1.00 22.31           H
ATOM   3839  HG  LEU H 252      19.128  46.341  53.779  1.00 24.45           H
ATOM   3840 HD11 LEU H 252      19.178  47.338  56.043  1.00 30.15           H
ATOM   3841 HD12 LEU H 252      17.555  47.473  55.363  1.00 30.15           H
ATOM   3842 HD13 LEU H 252      17.902  46.221  56.581  1.00 30.15           H
ATOM   3843 HD21 LEU H 252      20.653  45.398  55.463  1.00 27.72           H
ATOM   3844 HD22 LEU H 252      19.389  44.280  56.021  1.00 27.72           H
ATOM   3845 HD23 LEU H 252      20.075  44.122  54.389  1.00 27.72           H
ATOM   3846  N   ARG H 253      16.873  47.725  52.120  1.00 15.12           N
ATOM   3847  CA  ARG H 253      17.550  48.442  51.070  1.00 13.32           C
ATOM   3848  C   ARG H 253      18.930  48.756  51.595  1.00 20.07           C
ATOM   3849  O   ARG H 253      19.042  49.342  52.668  1.00 16.03           O
ATOM   3850  CB  ARG H 253      16.797  49.693  50.656  1.00 15.35           C
ATOM   3851  CG  ARG H 253      15.473  49.347  49.967  1.00 17.45           C
ATOM   3852  CD  ARG H 253      14.648  50.595  49.625  1.00 18.02           C
ATOM   3853  NE  ARG H 253      15.333  51.443  48.642  1.00 19.57           N
ATOM   3854  CZ  ARG H 253      15.815  52.677  48.821  1.00 22.17           C
ATOM   3855  NH1 ARG H 253      15.748  53.310  49.991  1.00 18.95           N
ATOM   3856  NH2 ARG H 253      16.390  53.295  47.800  1.00 18.31           N1+
ATOM   3857  H   ARG H 253      16.576  48.249  52.929  1.00 18.18           H
ATOM   3858  HA  ARG H 253      17.636  47.813  50.189  1.00 16.02           H
ATOM   3859  HB2 ARG H 253      16.613  50.323  51.526  1.00 18.45           H
ATOM   3860  HB3 ARG H 253      17.425  50.239  49.952  1.00 18.45           H
ATOM   3861  HG2 ARG H 253      15.684  48.794  49.051  1.00 20.97           H
ATOM   3862  HG3 ARG H 253      14.870  48.726  50.630  1.00 20.97           H
ATOM   3863  HD2 ARG H 253      13.703  50.269  49.191  1.00 21.66           H
ATOM   3864  HD3 ARG H 253      14.426  51.147  50.537  1.00 21.66           H
ATOM   3865  HE  ARG H 253      15.432  51.043  47.719  1.00 23.52           H
ATOM   3866 HH11 ARG H 253      15.311  52.859  50.779  1.00 22.78           H
ATOM   3867 HH12 ARG H 253      16.130  54.237  50.079  1.00 22.78           H
ATOM   3868 HH21 ARG H 253      16.452  52.839  46.897  1.00 22.01           H
ATOM   3869 HH22 ARG H 253      16.763  54.223  47.907  1.00 22.01           H
ATOM   3870  N   ALA H 254      19.967  48.331  50.871  1.00 16.99           N
ATOM   3871  CA  ALA H 254      21.347  48.484  51.303  1.00 14.55           C
ATOM   3872  C   ALA H 254      22.049  49.407  50.325  1.00 18.22           C
ATOM   3873  O   ALA H 254      21.826  49.283  49.121  1.00 18.69           O
ATOM   3874  CB  ALA H 254      22.021  47.111  51.341  1.00 19.05           C
ATOM   3875  H   ALA H 254      19.798  47.842  50.004  1.00 20.43           H
ATOM   3876  HA  ALA H 254      21.381  48.885  52.311  1.00 17.50           H
ATOM   3877  HB1 ALA H 254      23.054  47.227  51.667  1.00 22.90           H
ATOM   3878  HB2 ALA H 254      21.500  46.464  52.046  1.00 22.90           H
ATOM   3879  HB3 ALA H 254      22.006  46.653  50.353  1.00 22.90           H
ATOM   3880  N   PRO H 255      22.917  50.318  50.794  1.00 19.12           N
ATOM   3881  CA  PRO H 255      23.617  51.228  49.910  1.00 18.26           C
ATOM   3882  C   PRO H 255      24.415  50.497  48.836  1.00 19.45           C
ATOM   3883  O   PRO H 255      25.101  49.523  49.115  1.00 18.80           O
ATOM   3884  CB  PRO H 255      24.593  51.976  50.829  1.00 19.69           C
ATOM   3885  CG  PRO H 255      23.877  51.971  52.170  1.00 26.67           C
ATOM   3886  CD  PRO H 255      23.250  50.579  52.188  1.00 21.56           C
ATOM   3887  HA  PRO H 255      22.923  51.957  49.493  1.00 21.95           H
ATOM   3888  HB2 PRO H 255      25.501  51.381  50.936  1.00 23.67           H
ATOM   3889  HB3 PRO H 255      24.844  52.978  50.482  1.00 23.67           H
ATOM   3890  HG2 PRO H 255      24.584  52.065  52.994  1.00 32.04           H
ATOM   3891  HG3 PRO H 255      23.127  52.763  52.210  1.00 32.04           H
ATOM   3892  HD2 PRO H 255      23.977  49.848  52.544  1.00 25.91           H
ATOM   3893  HD3 PRO H 255      22.369  50.625  52.827  1.00 25.91           H
ATOM   3894  N   PHE H 256      24.343  51.020  47.623  1.00 15.78           N
ATOM   3895  CA  PHE H 256      25.144  50.615  46.504  1.00 18.85           C
ATOM   3896  C   PHE H 256      25.773  51.898  45.932  1.00 22.40           C
ATOM   3897  O   PHE H 256      25.040  52.842  45.633  1.00 23.16           O
ATOM   3898  CB  PHE H 256      24.293  49.903  45.451  1.00 16.33           C
ATOM   3899  CG  PHE H 256      25.187  49.382  44.339  1.00 19.50           C
ATOM   3900  CD1 PHE H 256      25.910  48.193  44.530  1.00 20.33           C
ATOM   3901  CD2 PHE H 256      25.423  50.151  43.185  1.00 22.51           C
ATOM   3902  CE1 PHE H 256      26.857  47.775  43.586  1.00 15.38           C
ATOM   3903  CE2 PHE H 256      26.384  49.742  42.247  1.00 21.20           C
ATOM   3904  CZ  PHE H 256      27.099  48.550  42.451  1.00 18.22           C
ATOM   3905  H   PHE H 256      23.716  51.798  47.472  1.00 18.97           H
ATOM   3906  HA  PHE H 256      25.895  49.905  46.841  1.00 22.65           H
ATOM   3907  HB2 PHE H 256      23.794  49.061  45.933  1.00 19.63           H
ATOM   3908  HB3 PHE H 256      23.540  50.579  45.047  1.00 19.63           H
ATOM   3909  HD1 PHE H 256      25.754  47.606  45.415  1.00 24.43           H
ATOM   3910  HD2 PHE H 256      24.898  51.082  43.037  1.00 27.04           H
ATOM   3911  HE1 PHE H 256      27.405  46.857  43.737  1.00 18.49           H
ATOM   3912  HE2 PHE H 256      26.587  50.345  41.373  1.00 25.47           H
ATOM   3913  HZ  PHE H 256      27.842  48.232  41.734  1.00 21.90           H
ATOM   3914  N   PRO H 257      27.093  51.946  45.750  1.00 26.01           N
ATOM   3915  CA  PRO H 257      28.052  50.869  46.008  1.00 22.24           C
ATOM   3916  C   PRO H 257      28.227  50.447  47.493  1.00 22.20           C
ATOM   3917  O   PRO H 257      28.729  49.312  47.664  1.00 29.42           O
ATOM   3918  CB  PRO H 257      29.372  51.383  45.428  1.00 27.38           C
ATOM   3919  CG  PRO H 257      28.951  52.444  44.414  1.00 29.32           C
ATOM   3920  CD  PRO H 257      27.737  53.058  45.079  1.00 23.64           C
ATOM   3921  HA  PRO H 257      27.764  50.000  45.418  1.00 26.72           H
ATOM   3922  HB2 PRO H 257      30.002  50.605  44.995  1.00 32.89           H
ATOM   3923  HB3 PRO H 257      29.903  51.891  46.234  1.00 32.89           H
ATOM   3924  HG2 PRO H 257      28.700  51.981  43.459  1.00 35.22           H
ATOM   3925  HG3 PRO H 257      29.723  53.203  44.289  1.00 35.22           H
ATOM   3926  HD2 PRO H 257      28.045  53.794  45.822  1.00 28.41           H
ATOM   3927  HD3 PRO H 257      27.097  53.504  44.319  1.00 28.41           H
ATOM   3928  HC  PRO H 257      27.842  51.189  48.420  1.00 26.67           H
TER
ATOM   3929  N   ILE L  90      50.893  37.846  35.629  1.00 51.25           N
ATOM   3930  CA  ILE L  90      49.916  38.613  34.818  1.00 47.27           C
ATOM   3931  C   ILE L  90      48.544  37.917  34.850  1.00 35.49           C
ATOM   3932  O   ILE L  90      48.199  37.116  33.974  1.00 32.26           O
ATOM   3933  CB  ILE L  90      50.421  38.914  33.376  1.00 64.80           C
ATOM   3934  CG1 ILE L  90      51.208  37.745  32.707  1.00 67.57           C
ATOM   3935  CG2 ILE L  90      51.190  40.245  33.427  1.00 64.77           C
ATOM   3936  CD1 ILE L  90      51.703  37.989  31.267  1.00 45.93           C
ATOM   3937  H1  ILE L  90      50.549  37.802  36.582  1.00 61.54           H
ATOM   3938  H2  ILE L  90      51.774  38.340  35.644  1.00 61.54           H
ATOM   3939  HA  ILE L  90      49.782  39.571  35.326  1.00 56.76           H
ATOM   3940  HB  ILE L  90      49.543  39.099  32.752  1.00 77.80           H
ATOM   3941 HG12 ILE L  90      50.574  36.857  32.698  1.00 81.12           H
ATOM   3942 HG13 ILE L  90      52.087  37.516  33.310  1.00 81.12           H
ATOM   3943 HG21 ILE L  90      50.552  41.022  33.850  1.00 77.76           H
ATOM   3944 HG22 ILE L  90      52.083  40.137  34.045  1.00 77.76           H
ATOM   3945 HG23 ILE L  90      51.479  40.548  32.421  1.00 77.76           H
ATOM   3946 HD11 ILE L  90      50.885  38.311  30.631  1.00 55.15           H
ATOM   3947 HD12 ILE L  90      52.491  38.743  31.257  1.00 55.15           H
ATOM   3948 HD13 ILE L  90      52.108  37.060  30.865  1.00 55.15           H
ATOM   3949  N   CYS L  91      47.768  38.241  35.887  1.00 30.29           N
ATOM   3950  CA  CYS L  91      46.433  37.673  36.099  1.00 29.13           C
ATOM   3951  C   CYS L  91      45.501  37.941  34.911  1.00 32.22           C
ATOM   3952  O   CYS L  91      44.612  37.139  34.617  1.00 32.57           O
ATOM   3953  CB  CYS L  91      45.828  38.211  37.411  1.00 22.40           C
ATOM   3954  SG  CYS L  91      46.799  37.661  38.833  1.00 25.90           S
ATOM   3955  H   CYS L  91      48.115  38.896  36.580  1.00 36.39           H
ATOM   3956  HA  CYS L  91      46.538  36.593  36.193  1.00 34.99           H
ATOM   3957  HB2 CYS L  91      45.812  39.301  37.392  1.00 26.91           H
ATOM   3958  HB3 CYS L  91      44.808  37.845  37.517  1.00 26.91           H
ATOM   3959  N   VAL L  92      45.689  39.069  34.218  1.00 34.07           N
ATOM   3960  CA  VAL L  92      44.839  39.418  33.085  1.00 36.63           C
ATOM   3961  C   VAL L  92      45.018  38.446  31.899  1.00 40.46           C
ATOM   3962  O   VAL L  92      44.069  38.263  31.137  1.00 37.40           O
ATOM   3963  CB  VAL L  92      45.035  40.908  32.738  1.00 34.88           C
ATOM   3964  CG1 VAL L  92      46.405  41.162  32.093  1.00 43.66           C
ATOM   3965  CG2 VAL L  92      43.912  41.390  31.811  1.00 48.01           C
ATOM   3966  H   VAL L  92      46.410  39.718  34.499  1.00 40.92           H
ATOM   3967  HA  VAL L  92      43.807  39.311  33.423  1.00 43.99           H
ATOM   3968  HB  VAL L  92      44.974  41.497  33.655  1.00 41.89           H
ATOM   3969 HG11 VAL L  92      46.533  42.230  31.920  1.00 52.42           H
ATOM   3970 HG12 VAL L  92      47.205  40.819  32.751  1.00 52.42           H
ATOM   3971 HG13 VAL L  92      46.480  40.643  31.137  1.00 52.42           H
ATOM   3972 HG21 VAL L  92      44.020  42.460  31.632  1.00 57.64           H
ATOM   3973 HG22 VAL L  92      43.952  40.871  30.853  1.00 57.64           H
ATOM   3974 HG23 VAL L  92      42.942  41.205  32.273  1.00 57.64           H
ATOM   3975  N   ASN L  93      46.201  37.817  31.741  1.00 36.26           N
ATOM   3976  CA  ASN L  93      46.487  36.892  30.640  1.00 37.96           C
ATOM   3977  C   ASN L  93      46.413  35.439  31.088  1.00 31.60           C
ATOM   3978  O   ASN L  93      47.173  35.037  31.966  1.00 27.31           O
ATOM   3979  CB  ASN L  93      47.876  37.190  30.041  1.00 45.29           C
ATOM   3980  CG  ASN L  93      47.954  38.595  29.447  1.00 53.27           C
ATOM   3981  OD1 ASN L  93      48.789  39.403  29.851  1.00 54.58           O
ATOM   3982  ND2 ASN L  93      47.044  38.915  28.525  1.00 46.07           N
ATOM   3983  H   ASN L  93      46.927  37.959  32.431  1.00 43.55           H
ATOM   3984  HA  ASN L  93      45.747  37.033  29.851  1.00 45.58           H
ATOM   3985  HB2 ASN L  93      48.636  37.082  30.817  1.00 54.39           H
ATOM   3986  HB3 ASN L  93      48.088  36.466  29.252  1.00 54.39           H
ATOM   3987 HD21 ASN L  93      47.040  39.845  28.138  1.00 55.32           H
ATOM   3988 HD22 ASN L  93      46.351  38.239  28.239  1.00 55.32           H
ATOM   3989  N   GLU L  94      45.528  34.660  30.453  1.00 29.29           N
ATOM   3990  CA  GLU L  94      45.352  33.233  30.715  1.00 32.88           C
ATOM   3991  C   GLU L  94      45.127  32.957  32.220  1.00 27.92           C
ATOM   3992  O   GLU L  94      45.537  31.922  32.747  1.00 24.99           O
ATOM   3993  CB  GLU L  94      46.541  32.424  30.161  1.00 40.57           C
ATOM   3994  CG  GLU L  94      46.874  32.718  28.691  1.00 49.60           C
ATOM   3995  CD  GLU L  94      45.716  32.344  27.769  1.00 63.86           C
ATOM   3996  OE1 GLU L  94      45.188  31.218  27.927  1.00 68.90           O
ATOM   3997  OE2 GLU L  94      45.365  33.208  26.934  1.00 76.48           O1-
ATOM   3998  H   GLU L  94      44.934  35.066  29.745  1.00 35.18           H
ATOM   3999  HA  GLU L  94      44.457  32.913  30.185  1.00 39.49           H
ATOM   4000  HB2 GLU L  94      47.427  32.637  30.759  1.00 48.72           H
ATOM   4001  HB3 GLU L  94      46.324  31.360  30.266  1.00 48.72           H
ATOM   4002  HG2 GLU L  94      47.176  33.757  28.547  1.00 59.55           H
ATOM   4003  HG3 GLU L  94      47.717  32.072  28.438  1.00 59.55           H
ATOM   4004  N   ASN L  95      44.477  33.907  32.910  1.00 26.35           N
ATOM   4005  CA  ASN L  95      44.143  33.851  34.331  1.00 24.52           C
ATOM   4006  C   ASN L  95      45.384  33.737  35.233  1.00 25.05           C
ATOM   4007  O   ASN L  95      45.300  33.196  36.329  1.00 20.21           O
ATOM   4008  CB  ASN L  95      43.135  32.712  34.567  1.00 23.51           C
ATOM   4009  CG  ASN L  95      42.348  32.947  35.850  1.00 23.79           C
ATOM   4010  OD1 ASN L  95      41.870  34.046  36.104  1.00 21.72           O
ATOM   4011  ND2 ASN L  95      42.136  31.902  36.630  1.00 20.65           N
ATOM   4012  H   ASN L  95      44.162  34.727  32.409  1.00 31.65           H
ATOM   4013  HA  ASN L  95      43.658  34.794  34.575  1.00 29.46           H
ATOM   4014  HB2 ASN L  95      42.419  32.753  33.746  1.00 28.24           H
ATOM   4015  HB3 ASN L  95      43.627  31.738  34.586  1.00 28.24           H
ATOM   4016 HD21 ASN L  95      41.578  32.019  37.463  1.00 24.82           H
ATOM   4017 HD22 ASN L  95      42.538  31.004  36.412  1.00 24.82           H
ATOM   4018  N   GLY L  96      46.550  34.216  34.777  1.00 23.97           N
ATOM   4019  CA  GLY L  96      47.830  34.078  35.481  1.00 22.44           C
ATOM   4020  C   GLY L  96      48.316  32.625  35.581  1.00 17.00           C
ATOM   4021  O   GLY L  96      49.228  32.326  36.349  1.00 21.01           O
ATOM   4022  H   GLY L  96      46.562  34.662  33.869  1.00 28.81           H
ATOM   4023  HA2 GLY L  96      48.581  34.670  34.961  1.00 26.96           H
ATOM   4024  HA3 GLY L  96      47.710  34.463  36.492  1.00 26.96           H
ATOM   4025  N   GLY L  97      47.693  31.716  34.835  1.00 20.01           N
ATOM   4026  CA  GLY L  97      47.872  30.284  34.960  1.00 21.89           C
ATOM   4027  C   GLY L  97      47.084  29.664  36.120  1.00 20.99           C
ATOM   4028  O   GLY L  97      47.176  28.455  36.274  1.00 19.75           O
ATOM   4029  H   GLY L  97      46.966  32.035  34.207  1.00 24.05           H
ATOM   4030  HA2 GLY L  97      47.524  29.820  34.038  1.00 26.30           H
ATOM   4031  HA3 GLY L  97      48.930  30.070  35.114  1.00 26.30           H
ATOM   4032  N   CYS L  98      46.295  30.437  36.883  1.00 19.97           N
ATOM   4033  CA  CYS L  98      45.502  29.967  38.028  1.00 19.66           C
ATOM   4034  C   CYS L  98      44.277  29.190  37.559  1.00 17.31           C
ATOM   4035  O   CYS L  98      43.644  29.543  36.571  1.00 19.83           O
ATOM   4036  CB  CYS L  98      45.055  31.165  38.897  1.00 21.45           C
ATOM   4037  SG  CYS L  98      46.493  32.132  39.456  1.00 18.82           S
ATOM   4038  H   CYS L  98      46.228  31.423  36.667  1.00 24.00           H
ATOM   4039  HA  CYS L  98      46.117  29.316  38.651  1.00 23.62           H
ATOM   4040  HB2 CYS L  98      44.390  31.810  38.321  1.00 25.78           H
ATOM   4041  HB3 CYS L  98      44.511  30.802  39.769  1.00 25.78           H
ATOM   4042  N   GLU L  99      43.904  28.148  38.287  1.00 17.09           N
ATOM   4043  CA  GLU L  99      42.644  27.461  38.046  1.00 16.33           C
ATOM   4044  C   GLU L  99      41.459  28.344  38.435  1.00 17.21           C
ATOM   4045  O   GLU L  99      40.470  28.363  37.714  1.00 16.41           O
ATOM   4046  CB  GLU L  99      42.653  26.118  38.758  1.00 14.83           C
ATOM   4047  CG  GLU L  99      41.392  25.288  38.537  1.00 18.59           C
ATOM   4048  CD  GLU L  99      41.428  23.958  39.285  1.00 23.24           C
ATOM   4049  OE1 GLU L  99      42.536  23.424  39.436  1.00 18.22           O
ATOM   4050  OE2 GLU L  99      40.357  23.465  39.708  1.00 25.28           O1-
ATOM   4051  H   GLU L  99      44.444  27.873  39.096  1.00 20.54           H
ATOM   4052  HA  GLU L  99      42.580  27.252  36.980  1.00 19.63           H
ATOM   4053  HB2 GLU L  99      43.511  25.551  38.395  1.00 17.84           H
ATOM   4054  HB3 GLU L  99      42.768  26.292  39.829  1.00 17.84           H
ATOM   4055  HG2 GLU L  99      40.491  25.840  38.795  1.00 22.34           H
ATOM   4056  HG3 GLU L  99      41.339  25.060  37.474  1.00 22.34           H
ATOM   4057  N   GLN L 100      41.562  29.067  39.549  1.00 14.13           N
ATOM   4058  CA  GLN L 100      40.499  29.887  40.117  1.00 14.70           C
ATOM   4059  C   GLN L 100      40.975  31.330  40.186  1.00 15.19           C
ATOM   4060  O   GLN L 100      41.058  31.996  39.162  1.00 19.89           O
ATOM   4061  CB  GLN L 100      40.009  29.321  41.459  1.00 14.52           C
ATOM   4062  CG  GLN L 100      39.409  27.920  41.303  1.00 12.25           C
ATOM   4063  CD  GLN L 100      38.702  27.407  42.552  1.00 13.62           C
ATOM   4064  OE1 GLN L 100      38.755  28.001  43.610  1.00 12.88           O
ATOM   4065  NE2 GLN L 100      38.057  26.259  42.472  1.00 13.92           N
ATOM   4066  H   GLN L 100      42.432  29.026  40.064  1.00 17.00           H
ATOM   4067  HA  GLN L 100      39.643  29.877  39.443  1.00 17.67           H
ATOM   4068  HB2 GLN L 100      40.844  29.257  42.152  1.00 17.46           H
ATOM   4069  HB3 GLN L 100      39.262  29.996  41.879  1.00 17.46           H
ATOM   4070  HG2 GLN L 100      38.723  27.904  40.468  1.00 14.74           H
ATOM   4071  HG3 GLN L 100      40.208  27.223  41.059  1.00 14.74           H
ATOM   4072 HE21 GLN L 100      38.006  25.782  41.588  1.00 16.74           H
ATOM   4073 HE22 GLN L 100      37.606  25.883  43.293  1.00 16.74           H
ATOM   4074  N   TYR L 101      41.277  31.852  41.370  1.00 16.84           N
ATOM   4075  CA  TYR L 101      41.473  33.286  41.560  1.00 15.09           C
ATOM   4076  C   TYR L 101      42.966  33.624  41.508  1.00 18.65           C
ATOM   4077  O   TYR L 101      43.806  32.758  41.734  1.00 18.50           O
ATOM   4078  CB  TYR L 101      40.853  33.665  42.905  1.00 14.89           C
ATOM   4079  CG  TYR L 101      39.394  33.264  43.071  1.00 15.53           C
ATOM   4080  CD1 TYR L 101      38.517  33.350  41.976  1.00 17.32           C
ATOM   4081  CD2 TYR L 101      38.931  32.726  44.289  1.00 17.55           C
ATOM   4082  CE1 TYR L 101      37.190  32.925  42.090  1.00 16.70           C
ATOM   4083  CE2 TYR L 101      37.591  32.300  44.412  1.00 17.75           C
ATOM   4084  CZ  TYR L 101      36.721  32.412  43.305  1.00 16.35           C
ATOM   4085  OH  TYR L 101      35.444  31.954  43.346  1.00 17.25           O
ATOM   4086  H   TYR L 101      41.261  31.263  42.190  1.00 20.24           H
ATOM   4087  HA  TYR L 101      40.957  33.845  40.780  1.00 18.15           H
ATOM   4088  HB2 TYR L 101      41.434  33.200  43.700  1.00 17.91           H
ATOM   4089  HB3 TYR L 101      40.939  34.739  43.028  1.00 17.91           H
ATOM   4090  HD1 TYR L 101      38.860  33.724  41.027  1.00 20.82           H
ATOM   4091  HD2 TYR L 101      39.598  32.643  45.134  1.00 21.10           H
ATOM   4092  HE1 TYR L 101      36.529  32.965  41.239  1.00 20.07           H
ATOM   4093  HE2 TYR L 101      37.232  31.880  45.337  1.00 21.34           H
ATOM   4094  HH  TYR L 101      35.209  31.547  44.189  1.00 20.73           H
ATOM   4095  N   CYS L 102      43.280  34.871  41.162  1.00 20.04           N
ATOM   4096  CA  CYS L 102      44.626  35.328  40.815  1.00 18.14           C
ATOM   4097  C   CYS L 102      44.812  36.729  41.361  1.00 24.66           C
ATOM   4098  O   CYS L 102      43.961  37.572  41.120  1.00 22.35           O
ATOM   4099  CB  CYS L 102      44.785  35.295  39.285  1.00 20.39           C
ATOM   4100  SG  CYS L 102      46.538  35.601  38.831  1.00 24.48           S
ATOM   4101  H   CYS L 102      42.524  35.526  41.015  1.00 24.09           H
ATOM   4102  HA  CYS L 102      45.371  34.669  41.262  1.00 21.80           H
ATOM   4103  HB2 CYS L 102      44.491  34.313  38.912  1.00 24.50           H
ATOM   4104  HB3 CYS L 102      44.146  36.045  38.823  1.00 24.50           H
ATOM   4105  N   SER L 103      45.925  36.977  42.058  1.00 24.17           N
ATOM   4106  CA  SER L 103      46.404  38.309  42.431  1.00 24.63           C
ATOM   4107  C   SER L 103      47.801  38.541  41.886  1.00 30.07           C
ATOM   4108  O   SER L 103      48.671  37.691  42.076  1.00 22.53           O
ATOM   4109  CB  SER L 103      46.488  38.435  43.944  1.00 25.13           C
ATOM   4110  OG  SER L 103      45.186  38.539  44.457  1.00 35.19           O
ATOM   4111  H   SER L 103      46.556  36.208  42.232  1.00 29.03           H
ATOM   4112  HA  SER L 103      45.746  39.087  42.048  1.00 29.59           H
ATOM   4113  HB2 SER L 103      46.978  37.555  44.360  1.00 30.19           H
ATOM   4114  HB3 SER L 103      47.057  39.327  44.208  1.00 30.19           H
ATOM   4115  HG  SER L 103      45.219  38.608  45.294  1.00 42.26           H
ATOM   4116  N   ASP L 104      48.014  39.713  41.282  1.00 33.48           N
ATOM   4117  CA  ASP L 104      49.318  40.273  40.949  1.00 33.18           C
ATOM   4118  C   ASP L 104      49.941  40.989  42.169  1.00 35.04           C
ATOM   4119  O   ASP L 104      49.261  41.704  42.900  1.00 34.18           O
ATOM   4120  CB  ASP L 104      49.181  41.211  39.738  1.00 31.23           C
ATOM   4121  CG  ASP L 104      48.797  40.512  38.424  1.00 35.44           C
ATOM   4122  OD1 ASP L 104      49.500  39.552  38.028  1.00 34.29           O
ATOM   4123  OD2 ASP L 104      47.848  40.991  37.766  1.00 44.01           O1-
ATOM   4124  H   ASP L 104      47.221  40.335  41.158  1.00 40.22           H
ATOM   4125  HA  ASP L 104      49.982  39.462  40.647  1.00 39.85           H
ATOM   4126  HB2 ASP L 104      48.469  42.006  39.964  1.00 37.51           H
ATOM   4127  HB3 ASP L 104      50.167  41.651  39.594  1.00 37.51           H
ATOM   4128  N   HIS L 105      51.252  40.803  42.395  1.00 40.59           N
ATOM   4129  CA  HIS L 105      52.028  41.414  43.494  1.00 44.74           C
ATOM   4130  C   HIS L 105      53.168  42.349  43.057  1.00 49.31           C
ATOM   4131  O   HIS L 105      53.528  43.241  43.825  1.00 56.05           O
ATOM   4132  CB  HIS L 105      52.616  40.329  44.399  1.00 53.82           C
ATOM   4133  CG  HIS L 105      51.598  39.518  45.137  1.00 44.46           C
ATOM   4134  ND1 HIS L 105      50.404  39.984  45.639  1.00 55.80           N
ATOM   4135  CD2 HIS L 105      51.701  38.196  45.473  1.00 45.68           C
ATOM   4136  CE1 HIS L 105      49.809  38.971  46.289  1.00 51.21           C
ATOM   4137  NE2 HIS L 105      50.581  37.871  46.242  1.00 58.90           N
ATOM   4138  H   HIS L 105      51.748  40.191  41.764  1.00 48.74           H
ATOM   4139  HA  HIS L 105      51.356  42.021  44.101  1.00 53.72           H
ATOM   4140  HB2 HIS L 105      53.262  40.799  45.142  1.00 64.62           H
ATOM   4141  HB3 HIS L 105      53.221  39.659  43.795  1.00 64.62           H
ATOM   4142  HD1 HIS L 105      50.022  40.911  45.502  1.00 67.00           H
ATOM   4143  HD2 HIS L 105      52.530  37.540  45.255  1.00 54.85           H
ATOM   4144  HE1 HIS L 105      48.829  39.019  46.746  1.00 61.49           H
ATOM   4145  N   THR L 106      53.759  42.129  41.872  1.00 48.29           N
ATOM   4146  CA  THR L 106      54.668  43.063  41.170  1.00 59.37           C
ATOM   4147  C   THR L 106      54.543  42.785  39.656  1.00 49.47           C
ATOM   4148  O   THR L 106      53.657  42.039  39.236  1.00 57.45           O
ATOM   4149  CB  THR L 106      56.149  42.938  41.620  1.00 57.19           C
ATOM   4150  OG1 THR L 106      56.708  41.708  41.176  1.00 47.01           O
ATOM   4151  CG2 THR L 106      56.388  43.084  43.130  1.00 43.07           C
ATOM   4152  H   THR L 106      53.418  41.354  41.320  1.00 57.99           H
ATOM   4153  HA  THR L 106      54.332  44.086  41.348  1.00 71.28           H
ATOM   4154  HB  THR L 106      56.703  43.748  41.144  1.00 68.66           H
ATOM   4155  HG1 THR L 106      57.665  41.762  41.246  1.00 56.45           H
ATOM   4156 HG21 THR L 106      57.457  43.054  43.334  1.00 51.72           H
ATOM   4157 HG22 THR L 106      55.985  44.035  43.478  1.00 51.72           H
ATOM   4158 HG23 THR L 106      55.923  42.260  43.672  1.00 51.72           H
ATOM   4159  N   GLY L 107      55.436  43.349  38.831  0.00 48.83           N
ATOM   4160  CA  GLY L 107      55.555  42.969  37.424  0.00 47.71           C
ATOM   4161  C   GLY L 107      56.072  41.534  37.211  0.00 46.91           C
ATOM   4162  O   GLY L 107      56.077  41.081  36.067  0.00 46.08           O
ATOM   4163  H   GLY L 107      56.119  43.990  39.205  0.00 58.63           H
ATOM   4164  HA2 GLY L 107      54.569  43.043  36.961  0.00 57.29           H
ATOM   4165  HA3 GLY L 107      56.235  43.661  36.928  0.00 57.29           H
ATOM   4166  N   THR L 108      56.523  40.833  38.270  1.00 47.72           N
ATOM   4167  CA  THR L 108      57.115  39.490  38.185  1.00 49.99           C
ATOM   4168  C   THR L 108      56.618  38.512  39.284  1.00 47.28           C
ATOM   4169  O   THR L 108      57.145  37.400  39.358  1.00 45.76           O
ATOM   4170  CB  THR L 108      58.656  39.580  38.191  0.00 43.47           C
ATOM   4171  OG1 THR L 108      59.123  40.210  39.368  0.00 42.96           O
ATOM   4172  CG2 THR L 108      59.218  40.315  36.969  0.00 43.15           C
ATOM   4173  H   THR L 108      56.504  41.271  39.180  1.00 57.31           H
ATOM   4174  HA  THR L 108      56.822  39.043  37.234  1.00 60.02           H
ATOM   4175  HB  THR L 108      59.058  38.566  38.167  0.00 52.21           H
ATOM   4176  HG1 THR L 108      60.063  40.032  39.447  0.00 51.59           H
ATOM   4177 HG21 THR L 108      60.307  40.296  37.001  0.00 51.81           H
ATOM   4178 HG22 THR L 108      58.877  39.824  36.056  0.00 51.81           H
ATOM   4179 HG23 THR L 108      58.896  41.356  36.967  0.00 51.81           H
ATOM   4180  N   LYS L 109      55.631  38.870  40.129  1.00 39.11           N
ATOM   4181  CA  LYS L 109      55.127  38.003  41.206  1.00 34.94           C
ATOM   4182  C   LYS L 109      53.596  37.861  41.175  1.00 38.18           C
ATOM   4183  O   LYS L 109      52.919  38.874  41.029  1.00 31.45           O
ATOM   4184  CB  LYS L 109      55.635  38.614  42.509  1.00 37.48           C
ATOM   4185  CG  LYS L 109      55.343  37.694  43.694  1.00 41.31           C
ATOM   4186  CD  LYS L 109      55.938  38.196  45.017  1.00 48.04           C
ATOM   4187  CE  LYS L 109      57.466  38.182  44.978  1.00 37.89           C
ATOM   4188  NZ  LYS L 109      58.039  38.357  46.328  1.00 44.75           N1+
ATOM   4189  H   LYS L 109      55.228  39.792  40.044  1.00 46.97           H
ATOM   4190  HA  LYS L 109      55.552  37.004  41.107  1.00 41.97           H
ATOM   4191  HB2 LYS L 109      56.715  38.754  42.428  1.00 45.01           H
ATOM   4192  HB3 LYS L 109      55.174  39.591  42.664  1.00 45.01           H
ATOM   4193  HG2 LYS L 109      54.267  37.582  43.814  1.00 49.61           H
ATOM   4194  HG3 LYS L 109      55.759  36.707  43.484  1.00 49.61           H
ATOM   4195  HD2 LYS L 109      55.592  39.214  45.206  1.00 57.69           H
ATOM   4196  HD3 LYS L 109      55.584  37.551  45.824  1.00 57.69           H
ATOM   4197  HE2 LYS L 109      57.798  37.227  44.569  1.00 45.51           H
ATOM   4198  HE3 LYS L 109      57.811  38.985  44.325  1.00 45.51           H
ATOM   4199  HZ1 LYS L 109      59.048  38.340  46.273  1.00 53.73           H
ATOM   4200  HZ2 LYS L 109      57.738  39.246  46.706  1.00 53.73           H
ATOM   4201  HZ3 LYS L 109      57.724  37.611  46.933  1.00 53.73           H
ATOM   4202  N   ARG L 110      53.054  36.636  41.345  1.00 28.71           N
ATOM   4203  CA  ARG L 110      51.604  36.396  41.463  1.00 28.58           C
ATOM   4204  C   ARG L 110      51.260  35.226  42.373  1.00 28.25           C
ATOM   4205  O   ARG L 110      51.996  34.243  42.465  1.00 20.68           O
ATOM   4206  CB  ARG L 110      50.939  36.253  40.090  1.00 25.68           C
ATOM   4207  CG  ARG L 110      51.113  34.926  39.389  1.00 29.34           C
ATOM   4208  CD  ARG L 110      50.051  33.869  39.730  1.00 30.97           C
ATOM   4209  NE  ARG L 110      50.313  32.662  38.927  1.00 27.63           N
ATOM   4210  CZ  ARG L 110      50.967  31.554  39.291  1.00 26.72           C
ATOM   4211  NH1 ARG L 110      51.320  31.269  40.544  1.00 23.54           N
ATOM   4212  NH2 ARG L 110      51.276  30.690  38.338  1.00 23.22           N1+
ATOM   4213  H   ARG L 110      53.661  35.838  41.461  1.00 34.49           H
ATOM   4214  HA  ARG L 110      51.171  37.288  41.922  1.00 34.33           H
ATOM   4215  HB2 ARG L 110      49.866  36.388  40.228  1.00 30.85           H
ATOM   4216  HB3 ARG L 110      51.270  37.058  39.432  1.00 30.85           H
ATOM   4217  HG2 ARG L 110      51.021  35.117  38.319  1.00 35.25           H
ATOM   4218  HG3 ARG L 110      52.115  34.538  39.577  1.00 35.25           H
ATOM   4219  HD2 ARG L 110      50.082  33.621  40.789  1.00 37.20           H
ATOM   4220  HD3 ARG L 110      49.056  34.248  39.498  1.00 37.20           H
ATOM   4221  HE  ARG L 110      50.095  32.743  37.944  1.00 33.20           H
ATOM   4222 HH11 ARG L 110      51.089  31.893  41.304  1.00 28.28           H
ATOM   4223 HH12 ARG L 110      51.802  30.402  40.737  1.00 28.28           H
ATOM   4224 HH21 ARG L 110      51.003  30.884  37.386  1.00 27.90           H
ATOM   4225 HH22 ARG L 110      51.755  29.836  38.585  1.00 27.90           H
ATOM   4226  N   SER L 111      50.127  35.363  43.062  1.00 18.82           N
ATOM   4227  CA  SER L 111      49.546  34.312  43.880  1.00 20.77           C
ATOM   4228  C   SER L 111      48.205  33.872  43.292  1.00 23.08           C
ATOM   4229  O   SER L 111      47.346  34.713  43.048  1.00 20.38           O
ATOM   4230  CB  SER L 111      49.365  34.837  45.295  1.00 24.91           C
ATOM   4231  OG  SER L 111      50.648  35.024  45.846  1.00 30.50           O
ATOM   4232  H   SER L 111      49.588  36.211  42.949  1.00 22.62           H
ATOM   4233  HA  SER L 111      50.200  33.441  43.926  1.00 24.96           H
ATOM   4234  HB2 SER L 111      48.807  35.775  45.297  1.00 29.92           H
ATOM   4235  HB3 SER L 111      48.826  34.092  45.881  1.00 29.92           H
ATOM   4236  HG  SER L 111      50.923  35.925  45.649  1.00 36.64           H
ATOM   4237  N   CYS L 112      48.008  32.566  43.113  1.00 19.66           N
ATOM   4238  CA  CYS L 112      46.697  31.973  42.886  1.00 20.42           C
ATOM   4239  C   CYS L 112      46.029  31.686  44.233  1.00 19.93           C
ATOM   4240  O   CYS L 112      46.699  31.416  45.230  1.00 19.66           O
ATOM   4241  CB  CYS L 112      46.816  30.666  42.103  1.00 16.71           C
ATOM   4242  SG  CYS L 112      47.688  30.907  40.562  1.00 17.25           S
ATOM   4243  H   CYS L 112      48.761  31.931  43.320  1.00 23.62           H
ATOM   4244  HA  CYS L 112      46.090  32.655  42.301  1.00 24.53           H
ATOM   4245  HB2 CYS L 112      47.332  29.931  42.711  1.00 20.09           H
ATOM   4246  HB3 CYS L 112      45.823  30.298  41.882  1.00 20.09           H
ATOM   4247  N   ARG L 113      44.699  31.733  44.269  1.00 18.26           N
ATOM   4248  CA  ARG L 113      43.901  31.345  45.436  1.00 18.01           C
ATOM   4249  C   ARG L 113      42.735  30.466  44.973  1.00 16.39           C
ATOM   4250  O   ARG L 113      42.454  30.361  43.773  1.00 14.32           O
ATOM   4251  CB  ARG L 113      43.458  32.619  46.192  1.00 22.69           C
ATOM   4252  CG  ARG L 113      44.656  33.292  46.912  1.00 27.73           C
ATOM   4253  CD  ARG L 113      44.570  34.766  47.329  1.00 40.84           C
ATOM   4254  NE  ARG L 113      44.319  35.683  46.192  1.00 39.19           N
ATOM   4255  CZ  ARG L 113      43.084  35.997  45.791  1.00 30.50           C
ATOM   4256  NH1 ARG L 113      42.062  35.513  46.474  1.00 27.33           N
ATOM   4257  NH2 ARG L 113      42.850  36.771  44.731  1.00 24.45           N1+
ATOM   4258  H   ARG L 113      44.202  31.972  43.419  1.00 21.94           H
ATOM   4259  HA  ARG L 113      44.494  30.736  46.119  1.00 21.64           H
ATOM   4260  HB2 ARG L 113      42.980  33.296  45.491  1.00 27.26           H
ATOM   4261  HB3 ARG L 113      42.733  32.335  46.955  1.00 27.26           H
ATOM   4262  HG2 ARG L 113      44.914  32.696  47.788  1.00 33.31           H
ATOM   4263  HG3 ARG L 113      45.518  33.275  46.257  1.00 33.31           H
ATOM   4264  HD2 ARG L 113      43.816  34.880  48.107  1.00 49.04           H
ATOM   4265  HD3 ARG L 113      45.528  35.045  47.774  1.00 49.04           H
ATOM   4266  HE  ARG L 113      45.108  36.029  45.663  1.00 47.06           H
ATOM   4267 HH11 ARG L 113      42.216  34.917  47.270  1.00 32.84           H
ATOM   4268 HH12 ARG L 113      41.125  35.739  46.184  1.00 32.84           H
ATOM   4269 HH21 ARG L 113      43.612  37.165  44.198  1.00 29.37           H
ATOM   4270 HH22 ARG L 113      41.896  36.976  44.463  1.00 29.37           H
ATOM   4271  N   CYS L 114      42.120  29.761  45.931  1.00 13.95           N
ATOM   4272  CA  CYS L 114      40.965  28.901  45.705  1.00 15.93           C
ATOM   4273  C   CYS L 114      39.803  29.404  46.578  1.00 21.26           C
ATOM   4274  O   CYS L 114      40.020  29.890  47.688  1.00 16.11           O
ATOM   4275  CB  CYS L 114      41.311  27.427  46.015  1.00 18.12           C
ATOM   4276  SG  CYS L 114      42.791  26.892  45.106  1.00 16.46           S
ATOM   4277  H   CYS L 114      42.441  29.855  46.884  1.00 16.77           H
ATOM   4278  HA  CYS L 114      40.667  28.962  44.660  1.00 19.15           H
ATOM   4279  HB2 CYS L 114      41.482  27.298  47.086  1.00 21.78           H
ATOM   4280  HB3 CYS L 114      40.484  26.804  45.689  1.00 21.78           H
ATOM   4281  N   HIS L 115      38.572  29.244  46.089  1.00 15.60           N
ATOM   4282  CA  HIS L 115      37.334  29.433  46.862  1.00 13.84           C
ATOM   4283  C   HIS L 115      37.353  28.600  48.134  1.00 17.47           C
ATOM   4284  O   HIS L 115      38.002  27.555  48.225  1.00 15.09           O
ATOM   4285  CB  HIS L 115      36.156  29.000  45.975  1.00 16.37           C
ATOM   4286  CG  HIS L 115      34.862  29.699  46.273  1.00 17.91           C
ATOM   4287  ND1 HIS L 115      34.430  30.856  45.634  1.00 17.09           N
ATOM   4288  CD2 HIS L 115      33.926  29.330  47.198  1.00 17.95           C
ATOM   4289  CE1 HIS L 115      33.218  31.122  46.148  1.00 16.33           C
ATOM   4290  NE2 HIS L 115      32.914  30.248  47.112  1.00 14.66           N
ATOM   4291  H   HIS L 115      38.472  28.860  45.162  1.00 18.76           H
ATOM   4292  HA  HIS L 115      37.219  30.485  47.123  1.00 16.64           H
ATOM   4293  HB2 HIS L 115      36.012  27.923  46.037  1.00 19.68           H
ATOM   4294  HB3 HIS L 115      36.395  29.234  44.937  1.00 19.68           H
ATOM   4295  HD2 HIS L 115      33.941  28.474  47.845  1.00 21.57           H
ATOM   4296  HE1 HIS L 115      32.554  31.897  45.803  1.00 19.64           H
ATOM   4297  HE2 HIS L 115      32.050  30.218  47.635  1.00 17.63           H
ATOM   4298  N   GLU L 116      36.573  29.028  49.124  1.00 13.46           N
ATOM   4299  CA  GLU L 116      36.260  28.208  50.272  1.00 14.39           C
ATOM   4300  C   GLU L 116      35.795  26.821  49.820  1.00 16.74           C
ATOM   4301  O   GLU L 116      35.117  26.697  48.804  1.00 14.77           O
ATOM   4302  CB  GLU L 116      35.163  28.936  51.083  1.00 19.18           C
ATOM   4303  CG  GLU L 116      34.871  28.215  52.391  1.00 31.24           C
ATOM   4304  CD  GLU L 116      33.706  28.906  53.089  1.00 44.34           C
ATOM   4305  OE1 GLU L 116      33.990  29.844  53.867  1.00 46.46           O
ATOM   4306  OE2 GLU L 116      32.560  28.486  52.810  1.00 48.94           O1-
ATOM   4307  H   GLU L 116      36.082  29.903  49.021  1.00 16.19           H
ATOM   4308  HA  GLU L 116      37.147  28.105  50.895  1.00 17.31           H
ATOM   4309  HB2 GLU L 116      35.496  29.950  51.310  1.00 23.05           H
ATOM   4310  HB3 GLU L 116      34.247  28.992  50.493  1.00 23.05           H
ATOM   4311  HG2 GLU L 116      34.582  27.191  52.163  1.00 37.52           H
ATOM   4312  HG3 GLU L 116      35.770  28.266  53.012  1.00 37.52           H
ATOM   4313  N   GLY L 117      36.206  25.767  50.532  1.00 13.73           N
ATOM   4314  CA  GLY L 117      35.892  24.390  50.167  1.00 18.07           C
ATOM   4315  C   GLY L 117      36.883  23.796  49.161  1.00 17.03           C
ATOM   4316  O   GLY L 117      36.662  22.673  48.699  1.00 14.21           O
ATOM   4317  H   GLY L 117      36.801  25.912  51.333  1.00 16.51           H
ATOM   4318  HA2 GLY L 117      35.909  23.776  51.068  1.00 21.72           H
ATOM   4319  HA3 GLY L 117      34.896  24.348  49.726  1.00 21.72           H
ATOM   4320  N   TYR L 118      37.975  24.522  48.878  1.00 15.47           N
ATOM   4321  CA  TYR L 118      39.096  24.092  48.053  1.00 17.52           C
ATOM   4322  C   TYR L 118      40.420  24.488  48.721  1.00 18.82           C
ATOM   4323  O   TYR L 118      40.472  25.453  49.474  1.00 16.13           O
ATOM   4324  CB  TYR L 118      39.036  24.785  46.691  1.00 12.97           C
ATOM   4325  CG  TYR L 118      37.877  24.428  45.787  1.00 12.87           C
ATOM   4326  CD1 TYR L 118      36.652  25.112  45.899  1.00 15.90           C
ATOM   4327  CD2 TYR L 118      38.038  23.442  44.803  1.00 13.77           C
ATOM   4328  CE1 TYR L 118      35.579  24.763  45.068  1.00 12.15           C
ATOM   4329  CE2 TYR L 118      36.981  23.117  43.944  1.00 15.33           C
ATOM   4330  CZ  TYR L 118      35.752  23.782  44.082  1.00 13.65           C
ATOM   4331  OH  TYR L 118      34.732  23.452  43.264  1.00 15.16           O
ATOM   4332  H   TYR L 118      38.045  25.448  49.276  1.00 18.60           H
ATOM   4333  HA  TYR L 118      39.058  23.017  47.916  1.00 21.07           H
ATOM   4334  HB2 TYR L 118      39.023  25.855  46.856  1.00 15.60           H
ATOM   4335  HB3 TYR L 118      39.959  24.545  46.162  1.00 15.60           H
ATOM   4336  HD1 TYR L 118      36.523  25.867  46.658  1.00 19.12           H
ATOM   4337  HD2 TYR L 118      38.980  22.920  44.707  1.00 16.57           H
ATOM   4338  HE1 TYR L 118      34.622  25.255  45.180  1.00 14.62           H
ATOM   4339  HE2 TYR L 118      37.097  22.348  43.198  1.00 18.44           H
ATOM   4340  HH  TYR L 118      33.924  23.946  43.437  1.00 18.23           H
ATOM   4341  N   SER L 119      41.501  23.782  48.385  1.00 14.44           N
ATOM   4342  CA  SER L 119      42.870  24.144  48.751  1.00 20.22           C
ATOM   4343  C   SER L 119      43.762  24.177  47.511  1.00 14.78           C
ATOM   4344  O   SER L 119      43.580  23.398  46.587  1.00 14.55           O
ATOM   4345  CB  SER L 119      43.448  23.104  49.709  1.00 18.36           C
ATOM   4346  OG  SER L 119      42.991  23.389  51.000  1.00 28.74           O
ATOM   4347  H   SER L 119      41.376  22.984  47.775  1.00 17.36           H
ATOM   4348  HA  SER L 119      42.916  25.128  49.222  1.00 24.30           H
ATOM   4349  HB2 SER L 119      43.145  22.099  49.411  1.00 22.07           H
ATOM   4350  HB3 SER L 119      44.536  23.167  49.704  1.00 22.07           H
ATOM   4351  HG  SER L 119      43.357  22.726  51.594  1.00 34.52           H
ATOM   4352  N   LEU L 120      44.750  25.067  47.529  1.00 17.43           N
ATOM   4353  CA  LEU L 120      45.760  25.250  46.479  1.00 15.16           C
ATOM   4354  C   LEU L 120      46.779  24.102  46.587  1.00 13.94           C
ATOM   4355  O   LEU L 120      47.300  23.820  47.667  1.00 15.09           O
ATOM   4356  CB  LEU L 120      46.473  26.588  46.722  1.00 17.22           C
ATOM   4357  CG  LEU L 120      46.707  27.584  45.563  1.00 23.36           C
ATOM   4358  CD1 LEU L 120      48.097  28.197  45.708  1.00 16.23           C
ATOM   4359  CD2 LEU L 120      46.509  27.115  44.137  1.00 23.33           C
ATOM   4360  H   LEU L 120      44.836  25.654  48.345  1.00 20.95           H
ATOM   4361  HA  LEU L 120      45.270  25.253  45.511  1.00 18.22           H
ATOM   4362  HB2 LEU L 120      45.945  27.143  47.497  1.00 20.71           H
ATOM   4363  HB3 LEU L 120      47.443  26.355  47.162  1.00 20.71           H
ATOM   4364  HG  LEU L 120      45.995  28.399  45.706  1.00 28.07           H
ATOM   4365 HD11 LEU L 120      48.225  29.008  44.989  1.00 19.51           H
ATOM   4366 HD12 LEU L 120      48.219  28.610  46.710  1.00 19.51           H
ATOM   4367 HD13 LEU L 120      48.851  27.433  45.538  1.00 19.51           H
ATOM   4368 HD21 LEU L 120      46.714  27.928  43.445  1.00 28.03           H
ATOM   4369 HD22 LEU L 120      47.176  26.275  43.929  1.00 28.03           H
ATOM   4370 HD23 LEU L 120      45.471  26.822  43.988  1.00 28.03           H
ATOM   4371  N   LEU L 121      47.086  23.452  45.468  1.00 14.33           N
ATOM   4372  CA  LEU L 121      48.115  22.421  45.380  1.00 14.55           C
ATOM   4373  C   LEU L 121      49.509  23.058  45.322  1.00 15.19           C
ATOM   4374  O   LEU L 121      49.640  24.258  45.102  1.00 14.31           O
ATOM   4375  CB  LEU L 121      47.845  21.591  44.135  1.00 13.81           C
ATOM   4376  CG  LEU L 121      46.982  20.344  44.352  1.00 22.91           C
ATOM   4377  CD1 LEU L 121      45.775  20.457  45.256  1.00 20.63           C
ATOM   4378  CD2 LEU L 121      46.545  19.813  42.989  1.00 17.60           C
ATOM   4379  H   LEU L 121      46.639  23.730  44.605  1.00 17.23           H
ATOM   4380  HA  LEU L 121      48.068  21.765  46.248  1.00 17.49           H
ATOM   4381  HB2 LEU L 121      47.353  22.232  43.407  1.00 16.61           H
ATOM   4382  HB3 LEU L 121      48.793  21.273  43.696  1.00 16.61           H
ATOM   4383  HG  LEU L 121      47.625  19.581  44.797  1.00 27.52           H
ATOM   4384 HD11 LEU L 121      45.364  19.461  45.405  1.00 24.80           H
ATOM   4385 HD12 LEU L 121      46.039  20.861  46.231  1.00 24.80           H
ATOM   4386 HD13 LEU L 121      45.031  21.105  44.784  1.00 24.80           H
ATOM   4387 HD21 LEU L 121      46.069  18.841  43.112  1.00 21.16           H
ATOM   4388 HD22 LEU L 121      45.834  20.504  42.541  1.00 21.16           H
ATOM   4389 HD23 LEU L 121      47.410  19.702  42.334  1.00 21.16           H
ATOM   4390  N   ALA L 122      50.548  22.230  45.521  1.00 17.39           N
ATOM   4391  CA  ALA L 122      51.947  22.677  45.524  1.00 15.54           C
ATOM   4392  C   ALA L 122      52.415  23.212  44.179  1.00 14.45           C
ATOM   4393  O   ALA L 122      53.407  23.934  44.156  1.00 17.39           O
ATOM   4394  CB  ALA L 122      52.843  21.525  45.977  1.00 13.57           C
ATOM   4395  H   ALA L 122      50.363  21.255  45.718  1.00 20.90           H
ATOM   4396  HA  ALA L 122      52.045  23.483  46.254  1.00 18.68           H
ATOM   4397  HB1 ALA L 122      53.879  21.866  46.011  1.00 16.31           H
ATOM   4398  HB2 ALA L 122      52.542  21.195  46.973  1.00 16.31           H
ATOM   4399  HB3 ALA L 122      52.757  20.690  45.281  1.00 16.31           H
ATOM   4400  N   ASP L 123      51.732  22.897  43.072  1.00 14.60           N
ATOM   4401  CA  ASP L 123      51.996  23.559  41.800  1.00 14.80           C
ATOM   4402  C   ASP L 123      51.711  25.067  41.846  1.00 15.41           C
ATOM   4403  O   ASP L 123      52.133  25.790  40.951  1.00 15.06           O
ATOM   4404  CB  ASP L 123      51.240  22.897  40.656  1.00 16.37           C
ATOM   4405  CG  ASP L 123      49.709  22.967  40.671  1.00 17.04           C
ATOM   4406  OD1 ASP L 123      49.113  23.639  41.536  1.00 14.72           O
ATOM   4407  OD2 ASP L 123      49.135  22.325  39.779  1.00 12.20           O1-
ATOM   4408  H   ASP L 123      50.921  22.299  43.135  1.00 17.55           H
ATOM   4409  HA  ASP L 123      53.055  23.431  41.587  1.00 17.80           H
ATOM   4410  HB2 ASP L 123      51.579  23.317  39.709  1.00 19.68           H
ATOM   4411  HB3 ASP L 123      51.533  21.848  40.593  1.00 19.68           H
ATOM   4412  N   GLY L 124      50.988  25.551  42.861  1.00 16.07           N
ATOM   4413  CA  GLY L 124      50.688  26.963  43.055  1.00 16.23           C
ATOM   4414  C   GLY L 124      49.535  27.480  42.179  1.00 17.82           C
ATOM   4415  O   GLY L 124      49.289  28.680  42.201  1.00 17.12           O
ATOM   4416  H   GLY L 124      50.620  24.899  43.543  1.00 19.32           H
ATOM   4417  HA2 GLY L 124      50.431  27.112  44.101  1.00 19.52           H
ATOM   4418  HA3 GLY L 124      51.576  27.544  42.817  1.00 19.52           H
ATOM   4419  N   VAL L 125      48.841  26.623  41.419  1.00 16.16           N
ATOM   4420  CA  VAL L 125      47.777  27.023  40.487  1.00 14.09           C
ATOM   4421  C   VAL L 125      46.472  26.230  40.655  1.00 14.85           C
ATOM   4422  O   VAL L 125      45.393  26.788  40.458  1.00 16.13           O
ATOM   4423  CB  VAL L 125      48.254  26.966  39.018  1.00 14.35           C
ATOM   4424  CG1 VAL L 125      49.346  28.007  38.748  1.00 17.89           C
ATOM   4425  CG2 VAL L 125      48.740  25.593  38.555  1.00 13.88           C
ATOM   4426  H   VAL L 125      49.064  25.636  41.474  1.00 19.43           H
ATOM   4427  HA  VAL L 125      47.508  28.056  40.701  1.00 16.95           H
ATOM   4428  HB  VAL L 125      47.398  27.224  38.400  1.00 17.26           H
ATOM   4429 HG11 VAL L 125      49.625  27.981  37.696  1.00 21.50           H
ATOM   4430 HG12 VAL L 125      48.971  29.000  38.974  1.00 21.50           H
ATOM   4431 HG13 VAL L 125      50.224  27.803  39.361  1.00 21.50           H
ATOM   4432 HG21 VAL L 125      48.963  25.633  37.489  1.00 16.69           H
ATOM   4433 HG22 VAL L 125      49.636  25.304  39.100  1.00 16.69           H
ATOM   4434 HG23 VAL L 125      47.974  24.832  38.697  1.00 16.69           H
ATOM   4435  N   SER L 126      46.559  24.931  40.948  1.00 14.04           N
ATOM   4436  CA  SER L 126      45.420  24.030  40.942  1.00 15.53           C
ATOM   4437  C   SER L 126      44.680  24.081  42.278  1.00 16.86           C
ATOM   4438  O   SER L 126      45.296  24.288  43.327  1.00 15.80           O
ATOM   4439  CB  SER L 126      45.889  22.598  40.675  1.00 16.02           C
ATOM   4440  OG  SER L 126      46.514  22.470  39.427  1.00 15.95           O
ATOM   4441  H   SER L 126      47.468  24.517  41.091  1.00 16.88           H
ATOM   4442  HA  SER L 126      44.738  24.308  40.139  1.00 18.67           H
ATOM   4443  HB2 SER L 126      46.588  22.286  41.444  1.00 19.26           H
ATOM   4444  HB3 SER L 126      45.021  21.939  40.689  1.00 19.26           H
ATOM   4445  HG  SER L 126      47.463  22.580  39.555  1.00 19.18           H
ATOM   4446  N   CYS L 127      43.360  23.852  42.227  1.00 17.12           N
ATOM   4447  CA  CYS L 127      42.466  23.840  43.383  1.00 16.37           C
ATOM   4448  C   CYS L 127      41.879  22.459  43.492  1.00 14.94           C
ATOM   4449  O   CYS L 127      41.367  21.940  42.508  1.00 22.35           O
ATOM   4450  CB  CYS L 127      41.350  24.891  43.227  1.00 15.79           C
ATOM   4451  SG  CYS L 127      42.106  26.524  43.226  1.00 16.63           S
ATOM   4452  H   CYS L 127      42.949  23.628  41.329  1.00 20.58           H
ATOM   4453  HA  CYS L 127      43.019  24.063  44.292  1.00 19.68           H
ATOM   4454  HB2 CYS L 127      40.812  24.726  42.290  1.00 18.99           H
ATOM   4455  HB3 CYS L 127      40.656  24.825  44.064  1.00 18.99           H
ATOM   4456  N   THR L 128      41.918  21.875  44.688  1.00 13.08           N
ATOM   4457  CA  THR L 128      41.282  20.594  44.947  1.00 14.63           C
ATOM   4458  C   THR L 128      40.219  20.743  46.036  1.00 15.73           C
ATOM   4459  O   THR L 128      40.497  21.433  47.017  1.00 13.22           O
ATOM   4460  CB  THR L 128      42.334  19.537  45.350  1.00 17.75           C
ATOM   4461  OG1 THR L 128      41.735  18.278  45.322  1.00 23.02           O
ATOM   4462  CG2 THR L 128      42.877  19.695  46.774  1.00 23.77           C
ATOM   4463  H   THR L 128      42.345  22.363  45.462  1.00 15.73           H
ATOM   4464  HA  THR L 128      40.805  20.225  44.042  1.00 17.59           H
ATOM   4465  HB  THR L 128      43.155  19.558  44.634  1.00 21.33           H
ATOM   4466  HG1 THR L 128      41.400  18.133  44.433  1.00 27.66           H
ATOM   4467 HG21 THR L 128      43.640  18.938  46.949  1.00 28.56           H
ATOM   4468 HG22 THR L 128      43.305  20.687  46.912  1.00 28.56           H
ATOM   4469 HG23 THR L 128      42.094  19.521  47.511  1.00 28.56           H
ATOM   4470  N   PRO L 129      39.062  20.067  45.939  1.00 16.35           N
ATOM   4471  CA  PRO L 129      38.053  20.132  46.987  1.00 17.72           C
ATOM   4472  C   PRO L 129      38.537  19.605  48.337  1.00 19.68           C
ATOM   4473  O   PRO L 129      39.253  18.615  48.421  1.00 15.28           O
ATOM   4474  CB  PRO L 129      36.940  19.197  46.498  1.00 17.45           C
ATOM   4475  CG  PRO L 129      37.019  19.342  44.991  1.00 15.68           C
ATOM   4476  CD  PRO L 129      38.529  19.388  44.762  1.00 14.81           C
ATOM   4477  HA  PRO L 129      37.643  21.139  47.037  1.00 21.30           H
ATOM   4478  HB2 PRO L 129      37.215  18.173  46.756  1.00 20.97           H
ATOM   4479  HB3 PRO L 129      35.959  19.420  46.915  1.00 20.97           H
ATOM   4480  HG2 PRO L 129      36.599  18.471  44.490  1.00 18.85           H
ATOM   4481  HG3 PRO L 129      36.519  20.257  44.672  1.00 18.85           H
ATOM   4482  HD2 PRO L 129      38.926  18.374  44.706  1.00 17.81           H
ATOM   4483  HD3 PRO L 129      38.700  19.953  43.847  1.00 17.81           H
ATOM   4484  N   THR L 130      38.088  20.253  49.403  1.00 17.82           N
ATOM   4485  CA  THR L 130      38.393  19.880  50.785  1.00 17.93           C
ATOM   4486  C   THR L 130      37.136  19.408  51.526  1.00 16.61           C
ATOM   4487  O   THR L 130      37.219  19.067  52.707  1.00 15.96           O
ATOM   4488  CB  THR L 130      38.989  21.085  51.503  1.00 18.07           C
ATOM   4489  OG1 THR L 130      38.086  22.172  51.492  1.00 17.72           O
ATOM   4490  CG2 THR L 130      40.326  21.534  50.886  1.00 18.09           C
ATOM   4491  H   THR L 130      37.535  21.088  49.264  1.00 21.42           H
ATOM   4492  HA  THR L 130      39.122  19.070  50.809  1.00 21.55           H
ATOM   4493  HB  THR L 130      39.174  20.810  52.541  1.00 21.72           H
ATOM   4494  HG1 THR L 130      38.497  22.916  51.937  1.00 21.30           H
ATOM   4495 HG21 THR L 130      40.694  22.390  51.444  1.00 21.75           H
ATOM   4496 HG22 THR L 130      41.051  20.720  50.922  1.00 21.75           H
ATOM   4497 HG23 THR L 130      40.177  21.837  49.852  1.00 21.75           H
ATOM   4498  N   VAL L 131      35.984  19.458  50.857  1.00 17.02           N
ATOM   4499  CA  VAL L 131      34.667  19.118  51.391  1.00 17.34           C
ATOM   4500  C   VAL L 131      33.929  18.286  50.371  1.00 17.53           C
ATOM   4501  O   VAL L 131      34.354  18.177  49.218  1.00 15.40           O
ATOM   4502  CB  VAL L 131      33.861  20.382  51.756  1.00 15.45           C
ATOM   4503  CG1 VAL L 131      34.577  21.203  52.818  1.00 19.07           C
ATOM   4504  CG2 VAL L 131      33.551  21.267  50.547  1.00 15.74           C
ATOM   4505  H   VAL L 131      36.012  19.721  49.882  1.00 20.46           H
ATOM   4506  HA  VAL L 131      34.772  18.508  52.288  1.00 20.84           H
ATOM   4507  HB  VAL L 131      32.908  20.070  52.180  1.00 18.58           H
ATOM   4508 HG11 VAL L 131      33.943  22.033  53.131  1.00 22.92           H
ATOM   4509 HG12 VAL L 131      34.798  20.572  53.679  1.00 22.92           H
ATOM   4510 HG13 VAL L 131      35.506  21.612  52.424  1.00 22.92           H
ATOM   4511 HG21 VAL L 131      32.951  22.121  50.864  1.00 18.92           H
ATOM   4512 HG22 VAL L 131      34.469  21.626  50.086  1.00 18.92           H
ATOM   4513 HG23 VAL L 131      32.982  20.704  49.808  1.00 18.92           H
ATOM   4514  N   GLU L 132      32.818  17.693  50.806  1.00 15.26           N
ATOM   4515  CA  GLU L 132      32.039  16.773  49.997  1.00 15.97           C
ATOM   4516  C   GLU L 132      31.307  17.489  48.867  1.00 17.98           C
ATOM   4517  O   GLU L 132      31.250  16.965  47.756  1.00 17.87           O
ATOM   4518  CB  GLU L 132      31.079  16.041  50.929  1.00 20.87           C
ATOM   4519  CG  GLU L 132      30.282  14.982  50.178  1.00 21.70           C
ATOM   4520  CD  GLU L 132      29.414  14.117  51.097  1.00 22.64           C
ATOM   4521  OE1 GLU L 132      29.220  14.477  52.283  1.00 25.27           O
ATOM   4522  OE2 GLU L 132      28.944  13.096  50.584  1.00 25.16           O1-
ATOM   4523  H   GLU L 132      32.531  17.830  51.763  1.00 18.35           H
ATOM   4524  HA  GLU L 132      32.715  16.035  49.562  1.00 19.20           H
ATOM   4525  HB2 GLU L 132      31.647  15.564  51.727  1.00 25.08           H
ATOM   4526  HB3 GLU L 132      30.387  16.762  51.366  1.00 25.08           H
ATOM   4527  HG2 GLU L 132      29.624  15.460  49.453  1.00 26.07           H
ATOM   4528  HG3 GLU L 132      30.935  14.344  49.582  1.00 26.07           H
ATOM   4529  N   TYR L 133      30.771  18.686  49.143  1.00 14.69           N
ATOM   4530  CA  TYR L 133      29.946  19.460  48.215  1.00 12.80           C
ATOM   4531  C   TYR L 133      30.536  20.849  48.003  1.00 12.70           C
ATOM   4532  O   TYR L 133      29.939  21.840  48.419  1.00 14.15           O
ATOM   4533  CB  TYR L 133      28.500  19.502  48.701  1.00 12.93           C
ATOM   4534  CG  TYR L 133      27.861  18.136  48.760  1.00 12.38           C
ATOM   4535  CD1 TYR L 133      27.668  17.415  47.571  1.00 15.48           C
ATOM   4536  CD2 TYR L 133      27.494  17.573  49.994  1.00 15.34           C
ATOM   4537  CE1 TYR L 133      27.107  16.128  47.609  1.00 16.42           C
ATOM   4538  CE2 TYR L 133      26.906  16.293  50.040  1.00 16.93           C
ATOM   4539  CZ  TYR L 133      26.688  15.579  48.845  1.00 16.22           C
ATOM   4540  OH  TYR L 133      26.018  14.401  48.889  1.00 19.33           O
ATOM   4541  H   TYR L 133      30.873  19.052  50.077  1.00 17.66           H
ATOM   4542  HA  TYR L 133      29.943  18.967  47.243  1.00 15.39           H
ATOM   4543  HB2 TYR L 133      28.459  19.980  49.681  1.00 15.55           H
ATOM   4544  HB3 TYR L 133      27.923  20.110  48.002  1.00 15.55           H
ATOM   4545  HD1 TYR L 133      27.945  17.854  46.626  1.00 18.61           H
ATOM   4546  HD2 TYR L 133      27.646  18.122  50.909  1.00 18.45           H
ATOM   4547  HE1 TYR L 133      26.946  15.588  46.691  1.00 19.74           H
ATOM   4548  HE2 TYR L 133      26.593  15.867  50.981  1.00 20.36           H
ATOM   4549  HH  TYR L 133      25.838  14.039  48.010  1.00 23.24           H
ATOM   4550  N   PRO L 134      31.703  20.952  47.348  1.00 16.74           N
ATOM   4551  CA  PRO L 134      32.276  22.246  47.023  1.00 15.37           C
ATOM   4552  C   PRO L 134      31.424  22.963  45.975  1.00 14.14           C
ATOM   4553  O   PRO L 134      30.754  22.327  45.154  1.00 14.11           O
ATOM   4554  CB  PRO L 134      33.650  21.886  46.443  1.00 15.37           C
ATOM   4555  CG  PRO L 134      33.395  20.563  45.747  1.00 15.77           C
ATOM   4556  CD  PRO L 134      32.489  19.872  46.749  1.00 15.23           C
ATOM   4557  HA  PRO L 134      32.456  22.851  47.912  1.00 18.49           H
ATOM   4558  HB2 PRO L 134      34.053  22.641  45.778  1.00 18.49           H
ATOM   4559  HB3 PRO L 134      34.336  21.715  47.276  1.00 18.49           H
ATOM   4560  HG2 PRO L 134      32.885  20.732  44.802  1.00 18.96           H
ATOM   4561  HG3 PRO L 134      34.300  19.985  45.600  1.00 18.96           H
ATOM   4562  HD2 PRO L 134      31.869  19.162  46.205  1.00 18.32           H
ATOM   4563  HD3 PRO L 134      33.095  19.390  47.510  1.00 18.32           H
ATOM   4564  N   CYS L 135      31.459  24.299  45.986  1.00 13.10           N
ATOM   4565  CA  CYS L 135      30.654  25.082  45.067  1.00 13.28           C
ATOM   4566  C   CYS L 135      31.052  24.750  43.633  1.00 14.20           C
ATOM   4567  O   CYS L 135      32.212  24.457  43.337  1.00 13.96           O
ATOM   4568  CB  CYS L 135      30.717  26.598  45.402  1.00 17.96           C
ATOM   4569  SG  CYS L 135      32.350  27.350  45.085  1.00 15.68           S
ATOM   4570  H   CYS L 135      32.014  24.786  46.673  1.00 15.76           H
ATOM   4571  HA  CYS L 135      29.619  24.772  45.211  1.00 15.97           H
ATOM   4572  HB2 CYS L 135      29.963  27.122  44.817  1.00 21.58           H
ATOM   4573  HB3 CYS L 135      30.478  26.727  46.458  1.00 21.58           H
ATOM   4574  N   GLY L 136      30.085  24.834  42.724  1.00 12.82           N
ATOM   4575  CA  GLY L 136      30.346  24.865  41.298  1.00 10.90           C
ATOM   4576  C   GLY L 136      30.743  23.522  40.705  1.00 13.57           C
ATOM   4577  O   GLY L 136      31.181  23.503  39.559  1.00 15.24           O
ATOM   4578  H   GLY L 136      29.140  25.019  43.033  1.00 15.42           H
ATOM   4579  HA2 GLY L 136      29.449  25.215  40.789  1.00 13.12           H
ATOM   4580  HA3 GLY L 136      31.156  25.566  41.111  1.00 13.12           H
ATOM   4581  N   LYS L 137      30.583  22.417  41.447  1.00 15.07           N
ATOM   4582  CA  LYS L 137      30.771  21.051  40.955  1.00 16.28           C
ATOM   4583  C   LYS L 137      29.431  20.339  41.067  1.00 14.96           C
ATOM   4584  O   LYS L 137      28.631  20.663  41.939  1.00 15.57           O
ATOM   4585  CB  LYS L 137      31.786  20.266  41.794  1.00 15.52           C
ATOM   4586  CG  LYS L 137      33.168  20.876  41.986  1.00 22.04           C
ATOM   4587  CD  LYS L 137      34.009  20.747  40.753  1.00 23.48           C
ATOM   4588  CE  LYS L 137      35.473  21.090  41.062  1.00 18.30           C
ATOM   4589  NZ  LYS L 137      36.182  21.107  39.788  1.00 25.42           N1+
ATOM   4590  H   LYS L 137      30.191  22.515  42.375  1.00 18.12           H
ATOM   4591  HA  LYS L 137      31.106  21.057  39.918  1.00 19.57           H
ATOM   4592  HB2 LYS L 137      31.377  20.119  42.791  1.00 18.66           H
ATOM   4593  HB3 LYS L 137      31.897  19.276  41.352  1.00 18.66           H
ATOM   4594  HG2 LYS L 137      33.058  21.922  42.259  1.00 26.49           H
ATOM   4595  HG3 LYS L 137      33.683  20.343  42.786  1.00 26.49           H
ATOM   4596  HD2 LYS L 137      33.967  19.720  40.393  1.00 28.21           H
ATOM   4597  HD3 LYS L 137      33.616  21.422  39.992  1.00 28.21           H
ATOM   4598  HE2 LYS L 137      35.540  22.077  41.517  1.00 22.00           H
ATOM   4599  HE3 LYS L 137      35.892  20.339  41.731  1.00 22.00           H
ATOM   4600  HZ1 LYS L 137      37.144  21.393  39.916  1.00 30.54           H
ATOM   4601  HZ2 LYS L 137      36.155  20.183  39.372  1.00 30.54           H
ATOM   4602  HZ3 LYS L 137      35.713  21.748  39.161  1.00 30.54           H
ATOM   4603  N   ILE L 138      29.201  19.381  40.173  1.00 14.83           N
ATOM   4604  CA  ILE L 138      27.937  18.665  40.003  1.00 13.61           C
ATOM   4605  C   ILE L 138      28.187  17.226  40.440  1.00 18.80           C
ATOM   4606  O   ILE L 138      28.768  16.465  39.658  1.00 16.36           O
ATOM   4607  CB  ILE L 138      27.465  18.797  38.533  1.00 17.24           C
ATOM   4608  CG1 ILE L 138      27.299  20.297  38.170  1.00 16.58           C
ATOM   4609  CG2 ILE L 138      26.167  18.000  38.372  1.00 14.61           C
ATOM   4610  CD1 ILE L 138      27.074  20.598  36.695  1.00 18.15           C
ATOM   4611  H   ILE L 138      29.929  19.166  39.507  1.00 17.83           H
ATOM   4612  HA  ILE L 138      27.174  19.126  40.626  1.00 16.37           H
ATOM   4613  HB  ILE L 138      28.217  18.367  37.871  1.00 20.73           H
ATOM   4614 HG12 ILE L 138      26.470  20.712  38.745  1.00 19.93           H
ATOM   4615 HG13 ILE L 138      28.199  20.848  38.434  1.00 19.93           H
ATOM   4616 HG21 ILE L 138      25.828  18.053  37.341  1.00 17.57           H
ATOM   4617 HG22 ILE L 138      26.325  16.950  38.614  1.00 17.57           H
ATOM   4618 HG23 ILE L 138      25.402  18.407  39.031  1.00 17.57           H
ATOM   4619 HD11 ILE L 138      26.981  21.676  36.560  1.00 21.81           H
ATOM   4620 HD12 ILE L 138      27.927  20.237  36.121  1.00 21.81           H
ATOM   4621 HD13 ILE L 138      26.166  20.111  36.342  1.00 21.81           H
ATOM   4622  N   PRO L 139      27.788  16.859  41.672  1.00 15.39           N
ATOM   4623  CA  PRO L 139      28.035  15.546  42.268  1.00 19.96           C
ATOM   4624  C   PRO L 139      27.736  14.349  41.373  1.00 24.00           C
ATOM   4625  O   PRO L 139      28.571  13.455  41.293  1.00 21.70           O
ATOM   4626  CB  PRO L 139      27.159  15.499  43.519  1.00 19.95           C
ATOM   4627  CG  PRO L 139      27.205  16.951  43.968  1.00 17.83           C
ATOM   4628  CD  PRO L 139      27.126  17.709  42.648  1.00 16.46           C
ATOM   4629  HA  PRO L 139      29.074  15.511  42.599  1.00 23.99           H
ATOM   4630  HB2 PRO L 139      26.137  15.254  43.226  1.00 23.98           H
ATOM   4631  HB3 PRO L 139      27.511  14.810  44.286  1.00 23.98           H
ATOM   4632  HG2 PRO L 139      26.349  17.211  44.588  1.00 21.43           H
ATOM   4633  HG3 PRO L 139      28.141  17.147  44.490  1.00 21.43           H
ATOM   4634  HD2 PRO L 139      26.084  17.870  42.379  1.00 19.79           H
ATOM   4635  HD3 PRO L 139      27.655  18.648  42.786  1.00 19.79           H
ATOM   4636  N   ILE L 140      26.608  14.326  40.660  1.00 18.53           N
ATOM   4637  CA  ILE L 140      26.273  13.136  39.874  1.00 25.66           C
ATOM   4638  C   ILE L 140      27.205  12.966  38.674  1.00 26.45           C
ATOM   4639  O   ILE L 140      27.387  11.845  38.206  1.00 31.62           O
ATOM   4640  CB  ILE L 140      24.787  13.048  39.503  1.00 28.52           C
ATOM   4641  CG1 ILE L 140      24.362  14.174  38.548  1.00 26.89           C
ATOM   4642  CG2 ILE L 140      23.903  12.931  40.770  1.00 34.81           C
ATOM   4643  CD1 ILE L 140      22.899  14.031  38.153  1.00 32.15           C
ATOM   4644  H   ILE L 140      25.941  15.081  40.739  1.00 22.27           H
ATOM   4645  HA  ILE L 140      26.462  12.276  40.518  1.00 30.83           H
ATOM   4646  HB  ILE L 140      24.653  12.115  38.953  1.00 34.26           H
ATOM   4647 HG12 ILE L 140      24.510  15.150  39.001  1.00 32.31           H
ATOM   4648 HG13 ILE L 140      24.966  14.131  37.641  1.00 32.31           H
ATOM   4649 HG21 ILE L 140      22.880  12.661  40.508  1.00 41.81           H
ATOM   4650 HG22 ILE L 140      24.289  12.145  41.419  1.00 41.81           H
ATOM   4651 HG23 ILE L 140      23.892  13.868  41.324  1.00 41.81           H
ATOM   4652 HD11 ILE L 140      22.640  14.820  37.454  1.00 38.62           H
ATOM   4653 HD12 ILE L 140      22.736  13.062  37.677  1.00 38.62           H
ATOM   4654 HD13 ILE L 140      22.256  14.133  39.024  1.00 38.62           H
ATOM   4655  N   LEU L 141      27.797  14.055  38.183  1.00 27.73           N
ATOM   4656  CA  LEU L 141      28.786  14.011  37.111  1.00 24.22           C
ATOM   4657  C   LEU L 141      30.210  13.749  37.637  1.00 33.77           C
ATOM   4658  O   LEU L 141      31.024  13.235  36.876  1.00 36.17           O
ATOM   4659  CB  LEU L 141      28.702  15.299  36.285  1.00 22.82           C
ATOM   4660  CG  LEU L 141      27.347  15.588  35.618  1.00 24.95           C
ATOM   4661  CD1 LEU L 141      27.417  16.911  34.839  1.00 25.18           C
ATOM   4662  CD2 LEU L 141      26.913  14.451  34.689  1.00 33.43           C
ATOM   4663  H   LEU L 141      27.652  14.938  38.653  1.00 33.31           H
ATOM   4664  HA  LEU L 141      28.545  13.181  36.450  1.00 29.10           H
ATOM   4665  HB2 LEU L 141      28.958  16.139  36.932  1.00 27.42           H
ATOM   4666  HB3 LEU L 141      29.460  15.248  35.504  1.00 27.42           H
ATOM   4667  HG  LEU L 141      26.590  15.698  36.393  1.00 29.98           H
ATOM   4668 HD11 LEU L 141      26.430  17.157  34.443  1.00 30.26           H
ATOM   4669 HD12 LEU L 141      27.736  17.718  35.500  1.00 30.26           H
ATOM   4670 HD13 LEU L 141      28.123  16.826  34.015  1.00 30.26           H
ATOM   4671 HD21 LEU L 141      26.004  14.737  34.164  1.00 40.15           H
ATOM   4672 HD22 LEU L 141      27.695  14.242  33.959  1.00 40.15           H
ATOM   4673 HD23 LEU L 141      26.705  13.549  35.265  1.00 40.15           H
ATOM   4674  N   GLU L 142      30.540  14.114  38.889  1.00 29.12           N
ATOM   4675  CA  GLU L 142      31.861  13.889  39.487  1.00 25.17           C
ATOM   4676  C   GLU L 142      32.131  12.411  39.864  1.00 28.22           C
ATOM   4677  O   GLU L 142      31.161  11.711  40.246  1.00 38.29           O
ATOM   4678  CB  GLU L 142      32.071  14.818  40.692  1.00 28.75           C
ATOM   4679  CG  GLU L 142      32.128  16.320  40.322  1.00 26.96           C
ATOM   4680  CD  GLU L 142      33.420  16.778  39.638  1.00 27.44           C
ATOM   4681  OE1 GLU L 142      34.503  16.277  39.999  1.00 30.45           O
ATOM   4682  OE2 GLU L 142      33.321  17.671  38.768  1.00 23.10           O1-
ATOM   4683  H   GLU L 142      29.824  14.491  39.492  1.00 34.98           H
ATOM   4684  HA  GLU L 142      32.612  14.185  38.753  1.00 30.24           H
ATOM   4685  HB2 GLU L 142      32.995  14.539  41.200  1.00 34.53           H
ATOM   4686  HB3 GLU L 142      31.251  14.670  41.395  1.00 34.53           H
ATOM   4687  HG2 GLU L 142      32.074  16.858  41.269  1.00 32.38           H
ATOM   4688  HG3 GLU L 142      31.268  16.630  39.733  1.00 32.38           H
ATOM   4689  HC  GLU L 142      33.308  11.996  39.753  1.00 33.90           H
TER
HETATM 4690 CA    CA H 300       9.437  17.883  42.787  1.00 16.43          Ca2+
HETATM 4691 CA    CA H 538      22.398  22.049  57.883  0.31 26.83          Ca2+
HETATM 4692  O1  SO4 H 301      31.390  45.993  28.179  0.89 43.74           O1-
HETATM 4693  O2  SO4 H 301      31.640  44.736  26.209  0.61 40.03           O1-
HETATM 4694  O3  SO4 H 301      31.581  43.655  28.294  0.69 40.73           O1-
HETATM 4695  O4  SO4 H 301      29.664  44.619  27.407  0.56 35.88           O1-
HETATM 4696  S   SO4 H 301      31.085  44.758  27.523  1.00 45.38           S2+
HETATM 4697  O1  SO4 H 304      28.293  44.311  60.043  0.36 55.38           O1-
HETATM 4698  O2  SO4 H 304      26.752  43.275  61.462  0.74 50.69           O1-
HETATM 4699  O3  SO4 H 304      27.405  45.499  61.877  0.11 61.64           O1-
HETATM 4700  O4  SO4 H 304      26.058  44.987  60.033  0.42 56.32           O1-
HETATM 4701  S   SO4 H 304      27.132  44.522  60.863  1.00 62.29           S2+
HETATM 4702  O1  SO4 H 308      13.477  28.012  56.654  0.77 39.34           O1-
HETATM 4703  O2  SO4 H 308      12.169  26.115  57.107  0.62 47.15           O1-
HETATM 4704  O3  SO4 H 308      13.209  27.294  58.857  0.58 48.27           O1-
HETATM 4705  O4  SO4 H 308      11.430  28.248  57.735  0.22 49.97           O1-
HETATM 4706  S   SO4 H 308      12.574  27.405  57.578  0.73 41.45           S2+
HETATM 4707  O1  SO4 H 310      13.203  52.753  33.187  0.85 34.34           O1-
HETATM 4708  O2  SO4 H 310      14.683  50.964  32.906  0.75 26.67           O1-
HETATM 4709  O3  SO4 H 310      12.442  50.699  32.375  0.76 36.28           O1-
HETATM 4710  O4  SO4 H 310      13.847  52.054  31.037  0.70 34.24           O1-
HETATM 4711  S   SO4 H 310      13.535  51.625  32.367  0.58 26.98           S2+
HETATM 4712  O1  SO4 H 311      18.552  45.264  22.899  0.40 44.47           O1-
HETATM 4713  O2  SO4 H 311      18.270  43.753  24.673  0.20 36.68           O1-
HETATM 4714  O3  SO4 H 311      16.493  44.244  23.236  0.93 33.67           O1-
HETATM 4715  O4  SO4 H 311      18.336  42.941  22.481  1.00 26.37           O1-
HETATM 4716  S   SO4 H 311      17.924  44.047  23.322  1.00 57.98           S2+
HETATM 4717  O1  SO4 H 312      20.625  13.784  47.362  0.61 12.89           O1-
HETATM 4718  O2  SO4 H 312      22.696  13.041  48.259  0.71 13.23           O1-
HETATM 4719  O3  SO4 H 312      20.666  12.553  49.322  0.21 30.42           O1-
HETATM 4720  O4  SO4 H 312      21.152  11.509  47.275  0.43 27.74           O1-
HETATM 4721  S   SO4 H 312      21.297  12.708  48.044  1.00 53.35           S2+
HETATM 4722  C1  905 H   1      12.214  38.643  29.064  1.00 16.99           C
HETATM 4723  C10 905 H   1       8.965  44.206  36.128  1.00 17.63           C
HETATM 4724  C11 905 H   1       8.435  43.211  35.276  1.00 18.95           C
HETATM 4725  C12 905 H   1      10.431  41.669  32.231  1.00 15.04           C
HETATM 4726  C13 905 H   1      10.037  42.351  31.084  1.00 19.72           C
HETATM 4727  C14 905 H   1      10.475  43.674  30.849  1.00 20.03           C
HETATM 4728  C15 905 H   1      10.771  45.472  29.295  1.00 21.88           C
HETATM 4729  C16 905 H   1      10.274  45.744  27.892  1.00 31.86           C
HETATM 4730  C17 905 H   1      11.257  44.321  31.800  1.00 19.92           C
HETATM 4731  C18 905 H   1      11.635  43.620  32.966  1.00 16.24           C
HETATM 4732  C19 905 H   1      12.940  43.648  35.006  1.00 17.08           C
HETATM 4733  C2  905 H   1      11.427  39.091  30.145  1.00 17.18           C
HETATM 4734  C20 905 H   1      13.925  44.626  35.572  1.00 15.87           C
HETATM 4735  C21 905 H   1      11.203  42.312  33.206  1.00 16.06           C
HETATM 4736  C22 905 H   1      13.075  38.151  31.688  1.00 15.53           C
HETATM 4737  C23 905 H   1      13.826  37.701  30.611  1.00 15.11           C
HETATM 4738  C24 905 H   1      13.436  37.954  29.294  1.00 12.66           C
HETATM 4739  C25 905 H   1      14.285  37.430  28.202  1.00 17.51           C
HETATM 4740  C3  905 H   1      11.885  38.861  31.440  1.00 16.52           C
HETATM 4741  C4  905 H   1      10.056  40.213  32.432  1.00 19.45           C
HETATM 4742  C5  905 H   1       9.227  40.160  33.696  1.00 20.22           C
HETATM 4743  C6  905 H   1       7.711  42.145  35.828  1.00 22.59           C
HETATM 4744  C7  905 H   1       7.569  42.008  37.208  1.00 24.03           C
HETATM 4745  C8  905 H   1       8.058  43.025  38.046  1.00 20.08           C
HETATM 4746  C9  905 H   1       8.718  44.127  37.527  1.00 21.04           C
HETATM 4747  F1  905 H   1       9.307  41.758  30.138  1.00 18.51           F
HETATM 4748  N1  905 H   1      11.172  39.281  32.607  1.00 14.28           N
HETATM 4749  N2  905 H   1       7.954  40.742  33.505  1.00 18.61           N
HETATM 4750  N3  905 H   1       9.623  45.329  35.607  1.00 21.00           N
HETATM 4751  N4  905 H   1      15.425  36.848  28.414  1.00 15.25           N
HETATM 4752  N5  905 H   1      13.669  37.630  26.898  1.00 18.65           N
HETATM 4753  O1  905 H   1      11.741  39.005  27.857  1.00 20.07           O
HETATM 4754  O2  905 H   1       9.521  39.771  34.803  1.00 16.30           O
HETATM 4755  O3  905 H   1       6.688  39.733  35.507  1.00 18.53           O1-
HETATM 4756  O4  905 H   1       5.720  41.568  34.217  1.00 24.67           O1-
HETATM 4757  O5  905 H   1      10.080  44.209  29.664  1.00 19.48           O
HETATM 4758  O6  905 H   1      12.448  44.335  33.780  1.00 17.82           O
HETATM 4759  S1  905 H   1       6.926  40.993  34.822  1.00 21.06           S2+
HETATM 4760  H2  905 H   1      10.494  39.592  29.912  1.00 20.66           H
HETATM 4761  H11 905 H   1       8.602  43.298  34.203  1.00 22.78           H
HETATM 4762  H17 905 H   1      11.632  45.335  31.669  1.00 23.94           H
HETATM 4763  H21 905 H   1      11.531  41.768  34.092  1.00 19.31           H
HETATM 4764  H22 905 H   1      13.410  37.966  32.705  1.00 18.68           H
HETATM 4765  H23 905 H   1      14.756  37.149  30.801  1.00 18.17           H
HETATM 4766  H4  905 H   1       9.426  39.820  31.557  1.00 23.38           H
HETATM 4767  H7  905 H   1       7.109  41.122  37.651  1.00 28.87           H
HETATM 4768  H8  905 H   1       7.923  42.944  39.132  1.00 24.13           H
HETATM 4769  H9  905 H   1       9.064  44.939  38.200  1.00 25.28           H
HETATM 4770  HN1 905 H   1      11.796  39.539  33.394  1.00 17.18           H
HETATM 4771  HN2 905 H   1       7.645  40.995  32.531  1.00 22.37           H
HETATM 4772  HN4 905 H   1      15.934  36.439  27.590  1.00 18.34           H
HETATM 4773  HO1 905 H   1      12.432  38.741  27.035  1.00 24.12           H
HETATM 4774 H151 905 H   1      11.863  45.296  29.331  1.00 26.29           H
HETATM 4775 H152 905 H   1      10.461  46.233  30.027  1.00 26.29           H
HETATM 4776 H161 905 H   1      10.612  44.970  27.187  1.00 38.27           H
HETATM 4777 H162 905 H   1      10.655  46.709  27.526  1.00 38.27           H
HETATM 4778 H163 905 H   1       9.179  45.782  27.844  1.00 38.27           H
HETATM 4779 H191 905 H   1      13.414  42.694  34.690  1.00 20.54           H
HETATM 4780 H192 905 H   1      12.064  43.477  35.654  1.00 20.54           H
HETATM 4781 H201 905 H   1      14.686  44.910  34.822  1.00 19.08           H
HETATM 4782 H202 905 H   1      14.484  44.180  36.413  1.00 19.08           H
HETATM 4783 H203 905 H   1      13.448  45.550  35.945  1.00 19.08           H
HETATM 4784 HN31 905 H   1      10.123  45.209  34.732  1.00 25.24           H
HETATM 4785 HN32 905 H   1      10.164  45.899  36.280  1.00 25.24           H
HETATM 4786 HN51 905 H   1      14.342  37.515  26.100  1.00 22.42           H
HETATM 4787 HN52 905 H   1      12.931  36.905  26.720  1.00 22.42           H
TER
HETATM 4788  O1  SO4 L 302      44.029  42.040  42.405  0.98 41.46           O1-
HETATM 4789  O2  SO4 L 302      45.421  41.149  40.755  0.70 31.80           O1-
HETATM 4790  O3  SO4 L 302      45.009  43.412  40.750  0.70 39.22           O1-
HETATM 4791  O4  SO4 L 302      46.298  42.467  42.505  0.54 35.59           O1-
HETATM 4792  S   SO4 L 302      45.198  42.279  41.609  1.00 39.07           S2+
TER
HETATM 4793  O   HOH H 402      16.532  17.216  42.151  1.00 16.35           O
HETATM 4794  H1  HOH H 402      17.244  17.861  42.135  1.00 19.65           H
HETATM 4795  H2  HOH H 402      15.953  17.518  42.857  1.00 19.65           H
HETATM 4796  O   HOH H 404      20.630  34.266  40.253  1.00 13.64           O
HETATM 4797  H1  HOH H 404      19.773  34.206  39.825  1.00 16.41           H
HETATM 4798  H2  HOH H 404      20.422  34.462  41.169  1.00 16.41           H
HETATM 4799  O   HOH H 405      36.101  40.438  44.585  1.00 24.80           O
HETATM 4800  H1  HOH H 405      35.786  41.332  44.741  1.00 29.79           H
HETATM 4801  H2  HOH H 405      36.030  40.006  45.441  1.00 29.79           H
HETATM 4802  O   HOH H 406      38.196  25.100  39.775  1.00 17.87           O
HETATM 4803  H1  HOH H 406      37.752  24.587  40.453  1.00 21.48           H
HETATM 4804  H2  HOH H 406      39.001  24.603  39.599  1.00 21.48           H
HETATM 4805  O   HOH H 407      20.984  45.457  36.162  1.00 18.38           O
HETATM 4806  H1  HOH H 407      21.844  45.212  35.814  1.00 22.10           H
HETATM 4807  H2  HOH H 407      20.361  45.124  35.509  1.00 22.10           H
HETATM 4808  O   HOH H 408      18.937  44.580  34.431  1.00 16.54           O
HETATM 4809  H1  HOH H 408      18.395  45.265  34.830  1.00 19.88           H
HETATM 4810  H2  HOH H 408      18.372  43.804  34.428  1.00 19.88           H
HETATM 4811  O   HOH H 409      12.342  29.622  37.132  1.00 15.68           O
HETATM 4812  H1  HOH H 409      13.282  29.818  37.175  1.00 18.85           H
HETATM 4813  H2  HOH H 409      11.943  30.444  36.842  1.00 18.85           H
HETATM 4814  O   HOH H 411       4.946  29.957  49.066  1.00 18.23           O
HETATM 4815  H1  HOH H 411       5.595  29.256  48.982  1.00 21.91           H
HETATM 4816  H2  HOH H 411       5.465  30.752  49.206  1.00 21.91           H
HETATM 4817  O   HOH H 412      30.360  35.197  30.892  1.00 14.82           O
HETATM 4818  H1  HOH H 412      31.317  35.104  30.879  1.00 17.82           H
HETATM 4819  H2  HOH H 412      30.066  34.477  31.453  1.00 17.82           H
HETATM 4820  O   HOH H 413      30.361  37.437  38.373  1.00 15.43           O
HETATM 4821  H1  HOH H 413      29.764  38.071  38.772  1.00 18.55           H
HETATM 4822  H2  HOH H 413      29.928  36.589  38.498  1.00 18.55           H
HETATM 4823  O   HOH H 415      29.350  38.825  36.028  1.00 15.47           O
HETATM 4824  H1  HOH H 415      29.941  38.737  35.277  1.00 18.60           H
HETATM 4825  H2  HOH H 415      28.519  38.453  35.722  1.00 18.60           H
HETATM 4826  O   HOH H 416      26.351  42.831  26.500  1.00 24.76           O
HETATM 4827  H1  HOH H 416      27.050  42.304  26.104  1.00 29.75           H
HETATM 4828  H2  HOH H 416      26.743  43.698  26.624  1.00 29.75           H
HETATM 4829  O   HOH H 417      42.261  31.520  30.390  1.00 35.51           O
HETATM 4830  H1  HOH H 417      42.793  31.407  29.600  1.00 42.64           H
HETATM 4831  H2  HOH H 417      41.735  32.303  30.217  1.00 42.64           H
HETATM 4832  O   HOH H 418      30.014  27.854  30.514  1.00 17.82           O
HETATM 4833  H1  HOH H 418      29.839  28.634  29.979  1.00 21.42           H
HETATM 4834  H2  HOH H 418      29.375  27.208  30.200  1.00 21.42           H
HETATM 4835  O   HOH H 420      11.535  26.632  31.311  1.00 14.52           O
HETATM 4836  H1  HOH H 420      11.944  26.341  32.132  1.00 17.46           H
HETATM 4837  H2  HOH H 420      10.635  26.853  31.560  1.00 17.46           H
HETATM 4838  O   HOH H 421       2.526  38.758  48.712  1.00 40.98           O
HETATM 4839  H1  HOH H 421       2.434  38.602  47.771  1.00 49.21           H
HETATM 4840  H2  HOH H 421       2.365  37.901  49.112  1.00 49.21           H
HETATM 4841  O   HOH H 422      16.417  50.481  38.713  1.00 18.33           O
HETATM 4842  H1  HOH H 422      16.859  49.663  38.467  1.00 22.03           H
HETATM 4843  H2  HOH H 422      15.715  50.575  38.061  1.00 22.03           H
HETATM 4844  O   HOH H 423       7.145  41.278  40.466  1.00 37.79           O
HETATM 4845  H1  HOH H 423       8.088  41.557  40.343  1.00 45.38           H
HETATM 4846  H2  HOH H 423       7.058  41.106  41.408  1.00 45.38           H
HETATM 4847  O   HOH H 424      15.225  24.023  43.354  1.00 13.93           O
HETATM 4848  H1  HOH H 424      14.890  24.543  44.088  1.00 16.75           H
HETATM 4849  H2  HOH H 424      16.022  24.480  43.080  1.00 16.75           H
HETATM 4850  O   HOH H 425      15.031  30.544  36.822  1.00 12.44           O
HETATM 4851  H1  HOH H 425      15.125  31.460  36.547  1.00 14.97           H
HETATM 4852  H2  HOH H 425      15.542  30.057  36.169  1.00 14.97           H
HETATM 4853  O   HOH H 426      24.531  16.387  41.167  1.00 20.36           O
HETATM 4854  H1  HOH H 426      23.913  16.917  40.658  1.00 24.47           H
HETATM 4855  H2  HOH H 426      24.117  16.315  42.033  1.00 24.47           H
HETATM 4856  O   HOH H 427      30.362  47.862  45.897  1.00 19.83           O
HETATM 4857  H1  HOH H 427      29.907  47.140  45.461  1.00 23.83           H
HETATM 4858  H2  HOH H 427      29.676  48.313  46.399  1.00 23.83           H
HETATM 4859  O   HOH H 428      18.341  17.374  48.841  1.00 14.06           O
HETATM 4860  H1  HOH H 428      17.537  17.586  48.359  1.00 16.91           H
HETATM 4861  H2  HOH H 428      18.387  16.413  48.791  1.00 16.91           H
HETATM 4862  O   HOH H 429      38.006  27.223  37.972  1.00 15.55           O
HETATM 4863  H1  HOH H 429      38.117  26.485  38.574  1.00 18.70           H
HETATM 4864  H2  HOH H 429      37.545  26.846  37.219  1.00 18.70           H
HETATM 4865  O   HOH H 430      20.042  12.940  36.238  1.00 20.88           O
HETATM 4866  H1  HOH H 430      19.949  13.729  36.782  1.00 25.09           H
HETATM 4867  H2  HOH H 430      20.191  12.240  36.877  1.00 25.09           H
HETATM 4868  O   HOH H 431      22.395  12.813  34.688  1.00 26.55           O
HETATM 4869  H1  HOH H 431      22.822  13.636  34.424  1.00 31.90           H
HETATM 4870  H2  HOH H 431      21.701  13.087  35.293  1.00 31.90           H
HETATM 4871  O   HOH H 432      13.464  16.808  43.109  1.00 15.45           O
HETATM 4872  H1  HOH H 432      13.449  17.582  43.671  1.00 18.57           H
HETATM 4873  H2  HOH H 432      13.071  16.117  43.655  1.00 18.57           H
HETATM 4874  O   HOH H 434      30.050  45.434  44.375  1.00 16.10           O
HETATM 4875  H1  HOH H 434      29.772  45.700  43.494  1.00 19.35           H
HETATM 4876  H2  HOH H 434      31.007  45.402  44.311  1.00 19.35           H
HETATM 4877  O   HOH H 435       8.646  31.743  21.510  1.00 19.46           O
HETATM 4878  H1  HOH H 435       8.878  32.587  21.113  1.00 23.39           H
HETATM 4879  H2  HOH H 435       9.047  31.095  20.924  1.00 23.39           H
HETATM 4880  O   HOH H 436      31.451  40.941  33.741  1.00 17.13           O
HETATM 4881  H1  HOH H 436      31.883  40.285  34.288  1.00 20.59           H
HETATM 4882  H2  HOH H 436      32.094  41.652  33.666  1.00 20.59           H
HETATM 4883  O   HOH H 437      29.982  31.159  46.568  1.00 14.21           O
HETATM 4884  H1  HOH H 437      29.959  31.725  47.342  1.00 17.09           H
HETATM 4885  H2  HOH H 437      29.328  30.480  46.758  1.00 17.09           H
HETATM 4886  O   HOH H 438      23.764  22.900  56.008  1.00 11.57           O
HETATM 4887  H1  HOH H 438      24.431  22.314  55.553  1.00 13.92           H
HETATM 4888  H2  HOH H 438      23.245  23.253  55.231  1.00 13.92           H
HETATM 4889  O   HOH H 440      13.223  25.046  26.688  1.00 16.40           O
HETATM 4890  H1  HOH H 440      12.514  24.495  26.348  1.00 19.72           H
HETATM 4891  H2  HOH H 440      12.771  25.727  27.193  1.00 19.72           H
HETATM 4892  O   HOH H 442      15.702  36.130  19.135  1.00 27.43           O
HETATM 4893  H1  HOH H 442      16.496  36.309  19.647  1.00 32.95           H
HETATM 4894  H2  HOH H 442      15.204  36.951  19.194  1.00 32.95           H
HETATM 4895  O   HOH H 443      18.199  35.015  23.229  1.00 15.82           O
HETATM 4896  H1  HOH H 443      17.896  34.106  23.150  1.00 19.01           H
HETATM 4897  H2  HOH H 443      18.239  35.172  24.175  1.00 19.01           H
HETATM 4898  O   HOH H 445      21.941  42.821  57.331  1.00 26.52           O
HETATM 4899  H1  HOH H 445      21.894  42.541  58.248  1.00 31.86           H
HETATM 4900  H2  HOH H 445      22.873  42.747  57.115  1.00 31.86           H
HETATM 4901  O   HOH H 448      42.414  35.795  31.792  1.00 29.32           O
[truncated: 53,022 more chars]
