# Supplementary material for: High-throughput quantum-mechanics/molecular-mechanics (ONIOM) macromolecular crystallographic refinement with PHENIX/DivCon: the impact of mixed Hamiltonian methods on ligand and protein structure
Source: Acta Crystallogr D Struct Biol. 2018 Oct 29;74(Pt 11):1063–77. doi: 10.1107/S2059798318012913 (PMC6213575; doi:10.1107/S2059798318012913)
Supplement: Supplementary file 2 [file d-74-01063-sup2.gz › results_ONIOM/1YGC-H.cif]

# Generated by MOE 2016.08 on 2017-01-11 17:24.18
# Structure optimized with MOE using MMFF94x forcefield to determine
# ideal geometry (Gas Phase with Electrostatics disabled).
data_comp_list
_chem_comp.id	905
_chem_comp.three_letter_code	905
_chem_comp.name	1YGC.H
_chem_comp.group	non-polymer
_chem_comp.number_atoms_all	66
_chem_comp.number_atoms_nh	38
_chem_comp.desc_level	?
#
data_comp_905
#
loop_
_chem_comp_atom.comp_id
_chem_comp_atom.atom_id
_chem_comp_atom.type_symbol
_chem_comp_atom.type_energy
_chem_comp_atom.partial_charge
_chem_comp_atom.x
_chem_comp_atom.y
_chem_comp_atom.z
905	O1	O	OH1	-0.5325	11.7260	38.9400	27.7690	
905	HO1	H	HOH1	0.45	12.2716	38.5920	27.0599	
905	C1	C	CR6	0.0825000000000001	12.2260	38.6600	29.1430	
905	C2	C	CR16	-0.15	11.5030	39.1320	30.2560	
905	H2	H	HCR6	0.15	10.5919	39.6932	30.1095	
905	C3	C	CR6	0.1	11.9720	38.8700	31.5710	
905	N1	N	NT1	-0.8691	11.2170	39.3730	32.6990	
905	HN1	H	H	0.4	11.5321	39.1941	33.6418	
905	C4	C	CH1	0.4936	9.9900	40.1450	32.4640	
905	H4	H	HCH1	0.0800000000000001	9.4452	39.6746	31.6455	
905	C5	C	C	0.7453	9.1220	40.2060	33.6840	
905	O2	O	O	-0.57	9.4600	39.6850	34.7550	
905	N2	N	NH1	-0.7943	7.9750	40.8520	33.5540	
905	HN2	H	HNH1	0.42	7.7525	41.2526	32.6539	
905	S1	S	S	1.447	6.8740	41.0420	34.7960	
905	O3	O	OS	-0.65	6.6940	39.7880	35.4670	
905	O4	O	OS	-0.65	5.6430	41.5490	34.2790	
905	C6	C	CR6	-0.00899999999999994	7.6010	42.2020	35.8630	
905	C7	C	CR16	-0.15	7.4210	42.1260	37.2710	
905	H7	H	HCR6	0.15	6.8240	41.3374	37.7047	
905	C8	C	CR16	-0.15	8.0430	43.1110	38.1080	
905	H8	H	HCR6	0.15	7.9142	43.0661	39.1794	
905	C9	C	CR16	-0.15	8.8330	44.1520	37.5280	
905	H9	H	HCR6	0.15	9.2981	44.8917	38.1628	
905	C10	C	CR6	0.1	9.0090	44.2170	36.1150	
905	N3	N	NT2	-0.9	9.7480	45.1880	35.5680	
905	HN31	H	H	0.4	9.8674	45.2281	34.5659	
905	HN32	H	H	0.4	10.1868	45.8813	36.1570	
905	C11	C	CR16	-0.15	8.3940	43.2450	35.2870	
905	H11	H	HCR6	0.15	8.5244	43.2916	34.2159	
905	C12	C	CR6	-0.1435	10.4210	41.6170	32.1940	
905	C13	C	CR6	0.19	10.0160	42.2660	30.9990	
905	F1	F	F	-0.19	9.2580	41.6260	30.0960	
905	C14	C	CR6	0.0825000000000001	10.4050	43.5880	30.7500	
905	O5	O	O2	-0.3625	9.9820	44.2400	29.4940	
905	C15	C	CH2	0.12	10.6270	45.6530	29.3720	
905	H151	H	HCH2	0.0800000000000001	11.7121	45.5664	29.4288	
905	H152	H	HCH2	0.0800000000000001	10.2704	46.2895	30.1818	
905	C16	C	CH3	-0.24	10.2300	46.2620	28.0270	
905	H161	H	HCH3	0.0800000000000001	10.5878	45.6235	27.2193	
905	H162	H	HCH3	0.0800000000000001	10.6746	47.2526	27.9313	
905	H163	H	HCH3	0.0800000000000001	9.1445	46.3441	27.9716	
905	C17	C	CR16	-0.15	11.2030	44.2880	31.6810	
905	H17	H	HCR6	0.15	11.4979	45.3065	31.4756	
905	C18	C	CR6	0.0825000000000001	11.6170	43.6680	32.8750	
905	O6	O	O2	-0.3625	12.4600	44.4650	33.8020	
905	C19	C	CH2	0.12	12.9390	43.6620	35.0230	
905	H191	H	HCH2	0.0800000000000001	13.3699	42.7139	34.7012	
905	H192	H	HCH2	0.0800000000000001	12.1033	43.4714	35.6963	
905	C20	C	CH3	-0.24	13.9970	44.5050	35.7280	
905	H201	H	HCH3	0.0800000000000001	14.8276	44.6898	35.0467	
905	H202	H	HCH3	0.0800000000000001	14.3597	43.9722	36.6070	
905	H203	H	HCH3	0.0800000000000001	13.5597	45.4554	36.0340	
905	C21	C	CR16	-0.15	11.2340	42.3210	33.1480	
905	H21	H	HCR6	0.15	11.5508	41.8364	34.0597	
905	C22	C	CR16	-0.15	13.1640	38.1350	31.7720	
905	H22	H	HCR6	0.15	13.5146	37.9348	32.7737	
905	C23	C	CR16	-0.15	13.8970	37.6620	30.6540	
905	H23	H	HCR6	0.15	14.8083	37.1024	30.8052	
905	C24	C	CR6	0.0862000000000001	13.4380	37.9210	29.3410	
905	C25	C	C	0.4138	14.2090	37.4230	28.1890	
905	N4	N	NS1	-0.85	15.3340	36.7390	28.3840	
905	HN4	H	H	0.4	15.8613	36.3981	27.5929	
905	N5	N	NH2	-0.85	13.7820	37.6560	26.9580	
905	HN51	H	HNH2	0.4	14.3098	37.3148	26.1673	
905	HN52	H	HNH2	0.4	12.9284	38.1750	26.8093	
#
#
loop_
_chem_comp_tree.comp_id
_chem_comp_tree.atom_id
_chem_comp_tree.atom_back
_chem_comp_tree.atom_forward
_chem_comp_tree.connect_type
905	O1	?	HO1	START	
905	HO1	O1	?	?	
905	C1	O1	C2	?	
905	C2	C1	H2	?	
905	H2	C2	?	?	
905	C3	C2	C22	?	
905	C22	C3	H22	?	
905	H22	C22	?	?	
905	C23	C22	H23	?	
905	H23	C23	?	?	
905	C24	C23	C25	?	
905	C25	C24	N5	?	
905	N5	C25	HN51	?	
905	HN51	N5	?	?	
905	HN52	N5	?	?	
905	N4	C25	HN4	?	
905	HN4	N4	?	?	
905	N1	C3	HN1	?	
905	HN1	N1	?	?	
905	C4	N1	H4	?	
905	H4	C4	?	?	
905	C12	C4	C21	?	
905	C21	C12	H21	?	
905	H21	C21	?	?	
905	C18	C21	C17	?	
905	C17	C18	H17	?	
905	H17	C17	?	?	
905	C14	C17	C13	?	
905	C13	C14	F1	?	
905	F1	C13	?	?	
905	O5	C14	C15	?	
905	C15	O5	H151	?	
905	H151	C15	?	?	
905	H152	C15	?	?	
905	C16	C15	H161	?	
905	H161	C16	?	?	
905	H162	C16	?	?	
905	H163	C16	?	?	
905	O6	C18	C19	?	
905	C19	O6	H191	?	
905	H191	C19	?	?	
905	H192	C19	?	?	
905	C20	C19	H201	?	
905	H201	C20	?	?	
905	H202	C20	?	?	
905	H203	C20	?	?	
905	C5	C4	N2	?	
905	N2	C5	HN2	?	
905	HN2	N2	?	?	
905	S1	N2	C6	?	
905	C6	S1	C7	?	
905	C7	C6	H7	?	
905	H7	C7	?	?	
905	C8	C7	H8	?	
905	H8	C8	?	?	
905	C9	C8	H9	?	
905	H9	C9	?	?	
905	C10	C9	C11	?	
905	C11	C10	H11	?	
905	H11	C11	?	?	
905	N3	C10	HN31	?	
905	HN31	N3	?	?	
905	HN32	N3	?	?	
905	O3	S1	?	?	
905	O4	S1	?	?	
905	O2	C5	?	END	
905	C1	C24	?	ADD	
905	C6	C11	?	ADD	
905	C12	C13	?	ADD	
#
#
loop_
_chem_comp_bond.comp_id
_chem_comp_bond.atom_id_1
_chem_comp_bond.atom_id_2
_chem_comp_bond.type
_chem_comp_bond.value_dist
_chem_comp_bond.value_dist_esd
905	HO1	O1	single	0.971	0.020	
905	C1	O1	single	1.369	0.020	
905	C2	C1	aromatic	1.401	0.020	
905	H2	C2	single	1.087	0.020	
905	C3	C2	aromatic	1.402	0.020	
905	C22	C3	aromatic	1.405	0.020	
905	H22	C22	single	1.089	0.020	
905	C23	C22	aromatic	1.399	0.020	
905	H23	C23	single	1.087	0.020	
905	C24	C23	aromatic	1.397	0.020	
905	C25	C24	single	1.487	0.020	
905	N5	C25	single	1.372	0.020	
905	HN51	N5	single	1.014	0.020	
905	HN52	N5	single	1.015	0.020	
905	N4	C25	double	1.300	0.020	
905	HN4	N4	single	1.026	0.020	
905	N1	C3	single	1.386	0.020	
905	HN1	N1	single	1.015	0.020	
905	C4	N1	single	1.458	0.020	
905	H4	C4	single	1.097	0.020	
905	C12	C4	single	1.518	0.020	
905	C21	C12	aromatic	1.405	0.020	
905	H21	C21	single	1.086	0.020	
905	C18	C21	aromatic	1.398	0.020	
905	C17	C18	aromatic	1.401	0.020	
905	H17	C17	single	1.087	0.020	
905	C14	C17	aromatic	1.396	0.020	
905	C13	C14	aromatic	1.397	0.020	
905	F1	C13	single	1.343	0.020	
905	O5	C14	single	1.369	0.020	
905	C15	O5	single	1.427	0.020	
905	H151	C15	single	1.096	0.020	
905	H152	C15	single	1.096	0.020	
905	C16	C15	single	1.518	0.020	
905	H161	C16	single	1.095	0.020	
905	H162	C16	single	1.094	0.020	
905	H163	C16	single	1.095	0.020	
905	O6	C18	single	1.371	0.020	
905	C19	O6	single	1.427	0.020	
905	H191	C19	single	1.096	0.020	
905	H192	C19	single	1.096	0.020	
905	C20	C19	single	1.518	0.020	
905	H201	C20	single	1.095	0.020	
905	H202	C20	single	1.094	0.020	
905	H203	C20	single	1.095	0.020	
905	C5	C4	single	1.526	0.020	
905	N2	C5	single	1.436	0.020	
905	HN2	N2	single	1.028	0.020	
905	S1	N2	single	1.712	0.020	
905	C6	S1	single	1.769	0.020	
905	C7	C6	aromatic	1.391	0.020	
905	H7	C7	single	1.085	0.020	
905	C8	C7	aromatic	1.393	0.020	
905	H8	C8	single	1.086	0.020	
905	C9	C8	aromatic	1.398	0.020	
905	H9	C9	single	1.088	0.020	
905	C10	C9	aromatic	1.401	0.020	
905	C11	C10	aromatic	1.399	0.020	
905	H11	C11	single	1.088	0.020	
905	N3	C10	single	1.387	0.020	
905	HN31	N3	single	1.011	0.020	
905	HN32	N3	single	1.011	0.020	
905	O3	S1	single	1.450	0.020	
905	O4	S1	single	1.450	0.020	
905	O2	C5	double	1.226	0.020	
905	C1	C24	aromatic	1.397	0.020	
905	C6	C11	aromatic	1.398	0.020	
905	C12	C13	aromatic	1.400	0.020	
#
#
loop_
_chem_comp_angle.comp_id
_chem_comp_angle.atom_id_1
_chem_comp_angle.atom_id_2
_chem_comp_angle.atom_id_3
_chem_comp_angle.value_angle
_chem_comp_angle.value_angle_esd
905	HO1	O1	C1	109.17	3.000	
905	C2	C1	C24	120.52	3.000	
905	O1	C1	C2	116.25	3.000	
905	O1	C1	C24	123.21	3.000	
905	H2	C2	C3	120.71	3.000	
905	C1	C2	H2	118.00	3.000	
905	C1	C2	C3	121.29	3.000	
905	C2	C3	C22	117.37	3.000	
905	C2	C3	N1	123.96	3.000	
905	N1	C3	C22	118.67	3.000	
905	HN1	N1	C4	117.52	3.000	
905	C3	N1	HN1	116.96	3.000	
905	C3	N1	C4	125.51	3.000	
905	H4	C4	C12	111.75	3.000	
905	H4	C4	C5	106.22	3.000	
905	C5	C4	C12	109.24	3.000	
905	N1	C4	H4	109.58	3.000	
905	N1	C4	C12	111.24	3.000	
905	N1	C4	C5	108.65	3.000	
905	C4	C5	N2	113.14	3.000	
905	C4	C5	O2	123.57	3.000	
905	O2	C5	N2	123.23	3.000	
905	HN2	N2	S1	116.26	3.000	
905	C5	N2	HN2	118.12	3.000	
905	C5	N2	S1	124.36	3.000	
905	N2	S1	C6	100.38	3.000	
905	N2	S1	O3	109.22	3.000	
905	N2	S1	O4	109.45	3.000	
905	O3	S1	C6	108.28	3.000	
905	O3	S1	O4	120.85	3.000	
905	O4	S1	C6	106.69	3.000	
905	C7	C6	C11	121.14	3.000	
905	S1	C6	C7	120.39	3.000	
905	S1	C6	C11	118.46	3.000	
905	H7	C7	C8	119.12	3.000	
905	C6	C7	H7	121.93	3.000	
905	C6	C7	C8	118.95	3.000	
905	H8	C8	C9	119.76	3.000	
905	C7	C8	H8	119.89	3.000	
905	C7	C8	C9	120.34	3.000	
905	H9	C9	C10	120.24	3.000	
905	C8	C9	H9	118.94	3.000	
905	C8	C9	C10	120.82	3.000	
905	C9	C10	C11	118.69	3.000	
905	C9	C10	N3	120.65	3.000	
905	N3	C10	C11	120.66	3.000	
905	HN31	N3	HN32	119.12	3.000	
905	C10	N3	HN31	120.44	3.000	
905	C10	N3	HN32	120.44	3.000	
905	C10	C11	H11	119.62	3.000	
905	C6	C11	H11	120.31	3.000	
905	C6	C11	C10	120.07	3.000	
905	C4	C12	C21	120.99	3.000	
905	C4	C12	C13	120.56	3.000	
905	C13	C12	C21	118.38	3.000	
905	C12	C13	C14	121.80	3.000	
905	C12	C13	F1	119.34	3.000	
905	F1	C13	C14	118.85	3.000	
905	C13	C14	C17	118.86	3.000	
905	C13	C14	O5	115.27	3.000	
905	O5	C14	C17	125.87	3.000	
905	C14	O5	C15	117.05	3.000	
905	H151	C15	H152	110.21	3.000	
905	H151	C15	C16	109.03	3.000	
905	H152	C15	C16	109.01	3.000	
905	O5	C15	H151	110.29	3.000	
905	O5	C15	H152	110.34	3.000	
905	O5	C15	C16	107.91	3.000	
905	H161	C16	H162	108.85	3.000	
905	H161	C16	H163	106.92	3.000	
905	H162	C16	H163	108.85	3.000	
905	C15	C16	H161	110.61	3.000	
905	C15	C16	H162	110.89	3.000	
905	C15	C16	H163	110.61	3.000	
905	H17	C17	C18	118.19	3.000	
905	C14	C17	H17	121.20	3.000	
905	C14	C17	C18	120.61	3.000	
905	C17	C18	C21	119.66	3.000	
905	C17	C18	O6	114.76	3.000	
905	O6	C18	C21	125.58	3.000	
905	C18	O6	C19	117.05	3.000	
905	H191	C19	H192	110.15	3.000	
905	H191	C19	C20	109.18	3.000	
905	H192	C19	C20	108.86	3.000	
905	O6	C19	H191	110.13	3.000	
905	O6	C19	H192	110.57	3.000	
905	O6	C19	C20	107.90	3.000	
905	H201	C20	H202	108.87	3.000	
905	H201	C20	H203	106.94	3.000	
905	H202	C20	H203	108.84	3.000	
905	C19	C20	H201	110.64	3.000	
905	C19	C20	H202	110.89	3.000	
905	C19	C20	H203	110.57	3.000	
905	C12	C21	H21	118.45	3.000	
905	C12	C21	C18	120.68	3.000	
905	C18	C21	H21	120.86	3.000	
905	H22	C22	C23	118.34	3.000	
905	C3	C22	H22	119.97	3.000	
905	C3	C22	C23	121.69	3.000	
905	H23	C23	C24	121.24	3.000	
905	C22	C23	H23	118.60	3.000	
905	C22	C23	C24	120.15	3.000	
905	C23	C24	C25	118.26	3.000	
905	C1	C24	C23	118.97	3.000	
905	C1	C24	C25	122.77	3.000	
905	C24	C25	N5	118.94	3.000	
905	C24	C25	N4	118.16	3.000	
905	N4	C25	N5	122.90	3.000	
905	C25	N4	HN4	108.72	3.000	
905	HN51	N5	HN52	116.67	3.000	
905	C25	N5	HN51	120.94	3.000	
905	C25	N5	HN52	122.40	3.000	
#
#
loop_
_chem_comp_tor.comp_id
_chem_comp_tor.id
_chem_comp_tor.atom_id_1
_chem_comp_tor.atom_id_2
_chem_comp_tor.atom_id_3
_chem_comp_tor.atom_id_4
_chem_comp_tor.value_angle
_chem_comp_tor.value_angle_esd
_chem_comp_tor.period
905	Var_1	HO1	O1	C1	C2	168.94	0.0	0	
905	CONST_1	C2	C1	C24	C23	-1.21	20.0	1	
905	CONST_2	O1	C1	C2	H2	1.78	20.0	1	
905	CONST_3	H2	C2	C3	C22	-179.42	20.0	1	
905	CONST_4	C2	C3	C22	H22	179.90	20.0	1	
905	Var_2	C2	C3	N1	HN1	179.44	0.0	0	
905	Var_3	HN1	N1	C4	H4	-137.85	0.0	0	
905	Var_4	H4	C4	C12	C21	-178.44	0.0	0	
905	Var_5	H4	C4	C5	N2	-46.89	0.0	0	
905	Var_6	C4	C5	N2	HN2	3.28	0.0	0	
905	Var_7	HN2	N2	S1	C6	-101.21	0.0	0	
905	Var_8	N2	S1	C6	C7	-116.18	0.0	0	
905	CONST_5	C7	C6	C11	H11	179.80	20.0	1	
905	CONST_6	S1	C6	C7	H7	-0.82	20.0	1	
905	CONST_7	H7	C7	C8	H8	-0.16	20.0	1	
905	CONST_8	H8	C8	C9	H9	0.11	20.0	1	
905	CONST_9	H9	C9	C10	C11	179.88	20.0	1	
905	CONST_10	C9	C10	C11	H11	-179.64	20.0	1	
905	Var_9	C9	C10	N3	HN31	179.71	0.0	0	
905	CONST_11	C4	C12	C21	H21	1.99	20.0	1	
905	CONST_12	C4	C12	C13	C14	177.57	20.0	1	
905	CONST_13	C12	C13	C14	C17	-0.22	20.0	1	
905	CONST_14	C13	C14	C17	H17	-179.68	20.0	1	
905	Var_10	C13	C14	O5	C15	178.20	0.0	0	
905	Var_11	C14	O5	C15	H151	61.91	0.0	0	
905	Var_12	H151	C15	C16	H161	60.68	0.0	0	
905	CONST_15	H17	C17	C18	C21	-179.89	20.0	1	
905	CONST_16	C17	C18	C21	H21	-179.72	20.0	1	
905	Var_13	C17	C18	O6	C19	176.00	0.0	0	
905	Var_14	C18	O6	C19	H191	64.70	0.0	0	
905	Var_15	H191	C19	C20	H201	60.74	0.0	0	
905	CONST_17	H22	C22	C23	H23	0.73	20.0	1	
905	CONST_18	H23	C23	C24	C25	0.37	20.0	1	
905	Var_16	C23	C24	C25	N5	138.49	0.0	0	
905	Var_17	C24	C25	N5	HN51	178.25	0.0	0	
905	Var_18	C24	C25	N4	HN4	179.64	0.0	0	
#
_chem_comp_chir.comp_id	905
_chem_comp_chir.id	chir_1
_chem_comp_chir.atom_id_centre	C4
_chem_comp_chir.atom_id_1	C12
_chem_comp_chir.atom_id_2	C5
_chem_comp_chir.atom_id_3	N1
_chem_comp_chir.volume_sign	positive
#
loop_
_chem_comp_plane_atom.comp_id
_chem_comp_plane_atom.plane_id
_chem_comp_plane_atom.atom_id
_chem_comp_plane_atom.dist_esd
905	plan-1	C12	0.020	
905	plan-1	C13	0.020	
905	plan-1	C17	0.020	
905	plan-1	C18	0.020	
905	plan-1	O6	0.020	
905	plan-1	C21	0.020	
905	plan-2	C1	0.020	
905	plan-2	C2	0.020	
905	plan-2	C3	0.020	
905	plan-2	N1	0.020	
905	plan-2	C22	0.020	
905	plan-2	C23	0.020	
905	plan-2	C24	0.020	
905	plan-3	C6	0.020	
905	plan-3	C7	0.020	
905	plan-3	C8	0.020	
905	plan-3	C9	0.020	
905	plan-3	C10	0.020	
905	plan-3	N3	0.020	
905	plan-3	C11	0.020	
905	plan-4	C12	0.020	
905	plan-4	C13	0.020	
905	plan-4	F1	0.020	
905	plan-4	C14	0.020	
905	plan-4	O5	0.020	
905	plan-4	C17	0.020	
905	plan-4	C18	0.020	
905	plan-4	C21	0.020	
#
