# Supplementary material for: High-throughput quantum-mechanics/molecular-mechanics (ONIOM) macromolecular crystallographic refinement with PHENIX/DivCon: the impact of mixed Hamiltonian methods on ligand and protein structure
Source: Acta Crystallogr D Struct Biol. 2018 Oct 29;74(Pt 11):1063–77. doi: 10.1107/S2059798318012913 (PMC6213575; doi:10.1107/S2059798318012913)
Supplement: Supplementary file 2 [file d-74-01063-sup2.gz › results_ONIOM/1YV3-H_refine_001.pdb]

REMARK Date 2017-01-12 Time 08:26:53 EST -0500 (1484227613.15 s)
REMARK PHENIX refinement
REMARK 
REMARK ****************** INPUT FILES AND LABELS ******************************
REMARK Reflections:
REMARK   file name      : 1YV3.sf
REMARK   labels         : ['r1yv3sf,wavelength_id=1,_refln.F_meas_au,_refln.F_meas_sigma_au']
REMARK R-free flags:
REMARK   file name      : 1YV3.sf
REMARK   label          : r1yv3sf,wavelength_id=1,_refln.status
REMARK   test_flag_value: 0
REMARK Model file name(s): 
REMARK   /scratch/oleg/2711298.gondor.quantumbioinc.com/1YV3-H.pdb
REMARK 
REMARK ******************** REFINEMENT SUMMARY: QUICK FACTS *******************
REMARK Start: r_work = 0.1642 r_free = 0.2009 bonds = 0.024 angles = 1.750
REMARK Final: r_work = 0.1653 r_free = 0.1973 bonds = 0.017 angles = 1.790
REMARK ************************************************************************
REMARK 
REMARK ****************** REFINEMENT STATISTICS STEP BY STEP ******************
REMARK leading digit, like 1_, means number of macro-cycle                     
REMARK 0    : statistics at the very beginning when nothing is done yet        
REMARK 1_bss: bulk solvent correction and/or (anisotropic) scaling             
REMARK 1_xyz: refinement of coordinates                                        
REMARK 1_adp: refinement of ADPs (Atomic Displacement Parameters)              
REMARK 1_occ: refinement of occupancies                                        
REMARK ------------------------------------------------------------------------
REMARK  stage       r-work r-free bonds angles b_min b_max b_ave n_water shift
REMARK       0    : 0.2267 0.2661 0.024  1.75   8.3  71.0  24.7 2034      0.000
REMARK       1_bss: 0.1642 0.2009 0.024  1.75  10.8  73.5  27.2 2034      0.000
REMARK 1_settarget: 0.1642 0.2009 0.024  1.75  10.8  73.5  27.2 2034      0.000
REMARK       1_nqh: 0.1643 0.2008 0.024  1.75  10.8  73.5  27.2 2034      0.001
REMARK    1_weight: 0.1643 0.2008 0.024  1.75  10.8  73.5  27.2 2034      0.001
REMARK    1_checkH: 0.1641 0.2011 0.024  1.75  10.8  73.5  27.2 2034      0.366
REMARK    1_xyzrec: 0.1756 0.2043 0.017  1.94  10.8  73.5  27.2 2034      0.469
REMARK    1_checkH: 0.1757 0.2044 0.017  1.94  10.8  73.5  27.2 2034      0.470
REMARK       1_adp: 0.1702 0.2043 0.017  1.94  10.4  78.5  27.9 2034      0.470
REMARK   1_regHadp: 0.1700 0.2044 0.017  1.94  10.4  78.5  27.9 2034      0.470
REMARK       1_occ: 0.1698 0.2047 0.017  1.94  10.4  78.5  27.9 2034      0.470
REMARK       2_bss: 0.1694 0.2050 0.017  1.94  10.4  78.5  27.9 2034      0.470
REMARK 2_settarget: 0.1694 0.2050 0.017  1.94  10.4  78.5  27.9 2034      0.470
REMARK 2_updatecdl: 0.1694 0.2050 0.017  1.95  10.4  78.5  27.9 2034      0.470
REMARK       2_nqh: 0.1694 0.2050 0.017  1.95  10.4  78.5  27.9 2034      0.470
REMARK    2_weight: 0.1694 0.2050 0.017  1.95  10.4  78.5  27.9 2034      0.470
REMARK    2_checkH: 0.1694 0.2049 0.017  1.95  10.4  78.5  27.9 2034      0.470
REMARK    2_xyzrec: 0.1673 0.2004 0.017  1.80  10.4  78.5  27.9 2034      0.469
REMARK    2_checkH: 0.1673 0.2003 0.017  1.80  10.4  78.5  27.9 2034      0.469
REMARK       2_adp: 0.1658 0.1977 0.017  1.80  10.2  79.8  28.2 2034      0.469
REMARK   2_regHadp: 0.1661 0.1976 0.017  1.80  10.2  79.8  28.2 2034      0.469
REMARK       2_occ: 0.1660 0.1976 0.017  1.80  10.2  79.8  28.2 2034      0.469
REMARK       3_bss: 0.1660 0.1979 0.017  1.80  10.2  79.8  28.2 2034      0.469
REMARK 3_settarget: 0.1660 0.1979 0.017  1.80  10.2  79.8  28.2 2034      0.469
REMARK 3_updatecdl: 0.1660 0.1979 0.017  1.80  10.2  79.8  28.2 2034      0.469
REMARK       3_nqh: 0.1660 0.1979 0.017  1.80  10.2  79.8  28.2 2034      0.469
REMARK    3_weight: 0.1660 0.1979 0.017  1.80  10.2  79.8  28.2 2034      0.469
REMARK    3_checkH: 0.1660 0.1978 0.017  1.80  10.2  79.8  28.2 2034      0.469
REMARK    3_xyzrec: 0.1653 0.1974 0.017  1.79  10.2  79.8  28.2 2034      0.472
REMARK    3_checkH: 0.1653 0.1975 0.017  1.79  10.2  79.8  28.2 2034      0.472
REMARK       3_adp: 0.1653 0.1975 0.017  1.79  10.2  79.8  28.2 2034      0.472
REMARK   3_regHadp: 0.1653 0.1975 0.017  1.79  10.2  79.8  28.2 2034      0.472
REMARK       3_occ: 0.1653 0.1973 0.017  1.79  10.2  79.8  28.2 2034      0.472
REMARK         end: 0.1653 0.1973 0.017  1.79  10.2  79.8  28.2 2034      0.472
REMARK ------------------------------------------------------------------------
REMARK MODEL CONTENT.
REMARK  ELEMENT        ATOM RECORD COUNT   OCCUPANCY SUM
REMARK        C                     3525         3521.36
REMARK        H                     6707         6701.26
REMARK        O                     1645         1643.66
REMARK        N                      927          925.81
REMARK        P                        2            2.00
REMARK        S                       15           14.38
REMARK        V                        1            1.00
REMARK     Mg2+                        2            1.43
REMARK      O1-                       82           81.58
REMARK    TOTAL                    12906        12892.48
REMARK -----------------------------------------------------------------------
REMARK r_free_flags.md5.hexdigest 94cdc7de681fe147a9677f9e73476d84
REMARK 
REMARK IF THIS FILE IS FOR PDB DEPOSITION: REMOVE ALL FROM THIS LINE UP.
REMARK   3
REMARK   3 REFINEMENT.
REMARK   3   PROGRAM     : PHENIX (1.11.1_2575: ???)
REMARK   3   AUTHORS     : Adams,Afonine,Bunkoczi,Burnley,Chen,Dar,Davis,
REMARK   3               : Draizen,Echols,Gildea,Gros,Grosse-Kunstleve,Headd,
REMARK   3               : Hintze,Hung,Ioerger,Liebschner,McCoy,McKee,Moriarty,
REMARK   3               : Oeffner,Poon,Read,Richardson,Richardson,Sacchettini,
REMARK   3               : Sauter,Sobolev,Storoni,Terwilliger,Williams,Zwart
REMARK   3
REMARK   3  REFINEMENT TARGET : ML
REMARK   3  
REMARK   3  DATA USED IN REFINEMENT.
REMARK   3   RESOLUTION RANGE HIGH (ANGSTROMS) : 1.994   
REMARK   3   RESOLUTION RANGE LOW  (ANGSTROMS) : 20.266  
REMARK   3   MIN(FOBS/SIGMA_FOBS)              : 1.25  
REMARK   3   COMPLETENESS FOR RANGE        (%) : 99.49 
REMARK   3   NUMBER OF REFLECTIONS             : 66780     
REMARK   3   NUMBER OF REFLECTIONS (NON-ANOMALOUS) : 66780     
REMARK   3  
REMARK   3  FIT TO DATA USED IN REFINEMENT.
REMARK   3   R VALUE     (WORKING + TEST SET) : 0.1670
REMARK   3   R VALUE            (WORKING SET) : 0.1653
REMARK   3   FREE R VALUE                     : 0.1973
REMARK   3   FREE R VALUE TEST SET SIZE   (%) : 5.07  
REMARK   3   FREE R VALUE TEST SET COUNT      : 3383      
REMARK   3  
REMARK   3  FIT TO DATA USED IN REFINEMENT (IN BINS).
REMARK   3   BIN  RESOLUTION RANGE  COMPL.    NWORK NFREE   RWORK  RFREE  CCWORK CCFREE
REMARK   3     1 20.2670 -  5.7114    0.96     2717   144  0.2147 0.2074   0.898  0.899
REMARK   3     2  5.7114 -  4.5502    1.00     2730   140  0.1628 0.1783   0.932  0.922
REMARK   3     3  4.5502 -  3.9800    1.00     2670   158  0.1413 0.1703   0.947  0.918
REMARK   3     4  3.9800 -  3.6183    1.00     2675   164  0.1538 0.1788   0.936  0.907
REMARK   3     5  3.6183 -  3.3602    1.00     2677   132  0.1626 0.2033   0.928  0.889
REMARK   3     6  3.3602 -  3.1629    1.00     2631   156  0.1722 0.1823   0.922  0.901
REMARK   3     7  3.1629 -  3.0050    1.00     2711   110  0.1740 0.2079   0.924  0.881
REMARK   3     8  3.0050 -  2.8746    1.00     2672   131  0.1664 0.2141   0.925  0.872
REMARK   3     9  2.8746 -  2.7642    1.00     2636   135  0.1638 0.1966   0.927  0.896
REMARK   3    10  2.7642 -  2.6691    1.00     2626   157  0.1624 0.1880   0.933  0.881
REMARK   3    11  2.6691 -  2.5858    1.00     2652   137  0.1588 0.2208   0.931  0.874
REMARK   3    12  2.5858 -  2.5120    1.00     2654   136  0.1625 0.2255   0.929  0.852
REMARK   3    13  2.5120 -  2.4460    1.00     2650   138  0.1576 0.2119   0.934  0.862
REMARK   3    14  2.4460 -  2.3864    1.00     2618   141  0.1564 0.1791   0.935  0.908
REMARK   3    15  2.3864 -  2.3322    1.00     2646   134  0.1550 0.2041   0.934  0.899
REMARK   3    16  2.3322 -  2.2827    1.00     2657   141  0.1524 0.2012   0.939  0.887
REMARK   3    17  2.2827 -  2.2371    1.00     2617   139  0.1524 0.1989   0.938  0.907
REMARK   3    18  2.2371 -  2.1949    1.00     2646   144  0.1634 0.2305   0.928  0.862
REMARK   3    19  2.1949 -  2.1557    1.00     2601   139  0.1630 0.2242   0.928  0.864
REMARK   3    20  2.1557 -  2.1192    1.00     2632   162  0.1635 0.2150   0.929  0.858
REMARK   3    21  2.1192 -  2.0851    1.00     2596   129  0.1676 0.2220   0.926  0.840
REMARK   3    22  2.0851 -  2.0530    1.00     2638   159  0.1733 0.2221   0.923  0.855
REMARK   3    23  2.0530 -  2.0229    0.99     2603   136  0.1759 0.2155   0.917  0.885
REMARK   3    24  2.0229 -  1.9944    0.93     2442   121  0.1975 0.2289   0.905  0.853
REMARK   3  
REMARK   3  BULK SOLVENT MODELLING.
REMARK   3   METHOD USED        : FLAT BULK SOLVENT MODEL
REMARK   3   SOLVENT RADIUS     : 1.11    
REMARK   3   SHRINKAGE RADIUS   : 0.90    
REMARK   3   GRID STEP FACTOR   : 4.00    
REMARK   3  
REMARK   3  ERROR ESTIMATES.
REMARK   3   COORDINATE ERROR (MAXIMUM-LIKELIHOOD BASED)     : 0.17    
REMARK   3   PHASE ERROR (DEGREES, MAXIMUM-LIKELIHOOD BASED) : 18.79   
REMARK   3  
REMARK   3  STRUCTURE FACTORS CALCULATION ALGORITHM : FFT
REMARK   3  
REMARK   3  RESTRAINTS LIBRARY
REMARK   3    GEOSTD + MON.LIB. + CDL v1.2
REMARK   3  
REMARK   3  DEVIATIONS FROM IDEAL VALUES.
REMARK   3                 RMSD     MAX  COUNT
REMARK   3   BOND      :  0.017   0.708   5628
REMARK   3   ANGLE     :  1.790  45.513   7618
REMARK   3   CHIRALITY :  0.096   0.321    842
REMARK   3   PLANARITY :  0.012   0.121    987
REMARK   3   DIHEDRAL  : 11.408 167.893   3338
REMARK   3   MIN NONBONDED DISTANCE : 1.957 
REMARK   3  
REMARK   3  MOLPROBITY STATISTICS.
REMARK   3   ALL-ATOM CLASHSCORE : 0.19
REMARK   3   RAMACHANDRAN PLOT:
REMARK   3     OUTLIERS : 0.00  %
REMARK   3     ALLOWED  : 1.73  %
REMARK   3     FAVORED  : 98.27 %
REMARK   3   ROTAMER OUTLIERS : 0.91 %
REMARK   3   CBETA DEVIATIONS : 0
REMARK   3   PEPTIDE PLANE:
REMARK   3     CIS-PROLINE     : 1
REMARK   3     CIS-GENERAL     : 0
REMARK   3     TWISTED PROLINE : 0
REMARK   3     TWISTED GENERAL : 0
REMARK   3  
REMARK   3  ATOMIC DISPLACEMENT PARAMETERS.
REMARK   3   WILSON B : 23.35
REMARK   3   RMS(B_ISO_OR_EQUIVALENT_BONDED) : 4.18
REMARK   3   ATOMS          NUMBER OF ATOMS
REMARK   3                    ISO.  ANISO. 
REMARK   3    ALL         :  12906       0
REMARK   3    ALL (NO H)  :   6199       0
REMARK   3    SOLVENT     :    678       0
REMARK   3    NON-SOLVENT :   5521       0
REMARK   3    HYDROGENS   :   6707       0
REMARK   3
REMARK   3
REMARK   3   OTHER REFINEMENT REMARKS:
REMARK   3   XRAY REFINEMENT USING QUANTUM MECHANICAL FUNCTIONAL
REMARK   3   PROGRAM      :QuantumBio DivCon 6 build-7.1.1-b4015.17
REMARK   3   AUTHORS      :BORBULEVYCH O.Y., PLUMLEY J., 
REMARK   3                :MARTIN, R.I., WESTERHOFF L.M. 
REMARK   3
REMARK   3   REFERENCE     :BORBULEVYCH O.Y., PLUMLEY J.A.,
REMARK   3                 :MARTIN, R.I., MERZ, K.M.,  WESTERHOFF L.M.
REMARK   3                 :ACTA CRYSTLLOGRAPHICA SECTION D, 2014, 
REMARK   3                 :V. D70, pp. 1233-1247
REMARK   3   QM METHOD(HAMILTONIAN): PM6 AMBERFF14
REMARK   3   REGION QM REFINEMENT: 
REMARK   3      MAIN/BUFFER QM REGION RADII (A): 3.0 / 0.0
REMARK   3      LIGAND / STRAIN ENERGY: BIT_A_800 / 3.51 KCAL/MOLE
REMARK   3
HELIX    1   1 PRO A    3  HIS A    5  5               Generated by MOE    3
HELIX    2   2 ASP A   10  LEU A   15  1               Generated by MOE    6
HELIX    3   3 SER A   22  VAL A   29  1               Generated by MOE    8
HELIX    4   4 LYS A   74  ASP A   76  5               Generated by MOE    3
HELIX    5   5 ILE A   83  PHE A   85  5               Generated by MOE    3
HELIX    6   6 MET A   91  GLU A   93  5               Generated by MOE    3
HELIX    7   7 GLU A   99  ASN A  111  1               Generated by MOE   13
HELIX    8   8 GLN A  137  PHE A  143  1               Generated by MOE    7
HELIX    9   9 ARG A  148  GLU A  150  5               Generated by MOE    3
HELIX   10  10 ILE A  155  ASP A  169  1               Generated by MOE   15
HELIX   11  11 LYS A  185  VAL A  199  1               Generated by MOE   15
HELIX   12  12 LEU A  211  GLY A  226  1               Generated by MOE   16
HELIX   13  13 LYS A  265  VAL A  268  5               Generated by MOE    4
HELIX   14  14 HIS A  279  GLY A  287  1               Generated by MOE    9
HELIX   15  15 GLU A  292  ALA A  295  1               Generated by MOE    4
HELIX   16  16 PRO A  301  SER A  303  5               Generated by MOE    3
HELIX   17  17 ASP A  320  VAL A  334  1               Generated by MOE   15
HELIX   18  18 GLN A  338  GLY A  355  1               Generated by MOE   18
HELIX   19  19 THR A  373  PHE A  382  1               Generated by MOE   10
HELIX   20  20 PRO A  386  MET A  394  1               Generated by MOE    9
HELIX   21  21 VAL A  411  LEU A  441  1               Generated by MOE   31
HELIX   22  22 PHE A  466  MET A  486  1               Generated by MOE   21
HELIX   23  23 LYS A  488  LYS A  496  1               Generated by MOE    9
HELIX   24  24 GLN A  511  ASP A  518  1               Generated by MOE    8
HELIX   25  25 ILE A  525  SER A  533  1               Generated by MOE    9
HELIX   26  26 ASP A  540  PHE A  551  1               Generated by MOE   12
HELIX   27  27 TRP A  584  LYS A  589  1               Generated by MOE    6
HELIX   28  28 GLN A  594  LYS A  601  1               Generated by MOE    8
HELIX   29  29 ASN A  606  ASN A  613  1               Generated by MOE    8
HELIX   30  30 PRO A  615  ALA A  618  1               Generated by MOE    4
HELIX   31  31 VAL A  630  GLU A  646  1               Generated by MOE   17
HELIX   32  32 ASP A  669  ASN A  679  1               Generated by MOE   11
HELIX   33  33 VAL A  681  LYS A  690  1               Generated by MOE   10
SHEET    1       TYR A  34  TYR A  37                  Generated by MOE
SHEET    2       GLU A  48  GLU A  55                  Generated by MOE
SHEET    3       SER A  59  LYS A  63                  Generated by MOE
SHEET    4       ASP A  69  LYS A  73                  Generated by MOE
SHEET    5       ASN A  78  GLN A  79                  Generated by MOE
SHEET    6       TYR A 116  THR A 117                  Generated by MOE
SHEET    7       TYR A 118  TYR A 118                  Generated by MOE
SHEET    8       SER A 119  SER A 119                  Generated by MOE
SHEET    9       PHE A 122  PHE A 122                  Generated by MOE
SHEET   10       LEU A 123  VAL A 126                  Generated by MOE
SHEET   11       GLN A 173  THR A 178                  Generated by MOE
SHEET   12       ASN A 227  ALA A 228                  Generated by MOE
SHEET   13       SER A 236  SER A 237                  Generated by MOE
SHEET   14       LYS A 241  PHE A 247                  Generated by MOE
SHEET   15       ILE A 253  SER A 260                  Generated by MOE
SHEET   16       GLU A 360  LYS A 361                  Generated by MOE
SHEET   17       ALA A 367  VAL A 368                  Generated by MOE
SHEET   18       ARG A 397  ALA A 400                  Generated by MOE
SHEET   19       ASP A 403  ALA A 406                  Generated by MOE
SHEET   20       TYR A 448  PHE A 449                  Generated by MOE
SHEET   21       ILE A 450  LEU A 453                  Generated by MOE
SHEET   22       ASP A 454  ASP A 454                  Generated by MOE
SHEET   23       TYR A 558  GLU A 559                  Generated by MOE
SHEET   24       GLU A 567  HIS A 572                  Generated by MOE
SHEET   25       GLY A 575  GLU A 580                  Generated by MOE
SHEET   26       LYS A 622  LYS A 623                  Generated by MOE
SHEET   27       ASN A 626  PHE A 627                  Generated by MOE
SHEET   28       ASN A 649  ILE A 656                  Generated by MOE
SHEET   29       ASN A 694  ILE A 697                  Generated by MOE
SHEET   30       ARG A 738  PHE A 739                  Generated by MOE
SHEET   31       LYS A 743  PHE A 746                  Generated by MOE
CRYST1   88.106  145.770  152.912  90.00  90.00  90.00 C 2 2 21
SCALE1      0.011350  0.000000  0.000000        0.00000
SCALE2      0.000000  0.006860  0.000000        0.00000
SCALE3      0.000000  0.000000  0.006540        0.00000
ATOM      1  N   ASN A   2      40.901  38.082  79.654  1.00 47.33           N
ATOM      2  CA  ASN A   2      40.461  37.457  78.385  1.00 51.87           C
ATOM      3  C   ASN A   2      38.924  37.393  78.343  1.00 41.37           C
ATOM      4  O   ASN A   2      38.350  36.596  79.086  1.00 41.50           O
ATOM      5  CB  ASN A   2      41.088  36.055  78.209  1.00 49.62           C
ATOM      6  CG  ASN A   2      40.872  35.454  76.810  1.00 54.74           C
ATOM      7  OD1 ASN A   2      40.030  35.897  76.037  1.00 44.27           O
ATOM      8  ND2 ASN A   2      41.600  34.388  76.485  1.00 53.89           N
ATOM      9  H1  ASN A   2      41.909  38.080  79.723  1.00 56.80           H
ATOM     10  H2  ASN A   2      40.490  37.600  80.443  1.00 56.80           H
ATOM     11  HA  ASN A   2      40.811  38.083  77.565  1.00 62.25           H
ATOM     12  HB2 ASN A   2      40.641  35.379  78.939  1.00 59.54           H
ATOM     13  HB3 ASN A   2      42.158  36.100  78.412  1.00 59.54           H
ATOM     14 HD21 ASN A   2      41.456  33.955  75.586  1.00 64.67           H
ATOM     15 HD22 ASN A   2      42.283  34.022  77.128  1.00 64.67           H
ATOM     16  N   PRO A   3      38.262  38.199  77.489  1.00 50.07           N
ATOM     17  CA  PRO A   3      36.799  38.242  77.391  1.00 46.48           C
ATOM     18  C   PRO A   3      36.152  36.895  77.029  1.00 33.57           C
ATOM     19  O   PRO A   3      35.011  36.666  77.413  1.00 35.02           O
ATOM     20  CB  PRO A   3      36.494  39.311  76.328  1.00 42.33           C
ATOM     21  CG  PRO A   3      37.794  39.447  75.541  1.00 39.93           C
ATOM     22  CD  PRO A   3      38.861  39.179  76.598  1.00 43.78           C
ATOM     23  HA  PRO A   3      36.384  38.622  78.320  1.00 55.78           H
ATOM     24  HB2 PRO A   3      35.635  39.096  75.692  1.00 50.80           H
ATOM     25  HB3 PRO A   3      36.325  40.247  76.862  1.00 50.80           H
ATOM     26  HG2 PRO A   3      37.821  38.702  74.748  1.00 47.92           H
ATOM     27  HG3 PRO A   3      37.918  40.454  75.138  1.00 47.92           H
ATOM     28  HD2 PRO A   3      39.744  38.790  76.094  1.00 52.54           H
ATOM     29  HD3 PRO A   3      39.077  40.094  77.151  1.00 52.54           H
ATOM     30  N   ILE A   4      36.872  35.972  76.373  1.00 37.75           N
ATOM     31  CA  ILE A   4      36.362  34.629  76.057  1.00 41.77           C
ATOM     32  C   ILE A   4      36.005  33.843  77.335  1.00 46.21           C
ATOM     33  O   ILE A   4      35.025  33.097  77.347  1.00 43.84           O
ATOM     34  CB  ILE A   4      37.378  33.876  75.166  1.00 39.81           C
ATOM     35  CG1 ILE A   4      37.500  34.582  73.795  1.00 34.80           C
ATOM     36  CG2 ILE A   4      37.022  32.386  74.977  1.00 40.87           C
ATOM     37  CD1 ILE A   4      38.725  34.111  73.011  1.00 43.04           C
ATOM     38  H   ILE A   4      37.811  36.201  76.080  1.00 45.30           H
ATOM     39  HA  ILE A   4      35.447  34.756  75.480  1.00 50.13           H
ATOM     40  HB  ILE A   4      38.347  33.915  75.666  1.00 47.78           H
ATOM     41 HG12 ILE A   4      36.599  34.405  73.206  1.00 41.76           H
ATOM     42 HG13 ILE A   4      37.602  35.659  73.932  1.00 41.76           H
ATOM     43 HG21 ILE A   4      37.765  31.891  74.355  1.00 49.04           H
ATOM     44 HG22 ILE A   4      37.016  31.868  75.935  1.00 49.04           H
ATOM     45 HG23 ILE A   4      36.042  32.294  74.509  1.00 49.04           H
ATOM     46 HD11 ILE A   4      38.843  34.723  72.117  1.00 51.64           H
ATOM     47 HD12 ILE A   4      39.605  34.219  73.643  1.00 51.64           H
ATOM     48 HD13 ILE A   4      38.618  33.071  72.706  1.00 51.64           H
ATOM     49  N   HIS A   5      36.813  33.989  78.393  1.00 47.72           N
ATOM     50  CA  HIS A   5      36.656  33.267  79.659  1.00 46.53           C
ATOM     51  C   HIS A   5      35.931  34.086  80.734  1.00 42.29           C
ATOM     52  O   HIS A   5      35.654  33.563  81.814  1.00 49.31           O
ATOM     53  CB  HIS A   5      38.035  32.793  80.135  1.00 45.41           C
ATOM     54  CG  HIS A   5      38.701  31.898  79.121  1.00 52.75           C
ATOM     55  ND1 HIS A   5      38.178  30.688  78.657  1.00 51.50           N
ATOM     56  CD2 HIS A   5      39.895  32.141  78.504  1.00 55.30           C
ATOM     57  CE1 HIS A   5      39.059  30.247  77.747  1.00 55.05           C
ATOM     58  NE2 HIS A   5      40.100  31.093  77.636  1.00 57.06           N
ATOM     59  H   HIS A   5      37.572  34.651  78.329  1.00 57.26           H
ATOM     60  HA  HIS A   5      36.057  32.372  79.484  1.00 55.84           H
ATOM     61  HB2 HIS A   5      37.918  32.229  81.061  1.00 54.50           H
ATOM     62  HB3 HIS A   5      38.668  33.659  80.332  1.00 54.50           H
ATOM     63  HD2 HIS A   5      40.536  32.993  78.658  1.00 66.36           H
ATOM     64  HE1 HIS A   5      38.926  29.355  77.151  1.00 66.06           H
ATOM     65  HE2 HIS A   5      40.875  30.983  76.999  1.00 68.48           H
ATOM     66  N   ASP A   6      35.654  35.364  80.454  1.00 41.12           N
ATOM     67  CA  ASP A   6      35.016  36.298  81.368  1.00 41.29           C
ATOM     68  C   ASP A   6      33.514  36.378  81.067  1.00 43.52           C
ATOM     69  O   ASP A   6      33.110  36.935  80.047  1.00 39.14           O
ATOM     70  CB  ASP A   6      35.717  37.655  81.224  1.00 46.13           C
ATOM     71  CG  ASP A   6      35.180  38.757  82.135  1.00 44.99           C
ATOM     72  OD1 ASP A   6      34.219  38.490  82.889  1.00 42.01           O
ATOM     73  OD2 ASP A   6      35.756  39.864  82.067  1.00 54.79           O1-
ATOM     74  H   ASP A   6      35.874  35.713  79.533  1.00 49.35           H
ATOM     75  HA  ASP A   6      35.164  35.955  82.393  1.00 49.55           H
ATOM     76  HB2 ASP A   6      36.790  37.557  81.394  1.00 55.35           H
ATOM     77  HB3 ASP A   6      35.639  38.007  80.198  1.00 55.35           H
ATOM     78  N   ARG A   7      32.687  35.863  81.987  1.00 41.09           N
ATOM     79  CA  ARG A   7      31.237  35.747  81.820  1.00 36.69           C
ATOM     80  C   ARG A   7      30.493  37.083  81.912  1.00 34.05           C
ATOM     81  O   ARG A   7      29.305  37.129  81.605  1.00 40.85           O
ATOM     82  CB  ARG A   7      30.676  34.681  82.774  1.00 43.97           C
ATOM     83  CG  ARG A   7      31.265  33.296  82.476  1.00 46.09           C
ATOM     84  H   ARG A   7      33.086  35.476  82.831  1.00 49.31           H
ATOM     85  HA  ARG A   7      31.053  35.378  80.813  1.00 44.03           H
ATOM     86  HB2 ARG A   7      29.594  34.618  82.640  1.00 52.77           H
ATOM     87  HB3 ARG A   7      30.883  34.960  83.808  1.00 52.77           H
ATOM     88  HG1 ARG A   7      32.344  33.292  82.639  1.00 55.30           H
ATOM     89  HG3 ARG A   7      30.806  32.554  83.131  1.00 55.30           H
ATOM     90  N   THR A   8      31.181  38.157  82.321  1.00 42.24           N
ATOM     91  CA  THR A   8      30.654  39.522  82.354  1.00 39.18           C
ATOM     92  C   THR A   8      30.875  40.268  81.018  1.00 38.38           C
ATOM     93  O   THR A   8      30.341  41.365  80.844  1.00 36.50           O
ATOM     94  CB  THR A   8      31.292  40.323  83.511  1.00 41.53           C
ATOM     95  OG1 THR A   8      32.612  40.728  83.203  1.00 43.16           O
ATOM     96  CG2 THR A   8      31.325  39.561  84.847  1.00 45.51           C
ATOM     97  H   THR A   8      32.157  38.040  82.556  1.00 50.69           H
ATOM     98  HA  THR A   8      29.580  39.484  82.538  1.00 47.02           H
ATOM     99  HB  THR A   8      30.693  41.223  83.656  1.00 49.84           H
ATOM    100  HG1 THR A   8      33.156  39.948  83.043  1.00 51.79           H
ATOM    101 HG21 THR A   8      31.738  40.208  85.621  1.00 54.61           H
ATOM    102 HG22 THR A   8      30.317  39.256  85.128  1.00 54.61           H
ATOM    103 HG23 THR A   8      31.969  38.683  84.773  1.00 54.61           H
ATOM    104  N   SER A   9      31.718  39.739  80.120  1.00 30.18           N
ATOM    105  CA  SER A   9      32.088  40.444  78.892  1.00 35.72           C
ATOM    106  C   SER A   9      30.915  40.514  77.905  1.00 33.78           C
ATOM    107  O   SER A   9      30.021  39.669  77.926  1.00 33.93           O
ATOM    108  CB  SER A   9      33.321  39.793  78.255  1.00 31.00           C
ATOM    109  OG  SER A   9      32.999  38.561  77.638  1.00 29.79           O
ATOM    110  H   SER A   9      32.133  38.834  80.291  1.00 36.22           H
ATOM    111  HA  SER A   9      32.379  41.461  79.160  1.00 42.86           H
ATOM    112  HB2 SER A   9      33.723  40.471  77.507  1.00 37.20           H
ATOM    113  HB3 SER A   9      34.090  39.632  79.010  1.00 37.20           H
ATOM    114  HG  SER A   9      33.299  37.842  78.203  1.00 35.74           H
ATOM    115  N   ASP A  10      30.938  41.516  77.022  1.00 39.46           N
ATOM    116  CA  ASP A  10      30.017  41.618  75.891  1.00 36.99           C
ATOM    117  C   ASP A  10      30.034  40.358  75.014  1.00 26.19           C
ATOM    118  O   ASP A  10      28.988  39.932  74.532  1.00 29.24           O
ATOM    119  CB  ASP A  10      30.350  42.872  75.070  1.00 38.30           C
ATOM    120  CG  ASP A  10      30.080  44.181  75.811  1.00 42.07           C
ATOM    121  OD1 ASP A  10      29.214  44.180  76.713  1.00 42.52           O
ATOM    122  OD2 ASP A  10      30.736  45.183  75.454  1.00 47.62           O1-
ATOM    123  H   ASP A  10      31.677  42.202  77.080  1.00 47.35           H
ATOM    124  HA  ASP A  10      29.009  41.728  76.291  1.00 44.39           H
ATOM    125  HB2 ASP A  10      31.379  42.854  74.708  1.00 45.96           H
ATOM    126  HB3 ASP A  10      29.722  42.871  74.181  1.00 45.96           H
ATOM    127  N   TYR A  11      31.211  39.757  74.816  1.00 28.57           N
ATOM    128  CA  TYR A  11      31.360  38.496  74.119  1.00 28.71           C
ATOM    129  C   TYR A  11      30.462  37.417  74.713  1.00 33.03           C
ATOM    130  O   TYR A  11      29.687  36.807  73.984  1.00 25.76           O
ATOM    131  CB  TYR A  11      32.837  38.107  74.119  1.00 27.77           C
ATOM    132  CG  TYR A  11      33.094  36.720  73.594  1.00 29.38           C
ATOM    133  CD1 TYR A  11      33.020  35.617  74.469  1.00 26.16           C
ATOM    134  CD2 TYR A  11      33.371  36.535  72.227  1.00 27.23           C
ATOM    135  CE1 TYR A  11      33.222  34.320  73.983  1.00 23.30           C
ATOM    136  CE2 TYR A  11      33.610  35.241  71.742  1.00 25.46           C
ATOM    137  CZ  TYR A  11      33.524  34.138  72.618  1.00 27.72           C
ATOM    138  OH  TYR A  11      33.799  32.899  72.153  1.00 25.94           O
ATOM    139  H   TYR A  11      32.043  40.169  75.217  1.00 34.29           H
ATOM    140  HA  TYR A  11      31.062  38.634  73.079  1.00 34.46           H
ATOM    141  HB2 TYR A  11      33.369  38.832  73.508  1.00 33.32           H
ATOM    142  HB3 TYR A  11      33.235  38.167  75.128  1.00 33.32           H
ATOM    143  HD1 TYR A  11      32.806  35.765  75.518  1.00 31.39           H
ATOM    144  HD2 TYR A  11      33.419  37.382  71.556  1.00 32.68           H
ATOM    145  HE1 TYR A  11      33.170  33.474  74.652  1.00 27.96           H
ATOM    146  HE2 TYR A  11      33.858  35.092  70.701  1.00 30.55           H
ATOM    147  HH  TYR A  11      34.366  32.924  71.380  1.00 31.13           H
ATOM    148  N   HIS A  12      30.535  37.193  76.030  1.00 28.93           N
ATOM    149  CA  HIS A  12      29.671  36.230  76.699  1.00 25.50           C
ATOM    150  C   HIS A  12      28.199  36.611  76.587  1.00 27.80           C
ATOM    151  O   HIS A  12      27.366  35.749  76.310  1.00 29.89           O
ATOM    152  CB  HIS A  12      30.097  36.039  78.168  1.00 26.63           C
ATOM    153  CG  HIS A  12      30.703  34.687  78.362  1.00 27.33           C
ATOM    154  ND1 HIS A  12      29.978  33.524  78.629  1.00 37.49           N
ATOM    155  CD2 HIS A  12      32.025  34.382  78.210  1.00 36.64           C
ATOM    156  CE1 HIS A  12      30.893  32.542  78.646  1.00 37.82           C
ATOM    157  NE2 HIS A  12      32.125  33.026  78.396  1.00 36.25           N
ATOM    158  H   HIS A  12      31.164  37.747  76.595  1.00 34.72           H
ATOM    159  HA  HIS A  12      29.791  35.279  76.184  1.00 30.60           H
ATOM    160  HB2 HIS A  12      29.224  36.110  78.819  1.00 31.96           H
ATOM    161  HB3 HIS A  12      30.810  36.808  78.469  1.00 31.96           H
ATOM    162  HD2 HIS A  12      32.825  35.063  77.960  1.00 43.96           H
ATOM    163  HE1 HIS A  12      30.665  31.501  78.835  1.00 45.38           H
ATOM    164  HE2 HIS A  12      32.979  32.488  78.343  1.00 43.50           H
ATOM    165  N   LYS A  13      27.882  37.893  76.794  1.00 27.10           N
ATOM    166  CA  LYS A  13      26.512  38.391  76.803  1.00 31.00           C
ATOM    167  C   LYS A  13      25.807  38.194  75.452  1.00 31.92           C
ATOM    168  O   LYS A  13      24.615  37.891  75.433  1.00 30.10           O
ATOM    169  CB  LYS A  13      26.530  39.864  77.241  1.00 30.92           C
ATOM    170  CG  LYS A  13      25.131  40.492  77.303  1.00 38.17           C
ATOM    171  CD  LYS A  13      25.193  41.886  77.934  1.00 42.89           C
ATOM    172  H   LYS A  13      28.626  38.551  76.990  1.00 32.52           H
ATOM    173  HA  LYS A  13      25.954  37.823  77.548  1.00 37.20           H
ATOM    174  HB2 LYS A  13      27.130  40.434  76.532  1.00 37.11           H
ATOM    175  HB3 LYS A  13      27.002  39.936  78.223  1.00 37.11           H
ATOM    176  HG2 LYS A  13      24.481  39.865  77.916  1.00 45.80           H
ATOM    177  HG3 LYS A  13      24.706  40.569  76.302  1.00 45.80           H
ATOM    178  HD1 LYS A  13      25.623  41.830  78.935  1.00 51.47           H
ATOM    179  HD3 LYS A  13      25.798  42.550  77.315  1.00 51.47           H
ATOM    180  N   TYR A  14      26.528  38.406  74.342  1.00 26.61           N
ATOM    181  CA  TYR A  14      25.933  38.500  73.012  1.00 31.00           C
ATOM    182  C   TYR A  14      26.282  37.334  72.092  1.00 27.85           C
ATOM    183  O   TYR A  14      25.640  37.215  71.056  1.00 27.18           O
ATOM    184  CB  TYR A  14      26.297  39.843  72.358  1.00 25.03           C
ATOM    185  CG  TYR A  14      25.769  41.052  73.117  1.00 26.39           C
ATOM    186  CD1 TYR A  14      24.383  41.246  73.245  1.00 38.05           C
ATOM    187  CD2 TYR A  14      26.654  41.983  73.693  1.00 34.80           C
ATOM    188  CE1 TYR A  14      23.882  42.357  73.950  1.00 44.71           C
ATOM    189  CE2 TYR A  14      26.163  43.089  74.412  1.00 35.44           C
ATOM    190  CZ  TYR A  14      24.768  43.292  74.539  1.00 41.16           C
ATOM    191  OH  TYR A  14      24.295  44.398  75.189  1.00 47.60           O
ATOM    192  H   TYR A  14      27.500  38.664  74.439  1.00 31.93           H
ATOM    193  HA  TYR A  14      24.850  38.489  73.121  1.00 37.20           H
ATOM    194  HB2 TYR A  14      27.381  39.908  72.247  1.00 30.04           H
ATOM    195  HB3 TYR A  14      25.855  39.866  71.363  1.00 30.04           H
ATOM    196  HD1 TYR A  14      23.699  40.541  72.798  1.00 45.66           H
ATOM    197  HD2 TYR A  14      27.717  41.855  73.572  1.00 41.76           H
ATOM    198  HE1 TYR A  14      22.817  42.495  74.035  1.00 53.65           H
ATOM    199  HE2 TYR A  14      26.861  43.789  74.849  1.00 42.53           H
ATOM    200  HH  TYR A  14      24.997  44.926  75.576  1.00 57.12           H
ATOM    201  N   LEU A  15      27.290  36.510  72.406  1.00 23.11           N
ATOM    202  CA  LEU A  15      27.700  35.385  71.559  1.00 23.46           C
ATOM    203  C   LEU A  15      27.599  34.004  72.209  1.00 22.92           C
ATOM    204  O   LEU A  15      27.796  33.024  71.494  1.00 21.30           O
ATOM    205  CB  LEU A  15      29.107  35.617  70.979  1.00 21.00           C
ATOM    206  CG  LEU A  15      29.133  36.728  69.916  1.00 21.93           C
ATOM    207  CD1 LEU A  15      30.585  37.158  69.657  1.00 22.48           C
ATOM    208  CD2 LEU A  15      28.472  36.221  68.626  1.00 21.89           C
ATOM    209  H   LEU A  15      27.819  36.685  73.250  1.00 27.73           H
ATOM    210  HA  LEU A  15      27.008  35.322  70.725  1.00 28.15           H
ATOM    211  HB2 LEU A  15      29.795  35.867  71.780  1.00 25.20           H
ATOM    212  HB3 LEU A  15      29.480  34.699  70.528  1.00 25.20           H
ATOM    213  HG  LEU A  15      28.580  37.597  70.272  1.00 26.32           H
ATOM    214 HD11 LEU A  15      30.613  37.945  68.903  1.00 26.98           H
ATOM    215 HD12 LEU A  15      31.023  37.543  70.578  1.00 26.98           H
ATOM    216 HD13 LEU A  15      31.168  36.302  69.318  1.00 26.98           H
ATOM    217 HD21 LEU A  15      28.449  37.023  67.890  1.00 26.27           H
ATOM    218 HD22 LEU A  15      29.031  35.375  68.224  1.00 26.27           H
ATOM    219 HD23 LEU A  15      27.446  35.914  68.801  1.00 26.27           H
ATOM    220  N   LYS A  16      27.334  33.906  73.519  1.00 23.93           N
ATOM    221  CA  LYS A  16      27.298  32.638  74.257  1.00 20.56           C
ATOM    222  C   LYS A  16      25.922  32.391  74.852  1.00 17.21           C
ATOM    223  O   LYS A  16      25.186  33.322  75.164  1.00 20.38           O
ATOM    224  CB  LYS A  16      28.354  32.648  75.384  1.00 24.90           C
ATOM    225  CG  LYS A  16      29.792  32.870  74.887  1.00 24.16           C
ATOM    226  CD  LYS A  16      30.350  31.709  74.058  1.00 24.89           C
ATOM    227  CE  LYS A  16      30.509  30.431  74.878  1.00 31.35           C
ATOM    228  NZ  LYS A  16      31.096  29.366  74.051  1.00 30.42           N1+
ATOM    229  H   LYS A  16      27.159  34.752  74.046  1.00 28.72           H
ATOM    230  HA  LYS A  16      27.519  31.807  73.589  1.00 24.67           H
ATOM    231  HB2 LYS A  16      28.114  33.415  76.115  1.00 29.88           H
ATOM    232  HB3 LYS A  16      28.306  31.697  75.911  1.00 29.88           H
ATOM    233  HG2 LYS A  16      29.859  33.791  74.309  1.00 28.99           H
ATOM    234  HG3 LYS A  16      30.436  32.991  75.758  1.00 28.99           H
ATOM    235  HD2 LYS A  16      29.695  31.514  73.208  1.00 29.87           H
ATOM    236  HD3 LYS A  16      31.327  32.001  73.670  1.00 29.87           H
ATOM    237  HE2 LYS A  16      31.172  30.638  75.718  1.00 37.62           H
ATOM    238  HE3 LYS A  16      29.541  30.105  75.262  1.00 37.62           H
ATOM    239  HZ1 LYS A  16      31.097  28.493  74.560  1.00 36.51           H
ATOM    240  HZ2 LYS A  16      30.548  29.254  73.207  1.00 36.51           H
ATOM    241  HZ3 LYS A  16      32.042  29.611  73.790  1.00 36.51           H
ATOM    242  N   VAL A  17      25.580  31.108  74.999  1.00 19.20           N
ATOM    243  CA  VAL A  17      24.336  30.675  75.614  1.00 25.18           C
ATOM    244  C   VAL A  17      24.369  31.081  77.093  1.00 24.07           C
ATOM    245  O   VAL A  17      25.360  30.842  77.784  1.00 22.81           O
ATOM    246  CB  VAL A  17      24.142  29.156  75.415  1.00 23.33           C
ATOM    247  CG1 VAL A  17      22.944  28.620  76.209  1.00 22.32           C
ATOM    248  CG2 VAL A  17      23.910  28.836  73.929  1.00 23.74           C
ATOM    249  H   VAL A  17      26.241  30.397  74.718  1.00 23.05           H
ATOM    250  HA  VAL A  17      23.511  31.184  75.119  1.00 30.22           H
ATOM    251  HB  VAL A  17      25.040  28.635  75.754  1.00 27.99           H
ATOM    252 HG11 VAL A  17      22.797  27.559  75.998  1.00 26.78           H
ATOM    253 HG12 VAL A  17      23.126  28.728  77.275  1.00 26.78           H
ATOM    254 HG13 VAL A  17      22.042  29.167  75.936  1.00 26.78           H
ATOM    255 HG21 VAL A  17      23.801  27.760  73.805  1.00 28.49           H
ATOM    256 HG22 VAL A  17      23.004  29.330  73.577  1.00 28.49           H
ATOM    257 HG23 VAL A  17      24.757  29.168  73.329  1.00 28.49           H
ATOM    258  N   LYS A  18      23.283  31.703  77.549  1.00 23.38           N
ATOM    259  CA  LYS A  18      23.077  32.139  78.928  1.00 29.92           C
ATOM    260  C   LYS A  18      23.097  30.928  79.873  1.00 25.57           C
ATOM    261  O   LYS A  18      22.601  29.852  79.538  1.00 21.35           O
ATOM    262  CB  LYS A  18      21.735  32.895  78.977  1.00 33.64           C
ATOM    263  CG  LYS A  18      21.453  33.547  80.341  1.00 45.86           C
ATOM    264  CD  LYS A  18      20.153  34.360  80.325  1.00 50.40           C
ATOM    265  H   LYS A  18      22.532  31.878  76.895  1.00 28.06           H
ATOM    266  HA  LYS A  18      23.875  32.833  79.199  1.00 35.90           H
ATOM    267  HB2 LYS A  18      20.923  32.209  78.733  1.00 40.37           H
ATOM    268  HB3 LYS A  18      21.751  33.683  78.221  1.00 40.37           H
ATOM    269  HG2 LYS A  18      22.275  34.220  80.587  1.00 55.03           H
ATOM    270  HG3 LYS A  18      21.380  32.784  81.116  1.00 55.03           H
ATOM    271  HD1 LYS A  18      20.156  35.072  79.498  1.00 60.48           H
ATOM    272  HD3 LYS A  18      19.294  33.694  80.235  1.00 60.48           H
ATOM    273  N   GLN A  19      23.663  31.107  81.070  1.00 29.51           N
ATOM    274  CA  GLN A  19      23.691  30.072  82.097  1.00 27.78           C
ATOM    275  C   GLN A  19      22.269  29.647  82.493  1.00 24.61           C
ATOM    276  O   GLN A  19      21.453  30.479  82.880  1.00 28.03           O
ATOM    277  CB  GLN A  19      24.468  30.615  83.303  1.00 34.21           C
ATOM    278  CG  GLN A  19      24.595  29.599  84.448  1.00 32.60           C
ATOM    279  CD  GLN A  19      25.442  28.378  84.099  1.00 33.98           C
ATOM    280  OE1 GLN A  19      26.224  28.378  83.151  1.00 36.53           O
ATOM    281  NE2 GLN A  19      25.328  27.327  84.907  1.00 36.69           N
ATOM    282  H   GLN A  19      24.063  32.008  81.295  1.00 35.41           H
ATOM    283  HA  GLN A  19      24.225  29.210  81.697  1.00 33.33           H
ATOM    284  HB2 GLN A  19      25.466  30.917  82.983  1.00 41.05           H
ATOM    285  HB3 GLN A  19      23.959  31.502  83.683  1.00 41.05           H
ATOM    286  HG2 GLN A  19      25.087  30.109  85.277  1.00 39.13           H
ATOM    287  HG3 GLN A  19      23.613  29.288  84.798  1.00 39.13           H
ATOM    288 HE21 GLN A  19      24.672  27.351  85.673  1.00 44.03           H
ATOM    289 HE22 GLN A  19      25.889  26.509  84.728  1.00 44.03           H
ATOM    290  N   GLY A  20      21.992  28.339  82.425  1.00 23.92           N
ATOM    291  CA  GLY A  20      20.726  27.771  82.871  1.00 25.33           C
ATOM    292  C   GLY A  20      20.600  27.818  84.400  1.00 33.66           C
ATOM    293  O   GLY A  20      21.605  27.728  85.107  1.00 31.60           O
ATOM    294  H   GLY A  20      22.702  27.707  82.089  1.00 28.70           H
ATOM    295  HA2 GLY A  20      19.907  28.333  82.422  1.00 30.40           H
ATOM    296  HA3 GLY A  20      20.684  26.732  82.557  1.00 30.40           H
ATOM    297  N   ASP A  21      19.367  27.938  84.903  1.00 35.96           N
ATOM    298  CA  ASP A  21      19.086  27.983  86.342  1.00 35.23           C
ATOM    299  C   ASP A  21      18.906  26.576  86.934  1.00 36.86           C
ATOM    300  O   ASP A  21      18.990  25.574  86.223  1.00 37.58           O
ATOM    301  CB  ASP A  21      17.904  28.926  86.632  1.00 38.97           C
ATOM    302  CG  ASP A  21      16.558  28.529  86.027  1.00 40.66           C
ATOM    303  OD1 ASP A  21      16.340  27.320  85.805  1.00 43.05           O
ATOM    304  OD2 ASP A  21      15.739  29.450  85.821  1.00 50.52           O1-
ATOM    305  H   ASP A  21      18.580  27.996  84.271  1.00 43.15           H
ATOM    306  HA  ASP A  21      19.946  28.430  86.844  1.00 42.27           H
ATOM    307  HB2 ASP A  21      17.768  28.981  87.712  1.00 46.77           H
ATOM    308  HB3 ASP A  21      18.149  29.944  86.326  1.00 46.77           H
ATOM    309  N   SER A  22      18.680  26.490  88.257  1.00 33.84           N
ATOM    310  CA  SER A  22      18.525  25.221  88.962  1.00 37.81           C
ATOM    311  C   SER A  22      17.301  24.419  88.498  1.00 26.70           C
ATOM    312  O   SER A  22      17.354  23.191  88.510  1.00 34.01           O
ATOM    313  CB  SER A  22      18.482  25.459  90.478  1.00 40.41           C
ATOM    314  OG  SER A  22      17.434  26.352  90.800  1.00 40.76           O
ATOM    315  H   SER A  22      18.584  27.337  88.798  1.00 40.61           H
ATOM    316  HA  SER A  22      19.409  24.618  88.752  1.00 45.37           H
ATOM    317  HB2 SER A  22      18.314  24.508  90.986  1.00 48.49           H
ATOM    318  HB3 SER A  22      19.432  25.876  90.811  1.00 48.49           H
ATOM    319  HG  SER A  22      17.427  26.495  91.749  1.00 48.92           H
ATOM    320  N   ASP A  23      16.213  25.097  88.124  1.00 29.39           N
ATOM    321  CA  ASP A  23      15.042  24.477  87.527  1.00 38.77           C
ATOM    322  C   ASP A  23      15.417  23.794  86.207  1.00 33.20           C
ATOM    323  O   ASP A  23      15.060  22.637  85.985  1.00 33.01           O
ATOM    324  CB  ASP A  23      13.984  25.552  87.286  1.00 36.74           C
ATOM    325  H   ASP A  23      16.245  26.106  88.122  1.00 35.26           H
ATOM    326  HA  ASP A  23      14.641  23.739  88.220  1.00 46.53           H
ATOM    327  HB1 ASP A  23      13.670  25.983  88.238  1.00 44.09           H
ATOM    328  HB3 ASP A  23      13.118  25.110  86.791  1.00 44.09           H
ATOM    329  N   LEU A  24      16.179  24.488  85.351  1.00 34.50           N
ATOM    330  CA  LEU A  24      16.670  23.905  84.113  1.00 30.77           C
ATOM    331  C   LEU A  24      17.615  22.733  84.408  1.00 27.48           C
ATOM    332  O   LEU A  24      17.475  21.715  83.742  1.00 26.99           O
ATOM    333  CB  LEU A  24      17.261  24.992  83.198  1.00 26.24           C
ATOM    334  CG  LEU A  24      17.560  24.499  81.761  1.00 33.02           C
ATOM    335  CD1 LEU A  24      16.301  23.998  81.033  1.00 30.04           C
ATOM    336  CD2 LEU A  24      18.158  25.653  80.945  1.00 30.00           C
ATOM    337  H   LEU A  24      16.462  25.433  85.583  1.00 41.40           H
ATOM    338  HA  LEU A  24      15.795  23.496  83.610  1.00 36.92           H
ATOM    339  HB2 LEU A  24      16.562  25.828  83.148  1.00 31.49           H
ATOM    340  HB3 LEU A  24      18.188  25.357  83.642  1.00 31.49           H
ATOM    341  HG  LEU A  24      18.288  23.689  81.808  1.00 39.63           H
ATOM    342 HD11 LEU A  24      16.544  23.766  79.996  1.00 36.04           H
ATOM    343 HD12 LEU A  24      15.922  23.091  81.500  1.00 36.04           H
ATOM    344 HD13 LEU A  24      15.529  24.768  81.049  1.00 36.04           H
ATOM    345 HD21 LEU A  24      18.377  25.316  79.931  1.00 36.00           H
ATOM    346 HD22 LEU A  24      17.464  26.493  80.906  1.00 36.00           H
ATOM    347 HD23 LEU A  24      19.088  25.976  81.401  1.00 36.00           H
ATOM    348  N   PHE A  25      18.513  22.805  85.416  1.00 34.69           N
ATOM    349  CA  PHE A  25      19.374  21.671  85.785  1.00 28.61           C
ATOM    350  C   PHE A  25      18.572  20.420  86.126  1.00 29.52           C
ATOM    351  O   PHE A  25      18.948  19.338  85.675  1.00 30.98           O
ATOM    352  CB  PHE A  25      20.347  21.988  86.943  1.00 31.91           C
ATOM    353  CG  PHE A  25      21.178  20.784  87.398  1.00 33.33           C
ATOM    354  CD1 PHE A  25      20.699  19.913  88.406  1.00 28.08           C
ATOM    355  CD2 PHE A  25      22.435  20.517  86.814  1.00 30.30           C
ATOM    356  CE1 PHE A  25      21.464  18.807  88.823  1.00 23.76           C
ATOM    357  CE2 PHE A  25      23.207  19.414  87.242  1.00 37.17           C
ATOM    358  CZ  PHE A  25      22.735  18.568  88.270  1.00 20.97           C
ATOM    359  H   PHE A  25      18.602  23.669  85.935  1.00 41.63           H
ATOM    360  HA  PHE A  25      19.984  21.435  84.911  1.00 34.33           H
ATOM    361  HB2 PHE A  25      21.017  22.789  86.630  1.00 38.29           H
ATOM    362  HB3 PHE A  25      19.773  22.350  87.794  1.00 38.29           H
ATOM    363  HD1 PHE A  25      19.738  20.094  88.866  1.00 33.70           H
ATOM    364  HD2 PHE A  25      22.813  21.162  86.034  1.00 36.37           H
ATOM    365  HE1 PHE A  25      21.082  18.149  89.590  1.00 28.51           H
ATOM    366  HE2 PHE A  25      24.169  19.224  86.788  1.00 44.60           H
ATOM    367  HZ  PHE A  25      23.330  17.732  88.607  1.00 25.16           H
ATOM    368  N   LYS A  26      17.489  20.556  86.914  1.00 32.75           N
ATOM    369  CA  LYS A  26      16.608  19.434  87.248  1.00 34.35           C
ATOM    370  C   LYS A  26      16.032  18.804  85.989  1.00 27.12           C
ATOM    371  O   LYS A  26      16.062  17.580  85.857  1.00 31.55           O
ATOM    372  CB  LYS A  26      15.468  19.853  88.194  1.00 41.49           C
ATOM    373  CG  LYS A  26      15.941  20.122  89.628  1.00 43.46           C
ATOM    374  CD  LYS A  26      14.912  20.995  90.358  1.00 47.15           C
ATOM    375  CE  LYS A  26      15.395  21.384  91.752  1.00 47.55           C
ATOM    376  H   LYS A  26      17.239  21.479  87.246  1.00 39.30           H
ATOM    377  HA  LYS A  26      17.198  18.666  87.750  1.00 41.22           H
ATOM    378  HB2 LYS A  26      14.753  19.030  88.243  1.00 49.79           H
ATOM    379  HB3 LYS A  26      14.949  20.722  87.787  1.00 49.79           H
ATOM    380  HG2 LYS A  26      16.889  20.660  89.612  1.00 52.15           H
ATOM    381  HG3 LYS A  26      16.083  19.174  90.151  1.00 52.15           H
ATOM    382  HD2 LYS A  26      13.970  20.450  90.447  1.00 56.58           H
ATOM    383  HD3 LYS A  26      14.748  21.907  89.788  1.00 56.58           H
ATOM    384  HE1 LYS A  26      16.231  22.077  91.665  1.00 57.06           H
ATOM    385  HE3 LYS A  26      14.580  21.869  92.291  1.00 57.06           H
ATOM    386  N   LEU A  27      15.547  19.633  85.054  1.00 35.48           N
ATOM    387  CA  LEU A  27      15.060  19.142  83.765  1.00 29.34           C
ATOM    388  C   LEU A  27      16.176  18.447  82.978  1.00 22.69           C
ATOM    389  O   LEU A  27      15.906  17.456  82.304  1.00 28.19           O
ATOM    390  CB  LEU A  27      14.433  20.284  82.940  1.00 28.61           C
ATOM    391  CG  LEU A  27      13.124  20.893  83.489  1.00 31.75           C
ATOM    392  CD1 LEU A  27      12.592  21.934  82.490  1.00 34.76           C
ATOM    393  CD2 LEU A  27      12.038  19.835  83.740  1.00 36.86           C
ATOM    394  H   LEU A  27      15.565  20.631  85.215  1.00 42.57           H
ATOM    395  HA  LEU A  27      14.294  18.391  83.956  1.00 35.20           H
ATOM    396  HB2 LEU A  27      15.162  21.085  82.834  1.00 34.33           H
ATOM    397  HB3 LEU A  27      14.232  19.899  81.940  1.00 34.33           H
ATOM    398  HG  LEU A  27      13.338  21.399  84.428  1.00 38.10           H
ATOM    399 HD11 LEU A  27      11.705  22.422  82.894  1.00 41.71           H
ATOM    400 HD12 LEU A  27      13.353  22.692  82.306  1.00 41.71           H
ATOM    401 HD13 LEU A  27      12.334  21.452  81.546  1.00 41.71           H
ATOM    402 HD21 LEU A  27      11.107  20.324  84.031  1.00 44.23           H
ATOM    403 HD22 LEU A  27      11.869  19.248  82.836  1.00 44.23           H
ATOM    404 HD23 LEU A  27      12.338  19.176  84.553  1.00 44.23           H
ATOM    405  N   THR A  28      17.412  18.963  83.044  1.00 30.67           N
ATOM    406  CA  THR A  28      18.541  18.479  82.247  1.00 23.79           C
ATOM    407  C   THR A  28      18.978  17.075  82.699  1.00 25.20           C
ATOM    408  O   THR A  28      19.382  16.271  81.861  1.00 27.82           O
ATOM    409  CB  THR A  28      19.679  19.524  82.243  1.00 29.28           C
ATOM    410  OG1 THR A  28      19.211  20.796  81.843  1.00 27.29           O
ATOM    411  CG2 THR A  28      20.779  19.173  81.235  1.00 31.66           C
ATOM    412  H   THR A  28      17.565  19.782  83.616  1.00 36.80           H
ATOM    413  HA  THR A  28      18.175  18.403  81.225  1.00 28.55           H
ATOM    414  HB  THR A  28      20.116  19.600  83.239  1.00 35.13           H
ATOM    415  HG1 THR A  28      18.522  21.084  82.451  1.00 32.75           H
ATOM    416 HG21 THR A  28      21.549  19.945  81.248  1.00 38.00           H
ATOM    417 HG22 THR A  28      21.234  18.213  81.476  1.00 38.00           H
ATOM    418 HG23 THR A  28      20.358  19.139  80.230  1.00 38.00           H
ATOM    419  N   VAL A  29      18.849  16.748  83.998  1.00 29.21           N
ATOM    420  CA  VAL A  29      19.217  15.433  84.552  1.00 28.82           C
ATOM    421  C   VAL A  29      18.042  14.436  84.614  1.00 33.22           C
ATOM    422  O   VAL A  29      18.246  13.298  85.039  1.00 33.98           O
ATOM    423  CB  VAL A  29      19.931  15.580  85.920  1.00 31.57           C
ATOM    424  CG1 VAL A  29      21.177  16.474  85.813  1.00 31.02           C
ATOM    425  CG2 VAL A  29      18.999  16.128  87.011  1.00 32.32           C
ATOM    426  H   VAL A  29      18.496  17.445  84.641  1.00 35.05           H
ATOM    427  HA  VAL A  29      19.955  14.983  83.886  1.00 34.58           H
ATOM    428  HB  VAL A  29      20.267  14.593  86.241  1.00 37.88           H
ATOM    429 HG11 VAL A  29      21.707  16.469  86.764  1.00 37.23           H
ATOM    430 HG12 VAL A  29      21.842  16.087  85.040  1.00 37.23           H
ATOM    431 HG13 VAL A  29      20.901  17.501  85.571  1.00 37.23           H
ATOM    432 HG21 VAL A  29      19.536  16.190  87.957  1.00 38.78           H
ATOM    433 HG22 VAL A  29      18.639  17.117  86.749  1.00 38.78           H
ATOM    434 HG23 VAL A  29      18.143  15.465  87.138  1.00 38.78           H
ATOM    435  N   SER A  30      16.829  14.841  84.203  1.00 35.97           N
ATOM    436  CA  SER A  30      15.663  13.967  84.086  1.00 32.84           C
ATOM    437  C   SER A  30      15.978  12.693  83.289  1.00 35.55           C
ATOM    438  O   SER A  30      16.720  12.719  82.301  1.00 29.15           O
ATOM    439  CB  SER A  30      14.526  14.749  83.413  1.00 36.34           C
ATOM    440  OG  SER A  30      13.367  13.950  83.270  1.00 35.08           O
ATOM    441  H   SER A  30      16.721  15.800  83.907  1.00 43.16           H
ATOM    442  HA  SER A  30      15.335  13.706  85.092  1.00 39.41           H
ATOM    443  HB2 SER A  30      14.290  15.622  84.024  1.00 43.61           H
ATOM    444  HB3 SER A  30      14.845  15.081  82.426  1.00 43.61           H
ATOM    445  HG  SER A  30      13.379  13.334  83.841  1.00 42.09           H
ATOM    446  N   ASP A  31      15.375  11.584  83.735  1.00 27.11           N
ATOM    447  CA  ASP A  31      15.330  10.303  83.034  1.00 34.57           C
ATOM    448  C   ASP A  31      14.330  10.282  81.860  1.00 28.05           C
ATOM    449  O   ASP A  31      14.358   9.341  81.064  1.00 32.25           O
ATOM    450  CB  ASP A  31      14.938   9.202  84.032  1.00 35.68           C
ATOM    451  H   ASP A  31      14.800  11.660  84.560  1.00 32.53           H
ATOM    452  HA  ASP A  31      16.325  10.081  82.650  1.00 41.48           H
ATOM    453  HB1 ASP A  31      15.442   9.337  84.989  1.00 42.82           H
ATOM    454  HB3 ASP A  31      15.189   8.224  83.620  1.00 42.82           H
ATOM    455  N   LYS A  32      13.421  11.265  81.781  1.00 27.51           N
ATOM    456  CA  LYS A  32      12.363  11.315  80.772  1.00 30.33           C
ATOM    457  C   LYS A  32      12.928  11.499  79.364  1.00 30.45           C
ATOM    458  O   LYS A  32      13.976  12.108  79.172  1.00 30.23           O
ATOM    459  CB  LYS A  32      11.367  12.433  81.097  1.00 35.41           C
ATOM    460  CG  LYS A  32      10.563  12.111  82.367  1.00 37.19           C
ATOM    461  CD  LYS A  32       9.779  13.343  82.842  1.00 39.27           C
ATOM    462  CE  LYS A  32       8.841  13.049  84.020  1.00 45.57           C
ATOM    463  NZ  LYS A  32       7.859  11.997  83.691  1.00 46.58           N1+
ATOM    464  H   LYS A  32      13.464  12.022  82.450  1.00 33.02           H
ATOM    465  HA  LYS A  32      11.821  10.370  80.790  1.00 36.40           H
ATOM    466  HB2 LYS A  32      11.883  13.388  81.187  1.00 42.50           H
ATOM    467  HB3 LYS A  32      10.657  12.513  80.271  1.00 42.50           H
ATOM    468  HG2 LYS A  32       9.894  11.278  82.157  1.00 44.63           H
ATOM    469  HG3 LYS A  32      11.239  11.814  83.168  1.00 44.63           H
ATOM    470  HD2 LYS A  32      10.487  14.113  83.153  1.00 47.12           H
ATOM    471  HD3 LYS A  32       9.186  13.734  82.016  1.00 47.12           H
ATOM    472  HE2 LYS A  32       9.460  12.701  84.848  1.00 54.68           H
ATOM    473  HE3 LYS A  32       8.326  13.958  84.333  1.00 54.68           H
ATOM    474  HZ1 LYS A  32       7.059  12.049  84.303  1.00 55.90           H
ATOM    475  HZ2 LYS A  32       7.543  12.108  82.731  1.00 55.90           H
ATOM    476  HZ3 LYS A  32       8.290  11.086  83.759  1.00 55.90           H
ATOM    477  N   ARG A  33      12.232  10.927  78.387  1.00 27.31           N
ATOM    478  CA  ARG A  33      12.580  10.945  76.973  1.00 30.70           C
ATOM    479  C   ARG A  33      11.412  11.522  76.191  1.00 29.48           C
ATOM    480  O   ARG A  33      10.260  11.392  76.605  1.00 26.52           O
ATOM    481  CB  ARG A  33      12.879   9.517  76.520  1.00 31.08           C
ATOM    482  CG  ARG A  33      14.164   8.977  77.166  1.00 38.55           C
ATOM    483  CD  ARG A  33      14.322   7.488  76.868  1.00 39.35           C
ATOM    484  NE  ARG A  33      14.594   7.267  75.444  1.00 39.38           N
ATOM    485  CZ  ARG A  33      14.406   6.121  74.786  1.00 48.87           C
ATOM    486  NH1 ARG A  33      13.842   5.068  75.377  1.00 42.67           N
ATOM    487  NH2 ARG A  33      14.791   6.037  73.515  1.00 45.75           N1+
ATOM    488  H   ARG A  33      11.365  10.470  78.634  1.00 32.77           H
ATOM    489  HA  ARG A  33      13.458  11.568  76.793  1.00 36.83           H
ATOM    490  HB2 ARG A  33      12.033   8.868  76.754  1.00 37.30           H
ATOM    491  HB3 ARG A  33      13.019   9.523  75.441  1.00 37.30           H
ATOM    492  HG2 ARG A  33      15.026   9.532  76.794  1.00 46.26           H
ATOM    493  HG3 ARG A  33      14.118   9.092  78.248  1.00 46.26           H
ATOM    494  HD2 ARG A  33      15.144   7.085  77.460  1.00 47.22           H
ATOM    495  HD3 ARG A  33      13.400   6.978  77.154  1.00 47.22           H
ATOM    496  HE  ARG A  33      15.034   8.028  74.947  1.00 47.26           H
ATOM    497 HH11 ARG A  33      13.534   5.128  76.335  1.00 51.20           H
ATOM    498 HH12 ARG A  33      13.705   4.208  74.864  1.00 51.20           H
ATOM    499 HH21 ARG A  33      15.208   6.830  73.050  1.00 54.90           H
ATOM    500 HH22 ARG A  33      14.660   5.169  73.015  1.00 54.90           H
ATOM    501  N   TYR A  34      11.729  12.187  75.079  1.00 30.61           N
ATOM    502  CA  TYR A  34      10.787  13.002  74.323  1.00 30.05           C
ATOM    503  C   TYR A  34      10.939  12.793  72.818  1.00 24.59           C
ATOM    504  O   TYR A  34      11.975  12.348  72.325  1.00 22.48           O
ATOM    505  CB  TYR A  34      10.975  14.477  74.704  1.00 26.89           C
ATOM    506  CG  TYR A  34      10.685  14.800  76.157  1.00 28.53           C
ATOM    507  CD1 TYR A  34      11.717  14.728  77.112  1.00 34.35           C
ATOM    508  CD2 TYR A  34       9.382  15.147  76.562  1.00 31.32           C
ATOM    509  CE1 TYR A  34      11.444  14.969  78.469  1.00 33.31           C
ATOM    510  CE2 TYR A  34       9.109  15.421  77.912  1.00 30.00           C
ATOM    511  CZ  TYR A  34      10.137  15.312  78.875  1.00 33.13           C
ATOM    512  OH  TYR A  34       9.868  15.531  80.192  1.00 36.39           O
ATOM    513  H   TYR A  34      12.700  12.240  74.809  1.00 36.73           H
ATOM    514  HA  TYR A  34       9.771  12.715  74.592  1.00 36.06           H
ATOM    515  HB2 TYR A  34      11.999  14.772  74.494  1.00 32.27           H
ATOM    516  HB3 TYR A  34      10.317  15.072  74.075  1.00 32.27           H
ATOM    517  HD1 TYR A  34      12.717  14.453  76.811  1.00 41.22           H
ATOM    518  HD2 TYR A  34       8.584  15.199  75.835  1.00 37.59           H
ATOM    519  HE1 TYR A  34      12.230  14.884  79.202  1.00 39.98           H
ATOM    520  HE2 TYR A  34       8.107  15.685  78.216  1.00 36.00           H
ATOM    521  HH  TYR A  34       8.949  15.759  80.345  1.00 43.66           H
ATOM    522  N   ILE A  35       9.864  13.107  72.093  1.00 24.38           N
ATOM    523  CA  ILE A  35       9.758  13.000  70.649  1.00 24.25           C
ATOM    524  C   ILE A  35       9.162  14.303  70.106  1.00 25.79           C
ATOM    525  O   ILE A  35       8.334  14.952  70.744  1.00 28.98           O
ATOM    526  CB  ILE A  35       8.921  11.744  70.296  1.00 29.92           C
ATOM    527  CG1 ILE A  35       9.032  11.403  68.811  1.00 31.99           C
ATOM    528  CG2 ILE A  35       7.425  11.866  70.633  1.00 36.84           C
ATOM    529  H   ILE A  35       9.047  13.459  72.576  1.00 29.26           H
ATOM    530  HA  ILE A  35      10.751  12.875  70.217  1.00 29.10           H
ATOM    531  HB  ILE A  35       9.325  10.896  70.851  1.00 35.91           H
ATOM    532 HG11 ILE A  35       8.535  12.165  68.214  1.00 38.39           H
ATOM    533 HG13 ILE A  35       8.564  10.436  68.614  1.00 38.39           H
ATOM    534 HG21 ILE A  35       7.293  12.063  71.695  1.00 44.20           H
ATOM    535 HG22 ILE A  35       6.958  12.665  70.056  1.00 44.20           H
ATOM    536 HG23 ILE A  35       6.924  10.929  70.395  1.00 44.20           H
ATOM    537  N   TRP A  36       9.595  14.675  68.908  1.00 24.72           N
ATOM    538  CA  TRP A  36       8.972  15.695  68.092  1.00 25.77           C
ATOM    539  C   TRP A  36       7.919  15.032  67.211  1.00 24.26           C
ATOM    540  O   TRP A  36       8.256  14.148  66.424  1.00 25.07           O
ATOM    541  CB  TRP A  36      10.057  16.364  67.248  1.00 22.38           C
ATOM    542  CG  TRP A  36      11.087  17.115  68.033  1.00 21.31           C
ATOM    543  CD1 TRP A  36      12.407  16.836  68.094  1.00 19.55           C
ATOM    544  CD2 TRP A  36      10.889  18.303  68.846  1.00 19.36           C
ATOM    545  NE1 TRP A  36      13.032  17.774  68.882  1.00 19.60           N
ATOM    546  CE2 TRP A  36      12.148  18.701  69.379  1.00 20.12           C
ATOM    547  CE3 TRP A  36       9.768  19.097  69.185  1.00 26.30           C
ATOM    548  CZ2 TRP A  36      12.290  19.816  70.219  1.00 18.86           C
ATOM    549  CZ3 TRP A  36       9.902  20.234  70.004  1.00 27.29           C
ATOM    550  CH2 TRP A  36      11.159  20.589  70.529  1.00 25.29           C
ATOM    551  H   TRP A  36      10.301  14.116  68.455  1.00 29.66           H
ATOM    552  HA  TRP A  36       8.508  16.452  68.723  1.00 30.93           H
ATOM    553  HB2 TRP A  36      10.553  15.612  66.635  1.00 26.85           H
ATOM    554  HB3 TRP A  36       9.563  17.078  66.590  1.00 26.85           H
ATOM    555  HD1 TRP A  36      12.900  16.020  67.583  1.00 23.46           H
ATOM    556  HE1 TRP A  36      14.030  17.778  69.045  1.00 23.52           H
ATOM    557  HE3 TRP A  36       8.797  18.835  68.794  1.00 31.56           H
ATOM    558  HZ2 TRP A  36      13.253  20.064  70.636  1.00 22.63           H
ATOM    559  HZ3 TRP A  36       9.031  20.829  70.237  1.00 32.75           H
ATOM    560  HH2 TRP A  36      11.253  21.452  71.172  1.00 30.34           H
ATOM    561  N   TYR A  37       6.662  15.468  67.320  1.00 26.31           N
ATOM    562  CA  TYR A  37       5.551  14.924  66.532  1.00 26.13           C
ATOM    563  C   TYR A  37       4.703  16.066  65.954  1.00 30.27           C
ATOM    564  O   TYR A  37       4.701  17.168  66.492  1.00 29.32           O
ATOM    565  CB  TYR A  37       4.695  14.023  67.440  1.00 31.99           C
ATOM    566  CG  TYR A  37       3.790  14.793  68.383  1.00 30.74           C
ATOM    567  CD1 TYR A  37       4.279  15.250  69.620  1.00 27.63           C
ATOM    568  CD2 TYR A  37       2.470  15.088  67.999  1.00 34.25           C
ATOM    569  CE1 TYR A  37       3.470  16.040  70.451  1.00 32.01           C
ATOM    570  CE2 TYR A  37       1.655  15.879  68.824  1.00 27.61           C
ATOM    571  CZ  TYR A  37       2.154  16.371  70.048  1.00 39.91           C
ATOM    572  OH  TYR A  37       1.367  17.177  70.812  1.00 37.67           O
ATOM    573  H   TYR A  37       6.451  16.214  67.971  1.00 31.57           H
ATOM    574  HA  TYR A  37       5.930  14.320  65.707  1.00 31.36           H
ATOM    575  HB2 TYR A  37       4.070  13.399  66.800  1.00 38.38           H
ATOM    576  HB3 TYR A  37       5.345  13.356  68.010  1.00 38.38           H
ATOM    577  HD1 TYR A  37       5.290  15.016  69.917  1.00 33.16           H
ATOM    578  HD2 TYR A  37       2.090  14.720  67.058  1.00 41.10           H
ATOM    579  HE1 TYR A  37       3.857  16.409  71.385  1.00 38.41           H
ATOM    580  HE2 TYR A  37       0.648  16.113  68.519  1.00 33.13           H
ATOM    581  HH  TYR A  37       0.525  17.371  70.390  1.00 45.21           H
ATOM    582  N   ASN A  38       3.941  15.774  64.895  1.00 34.64           N
ATOM    583  CA  ASN A  38       2.991  16.704  64.293  1.00 36.87           C
ATOM    584  C   ASN A  38       1.598  16.524  64.903  1.00 31.85           C
ATOM    585  O   ASN A  38       1.005  15.465  64.693  1.00 32.39           O
ATOM    586  CB  ASN A  38       2.919  16.436  62.783  1.00 32.75           C
ATOM    587  CG  ASN A  38       4.256  16.532  62.069  1.00 28.11           C
ATOM    588  OD1 ASN A  38       4.648  15.600  61.372  1.00 35.63           O
ATOM    589  ND2 ASN A  38       4.971  17.637  62.254  1.00 31.79           N
ATOM    590  H   ASN A  38       3.977  14.840  64.512  1.00 41.57           H
ATOM    591  HA  ASN A  38       3.340  17.721  64.441  1.00 44.24           H
ATOM    592  HB2 ASN A  38       2.499  15.446  62.601  1.00 39.30           H
ATOM    593  HB3 ASN A  38       2.249  17.163  62.333  1.00 39.30           H
ATOM    594 HD21 ASN A  38       5.850  17.753  61.768  1.00 38.15           H
ATOM    595 HD22 ASN A  38       4.608  18.386  62.826  1.00 38.15           H
ATOM    596  N   PRO A  39       1.035  17.529  65.605  1.00 31.90           N
ATOM    597  CA  PRO A  39      -0.370  17.521  66.016  1.00 38.70           C
ATOM    598  C   PRO A  39      -1.354  17.282  64.861  1.00 42.72           C
ATOM    599  O   PRO A  39      -2.330  16.557  65.047  1.00 42.04           O
ATOM    600  CB  PRO A  39      -0.618  18.911  66.614  1.00 35.75           C
ATOM    601  CG  PRO A  39       0.751  19.305  67.148  1.00 33.17           C
ATOM    602  CD  PRO A  39       1.707  18.718  66.113  1.00 36.66           C
ATOM    603  HA  PRO A  39      -0.507  16.791  66.812  1.00 46.44           H
ATOM    604  HB2 PRO A  39      -0.865  19.593  65.799  1.00 42.90           H
ATOM    605  HB3 PRO A  39      -1.399  18.945  67.373  1.00 42.90           H
ATOM    606  HG2 PRO A  39       0.862  20.389  67.169  1.00 39.81           H
ATOM    607  HG3 PRO A  39       0.905  18.875  68.138  1.00 39.81           H
ATOM    608  HD2 PRO A  39       1.858  19.441  65.314  1.00 43.99           H
ATOM    609  HD3 PRO A  39       2.634  18.472  66.627  1.00 43.99           H
ATOM    610  N   ASP A  40      -1.062  17.832  63.675  1.00 41.22           N
ATOM    611  CA  ASP A  40      -1.812  17.629  62.442  1.00 45.05           C
ATOM    612  C   ASP A  40      -0.861  16.983  61.418  1.00 43.21           C
ATOM    613  O   ASP A  40       0.095  17.635  60.993  1.00 47.47           O
ATOM    614  CB  ASP A  40      -2.345  18.990  61.967  1.00 44.96           C
ATOM    615  CG  ASP A  40      -3.215  18.950  60.708  1.00 43.64           C
ATOM    616  OD1 ASP A  40      -3.245  17.905  60.020  1.00 40.16           O
ATOM    617  OD2 ASP A  40      -3.852  19.994  60.455  1.00 55.50           O1-
ATOM    618  H   ASP A  40      -0.242  18.420  63.605  1.00 49.46           H
ATOM    619  HA  ASP A  40      -2.672  16.993  62.644  1.00 54.06           H
ATOM    620  HB2 ASP A  40      -2.903  19.486  62.762  1.00 53.95           H
ATOM    621  HB3 ASP A  40      -1.511  19.663  61.765  1.00 53.95           H
ATOM    622  N   PRO A  41      -1.105  15.732  60.978  1.00 47.25           N
ATOM    623  CA  PRO A  41      -0.232  15.036  60.024  1.00 45.89           C
ATOM    624  C   PRO A  41      -0.221  15.626  58.602  1.00 47.32           C
ATOM    625  O   PRO A  41       0.611  15.206  57.796  1.00 52.96           O
ATOM    626  CB  PRO A  41      -0.772  13.599  59.990  1.00 49.10           C
ATOM    627  CG  PRO A  41      -2.242  13.751  60.374  1.00 51.43           C
ATOM    628  CD  PRO A  41      -2.182  14.860  61.420  1.00 43.61           C
ATOM    629  HA  PRO A  41       0.781  14.967  60.423  1.00 55.07           H
ATOM    630  HB2 PRO A  41      -0.636  13.076  59.042  1.00 58.92           H
ATOM    631  HB3 PRO A  41      -0.265  13.051  60.786  1.00 58.92           H
ATOM    632  HG2 PRO A  41      -2.836  14.035  59.504  1.00 61.71           H
ATOM    633  HG3 PRO A  41      -2.633  12.842  60.829  1.00 61.71           H
ATOM    634  HD2 PRO A  41      -3.148  15.366  61.417  1.00 52.33           H
ATOM    635  HD3 PRO A  41      -1.932  14.439  62.396  1.00 52.33           H
ATOM    636  N   LYS A  42      -1.111  16.584  58.285  1.00 42.33           N
ATOM    637  CA  LYS A  42      -1.078  17.337  57.027  1.00 50.54           C
ATOM    638  C   LYS A  42      -0.133  18.545  57.096  1.00 45.54           C
ATOM    639  O   LYS A  42       0.225  19.082  56.050  1.00 49.80           O
ATOM    640  CB  LYS A  42      -2.501  17.756  56.640  1.00 43.44           C
ATOM    641  H   LYS A  42      -1.784  16.880  58.982  1.00 50.79           H
ATOM    642  HA  LYS A  42      -0.707  16.683  56.237  1.00 60.65           H
ATOM    643  HB1 LYS A  42      -3.139  16.875  56.551  1.00 52.13           H
ATOM    644  HB3 LYS A  42      -2.484  18.279  55.684  1.00 52.13           H
ATOM    645  N   GLU A  43       0.250  18.970  58.306  1.00 45.40           N
ATOM    646  CA  GLU A  43       1.205  20.040  58.571  1.00 39.62           C
ATOM    647  C   GLU A  43       2.484  19.425  59.158  1.00 31.25           C
ATOM    648  O   GLU A  43       2.692  19.421  60.374  1.00 35.91           O
ATOM    649  CB  GLU A  43       0.557  21.056  59.517  1.00 36.45           C
ATOM    650  H   GLU A  43      -0.113  18.485  59.114  1.00 54.48           H
ATOM    651  HA  GLU A  43       1.451  20.545  57.636  1.00 47.55           H
ATOM    652  HB1 GLU A  43      -0.327  21.488  59.046  1.00 43.74           H
ATOM    653  HB3 GLU A  43       1.263  21.854  59.747  1.00 43.74           H
ATOM    654  N   ARG A  44       3.341  18.887  58.280  1.00 33.77           N
ATOM    655  CA  ARG A  44       4.506  18.087  58.661  1.00 38.04           C
ATOM    656  C   ARG A  44       5.639  18.920  59.290  1.00 36.37           C
ATOM    657  O   ARG A  44       6.551  18.351  59.885  1.00 33.95           O
ATOM    658  CB  ARG A  44       4.994  17.278  57.447  1.00 37.82           C
ATOM    659  CG  ARG A  44       3.937  16.293  56.894  1.00 48.81           C
ATOM    660  CD  ARG A  44       4.072  14.879  57.462  1.00 50.08           C
ATOM    661  H   ARG A  44       3.134  18.958  57.292  1.00 40.52           H
ATOM    662  HA  ARG A  44       4.182  17.374  59.417  1.00 45.65           H
ATOM    663  HB2 ARG A  44       5.873  16.707  57.752  1.00 45.38           H
ATOM    664  HB3 ARG A  44       5.307  17.961  56.656  1.00 45.38           H
ATOM    665  HG2 ARG A  44       4.083  16.216  55.816  1.00 58.58           H
ATOM    666  HG3 ARG A  44       2.924  16.657  57.060  1.00 58.58           H
ATOM    667  HD1 ARG A  44       5.008  14.433  57.123  1.00 60.10           H
ATOM    668  HD3 ARG A  44       4.042  14.903  58.551  1.00 60.10           H
ATOM    669  N   ASP A  45       5.579  20.249  59.168  1.00 33.03           N
ATOM    670  CA  ASP A  45       6.549  21.176  59.735  1.00 30.56           C
ATOM    671  C   ASP A  45       6.125  21.833  61.047  1.00 34.57           C
ATOM    672  O   ASP A  45       6.930  22.536  61.652  1.00 35.95           O
ATOM    673  CB  ASP A  45       6.947  22.205  58.684  1.00 34.90           C
ATOM    674  CG  ASP A  45       7.748  21.621  57.537  1.00 35.96           C
ATOM    675  OD1 ASP A  45       8.167  20.446  57.608  1.00 36.75           O
ATOM    676  OD2 ASP A  45       7.955  22.386  56.583  1.00 40.65           O1-
ATOM    677  H   ASP A  45       4.819  20.649  58.639  1.00 39.64           H
ATOM    678  HA  ASP A  45       7.454  20.617  59.972  1.00 36.67           H
ATOM    679  HB2 ASP A  45       6.076  22.723  58.285  1.00 41.88           H
ATOM    680  HB3 ASP A  45       7.540  23.001  59.130  1.00 41.88           H
ATOM    681  N   SER A  46       4.886  21.616  61.500  1.00 30.56           N
ATOM    682  CA  SER A  46       4.414  22.120  62.777  1.00 35.01           C
ATOM    683  C   SER A  46       4.580  20.987  63.790  1.00 37.84           C
ATOM    684  O   SER A  46       3.858  19.995  63.740  1.00 33.03           O
ATOM    685  CB  SER A  46       2.970  22.595  62.631  1.00 33.64           C
ATOM    686  H   SER A  46       4.272  21.007  60.975  1.00 36.67           H
ATOM    687  HA  SER A  46       5.011  22.978  63.088  1.00 42.01           H
ATOM    688  HB1 SER A  46       2.916  23.357  61.852  1.00 40.37           H
ATOM    689  HB3 SER A  46       2.631  23.024  63.575  1.00 40.37           H
ATOM    690  N   TYR A  47       5.569  21.114  64.674  1.00 30.61           N
ATOM    691  CA  TYR A  47       5.909  20.124  65.679  1.00 26.19           C
ATOM    692  C   TYR A  47       5.576  20.629  67.070  1.00 30.17           C
ATOM    693  O   TYR A  47       5.701  21.814  67.370  1.00 37.42           O
ATOM    694  CB  TYR A  47       7.398  19.779  65.612  1.00 26.68           C
ATOM    695  CG  TYR A  47       7.810  19.033  64.368  1.00 27.65           C
ATOM    696  CD1 TYR A  47       7.719  17.629  64.335  1.00 24.12           C
ATOM    697  CD2 TYR A  47       8.325  19.740  63.267  1.00 24.74           C
ATOM    698  CE1 TYR A  47       8.189  16.924  63.216  1.00 25.55           C
ATOM    699  CE2 TYR A  47       8.797  19.044  62.147  1.00 22.79           C
ATOM    700  CZ  TYR A  47       8.744  17.632  62.125  1.00 22.89           C
ATOM    701  OH  TYR A  47       9.247  16.948  61.069  1.00 27.10           O
ATOM    702  H   TYR A  47       6.125  21.957  64.660  1.00 36.73           H
ATOM    703  HA  TYR A  47       5.356  19.209  65.492  1.00 31.42           H
ATOM    704  HB2 TYR A  47       7.984  20.694  65.695  1.00 32.01           H
ATOM    705  HB3 TYR A  47       7.645  19.153  66.470  1.00 32.01           H
ATOM    706  HD1 TYR A  47       7.310  17.091  65.175  1.00 28.95           H
ATOM    707  HD2 TYR A  47       8.396  20.818  63.294  1.00 29.69           H
ATOM    708  HE1 TYR A  47       8.150  15.848  63.199  1.00 30.66           H
ATOM    709  HE2 TYR A  47       9.219  19.590  61.316  1.00 27.35           H
ATOM    710  HH  TYR A  47       9.461  16.036  61.272  1.00 32.52           H
ATOM    711  N   GLU A  48       5.222  19.675  67.930  1.00 31.84           N
ATOM    712  CA  GLU A  48       5.197  19.828  69.369  1.00 27.93           C
ATOM    713  C   GLU A  48       6.032  18.701  70.008  1.00 26.88           C
ATOM    714  O   GLU A  48       6.387  17.708  69.367  1.00 28.05           O
ATOM    715  CB  GLU A  48       3.736  19.801  69.865  1.00 37.21           C
ATOM    716  CG  GLU A  48       2.864  20.942  69.304  1.00 42.43           C
ATOM    717  CD  GLU A  48       3.033  22.317  69.959  1.00 46.48           C
ATOM    718  OE1 GLU A  48       3.579  22.379  71.082  1.00 54.08           O
ATOM    719  OE2 GLU A  48       2.581  23.297  69.328  1.00 53.65           O1-
ATOM    720  H   GLU A  48       5.117  18.733  67.582  1.00 38.21           H
ATOM    721  HA  GLU A  48       5.642  20.781  69.655  1.00 33.51           H
ATOM    722  HB2 GLU A  48       3.289  18.858  69.553  1.00 44.65           H
ATOM    723  HB3 GLU A  48       3.716  19.823  70.955  1.00 44.65           H
ATOM    724  HG2 GLU A  48       2.956  21.037  68.223  1.00 50.91           H
ATOM    725  HG3 GLU A  48       1.823  20.663  69.466  1.00 50.91           H
ATOM    726  N   CYS A  49       6.375  18.877  71.285  1.00 29.87           N
ATOM    727  CA  CYS A  49       7.145  17.927  72.070  1.00 30.08           C
ATOM    728  C   CYS A  49       6.192  17.035  72.877  1.00 30.29           C
ATOM    729  O   CYS A  49       5.354  17.540  73.627  1.00 31.17           O
ATOM    730  CB  CYS A  49       8.085  18.727  72.976  1.00 30.35           C
ATOM    731  SG  CYS A  49       9.113  17.597  73.938  1.00 33.64           S
ATOM    732  H   CYS A  49       6.056  19.712  71.760  1.00 35.84           H
ATOM    733  HA  CYS A  49       7.759  17.312  71.411  1.00 36.10           H
ATOM    734  HB2 CYS A  49       8.727  19.360  72.365  1.00 36.43           H
ATOM    735  HB3 CYS A  49       7.501  19.351  73.655  1.00 36.43           H
ATOM    736  HG  CYS A  49       8.106  17.059  74.635  1.00 40.36           H
ATOM    737  N   GLY A  50       6.350  15.716  72.746  1.00 27.62           N
ATOM    738  CA  GLY A  50       5.590  14.720  73.497  1.00 29.21           C
ATOM    739  C   GLY A  50       6.513  13.829  74.319  1.00 34.09           C
ATOM    740  O   GLY A  50       7.569  13.434  73.836  1.00 27.38           O
ATOM    741  H   GLY A  50       7.056  15.376  72.108  1.00 33.14           H
ATOM    742  HA2 GLY A  50       4.872  15.206  74.158  1.00 35.05           H
ATOM    743  HA3 GLY A  50       5.051  14.086  72.793  1.00 35.05           H
ATOM    744  N   GLU A  51       6.123  13.499  75.554  1.00 26.48           N
ATOM    745  CA  GLU A  51       6.876  12.590  76.408  1.00 28.10           C
ATOM    746  C   GLU A  51       6.665  11.133  75.964  1.00 30.46           C
ATOM    747  O   GLU A  51       5.530  10.671  75.915  1.00 31.38           O
ATOM    748  CB  GLU A  51       6.453  12.795  77.871  1.00 32.53           C
ATOM    749  CG  GLU A  51       7.364  11.981  78.803  1.00 29.99           C
ATOM    750  CD  GLU A  51       6.966  11.956  80.278  1.00 38.17           C
ATOM    751  OE1 GLU A  51       6.163  12.810  80.712  1.00 37.90           O
ATOM    752  OE2 GLU A  51       7.521  11.081  80.979  1.00 37.55           O1-
ATOM    753  H   GLU A  51       5.248  13.861  75.909  1.00 31.78           H
ATOM    754  HA  GLU A  51       7.936  12.833  76.337  1.00 33.72           H
ATOM    755  HB2 GLU A  51       6.530  13.852  78.126  1.00 39.04           H
ATOM    756  HB3 GLU A  51       5.417  12.478  78.002  1.00 39.04           H
ATOM    757  HG2 GLU A  51       7.461  10.950  78.467  1.00 35.98           H
ATOM    758  HG3 GLU A  51       8.374  12.391  78.750  1.00 35.98           H
ATOM    759  N   ILE A  52       7.749  10.391  75.699  1.00 23.09           N
ATOM    760  CA  ILE A  52       7.702   8.949  75.483  1.00 25.24           C
ATOM    761  C   ILE A  52       7.365   8.289  76.822  1.00 30.30           C
ATOM    762  O   ILE A  52       8.147   8.377  77.764  1.00 29.42           O
ATOM    763  CB  ILE A  52       9.038   8.425  74.920  1.00 27.02           C
ATOM    764  CG1 ILE A  52       9.341   9.094  73.556  1.00 32.78           C
ATOM    765  CG2 ILE A  52       8.984   6.885  74.793  1.00 27.91           C
ATOM    766  CD1 ILE A  52      10.716   8.737  72.992  1.00 34.57           C
ATOM    767  H   ILE A  52       8.661  10.816  75.786  1.00 27.71           H
ATOM    768  HA  ILE A  52       6.916   8.726  74.760  1.00 30.29           H
ATOM    769  HB  ILE A  52       9.835   8.684  75.617  1.00 32.43           H
ATOM    770 HG12 ILE A  52       8.578   8.800  72.833  1.00 39.33           H
ATOM    771 HG13 ILE A  52       9.308  10.178  73.654  1.00 39.33           H
ATOM    772 HG21 ILE A  52       9.934   6.498  74.430  1.00 33.49           H
ATOM    773 HG22 ILE A  52       8.803   6.419  75.760  1.00 33.49           H
ATOM    774 HG23 ILE A  52       8.188   6.594  74.107  1.00 33.49           H
ATOM    775 HD11 ILE A  52      10.901   9.325  72.092  1.00 41.48           H
ATOM    776 HD12 ILE A  52      11.483   8.963  73.732  1.00 41.48           H
ATOM    777 HD13 ILE A  52      10.762   7.681  72.728  1.00 41.48           H
ATOM    778  N   VAL A  53       6.218   7.614  76.899  1.00 27.09           N
ATOM    779  CA  VAL A  53       5.751   6.957  78.125  1.00 28.34           C
ATOM    780  C   VAL A  53       5.919   5.437  78.088  1.00 28.01           C
ATOM    781  O   VAL A  53       5.962   4.822  79.148  1.00 31.32           O
ATOM    782  CB  VAL A  53       4.313   7.378  78.478  1.00 28.00           C
ATOM    783  CG1 VAL A  53       4.292   8.841  78.954  1.00 34.06           C
ATOM    784  CG2 VAL A  53       3.327   7.184  77.321  1.00 29.48           C
ATOM    785  H   VAL A  53       5.615   7.581  76.089  1.00 32.51           H
ATOM    786  HA  VAL A  53       6.372   7.298  78.954  1.00 34.01           H
ATOM    787  HB  VAL A  53       3.970   6.763  79.311  1.00 33.60           H
ATOM    788 HG11 VAL A  53       3.288   9.097  79.293  1.00 40.87           H
ATOM    789 HG12 VAL A  53       4.983   8.974  79.788  1.00 40.87           H
ATOM    790 HG13 VAL A  53       4.579   9.513  78.146  1.00 40.87           H
ATOM    791 HG21 VAL A  53       2.318   7.420  77.661  1.00 35.37           H
ATOM    792 HG22 VAL A  53       3.571   7.844  76.490  1.00 35.37           H
ATOM    793 HG23 VAL A  53       3.350   6.149  76.980  1.00 35.37           H
ATOM    794  N   SER A  54       6.023   4.821  76.903  1.00 27.22           N
ATOM    795  CA  SER A  54       6.334   3.399  76.783  1.00 31.52           C
ATOM    796  C   SER A  54       6.913   3.069  75.410  1.00 33.41           C
ATOM    797  O   SER A  54       6.882   3.885  74.487  1.00 28.61           O
ATOM    798  CB  SER A  54       5.101   2.539  77.116  1.00 35.86           C
ATOM    799  OG  SER A  54       4.039   2.776  76.223  1.00 33.53           O
ATOM    800  H   SER A  54       5.957   5.363  76.053  1.00 32.67           H
ATOM    801  HA  SER A  54       7.106   3.158  77.515  1.00 37.83           H
ATOM    802  HB2 SER A  54       5.360   1.480  77.096  1.00 43.03           H
ATOM    803  HB3 SER A  54       4.760   2.784  78.121  1.00 43.03           H
ATOM    804  HG  SER A  54       4.128   2.206  75.455  1.00 40.24           H
ATOM    805  N   GLU A  55       7.453   1.854  75.282  1.00 29.02           N
ATOM    806  CA  GLU A  55       7.969   1.352  74.021  1.00 28.19           C
ATOM    807  C   GLU A  55       7.763  -0.161  73.908  1.00 35.57           C
ATOM    808  O   GLU A  55       7.763  -0.880  74.906  1.00 33.44           O
ATOM    809  CB  GLU A  55       9.445   1.747  73.867  1.00 29.76           C
ATOM    810  CG  GLU A  55      10.420   1.011  74.793  1.00 35.84           C
ATOM    811  CD  GLU A  55      11.789   1.683  74.705  1.00 44.45           C
ATOM    812  OE1 GLU A  55      12.463   1.469  73.674  1.00 39.71           O
ATOM    813  OE2 GLU A  55      12.144   2.417  75.652  1.00 46.95           O1-
ATOM    814  H   GLU A  55       7.472   1.225  76.072  1.00 34.82           H
ATOM    815  HA  GLU A  55       7.414   1.821  73.208  1.00 33.82           H
ATOM    816  HB2 GLU A  55       9.746   1.572  72.834  1.00 35.72           H
ATOM    817  HB3 GLU A  55       9.538   2.814  74.064  1.00 35.72           H
ATOM    818  HG2 GLU A  55      10.047   1.042  75.817  1.00 43.01           H
ATOM    819  HG3 GLU A  55      10.502  -0.012  74.423  1.00 43.01           H
ATOM    820  N   THR A  56       7.612  -0.619  72.661  1.00 33.90           N
ATOM    821  CA  THR A  56       7.761  -2.011  72.229  1.00 31.60           C
ATOM    822  C   THR A  56       9.112  -2.110  71.512  1.00 35.99           C
ATOM    823  O   THR A  56       9.847  -1.130  71.427  1.00 37.96           O
ATOM    824  CB  THR A  56       6.594  -2.411  71.299  1.00 39.29           C
ATOM    825  OG1 THR A  56       6.616  -1.660  70.101  1.00 37.52           O
ATOM    826  CG2 THR A  56       5.225  -2.202  71.953  1.00 30.57           C
ATOM    827  H   THR A  56       7.577   0.065  71.917  1.00 40.68           H
ATOM    828  HA  THR A  56       7.769  -2.680  73.089  1.00 37.92           H
ATOM    829  HB  THR A  56       6.689  -3.468  71.047  1.00 47.15           H
ATOM    830  HG1 THR A  56       6.271  -2.197  69.380  1.00 45.03           H
ATOM    831 HG21 THR A  56       4.441  -2.537  71.273  1.00 36.68           H
ATOM    832 HG22 THR A  56       5.163  -2.765  72.884  1.00 36.68           H
ATOM    833 HG23 THR A  56       5.058  -1.145  72.153  1.00 36.68           H
ATOM    834  N   SER A  57       9.456  -3.280  70.971  1.00 39.90           N
ATOM    835  CA  SER A  57      10.657  -3.447  70.149  1.00 40.72           C
ATOM    836  C   SER A  57      10.695  -2.549  68.893  1.00 39.52           C
ATOM    837  O   SER A  57      11.785  -2.227  68.426  1.00 36.68           O
ATOM    838  CB  SER A  57      10.809  -4.923  69.767  1.00 41.35           C
ATOM    839  OG  SER A  57       9.663  -5.369  69.071  1.00 42.94           O
ATOM    840  H   SER A  57       8.820  -4.062  71.030  1.00 47.88           H
ATOM    841  HA  SER A  57      11.518  -3.181  70.764  1.00 48.87           H
ATOM    842  HB2 SER A  57      11.685  -5.036  69.126  1.00 49.62           H
ATOM    843  HB3 SER A  57      10.950  -5.526  70.665  1.00 49.62           H
ATOM    844  HG  SER A  57       9.847  -6.229  68.686  1.00 51.53           H
ATOM    845  N   ASP A  58       9.537  -2.162  68.341  1.00 37.48           N
ATOM    846  CA  ASP A  58       9.444  -1.445  67.064  1.00 40.65           C
ATOM    847  C   ASP A  58       8.687  -0.106  67.151  1.00 43.62           C
ATOM    848  O   ASP A  58       8.517   0.541  66.122  1.00 41.16           O
ATOM    849  CB  ASP A  58       8.797  -2.349  66.000  1.00 42.91           C
ATOM    850  CG  ASP A  58       7.342  -2.770  66.235  1.00 49.94           C
ATOM    851  OD1 ASP A  58       6.768  -2.426  67.293  1.00 53.91           O
ATOM    852  OD2 ASP A  58       6.809  -3.439  65.323  1.00 58.62           O1-
ATOM    853  H   ASP A  58       8.667  -2.470  68.751  1.00 44.97           H
ATOM    854  HA  ASP A  58      10.447  -1.208  66.708  1.00 48.79           H
ATOM    855  HB2 ASP A  58       8.877  -1.898  65.011  1.00 51.49           H
ATOM    856  HB3 ASP A  58       9.387  -3.262  65.903  1.00 51.49           H
ATOM    857  N   SER A  59       8.183   0.297  68.328  1.00 31.68           N
ATOM    858  CA  SER A  59       7.324   1.469  68.474  1.00 36.50           C
ATOM    859  C   SER A  59       7.595   2.239  69.769  1.00 34.01           C
ATOM    860  O   SER A  59       8.058   1.678  70.763  1.00 31.11           O
ATOM    861  CB  SER A  59       5.858   1.015  68.422  1.00 35.36           C
ATOM    862  H   SER A  59       8.307  -0.292  69.140  1.00 38.02           H
ATOM    863  HA  SER A  59       7.494   2.150  67.642  1.00 43.80           H
ATOM    864  HB1 SER A  59       5.658   0.516  67.473  1.00 42.43           H
ATOM    865  HB3 SER A  59       5.198   1.877  68.518  1.00 42.43           H
ATOM    866  N   PHE A  60       7.255   3.531  69.751  1.00 31.36           N
ATOM    867  CA  PHE A  60       7.124   4.390  70.917  1.00 31.33           C
ATOM    868  C   PHE A  60       5.662   4.784  71.059  1.00 29.88           C
ATOM    869  O   PHE A  60       4.997   5.067  70.068  1.00 31.16           O
ATOM    870  CB  PHE A  60       7.954   5.675  70.738  1.00 30.13           C
ATOM    871  CG  PHE A  60       9.464   5.521  70.763  1.00 29.56           C
ATOM    872  CD1 PHE A  60      10.095   4.865  71.835  1.00 34.65           C
ATOM    873  CD2 PHE A  60      10.250   6.095  69.747  1.00 30.58           C
ATOM    874  CE1 PHE A  60      11.496   4.762  71.885  1.00 34.72           C
ATOM    875  CE2 PHE A  60      11.651   6.002  69.800  1.00 28.81           C
ATOM    876  CZ  PHE A  60      12.276   5.332  70.862  1.00 30.76           C
ATOM    877  H   PHE A  60       6.906   3.914  68.883  1.00 37.63           H
ATOM    878  HA  PHE A  60       7.447   3.875  71.822  1.00 37.60           H
ATOM    879  HB2 PHE A  60       7.657   6.156  69.805  1.00 36.15           H
ATOM    880  HB3 PHE A  60       7.691   6.358  71.547  1.00 36.15           H
ATOM    881  HD1 PHE A  60       9.499   4.460  72.636  1.00 41.58           H
ATOM    882  HD2 PHE A  60       9.778   6.616  68.927  1.00 36.70           H
ATOM    883  HE1 PHE A  60      11.969   4.256  72.713  1.00 41.66           H
ATOM    884  HE2 PHE A  60      12.249   6.448  69.019  1.00 34.57           H
ATOM    885  HZ  PHE A  60      13.353   5.259  70.893  1.00 36.91           H
ATOM    886  N   THR A  61       5.200   4.872  72.301  1.00 29.35           N
ATOM    887  CA  THR A  61       3.963   5.531  72.668  1.00 31.51           C
ATOM    888  C   THR A  61       4.330   6.777  73.446  1.00 31.89           C
ATOM    889  O   THR A  61       5.163   6.713  74.353  1.00 30.71           O
ATOM    890  CB  THR A  61       3.056   4.580  73.465  1.00 28.75           C
ATOM    891  OG1 THR A  61       2.703   3.486  72.644  1.00 34.81           O
ATOM    892  CG2 THR A  61       1.765   5.241  73.966  1.00 33.93           C
ATOM    893  H   THR A  61       5.815   4.619  73.062  1.00 35.23           H
ATOM    894  HA  THR A  61       3.442   5.800  71.755  1.00 37.81           H
ATOM    895  HB  THR A  61       3.617   4.219  74.323  1.00 34.50           H
ATOM    896  HG1 THR A  61       3.512   3.054  72.356  1.00 41.77           H
ATOM    897 HG21 THR A  61       1.168   4.508  74.509  1.00 40.72           H
ATOM    898 HG22 THR A  61       1.986   6.071  74.637  1.00 40.72           H
ATOM    899 HG23 THR A  61       1.177   5.600  73.121  1.00 40.72           H
ATOM    900  N   PHE A  62       3.705   7.898  73.083  1.00 30.52           N
ATOM    901  CA  PHE A  62       3.961   9.200  73.672  1.00 32.74           C
ATOM    902  C   PHE A  62       2.664   9.968  73.954  1.00 31.33           C
ATOM    903  O   PHE A  62       1.659   9.785  73.269  1.00 33.73           O
ATOM    904  CB  PHE A  62       4.894  10.000  72.745  1.00 26.46           C
ATOM    905  CG  PHE A  62       4.315  10.331  71.384  1.00 28.31           C
ATOM    906  CD1 PHE A  62       4.488   9.444  70.302  1.00 31.92           C
ATOM    907  CD2 PHE A  62       3.628  11.545  71.187  1.00 36.47           C
ATOM    908  CE1 PHE A  62       3.990   9.778  69.031  1.00 40.46           C
ATOM    909  CE2 PHE A  62       3.125  11.872  69.918  1.00 31.48           C
ATOM    910  CZ  PHE A  62       3.325  10.999  68.836  1.00 29.33           C
ATOM    911  H   PHE A  62       3.015   7.857  72.346  1.00 36.63           H
ATOM    912  HA  PHE A  62       4.469   9.046  74.619  1.00 39.29           H
ATOM    913  HB2 PHE A  62       5.160  10.933  73.243  1.00 31.75           H
ATOM    914  HB3 PHE A  62       5.815   9.432  72.607  1.00 31.75           H
ATOM    915  HD1 PHE A  62       5.008   8.508  70.444  1.00 38.30           H
ATOM    916  HD2 PHE A  62       3.489  12.231  72.007  1.00 43.77           H
ATOM    917  HE1 PHE A  62       4.116   9.098  68.205  1.00 48.55           H
ATOM    918  HE2 PHE A  62       2.585  12.795  69.779  1.00 37.78           H
ATOM    919  HZ  PHE A  62       2.945  11.257  67.860  1.00 35.19           H
ATOM    920  N   LYS A  63       2.728  10.848  74.959  1.00 30.86           N
ATOM    921  CA  LYS A  63       1.693  11.818  75.295  1.00 40.30           C
ATOM    922  C   LYS A  63       1.787  12.990  74.327  1.00 42.66           C
ATOM    923  O   LYS A  63       2.878  13.509  74.100  1.00 44.43           O
ATOM    924  CB  LYS A  63       1.917  12.345  76.724  1.00 34.15           C
ATOM    925  CG  LYS A  63       1.655  11.308  77.822  1.00 48.77           C
ATOM    926  CD  LYS A  63       2.156  11.817  79.181  1.00 48.00           C
ATOM    927  H   LYS A  63       3.598  10.919  75.471  1.00 37.03           H
ATOM    928  HA  LYS A  63       0.703  11.360  75.235  1.00 48.36           H
ATOM    929  HB2 LYS A  63       1.229  13.177  76.888  1.00 40.98           H
ATOM    930  HB3 LYS A  63       2.934  12.731  76.815  1.00 40.98           H
ATOM    931  HG2 LYS A  63       2.184  10.386  77.586  1.00 58.53           H
ATOM    932  HG3 LYS A  63       0.587  11.093  77.879  1.00 58.53           H
ATOM    933  HD1 LYS A  63       3.230  12.003  79.146  1.00 57.61           H
ATOM    934  HD3 LYS A  63       1.633  12.734  79.454  1.00 57.61           H
ATOM    935  N   THR A  64       0.644  13.436  73.812  1.00 44.45           N
ATOM    936  CA  THR A  64       0.521  14.713  73.107  1.00 40.02           C
ATOM    937  C   THR A  64       0.358  15.857  74.126  1.00 50.01           C
ATOM    938  O   THR A  64       0.263  15.624  75.335  1.00 51.39           O
ATOM    939  CB  THR A  64      -0.653  14.664  72.114  1.00 44.80           C
ATOM    940  OG1 THR A  64      -1.872  14.439  72.783  1.00 53.50           O
ATOM    941  CG2 THR A  64      -0.455  13.590  71.038  1.00 44.71           C
ATOM    942  H   THR A  64      -0.210  12.954  74.052  1.00 53.34           H
ATOM    943  HA  THR A  64       1.429  14.894  72.531  1.00 48.03           H
ATOM    944  HB  THR A  64      -0.723  15.628  71.614  1.00 53.76           H
ATOM    945  HG1 THR A  64      -1.827  13.577  73.207  1.00 64.20           H
ATOM    946 HG21 THR A  64      -1.287  13.635  70.338  1.00 53.65           H
ATOM    947 HG22 THR A  64       0.475  13.768  70.501  1.00 53.65           H
ATOM    948 HG23 THR A  64      -0.435  12.595  71.483  1.00 53.65           H
ATOM    949  N   VAL A  65       0.381  17.102  73.625  1.00 49.69           N
ATOM    950  CA  VAL A  65       0.204  18.325  74.412  1.00 57.41           C
ATOM    951  C   VAL A  65      -1.204  18.451  75.017  1.00 58.11           C
ATOM    952  O   VAL A  65      -1.363  19.133  76.028  1.00 65.17           O
ATOM    953  CB  VAL A  65       0.508  19.540  73.529  1.00 42.99           C
ATOM    954  H   VAL A  65       0.488  17.212  72.628  1.00 59.62           H
ATOM    955  HA  VAL A  65       0.928  18.312  75.226  1.00 68.89           H
ATOM    956  N   ASP A  66      -2.209  17.831  74.382  1.00 51.52           N
ATOM    957  CA  ASP A  66      -3.581  17.715  74.873  1.00 56.41           C
ATOM    958  C   ASP A  66      -3.796  16.495  75.819  1.00 63.94           C
ATOM    959  O   ASP A  66      -2.835  16.114  76.529  1.00 60.29           O
ATOM    960  CB  ASP A  66      -4.561  17.775  73.683  1.00 61.18           C
ATOM    961  CG  ASP A  66      -4.231  16.731  72.610  1.00 64.10           C
ATOM    962  OD1 ASP A  66      -3.417  17.059  71.718  1.00 60.91           O
ATOM    963  OD2 ASP A  66      -4.809  15.622  72.675  1.00 68.50           O1-
ATOM    964  H   ASP A  66      -2.006  17.333  73.529  1.00 61.82           H
ATOM    965  HA  ASP A  66      -3.786  18.608  75.466  1.00 67.69           H
ATOM    966  HB2 ASP A  66      -4.463  18.772  73.249  1.00 73.41           H
ATOM    967  HB3 ASP A  66      -5.574  17.623  74.058  1.00 73.41           H
ATOM    968  HC  ASP A  66      -4.928  15.956  75.855  1.00 76.72           H
ATOM    969  N   GLN A  68      -3.797  13.188  75.184  1.00 50.95           N
ATOM    970  CA  GLN A  68      -4.111  11.942  74.446  1.00 56.40           C
ATOM    971  C   GLN A  68      -2.832  11.179  74.053  1.00 57.14           C
ATOM    972  O   GLN A  68      -1.841  11.798  73.675  1.00 60.67           O
ATOM    973  CB  GLN A  68      -4.968  12.267  73.213  1.00 50.28           C
ATOM    974  CG  GLN A  68      -5.403  11.001  72.465  1.00 50.31           C
ATOM    975  H1  GLN A  68      -4.633  13.723  75.391  1.00 61.14           H
ATOM    976  H2  GLN A  68      -3.200  13.791  74.631  1.00 61.14           H
ATOM    977  HA  GLN A  68      -4.703  11.294  75.093  1.00 67.68           H
ATOM    978  HB2 GLN A  68      -4.394  12.901  72.538  1.00 60.33           H
ATOM    979  HB3 GLN A  68      -5.856  12.819  73.524  1.00 60.33           H
ATOM    980  HG1 GLN A  68      -6.055  10.400  73.102  1.00 60.37           H
ATOM    981  HG3 GLN A  68      -5.941  11.272  71.556  1.00 60.37           H
ATOM    982  N   ASP A  69      -2.849   9.843  74.114  1.00 48.28           N
ATOM    983  CA  ASP A  69      -1.711   9.030  73.686  1.00 46.21           C
ATOM    984  C   ASP A  69      -1.741   8.695  72.193  1.00 43.85           C
ATOM    985  O   ASP A  69      -2.806   8.541  71.591  1.00 45.84           O
ATOM    986  CB  ASP A  69      -1.552   7.766  74.549  1.00 45.91           C
ATOM    987  CG  ASP A  69      -1.067   7.997  75.982  1.00 47.97           C
ATOM    988  OD1 ASP A  69      -0.787   9.160  76.349  1.00 46.54           O
ATOM    989  OD2 ASP A  69      -0.969   6.975  76.695  1.00 57.22           O1-
ATOM    990  H   ASP A  69      -3.680   9.364  74.423  1.00 57.94           H
ATOM    991  HA  ASP A  69      -0.805   9.609  73.858  1.00 55.46           H
ATOM    992  HB2 ASP A  69      -2.490   7.210  74.588  1.00 55.09           H
ATOM    993  HB3 ASP A  69      -0.858   7.071  74.075  1.00 55.09           H
ATOM    994  N   ARG A  70      -0.537   8.582  71.615  1.00 35.91           N
ATOM    995  CA  ARG A  70      -0.268   8.210  70.227  1.00 31.87           C
ATOM    996  C   ARG A  70       0.904   7.248  70.156  1.00 36.01           C
ATOM    997  O   ARG A  70       1.763   7.238  71.028  1.00 39.67           O
ATOM    998  CB  ARG A  70       0.122   9.452  69.414  1.00 43.87           C
ATOM    999  CG  ARG A  70      -1.074  10.342  69.075  1.00 41.63           C
ATOM   1000  CD  ARG A  70      -0.673  11.272  67.929  1.00 38.42           C
ATOM   1001  NE  ARG A  70      -1.622  12.377  67.802  1.00 44.10           N
ATOM   1002  CZ  ARG A  70      -1.470  13.424  66.991  1.00 45.74           C
ATOM   1003  NH1 ARG A  70      -0.555  13.433  66.021  1.00 37.84           N
ATOM   1004  NH2 ARG A  70      -2.259  14.478  67.168  1.00 49.00           N1+
ATOM   1005  H   ARG A  70       0.276   8.758  72.194  1.00 43.09           H
ATOM   1006  HA  ARG A  70      -1.138   7.729  69.779  1.00 38.24           H
ATOM   1007  HB2 ARG A  70       0.863  10.028  69.971  1.00 52.64           H
ATOM   1008  HB3 ARG A  70       0.578   9.134  68.474  1.00 52.64           H
ATOM   1009  HG2 ARG A  70      -1.903   9.719  68.735  1.00 49.96           H
ATOM   1010  HG3 ARG A  70      -1.387  10.905  69.955  1.00 49.96           H
ATOM   1011  HD2 ARG A  70       0.348  11.642  68.031  1.00 46.10           H
ATOM   1012  HD3 ARG A  70      -0.739  10.676  67.017  1.00 46.10           H
ATOM   1013  HE  ARG A  70      -2.321  12.457  68.528  1.00 52.92           H
ATOM   1014 HH11 ARG A  70       0.051  12.637  65.887  1.00 45.41           H
ATOM   1015 HH12 ARG A  70      -0.451  14.243  65.425  1.00 45.41           H
ATOM   1016 HH21 ARG A  70      -2.948  14.473  67.906  1.00 58.80           H
ATOM   1017 HH22 ARG A  70      -2.175  15.281  66.560  1.00 58.80           H
ATOM   1018  N   GLN A  71       0.938   6.462  69.084  1.00 37.12           N
ATOM   1019  CA  GLN A  71       1.964   5.474  68.808  1.00 38.71           C
ATOM   1020  C   GLN A  71       2.591   5.747  67.436  1.00 44.86           C
ATOM   1021  O   GLN A  71       1.897   6.121  66.490  1.00 45.89           O
ATOM   1022  CB  GLN A  71       1.307   4.093  68.927  1.00 43.48           C
ATOM   1023  CG  GLN A  71       2.256   2.910  68.687  1.00 48.69           C
ATOM   1024  CD  GLN A  71       1.632   1.554  69.039  1.00 53.37           C
ATOM   1025  OE1 GLN A  71       2.331   0.647  69.486  1.00 53.61           O
ATOM   1026  NE2 GLN A  71       0.324   1.389  68.840  1.00 60.79           N
ATOM   1027  H   GLN A  71       0.203   6.561  68.398  1.00 44.54           H
ATOM   1028  HA  GLN A  71       2.737   5.541  69.566  1.00 46.46           H
ATOM   1029  HB2 GLN A  71       0.888   3.998  69.931  1.00 52.17           H
ATOM   1030  HB3 GLN A  71       0.487   4.037  68.208  1.00 52.17           H
ATOM   1031  HG2 GLN A  71       2.560   2.885  67.640  1.00 58.43           H
ATOM   1032  HG3 GLN A  71       3.172   3.035  69.265  1.00 58.43           H
ATOM   1033 HE21 GLN A  71      -0.233   2.155  68.490  1.00 72.94           H
ATOM   1034 HE22 GLN A  71      -0.104   0.506  69.072  1.00 72.94           H
ATOM   1035  N   VAL A  72       3.911   5.565  67.346  1.00 34.52           N
ATOM   1036  CA  VAL A  72       4.710   5.760  66.138  1.00 40.51           C
ATOM   1037  C   VAL A  72       5.764   4.653  66.065  1.00 40.50           C
ATOM   1038  O   VAL A  72       6.275   4.210  67.093  1.00 36.05           O
ATOM   1039  CB  VAL A  72       5.319   7.184  66.149  1.00 41.35           C
ATOM   1040  CG1 VAL A  72       6.337   7.424  67.284  1.00 33.65           C
ATOM   1041  CG2 VAL A  72       5.992   7.521  64.818  1.00 34.20           C
ATOM   1042  H   VAL A  72       4.412   5.274  68.174  1.00 41.42           H
ATOM   1043  HA  VAL A  72       4.069   5.673  65.259  1.00 48.61           H
ATOM   1044  HB  VAL A  72       4.504   7.897  66.275  1.00 49.62           H
ATOM   1045 HG11 VAL A  72       6.665   8.464  67.271  1.00 40.38           H
ATOM   1046 HG12 VAL A  72       5.878   7.220  68.251  1.00 40.38           H
ATOM   1047 HG13 VAL A  72       7.209   6.782  67.157  1.00 40.38           H
ATOM   1048 HG21 VAL A  72       6.320   8.561  64.820  1.00 41.04           H
ATOM   1049 HG22 VAL A  72       6.860   6.890  64.655  1.00 41.04           H
ATOM   1050 HG23 VAL A  72       5.286   7.378  64.000  1.00 41.04           H
ATOM   1051  N   LYS A  73       6.088   4.204  64.849  1.00 32.46           N
ATOM   1052  CA  LYS A  73       7.204   3.295  64.594  1.00 35.80           C
ATOM   1053  C   LYS A  73       8.509   4.007  64.935  1.00 38.57           C
ATOM   1054  O   LYS A  73       8.664   5.193  64.651  1.00 33.42           O
ATOM   1055  CB  LYS A  73       7.207   2.850  63.116  1.00 41.21           C
ATOM   1056  CG  LYS A  73       6.415   1.561  62.845  1.00 48.85           C
ATOM   1057  CD  LYS A  73       4.890   1.729  62.944  1.00 50.24           C
ATOM   1058  CE  LYS A  73       4.205   0.364  63.031  1.00 51.21           C
ATOM   1059  H   LYS A  73       5.612   4.594  64.045  1.00 38.96           H
ATOM   1060  HA  LYS A  73       7.121   2.411  65.223  1.00 42.96           H
ATOM   1061  HB2 LYS A  73       8.233   2.645  62.811  1.00 49.45           H
ATOM   1062  HB3 LYS A  73       6.848   3.659  62.482  1.00 49.45           H
ATOM   1063  HG2 LYS A  73       6.755   0.773  63.519  1.00 58.62           H
ATOM   1064  HG3 LYS A  73       6.643   1.246  61.825  1.00 58.62           H
ATOM   1065  HD2 LYS A  73       4.529   2.246  62.054  1.00 60.29           H
ATOM   1066  HD3 LYS A  73       4.618   2.309  63.823  1.00 60.29           H
ATOM   1067  HE1 LYS A  73       4.556  -0.163  63.919  1.00 61.45           H
ATOM   1068  HE3 LYS A  73       3.126   0.504  63.098  1.00 61.45           H
ATOM   1069  N   LYS A  74       9.454   3.280  65.537  1.00 33.99           N
ATOM   1070  CA  LYS A  74      10.778   3.804  65.868  1.00 40.00           C
ATOM   1071  C   LYS A  74      11.518   4.296  64.626  1.00 34.74           C
ATOM   1072  O   LYS A  74      12.229   5.288  64.711  1.00 34.23           O
ATOM   1073  CB  LYS A  74      11.611   2.755  66.618  1.00 32.14           C
ATOM   1074  CG  LYS A  74      11.115   2.603  68.059  1.00 33.69           C
ATOM   1075  CD  LYS A  74      11.954   1.573  68.824  1.00 39.06           C
ATOM   1076  CE  LYS A  74      11.598   1.636  70.313  1.00 38.95           C
ATOM   1077  NZ  LYS A  74      12.143   0.480  71.036  1.00 32.46           N1+
ATOM   1078  H   LYS A  74       9.275   2.301  65.707  1.00 40.79           H
ATOM   1079  HA  LYS A  74      10.653   4.672  66.518  1.00 48.00           H
ATOM   1080  HB2 LYS A  74      11.579   1.800  66.092  1.00 38.57           H
ATOM   1081  HB3 LYS A  74      12.648   3.093  66.656  1.00 38.57           H
ATOM   1082  HG2 LYS A  74      11.171   3.565  68.565  1.00 40.43           H
ATOM   1083  HG3 LYS A  74      10.078   2.276  68.049  1.00 40.43           H
ATOM   1084  HD2 LYS A  74      11.747   0.576  68.435  1.00 46.87           H
ATOM   1085  HD3 LYS A  74      13.014   1.797  68.698  1.00 46.87           H
ATOM   1086  HE2 LYS A  74      11.966   2.561  70.757  1.00 46.74           H
ATOM   1087  HE3 LYS A  74      10.510   1.614  70.397  1.00 46.74           H
ATOM   1088  HZ1 LYS A  74      12.183   0.689  72.025  1.00 38.95           H
ATOM   1089  HZ2 LYS A  74      11.541  -0.319  70.894  1.00 38.95           H
ATOM   1090  HZ3 LYS A  74      13.074   0.269  70.702  1.00 38.95           H
ATOM   1091  N   ASP A  75      11.333   3.639  63.483  1.00 41.72           N
ATOM   1092  CA  ASP A  75      11.954   4.043  62.223  1.00 44.32           C
ATOM   1093  C   ASP A  75      11.404   5.380  61.677  1.00 36.36           C
ATOM   1094  O   ASP A  75      12.080   6.044  60.896  1.00 43.02           O
ATOM   1095  CB  ASP A  75      11.845   2.885  61.218  1.00 49.72           C
ATOM   1096  CG  ASP A  75      12.623   1.615  61.607  1.00 58.62           C
ATOM   1097  OD1 ASP A  75      13.317   1.621  62.652  1.00 59.31           O
ATOM   1098  OD2 ASP A  75      12.515   0.632  60.842  1.00 68.14           O1-
ATOM   1099  H   ASP A  75      10.751   2.815  63.472  1.00 50.07           H
ATOM   1100  HA  ASP A  75      13.017   4.196  62.418  1.00 53.19           H
ATOM   1101  HB2 ASP A  75      10.799   2.612  61.064  1.00 59.66           H
ATOM   1102  HB3 ASP A  75      12.180   3.204  60.230  1.00 59.66           H
ATOM   1103  N   ASP A  76      10.194   5.777  62.091  1.00 33.40           N
ATOM   1104  CA  ASP A  76       9.541   7.030  61.711  1.00 35.17           C
ATOM   1105  C   ASP A  76       9.698   8.125  62.784  1.00 38.87           C
ATOM   1106  O   ASP A  76       9.206   9.239  62.593  1.00 31.97           O
ATOM   1107  CB  ASP A  76       8.051   6.769  61.438  1.00 39.54           C
ATOM   1108  CG  ASP A  76       7.743   5.695  60.391  1.00 46.00           C
ATOM   1109  OD1 ASP A  76       8.623   5.400  59.553  1.00 51.29           O
ATOM   1110  OD2 ASP A  76       6.599   5.191  60.441  1.00 48.77           O1-
ATOM   1111  H   ASP A  76       9.687   5.186  62.732  1.00 40.08           H
ATOM   1112  HA  ASP A  76       9.984   7.401  60.786  1.00 42.20           H
ATOM   1113  HB2 ASP A  76       7.513   6.543  62.359  1.00 47.45           H
ATOM   1114  HB3 ASP A  76       7.608   7.694  61.067  1.00 47.45           H
ATOM   1115  N   ALA A  77      10.302   7.808  63.943  1.00 36.20           N
ATOM   1116  CA  ALA A  77      10.358   8.715  65.079  1.00 32.96           C
ATOM   1117  C   ALA A  77      11.445   9.775  64.887  1.00 28.03           C
ATOM   1118  O   ALA A  77      12.591   9.456  64.562  1.00 30.66           O
ATOM   1119  CB  ALA A  77      10.580   7.919  66.371  1.00 33.87           C
ATOM   1120  H   ALA A  77      10.702   6.887  64.051  1.00 43.44           H
ATOM   1121  HA  ALA A  77       9.389   9.209  65.174  1.00 39.56           H
ATOM   1122  HB1 ALA A  77      10.566   8.598  67.224  1.00 40.65           H
ATOM   1123  HB2 ALA A  77       9.784   7.184  66.490  1.00 40.65           H
ATOM   1124  HB3 ALA A  77      11.542   7.410  66.335  1.00 40.65           H
ATOM   1125  N   ASN A  78      11.082  11.032  65.162  1.00 23.64           N
ATOM   1126  CA  ASN A  78      12.009  12.146  65.346  1.00 22.79           C
ATOM   1127  C   ASN A  78      12.203  12.347  66.848  1.00 23.57           C
ATOM   1128  O   ASN A  78      11.493  13.132  67.470  1.00 28.76           O
ATOM   1129  CB  ASN A  78      11.464  13.423  64.686  1.00 21.58           C
ATOM   1130  CG  ASN A  78      11.269  13.270  63.183  1.00 28.14           C
ATOM   1131  OD1 ASN A  78      12.228  13.097  62.439  1.00 32.48           O
ATOM   1132  ND2 ASN A  78      10.025  13.344  62.724  1.00 31.13           N
ATOM   1133  H   ASN A  78      10.108  11.210  65.363  1.00 28.37           H
ATOM   1134  HA  ASN A  78      12.969  11.906  64.888  1.00 27.35           H
ATOM   1135  HB2 ASN A  78      10.531  13.732  65.156  1.00 25.90           H
ATOM   1136  HB3 ASN A  78      12.228  14.179  64.843  1.00 25.90           H
ATOM   1137 HD21 ASN A  78       9.860  13.247  61.732  1.00 37.35           H
ATOM   1138 HD22 ASN A  78       9.251  13.475  63.360  1.00 37.35           H
ATOM   1139  N   GLN A  79      13.162  11.644  67.457  1.00 26.63           N
ATOM   1140  CA  GLN A  79      13.437  11.806  68.887  1.00 25.48           C
ATOM   1141  C   GLN A  79      14.000  13.202  69.180  1.00 25.32           C
ATOM   1142  O   GLN A  79      14.765  13.765  68.397  1.00 22.77           O
ATOM   1143  CB  GLN A  79      14.391  10.713  69.391  1.00 26.43           C
ATOM   1144  CG  GLN A  79      13.746   9.316  69.415  1.00 32.95           C
ATOM   1145  CD  GLN A  79      14.608   8.343  70.226  1.00 29.55           C
ATOM   1146  OE1 GLN A  79      14.656   8.400  71.451  1.00 31.81           O
ATOM   1147  NE2 GLN A  79      15.327   7.458  69.555  1.00 28.37           N
ATOM   1148  H   GLN A  79      13.745  11.025  66.915  1.00 31.95           H
ATOM   1149  HA  GLN A  79      12.502  11.694  69.437  1.00 30.58           H
ATOM   1150  HB2 GLN A  79      15.279  10.687  68.757  1.00 31.72           H
ATOM   1151  HB3 GLN A  79      14.708  10.973  70.402  1.00 31.72           H
ATOM   1152  HG2 GLN A  79      12.790   9.422  69.930  1.00 39.54           H
ATOM   1153  HG3 GLN A  79      13.595   8.948  68.399  1.00 39.54           H
ATOM   1154 HE21 GLN A  79      15.297   7.439  68.546  1.00 34.05           H
ATOM   1155 HE22 GLN A  79      15.939   6.835  70.060  1.00 34.05           H
ATOM   1156  N   ARG A  80      13.619  13.752  70.331  1.00 18.67           N
ATOM   1157  CA  ARG A  80      14.159  14.999  70.836  1.00 23.32           C
ATOM   1158  C   ARG A  80      15.506  14.711  71.493  1.00 24.51           C
ATOM   1159  O   ARG A  80      15.640  13.761  72.263  1.00 26.01           O
ATOM   1160  CB  ARG A  80      13.129  15.623  71.778  1.00 22.94           C
ATOM   1161  CG  ARG A  80      13.683  16.886  72.423  1.00 21.91           C
ATOM   1162  CD  ARG A  80      12.665  17.734  73.172  1.00 26.54           C
ATOM   1163  NE  ARG A  80      13.341  18.954  73.627  1.00 21.77           N
ATOM   1164  CZ  ARG A  80      12.806  20.000  74.251  1.00 23.18           C
ATOM   1165  NH1 ARG A  80      11.515  20.047  74.561  1.00 25.92           N
ATOM   1166  NH2 ARG A  80      13.598  21.015  74.572  1.00 22.08           N1+
ATOM   1167  H   ARG A  80      12.969  13.251  70.921  1.00 22.41           H
ATOM   1168  HA  ARG A  80      14.317  15.692  70.009  1.00 27.98           H
ATOM   1169  HB2 ARG A  80      12.209  15.847  71.234  1.00 27.53           H
ATOM   1170  HB3 ARG A  80      12.914  14.905  72.563  1.00 27.53           H
ATOM   1171  HG2 ARG A  80      14.481  16.616  73.106  1.00 26.29           H
ATOM   1172  HG3 ARG A  80      14.091  17.508  71.633  1.00 26.29           H
ATOM   1173  HD2 ARG A  80      11.836  17.988  72.509  1.00 31.84           H
ATOM   1174  HD3 ARG A  80      12.295  17.178  74.034  1.00 31.84           H
ATOM   1175  HE  ARG A  80      14.329  19.009  73.426  1.00 26.12           H
ATOM   1176 HH11 ARG A  80      10.917  19.273  74.317  1.00 31.11           H
ATOM   1177 HH12 ARG A  80      11.140  20.850  75.041  1.00 31.11           H
ATOM   1178 HH21 ARG A  80      14.584  20.984  74.347  1.00 26.50           H
ATOM   1179 HH22 ARG A  80      13.224  21.821  75.050  1.00 26.50           H
ATOM   1180  N   ASN A  81      16.511  15.531  71.193  1.00 24.65           N
ATOM   1181  CA  ASN A  81      17.800  15.416  71.858  1.00 24.92           C
ATOM   1182  C   ASN A  81      17.665  15.667  73.353  1.00 21.85           C
ATOM   1183  O   ASN A  81      16.872  16.522  73.748  1.00 21.00           O
ATOM   1184  CB  ASN A  81      18.795  16.408  71.256  1.00 28.52           C
ATOM   1185  CG  ASN A  81      19.362  15.825  69.976  1.00 24.56           C
ATOM   1186  OD1 ASN A  81      20.115  14.864  70.024  1.00 27.24           O
ATOM   1187  ND2 ASN A  81      19.025  16.389  68.829  1.00 20.46           N
ATOM   1188  H   ASN A  81      16.360  16.295  70.550  1.00 29.58           H
ATOM   1189  HA  ASN A  81      18.184  14.413  71.685  1.00 29.90           H
ATOM   1190  HB2 ASN A  81      18.327  17.378  71.086  1.00 34.23           H
ATOM   1191  HB3 ASN A  81      19.613  16.507  71.967  1.00 34.23           H
ATOM   1192 HD21 ASN A  81      19.384  16.020  67.960  1.00 24.56           H
ATOM   1193 HD22 ASN A  81      18.429  17.206  68.821  1.00 24.56           H
ATOM   1194  N   PRO A  82      18.477  14.995  74.189  1.00 28.26           N
ATOM   1195  CA  PRO A  82      18.662  15.415  75.575  1.00 28.64           C
ATOM   1196  C   PRO A  82      18.860  16.933  75.641  1.00 22.04           C
ATOM   1197  O   PRO A  82      19.572  17.496  74.803  1.00 22.09           O
ATOM   1198  CB  PRO A  82      19.934  14.678  76.028  1.00 29.44           C
ATOM   1199  CG  PRO A  82      19.957  13.427  75.154  1.00 27.79           C
ATOM   1200  CD  PRO A  82      19.393  13.924  73.825  1.00 25.31           C
ATOM   1201  HA  PRO A  82      17.822  15.074  76.180  1.00 34.37           H
ATOM   1202  HB2 PRO A  82      20.793  15.287  75.747  1.00 35.33           H
ATOM   1203  HB3 PRO A  82      19.978  14.463  77.094  1.00 35.33           H
ATOM   1204  HG2 PRO A  82      20.974  13.067  75.003  1.00 33.35           H
ATOM   1205  HG3 PRO A  82      19.337  12.645  75.590  1.00 33.35           H
ATOM   1206  HD2 PRO A  82      20.204  14.320  73.212  1.00 30.38           H
ATOM   1207  HD3 PRO A  82      18.876  13.094  73.342  1.00 30.38           H
ATOM   1208  N   ILE A  83      18.219  17.616  76.597  1.00 21.48           N
ATOM   1209  CA  ILE A  83      18.163  19.077  76.548  1.00 21.98           C
ATOM   1210  C   ILE A  83      19.510  19.748  76.834  1.00 25.22           C
ATOM   1211  O   ILE A  83      19.641  20.938  76.569  1.00 23.61           O
ATOM   1212  CB  ILE A  83      17.004  19.658  77.374  1.00 23.12           C
ATOM   1213  CG1 ILE A  83      17.169  19.390  78.882  1.00 19.73           C
ATOM   1214  CG2 ILE A  83      15.648  19.144  76.856  1.00 26.77           C
ATOM   1215  CD1 ILE A  83      16.432  20.414  79.731  1.00 24.42           C
ATOM   1216  H   ILE A  83      17.639  17.129  77.265  1.00 25.78           H
ATOM   1217  HA  ILE A  83      17.932  19.342  75.514  1.00 26.37           H
ATOM   1218  HB  ILE A  83      17.016  20.737  77.223  1.00 27.75           H
ATOM   1219 HG12 ILE A  83      16.817  18.387  79.127  1.00 23.68           H
ATOM   1220 HG13 ILE A  83      18.222  19.456  79.150  1.00 23.68           H
ATOM   1221 HG21 ILE A  83      14.829  19.658  77.360  1.00 32.12           H
ATOM   1222 HG22 ILE A  83      15.567  19.334  75.786  1.00 32.12           H
ATOM   1223 HG23 ILE A  83      15.558  18.075  77.036  1.00 32.12           H
ATOM   1224 HD11 ILE A  83      16.562  20.181  80.783  1.00 29.30           H
ATOM   1225 HD12 ILE A  83      16.846  21.404  79.540  1.00 29.30           H
ATOM   1226 HD13 ILE A  83      15.368  20.408  79.498  1.00 29.30           H
ATOM   1227  N   LYS A  84      20.529  19.010  77.308  1.00 25.50           N
ATOM   1228  CA  LYS A  84      21.907  19.509  77.383  1.00 27.92           C
ATOM   1229  C   LYS A  84      22.458  19.949  76.014  1.00 22.39           C
ATOM   1230  O   LYS A  84      23.412  20.720  75.982  1.00 24.15           O
ATOM   1231  CB  LYS A  84      22.831  18.467  78.033  1.00 24.93           C
ATOM   1232  CG  LYS A  84      23.043  17.200  77.186  1.00 28.34           C
ATOM   1233  CD  LYS A  84      24.140  16.337  77.827  1.00 32.61           C
ATOM   1234  CE  LYS A  84      24.291  15.014  77.082  1.00 36.93           C
ATOM   1235  NZ  LYS A  84      25.474  14.273  77.555  1.00 47.73           N1+
ATOM   1236  H   LYS A  84      20.363  18.040  77.540  1.00 30.59           H
ATOM   1237  HA  LYS A  84      21.902  20.391  78.026  1.00 33.50           H
ATOM   1238  HB2 LYS A  84      23.799  18.936  78.215  1.00 29.92           H
ATOM   1239  HB3 LYS A  84      22.420  18.180  79.001  1.00 29.92           H
ATOM   1240  HG2 LYS A  84      22.112  16.639  77.111  1.00 34.00           H
ATOM   1241  HG3 LYS A  84      23.378  17.470  76.184  1.00 34.00           H
ATOM   1242  HD2 LYS A  84      25.087  16.879  77.796  1.00 39.13           H
ATOM   1243  HD3 LYS A  84      23.880  16.135  78.867  1.00 39.13           H
ATOM   1244  HE2 LYS A  84      23.399  14.410  77.258  1.00 44.31           H
ATOM   1245  HE3 LYS A  84      24.380  15.204  76.012  1.00 44.31           H
ATOM   1246  HZ1 LYS A  84      25.566  13.415  77.025  1.00 57.27           H
ATOM   1247  HZ2 LYS A  84      26.302  14.834  77.413  1.00 57.27           H
ATOM   1248  HZ3 LYS A  84      25.371  14.055  78.536  1.00 57.27           H
ATOM   1249  N   PHE A  85      21.901  19.430  74.910  1.00 21.90           N
ATOM   1250  CA  PHE A  85      22.291  19.818  73.555  1.00 21.69           C
ATOM   1251  C   PHE A  85      21.612  21.098  73.058  1.00 21.94           C
ATOM   1252  O   PHE A  85      21.962  21.576  71.981  1.00 20.50           O
ATOM   1253  CB  PHE A  85      21.987  18.689  72.569  1.00 20.89           C
ATOM   1254  CG  PHE A  85      22.872  17.474  72.696  1.00 25.21           C
ATOM   1255  CD1 PHE A  85      24.193  17.517  72.219  1.00 22.65           C
ATOM   1256  CD2 PHE A  85      22.376  16.286  73.267  1.00 24.39           C
ATOM   1257  CE1 PHE A  85      25.005  16.375  72.300  1.00 28.71           C
ATOM   1258  CE2 PHE A  85      23.180  15.138  73.323  1.00 30.65           C
ATOM   1259  CZ  PHE A  85      24.496  15.180  72.834  1.00 30.00           C
ATOM   1260  H   PHE A  85      21.132  18.783  75.008  1.00 26.28           H
ATOM   1261  HA  PHE A  85      23.368  19.992  73.533  1.00 26.02           H
ATOM   1262  HB2 PHE A  85      20.937  18.411  72.659  1.00 25.07           H
ATOM   1263  HB3 PHE A  85      22.129  19.076  71.565  1.00 25.07           H
ATOM   1264  HD1 PHE A  85      24.587  18.425  71.786  1.00 27.18           H
ATOM   1265  HD2 PHE A  85      21.366  16.246  73.638  1.00 29.27           H
ATOM   1266  HE1 PHE A  85      26.023  16.416  71.941  1.00 34.45           H
ATOM   1267  HE2 PHE A  85      22.788  14.224  73.743  1.00 36.78           H
ATOM   1268  HZ  PHE A  85      25.120  14.300  72.877  1.00 36.00           H
ATOM   1269  N   ASP A  86      20.605  21.608  73.766  1.00 20.61           N
ATOM   1270  CA  ASP A  86      19.882  22.811  73.375  1.00 21.89           C
ATOM   1271  C   ASP A  86      20.769  24.052  73.446  1.00 28.10           C
ATOM   1272  O   ASP A  86      21.218  24.461  74.515  1.00 19.33           O
ATOM   1273  CB  ASP A  86      18.571  22.955  74.160  1.00 19.55           C
ATOM   1274  CG  ASP A  86      17.518  21.900  73.826  1.00 25.88           C
ATOM   1275  OD1 ASP A  86      17.770  21.062  72.940  1.00 21.23           O
ATOM   1276  OD2 ASP A  86      16.433  21.950  74.435  1.00 23.04           O1-
ATOM   1277  H   ASP A  86      20.341  21.169  74.635  1.00 24.73           H
ATOM   1278  HA  ASP A  86      19.594  22.690  72.332  1.00 26.27           H
ATOM   1279  HB2 ASP A  86      18.762  22.946  75.230  1.00 23.46           H
ATOM   1280  HB3 ASP A  86      18.135  23.937  74.000  1.00 23.46           H
ATOM   1281  N   GLY A  87      21.013  24.647  72.276  1.00 20.21           N
ATOM   1282  CA  GLY A  87      21.899  25.789  72.116  1.00 18.50           C
ATOM   1283  C   GLY A  87      23.317  25.399  71.710  1.00 18.04           C
ATOM   1284  O   GLY A  87      24.165  26.284  71.678  1.00 20.76           O
ATOM   1285  H   GLY A  87      20.634  24.237  71.433  1.00 24.25           H
ATOM   1286  HA2 GLY A  87      21.483  26.427  71.343  1.00 22.20           H
ATOM   1287  HA3 GLY A  87      21.955  26.349  73.050  1.00 22.20           H
ATOM   1288  N   VAL A  88      23.598  24.126  71.389  1.00 21.91           N
ATOM   1289  CA  VAL A  88      24.938  23.681  70.989  1.00 26.09           C
ATOM   1290  C   VAL A  88      25.447  24.497  69.784  1.00 20.77           C
ATOM   1291  O   VAL A  88      24.695  24.816  68.864  1.00 18.80           O
ATOM   1292  CB  VAL A  88      24.963  22.152  70.749  1.00 24.64           C
ATOM   1293  CG1 VAL A  88      24.255  21.695  69.466  1.00 18.79           C
ATOM   1294  CG2 VAL A  88      26.400  21.617  70.711  1.00 31.44           C
ATOM   1295  H   VAL A  88      22.857  23.439  71.409  1.00 26.30           H
ATOM   1296  HA  VAL A  88      25.602  23.872  71.834  1.00 31.31           H
ATOM   1297  HB  VAL A  88      24.477  21.661  71.592  1.00 29.57           H
ATOM   1298 HG11 VAL A  88      24.274  20.607  69.405  1.00 22.55           H
ATOM   1299 HG12 VAL A  88      23.220  22.023  69.479  1.00 22.55           H
ATOM   1300 HG13 VAL A  88      24.752  22.099  68.584  1.00 22.55           H
ATOM   1301 HG21 VAL A  88      26.389  20.528  70.652  1.00 37.73           H
ATOM   1302 HG22 VAL A  88      26.932  22.008  69.845  1.00 37.73           H
ATOM   1303 HG23 VAL A  88      26.926  21.905  71.621  1.00 37.73           H
ATOM   1304  N   GLU A  89      26.728  24.858  69.813  1.00 17.99           N
ATOM   1305  CA  GLU A  89      27.357  25.704  68.797  1.00 23.94           C
ATOM   1306  C   GLU A  89      27.610  24.994  67.457  1.00 21.90           C
ATOM   1307  O   GLU A  89      27.712  25.668  66.434  1.00 21.10           O
ATOM   1308  CB  GLU A  89      28.672  26.261  69.354  1.00 21.35           C
ATOM   1309  CG  GLU A  89      28.431  27.276  70.473  1.00 23.59           C
ATOM   1310  CD  GLU A  89      29.711  27.891  71.054  1.00 21.82           C
ATOM   1311  OE1 GLU A  89      30.815  27.360  70.811  1.00 26.46           O
ATOM   1312  OE2 GLU A  89      29.570  28.941  71.711  1.00 22.93           O1-
ATOM   1313  H   GLU A  89      27.305  24.559  70.585  1.00 21.59           H
ATOM   1314  HA  GLU A  89      26.691  26.548  68.605  1.00 28.73           H
ATOM   1315  HB2 GLU A  89      29.271  25.437  69.739  1.00 25.62           H
ATOM   1316  HB3 GLU A  89      29.234  26.737  68.554  1.00 25.62           H
ATOM   1317  HG2 GLU A  89      27.777  28.074  70.124  1.00 28.31           H
ATOM   1318  HG3 GLU A  89      27.888  26.810  71.293  1.00 28.31           H
ATOM   1319  N   ASP A  90      27.783  23.666  67.467  1.00 18.96           N
ATOM   1320  CA  ASP A  90      27.981  22.847  66.284  1.00 22.21           C
ATOM   1321  C   ASP A  90      27.016  21.662  66.379  1.00 24.80           C
ATOM   1322  O   ASP A  90      27.119  20.811  67.262  1.00 23.20           O
ATOM   1323  CB  ASP A  90      29.446  22.411  66.148  1.00 22.69           C
ATOM   1324  CG  ASP A  90      29.744  21.659  64.841  1.00 27.13           C
ATOM   1325  OD1 ASP A  90      28.805  21.354  64.074  1.00 22.38           O
ATOM   1326  OD2 ASP A  90      30.938  21.383  64.614  1.00 29.55           O1-
ATOM   1327  H   ASP A  90      27.762  23.181  68.353  1.00 22.76           H
ATOM   1328  HA  ASP A  90      27.724  23.432  65.405  1.00 26.65           H
ATOM   1329  HB2 ASP A  90      30.121  23.265  66.226  1.00 27.23           H
ATOM   1330  HB3 ASP A  90      29.727  21.770  66.984  1.00 27.23           H
ATOM   1331  N   MET A  91      26.065  21.620  65.445  1.00 20.54           N
ATOM   1332  CA  MET A  91      25.003  20.625  65.402  1.00 22.96           C
ATOM   1333  C   MET A  91      25.464  19.235  64.961  1.00 19.62           C
ATOM   1334  O   MET A  91      24.695  18.281  65.086  1.00 21.33           O
ATOM   1335  CB  MET A  91      23.856  21.150  64.543  1.00 23.09           C
ATOM   1336  CG  MET A  91      23.236  22.386  65.200  1.00 22.27           C
ATOM   1337  SD  MET A  91      21.700  22.958  64.429  1.00 22.03           S
ATOM   1338  CE  MET A  91      22.366  23.525  62.845  1.00 21.16           C
ATOM   1339  H   MET A  91      26.051  22.346  64.740  1.00 24.65           H
ATOM   1340  HA  MET A  91      24.620  20.518  66.418  1.00 27.56           H
ATOM   1341  HB2 MET A  91      24.226  21.400  63.547  1.00 27.71           H
ATOM   1342  HB3 MET A  91      23.091  20.378  64.453  1.00 27.71           H
ATOM   1343  HG2 MET A  91      23.029  22.156  66.244  1.00 26.72           H
ATOM   1344  HG3 MET A  91      23.957  23.203  65.174  1.00 26.72           H
ATOM   1345  HE1 MET A  91      21.567  23.972  62.253  1.00 25.39           H
ATOM   1346  HE2 MET A  91      23.144  24.271  63.021  1.00 25.39           H
ATOM   1347  HE3 MET A  91      22.782  22.684  62.292  1.00 25.39           H
ATOM   1348  N   SER A  92      26.708  19.087  64.481  1.00 20.22           N
ATOM   1349  CA  SER A  92      27.291  17.766  64.259  1.00 27.54           C
ATOM   1350  C   SER A  92      27.430  16.974  65.569  1.00 26.76           C
ATOM   1351  O   SER A  92      27.603  15.762  65.514  1.00 28.93           O
ATOM   1352  CB  SER A  92      28.616  17.887  63.492  1.00 24.96           C
ATOM   1353  OG  SER A  92      29.618  18.410  64.339  1.00 34.96           O
ATOM   1354  H   SER A  92      27.318  19.892  64.412  1.00 24.26           H
ATOM   1355  HA  SER A  92      26.604  17.208  63.628  1.00 33.05           H
ATOM   1356  HB2 SER A  92      28.923  16.910  63.119  1.00 29.95           H
ATOM   1357  HB3 SER A  92      28.475  18.559  62.645  1.00 29.95           H
ATOM   1358  HG  SER A  92      30.337  18.751  63.798  1.00 41.95           H
ATOM   1359  N   GLU A  93      27.335  17.641  66.727  1.00 26.35           N
ATOM   1360  CA  GLU A  93      27.384  17.029  68.041  1.00 30.32           C
ATOM   1361  C   GLU A  93      26.052  16.412  68.496  1.00 30.96           C
ATOM   1362  O   GLU A  93      26.065  15.636  69.450  1.00 29.53           O
ATOM   1363  CB  GLU A  93      27.847  18.069  69.064  1.00 28.29           C
ATOM   1364  CG  GLU A  93      29.270  18.554  68.765  1.00 32.33           C
ATOM   1365  CD  GLU A  93      29.833  19.508  69.813  1.00 38.92           C
ATOM   1366  OE1 GLU A  93      29.268  19.579  70.927  1.00 45.00           O
ATOM   1367  OE2 GLU A  93      30.846  20.159  69.481  1.00 51.09           O1-
ATOM   1368  H   GLU A  93      27.255  18.649  66.702  1.00 31.62           H
ATOM   1369  HA  GLU A  93      28.133  16.236  68.020  1.00 36.38           H
ATOM   1370  HB2 GLU A  93      27.162  18.916  69.065  1.00 33.94           H
ATOM   1371  HB3 GLU A  93      27.826  17.614  70.055  1.00 33.94           H
ATOM   1372  HG2 GLU A  93      29.937  17.691  68.720  1.00 38.79           H
ATOM   1373  HG3 GLU A  93      29.345  19.022  67.782  1.00 38.79           H
ATOM   1374  N   LEU A  94      24.905  16.765  67.884  1.00 23.28           N
ATOM   1375  CA  LEU A  94      23.591  16.266  68.308  1.00 28.56           C
ATOM   1376  C   LEU A  94      23.554  14.730  68.295  1.00 25.66           C
ATOM   1377  O   LEU A  94      24.084  14.116  67.380  1.00 26.46           O
ATOM   1378  CB  LEU A  94      22.500  16.817  67.369  1.00 24.34           C
ATOM   1379  CG  LEU A  94      22.283  18.343  67.413  1.00 25.40           C
ATOM   1380  CD1 LEU A  94      21.213  18.740  66.385  1.00 20.26           C
ATOM   1381  CD2 LEU A  94      21.880  18.830  68.807  1.00 20.60           C
ATOM   1382  H   LEU A  94      24.940  17.404  67.102  1.00 27.93           H
ATOM   1383  HA  LEU A  94      23.389  16.602  69.325  1.00 34.27           H
ATOM   1384  HB2 LEU A  94      22.752  16.532  66.347  1.00 29.20           H
ATOM   1385  HB3 LEU A  94      21.560  16.327  67.618  1.00 29.20           H
ATOM   1386  HG  LEU A  94      23.216  18.837  67.150  1.00 30.48           H
ATOM   1387 HD11 LEU A  94      21.084  19.823  66.381  1.00 24.31           H
ATOM   1388 HD12 LEU A  94      21.525  18.426  65.389  1.00 24.31           H
ATOM   1389 HD13 LEU A  94      20.262  18.268  66.635  1.00 24.31           H
ATOM   1390 HD21 LEU A  94      21.666  19.899  68.777  1.00 24.73           H
ATOM   1391 HD22 LEU A  94      21.001  18.295  69.163  1.00 24.73           H
ATOM   1392 HD23 LEU A  94      22.709  18.674  69.494  1.00 24.73           H
ATOM   1393  N   SER A  95      22.918  14.077  69.275  1.00 26.48           N
ATOM   1394  CA  SER A  95      22.723  12.620  69.203  1.00 30.24           C
ATOM   1395  C   SER A  95      21.762  12.237  68.077  1.00 28.87           C
ATOM   1396  O   SER A  95      21.999  11.264  67.360  1.00 30.32           O
ATOM   1397  CB  SER A  95      22.219  12.064  70.542  1.00 27.62           C
ATOM   1398  OG  SER A  95      23.228  12.222  71.501  1.00 31.12           O
ATOM   1399  H   SER A  95      22.466  14.596  70.014  1.00 31.78           H
ATOM   1400  HA  SER A  95      23.680  12.144  68.985  1.00 36.29           H
ATOM   1401  HB2 SER A  95      21.323  12.597  70.861  1.00 33.14           H
ATOM   1402  HB3 SER A  95      21.988  11.004  70.437  1.00 33.14           H
ATOM   1403  HG  SER A  95      23.422  13.160  71.578  1.00 37.35           H
ATOM   1404  N   TYR A  96      20.668  12.992  67.951  1.00 22.78           N
ATOM   1405  CA  TYR A  96      19.602  12.756  66.997  1.00 25.69           C
ATOM   1406  C   TYR A  96      19.656  13.874  65.964  1.00 24.56           C
ATOM   1407  O   TYR A  96      19.409  15.034  66.291  1.00 24.29           O
ATOM   1408  CB  TYR A  96      18.250  12.705  67.726  1.00 24.51           C
ATOM   1409  CG  TYR A  96      18.178  11.671  68.841  1.00 27.38           C
ATOM   1410  CD1 TYR A  96      18.604  10.346  68.611  1.00 34.53           C
ATOM   1411  CD2 TYR A  96      17.676  12.036  70.102  1.00 28.93           C
ATOM   1412  CE1 TYR A  96      18.546   9.398  69.643  1.00 39.42           C
ATOM   1413  CE2 TYR A  96      17.624  11.097  71.148  1.00 31.20           C
ATOM   1414  CZ  TYR A  96      18.070   9.772  70.918  1.00 33.21           C
ATOM   1415  OH  TYR A  96      18.062   8.850  71.920  1.00 36.95           O
ATOM   1416  H   TYR A  96      20.554  13.778  68.576  1.00 27.33           H
ATOM   1417  HA  TYR A  96      19.758  11.802  66.497  1.00 30.83           H
ATOM   1418  HB2 TYR A  96      18.024  13.690  68.137  1.00 29.41           H
ATOM   1419  HB3 TYR A  96      17.476  12.470  66.995  1.00 29.41           H
ATOM   1420  HD1 TYR A  96      18.976  10.051  67.642  1.00 41.43           H
ATOM   1421  HD2 TYR A  96      17.326  13.041  70.261  1.00 34.71           H
ATOM   1422  HE1 TYR A  96      18.876   8.386  69.463  1.00 47.30           H
ATOM   1423  HE2 TYR A  96      17.242  11.389  72.115  1.00 37.44           H
ATOM   1424  HH  TYR A  96      17.752   9.214  72.754  1.00 44.35           H
ATOM   1425  N   LEU A  97      19.998  13.497  64.733  1.00 30.44           N
ATOM   1426  CA  LEU A  97      20.028  14.382  63.579  1.00 27.47           C
ATOM   1427  C   LEU A  97      18.731  14.161  62.795  1.00 28.11           C
ATOM   1428  O   LEU A  97      18.614  13.212  62.024  1.00 29.56           O
ATOM   1429  CB  LEU A  97      21.323  14.128  62.788  1.00 30.44           C
ATOM   1430  CG  LEU A  97      21.376  14.970  61.510  1.00 37.92           C
ATOM   1431  H   LEU A  97      20.197  12.520  64.568  1.00 36.52           H
ATOM   1432  HA  LEU A  97      20.052  15.417  63.925  1.00 32.97           H
ATOM   1433  HB2 LEU A  97      21.383  13.074  62.517  1.00 36.53           H
ATOM   1434  HB3 LEU A  97      22.184  14.375  63.411  1.00 36.53           H
ATOM   1435  HG1 LEU A  97      21.719  15.978  61.745  1.00 45.50           H
ATOM   1436  N   ASN A  98      17.752  15.044  63.017  1.00 23.36           N
ATOM   1437  CA  ASN A  98      16.486  15.064  62.291  1.00 22.75           C
ATOM   1438  C   ASN A  98      15.974  16.506  62.184  1.00 24.27           C
ATOM   1439  O   ASN A  98      16.505  17.401  62.840  1.00 20.83           O
ATOM   1440  CB  ASN A  98      15.473  14.102  62.952  1.00 21.94           C
ATOM   1441  CG  ASN A  98      15.135  14.475  64.397  1.00 23.61           C
ATOM   1442  OD1 ASN A  98      14.587  15.537  64.659  1.00 21.09           O
ATOM   1443  ND2 ASN A  98      15.391  13.585  65.350  1.00 24.22           N
ATOM   1444  H   ASN A  98      17.902  15.783  63.690  1.00 28.03           H
ATOM   1445  HA  ASN A  98      16.658  14.713  61.273  1.00 27.30           H
ATOM   1446  HB2 ASN A  98      14.559  14.196  62.375  1.00 26.33           H
ATOM   1447  HB3 ASN A  98      15.833  13.076  62.889  1.00 26.33           H
ATOM   1448 HD21 ASN A  98      15.140  13.799  66.305  1.00 29.06           H
ATOM   1449 HD22 ASN A  98      15.821  12.704  65.110  1.00 29.06           H
ATOM   1450  N   GLU A  99      14.988  16.737  61.309  1.00 25.74           N
ATOM   1451  CA  GLU A  99      14.534  18.077  60.954  1.00 25.39           C
ATOM   1452  C   GLU A  99      14.042  18.904  62.149  1.00 21.58           C
ATOM   1453  O   GLU A  99      14.566  20.000  62.338  1.00 20.39           O
ATOM   1454  CB  GLU A  99      13.496  18.020  59.819  1.00 23.40           C
ATOM   1455  CG  GLU A  99      14.176  17.743  58.470  1.00 28.18           C
ATOM   1456  CD  GLU A  99      13.213  17.560  57.293  1.00 32.36           C
ATOM   1457  OE1 GLU A  99      12.056  18.013  57.397  1.00 26.01           O
ATOM   1458  OE2 GLU A  99      13.648  16.949  56.296  1.00 35.11           O1-
ATOM   1459  H   GLU A  99      14.590  15.964  60.792  1.00 30.89           H
ATOM   1460  HA  GLU A  99      15.402  18.598  60.551  1.00 30.47           H
ATOM   1461  HB2 GLU A  99      12.764  17.237  60.022  1.00 28.08           H
ATOM   1462  HB3 GLU A  99      12.973  18.969  59.766  1.00 28.08           H
ATOM   1463  HG2 GLU A  99      14.823  18.588  58.232  1.00 33.81           H
ATOM   1464  HG3 GLU A  99      14.834  16.875  58.526  1.00 33.81           H
ATOM   1465  N   PRO A 100      13.109  18.427  62.998  1.00 20.37           N
ATOM   1466  CA  PRO A 100      12.656  19.243  64.106  1.00 19.86           C
ATOM   1467  C   PRO A 100      13.751  19.450  65.155  1.00 18.16           C
ATOM   1468  O   PRO A 100      13.752  20.494  65.793  1.00 20.24           O
ATOM   1469  CB  PRO A 100      11.482  18.478  64.716  1.00 23.73           C
ATOM   1470  CG  PRO A 100      11.726  17.033  64.318  1.00 22.58           C
ATOM   1471  CD  PRO A 100      12.364  17.174  62.938  1.00 21.79           C
ATOM   1472  HA  PRO A 100      12.254  20.190  63.746  1.00 23.83           H
ATOM   1473  HB2 PRO A 100      11.347  18.623  65.786  1.00 28.48           H
ATOM   1474  HB3 PRO A 100      10.598  18.822  64.193  1.00 28.48           H
ATOM   1475  HG2 PRO A 100      12.378  16.560  65.048  1.00 27.09           H
ATOM   1476  HG3 PRO A 100      10.793  16.478  64.228  1.00 27.09           H
ATOM   1477  HD2 PRO A 100      13.002  16.308  62.780  1.00 26.15           H
ATOM   1478  HD3 PRO A 100      11.586  17.252  62.180  1.00 26.15           H
ATOM   1479  N   ALA A 101      14.690  18.514  65.313  1.00 19.57           N
ATOM   1480  CA  ALA A 101      15.808  18.666  66.241  1.00 21.07           C
ATOM   1481  C   ALA A 101      16.781  19.762  65.767  1.00 22.04           C
ATOM   1482  O   ALA A 101      17.218  20.588  66.571  1.00 19.06           O
ATOM   1483  CB  ALA A 101      16.500  17.316  66.417  1.00 20.12           C
ATOM   1484  H   ALA A 101      14.641  17.670  64.757  1.00 23.48           H
ATOM   1485  HA  ALA A 101      15.408  18.960  67.212  1.00 25.28           H
ATOM   1486  HB1 ALA A 101      17.333  17.427  67.100  1.00 24.15           H
ATOM   1487  HB2 ALA A 101      15.799  16.589  66.830  1.00 24.15           H
ATOM   1488  HB3 ALA A 101      16.886  16.959  65.464  1.00 24.15           H
ATOM   1489  N   VAL A 102      17.118  19.791  64.470  1.00 21.41           N
ATOM   1490  CA  VAL A 102      17.985  20.835  63.929  1.00 17.43           C
ATOM   1491  C   VAL A 102      17.280  22.178  64.085  1.00 19.44           C
ATOM   1492  O   VAL A 102      17.890  23.117  64.592  1.00 19.34           O
ATOM   1493  CB  VAL A 102      18.443  20.522  62.489  1.00 17.47           C
ATOM   1494  CG1 VAL A 102      19.160  21.720  61.855  1.00 19.72           C
ATOM   1495  CG2 VAL A 102      19.422  19.333  62.503  1.00 23.13           C
ATOM   1496  H   VAL A 102      16.723  19.111  63.833  1.00 25.69           H
ATOM   1497  HA  VAL A 102      18.886  20.875  64.543  1.00 20.91           H
ATOM   1498  HB  VAL A 102      17.575  20.264  61.880  1.00 20.96           H
ATOM   1499 HG11 VAL A 102      19.486  21.466  60.846  1.00 23.66           H
ATOM   1500 HG12 VAL A 102      18.497  22.582  61.794  1.00 23.66           H
ATOM   1501 HG13 VAL A 102      20.032  21.980  62.445  1.00 23.66           H
ATOM   1502 HG21 VAL A 102      19.793  19.152  61.500  1.00 27.76           H
ATOM   1503 HG22 VAL A 102      20.273  19.559  63.146  1.00 27.76           H
ATOM   1504 HG23 VAL A 102      18.926  18.434  62.867  1.00 27.76           H
ATOM   1505  N   PHE A 103      16.003  22.265  63.689  1.00 22.51           N
ATOM   1506  CA  PHE A 103      15.233  23.487  63.834  1.00 21.16           C
ATOM   1507  C   PHE A 103      15.161  23.936  65.289  1.00 22.40           C
ATOM   1508  O   PHE A 103      15.289  25.123  65.569  1.00 18.84           O
ATOM   1509  CB  PHE A 103      13.837  23.314  63.232  1.00 18.84           C
ATOM   1510  CG  PHE A 103      12.954  24.529  63.427  1.00 21.65           C
ATOM   1511  CD1 PHE A 103      13.344  25.772  62.904  1.00 21.15           C
ATOM   1512  CD2 PHE A 103      11.760  24.436  64.163  1.00 40.06           C
ATOM   1513  CE1 PHE A 103      12.523  26.905  63.064  1.00 25.14           C
ATOM   1514  CE2 PHE A 103      10.949  25.573  64.340  1.00 47.39           C
ATOM   1515  CZ  PHE A 103      11.324  26.806  63.779  1.00 28.54           C
ATOM   1516  H   PHE A 103      15.551  21.462  63.271  1.00 27.01           H
ATOM   1517  HA  PHE A 103      15.741  24.271  63.271  1.00 25.39           H
ATOM   1518  HB2 PHE A 103      13.942  23.130  62.162  1.00 22.61           H
ATOM   1519  HB3 PHE A 103      13.355  22.444  63.677  1.00 22.61           H
ATOM   1520  HD1 PHE A 103      14.271  25.856  62.358  1.00 25.38           H
ATOM   1521  HD2 PHE A 103      11.452  23.491  64.585  1.00 48.07           H
ATOM   1522  HE1 PHE A 103      12.818  27.851  62.640  1.00 30.17           H
ATOM   1523  HE2 PHE A 103      10.026  25.494  64.896  1.00 56.86           H
ATOM   1524  HZ  PHE A 103      10.691  27.674  63.895  1.00 34.25           H
ATOM   1525  N   HIS A 104      14.955  23.004  66.220  1.00 23.05           N
ATOM   1526  CA  HIS A 104      14.874  23.336  67.627  1.00 20.78           C
ATOM   1527  C   HIS A 104      16.174  23.976  68.119  1.00 16.22           C
ATOM   1528  O   HIS A 104      16.130  24.941  68.875  1.00 19.46           O
ATOM   1529  CB  HIS A 104      14.517  22.102  68.460  1.00 21.60           C
ATOM   1530  CG  HIS A 104      14.406  22.470  69.910  1.00 22.57           C
ATOM   1531  ND1 HIS A 104      13.415  23.291  70.446  1.00 25.12           N
ATOM   1532  CD2 HIS A 104      15.254  22.078  70.903  1.00 21.84           C
ATOM   1533  CE1 HIS A 104      13.701  23.403  71.747  1.00 19.17           C
ATOM   1534  NE2 HIS A 104      14.791  22.675  72.051  1.00 22.23           N
ATOM   1535  H   HIS A 104      14.844  22.038  65.945  1.00 27.67           H
ATOM   1536  HA  HIS A 104      14.073  24.065  67.750  1.00 24.93           H
ATOM   1537  HB2 HIS A 104      15.279  21.331  68.341  1.00 25.92           H
ATOM   1538  HB3 HIS A 104      13.559  21.701  68.128  1.00 25.92           H
ATOM   1539  HD2 HIS A 104      16.130  21.456  70.796  1.00 26.21           H
ATOM   1540  HE1 HIS A 104      13.176  24.049  72.434  1.00 23.01           H
ATOM   1541  HE2 HIS A 104      15.240  22.641  72.958  1.00 26.68           H
ATOM   1542  N   ASN A 105      17.330  23.440  67.713  1.00 16.94           N
ATOM   1543  CA  ASN A 105      18.603  23.981  68.150  1.00 18.56           C
ATOM   1544  C   ASN A 105      18.791  25.400  67.623  1.00 19.10           C
ATOM   1545  O   ASN A 105      19.234  26.267  68.372  1.00 18.15           O
ATOM   1546  CB  ASN A 105      19.756  23.090  67.702  1.00 16.89           C
ATOM   1547  CG  ASN A 105      20.996  23.511  68.470  1.00 21.87           C
ATOM   1548  OD1 ASN A 105      21.037  23.345  69.684  1.00 23.33           O
ATOM   1549  ND2 ASN A 105      21.998  24.065  67.798  1.00 21.12           N
ATOM   1550  H   ASN A 105      17.328  22.649  67.082  1.00 20.33           H
ATOM   1551  HA  ASN A 105      18.591  24.011  69.242  1.00 22.27           H
ATOM   1552  HB2 ASN A 105      19.496  22.074  68.002  1.00 20.27           H
ATOM   1553  HB3 ASN A 105      19.902  23.147  66.625  1.00 20.27           H
ATOM   1554 HD21 ASN A 105      22.829  24.360  68.293  1.00 25.35           H
ATOM   1555 HD22 ASN A 105      21.931  24.192  66.799  1.00 25.35           H
ATOM   1556  N   LEU A 106      18.443  25.638  66.351  1.00 18.90           N
ATOM   1557  CA  LEU A 106      18.479  26.980  65.779  1.00 17.95           C
ATOM   1558  C   LEU A 106      17.527  27.905  66.529  1.00 14.85           C
ATOM   1559  O   LEU A 106      17.889  29.050  66.768  1.00 17.41           O
ATOM   1560  CB  LEU A 106      18.165  26.932  64.273  1.00 18.18           C
ATOM   1561  CG  LEU A 106      19.206  26.156  63.440  1.00 20.05           C
ATOM   1562  CD1 LEU A 106      18.694  26.001  61.998  1.00 20.83           C
ATOM   1563  CD2 LEU A 106      20.573  26.861  63.430  1.00 20.47           C
ATOM   1564  H   LEU A 106      18.090  24.882  65.778  1.00 22.68           H
ATOM   1565  HA  LEU A 106      19.486  27.379  65.911  1.00 21.54           H
ATOM   1566  HB2 LEU A 106      17.187  26.468  64.138  1.00 21.82           H
ATOM   1567  HB3 LEU A 106      18.102  27.954  63.896  1.00 21.82           H
ATOM   1568  HG  LEU A 106      19.341  25.162  63.863  1.00 24.07           H
ATOM   1569 HD11 LEU A 106      19.406  25.419  61.413  1.00 25.00           H
ATOM   1570 HD12 LEU A 106      17.741  25.473  62.008  1.00 25.00           H
ATOM   1571 HD13 LEU A 106      18.560  26.978  61.531  1.00 25.00           H
ATOM   1572 HD21 LEU A 106      21.271  26.307  62.804  1.00 24.56           H
ATOM   1573 HD22 LEU A 106      20.461  27.868  63.029  1.00 24.56           H
ATOM   1574 HD23 LEU A 106      20.989  26.913  64.434  1.00 24.56           H
ATOM   1575  N   ARG A 107      16.341  27.411  66.925  1.00 17.25           N
ATOM   1576  CA  ARG A 107      15.332  28.170  67.645  1.00 20.50           C
ATOM   1577  C   ARG A 107      15.832  28.616  69.010  1.00 20.49           C
ATOM   1578  O   ARG A 107      15.621  29.770  69.369  1.00 18.20           O
ATOM   1579  CB  ARG A 107      14.015  27.373  67.735  1.00 21.79           C
ATOM   1580  CG  ARG A 107      12.900  28.109  68.509  1.00 23.91           C
ATOM   1581  CD  ARG A 107      11.793  27.221  69.107  1.00 33.76           C
ATOM   1582  NE  ARG A 107      11.545  25.990  68.347  1.00 44.37           N
ATOM   1583  CZ  ARG A 107      11.060  24.870  68.898  1.00 47.41           C
ATOM   1584  NH1 ARG A 107      10.336  24.900  70.017  1.00 52.16           N
ATOM   1585  NH2 ARG A 107      11.310  23.697  68.325  1.00 37.59           N1+
ATOM   1586  H   ARG A 107      16.124  26.451  66.696  1.00 20.70           H
ATOM   1587  HA  ARG A 107      15.136  29.079  67.080  1.00 24.59           H
ATOM   1588  HB2 ARG A 107      13.663  27.178  66.721  1.00 26.14           H
ATOM   1589  HB3 ARG A 107      14.204  26.418  68.220  1.00 26.14           H
ATOM   1590  HG2 ARG A 107      13.338  28.589  69.379  1.00 28.69           H
ATOM   1591  HG3 ARG A 107      12.475  28.897  67.893  1.00 28.69           H
ATOM   1592  HD2 ARG A 107      11.994  27.003  70.156  1.00 40.51           H
ATOM   1593  HD3 ARG A 107      10.877  27.812  69.059  1.00 40.51           H
ATOM   1594  HE  ARG A 107      12.065  25.887  67.488  1.00 53.25           H
ATOM   1595 HH11 ARG A 107      10.140  25.786  70.456  1.00 62.59           H
ATOM   1596 HH12 ARG A 107       9.982  24.043  70.410  1.00 62.59           H
ATOM   1597 HH21 ARG A 107      11.842  23.649  67.471  1.00 45.11           H
ATOM   1598 HH22 ARG A 107      10.947  22.848  68.730  1.00 45.11           H
ATOM   1599  N   VAL A 108      16.465  27.715  69.767  1.00 20.19           N
ATOM   1600  CA  VAL A 108      16.981  28.029  71.098  1.00 19.43           C
ATOM   1601  C   VAL A 108      18.021  29.134  70.981  1.00 18.07           C
ATOM   1602  O   VAL A 108      18.015  30.080  71.770  1.00 18.87           O
ATOM   1603  CB  VAL A 108      17.539  26.759  71.782  1.00 20.44           C
ATOM   1604  CG1 VAL A 108      18.307  27.106  73.075  1.00 20.14           C
ATOM   1605  CG2 VAL A 108      16.392  25.805  72.144  1.00 20.14           C
ATOM   1606  H   VAL A 108      16.590  26.777  69.412  1.00 24.23           H
ATOM   1607  HA  VAL A 108      16.152  28.403  71.702  1.00 23.32           H
ATOM   1608  HB  VAL A 108      18.221  26.244  71.102  1.00 24.53           H
ATOM   1609 HG11 VAL A 108      18.669  26.195  73.552  1.00 24.17           H
ATOM   1610 HG12 VAL A 108      19.174  27.728  72.852  1.00 24.17           H
ATOM   1611 HG13 VAL A 108      17.655  27.634  73.770  1.00 24.17           H
ATOM   1612 HG21 VAL A 108      16.791  24.872  72.531  1.00 24.16           H
ATOM   1613 HG22 VAL A 108      15.743  26.264  72.890  1.00 24.16           H
ATOM   1614 HG23 VAL A 108      15.793  25.573  71.267  1.00 24.16           H
ATOM   1615  N   ARG A 109      18.906  29.027  69.985  1.00 18.40           N
ATOM   1616  CA  ARG A 109      19.940  30.032  69.757  1.00 15.18           C
ATOM   1617  C   ARG A 109      19.309  31.374  69.353  1.00 17.83           C
ATOM   1618  O   ARG A 109      19.641  32.407  69.929  1.00 18.03           O
ATOM   1619  CB  ARG A 109      20.974  29.481  68.754  1.00 19.73           C
ATOM   1620  CG  ARG A 109      21.734  28.304  69.384  1.00 18.67           C
ATOM   1621  CD  ARG A 109      22.881  27.746  68.546  1.00 17.02           C
ATOM   1622  NE  ARG A 109      23.922  28.755  68.274  1.00 16.81           N
ATOM   1623  CZ  ARG A 109      24.829  29.200  69.142  1.00 22.34           C
ATOM   1624  NH1 ARG A 109      24.954  28.683  70.364  1.00 20.47           N
ATOM   1625  NH2 ARG A 109      25.632  30.191  68.783  1.00 17.78           N1+
ATOM   1626  H   ARG A 109      18.857  28.232  69.362  1.00 22.08           H
ATOM   1627  HA  ARG A 109      20.460  30.216  70.698  1.00 18.22           H
ATOM   1628  HB2 ARG A 109      20.472  29.151  67.844  1.00 23.68           H
ATOM   1629  HB3 ARG A 109      21.689  30.253  68.489  1.00 23.68           H
ATOM   1630  HG2 ARG A 109      22.133  28.614  70.350  1.00 22.40           H
ATOM   1631  HG3 ARG A 109      21.036  27.491  69.559  1.00 22.40           H
ATOM   1632  HD2 ARG A 109      23.321  26.888  69.053  1.00 20.42           H
ATOM   1633  HD3 ARG A 109      22.464  27.393  67.605  1.00 20.42           H
ATOM   1634  HE  ARG A 109      23.881  29.212  67.372  1.00 20.18           H
ATOM   1635 HH11 ARG A 109      24.362  27.921  70.656  1.00 24.57           H
ATOM   1636 HH12 ARG A 109      25.652  29.056  70.991  1.00 24.57           H
ATOM   1637 HH21 ARG A 109      25.555  30.599  67.863  1.00 21.34           H
ATOM   1638 HH22 ARG A 109      26.322  30.544  69.430  1.00 21.34           H
ATOM   1639  N   TYR A 110      18.360  31.349  68.421  1.00 17.74           N
ATOM   1640  CA  TYR A 110      17.728  32.535  67.851  1.00 18.46           C
ATOM   1641  C   TYR A 110      16.925  33.309  68.902  1.00 22.38           C
ATOM   1642  O   TYR A 110      16.977  34.531  68.911  1.00 20.92           O
ATOM   1643  CB  TYR A 110      16.813  32.117  66.694  1.00 15.79           C
ATOM   1644  CG  TYR A 110      16.346  33.301  65.878  1.00 18.17           C
ATOM   1645  CD1 TYR A 110      17.229  33.889  64.951  1.00 18.55           C
ATOM   1646  CD2 TYR A 110      15.047  33.813  66.040  1.00 20.10           C
ATOM   1647  CE1 TYR A 110      16.801  34.958  64.153  1.00 19.43           C
ATOM   1648  CE2 TYR A 110      14.596  34.861  65.221  1.00 16.46           C
ATOM   1649  CZ  TYR A 110      15.470  35.424  64.265  1.00 18.09           C
ATOM   1650  OH  TYR A 110      15.041  36.444  63.484  1.00 17.61           O
ATOM   1651  H   TYR A 110      18.106  30.457  68.024  1.00 21.29           H
ATOM   1652  HA  TYR A 110      18.511  33.186  67.457  1.00 22.15           H
ATOM   1653  HB2 TYR A 110      17.361  31.458  66.022  1.00 18.95           H
ATOM   1654  HB3 TYR A 110      15.957  31.567  67.084  1.00 18.95           H
ATOM   1655  HD1 TYR A 110      18.240  33.520  64.851  1.00 22.27           H
ATOM   1656  HD2 TYR A 110      14.379  33.376  66.768  1.00 24.12           H
ATOM   1657  HE1 TYR A 110      17.488  35.415  63.457  1.00 23.32           H
ATOM   1658  HE2 TYR A 110      13.590  35.241  65.325  1.00 19.76           H
ATOM   1659  HH  TYR A 110      15.662  36.647  62.776  1.00 21.13           H
ATOM   1660  N   ASN A 111      16.215  32.602  69.796  1.00 20.35           N
ATOM   1661  CA  ASN A 111      15.509  33.177  70.949  1.00 20.97           C
ATOM   1662  C   ASN A 111      16.416  33.956  71.905  1.00 26.21           C
ATOM   1663  O   ASN A 111      15.907  34.791  72.653  1.00 24.49           O
ATOM   1664  CB  ASN A 111      14.785  32.068  71.731  1.00 29.15           C
ATOM   1665  CG  ASN A 111      13.620  31.415  70.992  1.00 33.55           C
ATOM   1666  OD1 ASN A 111      13.157  31.896  69.965  1.00 32.88           O
ATOM   1667  ND2 ASN A 111      13.091  30.331  71.557  1.00 39.00           N
ATOM   1668  H   ASN A 111      16.192  31.597  69.695  1.00 24.42           H
ATOM   1669  HA  ASN A 111      14.758  33.871  70.570  1.00 25.16           H
ATOM   1670  HB2 ASN A 111      15.499  31.296  72.017  1.00 34.98           H
ATOM   1671  HB3 ASN A 111      14.384  32.502  72.647  1.00 34.98           H
ATOM   1672 HD21 ASN A 111      12.281  29.900  71.135  1.00 46.80           H
ATOM   1673 HD22 ASN A 111      13.489  29.950  72.402  1.00 46.80           H
ATOM   1674  N   GLN A 112      17.723  33.651  71.911  1.00 21.08           N
ATOM   1675  CA  GLN A 112      18.770  34.365  72.640  1.00 27.80           C
ATOM   1676  C   GLN A 112      19.583  35.326  71.771  1.00 21.02           C
ATOM   1677  O   GLN A 112      20.631  35.790  72.215  1.00 21.61           O
ATOM   1678  CB  GLN A 112      19.709  33.350  73.323  1.00 27.09           C
ATOM   1679  CG  GLN A 112      19.129  32.868  74.637  1.00 38.37           C
ATOM   1680  CD  GLN A 112      20.103  31.914  75.318  1.00 35.84           C
ATOM   1681  OE1 GLN A 112      21.281  32.217  75.480  1.00 25.82           O
ATOM   1682  NE2 GLN A 112      19.607  30.766  75.753  1.00 32.01           N
ATOM   1683  H   GLN A 112      18.042  32.932  71.276  1.00 25.29           H
ATOM   1684  HA  GLN A 112      18.306  34.970  73.418  1.00 33.37           H
ATOM   1685  HB2 GLN A 112      19.880  32.495  72.669  1.00 32.51           H
ATOM   1686  HB3 GLN A 112      20.676  33.800  73.530  1.00 32.51           H
ATOM   1687  HG2 GLN A 112      19.034  33.751  75.269  1.00 46.04           H
ATOM   1688  HG3 GLN A 112      18.153  32.415  74.483  1.00 46.04           H
ATOM   1689 HE21 GLN A 112      18.634  30.543  75.605  1.00 38.42           H
ATOM   1690 HE22 GLN A 112      20.202  30.131  76.266  1.00 38.42           H
ATOM   1691  N   ASP A 113      19.129  35.631  70.545  1.00 22.44           N
ATOM   1692  CA  ASP A 113      19.843  36.476  69.597  1.00 21.38           C
ATOM   1693  C   ASP A 113      21.214  35.910  69.192  1.00 20.01           C
ATOM   1694  O   ASP A 113      22.117  36.652  68.820  1.00 21.99           O
ATOM   1695  CB  ASP A 113      19.906  37.930  70.095  1.00 25.88           C
ATOM   1696  CG  ASP A 113      18.562  38.638  70.200  1.00 27.93           C
ATOM   1697  OD1 ASP A 113      17.568  38.173  69.597  1.00 29.21           O
ATOM   1698  OD2 ASP A 113      18.558  39.685  70.879  1.00 31.49           O1-
ATOM   1699  H   ASP A 113      18.239  35.264  70.242  1.00 26.93           H
ATOM   1700  HA  ASP A 113      19.253  36.477  68.681  1.00 25.66           H
ATOM   1701  HB2 ASP A 113      20.422  38.011  71.049  1.00 31.05           H
ATOM   1702  HB3 ASP A 113      20.512  38.527  69.418  1.00 31.05           H
ATOM   1703  N   LEU A 114      21.365  34.585  69.235  1.00 18.51           N
ATOM   1704  CA  LEU A 114      22.531  33.870  68.745  1.00 16.93           C
ATOM   1705  C   LEU A 114      22.172  33.421  67.323  1.00 18.70           C
ATOM   1706  O   LEU A 114      21.528  32.394  67.126  1.00 19.26           O
ATOM   1707  CB  LEU A 114      22.884  32.713  69.701  1.00 19.03           C
ATOM   1708  CG  LEU A 114      23.130  33.130  71.166  1.00 20.85           C
ATOM   1709  CD1 LEU A 114      23.411  31.868  71.990  1.00 18.69           C
ATOM   1710  CD2 LEU A 114      24.284  34.120  71.307  1.00 21.59           C
ATOM   1711  H   LEU A 114      20.593  34.025  69.569  1.00 22.22           H
ATOM   1712  HA  LEU A 114      23.383  34.541  68.696  1.00 20.32           H
ATOM   1713  HB2 LEU A 114      22.077  31.993  69.699  1.00 22.83           H
ATOM   1714  HB3 LEU A 114      23.771  32.212  69.317  1.00 22.83           H
ATOM   1715  HG  LEU A 114      22.231  33.598  71.564  1.00 25.02           H
ATOM   1716 HD11 LEU A 114      23.529  32.136  73.039  1.00 22.43           H
ATOM   1717 HD12 LEU A 114      22.577  31.172  71.900  1.00 22.43           H
ATOM   1718 HD13 LEU A 114      24.325  31.389  71.638  1.00 22.43           H
ATOM   1719 HD21 LEU A 114      24.488  34.306  72.362  1.00 25.91           H
ATOM   1720 HD22 LEU A 114      25.175  33.713  70.828  1.00 25.91           H
ATOM   1721 HD23 LEU A 114      24.020  35.068  70.841  1.00 25.91           H
ATOM   1722  N   ILE A 115      22.543  34.238  66.332  1.00 19.21           N
ATOM   1723  CA  ILE A 115      22.148  34.041  64.938  1.00 16.21           C
ATOM   1724  C   ILE A 115      23.073  33.083  64.194  1.00 18.56           C
ATOM   1725  O   ILE A 115      22.709  32.619  63.123  1.00 16.68           O
ATOM   1726  CB  ILE A 115      22.046  35.395  64.215  1.00 17.13           C
ATOM   1727  CG1 ILE A 115      23.377  36.170  64.141  1.00 18.38           C
ATOM   1728  CG2 ILE A 115      20.914  36.213  64.851  1.00 18.57           C
ATOM   1729  CD1 ILE A 115      23.319  37.404  63.228  1.00 20.73           C
ATOM   1730  H   ILE A 115      23.078  35.064  66.553  1.00 23.05           H
ATOM   1731  HA  ILE A 115      21.152  33.600  64.921  1.00 19.45           H
ATOM   1732  HB  ILE A 115      21.772  35.177  63.188  1.00 20.56           H
ATOM   1733 HG12 ILE A 115      23.682  36.487  65.139  1.00 22.05           H
ATOM   1734 HG13 ILE A 115      24.147  35.513  63.741  1.00 22.05           H
ATOM   1735 HG21 ILE A 115      20.767  37.114  64.270  1.00 22.29           H
ATOM   1736 HG22 ILE A 115      19.984  35.642  64.835  1.00 22.29           H
ATOM   1737 HG23 ILE A 115      21.156  36.487  65.878  1.00 22.29           H
ATOM   1738 HD11 ILE A 115      24.316  37.832  63.168  1.00 24.87           H
ATOM   1739 HD12 ILE A 115      22.992  37.119  62.228  1.00 24.87           H
ATOM   1740 HD13 ILE A 115      22.645  38.156  63.636  1.00 24.87           H
ATOM   1741  N   TYR A 116      24.271  32.819  64.721  1.00 13.04           N
ATOM   1742  CA  TYR A 116      25.282  32.003  64.079  1.00 15.20           C
ATOM   1743  C   TYR A 116      25.362  30.647  64.767  1.00 16.95           C
ATOM   1744  O   TYR A 116      25.434  30.577  65.992  1.00 18.16           O
ATOM   1745  CB  TYR A 116      26.618  32.742  64.138  1.00 16.14           C
ATOM   1746  CG  TYR A 116      26.686  34.001  63.293  1.00 15.82           C
ATOM   1747  CD1 TYR A 116      26.408  33.954  61.912  1.00 15.83           C
ATOM   1748  CD2 TYR A 116      27.028  35.225  63.900  1.00 15.24           C
ATOM   1749  CE1 TYR A 116      26.456  35.128  61.147  1.00 18.50           C
ATOM   1750  CE2 TYR A 116      27.101  36.395  63.138  1.00 15.26           C
ATOM   1751  CZ  TYR A 116      26.790  36.353  61.765  1.00 17.57           C
ATOM   1752  OH  TYR A 116      26.821  37.501  61.050  1.00 17.36           O
ATOM   1753  H   TYR A 116      24.515  33.251  65.600  1.00 15.65           H
ATOM   1754  HA  TYR A 116      25.030  31.857  63.033  1.00 18.25           H
ATOM   1755  HB2 TYR A 116      26.836  32.987  65.176  1.00 19.36           H
ATOM   1756  HB3 TYR A 116      27.408  32.073  63.821  1.00 19.36           H
ATOM   1757  HD1 TYR A 116      26.142  33.020  61.440  1.00 19.00           H
ATOM   1758  HD2 TYR A 116      27.242  35.268  64.958  1.00 18.29           H
ATOM   1759  HE1 TYR A 116      26.230  35.102  60.092  1.00 22.21           H
ATOM   1760  HE2 TYR A 116      27.370  37.332  63.599  1.00 18.31           H
ATOM   1761  HH  TYR A 116      26.690  37.356  60.106  1.00 20.83           H
ATOM   1762  N   THR A 117      25.355  29.574  63.979  1.00 15.25           N
ATOM   1763  CA  THR A 117      25.486  28.197  64.451  1.00 16.26           C
ATOM   1764  C   THR A 117      26.255  27.406  63.401  1.00 19.75           C
ATOM   1765  O   THR A 117      25.951  27.504  62.215  1.00 18.81           O
ATOM   1766  CB  THR A 117      24.100  27.565  64.694  1.00 14.55           C
ATOM   1767  OG1 THR A 117      23.288  28.429  65.442  1.00 17.69           O
ATOM   1768  CG2 THR A 117      24.179  26.243  65.468  1.00 17.34           C
ATOM   1769  H   THR A 117      25.249  29.708  62.982  1.00 18.30           H
ATOM   1770  HA  THR A 117      26.040  28.203  65.389  1.00 19.52           H
ATOM   1771  HB  THR A 117      23.617  27.387  63.732  1.00 17.46           H
ATOM   1772  HG1 THR A 117      23.067  29.178  64.877  1.00 21.23           H
ATOM   1773 HG21 THR A 117      23.171  25.864  65.633  1.00 20.80           H
ATOM   1774 HG22 THR A 117      24.744  25.506  64.903  1.00 20.80           H
ATOM   1775 HG23 THR A 117      24.655  26.403  66.436  1.00 20.80           H
ATOM   1776  N   TYR A 118      27.227  26.591  63.814  1.00 14.95           N
ATOM   1777  CA  TYR A 118      27.860  25.642  62.910  1.00 18.18           C
ATOM   1778  C   TYR A 118      26.985  24.427  62.672  1.00 18.38           C
ATOM   1779  O   TYR A 118      26.212  23.979  63.515  1.00 18.00           O
ATOM   1780  CB  TYR A 118      29.245  25.229  63.408  1.00 20.73           C
ATOM   1781  CG  TYR A 118      30.206  26.378  63.436  1.00 19.36           C
ATOM   1782  CD1 TYR A 118      30.468  27.085  62.243  1.00 20.56           C
ATOM   1783  CD2 TYR A 118      30.815  26.760  64.648  1.00 21.19           C
ATOM   1784  CE1 TYR A 118      31.308  28.203  62.267  1.00 23.91           C
ATOM   1785  CE2 TYR A 118      31.677  27.864  64.671  1.00 19.55           C
ATOM   1786  CZ  TYR A 118      31.908  28.599  63.484  1.00 25.41           C
ATOM   1787  OH  TYR A 118      32.661  29.728  63.511  1.00 26.18           O
ATOM   1788  H   TYR A 118      27.451  26.531  64.797  1.00 17.94           H
ATOM   1789  HA  TYR A 118      28.004  26.129  61.946  1.00 21.82           H
ATOM   1790  HB2 TYR A 118      29.165  24.793  64.400  1.00 24.88           H
ATOM   1791  HB3 TYR A 118      29.646  24.468  62.737  1.00 24.88           H
ATOM   1792  HD1 TYR A 118      30.018  26.780  61.310  1.00 24.67           H
ATOM   1793  HD2 TYR A 118      30.612  26.216  65.561  1.00 25.43           H
ATOM   1794  HE1 TYR A 118      31.486  28.765  61.361  1.00 28.69           H
ATOM   1795  HE2 TYR A 118      32.131  28.174  65.600  1.00 23.46           H
ATOM   1796  HH  TYR A 118      32.615  30.234  62.698  1.00 31.42           H
ATOM   1797  N   SER A 119      27.136  23.895  61.474  1.00 20.77           N
ATOM   1798  CA  SER A 119      26.450  22.715  61.005  1.00 24.20           C
ATOM   1799  C   SER A 119      27.524  21.877  60.324  1.00 28.08           C
ATOM   1800  O   SER A 119      27.627  21.819  59.103  1.00 29.54           O
ATOM   1801  CB  SER A 119      25.277  23.204  60.151  1.00 25.12           C
ATOM   1802  OG  SER A 119      24.857  22.226  59.251  1.00 39.89           O
ATOM   1803  H   SER A 119      27.785  24.331  60.833  1.00 24.93           H
ATOM   1804  HA  SER A 119      26.067  22.145  61.853  1.00 29.04           H
ATOM   1805  HB2 SER A 119      24.441  23.432  60.813  1.00 30.15           H
ATOM   1806  HB3 SER A 119      25.551  24.102  59.599  1.00 30.15           H
ATOM   1807  HG  SER A 119      25.507  22.184  58.542  1.00 47.87           H
ATOM   1808  N   GLY A 120      28.387  21.273  61.152  1.00 30.55           N
ATOM   1809  CA  GLY A 120      29.601  20.637  60.674  1.00 24.47           C
ATOM   1810  C   GLY A 120      30.565  21.699  60.160  1.00 25.16           C
ATOM   1811  O   GLY A 120      30.895  22.640  60.875  1.00 27.85           O
ATOM   1812  H   GLY A 120      28.279  21.380  62.153  1.00 36.66           H
ATOM   1813  HA2 GLY A 120      30.073  20.093  61.489  1.00 29.37           H
ATOM   1814  HA3 GLY A 120      29.354  19.943  59.869  1.00 29.37           H
ATOM   1815  N   LEU A 121      30.985  21.567  58.903  1.00 24.12           N
ATOM   1816  CA  LEU A 121      32.044  22.375  58.311  1.00 32.52           C
ATOM   1817  C   LEU A 121      31.623  23.799  57.916  1.00 29.72           C
ATOM   1818  O   LEU A 121      32.493  24.626  57.651  1.00 37.22           O
ATOM   1819  CB  LEU A 121      32.612  21.616  57.098  1.00 35.93           C
ATOM   1820  CG  LEU A 121      33.333  20.297  57.459  1.00 42.01           C
ATOM   1821  CD1 LEU A 121      33.709  19.556  56.168  1.00 45.44           C
ATOM   1822  CD2 LEU A 121      34.603  20.559  58.279  1.00 37.96           C
ATOM   1823  H   LEU A 121      30.631  20.794  58.355  1.00 28.95           H
ATOM   1824  HA  LEU A 121      32.833  22.483  59.053  1.00 39.02           H
ATOM   1825  HB2 LEU A 121      31.784  21.390  56.422  1.00 43.11           H
ATOM   1826  HB3 LEU A 121      33.307  22.264  56.562  1.00 43.11           H
ATOM   1827  HG  LEU A 121      32.667  19.662  58.044  1.00 50.41           H
ATOM   1828 HD11 LEU A 121      34.218  18.625  56.415  1.00 54.53           H
ATOM   1829 HD12 LEU A 121      32.809  19.324  55.597  1.00 54.53           H
ATOM   1830 HD13 LEU A 121      34.371  20.173  55.558  1.00 54.53           H
ATOM   1831 HD21 LEU A 121      35.131  19.620  58.446  1.00 45.55           H
ATOM   1832 HD22 LEU A 121      35.259  21.249  57.746  1.00 45.55           H
ATOM   1833 HD23 LEU A 121      34.350  20.978  59.252  1.00 45.55           H
ATOM   1834  N   PHE A 122      30.317  24.078  57.843  1.00 24.92           N
ATOM   1835  CA  PHE A 122      29.777  25.349  57.371  1.00 22.24           C
ATOM   1836  C   PHE A 122      28.953  26.053  58.438  1.00 18.49           C
ATOM   1837  O   PHE A 122      28.501  25.446  59.407  1.00 22.71           O
ATOM   1838  CB  PHE A 122      28.985  25.140  56.074  1.00 17.96           C
ATOM   1839  CG  PHE A 122      27.885  24.114  56.130  1.00 18.53           C
ATOM   1840  CD1 PHE A 122      28.176  22.755  55.907  1.00 19.48           C
ATOM   1841  CD2 PHE A 122      26.567  24.508  56.426  1.00 20.22           C
ATOM   1842  CE1 PHE A 122      27.155  21.801  56.026  1.00 22.38           C
ATOM   1843  CE2 PHE A 122      25.534  23.558  56.460  1.00 21.18           C
ATOM   1844  CZ  PHE A 122      25.832  22.199  56.282  1.00 24.32           C
ATOM   1845  H   PHE A 122      29.651  23.359  58.090  1.00 29.91           H
ATOM   1846  HA  PHE A 122      30.593  26.017  57.112  1.00 26.69           H
ATOM   1847  HB2 PHE A 122      28.551  26.090  55.767  1.00 21.55           H
ATOM   1848  HB3 PHE A 122      29.694  24.832  55.304  1.00 21.55           H
ATOM   1849  HD1 PHE A 122      29.185  22.442  55.681  1.00 23.38           H
ATOM   1850  HD2 PHE A 122      26.348  25.542  56.638  1.00 24.27           H
ATOM   1851  HE1 PHE A 122      27.387  20.754  55.912  1.00 26.86           H
ATOM   1852  HE2 PHE A 122      24.522  23.867  56.674  1.00 25.41           H
ATOM   1853  HZ  PHE A 122      25.050  21.459  56.357  1.00 29.18           H
ATOM   1854  N   LEU A 123      28.801  27.363  58.250  1.00 17.24           N
ATOM   1855  CA  LEU A 123      28.090  28.266  59.137  1.00 14.40           C
ATOM   1856  C   LEU A 123      26.646  28.458  58.648  1.00 16.49           C
ATOM   1857  O   LEU A 123      26.404  28.622  57.456  1.00 16.30           O
ATOM   1858  CB  LEU A 123      28.885  29.571  59.142  1.00 16.81           C
ATOM   1859  CG  LEU A 123      28.309  30.684  60.024  1.00 18.09           C
ATOM   1860  CD1 LEU A 123      28.284  30.259  61.499  1.00 19.62           C
ATOM   1861  CD2 LEU A 123      29.166  31.953  59.865  1.00 20.33           C
ATOM   1862  H   LEU A 123      29.214  27.774  57.424  1.00 20.69           H
ATOM   1863  HA  LEU A 123      28.087  27.853  60.145  1.00 17.28           H
ATOM   1864  HB2 LEU A 123      29.907  29.359  59.464  1.00 20.17           H
ATOM   1865  HB3 LEU A 123      28.935  29.935  58.116  1.00 20.17           H
ATOM   1866  HG  LEU A 123      27.292  30.916  59.705  1.00 21.71           H
ATOM   1867 HD11 LEU A 123      27.865  31.076  62.071  1.00 23.54           H
ATOM   1868 HD12 LEU A 123      27.654  29.387  61.646  1.00 23.54           H
ATOM   1869 HD13 LEU A 123      29.289  30.050  61.858  1.00 23.54           H
ATOM   1870 HD21 LEU A 123      28.748  32.759  60.469  1.00 24.39           H
ATOM   1871 HD22 LEU A 123      30.191  31.761  60.186  1.00 24.39           H
ATOM   1872 HD23 LEU A 123      29.172  32.275  58.823  1.00 24.39           H
ATOM   1873  N   VAL A 124      25.696  28.460  59.574  1.00 15.19           N
ATOM   1874  CA  VAL A 124      24.306  28.844  59.354  1.00 15.79           C
ATOM   1875  C   VAL A 124      24.118  30.180  60.064  1.00 15.14           C
ATOM   1876  O   VAL A 124      24.576  30.334  61.195  1.00 15.70           O
ATOM   1877  CB  VAL A 124      23.351  27.753  59.878  1.00 17.28           C
ATOM   1878  CG1 VAL A 124      21.883  28.187  59.722  1.00 18.14           C
ATOM   1879  CG2 VAL A 124      23.552  26.429  59.121  1.00 17.61           C
ATOM   1880  H   VAL A 124      25.964  28.294  60.533  1.00 18.23           H
ATOM   1881  HA  VAL A 124      24.116  28.971  58.289  1.00 18.95           H
ATOM   1882  HB  VAL A 124      23.542  27.580  60.938  1.00 20.74           H
ATOM   1883 HG11 VAL A 124      21.220  27.406  60.097  1.00 21.76           H
ATOM   1884 HG12 VAL A 124      21.683  29.098  60.286  1.00 21.76           H
ATOM   1885 HG13 VAL A 124      21.668  28.363  58.668  1.00 21.76           H
ATOM   1886 HG21 VAL A 124      22.895  25.664  59.535  1.00 21.14           H
ATOM   1887 HG22 VAL A 124      23.321  26.564  58.064  1.00 21.14           H
ATOM   1888 HG23 VAL A 124      24.582  26.091  59.212  1.00 21.14           H
ATOM   1889  N   ALA A 125      23.460  31.127  59.392  1.00 14.01           N
ATOM   1890  CA  ALA A 125      23.208  32.485  59.855  1.00 15.10           C
ATOM   1891  C   ALA A 125      21.713  32.769  59.692  1.00 18.58           C
ATOM   1892  O   ALA A 125      21.237  32.814  58.566  1.00 16.42           O
ATOM   1893  CB  ALA A 125      24.066  33.458  59.036  1.00 14.83           C
ATOM   1894  H   ALA A 125      23.120  30.904  58.466  1.00 16.81           H
ATOM   1895  HA  ALA A 125      23.490  32.581  60.899  1.00 18.12           H
ATOM   1896  HB1 ALA A 125      23.899  34.476  59.390  1.00 17.79           H
ATOM   1897  HB2 ALA A 125      25.121  33.207  59.142  1.00 17.79           H
ATOM   1898  HB3 ALA A 125      23.800  33.401  57.980  1.00 17.79           H
ATOM   1899  N   VAL A 126      20.963  32.955  60.782  1.00 15.58           N
ATOM   1900  CA  VAL A 126      19.520  33.208  60.713  1.00 16.77           C
ATOM   1901  C   VAL A 126      19.327  34.702  60.886  1.00 18.80           C
ATOM   1902  O   VAL A 126      19.752  35.254  61.900  1.00 18.52           O
ATOM   1903  CB  VAL A 126      18.717  32.397  61.757  1.00 20.43           C
ATOM   1904  CG1 VAL A 126      17.209  32.612  61.519  1.00 15.94           C
ATOM   1905  CG2 VAL A 126      18.993  30.888  61.675  1.00 18.06           C
ATOM   1906  H   VAL A 126      21.398  32.945  61.693  1.00 18.69           H
ATOM   1907  HA  VAL A 126      19.147  32.914  59.736  1.00 20.12           H
ATOM   1908  HB  VAL A 126      18.971  32.739  62.761  1.00 24.51           H
ATOM   1909 HG11 VAL A 126      16.643  32.078  62.279  1.00 19.13           H
ATOM   1910 HG12 VAL A 126      16.953  33.669  61.586  1.00 19.13           H
ATOM   1911 HG13 VAL A 126      16.924  32.242  60.533  1.00 19.13           H
ATOM   1912 HG21 VAL A 126      18.437  30.371  62.457  1.00 21.67           H
ATOM   1913 HG22 VAL A 126      18.693  30.496  60.705  1.00 21.67           H
ATOM   1914 HG23 VAL A 126      20.053  30.689  61.819  1.00 21.67           H
ATOM   1915  N   ASN A 127      18.697  35.356  59.905  1.00 13.12           N
ATOM   1916  CA  ASN A 127      18.564  36.803  59.898  1.00 15.26           C
ATOM   1917  C   ASN A 127      17.816  37.262  61.160  1.00 12.32           C
ATOM   1918  O   ASN A 127      16.690  36.821  61.370  1.00 16.90           O
ATOM   1919  CB  ASN A 127      17.772  37.221  58.648  1.00 15.39           C
ATOM   1920  CG  ASN A 127      17.822  38.717  58.380  1.00 19.32           C
ATOM   1921  OD1 ASN A 127      18.010  39.534  59.275  1.00 15.51           O
ATOM   1922  ND2 ASN A 127      17.571  39.096  57.137  1.00 13.30           N
ATOM   1923  H   ASN A 127      18.364  34.845  59.099  1.00 15.74           H
ATOM   1924  HA  ASN A 127      19.559  37.239  59.831  1.00 18.31           H
ATOM   1925  HB2 ASN A 127      18.109  36.670  57.782  1.00 18.47           H
ATOM   1926  HB3 ASN A 127      16.723  36.972  58.793  1.00 18.47           H
ATOM   1927 HD21 ASN A 127      17.546  40.079  56.909  1.00 15.96           H
ATOM   1928 HD22 ASN A 127      17.393  38.422  56.405  1.00 15.96           H
ATOM   1929  N   PRO A 128      18.375  38.172  61.974  1.00 13.63           N
ATOM   1930  CA  PRO A 128      17.684  38.669  63.160  1.00 18.00           C
ATOM   1931  C   PRO A 128      16.624  39.724  62.837  1.00 20.06           C
ATOM   1932  O   PRO A 128      15.735  39.940  63.654  1.00 19.34           O
ATOM   1933  CB  PRO A 128      18.791  39.310  63.998  1.00 17.24           C
ATOM   1934  CG  PRO A 128      19.819  39.765  62.964  1.00 17.02           C
ATOM   1935  CD  PRO A 128      19.731  38.692  61.884  1.00 15.65           C
ATOM   1936  HA  PRO A 128      17.287  37.850  63.761  1.00 21.60           H
ATOM   1937  HB2 PRO A 128      18.461  40.120  64.651  1.00 20.69           H
ATOM   1938  HB3 PRO A 128      19.213  38.516  64.605  1.00 20.69           H
ATOM   1939  HG2 PRO A 128      19.545  40.746  62.578  1.00 20.42           H
ATOM   1940  HG3 PRO A 128      20.829  39.785  63.371  1.00 20.42           H
ATOM   1941  HD2 PRO A 128      19.927  39.159  60.920  1.00 18.78           H
ATOM   1942  HD3 PRO A 128      20.444  37.898  62.108  1.00 18.78           H
ATOM   1943  N   PHE A 129      16.708  40.410  61.688  1.00 18.40           N
ATOM   1944  CA  PHE A 129      15.885  41.587  61.405  1.00 17.65           C
ATOM   1945  C   PHE A 129      15.888  42.614  62.549  1.00 18.37           C
ATOM   1946  O   PHE A 129      14.887  43.285  62.789  1.00 20.17           O
ATOM   1947  CB  PHE A 129      14.473  41.178  60.978  1.00 18.12           C
ATOM   1948  CG  PHE A 129      14.428  40.618  59.586  1.00 15.67           C
ATOM   1949  CD1 PHE A 129      14.809  41.429  58.496  1.00 13.64           C
ATOM   1950  CD2 PHE A 129      13.937  39.321  59.368  1.00 15.96           C
ATOM   1951  CE1 PHE A 129      14.702  40.924  57.190  1.00 16.28           C
ATOM   1952  CE2 PHE A 129      13.843  38.818  58.060  1.00 19.53           C
ATOM   1953  CZ  PHE A 129      14.235  39.621  56.972  1.00 16.09           C
ATOM   1954  H   PHE A 129      17.427  40.169  61.019  1.00 22.08           H
ATOM   1955  HA  PHE A 129      16.348  42.096  60.562  1.00 21.17           H
ATOM   1956  HB2 PHE A 129      14.062  40.466  61.692  1.00 21.75           H
ATOM   1957  HB3 PHE A 129      13.821  42.052  60.968  1.00 21.75           H
ATOM   1958  HD1 PHE A 129      15.163  42.436  58.650  1.00 16.37           H
ATOM   1959  HD2 PHE A 129      13.613  38.717  60.202  1.00 19.16           H
ATOM   1960  HE1 PHE A 129      15.001  41.533  56.348  1.00 19.54           H
ATOM   1961  HE2 PHE A 129      13.440  37.835  57.883  1.00 23.44           H
ATOM   1962  HZ  PHE A 129      14.172  39.238  55.964  1.00 19.30           H
ATOM   1963  N   LYS A 130      17.044  42.779  63.198  1.00 18.85           N
ATOM   1964  CA  LYS A 130      17.345  43.843  64.151  1.00 24.06           C
ATOM   1965  C   LYS A 130      18.849  43.878  64.403  1.00 21.97           C
ATOM   1966  O   LYS A 130      19.563  42.906  64.130  1.00 20.39           O
ATOM   1967  CB  LYS A 130      16.567  43.647  65.465  1.00 28.57           C
ATOM   1968  CG  LYS A 130      16.976  42.401  66.265  1.00 26.84           C
ATOM   1969  CD  LYS A 130      16.544  42.569  67.728  1.00 26.45           C
ATOM   1970  CE  LYS A 130      17.229  41.520  68.597  1.00 37.63           C
ATOM   1971  NZ  LYS A 130      16.734  41.598  69.982  1.00 38.27           N1+
ATOM   1972  H   LYS A 130      17.816  42.178  62.939  1.00 22.62           H
ATOM   1973  HA  LYS A 130      17.051  44.798  63.712  1.00 28.88           H
ATOM   1974  HB2 LYS A 130      16.720  44.536  66.078  1.00 34.29           H
ATOM   1975  HB3 LYS A 130      15.500  43.590  65.254  1.00 34.29           H
ATOM   1976  HG2 LYS A 130      16.514  41.516  65.827  1.00 32.21           H
ATOM   1977  HG3 LYS A 130      18.057  42.270  66.255  1.00 32.21           H
ATOM   1978  HD2 LYS A 130      16.815  43.560  68.094  1.00 31.75           H
ATOM   1979  HD3 LYS A 130      15.462  42.449  67.794  1.00 31.75           H
ATOM   1980  HE2 LYS A 130      16.997  40.534  68.193  1.00 45.15           H
ATOM   1981  HE3 LYS A 130      18.310  41.662  68.576  1.00 45.15           H
ATOM   1982  HZ1 LYS A 130      17.305  40.994  70.563  1.00 45.92           H
ATOM   1983  HZ2 LYS A 130      16.786  42.548  70.320  1.00 45.92           H
ATOM   1984  HZ3 LYS A 130      15.780  41.269  70.010  1.00 45.92           H
ATOM   1985  N   ARG A 131      19.325  45.013  64.927  1.00 22.72           N
ATOM   1986  CA  ARG A 131      20.730  45.203  65.252  1.00 30.04           C
ATOM   1987  C   ARG A 131      21.086  44.395  66.492  1.00 26.88           C
ATOM   1988  O   ARG A 131      20.401  44.464  67.509  1.00 26.88           O
ATOM   1989  CB  ARG A 131      21.040  46.688  65.439  1.00 28.20           C
ATOM   1990  H   ARG A 131      18.683  45.770  65.117  1.00 27.27           H
ATOM   1991  HA  ARG A 131      21.324  44.853  64.409  1.00 36.05           H
ATOM   1992  HB1 ARG A 131      20.805  47.232  64.523  1.00 33.84           H
ATOM   1993  HB3 ARG A 131      22.100  46.815  65.666  1.00 33.84           H
ATOM   1994  N   ILE A 132      22.182  43.650  66.394  1.00 24.15           N
ATOM   1995  CA  ILE A 132      22.788  42.917  67.495  1.00 24.29           C
ATOM   1996  C   ILE A 132      24.257  43.375  67.571  1.00 26.37           C
ATOM   1997  O   ILE A 132      24.925  43.438  66.534  1.00 24.65           O
ATOM   1998  CB  ILE A 132      22.619  41.390  67.282  1.00 30.39           C
ATOM   1999  CG1 ILE A 132      21.117  40.994  67.290  1.00 29.21           C
ATOM   2000  CG2 ILE A 132      23.360  40.586  68.372  1.00 34.12           C
ATOM   2001  CD1 ILE A 132      20.866  39.579  66.763  1.00 34.03           C
ATOM   2002  H   ILE A 132      22.669  43.636  65.509  1.00 28.98           H
ATOM   2003  HA  ILE A 132      22.272  43.173  68.418  1.00 29.15           H
ATOM   2004  HB  ILE A 132      23.044  41.126  66.311  1.00 36.47           H
ATOM   2005 HG12 ILE A 132      20.711  41.085  68.298  1.00 35.05           H
ATOM   2006 HG13 ILE A 132      20.550  41.663  66.646  1.00 35.05           H
ATOM   2007 HG21 ILE A 132      23.318  39.517  68.164  1.00 40.95           H
ATOM   2008 HG22 ILE A 132      24.404  40.871  68.385  1.00 40.95           H
ATOM   2009 HG23 ILE A 132      22.920  40.775  69.351  1.00 40.95           H
ATOM   2010 HD11 ILE A 132      19.795  39.376  66.792  1.00 40.83           H
ATOM   2011 HD12 ILE A 132      21.223  39.506  65.736  1.00 40.83           H
ATOM   2012 HD13 ILE A 132      21.379  38.835  67.366  1.00 40.83           H
ATOM   2013  N   PRO A 133      24.797  43.665  68.771  1.00 26.35           N
ATOM   2014  CA  PRO A 133      26.067  44.375  68.899  1.00 27.77           C
ATOM   2015  C   PRO A 133      27.257  43.403  68.897  1.00 28.37           C
ATOM   2016  O   PRO A 133      28.014  43.320  69.860  1.00 25.00           O
ATOM   2017  CB  PRO A 133      25.920  45.162  70.215  1.00 30.99           C
ATOM   2018  CG  PRO A 133      25.071  44.231  71.069  1.00 27.12           C
ATOM   2019  CD  PRO A 133      24.094  43.646  70.052  1.00 28.91           C
ATOM   2020  HA  PRO A 133      26.166  45.129  68.118  1.00 33.32           H
ATOM   2021  HB2 PRO A 133      26.850  45.459  70.698  1.00 37.19           H
ATOM   2022  HB3 PRO A 133      25.331  46.052  69.989  1.00 37.19           H
ATOM   2023  HG2 PRO A 133      25.701  43.470  71.526  1.00 32.54           H
ATOM   2024  HG3 PRO A 133      24.511  44.782  71.825  1.00 32.54           H
ATOM   2025  HD2 PRO A 133      23.832  42.634  70.360  1.00 34.69           H
ATOM   2026  HD3 PRO A 133      23.227  44.306  70.005  1.00 34.69           H
ATOM   2027  N   ILE A 134      27.428  42.650  67.801  1.00 21.15           N
ATOM   2028  CA  ILE A 134      28.465  41.622  67.681  1.00 18.95           C
ATOM   2029  C   ILE A 134      29.494  41.949  66.595  1.00 19.66           C
ATOM   2030  O   ILE A 134      30.349  41.117  66.309  1.00 20.11           O
ATOM   2031  CB  ILE A 134      27.828  40.223  67.538  1.00 22.66           C
ATOM   2032  CG1 ILE A 134      26.929  40.123  66.285  1.00 20.81           C
ATOM   2033  CG2 ILE A 134      27.111  39.853  68.848  1.00 22.07           C
ATOM   2034  CD1 ILE A 134      26.503  38.688  65.946  1.00 17.53           C
ATOM   2035  H   ILE A 134      26.771  42.745  67.038  1.00 25.38           H
ATOM   2036  HA  ILE A 134      29.035  41.585  68.605  1.00 22.74           H
ATOM   2037  HB  ILE A 134      28.644  39.509  67.422  1.00 27.19           H
ATOM   2038 HG12 ILE A 134      26.035  40.732  66.421  1.00 24.97           H
ATOM   2039 HG13 ILE A 134      27.480  40.512  65.431  1.00 24.97           H
ATOM   2040 HG21 ILE A 134      26.618  38.886  68.765  1.00 26.48           H
ATOM   2041 HG22 ILE A 134      27.850  39.794  69.647  1.00 26.48           H
ATOM   2042 HG23 ILE A 134      26.379  40.606  69.122  1.00 26.48           H
ATOM   2043 HD11 ILE A 134      25.971  38.692  64.996  1.00 21.03           H
ATOM   2044 HD12 ILE A 134      27.383  38.051  65.862  1.00 21.03           H
ATOM   2045 HD13 ILE A 134      25.833  38.296  66.707  1.00 21.03           H
ATOM   2046  N   TYR A 135      29.451  43.157  66.023  1.00 20.90           N
ATOM   2047  CA  TYR A 135      30.306  43.562  64.906  1.00 21.24           C
ATOM   2048  C   TYR A 135      31.178  44.782  65.233  1.00 27.97           C
ATOM   2049  O   TYR A 135      31.658  45.451  64.326  1.00 25.16           O
ATOM   2050  CB  TYR A 135      29.430  43.804  63.671  1.00 22.57           C
ATOM   2051  CG  TYR A 135      28.465  42.678  63.372  1.00 17.71           C
ATOM   2052  CD1 TYR A 135      28.936  41.449  62.863  1.00 18.41           C
ATOM   2053  CD2 TYR A 135      27.091  42.880  63.575  1.00 18.02           C
ATOM   2054  CE1 TYR A 135      28.026  40.430  62.529  1.00 17.47           C
ATOM   2055  CE2 TYR A 135      26.183  41.870  63.232  1.00 20.32           C
ATOM   2056  CZ  TYR A 135      26.642  40.664  62.674  1.00 17.36           C
ATOM   2057  OH  TYR A 135      25.728  39.750  62.264  1.00 20.76           O
ATOM   2058  H   TYR A 135      28.743  43.813  66.324  1.00 25.08           H
ATOM   2059  HA  TYR A 135      30.987  42.748  64.662  1.00 25.49           H
ATOM   2060  HB2 TYR A 135      28.870  44.729  63.808  1.00 27.08           H
ATOM   2061  HB3 TYR A 135      30.080  43.933  62.804  1.00 27.08           H
ATOM   2062  HD1 TYR A 135      29.992  41.298  62.699  1.00 22.10           H
ATOM   2063  HD2 TYR A 135      26.726  43.813  63.975  1.00 21.63           H
ATOM   2064  HE1 TYR A 135      28.380  39.499  62.117  1.00 20.96           H
ATOM   2065  HE2 TYR A 135      25.126  42.010  63.370  1.00 24.38           H
ATOM   2066  HH  TYR A 135      26.124  38.981  61.841  1.00 24.91           H
ATOM   2067  N   THR A 136      31.394  45.080  66.519  1.00 29.32           N
ATOM   2068  CA  THR A 136      32.257  46.180  66.962  1.00 26.31           C
ATOM   2069  C   THR A 136      33.732  45.829  66.704  1.00 26.67           C
ATOM   2070  O   THR A 136      34.079  44.672  66.468  1.00 24.72           O
ATOM   2071  CB  THR A 136      32.055  46.412  68.469  1.00 28.46           C
ATOM   2072  OG1 THR A 136      32.475  45.248  69.135  1.00 26.69           O
ATOM   2073  CG2 THR A 136      30.615  46.735  68.881  1.00 23.15           C
ATOM   2074  H   THR A 136      30.994  44.489  67.232  1.00 35.18           H
ATOM   2075  HA  THR A 136      31.999  47.097  66.433  1.00 31.57           H
ATOM   2076  HB  THR A 136      32.689  47.242  68.781  1.00 34.15           H
ATOM   2077  HG1 THR A 136      32.282  45.347  70.075  1.00 32.03           H
ATOM   2078 HG21 THR A 136      30.581  46.899  69.959  1.00 27.78           H
ATOM   2079 HG22 THR A 136      30.275  47.635  68.372  1.00 27.78           H
ATOM   2080 HG23 THR A 136      29.953  45.902  68.646  1.00 27.78           H
ATOM   2081  N   GLN A 137      34.622  46.822  66.807  1.00 27.29           N
ATOM   2082  CA  GLN A 137      36.063  46.599  66.709  1.00 29.83           C
ATOM   2083  C   GLN A 137      36.564  45.657  67.805  1.00 29.83           C
ATOM   2084  O   GLN A 137      37.459  44.851  67.566  1.00 28.34           O
ATOM   2085  CB  GLN A 137      36.803  47.948  66.744  1.00 30.18           C
ATOM   2086  CG  GLN A 137      38.315  47.790  66.526  1.00 33.01           C
ATOM   2087  CD  GLN A 137      38.614  47.163  65.166  1.00 29.96           C
ATOM   2088  OE1 GLN A 137      38.185  47.672  64.137  1.00 32.27           O
ATOM   2089  NE2 GLN A 137      39.369  46.069  65.137  1.00 33.96           N
ATOM   2090  H   GLN A 137      34.299  47.756  67.017  1.00 32.75           H
ATOM   2091  HA  GLN A 137      36.252  46.128  65.744  1.00 35.80           H
ATOM   2092  HB2 GLN A 137      36.394  48.606  65.977  1.00 36.22           H
ATOM   2093  HB3 GLN A 137      36.639  48.415  67.716  1.00 36.22           H
ATOM   2094  HG2 GLN A 137      38.716  48.803  66.520  1.00 39.61           H
ATOM   2095  HG3 GLN A 137      38.774  47.221  67.335  1.00 39.61           H
ATOM   2096 HE21 GLN A 137      39.704  45.651  65.999  1.00 40.75           H
ATOM   2097 HE22 GLN A 137      39.575  45.625  64.254  1.00 40.75           H
ATOM   2098  N   GLU A 138      35.972  45.748  68.997  1.00 27.84           N
ATOM   2099  CA  GLU A 138      36.294  44.888  70.124  1.00 28.98           C
ATOM   2100  C   GLU A 138      35.950  43.426  69.789  1.00 28.38           C
ATOM   2101  O   GLU A 138      36.711  42.522  70.131  1.00 28.71           O
ATOM   2102  CB  GLU A 138      35.557  45.376  71.390  1.00 32.05           C
ATOM   2103  CG  GLU A 138      35.696  46.889  71.678  1.00 40.36           C
ATOM   2104  CD  GLU A 138      34.553  47.714  71.057  1.00 48.07           C
ATOM   2105  OE1 GLU A 138      33.453  47.723  71.655  1.00 58.14           O
ATOM   2106  OE2 GLU A 138      34.787  48.334  69.995  1.00 40.41           O1-
ATOM   2107  H   GLU A 138      35.265  46.457  69.136  1.00 33.40           H
ATOM   2108  HA  GLU A 138      37.366  44.959  70.310  1.00 34.77           H
ATOM   2109  HB2 GLU A 138      34.501  45.130  71.295  1.00 38.46           H
ATOM   2110  HB3 GLU A 138      35.944  44.823  72.248  1.00 38.46           H
ATOM   2111  HG2 GLU A 138      35.641  46.997  72.762  1.00 48.43           H
ATOM   2112  HG3 GLU A 138      36.662  47.235  71.306  1.00 48.43           H
ATOM   2113  N   MET A 139      34.825  43.182  69.097  1.00 30.02           N
ATOM   2114  CA  MET A 139      34.466  41.849  68.616  1.00 26.30           C
ATOM   2115  C   MET A 139      35.483  41.364  67.585  1.00 26.25           C
ATOM   2116  O   MET A 139      36.011  40.269  67.746  1.00 26.24           O
ATOM   2117  CB  MET A 139      33.023  41.823  68.088  1.00 23.36           C
ATOM   2118  CG  MET A 139      32.002  41.998  69.213  1.00 30.64           C
ATOM   2119  SD  MET A 139      31.826  40.546  70.287  1.00 35.15           S
ATOM   2120  CE  MET A 139      30.444  41.109  71.306  1.00 31.00           C
ATOM   2121  H   MET A 139      34.228  43.954  68.832  1.00 36.03           H
ATOM   2122  HA  MET A 139      34.514  41.166  69.465  1.00 31.56           H
ATOM   2123  HB2 MET A 139      32.882  42.623  67.364  1.00 28.04           H
ATOM   2124  HB3 MET A 139      32.839  40.874  67.582  1.00 28.04           H
ATOM   2125  HG2 MET A 139      32.288  42.847  69.830  1.00 36.76           H
ATOM   2126  HG3 MET A 139      31.036  42.230  68.775  1.00 36.76           H
ATOM   2127  HE1 MET A 139      30.195  40.344  72.038  1.00 37.21           H
ATOM   2128  HE2 MET A 139      30.714  42.030  71.821  1.00 37.21           H
ATOM   2129  HE3 MET A 139      29.573  41.286  70.678  1.00 37.21           H
ATOM   2130  N   VAL A 140      35.819  42.188  66.579  1.00 25.64           N
ATOM   2131  CA  VAL A 140      36.859  41.870  65.601  1.00 24.93           C
ATOM   2132  C   VAL A 140      38.153  41.402  66.296  1.00 30.18           C
ATOM   2133  O   VAL A 140      38.711  40.366  65.927  1.00 26.26           O
ATOM   2134  CB  VAL A 140      37.097  43.071  64.658  1.00 21.45           C
ATOM   2135  CG1 VAL A 140      38.329  42.837  63.775  1.00 21.96           C
ATOM   2136  CG2 VAL A 140      35.882  43.350  63.754  1.00 21.19           C
ATOM   2137  H   VAL A 140      35.375  43.095  66.518  1.00 30.77           H
ATOM   2138  HA  VAL A 140      36.494  41.039  64.995  1.00 29.91           H
ATOM   2139  HB  VAL A 140      37.287  43.962  65.249  1.00 25.74           H
ATOM   2140 HG11 VAL A 140      38.422  43.663  63.079  1.00 26.35           H
ATOM   2141 HG12 VAL A 140      39.236  42.798  64.379  1.00 26.35           H
ATOM   2142 HG13 VAL A 140      38.229  41.909  63.214  1.00 26.35           H
ATOM   2143 HG21 VAL A 140      36.060  44.246  63.160  1.00 25.43           H
ATOM   2144 HG22 VAL A 140      35.712  42.508  63.086  1.00 25.43           H
ATOM   2145 HG23 VAL A 140      34.986  43.515  64.349  1.00 25.43           H
ATOM   2146  N   ASP A 141      38.601  42.139  67.316  1.00 30.24           N
ATOM   2147  CA  ASP A 141      39.843  41.860  68.041  1.00 29.96           C
ATOM   2148  C   ASP A 141      39.832  40.506  68.768  1.00 28.59           C
ATOM   2149  O   ASP A 141      40.873  39.857  68.843  1.00 29.56           O
ATOM   2150  CB  ASP A 141      40.144  43.019  69.007  1.00 31.13           C
ATOM   2151  CG  ASP A 141      40.430  44.361  68.333  1.00 37.50           C
ATOM   2152  OD1 ASP A 141      40.794  44.361  67.135  1.00 35.31           O
ATOM   2153  OD2 ASP A 141      40.300  45.382  69.044  1.00 38.20           O1-
ATOM   2154  H   ASP A 141      38.093  42.975  67.573  1.00 36.28           H
ATOM   2155  HA  ASP A 141      40.649  41.823  67.306  1.00 35.95           H
ATOM   2156  HB2 ASP A 141      39.346  43.142  69.740  1.00 37.36           H
ATOM   2157  HB3 ASP A 141      41.029  42.762  69.589  1.00 37.36           H
ATOM   2158  N   ILE A 142      38.675  40.064  69.287  1.00 28.38           N
ATOM   2159  CA  ILE A 142      38.535  38.756  69.936  1.00 32.51           C
ATOM   2160  C   ILE A 142      38.726  37.618  68.940  1.00 32.52           C
ATOM   2161  O   ILE A 142      39.300  36.587  69.291  1.00 22.06           O
ATOM   2162  CB  ILE A 142      37.186  38.641  70.684  1.00 33.34           C
ATOM   2163  CG1 ILE A 142      37.183  39.637  71.859  1.00 39.35           C
ATOM   2164  CG2 ILE A 142      36.937  37.197  71.169  1.00 37.47           C
ATOM   2165  CD1 ILE A 142      35.828  39.761  72.559  1.00 38.96           C
ATOM   2166  H   ILE A 142      37.846  40.637  69.190  1.00 34.05           H
ATOM   2167  HA  ILE A 142      39.329  38.679  70.680  1.00 39.02           H
ATOM   2168  HB  ILE A 142      36.382  38.907  69.996  1.00 40.01           H
ATOM   2169 HG12 ILE A 142      37.936  39.329  72.583  1.00 47.23           H
ATOM   2170 HG13 ILE A 142      37.464  40.624  71.510  1.00 47.23           H
ATOM   2171 HG21 ILE A 142      36.028  37.141  71.762  1.00 44.96           H
ATOM   2172 HG22 ILE A 142      36.807  36.521  70.324  1.00 44.96           H
ATOM   2173 HG23 ILE A 142      37.778  36.864  71.777  1.00 44.96           H
ATOM   2174 HD11 ILE A 142      35.871  40.588  73.268  1.00 46.75           H
ATOM   2175 HD12 ILE A 142      35.044  39.961  71.828  1.00 46.75           H
ATOM   2176 HD13 ILE A 142      35.606  38.847  73.106  1.00 46.75           H
ATOM   2177  N   PHE A 143      38.202  37.770  67.722  1.00 26.57           N
ATOM   2178  CA  PHE A 143      38.263  36.711  66.731  1.00 25.34           C
ATOM   2179  C   PHE A 143      39.628  36.581  66.061  1.00 24.24           C
ATOM   2180  O   PHE A 143      39.933  35.512  65.534  1.00 25.61           O
ATOM   2181  CB  PHE A 143      37.103  36.875  65.743  1.00 19.41           C
ATOM   2182  CG  PHE A 143      35.806  36.368  66.339  1.00 19.82           C
ATOM   2183  CD1 PHE A 143      34.956  37.220  67.058  1.00 22.23           C
ATOM   2184  CD2 PHE A 143      35.480  35.007  66.232  1.00 20.12           C
ATOM   2185  CE1 PHE A 143      33.813  36.721  67.700  1.00 21.04           C
ATOM   2186  CE2 PHE A 143      34.330  34.508  66.858  1.00 19.63           C
ATOM   2187  CZ  PHE A 143      33.497  35.360  67.593  1.00 17.38           C
ATOM   2188  H   PHE A 143      37.730  38.632  67.481  1.00 31.88           H
ATOM   2189  HA  PHE A 143      38.093  35.764  67.246  1.00 30.40           H
ATOM   2190  HB2 PHE A 143      37.003  37.923  65.458  1.00 23.29           H
ATOM   2191  HB3 PHE A 143      37.318  36.291  64.847  1.00 23.29           H
ATOM   2192  HD1 PHE A 143      35.173  38.262  67.114  1.00 26.67           H
ATOM   2193  HD2 PHE A 143      36.121  34.339  65.680  1.00 24.14           H
ATOM   2194  HE1 PHE A 143      33.168  37.391  68.249  1.00 25.25           H
ATOM   2195  HE2 PHE A 143      34.091  33.461  66.773  1.00 23.56           H
ATOM   2196  HZ  PHE A 143      32.605  34.966  68.058  1.00 20.86           H
ATOM   2197  N   LYS A 144      40.436  37.650  66.053  1.00 27.39           N
ATOM   2198  CA  LYS A 144      41.703  37.696  65.330  1.00 28.50           C
ATOM   2199  C   LYS A 144      42.608  36.539  65.752  1.00 30.42           C
ATOM   2200  O   LYS A 144      42.989  36.421  66.912  1.00 31.43           O
ATOM   2201  CB  LYS A 144      42.320  39.093  65.510  1.00 32.80           C
ATOM   2202  CG  LYS A 144      43.562  39.276  64.630  1.00 36.83           C
ATOM   2203  CD  LYS A 144      44.118  40.698  64.763  1.00 39.53           C
ATOM   2204  H   LYS A 144      40.105  38.506  66.477  1.00 32.86           H
ATOM   2205  HA  LYS A 144      41.492  37.582  64.271  1.00 34.21           H
ATOM   2206  HB2 LYS A 144      42.584  39.248  66.557  1.00 39.36           H
ATOM   2207  HB3 LYS A 144      41.580  39.845  65.227  1.00 39.36           H
ATOM   2208  HG2 LYS A 144      43.294  39.099  63.588  1.00 44.19           H
ATOM   2209  HG3 LYS A 144      44.333  38.564  64.922  1.00 44.19           H
ATOM   2210  HD1 LYS A 144      43.363  41.429  64.471  1.00 47.44           H
ATOM   2211  HD3 LYS A 144      44.433  40.884  65.791  1.00 47.44           H
ATOM   2212  N   GLY A 145      42.914  35.662  64.792  1.00 29.77           N
ATOM   2213  CA  GLY A 145      43.845  34.551  64.934  1.00 32.48           C
ATOM   2214  C   GLY A 145      43.305  33.320  65.662  1.00 36.14           C
ATOM   2215  O   GLY A 145      44.081  32.395  65.899  1.00 32.33           O
ATOM   2216  H   GLY A 145      42.480  35.781  63.886  1.00 35.73           H
ATOM   2217  HA2 GLY A 145      44.158  34.236  63.939  1.00 38.97           H
ATOM   2218  HA3 GLY A 145      44.714  34.905  65.488  1.00 38.97           H
ATOM   2219  N   ARG A 146      42.014  33.279  66.025  1.00 30.60           N
ATOM   2220  CA  ARG A 146      41.457  32.161  66.787  1.00 28.19           C
ATOM   2221  C   ARG A 146      40.957  31.075  65.851  1.00 36.73           C
ATOM   2222  O   ARG A 146      40.225  31.347  64.898  1.00 28.38           O
ATOM   2223  CB  ARG A 146      40.360  32.635  67.751  1.00 27.91           C
ATOM   2224  CG  ARG A 146      40.800  33.787  68.663  1.00 34.28           C
ATOM   2225  CD  ARG A 146      42.160  33.580  69.351  1.00 49.92           C
ATOM   2226  NE  ARG A 146      42.099  32.577  70.427  1.00 53.36           N
ATOM   2227  CZ  ARG A 146      41.866  32.864  71.710  1.00 58.82           C
ATOM   2228  NH1 ARG A 146      41.706  34.121  72.106  1.00 58.50           N
ATOM   2229  NH2 ARG A 146      41.791  31.894  72.613  1.00 59.47           N1+
ATOM   2230  H   ARG A 146      41.405  34.051  65.787  1.00 36.72           H
ATOM   2231  HA  ARG A 146      42.245  31.716  67.396  1.00 33.83           H
ATOM   2232  HB2 ARG A 146      39.507  32.983  67.166  1.00 33.49           H
ATOM   2233  HB3 ARG A 146      40.021  31.797  68.361  1.00 33.49           H
ATOM   2234  HG2 ARG A 146      40.868  34.696  68.068  1.00 41.14           H
ATOM   2235  HG3 ARG A 146      40.029  33.946  69.418  1.00 41.14           H
ATOM   2236  HD2 ARG A 146      42.913  33.268  68.630  1.00 59.90           H
ATOM   2237  HD3 ARG A 146      42.499  34.540  69.740  1.00 59.90           H
ATOM   2238  HE  ARG A 146      42.197  31.604  70.166  1.00 64.03           H
ATOM   2239 HH11 ARG A 146      41.744  34.865  71.420  1.00 70.19           H
ATOM   2240 HH12 ARG A 146      41.515  34.346  73.066  1.00 70.19           H
ATOM   2241 HH21 ARG A 146      41.925  30.934  72.317  1.00 71.37           H
ATOM   2242 HH22 ARG A 146      41.606  32.112  73.577  1.00 71.37           H
ATOM   2243  N   ARG A 147      41.340  29.835  66.159  1.00 28.44           N
ATOM   2244  CA  ARG A 147      40.800  28.645  65.506  1.00 35.07           C
ATOM   2245  C   ARG A 147      39.300  28.565  65.778  1.00 28.22           C
ATOM   2246  O   ARG A 147      38.831  29.047  66.808  1.00 27.56           O
ATOM   2247  CB  ARG A 147      41.506  27.403  66.058  1.00 32.94           C
ATOM   2248  CG  ARG A 147      42.973  27.303  65.614  1.00 39.71           C
ATOM   2249  CD  ARG A 147      43.683  26.186  66.383  1.00 41.39           C
ATOM   2250  H   ARG A 147      41.921  29.697  66.975  1.00 34.13           H
ATOM   2251  HA  ARG A 147      40.964  28.697  64.428  1.00 42.08           H
ATOM   2252  HB2 ARG A 147      40.990  26.522  65.681  1.00 39.52           H
ATOM   2253  HB3 ARG A 147      41.438  27.389  67.145  1.00 39.52           H
ATOM   2254  HG2 ARG A 147      43.491  28.238  65.826  1.00 47.66           H
ATOM   2255  HG3 ARG A 147      43.020  27.105  64.542  1.00 47.66           H
ATOM   2256  HD1 ARG A 147      43.678  26.411  67.450  1.00 49.66           H
ATOM   2257  HD3 ARG A 147      43.180  25.235  66.205  1.00 49.66           H
ATOM   2258  N   ARG A 148      38.550  27.958  64.852  1.00 26.79           N
ATOM   2259  CA  ARG A 148      37.090  27.893  64.922  1.00 32.50           C
ATOM   2260  C   ARG A 148      36.547  27.332  66.250  1.00 34.90           C
ATOM   2261  O   ARG A 148      35.547  27.831  66.758  1.00 26.93           O
ATOM   2262  CB  ARG A 148      36.574  27.080  63.734  1.00 29.40           C
ATOM   2263  CG  ARG A 148      35.137  27.492  63.409  1.00 35.86           C
ATOM   2264  CD  ARG A 148      34.535  26.564  62.359  1.00 34.04           C
ATOM   2265  NE  ARG A 148      33.942  25.377  62.979  1.00 37.56           N
ATOM   2266  CZ  ARG A 148      33.070  24.566  62.384  1.00 29.22           C
ATOM   2267  NH1 ARG A 148      32.706  24.763  61.117  1.00 37.43           N
ATOM   2268  NH2 ARG A 148      32.556  23.549  63.071  1.00 30.31           N1+
ATOM   2269  H   ARG A 148      39.003  27.572  64.036  1.00 32.14           H
ATOM   2270  HA  ARG A 148      36.730  28.919  64.819  1.00 39.00           H
ATOM   2271  HB2 ARG A 148      37.178  27.318  62.858  1.00 35.28           H
ATOM   2272  HB3 ARG A 148      36.653  26.009  63.928  1.00 35.28           H
ATOM   2273  HG2 ARG A 148      34.529  27.438  64.312  1.00 43.03           H
ATOM   2274  HG3 ARG A 148      35.126  28.519  63.041  1.00 43.03           H
ATOM   2275  HD2 ARG A 148      33.780  27.111  61.795  1.00 40.85           H
ATOM   2276  HD3 ARG A 148      35.318  26.243  61.670  1.00 40.85           H
ATOM   2277  HE  ARG A 148      34.193  25.179  63.937  1.00 45.07           H
ATOM   2278 HH11 ARG A 148      33.098  25.530  60.591  1.00 44.91           H
ATOM   2279 HH12 ARG A 148      32.037  24.139  60.690  1.00 44.91           H
ATOM   2280 HH21 ARG A 148      32.822  23.394  64.031  1.00 36.38           H
ATOM   2281 HH22 ARG A 148      31.889  22.931  62.630  1.00 36.38           H
ATOM   2282  N   ASN A 149      37.206  26.318  66.821  1.00 37.33           N
ATOM   2283  CA  ASN A 149      36.768  25.675  68.063  1.00 34.41           C
ATOM   2284  C   ASN A 149      37.123  26.459  69.342  1.00 30.83           C
ATOM   2285  O   ASN A 149      36.647  26.095  70.416  1.00 36.69           O
ATOM   2286  CB  ASN A 149      37.277  24.224  68.107  1.00 36.27           C
ATOM   2287  CG  ASN A 149      38.800  24.050  68.168  1.00 43.55           C
ATOM   2288  OD1 ASN A 149      39.576  24.996  68.273  1.00 45.17           O
ATOM   2289  ND2 ASN A 149      39.250  22.800  68.124  1.00 52.56           N
ATOM   2290  H   ASN A 149      38.020  25.943  66.355  1.00 44.80           H
ATOM   2291  HA  ASN A 149      35.680  25.611  68.029  1.00 41.29           H
ATOM   2292  HB2 ASN A 149      36.842  23.732  68.978  1.00 43.52           H
ATOM   2293  HB3 ASN A 149      36.905  23.696  67.227  1.00 43.52           H
ATOM   2294 HD21 ASN A 149      40.242  22.632  68.179  1.00 63.07           H
ATOM   2295 HD22 ASN A 149      38.599  22.035  68.037  1.00 63.07           H
ATOM   2296  N   GLU A 150      37.958  27.504  69.251  1.00 31.57           N
ATOM   2297  CA  GLU A 150      38.334  28.371  70.371  1.00 30.21           C
ATOM   2298  C   GLU A 150      37.307  29.468  70.688  1.00 32.24           C
ATOM   2299  O   GLU A 150      37.386  30.082  71.749  1.00 32.37           O
ATOM   2300  CB  GLU A 150      39.678  29.064  70.099  1.00 37.26           C
ATOM   2301  CG  GLU A 150      40.899  28.141  70.127  1.00 42.54           C
ATOM   2302  CD  GLU A 150      42.154  29.013  70.031  1.00 51.33           C
ATOM   2303  OE1 GLU A 150      42.600  29.479  71.104  1.00 51.85           O
ATOM   2304  OE2 GLU A 150      42.614  29.259  68.893  1.00 43.71           O1-
ATOM   2305  H   GLU A 150      38.335  27.742  68.344  1.00 37.88           H
ATOM   2306  HA  GLU A 150      38.454  27.751  71.261  1.00 36.25           H
ATOM   2307  HB2 GLU A 150      39.635  29.563  69.133  1.00 44.71           H
ATOM   2308  HB3 GLU A 150      39.830  29.840  70.852  1.00 44.71           H
ATOM   2309  HG2 GLU A 150      40.891  27.610  71.081  1.00 51.04           H
ATOM   2310  HG3 GLU A 150      40.836  27.458  69.283  1.00 51.04           H
ATOM   2311  N   VAL A 151      36.408  29.796  69.750  1.00 25.69           N
ATOM   2312  CA  VAL A 151      35.496  30.932  69.861  1.00 21.30           C
ATOM   2313  C   VAL A 151      34.106  30.523  69.373  1.00 21.51           C
ATOM   2314  O   VAL A 151      33.953  29.515  68.685  1.00 23.01           O
ATOM   2315  CB  VAL A 151      36.027  32.162  69.091  1.00 25.64           C
ATOM   2316  CG1 VAL A 151      37.085  32.917  69.900  1.00 28.39           C
ATOM   2317  CG2 VAL A 151      36.588  31.820  67.695  1.00 23.47           C
ATOM   2318  H   VAL A 151      36.376  29.262  68.891  1.00 30.83           H
ATOM   2319  HA  VAL A 151      35.389  31.210  70.909  1.00 25.56           H
ATOM   2320  HB  VAL A 151      35.198  32.857  68.949  1.00 30.77           H
ATOM   2321 HG11 VAL A 151      37.388  33.815  69.359  1.00 34.07           H
ATOM   2322 HG12 VAL A 151      36.668  33.218  70.861  1.00 34.07           H
ATOM   2323 HG13 VAL A 151      37.958  32.285  70.064  1.00 34.07           H
ATOM   2324 HG21 VAL A 151      36.875  32.732  67.177  1.00 28.17           H
ATOM   2325 HG22 VAL A 151      37.467  31.182  67.776  1.00 28.17           H
ATOM   2326 HG23 VAL A 151      35.836  31.308  67.104  1.00 28.17           H
ATOM   2327  N   ALA A 152      33.089  31.290  69.780  1.00 18.85           N
ATOM   2328  CA  ALA A 152      31.698  31.034  69.446  1.00 18.55           C
ATOM   2329  C   ALA A 152      31.484  31.159  67.925  1.00 20.95           C
ATOM   2330  O   ALA A 152      32.297  31.797  67.252  1.00 19.74           O
ATOM   2331  CB  ALA A 152      30.854  32.072  70.176  1.00 21.57           C
ATOM   2332  H   ALA A 152      33.278  32.109  70.334  1.00 22.62           H
ATOM   2333  HA  ALA A 152      31.419  30.041  69.796  1.00 22.26           H
ATOM   2334  HB1 ALA A 152      29.798  31.887  69.989  1.00 25.88           H
ATOM   2335  HB2 ALA A 152      31.034  32.004  71.247  1.00 25.88           H
ATOM   2336  HB3 ALA A 152      31.115  33.073  69.830  1.00 25.88           H
ATOM   2337  N   PRO A 153      30.402  30.599  67.364  1.00 23.31           N
ATOM   2338  CA  PRO A 153      30.115  30.764  65.942  1.00 21.35           C
ATOM   2339  C   PRO A 153      29.931  32.237  65.582  1.00 18.42           C
ATOM   2340  O   PRO A 153      29.293  32.990  66.316  1.00 17.94           O
ATOM   2341  CB  PRO A 153      28.812  29.984  65.722  1.00 17.74           C
ATOM   2342  CG  PRO A 153      28.827  28.936  66.831  1.00 19.05           C
ATOM   2343  CD  PRO A 153      29.464  29.691  67.992  1.00 18.48           C
ATOM   2344  HA  PRO A 153      30.888  30.286  65.348  1.00 25.61           H
ATOM   2345  HB2 PRO A 153      27.992  30.668  65.931  1.00 21.29           H
ATOM   2346  HB3 PRO A 153      28.701  29.551  64.726  1.00 21.29           H
ATOM   2347  HG2 PRO A 153      27.814  28.639  67.105  1.00 22.86           H
ATOM   2348  HG3 PRO A 153      29.415  28.071  66.534  1.00 22.86           H
ATOM   2349  HD2 PRO A 153      28.708  30.253  68.539  1.00 22.17           H
ATOM   2350  HD3 PRO A 153      29.970  28.958  68.615  1.00 22.17           H
ATOM   2351  N   HIS A 154      30.489  32.640  64.437  1.00 17.25           N
ATOM   2352  CA  HIS A 154      30.450  34.019  63.970  1.00 18.07           C
ATOM   2353  C   HIS A 154      30.956  34.067  62.530  1.00 15.96           C
ATOM   2354  O   HIS A 154      31.857  33.312  62.158  1.00 16.82           O
ATOM   2355  CB  HIS A 154      31.323  34.919  64.868  1.00 17.99           C
ATOM   2356  CG  HIS A 154      30.989  36.390  64.795  1.00 18.80           C
ATOM   2357  ND1 HIS A 154      31.140  37.217  63.679  1.00 17.32           N
ATOM   2358  CD2 HIS A 154      30.578  37.161  65.844  1.00 19.46           C
ATOM   2359  CE1 HIS A 154      30.795  38.448  64.072  1.00 19.08           C
ATOM   2360  NE2 HIS A 154      30.471  38.448  65.374  1.00 19.01           N
ATOM   2361  H   HIS A 154      31.022  31.977  63.891  1.00 20.70           H
ATOM   2362  HA  HIS A 154      29.424  34.375  64.006  1.00 21.69           H
ATOM   2363  HB2 HIS A 154      32.374  34.777  64.614  1.00 21.59           H
ATOM   2364  HB3 HIS A 154      31.203  34.621  65.908  1.00 21.59           H
ATOM   2365  HD2 HIS A 154      30.437  36.828  66.857  1.00 23.36           H
ATOM   2366  HE1 HIS A 154      30.829  39.325  63.443  1.00 22.90           H
ATOM   2367  HE2 HIS A 154      30.215  39.265  65.911  1.00 22.82           H
ATOM   2368  N   ILE A 155      30.404  34.991  61.742  1.00 15.78           N
ATOM   2369  CA  ILE A 155      30.926  35.307  60.407  1.00 22.20           C
ATOM   2370  C   ILE A 155      32.419  35.711  60.442  1.00 18.55           C
ATOM   2371  O   ILE A 155      33.170  35.358  59.539  1.00 16.97           O
ATOM   2372  CB  ILE A 155      30.006  36.346  59.723  1.00 16.95           C
ATOM   2373  CG1 ILE A 155      30.325  36.553  58.224  1.00 18.95           C
ATOM   2374  CG2 ILE A 155      30.003  37.711  60.432  1.00 16.25           C
ATOM   2375  CD1 ILE A 155      30.159  35.268  57.413  1.00 15.33           C
ATOM   2376  H   ILE A 155      29.677  35.586  62.117  1.00 18.93           H
ATOM   2377  HA  ILE A 155      30.858  34.382  59.837  1.00 26.65           H
ATOM   2378  HB  ILE A 155      28.987  35.959  59.780  1.00 20.34           H
ATOM   2379 HG12 ILE A 155      29.650  37.304  57.811  1.00 22.74           H
ATOM   2380 HG13 ILE A 155      31.344  36.919  58.106  1.00 22.74           H
ATOM   2381 HG21 ILE A 155      29.315  38.384  59.921  1.00 19.50           H
ATOM   2382 HG22 ILE A 155      29.659  37.601  61.456  1.00 19.50           H
ATOM   2383 HG23 ILE A 155      30.997  38.155  60.421  1.00 19.50           H
ATOM   2384 HD11 ILE A 155      30.232  35.501  56.350  1.00 18.40           H
ATOM   2385 HD12 ILE A 155      30.940  34.555  57.661  1.00 18.40           H
ATOM   2386 HD13 ILE A 155      29.183  34.827  57.613  1.00 18.40           H
ATOM   2387  N   PHE A 156      32.873  36.402  61.495  1.00 19.62           N
ATOM   2388  CA  PHE A 156      34.278  36.753  61.705  1.00 18.23           C
ATOM   2389  C   PHE A 156      35.156  35.514  61.840  1.00 20.40           C
ATOM   2390  O   PHE A 156      36.290  35.545  61.379  1.00 18.86           O
ATOM   2391  CB  PHE A 156      34.430  37.654  62.935  1.00 15.92           C
ATOM   2392  CG  PHE A 156      33.854  39.048  62.869  1.00 17.58           C
ATOM   2393  CD1 PHE A 156      33.399  39.624  61.662  1.00 17.48           C
ATOM   2394  CD2 PHE A 156      33.794  39.799  64.055  1.00 18.41           C
ATOM   2395  CE1 PHE A 156      32.910  40.940  61.655  1.00 17.10           C
ATOM   2396  CE2 PHE A 156      33.296  41.109  64.047  1.00 20.35           C
ATOM   2397  CZ  PHE A 156      32.854  41.686  62.841  1.00 18.37           C
ATOM   2398  H   PHE A 156      32.215  36.688  62.203  1.00 23.55           H
ATOM   2399  HA  PHE A 156      34.636  37.304  60.835  1.00 21.87           H
ATOM   2400  HB2 PHE A 156      34.003  37.145  63.799  1.00 19.10           H
ATOM   2401  HB3 PHE A 156      35.492  37.758  63.147  1.00 19.10           H
ATOM   2402  HD1 PHE A 156      33.432  39.078  60.732  1.00 20.98           H
ATOM   2403  HD2 PHE A 156      34.145  39.369  64.982  1.00 22.09           H
ATOM   2404  HE1 PHE A 156      32.590  41.391  60.729  1.00 20.52           H
ATOM   2405  HE2 PHE A 156      33.266  41.681  64.963  1.00 24.43           H
ATOM   2406  HZ  PHE A 156      32.491  42.703  62.822  1.00 22.05           H
ATOM   2407  N   ALA A 157      34.650  34.437  62.459  1.00 18.94           N
ATOM   2408  CA  ALA A 157      35.413  33.213  62.652  1.00 19.33           C
ATOM   2409  C   ALA A 157      35.672  32.485  61.339  1.00 22.18           C
ATOM   2410  O   ALA A 157      36.796  32.056  61.109  1.00 18.92           O
ATOM   2411  CB  ALA A 157      34.718  32.294  63.657  1.00 18.80           C
ATOM   2412  H   ALA A 157      33.700  34.464  62.800  1.00 22.73           H
ATOM   2413  HA  ALA A 157      36.375  33.494  63.070  1.00 23.20           H
ATOM   2414  HB1 ALA A 157      35.309  31.388  63.788  1.00 22.56           H
ATOM   2415  HB2 ALA A 157      34.619  32.798  64.613  1.00 22.56           H
ATOM   2416  HB3 ALA A 157      33.730  32.026  63.300  1.00 22.56           H
ATOM   2417  N   ILE A 158      34.662  32.346  60.468  1.00 21.58           N
ATOM   2418  CA  ILE A 158      34.882  31.728  59.160  1.00 17.14           C
ATOM   2419  C   ILE A 158      35.795  32.614  58.300  1.00 16.23           C
ATOM   2420  O   ILE A 158      36.626  32.082  57.568  1.00 21.63           O
ATOM   2421  CB  ILE A 158      33.561  31.280  58.488  1.00 21.86           C
ATOM   2422  CG1 ILE A 158      33.871  30.479  57.214  0.81 24.00           C
ATOM   2423  CG2 ILE A 158      32.644  32.434  58.082  0.79 22.24           C
ATOM   2424  H   ILE A 158      33.749  32.718  60.691  1.00 25.90           H
ATOM   2425  HA  ILE A 158      35.437  30.807  59.344  1.00 20.57           H
ATOM   2426  HB  ILE A 158      33.009  30.633  59.174  1.00 26.24           H
ATOM   2427 HG11 ILE A 158      34.565  31.005  56.562  1.00 28.80           H
ATOM   2428 HG13 ILE A 158      32.956  30.319  56.648  0.83 28.80           H
ATOM   2429 HG21 ILE A 158      32.429  33.046  58.951  1.00 26.69           H
ATOM   2430 HG22 ILE A 158      33.115  33.038  57.305  0.92 26.69           H
ATOM   2431 HG23 ILE A 158      31.703  32.040  57.704  1.00 26.69           H
ATOM   2432  N   SER A 159      35.660  33.945  58.396  1.00 18.78           N
ATOM   2433  CA  SER A 159      36.545  34.894  57.726  1.00 18.15           C
ATOM   2434  C   SER A 159      38.001  34.686  58.173  1.00 19.49           C
ATOM   2435  O   SER A 159      38.896  34.649  57.327  1.00 20.99           O
ATOM   2436  CB  SER A 159      36.111  36.340  57.991  1.00 18.00           C
ATOM   2437  OG  SER A 159      34.812  36.576  57.502  1.00 19.24           O
ATOM   2438  H   SER A 159      34.954  34.320  59.015  1.00 22.53           H
ATOM   2439  HA  SER A 159      36.495  34.720  56.651  1.00 21.78           H
ATOM   2440  HB2 SER A 159      36.137  36.556  59.057  1.00 21.60           H
ATOM   2441  HB3 SER A 159      36.799  37.014  57.484  1.00 21.60           H
ATOM   2442  HG  SER A 159      34.184  36.090  58.045  1.00 23.09           H
ATOM   2443  N   ASP A 160      38.240  34.528  59.484  1.00 19.54           N
ATOM   2444  CA  ASP A 160      39.594  34.316  59.995  1.00 22.53           C
ATOM   2445  C   ASP A 160      40.113  32.952  59.508  1.00 20.28           C
ATOM   2446  O   ASP A 160      41.259  32.891  59.073  1.00 21.54           O
ATOM   2447  CB  ASP A 160      39.628  34.431  61.524  1.00 20.00           C
ATOM   2448  CG  ASP A 160      41.071  34.705  61.975  1.00 22.63           C
ATOM   2449  OD1 ASP A 160      41.836  33.737  62.134  1.00 25.75           O
ATOM   2450  OD2 ASP A 160      41.428  35.889  62.132  1.00 24.66           O1-
ATOM   2451  H   ASP A 160      37.480  34.572  60.149  1.00 23.44           H
ATOM   2452  HA  ASP A 160      40.233  35.099  59.585  1.00 27.03           H
ATOM   2453  HB2 ASP A 160      38.972  35.244  61.826  1.00 24.00           H
ATOM   2454  HB3 ASP A 160      39.286  33.480  61.933  1.00 24.00           H
ATOM   2455  N   VAL A 161      39.298  31.877  59.532  1.00 22.78           N
ATOM   2456  CA  VAL A 161      39.693  30.548  59.038  1.00 24.03           C
ATOM   2457  C   VAL A 161      40.153  30.627  57.584  1.00 27.77           C
ATOM   2458  O   VAL A 161      41.202  30.073  57.254  1.00 24.12           O
ATOM   2459  CB  VAL A 161      38.567  29.500  59.230  1.00 25.18           C
ATOM   2460  CG1 VAL A 161      38.846  28.184  58.476  1.00 29.61           C
ATOM   2461  CG2 VAL A 161      38.383  29.136  60.708  1.00 30.04           C
ATOM   2462  H   VAL A 161      38.361  31.983  59.897  1.00 27.33           H
ATOM   2463  HA  VAL A 161      40.547  30.221  59.630  1.00 28.84           H
ATOM   2464  HB  VAL A 161      37.628  29.909  58.856  1.00 30.21           H
ATOM   2465 HG11 VAL A 161      38.032  27.480  58.647  1.00 35.53           H
ATOM   2466 HG12 VAL A 161      38.912  28.355  57.401  1.00 35.53           H
ATOM   2467 HG13 VAL A 161      39.780  27.745  58.826  1.00 35.53           H
ATOM   2468 HG21 VAL A 161      37.537  28.458  60.815  1.00 36.05           H
ATOM   2469 HG22 VAL A 161      39.284  28.657  61.087  1.00 36.05           H
ATOM   2470 HG23 VAL A 161      38.195  30.024  61.305  1.00 36.05           H
ATOM   2471  N   ALA A 162      39.386  31.308  56.717  1.00 20.70           N
ATOM   2472  CA  ALA A 162      39.768  31.484  55.325  1.00 22.69           C
ATOM   2473  C   ALA A 162      41.089  32.246  55.224  1.00 22.78           C
ATOM   2474  O   ALA A 162      41.933  31.879  54.416  1.00 19.86           O
ATOM   2475  CB  ALA A 162      38.658  32.187  54.541  1.00 20.76           C
ATOM   2476  H   ALA A 162      38.525  31.733  57.036  1.00 24.84           H
ATOM   2477  HA  ALA A 162      39.910  30.496  54.885  1.00 27.23           H
ATOM   2478  HB1 ALA A 162      38.940  32.264  53.491  1.00 24.91           H
ATOM   2479  HB2 ALA A 162      37.744  31.599  54.620  1.00 24.91           H
ATOM   2480  HB3 ALA A 162      38.483  33.186  54.941  1.00 24.91           H
ATOM   2481  N   TYR A 163      41.274  33.286  56.042  1.00 20.04           N
ATOM   2482  CA  TYR A 163      42.478  34.097  56.031  1.00 26.65           C
ATOM   2483  C   TYR A 163      43.712  33.272  56.415  1.00 22.30           C
ATOM   2484  O   TYR A 163      44.727  33.376  55.730  1.00 23.40           O
ATOM   2485  CB  TYR A 163      42.263  35.346  56.893  1.00 25.91           C
ATOM   2486  CG  TYR A 163      43.453  36.281  56.973  1.00 23.04           C
ATOM   2487  CD1 TYR A 163      43.897  36.975  55.830  1.00 21.73           C
ATOM   2488  CD2 TYR A 163      44.110  36.459  58.201  1.00 30.73           C
ATOM   2489  CE1 TYR A 163      44.988  37.859  55.918  1.00 25.48           C
ATOM   2490  CE2 TYR A 163      45.184  37.360  58.303  1.00 31.09           C
ATOM   2491  CZ  TYR A 163      45.635  38.056  57.162  1.00 34.16           C
ATOM   2492  OH  TYR A 163      46.697  38.902  57.274  1.00 26.60           O
ATOM   2493  H   TYR A 163      40.548  33.528  56.703  1.00 24.04           H
ATOM   2494  HA  TYR A 163      42.639  34.439  55.014  1.00 31.98           H
ATOM   2495  HB2 TYR A 163      41.423  35.901  56.477  1.00 31.09           H
ATOM   2496  HB3 TYR A 163      41.985  35.042  57.901  1.00 31.09           H
ATOM   2497  HD1 TYR A 163      43.399  36.829  54.882  1.00 26.07           H
ATOM   2498  HD2 TYR A 163      43.768  35.924  59.073  1.00 36.87           H
ATOM   2499  HE1 TYR A 163      45.328  38.385  55.039  1.00 30.57           H
ATOM   2500  HE2 TYR A 163      45.671  37.523  59.251  1.00 37.31           H
ATOM   2501  HH  TYR A 163      46.864  39.393  56.464  1.00 31.92           H
ATOM   2502  N   ARG A 164      43.621  32.419  57.446  1.00 25.48           N
ATOM   2503  CA  ARG A 164      44.731  31.561  57.867  1.00 27.82           C
ATOM   2504  C   ARG A 164      45.006  30.469  56.846  1.00 28.93           C
ATOM   2505  O   ARG A 164      46.169  30.177  56.611  1.00 26.94           O
ATOM   2506  CB  ARG A 164      44.514  30.947  59.265  1.00 23.64           C
ATOM   2507  CG  ARG A 164      44.231  31.933  60.400  1.00 24.72           C
ATOM   2508  CD  ARG A 164      45.176  33.140  60.473  1.00 23.94           C
ATOM   2509  NE  ARG A 164      44.562  34.219  61.254  1.00 25.30           N
ATOM   2510  CZ  ARG A 164      45.069  35.441  61.424  1.00 28.04           C
ATOM   2511  NH1 ARG A 164      46.348  35.707  61.176  1.00 39.82           N
ATOM   2512  NH2 ARG A 164      44.284  36.420  61.855  1.00 24.09           N1+
ATOM   2513  H   ARG A 164      42.743  32.346  57.944  1.00 30.57           H
ATOM   2514  HA  ARG A 164      45.631  32.174  57.904  1.00 33.39           H
ATOM   2515  HB2 ARG A 164      43.659  30.275  59.202  1.00 28.37           H
ATOM   2516  HB3 ARG A 164      45.387  30.348  59.530  1.00 28.37           H
ATOM   2517  HG2 ARG A 164      43.220  32.302  60.288  1.00 29.66           H
ATOM   2518  HG3 ARG A 164      44.263  31.393  61.347  1.00 29.66           H
ATOM   2519  HD2 ARG A 164      46.047  32.789  61.027  1.00 28.73           H
ATOM   2520  HD3 ARG A 164      45.502  33.510  59.503  1.00 28.73           H
ATOM   2521  HE  ARG A 164      43.574  34.112  61.449  1.00 30.36           H
ATOM   2522 HH11 ARG A 164      46.960  34.972  60.848  1.00 47.79           H
ATOM   2523 HH12 ARG A 164      46.697  36.643  61.313  1.00 47.79           H
ATOM   2524 HH21 ARG A 164      43.306  36.239  62.036  1.00 28.91           H
ATOM   2525 HH22 ARG A 164      44.663  37.347  61.981  1.00 28.91           H
ATOM   2526  N   SER A 165      43.973  29.908  56.202  1.00 25.08           N
ATOM   2527  CA  SER A 165      44.151  28.930  55.133  1.00 29.79           C
ATOM   2528  C   SER A 165      44.868  29.550  53.941  1.00 27.54           C
ATOM   2529  O   SER A 165      45.688  28.884  53.319  1.00 29.54           O
ATOM   2530  CB  SER A 165      42.812  28.332  54.698  1.00 23.84           C
ATOM   2531  OG  SER A 165      42.300  27.544  55.737  1.00 27.79           O
ATOM   2532  H   SER A 165      43.033  30.189  56.443  1.00 30.10           H
ATOM   2533  HA  SER A 165      44.776  28.113  55.496  1.00 35.75           H
ATOM   2534  HB2 SER A 165      42.104  29.127  54.461  1.00 28.61           H
ATOM   2535  HB3 SER A 165      42.962  27.707  53.818  1.00 28.61           H
ATOM   2536  HG  SER A 165      42.132  28.113  56.495  1.00 33.34           H
ATOM   2537  N   MET A 166      44.563  30.809  53.612  1.00 23.94           N
ATOM   2538  CA  MET A 166      45.221  31.523  52.532  1.00 23.58           C
ATOM   2539  C   MET A 166      46.731  31.646  52.795  1.00 29.53           C
ATOM   2540  O   MET A 166      47.529  31.375  51.902  1.00 27.06           O
ATOM   2541  CB  MET A 166      44.565  32.889  52.376  1.00 19.50           C
ATOM   2542  CG  MET A 166      45.122  33.663  51.188  1.00 25.45           C
ATOM   2543  SD  MET A 166      44.608  35.383  51.218  1.00 26.23           S
ATOM   2544  CE  MET A 166      45.715  36.014  52.518  1.00 22.11           C
ATOM   2545  H   MET A 166      43.861  31.302  54.147  1.00 28.73           H
ATOM   2546  HA  MET A 166      45.073  30.957  51.617  1.00 28.29           H
ATOM   2547  HB2 MET A 166      43.490  32.778  52.254  1.00 23.40           H
ATOM   2548  HB3 MET A 166      44.731  33.467  53.279  1.00 23.40           H
ATOM   2549  HG2 MET A 166      46.211  33.640  51.209  1.00 30.53           H
ATOM   2550  HG3 MET A 166      44.787  33.200  50.259  1.00 30.53           H
ATOM   2551  HE1 MET A 166      45.520  37.069  52.689  1.00 26.53           H
ATOM   2552  HE2 MET A 166      45.546  35.480  53.452  1.00 26.53           H
ATOM   2553  HE3 MET A 166      46.752  35.881  52.211  1.00 26.53           H
ATOM   2554  N   LEU A 167      47.113  32.064  54.008  1.00 26.60           N
ATOM   2555  CA  LEU A 167      48.518  32.203  54.412  1.00 31.02           C
ATOM   2556  C   LEU A 167      49.231  30.844  54.454  1.00 31.45           C
ATOM   2557  O   LEU A 167      50.251  30.679  53.789  1.00 35.00           O
ATOM   2558  CB  LEU A 167      48.599  32.910  55.772  1.00 31.95           C
ATOM   2559  CG  LEU A 167      48.007  34.335  55.771  1.00 35.58           C
ATOM   2560  CD1 LEU A 167      47.993  34.886  57.203  1.00 36.81           C
ATOM   2561  CD2 LEU A 167      48.748  35.286  54.830  1.00 40.50           C
ATOM   2562  H   LEU A 167      46.402  32.267  54.699  1.00 31.92           H
ATOM   2563  HA  LEU A 167      49.033  32.813  53.672  1.00 37.23           H
ATOM   2564  HB2 LEU A 167      48.060  32.308  56.506  1.00 38.34           H
ATOM   2565  HB3 LEU A 167      49.643  32.955  56.083  1.00 38.34           H
ATOM   2566  HG  LEU A 167      46.979  34.296  55.426  1.00 42.69           H
ATOM   2567 HD11 LEU A 167      47.544  35.879  57.214  1.00 44.17           H
ATOM   2568 HD12 LEU A 167      47.402  34.231  57.845  1.00 44.17           H
ATOM   2569 HD13 LEU A 167      49.011  34.949  57.590  1.00 44.17           H
ATOM   2570 HD21 LEU A 167      48.257  36.255  54.867  1.00 48.60           H
ATOM   2571 HD22 LEU A 167      49.790  35.386  55.134  1.00 48.60           H
ATOM   2572 HD23 LEU A 167      48.699  34.929  53.802  1.00 48.60           H
ATOM   2573  N   ASP A 168      48.683  29.885  55.210  1.00 25.66           N
ATOM   2574  CA  ASP A 168      49.294  28.588  55.483  1.00 35.50           C
ATOM   2575  C   ASP A 168      49.418  27.714  54.224  1.00 38.85           C
ATOM   2576  O   ASP A 168      50.416  27.007  54.078  1.00 32.57           O
ATOM   2577  CB  ASP A 168      48.508  27.869  56.591  1.00 30.41           C
ATOM   2578  CG  ASP A 168      48.441  28.595  57.942  1.00 34.49           C
ATOM   2579  OD1 ASP A 168      49.230  29.542  58.169  1.00 37.84           O
ATOM   2580  OD2 ASP A 168      47.586  28.179  58.754  1.00 37.25           O1-
ATOM   2581  H   ASP A 168      47.835  30.093  55.716  1.00 30.79           H
ATOM   2582  HA  ASP A 168      50.301  28.772  55.859  1.00 42.60           H
ATOM   2583  HB2 ASP A 168      47.498  27.625  56.260  1.00 36.49           H
ATOM   2584  HB3 ASP A 168      48.970  26.899  56.772  1.00 36.49           H
ATOM   2585  N   ASP A 169      48.425  27.752  53.320  1.00 31.03           N
ATOM   2586  CA  ASP A 169      48.353  26.868  52.155  1.00 31.64           C
ATOM   2587  C   ASP A 169      48.768  27.570  50.851  1.00 29.27           C
ATOM   2588  O   ASP A 169      48.842  26.915  49.806  1.00 32.38           O
ATOM   2589  CB  ASP A 169      46.937  26.280  52.032  1.00 33.35           C
ATOM   2590  CG  ASP A 169      46.391  25.592  53.288  1.00 35.98           C
ATOM   2591  OD1 ASP A 169      47.192  25.173  54.150  1.00 44.84           O
ATOM   2592  OD2 ASP A 169      45.151  25.460  53.354  1.00 34.85           O1-
ATOM   2593  H   ASP A 169      47.622  28.336  53.505  1.00 37.24           H
ATOM   2594  HA  ASP A 169      49.032  26.027  52.302  1.00 37.96           H
ATOM   2595  HB2 ASP A 169      46.229  27.022  51.667  1.00 40.02           H
ATOM   2596  HB3 ASP A 169      46.958  25.520  51.251  1.00 40.02           H
ATOM   2597  N   ARG A 170      48.993  28.896  50.888  1.00 24.39           N
ATOM   2598  CA  ARG A 170      49.312  29.736  49.726  1.00 28.07           C
ATOM   2599  C   ARG A 170      48.293  29.496  48.596  1.00 30.72           C
ATOM   2600  O   ARG A 170      48.650  29.300  47.434  1.00 28.89           O
ATOM   2601  CB  ARG A 170      50.785  29.541  49.315  1.00 34.50           C
ATOM   2602  CG  ARG A 170      51.761  29.983  50.428  1.00 33.09           C
ATOM   2603  CD  ARG A 170      53.192  29.559  50.086  1.00 46.33           C
ATOM   2604  H   ARG A 170      48.900  29.364  51.781  1.00 29.27           H
ATOM   2605  HA  ARG A 170      49.191  30.777  50.026  1.00 33.68           H
ATOM   2606  HB2 ARG A 170      50.983  30.143  48.428  1.00 41.40           H
ATOM   2607  HB3 ARG A 170      50.961  28.495  49.056  1.00 41.40           H
ATOM   2608  HG2 ARG A 170      51.495  29.508  51.373  1.00 39.71           H
ATOM   2609  HG3 ARG A 170      51.715  31.063  50.562  1.00 39.71           H
ATOM   2610  HD1 ARG A 170      53.267  28.471  50.109  1.00 55.60           H
ATOM   2611  HD3 ARG A 170      53.463  29.923  49.094  1.00 55.60           H
ATOM   2612  N   GLN A 171      47.005  29.520  48.965  1.00 27.11           N
ATOM   2613  CA  GLN A 171      45.883  29.171  48.101  1.00 26.82           C
ATOM   2614  C   GLN A 171      44.812  30.258  48.221  1.00 25.31           C
ATOM   2615  O   GLN A 171      44.497  30.720  49.314  1.00 23.20           O
ATOM   2616  CB  GLN A 171      45.338  27.790  48.521  1.00 31.64           C
ATOM   2617  CG  GLN A 171      44.194  27.235  47.648  1.00 36.69           C
ATOM   2618  CD  GLN A 171      44.707  26.445  46.446  1.00 41.39           C
ATOM   2619  H   GLN A 171      46.796  29.710  49.936  1.00 32.53           H
ATOM   2620  HA  GLN A 171      46.223  29.111  47.071  1.00 32.19           H
ATOM   2621  HB2 GLN A 171      46.161  27.073  48.502  1.00 37.96           H
ATOM   2622  HB3 GLN A 171      44.989  27.849  49.551  1.00 37.96           H
ATOM   2623  HG2 GLN A 171      43.572  26.577  48.256  1.00 44.03           H
ATOM   2624  HG3 GLN A 171      43.567  28.039  47.276  1.00 44.03           H
ATOM   2625  N   ASN A 172      44.222  30.648  47.096  1.00 21.09           N
ATOM   2626  CA  ASN A 172      43.100  31.574  47.095  1.00 29.14           C
ATOM   2627  C   ASN A 172      41.887  30.911  47.740  1.00 18.26           C
ATOM   2628  O   ASN A 172      41.689  29.707  47.617  1.00 21.57           O
ATOM   2629  CB  ASN A 172      42.837  32.033  45.653  1.00 22.51           C
ATOM   2630  CG  ASN A 172      44.070  32.758  45.113  1.00 29.35           C
ATOM   2631  OD1 ASN A 172      44.706  33.530  45.820  1.00 24.81           O
ATOM   2632  ND2 ASN A 172      44.399  32.561  43.844  1.00 23.76           N
ATOM   2633  H   ASN A 172      44.492  30.228  46.219  1.00 25.31           H
ATOM   2634  HA  ASN A 172      43.365  32.453  47.684  1.00 34.97           H
ATOM   2635  HB2 ASN A 172      42.558  31.192  45.017  1.00 27.01           H
ATOM   2636  HB3 ASN A 172      42.018  32.752  45.699  1.00 27.01           H
ATOM   2637 HD21 ASN A 172      45.196  33.044  43.463  1.00 28.51           H
ATOM   2638 HD22 ASN A 172      43.844  31.941  43.271  1.00 28.51           H
ATOM   2639  N   GLN A 173      41.083  31.706  48.435  1.00 20.16           N
ATOM   2640  CA  GLN A 173      39.894  31.217  49.117  1.00 20.95           C
ATOM   2641  C   GLN A 173      38.661  31.915  48.559  1.00 21.06           C
ATOM   2642  O   GLN A 173      38.763  33.002  47.991  1.00 19.69           O
ATOM   2643  CB  GLN A 173      39.987  31.508  50.614  1.00 19.51           C
ATOM   2644  CG  GLN A 173      41.336  31.165  51.242  1.00 18.26           C
ATOM   2645  CD  GLN A 173      41.555  29.667  51.422  1.00 20.53           C
ATOM   2646  OE1 GLN A 173      40.729  28.966  51.990  1.00 23.37           O
ATOM   2647  NE2 GLN A 173      42.693  29.153  50.983  1.00 22.88           N
ATOM   2648  H   GLN A 173      41.281  32.697  48.482  1.00 24.19           H
ATOM   2649  HA  GLN A 173      39.784  30.141  48.989  1.00 25.14           H
ATOM   2650  HB2 GLN A 173      39.775  32.560  50.785  1.00 23.41           H
ATOM   2651  HB3 GLN A 173      39.208  30.944  51.127  1.00 23.41           H
ATOM   2652  HG2 GLN A 173      42.169  31.635  50.721  1.00 21.91           H
ATOM   2653  HG3 GLN A 173      41.251  31.601  52.224  1.00 21.91           H
ATOM   2654 HE21 GLN A 173      43.376  29.744  50.532  1.00 27.46           H
ATOM   2655 HE22 GLN A 173      42.877  28.169  51.125  1.00 27.46           H
ATOM   2656  N   SER A 174      37.492  31.300  48.759  1.00 19.40           N
ATOM   2657  CA  SER A 174      36.227  31.976  48.532  1.00 20.03           C
ATOM   2658  C   SER A 174      35.268  31.754  49.700  1.00 19.75           C
ATOM   2659  O   SER A 174      35.278  30.704  50.337  1.00 18.55           O
ATOM   2660  CB  SER A 174      35.613  31.564  47.196  1.00 17.70           C
ATOM   2661  OG  SER A 174      35.294  30.188  47.188  1.00 22.03           O
ATOM   2662  H   SER A 174      37.468  30.396  49.213  1.00 23.28           H
ATOM   2663  HA  SER A 174      36.419  33.041  48.473  1.00 24.04           H
ATOM   2664  HB2 SER A 174      34.695  32.133  47.055  1.00 21.23           H
ATOM   2665  HB3 SER A 174      36.293  31.798  46.377  1.00 21.23           H
ATOM   2666  HG  SER A 174      36.085  29.693  46.955  1.00 26.43           H
ATOM   2667  N   LEU A 175      34.453  32.771  49.979  1.00 15.60           N
ATOM   2668  CA  LEU A 175      33.352  32.737  50.929  1.00 19.15           C
ATOM   2669  C   LEU A 175      32.075  32.887  50.128  1.00 17.85           C
ATOM   2670  O   LEU A 175      31.844  33.912  49.484  1.00 16.56           O
ATOM   2671  CB  LEU A 175      33.469  33.837  51.996  1.00 17.76           C
ATOM   2672  CG  LEU A 175      34.142  33.344  53.283  1.00 31.56           C
ATOM   2673  CD1 LEU A 175      35.657  33.278  53.104  1.00 32.62           C
ATOM   2674  CD2 LEU A 175      33.815  34.273  54.452  1.00 33.28           C
ATOM   2675  H   LEU A 175      34.534  33.610  49.426  1.00 18.73           H
ATOM   2676  HA  LEU A 175      33.341  31.770  51.429  1.00 22.98           H
ATOM   2677  HB2 LEU A 175      33.989  34.709  51.595  1.00 21.31           H
ATOM   2678  HB3 LEU A 175      32.457  34.151  52.259  1.00 21.31           H
ATOM   2679  HG  LEU A 175      33.771  32.349  53.529  1.00 37.87           H
ATOM   2680 HD11 LEU A 175      36.101  33.000  54.057  1.00 39.14           H
ATOM   2681 HD12 LEU A 175      35.922  32.527  52.361  1.00 39.14           H
ATOM   2682 HD13 LEU A 175      36.045  34.251  52.800  1.00 39.14           H
ATOM   2683 HD21 LEU A 175      34.270  33.893  55.367  1.00 39.94           H
ATOM   2684 HD22 LEU A 175      34.209  35.265  54.254  1.00 39.94           H
ATOM   2685 HD23 LEU A 175      32.735  34.328  54.595  1.00 39.94           H
ATOM   2686  N   LEU A 176      31.288  31.821  50.137  1.00 14.58           N
ATOM   2687  CA  LEU A 176      30.086  31.667  49.339  1.00 16.54           C
ATOM   2688  C   LEU A 176      28.900  31.747  50.280  1.00 19.03           C
ATOM   2689  O   LEU A 176      28.701  30.848  51.095  1.00 15.82           O
ATOM   2690  CB  LEU A 176      30.168  30.326  48.621  1.00 16.44           C
ATOM   2691  CG  LEU A 176      31.430  30.219  47.732  1.00 17.81           C
ATOM   2692  CD1 LEU A 176      31.451  28.864  47.048  1.00 28.97           C
ATOM   2693  CD2 LEU A 176      31.515  31.334  46.691  1.00 20.05           C
ATOM   2694  H   LEU A 176      31.582  31.016  50.668  1.00 17.49           H
ATOM   2695  HA  LEU A 176      30.004  32.469  48.608  1.00 19.85           H
ATOM   2696  HB2 LEU A 176      30.185  29.525  49.362  1.00 19.72           H
ATOM   2697  HB3 LEU A 176      29.277  30.207  48.008  1.00 19.72           H
ATOM   2698  HG  LEU A 176      32.327  30.266  48.353  1.00 21.37           H
ATOM   2699 HD11 LEU A 176      32.354  28.781  46.443  1.00 34.76           H
ATOM   2700 HD12 LEU A 176      31.465  28.081  47.805  1.00 34.76           H
ATOM   2701 HD13 LEU A 176      30.572  28.749  46.413  1.00 34.76           H
ATOM   2702 HD21 LEU A 176      32.416  31.201  46.106  1.00 24.06           H
ATOM   2703 HD22 LEU A 176      30.644  31.296  46.038  1.00 24.06           H
ATOM   2704 HD23 LEU A 176      31.588  32.308  47.168  1.00 24.06           H
ATOM   2705  N   ILE A 177      28.164  32.855  50.193  1.00 16.26           N
ATOM   2706  CA  ILE A 177      27.109  33.165  51.141  1.00 17.11           C
ATOM   2707  C   ILE A 177      25.783  32.940  50.419  1.00 16.05           C
ATOM   2708  O   ILE A 177      25.417  33.739  49.574  1.00 15.40           O
ATOM   2709  CB  ILE A 177      27.291  34.587  51.723  1.00 16.99           C
ATOM   2710  CG1 ILE A 177      28.741  34.795  52.252  1.00 15.77           C
ATOM   2711  CG2 ILE A 177      26.234  34.790  52.825  1.00 16.94           C
ATOM   2712  CD1 ILE A 177      28.974  36.124  52.963  1.00 20.02           C
ATOM   2713  H   ILE A 177      28.389  33.557  49.501  1.00 19.51           H
ATOM   2714  HA  ILE A 177      27.172  32.476  51.976  1.00 20.53           H
ATOM   2715  HB  ILE A 177      27.112  35.323  50.937  1.00 20.39           H
ATOM   2716 HG12 ILE A 177      28.993  33.994  52.946  1.00 18.93           H
ATOM   2717 HG13 ILE A 177      29.447  34.746  51.423  1.00 18.93           H
ATOM   2718 HG21 ILE A 177      26.268  35.814  53.192  1.00 20.32           H
ATOM   2719 HG22 ILE A 177      25.237  34.612  52.430  1.00 20.32           H
ATOM   2720 HG23 ILE A 177      26.409  34.106  53.654  1.00 20.32           H
ATOM   2721 HD11 ILE A 177      30.034  36.228  53.194  1.00 24.03           H
ATOM   2722 HD12 ILE A 177      28.669  36.937  52.313  1.00 24.03           H
ATOM   2723 HD13 ILE A 177      28.407  36.164  53.892  1.00 24.03           H
ATOM   2724  N   THR A 178      25.073  31.854  50.727  1.00 13.79           N
ATOM   2725  CA  THR A 178      23.835  31.499  50.049  1.00 14.87           C
ATOM   2726  C   THR A 178      22.620  32.037  50.792  1.00 14.13           C
ATOM   2727  O   THR A 178      22.685  32.370  51.974  1.00 13.31           O
ATOM   2728  CB  THR A 178      23.722  29.973  49.889  1.00 16.10           C
ATOM   2729  OG1 THR A 178      23.500  29.364  51.133  1.00 18.03           O
ATOM   2730  CG2 THR A 178      24.951  29.307  49.271  1.00 18.19           C
ATOM   2731  H   THR A 178      25.399  31.236  51.454  1.00 16.55           H
ATOM   2732  HA  THR A 178      23.835  31.925  49.043  1.00 17.84           H
ATOM   2733  HB  THR A 178      22.868  29.764  49.246  1.00 19.33           H
ATOM   2734  HG1 THR A 178      22.668  29.696  51.494  1.00 21.64           H
ATOM   2735 HG21 THR A 178      24.755  28.246  49.113  1.00 21.83           H
ATOM   2736 HG22 THR A 178      25.167  29.781  48.324  1.00 21.83           H
ATOM   2737 HG23 THR A 178      25.815  29.408  49.929  1.00 21.83           H
ATOM   2738  N   GLY A 179      21.479  32.077  50.104  1.00 15.40           N
ATOM   2739  CA  GLY A 179      20.205  32.404  50.714  1.00 13.14           C
ATOM   2740  C   GLY A 179      19.186  32.889  49.706  1.00 14.48           C
ATOM   2741  O   GLY A 179      19.536  33.417  48.653  1.00 13.93           O
ATOM   2742  H   GLY A 179      21.483  31.868  49.118  1.00 18.48           H
ATOM   2743  HA2 GLY A 179      19.831  31.501  51.185  1.00 15.77           H
ATOM   2744  HA3 GLY A 179      20.341  33.170  51.476  1.00 15.77           H
ATOM   2745  N   GLU A 180      17.911  32.711  50.053  1.00 11.34           N
ATOM   2746  CA  GLU A 180      16.834  33.362  49.324  1.00 16.42           C
ATOM   2747  C   GLU A 180      16.865  34.878  49.585  1.00 12.24           C
ATOM   2748  O   GLU A 180      17.546  35.333  50.501  1.00 13.78           O
ATOM   2749  CB  GLU A 180      15.498  32.701  49.701  1.00 17.24           C
ATOM   2750  CG  GLU A 180      15.027  32.954  51.139  1.00 13.86           C
ATOM   2751  CD  GLU A 180      13.692  32.229  51.352  1.00 17.90           C
ATOM   2752  OE1 GLU A 180      13.719  30.994  51.522  1.00 25.11           O
ATOM   2753  OE2 GLU A 180      12.645  32.908  51.306  1.00 20.18           O1-
ATOM   2754  H   GLU A 180      17.690  32.292  50.943  1.00 13.61           H
ATOM   2755  HA  GLU A 180      16.980  33.190  48.259  1.00 19.70           H
ATOM   2756  HB2 GLU A 180      14.727  33.060  49.020  1.00 20.69           H
ATOM   2757  HB3 GLU A 180      15.590  31.628  49.540  1.00 20.69           H
ATOM   2758  HG2 GLU A 180      15.775  32.537  51.811  1.00 16.63           H
ATOM   2759  HG3 GLU A 180      14.906  34.026  51.297  1.00 16.63           H
ATOM   2760  N   SER A 181      16.129  35.646  48.780  1.00 14.50           N
ATOM   2761  CA  SER A 181      16.037  37.088  48.924  1.00 11.67           C
ATOM   2762  C   SER A 181      15.674  37.476  50.358  1.00 15.32           C
ATOM   2763  O   SER A 181      14.767  36.897  50.953  1.00 13.16           O
ATOM   2764  CB  SER A 181      14.999  37.618  47.944  1.00 14.90           C
ATOM   2765  OG  SER A 181      14.752  38.964  48.238  1.00 15.35           O
ATOM   2766  H   SER A 181      15.644  35.224  48.003  1.00 17.40           H
ATOM   2767  HA  SER A 181      16.999  37.526  48.656  1.00 14.01           H
ATOM   2768  HB2 SER A 181      15.394  37.536  46.931  1.00 17.88           H
ATOM   2769  HB3 SER A 181      14.072  37.048  48.021  1.00 17.88           H
ATOM   2770  HG  SER A 181      14.458  39.387  47.432  1.00 18.42           H
ATOM   2771  N   GLY A 182      16.416  38.427  50.922  1.00 13.20           N
ATOM   2772  CA  GLY A 182      16.220  38.948  52.270  1.00 14.56           C
ATOM   2773  C   GLY A 182      16.847  38.102  53.381  1.00 16.53           C
ATOM   2774  O   GLY A 182      16.654  38.431  54.554  1.00 13.59           O
ATOM   2775  H   GLY A 182      17.201  38.801  50.386  1.00 15.84           H
ATOM   2776  HA2 GLY A 182      16.669  39.938  52.312  1.00 17.47           H
ATOM   2777  HA3 GLY A 182      15.150  39.022  52.460  1.00 17.47           H
ATOM   2778  N   ALA A 183      17.548  37.007  53.058  1.00 13.79           N
ATOM   2779  CA  ALA A 183      18.072  36.100  54.066  1.00 12.58           C
ATOM   2780  C   ALA A 183      19.267  36.665  54.825  1.00 12.76           C
ATOM   2781  O   ALA A 183      19.484  36.209  55.942  1.00 12.18           O
ATOM   2782  CB  ALA A 183      18.403  34.728  53.483  1.00 13.38           C
ATOM   2783  H   ALA A 183      17.763  36.838  52.081  1.00 16.55           H
ATOM   2784  HA  ALA A 183      17.282  35.944  54.798  1.00 15.10           H
ATOM   2785  HB1 ALA A 183      18.730  34.063  54.279  1.00 16.06           H
ATOM   2786  HB2 ALA A 183      17.513  34.304  53.018  1.00 16.06           H
ATOM   2787  HB3 ALA A 183      19.194  34.825  52.738  1.00 16.06           H
ATOM   2788  N   GLY A 184      20.041  37.599  54.260  1.00 12.30           N
ATOM   2789  CA  GLY A 184      21.154  38.243  54.946  1.00 12.99           C
ATOM   2790  C   GLY A 184      22.499  38.146  54.230  1.00 16.21           C
ATOM   2791  O   GLY A 184      23.530  38.384  54.873  1.00 14.68           O
ATOM   2792  H   GLY A 184      19.821  37.918  53.318  1.00 14.76           H
ATOM   2793  HA2 GLY A 184      20.907  39.291  55.079  1.00 15.59           H
ATOM   2794  HA3 GLY A 184      21.277  37.811  55.938  1.00 15.59           H
ATOM   2795  N   LYS A 185      22.519  37.815  52.931  1.00 14.64           N
ATOM   2796  CA  LYS A 185      23.761  37.631  52.188  1.00 14.57           C
ATOM   2797  C   LYS A 185      24.606  38.898  52.129  1.00 13.21           C
ATOM   2798  O   LYS A 185      25.807  38.841  52.402  1.00 13.42           O
ATOM   2799  CB  LYS A 185      23.499  37.149  50.757  1.00 12.53           C
ATOM   2800  CG  LYS A 185      22.828  35.780  50.653  1.00 13.84           C
ATOM   2801  CD  LYS A 185      22.587  35.406  49.175  1.00 14.31           C
ATOM   2802  CE  LYS A 185      21.597  36.346  48.488  1.00 15.57           C
ATOM   2803  NZ  LYS A 185      20.311  36.412  49.195  1.00 15.54           N1+
ATOM   2804  H   LYS A 185      21.645  37.764  52.413  1.00 17.57           H
ATOM   2805  HA  LYS A 185      24.341  36.866  52.696  1.00 17.49           H
ATOM   2806  HB2 LYS A 185      22.905  37.905  50.238  1.00 15.03           H
ATOM   2807  HB3 LYS A 185      24.460  37.069  50.249  1.00 15.03           H
ATOM   2808  HG2 LYS A 185      23.471  35.028  51.104  1.00 16.61           H
ATOM   2809  HG3 LYS A 185      21.882  35.786  51.195  1.00 16.61           H
ATOM   2810  HD2 LYS A 185      23.528  35.459  48.629  1.00 17.17           H
ATOM   2811  HD3 LYS A 185      22.219  34.388  49.101  1.00 17.17           H
ATOM   2812  HE2 LYS A 185      22.014  37.354  48.437  1.00 18.68           H
ATOM   2813  HE3 LYS A 185      21.421  36.007  47.467  1.00 18.68           H
ATOM   2814  HZ1 LYS A 185      19.748  37.125  48.737  1.00 18.65           H
ATOM   2815  HZ2 LYS A 185      19.813  35.541  49.223  1.00 18.65           H
ATOM   2816  HZ3 LYS A 185      20.420  36.825  50.109  1.00 18.65           H
ATOM   2817  N   THR A 186      23.991  40.038  51.823  1.00 17.07           N
ATOM   2818  CA  THR A 186      24.702  41.298  51.658  1.00 17.53           C
ATOM   2819  C   THR A 186      25.278  41.835  52.996  1.00 13.49           C
ATOM   2820  O   THR A 186      26.397  42.281  53.038  1.00 13.83           O
ATOM   2821  CB  THR A 186      23.740  42.340  51.030  1.00 14.79           C
ATOM   2822  OG1 THR A 186      23.529  41.905  49.660  1.00 13.24           O
ATOM   2823  CG2 THR A 186      24.269  43.757  50.989  1.00 19.61           C
ATOM   2824  H   THR A 186      23.006  40.064  51.927  1.00 20.49           H
ATOM   2825  HA  THR A 186      25.587  41.159  50.980  1.00 21.04           H
ATOM   2826  HB  THR A 186      22.713  42.269  51.467  1.00 17.75           H
ATOM   2827  HG1 THR A 186      24.316  42.070  49.098  1.00 15.88           H
ATOM   2828 HG21 THR A 186      24.367  44.194  51.993  1.00 23.53           H
ATOM   2829 HG22 THR A 186      25.251  43.832  50.514  1.00 23.53           H
ATOM   2830 HG23 THR A 186      23.595  44.426  50.433  1.00 23.53           H
ATOM   2831  N   GLU A 187      24.475  41.723  54.061  1.00 14.38           N
ATOM   2832  CA  GLU A 187      24.886  42.114  55.392  1.00 15.27           C
ATOM   2833  C   GLU A 187      26.086  41.287  55.827  1.00 16.86           C
ATOM   2834  O   GLU A 187      27.065  41.879  56.271  1.00 18.92           O
ATOM   2835  CB  GLU A 187      23.755  42.045  56.424  1.00 17.83           C
ATOM   2836  CG  GLU A 187      22.677  43.112  56.193  1.00 19.55           C
ATOM   2837  CD  GLU A 187      23.230  44.543  56.240  1.00 30.84           C
ATOM   2838  OE1 GLU A 187      24.028  44.837  57.153  1.00 26.68           O
ATOM   2839  OE2 GLU A 187      22.895  45.325  55.325  1.00 36.90           O1-
ATOM   2840  H   GLU A 187      23.541  41.346  53.932  1.00 17.26           H
ATOM   2841  HA  GLU A 187      25.214  43.152  55.334  1.00 18.33           H
ATOM   2842  HB2 GLU A 187      23.294  41.058  56.373  1.00 21.39           H
ATOM   2843  HB3 GLU A 187      24.168  42.163  57.426  1.00 21.39           H
ATOM   2844  HG2 GLU A 187      22.150  42.934  55.257  1.00 23.46           H
ATOM   2845  HG3 GLU A 187      21.970  43.019  57.015  1.00 23.46           H
ATOM   2846  N   ASN A 188      26.050  39.957  55.663  1.00 13.48           N
ATOM   2847  CA  ASN A 188      27.181  39.100  56.011  1.00 13.06           C
ATOM   2848  C   ASN A 188      28.399  39.365  55.142  1.00 16.46           C
ATOM   2849  O   ASN A 188      29.512  39.346  55.668  1.00 16.11           O
ATOM   2850  CB  ASN A 188      26.772  37.629  56.018  1.00 12.08           C
ATOM   2851  CG  ASN A 188      26.038  37.343  57.314  1.00 20.20           C
ATOM   2852  OD1 ASN A 188      26.674  37.145  58.344  1.00 18.71           O
ATOM   2853  ND2 ASN A 188      24.713  37.376  57.296  1.00 19.30           N
ATOM   2854  H   ASN A 188      25.233  39.532  55.237  1.00 16.18           H
ATOM   2855  HA  ASN A 188      27.472  39.356  57.032  1.00 15.67           H
ATOM   2856  HB2 ASN A 188      26.162  37.392  55.147  1.00 14.50           H
ATOM   2857  HB3 ASN A 188      27.687  37.038  56.018  1.00 14.50           H
ATOM   2858 HD21 ASN A 188      24.192  37.239  58.149  1.00 23.16           H
ATOM   2859 HD22 ASN A 188      24.225  37.584  56.435  1.00 23.16           H
ATOM   2860  N   THR A 189      28.204  39.633  53.840  1.00 16.83           N
ATOM   2861  CA  THR A 189      29.278  40.012  52.928  1.00 15.58           C
ATOM   2862  C   THR A 189      30.045  41.218  53.462  1.00 16.36           C
ATOM   2863  O   THR A 189      31.272  41.174  53.506  1.00 16.64           O
ATOM   2864  CB  THR A 189      28.734  40.269  51.504  1.00 15.73           C
ATOM   2865  OG1 THR A 189      28.319  39.033  50.970  1.00 17.62           O
ATOM   2866  CG2 THR A 189      29.760  40.882  50.545  1.00 18.85           C
ATOM   2867  H   THR A 189      27.260  39.626  53.473  1.00 20.20           H
ATOM   2868  HA  THR A 189      29.956  39.160  52.874  1.00 18.70           H
ATOM   2869  HB  THR A 189      27.873  40.932  51.560  1.00 18.88           H
ATOM   2870  HG1 THR A 189      27.515  38.753  51.422  1.00 21.15           H
ATOM   2871 HG21 THR A 189      29.307  40.992  49.559  1.00 22.62           H
ATOM   2872 HG22 THR A 189      30.077  41.865  50.891  1.00 22.62           H
ATOM   2873 HG23 THR A 189      30.622  40.226  50.446  1.00 22.62           H
ATOM   2874  N   LYS A 190      29.330  42.276  53.868  1.00 15.59           N
ATOM   2875  CA  LYS A 190      29.921  43.483  54.437  1.00 19.06           C
ATOM   2876  C   LYS A 190      30.696  43.175  55.722  1.00 18.75           C
ATOM   2877  O   LYS A 190      31.717  43.811  55.962  1.00 17.33           O
ATOM   2878  CB  LYS A 190      28.854  44.565  54.672  1.00 20.08           C
ATOM   2879  CG  LYS A 190      28.336  45.160  53.348  1.00 32.90           C
ATOM   2880  CD  LYS A 190      27.372  46.343  53.543  1.00 31.82           C
ATOM   2881  CE  LYS A 190      25.971  45.884  53.933  1.00 29.49           C
ATOM   2882  NZ  LYS A 190      24.966  46.954  53.740  1.00 32.99           N1+
ATOM   2883  H   LYS A 190      28.322  42.237  53.785  1.00 18.71           H
ATOM   2884  HA  LYS A 190      30.641  43.878  53.719  1.00 22.87           H
ATOM   2885  HB2 LYS A 190      28.028  44.154  55.252  1.00 24.09           H
ATOM   2886  HB3 LYS A 190      29.307  45.375  55.245  1.00 24.09           H
ATOM   2887  HG2 LYS A 190      29.181  45.501  52.747  1.00 39.47           H
ATOM   2888  HG3 LYS A 190      27.825  44.380  52.793  1.00 39.47           H
ATOM   2889  HD2 LYS A 190      27.754  46.998  54.326  1.00 38.19           H
ATOM   2890  HD3 LYS A 190      27.319  46.921  52.626  1.00 38.19           H
ATOM   2891  HE2 LYS A 190      25.707  45.036  53.301  1.00 35.39           H
ATOM   2892  HE3 LYS A 190      25.965  45.556  54.973  1.00 35.39           H
ATOM   2893  HZ1 LYS A 190      24.084  46.660  54.144  1.00 39.58           H
ATOM   2894  HZ2 LYS A 190      25.270  47.813  54.169  1.00 39.58           H
ATOM   2895  HZ3 LYS A 190      24.816  47.109  52.748  1.00 39.58           H
ATOM   2896  N   LYS A 191      30.248  42.212  56.539  1.00 17.17           N
ATOM   2897  CA  LYS A 191      30.977  41.835  57.763  1.00 19.30           C
ATOM   2898  C   LYS A 191      32.274  41.114  57.458  1.00 17.87           C
ATOM   2899  O   LYS A 191      33.250  41.319  58.179  1.00 19.14           O
ATOM   2900  CB  LYS A 191      30.123  40.992  58.714  1.00 17.56           C
ATOM   2901  CG  LYS A 191      28.805  41.641  59.137  1.00 15.40           C
ATOM   2902  CD  LYS A 191      28.899  43.083  59.626  1.00 23.26           C
ATOM   2903  CE  LYS A 191      27.496  43.530  60.043  1.00 33.23           C
ATOM   2904  NZ  LYS A 191      27.452  44.977  60.309  1.00 39.73           N1+
ATOM   2905  H   LYS A 191      29.398  41.717  56.303  1.00 20.61           H
ATOM   2906  HA  LYS A 191      31.250  42.751  58.288  1.00 23.16           H
ATOM   2907  HB2 LYS A 191      29.892  40.045  58.225  1.00 21.08           H
ATOM   2908  HB3 LYS A 191      30.697  40.761  59.611  1.00 21.08           H
ATOM   2909  HG2 LYS A 191      28.132  41.613  58.297  1.00 18.48           H
ATOM   2910  HG3 LYS A 191      28.356  41.022  59.913  1.00 18.48           H
ATOM   2911  HD2 LYS A 191      29.577  43.142  60.478  1.00 27.91           H
ATOM   2912  HD3 LYS A 191      29.257  43.733  58.827  1.00 27.91           H
ATOM   2913  HE2 LYS A 191      26.818  43.314  59.215  1.00 39.88           H
ATOM   2914  HE3 LYS A 191      27.160  42.974  60.919  1.00 39.88           H
ATOM   2915  HZ1 LYS A 191      26.596  45.204  60.801  1.00 47.68           H
ATOM   2916  HZ2 LYS A 191      28.250  45.247  60.866  1.00 47.68           H
ATOM   2917  HZ3 LYS A 191      27.465  45.477  59.431  1.00 47.68           H
ATOM   2918  N   VAL A 192      32.295  40.277  56.413  1.00 16.76           N
ATOM   2919  CA  VAL A 192      33.517  39.613  55.967  1.00 18.36           C
ATOM   2920  C   VAL A 192      34.530  40.672  55.539  1.00 23.58           C
ATOM   2921  O   VAL A 192      35.687  40.594  55.947  1.00 21.15           O
ATOM   2922  CB  VAL A 192      33.261  38.608  54.825  1.00 16.51           C
ATOM   2923  CG1 VAL A 192      34.581  38.035  54.274  1.00 18.71           C
ATOM   2924  CG2 VAL A 192      32.378  37.447  55.279  1.00 17.53           C
ATOM   2925  H   VAL A 192      31.447  40.133  55.880  1.00 20.11           H
ATOM   2926  HA  VAL A 192      33.932  39.065  56.814  1.00 22.03           H
ATOM   2927  HB  VAL A 192      32.757  39.118  54.004  1.00 19.82           H
ATOM   2928 HG11 VAL A 192      34.361  37.326  53.478  1.00 22.46           H
ATOM   2929 HG12 VAL A 192      35.191  38.827  53.842  1.00 22.46           H
ATOM   2930 HG13 VAL A 192      35.149  37.537  55.059  1.00 22.46           H
ATOM   2931 HG21 VAL A 192      32.150  36.812  54.423  1.00 21.03           H
ATOM   2932 HG22 VAL A 192      32.859  36.850  56.044  1.00 21.03           H
ATOM   2933 HG23 VAL A 192      31.443  37.822  55.680  1.00 21.03           H
ATOM   2934  N   ILE A 193      34.101  41.643  54.722  1.00 17.52           N
ATOM   2935  CA  ILE A 193      34.981  42.687  54.202  1.00 23.40           C
ATOM   2936  C   ILE A 193      35.515  43.557  55.351  1.00 20.99           C
ATOM   2937  O   ILE A 193      36.705  43.864  55.368  1.00 20.32           O
ATOM   2938  CB  ILE A 193      34.272  43.523  53.115  1.00 16.98           C
ATOM   2939  CG1 ILE A 193      33.742  42.715  51.899  1.00 22.78           C
ATOM   2940  CG2 ILE A 193      35.212  44.627  52.606  1.00 22.85           C
ATOM   2941  CD1 ILE A 193      34.628  41.568  51.440  1.00 37.40           C
ATOM   2942  H   ILE A 193      33.133  41.643  54.426  1.00 21.03           H
ATOM   2943  HA  ILE A 193      35.843  42.199  53.742  1.00 28.08           H
ATOM   2944  HB  ILE A 193      33.418  44.019  53.580  1.00 20.38           H
ATOM   2945 HG12 ILE A 193      32.782  42.292  52.146  1.00 27.34           H
ATOM   2946 HG13 ILE A 193      33.554  43.380  51.053  1.00 27.34           H
ATOM   2947 HG21 ILE A 193      34.717  45.203  51.825  1.00 27.42           H
ATOM   2948 HG22 ILE A 193      35.461  45.313  53.412  1.00 27.42           H
ATOM   2949 HG23 ILE A 193      36.128  44.192  52.212  1.00 27.42           H
ATOM   2950 HD11 ILE A 193      34.248  41.160  50.503  1.00 44.88           H
ATOM   2951 HD12 ILE A 193      35.630  41.940  51.294  1.00 44.88           H
ATOM   2952 HD13 ILE A 193      34.650  40.785  52.193  1.00 44.88           H
ATOM   2953  N   GLN A 194      34.645  43.952  56.287  1.00 20.38           N
ATOM   2954  CA  GLN A 194      35.007  44.685  57.491  1.00 26.94           C
ATOM   2955  C   GLN A 194      36.117  43.938  58.237  1.00 24.95           C
ATOM   2956  O   GLN A 194      37.145  44.528  58.568  1.00 21.12           O
ATOM   2957  CB  GLN A 194      33.752  44.871  58.365  1.00 26.23           C
ATOM   2958  CG  GLN A 194      34.057  45.559  59.706  1.00 28.55           C
ATOM   2959  CD  GLN A 194      32.999  45.331  60.786  1.00 31.23           C
ATOM   2960  OE1 GLN A 194      31.861  44.942  60.538  1.00 26.49           O
ATOM   2961  NE2 GLN A 194      33.379  45.599  62.025  1.00 24.48           N
ATOM   2962  H   GLN A 194      33.675  43.682  56.190  1.00 24.46           H
ATOM   2963  HA  GLN A 194      35.376  45.669  57.203  1.00 32.33           H
ATOM   2964  HB2 GLN A 194      33.034  45.482  57.818  1.00 31.48           H
ATOM   2965  HB3 GLN A 194      33.297  43.901  58.557  1.00 31.48           H
ATOM   2966  HG2 GLN A 194      35.014  45.230  60.110  1.00 34.26           H
ATOM   2967  HG3 GLN A 194      34.124  46.628  59.519  1.00 34.26           H
ATOM   2968 HE21 GLN A 194      34.323  45.906  62.212  1.00 29.38           H
ATOM   2969 HE22 GLN A 194      32.714  45.494  62.777  1.00 29.38           H
ATOM   2970  N   TYR A 195      35.902  42.647  58.497  1.00 21.22           N
ATOM   2971  CA  TYR A 195      36.816  41.820  59.257  1.00 24.38           C
ATOM   2972  C   TYR A 195      38.179  41.730  58.576  1.00 29.03           C
ATOM   2973  O   TYR A 195      39.191  41.990  59.223  1.00 21.75           O
ATOM   2974  CB  TYR A 195      36.199  40.436  59.462  1.00 21.85           C
ATOM   2975  CG  TYR A 195      37.053  39.591  60.372  1.00 18.71           C
ATOM   2976  CD1 TYR A 195      36.959  39.805  61.758  1.00 19.97           C
ATOM   2977  CD2 TYR A 195      38.010  38.699  59.846  1.00 21.05           C
ATOM   2978  CE1 TYR A 195      37.811  39.125  62.630  1.00 22.89           C
ATOM   2979  CE2 TYR A 195      38.850  37.987  60.722  1.00 24.00           C
ATOM   2980  CZ  TYR A 195      38.724  38.186  62.117  1.00 24.47           C
ATOM   2981  OH  TYR A 195      39.477  37.478  62.994  1.00 24.65           O
ATOM   2982  H   TYR A 195      35.039  42.222  58.185  1.00 25.47           H
ATOM   2983  HA  TYR A 195      36.952  42.278  60.238  1.00 29.26           H
ATOM   2984  HB2 TYR A 195      35.218  40.563  59.913  1.00 26.21           H
ATOM   2985  HB3 TYR A 195      36.072  39.933  58.504  1.00 26.21           H
ATOM   2986  HD1 TYR A 195      36.250  40.516  62.154  1.00 23.96           H
ATOM   2987  HD2 TYR A 195      38.110  38.571  58.779  1.00 25.26           H
ATOM   2988  HE1 TYR A 195      37.748  39.298  63.693  1.00 27.46           H
ATOM   2989  HE2 TYR A 195      39.579  37.292  60.334  1.00 28.80           H
ATOM   2990  HH  TYR A 195      40.127  36.914  62.559  1.00 29.58           H
ATOM   2991  N   LEU A 196      38.205  41.381  57.285  1.00 21.84           N
ATOM   2992  CA  LEU A 196      39.438  41.211  56.525  1.00 21.81           C
ATOM   2993  C   LEU A 196      40.215  42.521  56.459  1.00 23.90           C
ATOM   2994  O   LEU A 196      41.429  42.504  56.650  1.00 30.57           O
ATOM   2995  CB  LEU A 196      39.151  40.641  55.121  1.00 25.33           C
ATOM   2996  CG  LEU A 196      38.645  39.182  55.121  1.00 25.16           C
ATOM   2997  CD1 LEU A 196      38.317  38.751  53.685  1.00 27.56           C
ATOM   2998  CD2 LEU A 196      39.678  38.210  55.716  1.00 27.85           C
ATOM   2999  H   LEU A 196      37.328  41.214  56.809  1.00 26.21           H
ATOM   3000  HA  LEU A 196      40.065  40.502  57.060  1.00 26.17           H
ATOM   3001  HB2 LEU A 196      38.407  41.273  54.633  1.00 30.39           H
ATOM   3002  HB3 LEU A 196      40.067  40.696  54.531  1.00 30.39           H
ATOM   3003  HG  LEU A 196      37.739  39.114  55.719  1.00 30.20           H
ATOM   3004 HD11 LEU A 196      37.890  37.747  53.695  1.00 33.07           H
ATOM   3005 HD12 LEU A 196      37.588  39.434  53.248  1.00 33.07           H
ATOM   3006 HD13 LEU A 196      39.216  38.750  53.068  1.00 33.07           H
ATOM   3007 HD21 LEU A 196      39.323  37.185  55.609  1.00 33.42           H
ATOM   3008 HD22 LEU A 196      40.634  38.312  55.202  1.00 33.42           H
ATOM   3009 HD23 LEU A 196      39.817  38.400  56.780  1.00 33.42           H
ATOM   3010  N   ALA A 197      39.538  43.642  56.192  1.00 25.05           N
ATOM   3011  CA  ALA A 197      40.170  44.959  56.131  1.00 28.70           C
ATOM   3012  C   ALA A 197      40.800  45.353  57.474  1.00 30.92           C
ATOM   3013  O   ALA A 197      41.810  46.051  57.493  1.00 28.27           O
ATOM   3014  CB  ALA A 197      39.156  46.013  55.695  1.00 24.76           C
ATOM   3015  H   ALA A 197      38.537  43.591  56.058  1.00 30.06           H
ATOM   3016  HA  ALA A 197      40.958  44.925  55.379  1.00 34.44           H
ATOM   3017  HB1 ALA A 197      39.649  46.982  55.627  1.00 29.71           H
ATOM   3018  HB2 ALA A 197      38.748  45.753  54.717  1.00 29.71           H
ATOM   3019  HB3 ALA A 197      38.344  46.076  56.422  1.00 29.71           H
ATOM   3020  N   SER A 198      40.203  44.921  58.588  1.00 29.04           N
ATOM   3021  CA  SER A 198      40.714  45.194  59.919  1.00 26.49           C
ATOM   3022  C   SER A 198      41.935  44.322  60.221  1.00 27.91           C
ATOM   3023  O   SER A 198      43.002  44.868  60.500  1.00 34.52           O
ATOM   3024  CB  SER A 198      39.590  45.024  60.935  1.00 29.81           C
ATOM   3025  OG  SER A 198      40.058  45.443  62.190  1.00 32.51           O
ATOM   3026  H   SER A 198      39.373  44.349  58.510  1.00 34.85           H
ATOM   3027  HA  SER A 198      41.017  46.242  59.945  1.00 31.78           H
ATOM   3028  HB2 SER A 198      38.723  45.621  60.652  1.00 35.77           H
ATOM   3029  HB3 SER A 198      39.307  43.972  60.984  1.00 35.77           H
ATOM   3030  HG  SER A 198      40.014  46.402  62.224  1.00 39.02           H
ATOM   3031  N   VAL A 199      41.810  42.988  60.151  1.00 27.07           N
ATOM   3032  CA  VAL A 199      42.873  42.076  60.580  1.00 33.04           C
ATOM   3033  C   VAL A 199      44.088  42.092  59.650  1.00 37.72           C
ATOM   3034  O   VAL A 199      45.163  41.703  60.095  1.00 30.53           O
ATOM   3035  CB  VAL A 199      42.381  40.629  60.813  1.00 28.59           C
ATOM   3036  CG1 VAL A 199      41.201  40.603  61.796  1.00 34.80           C
ATOM   3037  CG2 VAL A 199      42.038  39.869  59.520  1.00 34.18           C
ATOM   3038  H   VAL A 199      40.921  42.587  59.886  1.00 32.48           H
ATOM   3039  HA  VAL A 199      43.218  42.438  61.549  1.00 39.65           H
ATOM   3040  HB  VAL A 199      43.199  40.081  61.283  1.00 34.31           H
ATOM   3041 HG11 VAL A 199      41.009  39.572  62.084  1.00 41.76           H
ATOM   3042 HG12 VAL A 199      41.447  41.169  62.695  1.00 41.76           H
ATOM   3043 HG13 VAL A 199      40.303  41.023  61.347  1.00 41.76           H
ATOM   3044 HG21 VAL A 199      41.705  38.861  59.764  1.00 41.02           H
ATOM   3045 HG22 VAL A 199      41.248  40.384  58.978  1.00 41.02           H
ATOM   3046 HG23 VAL A 199      42.916  39.787  58.879  1.00 41.02           H
ATOM   3047  N   ALA A 200      43.922  42.467  58.370  1.00 26.95           N
ATOM   3048  CA  ALA A 200      45.010  42.495  57.396  1.00 29.09           C
ATOM   3049  C   ALA A 200      45.406  43.922  56.979  1.00 33.94           C
ATOM   3050  O   ALA A 200      46.217  44.066  56.068  1.00 29.62           O
ATOM   3051  CB  ALA A 200      44.604  41.630  56.200  1.00 30.48           C
ATOM   3052  H   ALA A 200      43.000  42.733  58.053  1.00 32.34           H
ATOM   3053  HA  ALA A 200      45.900  42.034  57.824  1.00 34.91           H
ATOM   3054  HB1 ALA A 200      45.422  41.564  55.487  1.00 36.58           H
ATOM   3055  HB2 ALA A 200      44.345  40.627  56.539  1.00 36.58           H
ATOM   3056  HB3 ALA A 200      43.745  42.075  55.705  1.00 36.58           H
ATOM   3057  N   GLY A 201      44.832  44.968  57.595  1.00 38.49           N
ATOM   3058  CA  GLY A 201      44.970  46.359  57.156  1.00 41.54           C
ATOM   3059  C   GLY A 201      46.308  47.009  57.535  1.00 48.29           C
ATOM   3060  O   GLY A 201      47.038  46.515  58.392  1.00 45.03           O
ATOM   3061  H   GLY A 201      44.184  44.790  58.350  1.00 46.19           H
ATOM   3062  HA2 GLY A 201      44.867  46.389  56.070  1.00 49.85           H
ATOM   3063  HA3 GLY A 201      44.174  46.948  57.609  1.00 49.85           H
ATOM   3064  N   ARG A 202      46.611  48.143  56.888  1.00 53.33           N
ATOM   3065  CA  ARG A 202      47.799  48.974  57.116  1.00 55.05           C
ATOM   3066  C   ARG A 202      47.432  50.435  57.436  1.00 54.86           C
ATOM   3067  O   ARG A 202      46.452  50.949  56.851  1.00 61.56           O
ATOM   3068  CB  ARG A 202      48.711  48.914  55.879  1.00 53.13           C
ATOM   3069  CG  ARG A 202      49.762  47.801  55.990  1.00 45.88           C
ATOM   3070  CD  ARG A 202      50.597  47.736  54.707  1.00 46.68           C
ATOM   3071  NE  ARG A 202      51.834  46.980  54.932  1.00 49.49           N
ATOM   3072  CZ  ARG A 202      52.564  46.371  53.996  1.00 52.43           C
ATOM   3073  NH1 ARG A 202      52.185  46.303  52.721  1.00 46.34           N
ATOM   3074  NH2 ARG A 202      53.713  45.814  54.353  1.00 58.93           N1+
ATOM   3075  H   ARG A 202      45.960  48.476  56.185  1.00 64.00           H
ATOM   3076  HA  ARG A 202      48.368  48.607  57.971  1.00 66.05           H
ATOM   3077  HB2 ARG A 202      49.263  49.853  55.818  1.00 63.75           H
ATOM   3078  HB3 ARG A 202      48.120  48.812  54.966  1.00 63.75           H
ATOM   3079  HG2 ARG A 202      49.263  46.842  56.137  1.00 55.05           H
ATOM   3080  HG3 ARG A 202      50.409  47.995  56.847  1.00 55.05           H
ATOM   3081  HD2 ARG A 202      50.852  48.743  54.375  1.00 56.01           H
ATOM   3082  HD3 ARG A 202      50.003  47.247  53.934  1.00 56.01           H
ATOM   3083  HE  ARG A 202      52.191  46.987  55.875  1.00 59.39           H
ATOM   3084 HH11 ARG A 202      52.763  45.838  52.039  1.00 55.61           H
ATOM   3085 HH12 ARG A 202      51.306  46.714  52.434  1.00 55.61           H
ATOM   3086 HH21 ARG A 202      54.278  45.336  53.665  1.00 70.71           H
ATOM   3087 HH22 ARG A 202      54.010  45.853  55.315  1.00 70.71           H
ATOM   3088  HC  ARG A 202      48.168  51.030  58.253  1.00 65.83           H
ATOM   3089  N   VAL A 210      43.410  54.534  54.316  1.00 37.20           N
ATOM   3090  CA  VAL A 210      42.825  55.124  53.085  1.00 38.26           C
ATOM   3091  C   VAL A 210      42.227  54.067  52.166  1.00 33.68           C
ATOM   3092  O   VAL A 210      41.029  54.127  51.930  1.00 30.52           O
ATOM   3093  CB  VAL A 210      43.815  55.996  52.305  1.00 43.16           C
ATOM   3094  CG1 VAL A 210      43.117  56.754  51.163  1.00 38.84           C
ATOM   3095  H1  VAL A 210      43.853  55.244  54.882  1.00 44.64           H
ATOM   3096  H2  VAL A 210      44.071  53.796  54.102  1.00 44.64           H
ATOM   3097  HA  VAL A 210      42.002  55.772  53.392  1.00 45.91           H
ATOM   3098 HG11 VAL A 210      42.294  57.349  51.559  1.00 46.61           H
ATOM   3099 HG12 VAL A 210      42.727  56.054  50.423  1.00 46.61           H
ATOM   3100 HG13 VAL A 210      43.833  57.409  50.668  1.00 46.61           H
ATOM   3101  N   LEU A 211      43.042  53.125  51.666  1.00 32.55           N
ATOM   3102  CA  LEU A 211      42.592  52.030  50.810  1.00 34.71           C
ATOM   3103  C   LEU A 211      41.458  51.260  51.493  1.00 37.65           C
ATOM   3104  O   LEU A 211      40.420  51.038  50.887  1.00 32.56           O
ATOM   3105  CB  LEU A 211      43.782  51.116  50.476  1.00 33.26           C
ATOM   3106  CG  LEU A 211      43.422  49.863  49.645  1.00 39.94           C
ATOM   3107  CD1 LEU A 211      43.111  50.217  48.181  1.00 41.92           C
ATOM   3108  CD2 LEU A 211      44.572  48.849  49.715  1.00 37.67           C
ATOM   3109  H   LEU A 211      44.015  53.128  51.931  1.00 39.06           H
ATOM   3110  HA  LEU A 211      42.213  52.458  49.881  1.00 41.66           H
ATOM   3111  HB2 LEU A 211      44.541  51.691  49.944  1.00 39.91           H
ATOM   3112  HB3 LEU A 211      44.219  50.791  51.422  1.00 39.91           H
ATOM   3113  HG  LEU A 211      42.539  49.379  50.060  1.00 47.92           H
ATOM   3114 HD11 LEU A 211      42.823  49.319  47.635  1.00 50.30           H
ATOM   3115 HD12 LEU A 211      42.283  50.925  48.135  1.00 50.30           H
ATOM   3116 HD13 LEU A 211      43.987  50.660  47.705  1.00 50.30           H
ATOM   3117 HD21 LEU A 211      44.270  47.930  49.223  1.00 45.20           H
ATOM   3118 HD22 LEU A 211      45.464  49.248  49.231  1.00 45.20           H
ATOM   3119 HD23 LEU A 211      44.799  48.613  50.756  1.00 45.20           H
ATOM   3120  N   GLU A 212      41.647  50.896  52.760  1.00 33.95           N
ATOM   3121  CA  GLU A 212      40.680  50.162  53.556  1.00 31.65           C
ATOM   3122  C   GLU A 212      39.354  50.931  53.692  1.00 38.82           C
ATOM   3123  O   GLU A 212      38.289  50.331  53.539  1.00 36.31           O
ATOM   3124  CB  GLU A 212      41.300  49.809  54.922  1.00 41.89           C
ATOM   3125  CG  GLU A 212      42.484  48.820  54.818  1.00 39.29           C
ATOM   3126  CD  GLU A 212      43.875  49.408  54.523  1.00 47.17           C
ATOM   3127  OE1 GLU A 212      43.988  50.645  54.356  1.00 42.25           O
ATOM   3128  OE2 GLU A 212      44.820  48.589  54.461  1.00 48.73           O1-
ATOM   3129  H   GLU A 212      42.540  51.087  53.195  1.00 40.74           H
ATOM   3130  HA  GLU A 212      40.471  49.226  53.037  1.00 37.98           H
ATOM   3131  HB2 GLU A 212      41.624  50.723  55.422  1.00 50.26           H
ATOM   3132  HB3 GLU A 212      40.530  49.356  55.548  1.00 50.26           H
ATOM   3133  HG2 GLU A 212      42.564  48.257  55.749  1.00 47.14           H
ATOM   3134  HG3 GLU A 212      42.273  48.045  54.078  1.00 47.14           H
ATOM   3135  N   GLN A 213      39.410  52.254  53.931  1.00 31.20           N
ATOM   3136  CA  GLN A 213      38.229  53.115  53.891  1.00 33.83           C
ATOM   3137  C   GLN A 213      37.553  53.112  52.518  1.00 29.32           C
ATOM   3138  O   GLN A 213      36.335  53.048  52.462  1.00 36.02           O
ATOM   3139  CB  GLN A 213      38.546  54.552  54.319  1.00 40.90           C
ATOM   3140  CG  GLN A 213      38.720  54.663  55.829  1.00 43.53           C
ATOM   3141  H   GLN A 213      40.312  52.693  54.039  1.00 37.44           H
ATOM   3142  HA  GLN A 213      37.512  52.711  54.608  1.00 40.60           H
ATOM   3143  HB2 GLN A 213      37.721  55.200  54.020  1.00 49.08           H
ATOM   3144  HB3 GLN A 213      39.454  54.898  53.828  1.00 49.08           H
ATOM   3145  HG1 GLN A 213      39.390  53.883  56.172  1.00 52.23           H
ATOM   3146  HG3 GLN A 213      39.140  55.635  56.088  1.00 52.23           H
ATOM   3147  N   GLN A 214      38.306  53.194  51.418  1.00 30.01           N
ATOM   3148  CA  GLN A 214      37.739  53.214  50.075  1.00 31.59           C
ATOM   3149  C   GLN A 214      37.044  51.885  49.732  1.00 32.81           C
ATOM   3150  O   GLN A 214      36.034  51.906  49.027  1.00 32.70           O
ATOM   3151  CB  GLN A 214      38.824  53.568  49.052  1.00 29.03           C
ATOM   3152  CG  GLN A 214      39.304  55.021  49.210  1.00 29.56           C
ATOM   3153  CD  GLN A 214      40.566  55.314  48.407  1.00 33.75           C
ATOM   3154  OE1 GLN A 214      41.450  54.475  48.262  1.00 34.19           O
ATOM   3155  NE2 GLN A 214      40.675  56.536  47.893  1.00 43.66           N
ATOM   3156  H   GLN A 214      39.312  53.210  51.508  1.00 36.02           H
ATOM   3157  HA  GLN A 214      36.985  54.001  50.043  1.00 37.90           H
ATOM   3158  HB2 GLN A 214      39.659  52.876  49.159  1.00 34.83           H
ATOM   3159  HB3 GLN A 214      38.413  53.455  48.048  1.00 34.83           H
ATOM   3160  HG2 GLN A 214      38.503  55.699  48.922  1.00 35.47           H
ATOM   3161  HG3 GLN A 214      39.540  55.202  50.255  1.00 35.47           H
ATOM   3162 HE21 GLN A 214      39.931  57.207  48.031  1.00 52.39           H
ATOM   3163 HE22 GLN A 214      41.492  56.774  47.355  1.00 52.39           H
ATOM   3164  N   ILE A 215      37.573  50.749  50.223  1.00 27.61           N
ATOM   3165  CA  ILE A 215      36.947  49.434  50.053  1.00 31.44           C
ATOM   3166  C   ILE A 215      35.561  49.452  50.702  1.00 28.85           C
ATOM   3167  O   ILE A 215      34.600  49.064  50.048  1.00 29.73           O
ATOM   3168  CB  ILE A 215      37.838  48.283  50.575  1.00 28.05           C
ATOM   3169  CG1 ILE A 215      39.154  48.164  49.773  1.00 29.07           C
ATOM   3170  CG2 ILE A 215      37.085  46.937  50.519  1.00 31.49           C
ATOM   3171  CD1 ILE A 215      40.184  47.214  50.403  1.00 31.48           C
ATOM   3172  H   ILE A 215      38.406  50.804  50.792  1.00 33.13           H
ATOM   3173  HA  ILE A 215      36.808  49.272  48.982  1.00 37.73           H
ATOM   3174  HB  ILE A 215      38.083  48.489  51.617  1.00 33.65           H
ATOM   3175 HG12 ILE A 215      38.923  47.818  48.767  1.00 34.88           H
ATOM   3176 HG13 ILE A 215      39.621  49.135  49.666  1.00 34.88           H
ATOM   3177 HG21 ILE A 215      37.700  46.129  50.912  1.00 37.79           H
ATOM   3178 HG22 ILE A 215      36.189  46.981  51.136  1.00 37.79           H
ATOM   3179 HG23 ILE A 215      36.802  46.706  49.491  1.00 37.79           H
ATOM   3180 HD11 ILE A 215      41.128  47.298  49.866  1.00 37.77           H
ATOM   3181 HD12 ILE A 215      40.343  47.478  51.448  1.00 37.77           H
ATOM   3182 HD13 ILE A 215      39.846  46.180  50.339  1.00 37.77           H
ATOM   3183  N   LEU A 216      35.451  49.910  51.955  1.00 27.72           N
ATOM   3184  CA  LEU A 216      34.189  49.956  52.696  1.00 30.53           C
ATOM   3185  C   LEU A 216      33.196  50.943  52.073  1.00 33.98           C
ATOM   3186  O   LEU A 216      32.005  50.653  51.977  1.00 29.21           O
ATOM   3187  CB  LEU A 216      34.463  50.308  54.172  1.00 29.23           C
ATOM   3188  CG  LEU A 216      34.748  49.156  55.172  1.00 41.30           C
ATOM   3189  CD1 LEU A 216      35.360  47.872  54.603  1.00 37.06           C
ATOM   3190  CD2 LEU A 216      35.691  49.674  56.272  1.00 43.41           C
ATOM   3191  H   LEU A 216      36.287  50.210  52.438  1.00 33.27           H
ATOM   3192  HA  LEU A 216      33.730  48.968  52.651  1.00 36.64           H
ATOM   3193  HB2 LEU A 216      35.319  50.984  54.175  1.00 35.07           H
ATOM   3194  HB3 LEU A 216      33.625  50.884  54.566  1.00 35.07           H
ATOM   3195  HG  LEU A 216      33.804  48.891  55.651  1.00 49.56           H
ATOM   3196 HD11 LEU A 216      35.512  47.150  55.404  1.00 44.47           H
ATOM   3197 HD12 LEU A 216      34.673  47.430  53.882  1.00 44.47           H
ATOM   3198 HD13 LEU A 216      36.317  48.083  54.124  1.00 44.47           H
ATOM   3199 HD21 LEU A 216      35.826  48.905  57.031  1.00 52.09           H
ATOM   3200 HD22 LEU A 216      36.665  49.921  55.848  1.00 52.09           H
ATOM   3201 HD23 LEU A 216      35.268  50.563  56.741  1.00 52.09           H
ATOM   3202  N   GLN A 217      33.691  52.110  51.655  1.00 27.36           N
ATOM   3203  CA  GLN A 217      32.905  53.171  51.048  1.00 29.72           C
ATOM   3204  C   GLN A 217      32.434  52.849  49.624  1.00 26.61           C
ATOM   3205  O   GLN A 217      31.589  53.568  49.106  1.00 27.39           O
ATOM   3206  CB  GLN A 217      33.701  54.484  51.086  1.00 30.65           C
ATOM   3207  CG  GLN A 217      33.902  54.998  52.527  1.00 28.54           C
ATOM   3208  CD  GLN A 217      32.612  55.401  53.217  1.00 34.75           C
ATOM   3209  OE1 GLN A 217      31.717  55.956  52.600  1.00 35.07           O
ATOM   3210  NE2 GLN A 217      32.519  55.163  54.520  1.00 40.77           N
ATOM   3211  H   GLN A 217      34.683  52.272  51.755  1.00 32.84           H
ATOM   3212  HA  GLN A 217      32.009  53.307  51.655  1.00 35.67           H
ATOM   3213  HB2 GLN A 217      34.674  54.327  50.621  1.00 36.78           H
ATOM   3214  HB3 GLN A 217      33.181  55.246  50.504  1.00 36.78           H
ATOM   3215  HG2 GLN A 217      34.420  54.274  53.148  1.00 34.25           H
ATOM   3216  HG3 GLN A 217      34.512  55.889  52.437  1.00 34.25           H
ATOM   3217 HE21 GLN A 217      33.277  54.716  55.012  1.00 48.93           H
ATOM   3218 HE22 GLN A 217      31.673  55.415  55.010  1.00 48.93           H
ATOM   3219  N   ALA A 218      32.942  51.791  48.979  1.00 24.91           N
ATOM   3220  CA  ALA A 218      32.350  51.297  47.744  1.00 27.61           C
ATOM   3221  C   ALA A 218      30.877  50.931  47.952  1.00 28.87           C
ATOM   3222  O   ALA A 218      30.062  51.101  47.050  1.00 24.04           O
ATOM   3223  CB  ALA A 218      33.120  50.076  47.246  1.00 28.16           C
ATOM   3224  H   ALA A 218      33.667  51.236  49.415  1.00 29.89           H
ATOM   3225  HA  ALA A 218      32.419  52.082  46.990  1.00 33.13           H
ATOM   3226  HB1 ALA A 218      32.700  49.746  46.296  1.00 33.79           H
ATOM   3227  HB2 ALA A 218      34.170  50.333  47.105  1.00 33.79           H
ATOM   3228  HB3 ALA A 218      33.035  49.261  47.966  1.00 33.79           H
ATOM   3229  N   ASN A 219      30.543  50.423  49.141  1.00 24.94           N
ATOM   3230  CA  ASN A 219      29.284  49.756  49.379  1.00 24.65           C
ATOM   3231  C   ASN A 219      28.064  50.678  49.370  1.00 24.48           C
ATOM   3232  O   ASN A 219      27.112  50.311  48.692  1.00 27.52           O
ATOM   3233  CB  ASN A 219      29.378  48.882  50.643  1.00 34.74           C
ATOM   3234  CG  ASN A 219      29.106  47.460  50.216  1.00 41.46           C
ATOM   3235  OD1 ASN A 219      30.005  46.707  49.865  1.00 49.97           O
ATOM   3236  ND2 ASN A 219      27.834  47.125  50.139  1.00 49.04           N
ATOM   3237  H   ASN A 219      31.247  50.358  49.863  1.00 29.93           H
ATOM   3238  HA  ASN A 219      29.152  49.084  48.529  1.00 29.57           H
ATOM   3239  HB2 ASN A 219      30.389  48.923  51.046  1.00 41.69           H
ATOM   3240  HB3 ASN A 219      28.655  49.204  51.394  1.00 41.69           H
ATOM   3241 HD21 ASN A 219      27.580  46.223  49.766  1.00 58.84           H
ATOM   3242 HD22 ASN A 219      27.101  47.770  50.400  1.00 58.84           H
ATOM   3243  N   PRO A 220      28.043  51.862  50.016  1.00 24.70           N
ATOM   3244  CA  PRO A 220      26.904  52.767  49.892  1.00 25.82           C
ATOM   3245  C   PRO A 220      26.676  53.240  48.452  1.00 22.38           C
ATOM   3246  O   PRO A 220      25.537  53.499  48.066  1.00 21.46           O
ATOM   3247  CB  PRO A 220      27.239  53.977  50.776  1.00 27.56           C
ATOM   3248  CG  PRO A 220      28.242  53.417  51.785  1.00 28.44           C
ATOM   3249  CD  PRO A 220      28.999  52.366  50.988  1.00 32.21           C
ATOM   3250  HA  PRO A 220      26.019  52.291  50.314  1.00 30.98           H
ATOM   3251  HB2 PRO A 220      27.760  54.713  50.160  1.00 33.08           H
ATOM   3252  HB3 PRO A 220      26.371  54.440  51.243  1.00 33.08           H
ATOM   3253  HG2 PRO A 220      28.938  54.187  52.121  1.00 34.13           H
ATOM   3254  HG3 PRO A 220      27.715  52.979  52.634  1.00 34.13           H
ATOM   3255  HD2 PRO A 220      29.828  52.837  50.476  1.00 38.65           H
ATOM   3256  HD3 PRO A 220      29.328  51.588  51.677  1.00 38.65           H
ATOM   3257  N   ILE A 221      27.740  53.343  47.649  1.00 19.63           N
ATOM   3258  CA  ILE A 221      27.608  53.741  46.253  1.00 22.13           C
ATOM   3259  C   ILE A 221      26.924  52.595  45.519  1.00 21.71           C
ATOM   3260  O   ILE A 221      25.907  52.836  44.891  1.00 19.90           O
ATOM   3261  CB  ILE A 221      28.955  54.149  45.612  1.00 21.48           C
ATOM   3262  CG1 ILE A 221      29.607  55.312  46.391  1.00 28.85           C
ATOM   3263  CG2 ILE A 221      28.755  54.527  44.131  1.00 19.43           C
ATOM   3264  CD1 ILE A 221      31.077  55.504  46.017  1.00 24.38           C
ATOM   3265  H   ILE A 221      28.650  53.067  47.990  1.00 23.56           H
ATOM   3266  HA  ILE A 221      26.949  54.609  46.208  1.00 26.56           H
ATOM   3267  HB  ILE A 221      29.624  53.289  45.652  1.00 25.78           H
ATOM   3268 HG12 ILE A 221      29.057  56.235  46.209  1.00 34.62           H
ATOM   3269 HG13 ILE A 221      29.576  55.106  47.459  1.00 34.62           H
ATOM   3270 HG21 ILE A 221      29.692  54.842  43.677  1.00 23.32           H
ATOM   3271 HG22 ILE A 221      28.396  53.665  43.567  1.00 23.32           H
ATOM   3272 HG23 ILE A 221      28.026  55.334  44.047  1.00 23.32           H
ATOM   3273 HD11 ILE A 221      31.524  56.233  46.685  1.00 29.25           H
ATOM   3274 HD12 ILE A 221      31.608  54.558  46.133  1.00 29.25           H
ATOM   3275 HD13 ILE A 221      31.172  55.858  44.994  1.00 29.25           H
ATOM   3276  N   LEU A 222      27.432  51.360  45.622  1.00 19.23           N
ATOM   3277  CA  LEU A 222      26.839  50.222  44.917  1.00 27.37           C
ATOM   3278  C   LEU A 222      25.375  50.040  45.314  1.00 20.95           C
ATOM   3279  O   LEU A 222      24.560  49.822  44.428  1.00 17.10           O
ATOM   3280  CB  LEU A 222      27.590  48.920  45.211  1.00 29.04           C
ATOM   3281  CG  LEU A 222      29.054  48.858  44.739  1.00 31.54           C
ATOM   3282  CD1 LEU A 222      29.690  47.583  45.325  1.00 38.65           C
ATOM   3283  CD2 LEU A 222      29.200  48.866  43.216  1.00 30.21           C
ATOM   3284  H   LEU A 222      28.247  51.198  46.197  1.00 23.07           H
ATOM   3285  HA  LEU A 222      26.878  50.414  43.844  1.00 32.84           H
ATOM   3286  HB2 LEU A 222      27.558  48.755  46.290  1.00 34.84           H
ATOM   3287  HB3 LEU A 222      27.045  48.104  44.742  1.00 34.84           H
ATOM   3288  HG  LEU A 222      29.597  49.720  45.112  1.00 37.85           H
ATOM   3289 HD11 LEU A 222      30.756  47.569  45.119  1.00 46.38           H
ATOM   3290 HD12 LEU A 222      29.554  47.562  46.408  1.00 46.38           H
ATOM   3291 HD13 LEU A 222      29.226  46.695  44.892  1.00 46.38           H
ATOM   3292 HD21 LEU A 222      30.256  48.792  42.956  1.00 36.25           H
ATOM   3293 HD22 LEU A 222      28.665  48.022  42.780  1.00 36.25           H
ATOM   3294 HD23 LEU A 222      28.808  49.797  42.804  1.00 36.25           H
ATOM   3295  N   GLU A 223      25.044  50.135  46.612  1.00 16.15           N
ATOM   3296  CA  GLU A 223      23.688  49.930  47.099  1.00 18.80           C
ATOM   3297  C   GLU A 223      22.745  51.046  46.675  1.00 17.73           C
ATOM   3298  O   GLU A 223      21.597  50.757  46.368  1.00 16.07           O
ATOM   3299  CB  GLU A 223      23.647  49.724  48.629  1.00 21.08           C
ATOM   3300  CG  GLU A 223      24.315  48.390  49.003  1.00 24.97           C
ATOM   3301  CD  GLU A 223      24.229  47.998  50.483  1.00 24.62           C
ATOM   3302  OE1 GLU A 223      23.445  48.607  51.247  1.00 22.52           O
ATOM   3303  OE2 GLU A 223      24.995  47.083  50.845  1.00 33.25           O1-
ATOM   3304  H   GLU A 223      25.764  50.306  47.297  1.00 19.38           H
ATOM   3305  HA  GLU A 223      23.321  49.013  46.638  1.00 22.56           H
ATOM   3306  HB2 GLU A 223      24.166  50.545  49.127  1.00 25.29           H
ATOM   3307  HB3 GLU A 223      22.608  49.713  48.962  1.00 25.29           H
ATOM   3308  HG2 GLU A 223      23.850  47.587  48.431  1.00 29.96           H
ATOM   3309  HG3 GLU A 223      25.359  48.370  48.692  1.00 29.96           H
ATOM   3310  N   ALA A 224      23.183  52.316  46.647  1.00 17.18           N
ATOM   3311  CA  ALA A 224      22.324  53.402  46.194  1.00 20.56           C
ATOM   3312  C   ALA A 224      21.846  53.149  44.760  1.00 17.97           C
ATOM   3313  O   ALA A 224      20.669  53.357  44.463  1.00 15.43           O
ATOM   3314  CB  ALA A 224      23.029  54.757  46.310  1.00 22.77           C
ATOM   3315  H   ALA A 224      24.130  52.532  46.924  1.00 20.62           H
ATOM   3316  HA  ALA A 224      21.455  53.428  46.850  1.00 24.67           H
ATOM   3317  HB1 ALA A 224      22.339  55.545  46.009  1.00 27.32           H
ATOM   3318  HB2 ALA A 224      23.326  54.934  47.342  1.00 27.32           H
ATOM   3319  HB3 ALA A 224      23.912  54.779  45.672  1.00 27.32           H
ATOM   3320  N   PHE A 225      22.753  52.706  43.876  1.00 16.38           N
ATOM   3321  CA  PHE A 225      22.439  52.531  42.462  1.00 15.48           C
ATOM   3322  C   PHE A 225      21.912  51.127  42.115  1.00 15.89           C
ATOM   3323  O   PHE A 225      21.278  50.955  41.076  1.00 18.58           O
ATOM   3324  CB  PHE A 225      23.650  52.923  41.597  1.00 14.78           C
ATOM   3325  CG  PHE A 225      23.960  54.413  41.626  1.00 19.86           C
ATOM   3326  CD1 PHE A 225      24.743  54.950  42.665  1.00 18.04           C
ATOM   3327  CD2 PHE A 225      23.466  55.276  40.630  1.00 17.60           C
ATOM   3328  CE1 PHE A 225      25.030  56.322  42.736  1.00 20.78           C
ATOM   3329  CE2 PHE A 225      23.742  56.656  40.704  1.00 18.48           C
ATOM   3330  CZ  PHE A 225      24.520  57.174  41.752  1.00 16.83           C
ATOM   3331  H   PHE A 225      23.694  52.510  44.191  1.00 19.66           H
ATOM   3332  HA  PHE A 225      21.644  53.234  42.214  1.00 18.58           H
ATOM   3333  HB2 PHE A 225      24.524  52.356  41.922  1.00 17.74           H
ATOM   3334  HB3 PHE A 225      23.434  52.644  40.567  1.00 17.74           H
ATOM   3335  HD1 PHE A 225      25.129  54.309  43.416  1.00 21.65           H
ATOM   3336  HD2 PHE A 225      22.865  54.888  39.820  1.00 21.12           H
ATOM   3337  HE1 PHE A 225      25.630  56.714  43.544  1.00 24.94           H
ATOM   3338  HE2 PHE A 225      23.363  57.327  39.951  1.00 22.17           H
ATOM   3339  HZ  PHE A 225      24.717  58.233  41.812  1.00 20.20           H
ATOM   3340  N   GLY A 226      22.239  50.105  42.911  1.00 14.23           N
ATOM   3341  CA  GLY A 226      22.034  48.709  42.546  1.00 13.70           C
ATOM   3342  C   GLY A 226      21.047  47.991  43.449  1.00 15.47           C
ATOM   3343  O   GLY A 226      20.720  46.846  43.152  1.00 14.84           O
ATOM   3344  H   GLY A 226      22.764  50.283  43.756  1.00 17.08           H
ATOM   3345  HA2 GLY A 226      21.682  48.624  41.518  1.00 16.44           H
ATOM   3346  HA3 GLY A 226      22.991  48.201  42.633  1.00 16.44           H
ATOM   3347  N   ASN A 227      20.580  48.641  44.521  1.00 12.75           N
ATOM   3348  CA  ASN A 227      19.583  48.086  45.420  1.00 13.18           C
ATOM   3349  C   ASN A 227      18.273  48.870  45.409  1.00 17.96           C
ATOM   3350  O   ASN A 227      18.233  50.072  45.128  1.00 16.27           O
ATOM   3351  CB  ASN A 227      20.110  47.938  46.860  1.00 11.75           C
ATOM   3352  CG  ASN A 227      21.252  46.931  47.019  1.00 16.13           C
ATOM   3353  OD1 ASN A 227      22.117  46.777  46.157  1.00 15.73           O
ATOM   3354  ND2 ASN A 227      21.286  46.270  48.168  1.00 15.18           N
ATOM   3355  H   ASN A 227      20.918  49.570  44.722  1.00 15.30           H
ATOM   3356  HA  ASN A 227      19.349  47.088  45.069  1.00 15.82           H
ATOM   3357  HB2 ASN A 227      20.450  48.900  47.214  1.00 14.10           H
ATOM   3358  HB3 ASN A 227      19.284  47.635  47.505  1.00 14.10           H
ATOM   3359 HD21 ASN A 227      21.971  45.539  48.303  1.00 18.22           H
ATOM   3360 HD22 ASN A 227      20.532  46.363  48.833  1.00 18.22           H
ATOM   3361  N   ALA A 228      17.192  48.153  45.738  1.00 16.97           N
ATOM   3362  CA  ALA A 228      15.829  48.660  45.723  1.00 14.03           C
ATOM   3363  C   ALA A 228      14.939  47.860  46.663  1.00 14.48           C
ATOM   3364  O   ALA A 228      15.204  46.693  46.943  1.00 13.18           O
ATOM   3365  CB  ALA A 228      15.281  48.560  44.297  1.00 10.79           C
ATOM   3366  H   ALA A 228      17.316  47.176  45.981  1.00 20.36           H
ATOM   3367  HA  ALA A 228      15.831  49.701  46.035  1.00 16.84           H
ATOM   3368  HB1 ALA A 228      14.291  49.008  44.247  1.00 12.95           H
ATOM   3369  HB2 ALA A 228      15.944  49.083  43.608  1.00 12.95           H
ATOM   3370  HB3 ALA A 228      15.213  47.513  43.996  1.00 12.95           H
ATOM   3371  N   LYS A 229      13.824  48.467  47.087  1.00 16.44           N
ATOM   3372  CA  LYS A 229      12.774  47.743  47.806  1.00 16.10           C
ATOM   3373  C   LYS A 229      12.027  46.823  46.844  1.00 17.85           C
ATOM   3374  O   LYS A 229      11.368  47.302  45.924  1.00 15.21           O
ATOM   3375  CB  LYS A 229      11.824  48.738  48.513  1.00 16.65           C
ATOM   3376  CG  LYS A 229      10.688  48.021  49.257  1.00 17.14           C
ATOM   3377  CD  LYS A 229       9.517  48.938  49.605  1.00 20.08           C
ATOM   3378  CE  LYS A 229       8.440  48.117  50.328  1.00 16.51           C
ATOM   3379  NZ  LYS A 229       7.195  48.876  50.472  1.00 18.11           N1+
ATOM   3380  H   LYS A 229      13.656  49.425  46.817  1.00 19.73           H
ATOM   3381  HA  LYS A 229      13.247  47.129  48.574  1.00 19.32           H
ATOM   3382  HB2 LYS A 229      12.394  49.340  49.216  1.00 19.98           H
ATOM   3383  HB3 LYS A 229      11.381  49.394  47.769  1.00 19.98           H
ATOM   3384  HG2 LYS A 229      10.274  47.234  48.629  1.00 20.57           H
ATOM   3385  HG3 LYS A 229      11.070  47.556  50.153  1.00 20.57           H
ATOM   3386  HD2 LYS A 229       9.851  49.738  50.262  1.00 24.10           H
ATOM   3387  HD3 LYS A 229       9.112  49.363  48.687  1.00 24.10           H
ATOM   3388  HE2 LYS A 229       8.236  47.210  49.757  1.00 19.81           H
ATOM   3389  HE3 LYS A 229       8.808  47.833  51.315  1.00 19.81           H
ATOM   3390  HZ1 LYS A 229       6.499  48.309  50.935  1.00 21.73           H
ATOM   3391  HZ2 LYS A 229       7.367  49.711  51.014  1.00 21.73           H
ATOM   3392  HZ3 LYS A 229       6.849  49.131  49.558  1.00 21.73           H
ATOM   3393  N   THR A 230      12.045  45.521  47.135  1.00 12.08           N
ATOM   3394  CA  THR A 230      11.114  44.547  46.583  1.00 16.45           C
ATOM   3395  C   THR A 230      10.137  44.138  47.675  1.00 12.20           C
ATOM   3396  O   THR A 230      10.304  44.523  48.827  1.00 16.52           O
ATOM   3397  CB  THR A 230      11.825  43.292  46.049  1.00 19.38           C
ATOM   3398  OG1 THR A 230      12.322  42.523  47.133  1.00 16.32           O
ATOM   3399  CG2 THR A 230      12.945  43.648  45.068  1.00 17.30           C
ATOM   3400  H   THR A 230      12.637  45.197  47.885  1.00 14.50           H
ATOM   3401  HA  THR A 230      10.559  44.997  45.771  1.00 19.74           H
ATOM   3402  HB  THR A 230      11.095  42.688  45.512  1.00 23.26           H
ATOM   3403  HG1 THR A 230      12.960  41.897  46.777  1.00 19.58           H
ATOM   3404 HG21 THR A 230      13.396  42.732  44.684  1.00 20.77           H
ATOM   3405 HG22 THR A 230      12.547  44.230  44.240  1.00 20.77           H
ATOM   3406 HG23 THR A 230      13.721  44.220  45.570  1.00 20.77           H
ATOM   3407  N   THR A 231       9.137  43.328  47.338  1.00 14.10           N
ATOM   3408  CA  THR A 231       8.210  42.761  48.324  1.00 16.69           C
ATOM   3409  C   THR A 231       8.918  41.811  49.308  1.00 19.44           C
ATOM   3410  O   THR A 231       8.336  41.496  50.344  1.00 16.99           O
ATOM   3411  CB  THR A 231       7.097  41.997  47.595  1.00 18.89           C
ATOM   3412  OG1 THR A 231       7.684  40.979  46.813  1.00 18.81           O
ATOM   3413  CG2 THR A 231       6.250  42.909  46.701  1.00 22.66           C
ATOM   3414  H   THR A 231       9.045  43.027  46.376  1.00 16.92           H
ATOM   3415  HA  THR A 231       7.757  43.578  48.889  1.00 20.03           H
ATOM   3416  HB  THR A 231       6.444  41.537  48.337  1.00 22.66           H
ATOM   3417  HG1 THR A 231       6.999  40.571  46.281  1.00 22.58           H
ATOM   3418 HG21 THR A 231       5.447  42.328  46.248  1.00 27.20           H
ATOM   3419 HG22 THR A 231       5.822  43.711  47.297  1.00 27.20           H
ATOM   3420 HG23 THR A 231       6.851  43.334  45.903  1.00 27.20           H
ATOM   3421  N   ARG A 232      10.143  41.343  49.016  1.00 16.30           N
ATOM   3422  CA  ARG A 232      10.883  40.402  49.869  1.00 19.30           C
ATOM   3423  C   ARG A 232      11.996  41.040  50.697  1.00 17.62           C
ATOM   3424  O   ARG A 232      12.455  40.451  51.666  1.00 19.23           O
ATOM   3425  CB  ARG A 232      11.423  39.270  48.995  1.00 17.89           C
ATOM   3426  CG  ARG A 232      10.262  38.312  48.711  1.00 22.98           C
ATOM   3427  CD  ARG A 232      10.663  37.236  47.722  1.00 30.40           C
ATOM   3428  NE  ARG A 232       9.501  36.382  47.471  1.00 28.81           N
ATOM   3429  CZ  ARG A 232       9.091  35.336  48.189  1.00 38.70           C
ATOM   3430  NH1 ARG A 232       9.772  34.921  49.249  1.00 47.98           N
ATOM   3431  NH2 ARG A 232       7.979  34.697  47.836  1.00 30.79           N1+
ATOM   3432  H   ARG A 232      10.580  41.625  48.148  1.00 19.56           H
ATOM   3433  HA  ARG A 232      10.207  39.953  50.597  1.00 23.16           H
ATOM   3434  HB2 ARG A 232      11.863  39.656  48.076  1.00 21.46           H
ATOM   3435  HB3 ARG A 232      12.185  38.718  49.549  1.00 21.46           H
ATOM   3436  HG2 ARG A 232       9.943  37.847  49.644  1.00 27.58           H
ATOM   3437  HG3 ARG A 232       9.419  38.863  48.291  1.00 27.58           H
ATOM   3438  HD2 ARG A 232      10.961  37.708  46.785  1.00 36.48           H
ATOM   3439  HD3 ARG A 232      11.504  36.654  48.100  1.00 36.48           H
ATOM   3440  HE  ARG A 232       8.920  36.656  46.693  1.00 34.57           H
ATOM   3441 HH11 ARG A 232      10.622  35.397  49.518  1.00 57.58           H
ATOM   3442 HH12 ARG A 232       9.468  34.109  49.766  1.00 57.58           H
ATOM   3443 HH21 ARG A 232       7.465  35.007  47.025  1.00 36.95           H
ATOM   3444 HH22 ARG A 232       7.663  33.904  48.372  1.00 36.95           H
ATOM   3445  N   ASN A 233      12.452  42.222  50.308  1.00 13.65           N
ATOM   3446  CA  ASN A 233      13.592  42.843  50.938  1.00 13.03           C
ATOM   3447  C   ASN A 233      13.596  44.337  50.573  1.00 15.89           C
ATOM   3448  O   ASN A 233      13.710  44.705  49.430  1.00 16.16           O
ATOM   3449  CB  ASN A 233      14.906  42.161  50.466  1.00 12.23           C
ATOM   3450  CG  ASN A 233      16.108  42.692  51.192  1.00 14.33           C
ATOM   3451  OD1 ASN A 233      16.097  43.543  52.068  1.00 13.05           O
ATOM   3452  ND2 ASN A 233      17.315  42.084  50.856  1.00 12.03           N
ATOM   3453  H   ASN A 233      12.086  42.599  49.462  1.00 16.39           H
ATOM   3454  HA  ASN A 233      13.552  42.728  52.056  1.00 15.64           H
ATOM   3455  HB2 ASN A 233      14.825  41.066  50.634  1.00 14.68           H
ATOM   3456  HB3 ASN A 233      14.992  42.268  49.374  1.00 14.68           H
ATOM   3457 HD21 ASN A 233      18.181  42.492  51.228  1.00 14.44           H
ATOM   3458 HD22 ASN A 233      17.392  41.475  50.054  1.00 14.44           H
ATOM   3459  N   ASN A 234      13.526  45.163  51.637  1.00 16.49           N
ATOM   3460  CA  ASN A 234      13.627  46.613  51.565  1.00 19.44           C
ATOM   3461  C   ASN A 234      14.955  47.103  50.995  1.00 15.65           C
ATOM   3462  O   ASN A 234      14.998  48.227  50.498  1.00 14.24           O
ATOM   3463  CB  ASN A 234      13.374  47.246  52.945  1.00 19.33           C
ATOM   3464  CG  ASN A 234      11.928  47.143  53.402  1.00 20.53           C
ATOM   3465  OD1 ASN A 234      10.999  47.149  52.600  1.00 19.17           O
ATOM   3466  ND2 ASN A 234      11.720  47.131  54.711  1.00 23.13           N
ATOM   3467  H   ASN A 234      13.469  44.749  52.558  1.00 19.79           H
ATOM   3468  HA  ASN A 234      12.860  46.955  50.883  1.00 23.33           H
ATOM   3469  HB2 ASN A 234      14.023  46.794  53.687  1.00 23.19           H
ATOM   3470  HB3 ASN A 234      13.618  48.301  52.867  1.00 23.19           H
ATOM   3471 HD21 ASN A 234      10.778  47.060  55.060  1.00 27.75           H
ATOM   3472 HD22 ASN A 234      12.508  47.135  55.344  1.00 27.75           H
ATOM   3473  N   ASN A 235      16.013  46.289  51.068  1.00 13.90           N
ATOM   3474  CA  ASN A 235      17.311  46.588  50.503  1.00 13.09           C
ATOM   3475  C   ASN A 235      17.797  45.455  49.588  1.00 13.13           C
ATOM   3476  O   ASN A 235      18.958  45.066  49.666  1.00 13.83           O
ATOM   3477  CB  ASN A 235      18.299  46.920  51.638  1.00 14.89           C
ATOM   3478  CG  ASN A 235      19.563  47.557  51.068  1.00 17.77           C
ATOM   3479  OD1 ASN A 235      19.489  48.342  50.131  1.00 15.35           O
ATOM   3480  ND2 ASN A 235      20.725  47.280  51.642  1.00 14.69           N
ATOM   3481  H   ASN A 235      15.894  45.366  51.464  1.00 16.69           H
ATOM   3482  HA  ASN A 235      17.210  47.466  49.864  1.00 15.71           H
ATOM   3483  HB2 ASN A 235      17.824  47.651  52.290  1.00 17.87           H
ATOM   3484  HB3 ASN A 235      18.541  46.024  52.211  1.00 17.87           H
ATOM   3485 HD21 ASN A 235      21.573  47.707  51.296  1.00 17.62           H
ATOM   3486 HD22 ASN A 235      20.769  46.579  52.369  1.00 17.62           H
ATOM   3487  N   SER A 236      16.939  44.975  48.680  1.00 11.65           N
ATOM   3488  CA  SER A 236      17.285  43.898  47.761  1.00 13.18           C
ATOM   3489  C   SER A 236      18.372  44.336  46.783  1.00 16.75           C
ATOM   3490  O   SER A 236      18.227  45.340  46.081  1.00 14.80           O
ATOM   3491  CB  SER A 236      16.055  43.481  46.973  1.00 11.19           C
ATOM   3492  OG  SER A 236      16.313  42.331  46.208  1.00 12.51           O
ATOM   3493  H   SER A 236      16.005  45.349  48.624  1.00 13.99           H
ATOM   3494  HA  SER A 236      17.624  43.037  48.342  1.00 15.82           H
ATOM   3495  HB2 SER A 236      15.224  43.293  47.643  1.00 13.42           H
ATOM   3496  HB3 SER A 236      15.773  44.285  46.298  1.00 13.42           H
ATOM   3497  HG  SER A 236      16.950  41.759  46.670  1.00 15.01           H
ATOM   3498  N   SER A 237      19.438  43.555  46.738  1.00 15.77           N
ATOM   3499  CA  SER A 237      20.483  43.581  45.729  1.00 13.76           C
ATOM   3500  C   SER A 237      19.848  43.142  44.388  1.00 12.93           C
ATOM   3501  O   SER A 237      19.398  42.010  44.216  1.00 13.65           O
ATOM   3502  CB  SER A 237      21.624  42.540  46.052  1.00 15.06           C
ATOM   3503  OG  SER A 237      22.127  42.699  47.297  1.00 13.23           O1-
ATOM   3504  H   SER A 237      19.598  42.997  47.539  1.00 18.92           H
ATOM   3505  HA  SER A 237      20.949  44.592  45.650  1.00 16.51           H
ATOM   3506  HB2 SER A 237      21.222  41.480  45.886  1.00 18.07           H
ATOM   3507  HB3 SER A 237      22.445  42.712  45.315  1.00 18.07           H
ATOM   3508  N   ARG A 238      19.846  44.070  43.374  1.00 12.87           N
ATOM   3509  CA  ARG A 238      19.273  43.750  42.042  1.00 12.44           C
ATOM   3510  C   ARG A 238      20.417  43.551  41.012  1.00 15.12           C
ATOM   3511  O   ARG A 238      20.224  43.545  39.806  1.00 12.99           O
ATOM   3512  CB  ARG A 238      18.356  44.862  41.551  1.00 12.54           C
ATOM   3513  CG  ARG A 238      17.347  45.343  42.589  1.00 13.67           C
ATOM   3514  CD  ARG A 238      16.548  44.204  43.230  1.00 14.31           C
ATOM   3515  NE  ARG A 238      15.826  43.466  42.180  1.00 15.65           N
ATOM   3516  CZ  ARG A 238      15.434  42.210  42.373  1.00 13.11           C
ATOM   3517  NH1 ARG A 238      15.778  41.412  43.492  1.00 15.35           N
ATOM   3518  NH2 ARG A 238      14.750  41.549  41.379  1.00 13.81           N1+
ATOM   3519  H   ARG A 238      20.107  45.047  43.532  1.00 15.44           H
ATOM   3520  HA  ARG A 238      18.712  42.769  42.103  1.00 14.93           H
ATOM   3521  HB2 ARG A 238      18.947  45.710  41.173  1.00 15.04           H
ATOM   3522  HB3 ARG A 238      17.790  44.505  40.648  1.00 15.04           H
ATOM   3523  HG2 ARG A 238      17.829  45.946  43.371  1.00 16.41           H
ATOM   3524  HG3 ARG A 238      16.621  46.028  42.093  1.00 16.41           H
ATOM   3525  HD2 ARG A 238      17.202  43.552  43.834  1.00 17.17           H
ATOM   3526  HD3 ARG A 238      15.822  44.623  43.956  1.00 17.17           H
ATOM   3527  HE  ARG A 238      15.447  44.110  40.941  1.00 18.78           H
ATOM   3528 HH11 ARG A 238      15.980  41.867  44.353  1.00 18.42           H
ATOM   3529 HH12 ARG A 238      15.312  40.531  43.611  1.00 18.42           H
ATOM   3530 HH21 ARG A 238      14.385  42.030  40.549  1.00 16.57           H
ATOM   3531 HH22 ARG A 238      14.468  40.593  41.469  1.00 16.57           H
ATOM   3532  N   PHE A 239      21.656  43.301  41.554  1.00 12.41           N
ATOM   3533  CA  PHE A 239      22.815  42.834  40.771  1.00 11.74           C
ATOM   3534  C   PHE A 239      23.564  41.925  41.774  1.00 14.26           C
ATOM   3535  O   PHE A 239      23.526  42.112  42.991  1.00 12.62           O
ATOM   3536  CB  PHE A 239      23.745  43.975  40.325  1.00 12.69           C
ATOM   3537  CG  PHE A 239      24.458  44.641  41.465  1.00 12.69           C
ATOM   3538  CD1 PHE A 239      23.770  45.504  42.331  1.00 14.73           C
ATOM   3539  CD2 PHE A 239      25.814  44.375  41.689  1.00 15.22           C
ATOM   3540  CE1 PHE A 239      24.410  46.026  43.457  1.00 15.27           C
ATOM   3541  CE2 PHE A 239      26.465  44.947  42.786  1.00 15.97           C
ATOM   3542  CZ  PHE A 239      25.757  45.729  43.698  1.00 15.48           C
ATOM   3543  H   PHE A 239      21.881  43.495  42.539  1.00 14.89           H
ATOM   3544  HA  PHE A 239      22.456  42.266  39.860  1.00 14.09           H
ATOM   3545  HB2 PHE A 239      24.476  43.577  39.575  1.00 15.23           H
ATOM   3546  HB3 PHE A 239      23.156  44.721  39.746  1.00 15.23           H
ATOM   3547  HD1 PHE A 239      22.740  45.763  42.116  1.00 17.67           H
ATOM   3548  HD2 PHE A 239      26.359  43.717  41.006  1.00 18.26           H
ATOM   3549  HE1 PHE A 239      23.866  46.661  44.150  1.00 18.32           H
ATOM   3550  HE2 PHE A 239      27.533  44.800  42.915  1.00 19.16           H
ATOM   3551  HZ  PHE A 239      26.244  46.095  44.595  1.00 18.57           H
ATOM   3552  N   GLY A 240      24.210  40.860  41.203  1.00 15.01           N
ATOM   3553  CA  GLY A 240      25.166  40.078  41.985  1.00 17.57           C
ATOM   3554  C   GLY A 240      26.555  40.680  41.829  1.00 17.27           C
ATOM   3555  O   GLY A 240      26.848  41.448  40.940  1.00 15.83           O
ATOM   3556  H   GLY A 240      24.265  40.740  40.172  1.00 18.01           H
ATOM   3557  HA2 GLY A 240      24.849  40.079  43.056  1.00 21.08           H
ATOM   3558  HA3 GLY A 240      25.158  39.014  41.638  1.00 21.08           H
ATOM   3559  N   LYS A 241      27.396  40.292  42.796  1.00 17.62           N
ATOM   3560  CA  LYS A 241      28.803  40.652  42.822  1.00 13.24           C
ATOM   3561  C   LYS A 241      29.675  39.581  43.461  1.00 15.88           C
ATOM   3562  O   LYS A 241      29.256  38.792  44.307  1.00 14.91           O
ATOM   3563  CB  LYS A 241      28.996  42.022  43.495  1.00 16.18           C
ATOM   3564  CG  LYS A 241      28.724  42.027  45.006  1.00 19.62           C
ATOM   3565  CD  LYS A 241      28.625  43.477  45.508  1.00 26.32           C
ATOM   3566  CE  LYS A 241      28.435  43.538  47.024  1.00 38.32           C
ATOM   3567  NZ  LYS A 241      27.051  43.177  47.372  1.00 36.10           N1+
ATOM   3568  H   LYS A 241      27.033  39.727  43.557  1.00 21.15           H
ATOM   3569  HA  LYS A 241      29.106  40.740  41.785  1.00 15.89           H
ATOM   3570  HB2 LYS A 241      30.030  42.333  43.343  1.00 19.42           H
ATOM   3571  HB3 LYS A 241      28.357  42.750  42.999  1.00 19.42           H
ATOM   3572  HG2 LYS A 241      27.777  41.526  45.199  1.00 23.55           H
ATOM   3573  HG3 LYS A 241      29.515  41.494  45.534  1.00 23.55           H
ATOM   3574  HD2 LYS A 241      29.499  44.051  45.210  1.00 31.58           H
ATOM   3575  HD3 LYS A 241      27.758  43.947  45.046  1.00 31.58           H
ATOM   3576  HE2 LYS A 241      29.125  42.851  47.516  1.00 45.99           H
ATOM   3577  HE3 LYS A 241      28.638  44.553  47.368  1.00 45.99           H
ATOM   3578  HZ1 LYS A 241      26.555  43.965  47.760  1.00 43.32           H
ATOM   3579  HZ2 LYS A 241      26.538  42.858  46.559  1.00 43.32           H
ATOM   3580  HZ3 LYS A 241      27.024  42.430  48.055  1.00 43.32           H
ATOM   3581  N   PHE A 242      30.925  39.573  43.012  1.00 19.47           N
ATOM   3582  CA  PHE A 242      32.008  38.816  43.606  1.00 17.91           C
ATOM   3583  C   PHE A 242      33.098  39.829  43.951  1.00 18.33           C
ATOM   3584  O   PHE A 242      33.598  40.524  43.066  1.00 18.85           O
ATOM   3585  CB  PHE A 242      32.446  37.743  42.613  1.00 17.63           C
ATOM   3586  CG  PHE A 242      33.530  36.824  43.136  1.00 15.94           C
ATOM   3587  CD1 PHE A 242      33.209  35.842  44.089  1.00 18.73           C
ATOM   3588  CD2 PHE A 242      34.846  36.918  42.638  1.00 23.80           C
ATOM   3589  CE1 PHE A 242      34.176  34.910  44.499  1.00 16.57           C
ATOM   3590  CE2 PHE A 242      35.809  35.978  43.039  1.00 22.77           C
ATOM   3591  CZ  PHE A 242      35.465  34.958  43.944  1.00 20.75           C
ATOM   3592  H   PHE A 242      31.173  40.241  42.296  1.00 23.36           H
ATOM   3593  HA  PHE A 242      31.669  38.328  44.517  1.00 21.50           H
ATOM   3594  HB2 PHE A 242      31.575  37.132  42.374  1.00 21.15           H
ATOM   3595  HB3 PHE A 242      32.779  38.208  41.690  1.00 21.15           H
ATOM   3596  HD1 PHE A 242      32.210  35.793  44.488  1.00 22.47           H
ATOM   3597  HD2 PHE A 242      35.110  37.689  41.929  1.00 28.56           H
ATOM   3598  HE1 PHE A 242      33.922  34.146  45.220  1.00 19.88           H
ATOM   3599  HE2 PHE A 242      36.814  36.036  42.647  1.00 27.32           H
ATOM   3600  HZ  PHE A 242      36.204  34.229  44.242  1.00 24.90           H
ATOM   3601  N   ILE A 243      33.410  39.957  45.241  1.00 17.48           N
ATOM   3602  CA  ILE A 243      34.386  40.917  45.755  1.00 20.92           C
ATOM   3603  C   ILE A 243      35.692  40.157  45.974  1.00 18.35           C
ATOM   3604  O   ILE A 243      35.753  39.364  46.902  1.00 19.33           O
ATOM   3605  CB  ILE A 243      33.920  41.546  47.085  1.00 25.03           C
ATOM   3606  CG1 ILE A 243      32.483  42.088  47.093  1.00 31.14           C
ATOM   3607  CG2 ILE A 243      34.959  42.606  47.528  1.00 26.96           C
ATOM   3608  CD1 ILE A 243      32.307  43.267  46.154  1.00 31.89           C
ATOM   3609  H   ILE A 243      32.924  39.381  45.915  1.00 20.98           H
ATOM   3610  HA  ILE A 243      34.543  41.713  45.026  1.00 25.11           H
ATOM   3611  HB  ILE A 243      33.933  40.761  47.842  1.00 30.04           H
ATOM   3612 HG12 ILE A 243      31.780  41.300  46.819  1.00 37.37           H
ATOM   3613 HG13 ILE A 243      32.232  42.410  48.104  1.00 37.37           H
ATOM   3614 HG21 ILE A 243      34.598  43.129  48.413  1.00 32.35           H
ATOM   3615 HG22 ILE A 243      35.904  42.127  47.780  1.00 32.35           H
ATOM   3616 HG23 ILE A 243      35.139  43.327  46.730  1.00 32.35           H
ATOM   3617 HD11 ILE A 243      31.294  43.635  46.247  1.00 38.27           H
ATOM   3618 HD12 ILE A 243      32.980  44.063  46.460  1.00 38.27           H
ATOM   3619 HD13 ILE A 243      32.507  42.968  45.125  1.00 38.27           H
ATOM   3620  N   GLU A 244      36.746  40.432  45.196  1.00 19.16           N
ATOM   3621  CA  GLU A 244      38.093  39.944  45.488  1.00 21.60           C
ATOM   3622  C   GLU A 244      38.765  40.915  46.450  1.00 23.84           C
ATOM   3623  O   GLU A 244      39.113  42.021  46.039  1.00 25.32           O
ATOM   3624  CB  GLU A 244      38.980  39.865  44.229  1.00 27.94           C
ATOM   3625  CG  GLU A 244      38.584  38.867  43.146  1.00 39.06           C
ATOM   3626  CD  GLU A 244      39.653  38.730  42.043  1.00 44.86           C
ATOM   3627  OE1 GLU A 244      40.681  39.456  42.084  1.00 44.58           O
ATOM   3628  OE2 GLU A 244      39.429  37.870  41.165  1.00 52.84           O1-
ATOM   3629  H   GLU A 244      36.643  41.106  44.453  1.00 23.00           H
ATOM   3630  HA  GLU A 244      38.045  38.952  45.938  1.00 25.92           H
ATOM   3631  HB2 GLU A 244      39.021  40.852  43.765  1.00 33.53           H
ATOM   3632  HB3 GLU A 244      39.990  39.614  44.557  1.00 33.53           H
ATOM   3633  HG2 GLU A 244      38.393  37.884  43.578  1.00 46.87           H
ATOM   3634  HG3 GLU A 244      37.638  39.160  42.687  1.00 46.87           H
ATOM   3635  N   ILE A 245      38.999  40.499  47.695  1.00 21.48           N
ATOM   3636  CA  ILE A 245      39.903  41.197  48.609  1.00 19.55           C
ATOM   3637  C   ILE A 245      41.303  40.642  48.350  1.00 23.16           C
ATOM   3638  O   ILE A 245      41.518  39.441  48.451  1.00 21.50           O
ATOM   3639  CB  ILE A 245      39.461  41.026  50.075  1.00 20.21           C
ATOM   3640  CG1 ILE A 245      38.023  41.545  50.287  1.00 24.74           C
ATOM   3641  CG2 ILE A 245      40.432  41.729  51.048  1.00 23.04           C
ATOM   3642  CD1 ILE A 245      37.823  43.053  50.007  1.00 28.92           C
ATOM   3643  H   ILE A 245      38.666  39.587  47.977  1.00 25.77           H
ATOM   3644  HA  ILE A 245      39.911  42.262  48.379  1.00 23.46           H
ATOM   3645  HB  ILE A 245      39.473  39.961  50.311  1.00 24.25           H
ATOM   3646 HG12 ILE A 245      37.329  40.973  49.670  1.00 29.68           H
ATOM   3647 HG13 ILE A 245      37.758  41.350  51.326  1.00 29.68           H
ATOM   3648 HG21 ILE A 245      40.068  41.633  52.071  1.00 27.65           H
ATOM   3649 HG22 ILE A 245      41.420  41.273  50.992  1.00 27.65           H
ATOM   3650 HG23 ILE A 245      40.529  42.785  50.797  1.00 27.65           H
ATOM   3651 HD11 ILE A 245      36.767  43.312  50.057  1.00 34.70           H
ATOM   3652 HD12 ILE A 245      38.360  43.648  50.745  1.00 34.70           H
ATOM   3653 HD13 ILE A 245      38.165  43.311  49.007  1.00 34.70           H
ATOM   3654  N   GLN A 246      42.232  41.516  47.966  1.00 21.86           N
ATOM   3655  CA  GLN A 246      43.553  41.126  47.472  1.00 18.38           C
ATOM   3656  C   GLN A 246      44.595  41.344  48.570  1.00 20.73           C
ATOM   3657  O   GLN A 246      44.538  42.336  49.300  1.00 20.85           O
ATOM   3658  CB  GLN A 246      43.889  41.967  46.242  1.00 20.60           C
ATOM   3659  CG  GLN A 246      42.906  41.703  45.084  1.00 23.11           C
ATOM   3660  CD  GLN A 246      42.962  42.756  43.989  1.00 26.17           C
ATOM   3661  OE1 GLN A 246      43.553  43.822  44.141  1.00 30.63           O
ATOM   3662  NE2 GLN A 246      42.306  42.471  42.869  1.00 32.68           N
ATOM   3663  H   GLN A 246      41.998  42.500  47.944  1.00 26.23           H
ATOM   3664  HA  GLN A 246      43.554  40.079  47.171  1.00 22.06           H
ATOM   3665  HB2 GLN A 246      43.880  43.019  46.520  1.00 24.72           H
ATOM   3666  HB3 GLN A 246      44.896  41.714  45.921  1.00 24.72           H
ATOM   3667  HG2 GLN A 246      43.105  40.721  44.655  1.00 27.74           H
ATOM   3668  HG3 GLN A 246      41.882  41.693  45.456  1.00 27.74           H
ATOM   3669 HE21 GLN A 246      41.800  41.597  42.782  1.00 39.21           H
ATOM   3670 HE22 GLN A 246      42.277  43.152  42.126  1.00 39.21           H
ATOM   3671  N   PHE A 247      45.561  40.429  48.653  1.00 20.62           N
ATOM   3672  CA  PHE A 247      46.601  40.447  49.675  1.00 20.85           C
ATOM   3673  C   PHE A 247      47.969  40.289  49.020  1.00 22.71           C
ATOM   3674  O   PHE A 247      48.099  39.549  48.050  1.00 22.41           O
ATOM   3675  CB  PHE A 247      46.382  39.299  50.664  1.00 19.51           C
ATOM   3676  CG  PHE A 247      45.024  39.309  51.328  1.00 19.61           C
ATOM   3677  CD1 PHE A 247      43.941  38.650  50.713  1.00 24.59           C
ATOM   3678  CD2 PHE A 247      44.834  39.951  52.562  1.00 18.44           C
ATOM   3679  CE1 PHE A 247      42.689  38.609  51.349  1.00 19.36           C
ATOM   3680  CE2 PHE A 247      43.579  39.910  53.191  1.00 22.83           C
ATOM   3681  CZ  PHE A 247      42.507  39.239  52.586  1.00 24.55           C
ATOM   3682  H   PHE A 247      45.558  39.652  48.007  1.00 24.75           H
ATOM   3683  HA  PHE A 247      46.564  41.385  50.220  1.00 25.02           H
ATOM   3684  HB2 PHE A 247      46.509  38.352  50.138  1.00 23.41           H
ATOM   3685  HB3 PHE A 247      47.151  39.351  51.436  1.00 23.41           H
ATOM   3686  HD1 PHE A 247      44.074  38.158  49.762  1.00 29.51           H
ATOM   3687  HD2 PHE A 247      45.650  40.473  53.036  1.00 22.13           H
ATOM   3688  HE1 PHE A 247      41.859  38.111  50.876  1.00 23.24           H
ATOM   3689  HE2 PHE A 247      43.428  40.395  54.139  1.00 27.40           H
ATOM   3690  HZ  PHE A 247      41.543  39.214  53.072  1.00 29.46           H
ATOM   3691  N   ASN A 248      48.994  40.940  49.578  1.00 26.80           N
ATOM   3692  CA  ASN A 248      50.375  40.666  49.190  1.00 29.13           C
ATOM   3693  C   ASN A 248      50.862  39.360  49.826  1.00 32.46           C
ATOM   3694  O   ASN A 248      50.124  38.703  50.561  1.00 26.46           O
ATOM   3695  CB  ASN A 248      51.272  41.881  49.495  1.00 31.40           C
ATOM   3696  CG  ASN A 248      51.402  42.221  50.980  1.00 27.86           C
ATOM   3697  OD1 ASN A 248      51.208  41.388  51.857  1.00 24.62           O
ATOM   3698  ND2 ASN A 248      51.830  43.441  51.280  1.00 36.22           N
ATOM   3699  H   ASN A 248      48.826  41.523  50.387  1.00 32.16           H
ATOM   3700  HA  ASN A 248      50.413  40.517  48.113  1.00 34.96           H
ATOM   3701  HB2 ASN A 248      52.267  41.669  49.104  1.00 37.69           H
ATOM   3702  HB3 ASN A 248      50.894  42.756  48.967  1.00 37.69           H
ATOM   3703 HD21 ASN A 248      51.947  43.698  52.247  1.00 43.47           H
ATOM   3704 HD22 ASN A 248      51.998  44.110  50.541  1.00 43.47           H
ATOM   3705  N   SER A 249      52.106  38.975  49.506  1.00 31.02           N
ATOM   3706  CA  SER A 249      52.734  37.738  49.969  1.00 35.35           C
ATOM   3707  C   SER A 249      52.833  37.660  51.497  1.00 33.65           C
ATOM   3708  O   SER A 249      52.859  36.562  52.048  1.00 44.98           O
ATOM   3709  CB  SER A 249      54.142  37.624  49.366  1.00 46.27           C
ATOM   3710  OG  SER A 249      54.109  37.758  47.959  1.00 49.77           O
ATOM   3711  H   SER A 249      52.645  39.553  48.878  1.00 37.22           H
ATOM   3712  HA  SER A 249      52.140  36.896  49.618  1.00 42.43           H
ATOM   3713  HB2 SER A 249      54.783  38.400  49.784  1.00 55.53           H
ATOM   3714  HB3 SER A 249      54.560  36.649  49.620  1.00 55.53           H
ATOM   3715  HG  SER A 249      55.004  37.683  47.621  1.00 59.73           H
ATOM   3716  N   ALA A 250      52.930  38.816  52.170  1.00 31.87           N
ATOM   3717  CA  ALA A 250      53.003  38.942  53.623  1.00 38.05           C
ATOM   3718  C   ALA A 250      51.629  38.884  54.309  1.00 36.99           C
ATOM   3719  O   ALA A 250      51.560  38.853  55.536  1.00 38.21           O
ATOM   3720  CB  ALA A 250      53.733  40.249  53.952  1.00 35.78           C
ATOM   3721  H   ALA A 250      52.883  39.678  51.644  1.00 38.24           H
ATOM   3722  HA  ALA A 250      53.604  38.121  54.013  1.00 45.66           H
ATOM   3723  HB1 ALA A 250      53.828  40.356  55.033  1.00 42.94           H
ATOM   3724  HB2 ALA A 250      54.728  40.238  53.507  1.00 42.94           H
ATOM   3725  HB3 ALA A 250      53.176  41.097  53.557  1.00 42.94           H
ATOM   3726  N   GLY A 251      50.535  38.898  53.539  1.00 33.95           N
ATOM   3727  CA  GLY A 251      49.187  38.782  54.068  1.00 27.92           C
ATOM   3728  C   GLY A 251      48.528  40.114  54.400  1.00 23.49           C
ATOM   3729  O   GLY A 251      47.444  40.093  54.972  1.00 28.15           O
ATOM   3730  H   GLY A 251      50.638  38.943  52.535  1.00 40.74           H
ATOM   3731  HA2 GLY A 251      48.568  38.275  53.329  1.00 33.51           H
ATOM   3732  HA3 GLY A 251      49.214  38.193  54.983  1.00 33.51           H
ATOM   3733  N   PHE A 252      49.114  41.263  54.042  1.00 25.69           N
ATOM   3734  CA  PHE A 252      48.433  42.545  54.200  1.00 24.01           C
ATOM   3735  C   PHE A 252      47.515  42.799  53.005  1.00 23.90           C
ATOM   3736  O   PHE A 252      47.862  42.426  51.886  1.00 24.31           O
ATOM   3737  CB  PHE A 252      49.429  43.700  54.336  1.00 27.97           C
ATOM   3738  CG  PHE A 252      50.249  43.633  55.602  1.00 36.73           C
ATOM   3739  CD1 PHE A 252      49.685  44.040  56.825  1.00 39.01           C
ATOM   3740  CD2 PHE A 252      51.567  43.141  55.561  1.00 41.21           C
ATOM   3741  CE1 PHE A 252      50.439  43.958  58.007  1.00 37.68           C
ATOM   3742  CE2 PHE A 252      52.317  43.050  56.748  1.00 46.73           C
ATOM   3743  CZ  PHE A 252      51.751  43.460  57.969  1.00 35.24           C
ATOM   3744  H   PHE A 252      49.981  41.239  53.525  1.00 30.82           H
ATOM   3745  HA  PHE A 252      47.837  42.520  55.111  1.00 28.81           H
ATOM   3746  HB2 PHE A 252      50.084  43.716  53.466  1.00 33.56           H
ATOM   3747  HB3 PHE A 252      48.869  44.636  54.350  1.00 33.56           H
ATOM   3748  HD1 PHE A 252      48.671  44.413  56.863  1.00 46.81           H
ATOM   3749  HD2 PHE A 252      51.998  42.821  54.625  1.00 49.45           H
ATOM   3750  HE1 PHE A 252      50.001  44.261  58.948  1.00 45.22           H
ATOM   3751  HE2 PHE A 252      53.322  42.654  56.725  1.00 56.08           H
ATOM   3752  HZ  PHE A 252      52.318  43.378  58.884  1.00 42.29           H
ATOM   3753  N   ILE A 253      46.387  43.480  53.238  1.00 24.95           N
ATOM   3754  CA  ILE A 253      45.519  43.966  52.168  1.00 27.38           C
ATOM   3755  C   ILE A 253      46.299  44.924  51.267  1.00 25.16           C
ATOM   3756  O   ILE A 253      46.913  45.883  51.732  1.00 31.92           O
ATOM   3757  CB  ILE A 253      44.259  44.643  52.737  1.00 29.02           C
ATOM   3758  CG1 ILE A 253      43.405  43.613  53.486  1.00 42.61           C
ATOM   3759  CG2 ILE A 253      43.401  45.274  51.621  1.00 34.18           C
ATOM   3760  H   ILE A 253      46.175  43.770  54.184  1.00 29.94           H
ATOM   3761  HA  ILE A 253      45.197  43.104  51.584  1.00 32.85           H
ATOM   3762  HB  ILE A 253      44.560  45.426  53.436  1.00 34.83           H
ATOM   3763 HG11 ILE A 253      43.047  42.846  52.798  1.00 51.13           H
ATOM   3764 HG13 ILE A 253      42.554  44.105  53.957  1.00 51.13           H
ATOM   3765 HG21 ILE A 253      43.934  46.095  51.142  1.00 41.02           H
ATOM   3766 HG22 ILE A 253      43.146  44.523  50.872  1.00 41.02           H
ATOM   3767 HG23 ILE A 253      42.482  45.677  52.049  1.00 41.02           H
ATOM   3768  N   SER A 254      46.255  44.642  49.967  1.00 23.51           N
ATOM   3769  CA  SER A 254      46.934  45.390  48.921  1.00 28.96           C
ATOM   3770  C   SER A 254      45.968  46.015  47.911  1.00 31.71           C
ATOM   3771  O   SER A 254      46.380  46.865  47.126  1.00 25.72           O
ATOM   3772  CB  SER A 254      47.948  44.467  48.253  1.00 22.67           C
ATOM   3773  OG  SER A 254      47.329  43.317  47.706  1.00 33.36           O
ATOM   3774  H   SER A 254      45.745  43.818  49.679  1.00 28.22           H
ATOM   3775  HA  SER A 254      47.491  46.212  49.371  1.00 34.75           H
ATOM   3776  HB2 SER A 254      48.474  45.007  47.468  1.00 27.21           H
ATOM   3777  HB3 SER A 254      48.672  44.151  49.005  1.00 27.21           H
ATOM   3778  HG  SER A 254      46.575  43.209  48.061  1.00 40.03           H
ATOM   3779  N   GLY A 255      44.700  45.591  47.906  1.00 25.22           N
ATOM   3780  CA  GLY A 255      43.686  46.129  47.019  1.00 30.17           C
ATOM   3781  C   GLY A 255      42.392  45.330  47.088  1.00 27.36           C
ATOM   3782  O   GLY A 255      42.221  44.442  47.924  1.00 24.37           O
ATOM   3783  H   GLY A 255      44.412  44.878  48.564  1.00 30.27           H
ATOM   3784  HA2 GLY A 255      43.479  47.161  47.292  1.00 36.20           H
ATOM   3785  HA3 GLY A 255      44.065  46.112  45.996  1.00 36.20           H
ATOM   3786  N   ALA A 256      41.499  45.648  46.154  1.00 26.50           N
ATOM   3787  CA  ALA A 256      40.254  44.926  45.954  1.00 24.96           C
ATOM   3788  C   ALA A 256      39.735  45.167  44.541  1.00 27.39           C
ATOM   3789  O   ALA A 256      40.070  46.176  43.918  1.00 24.71           O
ATOM   3790  CB  ALA A 256      39.228  45.343  47.012  1.00 24.02           C
ATOM   3791  H   ALA A 256      41.716  46.384  45.497  1.00 31.79           H
ATOM   3792  HA  ALA A 256      40.470  43.869  46.064  1.00 29.96           H
ATOM   3793  HB1 ALA A 256      38.299  44.796  46.860  1.00 28.82           H
ATOM   3794  HB2 ALA A 256      39.601  45.121  48.012  1.00 28.82           H
ATOM   3795  HB3 ALA A 256      39.031  46.409  46.931  1.00 28.82           H
ATOM   3796  N   SER A 257      38.954  44.210  44.030  1.00 20.98           N
ATOM   3797  CA  SER A 257      38.281  44.285  42.746  1.00 24.15           C
ATOM   3798  C   SER A 257      36.865  43.731  42.889  1.00 21.69           C
ATOM   3799  O   SER A 257      36.657  42.674  43.475  1.00 22.97           O
ATOM   3800  CB  SER A 257      39.069  43.496  41.705  1.00 27.20           C
ATOM   3801  OG  SER A 257      38.467  43.657  40.437  1.00 26.34           O
ATOM   3802  H   SER A 257      38.752  43.399  44.602  1.00 25.17           H
ATOM   3803  HA  SER A 257      38.230  45.326  42.427  1.00 28.98           H
ATOM   3804  HB2 SER A 257      40.098  43.849  41.666  1.00 32.64           H
ATOM   3805  HB3 SER A 257      39.061  42.440  41.981  1.00 32.64           H
ATOM   3806  HG  SER A 257      38.714  42.910  39.885  1.00 31.61           H
ATOM   3807  N   ILE A 258      35.897  44.467  42.355  1.00 17.86           N
ATOM   3808  CA  ILE A 258      34.475  44.122  42.349  1.00 16.88           C
ATOM   3809  C   ILE A 258      34.149  43.632  40.945  1.00 18.53           C
ATOM   3810  O   ILE A 258      34.196  44.409  39.991  1.00 21.76           O
ATOM   3811  CB  ILE A 258      33.623  45.355  42.717  1.00 18.36           C
ATOM   3812  CG1 ILE A 258      33.933  45.920  44.118  1.00 22.07           C
ATOM   3813  CG2 ILE A 258      32.114  45.045  42.584  1.00 20.41           C
ATOM   3814  CD1 ILE A 258      33.625  47.416  44.222  1.00 33.24           C
ATOM   3815  H   ILE A 258      36.155  45.329  41.900  1.00 21.43           H
ATOM   3816  HA  ILE A 258      34.273  43.331  43.072  1.00 20.26           H
ATOM   3817  HB  ILE A 258      33.859  46.132  41.987  1.00 22.03           H
ATOM   3818 HG12 ILE A 258      33.352  45.394  44.864  1.00 26.48           H
ATOM   3819 HG13 ILE A 258      34.988  45.796  44.360  1.00 26.48           H
ATOM   3820 HG21 ILE A 258      31.517  45.894  42.915  1.00 24.49           H
ATOM   3821 HG22 ILE A 258      31.853  44.840  41.546  1.00 24.49           H
ATOM   3822 HG23 ILE A 258      31.854  44.178  43.191  1.00 24.49           H
ATOM   3823 HD11 ILE A 258      33.802  47.755  45.243  1.00 39.88           H
ATOM   3824 HD12 ILE A 258      34.276  47.963  43.542  1.00 39.88           H
ATOM   3825 HD13 ILE A 258      32.593  47.615  43.949  1.00 39.88           H
ATOM   3826  N   GLN A 259      33.795  42.357  40.819  1.00 17.88           N
ATOM   3827  CA  GLN A 259      33.102  41.847  39.644  1.00 15.59           C
ATOM   3828  C   GLN A 259      31.606  42.056  39.879  1.00 19.89           C
ATOM   3829  O   GLN A 259      31.038  41.381  40.730  1.00 17.43           O
ATOM   3830  CB  GLN A 259      33.462  40.374  39.409  1.00 20.25           C
ATOM   3831  CG  GLN A 259      32.723  39.759  38.204  1.00 23.92           C
ATOM   3832  CD  GLN A 259      33.123  40.427  36.890  1.00 28.28           C
ATOM   3833  OE1 GLN A 259      34.292  40.455  36.519  1.00 34.01           O
ATOM   3834  NE2 GLN A 259      32.160  41.003  36.176  1.00 29.38           N
ATOM   3835  H   GLN A 259      33.821  41.763  41.636  1.00 21.46           H
ATOM   3836  HA  GLN A 259      33.424  42.396  38.768  1.00 18.70           H
ATOM   3837  HB2 GLN A 259      34.538  40.283  39.257  1.00 24.31           H
ATOM   3838  HB3 GLN A 259      33.204  39.802  40.295  1.00 24.31           H
ATOM   3839  HG2 GLN A 259      33.056  38.726  38.162  1.00 28.70           H
ATOM   3840  HG3 GLN A 259      31.644  39.791  38.353  1.00 28.70           H
ATOM   3841 HE21 GLN A 259      31.204  40.987  36.505  1.00 35.26           H
ATOM   3842 HE22 GLN A 259      32.397  41.466  35.311  1.00 35.26           H
ATOM   3843  N   SER A 260      30.960  42.960  39.139  1.00 16.67           N
ATOM   3844  CA  SER A 260      29.496  43.036  39.149  1.00 15.17           C
ATOM   3845  C   SER A 260      28.927  42.203  38.005  1.00 20.27           C
ATOM   3846  O   SER A 260      29.529  42.049  36.944  1.00 18.11           O
ATOM   3847  CB  SER A 260      29.010  44.485  39.136  1.00 14.73           C
ATOM   3848  OG  SER A 260      29.317  45.120  37.916  1.00 22.18           O
ATOM   3849  H   SER A 260      31.464  43.507  38.457  1.00 20.00           H
ATOM   3850  HA  SER A 260      29.117  42.623  40.085  1.00 18.20           H
ATOM   3851  HB2 SER A 260      27.934  44.513  39.303  1.00 17.68           H
ATOM   3852  HB3 SER A 260      29.504  45.025  39.945  1.00 17.68           H
ATOM   3853  HG  SER A 260      28.499  45.227  37.420  1.00 26.61           H
ATOM   3854  N   TYR A 261      27.745  41.654  38.235  1.00 17.86           N
ATOM   3855  CA  TYR A 261      27.034  40.843  37.278  1.00 15.38           C
ATOM   3856  C   TYR A 261      25.786  41.664  36.859  1.00 17.90           C
ATOM   3857  O   TYR A 261      25.501  42.760  37.319  1.00 16.41           O
ATOM   3858  CB  TYR A 261      26.648  39.465  37.867  1.00 15.91           C
ATOM   3859  CG  TYR A 261      27.872  38.717  38.307  1.00 16.69           C
ATOM   3860  CD1 TYR A 261      28.856  38.320  37.371  1.00 18.88           C
ATOM   3861  CD2 TYR A 261      28.039  38.394  39.655  1.00 14.72           C
ATOM   3862  CE1 TYR A 261      29.986  37.621  37.787  1.00 17.29           C
ATOM   3863  CE2 TYR A 261      29.175  37.712  40.099  1.00 16.23           C
ATOM   3864  CZ  TYR A 261      30.136  37.339  39.161  1.00 20.36           C
ATOM   3865  OH  TYR A 261      31.279  36.664  39.528  1.00 21.10           O
ATOM   3866  H   TYR A 261      27.301  41.851  39.105  1.00 21.43           H
ATOM   3867  HA  TYR A 261      27.638  40.657  36.346  1.00 18.46           H
ATOM   3868  HB2 TYR A 261      25.932  39.593  38.704  1.00 19.10           H
ATOM   3869  HB3 TYR A 261      26.105  38.862  37.104  1.00 19.10           H
ATOM   3870  HD1 TYR A 261      28.715  38.557  36.312  1.00 22.66           H
ATOM   3871  HD2 TYR A 261      27.278  38.670  40.379  1.00 17.66           H
ATOM   3872  HE1 TYR A 261      30.740  37.279  37.078  1.00 20.75           H
ATOM   3873  HE2 TYR A 261      29.294  37.468  41.146  1.00 19.47           H
ATOM   3874  HH  TYR A 261      31.231  36.290  40.444  1.00 25.32           H
ATOM   3875  N   LEU A 262      25.041  41.086  35.842  1.00 15.19           N
ATOM   3876  CA  LEU A 262      23.951  41.785  35.148  1.00 14.63           C
ATOM   3877  C   LEU A 262      23.026  42.467  36.179  1.00 14.55           C
ATOM   3878  O   LEU A 262      22.545  41.929  37.179  1.00 17.18           O
ATOM   3879  CB  LEU A 262      23.124  40.793  34.304  1.00 14.22           C
ATOM   3880  CG  LEU A 262      23.908  40.263  33.078  1.00 17.53           C
ATOM   3881  CD1 LEU A 262      23.134  39.102  32.444  1.00 14.24           C
ATOM   3882  CD2 LEU A 262      24.156  41.387  32.067  1.00 19.33           C
ATOM   3883  H   LEU A 262      25.279  40.149  35.471  1.00 18.23           H
ATOM   3884  HA  LEU A 262      24.402  42.565  34.474  1.00 17.56           H
ATOM   3885  HB2 LEU A 262      22.798  39.929  34.929  1.00 17.07           H
ATOM   3886  HB3 LEU A 262      22.180  41.274  33.978  1.00 17.07           H
ATOM   3887  HG  LEU A 262      24.898  39.868  33.427  1.00 21.03           H
ATOM   3888 HD11 LEU A 262      23.659  38.699  31.567  1.00 17.09           H
ATOM   3889 HD12 LEU A 262      23.006  38.276  33.154  1.00 17.09           H
ATOM   3890 HD13 LEU A 262      22.134  39.406  32.113  1.00 17.09           H
ATOM   3891 HD21 LEU A 262      24.696  41.018  31.188  1.00 23.19           H
ATOM   3892 HD22 LEU A 262      23.214  41.811  31.701  1.00 23.19           H
ATOM   3893 HD23 LEU A 262      24.736  42.205  32.500  1.00 23.19           H
ATOM   3894  N   LEU A 263      22.727  43.783  35.898  1.00 16.29           N
ATOM   3895  CA  LEU A 263      21.795  44.587  36.723  1.00 18.76           C
ATOM   3896  C   LEU A 263      20.363  44.418  36.150  1.00 17.10           C
ATOM   3897  O   LEU A 263      20.149  44.332  34.950  1.00 14.33           O
ATOM   3898  CB  LEU A 263      22.254  46.050  36.591  1.00 16.14           C
ATOM   3899  CG  LEU A 263      21.371  47.051  37.357  1.00 14.03           C
ATOM   3900  CD1 LEU A 263      21.542  46.915  38.874  1.00 14.77           C
ATOM   3901  CD2 LEU A 263      21.700  48.479  36.911  1.00 15.98           C
ATOM   3902  H   LEU A 263      22.968  44.188  34.991  1.00 19.55           H
ATOM   3903  HA  LEU A 263      21.849  44.229  37.789  1.00 22.52           H
ATOM   3904  HB2 LEU A 263      23.306  46.132  36.935  1.00 19.36           H
ATOM   3905  HB3 LEU A 263      22.270  46.340  35.518  1.00 19.36           H
ATOM   3906  HG  LEU A 263      20.298  46.859  37.096  1.00 16.84           H
ATOM   3907 HD11 LEU A 263      20.919  47.645  39.401  1.00 17.73           H
ATOM   3908 HD12 LEU A 263      21.251  45.918  39.225  1.00 17.73           H
ATOM   3909 HD13 LEU A 263      22.578  47.099  39.182  1.00 17.73           H
ATOM   3910 HD21 LEU A 263      21.100  49.198  37.472  1.00 19.17           H
ATOM   3911 HD22 LEU A 263      22.751  48.728  37.076  1.00 19.17           H
ATOM   3912 HD23 LEU A 263      21.483  48.634  35.848  1.00 19.17           H
ATOM   3913  N   GLU A 264      19.339  44.401  37.080  1.00 12.62           N
ATOM   3914  CA  GLU A 264      17.902  44.414  36.694  1.00 15.62           C
ATOM   3915  C   GLU A 264      17.470  45.844  36.274  1.00 14.05           C
ATOM   3916  O   GLU A 264      16.729  46.527  36.934  1.00 15.00           O
ATOM   3917  CB  GLU A 264      17.101  43.923  37.892  1.00 13.11           C
ATOM   3918  CG  GLU A 264      15.599  43.829  37.630  1.00 15.97           C
ATOM   3919  CD  GLU A 264      14.886  43.754  38.952  1.00 19.41           C
ATOM   3920  OE1 GLU A 264      15.415  44.538  39.883  1.00 19.86           O
ATOM   3921  OE2 GLU A 264      13.958  42.989  39.183  1.00 21.28           O1-
ATOM   3922  H   GLU A 264      19.537  44.412  38.087  1.00 15.15           H
ATOM   3923  HA  GLU A 264      17.747  43.753  35.783  1.00 18.74           H
ATOM   3924  HB2 GLU A 264      17.474  42.927  38.201  1.00 15.73           H
ATOM   3925  HB3 GLU A 264      17.255  44.624  38.757  1.00 15.73           H
ATOM   3926  HG2 GLU A 264      15.205  44.696  37.050  1.00 19.16           H
ATOM   3927  HG3 GLU A 264      15.293  42.937  37.060  1.00 19.16           H
ATOM   3928  N   LYS A 265      17.942  46.212  35.063  1.00 14.62           N
ATOM   3929  CA  LYS A 265      17.686  47.488  34.408  1.00 15.40           C
ATOM   3930  C   LYS A 265      16.206  47.761  34.225  1.00 13.15           C
ATOM   3931  O   LYS A 265      15.806  48.922  34.216  1.00 17.28           O
ATOM   3932  CB  LYS A 265      18.302  47.523  33.004  1.00 25.15           C
ATOM   3933  CG  LYS A 265      19.817  47.365  32.919  1.00 31.46           C
ATOM   3934  CD  LYS A 265      20.333  47.505  31.464  1.00 20.03           C
ATOM   3935  CE  LYS A 265      19.524  46.801  30.370  1.00 35.35           C
ATOM   3936  NZ  LYS A 265      20.074  47.081  29.025  1.00 36.02           N1+
ATOM   3937  H   LYS A 265      18.521  45.545  34.571  1.00 17.55           H
ATOM   3938  HA  LYS A 265      18.115  48.285  35.017  1.00 18.49           H
ATOM   3939  HB2 LYS A 265      17.831  46.740  32.406  1.00 30.17           H
ATOM   3940  HB3 LYS A 265      18.052  48.489  32.571  1.00 30.17           H
ATOM   3941  HG2 LYS A 265      20.277  48.142  33.531  1.00 37.75           H
ATOM   3942  HG3 LYS A 265      20.115  46.395  33.314  1.00 37.75           H
ATOM   3943  HD2 LYS A 265      20.419  48.557  31.216  1.00 24.03           H
ATOM   3944  HD3 LYS A 265      21.338  47.081  31.448  1.00 24.03           H
ATOM   3945  HE2 LYS A 265      19.520  45.725  30.549  1.00 42.42           H
ATOM   3946  HE3 LYS A 265      18.498  47.166  30.408  1.00 42.42           H
ATOM   3947  HZ1 LYS A 265      19.972  48.059  28.795  1.00 43.23           H
ATOM   3948  HZ2 LYS A 265      21.049  46.821  28.992  1.00 43.23           H
ATOM   3949  HZ3 LYS A 265      19.581  46.534  28.327  1.00 43.23           H
ATOM   3950  N   SER A 266      15.399  46.721  34.019  1.00 14.29           N
ATOM   3951  CA  SER A 266      13.953  46.857  33.842  1.00 15.93           C
ATOM   3952  C   SER A 266      13.291  47.599  35.007  1.00 15.62           C
ATOM   3953  O   SER A 266      12.286  48.274  34.789  1.00 13.72           O
ATOM   3954  CB  SER A 266      13.301  45.499  33.592  1.00 17.80           C
ATOM   3955  OG  SER A 266      13.528  44.656  34.695  1.00 22.53           O
ATOM   3956  H   SER A 266      15.787  45.788  34.054  1.00 17.15           H
ATOM   3957  HA  SER A 266      13.785  47.450  32.949  1.00 19.11           H
ATOM   3958  HB2 SER A 266      12.228  45.617  33.439  1.00 21.36           H
ATOM   3959  HB3 SER A 266      13.740  45.053  32.700  1.00 21.36           H
ATOM   3960  HG  SER A 266      13.729  43.771  34.366  1.00 27.04           H
ATOM   3961  N   ARG A 267      13.854  47.510  36.219  1.00 14.87           N
ATOM   3962  CA  ARG A 267      13.323  48.196  37.385  1.00 15.02           C
ATOM   3963  C   ARG A 267      13.314  49.714  37.227  1.00 16.81           C
ATOM   3964  O   ARG A 267      12.454  50.352  37.820  1.00 17.04           O
ATOM   3965  CB  ARG A 267      14.068  47.758  38.648  1.00 14.66           C
ATOM   3966  CG  ARG A 267      13.592  48.494  39.910  1.00 12.05           C
ATOM   3967  CD  ARG A 267      14.202  47.896  41.171  1.00 17.27           C
ATOM   3968  NE  ARG A 267      13.839  46.484  41.305  1.00 13.61           N
ATOM   3969  CZ  ARG A 267      12.670  46.030  41.748  1.00 14.28           C
ATOM   3970  NH1 ARG A 267      11.830  46.818  42.413  1.00 15.09           N
ATOM   3971  NH2 ARG A 267      12.345  44.763  41.523  1.00 15.93           N1+
ATOM   3972  H   ARG A 267      14.680  46.940  36.344  1.00 17.85           H
ATOM   3973  HA  ARG A 267      12.293  47.880  37.494  1.00 18.03           H
ATOM   3974  HB2 ARG A 267      13.936  46.682  38.761  1.00 17.59           H
ATOM   3975  HB3 ARG A 267      15.130  47.963  38.524  1.00 17.59           H
ATOM   3976  HG2 ARG A 267      13.881  49.543  39.860  1.00 14.45           H
ATOM   3977  HG3 ARG A 267      12.506  48.431  39.982  1.00 14.45           H
ATOM   3978  HD2 ARG A 267      15.289  47.974  41.112  1.00 20.72           H
ATOM   3979  HD3 ARG A 267      13.864  48.463  42.036  1.00 20.72           H
ATOM   3980  HE  ARG A 267      14.430  45.823  40.821  1.00 16.34           H
ATOM   3981 HH11 ARG A 267      12.073  47.776  42.612  1.00 18.10           H
ATOM   3982 HH12 ARG A 267      10.962  46.426  42.754  1.00 18.10           H
ATOM   3983 HH21 ARG A 267      12.985  44.155  41.030  1.00 19.11           H
ATOM   3984 HH22 ARG A 267      11.466  44.407  41.870  1.00 19.11           H
ATOM   3985  N   VAL A 268      14.230  50.295  36.432  1.00 14.95           N
ATOM   3986  CA  VAL A 268      14.269  51.739  36.213  1.00 15.74           C
ATOM   3987  C   VAL A 268      12.931  52.236  35.659  1.00 12.20           C
ATOM   3988  O   VAL A 268      12.488  53.323  36.014  1.00 15.67           O
ATOM   3989  CB  VAL A 268      15.452  52.148  35.309  1.00 14.65           C
ATOM   3990  CG1 VAL A 268      15.543  53.680  35.229  1.00 15.53           C
ATOM   3991  CG2 VAL A 268      16.797  51.650  35.867  1.00 14.00           C
ATOM   3992  H   VAL A 268      14.913  49.720  35.962  1.00 17.94           H
ATOM   3993  HA  VAL A 268      14.423  52.210  37.179  1.00 18.89           H
ATOM   3994  HB  VAL A 268      15.307  51.749  34.303  1.00 17.59           H
ATOM   3995 HG11 VAL A 268      16.404  53.967  34.626  1.00 18.64           H
ATOM   3996 HG12 VAL A 268      14.645  54.097  34.775  1.00 18.64           H
ATOM   3997 HG13 VAL A 268      15.657  54.101  36.228  1.00 18.64           H
ATOM   3998 HG21 VAL A 268      17.586  51.916  35.173  1.00 16.81           H
ATOM   3999 HG22 VAL A 268      16.995  52.103  36.839  1.00 16.81           H
ATOM   4000 HG23 VAL A 268      16.807  50.567  35.976  1.00 16.81           H
ATOM   4001  N   VAL A 269      12.293  51.464  34.773  1.00 12.66           N
ATOM   4002  CA  VAL A 269      11.110  51.909  34.048  1.00 13.24           C
ATOM   4003  C   VAL A 269       9.817  51.318  34.593  1.00 17.22           C
ATOM   4004  O   VAL A 269       8.759  51.827  34.250  1.00 21.06           O
ATOM   4005  CB  VAL A 269      11.256  51.685  32.527  1.00 16.31           C
ATOM   4006  CG1 VAL A 269      12.567  52.310  32.036  1.00 17.05           C
ATOM   4007  CG2 VAL A 269      11.229  50.200  32.141  1.00 19.40           C
ATOM   4008  H   VAL A 269      12.666  50.552  34.555  1.00 15.20           H
ATOM   4009  HA  VAL A 269      11.017  52.985  34.179  1.00 15.89           H
ATOM   4010  HB  VAL A 269      10.432  52.183  32.015  1.00 19.57           H
ATOM   4011 HG11 VAL A 269      12.613  52.271  30.949  1.00 20.46           H
ATOM   4012 HG12 VAL A 269      12.618  53.347  32.359  1.00 20.46           H
ATOM   4013 HG13 VAL A 269      13.427  51.776  32.441  1.00 20.46           H
ATOM   4014 HG21 VAL A 269      11.293  50.099  31.058  1.00 23.28           H
ATOM   4015 HG22 VAL A 269      12.073  49.675  32.589  1.00 23.28           H
ATOM   4016 HG23 VAL A 269      10.299  49.740  32.472  1.00 23.28           H
ATOM   4017  N   PHE A 270       9.883  50.258  35.409  1.00 16.16           N
ATOM   4018  CA  PHE A 270       8.705  49.559  35.915  1.00 15.50           C
ATOM   4019  C   PHE A 270       8.961  49.006  37.308  1.00 19.09           C
ATOM   4020  O   PHE A 270      10.000  48.398  37.532  1.00 14.97           O
ATOM   4021  CB  PHE A 270       8.326  48.430  34.942  1.00 18.44           C
ATOM   4022  CG  PHE A 270       7.251  47.517  35.502  1.00 23.33           C
ATOM   4023  CD1 PHE A 270       5.907  47.924  35.466  1.00 28.25           C
ATOM   4024  CD2 PHE A 270       7.608  46.334  36.181  1.00 23.93           C
ATOM   4025  CE1 PHE A 270       4.918  47.143  36.093  1.00 30.07           C
ATOM   4026  CE2 PHE A 270       6.621  45.561  36.819  1.00 30.86           C
ATOM   4027  CZ  PHE A 270       5.277  45.967  36.768  1.00 27.18           C
ATOM   4028  H   PHE A 270      10.786  49.884  35.663  1.00 19.39           H
ATOM   4029  HA  PHE A 270       7.871  50.253  35.981  1.00 18.60           H
ATOM   4030  HB2 PHE A 270       7.976  48.874  34.011  1.00 22.13           H
ATOM   4031  HB3 PHE A 270       9.214  47.833  34.728  1.00 22.13           H
ATOM   4032  HD1 PHE A 270       5.633  48.848  34.977  1.00 33.90           H
ATOM   4033  HD2 PHE A 270       8.644  46.032  36.245  1.00 28.72           H
ATOM   4034  HE1 PHE A 270       3.884  47.455  36.068  1.00 36.09           H
ATOM   4035  HE2 PHE A 270       6.896  44.661  37.350  1.00 37.04           H
ATOM   4036  HZ  PHE A 270       4.516  45.381  37.258  1.00 32.62           H
ATOM   4037  N   GLN A 271       8.000  49.171  38.224  1.00 15.96           N
ATOM   4038  CA  GLN A 271       8.019  48.518  39.531  1.00 16.97           C
ATOM   4039  C   GLN A 271       6.597  48.045  39.853  1.00 21.41           C
ATOM   4040  O   GLN A 271       5.633  48.799  39.697  1.00 20.81           O
ATOM   4041  CB  GLN A 271       8.520  49.454  40.646  1.00 19.34           C
ATOM   4042  CG  GLN A 271       9.720  50.352  40.312  1.00 17.87           C
ATOM   4043  CD  GLN A 271       9.357  51.571  39.461  1.00 21.65           C
ATOM   4044  OE1 GLN A 271       8.317  52.186  39.640  1.00 24.86           O
ATOM   4045  NE2 GLN A 271      10.226  51.980  38.554  1.00 15.64           N
ATOM   4046  H   GLN A 271       7.169  49.691  37.976  1.00 19.15           H
ATOM   4047  HA  GLN A 271       8.672  47.645  39.499  1.00 20.37           H
ATOM   4048  HB2 GLN A 271       7.697  50.084  40.981  1.00 23.21           H
ATOM   4049  HB3 GLN A 271       8.807  48.831  41.494  1.00 23.21           H
ATOM   4050  HG2 GLN A 271      10.034  50.743  41.268  1.00 21.45           H
ATOM   4051  HG3 GLN A 271      10.533  49.778  39.871  1.00 21.45           H
ATOM   4052 HE21 GLN A 271      11.094  51.480  38.424  1.00 18.77           H
ATOM   4053 HE22 GLN A 271      10.015  52.795  38.000  1.00 18.77           H
ATOM   4054  N   SER A 272       6.495  46.799  40.319  1.00 16.72           N
ATOM   4055  CA  SER A 272       5.291  46.194  40.861  1.00 21.38           C
ATOM   4056  C   SER A 272       4.808  46.949  42.106  1.00 17.59           C
ATOM   4057  O   SER A 272       5.560  47.677  42.751  1.00 16.82           O
ATOM   4058  CB  SER A 272       5.593  44.731  41.230  1.00 21.81           C
ATOM   4059  OG  SER A 272       5.899  43.961  40.081  1.00 35.49           O
ATOM   4060  H   SER A 272       7.340  46.250  40.386  1.00 20.06           H
ATOM   4061  HA  SER A 272       4.495  46.212  40.118  1.00 25.65           H
ATOM   4062  HB2 SER A 272       6.446  44.707  41.914  1.00 26.17           H
ATOM   4063  HB3 SER A 272       4.732  44.293  41.733  1.00 26.17           H
ATOM   4064  HG  SER A 272       5.954  44.466  39.412  1.00 42.59           H
ATOM   4065  N   GLU A 273       3.526  46.769  42.429  1.00 20.50           N
ATOM   4066  CA  GLU A 273       2.861  47.414  43.548  1.00 18.50           C
ATOM   4067  C   GLU A 273       3.661  47.201  44.835  1.00 15.17           C
ATOM   4068  O   GLU A 273       4.075  46.083  45.115  1.00 19.22           O
ATOM   4069  CB  GLU A 273       1.443  46.829  43.715  1.00 22.23           C
ATOM   4070  CG  GLU A 273       0.575  47.788  44.546  1.00 29.13           C
ATOM   4071  CD  GLU A 273      -0.798  47.243  44.955  1.00 49.61           C
ATOM   4072  OE1 GLU A 273      -0.992  46.006  44.924  1.00 51.50           O
ATOM   4073  OE2 GLU A 273      -1.638  48.094  45.322  1.00 54.18           O1-
ATOM   4074  H   GLU A 273       2.963  46.167  41.847  1.00 24.60           H
ATOM   4075  HA  GLU A 273       2.778  48.479  43.332  1.00 22.20           H
ATOM   4076  HB2 GLU A 273       0.977  46.692  42.738  1.00 26.68           H
ATOM   4077  HB3 GLU A 273       1.504  45.857  44.205  1.00 26.68           H
ATOM   4078  HG2 GLU A 273       1.097  48.050  45.465  1.00 34.95           H
ATOM   4079  HG3 GLU A 273       0.440  48.737  44.024  1.00 34.95           H
ATOM   4080  N   THR A 274       3.866  48.281  45.597  1.00 15.75           N
ATOM   4081  CA  THR A 274       4.552  48.385  46.890  1.00 16.97           C
ATOM   4082  C   THR A 274       6.079  48.426  46.751  1.00 22.68           C
ATOM   4083  O   THR A 274       6.745  48.759  47.723  1.00 16.65           O
ATOM   4084  CB  THR A 274       4.153  47.306  47.934  1.00 22.19           C
ATOM   4085  OG1 THR A 274       4.810  46.070  47.713  1.00 20.28           O
ATOM   4086  CG2 THR A 274       2.637  47.059  48.007  1.00 22.08           C
ATOM   4087  H   THR A 274       3.483  49.146  45.246  1.00 18.90           H
ATOM   4088  HA  THR A 274       4.258  49.347  47.307  1.00 20.36           H
ATOM   4089  HB  THR A 274       4.476  47.671  48.910  1.00 26.63           H
ATOM   4090  HG1 THR A 274       4.628  45.789  46.810  1.00 24.33           H
ATOM   4091 HG21 THR A 274       2.428  46.360  48.817  1.00 26.50           H
ATOM   4092 HG22 THR A 274       2.118  47.997  48.198  1.00 26.50           H
ATOM   4093 HG23 THR A 274       2.264  46.612  47.086  1.00 26.50           H
ATOM   4094  N   GLU A 275       6.656  48.082  45.594  1.00 16.13           N
ATOM   4095  CA  GLU A 275       8.102  48.118  45.405  1.00 19.69           C
ATOM   4096  C   GLU A 275       8.584  49.552  45.158  1.00 19.58           C
ATOM   4097  O   GLU A 275       7.786  50.467  44.967  1.00 18.67           O
ATOM   4098  CB  GLU A 275       8.497  47.160  44.270  1.00 15.18           C
ATOM   4099  CG  GLU A 275       8.113  45.707  44.604  1.00 15.34           C
ATOM   4100  CD  GLU A 275       8.930  44.634  43.887  1.00 22.86           C
ATOM   4101  OE1 GLU A 275       9.714  44.990  42.980  1.00 21.84           O
ATOM   4102  OE2 GLU A 275       8.782  43.454  44.273  1.00 21.97           O1-
ATOM   4103  H   GLU A 275       6.088  47.794  44.810  1.00 19.36           H
ATOM   4104  HA  GLU A 275       8.588  47.751  46.310  1.00 23.63           H
ATOM   4105  HB2 GLU A 275       8.008  47.461  43.346  1.00 18.22           H
ATOM   4106  HB3 GLU A 275       9.571  47.231  44.115  1.00 18.22           H
ATOM   4107  HG2 GLU A 275       8.194  45.524  45.676  1.00 18.41           H
ATOM   4108  HG3 GLU A 275       7.057  45.541  44.380  1.00 18.41           H
ATOM   4109  N   ARG A 276       9.899  49.766  45.161  1.00 16.49           N
ATOM   4110  CA  ARG A 276      10.503  51.025  44.726  1.00 15.81           C
ATOM   4111  C   ARG A 276      11.430  50.769  43.542  1.00 16.67           C
ATOM   4112  O   ARG A 276      11.894  49.657  43.313  1.00 13.29           O
ATOM   4113  CB  ARG A 276      11.290  51.658  45.866  1.00 13.94           C
ATOM   4114  CG  ARG A 276      10.450  52.182  47.046  1.00 17.25           C
ATOM   4115  CD  ARG A 276      11.022  53.460  47.665  1.00 16.90           C
ATOM   4116  NE  ARG A 276      12.442  53.357  48.022  1.00 15.95           N
ATOM   4117  CZ  ARG A 276      13.114  54.299  48.688  1.00 16.12           C
ATOM   4118  NH1 ARG A 276      12.483  55.366  49.172  1.00 17.28           N
ATOM   4119  NH2 ARG A 276      14.421  54.190  48.887  1.00 16.84           N1+
ATOM   4120  H   ARG A 276      10.520  48.986  45.339  1.00 19.78           H
ATOM   4121  HA  ARG A 276       9.741  51.737  44.403  1.00 18.98           H
ATOM   4122  HB2 ARG A 276      11.971  50.897  46.233  1.00 16.73           H
ATOM   4123  HB3 ARG A 276      11.877  52.483  45.472  1.00 16.73           H
ATOM   4124  HG2 ARG A 276       9.455  52.432  46.684  1.00 20.70           H
ATOM   4125  HG3 ARG A 276      10.336  51.413  47.808  1.00 20.70           H
ATOM   4126  HD2 ARG A 276      10.871  54.305  46.994  1.00 20.28           H
ATOM   4127  HD3 ARG A 276      10.456  53.649  48.578  1.00 20.28           H
ATOM   4128  HE  ARG A 276      12.962  52.572  47.657  1.00 19.14           H
ATOM   4129 HH11 ARG A 276      11.493  55.481  49.028  1.00 20.74           H
ATOM   4130 HH12 ARG A 276      13.001  56.069  49.681  1.00 20.74           H
ATOM   4131 HH21 ARG A 276      14.924  53.381  48.550  1.00 20.21           H
ATOM   4132 HH22 ARG A 276      14.912  54.913  49.397  1.00 20.21           H
ATOM   4133  N   ASN A 277      11.709  51.844  42.803  1.00 17.59           N
ATOM   4134  CA  ASN A 277      12.855  51.961  41.919  1.00 15.18           C
ATOM   4135  C   ASN A 277      14.140  51.927  42.772  1.00 16.04           C
ATOM   4136  O   ASN A 277      14.100  51.770  43.994  1.00 15.98           O
ATOM   4137  CB  ASN A 277      12.684  53.276  41.123  1.00 15.56           C
ATOM   4138  CG  ASN A 277      13.322  53.242  39.739  1.00 14.76           C
ATOM   4139  OD1 ASN A 277      14.389  52.678  39.526  1.00 14.59           O
ATOM   4140  ND2 ASN A 277      12.702  53.932  38.791  1.00 14.77           N
ATOM   4141  H   ASN A 277      11.231  52.702  43.027  1.00 21.11           H
ATOM   4142  HA  ASN A 277      12.858  51.124  41.221  1.00 18.22           H
ATOM   4143  HB2 ASN A 277      11.628  53.531  41.023  1.00 18.67           H
ATOM   4144  HB3 ASN A 277      13.170  54.069  41.693  1.00 18.67           H
ATOM   4145 HD21 ASN A 277      13.081  53.946  37.856  1.00 17.72           H
ATOM   4146 HD22 ASN A 277      11.807  54.357  38.986  1.00 17.72           H
ATOM   4147  N   TYR A 278      15.305  52.054  42.143  1.00 13.92           N
ATOM   4148  CA  TYR A 278      16.572  52.114  42.857  1.00 15.46           C
ATOM   4149  C   TYR A 278      16.589  53.274  43.851  1.00 14.44           C
ATOM   4150  O   TYR A 278      15.967  54.313  43.617  1.00 15.26           O
ATOM   4151  CB  TYR A 278      17.706  52.200  41.834  1.00 14.29           C
ATOM   4152  CG  TYR A 278      17.841  50.911  41.068  1.00 15.11           C
ATOM   4153  CD1 TYR A 278      18.462  49.831  41.710  1.00 13.91           C
ATOM   4154  CD2 TYR A 278      17.321  50.763  39.766  1.00 12.35           C
ATOM   4155  CE1 TYR A 278      18.536  48.597  41.070  1.00 14.42           C
ATOM   4156  CE2 TYR A 278      17.393  49.516  39.119  1.00 13.40           C
ATOM   4157  CZ  TYR A 278      17.991  48.421  39.789  1.00 14.14           C
ATOM   4158  OH  TYR A 278      18.068  47.192  39.215  1.00 18.30           O
ATOM   4159  H   TYR A 278      15.322  52.158  41.139  1.00 16.70           H
ATOM   4160  HA  TYR A 278      16.705  51.190  43.417  1.00 18.55           H
ATOM   4161  HB2 TYR A 278      17.525  53.029  41.150  1.00 17.15           H
ATOM   4162  HB3 TYR A 278      18.642  52.385  42.363  1.00 17.15           H
ATOM   4163  HD1 TYR A 278      18.883  49.948  42.696  1.00 16.70           H
ATOM   4164  HD2 TYR A 278      16.839  51.595  39.275  1.00 14.82           H
ATOM   4165  HE1 TYR A 278      19.005  47.772  41.574  1.00 17.30           H
ATOM   4166  HE2 TYR A 278      16.989  49.391  38.126  1.00 16.08           H
ATOM   4167  HH  TYR A 278      17.517  47.099  38.432  1.00 21.96           H
ATOM   4168  N   HIS A 279      17.261  53.058  44.991  1.00 16.37           N
ATOM   4169  CA  HIS A 279      17.291  54.013  46.094  1.00 16.34           C
ATOM   4170  C   HIS A 279      17.722  55.406  45.656  1.00 18.21           C
ATOM   4171  O   HIS A 279      17.146  56.372  46.144  1.00 17.02           O
ATOM   4172  CB  HIS A 279      18.234  53.556  47.207  1.00 13.20           C
ATOM   4173  CG  HIS A 279      17.866  52.252  47.837  1.00 14.38           C
ATOM   4174  ND1 HIS A 279      16.592  51.891  48.272  1.00 16.97           N
ATOM   4175  CD2 HIS A 279      18.760  51.292  48.201  1.00 18.61           C
ATOM   4176  CE1 HIS A 279      16.732  50.665  48.787  1.00 16.04           C
ATOM   4177  NE2 HIS A 279      18.028  50.300  48.788  1.00 18.20           N
ATOM   4178  H   HIS A 279      17.730  52.170  45.125  1.00 19.65           H
ATOM   4179  HA  HIS A 279      16.286  54.080  46.509  1.00 19.60           H
ATOM   4180  HB2 HIS A 279      18.249  54.318  47.982  1.00 15.84           H
ATOM   4181  HB3 HIS A 279      19.242  53.472  46.805  1.00 15.84           H
ATOM   4182  HD2 HIS A 279      19.829  51.312  48.061  1.00 22.34           H
ATOM   4183  HE1 HIS A 279      15.915  50.012  49.051  1.00 19.25           H
ATOM   4184  HE2 HIS A 279      18.392  49.400  49.075  1.00 21.84           H
ATOM   4185  N   ILE A 280      18.715  55.500  44.756  1.00 18.76           N
ATOM   4186  CA  ILE A 280      19.313  56.760  44.337  1.00 17.83           C
ATOM   4187  C   ILE A 280      18.288  57.787  43.850  1.00 18.35           C
ATOM   4188  O   ILE A 280      18.470  58.979  44.089  1.00 20.09           O
ATOM   4189  CB  ILE A 280      20.435  56.542  43.304  1.00 19.81           C
ATOM   4190  CG1 ILE A 280      21.254  57.839  43.103  1.00 16.50           C
ATOM   4191  CG2 ILE A 280      19.913  56.016  41.946  1.00 17.34           C
ATOM   4192  CD1 ILE A 280      22.088  58.176  44.348  1.00 18.38           C
ATOM   4193  H   ILE A 280      19.159  54.647  44.439  1.00 22.51           H
ATOM   4194  HA  ILE A 280      19.765  57.156  45.240  1.00 21.40           H
ATOM   4195  HB  ILE A 280      21.120  55.789  43.694  1.00 23.77           H
ATOM   4196 HG12 ILE A 280      21.936  57.696  42.272  1.00 19.79           H
ATOM   4197 HG13 ILE A 280      20.617  58.680  42.838  1.00 19.79           H
ATOM   4198 HG21 ILE A 280      20.756  55.811  41.288  1.00 20.81           H
ATOM   4199 HG22 ILE A 280      19.355  55.090  42.086  1.00 20.81           H
ATOM   4200 HG23 ILE A 280      19.274  56.756  41.466  1.00 20.81           H
ATOM   4201 HD11 ILE A 280      22.661  59.076  44.178  1.00 22.06           H
ATOM   4202 HD12 ILE A 280      21.459  58.356  45.217  1.00 22.06           H
ATOM   4203 HD13 ILE A 280      22.775  57.358  44.560  1.00 22.06           H
ATOM   4204  N   PHE A 281      17.226  57.354  43.168  1.00 18.22           N
ATOM   4205  CA  PHE A 281      16.177  58.258  42.719  1.00 17.39           C
ATOM   4206  C   PHE A 281      15.540  58.995  43.904  1.00 20.44           C
ATOM   4207  O   PHE A 281      15.364  60.211  43.861  1.00 19.46           O
ATOM   4208  CB  PHE A 281      15.129  57.495  41.913  1.00 20.60           C
ATOM   4209  CG  PHE A 281      15.661  56.995  40.587  1.00 21.20           C
ATOM   4210  CD1 PHE A 281      15.890  57.917  39.551  1.00 17.36           C
ATOM   4211  CD2 PHE A 281      15.961  55.635  40.388  1.00 16.21           C
ATOM   4212  CE1 PHE A 281      16.409  57.488  38.318  1.00 14.40           C
ATOM   4213  CE2 PHE A 281      16.497  55.207  39.157  1.00 14.61           C
ATOM   4214  CZ  PHE A 281      16.722  56.135  38.128  1.00 18.09           C
ATOM   4215  H   PHE A 281      17.103  56.361  43.022  1.00 21.87           H
ATOM   4216  HA  PHE A 281      16.629  59.004  42.064  1.00 20.87           H
ATOM   4217  HB2 PHE A 281      14.743  56.663  42.503  1.00 24.72           H
ATOM   4218  HB3 PHE A 281      14.306  58.179  41.713  1.00 24.72           H
ATOM   4219  HD1 PHE A 281      15.687  58.962  39.709  1.00 20.83           H
ATOM   4220  HD2 PHE A 281      15.781  54.916  41.171  1.00 19.45           H
ATOM   4221  HE1 PHE A 281      16.587  58.203  37.529  1.00 17.28           H
ATOM   4222  HE2 PHE A 281      16.734  54.164  39.004  1.00 17.53           H
ATOM   4223  HZ  PHE A 281      17.139  55.805  37.188  1.00 21.71           H
ATOM   4224  N   TYR A 282      15.216  58.264  44.967  1.00 16.21           N
ATOM   4225  CA  TYR A 282      14.580  58.831  46.150  1.00 18.83           C
ATOM   4226  C   TYR A 282      15.577  59.655  46.960  1.00 20.21           C
ATOM   4227  O   TYR A 282      15.197  60.686  47.511  1.00 21.53           O
ATOM   4228  CB  TYR A 282      13.939  57.725  46.995  1.00 17.47           C
ATOM   4229  CG  TYR A 282      13.049  56.838  46.162  1.00 14.80           C
ATOM   4230  CD1 TYR A 282      13.599  55.681  45.589  1.00 15.68           C
ATOM   4231  CD2 TYR A 282      11.722  57.216  45.869  1.00 15.68           C
ATOM   4232  CE1 TYR A 282      12.829  54.900  44.724  1.00 14.89           C
ATOM   4233  CE2 TYR A 282      10.929  56.409  45.035  1.00 14.29           C
ATOM   4234  CZ  TYR A 282      11.490  55.246  44.460  1.00 15.72           C
ATOM   4235  OH  TYR A 282      10.770  54.463  43.620  1.00 15.63           O
ATOM   4236  H   TYR A 282      15.423  57.274  44.969  1.00 19.45           H
ATOM   4237  HA  TYR A 282      13.780  59.490  45.812  1.00 22.60           H
ATOM   4238  HB2 TYR A 282      14.719  57.121  47.460  1.00 20.96           H
ATOM   4239  HB3 TYR A 282      13.350  58.183  47.789  1.00 20.96           H
ATOM   4240  HD1 TYR A 282      14.622  55.405  45.790  1.00 18.81           H
ATOM   4241  HD2 TYR A 282      11.310  58.123  46.288  1.00 18.81           H
ATOM   4242  HE1 TYR A 282      13.263  54.036  44.259  1.00 17.87           H
ATOM   4243  HE2 TYR A 282       9.907  56.683  44.821  1.00 17.15           H
ATOM   4244  HH  TYR A 282       9.822  54.635  43.652  1.00 18.76           H
ATOM   4245  N   GLN A 283      16.837  59.213  47.024  1.00 17.27           N
ATOM   4246  CA  GLN A 283      17.912  59.930  47.689  1.00 19.76           C
ATOM   4247  C   GLN A 283      18.138  61.311  47.063  1.00 23.31           C
ATOM   4248  O   GLN A 283      18.213  62.306  47.783  1.00 18.96           O
ATOM   4249  CB  GLN A 283      19.198  59.111  47.652  1.00 20.89           C
ATOM   4250  CG  GLN A 283      19.191  57.867  48.536  1.00 18.81           C
ATOM   4251  CD  GLN A 283      20.553  57.178  48.535  1.00 20.07           C
ATOM   4252  OE1 GLN A 283      21.560  57.748  48.126  1.00 23.02           O
ATOM   4253  NE2 GLN A 283      20.603  55.947  49.027  1.00 21.38           N
ATOM   4254  H   GLN A 283      17.068  58.339  46.573  1.00 20.73           H
ATOM   4255  HA  GLN A 283      17.639  60.076  48.732  1.00 23.72           H
ATOM   4256  HB2 GLN A 283      19.413  58.821  46.626  1.00 25.07           H
ATOM   4257  HB3 GLN A 283      20.002  59.746  47.991  1.00 25.07           H
ATOM   4258  HG2 GLN A 283      18.963  58.169  49.556  1.00 22.57           H
ATOM   4259  HG3 GLN A 283      18.423  57.168  48.211  1.00 22.57           H
ATOM   4260 HE21 GLN A 283      19.764  55.515  49.393  1.00 25.65           H
ATOM   4261 HE22 GLN A 283      21.486  55.456  49.078  1.00 25.65           H
ATOM   4262  N   LEU A 284      18.211  61.382  45.731  1.00 19.94           N
ATOM   4263  CA  LEU A 284      18.374  62.634  45.008  1.00 18.99           C
ATOM   4264  C   LEU A 284      17.213  63.590  45.297  1.00 22.32           C
ATOM   4265  O   LEU A 284      17.448  64.744  45.665  1.00 23.59           O
ATOM   4266  CB  LEU A 284      18.536  62.373  43.505  1.00 18.54           C
ATOM   4267  CG  LEU A 284      18.713  63.661  42.662  1.00 22.33           C
ATOM   4268  CD1 LEU A 284      20.013  64.397  43.005  1.00 22.00           C
ATOM   4269  CD2 LEU A 284      18.730  63.332  41.159  1.00 21.77           C
ATOM   4270  H   LEU A 284      18.131  60.530  45.193  1.00 23.93           H
ATOM   4271  HA  LEU A 284      19.296  63.087  45.373  1.00 22.79           H
ATOM   4272  HB2 LEU A 284      19.402  61.725  43.355  1.00 22.25           H
ATOM   4273  HB3 LEU A 284      17.652  61.841  43.153  1.00 22.25           H
ATOM   4274  HG  LEU A 284      17.876  64.336  42.843  1.00 26.80           H
ATOM   4275 HD11 LEU A 284      20.107  65.287  42.383  1.00 26.40           H
ATOM   4276 HD12 LEU A 284      20.007  64.709  44.048  1.00 26.40           H
ATOM   4277 HD13 LEU A 284      20.871  63.746  42.829  1.00 26.40           H
ATOM   4278 HD21 LEU A 284      18.820  64.251  40.579  1.00 26.13           H
ATOM   4279 HD22 LEU A 284      19.571  62.678  40.927  1.00 26.13           H
ATOM   4280 HD23 LEU A 284      17.800  62.838  40.877  1.00 26.13           H
ATOM   4281  N   LEU A 285      15.970  63.131  45.117  1.00 19.77           N
ATOM   4282  CA  LEU A 285      14.808  63.990  45.258  1.00 23.67           C
ATOM   4283  C   LEU A 285      14.632  64.489  46.700  1.00 27.10           C
ATOM   4284  O   LEU A 285      14.166  65.611  46.884  1.00 23.98           O
ATOM   4285  CB  LEU A 285      13.552  63.294  44.725  1.00 21.43           C
ATOM   4286  CG  LEU A 285      13.567  62.973  43.209  1.00 19.69           C
ATOM   4287  CD1 LEU A 285      12.169  62.507  42.808  1.00 19.80           C
ATOM   4288  CD2 LEU A 285      13.990  64.163  42.346  1.00 25.93           C
ATOM   4289  H   LEU A 285      15.827  62.166  44.852  1.00 23.73           H
ATOM   4290  HA  LEU A 285      14.985  64.878  44.653  1.00 28.41           H
ATOM   4291  HB2 LEU A 285      13.402  62.362  45.271  1.00 25.72           H
ATOM   4292  HB3 LEU A 285      12.699  63.941  44.936  1.00 25.72           H
ATOM   4293  HG  LEU A 285      14.265  62.167  43.012  1.00 23.63           H
ATOM   4294 HD11 LEU A 285      12.170  62.206  41.761  1.00 23.76           H
ATOM   4295 HD12 LEU A 285      11.881  61.650  43.417  1.00 23.76           H
ATOM   4296 HD13 LEU A 285      11.447  63.311  42.945  1.00 23.76           H
ATOM   4297 HD21 LEU A 285      13.817  63.931  41.296  1.00 31.11           H
ATOM   4298 HD22 LEU A 285      13.418  65.044  42.624  1.00 31.11           H
ATOM   4299 HD23 LEU A 285      15.052  64.354  42.484  1.00 31.11           H
ATOM   4300  N   ALA A 286      14.990  63.680  47.705  1.00 22.47           N
ATOM   4301  CA  ALA A 286      14.891  64.043  49.121  1.00 28.59           C
ATOM   4302  C   ALA A 286      16.060  64.914  49.602  1.00 26.55           C
ATOM   4303  O   ALA A 286      15.891  65.717  50.522  1.00 27.80           O
ATOM   4304  CB  ALA A 286      14.810  62.760  49.960  1.00 21.12           C
ATOM   4305  H   ALA A 286      15.366  62.766  47.488  1.00 26.96           H
ATOM   4306  HA  ALA A 286      13.964  64.597  49.275  1.00 34.31           H
ATOM   4307  HB1 ALA A 286      14.705  63.022  51.013  1.00 25.34           H
ATOM   4308  HB2 ALA A 286      13.941  62.172  49.664  1.00 25.34           H
ATOM   4309  HB3 ALA A 286      15.716  62.168  49.827  1.00 25.34           H
ATOM   4310  N   GLY A 287      17.259  64.702  49.049  1.00 23.19           N
ATOM   4311  CA  GLY A 287      18.513  65.180  49.631  1.00 27.55           C
ATOM   4312  C   GLY A 287      19.166  66.335  48.871  1.00 28.20           C
ATOM   4313  O   GLY A 287      20.125  66.914  49.379  1.00 32.45           O
ATOM   4314  H   GLY A 287      17.331  64.021  48.306  1.00 27.83           H
ATOM   4315  HA2 GLY A 287      18.341  65.505  50.658  1.00 33.06           H
ATOM   4316  HA3 GLY A 287      19.210  64.346  49.646  1.00 33.06           H
ATOM   4317  N   ALA A 288      18.714  66.647  47.648  1.00 28.93           N
ATOM   4318  CA  ALA A 288      19.339  67.665  46.805  1.00 32.09           C
ATOM   4319  C   ALA A 288      19.186  69.068  47.403  1.00 38.43           C
ATOM   4320  O   ALA A 288      18.157  69.387  47.997  1.00 30.44           O
ATOM   4321  CB  ALA A 288      18.722  67.634  45.411  1.00 26.22           C
ATOM   4322  H   ALA A 288      17.926  66.138  47.272  1.00 34.71           H
ATOM   4323  HA  ALA A 288      20.400  67.435  46.699  1.00 38.51           H
ATOM   4324  HB1 ALA A 288      19.102  68.464  44.815  1.00 31.46           H
ATOM   4325  HB2 ALA A 288      18.988  66.702  44.915  1.00 31.46           H
ATOM   4326  HB3 ALA A 288      17.638  67.703  45.490  1.00 31.46           H
ATOM   4327  N   THR A 289      20.219  69.897  47.191  1.00 41.28           N
ATOM   4328  CA  THR A 289      20.250  71.324  47.533  1.00 51.90           C
ATOM   4329  C   THR A 289      19.086  72.053  46.843  1.00 55.34           C
ATOM   4330  O   THR A 289      18.539  71.581  45.841  1.00 44.69           O
ATOM   4331  CB  THR A 289      21.611  71.928  47.103  1.00 47.36           C
ATOM   4332  OG1 THR A 289      21.899  71.688  45.738  1.00 50.39           O
ATOM   4333  CG2 THR A 289      22.780  71.369  47.925  1.00 47.45           C
ATOM   4334  H   THR A 289      21.023  69.534  46.700  1.00 49.54           H
ATOM   4335  HA  THR A 289      20.151  71.438  48.613  1.00 62.28           H
ATOM   4336  HB  THR A 289      21.576  73.008  47.255  1.00 56.83           H
ATOM   4337  HG1 THR A 289      22.659  72.220  45.489  1.00 60.46           H
ATOM   4338 HG21 THR A 289      23.715  71.819  47.587  1.00 56.94           H
ATOM   4339 HG22 THR A 289      22.634  71.597  48.981  1.00 56.94           H
ATOM   4340 HG23 THR A 289      22.861  70.291  47.795  1.00 56.94           H
ATOM   4341  N   ALA A 290      18.703  73.206  47.404  1.00 44.99           N
ATOM   4342  CA  ALA A 290      17.507  73.945  46.999  1.00 49.56           C
ATOM   4343  C   ALA A 290      17.518  74.357  45.528  1.00 44.71           C
ATOM   4344  O   ALA A 290      16.543  74.137  44.810  1.00 55.75           O
ATOM   4345  H   ALA A 290      19.192  73.532  48.224  1.00 53.98           H
ATOM   4346  N   GLU A 291      18.635  74.935  45.083  1.00 46.08           N
ATOM   4347  CA  GLU A 291      18.865  75.236  43.683  1.00 50.94           C
ATOM   4348  C   GLU A 291      19.609  74.117  42.944  1.00 54.07           C
ATOM   4349  O   GLU A 291      19.819  74.228  41.738  1.00 50.09           O
ATOM   4350  H   GLU A 291      19.393  75.097  45.727  1.00 55.29           H
ATOM   4351  N   GLU A 292      19.980  73.027  43.634  1.00 49.36           N
ATOM   4352  CA  GLU A 292      20.287  71.767  42.973  1.00 39.68           C
ATOM   4353  C   GLU A 292      19.033  71.238  42.272  1.00 27.63           C
ATOM   4354  O   GLU A 292      19.109  70.840  41.112  1.00 30.67           O
ATOM   4355  H   GLU A 292      19.780  72.982  44.622  1.00 59.23           H
ATOM   4356  N   LYS A 293      17.888  71.254  42.977  1.00 26.27           N
ATOM   4357  CA  LYS A 293      16.582  70.875  42.448  1.00 37.84           C
ATOM   4358  C   LYS A 293      16.138  71.821  41.338  1.00 41.05           C
ATOM   4359  O   LYS A 293      15.510  71.352  40.397  1.00 32.46           O
ATOM   4360  CB  LYS A 293      15.515  70.755  43.558  1.00 40.95           C
ATOM   4361  CG  LYS A 293      15.793  69.617  44.562  1.00 47.46           C
ATOM   4362  CD  LYS A 293      14.551  69.093  45.313  1.00 47.11           C
ATOM   4363  CE  LYS A 293      13.782  68.023  44.523  1.00 41.69           C
ATOM   4364  NZ  LYS A 293      12.645  67.478  45.291  1.00 41.15           N1+
ATOM   4365  H   LYS A 293      17.917  71.588  43.932  1.00 31.53           H
ATOM   4366  HA  LYS A 293      16.686  69.902  41.977  1.00 45.41           H
ATOM   4367  HB2 LYS A 293      15.460  71.700  44.101  1.00 49.14           H
ATOM   4368  HB3 LYS A 293      14.542  70.582  43.096  1.00 49.14           H
ATOM   4369  HG2 LYS A 293      16.198  68.775  44.004  1.00 56.95           H
ATOM   4370  HG3 LYS A 293      16.549  69.934  45.281  1.00 56.95           H
ATOM   4371  HD2 LYS A 293      14.868  68.676  46.271  1.00 56.53           H
ATOM   4372  HD3 LYS A 293      13.877  69.927  45.512  1.00 56.53           H
ATOM   4373  HE2 LYS A 293      13.430  68.427  43.573  1.00 50.03           H
ATOM   4374  HE3 LYS A 293      14.474  67.204  44.320  1.00 50.03           H
ATOM   4375  HZ1 LYS A 293      12.056  66.919  44.688  1.00 49.38           H
ATOM   4376  HZ2 LYS A 293      12.987  66.884  46.037  1.00 49.38           H
ATOM   4377  HZ3 LYS A 293      12.098  68.223  45.696  1.00 49.38           H
ATOM   4378  N   LYS A 294      16.496  73.112  41.423  1.00 42.22           N
ATOM   4379  CA  LYS A 294      16.249  74.107  40.382  1.00 38.02           C
ATOM   4380  C   LYS A 294      17.035  73.827  39.103  1.00 29.60           C
ATOM   4381  O   LYS A 294      16.456  73.772  38.020  1.00 37.30           O
ATOM   4382  H   LYS A 294      16.998  73.414  42.244  1.00 50.66           H
ATOM   4383  N   ALA A 295      18.353  73.650  39.229  1.00 30.26           N
ATOM   4384  CA  ALA A 295      19.242  73.372  38.105  1.00 37.01           C
ATOM   4385  C   ALA A 295      18.908  72.064  37.364  1.00 40.09           C
ATOM   4386  O   ALA A 295      19.195  71.958  36.171  1.00 35.11           O
ATOM   4387  CB  ALA A 295      20.684  73.345  38.610  1.00 37.33           C
ATOM   4388  H   ALA A 295      18.762  73.706  40.150  1.00 36.31           H
ATOM   4389  HA  ALA A 295      19.147  74.194  37.395  1.00 44.41           H
ATOM   4390  HB1 ALA A 295      21.362  73.176  37.772  1.00 44.79           H
ATOM   4391  HB2 ALA A 295      20.928  74.300  39.076  1.00 44.79           H
ATOM   4392  HB3 ALA A 295      20.809  72.545  39.341  1.00 44.79           H
ATOM   4393  N   LEU A 296      18.344  71.069  38.067  1.00 36.32           N
ATOM   4394  CA  LEU A 296      17.996  69.758  37.510  1.00 38.68           C
ATOM   4395  C   LEU A 296      16.506  69.621  37.174  1.00 29.57           C
ATOM   4396  O   LEU A 296      16.098  68.553  36.724  1.00 27.65           O
ATOM   4397  CB  LEU A 296      18.443  68.658  38.486  1.00 30.85           C
ATOM   4398  CG  LEU A 296      19.956  68.504  38.687  1.00 34.30           C
ATOM   4399  CD1 LEU A 296      20.175  67.458  39.791  1.00 30.92           C
ATOM   4400  CD2 LEU A 296      20.666  68.091  37.397  1.00 30.11           C
ATOM   4401  H   LEU A 296      18.156  71.216  39.050  1.00 43.59           H
ATOM   4402  HA  LEU A 296      18.530  69.612  36.573  1.00 46.42           H
ATOM   4403  HB2 LEU A 296      18.020  68.903  39.457  1.00 37.01           H
ATOM   4404  HB3 LEU A 296      18.037  67.700  38.163  1.00 37.01           H
ATOM   4405  HG  LEU A 296      20.372  69.456  39.019  1.00 41.16           H
ATOM   4406 HD11 LEU A 296      21.237  67.322  39.983  1.00 37.11           H
ATOM   4407 HD12 LEU A 296      19.698  67.792  40.713  1.00 37.11           H
ATOM   4408 HD13 LEU A 296      19.750  66.499  39.494  1.00 37.11           H
ATOM   4409 HD21 LEU A 296      21.723  67.927  37.599  1.00 36.13           H
ATOM   4410 HD22 LEU A 296      20.227  67.171  37.016  1.00 36.13           H
ATOM   4411 HD23 LEU A 296      20.579  68.874  36.645  1.00 36.13           H
ATOM   4412  N   HIS A 297      15.699  70.665  37.414  1.00 29.61           N
ATOM   4413  CA  HIS A 297      14.267  70.717  37.130  1.00 32.17           C
ATOM   4414  C   HIS A 297      13.490  69.631  37.901  1.00 27.52           C
ATOM   4415  O   HIS A 297      12.505  69.093  37.399  1.00 26.35           O
ATOM   4416  CB  HIS A 297      14.019  70.669  35.606  1.00 30.45           C
ATOM   4417  CG  HIS A 297      14.693  71.765  34.819  1.00 40.64           C
ATOM   4418  ND1 HIS A 297      14.097  72.976  34.463  1.00 56.54           N
ATOM   4419  CD2 HIS A 297      15.958  71.721  34.304  1.00 47.42           C
ATOM   4420  CE1 HIS A 297      15.025  73.638  33.755  1.00 50.85           C
ATOM   4421  NE2 HIS A 297      16.150  72.910  33.640  1.00 49.94           N
ATOM   4422  H   HIS A 297      16.106  71.503  37.806  1.00 35.53           H
ATOM   4423  HA  HIS A 297      13.899  71.679  37.487  1.00 38.60           H
ATOM   4424  HB2 HIS A 297      12.947  70.750  35.426  1.00 36.54           H
ATOM   4425  HB3 HIS A 297      14.348  69.712  35.208  1.00 36.54           H
ATOM   4426  HD2 HIS A 297      16.667  70.912  34.398  1.00 56.90           H
ATOM   4427  HE1 HIS A 297      14.918  74.656  33.412  1.00 61.02           H
ATOM   4428  HE2 HIS A 297      17.015  73.226  33.222  1.00 59.92           H
ATOM   4429  N   LEU A 298      13.919  69.318  39.130  1.00 31.12           N
ATOM   4430  CA  LEU A 298      13.356  68.248  39.951  1.00 26.41           C
ATOM   4431  C   LEU A 298      12.177  68.753  40.780  1.00 32.32           C
ATOM   4432  O   LEU A 298      12.256  69.829  41.362  1.00 35.89           O
ATOM   4433  CB  LEU A 298      14.396  67.719  40.948  1.00 30.51           C
ATOM   4434  CG  LEU A 298      15.733  67.238  40.367  1.00 33.51           C
ATOM   4435  CD1 LEU A 298      16.724  66.940  41.507  1.00 45.37           C
ATOM   4436  CD2 LEU A 298      15.594  66.012  39.474  1.00 39.50           C
ATOM   4437  H   LEU A 298      14.698  69.836  39.512  1.00 37.35           H
ATOM   4438  HA  LEU A 298      13.036  67.425  39.313  1.00 31.69           H
ATOM   4439  HB2 LEU A 298      14.612  68.515  41.660  1.00 36.61           H
ATOM   4440  HB3 LEU A 298      13.941  66.902  41.505  1.00 36.61           H
ATOM   4441  HG  LEU A 298      16.123  68.049  39.766  1.00 40.21           H
ATOM   4442 HD11 LEU A 298      17.662  66.570  41.095  1.00 54.45           H
ATOM   4443 HD12 LEU A 298      16.934  67.840  42.074  1.00 54.45           H
ATOM   4444 HD13 LEU A 298      16.315  66.192  42.184  1.00 54.45           H
ATOM   4445 HD21 LEU A 298      16.577  65.733  39.107  1.00 47.40           H
ATOM   4446 HD22 LEU A 298      15.192  65.174  40.037  1.00 47.40           H
ATOM   4447 HD23 LEU A 298      14.946  66.229  38.625  1.00 47.40           H
ATOM   4448  N   ALA A 299      11.161  67.899  40.928  1.00 30.97           N
ATOM   4449  CA  ALA A 299      10.078  68.005  41.898  1.00 30.49           C
ATOM   4450  C   ALA A 299      10.142  66.790  42.845  1.00 27.66           C
ATOM   4451  O   ALA A 299      11.213  66.205  43.016  1.00 29.86           O
ATOM   4452  CB  ALA A 299       8.754  68.138  41.137  1.00 28.73           C
ATOM   4453  H   ALA A 299      11.202  67.033  40.410  1.00 37.16           H
ATOM   4454  HA  ALA A 299      10.217  68.904  42.499  1.00 36.59           H
ATOM   4455  HB1 ALA A 299       7.934  68.321  41.829  1.00 34.48           H
ATOM   4456  HB2 ALA A 299       8.811  68.980  40.446  1.00 34.48           H
ATOM   4457  HB3 ALA A 299       8.564  67.227  40.568  1.00 34.48           H
ATOM   4458  N   GLY A 300       9.027  66.421  43.485  1.00 27.47           N
ATOM   4459  CA  GLY A 300       8.933  65.237  44.339  1.00 28.59           C
ATOM   4460  C   GLY A 300       8.668  63.964  43.521  1.00 32.36           C
ATOM   4461  O   GLY A 300       8.337  64.058  42.339  1.00 23.91           O
ATOM   4462  H   GLY A 300       8.167  66.919  43.301  1.00 32.96           H
ATOM   4463  HA2 GLY A 300       9.873  65.111  44.875  1.00 34.31           H
ATOM   4464  HA3 GLY A 300       8.116  65.378  45.045  1.00 34.31           H
ATOM   4465  N   PRO A 301       8.810  62.765  44.120  1.00 28.26           N
ATOM   4466  CA  PRO A 301       8.704  61.505  43.381  1.00 26.27           C
ATOM   4467  C   PRO A 301       7.335  61.291  42.731  1.00 25.85           C
ATOM   4468  O   PRO A 301       7.257  60.674  41.671  1.00 22.04           O
ATOM   4469  CB  PRO A 301       9.011  60.412  44.422  1.00 27.47           C
ATOM   4470  CG  PRO A 301       8.817  61.085  45.782  1.00 28.33           C
ATOM   4471  CD  PRO A 301       9.209  62.533  45.502  1.00 27.06           C
ATOM   4472  HA  PRO A 301       9.493  61.452  42.633  1.00 31.53           H
ATOM   4473  HB2 PRO A 301       8.433  59.495  44.310  1.00 32.96           H
ATOM   4474  HB3 PRO A 301      10.072  60.181  44.319  1.00 32.96           H
ATOM   4475  HG2 PRO A 301       7.777  61.000  46.099  1.00 33.99           H
ATOM   4476  HG3 PRO A 301       9.482  60.662  46.535  1.00 33.99           H
ATOM   4477  HD2 PRO A 301       8.669  63.176  46.197  1.00 32.47           H
ATOM   4478  HD3 PRO A 301      10.291  62.647  45.597  1.00 32.47           H
ATOM   4479  N   GLU A 302       6.266  61.854  43.308  1.00 22.60           N
ATOM   4480  CA  GLU A 302       4.918  61.747  42.765  1.00 21.70           C
ATOM   4481  C   GLU A 302       4.783  62.381  41.361  1.00 18.60           C
ATOM   4482  O   GLU A 302       3.843  62.069  40.631  1.00 23.19           O
ATOM   4483  CB  GLU A 302       3.940  62.389  43.755  1.00 30.68           C
ATOM   4484  H   GLU A 302       6.389  62.380  44.161  1.00 27.12           H
ATOM   4485  HA  GLU A 302       4.668  60.689  42.694  1.00 26.04           H
ATOM   4486  HB1 GLU A 302       4.002  61.885  44.720  1.00 36.81           H
ATOM   4487  HB3 GLU A 302       2.922  62.303  43.375  1.00 36.81           H
ATOM   4488  N   SER A 303       5.699  63.289  41.003  1.00 20.72           N
ATOM   4489  CA  SER A 303       5.746  63.986  39.717  1.00 26.25           C
ATOM   4490  C   SER A 303       6.399  63.175  38.598  1.00 24.61           C
ATOM   4491  O   SER A 303       6.421  63.661  37.471  1.00 21.32           O
ATOM   4492  CB  SER A 303       6.520  65.300  39.880  1.00 27.39           C
ATOM   4493  OG  SER A 303       5.792  66.147  40.734  1.00 39.24           O
ATOM   4494  H   SER A 303       6.447  63.488  41.654  1.00 24.86           H
ATOM   4495  HA  SER A 303       4.733  64.227  39.392  1.00 31.50           H
ATOM   4496  HB2 SER A 303       7.508  65.104  40.291  1.00 32.87           H
ATOM   4497  HB3 SER A 303       6.637  65.791  38.915  1.00 32.87           H
ATOM   4498  HG  SER A 303       5.573  65.641  41.522  1.00 47.08           H
ATOM   4499  N   PHE A 304       6.988  62.006  38.892  1.00 18.73           N
ATOM   4500  CA  PHE A 304       7.741  61.224  37.912  1.00 16.46           C
ATOM   4501  C   PHE A 304       7.108  59.862  37.684  1.00 17.05           C
ATOM   4502  O   PHE A 304       6.945  59.100  38.634  1.00 19.37           O
ATOM   4503  CB  PHE A 304       9.191  61.112  38.360  1.00 19.22           C
ATOM   4504  CG  PHE A 304       9.876  62.459  38.386  1.00 20.15           C
ATOM   4505  CD1 PHE A 304      10.188  63.117  37.183  1.00 16.65           C
ATOM   4506  CD2 PHE A 304      10.152  63.083  39.616  1.00 23.28           C
ATOM   4507  CE1 PHE A 304      10.815  64.374  37.210  1.00 21.79           C
ATOM   4508  CE2 PHE A 304      10.778  64.339  39.642  1.00 24.44           C
ATOM   4509  CZ  PHE A 304      11.116  64.981  38.440  1.00 23.07           C
ATOM   4510  H   PHE A 304       6.943  61.651  39.837  1.00 22.48           H
ATOM   4511  HA  PHE A 304       7.747  61.742  36.956  1.00 19.75           H
ATOM   4512  HB2 PHE A 304       9.228  60.652  39.348  1.00 23.07           H
ATOM   4513  HB3 PHE A 304       9.726  60.464  37.668  1.00 23.07           H
ATOM   4514  HD1 PHE A 304       9.956  62.655  36.235  1.00 19.98           H
ATOM   4515  HD2 PHE A 304       9.886  62.594  40.542  1.00 27.93           H
ATOM   4516  HE1 PHE A 304      11.071  64.869  36.285  1.00 26.15           H
ATOM   4517  HE2 PHE A 304      11.003  64.807  40.588  1.00 29.33           H
ATOM   4518  HZ  PHE A 304      11.603  65.943  38.457  1.00 27.68           H
ATOM   4519  N   ASN A 305       6.780  59.556  36.418  1.00 19.28           N
ATOM   4520  CA  ASN A 305       6.203  58.276  36.010  1.00 18.06           C
ATOM   4521  C   ASN A 305       7.014  57.070  36.505  1.00 19.74           C
ATOM   4522  O   ASN A 305       6.415  56.062  36.861  1.00 16.45           O
ATOM   4523  CB  ASN A 305       6.003  58.216  34.487  1.00 18.27           C
ATOM   4524  CG  ASN A 305       4.904  59.169  34.004  1.00 41.29           C
ATOM   4525  OD1 ASN A 305       3.944  59.471  34.718  1.00 33.88           O
ATOM   4526  ND2 ASN A 305       4.985  59.578  32.740  1.00 36.95           N
ATOM   4527  H   ASN A 305       6.931  60.248  35.698  1.00 23.14           H
ATOM   4528  HA  ASN A 305       5.218  58.209  36.463  1.00 21.67           H
ATOM   4529  HB2 ASN A 305       6.942  58.425  33.977  1.00 21.92           H
ATOM   4530  HB3 ASN A 305       5.690  57.202  34.233  1.00 21.92           H
ATOM   4531 HD21 ASN A 305       4.255  60.161  32.363  1.00 44.34           H
ATOM   4532 HD22 ASN A 305       5.769  59.286  32.172  1.00 44.34           H
ATOM   4533  N   TYR A 306       8.350  57.163  36.537  1.00 17.73           N
ATOM   4534  CA  TYR A 306       9.217  56.076  36.995  1.00 16.35           C
ATOM   4535  C   TYR A 306       9.250  55.892  38.521  1.00 16.92           C
ATOM   4536  O   TYR A 306       9.847  54.926  38.983  1.00 15.56           O
ATOM   4537  CB  TYR A 306      10.612  56.320  36.421  1.00 13.03           C
ATOM   4538  CG  TYR A 306      10.762  56.143  34.929  1.00 16.41           C
ATOM   4539  CD1 TYR A 306       9.823  55.424  34.152  1.00 17.68           C
ATOM   4540  CD2 TYR A 306      11.910  56.681  34.317  1.00 16.56           C
ATOM   4541  CE1 TYR A 306      10.059  55.200  32.789  1.00 15.13           C
ATOM   4542  CE2 TYR A 306      12.131  56.480  32.949  1.00 16.77           C
ATOM   4543  CZ  TYR A 306      11.226  55.708  32.190  1.00 17.45           C
ATOM   4544  OH  TYR A 306      11.467  55.463  30.875  1.00 17.87           O
ATOM   4545  H   TYR A 306       8.791  58.016  36.223  1.00 21.28           H
ATOM   4546  HA  TYR A 306       8.847  55.129  36.607  1.00 19.62           H
ATOM   4547  HB2 TYR A 306      10.939  57.324  36.694  1.00 15.63           H
ATOM   4548  HB3 TYR A 306      11.311  55.629  36.891  1.00 15.63           H
ATOM   4549  HD1 TYR A 306       8.930  55.003  34.582  1.00 21.22           H
ATOM   4550  HD2 TYR A 306      12.631  57.236  34.899  1.00 19.87           H
ATOM   4551  HE1 TYR A 306       9.352  54.627  32.209  1.00 18.15           H
ATOM   4552  HE2 TYR A 306      13.006  56.908  32.492  1.00 20.12           H
ATOM   4553  HH  TYR A 306      10.832  54.853  30.483  1.00 21.44           H
ATOM   4554  N   LEU A 307       8.633  56.795  39.297  1.00 17.15           N
ATOM   4555  CA  LEU A 307       8.576  56.742  40.763  1.00 17.94           C
ATOM   4556  C   LEU A 307       7.141  56.785  41.326  1.00 18.10           C
ATOM   4557  O   LEU A 307       6.989  56.731  42.545  1.00 20.82           O
ATOM   4558  CB  LEU A 307       9.369  57.917  41.347  1.00 15.84           C
ATOM   4559  CG  LEU A 307      10.813  58.081  40.851  1.00 18.77           C
ATOM   4560  CD1 LEU A 307      11.436  59.315  41.508  1.00 19.81           C
ATOM   4561  CD2 LEU A 307      11.694  56.857  41.143  1.00 16.05           C
ATOM   4562  H   LEU A 307       8.149  57.559  38.848  1.00 20.58           H
ATOM   4563  HA  LEU A 307       9.022  55.813  41.120  1.00 21.53           H
ATOM   4564  HB2 LEU A 307       8.827  58.827  41.108  1.00 19.01           H
ATOM   4565  HB3 LEU A 307       9.393  57.815  42.432  1.00 19.01           H
ATOM   4566  HG  LEU A 307      10.808  58.257  39.774  1.00 22.52           H
ATOM   4567 HD11 LEU A 307      12.433  59.494  41.110  1.00 23.77           H
ATOM   4568 HD12 LEU A 307      10.819  60.186  41.292  1.00 23.77           H
ATOM   4569 HD13 LEU A 307      11.508  59.176  42.587  1.00 23.77           H
ATOM   4570 HD21 LEU A 307      12.644  56.956  40.620  1.00 19.25           H
ATOM   4571 HD22 LEU A 307      11.874  56.772  42.213  1.00 19.25           H
ATOM   4572 HD23 LEU A 307      11.224  55.944  40.794  1.00 19.25           H
ATOM   4573  N   ASN A 308       6.094  56.949  40.505  1.00 17.00           N
ATOM   4574  CA  ASN A 308       4.742  57.220  41.016  1.00 25.53           C
ATOM   4575  C   ASN A 308       3.737  56.103  40.715  1.00 25.95           C
ATOM   4576  O   ASN A 308       2.539  56.313  40.872  1.00 28.32           O
ATOM   4577  CB  ASN A 308       4.259  58.598  40.535  1.00 22.61           C
ATOM   4578  CG  ASN A 308       3.946  58.680  39.043  1.00 20.36           C
ATOM   4579  OD1 ASN A 308       3.871  57.677  38.346  1.00 22.18           O
ATOM   4580  ND2 ASN A 308       3.722  59.891  38.541  1.00 23.96           N
ATOM   4581  H   ASN A 308       6.242  57.001  39.507  1.00 20.40           H
ATOM   4582  HA  ASN A 308       4.770  57.304  42.100  1.00 30.64           H
ATOM   4583  HB2 ASN A 308       3.359  58.861  41.090  1.00 27.14           H
ATOM   4584  HB3 ASN A 308       5.018  59.342  40.775  1.00 27.14           H
ATOM   4585 HD21 ASN A 308       3.502  59.980  37.560  1.00 28.76           H
ATOM   4586 HD22 ASN A 308       3.776  60.705  39.137  1.00 28.76           H
ATOM   4587  N   GLN A 309       4.205  54.941  40.250  1.00 18.73           N
ATOM   4588  CA  GLN A 309       3.361  53.851  39.772  1.00 22.13           C
ATOM   4589  C   GLN A 309       3.121  52.788  40.853  1.00 22.02           C
ATOM   4590  O   GLN A 309       2.038  52.216  40.901  1.00 21.87           O
ATOM   4591  CB  GLN A 309       3.912  53.280  38.443  1.00 28.23           C
ATOM   4592  CG  GLN A 309       5.381  52.799  38.497  1.00 46.55           C
ATOM   4593  CD  GLN A 309       5.918  52.271  37.156  1.00 40.73           C
ATOM   4594  OE1 GLN A 309       5.774  51.094  36.841  1.00 27.20           O
ATOM   4595  NE2 GLN A 309       6.554  53.130  36.358  1.00 31.53           N
ATOM   4596  H   GLN A 309       5.204  54.821  40.164  1.00 22.48           H
ATOM   4597  HA  GLN A 309       2.385  54.271  39.529  1.00 26.56           H
ATOM   4598  HB2 GLN A 309       3.277  52.447  38.147  1.00 33.87           H
ATOM   4599  HB3 GLN A 309       3.826  54.050  37.674  1.00 33.87           H
ATOM   4600  HG2 GLN A 309       6.021  53.617  38.826  1.00 55.86           H
ATOM   4601  HG3 GLN A 309       5.413  51.976  39.212  1.00 55.86           H
ATOM   4602 HE21 GLN A 309       6.651  54.096  36.634  1.00 37.84           H
ATOM   4603 HE22 GLN A 309       6.911  52.813  35.469  1.00 37.84           H
ATOM   4604  N   SER A 310       4.106  52.505  41.711  1.00 22.12           N
ATOM   4605  CA  SER A 310       4.043  51.415  42.688  1.00 20.92           C
ATOM   4606  C   SER A 310       3.160  51.728  43.906  1.00 21.38           C
ATOM   4607  O   SER A 310       2.752  50.810  44.605  1.00 20.00           O
ATOM   4608  CB  SER A 310       5.452  51.095  43.168  1.00 19.93           C
ATOM   4609  OG  SER A 310       5.935  52.152  43.980  1.00 17.69           O
ATOM   4610  H   SER A 310       4.970  53.025  41.651  1.00 26.54           H
ATOM   4611  HA  SER A 310       3.654  50.528  42.187  1.00 25.11           H
ATOM   4612  HB2 SER A 310       5.426  50.177  43.753  1.00 23.92           H
ATOM   4613  HB3 SER A 310       6.112  50.949  42.313  1.00 23.92           H
ATOM   4614  HG  SER A 310       6.729  51.834  44.425  1.00 21.23           H
ATOM   4615  N   GLY A 311       2.952  53.012  44.209  1.00 19.52           N
ATOM   4616  CA  GLY A 311       2.261  53.497  45.402  1.00 24.99           C
ATOM   4617  C   GLY A 311       3.192  53.615  46.616  1.00 23.26           C
ATOM   4618  O   GLY A 311       2.725  53.990  47.688  1.00 25.56           O
ATOM   4619  H   GLY A 311       3.360  53.711  43.603  1.00 23.43           H
ATOM   4620  HA2 GLY A 311       1.849  54.484  45.190  1.00 29.99           H
ATOM   4621  HA3 GLY A 311       1.446  52.817  45.651  1.00 29.99           H
ATOM   4622  N   CYS A 312       4.491  53.310  46.475  1.00 22.23           N
ATOM   4623  CA  CYS A 312       5.480  53.387  47.546  1.00 22.54           C
ATOM   4624  C   CYS A 312       6.660  54.271  47.146  1.00 19.26           C
ATOM   4625  O   CYS A 312       7.361  53.954  46.191  1.00 19.00           O
ATOM   4626  CB  CYS A 312       5.937  51.969  47.898  1.00 24.07           C
ATOM   4627  SG  CYS A 312       7.290  52.068  49.101  1.00 22.40           S
ATOM   4628  H   CYS A 312       4.813  52.989  45.572  1.00 26.68           H
ATOM   4629  HA  CYS A 312       5.020  53.817  48.433  1.00 27.04           H
ATOM   4630  HB2 CYS A 312       5.107  51.409  48.317  1.00 28.88           H
ATOM   4631  HB3 CYS A 312       6.292  51.462  47.001  1.00 28.88           H
ATOM   4632  HG  CYS A 312       6.555  52.493  50.134  1.00 26.88           H
ATOM   4633  N   VAL A 313       6.896  55.354  47.891  1.00 17.66           N
ATOM   4634  CA  VAL A 313       8.044  56.249  47.721  1.00 19.37           C
ATOM   4635  C   VAL A 313       8.958  56.291  48.945  1.00 20.12           C
ATOM   4636  O   VAL A 313      10.009  56.913  48.858  1.00 19.16           O
ATOM   4637  CB  VAL A 313       7.613  57.665  47.286  1.00 18.23           C
ATOM   4638  CG1 VAL A 313       6.801  57.604  45.985  1.00 22.43           C
ATOM   4639  CG2 VAL A 313       6.810  58.399  48.374  1.00 24.64           C
ATOM   4640  H   VAL A 313       6.256  55.569  48.643  1.00 21.19           H
ATOM   4641  HA  VAL A 313       8.665  55.857  46.916  1.00 23.24           H
ATOM   4642  HB  VAL A 313       8.510  58.252  47.080  1.00 21.88           H
ATOM   4643 HG11 VAL A 313       6.560  58.613  45.652  1.00 26.91           H
ATOM   4644 HG12 VAL A 313       7.387  57.110  45.212  1.00 26.91           H
ATOM   4645 HG13 VAL A 313       5.869  57.059  46.135  1.00 26.91           H
ATOM   4646 HG21 VAL A 313       6.559  59.403  48.032  1.00 29.57           H
ATOM   4647 HG22 VAL A 313       5.889  57.859  48.597  1.00 29.57           H
ATOM   4648 HG23 VAL A 313       7.403  58.490  49.283  1.00 29.57           H
ATOM   4649  N   ASP A 314       8.559  55.680  50.072  1.00 21.81           N
ATOM   4650  CA  ASP A 314       9.285  55.683  51.348  1.00 23.86           C
ATOM   4651  C   ASP A 314       9.453  54.240  51.838  1.00 18.79           C
ATOM   4652  O   ASP A 314       8.580  53.406  51.620  1.00 25.83           O
ATOM   4653  CB  ASP A 314       8.496  56.440  52.435  1.00 25.23           C
ATOM   4654  CG  ASP A 314       8.080  57.853  52.058  1.00 39.77           C
ATOM   4655  OD1 ASP A 314       6.874  58.148  52.226  1.00 48.36           O
ATOM   4656  OD2 ASP A 314       8.967  58.627  51.635  1.00 48.06           O1-
ATOM   4657  H   ASP A 314       7.696  55.156  50.054  1.00 26.17           H
ATOM   4658  HA  ASP A 314      10.265  56.145  51.233  1.00 28.64           H
ATOM   4659  HB2 ASP A 314       7.618  55.864  52.736  1.00 30.27           H
ATOM   4660  HB3 ASP A 314       9.173  56.526  53.285  1.00 30.27           H
ATOM   4661  N   ILE A 315      10.552  53.966  52.542  1.00 20.97           N
ATOM   4662  CA  ILE A 315      10.820  52.710  53.232  1.00 26.96           C
ATOM   4663  C   ILE A 315      10.815  53.012  54.730  1.00 29.30           C
ATOM   4664  O   ILE A 315      11.519  53.915  55.189  1.00 25.31           O
ATOM   4665  CB  ILE A 315      12.168  52.111  52.774  1.00 26.35           C
ATOM   4666  CG1 ILE A 315      12.160  51.756  51.274  1.00 18.95           C
ATOM   4667  CG2 ILE A 315      12.524  50.874  53.626  1.00 27.11           C
ATOM   4668  CD1 ILE A 315      13.554  51.420  50.722  1.00 25.52           C
ATOM   4669  H   ILE A 315      11.233  54.701  52.667  1.00 25.16           H
ATOM   4670  HA  ILE A 315      10.038  51.983  53.012  1.00 32.35           H
ATOM   4671  HB  ILE A 315      12.940  52.862  52.927  1.00 31.62           H
ATOM   4672 HG12 ILE A 315      11.507  50.900  51.124  1.00 22.75           H
ATOM   4673 HG13 ILE A 315      11.766  52.588  50.692  1.00 22.75           H
ATOM   4674 HG21 ILE A 315      13.497  50.485  53.338  1.00 32.53           H
ATOM   4675 HG22 ILE A 315      12.593  51.134  54.679  1.00 32.53           H
ATOM   4676 HG23 ILE A 315      11.762  50.104  53.500  1.00 32.53           H
ATOM   4677 HD11 ILE A 315      13.513  51.332  49.637  1.00 30.63           H
ATOM   4678 HD12 ILE A 315      14.262  52.204  50.991  1.00 30.63           H
ATOM   4679 HD13 ILE A 315      13.894  50.472  51.131  1.00 30.63           H
ATOM   4680  N   LYS A 316      10.031  52.241  55.492  1.00 29.35           N
ATOM   4681  CA  LYS A 316       9.963  52.349  56.948  1.00 33.73           C
ATOM   4682  C   LYS A 316      11.364  52.267  57.559  1.00 28.08           C
ATOM   4683  O   LYS A 316      12.120  51.336  57.290  1.00 29.04           O
ATOM   4684  CB  LYS A 316       9.078  51.225  57.493  1.00 41.75           C
ATOM   4685  H   LYS A 316       9.488  51.514  55.047  1.00 35.22           H
ATOM   4686  HA  LYS A 316       9.508  53.306  57.211  1.00 40.48           H
ATOM   4687  HB1 LYS A 316       8.073  51.307  57.077  1.00 50.10           H
ATOM   4688  HB3 LYS A 316       9.021  51.297  58.581  1.00 50.10           H
ATOM   4689  N   GLY A 317      11.704  53.275  58.363  1.00 29.74           N
ATOM   4690  CA  GLY A 317      12.962  53.354  59.091  1.00 30.07           C
ATOM   4691  C   GLY A 317      14.126  53.915  58.275  1.00 33.78           C
ATOM   4692  O   GLY A 317      15.231  53.940  58.802  1.00 29.41           O
ATOM   4693  H   GLY A 317      11.041  54.024  58.504  1.00 35.69           H
ATOM   4694  HA2 GLY A 317      12.816  53.993  59.960  1.00 36.08           H
ATOM   4695  HA3 GLY A 317      13.237  52.353  59.426  1.00 36.08           H
ATOM   4696  N   VAL A 318      13.902  54.385  57.035  1.00 30.04           N
ATOM   4697  CA  VAL A 318      14.945  54.910  56.152  1.00 26.98           C
ATOM   4698  C   VAL A 318      14.648  56.382  55.840  1.00 21.38           C
ATOM   4699  O   VAL A 318      13.549  56.741  55.415  1.00 23.40           O
ATOM   4700  CB  VAL A 318      15.031  54.049  54.865  1.00 31.86           C
ATOM   4701  CG1 VAL A 318      16.081  54.595  53.894  1.00 23.34           C
ATOM   4702  CG2 VAL A 318      15.375  52.581  55.187  1.00 28.77           C
ATOM   4703  H   VAL A 318      12.970  54.316  56.649  1.00 36.05           H
ATOM   4704  HA  VAL A 318      15.914  54.852  56.647  1.00 32.37           H
ATOM   4705  HB  VAL A 318      14.065  54.082  54.366  1.00 38.23           H
ATOM   4706 HG11 VAL A 318      16.132  53.954  53.014  1.00 28.01           H
ATOM   4707 HG12 VAL A 318      15.816  55.598  53.563  1.00 28.01           H
ATOM   4708 HG13 VAL A 318      17.061  54.616  54.372  1.00 28.01           H
ATOM   4709 HG21 VAL A 318      15.454  52.009  54.263  1.00 34.52           H
ATOM   4710 HG22 VAL A 318      16.326  52.526  55.719  1.00 34.52           H
ATOM   4711 HG23 VAL A 318      14.594  52.131  55.799  1.00 34.52           H
ATOM   4712  N   SER A 319      15.651  57.230  56.045  1.00 21.76           N
ATOM   4713  CA  SER A 319      15.656  58.610  55.590  1.00 28.94           C
ATOM   4714  C   SER A 319      16.461  58.654  54.301  1.00 20.58           C
ATOM   4715  O   SER A 319      17.687  58.601  54.347  1.00 20.08           O
ATOM   4716  CB  SER A 319      16.275  59.505  56.668  1.00 26.75           C
ATOM   4717  OG  SER A 319      16.527  60.786  56.127  1.00 24.99           O
ATOM   4718  H   SER A 319      16.529  56.860  56.386  1.00 26.11           H
ATOM   4719  HA  SER A 319      14.637  58.947  55.405  1.00 34.73           H
ATOM   4720  HB2 SER A 319      15.589  59.593  57.510  1.00 32.10           H
ATOM   4721  HB3 SER A 319      17.206  59.060  57.018  1.00 32.10           H
ATOM   4722  HG  SER A 319      17.060  61.275  56.759  1.00 29.99           H
ATOM   4723  N   ASP A 320      15.780  58.799  53.164  1.00 25.38           N
ATOM   4724  CA  ASP A 320      16.459  58.965  51.891  1.00 24.28           C
ATOM   4725  C   ASP A 320      17.366  60.200  51.861  1.00 24.48           C
ATOM   4726  O   ASP A 320      18.405  60.151  51.213  1.00 21.89           O
ATOM   4727  CB  ASP A 320      15.458  58.950  50.735  1.00 21.34           C
ATOM   4728  CG  ASP A 320      14.814  57.580  50.572  1.00 23.95           C
ATOM   4729  OD1 ASP A 320      15.554  56.601  50.337  1.00 24.25           O
ATOM   4730  OD2 ASP A 320      13.572  57.528  50.649  1.00 23.57           O1-
ATOM   4731  H   ASP A 320      14.770  58.813  53.178  1.00 30.46           H
ATOM   4732  HA  ASP A 320      17.104  58.094  51.764  1.00 29.14           H
ATOM   4733  HB2 ASP A 320      14.701  59.723  50.879  1.00 25.61           H
ATOM   4734  HB3 ASP A 320      16.028  59.149  49.832  1.00 25.61           H
ATOM   4735  N   SER A 321      17.016  61.301  52.551  1.00 24.90           N
ATOM   4736  CA  SER A 321      17.888  62.480  52.614  1.00 23.20           C
ATOM   4737  C   SER A 321      19.204  62.199  53.352  1.00 24.22           C
ATOM   4738  O   SER A 321      20.268  62.618  52.888  1.00 26.93           O
ATOM   4739  CB  SER A 321      17.137  63.678  53.216  1.00 28.22           C
ATOM   4740  OG  SER A 321      16.793  63.437  54.565  1.00 42.76           O
ATOM   4741  H   SER A 321      16.133  61.322  53.043  1.00 29.88           H
ATOM   4742  HA  SER A 321      18.145  62.750  51.589  1.00 27.85           H
ATOM   4743  HB2 SER A 321      17.764  64.568  53.154  1.00 33.86           H
ATOM   4744  HB3 SER A 321      16.225  63.850  52.645  1.00 33.86           H
ATOM   4745  HG  SER A 321      16.364  62.578  54.622  1.00 51.32           H
ATOM   4746  N   GLU A 322      19.146  61.491  54.487  1.00 27.85           N
ATOM   4747  CA  GLU A 322      20.355  61.079  55.198  1.00 30.52           C
ATOM   4748  C   GLU A 322      21.173  60.089  54.373  1.00 23.76           C
ATOM   4749  O   GLU A 322      22.401  60.196  54.345  1.00 22.94           O
ATOM   4750  CB  GLU A 322      20.035  60.519  56.590  1.00 27.28           C
ATOM   4751  CG  GLU A 322      19.810  61.646  57.612  1.00 40.53           C
ATOM   4752  H   GLU A 322      18.259  61.133  54.811  1.00 33.42           H
ATOM   4753  HA  GLU A 322      20.968  61.970  55.342  1.00 36.63           H
ATOM   4754  HB2 GLU A 322      20.868  59.903  56.933  1.00 32.73           H
ATOM   4755  HB3 GLU A 322      19.150  59.889  56.537  1.00 32.73           H
ATOM   4756  HG1 GLU A 322      18.950  62.254  57.330  1.00 48.63           H
ATOM   4757  HG3 GLU A 322      19.647  61.220  58.602  1.00 48.63           H
ATOM   4758  N   GLU A 323      20.508  59.133  53.708  1.00 25.13           N
ATOM   4759  CA  GLU A 323      21.197  58.186  52.836  1.00 23.05           C
ATOM   4760  C   GLU A 323      21.891  58.917  51.692  1.00 20.20           C
ATOM   4761  O   GLU A 323      22.995  58.533  51.324  1.00 23.96           O
ATOM   4762  CB  GLU A 323      20.256  57.091  52.303  1.00 20.26           C
ATOM   4763  CG  GLU A 323      19.711  56.141  53.378  1.00 25.51           C
ATOM   4764  CD  GLU A 323      20.770  55.383  54.186  1.00 30.27           C
ATOM   4765  OE1 GLU A 323      21.914  55.239  53.703  1.00 35.89           O
ATOM   4766  OE2 GLU A 323      20.411  54.989  55.315  1.00 36.28           O1-
ATOM   4767  H   GLU A 323      19.505  59.046  53.806  1.00 30.15           H
ATOM   4768  HA  GLU A 323      21.974  57.705  53.429  1.00 27.65           H
ATOM   4769  HB2 GLU A 323      19.412  57.559  51.801  1.00 24.32           H
ATOM   4770  HB3 GLU A 323      20.802  56.498  51.572  1.00 24.32           H
ATOM   4771  HG2 GLU A 323      19.041  56.645  54.065  1.00 30.62           H
ATOM   4772  HG3 GLU A 323      19.095  55.393  52.881  1.00 30.62           H
ATOM   4773  N   PHE A 324      21.283  59.972  51.121  1.00 23.61           N
ATOM   4774  CA  PHE A 324      21.927  60.731  50.052  1.00 21.09           C
ATOM   4775  C   PHE A 324      23.234  61.349  50.546  1.00 29.02           C
ATOM   4776  O   PHE A 324      24.225  61.324  49.822  1.00 24.88           O
ATOM   4777  CB  PHE A 324      21.010  61.843  49.523  1.00 25.95           C
ATOM   4778  CG  PHE A 324      21.496  62.462  48.217  1.00 24.53           C
ATOM   4779  CD1 PHE A 324      21.833  61.643  47.117  1.00 23.27           C
ATOM   4780  CD2 PHE A 324      21.589  63.860  48.083  1.00 31.02           C
ATOM   4781  CE1 PHE A 324      22.210  62.215  45.895  1.00 25.82           C
ATOM   4782  CE2 PHE A 324      21.974  64.433  46.855  1.00 33.91           C
ATOM   4783  CZ  PHE A 324      22.286  63.609  45.761  1.00 33.21           C
ATOM   4784  H   PHE A 324      20.357  60.243  51.423  1.00 28.34           H
ATOM   4785  HA  PHE A 324      22.152  60.032  49.248  1.00 25.31           H
ATOM   4786  HB2 PHE A 324      20.017  61.434  49.366  1.00 31.14           H
ATOM   4787  HB3 PHE A 324      20.910  62.619  50.281  1.00 31.14           H
ATOM   4788  HD1 PHE A 324      21.797  60.568  47.189  1.00 27.93           H
ATOM   4789  HD2 PHE A 324      21.351  64.498  48.919  1.00 37.22           H
ATOM   4790  HE1 PHE A 324      22.430  61.572  45.059  1.00 30.98           H
ATOM   4791  HE2 PHE A 324      22.012  65.505  46.746  1.00 40.69           H
ATOM   4792  HZ  PHE A 324      22.579  64.043  44.817  1.00 39.85           H
ATOM   4793  N   LYS A 325      23.245  61.896  51.773  1.00 25.77           N
ATOM   4794  CA  LYS A 325      24.458  62.450  52.366  1.00 26.88           C
ATOM   4795  C   LYS A 325      25.531  61.365  52.519  1.00 21.16           C
ATOM   4796  O   LYS A 325      26.681  61.611  52.185  1.00 25.74           O
ATOM   4797  CB  LYS A 325      24.116  63.152  53.693  1.00 29.09           C
ATOM   4798  CG  LYS A 325      25.330  63.894  54.254  1.00 39.89           C
ATOM   4799  H   LYS A 325      22.404  61.862  52.337  1.00 30.92           H
ATOM   4800  HA  LYS A 325      24.847  63.201  51.678  1.00 32.26           H
ATOM   4801  HB2 LYS A 325      23.780  62.417  54.425  1.00 34.91           H
ATOM   4802  HB3 LYS A 325      23.312  63.872  53.532  1.00 34.91           H
ATOM   4803  HG1 LYS A 325      25.660  64.652  53.544  1.00 47.87           H
ATOM   4804  HG3 LYS A 325      25.059  64.375  55.195  1.00 47.87           H
ATOM   4805  N   ILE A 326      25.165  60.162  52.959  1.00 24.67           N
ATOM   4806  CA  ILE A 326      26.090  59.029  53.073  1.00 23.77           C
ATOM   4807  C   ILE A 326      26.632  58.637  51.690  1.00 24.14           C
ATOM   4808  O   ILE A 326      27.826  58.378  51.550  1.00 25.44           O
ATOM   4809  CB  ILE A 326      25.395  57.864  53.807  1.00 26.58           C
ATOM   4810  CG1 ILE A 326      25.185  58.244  55.295  1.00 29.87           C
ATOM   4811  CG2 ILE A 326      26.185  56.546  53.689  1.00 29.67           C
ATOM   4812  CD1 ILE A 326      24.159  57.360  56.013  1.00 35.28           C
ATOM   4813  H   ILE A 326      24.197  60.008  53.212  1.00 29.61           H
ATOM   4814  HA  ILE A 326      26.939  59.346  53.683  1.00 28.53           H
ATOM   4815  HB  ILE A 326      24.416  57.708  53.355  1.00 31.90           H
ATOM   4816 HG12 ILE A 326      26.139  58.193  55.822  1.00 35.84           H
ATOM   4817 HG13 ILE A 326      24.827  59.271  55.371  1.00 35.84           H
ATOM   4818 HG21 ILE A 326      25.651  55.739  54.188  1.00 35.61           H
ATOM   4819 HG22 ILE A 326      26.300  56.259  52.646  1.00 35.61           H
ATOM   4820 HG23 ILE A 326      27.169  56.657  54.142  1.00 35.61           H
ATOM   4821 HD11 ILE A 326      24.054  57.696  57.045  1.00 42.33           H
ATOM   4822 HD12 ILE A 326      23.191  57.439  55.517  1.00 42.33           H
ATOM   4823 HD13 ILE A 326      24.482  56.320  56.019  1.00 42.33           H
ATOM   4824  N   THR A 327      25.777  58.607  50.663  1.00 24.78           N
ATOM   4825  CA  THR A 327      26.205  58.283  49.299  1.00 24.42           C
ATOM   4826  C   THR A 327      27.233  59.293  48.796  1.00 22.37           C
ATOM   4827  O   THR A 327      28.251  58.884  48.245  1.00 21.78           O
ATOM   4828  CB  THR A 327      24.987  58.162  48.369  1.00 20.66           C
ATOM   4829  OG1 THR A 327      24.182  57.110  48.847  1.00 19.61           O
ATOM   4830  CG2 THR A 327      25.384  57.832  46.923  1.00 24.56           C
ATOM   4831  H   THR A 327      24.794  58.770  50.827  1.00 29.74           H
ATOM   4832  HA  THR A 327      26.678  57.300  49.348  1.00 29.31           H
ATOM   4833  HB  THR A 327      24.414  59.090  48.376  1.00 24.79           H
ATOM   4834  HG1 THR A 327      23.259  57.318  48.665  1.00 23.53           H
ATOM   4835 HG21 THR A 327      24.483  57.704  46.323  1.00 29.47           H
ATOM   4836 HG22 THR A 327      25.984  58.633  46.494  1.00 29.47           H
ATOM   4837 HG23 THR A 327      25.945  56.896  46.900  1.00 29.47           H
ATOM   4838  N   ARG A 328      26.991  60.597  49.009  1.00 29.28           N
ATOM   4839  CA  ARG A 328      27.911  61.663  48.602  1.00 32.75           C
ATOM   4840  C   ARG A 328      29.246  61.617  49.340  1.00 25.57           C
ATOM   4841  O   ARG A 328      30.280  61.837  48.710  1.00 26.45           O
ATOM   4842  CB  ARG A 328      27.276  63.050  48.739  1.00 28.65           C
ATOM   4843  CG  ARG A 328      26.093  63.251  47.780  1.00 32.67           C
ATOM   4844  CD  ARG A 328      25.992  64.679  47.248  1.00 50.06           C
ATOM   4845  NE  ARG A 328      24.982  65.481  47.950  1.00 53.57           N
ATOM   4846  CZ  ARG A 328      24.659  66.727  47.586  1.00 52.70           C
ATOM   4847  NH1 ARG A 328      25.423  67.416  46.736  1.00 53.79           N
ATOM   4848  NH2 ARG A 328      23.552  67.291  48.067  1.00 52.53           N1+
ATOM   4849  H   ARG A 328      26.143  60.857  49.496  1.00 35.14           H
ATOM   4850  HA  ARG A 328      28.153  61.509  47.557  1.00 39.30           H
ATOM   4851  HB2 ARG A 328      26.941  63.190  49.768  1.00 34.38           H
ATOM   4852  HB3 ARG A 328      28.052  63.789  48.532  1.00 34.38           H
ATOM   4853  HG2 ARG A 328      26.221  62.611  46.911  1.00 39.20           H
[truncated: 636,362 more chars]
