# Supplementary material for: High-throughput quantum-mechanics/molecular-mechanics (ONIOM) macromolecular crystallographic refinement with PHENIX/DivCon: the impact of mixed Hamiltonian methods on ligand and protein structure
Source: Acta Crystallogr D Struct Biol. 2018 Oct 29;74(Pt 11):1063–77. doi: 10.1107/S2059798318012913 (PMC6213575; doi:10.1107/S2059798318012913)
Supplement: Supplementary file 2 [file d-74-01063-sup2.gz › results_ONIOM/1YV3-H.cif]

#
# Files merged : Wed Jan 11 17:56:57 2017
#
#	/scratch/oleg/2711298.gondor.quantumbioinc.com/ligandsCIF/VO4.cif
#	/scratch/oleg/2711298.gondor.quantumbioinc.com/ligandsCIF/ADP.cif
#	/scratch/oleg/2711298.gondor.quantumbioinc.com/ligandsCIF/BIT.cif
#
data_comp_list


#
data_comp_VO4
#
loop_
_chem_comp_atom.comp_id
_chem_comp_atom.atom_id
_chem_comp_atom.type_symbol
_chem_comp_atom.type_energy
_chem_comp_atom.partial_charge
_chem_comp_atom.x
_chem_comp_atom.y
_chem_comp_atom.z
VO4        V       V   V     2.365     18.6980   39.8590   48.0420
VO4        O1      O   O     -0.873    19.8800   41.0420   47.9900
VO4        H1      H   H     0.4       20.0096   41.2826   47.0697
VO4        O2      O   O     -0.873    17.0330   40.4700   48.2810
VO4        H2      H   H     0.4       16.4412   39.7143   48.2638
VO4        O3      O   O     -0.873    18.9280   38.2660   47.7630
VO4        H3      H   H     0.4       18.1613   37.9413   47.2852
VO4        O4      O   O     -0.873    18.5130   40.0880   45.9170
VO4        H4      H   H     0.4       19.2757   39.6684   45.5123
#
loop_
_chem_comp_bond.comp_id
_chem_comp_bond.atom_id_1
_chem_comp_bond.atom_id_2
_chem_comp_bond.type
_chem_comp_bond.value_dist
_chem_comp_bond.value_dist_esd
VO4  O1      V      single        1.857 0.020
VO4  H1      O1     single        0.972 0.020
VO4  O2      V      single        1.857 0.020
VO4  H2      O2     single        0.972 0.020
VO4  O3      V      single        1.857 0.020
VO4  H3      O3     single        0.972 0.020
VO4  O4      V      single        1.857 0.020
VO4  H4      O4     single        0.972 0.020
#
loop_
_chem_comp_angle.comp_id
_chem_comp_angle.atom_id_1
_chem_comp_angle.atom_id_2
_chem_comp_angle.atom_id_3
_chem_comp_angle.value_angle
_chem_comp_angle.value_angle_esd
VO4  O1      V       O2           116.46 3.000
VO4  O1      V       O3           115.86 3.000
VO4  O1      V       O4           115.75 3.000
VO4  O2      V       O3           115.75 3.000
VO4  O2      V       O4           115.86 3.000
VO4  O3      V       O4            68.47 3.000
VO4  V       O1      H1           109.45 3.000
VO4  V       O2      H2           109.45 3.000
VO4  V       O3      H3           109.53 3.000
VO4  V       O4      H4           109.53 3.000
#
loop_
_chem_comp_tor.comp_id
_chem_comp_tor.id
_chem_comp_tor.atom_id_1
_chem_comp_tor.atom_id_2
_chem_comp_tor.atom_id_3
_chem_comp_tor.atom_id_4
_chem_comp_tor.value_angle
_chem_comp_tor.value_angle_esd
_chem_comp_tor.period
VO4 Var_1         O1      V       O2      H2          -179.88   0.0 0
VO4 Var_2         O1      V       O3      H3          -172.99   0.0 0
VO4 Var_3         O1      V       O4      H4            45.43   0.0 0
#
loop_
_chem_comp_tree.comp_id
_chem_comp_tree.atom_id
_chem_comp_tree.atom_back
_chem_comp_tree.atom_forward
_chem_comp_tree.connect_type
VO4      V      ?      O1     START
VO4      O1     V      H1     ?
VO4      H1     O1     ?      ?
VO4      O2     V      H2     ?
VO4      H2     O2     ?      ?
VO4      O3     V      H3     ?
VO4      H3     O3     ?      ?
VO4      O4     V      H4     ?
VO4      H4     O4     ?      END
#
data_comp_ADP
#
loop_
_chem_comp_atom.comp_id
_chem_comp_atom.atom_id
_chem_comp_atom.type_symbol
_chem_comp_atom.type_energy
_chem_comp_atom.partial_charge
_chem_comp_atom.x
_chem_comp_atom.y
_chem_comp_atom.z
ADP        PB      P   P     1.4424    20.0680   39.6070   50.9560
ADP        O1B     O   OP    -0.95     21.3140   40.2860   50.5060
ADP        O2B     O   OP    -0.95     20.2550   38.1210   51.3780
ADP        O3B     O   O     -0.7442   18.7830   39.6900   50.1330
ADP        PA      P   P     1.4424    20.2430   41.4010   53.1840
ADP        O1A     O   OP    -0.95     21.6270   41.0580   53.5840
ADP        O2A     O   OP    -0.95     20.0800   42.7010   52.4340
ADP        O3A     O   O2    -0.5424   19.5520   40.2470   52.3540
ADP        O5'     O   O2    -0.5512   19.2750   41.4550   54.4750
ADP        C5'     C   CH2   0.12      17.9860   42.0130   54.4100
ADP        H1      H   HCH2  0.08      17.2368   41.2214   54.4007
ADP        H2      H   HCH2  0.08      17.8864   42.6181   53.5089
ADP        C4'     C   CH1   0.2       17.8070   42.8880   55.6500
ADP        H3      H   HCH1  0.08      16.8877   43.4494   55.4833
ADP        O4'     O   O2    -0.56     17.8270   41.9930   56.7820
ADP        C3'     C   CH1   0.2       18.8920   43.9170   55.9240
ADP        H4      H   HCH1  0.08      19.8559   43.5625   55.5590
ADP        O3'     O   OH1   -0.68     18.7200   45.1560   55.2620
ADP        H5      H   HOH1  0.4       17.8790   45.5222   55.5453
ADP        C2'     C   CH1   0.2       18.7930   44.1180   57.4230
ADP        H6      H   HCH1  0.08      19.6617   44.5995   57.8720
ADP        O2'     O   OH1   -0.68     17.6680   44.9200   57.7540
ADP        H7      H   HOH1  0.4       16.8932   44.5080   57.3647
ADP        C1'     C   CR55  0.4556    18.4980   42.6640   57.8590
ADP        H8      H   HCH1  0.08      17.8673   42.7033   58.7471
ADP        N9      N   NR5   0.0476    19.7030   41.9190   58.2530
ADP        C8      C   CR15  0.0365    20.2580   40.8170   57.6400
ADP        H9      H   HCR5  0.15      19.9011   40.3744   56.7218
ADP        N7      N   NRD5  -0.5653   21.3180   40.3690   58.3580
ADP        C5      C   CR56  0.2272    21.3790   41.1270   59.4770
ADP        C6      C   CR6   0.41      22.2830   41.1480   60.5370
ADP        N6      N   NT2   -0.9      23.1630   40.1460   60.7610
ADP        H10     H   H     0.4       23.6581   40.0958   61.6399
ADP        H11     H   H     0.4       23.3251   39.4478   60.0494
ADP        N1      N   NRD6  -0.62     22.0800   42.0870   61.5230
ADP        C2      C   CR16  0.47      21.0900   43.0230   61.4740
ADP        H12     H   HCR6  0.15      21.0149   43.7664   62.2538
ADP        N3      N   NRD6  -0.567    20.1880   43.0260   60.4390
ADP        C4      C   CR56  0.1054    20.3970   42.1140   59.4130
#
loop_
_chem_comp_bond.comp_id
_chem_comp_bond.atom_id_1
_chem_comp_bond.atom_id_2
_chem_comp_bond.type
_chem_comp_bond.value_dist
_chem_comp_bond.value_dist_esd
ADP  O1B     PB     single        1.512 0.020
ADP  O2B     PB     single        1.512 0.020
ADP  O3B     PB     single        1.633 0.020
ADP  O3A     PB     single        1.633 0.020
ADP  PA      O3A    single        1.634 0.020
ADP  O1A     PA     single        1.513 0.020
ADP  O2A     PA     single        1.513 0.020
ADP  O5'     PA     single        1.634 0.020
ADP  C5'     O5'    single        1.423 0.020
ADP  H1      C5'    single        1.095 0.020
ADP  H2      C5'    single        1.095 0.020
ADP  C4'     C5'    single        1.523 0.020
ADP  H3      C4'    single        1.097 0.020
ADP  C3'     C4'    single        1.521 0.020
ADP  H4      C3'    single        1.096 0.020
ADP  C2'     C3'    single        1.518 0.020
ADP  H6      C2'    single        1.094 0.020
ADP  C1'     C2'    single        1.529 0.020
ADP  H8      C1'    single        1.096 0.020
ADP  N9      C1'    single        1.453 0.020
ADP  C8      N9     aromatic      1.369 0.020
ADP  H9      C8     single        1.081 0.020
ADP  N7      C8     aromatic      1.316 0.020
ADP  C5      N7     aromatic      1.374 0.020
ADP  C6      C5     aromatic      1.404 0.020
ADP  N6      C6     single        1.382 0.020
ADP  H10     N6     single        1.011 0.020
ADP  H11     N6     single        1.011 0.020
ADP  N1      C6     aromatic      1.365 0.020
ADP  C2      N1     aromatic      1.354 0.020
ADP  H12     C2     single        1.085 0.020
ADP  N3      C2     aromatic      1.347 0.020
ADP  C4      N3     aromatic      1.342 0.020
ADP  O4'     C1'    single        1.444 0.020
ADP  O2'     C2'    single        1.426 0.020
ADP  H7      O2'    single        0.972 0.020
ADP  O3'     C3'    single        1.411 0.020
ADP  H5      O3'    single        0.972 0.020
ADP  C4'     O4'    single        1.439 0.020
ADP  N9      C4     aromatic      1.370 0.020
ADP  C5      C4     aromatic      1.387 0.020
#
loop_
_chem_comp_angle.comp_id
_chem_comp_angle.atom_id_1
_chem_comp_angle.atom_id_2
_chem_comp_angle.atom_id_3
_chem_comp_angle.value_angle
_chem_comp_angle.value_angle_esd
ADP  O1B     PB      O2B          121.28 3.000
ADP  O1B     PB      O3B          108.62 3.000
ADP  O1B     PB      O3A          108.70 3.000
ADP  O2B     PB      O3B          108.62 3.000
ADP  O2B     PB      O3A          108.71 3.000
ADP  O3B     PB      O3A           98.52 3.000
ADP  O1A     PA      O2A          120.66 3.000
ADP  O1A     PA      O5'          108.15 3.000
ADP  O1A     PA      O3A          108.42 3.000
ADP  O2A     PA      O5'          109.43 3.000
ADP  O2A     PA      O3A          108.87 3.000
ADP  O3A     PA      O5'           99.18 3.000
ADP  PB      O3A     PA           129.85 3.000
ADP  PA      O5'     C5'          120.05 3.000
ADP  H1      C5'     H2           108.40 3.000
ADP  H1      C5'     C4'          110.17 3.000
ADP  H2      C5'     C4'          110.33 3.000
ADP  O5'     C5'     H1           106.97 3.000
ADP  O5'     C5'     H2           110.56 3.000
ADP  O5'     C5'     C4'          110.34 3.000
ADP  H3      C4'     C3'          110.98 3.000
ADP  H3      C4'     O4'          107.71 3.000
ADP  C5'     C4'     H3           107.78 3.000
ADP  C5'     C4'     C3'          115.11 3.000
ADP  C5'     C4'     O4'          110.32 3.000
ADP  O4'     C4'     C3'          104.72 3.000
ADP  C4'     O4'     C1'          108.37 3.000
ADP  H4      C3'     C2'          108.87 3.000
ADP  H4      C3'     O3'          108.31 3.000
ADP  C4'     C3'     H4           110.92 3.000
ADP  C4'     C3'     C2'          102.10 3.000
ADP  C4'     C3'     O3'          112.96 3.000
ADP  O3'     C3'     C2'          113.56 3.000
ADP  C3'     O3'     H5           107.98 3.000
ADP  H6      C2'     C1'          114.26 3.000
ADP  H6      C2'     O2'          106.81 3.000
ADP  C3'     C2'     H6           112.55 3.000
ADP  C3'     C2'     C1'          102.56 3.000
ADP  C3'     C2'     O2'          111.31 3.000
ADP  O2'     C2'     C1'          109.40 3.000
ADP  C2'     O2'     H7           108.69 3.000
ADP  H8      C1'     N9           107.47 3.000
ADP  C2'     C1'     H8           112.26 3.000
ADP  C2'     C1'     N9           113.33 3.000
ADP  O4'     C1'     H8           107.09 3.000
ADP  O4'     C1'     C2'          107.51 3.000
ADP  O4'     C1'     N9           108.97 3.000
ADP  C8      N9      C4           107.09 3.000
ADP  C1'     N9      C8           127.33 3.000
ADP  C1'     N9      C4           125.58 3.000
ADP  H9      C8      N7           125.04 3.000
ADP  N9      C8      H9           122.84 3.000
ADP  N9      C8      N7           112.12 3.000
ADP  C8      N7      C5           105.10 3.000
ADP  C6      C5      C4           117.93 3.000
ADP  N7      C5      C6           131.55 3.000
ADP  N7      C5      C4           110.53 3.000
ADP  C5      C6      N6           122.04 3.000
ADP  C5      C6      N1           117.09 3.000
ADP  N6      C6      N1           120.87 3.000
ADP  H10     N6      H11          119.64 3.000
ADP  C6      N6      H10          119.65 3.000
ADP  C6      N6      H11          120.70 3.000
ADP  C6      N1      C2           118.70 3.000
ADP  H12     C2      N3           115.77 3.000
ADP  N1      C2      H12          115.52 3.000
ADP  N1      C2      N3           128.71 3.000
ADP  C2      N3      C4           110.65 3.000
ADP  C5      C4      N3           126.92 3.000
ADP  N9      C4      C5           105.17 3.000
ADP  N9      C4      N3           127.91 3.000
#
loop_
_chem_comp_tor.comp_id
_chem_comp_tor.id
_chem_comp_tor.atom_id_1
_chem_comp_tor.atom_id_2
_chem_comp_tor.atom_id_3
_chem_comp_tor.atom_id_4
_chem_comp_tor.value_angle
_chem_comp_tor.value_angle_esd
_chem_comp_tor.period
ADP Var_1         O1B     PB      O3A     PA           -67.02   0.0 0
ADP Var_2         O1A     PA      O5'     C5'         -175.59   0.0 0
ADP Var_3         PB      O3A     PA      O5'          179.60   0.0 0
ADP Var_4         PA      O5'     C5'     H1           109.87   0.0 0
ADP Var_5         H1      C5'     C4'     H3           -62.37   0.0 0
ADP CONST_1       H3      C4'     C3'     H4          -166.45  20.0 3
ADP CONST_2       H3      C4'     O4'     C1'          -91.16  20.0 3
ADP CONST_3       C4'     O4'     C1'     H8           115.92  20.0 3
ADP CONST_4       H4      C3'     C2'     H6            40.01  20.0 3
ADP Var_6         H4      C3'     O3'     H5          -177.23   0.0 0
ADP CONST_5       H6      C2'     C1'     H8           101.37  20.0 3
ADP Var_7         H6      C2'     O2'     H7          -175.46   0.0 0
ADP Var_8         H8      C1'     N9      C8           152.00   0.0 0
ADP CONST_6       C8      N9      C4      C5            -0.23  20.0 1
ADP CONST_7       C1'     N9      C8      H9             0.07  20.0 1
ADP CONST_8       H9      C8      N7      C5           179.62  20.0 1
ADP CONST_9       C8      N7      C5      C6          -179.79  20.0 1
ADP CONST_10      C6      C5      C4      N3             0.20  20.0 1
ADP CONST_11      N7      C5      C6      N6            -0.14  20.0 1
ADP Var_9         C5      C6      N6      H10          179.97   0.0 0
ADP CONST_12      C5      C6      N1      C2            -0.04  20.0 1
ADP CONST_13      C6      N1      C2      H12         -179.95  20.0 1
ADP CONST_14      H12     C2      N3      C4          -179.95  20.0 1
#
loop_
_chem_comp_tree.comp_id
_chem_comp_tree.atom_id
_chem_comp_tree.atom_back
_chem_comp_tree.atom_forward
_chem_comp_tree.connect_type
ADP      PB     ?      O1B    START
ADP      O1B    PB     ?      ?
ADP      O2B    PB     ?      ?
ADP      O3B    PB     ?      ?
ADP      O3A    PB     PA     ?
ADP      PA     O3A    O1A    ?
ADP      O1A    PA     ?      ?
ADP      O2A    PA     ?      ?
ADP      O5'    PA     C5'    ?
ADP      C5'    O5'    H1     ?
ADP      H1     C5'    ?      ?
ADP      H2     C5'    ?      ?
ADP      C4'    C5'    H3     ?
ADP      H3     C4'    ?      ?
ADP      C3'    C4'    H4     ?
ADP      H4     C3'    ?      ?
ADP      C2'    C3'    H6     ?
ADP      H6     C2'    ?      ?
ADP      C1'    C2'    H8     ?
ADP      H8     C1'    ?      ?
ADP      N9     C1'    C8     ?
ADP      C8     N9     H9     ?
ADP      H9     C8     ?      ?
ADP      N7     C8     C5     ?
ADP      C5     N7     C6     ?
ADP      C6     C5     N6     ?
ADP      N6     C6     H10    ?
ADP      H10    N6     ?      ?
ADP      H11    N6     ?      ?
ADP      N1     C6     C2     ?
ADP      C2     N1     H12    ?
ADP      H12    C2     ?      ?
ADP      N3     C2     C4     ?
ADP      C4     N3     ?      ?
ADP      O4'    C1'    ?      ?
ADP      O2'    C2'    H7     ?
ADP      H7     O2'    ?      ?
ADP      O3'    C3'    H5     ?
ADP      H5     O3'    ?      END
ADP      C4'    O4'    ?      ADD
ADP      N9     C4     ?      ADD
ADP      C5     C4     ?      ADD
#
loop_
_chem_comp_chir.comp_id
_chem_comp_chir.id
_chem_comp_chir.atom_id_centre
_chem_comp_chir.atom_id_1
_chem_comp_chir.atom_id_2
_chem_comp_chir.atom_id_3
_chem_comp_chir.volume_sign
ADP chir_1  C4'     C5'     C3'     O4'    positive
ADP chir_2  C3'     C2'     C4'     O3'    negative
ADP chir_3  C2'     C3'     C1'     O2'    positive
ADP chir_4  C1'     C2'     N9      O4'    positive
#
loop_
_chem_comp_plane_atom.comp_id
_chem_comp_plane_atom.plane_id
_chem_comp_plane_atom.atom_id
_chem_comp_plane_atom.dist_esd
ADP plan-1  C1'    0.020
ADP plan-1  N9     0.020
ADP plan-1  C8     0.020
ADP plan-1  N7     0.020
ADP plan-1  C5     0.020
ADP plan-1  C6     0.020
ADP plan-1  N6     0.020
ADP plan-1  N1     0.020
ADP plan-1  C2     0.020
ADP plan-1  N3     0.020
ADP plan-1  C4     0.020
#
data_comp_BIT
#
loop_
_chem_comp_atom.comp_id
_chem_comp_atom.atom_id
_chem_comp_atom.type_symbol
_chem_comp_atom.type_energy
_chem_comp_atom.partial_charge
_chem_comp_atom.x
_chem_comp_atom.y
_chem_comp_atom.z
BIT        O2      O   O     -0.57     22.9990   37.7950   40.6810
BIT        C4      C   CR6   0.4228    23.0680   37.9450   39.4470
BIT        C5      C   CR66  0.0862    23.9040   37.2140   38.5620
BIT        C6      C   CR16  -0.15     25.0030   36.4870   39.0470
BIT        H6      H   HCR6  0.15      25.1779   36.4185   40.1105
BIT        C7      C   CR6   -0.1435   25.8610   35.8590   38.1640
BIT        C18     C   CH3   -0.0965   27.0600   35.0770   38.6340
BIT        H181    H   HCH3  0.08      27.0922   35.0813   39.7235
BIT        H182    H   HCH3  0.08      27.9685   35.5342   38.2418
BIT        H183    H   HCH3  0.08      26.9867   34.0498   38.2767
BIT        C8      C   CR16  -0.15     25.6730   35.9500   36.7440
BIT        H8      H   HCR6  0.15      26.3557   35.4516   36.0717
BIT        C10     C   CR66  0.179     23.7310   37.3010   37.1470
BIT        C9      C   CR16  -0.15     24.5960   36.6910   36.2360
BIT        H9      H   HCR6  0.15      24.4402   36.7870   35.1716
BIT        C3      C   CT    0.402     22.3500   39.0850   38.8070
BIT        C11     C   CR56  0.439     21.8050   38.6580   37.4350
BIT        N2      N   NRD6  -0.629    22.6760   37.9730   36.5960
BIT        O1      O   OH1   -0.68     23.3890   40.1710   38.6920
BIT        HO1     H   HOH1  0.4       24.1516   39.7969   38.2446
BIT        C2      C   CH2   -0.16     21.0570   39.5530   39.5140
BIT        H21     H   HCH2  0.08      21.2656   40.3301   40.2493
BIT        H22     H   HCH2  0.08      20.5466   38.7211   39.9994
BIT        C1      C   CH2   0.2091    20.2420   40.0990   38.3440
BIT        H11     H   HCH2  0.08      20.4048   41.1712   38.2344
BIT        H12     H   HCH2  0.08      19.1801   39.9065   38.4973
BIT        N1      N   NR5   -0.5191   20.7300   39.3780   37.1490
BIT        C12     C   CR6   0.1       20.1270   39.6390   35.8890
BIT        C13     C   CR16  -0.15     20.1720   38.5840   34.9500
BIT        H13     H   HCR6  0.15      20.6817   37.6668   35.2056
BIT        C14     C   CR16  -0.15     19.5630   38.7090   33.6860
BIT        H14     H   HCR6  0.15      19.6389   37.9204   32.9520
BIT        C15     C   CR16  -0.15     18.8640   39.8730   33.4120
BIT        H15     H   HCR6  0.15      18.3718   39.9802   32.4567
BIT        C16     C   CR16  -0.15     18.7800   40.9220   34.3520
BIT        H16     H   HCR6  0.15      18.2098   41.8098   34.1214
BIT        C17     C   CR16  -0.15     19.4380   40.8110   35.5870
BIT        H17     H   HCR6  0.15      19.4102   41.6258   36.2954
#
loop_
_chem_comp_bond.comp_id
_chem_comp_bond.atom_id_1
_chem_comp_bond.atom_id_2
_chem_comp_bond.type
_chem_comp_bond.value_dist
_chem_comp_bond.value_dist_esd
BIT  C4      O2     double        1.224 0.020
BIT  C5      C4     single        1.476 0.020
BIT  C6      C5     aromatic      1.399 0.020
BIT  H6      C6     single        1.087 0.020
BIT  C7      C6     aromatic      1.399 0.020
BIT  C18     C7     single        1.499 0.020
BIT  H181    C18    single        1.095 0.020
BIT  H182    C18    single        1.094 0.020
BIT  H183    C18    single        1.095 0.020
BIT  C8      C7     aromatic      1.400 0.020
BIT  H8      C8     single        1.087 0.020
BIT  C9      C8     aromatic      1.398 0.020
BIT  H9      C9     single        1.088 0.020
BIT  C10     C9     aromatic      1.398 0.020
BIT  N2      C10    single        1.409 0.020
BIT  C11     N2     double        1.295 0.020
BIT  C3      C11    single        1.522 0.020
BIT  C2      C3     single        1.524 0.020
BIT  H21     C2     single        1.095 0.020
BIT  H22     C2     single        1.097 0.020
BIT  C1      C2     single        1.535 0.020
BIT  H11     C1     single        1.096 0.020
BIT  H12     C1     single        1.096 0.020
BIT  N1      C1     single        1.468 0.020
BIT  C12     N1     single        1.407 0.020
BIT  C13     C12    aromatic      1.407 0.020
BIT  H13     C13    single        1.085 0.020
BIT  C14     C13    aromatic      1.401 0.020
BIT  H14     C14    single        1.086 0.020
BIT  C15     C14    aromatic      1.389 0.020
BIT  H15     C15    single        1.085 0.020
BIT  C16     C15    aromatic      1.388 0.020
BIT  H16     C16    single        1.086 0.020
BIT  C17     C16    aromatic      1.400 0.020
BIT  H17     C17    single        1.088 0.020
BIT  O1      C3     single        1.416 0.020
BIT  HO1     O1     single        0.972 0.020
BIT  C4      C3     single        1.504 0.020
BIT  C5      C10    aromatic      1.403 0.020
BIT  C11     N1     single        1.392 0.020
BIT  C12     C17    aromatic      1.411 0.020
#
loop_
_chem_comp_angle.comp_id
_chem_comp_angle.atom_id_1
_chem_comp_angle.atom_id_2
_chem_comp_angle.atom_id_3
_chem_comp_angle.value_angle
_chem_comp_angle.value_angle_esd
BIT  C5      C4      C3           114.20 3.000
BIT  O2      C4      C5           121.86 3.000
BIT  O2      C4      C3           123.83 3.000
BIT  C6      C5      C10          121.51 3.000
BIT  C4      C5      C6           120.27 3.000
BIT  C4      C5      C10          118.20 3.000
BIT  H6      C6      C7           119.60 3.000
BIT  C5      C6      H6           120.58 3.000
BIT  C5      C6      C7           119.82 3.000
BIT  C18     C7      C8           120.39 3.000
BIT  C6      C7      C18          120.42 3.000
BIT  C6      C7      C8           119.13 3.000
BIT  H181    C18     H182         108.88 3.000
BIT  H181    C18     H183         107.20 3.000
BIT  H182    C18     H183         108.85 3.000
BIT  C7      C18     H181         110.90 3.000
BIT  C7      C18     H182         110.00 3.000
BIT  C7      C18     H183         110.93 3.000
BIT  H8      C8      C9           119.08 3.000
BIT  C7      C8      H8           120.30 3.000
BIT  C7      C8      C9           120.61 3.000
BIT  C9      C10     N2           118.23 3.000
BIT  C5      C10     C9           118.08 3.000
BIT  C5      C10     N2           123.60 3.000
BIT  C8      C9      H9           119.02 3.000
BIT  C8      C9      C10          120.84 3.000
BIT  C10     C9      H9           120.14 3.000
BIT  C11     C3      C2           101.23 3.000
BIT  C11     C3      O1           108.45 3.000
BIT  C4      C3      C2           115.43 3.000
BIT  C4      C3      C11          114.02 3.000
BIT  C4      C3      O1           108.10 3.000
BIT  O1      C3      C2           109.32 3.000
BIT  C3      C11     N2           121.19 3.000
BIT  C3      C11     N1           108.35 3.000
BIT  N2      C11     N1           130.47 3.000
BIT  C10     N2      C11          119.77 3.000
BIT  C3      O1      HO1          108.41 3.000
BIT  H21     C2      H22          108.40 3.000
BIT  H21     C2      C1           110.86 3.000
BIT  H22     C2      C1           109.74 3.000
BIT  C3      C2      H21          113.28 3.000
BIT  C3      C2      H22          110.78 3.000
BIT  C3      C2      C1           103.71 3.000
BIT  H11     C1      H12          109.84 3.000
BIT  H11     C1      N1           110.43 3.000
BIT  H12     C1      N1           113.01 3.000
BIT  C2      C1      H11          110.68 3.000
BIT  C2      C1      H12          109.73 3.000
BIT  C2      C1      N1           102.98 3.000
BIT  C1      N1      C12          120.15 3.000
BIT  C11     N1      C1           111.10 3.000
BIT  C11     N1      C12          128.75 3.000
BIT  C13     C12     C17          116.16 3.000
BIT  N1      C12     C13          122.54 3.000
BIT  N1      C12     C17          121.30 3.000
BIT  H13     C13     C14          116.37 3.000
BIT  C12     C13     H13          121.69 3.000
BIT  C12     C13     C14          121.93 3.000
BIT  H14     C14     C15          119.93 3.000
BIT  C13     C14     H14          119.73 3.000
BIT  C13     C14     C15          120.34 3.000
BIT  H15     C15     C16          120.34 3.000
BIT  C14     C15     H15          120.33 3.000
BIT  C14     C15     C16          119.33 3.000
BIT  H16     C16     C17          119.83 3.000
BIT  C15     C16     H16          120.04 3.000
BIT  C15     C16     C17          120.12 3.000
BIT  C16     C17     H17          116.90 3.000
BIT  C12     C17     H17          120.99 3.000
BIT  C12     C17     C16          122.11 3.000
#
loop_
_chem_comp_tor.comp_id
_chem_comp_tor.id
_chem_comp_tor.atom_id_1
_chem_comp_tor.atom_id_2
_chem_comp_tor.atom_id_3
_chem_comp_tor.atom_id_4
_chem_comp_tor.value_angle
_chem_comp_tor.value_angle_esd
_chem_comp_tor.period
BIT CONST_1       C5      C4      C3      C2           149.80  20.0 3
BIT CONST_2       O2      C4      C5      C6           -15.36  20.0 1
BIT CONST_3       C6      C5      C10     C9            -0.55  20.0 1
BIT CONST_4       C4      C5      C6      H6             0.94  20.0 1
BIT CONST_5       H6      C6      C7      C18           -1.06  20.0 1
BIT CONST_6       C18     C7      C8      H8             1.83  20.0 1
BIT Var_1         C6      C7      C18     H181          32.50   0.0 0
BIT CONST_7       H8      C8      C9      H9             0.91  20.0 1
BIT CONST_8       C9      C10     N2      C11         -171.60  20.0 1
BIT CONST_9       C5      C10     C9      H9           179.64  20.0 1
BIT CONST_10      C11     C3      C2      H21         -154.99  20.0 3
BIT Var_2         C11     C3      O1      HO1          -61.69   0.0 0
BIT CONST_11      C4      C3      C11     N2           -29.45  20.0 3
BIT CONST_12      C3      C11     N1      C1            -6.48  20.0 1
BIT CONST_13      C10     N2      C11     N1          -173.38  20.0 1
BIT CONST_14      H21     C2      C1      H11           35.49  20.0 3
BIT CONST_15      H11     C1      N1      C12          -77.45  20.0 3
BIT Var_3         C1      N1      C12     C13         -165.69   0.0 0
BIT CONST_16      C13     C12     C17     H17         -179.16  20.0 1
BIT CONST_17      N1      C12     C13     H13            1.78  20.0 1
BIT CONST_18      H13     C13     C14     H14           -1.01  20.0 1
BIT CONST_19      H14     C14     C15     H15           -0.26  20.0 1
BIT CONST_20      H15     C15     C16     H16           -0.21  20.0 1
BIT CONST_21      H16     C16     C17     H17           -0.64  20.0 1
#
loop_
_chem_comp_tree.comp_id
_chem_comp_tree.atom_id
_chem_comp_tree.atom_back
_chem_comp_tree.atom_forward
_chem_comp_tree.connect_type
BIT      O2     ?      C4     START
BIT      C4     O2     C5     ?
BIT      C5     C4     C6     ?
BIT      C6     C5     H6     ?
BIT      H6     C6     ?      ?
BIT      C7     C6     C18    ?
BIT      C18    C7     H181   ?
BIT      H181   C18    ?      ?
BIT      H182   C18    ?      ?
BIT      H183   C18    ?      ?
BIT      C8     C7     H8     ?
BIT      H8     C8     ?      ?
BIT      C9     C8     H9     ?
BIT      H9     C9     ?      ?
BIT      C10    C9     N2     ?
BIT      N2     C10    C11    ?
BIT      C11    N2     C3     ?
BIT      C3     C11    C2     ?
BIT      C2     C3     H21    ?
BIT      H21    C2     ?      ?
BIT      H22    C2     ?      ?
BIT      C1     C2     H11    ?
BIT      H11    C1     ?      ?
BIT      H12    C1     ?      ?
BIT      N1     C1     C12    ?
BIT      C12    N1     C13    ?
BIT      C13    C12    H13    ?
BIT      H13    C13    ?      ?
BIT      C14    C13    H14    ?
BIT      H14    C14    ?      ?
BIT      C15    C14    H15    ?
BIT      H15    C15    ?      ?
BIT      C16    C15    H16    ?
BIT      H16    C16    ?      ?
BIT      C17    C16    H17    ?
BIT      H17    C17    ?      ?
BIT      O1     C3     HO1    ?
BIT      HO1    O1     ?      END
BIT      C4     C3     ?      ADD
BIT      C5     C10    ?      ADD
BIT      C11    N1     ?      ADD
BIT      C12    C17    ?      ADD
#
loop_
_chem_comp_chir.comp_id
_chem_comp_chir.id
_chem_comp_chir.atom_id_centre
_chem_comp_chir.atom_id_1
_chem_comp_chir.atom_id_2
_chem_comp_chir.atom_id_3
_chem_comp_chir.volume_sign
BIT chir_1  C3      C2      C11     C4     positive
#
loop_
_chem_comp_plane_atom.comp_id
_chem_comp_plane_atom.plane_id
_chem_comp_plane_atom.atom_id
_chem_comp_plane_atom.dist_esd
BIT plan-1  C3     0.020
BIT plan-1  C11    0.020
BIT plan-1  N2     0.020
BIT plan-1  N1     0.020
BIT plan-2  C5     0.020
BIT plan-2  C6     0.020
BIT plan-2  C7     0.020
BIT plan-2  C8     0.020
BIT plan-2  C10    0.020
BIT plan-2  C9     0.020
BIT plan-3  N1     0.020
BIT plan-3  C12    0.020
BIT plan-3  C13    0.020
BIT plan-3  C14    0.020
BIT plan-3  C15    0.020
BIT plan-3  C16    0.020
BIT plan-3  C17    0.020
