# Supplementary material for: High-throughput quantum-mechanics/molecular-mechanics (ONIOM) macromolecular crystallographic refinement with PHENIX/DivCon: the impact of mixed Hamiltonian methods on ligand and protein structure
Source: Acta Crystallogr D Struct Biol. 2018 Oct 29;74(Pt 11):1063–77. doi: 10.1107/S2059798318012913 (PMC6213575; doi:10.1107/S2059798318012913)
Supplement: Supplementary file 2 [file d-74-01063-sup2.gz › results_ONIOM/1YVF-H_refine_001.pdb]

REMARK Date 2017-01-11 Time 22:39:07 EST -0500 (1484192347.53 s)
REMARK PHENIX refinement
REMARK 
REMARK ****************** INPUT FILES AND LABELS ******************************
REMARK Reflections:
REMARK   file name      : 1YVF.sf
REMARK   labels         : ['r1yvfAsf,wavelength_id=1,_refln.intensity_meas,_refln.intensity_sigma']
REMARK R-free flags:
REMARK   file name      : None
REMARK   label          : R-free-flags
REMARK   test_flag_value: 1
REMARK Model file name(s): 
REMARK   /scratch/oleg/2711299.gondor.quantumbioinc.com/1YVF-H.pdb
REMARK 
REMARK ******************** REFINEMENT SUMMARY: QUICK FACTS *******************
REMARK Start: r_work = 0.2403 r_free = 0.2357 bonds = 0.011 angles = 1.505
REMARK Final: r_work = 0.2139 r_free = 0.2552 bonds = 0.013 angles = 1.845
REMARK ************************************************************************
REMARK 
REMARK ****************** REFINEMENT STATISTICS STEP BY STEP ******************
REMARK leading digit, like 1_, means number of macro-cycle                     
REMARK 0    : statistics at the very beginning when nothing is done yet        
REMARK 1_bss: bulk solvent correction and/or (anisotropic) scaling             
REMARK 1_xyz: refinement of coordinates                                        
REMARK 1_adp: refinement of ADPs (Atomic Displacement Parameters)              
REMARK 1_occ: refinement of occupancies                                        
REMARK ------------------------------------------------------------------------
REMARK  stage       r-work r-free bonds angles b_min b_max b_ave n_water shift
REMARK       0    : 0.4607 0.5536 0.011  1.50  20.3  92.9  50.9 684      0.000
REMARK       1_bss: 0.2403 0.2357 0.011  1.50  23.9  96.4  54.5 684      0.000
REMARK 1_settarget: 0.2403 0.2357 0.011  1.50  23.9  96.4  54.5 684      0.000
REMARK       1_nqh: 0.2403 0.2358 0.011  1.50  23.9  96.4  54.5 684      0.001
REMARK    1_weight: 0.2403 0.2358 0.011  1.50  23.9  96.4  54.5 684      0.001
REMARK    1_checkH: 0.2408 0.2362 0.011  1.50  23.9  96.4  54.5 684      0.455
REMARK    1_xyzrec: 0.2376 0.2517 0.013  1.94  23.9  96.4  54.5 684      0.589
REMARK    1_checkH: 0.2378 0.2517 0.013  1.94  23.9  96.4  54.5 684      0.589
REMARK       1_adp: 0.2236 0.2526 0.013  1.94  28.9 107.8  55.8 684      0.589
REMARK   1_regHadp: 0.2225 0.2524 0.013  1.94  28.9 107.8  55.8 684      0.589
REMARK       1_occ: 0.2225 0.2523 0.013  1.94  28.9 107.8  55.8 684      0.589
REMARK       2_bss: 0.2229 0.2516 0.013  1.94  28.9 107.8  55.8 684      0.589
REMARK 2_settarget: 0.2229 0.2516 0.013  1.94  28.9 107.8  55.8 684      0.589
REMARK 2_updatecdl: 0.2229 0.2516 0.013  1.95  28.9 107.8  55.8 684      0.589
REMARK       2_nqh: 0.2229 0.2516 0.013  1.95  28.9 107.8  55.8 684      0.589
REMARK    2_weight: 0.2229 0.2516 0.013  1.95  28.9 107.8  55.8 684      0.589
REMARK    2_checkH: 0.2229 0.2516 0.013  1.95  28.9 107.8  55.8 684      0.589
REMARK    2_xyzrec: 0.2205 0.2518 0.013  1.79  28.9 107.8  55.8 684      0.611
REMARK    2_checkH: 0.2205 0.2518 0.013  1.79  28.9 107.8  55.8 684      0.612
REMARK       2_adp: 0.2157 0.2525 0.013  1.79  27.1 121.2  57.3 684      0.612
REMARK   2_regHadp: 0.2161 0.2533 0.013  1.79  27.1 121.2  57.3 684      0.612
REMARK       2_occ: 0.2161 0.2533 0.013  1.79  27.1 121.2  57.3 684      0.612
REMARK       3_bss: 0.2158 0.2533 0.013  1.79  27.1 121.2  57.3 684      0.612
REMARK 3_settarget: 0.2158 0.2533 0.013  1.79  27.1 121.2  57.3 684      0.612
REMARK 3_updatecdl: 0.2158 0.2533 0.013  1.80  27.1 121.2  57.3 684      0.612
REMARK       3_nqh: 0.2158 0.2533 0.013  1.80  27.1 121.2  57.3 684      0.612
REMARK    3_weight: 0.2158 0.2533 0.013  1.80  27.1 121.2  57.3 684      0.612
REMARK    3_checkH: 0.2158 0.2533 0.013  1.80  27.1 121.2  57.3 684      0.612
REMARK    3_xyzrec: 0.2134 0.2562 0.013  1.84  27.1 121.2  57.3 684      0.636
REMARK    3_checkH: 0.2135 0.2563 0.013  1.84  27.1 121.2  57.3 684      0.635
REMARK       3_adp: 0.2140 0.2555 0.013  1.84  23.3 123.1  57.3 684      0.635
REMARK   3_regHadp: 0.2142 0.2555 0.013  1.84  23.3 123.1  57.3 684      0.635
REMARK       3_occ: 0.2142 0.2555 0.013  1.84  23.3 123.1  57.3 684      0.635
REMARK         end: 0.2139 0.2552 0.013  1.84  24.0 123.7  57.9 684      0.635
REMARK ------------------------------------------------------------------------
REMARK MODEL CONTENT.
REMARK  ELEMENT        ATOM RECORD COUNT   OCCUPANCY SUM
REMARK        C                     2803         2803.00
REMARK        H                     4933         4933.00
REMARK        O                     1002         1002.00
REMARK        N                      780          780.00
REMARK        P                        1            1.00
REMARK        S                       33           33.00
REMARK     Cl1-                        1            0.49
REMARK       Br                        1            1.00
REMARK      O1-                       55           55.00
REMARK    TOTAL                     9609         9608.49
REMARK -----------------------------------------------------------------------
REMARK r_free_flags.md5.hexdigest de3c85687b59b8a6f8a795869d4a4267
REMARK 
REMARK IF THIS FILE IS FOR PDB DEPOSITION: REMOVE ALL FROM THIS LINE UP.
REMARK   3
REMARK   3 REFINEMENT.
REMARK   3   PROGRAM     : PHENIX (1.11.1_2575: ???)
REMARK   3   AUTHORS     : Adams,Afonine,Bunkoczi,Burnley,Chen,Dar,Davis,
REMARK   3               : Draizen,Echols,Gildea,Gros,Grosse-Kunstleve,Headd,
REMARK   3               : Hintze,Hung,Ioerger,Liebschner,McCoy,McKee,Moriarty,
REMARK   3               : Oeffner,Poon,Read,Richardson,Richardson,Sacchettini,
REMARK   3               : Sauter,Sobolev,Storoni,Terwilliger,Williams,Zwart
REMARK   3
REMARK   3  REFINEMENT TARGET : ML
REMARK   3  
REMARK   3  DATA USED IN REFINEMENT.
REMARK   3   RESOLUTION RANGE HIGH (ANGSTROMS) : 2.496   
REMARK   3   RESOLUTION RANGE LOW  (ANGSTROMS) : 49.107  
REMARK   3   MIN(FOBS/SIGMA_FOBS)              : 1.35  
REMARK   3   COMPLETENESS FOR RANGE        (%) : 98.22 
REMARK   3   NUMBER OF REFLECTIONS             : 31566     
REMARK   3   NUMBER OF REFLECTIONS (NON-ANOMALOUS) : 31566     
REMARK   3  
REMARK   3  FIT TO DATA USED IN REFINEMENT.
REMARK   3   R VALUE     (WORKING + TEST SET) : 0.2165
REMARK   3   R VALUE            (WORKING SET) : 0.2139
REMARK   3   FREE R VALUE                     : 0.2552
REMARK   3   FREE R VALUE TEST SET SIZE   (%) : 6.35  
REMARK   3   FREE R VALUE TEST SET COUNT      : 2005      
REMARK   3  
REMARK   3  FIT TO DATA USED IN REFINEMENT (IN BINS).
REMARK   3   BIN  RESOLUTION RANGE  COMPL.    NWORK NFREE   RWORK  RFREE  CCWORK CCFREE
REMARK   3     1 49.1160 -  6.0114    0.89     2063   134  0.1752 0.2060   0.921  0.904
REMARK   3     2  6.0114 -  4.7727    0.98     2158   148  0.1801 0.2101   0.917  0.875
REMARK   3     3  4.7727 -  4.1697    0.96     2107   142  0.1704 0.2085   0.922  0.884
REMARK   3     4  4.1697 -  3.7887    0.98     2119   145  0.1969 0.2295   0.905  0.835
REMARK   3     5  3.7887 -  3.5172    1.00     2148   144  0.2215 0.2613   0.890  0.853
REMARK   3     6  3.5172 -  3.3099    0.99     2118   143  0.2356 0.2894   0.884  0.768
REMARK   3     7  3.3099 -  3.1441    0.99     2120   143  0.2588 0.2857   0.858  0.791
REMARK   3     8  3.1441 -  3.0073    1.00     2115   143  0.2606 0.2937   0.853  0.801
REMARK   3     9  3.0073 -  2.8915    0.99     2125   144  0.2654 0.3406   0.864  0.735
REMARK   3    10  2.8915 -  2.7918    1.00     2104   143  0.2567 0.3190   0.861  0.807
REMARK   3    11  2.7918 -  2.7045    1.00     2104   147  0.2649 0.2909   0.862  0.770
REMARK   3    12  2.7045 -  2.6272    1.00     2101   145  0.2618 0.3327   0.862  0.727
REMARK   3    13  2.6272 -  2.5580    0.99     2102   144  0.2635 0.3467   0.855  0.709
REMARK   3    14  2.5580 -  2.4956    0.98     2077   140  0.2649 0.3166   0.859  0.808
REMARK   3  
REMARK   3  BULK SOLVENT MODELLING.
REMARK   3   METHOD USED        : FLAT BULK SOLVENT MODEL
REMARK   3   SOLVENT RADIUS     : 1.11    
REMARK   3   SHRINKAGE RADIUS   : 0.90    
REMARK   3   GRID STEP FACTOR   : 4.00    
REMARK   3  
REMARK   3  ERROR ESTIMATES.
REMARK   3   COORDINATE ERROR (MAXIMUM-LIKELIHOOD BASED)     : 0.33    
REMARK   3   PHASE ERROR (DEGREES, MAXIMUM-LIKELIHOOD BASED) : 27.20   
REMARK   3  
REMARK   3  STRUCTURE FACTORS CALCULATION ALGORITHM : FFT
REMARK   3  
REMARK   3  RESTRAINTS LIBRARY
REMARK   3    GEOSTD + MON.LIB. + CDL v1.2
REMARK   3  
REMARK   3  DEVIATIONS FROM IDEAL VALUES.
REMARK   3                 RMSD     MAX  COUNT
REMARK   3   BOND      :  0.013   0.069   4539
REMARK   3   ANGLE     :  1.845   9.588   6149
REMARK   3   CHIRALITY :  0.099   0.416    688
REMARK   3   PLANARITY :  0.017   0.148    779
REMARK   3   DIHEDRAL  : 17.241 179.221   2741
REMARK   3   MIN NONBONDED DISTANCE : 2.212 
REMARK   3  
REMARK   3  MOLPROBITY STATISTICS.
REMARK   3   ALL-ATOM CLASHSCORE : 0.56
REMARK   3   RAMACHANDRAN PLOT:
REMARK   3     OUTLIERS : 0.71  %
REMARK   3     ALLOWED  : 4.45  %
REMARK   3     FAVORED  : 94.84 %
REMARK   3   ROTAMER OUTLIERS : 1.67 %
REMARK   3   CBETA DEVIATIONS : 0
REMARK   3   PEPTIDE PLANE:
REMARK   3     CIS-PROLINE     : 0
REMARK   3     CIS-GENERAL     : 0
REMARK   3     TWISTED PROLINE : 0
REMARK   3     TWISTED GENERAL : 0
REMARK   3  
REMARK   3  ATOMIC DISPLACEMENT PARAMETERS.
REMARK   3   WILSON B : 47.62
REMARK   3   RMS(B_ISO_OR_EQUIVALENT_BONDED) : 6.30
REMARK   3   ATOMS          NUMBER OF ATOMS
REMARK   3                    ISO.  ANISO. 
REMARK   3    ALL         :   9609       0
REMARK   3    ALL (NO H)  :   4676       0
REMARK   3    SOLVENT     :    228       0
REMARK   3    NON-SOLVENT :   4448       0
REMARK   3    HYDROGENS   :   4933       0
REMARK   3
REMARK   3
REMARK   3   OTHER REFINEMENT REMARKS:
REMARK   3   XRAY REFINEMENT USING QUANTUM MECHANICAL FUNCTIONAL
REMARK   3   PROGRAM      :QuantumBio DivCon 6 build-7.1.1-b4015.17
REMARK   3   AUTHORS      :BORBULEVYCH O.Y., PLUMLEY J., 
REMARK   3                :MARTIN, R.I., WESTERHOFF L.M. 
REMARK   3
REMARK   3   REFERENCE     :BORBULEVYCH O.Y., PLUMLEY J.A.,
REMARK   3                 :MARTIN, R.I., MERZ, K.M.,  WESTERHOFF L.M.
REMARK   3                 :ACTA CRYSTLLOGRAPHICA SECTION D, 2014, 
REMARK   3                 :V. D70, pp. 1233-1247
REMARK   3   QM METHOD(HAMILTONIAN): PM6 AMBERFF14
REMARK   3   REGION QM REFINEMENT: 
REMARK   3      MAIN/BUFFER QM REGION RADII (A): 3.0 / 0.0
REMARK   3      LIGAND / STRAIN ENERGY: PH7_A_800 / 1.94 KCAL/MOLE
REMARK   3
HELIX    1   1 SER A   27  LEU A   30  1               Generated by MOE    4
HELIX    2   2 HIS A   34  LEU A   36  5               Generated by MOE    3
HELIX    3   3 ALA A   45  VAL A   52  1               Generated by MOE    8
HELIX    4   4 ASP A   62  ALA A   75  1               Generated by MOE   14
HELIX    5   5 VAL A   85  LYS A   90  1               Generated by MOE    6
HELIX    6   6 ALA A  105  ARG A  109  1               Generated by MOE    5
HELIX    7   7 SER A  113  GLU A  128  1               Generated by MOE   16
HELIX    8   8 LEU A  165  LEU A  175  1               Generated by MOE   11
HELIX    9   9 LEU A  182  MET A  187  1               Generated by MOE    6
HELIX   10  10 GLY A  188  SER A  190  5               Generated by MOE    3
HELIX   11  11 GLY A  192  GLN A  194  5               Generated by MOE    3
HELIX   12  12 PRO A  197  LYS A  209  1               Generated by MOE   13
HELIX   13  13 PHE A  224  THR A  227  1               Generated by MOE    4
HELIX   14  14 GLU A  230  TYR A  240  1               Generated by MOE   11
HELIX   15  15 PRO A  247  ARG A  259  1               Generated by MOE   13
HELIX   16  16 THR A  287  ALA A  306  1               Generated by MOE   20
HELIX   17  17 THR A  329  ARG A  345  1               Generated by MOE   17
HELIX   18  18 LEU A  360  LEU A  362  5               Generated by MOE    3
HELIX   19  19 THR A  389  ALA A  400  1               Generated by MOE   12
HELIX   20  20 TRP A  408  MET A  414  1               Generated by MOE    7
HELIX   21  21 LEU A  419  MET A  423  1               Generated by MOE    5
HELIX   22  22 LEU A  425  LEU A  434  1               Generated by MOE   10
HELIX   23  23 PRO A  456  ASP A  458  5               Generated by MOE    3
HELIX   24  24 LEU A  459  HIS A  467  1               Generated by MOE    9
HELIX   25  25 LEU A  469  PHE A  472  5               Generated by MOE    4
HELIX   26  26 PRO A  479  LEU A  492  1               Generated by MOE   14
HELIX   27  27 LEU A  497  LEU A  512  1               Generated by MOE   16
HELIX   28  28 ALA A  518  TYR A  524  1               Generated by MOE    7
HELIX   29  29 ASN A  527  ALA A  529  5               Generated by MOE    3
HELIX   30  30 PRO A  540  ALA A  542  5               Generated by MOE    3
HELIX   31  31 GLY A  549  PHE A  551  5               Generated by MOE    3
SHEET    1       SER A   1  MET A   2                  Generated by MOE
SHEET    2       TYR A   4  TRP A   6                  Generated by MOE
SHEET    3       VAL A  37  SER A  39                  Generated by MOE
SHEET    4       ASP A  55  ARG A  56                  Generated by MOE
SHEET    5       THR A 136  THR A 137                  Generated by MOE
SHEET    6       ILE A 138  ALA A 140                  Generated by MOE
SHEET    7       VAL A 144  CYS A 146                  Generated by MOE
SHEET    8       LEU A 159  PRO A 163                  Generated by MOE
SHEET    9       PRO A 214  TYR A 219                  Generated by MOE
SHEET   10       GLY A 264  PRO A 265                  Generated by MOE
SHEET   11       MET A 266  THR A 267                  Generated by MOE
SHEET   12       ASN A 273  ARG A 277                  Generated by MOE
SHEET   13       GLN A 309  LEU A 314                  Generated by MOE
SHEET   14       VAL A 315  VAL A 315                  Generated by MOE
SHEET   15       ASN A 316  ASN A 316                  Generated by MOE
SHEET   16       ASP A 319  GLU A 325                  Generated by MOE
SHEET   17       ASN A 369  HIS A 374                  Generated by MOE
SHEET   18       ARG A 380  THR A 385                  Generated by MOE
SHEET   19       LEU A 443  LEU A 443                  Generated by MOE
SHEET   20       ASP A 444  ASP A 444                  Generated by MOE
SHEET   21       CYS A 445  ILE A 447                  Generated by MOE
SHEET   22       ALA A 450  ALA A 450                  Generated by MOE
SHEET   23       CYS A 451  TYR A 452                  Generated by MOE
SHEET   24       SER A 453  ILE A 454                  Generated by MOE
SHEET   25       TYR A 561  HIS A 562                  Generated by MOE
CRYST1   90.879   90.879  188.516  90.00  90.00 120.00 P 32 2 1
SCALE1      0.011004  0.006353  0.000000        0.00000
SCALE2      0.000000  0.012706  0.000000        0.00000
SCALE3      0.000000  0.000000  0.005305        0.00000
ATOM      1  N   MET A   0     -10.806  35.420  23.323  1.00 82.16           N
ATOM      2  CA  MET A   0     -10.367  34.114  23.883  1.00 93.72           C
ATOM      3  C   MET A   0      -8.879  34.092  24.334  1.00 84.17           C
ATOM      4  O   MET A   0      -8.146  33.123  24.104  1.00 82.41           O
ATOM      5  CB  MET A   0     -10.732  32.969  22.915  1.00 97.96           C
ATOM      6  CG  MET A   0     -12.232  32.659  22.934  1.00 95.59           C
ATOM      7  SD  MET A   0     -12.791  31.822  24.453  1.00120.57           S
ATOM      8  CE  MET A   0     -12.166  30.141  24.162  1.00 98.65           C
ATOM      9  H1  MET A   0     -10.800  36.117  24.055  1.00 98.46           H
ATOM     10  H2  MET A   0     -11.752  35.330  22.980  1.00 98.46           H
ATOM     11  HA  MET A   0     -10.952  33.958  24.791  1.00112.34           H
ATOM     12  HB2 MET A   0     -10.201  32.059  23.193  1.00117.42           H
ATOM     13  HB3 MET A   0     -10.432  33.241  21.902  1.00117.42           H
ATOM     14  HG2 MET A   0     -12.453  32.003  22.089  1.00114.58           H
ATOM     15  HG3 MET A   0     -12.804  33.577  22.798  1.00114.58           H
ATOM     16  HE1 MET A   0     -12.553  29.762  23.216  1.00118.25           H
ATOM     17  HE2 MET A   0     -11.077  30.146  24.139  1.00118.25           H
ATOM     18  HE3 MET A   0     -12.498  29.492  24.972  1.00118.25           H
ATOM     19  N   SER A   1      -8.437  35.154  25.022  1.00 58.12           N
ATOM     20  CA  SER A   1      -7.081  35.266  25.532  1.00 61.57           C
ATOM     21  C   SER A   1      -7.085  35.067  27.037  1.00 55.73           C
ATOM     22  O   SER A   1      -7.858  35.702  27.760  1.00 50.44           O
ATOM     23  CB  SER A   1      -6.475  36.628  25.173  1.00 69.23           C
ATOM     24  OG  SER A   1      -7.205  37.674  25.781  1.00 57.96           O
ATOM     25  H   SER A   1      -9.081  35.897  25.249  1.00 69.62           H
ATOM     26  HA  SER A   1      -6.445  34.503  25.079  1.00 73.75           H
ATOM     27  HB2 SER A   1      -5.441  36.659  25.521  1.00 82.95           H
ATOM     28  HB3 SER A   1      -6.483  36.760  24.090  1.00 82.95           H
ATOM     29  HG  SER A   1      -6.746  38.502  25.610  1.00 69.42           H
ATOM     30  N   MET A   2      -6.153  34.237  27.502  1.00 46.94           N
ATOM     31  CA  MET A   2      -5.812  34.152  28.912  1.00 45.65           C
ATOM     32  C   MET A   2      -5.305  35.489  29.421  1.00 40.10           C
ATOM     33  O   MET A   2      -4.577  36.176  28.714  1.00 49.78           O
ATOM     34  CB  MET A   2      -4.718  33.098  29.110  1.00 48.38           C
ATOM     35  CG  MET A   2      -5.208  31.689  28.779  1.00 44.84           C
ATOM     36  SD  MET A   2      -6.684  31.141  29.677  1.00 56.92           S
ATOM     37  CE  MET A   2      -6.110  31.182  31.375  1.00 39.11           C
ATOM     38  H   MET A   2      -5.596  33.702  26.848  1.00 56.20           H
ATOM     39  HA  MET A   2      -6.695  33.863  29.483  1.00 54.65           H
ATOM     40  HB2 MET A   2      -3.865  33.329  28.469  1.00 57.93           H
ATOM     41  HB3 MET A   2      -4.383  33.122  30.145  1.00 57.93           H
ATOM     42  HG2 MET A   2      -5.427  31.633  27.712  1.00 53.68           H
ATOM     43  HG3 MET A   2      -4.403  30.986  28.988  1.00 53.68           H
ATOM     44  HE1 MET A   2      -6.905  30.829  32.028  1.00 46.81           H
ATOM     45  HE2 MET A   2      -5.245  30.530  31.477  1.00 46.81           H
ATOM     46  HE3 MET A   2      -5.849  32.203  31.655  1.00 46.81           H
ATOM     47  N   SER A   3      -5.681  35.836  30.655  1.00 43.34           N
ATOM     48  CA  SER A   3      -5.215  37.028  31.364  1.00 47.23           C
ATOM     49  C   SER A   3      -3.720  36.954  31.729  1.00 40.93           C
ATOM     50  O   SER A   3      -3.062  37.985  31.805  1.00 46.09           O
ATOM     51  CB  SER A   3      -6.083  37.251  32.617  1.00 32.74           C
ATOM     52  OG  SER A   3      -6.163  36.078  33.384  1.00 35.22           O
ATOM     53  H   SER A   3      -6.329  35.238  31.149  1.00 51.88           H
ATOM     54  HA  SER A   3      -5.347  37.890  30.708  1.00 56.55           H
ATOM     55  HB2 SER A   3      -5.633  38.038  33.224  1.00 39.15           H
ATOM     56  HB3 SER A   3      -7.081  37.565  32.329  1.00 39.15           H
ATOM     57  HG  SER A   3      -6.514  36.312  34.250  1.00 42.13           H
ATOM     58  N   TYR A   4      -3.211  35.749  31.992  1.00 34.98           N
ATOM     59  CA  TYR A   4      -1.840  35.450  32.364  1.00 40.91           C
ATOM     60  C   TYR A   4      -1.485  34.085  31.775  1.00 46.23           C
ATOM     61  O   TYR A   4      -2.350  33.207  31.693  1.00 40.72           O
ATOM     62  CB  TYR A   4      -1.655  35.401  33.902  1.00 38.56           C
ATOM     63  CG  TYR A   4      -1.792  36.725  34.628  1.00 38.72           C
ATOM     64  CD1 TYR A   4      -2.957  36.999  35.363  1.00 36.56           C
ATOM     65  CD2 TYR A   4      -0.803  37.713  34.509  1.00 36.84           C
ATOM     66  CE1 TYR A   4      -3.117  38.258  35.977  1.00 35.28           C
ATOM     67  CE2 TYR A   4      -0.968  38.974  35.117  1.00 37.08           C
ATOM     68  CZ  TYR A   4      -2.131  39.262  35.859  1.00 39.02           C
ATOM     69  OH  TYR A   4      -2.275  40.494  36.451  1.00 41.71           O
ATOM     70  H   TYR A   4      -3.829  34.955  31.912  1.00 41.84           H
ATOM     71  HA  TYR A   4      -1.185  36.214  31.956  1.00 48.96           H
ATOM     72  HB2 TYR A   4      -2.370  34.688  34.322  1.00 46.15           H
ATOM     73  HB3 TYR A   4      -0.651  35.039  34.103  1.00 46.15           H
ATOM     74  HD1 TYR A   4      -3.744  36.259  35.455  1.00 43.74           H
ATOM     75  HD2 TYR A   4       0.075  37.496  33.927  1.00 44.08           H
ATOM     76  HE1 TYR A   4      -4.003  38.465  36.548  1.00 42.21           H
ATOM     77  HE2 TYR A   4      -0.199  39.712  35.016  1.00 44.37           H
ATOM     78  HH  TYR A   4      -1.668  41.153  36.098  1.00 49.93           H
ATOM     79  N   THR A   5      -0.196  33.905  31.447  1.00 43.79           N
ATOM     80  CA  THR A   5       0.469  32.594  31.371  1.00 42.42           C
ATOM     81  C   THR A   5       1.558  32.548  32.441  1.00 40.07           C
ATOM     82  O   THR A   5       2.006  33.587  32.921  1.00 38.81           O
ATOM     83  CB  THR A   5       1.039  32.292  29.966  1.00 41.49           C
ATOM     84  OG1 THR A   5       1.986  33.265  29.539  1.00 43.61           O
ATOM     85  CG2 THR A   5      -0.091  32.206  28.934  1.00 45.16           C
ATOM     86  H   THR A   5       0.411  34.713  31.460  1.00 52.41           H
ATOM     87  HA  THR A   5      -0.247  31.811  31.612  1.00 50.78           H
ATOM     88  HB  THR A   5       1.535  31.321  30.001  1.00 49.66           H
ATOM     89  HG1 THR A   5       2.650  33.369  30.225  1.00 52.20           H
ATOM     90 HG21 THR A   5       0.337  31.961  27.964  1.00 54.06           H
ATOM     91 HG22 THR A   5      -0.803  31.431  29.215  1.00 54.06           H
ATOM     92 HG23 THR A   5      -0.605  33.160  28.843  1.00 54.06           H
ATOM     93  N   TRP A   6       1.964  31.334  32.829  1.00 39.93           N
ATOM     94  CA  TRP A   6       2.910  31.108  33.906  1.00 36.80           C
ATOM     95  C   TRP A   6       3.930  30.047  33.513  1.00 45.18           C
ATOM     96  O   TRP A   6       3.599  29.058  32.870  1.00 45.72           O
ATOM     97  CB  TRP A   6       2.136  30.689  35.148  1.00 40.42           C
ATOM     98  CG  TRP A   6       1.137  31.699  35.628  1.00 48.04           C
ATOM     99  CD1 TRP A   6      -0.202  31.579  35.488  1.00 40.32           C
ATOM    100  CD2 TRP A   6       1.357  32.995  36.277  1.00 39.34           C
ATOM    101  NE1 TRP A   6      -0.811  32.703  35.972  1.00 39.52           N
ATOM    102  CE2 TRP A   6       0.086  33.585  36.530  1.00 36.12           C
ATOM    103  CE3 TRP A   6       2.491  33.745  36.672  1.00 46.05           C
ATOM    104  CZ2 TRP A   6      -0.064  34.830  37.157  1.00 43.77           C
ATOM    105  CZ3 TRP A   6       2.362  35.002  37.291  1.00 43.04           C
ATOM    106  CH2 TRP A   6       1.085  35.538  37.541  1.00 48.34           C
ATOM    107  H   TRP A   6       1.590  30.519  32.361  1.00 47.79           H
ATOM    108  HA  TRP A   6       3.449  32.027  34.136  1.00 44.03           H
ATOM    109  HB2 TRP A   6       1.624  29.748  34.939  1.00 48.37           H
ATOM    110  HB3 TRP A   6       2.852  30.514  35.946  1.00 48.37           H
ATOM    111  HD1 TRP A   6      -0.711  30.749  35.022  1.00 48.25           H
ATOM    112  HE1 TRP A   6      -1.808  32.847  35.909  1.00 47.30           H
ATOM    113  HE3 TRP A   6       3.477  33.349  36.487  1.00 55.13           H
ATOM    114  HZ2 TRP A   6      -1.046  35.254  37.309  1.00 52.40           H
ATOM    115  HZ3 TRP A   6       3.246  35.560  37.567  1.00 51.52           H
ATOM    116  HH2 TRP A   6       0.980  36.506  38.001  1.00 57.87           H
ATOM    117  N   THR A   7       5.180  30.246  33.924  1.00 45.55           N
ATOM    118  CA  THR A   7       6.286  29.337  33.635  1.00 44.65           C
ATOM    119  C   THR A   7       6.412  28.245  34.699  1.00 45.20           C
ATOM    120  O   THR A   7       7.035  27.223  34.432  1.00 55.93           O
ATOM    121  CB  THR A   7       7.593  30.144  33.605  1.00 49.04           C
ATOM    122  OG1 THR A   7       7.801  30.739  34.881  1.00 46.21           O
ATOM    123  CG2 THR A   7       7.572  31.225  32.516  1.00 41.93           C
ATOM    124  H   THR A   7       5.397  31.081  34.449  1.00 54.53           H
ATOM    125  HA  THR A   7       6.136  28.866  32.661  1.00 53.46           H
ATOM    126  HB  THR A   7       8.411  29.454  33.393  1.00 58.72           H
ATOM    127  HG1 THR A   7       8.444  31.452  34.792  1.00 55.33           H
ATOM    128 HG21 THR A   7       8.537  31.723  32.491  1.00 50.19           H
ATOM    129 HG22 THR A   7       7.379  30.771  31.543  1.00 50.19           H
ATOM    130 HG23 THR A   7       6.813  31.977  32.730  1.00 50.19           H
ATOM    131  N   GLY A   8       5.915  28.495  35.918  1.00 46.77           N
ATOM    132  CA  GLY A   8       6.131  27.656  37.094  1.00 45.58           C
ATOM    133  C   GLY A   8       7.061  28.313  38.106  1.00 52.57           C
ATOM    134  O   GLY A   8       7.150  27.860  39.254  1.00 49.62           O
ATOM    135  H   GLY A   8       5.441  29.376  36.060  1.00 55.99           H
ATOM    136  HA2 GLY A   8       5.164  27.500  37.569  1.00 54.56           H
ATOM    137  HA3 GLY A   8       6.555  26.694  36.805  1.00 54.56           H
ATOM    138  N   ALA A   9       7.752  29.386  37.712  1.00 41.80           N
ATOM    139  CA  ALA A   9       8.537  30.121  38.679  1.00 47.52           C
ATOM    140  C   ALA A   9       7.607  30.731  39.725  1.00 47.16           C
ATOM    141  O   ALA A   9       6.590  31.347  39.417  1.00 54.17           O
ATOM    142  CB  ALA A   9       9.392  31.188  38.009  1.00 45.29           C
ATOM    143  H   ALA A   9       7.653  29.745  36.773  1.00 50.03           H
ATOM    144  HA  ALA A   9       9.217  29.421  39.164  1.00 56.89           H
ATOM    145  HB1 ALA A   9      10.017  31.682  38.752  1.00 54.21           H
ATOM    146  HB2 ALA A   9      10.025  30.728  37.250  1.00 54.21           H
ATOM    147  HB3 ALA A   9       8.746  31.927  37.548  1.00 54.21           H
ATOM    148  N   LEU A  10       8.003  30.573  40.978  1.00 40.23           N
ATOM    149  CA  LEU A  10       7.332  31.126  42.129  1.00 35.99           C
ATOM    150  C   LEU A  10       7.475  32.641  42.144  1.00 46.27           C
ATOM    151  O   LEU A  10       8.489  33.193  41.712  1.00 49.94           O
ATOM    152  CB  LEU A  10       7.991  30.529  43.383  1.00 36.60           C
ATOM    153  CG  LEU A  10       8.018  28.980  43.383  1.00 45.28           C
ATOM    154  CD1 LEU A  10       8.752  28.492  44.641  1.00 58.63           C
ATOM    155  CD2 LEU A  10       6.622  28.355  43.299  1.00 49.75           C
ATOM    156  H   LEU A  10       8.841  30.039  41.157  1.00 48.15           H
ATOM    157  HA  LEU A  10       6.276  30.860  42.110  1.00 43.06           H
ATOM    158  HB2 LEU A  10       9.016  30.899  43.446  1.00 43.80           H
ATOM    159  HB3 LEU A  10       7.455  30.881  44.266  1.00 43.80           H
ATOM    160  HG  LEU A  10       8.588  28.619  42.526  1.00 54.21           H
ATOM    161 HD11 LEU A  10       8.834  27.404  44.620  1.00 70.22           H
ATOM    162 HD12 LEU A  10       9.758  28.912  44.668  1.00 70.22           H
ATOM    163 HD13 LEU A  10       8.212  28.799  45.537  1.00 70.22           H
ATOM    164 HD21 LEU A  10       6.706  27.267  43.307  1.00 59.57           H
ATOM    165 HD22 LEU A  10       6.023  28.676  44.152  1.00 59.57           H
ATOM    166 HD23 LEU A  10       6.124  28.648  42.375  1.00 59.57           H
ATOM    167  N   ILE A  11       6.454  33.299  42.685  1.00 40.80           N
ATOM    168  CA  ILE A  11       6.500  34.692  43.090  1.00 40.12           C
ATOM    169  C   ILE A  11       7.190  34.719  44.458  1.00 52.19           C
ATOM    170  O   ILE A  11       6.763  34.076  45.425  1.00 49.74           O
ATOM    171  CB  ILE A  11       5.072  35.297  43.101  1.00 39.59           C
ATOM    172  CG1 ILE A  11       4.442  35.171  41.687  1.00 46.08           C
ATOM    173  CG2 ILE A  11       5.073  36.759  43.599  1.00 37.71           C
ATOM    174  CD1 ILE A  11       2.995  35.666  41.579  1.00 52.04           C
ATOM    175  H   ILE A  11       5.638  32.772  42.961  1.00 48.84           H
ATOM    176  HA  ILE A  11       7.099  35.255  42.371  1.00 48.01           H
ATOM    177  HB  ILE A  11       4.462  34.716  43.793  1.00 47.38           H
ATOM    178 HG12 ILE A  11       5.050  35.727  40.975  1.00 55.17           H
ATOM    179 HG13 ILE A  11       4.439  34.127  41.370  1.00 55.17           H
ATOM    180 HG21 ILE A  11       4.057  37.142  43.665  1.00 45.12           H
ATOM    181 HG22 ILE A  11       5.520  36.820  44.593  1.00 45.12           H
ATOM    182 HG23 ILE A  11       5.639  37.395  42.918  1.00 45.12           H
ATOM    183 HD11 ILE A  11       2.606  35.416  40.591  1.00 62.32           H
ATOM    184 HD12 ILE A  11       2.377  35.174  42.331  1.00 62.32           H
ATOM    185 HD13 ILE A  11       2.947  36.745  41.717  1.00 62.32           H
ATOM    186  N   THR A  12       8.298  35.452  44.507  1.00 48.91           N
ATOM    187  CA  THR A  12       9.238  35.420  45.611  1.00 46.53           C
ATOM    188  C   THR A  12       9.241  36.792  46.274  1.00 42.55           C
ATOM    189  O   THR A  12       8.966  37.799  45.633  1.00 43.70           O
ATOM    190  CB  THR A  12      10.626  35.050  45.054  1.00 51.46           C
ATOM    191  OG1 THR A  12      11.010  35.941  44.028  1.00 46.26           O
ATOM    192  CG2 THR A  12      10.645  33.642  44.447  1.00 44.77           C
ATOM    193  H   THR A  12       8.565  35.986  43.691  1.00 58.56           H
ATOM    194  HA  THR A  12       8.956  34.662  46.340  1.00 55.71           H
ATOM    195  HB  THR A  12      11.355  35.099  45.863  1.00 61.63           H
ATOM    196  HG1 THR A  12      11.083  36.830  44.389  1.00 55.39           H
ATOM    197 HG21 THR A  12      11.646  33.403  44.096  1.00 53.59           H
ATOM    198 HG22 THR A  12      10.327  32.909  45.187  1.00 53.59           H
ATOM    199 HG23 THR A  12       9.979  33.602  43.592  1.00 53.59           H
ATOM    200  N   PRO A  13       9.618  36.903  47.547  1.00 48.70           N
ATOM    201  CA  PRO A  13       9.756  38.207  48.166  1.00 51.55           C
ATOM    202  C   PRO A  13      11.196  38.688  48.047  1.00 52.02           C
ATOM    203  O   PRO A  13      12.094  37.934  47.664  1.00 54.64           O
ATOM    204  CB  PRO A  13       9.369  37.940  49.606  1.00 45.93           C
ATOM    205  CG  PRO A  13       9.919  36.544  49.854  1.00 42.24           C
ATOM    206  CD  PRO A  13       9.740  35.839  48.519  1.00 39.78           C
ATOM    207  HA  PRO A  13       9.030  38.936  47.804  1.00 61.73           H
ATOM    208  HB2 PRO A  13       9.712  38.685  50.322  1.00 54.99           H
ATOM    209  HB3 PRO A  13       8.281  37.886  49.613  1.00 54.99           H
ATOM    210  HG2 PRO A  13      10.968  36.600  50.150  1.00 50.56           H
ATOM    211  HG3 PRO A  13       9.329  36.027  50.609  1.00 50.56           H
ATOM    212  HD2 PRO A  13      10.614  35.222  48.310  1.00 47.60           H
ATOM    213  HD3 PRO A  13       8.817  35.264  48.550  1.00 47.60           H
ATOM    214  N   CYS A  14      11.385  39.966  48.355  1.00 54.84           N
ATOM    215  CA  CYS A  14      12.689  40.582  48.521  1.00 67.71           C
ATOM    216  C   CYS A  14      13.009  40.579  50.027  1.00 73.27           C
ATOM    217  O   CYS A  14      13.755  39.718  50.496  1.00 74.18           O
ATOM    218  CB  CYS A  14      12.690  41.952  47.816  1.00 65.15           C
ATOM    219  SG  CYS A  14      11.258  42.965  48.284  1.00 88.03           S
ATOM    220  H   CYS A  14      10.588  40.514  48.645  1.00 65.68           H
ATOM    221  HA  CYS A  14      13.445  39.972  48.026  1.00 81.12           H
ATOM    222  HB2 CYS A  14      13.606  42.485  48.071  1.00 78.05           H
ATOM    223  HB3 CYS A  14      12.671  41.794  46.738  1.00 78.05           H
ATOM    224  HG  CYS A  14      11.560  43.998  47.490  1.00105.51           H
ATOM    225  N   ALA A  15      12.371  41.479  50.782  1.00 67.58           N
ATOM    226  CA  ALA A  15      12.442  41.567  52.234  1.00 77.96           C
ATOM    227  C   ALA A  15      11.835  40.340  52.956  1.00 76.87           C
ATOM    228  O   ALA A  15      11.153  39.498  52.365  1.00 67.91           O
ATOM    229  CB  ALA A  15      11.734  42.868  52.638  1.00 76.57           C
ATOM    230  H   ALA A  15      11.745  42.125  50.325  1.00 80.96           H
ATOM    231  HA  ALA A  15      13.489  41.659  52.525  1.00 93.42           H
ATOM    232  HB1 ALA A  15      11.840  43.034  53.710  1.00 91.76           H
ATOM    233  HB2 ALA A  15      12.176  43.714  52.109  1.00 91.76           H
ATOM    234  HB3 ALA A  15      10.675  42.808  52.390  1.00 91.76           H
ATOM    235  N   ALA A  16      12.114  40.242  54.263  1.00 79.54           N
ATOM    236  CA  ALA A  16      11.505  39.258  55.152  1.00 72.58           C
ATOM    237  C   ALA A  16      10.028  39.606  55.360  1.00 68.72           C
ATOM    238  O   ALA A  16       9.668  40.781  55.462  1.00 63.43           O
ATOM    239  CB  ALA A  16      12.259  39.267  56.486  1.00 67.74           C
ATOM    240  H   ALA A  16      12.683  40.957  54.694  1.00 95.32           H
ATOM    241  HA  ALA A  16      11.590  38.259  54.720  1.00 86.96           H
ATOM    242  HB1 ALA A  16      11.824  38.530  57.160  1.00 81.17           H
ATOM    243  HB2 ALA A  16      13.307  39.021  56.322  1.00 81.17           H
ATOM    244  HB3 ALA A  16      12.190  40.252  56.948  1.00 81.17           H
ATOM    245  N   GLU A  17       9.186  38.572  55.421  1.00 55.48           N
ATOM    246  CA  GLU A  17       7.740  38.716  55.471  1.00 64.77           C
ATOM    247  C   GLU A  17       7.199  38.250  56.826  1.00 49.72           C
ATOM    248  O   GLU A  17       7.234  37.061  57.145  1.00 47.11           O
ATOM    249  CB  GLU A  17       7.094  37.942  54.304  1.00 64.53           C
ATOM    250  CG  GLU A  17       7.428  38.521  52.907  1.00 50.97           C
ATOM    251  CD  GLU A  17       6.692  37.763  51.803  1.00 59.64           C
ATOM    252  OE1 GLU A  17       6.786  36.514  51.845  1.00 49.18           O
ATOM    253  OE2 GLU A  17       6.069  38.421  50.934  1.00 57.40           O1-
ATOM    254  H   GLU A  17       9.552  37.635  55.346  1.00 66.45           H
ATOM    255  HA  GLU A  17       7.472  39.768  55.346  1.00 77.60           H
ATOM    256  HB2 GLU A  17       7.417  36.900  54.353  1.00 77.31           H
ATOM    257  HB3 GLU A  17       6.012  37.963  54.429  1.00 77.31           H
ATOM    258  HG2 GLU A  17       7.231  39.588  52.858  1.00 61.04           H
ATOM    259  HG3 GLU A  17       8.496  38.358  52.754  1.00 61.04           H
ATOM    260  N   GLU A  18       6.631  39.200  57.577  1.00 56.18           N
ATOM    261  CA  GLU A  18       5.954  38.968  58.846  1.00 68.58           C
ATOM    262  C   GLU A  18       4.510  38.496  58.594  1.00 66.07           C
ATOM    263  O   GLU A  18       3.687  39.285  58.135  1.00 68.54           O
ATOM    264  CB  GLU A  18       5.947  40.274  59.671  1.00 74.10           C
ATOM    265  CG  GLU A  18       7.335  40.816  60.048  1.00 79.94           C
ATOM    266  CD  GLU A  18       8.026  40.014  61.149  1.00 95.01           C
ATOM    267  OE1 GLU A  18       7.329  39.676  62.135  1.00 97.44           O
ATOM    268  OE2 GLU A  18       9.246  39.772  60.995  1.00 95.08           O1-
ATOM    269  H   GLU A  18       6.668  40.157  57.257  1.00 67.28           H
ATOM    270  HA  GLU A  18       6.498  38.208  59.409  1.00 82.17           H
ATOM    271  HB2 GLU A  18       5.457  41.046  59.080  1.00 88.79           H
ATOM    272  HB3 GLU A  18       5.350  40.130  60.571  1.00 88.79           H
ATOM    273  HG2 GLU A  18       7.977  40.917  59.174  1.00 95.80           H
ATOM    274  HG3 GLU A  18       7.166  41.818  60.445  1.00 95.80           H
ATOM    275  N   SER A  19       4.183  37.242  58.942  1.00 65.29           N
ATOM    276  CA  SER A  19       2.818  36.721  58.953  1.00 52.01           C
ATOM    277  C   SER A  19       2.019  37.232  60.163  1.00 61.56           C
ATOM    278  O   SER A  19       0.907  37.741  60.010  1.00 56.23           O
ATOM    279  CB  SER A  19       2.901  35.195  58.942  1.00 59.54           C
ATOM    280  OG  SER A  19       1.621  34.620  59.096  1.00 75.60           O
ATOM    281  H   SER A  19       4.915  36.640  59.293  1.00 78.22           H
ATOM    282  HA  SER A  19       2.316  37.039  58.039  1.00 62.29           H
ATOM    283  HB2 SER A  19       3.332  34.865  57.996  1.00 71.32           H
ATOM    284  HB3 SER A  19       3.542  34.865  59.761  1.00 71.32           H
ATOM    285  HG  SER A  19       1.721  33.665  59.104  1.00 90.59           H
ATOM    286  N   LYS A  20       2.556  37.026  61.376  1.00 73.29           N
ATOM    287  CA  LYS A  20       1.865  37.276  62.646  1.00 56.65           C
ATOM    288  C   LYS A  20       2.260  38.623  63.249  1.00 65.51           C
ATOM    289  O   LYS A  20       3.322  39.183  62.958  1.00 65.76           O
ATOM    290  CB  LYS A  20       2.187  36.159  63.651  1.00 67.91           C
ATOM    291  CG  LYS A  20       1.770  34.742  63.213  1.00 74.20           C
ATOM    292  CD  LYS A  20       1.763  33.794  64.428  1.00 85.52           C
ATOM    293  CE  LYS A  20       1.381  32.347  64.084  1.00 79.89           C
ATOM    294  NZ  LYS A  20       1.133  31.550  65.309  1.00 91.91           N1+
ATOM    295  H   LYS A  20       3.495  36.650  61.430  1.00 87.82           H
ATOM    296  HA  LYS A  20       0.787  37.270  62.487  1.00 67.85           H
ATOM    297  HB2 LYS A  20       3.263  36.154  63.825  1.00 81.37           H
ATOM    298  HB3 LYS A  20       1.702  36.385  64.603  1.00 81.37           H
ATOM    299  HG2 LYS A  20       0.761  34.777  62.802  1.00 88.91           H
ATOM    300  HG3 LYS A  20       2.449  34.369  62.444  1.00 88.91           H
ATOM    301  HD2 LYS A  20       2.760  33.788  64.870  1.00102.50           H
ATOM    302  HD3 LYS A  20       1.064  34.175  65.173  1.00102.50           H
ATOM    303  HE2 LYS A  20       0.483  32.350  63.464  1.00 95.73           H
ATOM    304  HE3 LYS A  20       2.197  31.890  63.520  1.00 95.73           H
ATOM    305  HZ1 LYS A  20       0.869  30.606  65.057  1.00110.16           H
ATOM    306  HZ2 LYS A  20       1.974  31.517  65.872  1.00110.16           H
ATOM    307  HZ3 LYS A  20       0.390  31.973  65.851  1.00110.16           H
ATOM    308  N   LEU A  21       1.369  39.102  64.121  1.00 70.31           N
ATOM    309  CA  LEU A  21       1.589  40.219  65.036  1.00 70.08           C
ATOM    310  C   LEU A  21       2.664  39.826  66.091  1.00 80.79           C
ATOM    311  O   LEU A  21       2.710  38.663  66.506  1.00 75.67           O
ATOM    312  CB  LEU A  21       0.213  40.459  65.711  1.00 76.67           C
ATOM    313  CG  LEU A  21      -0.131  41.918  66.063  1.00 74.46           C
ATOM    314  CD1 LEU A  21      -0.123  42.744  64.780  1.00 69.89           C
ATOM    315  CD2 LEU A  21      -1.543  41.988  66.670  1.00 76.13           C
ATOM    316  H   LEU A  21       0.540  38.548  64.284  1.00 84.24           H
ATOM    317  HA  LEU A  21       1.903  41.091  64.467  1.00 83.96           H
ATOM    318  HB2 LEU A  21      -0.582  40.086  65.062  1.00 91.87           H
ATOM    319  HB3 LEU A  21       0.167  39.864  66.624  1.00 91.87           H
ATOM    320  HG  LEU A  21       0.603  42.288  66.776  1.00 89.23           H
ATOM    321 HD11 LEU A  21      -0.772  43.611  64.871  1.00 83.74           H
ATOM    322 HD12 LEU A  21       0.893  43.070  64.548  1.00 83.74           H
ATOM    323 HD13 LEU A  21      -0.529  42.129  63.985  1.00 83.74           H
ATOM    324 HD21 LEU A  21      -1.852  43.024  66.811  1.00 91.23           H
ATOM    325 HD22 LEU A  21      -2.266  41.493  66.028  1.00 91.23           H
ATOM    326 HD23 LEU A  21      -1.542  41.519  67.648  1.00 91.23           H
ATOM    327  N   PRO A  22       3.501  40.770  66.571  1.00 87.63           N
ATOM    328  CA  PRO A  22       4.614  40.493  67.491  1.00 93.22           C
ATOM    329  C   PRO A  22       4.147  40.476  68.969  1.00106.01           C
ATOM    330  O   PRO A  22       3.259  39.689  69.306  1.00102.52           O
ATOM    331  CB  PRO A  22       5.639  41.590  67.162  1.00 90.66           C
ATOM    332  CG  PRO A  22       4.712  42.765  66.916  1.00 90.08           C
ATOM    333  CD  PRO A  22       3.601  42.134  66.076  1.00 87.51           C
ATOM    334  HA  PRO A  22       5.105  39.557  67.226  1.00111.73           H
ATOM    335  HB2 PRO A  22       6.389  41.784  67.930  1.00108.66           H
ATOM    336  HB3 PRO A  22       6.131  41.331  66.223  1.00108.66           H
ATOM    337  HG2 PRO A  22       4.351  43.122  67.875  1.00107.97           H
ATOM    338  HG3 PRO A  22       5.201  43.555  66.352  1.00107.97           H
ATOM    339  HD2 PRO A  22       2.679  42.692  66.227  1.00104.88           H
ATOM    340  HD3 PRO A  22       3.916  42.115  65.031  1.00104.88           H
ATOM    341  N   ILE A  23       4.748  41.287  69.867  1.00114.60           N
ATOM    342  CA  ILE A  23       4.594  41.158  71.330  1.00115.43           C
ATOM    343  C   ILE A  23       4.452  42.513  72.088  1.00111.33           C
ATOM    344  O   ILE A  23       4.649  42.588  73.302  1.00114.65           O
ATOM    345  CB  ILE A  23       5.739  40.231  71.840  1.00109.93           C
ATOM    346  CG1 ILE A  23       5.319  39.419  73.087  1.00 99.95           C
ATOM    347  CG2 ILE A  23       7.068  40.985  72.071  1.00 99.85           C
ATOM    348  CD1 ILE A  23       4.327  38.292  72.741  1.00100.52           C
ATOM    349  H   ILE A  23       5.458  41.926  69.539  1.00137.39           H
ATOM    350  HA  ILE A  23       3.649  40.650  71.516  1.00138.38           H
ATOM    351  HB  ILE A  23       5.956  39.495  71.067  1.00131.79           H
ATOM    352 HG12 ILE A  23       6.205  38.950  73.517  1.00119.82           H
ATOM    353 HG13 ILE A  23       4.880  40.071  73.844  1.00119.82           H
ATOM    354 HG21 ILE A  23       7.861  40.267  72.283  1.00119.69           H
ATOM    355 HG22 ILE A  23       7.341  41.544  71.176  1.00119.69           H
ATOM    356 HG23 ILE A  23       6.996  41.671  72.914  1.00119.69           H
ATOM    357 HD11 ILE A  23       4.085  37.732  73.644  1.00120.49           H
ATOM    358 HD12 ILE A  23       3.401  38.695  72.332  1.00120.49           H
ATOM    359 HD13 ILE A  23       4.772  37.613  72.012  1.00120.49           H
ATOM    360  N   ASN A  24       4.065  43.586  71.383  1.00100.35           N
ATOM    361  CA  ASN A  24       4.003  44.957  71.899  1.00 96.76           C
ATOM    362  C   ASN A  24       2.891  45.143  72.961  1.00 99.99           C
ATOM    363  O   ASN A  24       1.810  44.567  72.851  1.00100.90           O
ATOM    364  CB  ASN A  24       3.839  45.851  70.657  1.00 96.07           C
ATOM    365  CG  ASN A  24       3.923  47.350  70.923  1.00 85.50           C
ATOM    366  OD1 ASN A  24       3.039  47.913  71.546  1.00 84.96           O
ATOM    367  ND2 ASN A  24       4.939  48.031  70.401  1.00 89.08           N
ATOM    368  H   ASN A  24       3.836  43.451  70.408  1.00120.30           H
ATOM    369  HA  ASN A  24       4.964  45.199  72.356  1.00115.98           H
ATOM    370  HB2 ASN A  24       4.586  45.573  69.911  1.00115.16           H
ATOM    371  HB3 ASN A  24       2.843  45.650  70.275  1.00115.16           H
ATOM    372 HD21 ASN A  24       4.977  49.034  70.510  1.00106.76           H
ATOM    373 HD22 ASN A  24       5.647  47.561  69.858  1.00106.76           H
ATOM    374  N   ALA A  25       3.156  45.958  73.995  1.00 96.15           N
ATOM    375  CA  ALA A  25       2.231  46.235  75.102  1.00 90.02           C
ATOM    376  C   ALA A  25       1.263  47.412  74.841  1.00 88.87           C
ATOM    377  O   ALA A  25       0.185  47.426  75.434  1.00 68.95           O
ATOM    378  CB  ALA A  25       3.042  46.450  76.387  1.00 70.69           C
ATOM    379  H   ALA A  25       4.067  46.389  74.047  1.00115.25           H
ATOM    380  HA  ALA A  25       1.620  45.345  75.259  1.00107.89           H
ATOM    381  HB1 ALA A  25       2.366  46.573  77.233  1.00 84.70           H
ATOM    382  HB2 ALA A  25       3.676  45.581  76.566  1.00 84.70           H
ATOM    383  HB3 ALA A  25       3.663  47.342  76.291  1.00 84.70           H
ATOM    384  N   LEU A  26       1.620  48.384  73.972  1.00 95.83           N
ATOM    385  CA  LEU A  26       0.693  49.393  73.412  1.00 96.53           C
ATOM    386  C   LEU A  26      -0.286  48.782  72.396  1.00 88.11           C
ATOM    387  O   LEU A  26      -1.386  49.312  72.239  1.00 81.23           O
ATOM    388  CB  LEU A  26       1.428  50.563  72.715  1.00 94.38           C
ATOM    389  CG  LEU A  26       2.222  51.527  73.617  1.00103.82           C
ATOM    390  CD1 LEU A  26       3.230  52.306  72.747  1.00 97.35           C
ATOM    391  CD2 LEU A  26       1.244  52.461  74.361  1.00100.27           C
ATOM    392  H   LEU A  26       2.537  48.330  73.549  1.00114.87           H
ATOM    393  HA  LEU A  26       0.107  49.807  74.233  1.00115.71           H
ATOM    394  HB2 LEU A  26       2.114  50.143  71.983  1.00113.13           H
ATOM    395  HB3 LEU A  26       0.702  51.150  72.148  1.00113.13           H
ATOM    396  HG  LEU A  26       2.770  50.940  74.355  1.00124.46           H
ATOM    397 HD11 LEU A  26       3.755  53.049  73.349  1.00116.69           H
ATOM    398 HD12 LEU A  26       3.967  51.613  72.336  1.00116.69           H
ATOM    399 HD13 LEU A  26       2.726  52.805  71.922  1.00116.69           H
ATOM    400 HD21 LEU A  26       1.799  53.248  74.873  1.00120.20           H
ATOM    401 HD22 LEU A  26       0.534  52.915  73.671  1.00120.20           H
ATOM    402 HD23 LEU A  26       0.690  51.894  75.108  1.00120.20           H
ATOM    403  N   SER A  27       0.109  47.720  71.674  1.00 87.09           N
ATOM    404  CA  SER A  27      -0.781  47.033  70.748  1.00 87.66           C
ATOM    405  C   SER A  27      -1.897  46.308  71.490  1.00 86.46           C
ATOM    406  O   SER A  27      -3.007  46.281  70.972  1.00 77.30           O
ATOM    407  CB  SER A  27      -0.028  46.078  69.831  1.00 85.15           C
ATOM    408  OG  SER A  27       0.402  44.906  70.486  1.00 91.09           O
ATOM    409  H   SER A  27       1.052  47.370  71.783  1.00104.37           H
ATOM    410  HA  SER A  27      -1.229  47.794  70.106  1.00105.06           H
ATOM    411  HB2 SER A  27      -0.718  45.779  69.047  1.00102.05           H
ATOM    412  HB3 SER A  27       0.821  46.601  69.402  1.00102.05           H
ATOM    413  HG  SER A  27       1.181  45.105  71.012  1.00109.19           H
ATOM    414  N   ASN A  28      -1.606  45.767  72.686  1.00 78.94           N
ATOM    415  CA  ASN A  28      -2.594  45.269  73.648  1.00 75.44           C
ATOM    416  C   ASN A  28      -3.486  46.371  74.245  1.00 73.22           C
ATOM    417  O   ASN A  28      -4.604  46.071  74.670  1.00 66.73           O
ATOM    418  CB  ASN A  28      -1.885  44.451  74.732  1.00 89.11           C
ATOM    419  CG  ASN A  28      -1.586  43.039  74.239  1.00 86.91           C
ATOM    420  OD1 ASN A  28      -2.293  42.100  74.601  1.00 80.42           O
ATOM    421  ND2 ASN A  28      -0.587  42.888  73.368  1.00 88.64           N
ATOM    422  H   ASN A  28      -0.642  45.777  72.987  1.00 94.60           H
ATOM    423  HA  ASN A  28      -3.248  44.579  73.121  1.00 90.40           H
ATOM    424  HB2 ASN A  28      -0.954  44.943  75.020  1.00106.81           H
ATOM    425  HB3 ASN A  28      -2.548  44.379  75.598  1.00106.81           H
ATOM    426 HD21 ASN A  28      -0.387  41.969  73.000  1.00106.24           H
ATOM    427 HD22 ASN A  28      -0.027  43.680  73.082  1.00106.24           H
ATOM    428  N   SER A  29      -3.015  47.635  74.266  1.00 81.09           N
ATOM    429  CA  SER A  29      -3.842  48.784  74.652  1.00 87.21           C
ATOM    430  C   SER A  29      -4.931  49.074  73.611  1.00 83.15           C
ATOM    431  O   SER A  29      -5.953  49.666  73.973  1.00 76.49           O
ATOM    432  CB  SER A  29      -3.010  50.041  75.005  1.00 88.50           C
ATOM    433  OG  SER A  29      -2.854  50.959  73.930  1.00 84.12           O
ATOM    434  H   SER A  29      -2.087  47.821  73.913  1.00 97.18           H
ATOM    435  HA  SER A  29      -4.343  48.488  75.575  1.00104.52           H
ATOM    436  HB2 SER A  29      -3.518  50.553  75.821  1.00106.07           H
ATOM    437  HB3 SER A  29      -2.024  49.741  75.362  1.00106.07           H
ATOM    438  HG  SER A  29      -2.267  50.558  73.280  1.00100.81           H
ATOM    439  N   LEU A  30      -4.696  48.685  72.340  1.00 80.61           N
ATOM    440  CA  LEU A  30      -5.702  48.721  71.295  1.00 62.75           C
ATOM    441  C   LEU A  30      -6.477  47.406  71.237  1.00 54.10           C
ATOM    442  O   LEU A  30      -7.685  47.455  71.374  1.00 61.71           O
ATOM    443  CB  LEU A  30      -5.084  49.091  69.943  1.00 62.36           C
ATOM    444  CG  LEU A  30      -6.161  49.464  68.891  1.00 57.13           C
ATOM    445  CD1 LEU A  30      -6.966  50.714  69.282  1.00 50.24           C
ATOM    446  CD2 LEU A  30      -5.509  49.746  67.533  1.00 57.44           C
ATOM    447  H   LEU A  30      -3.822  48.226  72.123  1.00 96.61           H
ATOM    448  HA  LEU A  30      -6.411  49.505  71.557  1.00 75.17           H
ATOM    449  HB2 LEU A  30      -4.411  49.934  70.082  1.00 74.70           H
ATOM    450  HB3 LEU A  30      -4.498  48.247  69.575  1.00 74.70           H
ATOM    451  HG  LEU A  30      -6.853  48.629  68.778  1.00 68.43           H
ATOM    452 HD11 LEU A  30      -7.598  51.005  68.445  1.00 60.16           H
ATOM    453 HD12 LEU A  30      -7.615  50.498  70.126  1.00 60.16           H
ATOM    454 HD13 LEU A  30      -6.296  51.539  69.528  1.00 60.16           H
ATOM    455 HD21 LEU A  30      -6.275  49.948  66.783  1.00 68.80           H
ATOM    456 HD22 LEU A  30      -4.831  50.599  67.597  1.00 68.80           H
ATOM    457 HD23 LEU A  30      -4.951  48.869  67.226  1.00 68.80           H
ATOM    458  N   LEU A  31      -5.823  46.265  71.011  1.00 58.49           N
ATOM    459  CA  LEU A  31      -6.422  45.012  70.542  1.00 67.07           C
ATOM    460  C   LEU A  31      -5.764  43.821  71.242  1.00 63.40           C
ATOM    461  O   LEU A  31      -4.543  43.711  71.262  1.00 66.83           O
ATOM    462  CB  LEU A  31      -6.245  44.937  69.005  1.00 63.10           C
ATOM    463  CG  LEU A  31      -6.662  43.611  68.333  1.00 53.52           C
ATOM    464  CD1 LEU A  31      -7.125  43.890  66.903  1.00 60.44           C
ATOM    465  CD2 LEU A  31      -5.559  42.541  68.256  1.00 66.99           C
ATOM    466  H   LEU A  31      -4.815  46.306  70.978  1.00 70.05           H
ATOM    467  HA  LEU A  31      -7.490  45.008  70.763  1.00 80.35           H
ATOM    468  HB2 LEU A  31      -6.871  45.734  68.598  1.00 75.59           H
ATOM    469  HB3 LEU A  31      -5.216  45.175  68.734  1.00 75.59           H
ATOM    470  HG  LEU A  31      -7.489  43.195  68.892  1.00 64.10           H
ATOM    471 HD11 LEU A  31      -7.494  42.965  66.460  1.00 72.40           H
ATOM    472 HD12 LEU A  31      -7.930  44.624  66.904  1.00 72.40           H
ATOM    473 HD13 LEU A  31      -6.294  44.265  66.304  1.00 72.40           H
ATOM    474 HD21 LEU A  31      -5.923  41.689  67.684  1.00 80.25           H
ATOM    475 HD22 LEU A  31      -4.670  42.937  67.763  1.00 80.25           H
ATOM    476 HD23 LEU A  31      -5.289  42.179  69.246  1.00 80.25           H
ATOM    477  N   ARG A  32      -6.577  42.902  71.767  1.00 63.51           N
ATOM    478  CA  ARG A  32      -6.117  41.836  72.655  1.00 67.51           C
ATOM    479  C   ARG A  32      -6.160  40.463  71.964  1.00 67.22           C
ATOM    480  O   ARG A  32      -5.378  39.585  72.327  1.00 56.51           O
ATOM    481  CB  ARG A  32      -6.921  41.957  73.975  1.00 74.30           C
ATOM    482  CG  ARG A  32      -6.430  41.113  75.162  1.00 81.49           C
ATOM    483  CD  ARG A  32      -7.298  41.283  76.430  1.00 86.68           C
ATOM    484  NE  ARG A  32      -8.710  40.853  76.285  1.00 84.06           N
ATOM    485  CZ  ARG A  32      -9.188  39.594  76.328  1.00 91.57           C
ATOM    486  NH1 ARG A  32      -8.392  38.539  76.511  1.00 97.74           N
ATOM    487  NH2 ARG A  32     -10.498  39.374  76.183  1.00 82.59           N1+
ATOM    488  H   ARG A  32      -7.575  43.042  71.680  1.00 76.08           H
ATOM    489  HA  ARG A  32      -5.075  42.026  72.916  1.00 80.88           H
ATOM    490  HB2 ARG A  32      -6.884  42.997  74.306  1.00 89.03           H
ATOM    491  HB3 ARG A  32      -7.962  41.712  73.772  1.00 89.03           H
ATOM    492  HG2 ARG A  32      -6.408  40.061  74.888  1.00 97.66           H
ATOM    493  HG3 ARG A  32      -5.409  41.412  75.401  1.00 97.66           H
ATOM    494  HD2 ARG A  32      -6.837  40.731  77.251  1.00103.89           H
ATOM    495  HD3 ARG A  32      -7.291  42.340  76.701  1.00103.89           H
ATOM    496  HE  ARG A  32      -9.377  41.590  76.117  1.00100.75           H
ATOM    497 HH11 ARG A  32      -7.397  38.670  76.614  1.00117.15           H
ATOM    498 HH12 ARG A  32      -8.784  37.609  76.527  1.00117.15           H
ATOM    499 HH21 ARG A  32     -11.134  40.143  76.053  1.00 98.98           H
ATOM    500 HH22 ARG A  32     -10.861  38.429  76.211  1.00 98.98           H
ATOM    501  N   HIS A  33      -7.053  40.260  70.976  1.00 64.36           N
ATOM    502  CA  HIS A  33      -7.140  39.014  70.217  1.00 62.52           C
ATOM    503  C   HIS A  33      -6.149  39.091  69.043  1.00 70.58           C
ATOM    504  O   HIS A  33      -6.535  39.113  67.872  1.00 68.97           O
ATOM    505  CB  HIS A  33      -8.583  38.707  69.762  1.00 72.13           C
ATOM    506  CG  HIS A  33      -9.644  38.514  70.826  1.00 78.10           C
ATOM    507  ND1 HIS A  33     -10.280  39.500  71.552  1.00 71.13           N
ATOM    508  CD2 HIS A  33     -10.232  37.328  71.184  1.00 82.40           C
ATOM    509  CE1 HIS A  33     -11.224  38.931  72.314  1.00 74.39           C
ATOM    510  NE2 HIS A  33     -11.184  37.597  72.176  1.00 84.14           N
ATOM    511  H   HIS A  33      -7.650  41.023  70.691  1.00 77.10           H
ATOM    512  HA  HIS A  33      -6.825  38.191  70.861  1.00 74.89           H
ATOM    513  HB2 HIS A  33      -8.548  37.784  69.187  1.00 86.42           H
ATOM    514  HB3 HIS A  33      -8.914  39.495  69.087  1.00 86.42           H
ATOM    515  HD1 HIS A  33     -10.119  40.490  71.460  1.00 85.23           H
ATOM    516  HD2 HIS A  33     -10.022  36.355  70.760  1.00 98.75           H
ATOM    517  HE1 HIS A  33     -11.952  39.472  72.905  1.00 89.13           H
ATOM    518  N   HIS A  34      -4.852  39.110  69.367  1.00 63.82           N
ATOM    519  CA  HIS A  34      -3.776  39.237  68.396  1.00 64.44           C
ATOM    520  C   HIS A  34      -3.759  38.096  67.376  1.00 64.13           C
ATOM    521  O   HIS A  34      -3.209  38.283  66.297  1.00 67.31           O
ATOM    522  CB  HIS A  34      -2.433  39.356  69.123  1.00 66.73           C
ATOM    523  CG  HIS A  34      -2.060  38.178  69.981  1.00 76.61           C
ATOM    524  ND1 HIS A  34      -1.427  37.048  69.519  1.00 86.67           N
ATOM    525  CD2 HIS A  34      -2.370  37.953  71.299  1.00 74.83           C
ATOM    526  CE1 HIS A  34      -1.349  36.165  70.526  1.00 83.30           C
ATOM    527  NE2 HIS A  34      -1.882  36.690  71.644  1.00 78.97           N
ATOM    528  H   HIS A  34      -4.591  39.072  70.344  1.00 76.45           H
ATOM    529  HA  HIS A  34      -3.926  40.166  67.845  1.00 77.20           H
ATOM    530  HB2 HIS A  34      -2.427  40.266  69.710  1.00 79.95           H
ATOM    531  HB3 HIS A  34      -1.651  39.448  68.374  1.00 79.95           H
ATOM    532  HD1 HIS A  34      -1.097  36.895  68.575  1.00103.87           H
ATOM    533  HD2 HIS A  34      -2.971  38.571  71.949  1.00 89.67           H
ATOM    534  HE1 HIS A  34      -0.938  35.164  70.434  1.00 99.83           H
ATOM    535  N   ASN A  35      -4.331  36.929  67.706  1.00 68.08           N
ATOM    536  CA  ASN A  35      -4.365  35.757  66.827  1.00 69.30           C
ATOM    537  C   ASN A  35      -5.286  35.906  65.623  1.00 61.13           C
ATOM    538  O   ASN A  35      -5.215  35.075  64.718  1.00 56.92           O
ATOM    539  CB  ASN A  35      -4.783  34.516  67.616  1.00 62.62           C
ATOM    540  CG  ASN A  35      -3.835  34.299  68.776  1.00 85.30           C
ATOM    541  OD1 ASN A  35      -2.650  34.053  68.558  1.00 81.50           O
ATOM    542  ND2 ASN A  35      -4.360  34.386  69.999  1.00 89.89           N
ATOM    543  H   ASN A  35      -4.745  36.835  68.623  1.00 81.57           H
ATOM    544  HA  ASN A  35      -3.358  35.590  66.445  1.00 83.03           H
ATOM    545  HB2 ASN A  35      -5.820  34.602  67.949  1.00 75.01           H
ATOM    546  HB3 ASN A  35      -4.674  33.668  66.937  1.00 75.01           H
ATOM    547 HD21 ASN A  35      -3.763  34.237  70.801  1.00107.74           H
ATOM    548 HD22 ASN A  35      -5.344  34.581  70.119  1.00107.74           H
ATOM    549  N   LEU A  36      -6.171  36.911  65.653  1.00 64.27           N
ATOM    550  CA  LEU A  36      -7.121  37.210  64.590  1.00 63.17           C
ATOM    551  C   LEU A  36      -6.517  38.144  63.538  1.00 66.65           C
ATOM    552  O   LEU A  36      -6.965  38.113  62.399  1.00 61.08           O
ATOM    553  CB  LEU A  36      -8.399  37.841  65.166  1.00 60.35           C
ATOM    554  CG  LEU A  36      -9.190  36.972  66.167  1.00 59.94           C
ATOM    555  CD1 LEU A  36     -10.502  37.699  66.499  1.00 49.53           C
ATOM    556  CD2 LEU A  36      -9.507  35.557  65.657  1.00 56.39           C
ATOM    557  H   LEU A  36      -6.166  37.536  66.447  1.00 76.99           H
ATOM    558  HA  LEU A  36      -7.394  36.280  64.090  1.00 75.67           H
ATOM    559  HB2 LEU A  36      -8.145  38.788  65.646  1.00 72.30           H
ATOM    560  HB3 LEU A  36      -9.060  38.065  64.327  1.00 72.30           H
ATOM    561  HG  LEU A  36      -8.607  36.876  67.081  1.00 71.80           H
ATOM    562 HD11 LEU A  36     -11.032  37.165  67.287  1.00 59.31           H
ATOM    563 HD12 LEU A  36     -10.288  38.711  66.850  1.00 59.31           H
ATOM    564 HD13 LEU A  36     -11.144  37.753  65.619  1.00 59.31           H
ATOM    565 HD21 LEU A  36     -10.125  35.034  66.387  1.00 67.55           H
ATOM    566 HD22 LEU A  36     -10.047  35.609  64.710  1.00 67.55           H
ATOM    567 HD23 LEU A  36      -8.586  34.989  65.519  1.00 67.55           H
ATOM    568  N   VAL A  37      -5.545  38.990  63.900  1.00 61.39           N
ATOM    569  CA  VAL A  37      -4.830  39.847  62.954  1.00 50.32           C
ATOM    570  C   VAL A  37      -3.809  39.000  62.177  1.00 60.35           C
ATOM    571  O   VAL A  37      -3.199  38.098  62.753  1.00 60.38           O
ATOM    572  CB  VAL A  37      -4.164  41.002  63.709  1.00 46.88           C
ATOM    573  CG1 VAL A  37      -3.495  42.004  62.768  1.00 57.00           C
ATOM    574  CG2 VAL A  37      -5.179  41.779  64.568  1.00 61.74           C
ATOM    575  H   VAL A  37      -5.220  38.970  64.857  1.00 73.55           H
ATOM    576  HA  VAL A  37      -5.542  40.286  62.253  1.00 60.25           H
ATOM    577  HB  VAL A  37      -3.400  40.577  64.357  1.00 56.13           H
ATOM    578 HG11 VAL A  37      -3.032  42.809  63.340  1.00 68.27           H
ATOM    579 HG12 VAL A  37      -2.725  41.507  62.183  1.00 68.27           H
ATOM    580 HG13 VAL A  37      -4.232  42.430  62.092  1.00 68.27           H
ATOM    581 HG21 VAL A  37      -4.683  42.614  65.064  1.00 73.96           H
ATOM    582 HG22 VAL A  37      -5.989  42.162  63.948  1.00 73.96           H
ATOM    583 HG23 VAL A  37      -5.593  41.131  65.341  1.00 73.96           H
ATOM    584  N   TYR A  38      -3.619  39.282  60.878  1.00 55.95           N
ATOM    585  CA  TYR A  38      -2.620  38.609  60.047  1.00 46.86           C
ATOM    586  C   TYR A  38      -2.264  39.455  58.840  1.00 53.00           C
ATOM    587  O   TYR A  38      -3.120  40.184  58.344  1.00 54.29           O
ATOM    588  CB  TYR A  38      -3.138  37.239  59.595  1.00 45.94           C
ATOM    589  CG  TYR A  38      -4.190  37.249  58.494  1.00 61.34           C
ATOM    590  CD1 TYR A  38      -3.816  37.030  57.154  1.00 55.45           C
ATOM    591  CD2 TYR A  38      -5.544  37.485  58.803  1.00 63.44           C
ATOM    592  CE1 TYR A  38      -4.786  37.042  56.136  1.00 58.97           C
ATOM    593  CE2 TYR A  38      -6.521  37.496  57.793  1.00 55.37           C
ATOM    594  CZ  TYR A  38      -6.143  37.272  56.455  1.00 66.62           C
ATOM    595  OH  TYR A  38      -7.087  37.338  55.478  1.00 73.11           O
ATOM    596  H   TYR A  38      -4.174  40.007  60.442  1.00 67.01           H
ATOM    597  HA  TYR A  38      -1.709  38.465  60.626  1.00 56.10           H
ATOM    598  HB2 TYR A  38      -2.274  36.678  59.235  1.00 55.00           H
ATOM    599  HB3 TYR A  38      -3.534  36.711  60.461  1.00 55.00           H
ATOM    600  HD1 TYR A  38      -2.778  36.865  56.903  1.00 66.41           H
ATOM    601  HD2 TYR A  38      -5.834  37.690  59.822  1.00 75.99           H
ATOM    602  HE1 TYR A  38      -4.494  36.893  55.107  1.00 70.64           H
ATOM    603  HE2 TYR A  38      -7.552  37.701  58.033  1.00 66.31           H
ATOM    604  HH  TYR A  38      -7.945  37.596  55.826  1.00 87.60           H
ATOM    605  N   SER A  39      -1.028  39.308  58.341  1.00 53.32           N
ATOM    606  CA  SER A  39      -0.616  39.844  57.045  1.00 48.44           C
ATOM    607  C   SER A  39      -0.574  38.728  56.011  1.00 50.52           C
ATOM    608  O   SER A  39      -0.193  37.593  56.319  1.00 51.01           O
ATOM    609  CB  SER A  39       0.727  40.569  57.142  1.00 53.43           C
ATOM    610  OG  SER A  39       0.967  41.371  55.993  1.00 50.68           O
ATOM    611  H   SER A  39      -0.374  38.713  58.831  1.00 63.86           H
ATOM    612  HA  SER A  39      -1.345  40.589  56.735  1.00 58.01           H
ATOM    613  HB2 SER A  39       0.733  41.176  58.043  1.00 63.99           H
ATOM    614  HB3 SER A  39       1.518  39.836  57.241  1.00 63.99           H
ATOM    615  HG  SER A  39       1.220  40.779  55.274  1.00 60.68           H
ATOM    616  N   THR A  40      -0.970  39.074  54.779  1.00 45.06           N
ATOM    617  CA  THR A  40      -0.681  38.261  53.601  1.00 58.60           C
ATOM    618  C   THR A  40       0.828  38.305  53.330  1.00 53.72           C
ATOM    619  O   THR A  40       1.511  39.259  53.694  1.00 55.38           O
ATOM    620  CB  THR A  40      -1.468  38.774  52.373  1.00 51.39           C
ATOM    621  OG1 THR A  40      -1.109  40.100  52.057  1.00 51.79           O
ATOM    622  CG2 THR A  40      -2.985  38.710  52.583  1.00 49.97           C
ATOM    623  H   THR A  40      -1.328  40.008  54.630  1.00 53.94           H
ATOM    624  HA  THR A  40      -0.983  37.228  53.782  1.00 70.20           H
ATOM    625  HB  THR A  40      -1.214  38.139  51.529  1.00 61.53           H
ATOM    626  HG1 THR A  40      -0.217  40.094  51.692  1.00 62.02           H
ATOM    627 HG21 THR A  40      -3.498  39.009  51.669  1.00 59.84           H
ATOM    628 HG22 THR A  40      -3.280  37.694  52.841  1.00 59.84           H
ATOM    629 HG23 THR A  40      -3.278  39.392  53.379  1.00 59.84           H
ATOM    630  N   THR A  41       1.319  37.247  52.695  1.00 46.84           N
ATOM    631  CA  THR A  41       2.706  37.026  52.306  1.00 53.45           C
ATOM    632  C   THR A  41       2.731  36.255  50.982  1.00 59.31           C
ATOM    633  O   THR A  41       1.747  35.604  50.614  1.00 57.41           O
ATOM    634  CB  THR A  41       3.473  36.226  53.376  1.00 53.44           C
ATOM    635  OG1 THR A  41       3.099  34.866  53.336  1.00 58.87           O
ATOM    636  CG2 THR A  41       3.280  36.767  54.805  1.00 55.25           C
ATOM    637  H   THR A  41       0.677  36.508  52.449  1.00 56.08           H
ATOM    638  HA  THR A  41       3.221  37.964  52.159  1.00 64.01           H
ATOM    639  HB  THR A  41       4.535  36.294  53.142  1.00 64.00           H
ATOM    640  HG1 THR A  41       3.891  34.339  53.486  1.00 70.52           H
ATOM    641 HG21 THR A  41       3.932  36.232  55.489  1.00 66.17           H
ATOM    642 HG22 THR A  41       3.529  37.828  54.842  1.00 66.17           H
ATOM    643 HG23 THR A  41       2.252  36.628  55.138  1.00 66.17           H
ATOM    644  N   SER A  42       3.878  36.265  50.293  1.00 50.40           N
ATOM    645  CA  SER A  42       4.108  35.479  49.087  1.00 42.16           C
ATOM    646  C   SER A  42       3.914  33.959  49.233  1.00 43.27           C
ATOM    647  O   SER A  42       3.961  33.263  48.221  1.00 51.45           O
ATOM    648  CB  SER A  42       5.489  35.825  48.528  1.00 54.87           C
ATOM    649  OG  SER A  42       6.500  35.315  49.359  1.00 61.37           O
ATOM    650  H   SER A  42       4.640  36.856  50.607  1.00 60.35           H
ATOM    651  HA  SER A  42       3.382  35.812  48.351  1.00 50.47           H
ATOM    652  HB2 SER A  42       5.591  35.389  47.532  1.00 65.72           H
ATOM    653  HB3 SER A  42       5.600  36.908  48.451  1.00 65.72           H
ATOM    654  HG  SER A  42       6.551  35.862  50.153  1.00 73.51           H
ATOM    655  N   ARG A  43       3.674  33.427  50.445  1.00 50.65           N
ATOM    656  CA  ARG A  43       3.266  32.025  50.642  1.00 51.06           C
ATOM    657  C   ARG A  43       1.909  31.707  50.012  1.00 45.81           C
ATOM    658  O   ARG A  43       1.703  30.587  49.545  1.00 57.59           O
ATOM    659  CB  ARG A  43       3.272  31.624  52.137  1.00 65.82           C
ATOM    660  CG  ARG A  43       4.633  31.079  52.605  1.00 63.99           C
ATOM    661  CD  ARG A  43       4.694  30.725  54.103  1.00 60.69           C
ATOM    662  NE  ARG A  43       4.658  31.906  54.995  1.00 74.72           N
ATOM    663  CZ  ARG A  43       5.610  32.853  55.081  1.00 76.47           C
ATOM    664  NH1 ARG A  43       6.759  32.733  54.423  1.00 79.71           N
ATOM    665  NH2 ARG A  43       5.421  33.939  55.831  1.00 58.45           N1+
ATOM    666  H   ARG A  43       3.661  34.041  51.249  1.00 60.66           H
ATOM    667  HA  ARG A  43       3.984  31.385  50.126  1.00 61.14           H
ATOM    668  HB2 ARG A  43       2.930  32.441  52.765  1.00 78.85           H
ATOM    669  HB3 ARG A  43       2.567  30.803  52.274  1.00 78.85           H
ATOM    670  HG2 ARG A  43       4.861  30.176  52.038  1.00 76.65           H
ATOM    671  HG3 ARG A  43       5.402  31.810  52.371  1.00 76.65           H
ATOM    672  HD2 ARG A  43       3.819  30.111  54.324  1.00 72.70           H
ATOM    673  HD3 ARG A  43       5.577  30.120  54.315  1.00 72.70           H
ATOM    674  HE  ARG A  43       3.797  32.068  55.493  1.00 89.53           H
ATOM    675 HH11 ARG A  43       6.929  31.925  53.844  1.00 95.53           H
ATOM    676 HH12 ARG A  43       7.459  33.462  54.475  1.00 95.53           H
ATOM    677 HH21 ARG A  43       4.566  34.053  56.349  1.00 70.01           H
ATOM    678 HH22 ARG A  43       6.149  34.639  55.890  1.00 70.01           H
ATOM    679  N   SER A  44       0.992  32.676  50.008  1.00 47.45           N
ATOM    680  CA  SER A  44      -0.351  32.513  49.453  1.00 57.48           C
ATOM    681  C   SER A  44      -0.448  32.938  47.990  1.00 50.00           C
ATOM    682  O   SER A  44      -1.536  32.874  47.431  1.00 55.46           O
ATOM    683  CB  SER A  44      -1.380  33.248  50.316  1.00 50.63           C
ATOM    684  OG  SER A  44      -1.209  34.643  50.232  1.00 44.08           O
ATOM    685  H   SER A  44       1.248  33.581  50.379  1.00 56.81           H
ATOM    686  HA  SER A  44      -0.614  31.457  49.495  1.00 68.85           H
ATOM    687  HB2 SER A  44      -2.379  32.993  49.965  1.00 60.62           H
ATOM    688  HB3 SER A  44      -1.279  32.928  51.352  1.00 60.62           H
ATOM    689  HG  SER A  44      -0.406  34.891  50.701  1.00 52.76           H
ATOM    690  N   ALA A  45       0.649  33.407  47.381  1.00 53.82           N
ATOM    691  CA  ALA A  45       0.635  33.968  46.035  1.00 49.63           C
ATOM    692  C   ALA A  45       0.062  32.998  44.992  1.00 52.02           C
ATOM    693  O   ALA A  45      -0.637  33.451  44.089  1.00 49.75           O
ATOM    694  CB  ALA A  45       2.038  34.449  45.656  1.00 51.43           C
ATOM    695  H   ALA A  45       1.521  33.441  47.889  1.00 64.46           H
ATOM    696  HA  ALA A  45      -0.010  34.847  46.053  1.00 59.43           H
ATOM    697  HB1 ALA A  45       2.006  34.951  44.690  1.00 61.59           H
ATOM    698  HB2 ALA A  45       2.403  35.152  46.401  1.00 61.59           H
ATOM    699  HB3 ALA A  45       2.724  33.604  45.594  1.00 61.59           H
ATOM    700  N   SER A  46       0.304  31.685  45.119  1.00 46.59           N
ATOM    701  CA  SER A  46      -0.187  30.694  44.163  1.00 56.45           C
ATOM    702  C   SER A  46      -1.724  30.575  44.125  1.00 58.18           C
ATOM    703  O   SER A  46      -2.293  30.249  43.083  1.00 52.83           O
ATOM    704  CB  SER A  46       0.491  29.344  44.411  1.00 48.91           C
ATOM    705  OG  SER A  46       0.070  28.791  45.643  1.00 64.48           O
ATOM    706  H   SER A  46       0.866  31.357  45.892  1.00 55.79           H
ATOM    707  HA  SER A  46       0.123  31.016  43.174  1.00 67.61           H
ATOM    708  HB2 SER A  46       0.239  28.660  43.599  1.00 58.57           H
ATOM    709  HB3 SER A  46       1.573  29.482  44.427  1.00 58.57           H
ATOM    710  HG  SER A  46       0.501  27.938  45.754  1.00 77.24           H
ATOM    711  N   LEU A  47      -2.398  30.813  45.255  1.00 49.29           N
ATOM    712  CA  LEU A  47      -3.854  30.788  45.318  1.00 58.95           C
ATOM    713  C   LEU A  47      -4.418  31.990  44.560  1.00 54.03           C
ATOM    714  O   LEU A  47      -5.418  31.872  43.856  1.00 46.57           O
ATOM    715  CB  LEU A  47      -4.335  30.797  46.776  1.00 49.44           C
ATOM    716  CG  LEU A  47      -3.805  29.643  47.656  1.00 57.93           C
ATOM    717  CD1 LEU A  47      -4.471  29.764  49.027  1.00 54.80           C
ATOM    718  CD2 LEU A  47      -4.076  28.239  47.101  1.00 58.88           C
ATOM    719  H   LEU A  47      -1.888  31.087  46.082  1.00 59.02           H
ATOM    720  HA  LEU A  47      -4.215  29.875  44.840  1.00 70.61           H
ATOM    721  HB2 LEU A  47      -4.039  31.739  47.236  1.00 59.20           H
ATOM    722  HB3 LEU A  47      -5.426  30.761  46.771  1.00 59.20           H
ATOM    723  HG  LEU A  47      -2.728  29.760  47.792  1.00 69.39           H
ATOM    724 HD11 LEU A  47      -4.074  29.000  49.698  1.00 65.64           H
ATOM    725 HD12 LEU A  47      -4.264  30.747  49.452  1.00 65.64           H
ATOM    726 HD13 LEU A  47      -5.551  29.629  48.930  1.00 65.64           H
ATOM    727 HD21 LEU A  47      -3.743  27.486  47.819  1.00 70.52           H
ATOM    728 HD22 LEU A  47      -5.140  28.102  46.908  1.00 70.52           H
ATOM    729 HD23 LEU A  47      -3.519  28.093  46.174  1.00 70.52           H
ATOM    730  N   ARG A  48      -3.768  33.149  44.697  1.00 47.48           N
ATOM    731  CA  ARG A  48      -4.128  34.305  43.914  1.00 47.07           C
ATOM    732  C   ARG A  48      -3.844  34.074  42.443  1.00 51.08           C
ATOM    733  O   ARG A  48      -4.660  34.514  41.650  1.00 54.79           O
ATOM    734  CB  ARG A  48      -3.461  35.558  44.464  1.00 42.65           C
ATOM    735  CG  ARG A  48      -3.855  36.818  43.687  1.00 46.05           C
ATOM    736  CD  ARG A  48      -5.321  37.195  43.842  1.00 46.78           C
ATOM    737  NE  ARG A  48      -5.598  37.547  45.238  1.00 54.27           N
ATOM    738  CZ  ARG A  48      -6.799  37.794  45.759  1.00 58.61           C
ATOM    739  NH1 ARG A  48      -7.900  37.774  45.003  1.00 61.63           N
ATOM    740  NH2 ARG A  48      -6.879  38.067  47.060  1.00 51.40           N1+
ATOM    741  H   ARG A  48      -2.929  33.185  45.260  1.00 56.85           H
ATOM    742  HA  ARG A  48      -5.204  34.434  44.003  1.00 56.35           H
ATOM    743  HB2 ARG A  48      -3.739  35.665  45.509  1.00 51.05           H
ATOM    744  HB3 ARG A  48      -2.379  35.451  44.417  1.00 51.05           H
ATOM    745  HG2 ARG A  48      -3.283  37.650  44.083  1.00 55.14           H
ATOM    746  HG3 ARG A  48      -3.602  36.724  42.634  1.00 55.14           H
ATOM    747  HD2 ARG A  48      -5.524  38.061  43.212  1.00 56.01           H
ATOM    748  HD3 ARG A  48      -5.957  36.374  43.517  1.00 56.01           H
ATOM    749  HE  ARG A  48      -4.795  37.587  45.852  1.00 64.99           H
ATOM    750 HH11 ARG A  48      -7.821  37.584  44.013  1.00 73.83           H
ATOM    751 HH12 ARG A  48      -8.802  37.982  45.403  1.00 73.83           H
ATOM    752 HH21 ARG A  48      -6.039  38.087  47.624  1.00 61.55           H
ATOM    753 HH22 ARG A  48      -7.770  38.270  47.484  1.00 61.55           H
ATOM    754  N   GLN A  49      -2.759  33.374  42.077  1.00 55.56           N
ATOM    755  CA  GLN A  49      -2.446  33.065  40.685  1.00 54.78           C
ATOM    756  C   GLN A  49      -3.606  32.327  40.021  1.00 52.25           C
ATOM    757  O   GLN A  49      -4.052  32.779  38.968  1.00 43.94           O
ATOM    758  CB  GLN A  49      -1.109  32.321  40.549  1.00 48.21           C
ATOM    759  CG  GLN A  49       0.084  33.285  40.706  1.00 51.11           C
ATOM    760  CD  GLN A  49       1.407  32.527  40.861  1.00 51.81           C
ATOM    761  OE1 GLN A  49       1.790  32.175  41.971  1.00 49.61           O
ATOM    762  NE2 GLN A  49       2.116  32.265  39.760  1.00 51.04           N
ATOM    763  H   GLN A  49      -2.118  33.049  42.786  1.00 66.55           H
ATOM    764  HA  GLN A  49      -2.325  34.012  40.159  1.00 65.61           H
ATOM    765  HB2 GLN A  49      -1.043  31.529  41.289  1.00 57.73           H
ATOM    766  HB3 GLN A  49      -1.056  31.858  39.562  1.00 57.73           H
ATOM    767  HG2 GLN A  49       0.129  33.959  39.849  1.00 61.20           H
ATOM    768  HG3 GLN A  49      -0.079  33.870  41.610  1.00 61.20           H
ATOM    769 HE21 GLN A  49       1.796  32.577  38.852  1.00 61.12           H
ATOM    770 HE22 GLN A  49       2.987  31.761  39.846  1.00 61.12           H
ATOM    771  N   LYS A  50      -4.135  31.276  40.670  1.00 41.79           N
ATOM    772  CA  LYS A  50      -5.341  30.569  40.233  1.00 50.27           C
ATOM    773  C   LYS A  50      -6.513  31.522  39.958  1.00 52.50           C
ATOM    774  O   LYS A  50      -7.007  31.538  38.829  1.00 50.04           O
ATOM    775  CB  LYS A  50      -5.767  29.483  41.233  1.00 49.04           C
ATOM    776  CG  LYS A  50      -5.359  28.057  40.838  1.00 73.61           C
ATOM    777  CD  LYS A  50      -4.014  27.633  41.440  1.00 88.65           C
ATOM    778  CE  LYS A  50      -3.660  26.200  41.015  1.00 93.64           C
ATOM    779  NZ  LYS A  50      -2.401  25.745  41.636  1.00 91.61           N1+
ATOM    780  H   LYS A  50      -3.713  30.985  41.540  1.00 50.02           H
ATOM    781  HA  LYS A  50      -5.127  30.091  39.276  1.00 60.20           H
ATOM    782  HB2 LYS A  50      -5.393  29.724  42.230  1.00 58.72           H
ATOM    783  HB3 LYS A  50      -6.856  29.469  41.296  1.00 58.72           H
ATOM    784  HG2 LYS A  50      -6.113  27.376  41.238  1.00 88.21           H
ATOM    785  HG3 LYS A  50      -5.357  27.937  39.754  1.00 88.21           H
ATOM    786  HD2 LYS A  50      -3.249  28.322  41.092  1.00106.26           H
ATOM    787  HD3 LYS A  50      -4.071  27.688  42.529  1.00106.26           H
ATOM    788  HE2 LYS A  50      -4.472  25.533  41.311  1.00112.24           H
ATOM    789  HE3 LYS A  50      -3.559  26.166  39.929  1.00112.24           H
ATOM    790  HZ1 LYS A  50      -2.194  24.803  41.335  1.00109.80           H
ATOM    791  HZ2 LYS A  50      -1.648  26.362  41.354  1.00109.80           H
ATOM    792  HZ3 LYS A  50      -2.491  25.764  42.642  1.00109.80           H
ATOM    793  N   LYS A  51      -6.905  32.336  40.959  1.00 39.73           N
ATOM    794  CA  LYS A  51      -8.038  33.271  40.867  1.00 48.03           C
ATOM    795  C   LYS A  51      -7.949  34.232  39.673  1.00 50.53           C
ATOM    796  O   LYS A  51      -8.947  34.409  38.974  1.00 48.32           O
ATOM    797  CB  LYS A  51      -8.212  34.094  42.153  1.00 42.59           C
ATOM    798  CG  LYS A  51      -8.710  33.248  43.324  1.00 60.84           C
ATOM    799  CD  LYS A  51      -8.829  34.106  44.594  1.00 71.17           C
ATOM    800  CE  LYS A  51      -9.360  33.268  45.764  1.00 65.39           C
ATOM    801  NZ  LYS A  51      -9.698  34.123  46.924  1.00 91.83           N1+
ATOM    802  H   LYS A  51      -6.402  32.292  41.833  1.00 47.55           H
ATOM    803  HA  LYS A  51      -8.947  32.683  40.722  1.00 57.51           H
ATOM    804  HB2 LYS A  51      -7.271  34.574  42.414  1.00 50.98           H
ATOM    805  HB3 LYS A  51      -8.956  34.871  41.976  1.00 50.98           H
ATOM    806  HG2 LYS A  51      -9.686  32.831  43.073  1.00 72.88           H
ATOM    807  HG3 LYS A  51      -8.019  32.427  43.512  1.00 72.88           H
ATOM    808  HD2 LYS A  51      -7.846  34.502  44.855  1.00 85.27           H
ATOM    809  HD3 LYS A  51      -9.506  34.941  44.398  1.00 85.27           H
ATOM    810  HE2 LYS A  51     -10.255  32.731  45.438  1.00 78.33           H
ATOM    811  HE3 LYS A  51      -8.601  32.540  46.054  1.00 78.33           H
ATOM    812  HZ1 LYS A  51     -10.032  33.542  47.681  1.00110.06           H
ATOM    813  HZ2 LYS A  51      -8.880  34.635  47.220  1.00110.06           H
ATOM    814  HZ3 LYS A  51     -10.432  34.769  46.662  1.00110.06           H
ATOM    815  N   VAL A  52      -6.780  34.861  39.471  1.00 41.81           N
ATOM    816  CA  VAL A  52      -6.586  35.927  38.483  1.00 42.60           C
ATOM    817  C   VAL A  52      -6.425  35.392  37.060  1.00 46.69           C
ATOM    818  O   VAL A  52      -6.405  36.197  36.136  1.00 36.93           O
ATOM    819  CB  VAL A  52      -5.387  36.829  38.842  1.00 47.79           C
ATOM    820  CG1 VAL A  52      -5.603  37.464  40.220  1.00 38.47           C
ATOM    821  CG2 VAL A  52      -4.029  36.107  38.758  1.00 48.03           C
ATOM    822  H   VAL A  52      -5.993  34.613  40.053  1.00 50.05           H
ATOM    823  HA  VAL A  52      -7.474  36.561  38.491  1.00 50.99           H
ATOM    824  HB  VAL A  52      -5.342  37.647  38.133  1.00 57.22           H
ATOM    825 HG11 VAL A  52      -4.803  38.176  40.425  1.00 46.03           H
ATOM    826 HG12 VAL A  52      -6.556  37.990  40.230  1.00 46.03           H
ATOM    827 HG13 VAL A  52      -5.615  36.706  40.996  1.00 46.03           H
ATOM    828 HG21 VAL A  52      -3.223  36.800  38.992  1.00 57.51           H
ATOM    829 HG22 VAL A  52      -3.997  35.283  39.455  1.00 57.51           H
ATOM    830 HG23 VAL A  52      -3.865  35.714  37.756  1.00 57.51           H
ATOM    831  N   THR A  53      -6.259  34.072  36.894  1.00 43.08           N
ATOM    832  CA  THR A  53      -5.924  33.441  35.626  1.00 44.14           C
ATOM    833  C   THR A  53      -7.150  32.752  35.052  1.00 48.20           C
ATOM    834  O   THR A  53      -7.553  31.690  35.519  1.00 38.30           O
ATOM    835  CB  THR A  53      -4.738  32.472  35.801  1.00 41.63           C
ATOM    836  OG1 THR A  53      -3.640  33.212  36.259  1.00 43.99           O
ATOM    837  CG2 THR A  53      -4.324  31.786  34.492  1.00 33.82           C
ATOM    838  H   THR A  53      -6.327  33.468  37.702  1.00 51.57           H
ATOM    839  HA  THR A  53      -5.594  34.224  34.941  1.00 52.84           H
ATOM    840  HB  THR A  53      -4.987  31.711  36.544  1.00 49.83           H
ATOM    841  HG1 THR A  53      -3.855  33.551  37.134  1.00 52.65           H
ATOM    842 HG21 THR A  53      -3.446  31.165  34.663  1.00 40.45           H
ATOM    843 HG22 THR A  53      -5.131  31.153  34.123  1.00 40.45           H
ATOM    844 HG23 THR A  53      -4.076  32.539  33.743  1.00 40.45           H
ATOM    845  N   PHE A  54      -7.693  33.343  33.990  1.00 45.93           N
ATOM    846  CA  PHE A  54      -8.831  32.811  33.272  1.00 43.52           C
ATOM    847  C   PHE A  54      -8.898  33.391  31.867  1.00 46.20           C
ATOM    848  O   PHE A  54      -8.284  34.416  31.567  1.00 49.42           O
ATOM    849  CB  PHE A  54     -10.115  33.067  34.073  1.00 41.45           C
ATOM    850  CG  PHE A  54     -10.302  34.502  34.531  1.00 46.31           C
ATOM    851  CD1 PHE A  54     -10.843  35.470  33.658  1.00 38.50           C
ATOM    852  CD2 PHE A  54      -9.943  34.865  35.841  1.00 42.13           C
ATOM    853  CE1 PHE A  54     -11.070  36.776  34.119  1.00 41.59           C
ATOM    854  CE2 PHE A  54     -10.155  36.181  36.297  1.00 40.39           C
ATOM    855  CZ  PHE A  54     -10.730  37.134  35.441  1.00 36.67           C
ATOM    856  H   PHE A  54      -7.321  34.231  33.677  1.00 54.99           H
ATOM    857  HA  PHE A  54      -8.719  31.732  33.165  1.00 52.10           H
ATOM    858  HB2 PHE A  54     -10.970  32.777  33.461  1.00 49.61           H
ATOM    859  HB3 PHE A  54     -10.110  32.420  34.951  1.00 49.61           H
ATOM    860  HD1 PHE A  54     -11.101  35.207  32.647  1.00 46.07           H
ATOM    861  HD2 PHE A  54      -9.509  34.126  36.496  1.00 50.43           H
ATOM    862  HE1 PHE A  54     -11.501  37.510  33.453  1.00 49.78           H
ATOM    863  HE2 PHE A  54      -9.883  36.454  37.304  1.00 48.34           H
ATOM    864  HZ  PHE A  54     -10.908  38.140  35.793  1.00 43.87           H
ATOM    865  N   ASP A  55      -9.658  32.707  31.012  1.00 55.18           N
ATOM    866  CA  ASP A  55      -9.939  33.127  29.652  1.00 49.18           C
ATOM    867  C   ASP A  55     -10.999  34.254  29.690  1.00 44.29           C
ATOM    868  O   ASP A  55     -11.907  34.260  30.524  1.00 45.98           O
ATOM    869  CB  ASP A  55     -10.372  31.868  28.884  1.00 62.42           C
ATOM    870  CG  ASP A  55     -10.249  31.990  27.362  1.00 78.92           C
ATOM    871  OD1 ASP A  55     -10.338  30.930  26.700  1.00 87.68           O
ATOM    872  OD2 ASP A  55     -10.037  33.127  26.887  1.00 73.15           O1-
ATOM    873  H   ASP A  55     -10.136  31.878  31.338  1.00 66.08           H
ATOM    874  HA  ASP A  55      -9.023  33.505  29.196  1.00 58.89           H
ATOM    875  HB2 ASP A  55      -9.808  30.991  29.206  1.00 74.78           H
ATOM    876  HB3 ASP A  55     -11.407  31.623  29.131  1.00 74.78           H
ATOM    877  N   ARG A  56     -10.841  35.251  28.811  1.00 47.23           N
ATOM    878  CA  ARG A  56     -11.763  36.371  28.650  1.00 46.86           C
ATOM    879  C   ARG A  56     -12.483  36.245  27.308  1.00 46.50           C
ATOM    880  O   ARG A  56     -11.855  36.184  26.251  1.00 59.73           O
ATOM    881  CB  ARG A  56     -11.052  37.735  28.753  1.00 41.05           C
ATOM    882  CG  ARG A  56     -10.641  38.103  30.194  1.00 40.68           C
ATOM    883  CD  ARG A  56      -9.344  37.447  30.686  1.00 37.48           C
ATOM    884  NE  ARG A  56      -8.163  37.732  29.854  1.00 43.78           N
ATOM    885  CZ  ARG A  56      -7.749  38.937  29.462  1.00 39.93           C
ATOM    886  NH1 ARG A  56      -7.905  40.035  30.190  1.00 39.20           N
ATOM    887  NH2 ARG A  56      -7.146  39.051  28.298  1.00 44.81           N1+
ATOM    888  H   ARG A  56     -10.087  35.179  28.137  1.00 56.55           H
ATOM    889  HA  ARG A  56     -12.521  36.338  29.433  1.00 56.10           H
ATOM    890  HB2 ARG A  56     -10.197  37.754  28.080  1.00 49.14           H
ATOM    891  HB3 ARG A  56     -11.737  38.511  28.410  1.00 49.14           H
ATOM    892  HG2 ARG A  56     -10.520  39.184  30.248  1.00 48.69           H
ATOM    893  HG3 ARG A  56     -11.443  37.843  30.880  1.00 48.69           H
ATOM    894  HD2 ARG A  56      -9.154  37.561  31.745  1.00 44.84           H
ATOM    895  HD3 ARG A  56      -9.533  36.388  30.559  1.00 44.84           H
ATOM    896  HE  ARG A  56      -7.973  37.005  29.178  1.00 52.41           H
ATOM    897 HH11 ARG A  56      -8.364  39.981  31.087  1.00 46.92           H
ATOM    898 HH12 ARG A  56      -7.577  40.927  29.844  1.00 46.92           H
ATOM    899 HH21 ARG A  56      -7.021  38.236  27.713  1.00 53.64           H
ATOM    900 HH22 ARG A  56      -6.811  39.953  27.994  1.00 53.64           H
ATOM    901  N   LEU A  57     -13.814  36.262  27.395  1.00 47.21           N
ATOM    902  CA  LEU A  57     -14.738  36.393  26.278  1.00 43.74           C
ATOM    903  C   LEU A  57     -15.280  37.805  26.296  1.00 47.11           C
ATOM    904  O   LEU A  57     -15.722  38.274  27.351  1.00 52.18           O
ATOM    905  CB  LEU A  57     -15.850  35.337  26.424  1.00 56.63           C
ATOM    906  CG  LEU A  57     -17.070  35.553  25.489  1.00 67.68           C
ATOM    907  CD1 LEU A  57     -17.585  34.184  25.021  1.00 72.38           C
ATOM    908  CD2 LEU A  57     -18.218  36.350  26.164  1.00 59.37           C
ATOM    909  H   LEU A  57     -14.226  36.318  28.317  1.00 56.52           H
ATOM    910  HA  LEU A  57     -14.215  36.214  25.338  1.00 52.36           H
ATOM    911  HB2 LEU A  57     -15.381  34.380  26.181  1.00 67.82           H
ATOM    912  HB3 LEU A  57     -16.190  35.279  27.461  1.00 67.82           H
ATOM    913  HG  LEU A  57     -16.748  36.110  24.607  1.00 81.09           H
ATOM    914 HD11 LEU A  57     -18.416  34.318  24.327  1.00 86.72           H
ATOM    915 HD12 LEU A  57     -16.788  33.647  24.504  1.00 86.72           H
ATOM    916 HD13 LEU A  57     -17.917  33.595  25.877  1.00 86.72           H
ATOM    917 HD21 LEU A  57     -19.075  36.397  25.490  1.00 71.12           H
ATOM    918 HD22 LEU A  57     -18.527  35.867  27.092  1.00 71.12           H
ATOM    919 HD23 LEU A  57     -17.919  37.373  26.380  1.00 71.12           H
ATOM    920  N   GLN A  58     -15.262  38.449  25.120  1.00 45.89           N
ATOM    921  CA  GLN A  58     -15.696  39.822  24.962  1.00 47.33           C
ATOM    922  C   GLN A  58     -16.454  39.996  23.644  1.00 46.56           C
ATOM    923  O   GLN A  58     -15.924  39.748  22.563  1.00 53.03           O
ATOM    924  CB  GLN A  58     -14.507  40.773  25.124  1.00 37.75           C
ATOM    925  CG  GLN A  58     -14.996  42.221  25.083  1.00 43.09           C
ATOM    926  CD  GLN A  58     -13.876  43.158  25.509  1.00 41.92           C
ATOM    927  OE1 GLN A  58     -12.802  43.158  24.925  1.00 45.90           O
ATOM    928  NE2 GLN A  58     -14.133  43.990  26.506  1.00 40.93           N
ATOM    929  H   GLN A  58     -14.935  37.969  24.297  1.00 54.94           H
ATOM    930  HA  GLN A  58     -16.377  40.048  25.776  1.00 56.67           H
ATOM    931  HB2 GLN A  58     -14.004  40.589  26.073  1.00 45.17           H
ATOM    932  HB3 GLN A  58     -13.794  40.607  24.317  1.00 45.17           H
ATOM    933  HG2 GLN A  58     -15.243  42.440  24.044  1.00 51.58           H
ATOM    934  HG3 GLN A  58     -15.876  42.355  25.709  1.00 51.58           H
ATOM    935 HE21 GLN A  58     -15.020  43.963  26.985  1.00 48.99           H
ATOM    936 HE22 GLN A  58     -13.424  44.659  26.769  1.00 48.99           H
ATOM    937  N   VAL A  59     -17.699  40.461  23.764  1.00 46.48           N
ATOM    938  CA  VAL A  59     -18.589  40.742  22.668  1.00 36.80           C
ATOM    939  C   VAL A  59     -19.184  42.120  22.896  1.00 48.10           C
ATOM    940  O   VAL A  59     -19.970  42.340  23.820  1.00 53.37           O
ATOM    941  CB  VAL A  59     -19.704  39.694  22.548  1.00 48.28           C
ATOM    942  CG1 VAL A  59     -20.425  39.985  21.220  1.00 46.03           C
ATOM    943  CG2 VAL A  59     -19.174  38.257  22.528  1.00 47.87           C
ATOM    944  H   VAL A  59     -18.065  40.619  24.692  1.00 55.64           H
ATOM    945  HA  VAL A  59     -18.016  40.752  21.742  1.00 44.03           H
ATOM    946  HB  VAL A  59     -20.406  39.795  23.379  1.00 57.81           H
ATOM    947 HG11 VAL A  59     -21.235  39.272  21.078  1.00 55.10           H
ATOM    948 HG12 VAL A  59     -20.848  40.990  21.217  1.00 55.10           H
ATOM    949 HG13 VAL A  59     -19.725  39.893  20.390  1.00 55.10           H
ATOM    950 HG21 VAL A  59     -19.997  37.559  22.381  1.00 57.31           H
ATOM    951 HG22 VAL A  59     -18.451  38.135  21.723  1.00 57.31           H
ATOM    952 HG23 VAL A  59     -18.697  38.018  23.477  1.00 57.31           H
ATOM    953  N   LEU A  60     -18.784  43.024  22.012  1.00 40.13           N
ATOM    954  CA  LEU A  60     -19.172  44.425  21.962  1.00 44.57           C
ATOM    955  C   LEU A  60     -20.464  44.578  21.148  1.00 44.00           C
ATOM    956  O   LEU A  60     -20.819  43.689  20.370  1.00 41.50           O
ATOM    957  CB  LEU A  60     -18.004  45.213  21.319  1.00 36.66           C
ATOM    958  CG  LEU A  60     -16.618  44.968  21.974  1.00 42.57           C
ATOM    959  CD1 LEU A  60     -15.588  45.947  21.403  1.00 37.47           C
ATOM    960  CD2 LEU A  60     -16.643  45.121  23.515  1.00 45.48           C
ATOM    961  H   LEU A  60     -18.151  42.715  21.293  1.00 48.03           H
ATOM    962  HA  LEU A  60     -19.345  44.813  22.966  1.00 53.35           H
ATOM    963  HB2 LEU A  60     -17.940  44.953  20.264  1.00 43.86           H
ATOM    964  HB3 LEU A  60     -18.238  46.277  21.390  1.00 43.86           H
ATOM    965  HG  LEU A  60     -16.285  43.960  21.725  1.00 50.96           H
ATOM    966 HD11 LEU A  60     -14.606  45.750  21.834  1.00 44.83           H
ATOM    967 HD12 LEU A  60     -15.522  45.826  20.322  1.00 44.83           H
ATOM    968 HD13 LEU A  60     -15.875  46.970  21.633  1.00 44.83           H
ATOM    969 HD21 LEU A  60     -15.629  45.034  23.909  1.00 54.44           H
ATOM    970 HD22 LEU A  60     -17.051  46.094  23.786  1.00 54.44           H
ATOM    971 HD23 LEU A  60     -17.250  44.341  23.972  1.00 54.44           H
ATOM    972  N   ASP A  61     -21.165  45.698  21.330  1.00 42.24           N
ATOM    973  CA  ASP A  61     -22.448  45.957  20.680  1.00 41.89           C
ATOM    974  C   ASP A  61     -22.690  47.462  20.462  1.00 48.38           C
ATOM    975  O   ASP A  61     -21.811  48.292  20.712  1.00 50.85           O
ATOM    976  CB  ASP A  61     -23.580  45.267  21.461  1.00 33.55           C
ATOM    977  CG  ASP A  61     -23.689  45.672  22.929  1.00 42.52           C
ATOM    978  OD1 ASP A  61     -24.096  44.783  23.711  1.00 51.75           O
ATOM    979  OD2 ASP A  61     -23.403  46.852  23.248  1.00 42.86           O1-
ATOM    980  H   ASP A  61     -20.831  46.398  21.978  1.00 50.56           H
ATOM    981  HA  ASP A  61     -22.424  45.511  19.683  1.00 50.14           H
ATOM    982  HB2 ASP A  61     -24.527  45.513  20.985  1.00 40.13           H
ATOM    983  HB3 ASP A  61     -23.489  44.185  21.381  1.00 40.13           H
ATOM    984  N   ASP A  62     -23.865  47.829  19.949  1.00 49.72           N
ATOM    985  CA  ASP A  62     -24.147  49.214  19.616  1.00 44.26           C
ATOM    986  C   ASP A  62     -24.082  50.109  20.839  1.00 39.81           C
ATOM    987  O   ASP A  62     -23.534  51.200  20.736  1.00 45.77           O
ATOM    988  CB  ASP A  62     -25.484  49.355  18.874  1.00 56.24           C
ATOM    989  CG  ASP A  62     -25.468  48.582  17.558  1.00 54.04           C
ATOM    990  OD1 ASP A  62     -24.566  48.875  16.744  1.00 57.97           O
ATOM    991  OD2 ASP A  62     -26.335  47.695  17.401  1.00 66.33           O1-
ATOM    992  H   ASP A  62     -24.559  47.136  19.711  1.00 59.54           H
ATOM    993  HA  ASP A  62     -23.357  49.542  18.938  1.00 52.98           H
ATOM    994  HB2 ASP A  62     -26.304  49.024  19.515  1.00 67.36           H
ATOM    995  HB3 ASP A  62     -25.593  50.416  18.644  1.00 67.36           H
ATOM    996  N   HIS A  63     -24.602  49.667  21.989  1.00 37.75           N
ATOM    997  CA  HIS A  63     -24.517  50.458  23.209  1.00 46.26           C
ATOM    998  C   HIS A  63     -23.072  50.781  23.590  1.00 44.29           C
ATOM    999  O   HIS A  63     -22.767  51.904  23.986  1.00 42.08           O
ATOM   1000  CB  HIS A  63     -25.228  49.748  24.360  1.00 46.42           C
ATOM   1001  CG  HIS A  63     -26.713  49.651  24.175  1.00 49.27           C
ATOM   1002  ND1 HIS A  63     -27.565  50.748  24.030  1.00 47.42           N
ATOM   1003  CD2 HIS A  63     -27.450  48.500  24.238  1.00 56.30           C
ATOM   1004  CE1 HIS A  63     -28.801  50.230  24.009  1.00 53.89           C
ATOM   1005  NE2 HIS A  63     -28.767  48.887  24.115  1.00 55.20           N
ATOM   1006  H   HIS A  63     -25.006  48.743  22.040  1.00 45.18           H
ATOM   1007  HA  HIS A  63     -25.030  51.403  23.029  1.00 55.39           H
ATOM   1008  HB2 HIS A  63     -25.049  50.313  25.276  1.00 55.58           H
ATOM   1009  HB3 HIS A  63     -24.811  48.749  24.485  1.00 55.58           H
ATOM   1010  HD2 HIS A  63     -27.075  47.495  24.393  1.00 67.44           H
ATOM   1011  HE1 HIS A  63     -29.706  50.818  23.950  1.00 64.53           H
ATOM   1012  HE2 HIS A  63     -29.572  48.271  24.122  1.00 66.11           H
ATOM   1013  N   TYR A  64     -22.186  49.793  23.456  1.00 43.92           N
ATOM   1014  CA  TYR A  64     -20.766  49.966  23.694  1.00 47.08           C
ATOM   1015  C   TYR A  64     -20.179  51.050  22.758  1.00 47.59           C
ATOM   1016  O   TYR A  64     -19.574  52.022  23.223  1.00 41.77           O
ATOM   1017  CB  TYR A  64     -20.100  48.596  23.552  1.00 44.47           C
ATOM   1018  CG  TYR A  64     -18.630  48.641  23.840  1.00 48.08           C
ATOM   1019  CD1 TYR A  64     -18.173  48.390  25.143  1.00 41.55           C
ATOM   1020  CD2 TYR A  64     -17.732  48.998  22.817  1.00 42.32           C
ATOM   1021  CE1 TYR A  64     -16.807  48.503  25.438  1.00 40.87           C
ATOM   1022  CE2 TYR A  64     -16.365  49.112  23.105  1.00 35.97           C
ATOM   1023  CZ  TYR A  64     -15.900  48.860  24.411  1.00 48.79           C
ATOM   1024  OH  TYR A  64     -14.577  48.962  24.684  1.00 47.71           O
ATOM   1025  H   TYR A  64     -22.509  48.886  23.141  1.00 52.57           H
ATOM   1026  HA  TYR A  64     -20.626  50.292  24.725  1.00 56.37           H
ATOM   1027  HB2 TYR A  64     -20.583  47.894  24.229  1.00 53.23           H
ATOM   1028  HB3 TYR A  64     -20.237  48.221  22.546  1.00 53.23           H
ATOM   1029  HD1 TYR A  64     -18.880  48.133  25.918  1.00 49.73           H
ATOM   1030  HD2 TYR A  64     -18.097  49.204  21.823  1.00 50.66           H
ATOM   1031  HE1 TYR A  64     -16.458  48.316  26.443  1.00 48.91           H
ATOM   1032  HE2 TYR A  64     -15.670  49.387  22.331  1.00 43.04           H
ATOM   1033  HH  TYR A  64     -14.050  48.970  23.880  1.00 57.12           H
ATOM   1034  N   ARG A  65     -20.394  50.913  21.440  1.00 39.26           N
ATOM   1035  CA  ARG A  65     -19.899  51.882  20.458  1.00 38.25           C
ATOM   1036  C   ARG A  65     -20.473  53.276  20.675  1.00 45.38           C
ATOM   1037  O   ARG A  65     -19.736  54.249  20.525  1.00 51.78           O
ATOM   1038  CB  ARG A  65     -20.158  51.419  19.016  1.00 46.08           C
ATOM   1039  CG  ARG A  65     -19.502  50.067  18.724  1.00 44.91           C
ATOM   1040  CD  ARG A  65     -19.920  49.487  17.380  1.00 45.54           C
ATOM   1041  NE  ARG A  65     -19.778  48.019  17.404  1.00 55.25           N
ATOM   1042  CZ  ARG A  65     -20.783  47.143  17.357  1.00 51.77           C
ATOM   1043  NH1 ARG A  65     -22.036  47.535  17.155  1.00 51.87           N
ATOM   1044  NH2 ARG A  65     -20.528  45.846  17.512  1.00 62.18           N1+
ATOM   1045  H   ARG A  65     -20.919  50.113  21.109  1.00 46.98           H
ATOM   1046  HA  ARG A  65     -18.821  51.960  20.586  1.00 45.77           H
ATOM   1047  HB2 ARG A  65     -21.233  51.351  18.841  1.00 55.17           H
ATOM   1048  HB3 ARG A  65     -19.745  52.158  18.329  1.00 55.17           H
ATOM   1049  HG2 ARG A  65     -18.419  50.182  18.745  1.00 53.76           H
ATOM   1050  HG3 ARG A  65     -19.780  49.353  19.496  1.00 53.76           H
ATOM   1051  HD2 ARG A  65     -20.950  49.772  17.177  1.00 54.52           H
ATOM   1052  HD3 ARG A  65     -19.295  49.900  16.589  1.00 54.52           H
ATOM   1053  HE  ARG A  65     -18.850  47.656  17.565  1.00 66.17           H
ATOM   1054 HH11 ARG A  65     -22.255  48.515  17.035  1.00 62.12           H
ATOM   1055 HH12 ARG A  65     -22.791  46.866  17.117  1.00 62.12           H
ATOM   1056 HH21 ARG A  65     -19.588  45.522  17.669  1.00 74.49           H
ATOM   1057 HH22 ARG A  65     -21.289  45.183  17.478  1.00 74.49           H
ATOM   1058  N   ASP A  66     -21.757  53.376  21.025  1.00 37.57           N
ATOM   1059  CA  ASP A  66     -22.420  54.656  21.245  1.00 45.29           C
ATOM   1060  C   ASP A  66     -21.828  55.381  22.456  1.00 47.03           C
ATOM   1061  O   ASP A  66     -21.515  56.567  22.368  1.00 49.60           O
ATOM   1062  CB  ASP A  66     -23.936  54.466  21.356  1.00 52.33           C
ATOM   1063  CG  ASP A  66     -24.624  53.953  20.088  1.00 50.51           C
ATOM   1064  OD1 ASP A  66     -23.997  53.998  19.007  1.00 62.15           O
ATOM   1065  OD2 ASP A  66     -25.796  53.535  20.217  1.00 61.72           O1-
ATOM   1066  H   ASP A  66     -22.319  52.540  21.079  1.00 44.95           H
ATOM   1067  HA  ASP A  66     -22.243  55.284  20.372  1.00 54.22           H
ATOM   1068  HB2 ASP A  66     -24.184  53.815  22.194  1.00 62.67           H
ATOM   1069  HB3 ASP A  66     -24.391  55.424  21.607  1.00 62.67           H
ATOM   1070  N   VAL A  67     -21.610  54.663  23.569  1.00 46.02           N
ATOM   1071  CA  VAL A  67     -21.019  55.268  24.748  1.00 46.41           C
ATOM   1072  C   VAL A  67     -19.580  55.659  24.459  1.00 46.21           C
ATOM   1073  O   VAL A  67     -19.169  56.760  24.819  1.00 45.09           O
ATOM   1074  CB  VAL A  67     -21.144  54.366  25.986  1.00 43.78           C
ATOM   1075  CG1 VAL A  67     -20.390  54.973  27.184  1.00 36.49           C
ATOM   1076  CG2 VAL A  67     -22.621  54.229  26.388  1.00 45.18           C
ATOM   1077  H   VAL A  67     -21.840  53.678  23.596  1.00 55.09           H
ATOM   1078  HA  VAL A  67     -21.572  56.186  24.954  1.00 55.57           H
ATOM   1079  HB  VAL A  67     -20.735  53.379  25.761  1.00 52.41           H
ATOM   1080 HG11 VAL A  67     -20.506  54.322  28.047  1.00 43.65           H
ATOM   1081 HG12 VAL A  67     -19.326  55.051  26.976  1.00 43.65           H
ATOM   1082 HG13 VAL A  67     -20.783  55.965  27.417  1.00 43.65           H
ATOM   1083 HG21 VAL A  67     -22.705  53.584  27.263  1.00 54.08           H
ATOM   1084 HG22 VAL A  67     -23.027  55.211  26.630  1.00 54.08           H
ATOM   1085 HG23 VAL A  67     -23.205  53.801  25.577  1.00 54.08           H
ATOM   1086  N   LEU A  68     -18.815  54.774  23.817  1.00 41.14           N
ATOM   1087  CA  LEU A  68     -17.433  55.066  23.492  1.00 48.81           C
ATOM   1088  C   LEU A  68     -17.313  56.356  22.670  1.00 56.18           C
ATOM   1089  O   LEU A  68     -16.450  57.180  22.962  1.00 51.07           O
ATOM   1090  CB  LEU A  68     -16.818  53.875  22.758  1.00 46.48           C
ATOM   1091  CG  LEU A  68     -15.369  54.148  22.295  1.00 43.37           C
ATOM   1092  CD1 LEU A  68     -14.422  54.591  23.425  1.00 48.18           C
ATOM   1093  CD2 LEU A  68     -14.806  52.876  21.659  1.00 42.97           C
ATOM   1094  H   LEU A  68     -19.211  53.891  23.523  1.00 49.24           H
ATOM   1095  HA  LEU A  68     -16.905  55.205  24.435  1.00 58.44           H
ATOM   1096  HB2 LEU A  68     -16.829  53.015  23.427  1.00 55.64           H
ATOM   1097  HB3 LEU A  68     -17.434  53.628  21.894  1.00 55.64           H
ATOM   1098  HG  LEU A  68     -15.371  54.924  21.530  1.00 51.92           H
ATOM   1099 HD11 LEU A  68     -13.424  54.757  23.024  1.00 57.69           H
ATOM   1100 HD12 LEU A  68     -14.755  55.518  23.886  1.00 57.69           H
ATOM   1101 HD13 LEU A  68     -14.368  53.816  24.190  1.00 57.69           H
ATOM   1102 HD21 LEU A  68     -13.842  53.094  21.201  1.00 51.44           H
ATOM   1103 HD22 LEU A  68     -14.675  52.101  22.418  1.00 51.44           H
ATOM   1104 HD23 LEU A  68     -15.486  52.509  20.891  1.00 51.44           H
ATOM   1105  N   LYS A  69     -18.181  56.538  21.664  1.00 52.31           N
ATOM   1106  CA  LYS A  69     -18.174  57.723  20.809  1.00 49.44           C
ATOM   1107  C   LYS A  69     -18.436  58.988  21.615  1.00 53.22           C
ATOM   1108  O   LYS A  69     -17.771  59.998  21.394  1.00 58.98           O
ATOM   1109  CB  LYS A  69     -19.164  57.533  19.655  1.00 51.85           C
ATOM   1110  CG  LYS A  69     -19.262  58.765  18.754  1.00 64.10           C
ATOM   1111  CD  LYS A  69     -20.218  58.491  17.588  1.00 75.83           C
ATOM   1112  CE  LYS A  69     -20.281  59.716  16.674  1.00 67.96           C
ATOM   1113  NZ  LYS A  69     -21.445  59.631  15.773  1.00 76.55           N1+
ATOM   1114  H   LYS A  69     -18.899  55.841  21.507  1.00 62.64           H
ATOM   1115  HA  LYS A  69     -17.181  57.820  20.370  1.00 59.20           H
ATOM   1116  HB2 LYS A  69     -18.873  56.668  19.057  1.00 62.09           H
ATOM   1117  HB3 LYS A  69     -20.151  57.339  20.074  1.00 62.09           H
ATOM   1118  HG2 LYS A  69     -19.630  59.620  19.321  1.00 76.79           H
ATOM   1119  HG3 LYS A  69     -18.274  59.001  18.359  1.00 76.79           H
ATOM   1120  HD2 LYS A  69     -19.869  57.630  17.017  1.00 90.87           H
ATOM   1121  HD3 LYS A  69     -21.212  58.276  17.984  1.00 90.87           H
ATOM   1122  HE2 LYS A  69     -20.353  60.617  17.286  1.00 81.42           H
ATOM   1123  HE3 LYS A  69     -19.361  59.762  16.087  1.00 81.42           H
ATOM   1124  HZ1 LYS A  69     -21.487  60.454  15.187  1.00 91.73           H
ATOM   1125  HZ2 LYS A  69     -21.364  58.804  15.195  1.00 91.73           H
ATOM   1126  HZ3 LYS A  69     -22.292  59.566  16.323  1.00 91.73           H
ATOM   1127  N   GLU A  70     -19.360  58.914  22.570  1.00 44.91           N
ATOM   1128  CA  GLU A  70     -19.675  60.031  23.446  1.00 46.82           C
ATOM   1129  C   GLU A  70     -18.481  60.403  24.328  1.00 47.03           C
ATOM   1130  O   GLU A  70     -18.243  61.581  24.594  1.00 52.44           O
ATOM   1131  CB  GLU A  70     -20.892  59.678  24.313  1.00 54.67           C
ATOM   1132  CG  GLU A  70     -22.199  59.466  23.529  1.00 51.22           C
ATOM   1133  CD  GLU A  70     -23.328  58.820  24.358  1.00 59.94           C
ATOM   1134  OE1 GLU A  70     -24.237  58.235  23.728  1.00 58.04           O
ATOM   1135  OE2 GLU A  70     -23.286  58.915  25.608  1.00 51.28           O1-
ATOM   1136  H   GLU A  70     -19.875  58.052  22.694  1.00 53.77           H
ATOM   1137  HA  GLU A  70     -19.932  60.890  22.828  1.00 56.06           H
ATOM   1138  HB2 GLU A  70     -20.678  58.781  24.887  1.00 65.48           H
ATOM   1139  HB3 GLU A  70     -21.052  60.491  25.022  1.00 65.48           H
ATOM   1140  HG2 GLU A  70     -22.550  60.448  23.215  1.00 61.34           H
ATOM   1141  HG3 GLU A  70     -22.048  58.927  22.600  1.00 61.34           H
ATOM   1142  N   MET A  71     -17.749  59.389  24.810  1.00 54.66           N
ATOM   1143  CA  MET A  71     -16.580  59.561  25.650  1.00 48.60           C
ATOM   1144  C   MET A  71     -15.488  60.255  24.844  1.00 48.69           C
ATOM   1145  O   MET A  71     -14.973  61.276  25.286  1.00 50.67           O
ATOM   1146  CB  MET A  71     -16.099  58.213  26.224  1.00 49.62           C
ATOM   1147  CG  MET A  71     -17.046  57.604  27.266  1.00 49.03           C
ATOM   1148  SD  MET A  71     -16.581  55.924  27.774  1.00 50.37           S
ATOM   1149  CE  MET A  71     -15.185  56.350  28.845  1.00 41.28           C
ATOM   1150  H   MET A  71     -18.004  58.445  24.549  1.00 65.46           H
ATOM   1151  HA  MET A  71     -16.869  60.204  26.480  1.00 58.19           H
ATOM   1152  HB2 MET A  71     -15.976  57.494  25.416  1.00 59.42           H
ATOM   1153  HB3 MET A  71     -15.120  58.353  26.683  1.00 59.42           H
ATOM   1154  HG2 MET A  71     -17.052  58.240  28.149  1.00 58.71           H
ATOM   1155  HG3 MET A  71     -18.062  57.573  26.876  1.00 58.71           H
ATOM   1156  HE1 MET A  71     -14.787  55.446  29.303  1.00 49.40           H
ATOM   1157  HE2 MET A  71     -14.404  56.827  28.256  1.00 49.40           H
ATOM   1158  HE3 MET A  71     -15.527  57.032  29.623  1.00 49.40           H
ATOM   1159  N   LYS A  72     -15.171  59.721  23.654  1.00 42.51           N
ATOM   1160  CA  LYS A  72     -14.211  60.314  22.699  1.00 49.91           C
ATOM   1161  C   LYS A  72     -14.500  61.769  22.377  1.00 48.54           C
ATOM   1162  O   LYS A  72     -13.582  62.584  22.367  1.00 55.94           O
ATOM   1163  CB  LYS A  72     -14.174  59.537  21.389  1.00 39.01           C
ATOM   1164  CG  LYS A  72     -13.472  58.187  21.554  1.00 46.78           C
ATOM   1165  CD  LYS A  72     -13.144  57.594  20.197  1.00 45.46           C
ATOM   1166  CE  LYS A  72     -12.512  56.223  20.394  1.00 58.58           C
ATOM   1167  NZ  LYS A  72     -12.275  55.572  19.098  1.00 53.50           N1+
ATOM   1168  H   LYS A  72     -15.661  58.883  23.370  1.00 50.88           H
ATOM   1169  HA  LYS A  72     -13.216  60.286  23.142  1.00 59.76           H
ATOM   1170  HB2 LYS A  72     -15.188  59.390  21.021  1.00 46.68           H
ATOM   1171  HB3 LYS A  72     -13.620  60.120  20.655  1.00 46.68           H
ATOM   1172  HG2 LYS A  72     -12.535  58.336  22.090  1.00 56.01           H
ATOM   1173  HG3 LYS A  72     -14.089  57.500  22.127  1.00 56.01           H
ATOM   1174  HD2 LYS A  72     -14.057  57.499  19.610  1.00 54.42           H
ATOM   1175  HD3 LYS A  72     -12.440  58.245  19.678  1.00 54.42           H
ATOM   1176  HE2 LYS A  72     -11.565  56.349  20.922  1.00 70.17           H
ATOM   1177  HE3 LYS A  72     -13.173  55.605  21.002  1.00 70.17           H
ATOM   1178  HZ1 LYS A  72     -11.894  54.646  19.258  1.00 64.07           H
ATOM   1179  HZ2 LYS A  72     -13.148  55.491  18.594  1.00 64.07           H
ATOM   1180  HZ3 LYS A  72     -11.615  56.120  18.563  1.00 64.07           H
ATOM   1181  N   ALA A  73     -15.770  62.093  22.160  1.00 52.06           N
ATOM   1182  CA  ALA A  73     -16.191  63.459  21.917  1.00 57.05           C
ATOM   1183  C   ALA A  73     -15.817  64.373  23.079  1.00 54.15           C
ATOM   1184  O   ALA A  73     -15.281  65.455  22.858  1.00 59.25           O
ATOM   1185  CB  ALA A  73     -17.687  63.476  21.623  1.00 49.87           C
ATOM   1186  H   ALA A  73     -16.472  61.366  22.167  1.00 62.34           H
ATOM   1187  HA  ALA A  73     -15.673  63.820  21.028  1.00 68.33           H
ATOM   1188  HB1 ALA A  73     -18.000  64.489  21.377  1.00 59.72           H
ATOM   1189  HB2 ALA A  73     -17.898  62.822  20.779  1.00 59.72           H
ATOM   1190  HB3 ALA A  73     -18.243  63.131  22.493  1.00 59.72           H
ATOM   1191  N   LYS A  74     -16.051  63.940  24.321  1.00 55.28           N
ATOM   1192  CA  LYS A  74     -15.669  64.717  25.493  1.00 50.37           C
ATOM   1193  C   LYS A  74     -14.151  64.766  25.695  1.00 45.56           C
ATOM   1194  O   LYS A  74     -13.611  65.766  26.153  1.00 47.78           O
ATOM   1195  CB  LYS A  74     -16.384  64.169  26.727  1.00 54.48           C
ATOM   1196  CG  LYS A  74     -17.897  64.463  26.759  1.00 58.26           C
ATOM   1197  CD  LYS A  74     -18.473  63.707  27.963  1.00 81.49           C
ATOM   1198  CE  LYS A  74     -19.977  63.842  28.221  1.00 87.38           C
ATOM   1199  NZ  LYS A  74     -20.329  63.200  29.513  1.00 78.30           N1+
ATOM   1200  H   LYS A  74     -16.477  63.032  24.460  1.00 66.20           H
ATOM   1201  HA  LYS A  74     -15.998  65.748  25.352  1.00 60.31           H
ATOM   1202  HB2 LYS A  74     -16.200  63.099  26.815  1.00 65.24           H
ATOM   1203  HB3 LYS A  74     -15.950  64.657  27.598  1.00 65.24           H
ATOM   1204  HG2 LYS A  74     -18.074  65.532  26.866  1.00 69.78           H
ATOM   1205  HG3 LYS A  74     -18.374  64.106  25.849  1.00 69.78           H
ATOM   1206  HD2 LYS A  74     -18.261  62.648  27.815  1.00 97.66           H
ATOM   1207  HD3 LYS A  74     -17.947  64.047  28.854  1.00 97.66           H
ATOM   1208  HE2 LYS A  74     -20.204  64.909  28.276  1.00104.72           H
ATOM   1209  HE3 LYS A  74     -20.548  63.395  27.404  1.00104.72           H
ATOM   1210  HZ1 LYS A  74     -21.244  62.775  29.448  1.00 93.83           H
ATOM   1211  HZ2 LYS A  74     -19.649  62.472  29.711  1.00 93.83           H
ATOM   1212  HZ3 LYS A  74     -20.311  63.883  30.258  1.00 93.83           H
ATOM   1213  N   ALA A  75     -13.445  63.696  25.343  1.00 55.93           N
ATOM   1214  CA  ALA A  75     -11.997  63.647  25.449  1.00 55.00           C
ATOM   1215  C   ALA A  75     -11.335  64.646  24.494  1.00 61.17           C
ATOM   1216  O   ALA A  75     -10.292  65.198  24.838  1.00 57.63           O
ATOM   1217  CB  ALA A  75     -11.533  62.215  25.201  1.00 48.97           C
ATOM   1218  H   ALA A  75     -13.926  62.892  24.967  1.00 66.99           H
ATOM   1219  HA  ALA A  75     -11.716  63.922  26.466  1.00 65.87           H
ATOM   1220  HB1 ALA A  75     -10.453  62.153  25.333  1.00 58.63           H
ATOM   1221  HB2 ALA A  75     -12.019  61.543  25.905  1.00 58.63           H
ATOM   1222  HB3 ALA A  75     -11.790  61.908  24.190  1.00 58.63           H
ATOM   1223  N   SER A  76     -11.946  64.903  23.325  1.00 56.86           N
ATOM   1224  CA  SER A  76     -11.410  65.838  22.340  1.00 54.87           C
ATOM   1225  C   SER A  76     -11.401  67.297  22.791  1.00 55.55           C
ATOM   1226  O   SER A  76     -10.808  68.131  22.110  1.00 66.65           O
ATOM   1227  CB  SER A  76     -12.089  65.660  20.981  1.00 50.62           C
ATOM   1228  OG  SER A  76     -13.357  66.279  20.985  1.00 74.27           O
ATOM   1229  H   SER A  76     -12.805  64.417  23.102  1.00 68.11           H
ATOM   1230  HA  SER A  76     -10.376  65.561  22.202  1.00 65.72           H
ATOM   1231  HB2 SER A  76     -11.466  66.121  20.216  1.00 60.62           H
ATOM   1232  HB3 SER A  76     -12.202  64.597  20.754  1.00 60.62           H
ATOM   1233  HG  SER A  76     -13.918  65.854  21.642  1.00 88.99           H
ATOM   1234  N   THR A  77     -12.048  67.604  23.919  1.00 54.65           N
ATOM   1235  CA  THR A  77     -12.070  68.933  24.528  1.00 55.77           C
ATOM   1236  C   THR A  77     -10.952  69.128  25.567  1.00 51.17           C
ATOM   1237  O   THR A  77     -10.892  70.191  26.180  1.00 64.80           O
ATOM   1238  CB  THR A  77     -13.452  69.208  25.144  1.00 49.04           C
ATOM   1239  OG1 THR A  77     -13.634  68.493  26.347  1.00 57.67           O
ATOM   1240  CG2 THR A  77     -14.606  68.874  24.186  1.00 59.23           C
ATOM   1241  H   THR A  77     -12.526  66.866  24.415  1.00 65.46           H
ATOM   1242  HA  THR A  77     -11.916  69.681  23.750  1.00 66.80           H
ATOM   1243  HB  THR A  77     -13.505  70.271  25.376  1.00 58.72           H
ATOM   1244  HG1 THR A  77     -13.512  67.555  26.170  1.00 69.07           H
ATOM   1245 HG21 THR A  77     -15.552  69.164  24.641  1.00 70.95           H
ATOM   1246 HG22 THR A  77     -14.484  69.414  23.247  1.00 70.95           H
ATOM   1247 HG23 THR A  77     -14.652  67.804  23.985  1.00 70.95           H
ATOM   1248  N   VAL A  78     -10.106  68.114  25.805  1.00 59.07           N
ATOM   1249  CA  VAL A  78      -9.017  68.131  26.796  1.00 65.20           C
ATOM   1250  C   VAL A  78      -7.681  68.429  26.124  1.00 56.07           C
ATOM   1251  O   VAL A  78      -7.325  67.771  25.153  1.00 50.79           O
ATOM   1252  CB  VAL A  78      -8.935  66.769  27.526  1.00 49.80           C
ATOM   1253  CG1 VAL A  78      -7.692  66.680  28.426  1.00 56.86           C
ATOM   1254  CG2 VAL A  78     -10.191  66.553  28.376  1.00 64.88           C
ATOM   1255  H   VAL A  78     -10.222  67.261  25.274  1.00 70.76           H
ATOM   1256  HA  VAL A  78      -9.217  68.898  27.546  1.00 78.11           H
ATOM   1257  HB  VAL A  78      -8.868  65.969  26.792  1.00 59.63           H
ATOM   1258 HG11 VAL A  78      -7.719  65.755  29.002  1.00 68.10           H
ATOM   1259 HG12 VAL A  78      -6.784  66.663  27.824  1.00 68.10           H
ATOM   1260 HG13 VAL A  78      -7.656  67.532  29.105  1.00 68.10           H
ATOM   1261 HG21 VAL A  78     -10.134  65.586  28.871  1.00 77.73           H
ATOM   1262 HG22 VAL A  78     -10.270  67.341  29.127  1.00 77.73           H
ATOM   1263 HG23 VAL A  78     -11.080  66.565  27.744  1.00 77.73           H
ATOM   1264  N   LYS A  79      -6.904  69.346  26.704  1.00 60.37           N
ATOM   1265  CA  LYS A  79      -5.522  69.595  26.309  1.00 67.83           C
ATOM   1266  C   LYS A  79      -4.616  69.244  27.465  1.00 58.48           C
ATOM   1267  O   LYS A  79      -4.811  69.710  28.583  1.00 64.64           O
ATOM   1268  CB  LYS A  79      -5.347  71.047  25.836  1.00 73.20           C
ATOM   1269  CG  LYS A  79      -3.953  71.279  25.223  1.00 76.55           C
ATOM   1270  CD  LYS A  79      -3.885  72.648  24.523  1.00 82.74           C
ATOM   1271  CE  LYS A  79      -2.553  72.915  23.810  1.00 85.21           C
ATOM   1272  NZ  LYS A  79      -1.397  72.743  24.708  1.00 82.55           N1+
ATOM   1273  H   LYS A  79      -7.260  69.839  27.511  1.00 72.32           H
ATOM   1274  HA  LYS A  79      -5.270  68.950  25.467  1.00 81.27           H
ATOM   1275  HB2 LYS A  79      -6.100  71.263  25.075  1.00 87.71           H
ATOM   1276  HB3 LYS A  79      -5.499  71.731  26.672  1.00 87.71           H
ATOM   1277  HG2 LYS A  79      -3.201  71.222  26.011  1.00 91.73           H
ATOM   1278  HG3 LYS A  79      -3.739  70.509  24.485  1.00 91.73           H
ATOM   1279  HD2 LYS A  79      -4.683  72.711  23.781  1.00 99.16           H
ATOM   1280  HD3 LYS A  79      -4.051  73.434  25.261  1.00 99.16           H
ATOM   1281  HE2 LYS A  79      -2.456  72.214  22.980  1.00102.13           H
ATOM   1282  HE3 LYS A  79      -2.555  73.929  23.405  1.00102.13           H
ATOM   1283  HZ1 LYS A  79      -0.559  73.054  24.236  1.00 98.93           H
ATOM   1284  HZ2 LYS A  79      -1.527  73.300  25.540  1.00 98.93           H
ATOM   1285  HZ3 LYS A  79      -1.310  71.766  24.955  1.00 98.93           H
ATOM   1286  N   ALA A  80      -3.620  68.422  27.164  1.00 63.37           N
ATOM   1287  CA  ALA A  80      -2.689  67.905  28.138  1.00 66.48           C
ATOM   1288  C   ALA A  80      -1.257  68.151  27.675  1.00 62.86           C
ATOM   1289  O   ALA A  80      -0.960  68.142  26.481  1.00 63.01           O
ATOM   1290  CB  ALA A  80      -2.998  66.418  28.316  1.00 59.06           C
ATOM   1291  H   ALA A  80      -3.519  68.106  26.208  1.00 75.92           H
ATOM   1292  HA  ALA A  80      -2.826  68.402  29.096  1.00 79.64           H
ATOM   1293  HB1 ALA A  80      -2.271  65.970  28.993  1.00 70.74           H
ATOM   1294  HB2 ALA A  80      -3.995  66.304  28.742  1.00 70.74           H
ATOM   1295  HB3 ALA A  80      -2.971  65.913  27.353  1.00 70.74           H
ATOM   1296  N   LYS A  81      -0.369  68.362  28.644  1.00 62.71           N
ATOM   1297  CA  LYS A  81       1.041  68.669  28.413  1.00 67.63           C
ATOM   1298  C   LYS A  81       1.945  67.509  28.814  1.00 64.05           C
ATOM   1299  O   LYS A  81       1.559  66.661  29.617  1.00 64.11           O
ATOM   1300  CB  LYS A  81       1.409  69.954  29.175  1.00 75.29           C
ATOM   1301  CG  LYS A  81       1.219  69.857  30.697  1.00 75.37           C
ATOM   1302  CD  LYS A  81       1.719  71.119  31.412  1.00 82.67           C
ATOM   1303  CE  LYS A  81       1.717  70.860  32.919  1.00 91.17           C
ATOM   1304  NZ  LYS A  81       2.460  71.883  33.685  1.00 95.14           N1+
ATOM   1305  H   LYS A  81      -0.691  68.348  29.603  1.00 75.13           H
ATOM   1306  HA  LYS A  81       1.206  68.868  27.356  1.00 81.03           H
ATOM   1307  HB2 LYS A  81       2.451  70.202  28.966  1.00 90.22           H
ATOM   1308  HB3 LYS A  81       0.787  70.771  28.804  1.00 90.22           H
ATOM   1309  HG2 LYS A  81       0.165  69.727  30.927  1.00 90.31           H
ATOM   1310  HG3 LYS A  81       1.772  69.000  31.082  1.00 90.31           H
ATOM   1311  HD2 LYS A  81       2.718  71.376  31.064  1.00 99.07           H
ATOM   1312  HD3 LYS A  81       1.046  71.949  31.194  1.00 99.07           H
ATOM   1313  HE2 LYS A  81       0.682  70.829  33.266  1.00109.27           H
ATOM   1314  HE3 LYS A  81       2.170  69.885  33.105  1.00109.27           H
ATOM   1315  HZ1 LYS A  81       2.351  71.690  34.673  1.00114.04           H
ATOM   1316  HZ2 LYS A  81       3.445  71.845  33.442  1.00114.04           H
ATOM   1317  HZ3 LYS A  81       2.099  72.803  33.476  1.00114.04           H
ATOM   1318  N   LEU A  82       3.159  67.491  28.250  1.00 69.75           N
ATOM   1319  CA  LEU A  82       4.271  66.739  28.821  1.00 62.07           C
ATOM   1320  C   LEU A  82       4.708  67.394  30.120  1.00 62.52           C
ATOM   1321  O   LEU A  82       4.730  68.622  30.202  1.00 65.84           O
ATOM   1322  CB  LEU A  82       5.488  66.741  27.881  1.00 62.29           C
ATOM   1323  CG  LEU A  82       5.366  65.858  26.636  1.00 64.92           C
ATOM   1324  CD1 LEU A  82       6.574  66.055  25.713  1.00 67.22           C
ATOM   1325  CD2 LEU A  82       5.305  64.372  27.008  1.00 57.27           C
ATOM   1326  H   LEU A  82       3.385  68.202  27.569  1.00 83.57           H
ATOM   1327  HA  LEU A  82       3.957  65.717  29.014  1.00 74.35           H
ATOM   1328  HB2 LEU A  82       5.660  67.769  27.556  1.00 74.62           H
ATOM   1329  HB3 LEU A  82       6.368  66.420  28.443  1.00 74.62           H
ATOM   1330  HG  LEU A  82       4.458  66.136  26.103  1.00 77.78           H
ATOM   1331 HD11 LEU A  82       6.384  65.545  24.772  1.00 80.54           H
ATOM   1332 HD12 LEU A  82       6.732  67.116  25.516  1.00 80.54           H
ATOM   1333 HD13 LEU A  82       7.468  65.627  26.165  1.00 80.54           H
ATOM   1334 HD21 LEU A  82       5.387  63.761  26.110  1.00 68.59           H
ATOM   1335 HD22 LEU A  82       6.123  64.119  27.684  1.00 68.59           H
ATOM   1336 HD23 LEU A  82       4.356  64.149  27.491  1.00 68.59           H
ATOM   1337  N   LEU A  83       5.134  66.578  31.091  1.00 59.51           N
ATOM   1338  CA  LEU A  83       5.982  67.060  32.170  1.00 65.23           C
ATOM   1339  C   LEU A  83       7.446  66.987  31.738  1.00 65.55           C
ATOM   1340  O   LEU A  83       7.861  66.013  31.109  1.00 65.67           O
ATOM   1341  CB  LEU A  83       5.778  66.241  33.455  1.00 68.69           C
ATOM   1342  CG  LEU A  83       4.381  66.303  34.104  1.00 59.89           C
ATOM   1343  CD1 LEU A  83       4.459  65.444  35.363  1.00 56.34           C
ATOM   1344  CD2 LEU A  83       3.913  67.718  34.475  1.00 71.34           C
ATOM   1345  H   LEU A  83       5.061  65.578  30.959  1.00 71.28           H
ATOM   1346  HA  LEU A  83       5.738  68.097  32.401  1.00 78.14           H
ATOM   1347  HB2 LEU A  83       6.015  65.203  33.249  1.00 82.30           H
ATOM   1348  HB3 LEU A  83       6.512  66.586  34.184  1.00 82.30           H
ATOM   1349  HG  LEU A  83       3.650  65.861  33.426  1.00 71.74           H
ATOM   1350 HD11 LEU A  83       3.493  65.448  35.862  1.00 67.48           H
ATOM   1351 HD12 LEU A  83       4.707  64.418  35.089  1.00 67.48           H
ATOM   1352 HD13 LEU A  83       5.220  65.832  36.042  1.00 67.48           H
ATOM   1353 HD21 LEU A  83       2.955  67.668  34.993  1.00 85.48           H
ATOM   1354 HD22 LEU A  83       4.640  68.203  35.125  1.00 85.48           H
ATOM   1355 HD23 LEU A  83       3.782  68.319  33.575  1.00 85.48           H
ATOM   1356  N   SER A  84       8.236  67.984  32.155  1.00 72.18           N
ATOM   1357  CA  SER A  84       9.695  67.897  32.128  1.00 70.19           C
ATOM   1358  C   SER A  84      10.172  66.747  33.011  1.00 69.17           C
ATOM   1359  O   SER A  84       9.465  66.344  33.938  1.00 76.34           O
ATOM   1360  CB  SER A  84      10.303  69.211  32.637  1.00 76.00           C
ATOM   1361  OG  SER A  84      10.119  69.373  34.034  1.00 71.36           O
ATOM   1362  H   SER A  84       7.824  68.739  32.689  1.00 86.48           H
ATOM   1363  HA  SER A  84      10.029  67.742  31.101  1.00 84.10           H
ATOM   1364  HB2 SER A  84      11.368  69.237  32.408  1.00 91.07           H
ATOM   1365  HB3 SER A  84       9.815  70.041  32.122  1.00 91.07           H
ATOM   1366  HG  SER A  84      10.222  70.304  34.250  1.00 85.50           H
ATOM   1367  N   VAL A  85      11.397  66.265  32.777  1.00 66.34           N
ATOM   1368  CA  VAL A  85      12.035  65.266  33.639  1.00 61.25           C
ATOM   1369  C   VAL A  85      12.031  65.738  35.095  1.00 69.30           C
ATOM   1370  O   VAL A  85      11.807  64.931  35.989  1.00 66.54           O
ATOM   1371  CB  VAL A  85      13.462  64.972  33.140  1.00 70.47           C
ATOM   1372  CG1 VAL A  85      14.203  63.980  34.054  1.00 63.05           C
ATOM   1373  CG2 VAL A  85      13.447  64.378  31.723  1.00 65.56           C
ATOM   1374  H   VAL A  85      11.924  66.610  31.987  1.00 79.47           H
ATOM   1375  HA  VAL A  85      11.460  64.341  33.591  1.00 73.37           H
ATOM   1376  HB  VAL A  85      14.030  65.904  33.121  1.00 84.44           H
ATOM   1377 HG11 VAL A  85      15.194  63.769  33.652  1.00 75.53           H
ATOM   1378 HG12 VAL A  85      14.328  64.398  35.053  1.00 75.53           H
ATOM   1379 HG13 VAL A  85      13.640  63.049  34.119  1.00 75.53           H
ATOM   1380 HG21 VAL A  85      14.468  64.245  31.367  1.00 78.54           H
ATOM   1381 HG22 VAL A  85      12.956  63.406  31.734  1.00 78.54           H
ATOM   1382 HG23 VAL A  85      12.922  65.038  31.032  1.00 78.54           H
ATOM   1383  N   GLU A  86      12.281  67.030  35.336  1.00 73.71           N
ATOM   1384  CA  GLU A  86      12.337  67.578  36.679  1.00 74.76           C
ATOM   1385  C   GLU A  86      10.970  67.464  37.378  1.00 72.30           C
ATOM   1386  O   GLU A  86      10.906  66.957  38.501  1.00 70.18           O
ATOM   1387  CB  GLU A  86      12.916  69.004  36.627  1.00 80.53           C
ATOM   1388  CG  GLU A  86      12.872  69.713  37.995  1.00 82.22           C
ATOM   1389  CD  GLU A  86      13.644  71.040  38.088  1.00 87.64           C
ATOM   1390  OE1 GLU A  86      13.286  71.823  38.998  1.00 84.45           O
ATOM   1391  OE2 GLU A  86      14.569  71.253  37.272  1.00 91.85           O1-
ATOM   1392  H   GLU A  86      12.435  67.658  34.561  1.00 88.33           H
ATOM   1393  HA  GLU A  86      13.049  66.972  37.240  1.00 89.58           H
ATOM   1394  HB2 GLU A  86      13.953  68.937  36.299  1.00 96.51           H
ATOM   1395  HB3 GLU A  86      12.360  69.600  35.902  1.00 96.51           H
ATOM   1396  HG2 GLU A  86      11.848  69.869  38.325  1.00 98.54           H
ATOM   1397  HG3 GLU A  86      13.286  69.039  38.742  1.00 98.54           H
ATOM   1398  N   GLU A  87       9.889  67.921  36.725  1.00 64.19           N
ATOM   1399  CA  GLU A  87       8.540  67.848  37.271  1.00 67.97           C
ATOM   1400  C   GLU A  87       8.132  66.406  37.601  1.00 64.13           C
ATOM   1401  O   GLU A  87       7.607  66.147  38.682  1.00 72.19           O
ATOM   1402  CB  GLU A  87       7.547  68.481  36.300  1.00 66.50           C
ATOM   1403  CG  GLU A  87       7.579  70.018  36.315  1.00 70.74           C
ATOM   1404  CD  GLU A  87       6.717  70.618  35.200  1.00 69.27           C
ATOM   1405  OE1 GLU A  87       6.092  71.677  35.435  1.00 74.84           O
ATOM   1406  OE2 GLU A  87       6.699  70.012  34.109  1.00 74.80           O1-
ATOM   1407  H   GLU A  87       9.994  68.319  35.802  1.00 76.90           H
ATOM   1408  HA  GLU A  87       8.526  68.424  38.196  1.00 81.43           H
ATOM   1409  HB2 GLU A  87       7.768  68.113  35.299  1.00 79.67           H
ATOM   1410  HB3 GLU A  87       6.541  68.162  36.573  1.00 79.67           H
ATOM   1411  HG2 GLU A  87       7.282  70.415  37.288  1.00 84.76           H
ATOM   1412  HG3 GLU A  87       8.609  70.327  36.136  1.00 84.76           H
ATOM   1413  N   ALA A  88       8.406  65.469  36.689  1.00 64.91           N
ATOM   1414  CA  ALA A  88       8.162  64.046  36.879  1.00 63.34           C
ATOM   1415  C   ALA A  88       9.001  63.436  38.009  1.00 53.95           C
ATOM   1416  O   ALA A  88       8.505  62.603  38.768  1.00 61.84           O
ATOM   1417  CB  ALA A  88       8.388  63.337  35.543  1.00 57.70           C
ATOM   1418  H   ALA A  88       8.834  65.754  35.817  1.00 77.76           H
ATOM   1419  HA  ALA A  88       7.114  63.917  37.143  1.00 75.88           H
ATOM   1420  HB1 ALA A  88       8.211  62.271  35.653  1.00 69.11           H
ATOM   1421  HB2 ALA A  88       7.694  63.736  34.803  1.00 69.11           H
ATOM   1422  HB3 ALA A  88       9.411  63.499  35.204  1.00 69.11           H
ATOM   1423  N   CYS A  89      10.269  63.833  38.138  1.00 61.67           N
ATOM   1424  CA  CYS A  89      11.146  63.369  39.203  1.00 57.00           C
ATOM   1425  C   CYS A  89      10.596  63.745  40.580  1.00 55.87           C
ATOM   1426  O   CYS A  89      10.717  62.954  41.516  1.00 52.05           O
ATOM   1427  CB  CYS A  89      12.567  63.900  38.973  1.00 60.60           C
ATOM   1428  SG  CYS A  89      13.512  62.890  37.804  1.00 55.48           S
ATOM   1429  H   CYS A  89      10.640  64.528  37.502  1.00 73.87           H
ATOM   1430  HA  CYS A  89      11.193  62.280  39.156  1.00 68.27           H
ATOM   1431  HB2 CYS A  89      12.538  64.919  38.606  1.00 72.59           H
ATOM   1432  HB3 CYS A  89      13.105  63.898  39.912  1.00 72.59           H
ATOM   1433  HG  CYS A  89      13.020  63.429  36.688  1.00 66.44           H
ATOM   1434  N   LYS A  90       9.981  64.935  40.698  1.00 59.95           N
ATOM   1435  CA  LYS A  90       9.385  65.436  41.940  1.00 67.78           C
ATOM   1436  C   LYS A  90       8.056  64.766  42.322  1.00 64.53           C
ATOM   1437  O   LYS A  90       7.672  64.829  43.490  1.00 65.64           O
ATOM   1438  CB  LYS A  90       9.235  66.962  41.858  1.00 72.42           C
ATOM   1439  CG  LYS A  90      10.553  67.730  42.113  1.00 88.18           C
ATOM   1440  CD  LYS A  90      10.367  68.975  43.008  1.00 99.85           C
ATOM   1441  CE  LYS A  90       9.331  69.958  42.430  1.00103.05           C
ATOM   1442  NZ  LYS A  90       9.146  71.148  43.284  1.00 96.22           N1+
ATOM   1443  H   LYS A  90       9.910  65.520  39.873  1.00 71.81           H
ATOM   1444  HA  LYS A  90      10.065  65.208  42.762  1.00 81.21           H
ATOM   1445  HB2 LYS A  90       8.822  67.233  40.886  1.00 86.78           H
ATOM   1446  HB3 LYS A  90       8.513  67.268  42.616  1.00 86.78           H
ATOM   1447  HG2 LYS A  90      11.264  67.075  42.621  1.00105.68           H
ATOM   1448  HG3 LYS A  90      10.998  68.018  41.160  1.00105.68           H
ATOM   1449  HD2 LYS A  90      10.048  68.651  44.000  1.00119.70           H
ATOM   1450  HD3 LYS A  90      11.327  69.484  43.107  1.00119.70           H
ATOM   1451  HE2 LYS A  90       9.649  70.269  41.434  1.00123.53           H
ATOM   1452  HE3 LYS A  90       8.373  69.443  42.337  1.00123.53           H
ATOM   1453  HZ1 LYS A  90       8.481  71.771  42.847  1.00115.33           H
ATOM   1454  HZ2 LYS A  90       8.777  70.870  44.184  1.00115.33           H
ATOM   1455  HZ3 LYS A  90      10.029  71.627  43.398  1.00115.33           H
ATOM   1456  N   LEU A  91       7.375  64.106  41.381  1.00 58.88           N
ATOM   1457  CA  LEU A  91       6.205  63.271  41.660  1.00 57.73           C
ATOM   1458  C   LEU A  91       6.577  61.860  42.144  1.00 55.24           C
ATOM   1459  O   LEU A  91       5.669  61.076  42.421  1.00 56.82           O
ATOM   1460  CB  LEU A  91       5.298  63.197  40.424  1.00 58.02           C
ATOM   1461  CG  LEU A  91       4.676  64.536  39.992  1.00 61.25           C
ATOM   1462  CD1 LEU A  91       4.164  64.372  38.558  1.00 49.06           C
ATOM   1463  CD2 LEU A  91       3.549  64.974  40.937  1.00 57.02           C
ATOM   1464  H   LEU A  91       7.717  64.125  40.431  1.00 70.53           H
ATOM   1465  HA  LEU A  91       5.625  63.741  42.452  1.00 69.15           H
ATOM   1466  HB2 LEU A  91       5.913  62.831  39.608  1.00 69.49           H
ATOM   1467  HB3 LEU A  91       4.495  62.477  40.588  1.00 69.49           H
ATOM   1468  HG  LEU A  91       5.437  65.314  40.000  1.00 73.37           H
ATOM   1469 HD11 LEU A  91       3.681  65.293  38.231  1.00 58.74           H
ATOM   1470 HD12 LEU A  91       4.996  64.149  37.893  1.00 58.74           H
ATOM   1471 HD13 LEU A  91       3.457  63.547  38.511  1.00 58.74           H
ATOM   1472 HD21 LEU A  91       3.111  65.907  40.576  1.00 68.29           H
ATOM   1473 HD22 LEU A  91       2.771  64.211  40.978  1.00 68.29           H
ATOM   1474 HD23 LEU A  91       3.945  65.146  41.938  1.00 68.29           H
ATOM   1475  N   THR A  92       7.870  61.505  42.227  1.00 51.70           N
ATOM   1476  CA  THR A  92       8.288  60.167  42.653  1.00 54.02           C
ATOM   1477  C   THR A  92       8.322  60.081  44.189  1.00 58.12           C
ATOM   1478  O   THR A  92       8.961  60.934  44.796  1.00 56.62           O
ATOM   1479  CB  THR A  92       9.659  59.828  42.027  1.00 48.25           C
ATOM   1480  OG1 THR A  92       9.585  59.951  40.629  1.00 48.38           O
ATOM   1481  CG2 THR A  92      10.143  58.402  42.345  1.00 46.54           C
ATOM   1482  H   THR A  92       8.588  62.165  41.962  1.00 61.92           H
ATOM   1483  HA  THR A  92       7.575  59.455  42.241  1.00 64.70           H
ATOM   1484  HB  THR A  92      10.404  60.530  42.403  1.00 57.77           H
ATOM   1485  HG1 THR A  92      10.391  60.379  40.325  1.00 57.93           H
ATOM   1486 HG21 THR A  92      11.101  58.225  41.861  1.00 55.72           H
ATOM   1487 HG22 THR A  92      10.267  58.273  43.419  1.00 55.72           H
ATOM   1488 HG23 THR A  92       9.431  57.666  41.976  1.00 55.72           H
ATOM   1489  N   PRO A  93       7.744  59.043  44.838  1.00 64.63           N
ATOM   1490  CA  PRO A  93       7.838  58.839  46.289  1.00 63.72           C
ATOM   1491  C   PRO A  93       9.264  58.508  46.740  1.00 59.09           C
ATOM   1492  O   PRO A  93       9.907  57.656  46.130  1.00 55.24           O
ATOM   1493  CB  PRO A  93       6.938  57.631  46.617  1.00 56.26           C
ATOM   1494  CG  PRO A  93       5.941  57.629  45.466  1.00 64.32           C
ATOM   1495  CD  PRO A  93       6.759  58.145  44.277  1.00 58.14           C
ATOM   1496  HA  PRO A  93       7.396  59.693  46.796  1.00 76.33           H
ATOM   1497  HB2 PRO A  93       7.535  56.719  46.552  1.00 67.38           H
ATOM   1498  HB3 PRO A  93       6.454  57.684  47.592  1.00 67.38           H
ATOM   1499  HG2 PRO A  93       5.582  56.620  45.260  1.00 77.05           H
ATOM   1500  HG3 PRO A  93       5.105  58.286  45.702  1.00 77.05           H
ATOM   1501  HD2 PRO A  93       7.265  57.327  43.765  1.00 69.64           H
ATOM   1502  HD3 PRO A  93       6.075  58.687  43.628  1.00 69.64           H
ATOM   1503  N   PRO A  94       9.742  59.125  47.832  1.00 57.17           N
ATOM   1504  CA  PRO A  94      11.074  58.902  48.365  1.00 52.49           C
ATOM   1505  C   PRO A  94      11.456  57.444  48.592  1.00 54.86           C
ATOM   1506  O   PRO A  94      12.637  57.123  48.614  1.00 55.82           O
ATOM   1507  CB  PRO A  94      11.049  59.603  49.725  1.00 51.83           C
ATOM   1508  CG  PRO A  94      10.097  60.766  49.506  1.00 64.70           C
ATOM   1509  CD  PRO A  94       9.042  60.142  48.607  1.00 63.69           C
ATOM   1510  HA  PRO A  94      11.802  59.407  47.731  1.00 62.87           H
ATOM   1511  HB2 PRO A  94      10.582  58.926  50.444  1.00 62.07           H
ATOM   1512  HB3 PRO A  94      12.026  59.917  50.088  1.00 62.07           H
ATOM   1513  HG2 PRO A  94       9.633  61.089  50.440  1.00 77.51           H
ATOM   1514  HG3 PRO A  94      10.614  61.593  49.021  1.00 77.51           H
ATOM   1515  HD2 PRO A  94       8.273  59.674  49.222  1.00 76.30           H
ATOM   1516  HD3 PRO A  94       8.641  60.936  47.976  1.00 76.30           H
ATOM   1517  N   HIS A  95      10.470  56.574  48.798  1.00 60.47           N
ATOM   1518  CA  HIS A  95      10.672  55.166  49.110  1.00 61.78           C
ATOM   1519  C   HIS A  95      10.455  54.239  47.905  1.00 59.36           C
ATOM   1520  O   HIS A  95      10.624  53.025  48.030  1.00 56.01           O
ATOM   1521  CB  HIS A  95       9.795  54.806  50.318  1.00 66.75           C
ATOM   1522  CG  HIS A  95       8.375  55.307  50.236  1.00 72.32           C
ATOM   1523  ND1 HIS A  95       7.944  56.565  50.675  1.00 75.48           N
ATOM   1524  CD2 HIS A  95       7.317  54.622  49.711  1.00 79.35           C
ATOM   1525  CE1 HIS A  95       6.625  56.594  50.436  1.00 83.55           C
ATOM   1526  NE2 HIS A  95       6.226  55.448  49.846  1.00 85.70           N
ATOM   1527  H   HIS A  95       9.521  56.921  48.806  1.00 72.43           H
ATOM   1528  HA  HIS A  95      11.706  55.017  49.427  1.00 74.01           H
ATOM   1529  HB2 HIS A  95      10.246  55.258  51.204  1.00 79.97           H
ATOM   1530  HB3 HIS A  95       9.794  53.725  50.463  1.00 79.97           H
ATOM   1531  HD2 HIS A  95       7.335  53.628  49.289  1.00 95.10           H
ATOM   1532  HE1 HIS A  95       5.973  57.418  50.694  1.00100.13           H
ATOM   1533  HE2 HIS A  95       5.276  55.229  49.571  1.00102.71           H
ATOM   1534  N   SER A  96      10.053  54.801  46.759  1.00 54.06           N
ATOM   1535  CA  SER A  96       9.746  54.066  45.543  1.00 51.09           C
ATOM   1536  C   SER A  96      10.860  53.072  45.186  1.00 50.54           C
ATOM   1537  O   SER A  96      12.035  53.316  45.454  1.00 60.99           O
ATOM   1538  CB  SER A  96       9.511  55.087  44.435  1.00 49.60           C
ATOM   1539  OG  SER A  96       9.140  54.427  43.251  1.00 56.42           O
ATOM   1540  H   SER A  96       9.968  55.808  46.720  1.00 64.74           H
ATOM   1541  HA  SER A  96       8.816  53.525  45.699  1.00 61.18           H
ATOM   1542  HB2 SER A  96       8.722  55.784  44.724  1.00 59.39           H
ATOM   1543  HB3 SER A  96      10.429  55.646  44.264  1.00 59.39           H
ATOM   1544  HG  SER A  96       8.187  54.538  43.143  1.00 67.58           H
ATOM   1545  N   ALA A  97      10.485  51.923  44.621  1.00 49.26           N
ATOM   1546  CA  ALA A  97      11.417  50.839  44.336  1.00 51.69           C
ATOM   1547  C   ALA A  97      12.579  51.372  43.491  1.00 55.33           C
ATOM   1548  O   ALA A  97      12.358  52.110  42.527  1.00 51.68           O
ATOM   1549  CB  ALA A  97      10.699  49.719  43.575  1.00 51.41           C
ATOM   1550  H   ALA A  97       9.514  51.788  44.389  1.00 58.98           H
ATOM   1551  HA  ALA A  97      11.794  50.437  45.276  1.00 61.90           H
ATOM   1552  HB1 ALA A  97      11.399  48.907  43.378  1.00 61.56           H
ATOM   1553  HB2 ALA A  97       9.872  49.339  44.173  1.00 61.56           H
ATOM   1554  HB3 ALA A  97      10.318  50.091  42.624  1.00 61.56           H
ATOM   1555  N   LYS A  98      13.805  51.005  43.879  1.00 52.61           N
ATOM   1556  CA  LYS A  98      15.008  51.423  43.166  1.00 58.84           C
ATOM   1557  C   LYS A  98      14.965  50.848  41.749  1.00 52.40           C
ATOM   1558  O   LYS A  98      14.504  49.721  41.529  1.00 51.67           O
ATOM   1559  CB  LYS A  98      16.297  50.995  43.914  1.00 43.39           C
ATOM   1560  CG  LYS A  98      16.458  49.473  44.045  1.00 47.18           C
ATOM   1561  CD  LYS A  98      17.750  49.052  44.761  1.00 52.43           C
ATOM   1562  CE  LYS A  98      17.723  47.519  44.912  1.00 70.64           C
ATOM   1563  NZ  LYS A  98      19.007  46.953  45.388  1.00 76.44           N1+
ATOM   1564  H   LYS A  98      13.912  50.416  44.691  1.00 63.00           H
ATOM   1565  HA  LYS A  98      15.007  52.511  43.107  1.00 70.48           H
ATOM   1566  HB2 LYS A  98      17.164  51.380  43.377  1.00 51.94           H
ATOM   1567  HB3 LYS A  98      16.305  51.436  44.908  1.00 51.94           H
ATOM   1568  HG2 LYS A  98      15.606  49.067  44.589  1.00 56.48           H
ATOM   1569  HG3 LYS A  98      16.472  49.027  43.052  1.00 56.48           H
ATOM   1570  HD2 LYS A  98      18.614  49.356  44.169  1.00 62.79           H
ATOM   1571  HD3 LYS A  98      17.805  49.523  45.742  1.00 62.79           H
ATOM   1572  HE2 LYS A  98      16.932  47.256  45.618  1.00 84.63           H
ATOM   1573  HE3 LYS A  98      17.471  47.077  43.945  1.00 84.63           H
ATOM   1574  HZ1 LYS A  98      18.941  45.943  45.421  1.00 91.61           H
ATOM   1575  HZ2 LYS A  98      19.748  47.216  44.750  1.00 91.61           H
ATOM   1576  HZ3 LYS A  98      19.217  47.309  46.312  1.00 91.61           H
ATOM   1577  N   SER A  99      15.484  51.645  40.818  1.00 55.53           N
ATOM   1578  CA  SER A  99      15.896  51.162  39.512  1.00 53.88           C
ATOM   1579  C   SER A  99      16.862  49.983  39.653  1.00 52.51           C
ATOM   1580  O   SER A  99      17.756  49.953  40.505  1.00 60.51           O
ATOM   1581  CB  SER A  99      16.530  52.295  38.704  1.00 53.79           C
ATOM   1582  OG  SER A  99      16.760  51.833  37.395  1.00 53.85           O
ATOM   1583  H   SER A  99      15.793  52.566  41.090  1.00 66.51           H
ATOM   1584  HA  SER A  99      14.998  50.848  38.982  1.00 64.52           H
ATOM   1585  HB2 SER A  99      15.856  53.148  38.671  1.00 64.42           H
ATOM   1586  HB3 SER A  99      17.478  52.603  39.144  1.00 64.42           H
ATOM   1587  HG  SER A  99      16.028  51.625  37.038  1.00 64.49           H
ATOM   1588  N   LYS A 100      16.655  49.021  38.760  1.00 47.79           N
ATOM   1589  CA  LYS A 100      17.503  47.872  38.486  1.00 48.23           C
ATOM   1590  C   LYS A 100      18.753  48.312  37.683  1.00 60.07           C
ATOM   1591  O   LYS A 100      19.705  47.544  37.520  1.00 51.33           O
ATOM   1592  CB  LYS A 100      16.596  46.859  37.744  1.00 72.68           C
ATOM   1593  CG  LYS A 100      17.123  45.418  37.636  1.00 84.79           C
ATOM   1594  CD  LYS A 100      16.330  44.573  36.615  1.00 69.70           C
ATOM   1595  CE  LYS A 100      16.791  43.106  36.700  1.00 83.37           C
ATOM   1596  NZ  LYS A 100      16.202  42.256  35.639  1.00 88.52           N1+
ATOM   1597  H   LYS A 100      15.861  49.145  38.146  1.00 57.22           H
ATOM   1598  HA  LYS A 100      17.810  47.439  39.439  1.00 57.75           H
ATOM   1599  HB2 LYS A 100      15.666  46.781  38.311  1.00 87.09           H
ATOM   1600  HB3 LYS A 100      16.325  47.244  36.759  1.00 87.09           H
ATOM   1601  HG2 LYS A 100      18.160  45.440  37.310  1.00101.61           H
ATOM   1602  HG3 LYS A 100      17.095  44.944  38.618  1.00101.61           H
ATOM   1603  HD2 LYS A 100      15.263  44.634  36.834  1.00 83.51           H
ATOM   1604  HD3 LYS A 100      16.500  44.952  35.610  1.00 83.51           H
ATOM   1605  HE2 LYS A 100      17.879  43.084  36.607  1.00 99.91           H
ATOM   1606  HE3 LYS A 100      16.528  42.703  37.680  1.00 99.91           H
ATOM   1607  HZ1 LYS A 100      16.497  41.297  35.772  1.00106.09           H
ATOM   1608  HZ2 LYS A 100      15.193  42.313  35.678  1.00106.09           H
ATOM   1609  HZ3 LYS A 100      16.525  42.575  34.734  1.00106.09           H
ATOM   1610  N   PHE A 101      18.744  49.553  37.175  1.00 57.69           N
ATOM   1611  CA  PHE A 101      19.858  50.195  36.478  1.00 61.24           C
ATOM   1612  C   PHE A 101      20.751  51.014  37.425  1.00 70.24           C
ATOM   1613  O   PHE A 101      21.407  51.952  36.976  1.00 53.18           O
ATOM   1614  CB  PHE A 101      19.322  51.015  35.295  1.00 60.77           C
ATOM   1615  CG  PHE A 101      18.568  50.160  34.298  1.00 61.97           C
ATOM   1616  CD1 PHE A 101      17.163  50.144  34.299  1.00 62.18           C
ATOM   1617  CD2 PHE A 101      19.273  49.317  33.416  1.00 60.31           C
ATOM   1618  CE1 PHE A 101      16.466  49.270  33.453  1.00 51.98           C
ATOM   1619  CE2 PHE A 101      18.577  48.456  32.555  1.00 57.59           C
ATOM   1620  CZ  PHE A 101      17.172  48.421  32.585  1.00 53.22           C
ATOM   1621  H   PHE A 101      17.906  50.105  37.301  1.00 69.10           H
ATOM   1622  HA  PHE A 101      20.496  49.416  36.057  1.00 73.36           H
ATOM   1623  HB2 PHE A 101      18.685  51.821  35.656  1.00 72.80           H
ATOM   1624  HB3 PHE A 101      20.165  51.470  34.777  1.00 72.80           H
ATOM   1625  HD1 PHE A 101      16.617  50.792  34.965  1.00 74.49           H
ATOM   1626  HD2 PHE A 101      20.353  49.312  33.414  1.00 72.24           H
ATOM   1627  HE1 PHE A 101      15.386  49.257  33.464  1.00 62.25           H
ATOM   1628  HE2 PHE A 101      19.120  47.801  31.890  1.00 68.98           H
ATOM   1629  HZ  PHE A 101      16.635  47.750  31.933  1.00 63.74           H
ATOM   1630  N   GLY A 102      20.816  50.626  38.715  1.00 72.34           N
ATOM   1631  CA  GLY A 102      21.774  51.148  39.681  1.00 58.23           C
ATOM   1632  C   GLY A 102      21.588  52.641  39.950  1.00 65.32           C
ATOM   1633  O   GLY A 102      22.530  53.418  39.842  1.00 77.50           O
ATOM   1634  H   GLY A 102      20.234  49.859  39.019  1.00 86.67           H
ATOM   1635  HA2 GLY A 102      21.673  50.603  40.618  1.00 69.75           H
ATOM   1636  HA3 GLY A 102      22.783  50.991  39.303  1.00 69.75           H
ATOM   1637  N   TYR A 103      20.385  53.005  40.382  1.00 61.64           N
ATOM   1638  CA  TYR A 103      20.048  54.243  41.082  1.00 56.58           C
ATOM   1639  C   TYR A 103      18.686  54.040  41.766  1.00 61.84           C
ATOM   1640  O   TYR A 103      18.009  53.045  41.516  1.00 65.63           O
ATOM   1641  CB  TYR A 103      20.061  55.451  40.134  1.00 58.99           C
ATOM   1642  CG  TYR A 103      19.029  55.399  39.024  1.00 57.36           C
ATOM   1643  CD1 TYR A 103      17.780  56.016  39.199  1.00 57.84           C
ATOM   1644  CD2 TYR A 103      19.319  54.728  37.823  1.00 61.62           C
ATOM   1645  CE1 TYR A 103      16.814  55.948  38.188  1.00 52.64           C
ATOM   1646  CE2 TYR A 103      18.358  54.654  36.803  1.00 63.70           C
ATOM   1647  CZ  TYR A 103      17.098  55.269  36.983  1.00 59.63           C
ATOM   1648  OH  TYR A 103      16.150  55.206  36.007  1.00 65.83           O
ATOM   1649  H   TYR A 103      19.669  52.293  40.397  1.00 73.84           H
ATOM   1650  HA  TYR A 103      20.791  54.418  41.861  1.00 67.77           H
ATOM   1651  HB2 TYR A 103      19.889  56.348  40.726  1.00 70.66           H
ATOM   1652  HB3 TYR A 103      21.052  55.538  39.689  1.00 70.66           H
ATOM   1653  HD1 TYR A 103      17.564  56.549  40.113  1.00 69.27           H
ATOM   1654  HD2 TYR A 103      20.287  54.270  37.681  1.00 73.81           H
ATOM   1655  HE1 TYR A 103      15.854  56.419  38.323  1.00 63.04           H
ATOM   1656  HE2 TYR A 103      18.587  54.134  35.885  1.00 76.31           H
ATOM   1657  HH  TYR A 103      16.474  54.832  35.180  1.00 78.86           H
ATOM   1658  N   GLY A 104      18.312  54.932  42.683  1.00 55.71           N
ATOM   1659  CA  GLY A 104      17.147  54.781  43.542  1.00 58.73           C
ATOM   1660  C   GLY A 104      16.297  56.039  43.557  1.00 60.44           C
ATOM   1661  O   GLY A 104      16.545  57.000  42.833  1.00 51.44           O
ATOM   1662  H   GLY A 104      18.915  55.725  42.857  1.00 66.73           H
ATOM   1663  HA2 GLY A 104      16.532  53.952  43.208  1.00 70.35           H
ATOM   1664  HA3 GLY A 104      17.488  54.576  44.557  1.00 70.35           H
ATOM   1665  N   ALA A 105      15.283  56.003  44.421  1.00 63.48           N
ATOM   1666  CA  ALA A 105      14.314  57.070  44.597  1.00 59.30           C
ATOM   1667  C   ALA A 105      14.936  58.394  45.042  1.00 59.65           C
ATOM   1668  O   ALA A 105      14.458  59.440  44.601  1.00 53.26           O
ATOM   1669  CB  ALA A 105      13.264  56.596  45.600  1.00 64.49           C
ATOM   1670  H   ALA A 105      15.169  55.176  44.993  1.00 76.05           H
ATOM   1671  HA  ALA A 105      13.816  57.242  43.643  1.00 71.03           H
ATOM   1672  HB1 ALA A 105      12.565  57.405  45.811  1.00 77.26           H
ATOM   1673  HB2 ALA A 105      12.711  55.757  45.184  1.00 77.26           H
ATOM   1674  HB3 ALA A 105      13.750  56.275  46.520  1.00 77.26           H
ATOM   1675  N   LYS A 106      15.971  58.381  45.904  1.00 56.90           N
ATOM   1676  CA  LYS A 106      16.632  59.635  46.288  1.00 65.06           C
ATOM   1677  C   LYS A 106      17.368  60.250  45.101  1.00 60.77           C
ATOM   1678  O   LYS A 106      17.255  61.450  44.879  1.00 61.75           O
ATOM   1679  CB  LYS A 106      17.530  59.487  47.527  1.00 73.92           C
ATOM   1680  CG  LYS A 106      18.025  60.876  47.988  1.00 88.58           C
ATOM   1681  CD  LYS A 106      18.708  60.837  49.364  1.00 97.96           C
ATOM   1682  CE  LYS A 106      18.916  62.254  49.909  1.00 93.10           C
ATOM   1683  NZ  LYS A 106      19.247  62.219  51.345  1.00 96.50           N1+
ATOM   1684  H   LYS A 106      16.327  57.503  46.259  1.00 68.15           H
ATOM   1685  HA  LYS A 106      15.839  60.333  46.561  1.00 77.95           H
ATOM   1686  HB2 LYS A 106      16.959  59.022  48.331  1.00 88.57           H
ATOM   1687  HB3 LYS A 106      18.387  58.857  47.297  1.00 88.57           H
ATOM   1688  HG2 LYS A 106      18.724  61.283  47.258  1.00106.17           H
ATOM   1689  HG3 LYS A 106      17.169  61.550  48.052  1.00106.17           H
ATOM   1690  HD2 LYS A 106      18.094  60.264  50.061  1.00117.42           H
ATOM   1691  HD3 LYS A 106      19.681  60.353  49.267  1.00117.42           H
ATOM   1692  HE2 LYS A 106      19.729  62.729  49.358  1.00111.60           H
ATOM   1693  HE3 LYS A 106      18.006  62.838  49.761  1.00111.60           H
ATOM   1694  HZ1 LYS A 106      19.349  63.162  51.696  1.00115.68           H
ATOM   1695  HZ2 LYS A 106      18.508  61.749  51.851  1.00115.68           H
ATOM   1696  HZ3 LYS A 106      20.115  61.716  51.474  1.00115.68           H
ATOM   1697  N   ASP A 107      18.060  59.414  44.330  1.00 52.93           N
ATOM   1698  CA  ASP A 107      18.813  59.807  43.150  1.00 61.89           C
ATOM   1699  C   ASP A 107      17.883  60.450  42.097  1.00 69.03           C
ATOM   1700  O   ASP A 107      18.218  61.507  41.560  1.00 66.55           O
ATOM   1701  CB  ASP A 107      19.572  58.581  42.622  1.00 55.35           C
ATOM   1702  CG  ASP A 107      20.463  57.887  43.657  1.00 63.42           C
ATOM   1703  OD1 ASP A 107      20.653  56.656  43.535  1.00 58.13           O
ATOM   1704  OD2 ASP A 107      20.928  58.581  44.586  1.00 75.73           O1-
ATOM   1705  H   ASP A 107      18.082  58.437  44.580  1.00 63.38           H
ATOM   1706  HA  ASP A 107      19.552  60.546  43.451  1.00 74.14           H
ATOM   1707  HB2 ASP A 107      18.894  57.865  42.169  1.00 66.30           H
ATOM   1708  HB3 ASP A 107      20.215  58.911  41.815  1.00 66.30           H
ATOM   1709  N   VAL A 108      16.696  59.866  41.847  1.00 62.80           N
ATOM   1710  CA  VAL A 108      15.648  60.483  41.020  1.00 66.72           C
ATOM   1711  C   VAL A 108      15.213  61.845  41.583  1.00 55.28           C
ATOM   1712  O   VAL A 108      15.172  62.816  40.839  1.00 52.84           O
ATOM   1713  CB  VAL A 108      14.440  59.524  40.855  1.00 64.31           C
ATOM   1714  CG1 VAL A 108      13.236  60.179  40.158  1.00 51.83           C
ATOM   1715  CG2 VAL A 108      14.848  58.301  40.026  1.00 56.24           C
ATOM   1716  H   VAL A 108      16.474  58.992  42.303  1.00 75.23           H
ATOM   1717  HA  VAL A 108      16.069  60.653  40.028  1.00 79.94           H
ATOM   1718  HB  VAL A 108      14.122  59.178  41.838  1.00 77.05           H
ATOM   1719 HG11 VAL A 108      12.426  59.455  40.071  1.00 62.06           H
ATOM   1720 HG12 VAL A 108      12.871  61.036  40.724  1.00 62.06           H
ATOM   1721 HG13 VAL A 108      13.526  60.501  39.159  1.00 62.06           H
ATOM   1722 HG21 VAL A 108      13.991  57.647  39.884  1.00 67.36           H
ATOM   1723 HG22 VAL A 108      15.209  58.621  39.050  1.00 67.36           H
ATOM   1724 HG23 VAL A 108      15.635  57.745  40.528  1.00 67.36           H
ATOM   1725  N   ARG A 109      14.872  61.922  42.878  1.00 56.21           N
ATOM   1726  CA  ARG A 109      14.308  63.135  43.493  1.00 65.69           C
ATOM   1727  C   ARG A 109      15.294  64.310  43.566  1.00 64.57           C
ATOM   1728  O   ARG A 109      14.861  65.462  43.563  1.00 57.78           O
ATOM   1729  CB  ARG A 109      13.766  62.821  44.900  1.00 62.10           C
ATOM   1730  CG  ARG A 109      12.399  62.115  44.911  1.00 61.02           C
ATOM   1731  CD  ARG A 109      11.714  62.103  46.297  1.00 57.56           C
ATOM   1732  NE  ARG A 109      11.260  63.434  46.761  1.00 55.68           N
ATOM   1733  CZ  ARG A 109      10.288  64.184  46.211  1.00 63.71           C
ATOM   1734  NH1 ARG A 109       9.471  63.692  45.287  1.00 62.58           N
ATOM   1735  NH2 ARG A 109      10.114  65.454  46.587  1.00 61.94           N1+
ATOM   1736  H   ARG A 109      14.961  61.096  43.456  1.00 67.32           H
ATOM   1737  HA  ARG A 109      13.477  63.484  42.876  1.00 78.70           H
ATOM   1738  HB2 ARG A 109      14.498  62.225  45.445  1.00 74.39           H
ATOM   1739  HB3 ARG A 109      13.645  63.764  45.433  1.00 74.39           H
ATOM   1740  HG2 ARG A 109      11.741  62.623  44.206  1.00 73.10           H
ATOM   1741  HG3 ARG A 109      12.515  61.092  44.563  1.00 73.10           H
ATOM   1742  HD2 ARG A 109      10.893  61.388  46.334  1.00 68.94           H
ATOM   1743  HD3 ARG A 109      12.466  61.754  47.005  1.00 68.94           H
ATOM   1744  HE  ARG A 109      11.857  63.890  47.434  1.00 66.69           H
ATOM   1745 HH11 ARG A 109       9.566  62.732  44.985  1.00 74.96           H
ATOM   1746 HH12 ARG A 109       8.744  64.268  44.888  1.00 74.96           H
ATOM   1747 HH21 ARG A 109      10.714  65.864  47.286  1.00 74.20           H
ATOM   1748 HH22 ARG A 109       9.374  66.001  46.171  1.00 74.20           H
ATOM   1749  N   SER A 110      16.593  64.007  43.663  1.00 61.36           N
ATOM   1750  CA  SER A 110      17.694  64.969  43.707  1.00 67.66           C
ATOM   1751  C   SER A 110      18.250  65.339  42.318  1.00 71.15           C
ATOM   1752  O   SER A 110      19.270  66.022  42.241  1.00 70.44           O
ATOM   1753  CB  SER A 110      18.802  64.435  44.628  1.00 70.44           C
ATOM   1754  OG  SER A 110      19.480  63.329  44.057  1.00 76.40           O
ATOM   1755  H   SER A 110      16.842  63.029  43.672  1.00 73.51           H
ATOM   1756  HA  SER A 110      17.322  65.884  44.168  1.00 81.06           H
ATOM   1757  HB2 SER A 110      19.521  65.235  44.808  1.00 84.40           H
ATOM   1758  HB3 SER A 110      18.367  64.138  45.583  1.00 84.40           H
ATOM   1759  HG  SER A 110      18.884  62.575  44.046  1.00 91.56           H
ATOM   1760  N   LEU A 111      17.608  64.861  41.241  1.00 66.62           N
ATOM   1761  CA  LEU A 111      17.986  65.081  39.851  1.00 59.99           C
ATOM   1762  C   LEU A 111      19.418  64.621  39.587  1.00 56.89           C
ATOM   1763  O   LEU A 111      20.145  65.280  38.849  1.00 66.10           O
ATOM   1764  CB  LEU A 111      17.744  66.546  39.441  1.00 60.34           C
ATOM   1765  CG  LEU A 111      16.322  67.093  39.697  1.00 62.37           C
ATOM   1766  CD1 LEU A 111      16.215  68.504  39.101  1.00 61.11           C
ATOM   1767  CD2 LEU A 111      15.198  66.224  39.113  1.00 62.90           C
ATOM   1768  H   LEU A 111      16.778  64.305  41.389  1.00 79.81           H
ATOM   1769  HA  LEU A 111      17.350  64.451  39.230  1.00 71.86           H
ATOM   1770  HB2 LEU A 111      18.455  67.184  39.966  1.00 72.27           H
ATOM   1771  HB3 LEU A 111      17.952  66.633  38.373  1.00 72.27           H
ATOM   1772  HG  LEU A 111      16.158  67.169  40.772  1.00 74.72           H
ATOM   1773 HD11 LEU A 111      15.332  68.999  39.501  1.00 73.20           H
ATOM   1774 HD12 LEU A 111      17.083  69.096  39.389  1.00 73.20           H
ATOM   1775 HD13 LEU A 111      16.158  68.464  38.012  1.00 73.20           H
ATOM   1776 HD21 LEU A 111      14.235  66.702  39.296  1.00 75.35           H
ATOM   1777 HD22 LEU A 111      15.333  66.091  38.039  1.00 75.35           H
ATOM   1778 HD23 LEU A 111      15.190  65.251  39.599  1.00 75.35           H
ATOM   1779  N   SER A 112      19.828  63.478  40.155  1.00 62.94           N
ATOM   1780  CA  SER A 112      21.197  63.009  40.019  1.00 54.19           C
ATOM   1781  C   SER A 112      21.512  62.776  38.554  1.00 69.15           C
ATOM   1782  O   SER A 112      20.635  62.380  37.785  1.00 69.32           O
ATOM   1783  CB  SER A 112      21.482  61.752  40.856  1.00 62.03           C
ATOM   1784  OG  SER A 112      21.291  60.536  40.148  1.00 49.60           O
ATOM   1785  H   SER A 112      19.184  62.939  40.714  1.00 75.41           H
ATOM   1786  HA  SER A 112      21.845  63.796  40.403  1.00 64.90           H
ATOM   1787  HB2 SER A 112      22.521  61.792  41.187  1.00 74.31           H
ATOM   1788  HB3 SER A 112      20.852  61.761  41.746  1.00 74.31           H
ATOM   1789  HG  SER A 112      21.537  59.807  40.725  1.00 59.39           H
ATOM   1790  N   SER A 113      22.774  62.999  38.189  1.00 72.05           N
ATOM   1791  CA  SER A 113      23.241  62.833  36.823  1.00 70.52           C
ATOM   1792  C   SER A 113      22.861  61.445  36.300  1.00 69.78           C
ATOM   1793  O   SER A 113      22.239  61.342  35.242  1.00 68.65           O
ATOM   1794  CB  SER A 113      24.756  63.078  36.733  1.00 74.55           C
ATOM   1795  OG  SER A 113      25.070  64.404  37.122  1.00 88.82           O
ATOM   1796  H   SER A 113      23.424  63.363  38.868  1.00 86.33           H
ATOM   1797  HA  SER A 113      22.741  63.570  36.193  1.00 84.49           H
ATOM   1798  HB2 SER A 113      25.295  62.371  37.366  1.00 89.34           H
ATOM   1799  HB3 SER A 113      25.070  62.935  35.698  1.00 89.34           H
ATOM   1800  HG  SER A 113      25.940  64.628  36.778  1.00106.45           H
ATOM   1801  N   ARG A 114      23.187  60.387  37.050  1.00 53.33           N
ATOM   1802  CA  ARG A 114      22.952  59.020  36.600  1.00 63.05           C
ATOM   1803  C   ARG A 114      21.475  58.740  36.316  1.00 68.30           C
ATOM   1804  O   ARG A 114      21.150  58.184  35.265  1.00 58.79           O
ATOM   1805  CB  ARG A 114      23.509  58.065  37.646  1.00 49.36           C
ATOM   1806  CG  ARG A 114      23.579  56.640  37.114  1.00 61.72           C
ATOM   1807  CD  ARG A 114      24.331  55.782  38.128  1.00 74.16           C
ATOM   1808  NE  ARG A 114      24.595  54.453  37.572  1.00 90.27           N
ATOM   1809  CZ  ARG A 114      25.306  53.495  38.181  1.00 98.93           C
ATOM   1810  NH1 ARG A 114      25.795  53.659  39.416  1.00 95.27           N
ATOM   1811  NH2 ARG A 114      25.524  52.354  37.527  1.00 96.52           N1+
ATOM   1812  H   ARG A 114      23.688  60.528  37.918  1.00 63.87           H
ATOM   1813  HA  ARG A 114      23.505  58.880  35.668  1.00 75.54           H
ATOM   1814  HB2 ARG A 114      24.521  58.379  37.895  1.00 59.10           H
ATOM   1815  HB3 ARG A 114      22.904  58.096  38.554  1.00 59.10           H
ATOM   1816  HG2 ARG A 114      22.577  56.242  36.959  1.00 73.93           H
ATOM   1817  HG3 ARG A 114      24.125  56.631  36.172  1.00 73.93           H
ATOM   1818  HD2 ARG A 114      25.276  56.254  38.406  1.00 88.87           H
ATOM   1819  HD3 ARG A 114      23.712  55.683  39.020  1.00 88.87           H
ATOM   1820  HE  ARG A 114      24.253  54.275  36.638  1.00108.20           H
ATOM   1821 HH11 ARG A 114      25.619  54.521  39.910  1.00114.20           H
ATOM   1822 HH12 ARG A 114      26.323  52.917  39.851  1.00114.20           H
ATOM   1823 HH21 ARG A 114      25.158  52.226  36.596  1.00115.69           H
ATOM   1824 HH22 ARG A 114      26.056  51.615  37.964  1.00115.69           H
ATOM   1825  N   ALA A 115      20.596  59.150  37.238  1.00 56.47           N
ATOM   1826  CA  ALA A 115      19.168  58.915  37.137  1.00 66.61           C
ATOM   1827  C   ALA A 115      18.591  59.651  35.926  1.00 61.16           C
ATOM   1828  O   ALA A 115      17.921  59.019  35.119  1.00 58.87           O
ATOM   1829  CB  ALA A 115      18.458  59.283  38.449  1.00 61.81           C
ATOM   1830  H   ALA A 115      20.932  59.656  38.044  1.00 67.64           H
ATOM   1831  HA  ALA A 115      19.014  57.846  36.983  1.00 79.81           H
ATOM   1832  HB1 ALA A 115      17.397  59.056  38.367  1.00 74.04           H
ATOM   1833  HB2 ALA A 115      18.880  58.705  39.271  1.00 74.04           H
ATOM   1834  HB3 ALA A 115      18.577  60.345  38.662  1.00 74.04           H
ATOM   1835  N   VAL A 116      18.865  60.953  35.765  1.00 59.83           N
ATOM   1836  CA  VAL A 116      18.314  61.726  34.649  1.00 61.38           C
ATOM   1837  C   VAL A 116      18.873  61.298  33.286  1.00 58.54           C
ATOM   1838  O   VAL A 116      18.197  61.514  32.284  1.00 66.86           O
ATOM   1839  CB  VAL A 116      18.418  63.250  34.865  1.00 63.46           C
ATOM   1840  CG1 VAL A 116      17.818  63.644  36.226  1.00 58.31           C
ATOM   1841  CG2 VAL A 116      19.847  63.796  34.736  1.00 74.86           C
ATOM   1842  H   VAL A 116      19.447  61.433  36.441  1.00 71.67           H
ATOM   1843  HA  VAL A 116      17.247  61.506  34.623  1.00 73.52           H
ATOM   1844  HB  VAL A 116      17.819  63.735  34.092  1.00 76.02           H
ATOM   1845 HG11 VAL A 116      17.831  64.727  36.334  1.00 69.85           H
ATOM   1846 HG12 VAL A 116      16.786  63.302  36.286  1.00 69.85           H
ATOM   1847 HG13 VAL A 116      18.382  63.213  37.050  1.00 69.85           H
ATOM   1848 HG21 VAL A 116      19.841  64.878  34.873  1.00 89.70           H
ATOM   1849 HG22 VAL A 116      20.493  63.355  35.490  1.00 89.70           H
ATOM   1850 HG23 VAL A 116      20.250  63.577  33.748  1.00 89.70           H
ATOM   1851  N   ASN A 117      20.074  60.703  33.231  1.00 55.49           N
ATOM   1852  CA  ASN A 117      20.628  60.131  32.003  1.00 66.60           C
ATOM   1853  C   ASN A 117      19.818  58.909  31.594  1.00 57.73           C
ATOM   1854  O   ASN A 117      19.428  58.800  30.436  1.00 53.59           O
ATOM   1855  CB  ASN A 117      22.106  59.718  32.171  1.00 71.85           C
ATOM   1856  CG  ASN A 117      23.110  60.832  32.476  1.00 75.74           C
ATOM   1857  OD1 ASN A 117      24.133  60.586  33.114  1.00 79.05           O
ATOM   1858  ND2 ASN A 117      22.847  62.059  32.034  1.00 66.39           N
ATOM   1859  H   ASN A 117      20.606  60.594  34.084  1.00 66.46           H
ATOM   1860  HA  ASN A 117      20.556  60.871  31.202  1.00 79.79           H
ATOM   1861  HB2 ASN A 117      22.203  58.958  32.947  1.00 86.10           H
ATOM   1862  HB3 ASN A 117      22.440  59.221  31.260  1.00 86.10           H
ATOM   1863 HD21 ASN A 117      23.500  62.799  32.237  1.00 79.54           H
ATOM   1864 HD22 ASN A 117      22.007  62.252  31.505  1.00 79.54           H
ATOM   1865  N   HIS A 118      19.578  57.991  32.541  1.00 61.94           N
ATOM   1866  CA  HIS A 118      18.855  56.768  32.258  1.00 64.17           C
ATOM   1867  C   HIS A 118      17.398  57.039  31.906  1.00 57.02           C
ATOM   1868  O   HIS A 118      16.901  56.431  30.973  1.00 57.28           O
ATOM   1869  CB  HIS A 118      18.985  55.785  33.408  1.00 58.95           C
ATOM   1870  CG  HIS A 118      18.337  54.469  33.069  1.00 64.59           C
ATOM   1871  ND1 HIS A 118      17.039  54.096  33.412  1.00 62.16           N
ATOM   1872  CD2 HIS A 118      18.914  53.471  32.342  1.00 62.03           C
ATOM   1873  CE1 HIS A 118      16.868  52.888  32.863  1.00 65.00           C
ATOM   1874  NE2 HIS A 118      17.969  52.487  32.215  1.00 64.44           N
ATOM   1875  H   HIS A 118      19.925  58.136  33.478  1.00 74.20           H
ATOM   1876  HA  HIS A 118      19.322  56.307  31.387  1.00 76.87           H
ATOM   1877  HB2 HIS A 118      18.515  56.207  34.298  1.00 70.61           H
ATOM   1878  HB3 HIS A 118      20.042  55.616  33.611  1.00 70.61           H
ATOM   1879  HD2 HIS A 118      19.904  53.475  31.915  1.00 74.31           H
ATOM   1880  HE1 HIS A 118      15.936  52.345  32.863  1.00 77.87           H
ATOM   1881  HE2 HIS A 118      18.060  51.632  31.684  1.00 77.20           H
ATOM   1882  N   ILE A 119      16.734  57.958  32.608  1.00 48.24           N
ATOM   1883  CA  ILE A 119      15.372  58.381  32.297  1.00 53.12           C
ATOM   1884  C   ILE A 119      15.321  58.969  30.890  1.00 58.62           C
ATOM   1885  O   ILE A 119      14.421  58.627  30.121  1.00 61.88           O
ATOM   1886  CB  ILE A 119      14.838  59.363  33.364  1.00 58.92           C
ATOM   1887  CG1 ILE A 119      14.653  58.659  34.730  1.00 52.46           C
ATOM   1888  CG2 ILE A 119      13.516  60.028  32.931  1.00 57.60           C
ATOM   1889  CD1 ILE A 119      14.615  59.665  35.881  1.00 50.70           C
ATOM   1890  H   ILE A 119      17.209  58.424  33.368  1.00 57.76           H
ATOM   1891  HA  ILE A 119      14.733  57.496  32.313  1.00 63.62           H
ATOM   1892  HB  ILE A 119      15.579  60.154  33.474  1.00 70.57           H
ATOM   1893 HG12 ILE A 119      13.736  58.070  34.725  1.00 62.82           H
ATOM   1894 HG13 ILE A 119      15.478  57.973  34.920  1.00 62.82           H
ATOM   1895 HG21 ILE A 119      13.124  60.672  33.715  1.00 69.00           H
ATOM   1896 HG22 ILE A 119      13.680  60.655  32.056  1.00 69.00           H
ATOM   1897 HG23 ILE A 119      12.774  59.265  32.697  1.00 69.00           H
ATOM   1898 HD11 ILE A 119      14.548  59.128  36.826  1.00 60.71           H
ATOM   1899 HD12 ILE A 119      15.524  60.267  35.874  1.00 60.71           H
ATOM   1900 HD13 ILE A 119      13.761  60.328  35.793  1.00 60.71           H
ATOM   1901  N   ARG A 120      16.285  59.826  30.527  1.00 62.09           N
ATOM   1902  CA  ARG A 120      16.330  60.360  29.170  1.00 49.34           C
ATOM   1903  C   ARG A 120      16.559  59.266  28.136  1.00 43.21           C
ATOM   1904  O   ARG A 120      15.964  59.356  27.071  1.00 50.73           O
ATOM   1905  CB  ARG A 120      17.314  61.513  29.048  1.00 47.72           C
ATOM   1906  CG  ARG A 120      16.772  62.783  29.713  1.00 56.45           C
ATOM   1907  CD  ARG A 120      17.905  63.808  29.871  1.00 55.14           C
ATOM   1908  NE  ARG A 120      17.533  65.061  30.566  1.00 63.76           N
ATOM   1909  CZ  ARG A 120      16.560  65.925  30.214  1.00 75.22           C
ATOM   1910  NH1 ARG A 120      15.888  65.834  29.063  1.00 60.62           N
ATOM   1911  NH2 ARG A 120      16.238  66.919  31.040  1.00 82.25           N1+
ATOM   1912  H   ARG A 120      17.014  60.079  31.180  1.00 74.38           H
ATOM   1913  HA  ARG A 120      15.343  60.767  28.944  1.00 59.07           H
ATOM   1914  HB2 ARG A 120      18.285  61.230  29.456  1.00 57.13           H
ATOM   1915  HB3 ARG A 120      17.436  61.739  27.990  1.00 57.13           H
ATOM   1916  HG2 ARG A 120      15.963  63.180  29.103  1.00 67.61           H
ATOM   1917  HG3 ARG A 120      16.376  62.549  30.701  1.00 67.61           H
ATOM   1918  HD2 ARG A 120      18.634  63.315  30.507  1.00 66.05           H
ATOM   1919  HD3 ARG A 120      18.385  64.027  28.917  1.00 66.05           H
ATOM   1920  HE  ARG A 120      17.939  65.188  31.481  1.00 76.38           H
ATOM   1921 HH11 ARG A 120      16.096  65.089  28.414  1.00 72.61           H
ATOM   1922 HH12 ARG A 120      15.163  66.501  28.847  1.00 72.61           H
ATOM   1923 HH21 ARG A 120      16.718  67.034  31.920  1.00 98.58           H
ATOM   1924 HH22 ARG A 120      15.502  67.562  30.783  1.00 98.58           H
ATOM   1925  N   SER A 121      17.345  58.225  28.444  1.00 47.11           N
ATOM   1926  CA  SER A 121      17.550  57.105  27.530  1.00 40.15           C
ATOM   1927  C   SER A 121      16.273  56.297  27.305  1.00 54.79           C
ATOM   1928  O   SER A 121      15.946  55.984  26.158  1.00 57.11           O
ATOM   1929  CB  SER A 121      18.732  56.218  27.937  1.00 43.77           C
ATOM   1930  OG  SER A 121      18.414  55.226  28.887  1.00 53.34           O
ATOM   1931  H   SER A 121      17.805  58.205  29.343  1.00 56.40           H
ATOM   1932  HA  SER A 121      17.829  57.553  26.578  1.00 48.06           H
ATOM   1933  HB2 SER A 121      19.101  55.716  27.043  1.00 52.40           H
ATOM   1934  HB3 SER A 121      19.531  56.843  28.338  1.00 52.40           H
ATOM   1935  HG  SER A 121      18.134  55.652  29.702  1.00 63.88           H
ATOM   1936  N   VAL A 122      15.566  55.963  28.401  1.00 53.42           N
ATOM   1937  CA  VAL A 122      14.293  55.235  28.406  1.00 53.05           C
ATOM   1938  C   VAL A 122      13.259  56.003  27.573  1.00 50.04           C
ATOM   1939  O   VAL A 122      12.563  55.404  26.756  1.00 53.37           O
ATOM   1940  CB  VAL A 122      13.832  54.997  29.865  1.00 56.78           C
ATOM   1941  CG1 VAL A 122      12.410  54.430  29.975  1.00 43.33           C
ATOM   1942  CG2 VAL A 122      14.748  53.976  30.552  1.00 56.71           C
ATOM   1943  H   VAL A 122      15.922  56.253  29.301  1.00 63.98           H
ATOM   1944  HA  VAL A 122      14.448  54.260  27.939  1.00 63.53           H
ATOM   1945  HB  VAL A 122      13.869  55.930  30.429  1.00 68.01           H
ATOM   1946 HG11 VAL A 122      12.142  54.316  31.022  1.00 51.87           H
ATOM   1947 HG12 VAL A 122      11.691  55.095  29.505  1.00 51.87           H
ATOM   1948 HG13 VAL A 122      12.358  53.458  29.482  1.00 51.87           H
ATOM   1949 HG21 VAL A 122      14.457  53.876  31.596  1.00 67.92           H
ATOM   1950 HG22 VAL A 122      14.664  53.010  30.056  1.00 67.92           H
ATOM   1951 HG23 VAL A 122      15.788  54.284  30.508  1.00 67.92           H
ATOM   1952  N   TRP A 123      13.189  57.325  27.751  1.00 45.51           N
ATOM   1953  CA  TRP A 123      12.282  58.139  26.987  1.00 47.49           C
ATOM   1954  C   TRP A 123      12.584  58.086  25.499  1.00 59.64           C
ATOM   1955  O   TRP A 123      11.659  57.982  24.697  1.00 64.20           O
ATOM   1956  CB  TRP A 123      12.331  59.569  27.466  1.00 49.14           C
ATOM   1957  CG  TRP A 123      11.353  60.395  26.711  1.00 56.63           C
ATOM   1958  CD1 TRP A 123      11.616  61.195  25.659  1.00 58.69           C
ATOM   1959  CD2 TRP A 123       9.934  60.541  26.976  1.00 63.83           C
ATOM   1960  NE1 TRP A 123      10.471  61.851  25.275  1.00 62.66           N
ATOM   1961  CE2 TRP A 123       9.410  61.522  26.085  1.00 63.19           C
ATOM   1962  CE3 TRP A 123       9.063  59.988  27.937  1.00 52.56           C
ATOM   1963  CZ2 TRP A 123       8.081  61.956  26.158  1.00 61.50           C
ATOM   1964  CZ3 TRP A 123       7.725  60.406  27.999  1.00 56.42           C
ATOM   1965  CH2 TRP A 123       7.236  61.396  27.129  1.00 59.15           C
ATOM   1966  H   TRP A 123      13.776  57.778  28.437  1.00 54.49           H
ATOM   1967  HA  TRP A 123      11.271  57.763  27.142  1.00 56.85           H
ATOM   1968  HB2 TRP A 123      12.074  59.596  28.525  1.00 58.85           H
ATOM   1969  HB3 TRP A 123      13.336  59.967  27.329  1.00 58.85           H
ATOM   1970  HD1 TRP A 123      12.589  61.325  25.210  1.00 70.30           H
ATOM   1971  HE1 TRP A 123      10.450  62.524  24.521  1.00 75.06           H
ATOM   1972  HE3 TRP A 123       9.432  59.250  28.628  1.00 62.94           H
ATOM   1973  HZ2 TRP A 123       7.712  62.718  25.487  1.00 73.67           H
ATOM   1974  HZ3 TRP A 123       7.068  59.977  28.735  1.00 67.57           H
ATOM   1975  HH2 TRP A 123       6.207  61.716  27.204  1.00 70.86           H
ATOM   1976  N   LYS A 124      13.867  58.182  25.133  1.00 56.33           N
ATOM   1977  CA  LYS A 124      14.289  58.142  23.739  1.00 64.56           C
ATOM   1978  C   LYS A 124      13.925  56.798  23.112  1.00 59.63           C
ATOM   1979  O   LYS A 124      13.385  56.750  22.009  1.00 53.55           O
ATOM   1980  CB  LYS A 124      15.791  58.459  23.639  1.00 66.72           C
ATOM   1981  CG  LYS A 124      16.276  58.510  22.179  1.00 70.03           C
ATOM   1982  CD  LYS A 124      17.566  59.341  22.023  1.00 80.14           C
ATOM   1983  CE  LYS A 124      18.184  59.234  20.625  1.00 83.10           C
ATOM   1984  NZ  LYS A 124      18.562  57.847  20.266  1.00 79.07           N1+
ATOM   1985  H   LYS A 124      14.579  58.260  25.846  1.00 67.46           H
ATOM   1986  HA  LYS A 124      13.742  58.919  23.200  1.00 77.34           H
ATOM   1987  HB2 LYS A 124      15.987  59.419  24.119  1.00 79.93           H
ATOM   1988  HB3 LYS A 124      16.355  57.691  24.167  1.00 79.93           H
ATOM   1989  HG2 LYS A 124      16.412  57.495  21.806  1.00 83.91           H
ATOM   1990  HG3 LYS A 124      15.509  58.991  21.570  1.00 83.91           H
ATOM   1991  HD2 LYS A 124      17.330  60.390  22.203  1.00 96.04           H
ATOM   1992  HD3 LYS A 124      18.300  59.027  22.765  1.00 96.04           H
ATOM   1993  HE2 LYS A 124      17.433  59.581  19.913  1.00 99.60           H
ATOM   1994  HE3 LYS A 124      19.051  59.892  20.551  1.00 99.60           H
ATOM   1995  HZ1 LYS A 124      19.070  57.849  19.393  1.00 94.75           H
ATOM   1996  HZ2 LYS A 124      19.114  57.419  20.996  1.00 94.75           H
ATOM   1997  HZ3 LYS A 124      17.719  57.303  20.105  1.00 94.75           H
ATOM   1998  N   ASP A 125      14.158  55.725  23.862  1.00 52.07           N
ATOM   1999  CA  ASP A 125      13.806  54.379  23.464  1.00 49.78           C
ATOM   2000  C   ASP A 125      12.288  54.198  23.260  1.00 54.27           C
ATOM   2001  O   ASP A 125      11.891  53.420  22.399  1.00 51.47           O
ATOM   2002  CB  ASP A 125      14.381  53.449  24.512  1.00 47.81           C
ATOM   2003  CG  ASP A 125      14.023  52.035  24.143  1.00 47.57           C
ATOM   2004  OD1 ASP A 125      12.961  51.584  24.617  1.00 60.13           O
ATOM   2005  OD2 ASP A 125      14.835  51.414  23.439  1.00 49.41           O1-
ATOM   2006  H   ASP A 125      14.615  55.845  24.752  1.00 62.35           H
ATOM   2007  HA  ASP A 125      14.309  54.171  22.519  1.00 59.61           H
ATOM   2008  HB2 ASP A 125      15.463  53.574  24.509  1.00 57.24           H
ATOM   2009  HB3 ASP A 125      13.949  53.698  25.481  1.00 57.24           H
ATOM   2010  N   LEU A 126      11.428  54.896  24.026  1.00 55.98           N
ATOM   2011  CA  LEU A 126       9.981  54.850  23.782  1.00 58.30           C
ATOM   2012  C   LEU A 126       9.631  55.428  22.416  1.00 48.61           C
ATOM   2013  O   LEU A 126       8.767  54.886  21.735  1.00 47.35           O
ATOM   2014  CB  LEU A 126       9.183  55.565  24.890  1.00 52.40           C
ATOM   2015  CG  LEU A 126       9.179  54.804  26.232  1.00 50.73           C
ATOM   2016  CD1 LEU A 126       8.590  55.693  27.335  1.00 52.28           C
ATOM   2017  CD2 LEU A 126       8.388  53.493  26.148  1.00 55.06           C
ATOM   2018  H   LEU A 126      11.778  55.526  24.736  1.00 67.05           H
ATOM   2019  HA  LEU A 126       9.681  53.805  23.761  1.00 69.83           H
ATOM   2020  HB2 LEU A 126       9.611  56.553  25.044  1.00 62.75           H
ATOM   2021  HB3 LEU A 126       8.155  55.715  24.558  1.00 62.75           H
ATOM   2022  HG  LEU A 126      10.201  54.548  26.505  1.00 60.75           H
ATOM   2023 HD11 LEU A 126       8.674  55.185  28.296  1.00 62.61           H
ATOM   2024 HD12 LEU A 126       9.145  56.630  27.388  1.00 62.61           H
ATOM   2025 HD13 LEU A 126       7.541  55.911  27.127  1.00 62.61           H
ATOM   2026 HD21 LEU A 126       8.354  53.032  27.134  1.00 65.94           H
ATOM   2027 HD22 LEU A 126       7.368  53.685  25.807  1.00 65.94           H
ATOM   2028 HD23 LEU A 126       8.872  52.795  25.467  1.00 65.94           H
ATOM   2029  N   LEU A 127      10.279  56.531  22.033  1.00 55.54           N
ATOM   2030  CA  LEU A 127      10.035  57.174  20.754  1.00 53.45           C
ATOM   2031  C   LEU A 127      10.513  56.330  19.586  1.00 44.37           C
ATOM   2032  O   LEU A 127       9.866  56.375  18.544  1.00 56.15           O
ATOM   2033  CB  LEU A 127      10.667  58.567  20.700  1.00 45.19           C
ATOM   2034  CG  LEU A 127      10.234  59.507  21.838  1.00 52.79           C
ATOM   2035  CD1 LEU A 127      10.964  60.846  21.697  1.00 55.27           C
ATOM   2036  CD2 LEU A 127       8.719  59.748  21.891  1.00 58.48           C
ATOM   2037  H   LEU A 127      10.988  56.922  22.639  1.00 66.52           H
ATOM   2038  HA  LEU A 127       8.959  57.291  20.645  1.00 64.01           H
ATOM   2039  HB2 LEU A 127      11.750  58.457  20.731  1.00 54.10           H
ATOM   2040  HB3 LEU A 127      10.399  59.023  19.746  1.00 54.10           H
ATOM   2041  HG  LEU A 127      10.530  59.072  22.787  1.00 63.22           H
ATOM   2042 HD11 LEU A 127      10.713  61.494  22.537  1.00 66.19           H
ATOM   2043 HD12 LEU A 127      12.040  60.680  21.701  1.00 66.19           H
ATOM   2044 HD13 LEU A 127      10.680  61.336  20.766  1.00 66.19           H
ATOM   2045 HD21 LEU A 127       8.487  60.442  22.700  1.00 70.05           H
ATOM   2046 HD22 LEU A 127       8.378  60.174  20.947  1.00 70.05           H
ATOM   2047 HD23 LEU A 127       8.193  58.814  22.081  1.00 70.05           H
ATOM   2048  N   GLU A 128      11.630  55.607  19.723  1.00 53.52           N
ATOM   2049  CA  GLU A 128      12.254  54.925  18.580  1.00 48.21           C
ATOM   2050  C   GLU A 128      11.784  53.482  18.399  1.00 48.19           C
ATOM   2051  O   GLU A 128      11.896  52.928  17.306  1.00 58.25           O
ATOM   2052  CB  GLU A 128      13.785  54.981  18.672  1.00 52.54           C
ATOM   2053  CG  GLU A 128      14.324  56.416  18.787  1.00 57.74           C
ATOM   2054  CD  GLU A 128      15.837  56.569  18.640  1.00 67.63           C
ATOM   2055  OE1 GLU A 128      16.571  55.563  18.747  1.00 64.88           O
ATOM   2056  OE2 GLU A 128      16.257  57.735  18.478  1.00 77.97           O1-
ATOM   2057  H   GLU A 128      12.122  55.609  20.606  1.00 64.10           H
ATOM   2058  HA  GLU A 128      11.979  55.464  17.675  1.00 57.73           H
ATOM   2059  HB2 GLU A 128      14.116  54.388  19.522  1.00 62.91           H
ATOM   2060  HB3 GLU A 128      14.198  54.536  17.768  1.00 62.91           H
ATOM   2061  HG2 GLU A 128      13.816  57.097  18.107  1.00 69.16           H
ATOM   2062  HG3 GLU A 128      14.083  56.808  19.766  1.00 69.16           H
ATOM   2063  N   ASP A 129      11.306  52.860  19.478  1.00 52.16           N
ATOM   2064  CA  ASP A 129      10.803  51.497  19.495  1.00 46.99           C
ATOM   2065  C   ASP A 129       9.405  51.562  20.095  1.00 54.94           C
ATOM   2066  O   ASP A 129       9.192  52.171  21.145  1.00 51.43           O
ATOM   2067  CB  ASP A 129      11.771  50.621  20.289  1.00 42.39           C
ATOM   2068  CG  ASP A 129      11.368  49.164  20.436  1.00 48.85           C
ATOM   2069  OD1 ASP A 129      12.226  48.415  20.938  1.00 46.98           O
ATOM   2070  OD2 ASP A 129      10.229  48.791  20.087  1.00 51.26           O1-
ATOM   2071  H   ASP A 129      11.254  53.365  20.352  1.00 62.46           H
ATOM   2072  HA  ASP A 129      10.733  51.103  18.484  1.00 56.26           H
ATOM   2073  HB2 ASP A 129      12.774  50.656  19.860  1.00 50.74           H
ATOM   2074  HB3 ASP A 129      11.894  51.028  21.292  1.00 50.74           H
ATOM   2075  N   THR A 130       8.464  50.925  19.402  1.00 49.43           N
ATOM   2076  CA  THR A 130       7.034  50.987  19.669  1.00 50.43           C
ATOM   2077  C   THR A 130       6.478  49.591  19.897  1.00 45.87           C
ATOM   2078  O   THR A 130       5.276  49.486  20.104  1.00 55.63           O
ATOM   2079  CB  THR A 130       6.297  51.662  18.500  1.00 46.20           C
ATOM   2080  OG1 THR A 130       6.429  50.909  17.319  1.00 41.76           O
ATOM   2081  CG2 THR A 130       6.829  53.071  18.240  1.00 49.78           C
ATOM   2082  H   THR A 130       8.747  50.365  18.607  1.00 59.19           H
ATOM   2083  HA  THR A 130       6.837  51.569  20.568  1.00 60.38           H
ATOM   2084  HB  THR A 130       5.239  51.746  18.754  1.00 55.31           H
ATOM   2085  HG1 THR A 130       5.548  50.661  17.015  1.00 49.99           H
ATOM   2086 HG21 THR A 130       6.253  53.525  17.436  1.00 59.60           H
ATOM   2087 HG22 THR A 130       6.747  53.680  19.140  1.00 59.60           H
ATOM   2088 HG23 THR A 130       7.870  53.036  17.926  1.00 59.60           H
ATOM   2089  N   ASP A 131       7.313  48.548  19.863  1.00 43.66           N
ATOM   2090  CA  ASP A 131       6.858  47.171  19.810  1.00 43.16           C
ATOM   2091  C   ASP A 131       7.461  46.293  20.881  1.00 47.13           C
ATOM   2092  O   ASP A 131       6.831  45.285  21.198  1.00 51.49           O
ATOM   2093  CB  ASP A 131       7.140  46.539  18.445  1.00 50.56           C
ATOM   2094  CG  ASP A 131       6.611  47.425  17.337  1.00 51.79           C
ATOM   2095  OD1 ASP A 131       5.367  47.506  17.245  1.00 56.86           O
ATOM   2096  OD2 ASP A 131       7.457  48.014  16.632  1.00 57.88           O1-
ATOM   2097  H   ASP A 131       8.297  48.716  19.706  1.00 52.26           H
ATOM   2098  HA  ASP A 131       5.783  47.148  19.970  1.00 51.67           H
ATOM   2099  HB2 ASP A 131       8.214  46.384  18.332  1.00 60.54           H
ATOM   2100  HB3 ASP A 131       6.604  45.590  18.418  1.00 60.54           H
ATOM   2101  N   THR A 132       8.678  46.575  21.376  1.00 48.14           N
ATOM   2102  CA  THR A 132       9.339  45.591  22.223  1.00 46.41           C
ATOM   2103  C   THR A 132       8.646  45.587  23.589  1.00 44.38           C
ATOM   2104  O   THR A 132       8.645  46.616  24.258  1.00 40.78           O
ATOM   2105  CB  THR A 132      10.863  45.800  22.314  1.00 52.61           C
ATOM   2106  OG1 THR A 132      11.451  45.843  21.018  1.00 49.80           O
ATOM   2107  CG2 THR A 132      11.483  44.617  23.073  1.00 39.75           C
ATOM   2108  H   THR A 132       9.192  47.390  21.064  1.00 57.64           H
ATOM   2109  HA  THR A 132       9.211  44.636  21.721  1.00 55.56           H
ATOM   2110  HB  THR A 132      11.067  46.732  22.843  1.00 63.01           H
ATOM   2111  HG1 THR A 132      11.360  46.739  20.671  1.00 59.63           H
ATOM   2112 HG21 THR A 132      12.559  44.760  23.138  1.00 47.58           H
ATOM   2113 HG22 THR A 132      11.080  44.541  24.080  1.00 47.58           H
ATOM   2114 HG23 THR A 132      11.297  43.691  22.531  1.00 47.58           H
ATOM   2115  N   PRO A 133       8.108  44.457  24.071  1.00 44.91           N
ATOM   2116  CA  PRO A 133       7.489  44.438  25.390  1.00 40.62           C
ATOM   2117  C   PRO A 133       8.494  44.852  26.471  1.00 44.42           C
ATOM   2118  O   PRO A 133       9.600  44.327  26.536  1.00 44.28           O
ATOM   2119  CB  PRO A 133       7.027  42.993  25.579  1.00 41.16           C
ATOM   2120  CG  PRO A 133       6.880  42.454  24.148  1.00 44.28           C
ATOM   2121  CD  PRO A 133       8.002  43.164  23.401  1.00 38.39           C
ATOM   2122  HA  PRO A 133       6.595  45.062  25.379  1.00 48.61           H
ATOM   2123  HB2 PRO A 133       7.831  42.436  26.063  1.00 49.26           H
ATOM   2124  HB3 PRO A 133       6.106  42.903  26.151  1.00 49.26           H
ATOM   2125  HG2 PRO A 133       7.036  41.376  24.105  1.00 53.01           H
ATOM   2126  HG3 PRO A 133       5.902  42.720  23.746  1.00 53.01           H
ATOM   2127  HD2 PRO A 133       8.935  42.610  23.511  1.00 45.94           H
ATOM   2128  HD3 PRO A 133       7.704  43.257  22.359  1.00 45.94           H
ATOM   2129  N   ILE A 134       8.102  45.827  27.294  1.00 43.15           N
ATOM   2130  CA  ILE A 134       8.849  46.325  28.432  1.00 41.91           C
ATOM   2131  C   ILE A 134       8.738  45.344  29.598  1.00 46.12           C
ATOM   2132  O   ILE A 134       7.668  44.810  29.873  1.00 46.67           O
ATOM   2133  CB  ILE A 134       8.349  47.743  28.783  1.00 42.02           C
ATOM   2134  CG1 ILE A 134       8.828  48.743  27.711  1.00 38.51           C
ATOM   2135  CG2 ILE A 134       8.777  48.203  30.193  1.00 40.33           C
ATOM   2136  CD1 ILE A 134       8.149  50.120  27.767  1.00 40.62           C
ATOM   2137  H   ILE A 134       7.198  46.249  27.132  1.00 51.65           H
ATOM   2138  HA  ILE A 134       9.897  46.410  28.161  1.00 50.16           H
ATOM   2139  HB  ILE A 134       7.258  47.726  28.766  1.00 50.29           H
ATOM   2140 HG12 ILE A 134       9.904  48.885  27.810  1.00 46.09           H
ATOM   2141 HG13 ILE A 134       8.654  48.329  26.723  1.00 46.09           H
ATOM   2142 HG21 ILE A 134       8.420  49.215  30.385  1.00 48.27           H
ATOM   2143 HG22 ILE A 134       8.336  47.561  30.953  1.00 48.27           H
ATOM   2144 HG23 ILE A 134       9.862  48.176  30.280  1.00 48.27           H
ATOM   2145 HD11 ILE A 134       8.383  50.667  26.855  1.00 48.62           H
ATOM   2146 HD12 ILE A 134       7.067  50.013  27.836  1.00 48.62           H
ATOM   2147 HD13 ILE A 134       8.510  50.693  28.619  1.00 48.62           H
ATOM   2148  N   GLN A 135       9.858  45.120  30.297  1.00 55.26           N
ATOM   2149  CA  GLN A 135       9.934  44.176  31.412  1.00 48.82           C
ATOM   2150  C   GLN A 135       9.225  44.758  32.631  1.00 41.08           C
ATOM   2151  O   GLN A 135       9.342  45.959  32.903  1.00 47.33           O
ATOM   2152  CB  GLN A 135      11.415  43.862  31.691  1.00 58.02           C
ATOM   2153  CG  GLN A 135      11.689  42.660  32.612  1.00 61.86           C
ATOM   2154  CD  GLN A 135      11.490  41.327  31.897  1.00 68.36           C
ATOM   2155  OE1 GLN A 135      10.380  40.803  31.881  1.00 69.33           O
ATOM   2156  NE2 GLN A 135      12.554  40.762  31.327  1.00 50.72           N
ATOM   2157  H   GLN A 135      10.703  45.615  30.043  1.00 66.18           H
ATOM   2158  HA  GLN A 135       9.447  43.244  31.130  1.00 58.45           H
ATOM   2159  HB2 GLN A 135      11.919  43.678  30.742  1.00 69.49           H
ATOM   2160  HB3 GLN A 135      11.876  44.745  32.132  1.00 69.49           H
ATOM   2161  HG2 GLN A 135      12.705  42.726  33.006  1.00 74.10           H
ATOM   2162  HG3 GLN A 135      10.963  42.707  33.420  1.00 74.10           H
ATOM   2163 HE21 GLN A 135      13.447  41.229  31.330  1.00 60.73           H
ATOM   2164 HE22 GLN A 135      12.436  39.881  30.850  1.00 60.73           H
ATOM   2165  N   THR A 136       8.542  43.882  33.375  1.00 37.47           N
ATOM   2166  CA  THR A 136       7.887  44.213  34.643  1.00 42.63           C
ATOM   2167  C   THR A 136       8.227  43.172  35.699  1.00 31.80           C
ATOM   2168  O   THR A 136       8.671  42.070  35.395  1.00 36.21           O
ATOM   2169  CB  THR A 136       6.357  44.247  34.499  1.00 38.39           C
ATOM   2170  OG1 THR A 136       5.895  42.941  34.303  1.00 34.14           O
ATOM   2171  CG2 THR A 136       5.860  45.123  33.357  1.00 42.30           C
ATOM   2172  H   THR A 136       8.523  42.912  33.082  1.00 44.84           H
ATOM   2173  HA  THR A 136       8.230  45.183  35.005  1.00 51.02           H
ATOM   2174  HB  THR A 136       5.936  44.626  35.427  1.00 45.93           H
ATOM   2175  HG1 THR A 136       6.417  42.545  33.597  1.00 40.84           H
ATOM   2176 HG21 THR A 136       4.769  45.102  33.341  1.00 50.63           H
ATOM   2177 HG22 THR A 136       6.212  46.148  33.498  1.00 50.63           H
ATOM   2178 HG23 THR A 136       6.217  44.727  32.404  1.00 50.63           H
ATOM   2179  N   THR A 137       7.985  43.541  36.948  1.00 38.10           N
ATOM   2180  CA  THR A 137       8.184  42.689  38.102  1.00 40.18           C
ATOM   2181  C   THR A 137       6.825  42.442  38.750  1.00 37.90           C
ATOM   2182  O   THR A 137       6.015  43.357  38.889  1.00 43.79           O
ATOM   2183  CB  THR A 137       9.181  43.357  39.058  1.00 46.35           C
ATOM   2184  OG1 THR A 137      10.392  43.684  38.413  1.00 46.30           O
ATOM   2185  CG2 THR A 137       9.552  42.446  40.229  1.00 36.98           C
ATOM   2186  H   THR A 137       7.612  44.462  37.116  1.00 45.59           H
ATOM   2187  HA  THR A 137       8.619  41.755  37.763  1.00 48.09           H
ATOM   2188  HB  THR A 137       8.718  44.266  39.431  1.00 55.49           H
ATOM   2189  HG1 THR A 137      10.522  44.654  38.488  1.00 55.43           H
ATOM   2190 HG21 THR A 137      10.275  42.959  40.861  1.00 44.25           H
ATOM   2191 HG22 THR A 137       8.662  42.208  40.811  1.00 44.25           H
ATOM   2192 HG23 THR A 137      10.015  41.531  39.855  1.00 44.25           H
ATOM   2193  N   ILE A 138       6.598  41.197  39.160  1.00 45.47           N
ATOM   2194  CA  ILE A 138       5.439  40.778  39.928  1.00 40.56           C
ATOM   2195  C   ILE A 138       5.876  40.482  41.346  1.00 41.87           C
ATOM   2196  O   ILE A 138       6.799  39.708  41.563  1.00 48.14           O
ATOM   2197  CB  ILE A 138       4.769  39.572  39.261  1.00 40.80           C
ATOM   2198  CG1 ILE A 138       3.430  39.307  39.962  1.00 42.11           C
ATOM   2199  CG2 ILE A 138       5.638  38.306  39.219  1.00 42.05           C
ATOM   2200  CD1 ILE A 138       2.616  38.283  39.180  1.00 52.32           C
ATOM   2201  H   ILE A 138       7.324  40.511  39.021  1.00 54.43           H
ATOM   2202  HA  ILE A 138       4.715  41.587  39.936  1.00 48.54           H
ATOM   2203  HB  ILE A 138       4.545  39.849  38.231  1.00 48.84           H
ATOM   2204 HG12 ILE A 138       3.598  38.937  40.973  1.00 50.40           H
ATOM   2205 HG13 ILE A 138       2.851  40.229  40.028  1.00 50.40           H
ATOM   2206 HG21 ILE A 138       5.202  37.579  38.534  1.00 50.33           H
ATOM   2207 HG22 ILE A 138       6.627  38.541  38.838  1.00 50.33           H
ATOM   2208 HG23 ILE A 138       5.735  37.855  40.204  1.00 50.33           H
ATOM   2209 HD11 ILE A 138       1.618  38.241  39.602  1.00 62.66           H
ATOM   2210 HD12 ILE A 138       2.539  38.580  38.137  1.00 62.66           H
ATOM   2211 HD13 ILE A 138       3.073  37.297  39.241  1.00 62.66           H
ATOM   2212  N   MET A 139       5.183  41.076  42.311  1.00 37.58           N
ATOM   2213  CA  MET A 139       5.323  40.779  43.723  1.00 39.86           C
ATOM   2214  C   MET A 139       3.951  40.452  44.303  1.00 49.09           C
ATOM   2215  O   MET A 139       2.927  40.857  43.750  1.00 51.14           O
ATOM   2216  CB  MET A 139       5.921  42.001  44.442  1.00 49.21           C
ATOM   2217  CG  MET A 139       7.326  42.403  43.964  1.00 43.10           C
ATOM   2218  SD  MET A 139       8.617  41.181  44.280  1.00 55.16           S
ATOM   2219  CE  MET A 139       8.729  41.303  46.096  1.00 51.77           C
ATOM   2220  H   MET A 139       4.449  41.720  42.048  1.00 44.97           H
ATOM   2221  HA  MET A 139       5.970  39.917  43.891  1.00 47.70           H
ATOM   2222  HB2 MET A 139       5.264  42.853  44.287  1.00 58.93           H
ATOM   2223  HB3 MET A 139       5.951  41.799  45.514  1.00 58.93           H
ATOM   2224  HG2 MET A 139       7.302  42.601  42.892  1.00 51.59           H
ATOM   2225  HG3 MET A 139       7.608  43.329  44.464  1.00 51.59           H
ATOM   2226  HE1 MET A 139       9.530  40.648  46.441  1.00 62.00           H
ATOM   2227  HE2 MET A 139       8.951  42.334  46.379  1.00 62.00           H
ATOM   2228  HE3 MET A 139       7.785  40.994  46.546  1.00 62.00           H
ATOM   2229  N   ALA A 140       3.943  39.739  45.432  1.00 49.06           N
ATOM   2230  CA  ALA A 140       2.820  39.646  46.357  1.00 44.42           C
ATOM   2231  C   ALA A 140       2.827  40.823  47.337  1.00 40.97           C
ATOM   2232  O   ALA A 140       3.845  41.090  47.972  1.00 50.65           O
ATOM   2233  CB  ALA A 140       2.935  38.335  47.117  1.00 47.84           C
ATOM   2234  H   ALA A 140       4.827  39.379  45.766  1.00 58.74           H
ATOM   2235  HA  ALA A 140       1.882  39.628  45.802  1.00 53.17           H
ATOM   2236  HB1 ALA A 140       2.082  38.221  47.782  1.00 57.28           H
ATOM   2237  HB2 ALA A 140       2.956  37.502  46.415  1.00 57.28           H
ATOM   2238  HB3 ALA A 140       3.843  38.336  47.720  1.00 57.28           H
ATOM   2239  N   LYS A 141       1.674  41.486  47.490  1.00 51.18           N
ATOM   2240  CA  LYS A 141       1.414  42.546  48.476  1.00 51.59           C
ATOM   2241  C   LYS A 141       1.275  41.947  49.865  1.00 52.87           C
ATOM   2242  O   LYS A 141       0.751  40.845  50.033  1.00 56.58           O
ATOM   2243  CB  LYS A 141       0.124  43.295  48.117  1.00 53.05           C
ATOM   2244  CG  LYS A 141       0.179  43.914  46.706  1.00 55.58           C
ATOM   2245  CD  LYS A 141      -0.833  45.053  46.472  1.00 65.28           C
ATOM   2246  CE  LYS A 141      -0.232  46.451  46.673  1.00 70.30           C
ATOM   2247  NZ  LYS A 141       0.100  46.729  48.085  1.00 73.31           N1+
ATOM   2248  H   LYS A 141       0.887  41.184  46.936  1.00 61.28           H
ATOM   2249  HA  LYS A 141       2.241  43.258  48.474  1.00 61.78           H
ATOM   2250  HB2 LYS A 141      -0.708  42.593  48.155  1.00 63.53           H
ATOM   2251  HB3 LYS A 141      -0.060  44.071  48.857  1.00 63.53           H
ATOM   2252  HG2 LYS A 141       1.179  44.322  46.554  1.00 66.57           H
ATOM   2253  HG3 LYS A 141       0.037  43.140  45.955  1.00 66.57           H
ATOM   2254  HD2 LYS A 141      -1.210  44.985  45.449  1.00 78.21           H
ATOM   2255  HD3 LYS A 141      -1.684  44.934  47.143  1.00 78.21           H
ATOM   2256  HE2 LYS A 141       0.681  46.514  46.080  1.00 84.23           H
ATOM   2257  HE3 LYS A 141      -0.925  47.202  46.296  1.00 84.23           H
ATOM   2258  HZ1 LYS A 141       0.359  47.701  48.184  1.00 87.84           H
ATOM   2259  HZ2 LYS A 141      -0.715  46.549  48.657  1.00 87.84           H
ATOM   2260  HZ3 LYS A 141       0.867  46.141  48.381  1.00 87.84           H
ATOM   2261  N   ASN A 142       1.742  42.700  50.854  1.00 54.72           N
ATOM   2262  CA  ASN A 142       1.642  42.336  52.261  1.00 50.36           C
ATOM   2263  C   ASN A 142       0.733  43.347  52.922  1.00 44.98           C
ATOM   2264  O   ASN A 142       1.109  44.493  53.153  1.00 45.21           O
ATOM   2265  CB  ASN A 142       3.036  42.205  52.892  1.00 53.16           C
ATOM   2266  CG  ASN A 142       3.859  41.091  52.218  1.00 60.94           C
ATOM   2267  OD1 ASN A 142       3.330  40.186  51.584  1.00 64.73           O
ATOM   2268  ND2 ASN A 142       5.168  41.090  52.398  1.00 57.81           N
ATOM   2269  H   ASN A 142       2.191  43.578  50.627  1.00 65.54           H
ATOM   2270  HA  ASN A 142       1.168  41.359  52.344  1.00 60.31           H
ATOM   2271  HB2 ASN A 142       3.572  43.152  52.843  1.00 63.66           H
ATOM   2272  HB3 ASN A 142       2.901  41.943  53.941  1.00 63.66           H
ATOM   2273 HD21 ASN A 142       5.700  40.338  51.980  1.00 69.24           H
ATOM   2274 HD22 ASN A 142       5.614  41.808  52.946  1.00 69.24           H
ATOM   2275  N   GLU A 143      -0.501  42.908  53.156  1.00 46.66           N
ATOM   2276  CA  GLU A 143      -1.550  43.733  53.722  1.00 41.23           C
ATOM   2277  C   GLU A 143      -2.247  42.965  54.860  1.00 47.25           C
ATOM   2278  O   GLU A 143      -2.375  41.736  54.827  1.00 48.96           O
ATOM   2279  CB  GLU A 143      -2.580  44.103  52.657  1.00 44.61           C
ATOM   2280  CG  GLU A 143      -2.011  44.601  51.319  1.00 59.04           C
ATOM   2281  CD  GLU A 143      -3.126  44.817  50.292  1.00 51.74           C
ATOM   2282  OE1 GLU A 143      -3.301  45.979  49.872  1.00 58.98           O
ATOM   2283  OE2 GLU A 143      -3.785  43.821  49.926  1.00 51.73           O1-
ATOM   2284  H   GLU A 143      -0.730  41.948  52.941  1.00 55.86           H
ATOM   2285  HA  GLU A 143      -1.139  44.657  54.130  1.00 49.34           H
ATOM   2286  HB2 GLU A 143      -3.204  43.231  52.469  1.00 53.40           H
ATOM   2287  HB3 GLU A 143      -3.220  44.884  53.066  1.00 53.40           H
ATOM   2288  HG2 GLU A 143      -1.446  45.520  51.482  1.00 70.72           H
ATOM   2289  HG3 GLU A 143      -1.369  43.813  50.925  1.00 70.72           H
ATOM   2290  N   VAL A 144      -2.713  43.713  55.864  1.00 43.79           N
ATOM   2291  CA  VAL A 144      -3.261  43.143  57.082  1.00 51.12           C
ATOM   2292  C   VAL A 144      -4.785  43.070  57.040  1.00 48.80           C
ATOM   2293  O   VAL A 144      -5.455  44.014  56.624  1.00 40.43           O
ATOM   2294  CB  VAL A 144      -2.728  43.932  58.288  1.00 45.52           C
ATOM   2295  CG1 VAL A 144      -3.402  43.553  59.609  1.00 50.46           C
ATOM   2296  CG2 VAL A 144      -1.221  43.691  58.399  1.00 41.02           C
ATOM   2297  H   VAL A 144      -2.541  44.709  55.853  1.00 52.42           H
ATOM   2298  HA  VAL A 144      -2.871  42.136  57.178  1.00 61.21           H
ATOM   2299  HB  VAL A 144      -2.893  44.985  58.104  1.00 54.49           H
ATOM   2300 HG11 VAL A 144      -2.957  44.125  60.422  1.00 60.42           H
ATOM   2301 HG12 VAL A 144      -4.465  43.789  59.579  1.00 60.42           H
ATOM   2302 HG13 VAL A 144      -3.266  42.487  59.800  1.00 60.42           H
ATOM   2303 HG21 VAL A 144      -0.833  44.271  59.230  1.00 49.09           H
ATOM   2304 HG22 VAL A 144      -1.022  42.634  58.572  1.00 49.09           H
ATOM   2305 HG23 VAL A 144      -0.701  44.014  57.496  1.00 49.09           H
ATOM   2306  N   PHE A 145      -5.304  41.941  57.524  1.00 47.64           N
ATOM   2307  CA  PHE A 145      -6.720  41.622  57.611  1.00 55.30           C
ATOM   2308  C   PHE A 145      -7.039  40.909  58.943  1.00 51.97           C
ATOM   2309  O   PHE A 145      -6.152  40.566  59.726  1.00 48.47           O
ATOM   2310  CB  PHE A 145      -7.104  40.758  56.393  1.00 53.63           C
ATOM   2311  CG  PHE A 145      -6.860  41.395  55.041  1.00 45.17           C
ATOM   2312  CD1 PHE A 145      -5.786  40.951  54.253  1.00 48.95           C
ATOM   2313  CD2 PHE A 145      -7.687  42.434  54.568  1.00 48.00           C
ATOM   2314  CE1 PHE A 145      -5.528  41.546  53.009  1.00 46.95           C
ATOM   2315  CE2 PHE A 145      -7.416  43.047  53.332  1.00 48.10           C
ATOM   2316  CZ  PHE A 145      -6.334  42.605  52.554  1.00 42.16           C
ATOM   2317  H   PHE A 145      -4.661  41.243  57.873  1.00 57.03           H
ATOM   2318  HA  PHE A 145      -7.305  42.542  57.588  1.00 66.23           H
ATOM   2319  HB2 PHE A 145      -6.532  39.839  56.447  1.00 64.23           H
ATOM   2320  HB3 PHE A 145      -8.157  40.494  56.458  1.00 64.23           H
ATOM   2321  HD1 PHE A 145      -5.148  40.155  54.607  1.00 58.61           H
ATOM   2322  HD2 PHE A 145      -8.517  42.783  55.161  1.00 57.47           H
ATOM   2323  HE1 PHE A 145      -4.700  41.199  52.409  1.00 56.21           H
ATOM   2324  HE2 PHE A 145      -8.036  43.859  52.984  1.00 57.60           H
ATOM   2325  HZ  PHE A 145      -6.115  43.076  51.607  1.00 50.47           H
ATOM   2326  N   CYS A 146      -8.337  40.724  59.193  1.00 57.37           N
ATOM   2327  CA  CYS A 146      -8.895  39.981  60.308  1.00 60.12           C
ATOM   2328  C   CYS A 146      -9.372  38.604  59.844  1.00 56.61           C
ATOM   2329  O   CYS A 146     -10.094  38.519  58.853  1.00 58.95           O
ATOM   2330  CB  CYS A 146     -10.046  40.805  60.884  1.00 62.41           C
ATOM   2331  SG  CYS A 146     -10.630  40.011  62.407  1.00 66.31           S
ATOM   2332  H   CYS A 146      -9.002  41.094  58.528  1.00 68.71           H
ATOM   2333  HA  CYS A 146      -8.148  39.861  61.091  1.00 72.02           H
ATOM   2334  HB2 CYS A 146      -9.688  41.808  61.120  1.00 74.77           H
ATOM   2335  HB3 CYS A 146     -10.865  40.870  60.165  1.00 74.77           H
ATOM   2336  HG  CYS A 146     -11.135  38.926  61.809  1.00 79.44           H
ATOM   2337  N   VAL A 147      -8.996  37.538  60.567  1.00 67.80           N
ATOM   2338  CA  VAL A 147      -9.457  36.169  60.317  1.00 75.04           C
ATOM   2339  C   VAL A 147     -10.932  36.138  60.640  1.00 75.67           C
ATOM   2340  O   VAL A 147     -11.362  36.607  61.692  1.00 71.60           O
ATOM   2341  CB  VAL A 147      -8.716  35.093  61.150  1.00 75.36           C
ATOM   2342  CG1 VAL A 147      -9.307  33.686  60.926  1.00 81.33           C
ATOM   2343  CG2 VAL A 147      -7.226  34.992  60.791  1.00 74.60           C
ATOM   2344  H   VAL A 147      -8.419  37.685  61.381  1.00 81.23           H
ATOM   2345  HA  VAL A 147      -9.307  35.934  59.262  1.00 89.92           H
ATOM   2346  HB  VAL A 147      -8.808  35.346  62.208  1.00 90.30           H
ATOM   2347 HG11 VAL A 147      -8.745  32.952  61.504  1.00 97.46           H
ATOM   2348 HG12 VAL A 147     -10.342  33.641  61.262  1.00 97.46           H
ATOM   2349 HG13 VAL A 147      -9.261  33.417  59.870  1.00 97.46           H
ATOM   2350 HG21 VAL A 147      -6.751  34.229  61.409  1.00 89.39           H
ATOM   2351 HG22 VAL A 147      -7.103  34.738  59.738  1.00 89.39           H
ATOM   2352 HG23 VAL A 147      -6.732  35.939  60.995  1.00 89.39           H
ATOM   2353  N   GLN A 148     -11.693  35.589  59.704  1.00 84.69           N
ATOM   2354  CA  GLN A 148     -13.130  35.623  59.769  1.00 95.91           C
ATOM   2355  C   GLN A 148     -13.614  34.347  59.046  1.00104.80           C
ATOM   2356  O   GLN A 148     -13.589  34.282  57.810  1.00 96.59           O
ATOM   2357  CB  GLN A 148     -13.601  37.014  59.286  1.00 96.11           C
ATOM   2358  CG  GLN A 148     -13.429  37.366  57.801  1.00 93.62           C
ATOM   2359  CD  GLN A 148     -13.788  38.834  57.519  1.00 96.29           C
ATOM   2360  OE1 GLN A 148     -13.420  39.751  58.259  1.00 85.77           O
ATOM   2361  NE2 GLN A 148     -14.469  39.074  56.398  1.00 85.41           N
ATOM   2362  H   GLN A 148     -11.268  35.214  58.869  1.00101.50           H
ATOM   2363  HA  GLN A 148     -13.436  35.570  60.810  1.00114.96           H
ATOM   2364  HB2 GLN A 148     -14.639  37.156  59.563  1.00115.21           H
ATOM   2365  HB3 GLN A 148     -13.050  37.758  59.865  1.00115.21           H
ATOM   2366  HG2 GLN A 148     -12.371  37.239  57.575  1.00112.22           H
ATOM   2367  HG3 GLN A 148     -14.024  36.704  57.173  1.00112.22           H
ATOM   2368 HE21 GLN A 148     -14.758  38.306  55.812  1.00102.37           H
ATOM   2369 HE22 GLN A 148     -14.744  40.020  56.185  1.00102.37           H
ATOM   2370  N   PRO A 149     -13.986  33.296  59.819  1.00101.91           N
ATOM   2371  CA  PRO A 149     -14.411  31.992  59.291  1.00107.61           C
ATOM   2372  C   PRO A 149     -15.758  31.973  58.542  1.00106.11           C
ATOM   2373  O   PRO A 149     -16.048  30.984  57.870  1.00104.73           O
ATOM   2374  CB  PRO A 149     -14.496  31.074  60.524  1.00 98.03           C
ATOM   2375  CG  PRO A 149     -13.513  31.698  61.503  1.00 97.20           C
ATOM   2376  CD  PRO A 149     -13.767  33.180  61.260  1.00 90.09           C
ATOM   2377  HA  PRO A 149     -13.612  31.588  58.669  1.00129.00           H
ATOM   2378  HB2 PRO A 149     -15.499  31.171  60.946  1.00117.51           H
ATOM   2379  HB3 PRO A 149     -14.279  30.025  60.326  1.00117.51           H
ATOM   2380  HG2 PRO A 149     -13.760  31.446  62.535  1.00116.51           H
ATOM   2381  HG3 PRO A 149     -12.491  31.401  61.261  1.00116.51           H
ATOM   2382  HD2 PRO A 149     -14.656  33.510  61.797  1.00107.98           H
ATOM   2383  HD3 PRO A 149     -12.873  33.709  61.591  1.00107.98           H
ATOM   2384  N   GLU A 150     -16.560  33.049  58.613  1.00105.03           N
ATOM   2385  CA  GLU A 150     -17.794  33.206  57.823  1.00102.30           C
ATOM   2386  C   GLU A 150     -17.493  33.176  56.310  1.00104.95           C
ATOM   2387  O   GLU A 150     -18.376  32.870  55.509  1.00104.75           O
ATOM   2388  CB  GLU A 150     -18.530  34.526  58.148  1.00 99.42           C
ATOM   2389  CG  GLU A 150     -18.404  35.031  59.599  1.00107.28           C
ATOM   2390  CD  GLU A 150     -17.136  35.872  59.783  1.00103.65           C
ATOM   2391  OE1 GLU A 150     -17.059  36.914  59.091  1.00107.92           O
ATOM   2392  OE2 GLU A 150     -16.260  35.460  60.583  1.00 90.14           O1-
ATOM   2393  H   GLU A 150     -16.308  33.809  59.234  1.00125.91           H
ATOM   2394  HA  GLU A 150     -18.464  32.386  58.068  1.00122.63           H
ATOM   2395  HB2 GLU A 150     -18.177  35.306  57.476  1.00119.17           H
ATOM   2396  HB3 GLU A 150     -19.589  34.387  57.929  1.00119.17           H
ATOM   2397  HG2 GLU A 150     -19.262  35.686  59.759  1.00128.61           H
ATOM   2398  HG3 GLU A 150     -18.440  34.201  60.303  1.00128.61           H
ATOM   2399  N   LYS A 151     -16.263  33.563  55.925  1.00105.72           N
ATOM   2400  CA  LYS A 151     -15.761  33.570  54.552  1.00103.58           C
ATOM   2401  C   LYS A 151     -14.832  32.374  54.262  1.00100.58           C
ATOM   2402  O   LYS A 151     -14.415  32.209  53.118  1.00103.96           O
ATOM   2403  CB  LYS A 151     -15.080  34.926  54.268  1.00102.52           C
ATOM   2404  CG  LYS A 151     -16.045  36.082  53.917  1.00 97.06           C
ATOM   2405  CD  LYS A 151     -17.048  36.450  55.019  1.00100.98           C
ATOM   2406  CE  LYS A 151     -17.919  37.650  54.640  1.00101.39           C
ATOM   2407  NZ  LYS A 151     -18.944  37.904  55.675  1.00109.52           N1+
ATOM   2408  H   LYS A 151     -15.612  33.846  56.645  1.00126.74           H
ATOM   2409  HA  LYS A 151     -16.596  33.470  53.856  1.00124.16           H
ATOM   2410  HB2 LYS A 151     -14.438  35.203  55.106  1.00122.90           H
ATOM   2411  HB3 LYS A 151     -14.440  34.806  53.392  1.00122.90           H
ATOM   2412  HG2 LYS A 151     -15.448  36.965  53.685  1.00116.35           H
ATOM   2413  HG3 LYS A 151     -16.600  35.812  53.017  1.00116.35           H
ATOM   2414  HD2 LYS A 151     -17.723  35.610  55.168  1.00121.04           H
ATOM   2415  HD3 LYS A 151     -16.515  36.659  55.948  1.00121.04           H
ATOM   2416  HE2 LYS A 151     -17.280  38.529  54.552  1.00121.54           H
ATOM   2417  HE3 LYS A 151     -18.401  37.469  53.677  1.00121.54           H
ATOM   2418  HZ1 LYS A 151     -19.580  38.625  55.358  1.00131.30           H
ATOM   2419  HZ2 LYS A 151     -19.469  37.057  55.848  1.00131.30           H
ATOM   2420  HZ3 LYS A 151     -18.502  38.204  56.535  1.00131.30           H
ATOM   2421  N   GLY A 152     -14.488  31.567  55.280  1.00107.23           N
ATOM   2422  CA  GLY A 152     -13.617  30.395  55.168  1.00106.73           C
ATOM   2423  C   GLY A 152     -12.134  30.719  55.413  1.00109.72           C
ATOM   2424  O   GLY A 152     -11.265  30.181  54.725  1.00 94.99           O
ATOM   2425  H   GLY A 152     -14.913  31.736  56.180  1.00128.55           H
ATOM   2426  HA2 GLY A 152     -13.927  29.654  55.903  1.00127.95           H
ATOM   2427  HA3 GLY A 152     -13.723  29.958  54.173  1.00127.95           H
ATOM   2428  N   GLY A 153     -11.838  31.557  56.422  1.00109.51           N
ATOM   2429  CA  GLY A 153     -10.476  31.829  56.870  1.00 95.45           C
ATOM   2430  C   GLY A 153      -9.887  33.068  56.188  1.00 95.93           C
ATOM   2431  O   GLY A 153     -10.322  34.181  56.493  1.00 93.64           O
ATOM   2432  H   GLY A 153     -12.596  31.976  56.941  1.00131.28           H
ATOM   2433  HA2 GLY A 153     -10.481  32.002  57.946  1.00114.41           H
ATOM   2434  HA3 GLY A 153      -9.837  30.967  56.669  1.00114.41           H
ATOM   2435  N   ARG A 154      -8.859  32.871  55.335  1.00 90.36           N
ATOM   2436  CA  ARG A 154      -7.871  33.900  54.970  1.00 75.81           C
ATOM   2437  C   ARG A 154      -7.854  34.240  53.475  1.00 66.25           C
ATOM   2438  O   ARG A 154      -7.883  33.377  52.598  1.00 61.04           O
ATOM   2439  CB  ARG A 154      -6.466  33.451  55.407  1.00 71.45           C
ATOM   2440  CG  ARG A 154      -6.274  33.463  56.933  1.00 64.13           C
ATOM   2441  CD  ARG A 154      -5.324  32.352  57.391  1.00 76.04           C
ATOM   2442  NE  ARG A 154      -5.140  32.335  58.855  1.00 76.46           N
ATOM   2443  CZ  ARG A 154      -4.334  33.150  59.547  1.00 78.17           C
ATOM   2444  NH1 ARG A 154      -3.616  34.089  58.933  1.00 77.40           N
ATOM   2445  NH2 ARG A 154      -4.243  33.029  60.872  1.00 77.51           N1+
ATOM   2446  H   ARG A 154      -8.651  31.921  55.055  1.00108.30           H
ATOM   2447  HA  ARG A 154      -8.096  34.817  55.515  1.00 90.84           H
ATOM   2448  HB2 ARG A 154      -6.249  32.465  54.995  1.00 85.61           H
ATOM   2449  HB3 ARG A 154      -5.741  34.156  54.993  1.00 85.61           H
ATOM   2450  HG2 ARG A 154      -5.909  34.438  57.255  1.00 76.83           H
ATOM   2451  HG3 ARG A 154      -7.228  33.286  57.425  1.00 76.83           H
ATOM   2452  HD2 ARG A 154      -5.742  31.391  57.089  1.00 91.11           H
ATOM   2453  HD3 ARG A 154      -4.358  32.465  56.898  1.00 91.11           H
ATOM   2454  HE  ARG A 154      -5.686  31.661  59.373  1.00 91.62           H
ATOM   2455 HH11 ARG A 154      -3.685  34.199  57.933  1.00 92.75           H
ATOM   2456 HH12 ARG A 154      -3.017  34.702  59.465  1.00 92.75           H
ATOM   2457 HH21 ARG A 154      -4.779  32.323  61.355  1.00 92.89           H
ATOM   2458 HH22 ARG A 154      -3.641  33.646  61.397  1.00 92.89           H
ATOM   2459  N   LYS A 155      -7.738  35.541  53.206  1.00 67.23           N
ATOM   2460  CA  LYS A 155      -7.584  36.092  51.865  1.00 58.10           C
ATOM   2461  C   LYS A 155      -6.153  35.803  51.403  1.00 52.80           C
ATOM   2462  O   LYS A 155      -5.225  36.141  52.140  1.00 51.28           O
ATOM   2463  CB  LYS A 155      -7.819  37.619  51.907  1.00 51.43           C
ATOM   2464  CG  LYS A 155      -9.115  38.024  52.643  1.00 62.55           C
ATOM   2465  CD  LYS A 155      -9.274  39.548  52.768  1.00 56.24           C
ATOM   2466  CE  LYS A 155     -10.065  40.201  51.632  1.00 68.40           C
ATOM   2467  NZ  LYS A 155     -11.483  39.778  51.617  1.00 75.63           N1+
ATOM   2468  H   LYS A 155      -7.659  36.183  53.980  1.00 80.55           H
ATOM   2469  HA  LYS A 155      -8.323  35.636  51.207  1.00 69.59           H
ATOM   2470  HB2 LYS A 155      -6.980  38.092  52.420  1.00 61.59           H
ATOM   2471  HB3 LYS A 155      -7.844  38.003  50.888  1.00 61.59           H
ATOM   2472  HG2 LYS A 155      -9.967  37.593  52.118  1.00 74.93           H
ATOM   2473  HG3 LYS A 155      -9.123  37.618  53.652  1.00 74.93           H
ATOM   2474  HD2 LYS A 155      -9.762  39.777  53.717  1.00 67.36           H
ATOM   2475  HD3 LYS A 155      -8.285  40.007  52.790  1.00 67.36           H
ATOM   2476  HE2 LYS A 155     -10.013  41.284  51.746  1.00 81.96           H
ATOM   2477  HE3 LYS A 155      -9.596  39.936  50.682  1.00 81.96           H
ATOM   2478  HZ1 LYS A 155     -11.977  40.258  50.874  1.00 90.62           H
ATOM   2479  HZ2 LYS A 155     -11.548  38.781  51.465  1.00 90.62           H
ATOM   2480  HZ3 LYS A 155     -11.916  40.004  52.502  1.00 90.62           H
ATOM   2481  N   PRO A 156      -5.937  35.280  50.182  1.00 55.94           N
ATOM   2482  CA  PRO A 156      -4.606  35.280  49.593  1.00 51.62           C
ATOM   2483  C   PRO A 156      -4.097  36.704  49.360  1.00 47.08           C
ATOM   2484  O   PRO A 156      -4.853  37.682  49.377  1.00 50.46           O
ATOM   2485  CB  PRO A 156      -4.770  34.553  48.258  1.00 52.61           C
ATOM   2486  CG  PRO A 156      -5.979  33.656  48.481  1.00 55.94           C
ATOM   2487  CD  PRO A 156      -6.869  34.566  49.326  1.00 52.84           C
ATOM   2488  HA  PRO A 156      -3.927  34.680  50.198  1.00 61.82           H
ATOM   2489  HB2 PRO A 156      -5.048  35.295  47.506  1.00 63.00           H
ATOM   2490  HB3 PRO A 156      -3.885  34.006  47.938  1.00 63.00           H
ATOM   2491  HG2 PRO A 156      -6.478  33.418  47.541  1.00 67.00           H
ATOM   2492  HG3 PRO A 156      -5.688  32.748  49.009  1.00 67.00           H
ATOM   2493  HD2 PRO A 156      -7.405  35.273  48.692  1.00 63.28           H
ATOM   2494  HD3 PRO A 156      -7.544  33.933  49.904  1.00 63.28           H
ATOM   2495  N   ALA A 157      -2.791  36.803  49.139  1.00 49.74           N
ATOM   2496  CA  ALA A 157      -2.114  38.038  48.809  1.00 46.21           C
ATOM   2497  C   ALA A 157      -2.632  38.584  47.480  1.00 44.50           C
ATOM   2498  O   ALA A 157      -2.862  37.827  46.539  1.00 49.65           O
ATOM   2499  CB  ALA A 157      -0.611  37.747  48.747  1.00 46.05           C
ATOM   2500  H   ALA A 157      -2.225  35.968  49.183  1.00 59.56           H
ATOM   2501  HA  ALA A 157      -2.287  38.774  49.591  1.00 55.32           H
ATOM   2502  HB1 ALA A 157      -0.072  38.672  48.542  1.00 55.13           H
ATOM   2503  HB2 ALA A 157      -0.268  37.342  49.697  1.00 55.13           H
ATOM   2504  HB3 ALA A 157      -0.390  37.025  47.961  1.00 55.13           H
ATOM   2505  N   ARG A 158      -2.781  39.902  47.389  1.00 36.91           N
ATOM   2506  CA  ARG A 158      -2.921  40.596  46.118  1.00 47.21           C
ATOM   2507  C   ARG A 158      -1.571  40.631  45.409  1.00 49.67           C
ATOM   2508  O   ARG A 158      -0.534  40.523  46.050  1.00 48.15           O
ATOM   2509  CB  ARG A 158      -3.455  42.003  46.372  1.00 52.67           C
ATOM   2510  CG  ARG A 158      -4.882  41.933  46.926  1.00 47.43           C
ATOM   2511  CD  ARG A 158      -5.694  43.147  46.491  1.00 64.04           C
ATOM   2512  NE  ARG A 158      -5.110  44.392  47.009  1.00 59.65           N
ATOM   2513  CZ  ARG A 158      -5.261  45.606  46.468  1.00 73.71           C
ATOM   2514  NH1 ARG A 158      -5.885  45.798  45.304  1.00 70.23           N
ATOM   2515  NH2 ARG A 158      -4.775  46.657  47.120  1.00 74.22           N1+
ATOM   2516  H   ARG A 158      -2.602  40.466  48.209  1.00 44.17           H
ATOM   2517  HA  ARG A 158      -3.628  40.077  45.470  1.00 56.53           H
ATOM   2518  HB2 ARG A 158      -2.810  42.516  47.086  1.00 63.08           H
ATOM   2519  HB3 ARG A 158      -3.446  42.565  45.437  1.00 63.08           H
ATOM   2520  HG2 ARG A 158      -5.390  41.056  46.522  1.00 56.79           H
ATOM   2521  HG3 ARG A 158      -4.860  41.853  48.011  1.00 56.79           H
ATOM   2522  HD2 ARG A 158      -5.739  43.173  45.402  1.00 76.73           H
ATOM   2523  HD3 ARG A 158      -6.711  43.045  46.871  1.00 76.73           H
ATOM   2524  HE  ARG A 158      -4.635  44.333  47.901  1.00 71.45           H
ATOM   2525 HH11 ARG A 158      -6.268  45.014  44.797  1.00 84.14           H
ATOM   2526 HH12 ARG A 158      -5.984  46.731  44.930  1.00 84.14           H
ATOM   2527 HH21 ARG A 158      -4.295  46.527  48.002  1.00 88.93           H
ATOM   2528 HH22 ARG A 158      -4.871  47.582  46.731  1.00 88.93           H
ATOM   2529  N   LEU A 159      -1.594  40.743  44.081  1.00 46.30           N
ATOM   2530  CA  LEU A 159      -0.406  40.875  43.249  1.00 35.67           C
ATOM   2531  C   LEU A 159      -0.286  42.334  42.803  1.00 45.39           C
ATOM   2532  O   LEU A 159      -1.270  43.076  42.768  1.00 41.88           O
ATOM   2533  CB  LEU A 159      -0.456  39.896  42.066  1.00 39.06           C
ATOM   2534  CG  LEU A 159      -0.710  38.436  42.498  1.00 43.23           C
ATOM   2535  CD1 LEU A 159      -0.766  37.467  41.312  1.00 53.31           C
ATOM   2536  CD2 LEU A 159       0.338  37.915  43.492  1.00 48.41           C
ATOM   2537  H   LEU A 159      -2.488  40.844  43.623  1.00 55.43           H
ATOM   2538  HA  LEU A 159       0.482  40.630  43.827  1.00 42.68           H
ATOM   2539  HB2 LEU A 159      -1.237  40.211  41.372  1.00 46.74           H
ATOM   2540  HB3 LEU A 159       0.498  39.948  41.539  1.00 46.74           H
ATOM   2541  HG  LEU A 159      -1.673  38.404  42.988  1.00 51.75           H
ATOM   2542 HD11 LEU A 159      -1.183  36.514  41.648  1.00 63.85           H
ATOM   2543 HD12 LEU A 159      -1.399  37.877  40.525  1.00 63.85           H
ATOM   2544 HD13 LEU A 159       0.234  37.290  40.923  1.00 63.85           H
ATOM   2545 HD21 LEU A 159       0.204  36.843  43.640  1.00 57.96           H
ATOM   2546 HD22 LEU A 159       1.343  38.096  43.111  1.00 57.96           H
ATOM   2547 HD23 LEU A 159       0.227  38.410  44.456  1.00 57.96           H
ATOM   2548  N   ILE A 160       0.954  42.739  42.523  1.00 39.48           N
ATOM   2549  CA  ILE A 160       1.329  44.060  42.048  1.00 42.23           C
ATOM   2550  C   ILE A 160       2.333  43.845  40.906  1.00 44.73           C
ATOM   2551  O   ILE A 160       3.326  43.140  41.078  1.00 46.42           O
ATOM   2552  CB  ILE A 160       1.813  44.958  43.217  1.00 40.21           C
ATOM   2553  CG1 ILE A 160       2.104  46.415  42.818  1.00 39.99           C
ATOM   2554  CG2 ILE A 160       3.057  44.413  43.916  1.00 44.85           C
ATOM   2555  CD1 ILE A 160       0.860  47.173  42.317  1.00 38.22           C
ATOM   2556  H   ILE A 160       1.710  42.075  42.620  1.00 47.25           H
ATOM   2557  HA  ILE A 160       0.445  44.532  41.639  1.00 50.55           H
ATOM   2558  HB  ILE A 160       1.013  44.982  43.956  1.00 48.12           H
ATOM   2559 HG12 ILE A 160       2.493  46.953  43.684  1.00 47.86           H
ATOM   2560 HG13 ILE A 160       2.868  46.433  42.041  1.00 47.86           H
ATOM   2561 HG21 ILE A 160       3.310  45.050  44.762  1.00 53.69           H
ATOM   2562 HG22 ILE A 160       2.861  43.411  44.295  1.00 53.69           H
ATOM   2563 HG23 ILE A 160       3.901  44.395  43.227  1.00 53.69           H
ATOM   2564 HD11 ILE A 160       1.129  48.210  42.116  1.00 45.73           H
ATOM   2565 HD12 ILE A 160       0.482  46.729  41.397  1.00 45.73           H
ATOM   2566 HD13 ILE A 160       0.081  47.155  43.078  1.00 45.73           H
ATOM   2567  N   VAL A 161       2.033  44.402  39.732  1.00 38.35           N
ATOM   2568  CA  VAL A 161       2.810  44.215  38.510  1.00 44.11           C
ATOM   2569  C   VAL A 161       3.233  45.606  38.053  1.00 44.75           C
ATOM   2570  O   VAL A 161       2.379  46.440  37.764  1.00 45.48           O
ATOM   2571  CB  VAL A 161       2.012  43.455  37.444  1.00 41.18           C
ATOM   2572  CG1 VAL A 161       2.878  43.279  36.189  1.00 44.97           C
ATOM   2573  CG2 VAL A 161       1.592  42.067  37.941  1.00 37.08           C
ATOM   2574  H   VAL A 161       1.223  45.001  39.671  1.00 45.90           H
ATOM   2575  HA  VAL A 161       3.695  43.629  38.726  1.00 52.81           H
ATOM   2576  HB  VAL A 161       1.122  44.023  37.178  1.00 49.29           H
ATOM   2577 HG11 VAL A 161       2.334  42.706  35.439  1.00 53.83           H
ATOM   2578 HG12 VAL A 161       3.128  44.247  35.758  1.00 53.83           H
ATOM   2579 HG13 VAL A 161       3.799  42.750  36.440  1.00 53.83           H
ATOM   2580 HG21 VAL A 161       1.023  41.555  37.163  1.00 44.37           H
ATOM   2581 HG22 VAL A 161       2.483  41.483  38.170  1.00 44.37           H
ATOM   2582 HG23 VAL A 161       0.962  42.150  38.825  1.00 44.37           H
ATOM   2583  N   PHE A 162       4.535  45.879  38.031  1.00 38.98           N
ATOM   2584  CA  PHE A 162       5.040  47.244  37.820  1.00 39.72           C
ATOM   2585  C   PHE A 162       6.324  47.208  36.989  1.00 38.71           C
ATOM   2586  O   PHE A 162       7.090  46.247  37.092  1.00 35.45           O
ATOM   2587  CB  PHE A 162       5.270  47.944  39.176  1.00 45.27           C
ATOM   2588  CG  PHE A 162       6.203  47.197  40.111  1.00 47.56           C
ATOM   2589  CD1 PHE A 162       7.558  47.564  40.232  1.00 47.21           C
ATOM   2590  CD2 PHE A 162       5.724  46.072  40.805  1.00 44.06           C
ATOM   2591  CE1 PHE A 162       8.433  46.758  40.972  1.00 44.79           C
ATOM   2592  CE2 PHE A 162       6.602  45.270  41.548  1.00 49.07           C
ATOM   2593  CZ  PHE A 162       7.963  45.596  41.607  1.00 47.35           C
ATOM   2594  H   PHE A 162       5.202  45.147  38.245  1.00 46.65           H
ATOM   2595  HA  PHE A 162       4.299  47.828  37.275  1.00 47.54           H
ATOM   2596  HB2 PHE A 162       5.661  48.945  38.998  1.00 54.20           H
ATOM   2597  HB3 PHE A 162       4.305  48.061  39.669  1.00 54.20           H
ATOM   2598  HD1 PHE A 162       7.940  48.430  39.713  1.00 56.53           H
ATOM   2599  HD2 PHE A 162       4.683  45.796  40.733  1.00 52.75           H
ATOM   2600  HE1 PHE A 162       9.479  47.014  41.028  1.00 53.62           H
ATOM   2601  HE2 PHE A 162       6.228  44.390  42.047  1.00 58.75           H
ATOM   2602  HZ  PHE A 162       8.645  44.956  42.147  1.00 56.70           H
ATOM   2603  N   PRO A 163       6.606  48.251  36.194  1.00 39.54           N
ATOM   2604  CA  PRO A 163       7.843  48.337  35.424  1.00 46.52           C
ATOM   2605  C   PRO A 163       8.933  49.062  36.232  1.00 49.03           C
ATOM   2606  O   PRO A 163       8.672  49.590  37.315  1.00 40.42           O
ATOM   2607  CB  PRO A 163       7.442  49.173  34.216  1.00 39.72           C
ATOM   2608  CG  PRO A 163       6.480  50.193  34.813  1.00 34.07           C
ATOM   2609  CD  PRO A 163       5.736  49.361  35.859  1.00 34.49           C
ATOM   2610  HA  PRO A 163       8.165  47.376  35.025  1.00 55.70           H
ATOM   2611  HB2 PRO A 163       8.277  49.619  33.683  1.00 47.54           H
ATOM   2612  HB3 PRO A 163       6.892  48.514  33.544  1.00 47.54           H
ATOM   2613  HG2 PRO A 163       7.035  51.019  35.252  1.00 40.75           H
ATOM   2614  HG3 PRO A 163       5.777  50.563  34.073  1.00 40.75           H
ATOM   2615  HD2 PRO A 163       5.535  49.982  36.729  1.00 41.26           H
ATOM   2616  HD3 PRO A 163       4.827  48.972  35.400  1.00 41.26           H
ATOM   2617  N   ASP A 164      10.163  49.061  35.714  1.00 50.52           N
ATOM   2618  CA  ASP A 164      11.300  49.683  36.369  1.00 34.39           C
ATOM   2619  C   ASP A 164      11.099  51.206  36.546  1.00 43.20           C
ATOM   2620  O   ASP A 164      10.328  51.833  35.827  1.00 44.81           O
ATOM   2621  CB  ASP A 164      12.563  49.351  35.573  1.00 52.81           C
ATOM   2622  CG  ASP A 164      13.765  49.931  36.309  1.00 56.87           C
ATOM   2623  OD1 ASP A 164      14.229  51.034  35.930  1.00 49.31           O
ATOM   2624  OD2 ASP A 164      14.130  49.298  37.317  1.00 49.61           O1-
ATOM   2625  H   ASP A 164      10.311  48.646  34.803  1.00 60.49           H
ATOM   2626  HA  ASP A 164      11.414  49.224  37.354  1.00 41.14           H
ATOM   2627  HB2 ASP A 164      12.646  48.263  35.559  1.00 63.25           H
ATOM   2628  HB3 ASP A 164      12.470  49.770  34.570  1.00 63.25           H
ATOM   2629  N   LEU A 165      11.783  51.803  37.529  1.00 43.84           N
ATOM   2630  CA  LEU A 165      11.701  53.210  37.910  1.00 38.10           C
ATOM   2631  C   LEU A 165      11.896  54.163  36.730  1.00 41.78           C
ATOM   2632  O   LEU A 165      11.191  55.170  36.633  1.00 45.20           O
ATOM   2633  CB  LEU A 165      12.748  53.427  39.021  1.00 44.01           C
ATOM   2634  CG  LEU A 165      12.859  54.849  39.604  1.00 47.64           C
ATOM   2635  CD1 LEU A 165      11.529  55.411  40.128  1.00 40.34           C
ATOM   2636  CD2 LEU A 165      13.896  54.823  40.738  1.00 51.66           C
ATOM   2637  H   LEU A 165      12.429  51.236  38.059  1.00 52.49           H
ATOM   2638  HA  LEU A 165      10.708  53.380  38.327  1.00 45.59           H
ATOM   2639  HB2 LEU A 165      12.528  52.735  39.836  1.00 52.68           H
ATOM   2640  HB3 LEU A 165      13.721  53.151  38.621  1.00 52.68           H
ATOM   2641  HG  LEU A 165      13.240  55.514  38.830  1.00 57.04           H
ATOM   2642 HD11 LEU A 165      11.677  56.444  40.438  1.00 48.28           H
ATOM   2643 HD12 LEU A 165      10.767  55.396  39.349  1.00 48.28           H
ATOM   2644 HD13 LEU A 165      11.188  54.836  40.987  1.00 48.28           H
ATOM   2645 HD21 LEU A 165      13.949  55.793  41.227  1.00 61.87           H
ATOM   2646 HD22 LEU A 165      13.627  54.081  41.487  1.00 61.87           H
ATOM   2647 HD23 LEU A 165      14.878  54.581  40.333  1.00 61.87           H
ATOM   2648  N   GLY A 166      12.817  53.852  35.808  1.00 45.56           N
ATOM   2649  CA  GLY A 166      13.014  54.698  34.633  1.00 40.14           C
ATOM   2650  C   GLY A 166      11.735  54.823  33.809  1.00 42.10           C
ATOM   2651  O   GLY A 166      11.312  55.943  33.498  1.00 47.47           O
ATOM   2652  H   GLY A 166      13.375  53.012  35.911  1.00 54.54           H
ATOM   2653  HA2 GLY A 166      13.289  55.697  34.975  1.00 48.04           H
ATOM   2654  HA3 GLY A 166      13.820  54.305  34.016  1.00 48.04           H
ATOM   2655  N   VAL A 167      11.105  53.679  33.504  1.00 42.50           N
ATOM   2656  CA  VAL A 167       9.788  53.612  32.868  1.00 43.40           C
ATOM   2657  C   VAL A 167       8.778  54.450  33.656  1.00 47.27           C
ATOM   2658  O   VAL A 167       8.113  55.278  33.051  1.00 49.26           O
ATOM   2659  CB  VAL A 167       9.298  52.159  32.701  1.00 42.43           C
ATOM   2660  CG1 VAL A 167       7.954  52.107  31.962  1.00 41.46           C
ATOM   2661  CG2 VAL A 167      10.303  51.295  31.935  1.00 36.29           C
ATOM   2662  H   VAL A 167      11.543  52.808  33.765  1.00 50.87           H
ATOM   2663  HA  VAL A 167       9.877  54.047  31.873  1.00 51.96           H
ATOM   2664  HB  VAL A 167       9.146  51.728  33.684  1.00 50.79           H
ATOM   2665 HG11 VAL A 167       7.662  51.071  31.808  1.00 49.62           H
ATOM   2666 HG12 VAL A 167       7.176  52.601  32.539  1.00 49.62           H
ATOM   2667 HG13 VAL A 167       8.038  52.598  30.994  1.00 49.62           H
ATOM   2668 HG21 VAL A 167       9.929  50.277  31.857  1.00 43.42           H
ATOM   2669 HG22 VAL A 167      10.466  51.703  30.938  1.00 43.42           H
ATOM   2670 HG23 VAL A 167      11.244  51.253  32.466  1.00 43.42           H
ATOM   2671  N   ARG A 168       8.659  54.272  34.983  1.00 45.81           N
ATOM   2672  CA  ARG A 168       7.650  54.979  35.780  1.00 41.97           C
ATOM   2673  C   ARG A 168       7.764  56.491  35.684  1.00 45.29           C
ATOM   2674  O   ARG A 168       6.731  57.154  35.651  1.00 46.19           O
ATOM   2675  CB  ARG A 168       7.700  54.554  37.250  1.00 46.65           C
ATOM   2676  CG  ARG A 168       7.453  53.056  37.439  1.00 47.26           C
ATOM   2677  CD  ARG A 168       6.956  52.736  38.854  1.00 50.85           C
ATOM   2678  NE  ARG A 168       7.968  52.984  39.899  1.00 49.71           N
ATOM   2679  CZ  ARG A 168       8.991  52.185  40.224  1.00 42.63           C
ATOM   2680  NH1 ARG A 168       9.811  52.538  41.201  1.00 45.62           N
ATOM   2681  NH2 ARG A 168       9.227  51.041  39.597  1.00 42.48           N1+
ATOM   2682  H   ARG A 168       9.259  53.604  35.448  1.00 54.85           H
ATOM   2683  HA  ARG A 168       6.669  54.718  35.378  1.00 50.23           H
ATOM   2684  HB2 ARG A 168       8.679  54.800  37.660  1.00 55.85           H
ATOM   2685  HB3 ARG A 168       6.946  55.117  37.803  1.00 55.85           H
ATOM   2686  HG2 ARG A 168       6.663  52.752  36.756  1.00 56.58           H
ATOM   2687  HG3 ARG A 168       8.345  52.483  37.205  1.00 56.58           H
ATOM   2688  HD2 ARG A 168       6.082  53.355  39.062  1.00 60.89           H
ATOM   2689  HD3 ARG A 168       6.636  51.695  38.890  1.00 60.89           H
ATOM   2690  HE  ARG A 168       7.878  53.860  40.398  1.00 59.52           H
ATOM   2691 HH11 ARG A 168       9.660  53.410  41.688  1.00 54.62           H
ATOM   2692 HH12 ARG A 168      10.604  51.965  41.446  1.00 54.62           H
ATOM   2693 HH21 ARG A 168       8.631  50.757  38.830  1.00 50.85           H
ATOM   2694 HH22 ARG A 168      10.019  50.474  39.851  1.00 50.85           H
ATOM   2695  N   VAL A 169       8.984  57.047  35.633  1.00 49.10           N
ATOM   2696  CA  VAL A 169       9.160  58.492  35.442  1.00 54.59           C
ATOM   2697  C   VAL A 169       8.739  58.895  34.023  1.00 45.79           C
ATOM   2698  O   VAL A 169       8.129  59.954  33.846  1.00 43.94           O
ATOM   2699  CB  VAL A 169      10.590  58.982  35.767  1.00 56.50           C
ATOM   2700  CG1 VAL A 169      10.639  60.518  35.708  1.00 55.42           C
ATOM   2701  CG2 VAL A 169      11.057  58.607  37.174  1.00 46.55           C
ATOM   2702  H   VAL A 169       9.805  56.461  35.697  1.00 58.79           H
ATOM   2703  HA  VAL A 169       8.492  58.993  36.138  1.00 65.37           H
ATOM   2704  HB  VAL A 169      11.285  58.571  35.034  1.00 67.67           H
ATOM   2705 HG11 VAL A 169      11.631  60.875  35.967  1.00 66.37           H
ATOM   2706 HG12 VAL A 169      10.407  60.876  34.707  1.00 66.37           H
ATOM   2707 HG13 VAL A 169       9.933  60.938  36.424  1.00 66.37           H
ATOM   2708 HG21 VAL A 169      12.064  58.984  37.344  1.00 55.73           H
ATOM   2709 HG22 VAL A 169      10.388  59.035  37.920  1.00 55.73           H
ATOM   2710 HG23 VAL A 169      11.076  57.530  37.288  1.00 55.73           H
ATOM   2711  N   CYS A 170       9.048  58.061  33.021  1.00 46.71           N
ATOM   2712  CA  CYS A 170       8.521  58.270  31.667  1.00 47.84           C
ATOM   2713  C   CYS A 170       6.990  58.293  31.615  1.00 48.25           C
ATOM   2714  O   CYS A 170       6.437  59.195  30.986  1.00 43.44           O
ATOM   2715  CB  CYS A 170       9.112  57.275  30.662  1.00 60.89           C
ATOM   2716  SG  CYS A 170      10.884  57.588  30.429  1.00 54.02           S
ATOM   2717  H   CYS A 170       9.550  57.205  33.218  1.00 55.93           H
ATOM   2718  HA  CYS A 170       8.849  59.255  31.349  1.00 57.27           H
ATOM   2719  HB2 CYS A 170       8.969  56.251  30.999  1.00 72.94           H
ATOM   2720  HB3 CYS A 170       8.607  57.398  29.703  1.00 72.94           H
ATOM   2721  HG  CYS A 170      11.297  56.926  31.517  1.00 64.70           H
ATOM   2722  N   GLU A 171       6.309  57.341  32.280  1.00 48.75           N
ATOM   2723  CA  GLU A 171       4.850  57.335  32.373  1.00 46.30           C
ATOM   2724  C   GLU A 171       4.376  58.704  32.842  1.00 46.85           C
ATOM   2725  O   GLU A 171       3.512  59.298  32.199  1.00 45.37           O
ATOM   2726  CB  GLU A 171       4.318  56.265  33.338  1.00 51.14           C
ATOM   2727  CG  GLU A 171       4.605  54.832  32.901  1.00 52.51           C
ATOM   2728  CD  GLU A 171       3.875  53.866  33.823  1.00 44.45           C
ATOM   2729  OE1 GLU A 171       4.545  53.117  34.567  1.00 39.05           O
ATOM   2730  OE2 GLU A 171       2.628  53.883  33.742  1.00 43.88           O1-
ATOM   2731  H   GLU A 171       6.820  56.634  32.787  1.00 58.37           H
ATOM   2732  HA  GLU A 171       4.430  57.136  31.389  1.00 55.43           H
ATOM   2733  HB2 GLU A 171       4.742  56.416  34.328  1.00 61.24           H
ATOM   2734  HB3 GLU A 171       3.238  56.394  33.408  1.00 61.24           H
ATOM   2735  HG2 GLU A 171       4.209  54.732  31.890  1.00 62.88           H
ATOM   2736  HG3 GLU A 171       5.671  54.632  32.917  1.00 62.88           H
ATOM   2737  N   LYS A 172       4.967  59.231  33.927  1.00 42.85           N
ATOM   2738  CA  LYS A 172       4.582  60.550  34.434  1.00 42.48           C
ATOM   2739  C   LYS A 172       4.717  61.648  33.377  1.00 50.78           C
ATOM   2740  O   LYS A 172       3.818  62.475  33.251  1.00 48.67           O
ATOM   2741  CB  LYS A 172       5.375  60.931  35.682  1.00 48.56           C
ATOM   2742  CG  LYS A 172       5.116  60.040  36.900  1.00 53.17           C
ATOM   2743  CD  LYS A 172       6.202  60.294  37.945  1.00 45.74           C
ATOM   2744  CE  LYS A 172       5.895  59.672  39.304  1.00 51.11           C
ATOM   2745  NZ  LYS A 172       5.771  58.206  39.222  1.00 48.12           N1+
ATOM   2746  H   LYS A 172       5.709  58.722  34.390  1.00 51.29           H
ATOM   2747  HA  LYS A 172       3.531  60.510  34.704  1.00 50.85           H
ATOM   2748  HB2 LYS A 172       6.437  60.924  35.450  1.00 58.15           H
ATOM   2749  HB3 LYS A 172       5.094  61.948  35.963  1.00 58.15           H
ATOM   2750  HG2 LYS A 172       4.129  60.242  37.318  1.00 63.67           H
ATOM   2751  HG3 LYS A 172       5.166  58.998  36.595  1.00 63.67           H
ATOM   2752  HD2 LYS A 172       7.146  59.884  37.586  1.00 54.76           H
ATOM   2753  HD3 LYS A 172       6.320  61.367  38.063  1.00 54.76           H
ATOM   2754  HE2 LYS A 172       6.699  59.924  39.998  1.00 61.20           H
ATOM   2755  HE3 LYS A 172       4.968  60.102  39.683  1.00 61.20           H
ATOM   2756  HZ1 LYS A 172       5.579  57.830  40.141  1.00 57.62           H
ATOM   2757  HZ2 LYS A 172       5.020  57.957  38.589  1.00 57.62           H
ATOM   2758  HZ3 LYS A 172       6.636  57.812  38.875  1.00 57.62           H
ATOM   2759  N   MET A 173       5.819  61.648  32.615  1.00 52.25           N
ATOM   2760  CA  MET A 173       6.043  62.632  31.557  1.00 53.74           C
ATOM   2761  C   MET A 173       4.947  62.606  30.499  1.00 54.45           C
ATOM   2762  O   MET A 173       4.376  63.654  30.195  1.00 46.03           O
ATOM   2763  CB  MET A 173       7.446  62.491  30.964  1.00 58.63           C
ATOM   2764  CG  MET A 173       8.446  62.933  32.036  1.00 58.58           C
ATOM   2765  SD  MET A 173      10.153  63.064  31.494  1.00 63.44           S
ATOM   2766  CE  MET A 173      10.541  61.310  31.357  1.00 49.93           C
ATOM   2767  H   MET A 173       6.521  60.936  32.763  1.00 62.57           H
ATOM   2768  HA  MET A 173       5.999  63.615  32.011  1.00 64.36           H
ATOM   2769  HB2 MET A 173       7.643  61.463  30.662  1.00 70.23           H
ATOM   2770  HB3 MET A 173       7.538  63.144  30.095  1.00 70.23           H
ATOM   2771  HG2 MET A 173       8.149  63.907  32.421  1.00 70.17           H
ATOM   2772  HG3 MET A 173       8.414  62.223  32.858  1.00 70.17           H
ATOM   2773  HE1 MET A 173      11.594  61.197  31.105  1.00 59.79           H
ATOM   2774  HE2 MET A 173      10.334  60.821  32.308  1.00 59.79           H
ATOM   2775  HE3 MET A 173       9.938  60.870  30.562  1.00 59.79           H
ATOM   2776  N   ALA A 174       4.646  61.414  29.975  1.00 41.51           N
ATOM   2777  CA  ALA A 174       3.657  61.230  28.930  1.00 36.14           C
ATOM   2778  C   ALA A 174       2.227  61.479  29.384  1.00 41.32           C
ATOM   2779  O   ALA A 174       1.409  61.883  28.569  1.00 50.14           O
ATOM   2780  CB  ALA A 174       3.783  59.806  28.379  1.00 49.31           C
ATOM   2781  H   ALA A 174       5.151  60.599  30.297  1.00 49.68           H
ATOM   2782  HA  ALA A 174       3.873  61.929  28.125  1.00 43.23           H
ATOM   2783  HB1 ALA A 174       3.075  59.669  27.568  1.00 59.05           H
ATOM   2784  HB2 ALA A 174       4.785  59.633  27.991  1.00 59.05           H
ATOM   2785  HB3 ALA A 174       3.568  59.080  29.165  1.00 59.05           H
ATOM   2786  N   LEU A 175       1.895  61.126  30.630  1.00 46.69           N
ATOM   2787  CA  LEU A 175       0.529  60.771  30.990  1.00 47.65           C
ATOM   2788  C   LEU A 175       0.024  61.368  32.301  1.00 43.54           C
ATOM   2789  O   LEU A 175      -1.180  61.327  32.515  1.00 41.54           O
ATOM   2790  CB  LEU A 175       0.391  59.233  30.967  1.00 46.05           C
ATOM   2791  CG  LEU A 175       0.120  58.682  29.554  1.00 41.56           C
ATOM   2792  CD1 LEU A 175       0.355  57.167  29.472  1.00 32.45           C
ATOM   2793  CD2 LEU A 175      -1.323  58.986  29.149  1.00 35.73           C
ATOM   2794  H   LEU A 175       2.629  60.811  31.248  1.00 55.90           H
ATOM   2795  HA  LEU A 175      -0.135  61.181  30.233  1.00 57.06           H
ATOM   2796  HB2 LEU A 175       1.313  58.792  31.334  1.00 55.13           H
ATOM   2797  HB3 LEU A 175      -0.401  58.909  31.641  1.00 55.13           H
ATOM   2798  HG  LEU A 175       0.797  59.180  28.864  1.00 49.74           H
ATOM   2799 HD11 LEU A 175       0.125  56.816  28.468  1.00 38.81           H
ATOM   2800 HD12 LEU A 175       1.395  56.928  29.697  1.00 38.81           H
ATOM   2801 HD13 LEU A 175      -0.293  56.653  30.173  1.00 38.81           H
ATOM   2802 HD21 LEU A 175      -1.555  58.495  28.202  1.00 42.75           H
ATOM   2803 HD22 LEU A 175      -2.013  58.620  29.909  1.00 42.75           H
ATOM   2804 HD23 LEU A 175      -1.456  60.056  29.023  1.00 42.75           H
ATOM   2805  N   TYR A 176       0.887  61.920  33.164  1.00 49.08           N
ATOM   2806  CA  TYR A 176       0.462  62.500  34.427  1.00 43.25           C
ATOM   2807  C   TYR A 176      -0.668  63.518  34.273  1.00 49.02           C
ATOM   2808  O   TYR A 176      -1.631  63.435  35.028  1.00 59.16           O
ATOM   2809  CB  TYR A 176       1.628  63.097  35.196  1.00 54.18           C
ATOM   2810  CG  TYR A 176       1.177  63.702  36.502  1.00 56.03           C
ATOM   2811  CD1 TYR A 176       1.075  62.889  37.644  1.00 53.07           C
ATOM   2812  CD2 TYR A 176       0.766  65.049  36.542  1.00 58.31           C
ATOM   2813  CE1 TYR A 176       0.599  63.436  38.850  1.00 49.51           C
ATOM   2814  CE2 TYR A 176       0.276  65.597  37.736  1.00 53.69           C
ATOM   2815  CZ  TYR A 176       0.204  64.792  38.893  1.00 52.04           C
ATOM   2816  OH  TYR A 176      -0.249  65.339  40.049  1.00 67.91           O
ATOM   2817  H   TYR A 176       1.872  61.947  32.933  1.00 58.77           H
ATOM   2818  HA  TYR A 176       0.073  61.689  35.039  1.00 51.78           H
ATOM   2819  HB2 TYR A 176       2.354  62.313  35.408  1.00 64.89           H
ATOM   2820  HB3 TYR A 176       2.094  63.868  34.584  1.00 64.89           H
ATOM   2821  HD1 TYR A 176       1.364  61.850  37.596  1.00 63.56           H
ATOM   2822  HD2 TYR A 176       0.805  65.660  35.652  1.00 69.85           H
ATOM   2823  HE1 TYR A 176       0.524  62.822  39.735  1.00 59.28           H
ATOM   2824  HE2 TYR A 176      -0.047  66.626  37.771  1.00 64.29           H
ATOM   2825  HH  TYR A 176      -0.166  64.756  40.812  1.00 81.36           H
ATOM   2826  N   ASP A 177      -0.589  64.447  33.315  1.00 50.93           N
ATOM   2827  CA  ASP A 177      -1.612  65.493  33.151  1.00 57.28           C
ATOM   2828  C   ASP A 177      -2.906  64.898  32.547  1.00 57.23           C
ATOM   2829  O   ASP A 177      -4.012  65.360  32.848  1.00 57.37           O
ATOM   2830  CB  ASP A 177      -1.055  66.615  32.259  1.00 51.79           C
ATOM   2831  CG  ASP A 177      -1.776  67.950  32.457  1.00 64.09           C
ATOM   2832  OD1 ASP A 177      -2.033  68.608  31.429  1.00 72.10           O
ATOM   2833  OD2 ASP A 177      -1.972  68.338  33.632  1.00 76.70           O1-
ATOM   2834  H   ASP A 177       0.218  64.472  32.710  1.00 60.99           H
ATOM   2835  HA  ASP A 177      -1.836  65.895  34.140  1.00 68.61           H
ATOM   2836  HB2 ASP A 177      -0.017  66.774  32.556  1.00 62.02           H
ATOM   2837  HB3 ASP A 177      -1.065  66.324  31.207  1.00 62.02           H
ATOM   2838  N   VAL A 178      -2.765  63.865  31.702  1.00 49.25           N
ATOM   2839  CA  VAL A 178      -3.889  63.128  31.138  1.00 45.88           C
ATOM   2840  C   VAL A 178      -4.698  62.476  32.271  1.00 50.99           C
ATOM   2841  O   VAL A 178      -5.903  62.684  32.370  1.00 47.46           O
ATOM   2842  CB  VAL A 178      -3.410  62.096  30.089  1.00 41.21           C
ATOM   2843  CG1 VAL A 178      -4.607  61.388  29.422  1.00 40.64           C
ATOM   2844  CG2 VAL A 178      -2.566  62.781  28.990  1.00 46.41           C
ATOM   2845  H   VAL A 178      -1.836  63.520  31.501  1.00 58.97           H
ATOM   2846  HA  VAL A 178      -4.534  63.847  30.634  1.00 54.93           H
ATOM   2847  HB  VAL A 178      -2.797  61.338  30.574  1.00 49.33           H
ATOM   2848 HG11 VAL A 178      -4.253  60.646  28.704  1.00 48.64           H
ATOM   2849 HG12 VAL A 178      -5.212  60.877  30.169  1.00 48.64           H
ATOM   2850 HG13 VAL A 178      -5.227  62.116  28.899  1.00 48.64           H
ATOM   2851 HG21 VAL A 178      -2.258  62.053  28.239  1.00 55.56           H
ATOM   2852 HG22 VAL A 178      -3.162  63.546  28.494  1.00 55.56           H
ATOM   2853 HG23 VAL A 178      -1.668  63.236  29.413  1.00 55.56           H
ATOM   2854  N   VAL A 179      -4.057  61.703  33.147  1.00 45.46           N
ATOM   2855  CA  VAL A 179      -4.773  60.951  34.170  1.00 51.70           C
ATOM   2856  C   VAL A 179      -5.356  61.872  35.252  1.00 53.94           C
ATOM   2857  O   VAL A 179      -6.197  61.430  36.024  1.00 51.54           O
ATOM   2858  CB  VAL A 179      -3.920  59.802  34.745  1.00 42.98           C
ATOM   2859  CG1 VAL A 179      -3.438  58.833  33.652  1.00 39.49           C
ATOM   2860  CG2 VAL A 179      -2.724  60.276  35.558  1.00 41.22           C
ATOM   2861  H   VAL A 179      -3.054  61.597  33.084  1.00 54.42           H
ATOM   2862  HA  VAL A 179      -5.624  60.479  33.677  1.00 61.91           H
ATOM   2863  HB  VAL A 179      -4.547  59.234  35.425  1.00 51.44           H
ATOM   2864 HG11 VAL A 179      -2.944  57.978  34.112  1.00 47.26           H
ATOM   2865 HG12 VAL A 179      -4.286  58.475  33.072  1.00 47.26           H
ATOM   2866 HG13 VAL A 179      -2.737  59.321  32.979  1.00 47.26           H
ATOM   2867 HG21 VAL A 179      -2.213  59.415  35.991  1.00 49.34           H
ATOM   2868 HG22 VAL A 179      -2.037  60.821  34.918  1.00 49.34           H
ATOM   2869 HG23 VAL A 179      -3.059  60.929  36.362  1.00 49.34           H
ATOM   2870  N   SER A 180      -4.920  63.138  35.302  1.00 49.11           N
ATOM   2871  CA  SER A 180      -5.375  64.133  36.256  1.00 41.36           C
ATOM   2872  C   SER A 180      -6.543  64.997  35.765  1.00 49.23           C
ATOM   2873  O   SER A 180      -7.176  65.664  36.591  1.00 52.98           O
ATOM   2874  CB  SER A 180      -4.187  65.010  36.631  1.00 49.82           C
ATOM   2875  OG  SER A 180      -3.148  64.203  37.140  1.00 49.89           O
ATOM   2876  H   SER A 180      -4.217  63.428  34.635  1.00 58.80           H
ATOM   2877  HA  SER A 180      -5.709  63.630  37.162  1.00 49.50           H
ATOM   2878  HB2 SER A 180      -3.831  65.562  35.759  1.00 59.65           H
ATOM   2879  HB3 SER A 180      -4.498  65.715  37.402  1.00 59.65           H
ATOM   2880  HG  SER A 180      -2.658  63.835  36.396  1.00 59.74           H
ATOM   2881  N   THR A 181      -6.796  65.015  34.447  1.00 49.16           N
ATOM   2882  CA  THR A 181      -7.759  65.890  33.780  1.00 49.27           C
ATOM   2883  C   THR A 181      -8.796  65.108  32.964  1.00 53.51           C
ATOM   2884  O   THR A 181      -9.974  65.468  32.961  1.00 55.57           O
ATOM   2885  CB  THR A 181      -6.976  66.892  32.908  1.00 61.02           C
ATOM   2886  OG1 THR A 181      -6.213  67.728  33.749  1.00 64.09           O
ATOM   2887  CG2 THR A 181      -7.875  67.791  32.049  1.00 57.57           C
ATOM   2888  H   THR A 181      -6.202  64.461  33.845  1.00 58.87           H
ATOM   2889  HA  THR A 181      -8.292  66.458  34.544  1.00 58.99           H
ATOM   2890  HB  THR A 181      -6.305  66.344  32.247  1.00 73.09           H
ATOM   2891  HG1 THR A 181      -5.287  67.635  33.501  1.00 76.77           H
ATOM   2892 HG21 THR A 181      -7.259  68.504  31.502  1.00 68.95           H
ATOM   2893 HG22 THR A 181      -8.443  67.200  31.333  1.00 68.95           H
ATOM   2894 HG23 THR A 181      -8.558  68.355  32.684  1.00 68.95           H
ATOM   2895  N   LEU A 182      -8.364  64.074  32.230  1.00 53.71           N
ATOM   2896  CA  LEU A 182      -9.209  63.359  31.281  1.00 55.62           C
ATOM   2897  C   LEU A 182     -10.430  62.679  31.931  1.00 52.66           C
ATOM   2898  O   LEU A 182     -11.524  62.798  31.378  1.00 52.66           O
ATOM   2899  CB  LEU A 182      -8.354  62.388  30.444  1.00 40.05           C
ATOM   2900  CG  LEU A 182      -9.178  61.570  29.441  1.00 48.28           C
ATOM   2901  CD1 LEU A 182      -9.844  62.425  28.350  1.00 57.62           C
ATOM   2902  CD2 LEU A 182      -8.261  60.548  28.781  1.00 50.84           C
ATOM   2903  H   LEU A 182      -7.390  63.819  32.269  1.00 64.33           H
ATOM   2904  HA  LEU A 182      -9.593  64.115  30.597  1.00 66.62           H
ATOM   2905  HB2 LEU A 182      -7.592  62.956  29.911  1.00 47.93           H
ATOM   2906  HB3 LEU A 182      -7.847  61.691  31.103  1.00 47.93           H
ATOM   2907  HG  LEU A 182      -9.957  61.018  29.968  1.00 57.81           H
ATOM   2908 HD11 LEU A 182     -10.400  61.768  27.684  1.00 69.02           H
ATOM   2909 HD12 LEU A 182     -10.536  63.142  28.788  1.00 69.02           H
ATOM   2910 HD13 LEU A 182      -9.097  62.966  27.772  1.00 69.02           H
ATOM   2911 HD21 LEU A 182      -8.842  59.895  28.132  1.00 60.88           H
ATOM   2912 HD22 LEU A 182      -7.495  61.053  28.189  1.00 60.88           H
ATOM   2913 HD23 LEU A 182      -7.785  59.939  29.553  1.00 60.88           H
ATOM   2914  N   PRO A 183     -10.312  61.988  33.083  1.00 57.02           N
ATOM   2915  CA  PRO A 183     -11.468  61.331  33.671  1.00 59.80           C
ATOM   2916  C   PRO A 183     -12.651  62.267  33.984  1.00 56.88           C
ATOM   2917  O   PRO A 183     -13.761  61.967  33.548  1.00 48.67           O
ATOM   2918  CB  PRO A 183     -10.948  60.683  34.950  1.00 57.04           C
ATOM   2919  CG  PRO A 183      -9.478  60.434  34.661  1.00 57.18           C
ATOM   2920  CD  PRO A 183      -9.097  61.635  33.811  1.00 53.16           C
ATOM   2921  HA  PRO A 183     -11.771  60.518  33.010  1.00 71.63           H
ATOM   2922  HB2 PRO A 183     -11.011  61.423  35.746  1.00 68.31           H
ATOM   2923  HB3 PRO A 183     -11.480  59.775  35.227  1.00 68.31           H
ATOM   2924  HG2 PRO A 183      -8.889  60.430  35.581  1.00 68.49           H
ATOM   2925  HG3 PRO A 183      -9.367  59.498  34.118  1.00 68.49           H
ATOM   2926  HD2 PRO A 183      -8.785  62.454  34.455  1.00 63.67           H
ATOM   2927  HD3 PRO A 183      -8.294  61.317  33.151  1.00 63.67           H
ATOM   2928  N   GLN A 184     -12.448  63.421  34.645  1.00 51.03           N
ATOM   2929  CA  GLN A 184     -13.571  64.329  34.898  1.00 56.91           C
ATOM   2930  C   GLN A 184     -14.170  64.881  33.602  1.00 57.74           C
ATOM   2931  O   GLN A 184     -15.381  65.099  33.556  1.00 57.55           O
ATOM   2932  CB  GLN A 184     -13.209  65.433  35.899  1.00 63.41           C
ATOM   2933  CG  GLN A 184     -14.360  66.448  36.091  1.00 62.62           C
ATOM   2934  CD  GLN A 184     -14.148  67.401  37.264  1.00 81.32           C
ATOM   2935  OE1 GLN A 184     -13.429  67.108  38.216  1.00 79.84           O
ATOM   2936  NE2 GLN A 184     -14.829  68.545  37.230  1.00 95.14           N
ATOM   2937  H   GLN A 184     -11.527  63.663  34.988  1.00 61.11           H
ATOM   2938  HA  GLN A 184     -14.355  63.736  35.372  1.00 68.17           H
ATOM   2939  HB2 GLN A 184     -12.996  64.955  36.852  1.00 75.96           H
ATOM   2940  HB3 GLN A 184     -12.316  65.956  35.555  1.00 75.96           H
ATOM   2941  HG2 GLN A 184     -14.512  67.034  35.183  1.00 75.01           H
ATOM   2942  HG3 GLN A 184     -15.273  65.887  36.293  1.00 75.01           H
ATOM   2943 HE21 GLN A 184     -15.425  68.759  36.446  1.00114.04           H
ATOM   2944 HE22 GLN A 184     -14.747  69.180  38.008  1.00114.04           H
ATOM   2945  N   ALA A 185     -13.350  65.112  32.568  1.00 51.33           N
ATOM   2946  CA  ALA A 185     -13.840  65.642  31.310  1.00 45.60           C
ATOM   2947  C   ALA A 185     -14.829  64.681  30.644  1.00 52.68           C
ATOM   2948  O   ALA A 185     -15.849  65.119  30.114  1.00 52.33           O
ATOM   2949  CB  ALA A 185     -12.651  65.951  30.407  1.00 57.69           C
ATOM   2950  H   ALA A 185     -12.362  64.910  32.651  1.00 61.47           H
ATOM   2951  HA  ALA A 185     -14.356  66.581  31.509  1.00 54.59           H
ATOM   2952  HB1 ALA A 185     -13.002  66.443  29.499  1.00 69.09           H
ATOM   2953  HB2 ALA A 185     -11.959  66.613  30.928  1.00 69.09           H
ATOM   2954  HB3 ALA A 185     -12.135  65.031  30.134  1.00 69.09           H
ATOM   2955  N   VAL A 186     -14.524  63.379  30.670  1.00 45.48           N
ATOM   2956  CA  VAL A 186     -15.316  62.362  29.992  1.00 55.01           C
ATOM   2957  C   VAL A 186     -16.596  62.005  30.757  1.00 53.86           C
ATOM   2958  O   VAL A 186     -17.637  61.823  30.128  1.00 56.09           O
ATOM   2959  CB  VAL A 186     -14.425  61.145  29.692  1.00 59.89           C
ATOM   2960  CG1 VAL A 186     -15.212  59.955  29.146  1.00 56.25           C
ATOM   2961  CG2 VAL A 186     -13.381  61.523  28.637  1.00 48.03           C
ATOM   2962  H   VAL A 186     -13.658  63.090  31.107  1.00 54.44           H
ATOM   2963  HA  VAL A 186     -15.626  62.772  29.031  1.00 65.88           H
ATOM   2964  HB  VAL A 186     -13.918  60.836  30.608  1.00 71.74           H
ATOM   2965 HG11 VAL A 186     -14.523  59.159  28.868  1.00 67.37           H
ATOM   2966 HG12 VAL A 186     -15.897  59.570  29.900  1.00 67.37           H
ATOM   2967 HG13 VAL A 186     -15.776  60.275  28.276  1.00 67.37           H
ATOM   2968 HG21 VAL A 186     -12.741  60.665  28.435  1.00 57.50           H
ATOM   2969 HG22 VAL A 186     -13.875  61.830  27.716  1.00 57.50           H
ATOM   2970 HG23 VAL A 186     -12.762  62.342  28.995  1.00 57.50           H
ATOM   2971  N   MET A 187     -16.524  61.843  32.084  1.00 55.91           N
ATOM   2972  CA  MET A 187     -17.610  61.271  32.900  1.00 62.30           C
ATOM   2973  C   MET A 187     -18.302  62.250  33.844  1.00 49.08           C
ATOM   2974  O   MET A 187     -19.311  61.884  34.441  1.00 51.16           O
ATOM   2975  CB  MET A 187     -17.246  59.939  33.653  1.00 55.45           C
ATOM   2976  CG  MET A 187     -15.739  59.742  33.875  1.00 58.67           C
ATOM   2977  SD  MET A 187     -15.239  58.043  34.219  1.00 56.86           S
ATOM   2978  CE  MET A 187     -15.218  57.567  32.492  1.00 58.38           C
ATOM   2979  H   MET A 187     -15.649  62.040  32.551  1.00 66.97           H
ATOM   2980  HA  MET A 187     -18.408  60.991  32.212  1.00 74.64           H
ATOM   2981  HB2 MET A 187     -17.850  59.833  34.553  1.00 66.41           H
ATOM   2982  HB3 MET A 187     -17.523  59.136  32.976  1.00 66.41           H
ATOM   2983  HG2 MET A 187     -15.171  60.041  32.999  1.00 70.28           H
ATOM   2984  HG3 MET A 187     -15.446  60.377  34.693  1.00 70.28           H
ATOM   2985  HE1 MET A 187     -15.009  56.512  32.411  1.00 69.93           H
ATOM   2986  HE2 MET A 187     -16.180  57.757  32.023  1.00 69.93           H
ATOM   2987  HE3 MET A 187     -14.466  58.162  31.982  1.00 69.93           H
ATOM   2988  N   GLY A 188     -17.814  63.492  33.946  1.00 50.62           N
ATOM   2989  CA  GLY A 188     -18.490  64.558  34.663  1.00 42.35           C
ATOM   2990  C   GLY A 188     -18.667  64.166  36.124  1.00 55.84           C
ATOM   2991  O   GLY A 188     -17.750  63.619  36.724  1.00 48.98           O
ATOM   2992  H   GLY A 188     -16.957  63.728  33.463  1.00 60.61           H
ATOM   2993  HA2 GLY A 188     -17.903  65.474  34.605  1.00 50.69           H
ATOM   2994  HA3 GLY A 188     -19.468  64.719  34.212  1.00 50.69           H
ATOM   2995  N   SER A 189     -19.875  64.374  36.658  1.00 57.54           N
ATOM   2996  CA  SER A 189     -20.269  64.001  38.011  1.00 47.96           C
ATOM   2997  C   SER A 189     -20.102  62.513  38.344  1.00 49.39           C
ATOM   2998  O   SER A 189     -19.946  62.180  39.515  1.00 48.29           O
ATOM   2999  CB  SER A 189     -21.721  64.421  38.234  1.00 45.04           C
ATOM   3000  OG  SER A 189     -22.582  63.745  37.342  1.00 49.27           O
ATOM   3001  H   SER A 189     -20.595  64.775  36.075  1.00 68.92           H
ATOM   3002  HA  SER A 189     -19.644  64.569  38.698  1.00 57.43           H
ATOM   3003  HB2 SER A 189     -22.005  64.186  39.258  1.00 53.92           H
ATOM   3004  HB3 SER A 189     -21.813  65.498  38.084  1.00 53.92           H
ATOM   3005  HG  SER A 189     -23.473  64.086  37.456  1.00 58.99           H
ATOM   3006  N   SER A 190     -20.141  61.605  37.360  1.00 49.01           N
ATOM   3007  CA  SER A 190     -19.891  60.186  37.619  1.00 46.04           C
ATOM   3008  C   SER A 190     -18.439  59.888  38.024  1.00 49.49           C
ATOM   3009  O   SER A 190     -18.170  58.790  38.512  1.00 43.56           O
ATOM   3010  CB  SER A 190     -20.318  59.309  36.436  1.00 45.22           C
ATOM   3011  OG  SER A 190     -21.681  59.508  36.124  1.00 60.70           O
ATOM   3012  H   SER A 190     -20.312  61.898  36.407  1.00 58.68           H
ATOM   3013  HA  SER A 190     -20.506  59.892  38.467  1.00 55.11           H
ATOM   3014  HB2 SER A 190     -19.724  59.567  35.567  1.00 54.13           H
ATOM   3015  HB3 SER A 190     -20.156  58.257  36.674  1.00 54.13           H
ATOM   3016  HG  SER A 190     -22.207  59.143  36.840  1.00 72.71           H
ATOM   3017  N   TYR A 191     -17.494  60.817  37.806  1.00 42.53           N
ATOM   3018  CA  TYR A 191     -16.106  60.608  38.180  1.00 47.96           C
ATOM   3019  C   TYR A 191     -15.905  60.814  39.682  1.00 42.35           C
ATOM   3020  O   TYR A 191     -15.865  61.942  40.157  1.00 43.20           O
ATOM   3021  CB  TYR A 191     -15.160  61.521  37.399  1.00 50.05           C
ATOM   3022  CG  TYR A 191     -13.708  61.199  37.709  1.00 49.75           C
ATOM   3023  CD1 TYR A 191     -13.233  59.890  37.540  1.00 44.04           C
ATOM   3024  CD2 TYR A 191     -12.850  62.193  38.209  1.00 50.22           C
ATOM   3025  CE1 TYR A 191     -11.911  59.562  37.870  1.00 42.70           C
ATOM   3026  CE2 TYR A 191     -11.514  61.887  38.490  1.00 46.09           C
ATOM   3027  CZ  TYR A 191     -11.041  60.571  38.304  1.00 48.67           C
ATOM   3028  OH  TYR A 191      -9.740  60.263  38.515  1.00 46.60           O
ATOM   3029  H   TYR A 191     -17.749  61.690  37.366  1.00 50.90           H
ATOM   3030  HA  TYR A 191     -15.862  59.572  37.931  1.00 57.42           H
ATOM   3031  HB2 TYR A 191     -15.338  61.407  36.341  1.00 59.93           H
ATOM   3032  HB3 TYR A 191     -15.366  62.564  37.650  1.00 59.93           H
ATOM   3033  HD1 TYR A 191     -13.885  59.136  37.123  1.00 52.72           H
ATOM   3034  HD2 TYR A 191     -13.208  63.201  38.342  1.00 60.14           H
ATOM   3035  HE1 TYR A 191     -11.528  58.564  37.721  1.00 51.12           H
ATOM   3036  HE2 TYR A 191     -10.843  62.663  38.802  1.00 55.18           H
ATOM   3037  HH  TYR A 191      -9.184  61.044  38.501  1.00 55.79           H
ATOM   3038  N   GLY A 192     -15.745  59.720  40.424  1.00 45.01           N
ATOM   3039  CA  GLY A 192     -15.782  59.740  41.880  1.00 43.44           C
ATOM   3040  C   GLY A 192     -14.618  60.461  42.531  1.00 45.05           C
ATOM   3041  O   GLY A 192     -14.791  61.022  43.608  1.00 49.52           O
ATOM   3042  H   GLY A 192     -15.755  58.814  39.973  1.00 53.88           H
ATOM   3043  HA2 GLY A 192     -16.688  60.260  42.177  1.00 52.00           H
ATOM   3044  HA3 GLY A 192     -15.819  58.721  42.249  1.00 52.00           H
ATOM   3045  N   PHE A 193     -13.431  60.420  41.919  1.00 44.71           N
ATOM   3046  CA  PHE A 193     -12.212  60.899  42.566  1.00 48.02           C
ATOM   3047  C   PHE A 193     -12.084  62.443  42.618  1.00 47.38           C
ATOM   3048  O   PHE A 193     -11.199  62.939  43.305  1.00 59.74           O
ATOM   3049  CB  PHE A 193     -10.936  60.347  41.922  1.00 46.24           C
ATOM   3050  CG  PHE A 193     -10.741  58.870  42.100  1.00 41.12           C
ATOM   3051  CD1 PHE A 193     -10.919  57.978  41.040  1.00 37.98           C
ATOM   3052  CD2 PHE A 193     -10.284  58.375  43.336  1.00 44.74           C
ATOM   3053  CE1 PHE A 193     -10.696  56.608  41.217  1.00 47.08           C
ATOM   3054  CE2 PHE A 193     -10.060  57.008  43.503  1.00 42.10           C
ATOM   3055  CZ  PHE A 193     -10.332  56.106  42.468  1.00 31.01           C
ATOM   3056  H   PHE A 193     -13.391  60.073  40.990  1.00 53.53           H
ATOM   3057  HA  PHE A 193     -12.209  60.566  43.653  1.00 57.49           H
ATOM   3058  HB2 PHE A 193     -10.899  60.630  40.862  1.00 55.36           H
ATOM   3059  HB3 PHE A 193     -10.069  60.883  42.386  1.00 55.36           H
ATOM   3060  HD1 PHE A 193     -11.228  58.336  40.067  1.00 45.45           H
ATOM   3061  HD2 PHE A 193     -10.092  59.067  44.156  1.00 53.56           H
ATOM   3062  HE1 PHE A 193     -10.797  55.939  40.363  1.00 56.37           H
ATOM   3063  HE2 PHE A 193      -9.672  56.639  44.453  1.00 50.39           H
ATOM   3064  HZ  PHE A 193     -10.224  55.032  42.633  1.00 37.08           H
ATOM   3065  N   GLN A 194     -13.022  63.164  41.988  1.00 41.56           N
ATOM   3066  CA  GLN A 194     -13.161  64.626  42.071  1.00 43.34           C
ATOM   3067  C   GLN A 194     -13.707  65.131  43.423  1.00 53.61           C
ATOM   3068  O   GLN A 194     -13.822  66.345  43.615  1.00 55.83           O
ATOM   3069  CB  GLN A 194     -14.083  65.124  40.937  1.00 44.92           C
ATOM   3070  CG  GLN A 194     -15.595  65.022  41.210  1.00 47.30           C
ATOM   3071  CD  GLN A 194     -16.403  65.434  39.981  1.00 52.41           C
ATOM   3072  OE1 GLN A 194     -16.663  66.609  39.736  1.00 50.33           O
ATOM   3073  NE2 GLN A 194     -16.819  64.462  39.190  1.00 49.10           N
ATOM   3074  H   GLN A 194     -13.737  62.667  41.469  1.00 49.75           H
ATOM   3075  HA  GLN A 194     -12.176  65.070  41.923  1.00 51.88           H
ATOM   3076  HB2 GLN A 194     -13.851  66.172  40.756  1.00 53.77           H
ATOM   3077  HB3 GLN A 194     -13.858  64.589  40.018  1.00 53.77           H
ATOM   3078  HG2 GLN A 194     -15.858  64.020  41.542  1.00 56.64           H
ATOM   3079  HG3 GLN A 194     -15.826  65.742  41.995  1.00 56.64           H
ATOM   3080 HE21 GLN A 194     -16.612  63.502  39.428  1.00 58.80           H
ATOM   3081 HE22 GLN A 194     -17.321  64.692  38.345  1.00 58.80           H
ATOM   3082  N   TYR A 195     -14.158  64.215  44.289  1.00 52.69           N
ATOM   3083  CA  TYR A 195     -14.969  64.515  45.462  1.00 44.79           C
ATOM   3084  C   TYR A 195     -14.148  64.304  46.718  1.00 51.52           C
ATOM   3085  O   TYR A 195     -13.512  63.265  46.877  1.00 54.60           O
ATOM   3086  CB  TYR A 195     -16.225  63.618  45.476  1.00 46.87           C
ATOM   3087  CG  TYR A 195     -17.213  63.829  44.331  1.00 44.49           C
ATOM   3088  CD1 TYR A 195     -17.679  62.733  43.579  1.00 44.14           C
ATOM   3089  CD2 TYR A 195     -17.662  65.126  44.007  1.00 48.45           C
ATOM   3090  CE1 TYR A 195     -18.601  62.923  42.533  1.00 52.07           C
ATOM   3091  CE2 TYR A 195     -18.582  65.321  42.964  1.00 45.71           C
ATOM   3092  CZ  TYR A 195     -19.065  64.222  42.234  1.00 52.63           C
ATOM   3093  OH  TYR A 195     -20.000  64.431  41.274  1.00 57.28           O
ATOM   3094  H   TYR A 195     -14.045  63.238  44.050  1.00 63.10           H
ATOM   3095  HA  TYR A 195     -15.292  65.556  45.434  1.00 53.62           H
ATOM   3096  HB2 TYR A 195     -15.917  62.572  45.510  1.00 56.11           H
ATOM   3097  HB3 TYR A 195     -16.762  63.814  46.400  1.00 56.11           H
ATOM   3098  HD1 TYR A 195     -17.330  61.739  43.802  1.00 52.83           H
ATOM   3099  HD2 TYR A 195     -17.280  65.985  44.534  1.00 58.01           H
ATOM   3100  HE1 TYR A 195     -18.969  62.078  41.972  1.00 62.36           H
ATOM   3101  HE2 TYR A 195     -18.924  66.313  42.713  1.00 54.72           H
ATOM   3102  HH  TYR A 195     -20.218  63.623  40.799  1.00 68.61           H
ATOM   3103  N   SER A 196     -14.211  65.273  47.639  1.00 50.57           N
ATOM   3104  CA  SER A 196     -13.828  65.042  49.022  1.00 54.52           C
ATOM   3105  C   SER A 196     -14.921  64.198  49.712  1.00 56.00           C
ATOM   3106  O   SER A 196     -15.998  63.999  49.147  1.00 51.15           O
ATOM   3107  CB  SER A 196     -13.581  66.388  49.709  1.00 51.09           C
ATOM   3108  OG  SER A 196     -14.787  67.037  50.034  1.00 56.76           O
ATOM   3109  H   SER A 196     -14.682  66.138  47.415  1.00 60.56           H
ATOM   3110  HA  SER A 196     -12.885  64.498  49.033  1.00 65.29           H
ATOM   3111  HB2 SER A 196     -13.012  66.229  50.619  1.00 61.18           H
ATOM   3112  HB3 SER A 196     -12.995  67.035  49.057  1.00 61.18           H
ATOM   3113  HG  SER A 196     -15.061  67.547  49.263  1.00 67.98           H
ATOM   3114  N   PRO A 197     -14.684  63.678  50.920  1.00 48.13           N
ATOM   3115  CA  PRO A 197     -15.692  62.878  51.634  1.00 52.56           C
ATOM   3116  C   PRO A 197     -17.086  63.544  51.727  1.00 49.58           C
ATOM   3117  O   PRO A 197     -18.056  62.988  51.369  1.00 53.24           O
ATOM   3118  CB  PRO A 197     -15.065  62.654  53.030  1.00 61.47           C
ATOM   3119  CG  PRO A 197     -13.543  62.739  52.789  1.00 54.89           C
ATOM   3120  CD  PRO A 197     -13.392  63.741  51.631  1.00 47.25           C
ATOM   3121  HA  PRO A 197     -15.829  61.883  51.130  1.00 62.94           H
ATOM   3122  HB2 PRO A 197     -15.384  63.439  53.736  1.00 73.64           H
ATOM   3123  HB3 PRO A 197     -15.355  61.690  53.477  1.00 73.64           H
ATOM   3124  HG2 PRO A 197     -13.002  63.061  53.693  1.00 65.73           H
ATOM   3125  HG3 PRO A 197     -13.138  61.748  52.511  1.00 65.73           H
ATOM   3126  HD2 PRO A 197     -13.205  64.756  52.026  1.00 56.57           H
ATOM   3127  HD3 PRO A 197     -12.559  63.441  50.964  1.00 56.57           H
ATOM   3128  N   LYS A 198     -17.049  64.854  52.123  1.00 51.07           N
ATOM   3129  CA  LYS A 198     -18.183  65.782  52.169  1.00 47.91           C
ATOM   3130  C   LYS A 198     -18.930  65.893  50.847  1.00 48.63           C
ATOM   3131  O   LYS A 198     -20.157  65.875  50.829  1.00 56.01           O
ATOM   3132  CB  LYS A 198     -17.634  67.154  52.637  1.00 61.49           C
ATOM   3133  CG  LYS A 198     -18.559  68.375  52.603  1.00 61.12           C
ATOM   3134  CD  LYS A 198     -17.960  69.561  53.401  1.00 58.47           C
ATOM   3135  CE  LYS A 198     -19.000  70.390  54.201  1.00 92.56           C
ATOM   3136  NZ  LYS A 198     -19.704  69.645  55.283  1.00 87.22           N1+
ATOM   3137  H   LYS A 198     -16.149  65.228  52.358  1.00 61.15           H
ATOM   3138  HA  LYS A 198     -18.905  65.435  52.907  1.00 57.37           H
ATOM   3139  HB2 LYS A 198     -17.321  67.033  53.666  1.00 73.66           H
ATOM   3140  HB3 LYS A 198     -16.765  67.414  52.032  1.00 73.66           H
ATOM   3141  HG2 LYS A 198     -18.730  68.678  51.570  1.00 73.21           H
ATOM   3142  HG3 LYS A 198     -19.519  68.095  53.033  1.00 73.21           H
ATOM   3143  HD2 LYS A 198     -17.179  69.220  54.079  1.00 70.04           H
ATOM   3144  HD3 LYS A 198     -17.481  70.234  52.691  1.00 70.04           H
ATOM   3145  HE2 LYS A 198     -18.509  71.268  54.629  1.00110.94           H
ATOM   3146  HE3 LYS A 198     -19.750  70.745  53.493  1.00110.94           H
ATOM   3147  HZ1 LYS A 198     -20.284  70.281  55.812  1.00104.53           H
ATOM   3148  HZ2 LYS A 198     -20.291  68.925  54.884  1.00104.53           H
ATOM   3149  HZ3 LYS A 198     -19.032  69.212  55.907  1.00104.53           H
ATOM   3150  N   GLN A 199     -18.196  65.986  49.742  1.00 60.53           N
ATOM   3151  CA  GLN A 199     -18.795  66.098  48.424  1.00 47.54           C
ATOM   3152  C   GLN A 199     -19.366  64.756  47.956  1.00 52.04           C
ATOM   3153  O   GLN A 199     -20.359  64.737  47.240  1.00 56.55           O
ATOM   3154  CB  GLN A 199     -17.760  66.655  47.452  1.00 60.93           C
ATOM   3155  CG  GLN A 199     -17.402  68.132  47.681  1.00 53.01           C
ATOM   3156  CD  GLN A 199     -16.090  68.444  46.969  1.00 65.17           C
ATOM   3157  OE1 GLN A 199     -15.028  68.378  47.576  1.00 68.25           O
ATOM   3158  NE2 GLN A 199     -16.137  68.708  45.668  1.00 68.40           N
ATOM   3159  H   GLN A 199     -17.187  65.958  49.809  1.00 72.50           H
ATOM   3160  HA  GLN A 199     -19.617  66.815  48.467  1.00 56.92           H
ATOM   3161  HB2 GLN A 199     -16.855  66.053  47.505  1.00 72.99           H
ATOM   3162  HB3 GLN A 199     -18.166  66.569  46.447  1.00 72.99           H
ATOM   3163  HG2 GLN A 199     -18.207  68.767  47.309  1.00 63.48           H
ATOM   3164  HG3 GLN A 199     -17.265  68.293  48.748  1.00 63.48           H
ATOM   3165 HE21 GLN A 199     -17.021  68.732  45.180  1.00 81.95           H
ATOM   3166 HE22 GLN A 199     -15.272  68.849  45.167  1.00 81.95           H
ATOM   3167  N   ARG A 200     -18.752  63.636  48.356  1.00 52.01           N
ATOM   3168  CA  ARG A 200     -19.191  62.298  47.985  1.00 50.83           C
ATOM   3169  C   ARG A 200     -20.551  61.939  48.653  1.00 54.40           C
ATOM   3170  O   ARG A 200     -21.460  61.544  47.990  1.00 54.09           O
ATOM   3171  CB  ARG A 200     -18.135  61.233  48.358  1.00 41.88           C
ATOM   3172  CG  ARG A 200     -18.471  59.890  47.705  1.00 40.58           C
ATOM   3173  CD  ARG A 200     -17.450  58.814  48.086  1.00 43.05           C
ATOM   3174  NE  ARG A 200     -17.915  57.456  47.702  1.00 40.20           N
ATOM   3175  CZ  ARG A 200     -17.824  56.961  46.412  1.00 39.77           C
ATOM   3176  NH1 ARG A 200     -17.081  57.566  45.446  1.00 48.23           N
ATOM   3177  NH2 ARG A 200     -18.561  55.821  46.101  1.00 45.71           N1+
ATOM   3178  H   ARG A 200     -18.050  63.728  49.054  1.00 62.29           H
ATOM   3179  HA  ARG A 200     -19.358  62.257  46.871  1.00 60.87           H
ATOM   3180  HB2 ARG A 200     -17.138  61.581  48.029  1.00 50.13           H
ATOM   3181  HB3 ARG A 200     -18.058  61.136  49.461  1.00 50.13           H
ATOM   3182  HG2 ARG A 200     -19.492  59.574  48.002  1.00 48.56           H
ATOM   3183  HG3 ARG A 200     -18.516  60.007  46.605  1.00 48.56           H
ATOM   3184  HD2 ARG A 200     -16.443  59.017  47.645  1.00 51.53           H
ATOM   3185  HD3 ARG A 200     -17.270  58.787  49.190  1.00 51.53           H
ATOM   3186  HE  ARG A 200     -18.670  57.080  48.294  1.00 48.11           H
ATOM   3187 HH11 ARG A 200     -16.527  58.414  45.635  1.00 57.74           H
ATOM   3188 HH12 ARG A 200     -16.922  57.119  44.517  1.00 57.74           H
ATOM   3189 HH21 ARG A 200     -18.910  55.217  46.840  1.00 54.72           H
ATOM   3190 HH22 ARG A 200     -18.352  55.318  45.229  1.00 54.72           H
ATOM   3191  N   VAL A 201     -20.615  62.157  49.993  1.00 55.59           N
ATOM   3192  CA  VAL A 201     -21.835  62.117  50.811  1.00 50.95           C
ATOM   3193  C   VAL A 201     -22.911  62.995  50.189  1.00 49.42           C
ATOM   3194  O   VAL A 201     -23.996  62.501  49.928  1.00 59.46           O
ATOM   3195  CB  VAL A 201     -21.562  62.598  52.248  1.00 46.91           C
ATOM   3196  CG1 VAL A 201     -22.849  62.767  53.071  1.00 56.00           C
ATOM   3197  CG2 VAL A 201     -20.703  61.627  53.047  1.00 54.00           C
ATOM   3198  H   VAL A 201     -19.773  62.462  50.455  1.00 66.58           H
ATOM   3199  HA  VAL A 201     -22.200  61.091  50.853  1.00 61.01           H
ATOM   3200  HB  VAL A 201     -21.057  63.563  52.218  1.00 56.16           H
ATOM   3201 HG11 VAL A 201     -22.592  63.096  54.071  1.00 67.07           H
ATOM   3202 HG12 VAL A 201     -23.498  63.527  52.639  1.00 67.07           H
ATOM   3203 HG13 VAL A 201     -23.390  61.822  53.127  1.00 67.07           H
ATOM   3204 HG21 VAL A 201     -20.364  62.113  53.959  1.00 64.67           H
ATOM   3205 HG22 VAL A 201     -21.297  60.755  53.308  1.00 64.67           H
ATOM   3206 HG23 VAL A 201     -19.828  61.335  52.473  1.00 64.67           H
ATOM   3207  N   GLU A 202     -22.631  64.276  49.957  1.00 47.24           N
ATOM   3208  CA  GLU A 202     -23.577  65.169  49.316  1.00 53.52           C
ATOM   3209  C   GLU A 202     -24.083  64.572  47.992  1.00 58.90           C
ATOM   3210  O   GLU A 202     -25.287  64.599  47.741  1.00 59.74           O
ATOM   3211  CB  GLU A 202     -22.926  66.552  49.128  1.00 58.05           C
ATOM   3212  CG  GLU A 202     -23.796  67.568  48.350  1.00 62.25           C
ATOM   3213  CD  GLU A 202     -23.160  68.958  48.163  1.00 66.69           C
ATOM   3214  OE1 GLU A 202     -21.924  69.019  47.957  1.00 67.22           O
ATOM   3215  OE2 GLU A 202     -23.929  69.944  48.227  1.00 66.36           O1-
ATOM   3216  H   GLU A 202     -21.719  64.644  50.185  1.00 56.56           H
ATOM   3217  HA  GLU A 202     -24.424  65.287  49.992  1.00 64.09           H
ATOM   3218  HB2 GLU A 202     -22.708  66.967  50.112  1.00 69.54           H
ATOM   3219  HB3 GLU A 202     -21.983  66.421  48.599  1.00 69.54           H
ATOM   3220  HG2 GLU A 202     -23.959  67.165  47.351  1.00 74.57           H
ATOM   3221  HG3 GLU A 202     -24.772  67.667  48.823  1.00 74.57           H
ATOM   3222  N   PHE A 203     -23.179  64.054  47.144  1.00 54.92           N
ATOM   3223  CA  PHE A 203     -23.527  63.583  45.807  1.00 54.35           C
ATOM   3224  C   PHE A 203     -24.447  62.361  45.865  1.00 48.95           C
ATOM   3225  O   PHE A 203     -25.450  62.330  45.160  1.00 48.46           O
ATOM   3226  CB  PHE A 203     -22.265  63.298  44.983  1.00 53.39           C
ATOM   3227  CG  PHE A 203     -22.592  62.860  43.574  1.00 48.98           C
ATOM   3228  CD1 PHE A 203     -22.408  61.525  43.176  1.00 47.19           C
ATOM   3229  CD2 PHE A 203     -23.167  63.785  42.688  1.00 48.12           C
ATOM   3230  CE1 PHE A 203     -22.774  61.125  41.880  1.00 51.74           C
ATOM   3231  CE2 PHE A 203     -23.555  63.377  41.402  1.00 52.44           C
ATOM   3232  CZ  PHE A 203     -23.350  62.049  40.994  1.00 46.77           C
ATOM   3233  H   PHE A 203     -22.203  64.049  47.405  1.00 65.77           H
ATOM   3234  HA  PHE A 203     -24.071  64.388  45.310  1.00 65.10           H
ATOM   3235  HB2 PHE A 203     -21.664  64.207  44.929  1.00 63.93           H
ATOM   3236  HB3 PHE A 203     -21.681  62.524  45.479  1.00 63.93           H
ATOM   3237  HD1 PHE A 203     -21.993  60.805  43.864  1.00 56.50           H
ATOM   3238  HD2 PHE A 203     -23.316  64.811  42.994  1.00 57.61           H
ATOM   3239  HE1 PHE A 203     -22.623  60.105  41.561  1.00 61.96           H
ATOM   3240  HE2 PHE A 203     -24.003  64.088  40.724  1.00 62.80           H
ATOM   3241  HZ  PHE A 203     -23.638  61.737  40.001  1.00 56.00           H
ATOM   3242  N   LEU A 204     -24.119  61.392  46.727  1.00 48.76           N
ATOM   3243  CA  LEU A 204     -24.925  60.208  47.023  1.00 53.05           C
ATOM   3244  C   LEU A 204     -26.317  60.590  47.556  1.00 48.83           C
ATOM   3245  O   LEU A 204     -27.331  60.159  47.006  1.00 51.39           O
ATOM   3246  CB  LEU A 204     -24.188  59.317  48.040  1.00 48.31           C
ATOM   3247  CG  LEU A 204     -22.948  58.592  47.481  1.00 43.80           C
ATOM   3248  CD1 LEU A 204     -22.084  58.061  48.631  1.00 38.81           C
ATOM   3249  CD2 LEU A 204     -23.340  57.413  46.587  1.00 47.48           C
ATOM   3250  H   LEU A 204     -23.272  61.516  47.263  1.00 58.38           H
ATOM   3251  HA  LEU A 204     -25.056  59.646  46.097  1.00 63.53           H
ATOM   3252  HB2 LEU A 204     -23.873  59.952  48.870  1.00 57.84           H
ATOM   3253  HB3 LEU A 204     -24.883  58.577  48.441  1.00 57.84           H
ATOM   3254  HG  LEU A 204     -22.361  59.287  46.882  1.00 52.43           H
ATOM   3255 HD11 LEU A 204     -21.189  57.585  48.230  1.00 46.44           H
ATOM   3256 HD12 LEU A 204     -21.785  58.880  49.286  1.00 46.44           H
ATOM   3257 HD13 LEU A 204     -22.646  57.329  49.209  1.00 46.44           H
ATOM   3258 HD21 LEU A 204     -22.448  56.865  46.284  1.00 56.85           H
ATOM   3259 HD22 LEU A 204     -24.009  56.738  47.121  1.00 56.85           H
ATOM   3260 HD23 LEU A 204     -23.841  57.775  45.691  1.00 56.85           H
ATOM   3261  N   VAL A 205     -26.364  61.394  48.620  1.00 45.19           N
ATOM   3262  CA  VAL A 205     -27.602  61.772  49.295  1.00 48.20           C
ATOM   3263  C   VAL A 205     -28.515  62.539  48.344  1.00 48.50           C
ATOM   3264  O   VAL A 205     -29.688  62.193  48.254  1.00 50.24           O
ATOM   3265  CB  VAL A 205     -27.296  62.530  50.603  1.00 46.12           C
ATOM   3266  CG1 VAL A 205     -28.560  63.077  51.276  1.00 55.18           C
ATOM   3267  CG2 VAL A 205     -26.622  61.589  51.606  1.00 43.59           C
ATOM   3268  H   VAL A 205     -25.495  61.751  48.992  1.00 54.10           H
ATOM   3269  HA  VAL A 205     -28.122  60.852  49.564  1.00 57.71           H
ATOM   3270  HB  VAL A 205     -26.630  63.368  50.398  1.00 55.21           H
ATOM   3271 HG11 VAL A 205     -28.285  63.602  52.188  1.00 66.09           H
ATOM   3272 HG12 VAL A 205     -29.066  63.784  50.620  1.00 66.09           H
ATOM   3273 HG13 VAL A 205     -29.238  62.260  51.519  1.00 66.09           H
ATOM   3274 HG21 VAL A 205     -26.328  62.160  52.485  1.00 52.18           H
ATOM   3275 HG22 VAL A 205     -27.308  60.791  51.894  1.00 52.18           H
ATOM   3276 HG23 VAL A 205     -25.730  61.134  51.178  1.00 52.18           H
ATOM   3277  N   ASN A 206     -28.002  63.555  47.637  1.00 52.09           N
ATOM   3278  CA  ASN A 206     -28.801  64.362  46.714  1.00 52.50           C
ATOM   3279  C   ASN A 206     -29.340  63.517  45.560  1.00 53.14           C
ATOM   3280  O   ASN A 206     -30.494  63.705  45.182  1.00 54.13           O
ATOM   3281  CB  ASN A 206     -28.037  65.604  46.213  1.00 51.86           C
ATOM   3282  CG  ASN A 206     -27.614  66.612  47.300  1.00 58.31           C
ATOM   3283  OD1 ASN A 206     -28.072  66.587  48.442  1.00 59.51           O
ATOM   3284  ND2 ASN A 206     -26.764  67.567  46.928  1.00 61.86           N
ATOM   3285  H   ASN A 206     -27.024  63.789  47.740  1.00 62.38           H
ATOM   3286  HA  ASN A 206     -29.667  64.722  47.269  1.00 62.87           H
ATOM   3287  HB2 ASN A 206     -27.158  65.284  45.653  1.00 62.11           H
ATOM   3288  HB3 ASN A 206     -28.692  66.135  45.523  1.00 62.11           H
ATOM   3289 HD21 ASN A 206     -26.478  68.268  47.597  1.00 74.11           H
ATOM   3290 HD22 ASN A 206     -26.397  67.576  45.989  1.00 74.11           H
ATOM   3291  N   THR A 207     -28.531  62.599  45.011  1.00 51.26           N
ATOM   3292  CA  THR A 207     -28.936  61.709  43.922  1.00 52.38           C
ATOM   3293  C   THR A 207     -30.088  60.817  44.362  1.00 46.52           C
ATOM   3294  O   THR A 207     -31.113  60.787  43.697  1.00 55.41           O
ATOM   3295  CB  THR A 207     -27.739  60.878  43.423  1.00 46.62           C
ATOM   3296  OG1 THR A 207     -26.787  61.747  42.858  1.00 52.54           O
ATOM   3297  CG2 THR A 207     -28.115  59.852  42.350  1.00 47.79           C
ATOM   3298  H   THR A 207     -27.588  62.500  45.358  1.00 61.38           H
ATOM   3299  HA  THR A 207     -29.274  62.338  43.097  1.00 62.73           H
ATOM   3300  HB  THR A 207     -27.284  60.354  44.264  1.00 55.81           H
ATOM   3301  HG1 THR A 207     -26.410  62.280  43.565  1.00 62.92           H
ATOM   3302 HG21 THR A 207     -27.217  59.318  42.043  1.00 57.22           H
ATOM   3303 HG22 THR A 207     -28.834  59.131  42.732  1.00 57.22           H
ATOM   3304 HG23 THR A 207     -28.526  60.355  41.475  1.00 57.22           H
ATOM   3305  N   TRP A 208     -29.920  60.122  45.486  1.00 46.15           N
ATOM   3306  CA  TRP A 208     -30.931  59.268  46.109  1.00 58.67           C
ATOM   3307  C   TRP A 208     -32.269  59.982  46.349  1.00 53.98           C
ATOM   3308  O   TRP A 208     -33.324  59.434  46.033  1.00 49.74           O
ATOM   3309  CB  TRP A 208     -30.368  58.790  47.447  1.00 48.73           C
ATOM   3310  CG  TRP A 208     -31.204  57.760  48.103  1.00 55.76           C
ATOM   3311  CD1 TRP A 208     -32.082  57.961  49.110  1.00 40.80           C
ATOM   3312  CD2 TRP A 208     -31.230  56.337  47.804  1.00 52.73           C
ATOM   3313  NE1 TRP A 208     -32.671  56.769  49.438  1.00 50.76           N
ATOM   3314  CE2 TRP A 208     -32.165  55.731  48.686  1.00 46.39           C
ATOM   3315  CE3 TRP A 208     -30.557  55.499  46.889  1.00 48.68           C
ATOM   3316  CZ2 TRP A 208     -32.413  54.362  48.662  1.00 45.08           C
ATOM   3317  CZ3 TRP A 208     -30.793  54.111  46.865  1.00 49.30           C
ATOM   3318  CH2 TRP A 208     -31.718  53.542  47.752  1.00 50.32           C
ATOM   3319  H   TRP A 208     -29.033  60.203  45.965  1.00 55.26           H
ATOM   3320  HA  TRP A 208     -31.109  58.402  45.470  1.00 70.28           H
ATOM   3321  HB2 TRP A 208     -29.387  58.354  47.262  1.00 58.35           H
ATOM   3322  HB3 TRP A 208     -30.257  59.639  48.122  1.00 58.35           H
ATOM   3323  HD1 TRP A 208     -32.298  58.914  49.568  1.00 48.83           H
ATOM   3324  HE1 TRP A 208     -33.408  56.686  50.122  1.00 60.78           H
ATOM   3325  HE3 TRP A 208     -29.858  55.925  46.189  1.00 58.29           H
ATOM   3326  HZ2 TRP A 208     -33.118  53.952  49.357  1.00 53.97           H
ATOM   3327  HZ3 TRP A 208     -30.272  53.485  46.157  1.00 59.03           H
ATOM   3328  HH2 TRP A 208     -31.896  52.479  47.740  1.00 60.26           H
ATOM   3329  N   LYS A 209     -32.205  61.196  46.917  1.00 50.49           N
ATOM   3330  CA  LYS A 209     -33.357  62.036  47.235  1.00 55.97           C
ATOM   3331  C   LYS A 209     -34.025  62.678  46.026  1.00 54.47           C
ATOM   3332  O   LYS A 209     -35.186  63.052  46.151  1.00 56.93           O
ATOM   3333  CB  LYS A 209     -32.958  63.108  48.257  1.00 51.61           C
ATOM   3334  CG  LYS A 209     -32.762  62.505  49.650  1.00 52.60           C
ATOM   3335  CD  LYS A 209     -32.639  63.609  50.704  1.00 53.87           C
ATOM   3336  CE  LYS A 209     -32.361  62.945  52.049  1.00 58.20           C
ATOM   3337  NZ  LYS A 209     -32.342  63.945  53.130  1.00 73.97           N1+
ATOM   3338  H   LYS A 209     -31.293  61.559  47.155  1.00 60.46           H
ATOM   3339  HA  LYS A 209     -34.127  61.409  47.687  1.00 67.03           H
ATOM   3340  HB2 LYS A 209     -32.054  63.619  47.929  1.00 61.80           H
ATOM   3341  HB3 LYS A 209     -33.753  63.849  48.326  1.00 61.80           H
ATOM   3342  HG2 LYS A 209     -33.626  61.889  49.901  1.00 62.99           H
ATOM   3343  HG3 LYS A 209     -31.879  61.871  49.666  1.00 62.99           H
ATOM   3344  HD2 LYS A 209     -31.821  64.280  50.443  1.00 64.51           H
ATOM   3345  HD3 LYS A 209     -33.570  64.176  50.754  1.00 64.51           H
ATOM   3346  HE2 LYS A 209     -33.147  62.211  52.241  1.00 69.71           H
ATOM   3347  HE3 LYS A 209     -31.401  62.427  52.005  1.00 69.71           H
ATOM   3348  HZ1 LYS A 209     -32.078  63.491  53.996  1.00 88.63           H
ATOM   3349  HZ2 LYS A 209     -31.674  64.669  52.899  1.00 88.63           H
ATOM   3350  HZ3 LYS A 209     -33.264  64.352  53.224  1.00 88.63           H
ATOM   3351  N   ALA A 210     -33.318  62.824  44.897  1.00 57.41           N
ATOM   3352  CA  ALA A 210     -33.882  63.338  43.647  1.00 55.06           C
ATOM   3353  C   ALA A 210     -34.809  62.333  42.952  1.00 61.06           C
ATOM   3354  O   ALA A 210     -35.632  62.739  42.134  1.00 65.58           O
ATOM   3355  CB  ALA A 210     -32.754  63.731  42.692  1.00 56.10           C
ATOM   3356  H   ALA A 210     -32.357  62.514  44.883  1.00 68.76           H
ATOM   3357  HA  ALA A 210     -34.458  64.236  43.873  1.00 65.95           H
ATOM   3358  HB1 ALA A 210     -33.177  64.150  41.781  1.00 67.19           H
ATOM   3359  HB2 ALA A 210     -32.117  64.481  43.157  1.00 67.19           H
ATOM   3360  HB3 ALA A 210     -32.159  62.857  42.437  1.00 67.19           H
ATOM   3361  N   LYS A 211     -34.638  61.032  43.234  1.00 61.51           N
ATOM   3362  CA  LYS A 211     -35.488  59.964  42.720  1.00 55.64           C
ATOM   3363  C   LYS A 211     -36.810  59.968  43.467  1.00 52.72           C
ATOM   3364  O   LYS A 211     -36.835  60.229  44.669  1.00 63.10           O
ATOM   3365  CB  LYS A 211     -34.766  58.614  42.878  1.00 50.44           C
ATOM   3366  CG  LYS A 211     -33.931  58.219  41.654  1.00 60.42           C
ATOM   3367  CD  LYS A 211     -32.883  59.246  41.243  1.00 53.46           C
ATOM   3368  CE  LYS A 211     -31.966  58.662  40.187  1.00 60.31           C
ATOM   3369  NZ  LYS A 211     -31.128  59.702  39.575  1.00 63.66           N1+
ATOM   3370  H   LYS A 211     -33.939  60.776  43.918  1.00 73.68           H
ATOM   3371  HA  LYS A 211     -35.707  60.123  41.662  1.00 66.64           H
ATOM   3372  HB2 LYS A 211     -34.155  58.602  43.775  1.00 60.40           H
ATOM   3373  HB3 LYS A 211     -35.523  57.835  42.985  1.00 60.40           H
ATOM   3374  HG2 LYS A 211     -33.437  57.273  41.868  1.00 72.38           H
ATOM   3375  HG3 LYS A 211     -34.604  58.074  40.809  1.00 72.38           H
ATOM   3376  HD2 LYS A 211     -33.369  60.137  40.848  1.00 64.03           H
ATOM   3377  HD3 LYS A 211     -32.290  59.493  42.112  1.00 64.03           H
ATOM   3378  HE2 LYS A 211     -31.341  57.879  40.618  1.00 72.24           H
ATOM   3379  HE3 LYS A 211     -32.598  58.221  39.414  1.00 72.24           H
ATOM   3380  HZ1 LYS A 211     -30.436  59.264  38.976  1.00 76.26           H
ATOM   3381  HZ2 LYS A 211     -31.713  60.297  38.998  1.00 76.26           H
ATOM   3382  HZ3 LYS A 211     -30.680  60.249  40.294  1.00 76.26           H
ATOM   3383  N   LYS A 212     -37.897  59.660  42.752  1.00 60.72           N
ATOM   3384  CA  LYS A 212     -39.230  59.496  43.347  1.00 63.81           C
ATOM   3385  C   LYS A 212     -39.207  58.312  44.317  1.00 59.17           C
ATOM   3386  O   LYS A 212     -39.554  58.458  45.488  1.00 62.10           O
ATOM   3387  CB  LYS A 212     -40.334  59.255  42.287  1.00 72.46           C
ATOM   3388  CG  LYS A 212     -40.354  60.149  41.025  1.00 75.84           C
ATOM   3389  CD  LYS A 212     -41.003  59.387  39.850  1.00 82.81           C
ATOM   3390  CE  LYS A 212     -40.583  59.922  38.482  1.00 80.33           C
ATOM   3391  NZ  LYS A 212     -41.082  59.033  37.418  1.00 73.34           N1+
ATOM   3392  H   LYS A 212     -37.773  59.411  41.778  1.00 72.73           H
ATOM   3393  HA  LYS A 212     -39.469  60.406  43.897  1.00 76.45           H
ATOM   3394  HB2 LYS A 212     -40.256  58.220  41.957  1.00 86.82           H
ATOM   3395  HB3 LYS A 212     -41.301  59.348  42.783  1.00 86.82           H
ATOM   3396  HG2 LYS A 212     -40.902  61.068  41.232  1.00 90.88           H
ATOM   3397  HG3 LYS A 212     -39.340  60.415  40.732  1.00 90.88           H
ATOM   3398  HD2 LYS A 212     -40.741  58.329  39.887  1.00 99.25           H
ATOM   3399  HD3 LYS A 212     -42.087  59.467  39.940  1.00 99.25           H
ATOM   3400  HE2 LYS A 212     -40.972  60.932  38.346  1.00 96.27           H
ATOM   3401  HE3 LYS A 212     -39.494  59.954  38.441  1.00 96.27           H
ATOM   3402  HZ1 LYS A 212     -40.870  59.431  36.514  1.00 87.88           H
ATOM   3403  HZ2 LYS A 212     -40.635  58.129  37.504  1.00 87.88           H
ATOM   3404  HZ3 LYS A 212     -42.083  58.915  37.517  1.00 87.88           H
ATOM   3405  N   CYS A 213     -38.787  57.151  43.796  1.00 58.35           N
ATOM   3406  CA  CYS A 213     -38.641  55.879  44.484  1.00 55.46           C
ATOM   3407  C   CYS A 213     -37.248  55.326  44.137  1.00 58.40           C
ATOM   3408  O   CYS A 213     -37.108  54.644  43.120  1.00 49.74           O
ATOM   3409  CB  CYS A 213     -39.771  54.937  44.045  1.00 58.08           C
ATOM   3410  SG  CYS A 213     -39.694  53.380  44.968  1.00 63.45           S
ATOM   3411  H   CYS A 213     -38.526  57.153  42.819  1.00 69.89           H
ATOM   3412  HA  CYS A 213     -38.726  56.036  45.557  1.00 66.42           H
ATOM   3413  HB2 CYS A 213     -40.741  55.406  44.206  1.00 69.57           H
ATOM   3414  HB3 CYS A 213     -39.659  54.710  42.990  1.00 69.57           H
ATOM   3415  HG  CYS A 213     -40.610  52.729  44.244  1.00 76.01           H
ATOM   3416  N   PRO A 214     -36.200  55.627  44.931  1.00 59.86           N
ATOM   3417  CA  PRO A 214     -34.844  55.218  44.586  1.00 50.33           C
ATOM   3418  C   PRO A 214     -34.622  53.722  44.734  1.00 47.92           C
ATOM   3419  O   PRO A 214     -35.132  53.091  45.653  1.00 51.09           O
ATOM   3420  CB  PRO A 214     -33.945  55.922  45.605  1.00 46.74           C
ATOM   3421  CG  PRO A 214     -34.864  56.239  46.774  1.00 49.68           C
ATOM   3422  CD  PRO A 214     -36.191  56.524  46.078  1.00 44.86           C
ATOM   3423  HA  PRO A 214     -34.560  55.593  43.602  1.00 60.27           H
ATOM   3424  HB2 PRO A 214     -33.071  55.351  45.897  1.00 55.96           H
ATOM   3425  HB3 PRO A 214     -33.629  56.862  45.157  1.00 55.96           H
ATOM   3426  HG2 PRO A 214     -34.924  55.381  47.444  1.00 59.48           H
ATOM   3427  HG3 PRO A 214     -34.534  57.128  47.308  1.00 59.48           H
ATOM   3428  HD2 PRO A 214     -36.992  56.294  46.776  1.00 53.70           H
ATOM   3429  HD3 PRO A 214     -36.214  57.564  45.743  1.00 53.70           H
ATOM   3430  N   MET A 215     -33.775  53.202  43.847  1.00 48.64           N
ATOM   3431  CA  MET A 215     -33.191  51.877  43.912  1.00 46.10           C
ATOM   3432  C   MET A 215     -31.715  52.018  43.546  1.00 47.84           C
ATOM   3433  O   MET A 215     -31.383  52.564  42.495  1.00 48.53           O
ATOM   3434  CB  MET A 215     -33.953  50.941  42.971  1.00 35.76           C
ATOM   3435  CG  MET A 215     -33.398  49.510  42.963  1.00 51.74           C
ATOM   3436  SD  MET A 215     -31.869  49.260  42.013  1.00 49.24           S
ATOM   3437  CE  MET A 215     -32.546  48.675  40.454  1.00 50.54           C
ATOM   3438  H   MET A 215     -33.449  53.795  43.096  1.00 58.24           H
ATOM   3439  HA  MET A 215     -33.271  51.488  44.929  1.00 55.19           H
ATOM   3440  HB2 MET A 215     -34.987  50.899  43.304  1.00 42.78           H
ATOM   3441  HB3 MET A 215     -33.933  51.342  41.955  1.00 42.78           H
ATOM   3442  HG2 MET A 215     -33.243  49.170  43.989  1.00 61.96           H
ATOM   3443  HG3 MET A 215     -34.162  48.871  42.520  1.00 61.96           H
ATOM   3444  HE1 MET A 215     -31.769  48.681  39.691  1.00 60.52           H
ATOM   3445  HE2 MET A 215     -32.916  47.659  40.573  1.00 60.52           H
ATOM   3446  HE3 MET A 215     -33.360  49.328  40.140  1.00 60.52           H
ATOM   3447  N   GLY A 216     -30.829  51.517  44.409  1.00 46.89           N
ATOM   3448  CA  GLY A 216     -29.405  51.474  44.156  1.00 44.43           C
ATOM   3449  C   GLY A 216     -28.844  50.059  44.217  1.00 43.28           C
ATOM   3450  O   GLY A 216     -29.408  49.152  44.832  1.00 44.71           O
ATOM   3451  H   GLY A 216     -31.167  51.080  45.256  1.00 56.14           H
ATOM   3452  HA2 GLY A 216     -29.220  51.869  43.166  1.00 53.19           H
ATOM   3453  HA3 GLY A 216     -28.893  52.087  44.894  1.00 53.19           H
ATOM   3454  N   PHE A 217     -27.674  49.901  43.601  1.00 39.60           N
ATOM   3455  CA  PHE A 217     -26.863  48.696  43.708  1.00 44.11           C
ATOM   3456  C   PHE A 217     -25.412  49.039  43.444  1.00 43.19           C
ATOM   3457  O   PHE A 217     -25.092  49.929  42.654  1.00 44.92           O
ATOM   3458  CB  PHE A 217     -27.317  47.604  42.737  1.00 41.50           C
ATOM   3459  CG  PHE A 217     -27.128  47.951  41.274  1.00 48.64           C
ATOM   3460  CD1 PHE A 217     -28.047  48.798  40.642  1.00 41.06           C
ATOM   3461  CD2 PHE A 217     -26.040  47.426  40.542  1.00 52.39           C
ATOM   3462  CE1 PHE A 217     -27.918  49.071  39.272  1.00 53.13           C
ATOM   3463  CE2 PHE A 217     -25.879  47.748  39.182  1.00 44.96           C
ATOM   3464  CZ  PHE A 217     -26.823  48.567  38.543  1.00 49.64           C
ATOM   3465  H   PHE A 217     -27.273  50.687  43.109  1.00 47.39           H
ATOM   3466  HA  PHE A 217     -26.946  48.298  44.719  1.00 52.81           H
ATOM   3467  HB2 PHE A 217     -26.756  46.695  42.960  1.00 49.67           H
ATOM   3468  HB3 PHE A 217     -28.372  47.397  42.915  1.00 49.67           H
ATOM   3469  HD1 PHE A 217     -28.882  49.204  41.193  1.00 49.15           H
ATOM   3470  HD2 PHE A 217     -25.318  46.785  41.028  1.00 62.74           H
ATOM   3471  HE1 PHE A 217     -28.659  49.684  38.783  1.00 63.63           H
ATOM   3472  HE2 PHE A 217     -25.041  47.355  38.624  1.00 53.82           H
ATOM   3473  HZ  PHE A 217     -26.717  48.801  37.492  1.00 59.44           H
ATOM   3474  N   SER A 218     -24.547  48.261  44.080  1.00 41.89           N
ATOM   3475  CA  SER A 218     -23.155  48.172  43.721  1.00 41.06           C
ATOM   3476  C   SER A 218     -22.934  46.937  42.851  1.00 40.91           C
ATOM   3477  O   SER A 218     -23.592  45.913  43.047  1.00 44.45           O
ATOM   3478  CB  SER A 218     -22.319  48.155  44.995  1.00 36.02           C
ATOM   3479  OG  SER A 218     -22.643  47.040  45.789  1.00 38.68           O
ATOM   3480  H   SER A 218     -24.899  47.555  44.710  1.00 50.13           H
ATOM   3481  HA  SER A 218     -22.867  49.056  43.154  1.00 49.15           H
ATOM   3482  HB2 SER A 218     -21.260  48.123  44.731  1.00 43.10           H
ATOM   3483  HB3 SER A 218     -22.514  49.068  45.561  1.00 43.10           H
ATOM   3484  HG  SER A 218     -22.135  47.099  46.600  1.00 46.29           H
ATOM   3485  N   TYR A 219     -21.974  47.038  41.920  1.00 40.17           N
ATOM   3486  CA  TYR A 219     -21.537  45.934  41.071  1.00 35.43           C
ATOM   3487  C   TYR A 219     -20.105  45.557  41.469  1.00 34.21           C
ATOM   3488  O   TYR A 219     -19.177  46.356  41.360  1.00 36.78           O
ATOM   3489  CB  TYR A 219     -21.621  46.350  39.593  1.00 38.47           C
ATOM   3490  CG  TYR A 219     -21.463  45.198  38.624  1.00 41.49           C
ATOM   3491  CD1 TYR A 219     -22.550  44.337  38.413  1.00 35.40           C
ATOM   3492  CD2 TYR A 219     -20.250  44.965  37.954  1.00 37.26           C
ATOM   3493  CE1 TYR A 219     -22.415  43.212  37.588  1.00 38.99           C
ATOM   3494  CE2 TYR A 219     -20.133  43.876  37.073  1.00 39.66           C
ATOM   3495  CZ  TYR A 219     -21.203  42.975  36.910  1.00 37.90           C
ATOM   3496  OH  TYR A 219     -21.047  41.840  36.172  1.00 35.08           O
ATOM   3497  H   TYR A 219     -21.481  47.916  41.834  1.00 48.07           H
ATOM   3498  HA  TYR A 219     -22.196  45.081  41.229  1.00 42.38           H
ATOM   3499  HB2 TYR A 219     -22.591  46.814  39.408  1.00 46.03           H
ATOM   3500  HB3 TYR A 219     -20.848  47.090  39.408  1.00 46.03           H
ATOM   3501  HD1 TYR A 219     -23.480  44.520  38.925  1.00 42.35           H
ATOM   3502  HD2 TYR A 219     -19.420  45.631  38.089  1.00 44.58           H
ATOM   3503  HE1 TYR A 219     -23.234  42.521  37.482  1.00 46.66           H
ATOM   3504  HE2 TYR A 219     -19.205  43.705  36.554  1.00 47.46           H
ATOM   3505  HH  TYR A 219     -20.193  41.809  35.734  1.00 41.97           H
ATOM   3506  N   ASP A 220     -19.939  44.327  41.930  1.00 33.27           N
ATOM   3507  CA  ASP A 220     -18.665  43.725  42.253  1.00 38.10           C
ATOM   3508  C   ASP A 220     -18.219  42.886  41.060  1.00 41.50           C
ATOM   3509  O   ASP A 220     -18.808  41.833  40.820  1.00 40.41           O
ATOM   3510  CB  ASP A 220     -18.810  42.891  43.542  1.00 38.03           C
ATOM   3511  CG  ASP A 220     -17.569  42.054  43.831  1.00 51.81           C
ATOM   3512  OD1 ASP A 220     -16.457  42.639  43.807  1.00 46.80           O
ATOM   3513  OD2 ASP A 220     -17.758  40.840  44.082  1.00 55.18           O1-
ATOM   3514  H   ASP A 220     -20.751  43.736  42.026  1.00 39.80           H
ATOM   3515  HA  ASP A 220     -17.930  44.511  42.436  1.00 45.60           H
ATOM   3516  HB2 ASP A 220     -18.921  43.592  44.365  1.00 45.51           H
ATOM   3517  HB3 ASP A 220     -19.694  42.253  43.499  1.00 45.51           H
ATOM   3518  N   THR A 221     -17.192  43.341  40.322  1.00 36.10           N
ATOM   3519  CA  THR A 221     -16.578  42.560  39.247  1.00 38.71           C
ATOM   3520  C   THR A 221     -15.596  41.554  39.861  1.00 34.69           C
ATOM   3521  O   THR A 221     -14.741  41.952  40.642  1.00 38.68           O
ATOM   3522  CB  THR A 221     -15.875  43.510  38.248  1.00 39.82           C
ATOM   3523  OG1 THR A 221     -16.765  44.404  37.613  1.00 40.61           O
ATOM   3524  CG2 THR A 221     -15.153  42.773  37.128  1.00 45.19           C
ATOM   3525  H   THR A 221     -16.762  44.222  40.565  1.00 43.19           H
ATOM   3526  HA  THR A 221     -17.359  42.043  38.690  1.00 46.32           H
ATOM   3527  HB  THR A 221     -15.127  44.080  38.793  1.00 47.66           H
ATOM   3528  HG1 THR A 221     -17.668  44.174  37.861  1.00 48.61           H
ATOM   3529 HG21 THR A 221     -14.722  43.478  36.421  1.00 54.10           H
ATOM   3530 HG22 THR A 221     -14.360  42.138  37.519  1.00 54.10           H
ATOM   3531 HG23 THR A 221     -15.869  42.172  36.581  1.00 54.10           H
ATOM   3532  N   ARG A 222     -15.641  40.276  39.445  1.00 43.63           N
ATOM   3533  CA  ARG A 222     -14.622  39.285  39.812  1.00 48.42           C
ATOM   3534  C   ARG A 222     -13.306  39.704  39.156  1.00 48.32           C
ATOM   3535  O   ARG A 222     -13.235  39.751  37.938  1.00 48.21           O
ATOM   3536  CB  ARG A 222     -15.046  37.860  39.403  1.00 46.12           C
ATOM   3537  CG  ARG A 222     -13.981  36.793  39.747  1.00 50.41           C
ATOM   3538  CD  ARG A 222     -14.077  35.473  38.954  1.00 70.81           C
ATOM   3539  NE  ARG A 222     -13.916  35.701  37.508  1.00 79.56           N
ATOM   3540  CZ  ARG A 222     -13.751  34.803  36.522  1.00 69.99           C
ATOM   3541  NH1 ARG A 222     -13.317  33.554  36.717  1.00 65.53           N
ATOM   3542  NH2 ARG A 222     -14.031  35.192  35.286  1.00 69.33           N1+
ATOM   3543  H   ARG A 222     -16.333  40.004  38.760  1.00 52.22           H
ATOM   3544  HA  ARG A 222     -14.507  39.300  40.896  1.00 57.98           H
ATOM   3545  HB2 ARG A 222     -15.960  37.603  39.932  1.00 55.21           H
ATOM   3546  HB3 ARG A 222     -15.267  37.842  38.339  1.00 55.21           H
ATOM   3547  HG2 ARG A 222     -12.999  37.196  39.520  1.00 60.37           H
ATOM   3548  HG3 ARG A 222     -14.014  36.586  40.815  1.00 60.37           H
ATOM   3549  HD2 ARG A 222     -13.254  34.840  39.286  1.00 84.85           H
ATOM   3550  HD3 ARG A 222     -15.015  34.959  39.156  1.00 84.85           H
ATOM   3551  HE  ARG A 222     -14.231  36.608  37.197  1.00 95.35           H
ATOM   3552 HH11 ARG A 222     -13.090  33.241  37.647  1.00 78.51           H
ATOM   3553 HH12 ARG A 222     -13.213  32.935  35.926  1.00 78.51           H
ATOM   3554 HH21 ARG A 222     -14.350  36.136  35.116  1.00 83.07           H
ATOM   3555 HH22 ARG A 222     -13.922  34.563  34.502  1.00 83.07           H
ATOM   3556  N   CYS A 223     -12.293  39.981  39.983  1.00 42.80           N
ATOM   3557  CA  CYS A 223     -10.960  40.483  39.649  1.00 35.23           C
ATOM   3558  C   CYS A 223     -10.922  41.359  38.409  1.00 34.24           C
ATOM   3559  O   CYS A 223     -10.505  40.908  37.347  1.00 34.87           O
ATOM   3560  CB  CYS A 223      -9.937  39.342  39.595  1.00 38.57           C
ATOM   3561  SG  CYS A 223      -8.281  40.081  39.326  1.00 76.31           S
ATOM   3562  H   CYS A 223     -12.500  39.931  40.968  1.00 51.23           H
ATOM   3563  HA  CYS A 223     -10.673  41.144  40.469  1.00 42.15           H
ATOM   3564  HB2 CYS A 223      -9.940  38.820  40.551  1.00 46.16           H
ATOM   3565  HB3 CYS A 223     -10.182  38.653  38.789  1.00 46.16           H
ATOM   3566  HG  CYS A 223      -8.299  40.859  40.415  1.00 91.45           H
ATOM   3567  N   PHE A 224     -11.321  42.617  38.577  1.00 37.74           N
ATOM   3568  CA  PHE A 224     -11.504  43.539  37.494  1.00 32.27           C
ATOM   3569  C   PHE A 224     -10.253  43.651  36.627  1.00 38.64           C
ATOM   3570  O   PHE A 224     -10.390  43.572  35.415  1.00 39.64           O
ATOM   3571  CB  PHE A 224     -11.937  44.892  38.029  1.00 29.31           C
ATOM   3572  CG  PHE A 224     -12.257  45.879  36.914  1.00 42.52           C
ATOM   3573  CD1 PHE A 224     -11.227  46.545  36.215  1.00 32.98           C
ATOM   3574  CD2 PHE A 224     -13.602  46.132  36.572  1.00 38.91           C
ATOM   3575  CE1 PHE A 224     -11.552  47.469  35.205  1.00 39.26           C
ATOM   3576  CE2 PHE A 224     -13.916  47.046  35.557  1.00 35.48           C
ATOM   3577  CZ  PHE A 224     -12.891  47.719  34.877  1.00 35.17           C
ATOM   3578  H   PHE A 224     -11.640  42.914  39.490  1.00 45.16           H
ATOM   3579  HA  PHE A 224     -12.310  43.156  36.871  1.00 38.59           H
ATOM   3580  HB2 PHE A 224     -12.823  44.744  38.643  1.00 35.05           H
ATOM   3581  HB3 PHE A 224     -11.151  45.299  38.667  1.00 35.05           H
ATOM   3582  HD1 PHE A 224     -10.191  46.364  36.454  1.00 39.45           H
ATOM   3583  HD2 PHE A 224     -14.403  45.659  37.118  1.00 46.57           H
ATOM   3584  HE1 PHE A 224     -10.779  47.982  34.659  1.00 46.99           H
ATOM   3585  HE2 PHE A 224     -14.949  47.249  35.312  1.00 42.45           H
ATOM   3586  HZ  PHE A 224     -13.131  48.427  34.097  1.00 42.07           H
ATOM   3587  N   ASP A 225      -9.058  43.815  37.209  1.00 41.78           N
ATOM   3588  CA  ASP A 225      -7.823  43.924  36.432  1.00 39.84           C
ATOM   3589  C   ASP A 225      -7.671  42.756  35.457  1.00 32.27           C
ATOM   3590  O   ASP A 225      -7.277  42.959  34.316  1.00 33.08           O
ATOM   3591  CB  ASP A 225      -6.593  43.947  37.349  1.00 38.19           C
ATOM   3592  CG  ASP A 225      -6.437  45.147  38.268  1.00 23.97           C
ATOM   3593  OD1 ASP A 225      -7.047  46.200  37.995  1.00 32.90           O
ATOM   3594  OD2 ASP A 225      -5.669  44.989  39.237  1.00 37.50           O1-
ATOM   3595  H   ASP A 225      -8.998  43.894  38.213  1.00 50.00           H
ATOM   3596  HA  ASP A 225      -7.857  44.859  35.872  1.00 47.68           H
ATOM   3597  HB2 ASP A 225      -6.545  43.038  37.944  1.00 45.70           H
ATOM   3598  HB3 ASP A 225      -5.701  43.904  36.727  1.00 45.70           H
ATOM   3599  N   SER A 226      -7.975  41.530  35.893  1.00 31.05           N
ATOM   3600  CA  SER A 226      -7.862  40.362  35.031  1.00 35.30           C
ATOM   3601  C   SER A 226      -8.887  40.333  33.906  1.00 34.66           C
ATOM   3602  O   SER A 226      -8.666  39.621  32.942  1.00 37.38           O
ATOM   3603  CB  SER A 226      -7.979  39.084  35.842  1.00 43.18           C
ATOM   3604  OG  SER A 226      -6.883  38.984  36.707  1.00 42.85           O
ATOM   3605  H   SER A 226      -8.338  41.407  36.827  1.00 37.13           H
ATOM   3606  HA  SER A 226      -6.880  40.367  34.561  1.00 42.23           H
ATOM   3607  HB2 SER A 226      -8.905  39.098  36.419  1.00 51.68           H
ATOM   3608  HB3 SER A 226      -7.968  38.229  35.160  1.00 51.68           H
ATOM   3609  HG  SER A 226      -7.001  39.639  37.402  1.00 51.29           H
ATOM   3610  N   THR A 227     -10.002  41.054  34.006  1.00 34.54           N
ATOM   3611  CA  THR A 227     -11.033  41.068  32.978  1.00 39.37           C
ATOM   3612  C   THR A 227     -10.719  42.110  31.908  1.00 42.09           C
ATOM   3613  O   THR A 227     -11.334  42.084  30.845  1.00 37.34           O
ATOM   3614  CB  THR A 227     -12.422  41.347  33.586  1.00 41.48           C
ATOM   3615  OG1 THR A 227     -12.581  42.700  33.962  1.00 32.80           O
ATOM   3616  CG2 THR A 227     -12.720  40.506  34.816  1.00 35.92           C
ATOM   3617  H   THR A 227     -10.151  41.632  34.823  1.00 41.32           H
ATOM   3618  HA  THR A 227     -11.076  40.092  32.492  1.00 47.11           H
ATOM   3619  HB  THR A 227     -13.160  41.087  32.831  1.00 49.65           H
ATOM   3620  HG1 THR A 227     -11.806  42.970  34.465  1.00 39.23           H
ATOM   3621 HG21 THR A 227     -13.749  40.671  35.133  1.00 42.98           H
ATOM   3622 HG22 THR A 227     -12.547  39.456  34.597  1.00 42.98           H
ATOM   3623 HG23 THR A 227     -12.088  40.828  35.625  1.00 42.98           H
ATOM   3624  N   VAL A 228      -9.821  43.063  32.205  1.00 38.41           N
ATOM   3625  CA  VAL A 228      -9.466  44.094  31.244  1.00 38.14           C
ATOM   3626  C   VAL A 228      -8.710  43.409  30.091  1.00 37.93           C
ATOM   3627  O   VAL A 228      -7.662  42.825  30.324  1.00 37.13           O
ATOM   3628  CB  VAL A 228      -8.657  45.197  31.949  1.00 33.40           C
ATOM   3629  CG1 VAL A 228      -8.112  46.225  30.953  1.00 36.34           C
ATOM   3630  CG2 VAL A 228      -9.513  45.970  32.958  1.00 33.98           C
ATOM   3631  H   VAL A 228      -9.351  43.061  33.099  1.00 45.96           H
ATOM   3632  HA  VAL A 228     -10.383  44.544  30.872  1.00 45.64           H
ATOM   3633  HB  VAL A 228      -7.822  44.742  32.477  1.00 39.95           H
ATOM   3634 HG11 VAL A 228      -7.485  46.950  31.468  1.00 43.47           H
ATOM   3635 HG12 VAL A 228      -7.512  45.720  30.203  1.00 43.47           H
ATOM   3636 HG13 VAL A 228      -8.933  46.751  30.467  1.00 43.47           H
ATOM   3637 HG21 VAL A 228      -8.907  46.733  33.448  1.00 40.65           H
ATOM   3638 HG22 VAL A 228     -10.350  46.456  32.454  1.00 40.65           H
ATOM   3639 HG23 VAL A 228      -9.904  45.300  33.716  1.00 40.65           H
ATOM   3640  N   THR A 229      -9.257  43.443  28.869  1.00 41.13           N
ATOM   3641  CA  THR A 229      -8.689  42.811  27.671  1.00 50.93           C
ATOM   3642  C   THR A 229      -7.703  43.763  26.980  1.00 42.94           C
ATOM   3643  O   THR A 229      -7.712  44.975  27.196  1.00 39.51           O
ATOM   3644  CB  THR A 229      -9.779  42.392  26.658  1.00 32.76           C
ATOM   3645  OG1 THR A 229     -10.305  43.545  26.023  1.00 35.33           O
ATOM   3646  CG2 THR A 229     -10.893  41.578  27.317  1.00 36.70           C
ATOM   3647  H   THR A 229     -10.131  43.937  28.747  1.00 49.23           H
ATOM   3648  HA  THR A 229      -8.157  41.903  27.961  1.00 60.99           H
ATOM   3649  HB  THR A 229      -9.314  41.757  25.907  1.00 39.18           H
ATOM   3650  HG1 THR A 229     -11.162  43.324  25.639  1.00 42.27           H
ATOM   3651 HG21 THR A 229     -11.595  41.241  26.558  1.00 43.91           H
ATOM   3652 HG22 THR A 229     -10.487  40.715  27.844  1.00 43.91           H
ATOM   3653 HG23 THR A 229     -11.452  42.196  28.014  1.00 43.91           H
ATOM   3654  N   GLU A 230      -6.868  43.187  26.111  1.00 49.46           N
ATOM   3655  CA  GLU A 230      -5.957  43.941  25.259  1.00 50.71           C
ATOM   3656  C   GLU A 230      -6.764  44.963  24.453  1.00 41.64           C
ATOM   3657  O   GLU A 230      -6.353  46.120  24.371  1.00 43.50           O
ATOM   3658  CB  GLU A 230      -5.129  42.975  24.389  1.00 59.85           C
ATOM   3659  CG  GLU A 230      -4.150  42.107  25.234  1.00 46.35           C
ATOM   3660  CD  GLU A 230      -3.642  40.866  24.473  1.00 50.46           C
ATOM   3661  OE1 GLU A 230      -4.455  39.929  24.278  1.00 52.57           O
ATOM   3662  OE2 GLU A 230      -2.437  40.852  24.133  1.00 52.45           O1-
ATOM   3663  H   GLU A 230      -6.900  42.188  25.978  1.00 59.23           H
ATOM   3664  HA  GLU A 230      -5.259  44.483  25.897  1.00 60.73           H
ATOM   3665  HB2 GLU A 230      -5.802  42.337  23.814  1.00 71.69           H
ATOM   3666  HB3 GLU A 230      -4.543  43.566  23.681  1.00 71.69           H
ATOM   3667  HG2 GLU A 230      -3.311  42.734  25.531  1.00 55.49           H
ATOM   3668  HG3 GLU A 230      -4.690  41.756  26.112  1.00 55.49           H
ATOM   3669  N   ASN A 231      -7.955  44.584  23.968  1.00 31.61           N
ATOM   3670  CA  ASN A 231      -8.828  45.520  23.288  1.00 40.31           C
ATOM   3671  C   ASN A 231      -9.283  46.680  24.185  1.00 42.39           C
ATOM   3672  O   ASN A 231      -9.259  47.815  23.720  1.00 38.51           O
ATOM   3673  CB  ASN A 231      -9.999  44.788  22.614  1.00 48.00           C
ATOM   3674  CG  ASN A 231     -10.593  45.710  21.548  1.00 57.02           C
ATOM   3675  OD1 ASN A 231     -11.540  46.447  21.804  1.00 54.87           O
ATOM   3676  ND2 ASN A 231      -9.993  45.734  20.356  1.00 64.75           N
ATOM   3677  H   ASN A 231      -8.299  43.653  24.150  1.00 37.80           H
ATOM   3678  HA  ASN A 231      -8.229  45.966  22.494  1.00 48.24           H
ATOM   3679  HB2 ASN A 231      -9.650  43.857  22.161  1.00 57.47           H
ATOM   3680  HB3 ASN A 231     -10.759  44.587  23.374  1.00 57.47           H
ATOM   3681 HD21 ASN A 231     -10.351  46.351  19.641  1.00 77.58           H
ATOM   3682 HD22 ASN A 231      -9.207  45.130  20.173  1.00 77.58           H
ATOM   3683  N   ASP A 232      -9.652  46.435  25.456  1.00 36.71           N
ATOM   3684  CA  ASP A 232      -9.969  47.519  26.389  1.00 40.41           C
ATOM   3685  C   ASP A 232      -8.804  48.491  26.528  1.00 37.66           C
ATOM   3686  O   ASP A 232      -9.002  49.705  26.605  1.00 34.77           O
ATOM   3687  CB  ASP A 232     -10.323  46.979  27.789  1.00 40.92           C
ATOM   3688  CG  ASP A 232     -11.487  46.001  27.833  1.00 41.26           C
ATOM   3689  OD1 ASP A 232     -11.537  45.210  28.788  1.00 40.68           O
ATOM   3690  OD2 ASP A 232     -12.331  46.040  26.912  1.00 40.49           O1-
ATOM   3691  H   ASP A 232      -9.642  45.491  25.814  1.00 43.93           H
ATOM   3692  HA  ASP A 232     -10.828  48.065  25.996  1.00 48.36           H
ATOM   3693  HB2 ASP A 232      -9.460  46.526  28.268  1.00 48.98           H
ATOM   3694  HB3 ASP A 232     -10.588  47.831  28.414  1.00 48.98           H
ATOM   3695  N   ILE A 233      -7.581  47.964  26.600  1.00 30.23           N
ATOM   3696  CA  ILE A 233      -6.411  48.809  26.806  1.00 45.73           C
ATOM   3697  C   ILE A 233      -6.101  49.658  25.564  1.00 43.51           C
ATOM   3698  O   ILE A 233      -5.815  50.848  25.697  1.00 40.91           O
ATOM   3699  CB  ILE A 233      -5.241  47.967  27.312  1.00 44.69           C
ATOM   3700  CG1 ILE A 233      -5.681  47.318  28.642  1.00 36.81           C
ATOM   3701  CG2 ILE A 233      -4.024  48.877  27.473  1.00 39.89           C
ATOM   3702  CD1 ILE A 233      -4.647  46.409  29.288  1.00 41.54           C
ATOM   3703  H   ILE A 233      -7.465  46.959  26.597  1.00 36.14           H
ATOM   3704  HA  ILE A 233      -6.655  49.507  27.608  1.00 54.75           H
ATOM   3705  HB  ILE A 233      -5.012  47.185  26.586  1.00 53.50           H
ATOM   3706 HG12 ILE A 233      -5.944  48.103  29.352  1.00 44.04           H
ATOM   3707 HG13 ILE A 233      -6.564  46.715  28.482  1.00 44.04           H
ATOM   3708 HG21 ILE A 233      -3.206  48.305  27.892  1.00 47.74           H
ATOM   3709 HG22 ILE A 233      -3.704  49.266  26.506  1.00 47.74           H
ATOM   3710 HG23 ILE A 233      -4.261  49.701  28.147  1.00 47.74           H
ATOM   3711 HD11 ILE A 233      -5.121  45.814  30.067  1.00 49.72           H
ATOM   3712 HD12 ILE A 233      -4.216  45.742  28.543  1.00 49.72           H
ATOM   3713 HD13 ILE A 233      -3.883  47.026  29.750  1.00 49.72           H
ATOM   3714  N   ARG A 234      -6.230  49.081  24.365  1.00 38.44           N
ATOM   3715  CA  ARG A 234      -6.143  49.850  23.121  1.00 41.71           C
ATOM   3716  C   ARG A 234      -7.250  50.892  23.013  1.00 44.13           C
ATOM   3717  O   ARG A 234      -7.005  51.963  22.466  1.00 44.21           O
ATOM   3718  CB  ARG A 234      -6.164  48.905  21.929  1.00 40.25           C
ATOM   3719  CG  ARG A 234      -4.922  48.009  21.921  1.00 37.53           C
ATOM   3720  CD  ARG A 234      -4.757  47.359  20.545  1.00 47.92           C
ATOM   3721  NE  ARG A 234      -3.436  46.735  20.447  1.00 46.15           N
ATOM   3722  CZ  ARG A 234      -3.103  45.480  20.737  1.00 44.60           C
ATOM   3723  NH1 ARG A 234      -4.023  44.537  20.982  1.00 47.41           N
ATOM   3724  NH2 ARG A 234      -1.805  45.192  20.771  1.00 34.56           N1+
ATOM   3725  H   ARG A 234      -6.458  48.097  24.311  1.00 46.00           H
ATOM   3726  HA  ARG A 234      -5.196  50.391  23.105  1.00 49.92           H
ATOM   3727  HB2 ARG A 234      -7.061  48.290  21.967  1.00 48.17           H
ATOM   3728  HB3 ARG A 234      -6.184  49.492  21.014  1.00 48.17           H
ATOM   3729  HG2 ARG A 234      -4.042  48.618  22.124  1.00 44.91           H
ATOM   3730  HG3 ARG A 234      -4.986  47.248  22.689  1.00 44.91           H
ATOM   3731  HD2 ARG A 234      -5.545  46.619  20.403  1.00 57.37           H
ATOM   3732  HD3 ARG A 234      -4.843  48.119  19.766  1.00 57.37           H
ATOM   3733  HE  ARG A 234      -2.659  47.372  20.302  1.00 55.26           H
ATOM   3734 HH11 ARG A 234      -5.002  44.776  20.954  1.00 56.77           H
ATOM   3735 HH12 ARG A 234      -3.737  43.593  21.192  1.00 56.77           H
ATOM   3736 HH21 ARG A 234      -1.129  45.925  20.577  1.00 41.34           H
ATOM   3737 HH22 ARG A 234      -1.486  44.254  20.957  1.00 41.34           H
ATOM   3738  N   VAL A 235      -8.447  50.595  23.543  1.00 42.80           N
ATOM   3739  CA  VAL A 235      -9.564  51.530  23.579  1.00 41.08           C
ATOM   3740  C   VAL A 235      -9.238  52.717  24.460  1.00 37.29           C
ATOM   3741  O   VAL A 235      -9.457  53.846  24.038  1.00 46.11           O
ATOM   3742  CB  VAL A 235     -10.898  50.830  23.938  1.00 44.45           C
ATOM   3743  CG1 VAL A 235     -11.999  51.831  24.302  1.00 36.50           C
ATOM   3744  CG2 VAL A 235     -11.432  50.024  22.736  1.00 38.25           C
ATOM   3745  H   VAL A 235      -8.590  49.680  23.946  1.00 51.24           H
ATOM   3746  HA  VAL A 235      -9.678  51.917  22.567  1.00 49.17           H
ATOM   3747  HB  VAL A 235     -10.749  50.152  24.776  1.00 53.21           H
ATOM   3748 HG11 VAL A 235     -12.928  51.297  24.502  1.00 43.68           H
ATOM   3749 HG12 VAL A 235     -11.731  52.377  25.206  1.00 43.68           H
ATOM   3750 HG13 VAL A 235     -12.151  52.534  23.482  1.00 43.68           H
ATOM   3751 HG21 VAL A 235     -12.311  49.452  23.030  1.00 45.78           H
ATOM   3752 HG22 VAL A 235     -11.703  50.705  21.931  1.00 45.78           H
ATOM   3753 HG23 VAL A 235     -10.676  49.337  22.362  1.00 45.78           H
ATOM   3754  N   GLU A 236      -8.713  52.483  25.664  1.00 50.86           N
ATOM   3755  CA  GLU A 236      -8.236  53.550  26.536  1.00 42.20           C
ATOM   3756  C   GLU A 236      -7.241  54.436  25.801  1.00 42.28           C
ATOM   3757  O   GLU A 236      -7.352  55.657  25.874  1.00 41.06           O
ATOM   3758  CB  GLU A 236      -7.542  52.993  27.790  1.00 46.77           C
ATOM   3759  CG  GLU A 236      -8.472  52.233  28.751  1.00 48.59           C
ATOM   3760  CD  GLU A 236      -7.782  51.134  29.565  1.00 52.04           C
ATOM   3761  OE1 GLU A 236      -8.533  50.305  30.108  1.00 47.67           O
ATOM   3762  OE2 GLU A 236      -6.534  51.122  29.674  1.00 43.24           O1-
ATOM   3763  H   GLU A 236      -8.622  51.529  25.991  1.00 60.90           H
ATOM   3764  HA  GLU A 236      -9.092  54.152  26.841  1.00 50.51           H
ATOM   3765  HB2 GLU A 236      -6.719  52.355  27.478  1.00 55.99           H
ATOM   3766  HB3 GLU A 236      -7.110  53.824  28.347  1.00 55.99           H
ATOM   3767  HG2 GLU A 236      -8.903  52.947  29.457  1.00 58.18           H
ATOM   3768  HG3 GLU A 236      -9.326  51.800  28.230  1.00 58.18           H
ATOM   3769  N   GLU A 237      -6.294  53.820  25.082  1.00 47.56           N
ATOM   3770  CA  GLU A 237      -5.313  54.562  24.315  1.00 43.68           C
ATOM   3771  C   GLU A 237      -5.988  55.469  23.290  1.00 47.26           C
ATOM   3772  O   GLU A 237      -5.612  56.635  23.213  1.00 51.05           O
ATOM   3773  CB  GLU A 237      -4.256  53.646  23.703  1.00 39.79           C
ATOM   3774  CG  GLU A 237      -3.097  54.491  23.123  1.00 54.76           C
ATOM   3775  CD  GLU A 237      -2.847  54.379  21.640  1.00 53.65           C
ATOM   3776  OE1 GLU A 237      -3.048  53.269  21.108  1.00 61.27           O
ATOM   3777  OE2 GLU A 237      -2.356  55.379  21.077  1.00 56.32           O1-
ATOM   3778  H   GLU A 237      -6.256  52.809  25.059  1.00 56.94           H
ATOM   3779  HA  GLU A 237      -4.795  55.201  25.027  1.00 52.29           H
ATOM   3780  HB2 GLU A 237      -3.873  52.988  24.472  1.00 47.62           H
ATOM   3781  HB3 GLU A 237      -4.712  53.028  22.935  1.00 47.62           H
ATOM   3782  HG2 GLU A 237      -3.176  55.539  23.402  1.00 65.58           H
ATOM   3783  HG3 GLU A 237      -2.169  54.174  23.560  1.00 65.58           H
ATOM   3784  N   SER A 238      -7.009  55.001  22.559  1.00 38.12           N
ATOM   3785  CA  SER A 238      -7.667  55.861  21.576  1.00 40.66           C
ATOM   3786  C   SER A 238      -8.356  57.071  22.216  1.00 46.21           C
ATOM   3787  O   SER A 238      -8.431  58.135  21.605  1.00 50.06           O
ATOM   3788  CB  SER A 238      -8.585  55.058  20.646  1.00 47.20           C
ATOM   3789  OG  SER A 238      -9.801  54.703  21.267  1.00 58.43           O
ATOM   3790  H   SER A 238      -7.337  54.056  22.692  1.00 45.62           H
ATOM   3791  HA  SER A 238      -6.866  56.249  20.948  1.00 48.66           H
ATOM   3792  HB2 SER A 238      -8.795  55.653  19.755  1.00 56.52           H
ATOM   3793  HB3 SER A 238      -8.063  54.151  20.336  1.00 56.52           H
ATOM   3794  HG  SER A 238      -9.597  54.268  22.103  1.00 69.98           H
ATOM   3795  N   ILE A 239      -8.848  56.922  23.455  1.00 46.24           N
ATOM   3796  CA  ILE A 239      -9.440  58.021  24.209  1.00 43.60           C
ATOM   3797  C   ILE A 239      -8.354  59.023  24.631  1.00 48.95           C
ATOM   3798  O   ILE A 239      -8.589  60.230  24.608  1.00 52.19           O
ATOM   3799  CB  ILE A 239     -10.272  57.497  25.405  1.00 45.05           C
ATOM   3800  CG1 ILE A 239     -11.373  56.501  24.961  1.00 47.46           C
ATOM   3801  CG2 ILE A 239     -10.927  58.672  26.155  1.00 38.90           C
ATOM   3802  CD1 ILE A 239     -12.070  55.791  26.128  1.00 42.90           C
ATOM   3803  H   ILE A 239      -8.733  56.036  23.927  1.00 55.36           H
ATOM   3804  HA  ILE A 239     -10.122  58.547  23.543  1.00 52.19           H
ATOM   3805  HB  ILE A 239      -9.598  56.985  26.092  1.00 53.93           H
ATOM   3806 HG12 ILE A 239     -12.124  57.030  24.376  1.00 56.82           H
ATOM   3807 HG13 ILE A 239     -10.958  55.736  24.314  1.00 56.82           H
ATOM   3808 HG21 ILE A 239     -11.437  58.310  27.045  1.00 46.55           H
ATOM   3809 HG22 ILE A 239     -10.184  59.393  26.479  1.00 46.55           H
ATOM   3810 HG23 ILE A 239     -11.648  59.170  25.506  1.00 46.55           H
ATOM   3811 HD11 ILE A 239     -12.668  54.965  25.747  1.00 51.36           H
ATOM   3812 HD12 ILE A 239     -11.326  55.391  26.815  1.00 51.36           H
ATOM   3813 HD13 ILE A 239     -12.721  56.484  26.657  1.00 51.36           H
ATOM   3814  N   TYR A 240      -7.175  58.540  25.029  1.00 46.94           N
ATOM   3815  CA  TYR A 240      -6.062  59.410  25.381  1.00 44.92           C
ATOM   3816  C   TYR A 240      -5.667  60.231  24.154  1.00 49.02           C
ATOM   3817  O   TYR A 240      -5.513  61.442  24.252  1.00 47.59           O
ATOM   3818  CB  TYR A 240      -4.864  58.600  25.894  1.00 43.98           C
ATOM   3819  CG  TYR A 240      -5.070  57.692  27.092  1.00 46.57           C
ATOM   3820  CD1 TYR A 240      -6.103  57.898  28.021  1.00 44.49           C
ATOM   3821  CD2 TYR A 240      -4.210  56.592  27.251  1.00 43.76           C
ATOM   3822  CE1 TYR A 240      -6.246  57.027  29.113  1.00 45.27           C
ATOM   3823  CE2 TYR A 240      -4.379  55.684  28.307  1.00 37.77           C
ATOM   3824  CZ  TYR A 240      -5.389  55.912  29.260  1.00 39.57           C
ATOM   3825  OH  TYR A 240      -5.511  55.070  30.330  1.00 45.85           O
ATOM   3826  H   TYR A 240      -7.021  57.539  25.038  1.00 56.20           H
ATOM   3827  HA  TYR A 240      -6.383  60.096  26.163  1.00 53.78           H
ATOM   3828  HB2 TYR A 240      -4.485  57.989  25.075  1.00 52.64           H
ATOM   3829  HB3 TYR A 240      -4.073  59.304  26.155  1.00 52.64           H
ATOM   3830  HD1 TYR A 240      -6.778  58.722  27.903  1.00 53.26           H
ATOM   3831  HD2 TYR A 240      -3.424  56.424  26.531  1.00 52.39           H
ATOM   3832  HE1 TYR A 240      -7.017  57.213  29.842  1.00 54.20           H
ATOM   3833  HE2 TYR A 240      -3.711  54.841  28.405  1.00 45.20           H
ATOM   3834  HH  TYR A 240      -4.864  54.360  30.328  1.00 54.89           H
ATOM   3835  N   GLN A 241      -5.561  59.579  22.991  1.00 46.03           N
ATOM   3836  CA  GLN A 241      -5.234  60.220  21.738  1.00 47.26           C
ATOM   3837  C   GLN A 241      -6.300  61.225  21.277  1.00 54.47           C
ATOM   3838  O   GLN A 241      -5.983  62.048  20.423  1.00 59.78           O
ATOM   3839  CB  GLN A 241      -4.929  59.169  20.645  1.00 40.92           C
ATOM   3840  CG  GLN A 241      -3.712  58.256  20.914  1.00 49.68           C
ATOM   3841  CD  GLN A 241      -2.330  58.930  20.995  1.00 44.94           C
ATOM   3842  OE1 GLN A 241      -2.172  60.150  20.925  1.00 45.18           O
ATOM   3843  NE2 GLN A 241      -1.299  58.114  21.155  1.00 41.56           N
ATOM   3844  H   GLN A 241      -5.712  58.579  22.977  1.00 55.11           H
ATOM   3845  HA  GLN A 241      -4.328  60.798  21.908  1.00 56.58           H
ATOM   3846  HB2 GLN A 241      -5.803  58.531  20.517  1.00 48.98           H
ATOM   3847  HB3 GLN A 241      -4.763  59.686  19.701  1.00 48.98           H
ATOM   3848  HG2 GLN A 241      -3.862  57.724  21.848  1.00 59.48           H
ATOM   3849  HG3 GLN A 241      -3.681  57.496  20.133  1.00 59.48           H
ATOM   3850 HE21 GLN A 241      -1.457  57.112  21.187  1.00 49.75           H
ATOM   3851 HE22 GLN A 241      -0.363  58.490  21.224  1.00 49.75           H
ATOM   3852  N   CYS A 242      -7.542  61.183  21.789  1.00 47.09           N
ATOM   3853  CA  CYS A 242      -8.516  62.239  21.491  1.00 42.68           C
ATOM   3854  C   CYS A 242      -8.080  63.594  22.047  1.00 50.71           C
ATOM   3855  O   CYS A 242      -8.437  64.610  21.454  1.00 52.94           O
ATOM   3856  CB  CYS A 242      -9.952  61.869  21.899  1.00 42.97           C
ATOM   3857  SG  CYS A 242     -10.600  60.552  20.850  1.00 46.92           S
ATOM   3858  H   CYS A 242      -7.792  60.468  22.457  1.00 56.38           H
ATOM   3859  HA  CYS A 242      -8.546  62.361  20.413  1.00 51.09           H
ATOM   3860  HB2 CYS A 242      -9.965  61.535  22.931  1.00 51.44           H
ATOM   3861  HB3 CYS A 242     -10.606  62.734  21.796  1.00 51.44           H
ATOM   3862  HG  CYS A 242      -9.741  59.604  21.256  1.00 56.18           H
ATOM   3863  N   CYS A 243      -7.324  63.623  23.159  1.00 52.13           N
ATOM   3864  CA  CYS A 243      -6.771  64.859  23.721  1.00 54.53           C
ATOM   3865  C   CYS A 243      -5.865  65.584  22.732  1.00 61.41           C
ATOM   3866  O   CYS A 243      -5.263  64.941  21.873  1.00 63.05           O
ATOM   3867  CB  CYS A 243      -5.880  64.546  24.924  1.00 57.91           C
ATOM   3868  SG  CYS A 243      -6.754  63.615  26.173  1.00 66.80           S
ATOM   3869  H   CYS A 243      -7.032  62.755  23.592  1.00 62.42           H
ATOM   3870  HA  CYS A 243      -7.573  65.525  24.044  1.00 65.31           H
ATOM   3871  HB2 CYS A 243      -5.017  63.969  24.627  1.00 69.37           H
ATOM   3872  HB3 CYS A 243      -5.526  65.469  25.376  1.00 69.37           H
ATOM   3873  HG  CYS A 243      -6.720  62.463  25.530  1.00 80.04           H
ATOM   3874  N   ASP A 244      -5.672  66.892  22.959  1.00 66.11           N
ATOM   3875  CA  ASP A 244      -4.683  67.685  22.247  1.00 63.73           C
ATOM   3876  C   ASP A 244      -3.355  67.540  22.983  1.00 55.99           C
ATOM   3877  O   ASP A 244      -3.205  67.986  24.120  1.00 62.73           O
ATOM   3878  CB  ASP A 244      -5.137  69.139  22.133  1.00 67.98           C
ATOM   3879  CG  ASP A 244      -4.146  69.988  21.335  1.00 70.93           C
ATOM   3880  OD1 ASP A 244      -3.564  69.460  20.360  1.00 72.00           O
ATOM   3881  OD2 ASP A 244      -3.980  71.163  21.720  1.00 63.54           O1-
ATOM   3882  H   ASP A 244      -6.202  67.344  23.698  1.00 79.20           H
ATOM   3883  HA  ASP A 244      -4.582  67.288  21.233  1.00 76.34           H
ATOM   3884  HB2 ASP A 244      -6.078  69.137  21.580  1.00 81.45           H
ATOM   3885  HB3 ASP A 244      -5.332  69.574  23.109  1.00 81.45           H
ATOM   3886  N   LEU A 245      -2.410  66.886  22.308  1.00 59.50           N
ATOM   3887  CA  LEU A 245      -1.126  66.471  22.845  1.00 60.09           C
ATOM   3888  C   LEU A 245       0.005  66.958  21.939  1.00 64.20           C
ATOM   3889  O   LEU A 245      -0.177  67.160  20.736  1.00 64.69           O
ATOM   3890  CB  LEU A 245      -1.084  64.932  22.906  1.00 56.91           C
ATOM   3891  CG  LEU A 245      -2.044  64.245  23.903  1.00 55.38           C
ATOM   3892  CD1 LEU A 245      -2.127  62.745  23.592  1.00 50.54           C
ATOM   3893  CD2 LEU A 245      -1.559  64.425  25.349  1.00 58.16           C
ATOM   3894  H   LEU A 245      -2.610  66.610  21.358  1.00 71.27           H
ATOM   3895  HA  LEU A 245      -0.979  66.874  23.845  1.00 71.98           H
ATOM   3896  HB2 LEU A 245      -1.325  64.570  21.906  1.00 68.17           H
ATOM   3897  HB3 LEU A 245      -0.067  64.609  23.128  1.00 68.17           H
ATOM   3898  HG  LEU A 245      -3.037  64.678  23.796  1.00 66.32           H
ATOM   3899 HD11 LEU A 245      -2.694  62.226  24.364  1.00 60.52           H
ATOM   3900 HD12 LEU A 245      -2.629  62.597  22.636  1.00 60.52           H
ATOM   3901 HD13 LEU A 245      -1.125  62.323  23.531  1.00 60.52           H
ATOM   3902 HD21 LEU A 245      -2.253  63.935  26.030  1.00 69.67           H
ATOM   3903 HD22 LEU A 245      -0.566  63.991  25.478  1.00 69.67           H
ATOM   3904 HD23 LEU A 245      -1.522  65.486  25.591  1.00 69.67           H
ATOM   3905  N   ALA A 246       1.198  67.063  22.528  1.00 67.18           N
ATOM   3906  CA  ALA A 246       2.446  67.179  21.795  1.00 66.11           C
ATOM   3907  C   ALA A 246       2.691  65.891  21.001  1.00 67.63           C
ATOM   3908  O   ALA A 246       2.350  64.821  21.502  1.00 69.95           O
ATOM   3909  CB  ALA A 246       3.570  67.356  22.816  1.00 58.52           C
ATOM   3910  H   ALA A 246       1.264  66.876  23.518  1.00 80.49           H
ATOM   3911  HA  ALA A 246       2.407  68.053  21.146  1.00 79.20           H
ATOM   3912  HB1 ALA A 246       4.517  67.476  22.292  1.00 70.10           H
ATOM   3913  HB2 ALA A 246       3.379  68.238  23.426  1.00 70.10           H
ATOM   3914  HB3 ALA A 246       3.629  66.480  23.461  1.00 70.10           H
ATOM   3915  N   PRO A 247       3.349  65.932  19.828  1.00 69.16           N
ATOM   3916  CA  PRO A 247       3.639  64.724  19.042  1.00 63.17           C
ATOM   3917  C   PRO A 247       4.547  63.732  19.765  1.00 58.75           C
ATOM   3918  O   PRO A 247       4.482  62.528  19.522  1.00 55.76           O
ATOM   3919  CB  PRO A 247       4.381  65.229  17.793  1.00 61.20           C
ATOM   3920  CG  PRO A 247       3.872  66.657  17.643  1.00 67.45           C
ATOM   3921  CD  PRO A 247       3.736  67.123  19.096  1.00 66.51           C
ATOM   3922  HA  PRO A 247       2.705  64.267  18.711  1.00 75.67           H
ATOM   3923  HB2 PRO A 247       5.448  65.278  18.026  1.00 73.31           H
ATOM   3924  HB3 PRO A 247       4.225  64.625  16.900  1.00 73.31           H
ATOM   3925  HG2 PRO A 247       4.600  67.282  17.126  1.00 80.81           H
ATOM   3926  HG3 PRO A 247       2.919  66.664  17.114  1.00 80.81           H
ATOM   3927  HD2 PRO A 247       4.691  67.489  19.472  1.00 79.69           H
ATOM   3928  HD3 PRO A 247       2.960  67.889  19.119  1.00 79.69           H
ATOM   3929  N   GLU A 248       5.388  64.257  20.659  1.00 50.82           N
ATOM   3930  CA  GLU A 248       6.299  63.457  21.436  1.00 52.19           C
ATOM   3931  C   GLU A 248       5.488  62.704  22.516  1.00 64.72           C
ATOM   3932  O   GLU A 248       5.748  61.525  22.772  1.00 57.67           O
ATOM   3933  CB  GLU A 248       7.409  64.398  21.938  1.00 52.10           C
ATOM   3934  CG  GLU A 248       8.617  63.642  22.501  1.00 62.33           C
ATOM   3935  CD  GLU A 248       9.762  64.599  22.873  1.00 57.30           C
ATOM   3936  OE1 GLU A 248       9.722  65.167  23.989  1.00 66.61           O
ATOM   3937  OE2 GLU A 248      10.690  64.706  22.048  1.00 65.66           O1-
ATOM   3938  H   GLU A 248       5.422  65.258  20.779  1.00 60.86           H
ATOM   3939  HA  GLU A 248       6.759  62.723  20.774  1.00 62.50           H
ATOM   3940  HB2 GLU A 248       7.749  65.024  21.112  1.00 62.39           H
ATOM   3941  HB3 GLU A 248       7.004  65.061  22.700  1.00 62.39           H
ATOM   3942  HG2 GLU A 248       8.280  63.108  23.387  1.00 74.67           H
ATOM   3943  HG3 GLU A 248       8.954  62.950  21.729  1.00 74.67           H
ATOM   3944  N   ALA A 249       4.464  63.360  23.102  1.00 59.33           N
ATOM   3945  CA  ALA A 249       3.543  62.733  24.045  1.00 59.34           C
ATOM   3946  C   ALA A 249       2.678  61.671  23.364  1.00 58.16           C
ATOM   3947  O   ALA A 249       2.463  60.609  23.938  1.00 52.94           O
ATOM   3948  CB  ALA A 249       2.661  63.781  24.726  1.00 59.10           C
ATOM   3949  H   ALA A 249       4.261  64.306  22.812  1.00 71.07           H
ATOM   3950  HA  ALA A 249       4.135  62.248  24.820  1.00 71.08           H
ATOM   3951  HB1 ALA A 249       2.105  63.314  25.539  1.00 70.79           H
ATOM   3952  HB2 ALA A 249       3.270  64.581  25.124  1.00 70.79           H
ATOM   3953  HB3 ALA A 249       1.962  64.206  24.011  1.00 70.79           H
ATOM   3954  N   ARG A 250       2.197  61.929  22.140  1.00 53.30           N
ATOM   3955  CA  ARG A 250       1.439  60.929  21.386  1.00 58.41           C
ATOM   3956  C   ARG A 250       2.218  59.641  21.163  1.00 53.47           C
ATOM   3957  O   ARG A 250       1.647  58.558  21.265  1.00 57.49           O
ATOM   3958  CB  ARG A 250       1.022  61.469  20.022  1.00 50.20           C
ATOM   3959  CG  ARG A 250       0.041  62.628  20.137  1.00 58.55           C
ATOM   3960  CD  ARG A 250      -0.654  62.839  18.791  1.00 55.13           C
ATOM   3961  NE  ARG A 250      -1.564  63.982  18.872  1.00 56.17           N
ATOM   3962  CZ  ARG A 250      -2.770  63.943  19.436  1.00 55.62           C
ATOM   3963  NH1 ARG A 250      -3.306  62.787  19.818  1.00 64.39           N
ATOM   3964  NH2 ARG A 250      -3.438  65.074  19.628  1.00 61.46           N1+
ATOM   3965  H   ARG A 250       2.403  62.815  21.700  1.00 63.83           H
ATOM   3966  HA  ARG A 250       0.540  60.672  21.949  1.00 69.97           H
ATOM   3967  HB2 ARG A 250       1.906  61.809  19.483  1.00 60.11           H
ATOM   3968  HB3 ARG A 250       0.555  60.669  19.445  1.00 60.11           H
ATOM   3969  HG2 ARG A 250      -0.711  62.389  20.887  1.00 70.13           H
ATOM   3970  HG3 ARG A 250       0.550  63.538  20.437  1.00 70.13           H
ATOM   3971  HD2 ARG A 250       0.109  63.061  18.045  1.00 66.02           H
ATOM   3972  HD3 ARG A 250      -1.185  61.941  18.477  1.00 66.02           H
ATOM   3973  HE  ARG A 250      -1.182  64.884  18.623  1.00 67.28           H
ATOM   3974 HH11 ARG A 250      -2.795  61.923  19.695  1.00 77.14           H
ATOM   3975 HH12 ARG A 250      -4.221  62.771  20.246  1.00 77.14           H
ATOM   3976 HH21 ARG A 250      -3.048  65.960  19.343  1.00 73.62           H
ATOM   3977 HH22 ARG A 250      -4.348  65.040  20.068  1.00 73.62           H
ATOM   3978  N   GLN A 251       3.505  59.759  20.840  1.00 53.84           N
ATOM   3979  CA  GLN A 251       4.328  58.616  20.467  1.00 54.39           C
ATOM   3980  C   GLN A 251       4.713  57.831  21.727  1.00 52.67           C
ATOM   3981  O   GLN A 251       4.734  56.601  21.703  1.00 56.09           O
ATOM   3982  CB  GLN A 251       5.538  59.123  19.657  1.00 51.16           C
ATOM   3983  CG  GLN A 251       6.544  58.036  19.240  1.00 48.35           C
ATOM   3984  CD  GLN A 251       6.079  57.120  18.107  1.00 60.39           C
ATOM   3985  OE1 GLN A 251       4.996  57.268  17.542  1.00 68.14           O
ATOM   3986  NE2 GLN A 251       6.933  56.168  17.742  1.00 56.19           N
ATOM   3987  H   GLN A 251       3.920  60.678  20.794  1.00 64.48           H
ATOM   3988  HA  GLN A 251       3.737  57.966  19.821  1.00 65.14           H
ATOM   3989  HB2 GLN A 251       5.178  59.629  18.760  1.00 61.26           H
ATOM   3990  HB3 GLN A 251       6.067  59.866  20.254  1.00 61.26           H
ATOM   3991  HG2 GLN A 251       7.457  58.531  18.908  1.00 57.90           H
ATOM   3992  HG3 GLN A 251       6.811  57.422  20.099  1.00 57.90           H
ATOM   3993 HE21 GLN A 251       7.834  56.084  18.197  1.00 67.31           H
ATOM   3994 HE22 GLN A 251       6.684  55.540  16.994  1.00 67.31           H
ATOM   3995  N   ALA A 252       4.998  58.538  22.831  1.00 47.57           N
ATOM   3996  CA  ALA A 252       5.243  57.900  24.119  1.00 51.97           C
ATOM   3997  C   ALA A 252       3.988  57.156  24.608  1.00 47.77           C
ATOM   3998  O   ALA A 252       4.104  56.066  25.163  1.00 40.74           O
ATOM   3999  CB  ALA A 252       5.723  58.938  25.130  1.00 48.34           C
ATOM   4000  H   ALA A 252       4.990  59.549  22.794  1.00 56.95           H
ATOM   4001  HA  ALA A 252       6.048  57.175  23.987  1.00 62.23           H
ATOM   4002  HB1 ALA A 252       5.914  58.454  26.088  1.00 57.88           H
ATOM   4003  HB2 ALA A 252       6.651  59.393  24.784  1.00 57.88           H
ATOM   4004  HB3 ALA A 252       4.966  59.713  25.252  1.00 57.88           H
ATOM   4005  N   ILE A 253       2.798  57.735  24.395  1.00 38.80           N
ATOM   4006  CA  ILE A 253       1.525  57.135  24.790  1.00 47.40           C
ATOM   4007  C   ILE A 253       1.237  55.891  23.966  1.00 48.21           C
ATOM   4008  O   ILE A 253       0.824  54.885  24.535  1.00 52.69           O
ATOM   4009  CB  ILE A 253       0.380  58.167  24.744  1.00 47.01           C
ATOM   4010  CG1 ILE A 253       0.571  59.129  25.927  1.00 42.72           C
ATOM   4011  CG2 ILE A 253      -1.030  57.534  24.789  1.00 40.47           C
ATOM   4012  CD1 ILE A 253      -0.337  60.359  25.870  1.00 52.52           C
ATOM   4013  H   ILE A 253       2.773  58.642  23.951  1.00 46.43           H
ATOM   4014  HA  ILE A 253       1.627  56.813  25.828  1.00 56.75           H
ATOM   4015  HB  ILE A 253       0.468  58.732  23.816  1.00 56.28           H
ATOM   4016 HG12 ILE A 253       0.374  58.578  26.837  1.00 51.14           H
ATOM   4017 HG13 ILE A 253       1.599  59.473  25.976  1.00 51.14           H
ATOM   4018 HG21 ILE A 253      -1.800  58.301  24.753  1.00 48.44           H
ATOM   4019 HG22 ILE A 253      -1.181  56.885  23.929  1.00 48.44           H
ATOM   4020 HG23 ILE A 253      -1.148  56.946  25.697  1.00 48.44           H
ATOM   4021 HD11 ILE A 253      -0.059  61.056  26.657  1.00 62.90           H
ATOM   4022 HD12 ILE A 253      -0.214  60.850  24.907  1.00 62.90           H
ATOM   4023 HD13 ILE A 253      -1.379  60.081  26.018  1.00 62.90           H
ATOM   4024  N   ARG A 254       1.460  55.934  22.653  1.00 47.53           N
ATOM   4025  CA  ARG A 254       1.269  54.754  21.821  1.00 50.22           C
ATOM   4026  C   ARG A 254       2.266  53.659  22.186  1.00 38.32           C
ATOM   4027  O   ARG A 254       1.927  52.477  22.234  1.00 41.97           O
ATOM   4028  CB  ARG A 254       1.293  55.133  20.327  1.00 51.51           C
ATOM   4029  CG  ARG A 254       1.196  53.910  19.404  1.00 62.04           C
ATOM   4030  CD  ARG A 254      -0.044  53.028  19.662  1.00 62.52           C
ATOM   4031  NE  ARG A 254      -0.085  51.844  18.791  1.00 66.74           N
ATOM   4032  CZ  ARG A 254      -0.332  51.890  17.476  1.00 84.99           C
ATOM   4033  NH1 ARG A 254      -0.748  53.012  16.894  1.00 85.36           N
ATOM   4034  NH2 ARG A 254      -0.163  50.809  16.720  1.00 97.10           N1+
ATOM   4035  H   ARG A 254       1.798  56.788  22.228  1.00 56.91           H
ATOM   4036  HA  ARG A 254       0.273  54.368  22.040  1.00 60.14           H
ATOM   4037  HB2 ARG A 254       0.475  55.818  20.104  1.00 61.69           H
ATOM   4038  HB3 ARG A 254       2.234  55.642  20.111  1.00 61.69           H
ATOM   4039  HG2 ARG A 254       1.176  54.270  18.376  1.00 74.32           H
ATOM   4040  HG3 ARG A 254       2.090  53.298  19.516  1.00 74.32           H
ATOM   4041  HD2 ARG A 254      -0.019  52.664  20.686  1.00 74.89           H
ATOM   4042  HD3 ARG A 254      -0.952  53.613  19.549  1.00 74.89           H
ATOM   4043  HE  ARG A 254       0.242  50.974  19.187  1.00 79.96           H
ATOM   4044 HH11 ARG A 254      -0.890  53.843  17.450  1.00102.30           H
ATOM   4045 HH12 ARG A 254      -0.908  53.030  15.898  1.00102.30           H
ATOM   4046 HH21 ARG A 254       0.152  49.945  17.134  1.00116.39           H
ATOM   4047 HH22 ARG A 254      -0.341  50.862  15.728  1.00116.39           H
ATOM   4048  N   SER A 255       3.504  54.050  22.460  1.00 46.20           N
ATOM   4049  CA  SER A 255       4.575  53.105  22.729  1.00 48.56           C
ATOM   4050  C   SER A 255       4.440  52.468  24.126  1.00 45.15           C
ATOM   4051  O   SER A 255       4.522  51.247  24.234  1.00 38.47           O
ATOM   4052  CB  SER A 255       5.902  53.815  22.475  1.00 45.13           C
ATOM   4053  OG  SER A 255       6.916  52.886  22.719  1.00 51.19           O
ATOM   4054  H   SER A 255       3.734  55.032  22.411  1.00 55.31           H
ATOM   4055  HA  SER A 255       4.495  52.302  21.996  1.00 58.14           H
ATOM   4056  HB2 SER A 255       5.948  54.126  21.429  1.00 54.02           H
ATOM   4057  HB3 SER A 255       6.017  54.688  23.122  1.00 54.02           H
ATOM   4058  HG  SER A 255       7.645  53.078  22.117  1.00 61.30           H
ATOM   4059  N   LEU A 256       4.188  53.257  25.188  1.00 40.08           N
ATOM   4060  CA  LEU A 256       3.770  52.724  26.481  1.00 46.86           C
ATOM   4061  C   LEU A 256       2.525  51.835  26.345  1.00 45.14           C
ATOM   4062  O   LEU A 256       2.438  50.831  27.048  1.00 39.94           O
ATOM   4063  CB  LEU A 256       3.526  53.839  27.524  1.00 44.80           C
ATOM   4064  CG  LEU A 256       4.803  54.540  28.028  1.00 30.86           C
ATOM   4065  CD1 LEU A 256       4.453  55.850  28.735  1.00 36.39           C
ATOM   4066  CD2 LEU A 256       5.634  53.654  28.952  1.00 31.77           C
ATOM   4067  H   LEU A 256       4.161  54.258  25.063  1.00 47.96           H
ATOM   4068  HA  LEU A 256       4.581  52.092  26.840  1.00 56.10           H
ATOM   4069  HB2 LEU A 256       2.868  54.583  27.071  1.00 53.63           H
ATOM   4070  HB3 LEU A 256       2.998  53.425  28.383  1.00 53.63           H
ATOM   4071  HG  LEU A 256       5.424  54.781  27.165  1.00 36.91           H
ATOM   4072 HD11 LEU A 256       5.365  56.339  29.076  1.00 43.54           H
ATOM   4073 HD12 LEU A 256       3.939  56.524  28.048  1.00 43.54           H
ATOM   4074 HD13 LEU A 256       3.805  55.654  29.590  1.00 43.54           H
ATOM   4075 HD21 LEU A 256       6.533  54.189  29.255  1.00 37.99           H
ATOM   4076 HD22 LEU A 256       5.060  53.394  29.841  1.00 37.99           H
ATOM   4077 HD23 LEU A 256       5.933  52.738  28.441  1.00 37.99           H
ATOM   4078  N   THR A 257       1.577  52.151  25.451  1.00 43.36           N
ATOM   4079  CA  THR A 257       0.421  51.282  25.234  1.00 37.88           C
ATOM   4080  C   THR A 257       0.828  49.924  24.721  1.00 41.39           C
ATOM   4081  O   THR A 257       0.566  48.932  25.404  1.00 40.58           O
ATOM   4082  CB  THR A 257      -0.685  51.952  24.425  1.00 36.80           C
ATOM   4083  OG1 THR A 257      -1.211  52.959  25.265  1.00 43.73           O
ATOM   4084  CG2 THR A 257      -1.801  50.981  24.035  1.00 38.95           C
ATOM   4085  H   THR A 257       1.675  52.979  24.877  1.00 51.91           H
ATOM   4086  HA  THR A 257      -0.007  51.122  26.221  1.00 45.32           H
ATOM   4087  HB  THR A 257      -0.273  52.405  23.525  1.00 44.03           H
ATOM   4088  HG1 THR A 257      -0.542  53.643  25.363  1.00 52.35           H
ATOM   4089 HG21 THR A 257      -2.563  51.510  23.468  1.00 46.62           H
ATOM   4090 HG22 THR A 257      -1.421  50.185  23.400  1.00 46.62           H
ATOM   4091 HG23 THR A 257      -2.252  50.554  24.929  1.00 46.62           H
ATOM   4092  N   GLU A 258       1.472  49.886  23.552  1.00 41.60           N
ATOM   4093  CA  GLU A 258       1.852  48.631  22.932  1.00 37.49           C
ATOM   4094  C   GLU A 258       2.881  47.840  23.738  1.00 36.34           C
ATOM   4095  O   GLU A 258       2.912  46.617  23.643  1.00 37.91           O
ATOM   4096  CB  GLU A 258       2.362  48.867  21.500  1.00 45.86           C
ATOM   4097  CG  GLU A 258       1.196  49.129  20.543  1.00 53.35           C
ATOM   4098  CD  GLU A 258       0.315  47.898  20.397  1.00 53.37           C
ATOM   4099  OE1 GLU A 258      -0.922  48.078  20.500  1.00 58.87           O
ATOM   4100  OE2 GLU A 258       0.870  46.795  20.221  1.00 44.36           O1-
ATOM   4101  H   GLU A 258       1.662  50.744  23.051  1.00 49.79           H
ATOM   4102  HA  GLU A 258       0.947  48.026  22.879  1.00 44.86           H
ATOM   4103  HB2 GLU A 258       3.021  49.735  21.499  1.00 54.91           H
ATOM   4104  HB3 GLU A 258       2.929  48.005  21.149  1.00 54.91           H
ATOM   4105  HG2 GLU A 258       0.610  49.990  20.855  1.00 63.90           H
ATOM   4106  HG3 GLU A 258       1.627  49.344  19.566  1.00 63.90           H
ATOM   4107  N   ARG A 259       3.765  48.522  24.478  1.00 39.74           N
ATOM   4108  CA  ARG A 259       4.923  47.879  25.100  1.00 45.65           C
ATOM   4109  C   ARG A 259       4.696  47.563  26.580  1.00 41.31           C
ATOM   4110  O   ARG A 259       5.271  46.599  27.083  1.00 38.74           O
ATOM   4111  CB  ARG A 259       6.185  48.726  24.878  1.00 47.78           C
ATOM   4112  CG  ARG A 259       6.519  48.932  23.388  1.00 46.63           C
ATOM   4113  CD  ARG A 259       7.712  49.880  23.223  1.00 51.46           C
ATOM   4114  NE  ARG A 259       8.959  49.293  23.729  1.00 52.78           N
ATOM   4115  CZ  ARG A 259      10.098  49.935  23.990  1.00 51.67           C
ATOM   4116  NH1 ARG A 259      10.281  51.210  23.671  1.00 47.80           N
ATOM   4117  NH2 ARG A 259      11.084  49.280  24.589  1.00 44.18           N1+
ATOM   4118  H   ARG A 259       3.720  49.533  24.489  1.00 47.56           H
ATOM   4119  HA  ARG A 259       5.107  46.929  24.597  1.00 54.65           H
ATOM   4120  HB2 ARG A 259       6.093  49.689  25.379  1.00 57.21           H
ATOM   4121  HB3 ARG A 259       7.012  48.197  25.340  1.00 57.21           H
ATOM   4122  HG2 ARG A 259       6.739  47.975  22.919  1.00 55.83           H
ATOM   4123  HG3 ARG A 259       5.671  49.375  22.871  1.00 55.83           H
ATOM   4124  HD2 ARG A 259       7.838  50.111  22.168  1.00 61.62           H
ATOM   4125  HD3 ARG A 259       7.514  50.797  23.772  1.00 61.62           H
ATOM   4126  HE  ARG A 259       8.922  48.317  23.966  1.00 63.21           H
ATOM   4127 HH11 ARG A 259       9.563  51.713  23.169  1.00 57.23           H
ATOM   4128 HH12 ARG A 259      11.171  51.653  23.867  1.00 57.23           H
ATOM   4129 HH21 ARG A 259      10.987  48.303  24.821  1.00 52.88           H
ATOM   4130 HH22 ARG A 259      11.955  49.766  24.761  1.00 52.88           H
ATOM   4131  N   LEU A 260       3.885  48.371  27.275  1.00 35.12           N
ATOM   4132  CA  LEU A 260       3.618  48.229  28.699  1.00 41.62           C
ATOM   4133  C   LEU A 260       2.152  47.876  28.959  1.00 37.38           C
ATOM   4134  O   LEU A 260       1.874  46.782  29.419  1.00 39.56           O
ATOM   4135  CB  LEU A 260       4.084  49.497  29.440  1.00 40.20           C
ATOM   4136  CG  LEU A 260       3.914  49.456  30.958  1.00 37.60           C
ATOM   4137  CD1 LEU A 260       4.733  48.317  31.579  1.00 45.11           C
ATOM   4138  CD2 LEU A 260       4.341  50.813  31.530  1.00 34.89           C
ATOM   4139  H   LEU A 260       3.454  49.148  26.793  1.00 42.01           H
ATOM   4140  HA  LEU A 260       4.217  47.401  29.073  1.00 49.81           H
ATOM   4141  HB2 LEU A 260       5.140  49.661  29.215  1.00 48.11           H
ATOM   4142  HB3 LEU A 260       3.528  50.357  29.081  1.00 48.11           H
ATOM   4143  HG  LEU A 260       2.863  49.292  31.196  1.00 45.00           H
ATOM   4144 HD11 LEU A 260       4.682  48.386  32.667  1.00 54.00           H
ATOM   4145 HD12 LEU A 260       4.325  47.352  31.283  1.00 54.00           H
ATOM   4146 HD13 LEU A 260       5.774  48.381  31.262  1.00 54.00           H
ATOM   4147 HD21 LEU A 260       4.116  50.848  32.594  1.00 41.74           H
ATOM   4148 HD22 LEU A 260       5.407  50.964  31.377  1.00 41.74           H
ATOM   4149 HD23 LEU A 260       3.799  51.619  31.035  1.00 41.74           H
ATOM   4150  N   TYR A 261       1.213  48.786  28.711  1.00 39.25           N
ATOM   4151  CA  TYR A 261      -0.167  48.649  29.146  1.00 35.84           C
ATOM   4152  C   TYR A 261      -0.883  47.408  28.619  1.00 35.67           C
ATOM   4153  O   TYR A 261      -1.482  46.721  29.444  1.00 37.44           O
ATOM   4154  CB  TYR A 261      -0.912  49.941  28.860  1.00 32.53           C
ATOM   4155  CG  TYR A 261      -0.266  51.148  29.509  1.00 39.12           C
ATOM   4156  CD1 TYR A 261       0.446  51.031  30.730  1.00 39.29           C
ATOM   4157  CD2 TYR A 261      -0.361  52.401  28.882  1.00 41.61           C
ATOM   4158  CE1 TYR A 261       1.099  52.141  31.285  1.00 35.81           C
ATOM   4159  CE2 TYR A 261       0.242  53.531  29.468  1.00 44.52           C
ATOM   4160  CZ  TYR A 261       0.995  53.399  30.658  1.00 42.39           C
ATOM   4161  OH  TYR A 261       1.612  54.476  31.210  1.00 45.34           O
ATOM   4162  H   TYR A 261       1.492  49.678  28.324  1.00 46.97           H
ATOM   4163  HA  TYR A 261      -0.144  48.516  30.225  1.00 42.88           H
ATOM   4164  HB2 TYR A 261      -1.001  50.092  27.788  1.00 38.91           H
ATOM   4165  HB3 TYR A 261      -1.919  49.850  29.262  1.00 38.91           H
ATOM   4166  HD1 TYR A 261       0.536  50.089  31.241  1.00 47.02           H
ATOM   4167  HD2 TYR A 261      -0.906  52.503  27.954  1.00 49.80           H
ATOM   4168  HE1 TYR A 261       1.694  52.032  32.175  1.00 42.84           H
ATOM   4169  HE2 TYR A 261       0.175  54.488  28.977  1.00 53.30           H
ATOM   4170  HH  TYR A 261       1.978  54.281  32.081  1.00 54.28           H
ATOM   4171  N   VAL A 262      -0.783  47.047  27.332  1.00 39.81           N
ATOM   4172  CA  VAL A 262      -1.501  45.875  26.799  1.00 36.75           C
ATOM   4173  C   VAL A 262      -1.057  44.549  27.419  1.00 37.73           C
ATOM   4174  O   VAL A 262      -1.816  43.577  27.392  1.00 38.51           O
ATOM   4175  CB  VAL A 262      -1.477  45.781  25.267  1.00 37.38           C
ATOM   4176  CG1 VAL A 262      -2.203  46.986  24.671  1.00 46.52           C
ATOM   4177  CG2 VAL A 262      -0.060  45.619  24.701  1.00 38.80           C
ATOM   4178  H   VAL A 262      -0.251  47.621  26.688  1.00 47.64           H
ATOM   4179  HA  VAL A 262      -2.547  46.008  27.071  1.00 43.97           H
ATOM   4180  HB  VAL A 262      -2.044  44.896  24.977  1.00 44.73           H
ATOM   4181 HG11 VAL A 262      -2.229  46.895  23.585  1.00 55.70           H
ATOM   4182 HG12 VAL A 262      -3.227  47.015  25.039  1.00 55.70           H
ATOM   4183 HG13 VAL A 262      -1.703  47.914  24.938  1.00 55.70           H
ATOM   4184 HG21 VAL A 262      -0.102  45.568  23.613  1.00 46.43           H
ATOM   4185 HG22 VAL A 262       0.565  46.458  24.991  1.00 46.43           H
ATOM   4186 HG23 VAL A 262       0.390  44.697  25.069  1.00 46.43           H
ATOM   4187  N   GLY A 263       0.172  44.476  27.930  1.00 34.43           N
ATOM   4188  CA  GLY A 263       0.762  43.197  28.258  1.00 37.86           C
ATOM   4189  C   GLY A 263       2.271  43.246  28.275  1.00 39.73           C
ATOM   4190  O   GLY A 263       2.879  44.300  28.102  1.00 37.53           O
ATOM   4191  H   GLY A 263       0.766  45.295  27.944  1.00 41.18           H
ATOM   4192  HA2 GLY A 263       0.388  42.879  29.229  1.00 45.31           H
ATOM   4193  HA3 GLY A 263       0.457  42.465  27.512  1.00 45.31           H
ATOM   4194  N   GLY A 264       2.860  42.081  28.515  1.00 37.66           N
ATOM   4195  CA  GLY A 264       4.295  41.939  28.574  1.00 49.32           C
ATOM   4196  C   GLY A 264       4.757  40.959  29.647  1.00 51.26           C
ATOM   4197  O   GLY A 264       3.985  40.537  30.509  1.00 45.89           O
ATOM   4198  H   GLY A 264       2.293  41.254  28.652  1.00 45.06           H
ATOM   4199  HA2 GLY A 264       4.618  41.575  27.604  1.00 59.05           H
ATOM   4200  HA3 GLY A 264       4.774  42.898  28.754  1.00 59.05           H
ATOM   4201  N   PRO A 265       6.046  40.604  29.615  1.00 56.12           N
ATOM   4202  CA  PRO A 265       6.592  39.570  30.479  1.00 41.43           C
ATOM   4203  C   PRO A 265       6.833  40.121  31.888  1.00 40.49           C
ATOM   4204  O   PRO A 265       7.003  41.324  32.108  1.00 38.26           O
ATOM   4205  CB  PRO A 265       7.911  39.195  29.790  1.00 46.19           C
ATOM   4206  CG  PRO A 265       8.351  40.513  29.154  1.00 47.87           C
ATOM   4207  CD  PRO A 265       7.038  41.131  28.694  1.00 48.43           C
ATOM   4208  HA  PRO A 265       5.985  38.662  30.461  1.00 49.59           H
ATOM   4209  HB2 PRO A 265       8.671  38.773  30.443  1.00 55.30           H
ATOM   4210  HB3 PRO A 265       7.673  38.487  28.994  1.00 55.30           H
ATOM   4211  HG2 PRO A 265       8.858  41.148  29.878  1.00 57.31           H
ATOM   4212  HG3 PRO A 265       8.981  40.337  28.282  1.00 57.31           H
ATOM   4213  HD2 PRO A 265       7.118  42.217  28.762  1.00 57.99           H
ATOM   4214  HD3 PRO A 265       6.817  40.786  27.684  1.00 57.99           H
ATOM   4215  N   MET A 266       6.800  39.204  32.853  1.00 35.93           N
ATOM   4216  CA  MET A 266       6.963  39.501  34.265  1.00 40.13           C
ATOM   4217  C   MET A 266       8.094  38.618  34.771  1.00 43.99           C
ATOM   4218  O   MET A 266       8.114  37.416  34.478  1.00 36.20           O
ATOM   4219  CB  MET A 266       5.687  39.187  35.063  1.00 38.08           C
ATOM   4220  CG  MET A 266       4.416  39.897  34.577  1.00 39.94           C
ATOM   4221  SD  MET A 266       2.938  39.376  35.516  1.00 42.47           S
ATOM   4222  CE  MET A 266       2.787  37.692  34.870  1.00 32.05           C
ATOM   4223  H   MET A 266       6.626  38.240  32.605  1.00 42.98           H
ATOM   4224  HA  MET A 266       7.209  40.546  34.411  1.00 48.02           H
ATOM   4225  HB2 MET A 266       5.524  38.111  35.025  1.00 45.57           H
ATOM   4226  HB3 MET A 266       5.850  39.461  36.108  1.00 45.57           H
ATOM   4227  HG2 MET A 266       4.525  40.967  34.698  1.00 47.80           H
ATOM   4228  HG3 MET A 266       4.253  39.701  33.517  1.00 47.80           H
ATOM   4229  HE1 MET A 266       1.925  37.201  35.316  1.00 38.33           H
ATOM   4230  HE2 MET A 266       2.674  37.706  33.788  1.00 38.33           H
ATOM   4231  HE3 MET A 266       3.668  37.112  35.123  1.00 38.33           H
ATOM   4232  N   THR A 267       8.971  39.198  35.588  1.00 36.62           N
ATOM   4233  CA  THR A 267       9.913  38.415  36.386  1.00 49.78           C
ATOM   4234  C   THR A 267       9.539  38.508  37.855  1.00 37.69           C
ATOM   4235  O   THR A 267       8.901  39.466  38.289  1.00 36.22           O
ATOM   4236  CB  THR A 267      11.370  38.871  36.167  1.00 44.42           C
ATOM   4237  OG1 THR A 267      11.507  40.257  36.413  1.00 50.45           O
ATOM   4238  CG2 THR A 267      11.855  38.548  34.748  1.00 43.47           C
ATOM   4239  H   THR A 267       8.921  40.196  35.757  1.00 43.81           H
ATOM   4240  HA  THR A 267       9.839  37.374  36.095  1.00 59.61           H
ATOM   4241  HB  THR A 267      12.004  38.332  36.872  1.00 53.17           H
ATOM   4242  HG1 THR A 267      12.109  40.610  35.752  1.00 60.41           H
ATOM   4243 HG21 THR A 267      12.884  38.882  34.626  1.00 52.03           H
ATOM   4244 HG22 THR A 267      11.817  37.476  34.563  1.00 52.03           H
ATOM   4245 HG23 THR A 267      11.239  39.064  34.010  1.00 52.03           H
ATOM   4246  N   ASN A 268       9.969  37.508  38.627  1.00 45.67           N
ATOM   4247  CA  ASN A 268       9.962  37.604  40.085  1.00 46.93           C
ATOM   4248  C   ASN A 268      11.129  38.497  40.568  1.00 48.31           C
ATOM   4249  O   ASN A 268      11.888  39.034  39.749  1.00 47.31           O
ATOM   4250  CB  ASN A 268       9.928  36.186  40.690  1.00 48.77           C
ATOM   4251  CG  ASN A 268      11.149  35.336  40.371  1.00 51.28           C
ATOM   4252  OD1 ASN A 268      12.230  35.850  40.123  1.00 51.86           O
ATOM   4253  ND2 ASN A 268      11.020  34.020  40.477  1.00 49.69           N
ATOM   4254  H   ASN A 268      10.477  36.743  38.205  1.00 54.67           H
ATOM   4255  HA  ASN A 268       9.036  38.094  40.388  1.00 56.19           H
ATOM   4256  HB2 ASN A 268       9.888  36.274  41.769  1.00 58.40           H
ATOM   4257  HB3 ASN A 268       9.021  35.674  40.360  1.00 58.40           H
ATOM   4258 HD21 ASN A 268      11.824  33.428  40.332  1.00 59.49           H
ATOM   4259 HD22 ASN A 268      10.126  33.625  40.732  1.00 59.49           H
ATOM   4260  N   SER A 269      11.258  38.673  41.895  1.00 49.88           N
ATOM   4261  CA  SER A 269      12.320  39.460  42.541  1.00 53.84           C
ATOM   4262  C   SER A 269      13.729  38.890  42.316  1.00 51.12           C
ATOM   4263  O   SER A 269      14.703  39.638  42.387  1.00 49.46           O
ATOM   4264  CB  SER A 269      12.058  39.611  44.050  1.00 47.82           C
ATOM   4265  OG  SER A 269      12.039  38.367  44.706  1.00 41.50           O
ATOM   4266  H   SER A 269      10.593  38.223  42.509  1.00 59.72           H
ATOM   4267  HA  SER A 269      12.294  40.458  42.103  1.00 64.48           H
ATOM   4268  HB2 SER A 269      12.855  40.215  44.484  1.00 57.25           H
ATOM   4269  HB3 SER A 269      11.110  40.120  44.210  1.00 57.25           H
ATOM   4270  HG  SER A 269      12.099  38.513  45.655  1.00 49.67           H
ATOM   4271  N   LYS A 270      13.827  37.576  42.055  1.00 51.90           N
ATOM   4272  CA  LYS A 270      15.047  36.856  41.679  1.00 45.84           C
ATOM   4273  C   LYS A 270      15.388  36.964  40.181  1.00 52.54           C
ATOM   4274  O   LYS A 270      16.308  36.296  39.713  1.00 62.10           O
ATOM   4275  CB  LYS A 270      14.919  35.379  42.118  1.00 56.76           C
ATOM   4276  CG  LYS A 270      14.864  35.211  43.651  1.00 46.19           C
ATOM   4277  CD  LYS A 270      14.857  33.718  44.013  1.00 54.41           C
ATOM   4278  CE  LYS A 270      14.858  33.542  45.533  1.00 70.91           C
ATOM   4279  NZ  LYS A 270      14.658  32.131  45.896  1.00 66.76           N1+
ATOM   4280  H   LYS A 270      12.968  37.042  42.024  1.00 62.15           H
ATOM   4281  HA  LYS A 270      15.889  37.286  42.222  1.00 54.88           H
ATOM   4282  HB2 LYS A 270      14.033  34.928  41.673  1.00 67.98           H
ATOM   4283  HB3 LYS A 270      15.787  34.822  41.759  1.00 67.98           H
ATOM   4284  HG2 LYS A 270      15.736  35.684  44.102  1.00 55.30           H
ATOM   4285  HG3 LYS A 270      13.971  35.691  44.048  1.00 55.30           H
ATOM   4286  HD2 LYS A 270      13.975  33.243  43.583  1.00 65.17           H
ATOM   4287  HD3 LYS A 270      15.744  33.238  43.598  1.00 65.17           H
ATOM   4288  HE2 LYS A 270      15.814  33.890  45.930  1.00 84.96           H
ATOM   4289  HE3 LYS A 270      14.057  34.149  45.959  1.00 84.96           H
ATOM   4290  HZ1 LYS A 270      14.723  32.011  46.898  1.00 79.98           H
ATOM   4291  HZ2 LYS A 270      13.747  31.827  45.578  1.00 79.98           H
ATOM   4292  HZ3 LYS A 270      15.371  31.564  45.455  1.00 79.98           H
ATOM   4293  N   GLY A 271      14.629  37.761  39.418  1.00 51.43           N
ATOM   4294  CA  GLY A 271      14.846  37.977  37.991  1.00 51.07           C
ATOM   4295  C   GLY A 271      14.598  36.747  37.114  1.00 49.44           C
ATOM   4296  O   GLY A 271      15.032  36.756  35.967  1.00 54.50           O
ATOM   4297  H   GLY A 271      13.858  38.247  39.852  1.00 61.59           H
ATOM   4298  HA2 GLY A 271      14.185  38.775  37.656  1.00 61.15           H
ATOM   4299  HA3 GLY A 271      15.884  38.283  37.853  1.00 61.15           H
ATOM   4300  N   GLN A 272      13.879  35.724  37.605  1.00 46.89           N
ATOM   4301  CA  GLN A 272      13.426  34.614  36.771  1.00 56.45           C
ATOM   4302  C   GLN A 272      12.131  34.973  36.048  1.00 51.35           C
ATOM   4303  O   GLN A 272      11.261  35.638  36.605  1.00 45.33           O
ATOM   4304  CB  GLN A 272      13.133  33.377  37.610  1.00 51.82           C
ATOM   4305  CG  GLN A 272      14.260  32.985  38.551  1.00 61.44           C
ATOM   4306  CD  GLN A 272      13.832  31.790  39.392  1.00 73.13           C
ATOM   4307  OE1 GLN A 272      13.810  31.880  40.616  1.00 54.42           O
ATOM   4308  NE2 GLN A 272      13.466  30.682  38.740  1.00 77.18           N
ATOM   4309  H   GLN A 272      13.547  35.761  38.559  1.00 56.14           H
ATOM   4310  HA  GLN A 272      14.196  34.350  36.041  1.00 67.62           H
ATOM   4311  HB2 GLN A 272      12.232  33.547  38.193  1.00 62.05           H
ATOM   4312  HB3 GLN A 272      12.934  32.548  36.930  1.00 62.05           H
ATOM   4313  HG2 GLN A 272      15.146  32.736  37.967  1.00 73.60           H
ATOM   4314  HG3 GLN A 272      14.494  33.811  39.220  1.00 73.60           H
ATOM   4315 HE21 GLN A 272      13.495  30.643  37.730  1.00 92.49           H
ATOM   4316 HE22 GLN A 272      13.181  29.870  39.263  1.00 92.49           H
ATOM   4317  N   ASN A 273      11.999  34.458  34.827  1.00 56.95           N
ATOM   4318  CA  ASN A 273      10.816  34.552  33.984  1.00 47.43           C
ATOM   4319  C   ASN A 273       9.603  33.945  34.709  1.00 40.01           C
ATOM   4320  O   ASN A 273       9.540  32.739  34.883  1.00 42.55           O
ATOM   4321  CB  ASN A 273      11.187  33.803  32.694  1.00 41.55           C
ATOM   4322  CG  ASN A 273      10.124  33.844  31.607  1.00 40.67           C
ATOM   4323  OD1 ASN A 273       9.223  34.675  31.615  1.00 48.21           O
ATOM   4324  ND2 ASN A 273      10.284  32.981  30.615  1.00 40.29           N
ATOM   4325  H   ASN A 273      12.770  33.926  34.453  1.00 68.21           H
ATOM   4326  HA  ASN A 273      10.625  35.598  33.761  1.00 56.78           H
ATOM   4327  HB2 ASN A 273      12.074  34.286  32.279  1.00 49.73           H
ATOM   4328  HB3 ASN A 273      11.442  32.764  32.912  1.00 49.73           H
ATOM   4329 HD21 ASN A 273       9.648  32.999  29.829  1.00 48.22           H
ATOM   4330 HD22 ASN A 273      11.058  32.334  30.636  1.00 48.22           H
ATOM   4331  N   CYS A 274       8.655  34.761  35.165  1.00 36.93           N
ATOM   4332  CA  CYS A 274       7.520  34.299  35.974  1.00 49.15           C
ATOM   4333  C   CYS A 274       6.295  34.006  35.081  1.00 52.38           C
ATOM   4334  O   CYS A 274       5.662  32.959  35.210  1.00 42.29           O
ATOM   4335  CB  CYS A 274       7.276  35.275  37.149  1.00 46.31           C
ATOM   4336  SG  CYS A 274       6.161  34.519  38.367  1.00 50.88           S
ATOM   4337  H   CYS A 274       8.725  35.748  34.969  1.00 44.19           H
ATOM   4338  HA  CYS A 274       7.785  33.353  36.429  1.00 58.85           H
ATOM   4339  HB2 CYS A 274       8.221  35.515  37.638  1.00 55.45           H
ATOM   4340  HB3 CYS A 274       6.829  36.198  36.780  1.00 55.45           H
ATOM   4341  HG  CYS A 274       7.054  33.673  38.895  1.00 60.92           H
ATOM   4342  N   GLY A 275       5.972  34.903  34.148  1.00 39.35           N
ATOM   4343  CA  GLY A 275       4.825  34.711  33.291  1.00 43.22           C
ATOM   4344  C   GLY A 275       4.627  35.849  32.311  1.00 39.69           C
ATOM   4345  O   GLY A 275       5.478  36.726  32.194  1.00 47.22           O
ATOM   4346  H   GLY A 275       6.519  35.747  34.035  1.00 47.09           H
ATOM   4347  HA2 GLY A 275       4.931  33.774  32.750  1.00 51.73           H
ATOM   4348  HA3 GLY A 275       3.953  34.647  33.935  1.00 51.73           H
ATOM   4349  N   TYR A 276       3.481  35.839  31.633  1.00 40.97           N
ATOM   4350  CA  TYR A 276       3.162  36.830  30.621  1.00 41.08           C
ATOM   4351  C   TYR A 276       1.757  37.378  30.856  1.00 37.54           C
ATOM   4352  O   TYR A 276       0.791  36.629  30.853  1.00 39.55           O
ATOM   4353  CB  TYR A 276       3.286  36.175  29.247  1.00 37.87           C
ATOM   4354  CG  TYR A 276       3.601  37.207  28.210  1.00 42.92           C
ATOM   4355  CD1 TYR A 276       4.936  37.392  27.819  1.00 47.32           C
ATOM   4356  CD2 TYR A 276       2.580  38.031  27.710  1.00 42.57           C
ATOM   4357  CE1 TYR A 276       5.246  38.405  26.906  1.00 41.61           C
ATOM   4358  CE2 TYR A 276       2.890  39.045  26.797  1.00 47.97           C
ATOM   4359  CZ  TYR A 276       4.227  39.221  26.374  1.00 47.53           C
ATOM   4360  OH  TYR A 276       4.556  40.174  25.464  1.00 44.87           O
ATOM   4361  H   TYR A 276       2.814  35.096  31.798  1.00 49.03           H
ATOM   4362  HA  TYR A 276       3.870  37.659  30.676  1.00 49.17           H
ATOM   4363  HB2 TYR A 276       4.076  35.425  29.255  1.00 45.32           H
ATOM   4364  HB3 TYR A 276       2.358  35.674  28.983  1.00 45.32           H
ATOM   4365  HD1 TYR A 276       5.721  36.765  28.223  1.00 56.66           H
ATOM   4366  HD2 TYR A 276       1.560  37.891  28.035  1.00 50.96           H
ATOM   4367  HE1 TYR A 276       6.268  38.543  26.596  1.00 49.81           H
ATOM   4368  HE2 TYR A 276       2.109  39.682  26.414  1.00 57.44           H
ATOM   4369  HH  TYR A 276       3.794  40.695  25.185  1.00 53.72           H
ATOM   4370  N   ARG A 277       1.663  38.687  31.059  1.00 35.14           N
ATOM   4371  CA  ARG A 277       0.433  39.420  31.298  1.00 40.31           C
ATOM   4372  C   ARG A 277      -0.235  39.850  29.980  1.00 43.70           C
ATOM   4373  O   ARG A 277       0.429  40.369  29.089  1.00 39.43           O
ATOM   4374  CB  ARG A 277       0.790  40.634  32.158  1.00 40.01           C
ATOM   4375  CG  ARG A 277      -0.412  41.570  32.320  1.00 41.87           C
ATOM   4376  CD  ARG A 277      -0.110  42.672  33.321  1.00 47.16           C
ATOM   4377  NE  ARG A 277       0.992  43.490  32.837  1.00 42.38           N
ATOM   4378  CZ  ARG A 277       0.958  44.307  31.777  1.00 41.60           C
ATOM   4379  NH1 ARG A 277      -0.167  44.759  31.245  1.00 39.68           N
ATOM   4380  NH2 ARG A 277       2.099  44.703  31.248  1.00 41.04           N1+
ATOM   4381  H   ARG A 277       2.519  39.228  31.055  1.00 42.04           H
ATOM   4382  HA  ARG A 277      -0.260  38.805  31.868  1.00 48.24           H
ATOM   4383  HB2 ARG A 277       1.165  40.318  33.130  1.00 47.88           H
ATOM   4384  HB3 ARG A 277       1.579  41.184  31.646  1.00 47.88           H
ATOM   4385  HG2 ARG A 277      -0.675  42.017  31.363  1.00 50.12           H
ATOM   4386  HG3 ARG A 277      -1.264  41.000  32.686  1.00 50.12           H
ATOM   4387  HD2 ARG A 277      -0.983  43.284  33.544  1.00 56.46           H
ATOM   4388  HD3 ARG A 277       0.210  42.186  34.243  1.00 56.46           H
ATOM   4389  HE  ARG A 277       1.916  43.205  33.135  1.00 50.73           H
ATOM   4390 HH11 ARG A 277      -1.062  44.481  31.622  1.00 47.48           H
ATOM   4391 HH12 ARG A 277      -0.138  45.387  30.454  1.00 47.48           H
ATOM   4392 HH21 ARG A 277       2.982  44.378  31.616  1.00 49.12           H
ATOM   4393 HH22 ARG A 277       2.097  45.329  30.456  1.00 49.12           H
ATOM   4394  N   ARG A 278      -1.562  39.680  29.901  1.00 44.67           N
ATOM   4395  CA  ARG A 278      -2.408  40.156  28.801  1.00 42.88           C
ATOM   4396  C   ARG A 278      -3.674  40.798  29.360  1.00 45.94           C
ATOM   4397  O   ARG A 278      -4.745  40.752  28.750  1.00 44.14           O
ATOM   4398  CB  ARG A 278      -2.720  39.004  27.846  1.00 46.14           C
ATOM   4399  CG  ARG A 278      -1.462  38.493  27.158  1.00 44.83           C
ATOM   4400  CD  ARG A 278      -1.814  37.555  26.019  1.00 37.67           C
ATOM   4401  NE  ARG A 278      -0.603  37.211  25.273  1.00 43.44           N
ATOM   4402  CZ  ARG A 278       0.259  36.229  25.544  1.00 43.74           C
ATOM   4403  NH1 ARG A 278       0.030  35.313  26.483  1.00 42.98           N
ATOM   4404  NH2 ARG A 278       1.389  36.170  24.848  1.00 47.51           N1+
ATOM   4405  H   ARG A 278      -2.024  39.229  30.678  1.00 53.48           H
ATOM   4406  HA  ARG A 278      -1.888  40.939  28.239  1.00 51.32           H
ATOM   4407  HB2 ARG A 278      -3.180  38.196  28.408  1.00 55.24           H
ATOM   4408  HB3 ARG A 278      -3.415  39.346  27.080  1.00 55.24           H
ATOM   4409  HG2 ARG A 278      -0.912  39.338  26.746  1.00 53.67           H
ATOM   4410  HG3 ARG A 278      -0.831  37.974  27.877  1.00 53.67           H
ATOM   4411  HD2 ARG A 278      -2.299  36.659  26.408  1.00 45.08           H
ATOM   4412  HD3 ARG A 278      -2.503  38.063  25.345  1.00 45.08           H
ATOM   4413  HE  ARG A 278      -0.340  37.868  24.552  1.00 52.00           H
ATOM   4414 HH11 ARG A 278      -0.822  35.353  27.025  1.00 51.45           H
ATOM   4415 HH12 ARG A 278       0.702  34.584  26.658  1.00 51.45           H
ATOM   4416 HH21 ARG A 278       1.574  36.862  24.137  1.00 56.88           H
ATOM   4417 HH22 ARG A 278       2.063  35.446  25.036  1.00 56.88           H
ATOM   4418  N   CYS A 279      -3.526  41.444  30.520  1.00 35.02           N
ATOM   4419  CA  CYS A 279      -4.577  42.183  31.180  1.00 35.35           C
ATOM   4420  C   CYS A 279      -3.975  43.431  31.804  1.00 40.61           C
ATOM   4421  O   CYS A 279      -2.820  43.769  31.550  1.00 35.96           O
ATOM   4422  CB  CYS A 279      -5.291  41.295  32.195  1.00 38.99           C
ATOM   4423  SG  CYS A 279      -4.198  40.823  33.553  1.00 34.84           S
ATOM   4424  H   CYS A 279      -2.599  41.537  30.911  1.00 41.89           H
ATOM   4425  HA  CYS A 279      -5.301  42.523  30.441  1.00 42.30           H
ATOM   4426  HB2 CYS A 279      -6.151  41.823  32.588  1.00 46.66           H
ATOM   4427  HB3 CYS A 279      -5.638  40.384  31.719  1.00 46.66           H
ATOM   4428  HG  CYS A 279      -3.742  39.733  32.927  1.00 41.68           H
ATOM   4429  N   ARG A 280      -4.784  44.146  32.589  1.00 34.81           N
ATOM   4430  CA  ARG A 280      -4.354  45.363  33.249  1.00 40.74           C
ATOM   4431  C   ARG A 280      -3.128  45.100  34.153  1.00 42.24           C
ATOM   4432  O   ARG A 280      -3.115  44.155  34.939  1.00 41.01           O
ATOM   4433  CB  ARG A 280      -5.548  45.895  34.059  1.00 41.03           C
ATOM   4434  CG  ARG A 280      -5.223  46.982  35.088  1.00 35.46           C
ATOM   4435  CD  ARG A 280      -4.900  48.318  34.409  1.00 39.39           C
ATOM   4436  NE  ARG A 280      -6.143  48.995  34.050  1.00 43.36           N
ATOM   4437  CZ  ARG A 280      -6.571  49.358  32.848  1.00 38.94           C
ATOM   4438  NH1 ARG A 280      -5.742  49.491  31.826  1.00 44.82           N
ATOM   4439  NH2 ARG A 280      -7.864  49.609  32.699  1.00 37.25           N1+
ATOM   4440  H   ARG A 280      -5.731  43.826  32.756  1.00 41.64           H
ATOM   4441  HA  ARG A 280      -4.088  46.107  32.497  1.00 48.76           H
ATOM   4442  HB2 ARG A 280      -6.306  46.261  33.371  1.00 49.10           H
ATOM   4443  HB3 ARG A 280      -5.975  45.077  34.626  1.00 49.10           H
ATOM   4444  HG2 ARG A 280      -6.106  47.127  35.710  1.00 42.42           H
ATOM   4445  HG3 ARG A 280      -4.421  46.674  35.753  1.00 42.42           H
ATOM   4446  HD2 ARG A 280      -4.290  48.960  35.037  1.00 47.14           H
ATOM   4447  HD3 ARG A 280      -4.345  48.097  33.500  1.00 47.14           H
ATOM   4448  HE  ARG A 280      -6.859  48.956  34.760  1.00 51.91           H
ATOM   4449 HH11 ARG A 280      -4.755  49.324  31.950  1.00 53.65           H
ATOM   4450 HH12 ARG A 280      -6.105  49.804  30.931  1.00 53.65           H
ATOM   4451 HH21 ARG A 280      -8.494  49.514  33.482  1.00 44.57           H
ATOM   4452 HH22 ARG A 280      -8.224  49.900  31.800  1.00 44.57           H
ATOM   4453  N   ALA A 281      -2.123  45.977  34.068  1.00 38.10           N
ATOM   4454  CA  ALA A 281      -1.061  46.047  35.050  1.00 43.78           C
ATOM   4455  C   ALA A 281      -1.603  46.791  36.260  1.00 40.13           C
ATOM   4456  O   ALA A 281      -2.127  47.902  36.141  1.00 34.21           O
ATOM   4457  CB  ALA A 281       0.141  46.778  34.460  1.00 42.72           C
ATOM   4458  H   ALA A 281      -2.186  46.730  33.399  1.00 45.59           H
ATOM   4459  HA  ALA A 281      -0.741  45.042  35.329  1.00 52.41           H
ATOM   4460  HB1 ALA A 281       0.910  46.885  35.224  1.00 51.14           H
ATOM   4461  HB2 ALA A 281       0.546  46.204  33.634  1.00 51.14           H
ATOM   4462  HB3 ALA A 281      -0.154  47.761  34.098  1.00 51.14           H
ATOM   4463  N   SER A 282      -1.477  46.174  37.434  1.00 38.19           N
ATOM   4464  CA  SER A 282      -1.956  46.776  38.678  1.00 36.64           C
ATOM   4465  C   SER A 282      -1.098  47.944  39.173  1.00 40.11           C
ATOM   4466  O   SER A 282      -1.544  48.687  40.039  1.00 42.88           O
ATOM   4467  CB  SER A 282      -2.118  45.693  39.751  1.00 42.83           C
ATOM   4468  OG  SER A 282      -1.028  44.795  39.739  1.00 41.24           O
ATOM   4469  H   SER A 282      -1.070  45.252  37.480  1.00 45.70           H
ATOM   4470  HA  SER A 282      -2.954  47.178  38.497  1.00 43.84           H
ATOM   4471  HB2 SER A 282      -2.211  46.148  40.739  1.00 51.27           H
ATOM   4472  HB3 SER A 282      -3.031  45.133  39.536  1.00 51.27           H
ATOM   4473  HG  SER A 282      -1.315  43.973  40.152  1.00 49.36           H
ATOM   4474  N   GLY A 283       0.144  48.069  38.682  1.00 49.44           N
ATOM   4475  CA  GLY A 283       1.178  48.968  39.202  1.00 45.87           C
ATOM   4476  C   GLY A 283       1.785  49.858  38.105  1.00 40.26           C
ATOM   4477  O   GLY A 283       3.005  49.951  37.985  1.00 40.12           O
ATOM   4478  H   GLY A 283       0.419  47.433  37.945  1.00 59.20           H
ATOM   4479  HA2 GLY A 283       0.780  49.594  40.007  1.00 54.91           H
ATOM   4480  HA3 GLY A 283       1.978  48.349  39.610  1.00 54.91           H
ATOM   4481  N   VAL A 284       0.928  50.576  37.381  1.00 36.75           N
ATOM   4482  CA  VAL A 284       1.295  51.598  36.409  1.00 35.58           C
ATOM   4483  C   VAL A 284       0.499  52.868  36.675  1.00 40.79           C
ATOM   4484  O   VAL A 284      -0.440  52.891  37.475  1.00 45.33           O
ATOM   4485  CB  VAL A 284       1.129  51.092  34.950  1.00 38.91           C
ATOM   4486  CG1 VAL A 284       2.130  49.975  34.647  1.00 38.34           C
ATOM   4487  CG2 VAL A 284      -0.285  50.650  34.544  1.00 39.95           C
ATOM   4488  H   VAL A 284      -0.058  50.497  37.591  1.00 43.97           H
ATOM   4489  HA  VAL A 284       2.346  51.865  36.541  1.00 42.57           H
ATOM   4490  HB  VAL A 284       1.374  51.910  34.294  1.00 46.57           H
ATOM   4491 HG11 VAL A 284       2.032  49.659  33.608  1.00 45.88           H
ATOM   4492 HG12 VAL A 284       3.138  50.354  34.810  1.00 45.88           H
ATOM   4493 HG13 VAL A 284       1.947  49.123  35.298  1.00 45.88           H
ATOM   4494 HG21 VAL A 284      -0.311  50.397  33.484  1.00 47.82           H
ATOM   4495 HG22 VAL A 284      -0.581  49.779  35.119  1.00 47.82           H
ATOM   4496 HG23 VAL A 284      -0.990  51.462  34.716  1.00 47.82           H
ATOM   4497  N   LEU A 285       0.905  53.959  36.024  1.00 40.68           N
ATOM   4498  CA  LEU A 285       0.277  55.258  36.200  1.00 48.47           C
ATOM   4499  C   LEU A 285      -1.188  55.252  35.781  1.00 44.79           C
ATOM   4500  O   LEU A 285      -1.979  55.998  36.340  1.00 43.79           O
ATOM   4501  CB  LEU A 285       1.033  56.313  35.380  1.00 40.35           C
ATOM   4502  CG  LEU A 285       0.513  57.747  35.627  1.00 45.30           C
ATOM   4503  CD1 LEU A 285       0.380  58.077  37.127  1.00 43.36           C
ATOM   4504  CD2 LEU A 285       1.493  58.735  34.987  1.00 41.13           C
ATOM   4505  H   LEU A 285       1.687  53.894  35.385  1.00 48.69           H
ATOM   4506  HA  LEU A 285       0.334  55.506  37.260  1.00 58.03           H
ATOM   4507  HB2 LEU A 285       2.086  56.261  35.653  1.00 48.29           H
ATOM   4508  HB3 LEU A 285       0.944  56.087  34.315  1.00 48.29           H
ATOM   4509  HG  LEU A 285      -0.456  57.871  35.143  1.00 54.23           H
ATOM   4510 HD11 LEU A 285       0.164  59.139  37.255  1.00 51.91           H
ATOM   4511 HD12 LEU A 285      -0.433  57.519  37.584  1.00 51.91           H
ATOM   4512 HD13 LEU A 285       1.308  57.835  37.642  1.00 51.91           H
ATOM   4513 HD21 LEU A 285       1.149  59.756  35.133  1.00 49.22           H
ATOM   4514 HD22 LEU A 285       2.478  58.622  35.439  1.00 49.22           H
ATOM   4515 HD23 LEU A 285       1.560  58.542  33.918  1.00 49.22           H
ATOM   4516  N   THR A 286      -1.527  54.483  34.751  1.00 41.53           N
ATOM   4517  CA  THR A 286      -2.844  54.498  34.111  1.00 47.40           C
ATOM   4518  C   THR A 286      -3.792  53.455  34.735  1.00 44.24           C
ATOM   4519  O   THR A 286      -4.891  53.275  34.225  1.00 42.42           O
ATOM   4520  CB  THR A 286      -2.665  54.261  32.596  1.00 32.26           C
ATOM   4521  OG1 THR A 286      -1.806  53.165  32.373  1.00 38.42           O
ATOM   4522  CG2 THR A 286      -2.088  55.497  31.923  1.00 40.09           C
ATOM   4523  H   THR A 286      -0.811  53.915  34.319  1.00 49.71           H
ATOM   4524  HA  THR A 286      -3.300  55.479  34.247  1.00 56.76           H
ATOM   4525  HB  THR A 286      -3.629  54.036  32.140  1.00 38.58           H
ATOM   4526  HG1 THR A 286      -1.342  53.306  31.541  1.00 45.97           H
ATOM   4527 HG21 THR A 286      -1.986  55.299  30.853  1.00 47.98           H
ATOM   4528 HG22 THR A 286      -2.756  56.348  32.064  1.00 47.98           H
ATOM   4529 HG23 THR A 286      -1.103  55.736  32.329  1.00 47.98           H
ATOM   4530  N   THR A 287      -3.396  52.749  35.804  1.00 41.87           N
ATOM   4531  CA  THR A 287      -4.234  51.732  36.417  1.00 47.54           C
ATOM   4532  C   THR A 287      -5.588  52.298  36.860  1.00 41.15           C
ATOM   4533  O   THR A 287      -6.616  51.796  36.419  1.00 48.74           O
ATOM   4534  CB  THR A 287      -3.480  51.051  37.554  1.00 43.69           C
ATOM   4535  OG1 THR A 287      -2.284  50.480  37.060  1.00 41.36           O
ATOM   4536  CG2 THR A 287      -4.320  49.931  38.162  1.00 36.27           C
ATOM   4537  H   THR A 287      -2.474  52.895  36.191  1.00 50.12           H
ATOM   4538  HA  THR A 287      -4.403  50.978  35.650  1.00 56.92           H
ATOM   4539  HB  THR A 287      -3.238  51.778  38.329  1.00 52.30           H
ATOM   4540  HG1 THR A 287      -2.495  49.725  36.499  1.00 49.50           H
ATOM   4541 HG21 THR A 287      -3.765  49.458  38.970  1.00 43.40           H
ATOM   4542 HG22 THR A 287      -5.244  50.332  38.565  1.00 43.40           H
ATOM   4543 HG23 THR A 287      -4.549  49.176  37.409  1.00 43.40           H
ATOM   4544  N   SER A 288      -5.593  53.344  37.683  1.00 38.74           N
ATOM   4545  CA  SER A 288      -6.799  54.002  38.161  1.00 43.33           C
ATOM   4546  C   SER A 288      -7.617  54.605  37.018  1.00 42.47           C
ATOM   4547  O   SER A 288      -8.806  54.321  36.912  1.00 45.16           O
ATOM   4548  CB  SER A 288      -6.414  55.068  39.176  1.00 38.63           C
ATOM   4549  OG  SER A 288      -7.572  55.707  39.647  1.00 43.89           O
ATOM   4550  H   SER A 288      -4.708  53.745  37.957  1.00 46.36           H
ATOM   4551  HA  SER A 288      -7.407  53.258  38.673  1.00 51.87           H
ATOM   4552  HB2 SER A 288      -5.875  54.611  40.005  1.00 46.22           H
ATOM   4553  HB3 SER A 288      -5.774  55.808  38.702  1.00 46.22           H
ATOM   4554  HG  SER A 288      -8.046  55.104  40.224  1.00 52.53           H
ATOM   4555  N   CYS A 289      -6.996  55.438  36.178  1.00 47.78           N
ATOM   4556  CA  CYS A 289      -7.641  56.157  35.079  1.00 35.29           C
ATOM   4557  C   CYS A 289      -8.251  55.182  34.081  1.00 35.44           C
ATOM   4558  O   CYS A 289      -9.404  55.342  33.707  1.00 38.15           O
ATOM   4559  CB  CYS A 289      -6.628  57.074  34.389  1.00 42.65           C
ATOM   4560  SG  CYS A 289      -7.347  57.907  32.950  1.00 48.22           S
ATOM   4561  H   CYS A 289      -6.012  55.612  36.322  1.00 57.20           H
ATOM   4562  HA  CYS A 289      -8.433  56.787  35.483  1.00 42.22           H
ATOM   4563  HB2 CYS A 289      -6.300  57.835  35.088  1.00 51.05           H
ATOM   4564  HB3 CYS A 289      -5.768  56.492  34.058  1.00 51.05           H
ATOM   4565  HG  CYS A 289      -6.250  58.604  32.640  1.00 57.73           H
ATOM   4566  N   GLY A 290      -7.485  54.172  33.670  1.00 38.55           N
ATOM   4567  CA  GLY A 290      -7.910  53.127  32.751  1.00 45.96           C
ATOM   4568  C   GLY A 290      -9.074  52.332  33.326  1.00 42.47           C
ATOM   4569  O   GLY A 290     -10.045  52.095  32.618  1.00 45.44           O
ATOM   4570  H   GLY A 290      -6.536  54.124  34.012  1.00 46.13           H
ATOM   4571  HA2 GLY A 290      -8.241  53.589  31.818  1.00 55.02           H
ATOM   4572  HA3 GLY A 290      -7.078  52.452  32.543  1.00 55.02           H
ATOM   4573  N   ASN A 291      -8.986  51.890  34.586  1.00 41.94           N
ATOM   4574  CA  ASN A 291     -10.064  51.111  35.192  1.00 39.71           C
ATOM   4575  C   ASN A 291     -11.333  51.938  35.311  1.00 40.21           C
ATOM   4576  O   ASN A 291     -12.390  51.437  34.956  1.00 33.81           O
ATOM   4577  CB  ASN A 291      -9.667  50.550  36.557  1.00 29.83           C
ATOM   4578  CG  ASN A 291      -8.718  49.355  36.470  1.00 37.64           C
ATOM   4579  OD1 ASN A 291      -8.620  48.695  35.444  1.00 32.18           O
ATOM   4580  ND2 ASN A 291      -8.083  48.985  37.581  1.00 27.42           N
ATOM   4581  H   ASN A 291      -8.161  52.095  35.130  1.00 50.20           H
ATOM   4582  HA  ASN A 291     -10.295  50.271  34.532  1.00 47.53           H
ATOM   4583  HB2 ASN A 291      -9.240  51.339  37.176  1.00 35.67           H
ATOM   4584  HB3 ASN A 291     -10.577  50.187  37.037  1.00 35.67           H
ATOM   4585 HD21 ASN A 291      -7.556  48.120  37.593  1.00 32.78           H
ATOM   4586 HD22 ASN A 291      -8.193  49.526  38.419  1.00 32.78           H
ATOM   4587  N   THR A 292     -11.231  53.183  35.773  1.00 33.63           N
ATOM   4588  CA  THR A 292     -12.378  54.073  35.857  1.00 34.93           C
ATOM   4589  C   THR A 292     -13.030  54.290  34.491  1.00 43.86           C
ATOM   4590  O   THR A 292     -14.257  54.257  34.414  1.00 45.32           O
ATOM   4591  CB  THR A 292     -11.999  55.421  36.478  1.00 38.53           C
ATOM   4592  OG1 THR A 292     -11.281  55.262  37.673  1.00 46.92           O
ATOM   4593  CG2 THR A 292     -13.267  56.206  36.799  1.00 39.14           C
ATOM   4594  H   THR A 292     -10.321  53.542  36.022  1.00 40.23           H
ATOM   4595  HA  THR A 292     -13.096  53.590  36.518  1.00 41.79           H
ATOM   4596  HB  THR A 292     -11.392  55.988  35.771  1.00 46.10           H
ATOM   4597  HG1 THR A 292     -10.417  54.897  37.456  1.00 56.18           H
ATOM   4598 HG21 THR A 292     -13.009  57.128  37.294  1.00 46.85           H
ATOM   4599 HG22 THR A 292     -13.812  56.432  35.890  1.00 46.85           H
ATOM   4600 HG23 THR A 292     -13.901  55.639  37.478  1.00 46.85           H
ATOM   4601  N   LEU A 293     -12.221  54.519  33.438  1.00 42.59           N
ATOM   4602  CA  LEU A 293     -12.693  54.718  32.079  1.00 39.78           C
ATOM   4603  C   LEU A 293     -13.428  53.488  31.613  1.00 35.54           C
ATOM   4604  O   LEU A 293     -14.530  53.603  31.094  1.00 39.87           O
ATOM   4605  CB  LEU A 293     -11.563  55.090  31.088  1.00 41.43           C
ATOM   4606  CG  LEU A 293     -11.156  56.577  31.131  1.00 40.01           C
ATOM   4607  CD1 LEU A 293      -9.856  56.809  30.341  1.00 42.89           C
ATOM   4608  CD2 LEU A 293     -12.228  57.502  30.552  1.00 47.56           C
ATOM   4609  H   LEU A 293     -11.221  54.518  33.574  1.00 50.98           H
ATOM   4610  HA  LEU A 293     -13.396  55.534  32.105  1.00 47.61           H
ATOM   4611  HB2 LEU A 293     -10.690  54.477  31.317  1.00 49.59           H
ATOM   4612  HB3 LEU A 293     -11.874  54.847  30.071  1.00 49.59           H
ATOM   4613  HG  LEU A 293     -10.976  56.884  32.161  1.00 47.88           H
ATOM   4614 HD11 LEU A 293      -9.545  57.851  30.435  1.00 51.34           H
ATOM   4615 HD12 LEU A 293      -9.069  56.166  30.737  1.00 51.34           H
ATOM   4616 HD13 LEU A 293     -10.003  56.573  29.285  1.00 51.34           H
ATOM   4617 HD21 LEU A 293     -12.123  58.502  30.978  1.00 56.94           H
ATOM   4618 HD22 LEU A 293     -12.136  57.564  29.464  1.00 56.94           H
ATOM   4619 HD23 LEU A 293     -13.216  57.114  30.757  1.00 56.94           H
ATOM   4620  N   THR A 294     -12.802  52.324  31.762  1.00 34.07           N
ATOM   4621  CA  THR A 294     -13.340  51.080  31.231  1.00 41.41           C
ATOM   4622  C   THR A 294     -14.572  50.633  32.007  1.00 36.10           C
ATOM   4623  O   THR A 294     -15.508  50.123  31.401  1.00 34.01           O
ATOM   4624  CB  THR A 294     -12.244  50.017  31.181  1.00 32.94           C
ATOM   4625  OG1 THR A 294     -11.288  50.451  30.268  1.00 36.35           O
ATOM   4626  CG2 THR A 294     -12.695  48.651  30.697  1.00 35.22           C
ATOM   4627  H   THR A 294     -11.893  52.308  32.202  1.00 40.75           H
ATOM   4628  HA  THR A 294     -13.640  51.276  30.199  1.00 49.56           H
ATOM   4629  HB  THR A 294     -11.791  49.917  32.168  1.00 39.40           H
ATOM   4630  HG1 THR A 294     -10.523  50.234  30.539  1.00 43.49           H
ATOM   4631 HG21 THR A 294     -11.839  47.977  30.644  1.00 42.14           H
ATOM   4632 HG22 THR A 294     -13.431  48.230  31.382  1.00 42.14           H
ATOM   4633 HG23 THR A 294     -13.127  48.753  29.705  1.00 42.14           H
ATOM   4634  N   CYS A 295     -14.561  50.812  33.329  1.00 38.88           N
ATOM   4635  CA  CYS A 295     -15.654  50.439  34.209  1.00 39.63           C
ATOM   4636  C   CYS A 295     -16.901  51.236  33.839  1.00 39.16           C
ATOM   4637  O   CYS A 295     -17.936  50.641  33.559  1.00 39.14           O
ATOM   4638  CB  CYS A 295     -15.248  50.645  35.653  1.00 35.39           C
ATOM   4639  SG  CYS A 295     -16.633  50.150  36.688  1.00 40.63           S
ATOM   4640  H   CYS A 295     -13.761  51.262  33.750  1.00 46.53           H
ATOM   4641  HA  CYS A 295     -15.865  49.377  34.078  1.00 47.43           H
ATOM   4642  HB2 CYS A 295     -14.379  50.038  35.897  1.00 42.34           H
ATOM   4643  HB3 CYS A 295     -15.008  51.691  35.829  1.00 42.34           H
ATOM   4644  HG  CYS A 295     -16.079  50.522  37.846  1.00 48.62           H
ATOM   4645  N   TYR A 296     -16.749  52.560  33.742  1.00 36.77           N
ATOM   4646  CA  TYR A 296     -17.764  53.471  33.239  1.00 42.25           C
ATOM   4647  C   TYR A 296     -18.254  53.080  31.838  1.00 44.97           C
ATOM   4648  O   TYR A 296     -19.447  53.172  31.585  1.00 44.72           O
ATOM   4649  CB  TYR A 296     -17.227  54.908  33.233  1.00 44.51           C
ATOM   4650  CG  TYR A 296     -18.143  55.962  32.618  1.00 52.30           C
ATOM   4651  CD1 TYR A 296     -18.945  56.773  33.445  1.00 48.36           C
ATOM   4652  CD2 TYR A 296     -18.176  56.146  31.220  1.00 40.85           C
ATOM   4653  CE1 TYR A 296     -19.794  57.743  32.880  1.00 51.12           C
ATOM   4654  CE2 TYR A 296     -19.021  57.110  30.649  1.00 34.71           C
ATOM   4655  CZ  TYR A 296     -19.827  57.916  31.481  1.00 44.61           C
ATOM   4656  OH  TYR A 296     -20.635  58.872  30.944  1.00 62.56           O
ATOM   4657  H   TYR A 296     -15.840  52.946  33.949  1.00 44.00           H
ATOM   4658  HA  TYR A 296     -18.604  53.437  33.929  1.00 50.57           H
ATOM   4659  HB2 TYR A 296     -16.981  55.198  34.255  1.00 53.28           H
ATOM   4660  HB3 TYR A 296     -16.303  54.893  32.661  1.00 53.28           H
ATOM   4661  HD1 TYR A 296     -18.914  56.647  34.515  1.00 57.91           H
ATOM   4662  HD2 TYR A 296     -17.554  55.536  30.583  1.00 48.89           H
ATOM   4663  HE1 TYR A 296     -20.411  58.365  33.515  1.00 61.22           H
ATOM   4664  HE2 TYR A 296     -19.055  57.231  29.578  1.00 41.52           H
ATOM   4665  HH  TYR A 296     -20.509  58.979  29.999  1.00 74.95           H
ATOM   4666  N   LEU A 297     -17.354  52.714  30.916  1.00 43.75           N
ATOM   4667  CA  LEU A 297     -17.710  52.497  29.517  1.00 43.84           C
ATOM   4668  C   LEU A 297     -18.664  51.314  29.460  1.00 42.19           C
ATOM   4669  O   LEU A 297     -19.782  51.445  28.962  1.00 33.81           O
ATOM   4670  CB  LEU A 297     -16.451  52.323  28.638  1.00 45.71           C
ATOM   4671  CG  LEU A 297     -16.670  51.840  27.173  1.00 43.00           C
ATOM   4672  CD1 LEU A 297     -17.756  52.610  26.409  1.00 41.08           C
ATOM   4673  CD2 LEU A 297     -15.357  51.968  26.374  1.00 42.28           C
ATOM   4674  H   LEU A 297     -16.380  52.648  31.175  1.00 52.37           H
ATOM   4675  HA  LEU A 297     -18.241  53.385  29.169  1.00 52.48           H
ATOM   4676  HB2 LEU A 297     -15.951  53.291  28.612  1.00 54.72           H
ATOM   4677  HB3 LEU A 297     -15.775  51.616  29.124  1.00 54.72           H
ATOM   4678  HG  LEU A 297     -16.940  50.783  27.182  1.00 51.47           H
ATOM   4679 HD11 LEU A 297     -17.941  52.118  25.455  1.00 49.17           H
ATOM   4680 HD12 LEU A 297     -18.691  52.621  26.957  1.00 49.17           H
ATOM   4681 HD13 LEU A 297     -17.433  53.636  26.238  1.00 49.17           H
ATOM   4682 HD21 LEU A 297     -15.512  51.630  25.351  1.00 50.60           H
ATOM   4683 HD22 LEU A 297     -15.021  53.006  26.361  1.00 50.60           H
ATOM   4684 HD23 LEU A 297     -14.583  51.345  26.824  1.00 50.60           H
ATOM   4685  N   LYS A 298     -18.228  50.187  30.035  1.00 32.06           N
ATOM   4686  CA  LYS A 298     -19.009  48.964  30.073  1.00 41.77           C
ATOM   4687  C   LYS A 298     -20.315  49.168  30.830  1.00 47.56           C
ATOM   4688  O   LYS A 298     -21.363  48.742  30.358  1.00 45.42           O
ATOM   4689  CB  LYS A 298     -18.185  47.836  30.685  1.00 34.97           C
ATOM   4690  CG  LYS A 298     -16.942  47.515  29.846  1.00 41.92           C
ATOM   4691  CD  LYS A 298     -16.107  46.378  30.454  1.00 40.05           C
ATOM   4692  CE  LYS A 298     -14.911  46.101  29.542  1.00 39.22           C
ATOM   4693  NZ  LYS A 298     -14.125  44.960  30.001  1.00 31.39           N1+
ATOM   4694  H   LYS A 298     -17.315  50.181  30.469  1.00 38.34           H
ATOM   4695  HA  LYS A 298     -19.261  48.681  29.050  1.00 50.00           H
ATOM   4696  HB2 LYS A 298     -17.881  48.123  31.691  1.00 41.83           H
ATOM   4697  HB3 LYS A 298     -18.795  46.938  30.759  1.00 41.83           H
ATOM   4698  HG2 LYS A 298     -17.257  47.232  28.843  1.00 50.17           H
ATOM   4699  HG3 LYS A 298     -16.308  48.392  29.752  1.00 50.17           H
ATOM   4700  HD2 LYS A 298     -15.742  46.679  31.436  1.00 47.93           H
ATOM   4701  HD3 LYS A 298     -16.717  45.480  30.559  1.00 47.93           H
ATOM   4702  HE2 LYS A 298     -15.296  45.877  28.545  1.00 46.94           H
ATOM   4703  HE3 LYS A 298     -14.275  46.985  29.476  1.00 46.94           H
ATOM   4704  HZ1 LYS A 298     -13.254  44.917  29.484  1.00 37.54           H
ATOM   4705  HZ2 LYS A 298     -13.921  45.069  30.986  1.00 37.54           H
ATOM   4706  HZ3 LYS A 298     -14.646  44.103  29.861  1.00 37.54           H
ATOM   4707  N   ALA A 299     -20.258  49.824  31.980  1.00 42.05           N
ATOM   4708  CA  ALA A 299     -21.395  49.923  32.870  1.00 50.31           C
ATOM   4709  C   ALA A 299     -22.446  50.871  32.317  1.00 46.87           C
ATOM   4710  O   ALA A 299     -23.627  50.598  32.480  1.00 46.72           O
ATOM   4711  CB  ALA A 299     -20.926  50.313  34.271  1.00 35.25           C
ATOM   4712  H   ALA A 299     -19.365  50.168  32.305  1.00 50.33           H
ATOM   4713  HA  ALA A 299     -21.858  48.943  32.949  1.00 60.24           H
ATOM   4714  HB1 ALA A 299     -21.787  50.475  34.912  1.00 42.17           H
ATOM   4715  HB2 ALA A 299     -20.319  49.501  34.669  1.00 42.17           H
ATOM   4716  HB3 ALA A 299     -20.338  51.224  34.239  1.00 42.17           H
ATOM   4717  N   ALA A 300     -22.047  51.975  31.685  1.00 44.90           N
ATOM   4718  CA  ALA A 300     -22.975  52.930  31.093  1.00 44.03           C
ATOM   4719  C   ALA A 300     -23.700  52.318  29.886  1.00 42.07           C
ATOM   4720  O   ALA A 300     -24.878  52.592  29.686  1.00 45.53           O
ATOM   4721  CB  ALA A 300     -22.228  54.205  30.702  1.00 47.50           C
ATOM   4722  H   ALA A 300     -21.056  52.150  31.582  1.00 53.75           H
ATOM   4723  HA  ALA A 300     -23.723  53.193  31.841  1.00 52.71           H
ATOM   4724  HB1 ALA A 300     -22.921  54.915  30.252  1.00 56.87           H
ATOM   4725  HB2 ALA A 300     -21.772  54.656  31.584  1.00 56.87           H
ATOM   4726  HB3 ALA A 300     -21.450  53.966  29.981  1.00 56.87           H
ATOM   4727  N   ALA A 301     -23.012  51.490  29.100  1.00 39.66           N
ATOM   4728  CA  ALA A 301     -23.595  50.715  28.021  1.00 48.82           C
ATOM   4729  C   ALA A 301     -24.537  49.618  28.545  1.00 43.29           C
ATOM   4730  O   ALA A 301     -25.558  49.317  27.921  1.00 40.31           O
ATOM   4731  CB  ALA A 301     -22.462  50.146  27.157  1.00 37.27           C
ATOM   4732  H   ALA A 301     -22.029  51.347  29.292  1.00 47.47           H
ATOM   4733  HA  ALA A 301     -24.175  51.396  27.400  1.00 58.45           H
ATOM   4734  HB1 ALA A 301     -22.883  49.626  26.303  1.00 44.59           H
ATOM   4735  HB2 ALA A 301     -21.836  50.958  26.791  1.00 44.59           H
ATOM   4736  HB3 ALA A 301     -21.845  49.459  27.732  1.00 44.59           H
ATOM   4737  N   ALA A 302     -24.182  49.006  29.679  1.00 41.87           N
ATOM   4738  CA  ALA A 302     -24.951  47.931  30.296  1.00 39.03           C
ATOM   4739  C   ALA A 302     -26.246  48.474  30.896  1.00 38.93           C
ATOM   4740  O   ALA A 302     -27.257  47.794  30.795  1.00 41.26           O
ATOM   4741  CB  ALA A 302     -24.098  47.178  31.324  1.00 41.86           C
ATOM   4742  H   ALA A 302     -23.319  49.282  30.129  1.00 50.12           H
ATOM   4743  HA  ALA A 302     -25.221  47.213  29.523  1.00 46.71           H
ATOM   4744  HB1 ALA A 302     -24.697  46.408  31.810  1.00 50.10           H
ATOM   4745  HB2 ALA A 302     -23.251  46.698  30.829  1.00 50.10           H
ATOM   4746  HB3 ALA A 302     -23.733  47.870  32.082  1.00 50.10           H
ATOM   4747  N   CYS A 303     -26.222  49.684  31.484  1.00 37.65           N
ATOM   4748  CA  CYS A 303     -27.409  50.421  31.910  1.00 49.04           C
ATOM   4749  C   CYS A 303     -28.431  50.521  30.777  1.00 45.84           C
ATOM   4750  O   CYS A 303     -29.628  50.483  31.053  1.00 51.14           O
ATOM   4751  CB  CYS A 303     -27.065  51.851  32.391  1.00 39.84           C
ATOM   4752  SG  CYS A 303     -26.148  51.897  33.952  1.00 47.81           S
ATOM   4753  H   CYS A 303     -25.335  50.163  31.552  1.00 45.05           H
ATOM   4754  HA  CYS A 303     -27.865  49.879  32.740  1.00 58.72           H
ATOM   4755  HB2 CYS A 303     -26.481  52.372  31.638  1.00 47.69           H
ATOM   4756  HB3 CYS A 303     -27.995  52.399  32.536  1.00 47.69           H
ATOM   4757  HG  CYS A 303     -24.991  51.466  33.443  1.00 57.24           H
ATOM   4758  N   ARG A 304     -27.957  50.701  29.532  1.00 46.77           N
ATOM   4759  CA  ARG A 304     -28.818  50.864  28.372  1.00 44.17           C
ATOM   4760  C   ARG A 304     -29.460  49.543  27.989  1.00 44.59           C
ATOM   4761  O   ARG A 304     -30.671  49.509  27.830  1.00 49.54           O
ATOM   4762  CB  ARG A 304     -28.098  51.500  27.186  1.00 46.22           C
ATOM   4763  CG  ARG A 304     -27.598  52.910  27.476  1.00 51.89           C
ATOM   4764  CD  ARG A 304     -26.922  53.483  26.223  1.00 47.41           C
ATOM   4765  NE  ARG A 304     -26.437  54.841  26.505  1.00 48.82           N
ATOM   4766  CZ  ARG A 304     -25.835  55.679  25.650  1.00 43.73           C
ATOM   4767  NH1 ARG A 304     -25.721  55.433  24.353  1.00 51.63           N
ATOM   4768  NH2 ARG A 304     -25.317  56.803  26.112  1.00 37.97           N1+
ATOM   4769  H   ARG A 304     -26.955  50.732  29.387  1.00 56.00           H
ATOM   4770  HA  ARG A 304     -29.626  51.539  28.654  1.00 52.88           H
ATOM   4771  HB2 ARG A 304     -27.270  50.867  26.873  1.00 55.33           H
ATOM   4772  HB3 ARG A 304     -28.816  51.572  26.371  1.00 55.33           H
ATOM   4773  HG2 ARG A 304     -28.442  53.541  27.759  1.00 62.14           H
ATOM   4774  HG3 ARG A 304     -26.889  52.890  28.297  1.00 62.14           H
ATOM   4775  HD2 ARG A 304     -26.102  52.845  25.890  1.00 56.76           H
ATOM   4776  HD3 ARG A 304     -27.676  53.536  25.437  1.00 56.76           H
ATOM   4777  HE  ARG A 304     -26.451  55.117  27.472  1.00 58.45           H
ATOM   4778 HH11 ARG A 304     -26.105  54.586  23.954  1.00 61.83           H
ATOM   4779 HH12 ARG A 304     -25.248  56.104  23.762  1.00 61.83           H
ATOM   4780 HH21 ARG A 304     -25.378  57.030  27.092  1.00 45.44           H
ATOM   4781 HH22 ARG A 304     -24.843  57.435  25.473  1.00 45.44           H
ATOM   4782  N   ALA A 305     -28.688  48.454  27.894  1.00 43.45           N
ATOM   4783  CA  ALA A 305     -29.239  47.112  27.722  1.00 38.83           C
ATOM   4784  C   ALA A 305     -30.289  46.776  28.805  1.00 44.31           C
ATOM   4785  O   ALA A 305     -31.286  46.116  28.519  1.00 47.74           O
ATOM   4786  CB  ALA A 305     -28.095  46.092  27.735  1.00 40.22           C
ATOM   4787  H   ALA A 305     -27.687  48.549  27.991  1.00 52.01           H
ATOM   4788  HA  ALA A 305     -29.723  47.066  26.748  1.00 46.47           H
ATOM   4789  HB1 ALA A 305     -28.477  45.093  27.516  1.00 48.14           H
ATOM   4790  HB2 ALA A 305     -27.351  46.361  26.986  1.00 48.14           H
ATOM   4791  HB3 ALA A 305     -27.611  46.074  28.712  1.00 48.14           H
ATOM   4792  N   ALA A 306     -30.051  47.216  30.044  1.00 45.37           N
ATOM   4793  CA  ALA A 306     -30.880  46.927  31.214  1.00 52.51           C
ATOM   4794  C   ALA A 306     -32.096  47.851  31.341  1.00 46.77           C
ATOM   4795  O   ALA A 306     -32.982  47.577  32.147  1.00 51.40           O
ATOM   4796  CB  ALA A 306     -29.998  47.060  32.460  1.00 52.57           C
ATOM   4797  H   ALA A 306     -29.214  47.761  30.199  1.00 54.32           H
ATOM   4798  HA  ALA A 306     -31.241  45.900  31.161  1.00 62.88           H
ATOM   4799  HB1 ALA A 306     -30.594  46.902  33.358  1.00 62.96           H
ATOM   4800  HB2 ALA A 306     -29.195  46.329  32.416  1.00 62.96           H
ATOM   4801  HB3 ALA A 306     -29.569  48.062  32.498  1.00 62.96           H
ATOM   4802  N   LYS A 307     -32.109  48.972  30.614  1.00 47.48           N
ATOM   4803  CA  LYS A 307     -33.186  49.965  30.631  1.00 50.49           C
ATOM   4804  C   LYS A 307     -33.442  50.478  32.051  1.00 47.97           C
ATOM   4805  O   LYS A 307     -34.588  50.646  32.454  1.00 53.80           O
ATOM   4806  CB  LYS A 307     -34.455  49.399  29.962  1.00 52.16           C
ATOM   4807  CG  LYS A 307     -34.282  49.012  28.481  1.00 41.33           C
ATOM   4808  CD  LYS A 307     -34.079  50.180  27.498  1.00 41.68           C
ATOM   4809  CE  LYS A 307     -35.040  51.347  27.718  1.00 47.83           C
ATOM   4810  NZ  LYS A 307     -34.852  52.407  26.705  1.00 57.47           N1+
ATOM   4811  H   LYS A 307     -31.318  49.151  30.011  1.00 56.85           H
ATOM   4812  HA  LYS A 307     -32.859  50.824  30.050  1.00 60.46           H
ATOM   4813  HB2 LYS A 307     -34.801  48.521  30.508  1.00 62.47           H
ATOM   4814  HB3 LYS A 307     -35.255  50.134  30.038  1.00 62.47           H
ATOM   4815  HG2 LYS A 307     -33.448  48.317  28.388  1.00 49.46           H
ATOM   4816  HG3 LYS A 307     -35.174  48.472  28.166  1.00 49.46           H
ATOM   4817  HD2 LYS A 307     -33.058  50.545  27.582  1.00 49.89           H
ATOM   4818  HD3 LYS A 307     -34.214  49.802  26.485  1.00 49.89           H
ATOM   4819  HE2 LYS A 307     -36.064  50.977  27.684  1.00 57.27           H
ATOM   4820  HE3 LYS A 307     -34.853  51.763  28.708  1.00 57.27           H
ATOM   4821  HZ1 LYS A 307     -35.554  53.125  26.844  1.00 68.83           H
ATOM   4822  HZ2 LYS A 307     -33.932  52.812  26.805  1.00 68.83           H
ATOM   4823  HZ3 LYS A 307     -34.956  52.015  25.779  1.00 68.83           H
ATOM   4824  N   LEU A 308     -32.371  50.790  32.785  1.00 50.99           N
ATOM   4825  CA  LEU A 308     -32.477  51.476  34.063  1.00 51.20           C
ATOM   4826  C   LEU A 308     -33.030  52.883  33.829  1.00 48.90           C
ATOM   4827  O   LEU A 308     -32.647  53.539  32.869  1.00 57.24           O
ATOM   4828  CB  LEU A 308     -31.104  51.547  34.757  1.00 50.88           C
ATOM   4829  CG  LEU A 308     -30.463  50.186  35.092  1.00 50.66           C
ATOM   4830  CD1 LEU A 308     -29.156  50.425  35.847  1.00 44.99           C
ATOM   4831  CD2 LEU A 308     -31.348  49.291  35.959  1.00 39.99           C
ATOM   4832  H   LEU A 308     -31.453  50.630  32.398  1.00 61.06           H
ATOM   4833  HA  LEU A 308     -33.169  50.932  34.707  1.00 61.31           H
ATOM   4834  HB2 LEU A 308     -30.417  52.115  34.126  1.00 60.93           H
ATOM   4835  HB3 LEU A 308     -31.237  52.098  35.688  1.00 60.93           H
ATOM   4836  HG  LEU A 308     -30.233  49.659  34.166  1.00 60.66           H
ATOM   4837 HD11 LEU A 308     -28.631  49.481  35.996  1.00 53.85           H
ATOM   4838 HD12 LEU A 308     -28.520  51.096  35.275  1.00 53.85           H
ATOM   4839 HD13 LEU A 308     -29.370  50.883  36.812  1.00 53.85           H
ATOM   4840 HD21 LEU A 308     -30.820  48.367  36.199  1.00 47.86           H
ATOM   4841 HD22 LEU A 308     -31.608  49.808  36.884  1.00 47.86           H
ATOM   4842 HD23 LEU A 308     -32.259  49.030  35.421  1.00 47.86           H
ATOM   4843  N   GLN A 309     -33.917  53.355  34.709  1.00 52.75           N
ATOM   4844  CA  GLN A 309     -34.606  54.631  34.552  1.00 50.01           C
ATOM   4845  C   GLN A 309     -33.850  55.716  35.318  1.00 60.07           C
ATOM   4846  O   GLN A 309     -33.574  55.521  36.498  1.00 52.43           O
ATOM   4847  CB  GLN A 309     -36.051  54.517  35.074  1.00 59.22           C
ATOM   4848  CG  GLN A 309     -36.986  53.563  34.316  1.00 52.92           C
ATOM   4849  CD  GLN A 309     -38.421  53.587  34.875  1.00 56.49           C
ATOM   4850  OE1 GLN A 309     -38.864  54.559  35.487  1.00 60.88           O
ATOM   4851  NE2 GLN A 309     -39.186  52.527  34.625  1.00 63.87           N
ATOM   4852  H   GLN A 309     -34.137  52.808  35.529  1.00 63.17           H
ATOM   4853  HA  GLN A 309     -34.650  54.908  33.499  1.00 59.89           H
ATOM   4854  HB2 GLN A 309     -36.010  54.164  36.102  1.00 70.94           H
ATOM   4855  HB3 GLN A 309     -36.491  55.516  35.067  1.00 70.94           H
ATOM   4856  HG2 GLN A 309     -37.023  53.888  33.277  1.00 63.38           H
ATOM   4857  HG3 GLN A 309     -36.589  52.547  34.353  1.00 63.38           H
ATOM   4858 HE21 GLN A 309     -38.811  51.745  34.102  1.00 76.51           H
ATOM   4859 HE22 GLN A 309     -40.130  52.507  34.982  1.00 76.51           H
ATOM   4860  N   ASP A 310     -33.535  56.849  34.665  1.00 52.78           N
ATOM   4861  CA  ASP A 310     -32.844  58.007  35.249  1.00 60.13           C
ATOM   4862  C   ASP A 310     -31.646  57.544  36.106  1.00 63.65           C
ATOM   4863  O   ASP A 310     -31.525  57.903  37.283  1.00 59.56           O
ATOM   4864  CB  ASP A 310     -33.831  58.894  36.046  1.00 61.87           C
ATOM   4865  CG  ASP A 310     -33.232  60.199  36.599  1.00 67.80           C
ATOM   4866  OD1 ASP A 310     -32.208  60.653  36.045  1.00 69.41           O
ATOM   4867  OD2 ASP A 310     -33.792  60.737  37.582  1.00 78.16           O1-
ATOM   4868  H   ASP A 310     -33.805  56.934  33.699  1.00 63.21           H
ATOM   4869  HA  ASP A 310     -32.445  58.594  34.422  1.00 72.03           H
ATOM   4870  HB2 ASP A 310     -34.647  59.167  35.383  1.00 74.11           H
ATOM   4871  HB3 ASP A 310     -34.297  58.341  36.856  1.00 74.11           H
ATOM   4872  N   CYS A 311     -30.755  56.713  35.539  1.00 58.52           N
[truncated: 374,342 more chars]
