# Supplementary material for: High-throughput quantum-mechanics/molecular-mechanics (ONIOM) macromolecular crystallographic refinement with PHENIX/DivCon: the impact of mixed Hamiltonian methods on ligand and protein structure
Source: Acta Crystallogr D Struct Biol. 2018 Oct 29;74(Pt 11):1063–77. doi: 10.1107/S2059798318012913 (PMC6213575; doi:10.1107/S2059798318012913)
Supplement: Supplementary file 2 [file d-74-01063-sup2.gz › results_ONIOM/1YVF-H.cif]

# Generated by MOE 2016.08 on 2017-01-11 17:54.47
# Structure optimized with MOE using MMFF94x forcefield to determine
# ideal geometry (Gas Phase with Electrostatics disabled).
data_comp_list
_chem_comp.id	PH7
_chem_comp.three_letter_code	PH7
_chem_comp.name	1YVF.A
_chem_comp.group	non-polymer
_chem_comp.number_atoms_all	44
_chem_comp.number_atoms_nh	28
_chem_comp.desc_level	?
#
data_comp_PH7
#
loop_
_chem_comp_atom.comp_id
_chem_comp_atom.atom_id
_chem_comp_atom.type_symbol
_chem_comp_atom.type_energy
_chem_comp_atom.partial_charge
_chem_comp_atom.x
_chem_comp_atom.y
_chem_comp_atom.z
PH7	C1	C	C1	-0.1784	-9.7390	55.1170	46.8920	
PH7	H1	H	H1	0.15	-9.6635	55.0206	45.8190	
PH7	C2	C	C	0.1234	-8.6220	54.7640	47.5790	
PH7	N	N	NH1	-0.539	-8.4650	54.7280	49.0400	
PH7	HN	H	HNH1	0.37	-8.5764	53.8397	49.5076	
PH7	C	C	C	0.5438	-8.1780	55.8220	49.8020	
PH7	O	O	O	-0.57	-8.0570	56.9560	49.3420	
PH7	CB2	C	CR6	0.0283999999999999	-11.0380	55.6110	47.3820	
PH7	CB3	C	CR16	-0.15	-12.1670	55.7430	46.5440	
PH7	HB3	H	HCR6	0.15	-12.1339	55.3758	45.5289	
PH7	CB6	C	CR6	0.0824999999999999	-13.4320	56.7680	48.3780	
PH7	CB1	C	CR16	-0.15	-11.1450	56.0490	48.6910	
PH7	HB1	H	HCR6	0.15	-10.2925	55.9468	49.3461	
PH7	CB5	C	CR16	-0.15	-12.3060	56.6130	49.1890	
PH7	HB5	H	HCR6	0.15	-12.3419	56.9376	50.2184	
PH7	CA1	C	CR6	0.0824999999999999	-14.8120	57.5690	50.2350	
PH7	CA2	C	CR6	0.111	-14.5710	58.8680	50.7250	
PH7	CA3	C	CR16	-0.15	-14.8090	59.1780	52.0930	
PH7	HA3	H	HCR6	0.15	-14.5883	60.1658	52.4697	
PH7	CA4	C	CR16	-0.15	-15.3330	58.1950	52.9560	
PH7	HA4	H	HCR6	0.15	-15.5157	58.4331	53.9935	
PH7	CA5	C	CR16	-0.15	-15.6200	56.9020	52.4720	
PH7	HA5	H	HCR6	0.15	-16.0435	56.1549	53.1268	
PH7	CA6	C	CR16	-0.15	-15.3480	56.5970	51.1260	
PH7	HA6	H	HCR6	0.15	-15.5507	55.6014	50.7598	
PH7	CD2	C	C	0.7056	-7.4500	54.2820	46.7960	
PH7	OC2	O	O	-0.57	-7.4970	54.3880	45.5530	
PH7	OC1	O	OH1	-0.65	-6.4910	53.7290	47.3780	
PH7	HC1	H	HOH1	0.5	-5.8018	53.3964	46.7983	
PH7	CC1	C	CR6	0.0861999999999999	-8.0460	55.5360	51.2270	
PH7	CC2	C	CR16	-0.15	-7.2720	56.3900	52.0390	
PH7	HC2	H	HCR6	0.15	-6.6525	57.1521	51.5897	
PH7	CC3	C	CR16	-0.15	-7.3110	56.2440	53.4370	
PH7	HC3	H	HCR6	0.15	-6.7202	56.8940	54.0654	
PH7	CC4	C	CR16	-0.15	-8.1280	55.2410	54.0210	
PH7	HC4	H	HCR6	0.15	-8.1915	55.1618	55.0962	
PH7	CC5	C	CR16	-0.15	-8.8600	54.3440	53.2080	
PH7	HC5	H	HCR6	0.15	-9.4578	53.5645	53.6568	
PH7	CC6	C	CR16	-0.15	-8.8010	54.4780	51.8090	
PH7	HC6	H	HCR6	0.15	-9.3280	53.7789	51.1766	
PH7	CB4	C	CR16	-0.15	-13.3460	56.3600	47.0400	
PH7	HB4	H	HCR6	0.15	-14.1855	56.5165	46.3789	
PH7	OAB	O	O2	-0.165	-14.6120	57.2860	48.8730	
PH7	BRA2	Br	BR	-0.111	-14.0950	60.2100	49.5160	
#
#
loop_
_chem_comp_tree.comp_id
_chem_comp_tree.atom_id
_chem_comp_tree.atom_back
_chem_comp_tree.atom_forward
_chem_comp_tree.connect_type
PH7	C1	?	H1	START	
PH7	H1	C1	?	?	
PH7	CB2	C1	CB3	?	
PH7	CB3	CB2	HB3	?	
PH7	HB3	CB3	?	?	
PH7	CB4	CB3	HB4	?	
PH7	HB4	CB4	?	?	
PH7	CB6	CB4	CB5	?	
PH7	CB5	CB6	HB5	?	
PH7	HB5	CB5	?	?	
PH7	CB1	CB5	HB1	?	
PH7	HB1	CB1	?	?	
PH7	OAB	CB6	CA1	?	
PH7	CA1	OAB	CA6	?	
PH7	CA6	CA1	HA6	?	
PH7	HA6	CA6	?	?	
PH7	CA5	CA6	HA5	?	
PH7	HA5	CA5	?	?	
PH7	CA4	CA5	HA4	?	
PH7	HA4	CA4	?	?	
PH7	CA3	CA4	HA3	?	
PH7	HA3	CA3	?	?	
PH7	CA2	CA3	BRA2	?	
PH7	BRA2	CA2	?	?	
PH7	C2	C1	CD2	?	
PH7	CD2	C2	OC1	?	
PH7	OC1	CD2	HC1	?	
PH7	HC1	OC1	?	?	
PH7	OC2	CD2	?	?	
PH7	N	C2	HN	?	
PH7	HN	N	?	?	
PH7	C	N	CC1	?	
PH7	CC1	C	CC2	?	
PH7	CC2	CC1	HC2	?	
PH7	HC2	CC2	?	?	
PH7	CC3	CC2	HC3	?	
PH7	HC3	CC3	?	?	
PH7	CC4	CC3	HC4	?	
PH7	HC4	CC4	?	?	
PH7	CC5	CC4	HC5	?	
PH7	HC5	CC5	?	?	
PH7	CC6	CC5	HC6	?	
PH7	HC6	CC6	?	?	
PH7	O	C	?	END	
PH7	CB2	CB1	?	ADD	
PH7	CA1	CA2	?	ADD	
PH7	CC1	CC6	?	ADD	
#
#
loop_
_chem_comp_bond.comp_id
_chem_comp_bond.atom_id_1
_chem_comp_bond.atom_id_2
_chem_comp_bond.type
_chem_comp_bond.value_dist
_chem_comp_bond.value_dist_esd
PH7	H1	C1	single	1.090	0.020	
PH7	CB2	C1	single	1.467	0.020	
PH7	CB3	CB2	aromatic	1.399	0.020	
PH7	HB3	CB3	single	1.087	0.020	
PH7	CB4	CB3	aromatic	1.396	0.020	
PH7	HB4	CB4	single	1.087	0.020	
PH7	CB6	CB4	aromatic	1.398	0.020	
PH7	CB5	CB6	aromatic	1.398	0.020	
PH7	HB5	CB5	single	1.086	0.020	
PH7	CB1	CB5	aromatic	1.396	0.020	
PH7	HB1	CB1	single	1.088	0.020	
PH7	OAB	CB6	single	1.381	0.020	
PH7	CA1	OAB	single	1.375	0.020	
PH7	CA6	CA1	aromatic	1.398	0.020	
PH7	HA6	CA6	single	1.087	0.020	
PH7	CA5	CA6	aromatic	1.394	0.020	
PH7	HA5	CA5	single	1.086	0.020	
PH7	CA4	CA5	aromatic	1.394	0.020	
PH7	HA4	CA4	single	1.086	0.020	
PH7	CA3	CA4	aromatic	1.396	0.020	
PH7	HA3	CA3	single	1.087	0.020	
PH7	CA2	CA3	aromatic	1.397	0.020	
PH7	BRA2	CA2	single	1.897	0.020	
PH7	C2	C1	double	1.347	0.020	
PH7	CD2	C2	single	1.498	0.020	
PH7	OC1	CD2	single	1.356	0.020	
PH7	HC1	OC1	single	0.981	0.020	
PH7	OC2	CD2	double	1.222	0.020	
PH7	N	C2	single	1.384	0.020	
PH7	HN	N	single	1.018	0.020	
PH7	C	N	single	1.388	0.020	
PH7	CC1	C	single	1.487	0.020	
PH7	CC2	CC1	aromatic	1.401	0.020	
PH7	HC2	CC2	single	1.087	0.020	
PH7	CC3	CC2	aromatic	1.396	0.020	
PH7	HC3	CC3	single	1.086	0.020	
PH7	CC4	CC3	aromatic	1.394	0.020	
PH7	HC4	CC4	single	1.086	0.020	
PH7	CC5	CC4	aromatic	1.394	0.020	
PH7	HC5	CC5	single	1.086	0.020	
PH7	CC6	CC5	aromatic	1.396	0.020	
PH7	HC6	CC6	single	1.086	0.020	
PH7	O	C	double	1.226	0.020	
PH7	CB2	CB1	aromatic	1.401	0.020	
PH7	CA1	CA2	aromatic	1.400	0.020	
PH7	CC1	CC6	aromatic	1.400	0.020	
#
#
loop_
_chem_comp_angle.comp_id
_chem_comp_angle.atom_id_1
_chem_comp_angle.atom_id_2
_chem_comp_angle.atom_id_3
_chem_comp_angle.value_angle
_chem_comp_angle.value_angle_esd
PH7	H1	C1	CB2	111.36	3.000	
PH7	H1	C1	C2	119.86	3.000	
PH7	C2	C1	CB2	128.63	3.000	
PH7	C1	C2	CD2	114.74	3.000	
PH7	C1	C2	N	129.19	3.000	
PH7	N	C2	CD2	116.03	3.000	
PH7	HN	N	C	116.79	3.000	
PH7	C2	N	HN	113.61	3.000	
PH7	C2	N	C	129.56	3.000	
PH7	N	C	CC1	114.97	3.000	
PH7	N	C	O	127.00	3.000	
PH7	O	C	CC1	117.93	3.000	
PH7	CB3	CB2	CB1	119.39	3.000	
PH7	C1	CB2	CB3	119.80	3.000	
PH7	C1	CB2	CB1	120.78	3.000	
PH7	HB3	CB3	CB4	119.14	3.000	
PH7	CB2	CB3	HB3	120.72	3.000	
PH7	CB2	CB3	CB4	120.13	3.000	
PH7	CB5	CB6	CB4	119.73	3.000	
PH7	CB5	CB6	OAB	124.86	3.000	
PH7	CB4	CB6	OAB	115.40	3.000	
PH7	HB1	CB1	CB5	118.90	3.000	
PH7	CB2	CB1	HB1	120.66	3.000	
PH7	CB2	CB1	CB5	120.44	3.000	
PH7	CB1	CB5	HB5	118.24	3.000	
PH7	CB6	CB5	HB5	121.85	3.000	
PH7	CB6	CB5	CB1	119.91	3.000	
PH7	CA6	CA1	OAB	117.23	3.000	
PH7	CA2	CA1	CA6	120.12	3.000	
PH7	CA2	CA1	OAB	122.54	3.000	
PH7	CA3	CA2	BRA2	118.16	3.000	
PH7	CA1	CA2	CA3	119.69	3.000	
PH7	CA1	CA2	BRA2	122.15	3.000	
PH7	HA3	CA3	CA4	118.93	3.000	
PH7	CA2	CA3	HA3	121.06	3.000	
PH7	CA2	CA3	CA4	120.01	3.000	
PH7	HA4	CA4	CA5	119.90	3.000	
PH7	CA3	CA4	HA4	119.88	3.000	
PH7	CA3	CA4	CA5	120.21	3.000	
PH7	HA5	CA5	CA6	120.00	3.000	
PH7	CA4	CA5	HA5	119.99	3.000	
PH7	CA4	CA5	CA6	120.02	3.000	
PH7	CA5	CA6	HA6	119.62	3.000	
PH7	CA1	CA6	HA6	120.47	3.000	
PH7	CA1	CA6	CA5	119.91	3.000	
PH7	C2	CD2	OC1	110.84	3.000	
PH7	C2	CD2	OC2	125.89	3.000	
PH7	OC2	CD2	OC1	123.27	3.000	
PH7	CD2	OC1	HC1	111.95	3.000	
PH7	CC2	CC1	CC6	119.68	3.000	
PH7	C	CC1	CC2	118.74	3.000	
PH7	C	CC1	CC6	121.54	3.000	
PH7	HC2	CC2	CC3	118.77	3.000	
PH7	CC1	CC2	HC2	121.18	3.000	
PH7	CC1	CC2	CC3	120.05	3.000	
PH7	HC3	CC3	CC4	119.95	3.000	
PH7	CC2	CC3	HC3	119.92	3.000	
PH7	CC2	CC3	CC4	120.13	3.000	
PH7	HC4	CC4	CC5	120.01	3.000	
PH7	CC3	CC4	HC4	120.02	3.000	
PH7	CC3	CC4	CC5	119.97	3.000	
PH7	HC5	CC5	CC6	119.88	3.000	
PH7	CC4	CC5	HC5	119.90	3.000	
PH7	CC4	CC5	CC6	120.22	3.000	
PH7	CC5	CC6	HC6	118.48	3.000	
PH7	CC1	CC6	HC6	121.57	3.000	
PH7	CC1	CC6	CC5	119.94	3.000	
PH7	CB3	CB4	HB4	119.33	3.000	
PH7	CB3	CB4	CB6	120.31	3.000	
PH7	CB6	CB4	HB4	120.35	3.000	
PH7	CB6	OAB	CA1	117.66	3.000	
#
#
loop_
_chem_comp_tor.comp_id
_chem_comp_tor.id
_chem_comp_tor.atom_id_1
_chem_comp_tor.atom_id_2
_chem_comp_tor.atom_id_3
_chem_comp_tor.atom_id_4
_chem_comp_tor.value_angle
_chem_comp_tor.value_angle_esd
_chem_comp_tor.period
PH7	Var_1	H1	C1	CB2	CB3	-63.64	0.0	0	
PH7	Var_2	H1	C1	C2	CD2	-4.46	0.0	0	
PH7	Var_3	C1	C2	CD2	OC1	179.24	0.0	0	
PH7	Var_4	C1	C2	N	HN	162.75	0.0	0	
PH7	Var_5	HN	N	C	CC1	-12.16	0.0	0	
PH7	Var_6	N	C	CC1	CC2	148.78	0.0	0	
PH7	CONST_1	CB3	CB2	CB1	HB1	178.09	20.0	1	
PH7	CONST_2	C1	CB2	CB3	HB3	-0.46	20.0	1	
PH7	CONST_3	HB3	CB3	CB4	HB4	-0.08	20.0	1	
PH7	CONST_4	CB5	CB6	CB4	HB4	178.80	20.0	1	
PH7	Var_7	CB5	CB6	OAB	CA1	22.41	0.0	0	
PH7	CONST_5	HB1	CB1	CB5	HB5	-0.30	20.0	1	
PH7	CONST_6	CA2	CA1	CA6	HA6	178.35	20.0	1	
PH7	CONST_7	CA1	CA2	CA3	HA3	179.59	20.0	1	
PH7	CONST_8	HA3	CA3	CA4	HA4	-0.34	20.0	1	
PH7	CONST_9	HA4	CA4	CA5	HA5	0.09	20.0	1	
PH7	CONST_10	HA5	CA5	CA6	HA6	0.16	20.0	1	
PH7	Var_8	C2	CD2	OC1	HC1	-179.95	0.0	0	
PH7	CONST_11	CC2	CC1	CC6	HC6	177.94	20.0	1	
PH7	CONST_12	C	CC1	CC2	HC2	-1.58	20.0	1	
PH7	CONST_13	HC2	CC2	CC3	HC3	0.15	20.0	1	
PH7	CONST_14	HC3	CC3	CC4	HC4	0.03	20.0	1	
PH7	CONST_15	HC4	CC4	CC5	HC5	0.30	20.0	1	
PH7	CONST_16	HC5	CC5	CC6	HC6	1.04	20.0	1	
#
#
loop_
_chem_comp_plane_atom.comp_id
_chem_comp_plane_atom.plane_id
_chem_comp_plane_atom.atom_id
_chem_comp_plane_atom.dist_esd
PH7	plan-1	CB2	0.020	
PH7	plan-1	CB3	0.020	
PH7	plan-1	CB6	0.020	
PH7	plan-1	CB4	0.020	
PH7	plan-2	CB2	0.020	
PH7	plan-2	CB6	0.020	
PH7	plan-2	CB1	0.020	
PH7	plan-2	CB5	0.020	
PH7	plan-3	C2	0.020	
PH7	plan-3	CD2	0.020	
PH7	plan-3	OC2	0.020	
PH7	plan-3	OC1	0.020	
PH7	plan-4	CA2	0.020	
PH7	plan-4	CA3	0.020	
PH7	plan-4	CA4	0.020	
PH7	plan-4	CA5	0.020	
PH7	plan-4	CA6	0.020	
PH7	plan-5	CC1	0.020	
PH7	plan-5	CC2	0.020	
PH7	plan-5	CC3	0.020	
PH7	plan-5	CC4	0.020	
PH7	plan-5	CC5	0.020	
PH7	plan-5	CC6	0.020	
#
