# Supplementary material for: High-throughput quantum-mechanics/molecular-mechanics (ONIOM) macromolecular crystallographic refinement with PHENIX/DivCon: the impact of mixed Hamiltonian methods on ligand and protein structure
Source: Acta Crystallogr D Struct Biol. 2018 Oct 29;74(Pt 11):1063–77. doi: 10.1107/S2059798318012913 (PMC6213575; doi:10.1107/S2059798318012913)
Supplement: Supplementary file 2 [file d-74-01063-sup2.gz › results_ONIOM/1YWR-H_refine_001.pdb]

REMARK Date 2017-01-11 Time 20:08:00 EST -0500 (1484183280.58 s)
REMARK PHENIX refinement
REMARK 
REMARK ****************** INPUT FILES AND LABELS ******************************
REMARK Reflections:
REMARK   file name      : 1YWR.sf
REMARK   labels         : ['r1ywrsf,wavelength_id=1,_refln.intensity_meas,_refln.intensity_sigma']
REMARK R-free flags:
REMARK   file name      : None
REMARK   label          : R-free-flags
REMARK   test_flag_value: 1
REMARK Model file name(s): 
REMARK   /scratch/oleg/2711300.gondor.quantumbioinc.com/1YWR-H.pdb
REMARK 
REMARK ******************** REFINEMENT SUMMARY: QUICK FACTS *******************
REMARK Start: r_work = 0.2188 r_free = 0.2228 bonds = 0.011 angles = 2.122
REMARK Final: r_work = 0.2148 r_free = 0.2617 bonds = 0.015 angles = 2.083
REMARK ************************************************************************
REMARK 
REMARK ****************** REFINEMENT STATISTICS STEP BY STEP ******************
REMARK leading digit, like 1_, means number of macro-cycle                     
REMARK 0    : statistics at the very beginning when nothing is done yet        
REMARK 1_bss: bulk solvent correction and/or (anisotropic) scaling             
REMARK 1_xyz: refinement of coordinates                                        
REMARK 1_adp: refinement of ADPs (Atomic Displacement Parameters)              
REMARK 1_occ: refinement of occupancies                                        
REMARK ------------------------------------------------------------------------
REMARK  stage       r-work r-free bonds angles b_min b_max b_ave n_water shift
REMARK       0    : 0.2878 0.3249 0.011  2.12  14.9 157.9  46.3 588      0.000
REMARK       1_bss: 0.2188 0.2228 0.011  2.12  16.5 159.5  47.8 588      0.000
REMARK 1_settarget: 0.2188 0.2228 0.011  2.12  16.5 159.5  47.8 588      0.000
REMARK       1_nqh: 0.2189 0.2229 0.011  2.12  16.5 159.5  47.8 588      0.002
REMARK    1_weight: 0.2189 0.2229 0.011  2.12  16.5 159.5  47.8 588      0.002
REMARK    1_checkH: 0.2198 0.2237 0.011  2.12  16.5 159.5  47.8 588      0.429
REMARK    1_xyzrec: 0.2201 0.2534 0.015  2.26  16.5 159.5  47.8 588      0.574
REMARK    1_checkH: 0.2201 0.2534 0.015  2.26  16.5 159.5  47.8 588      0.574
REMARK       1_adp: 0.2189 0.2655 0.015  2.26  21.6 154.5  49.0 588      0.574
REMARK   1_regHadp: 0.2190 0.2662 0.015  2.26  21.6 154.5  49.0 588      0.574
REMARK       2_bss: 0.2167 0.2626 0.015  2.26  21.5 154.4  49.0 588      0.574
REMARK 2_settarget: 0.2167 0.2626 0.015  2.26  21.5 154.4  49.0 588      0.574
REMARK 2_updatecdl: 0.2167 0.2626 0.015  2.26  21.5 154.4  49.0 588      0.574
REMARK       2_nqh: 0.2167 0.2626 0.015  2.26  21.5 154.4  49.0 588      0.574
REMARK    2_weight: 0.2167 0.2626 0.015  2.26  21.5 154.4  49.0 588      0.574
REMARK    2_checkH: 0.2167 0.2625 0.015  2.26  21.5 154.4  49.0 588      0.573
REMARK    2_xyzrec: 0.2172 0.2635 0.014  2.05  21.5 154.4  49.0 588      0.585
REMARK    2_checkH: 0.2172 0.2637 0.014  2.05  21.5 154.4  49.0 588      0.585
REMARK       2_adp: 0.2177 0.2599 0.014  2.05  22.4 150.9  48.6 588      0.585
REMARK   2_regHadp: 0.2183 0.2603 0.014  2.05  22.4 150.9  48.6 588      0.585
REMARK       3_bss: 0.2169 0.2595 0.014  2.05  22.1 150.6  48.4 588      0.585
REMARK 3_settarget: 0.2169 0.2595 0.014  2.05  22.1 150.6  48.4 588      0.585
REMARK 3_updatecdl: 0.2169 0.2595 0.014  2.05  22.1 150.6  48.4 588      0.585
REMARK       3_nqh: 0.2169 0.2595 0.014  2.05  22.1 150.6  48.4 588      0.585
REMARK    3_weight: 0.2169 0.2595 0.014  2.05  22.1 150.6  48.4 588      0.585
REMARK    3_checkH: 0.2169 0.2596 0.014  2.05  22.1 150.6  48.4 588      0.585
REMARK    3_xyzrec: 0.2149 0.2612 0.015  2.08  22.1 150.6  48.4 588      0.610
REMARK    3_checkH: 0.2150 0.2613 0.015  2.08  22.1 150.6  48.4 588      0.611
REMARK       3_adp: 0.2150 0.2623 0.015  2.08  22.0 148.7  47.9 588      0.611
REMARK   3_regHadp: 0.2150 0.2623 0.015  2.08  22.0 148.7  47.9 588      0.611
REMARK         end: 0.2148 0.2617 0.015  2.08  21.9 148.5  47.8 588      0.611
REMARK ------------------------------------------------------------------------
REMARK MODEL CONTENT.
REMARK  ELEMENT        ATOM RECORD COUNT   OCCUPANCY SUM
REMARK        C                     1775         1775.00
REMARK        F                        1            1.00
REMARK        H                     3154         3154.00
REMARK        O                      653          653.00
REMARK        N                      476          476.00
REMARK        S                       12           12.00
REMARK      O1-                       42           42.00
REMARK    TOTAL                     6113         6113.00
REMARK -----------------------------------------------------------------------
REMARK r_free_flags.md5.hexdigest 0062d576f6adb1168893273505424c15
REMARK 
REMARK IF THIS FILE IS FOR PDB DEPOSITION: REMOVE ALL FROM THIS LINE UP.
REMARK   3
REMARK   3 REFINEMENT.
REMARK   3   PROGRAM     : PHENIX (1.11.1_2575: ???)
REMARK   3   AUTHORS     : Adams,Afonine,Bunkoczi,Burnley,Chen,Dar,Davis,
REMARK   3               : Draizen,Echols,Gildea,Gros,Grosse-Kunstleve,Headd,
REMARK   3               : Hintze,Hung,Ioerger,Liebschner,McCoy,McKee,Moriarty,
REMARK   3               : Oeffner,Poon,Read,Richardson,Richardson,Sacchettini,
REMARK   3               : Sauter,Sobolev,Storoni,Terwilliger,Williams,Zwart
REMARK   3
REMARK   3  REFINEMENT TARGET : ML
REMARK   3  
REMARK   3  DATA USED IN REFINEMENT.
REMARK   3   RESOLUTION RANGE HIGH (ANGSTROMS) : 1.900   
REMARK   3   RESOLUTION RANGE LOW  (ANGSTROMS) : 33.591  
REMARK   3   MIN(FOBS/SIGMA_FOBS)              : 1.34  
REMARK   3   COMPLETENESS FOR RANGE        (%) : 97.09 
REMARK   3   NUMBER OF REFLECTIONS             : 29761     
REMARK   3   NUMBER OF REFLECTIONS (NON-ANOMALOUS) : 29761     
REMARK   3  
REMARK   3  FIT TO DATA USED IN REFINEMENT.
REMARK   3   R VALUE     (WORKING + TEST SET) : 0.2179
REMARK   3   R VALUE            (WORKING SET) : 0.2148
REMARK   3   FREE R VALUE                     : 0.2617
REMARK   3   FREE R VALUE TEST SET SIZE   (%) : 6.76  
REMARK   3   FREE R VALUE TEST SET COUNT      : 2012      
REMARK   3  
REMARK   3  FIT TO DATA USED IN REFINEMENT (IN BINS).
REMARK   3   BIN  RESOLUTION RANGE  COMPL.    NWORK NFREE   RWORK  RFREE  CCWORK CCFREE
REMARK   3     1 33.5959 -  4.5760    0.84     1836   136  0.2225 0.2622   0.847  0.811
REMARK   3     2  4.5760 -  3.6335    0.89     1849   128  0.1881 0.2281   0.881  0.830
REMARK   3     3  3.6335 -  3.1746    0.97     2002   148  0.2001 0.2349   0.896  0.852
REMARK   3     4  3.1746 -  2.8845    0.99     2026   149  0.2169 0.2925   0.886  0.816
REMARK   3     5  2.8845 -  2.6779    0.99     2014   145  0.2237 0.2952   0.886  0.819
REMARK   3     6  2.6779 -  2.5200    0.99     2024   143  0.2130 0.2741   0.886  0.792
REMARK   3     7  2.5200 -  2.3939    0.99     2016   149  0.2239 0.2483   0.875  0.840
REMARK   3     8  2.3939 -  2.2897    1.00     2014   143  0.2221 0.2613   0.875  0.800
REMARK   3     9  2.2897 -  2.2015    0.99     1996   141  0.2124 0.2914   0.877  0.775
REMARK   3    10  2.2015 -  2.1256    1.00     2024   146  0.2250 0.2789   0.872  0.777
REMARK   3    11  2.1256 -  2.0591    1.00     2024   139  0.2423 0.2831   0.864  0.772
REMARK   3    12  2.0591 -  2.0003    1.00     1979   153  0.2394 0.2836   0.846  0.787
REMARK   3    13  2.0003 -  1.9476    1.00     2009   148  0.2572 0.2742   0.825  0.748
REMARK   3    14  1.9476 -  1.9001    0.96     1936   144  0.2979 0.3095   0.796  0.754
REMARK   3  
REMARK   3  BULK SOLVENT MODELLING.
REMARK   3   METHOD USED        : FLAT BULK SOLVENT MODEL
REMARK   3   SOLVENT RADIUS     : 1.11    
REMARK   3   SHRINKAGE RADIUS   : 0.90    
REMARK   3   GRID STEP FACTOR   : 4.00    
REMARK   3  
REMARK   3  ERROR ESTIMATES.
REMARK   3   COORDINATE ERROR (MAXIMUM-LIKELIHOOD BASED)     : 0.23    
REMARK   3   PHASE ERROR (DEGREES, MAXIMUM-LIKELIHOOD BASED) : 25.07   
REMARK   3  
REMARK   3  STRUCTURE FACTORS CALCULATION ALGORITHM : FFT
REMARK   3  
REMARK   3  RESTRAINTS LIBRARY
REMARK   3    GEOSTD + MON.LIB. + CDL v1.2
REMARK   3  
REMARK   3  DEVIATIONS FROM IDEAL VALUES.
REMARK   3                 RMSD     MAX  COUNT
REMARK   3   BOND      :  0.015   0.091   2830
REMARK   3   ANGLE     :  2.083  11.838   3841
REMARK   3   CHIRALITY :  0.129   0.572    425
REMARK   3   PLANARITY :  0.018   0.122    490
REMARK   3   DIHEDRAL  : 21.008 178.817   1689
REMARK   3   MIN NONBONDED DISTANCE : 2.340 
REMARK   3  
REMARK   3  MOLPROBITY STATISTICS.
REMARK   3   ALL-ATOM CLASHSCORE : 3.08
REMARK   3   RAMACHANDRAN PLOT:
REMARK   3     OUTLIERS : 0.90  %
REMARK   3     ALLOWED  : 3.92  %
REMARK   3     FAVORED  : 95.18 %
REMARK   3   ROTAMER OUTLIERS : 13.76 %
REMARK   3   CBETA DEVIATIONS : 0
REMARK   3   PEPTIDE PLANE:
REMARK   3     CIS-PROLINE     : 0
REMARK   3     CIS-GENERAL     : 0
REMARK   3     TWISTED PROLINE : 0
REMARK   3     TWISTED GENERAL : 0
REMARK   3  
REMARK   3  ATOMIC DISPLACEMENT PARAMETERS.
REMARK   3   WILSON B : 34.75
REMARK   3   RMS(B_ISO_OR_EQUIVALENT_BONDED) : 6.23
REMARK   3   ATOMS          NUMBER OF ATOMS
REMARK   3                    ISO.  ANISO. 
REMARK   3    ALL         :   6113       0
REMARK   3    ALL (NO H)  :   2959       0
REMARK   3    SOLVENT     :    196       0
REMARK   3    NON-SOLVENT :   2763       0
REMARK   3    HYDROGENS   :   3154       0
REMARK   3
REMARK   3
REMARK   3   OTHER REFINEMENT REMARKS:
REMARK   3   XRAY REFINEMENT USING QUANTUM MECHANICAL FUNCTIONAL
REMARK   3   PROGRAM      :QuantumBio DivCon 6 build-7.1.1-b4015.17
REMARK   3   AUTHORS      :BORBULEVYCH O.Y., PLUMLEY J., 
REMARK   3                :MARTIN, R.I., WESTERHOFF L.M. 
REMARK   3
REMARK   3   REFERENCE     :BORBULEVYCH O.Y., PLUMLEY J.A.,
REMARK   3                 :MARTIN, R.I., MERZ, K.M.,  WESTERHOFF L.M.
REMARK   3                 :ACTA CRYSTLLOGRAPHICA SECTION D, 2014, 
REMARK   3                 :V. D70, pp. 1233-1247
REMARK   3   QM METHOD(HAMILTONIAN): PM6 AMBERFF14
REMARK   3   REGION QM REFINEMENT: 
REMARK   3      MAIN/BUFFER QM REGION RADII (A): 3.0 / 0.0
REMARK   3      LIGAND / STRAIN ENERGY: LI9_A_361 / 17.66 KCAL/MOLE
REMARK   3
HELIX    1   1 ILE A   62  HIS A   77  1               Generated by MOE   16
HELIX    2   2 ASP A  124  SER A  143  1               Generated by MOE   20
HELIX    3   3 PRO A  153  ASN A  155  5               Generated by MOE    3
HELIX    4   4 THR A  185  TYR A  188  5               Generated by MOE    4
HELIX    5   5 PRO A  191  MET A  194  1               Generated by MOE    4
HELIX    6   6 VAL A  204  THR A  218  1               Generated by MOE   15
HELIX    7   7 HIS A  228  VAL A  239  1               Generated by MOE   12
HELIX    8   8 ALA A  244  LEU A  247  1               Generated by MOE    4
HELIX    9   9 GLU A  253  SER A  261  1               Generated by MOE    9
HELIX   10  10 PHE A  270  VAL A  273  1               Generated by MOE    4
HELIX   11  11 PRO A  279  MET A  288  1               Generated by MOE   10
HELIX   12  12 ALA A  299  ALA A  302  1               Generated by MOE    4
HELIX   13  13 ALA A  306  PHE A  308  5               Generated by MOE    3
HELIX   14  14 PRO A  314  ASP A  316  5               Generated by MOE    3
HELIX   15  15 SER A  326  SER A  329  5               Generated by MOE    4
HELIX   16  16 ILE A  334  ILE A  346  1               Generated by MOE   13
SHEET    1       PHE A   8  LEU A  13                  Generated by MOE
SHEET    2       THR A  16  PRO A  21                  Generated by MOE
SHEET    3       TYR A  24  SER A  32                  Generated by MOE
SHEET    4       GLY A  36  ASP A  43                  Generated by MOE
SHEET    5       HIS A  48  LEU A  55                  Generated by MOE
SHEET    6       ASP A  88  PHE A  90                  Generated by MOE
SHEET    7       TYR A 103  HIS A 107                  Generated by MOE
SHEET    8       ALA A 111  ASP A 112                  Generated by MOE
SHEET    9       LEU A 156  VAL A 158                  Generated by MOE
SHEET   10       LEU A 164  LYS A 165                  Generated by MOE
SHEET   11       ILE A 166  ILE A 166                  Generated by MOE
CRYST1   65.736   74.575   77.377  90.00  90.00  90.00 P 21 21 21
SCALE1      0.015212  0.000000  0.000000        0.00000
SCALE2      0.000000  0.013409  0.000000        0.00000
SCALE3      0.000000  0.000000  0.012924        0.00000
ATOM      1  N   ARG A   5      25.002   3.543   6.905  1.00 75.10           N
ATOM      2  CA  ARG A   5      24.509   2.799   8.090  1.00 69.74           C
ATOM      3  C   ARG A   5      24.882   3.534   9.391  1.00 65.91           C
ATOM      4  O   ARG A   5      26.025   3.963   9.542  1.00 62.54           O
ATOM      5  CB  ARG A   5      25.017   1.333   8.042  1.00 69.89           C
ATOM      6  CG  ARG A   5      24.527   0.383   9.163  1.00 70.30           C
ATOM      7  CD  ARG A   5      25.566  -0.703   9.480  1.00 64.66           C
ATOM      8  NE  ARG A   5      25.086  -1.719  10.445  1.00 61.55           N
ATOM      9  CZ  ARG A   5      25.549  -1.927  11.686  1.00 60.36           C
ATOM     10  NH1 ARG A   5      26.410  -1.091  12.261  1.00 66.10           N
ATOM     11  NH2 ARG A   5      25.151  -2.983  12.387  1.00 55.06           N1+
ATOM     12  H1  ARG A   5      24.702   3.085   6.054  1.00 90.14           H
ATOM     13  H2  ARG A   5      26.012   3.599   6.922  1.00 90.14           H
ATOM     14  HA  ARG A   5      23.421   2.765   8.032  1.00 83.71           H
ATOM     15  HB2 ARG A   5      26.107   1.338   8.018  1.00 83.89           H
ATOM     16  HB3 ARG A   5      24.676   0.907   7.096  1.00 83.89           H
ATOM     17  HG2 ARG A   5      23.579  -0.068   8.871  1.00 84.38           H
ATOM     18  HG3 ARG A   5      24.362   0.948  10.077  1.00 84.38           H
ATOM     19  HD2 ARG A   5      26.492  -0.243   9.825  1.00 77.62           H
ATOM     20  HD3 ARG A   5      25.779  -1.223   8.545  1.00 77.62           H
ATOM     21  HE  ARG A   5      24.401  -2.376  10.093  1.00 73.89           H
ATOM     22 HH11 ARG A   5      26.700  -0.258  11.773  1.00 79.34           H
ATOM     23 HH12 ARG A   5      26.725  -1.259  13.207  1.00 79.34           H
ATOM     24 HH21 ARG A   5      25.487  -3.134  13.328  1.00 66.10           H
ATOM     25 HH22 ARG A   5      24.498  -3.639  11.982  1.00 66.10           H
ATOM     26  N   PRO A   6      23.951   3.667  10.352  1.00 62.74           N
ATOM     27  CA  PRO A   6      24.281   4.205  11.664  1.00 61.25           C
ATOM     28  C   PRO A   6      25.109   3.215  12.503  1.00 59.42           C
ATOM     29  O   PRO A   6      25.312   2.051  12.160  1.00 51.69           O
ATOM     30  CB  PRO A   6      22.912   4.463  12.316  1.00 56.17           C
ATOM     31  CG  PRO A   6      21.977   3.454  11.661  1.00 58.04           C
ATOM     32  CD  PRO A   6      22.527   3.383  10.236  1.00 56.87           C
ATOM     33  HA  PRO A   6      24.763   5.181  11.592  1.00 73.52           H
ATOM     34  HB2 PRO A   6      22.903   4.413  13.404  1.00 67.43           H
ATOM     35  HB3 PRO A   6      22.600   5.458  11.997  1.00 67.43           H
ATOM     36  HG2 PRO A   6      22.033   2.500  12.186  1.00 69.67           H
ATOM     37  HG3 PRO A   6      20.949   3.817  11.639  1.00 69.67           H
ATOM     38  HD2 PRO A   6      22.344   2.385   9.849  1.00 68.27           H
ATOM     39  HD3 PRO A   6      22.052   4.156   9.631  1.00 68.27           H
ATOM     40  N   THR A   7      25.575   3.710  13.640  1.00 48.77           N
ATOM     41  CA  THR A   7      26.307   2.947  14.629  1.00 52.84           C
ATOM     42  C   THR A   7      25.286   2.443  15.640  1.00 51.38           C
ATOM     43  O   THR A   7      24.346   3.129  16.008  1.00 49.12           O
ATOM     44  CB  THR A   7      27.411   3.823  15.252  1.00 53.93           C
ATOM     45  OG1 THR A   7      26.900   5.041  15.730  1.00 72.56           O
ATOM     46  CG2 THR A   7      28.455   4.172  14.192  1.00 46.37           C
ATOM     47  H   THR A   7      25.364   4.669  13.872  1.00 58.55           H
ATOM     48  HA  THR A   7      26.793   2.094  14.158  1.00 63.43           H
ATOM     49  HB  THR A   7      27.887   3.283  16.073  1.00 64.75           H
ATOM     50  HG1 THR A   7      27.349   5.268  16.551  1.00 87.10           H
ATOM     51 HG21 THR A   7      29.239   4.775  14.646  1.00 55.67           H
ATOM     52 HG22 THR A   7      28.896   3.262  13.787  1.00 55.67           H
ATOM     53 HG23 THR A   7      28.015   4.756  13.386  1.00 55.67           H
ATOM     54  N   PHE A   8      25.461   1.206  16.056  1.00 41.88           N
ATOM     55  CA  PHE A   8      24.550   0.473  16.906  1.00 47.54           C
ATOM     56  C   PHE A   8      25.214   0.215  18.261  1.00 52.37           C
ATOM     57  O   PHE A   8      26.440   0.121  18.346  1.00 68.36           O
ATOM     58  CB  PHE A   8      24.187  -0.857  16.207  1.00 49.45           C
ATOM     59  CG  PHE A   8      23.161  -0.800  15.079  1.00 47.58           C
ATOM     60  CD1 PHE A   8      23.494  -0.264  13.825  1.00 49.13           C
ATOM     61  CD2 PHE A   8      21.890  -1.367  15.260  1.00 39.85           C
ATOM     62  CE1 PHE A   8      22.555  -0.244  12.777  1.00 49.67           C
ATOM     63  CE2 PHE A   8      20.960  -1.371  14.212  1.00 37.46           C
ATOM     64  CZ  PHE A   8      21.279  -0.789  12.976  1.00 33.41           C
ATOM     65  H   PHE A   8      26.278   0.707  15.741  1.00 50.28           H
ATOM     66  HA  PHE A   8      23.644   1.053  17.062  1.00 57.07           H
ATOM     67  HB2 PHE A   8      25.099  -1.312  15.820  1.00 59.37           H
ATOM     68  HB3 PHE A   8      23.803  -1.538  16.966  1.00 59.37           H
ATOM     69  HD1 PHE A   8      24.476   0.153  13.674  1.00 58.98           H
ATOM     70  HD2 PHE A   8      21.623  -1.805  16.203  1.00 47.84           H
ATOM     71  HE1 PHE A   8      22.809   0.200  11.825  1.00 59.64           H
ATOM     72  HE2 PHE A   8      19.987  -1.808  14.378  1.00 44.98           H
ATOM     73  HZ  PHE A   8      20.550  -0.750  12.180  1.00 40.12           H
ATOM     74  N   TYR A   9      24.394   0.051  19.302  1.00 45.77           N
ATOM     75  CA  TYR A   9      24.829  -0.403  20.615  1.00 42.58           C
ATOM     76  C   TYR A   9      23.895  -1.484  21.133  1.00 50.25           C
ATOM     77  O   TYR A   9      22.682  -1.493  20.883  1.00 42.89           O
ATOM     78  CB  TYR A   9      24.957   0.810  21.565  1.00 49.18           C
ATOM     79  CG  TYR A   9      23.648   1.385  22.076  1.00 44.81           C
ATOM     80  CD1 TYR A   9      23.167   1.001  23.343  1.00 41.40           C
ATOM     81  CD2 TYR A   9      22.932   2.301  21.288  1.00 43.84           C
ATOM     82  CE1 TYR A   9      21.974   1.553  23.833  1.00 46.32           C
ATOM     83  CE2 TYR A   9      21.741   2.860  21.767  1.00 44.91           C
ATOM     84  CZ  TYR A   9      21.268   2.495  23.050  1.00 46.20           C
ATOM     85  OH  TYR A   9      20.115   3.025  23.533  1.00 44.97           O
ATOM     86  H   TYR A   9      23.401   0.195  19.175  1.00 54.95           H
ATOM     87  HA  TYR A   9      25.821  -0.848  20.524  1.00 51.12           H
ATOM     88  HB2 TYR A   9      25.549   0.500  22.428  1.00 59.04           H
ATOM     89  HB3 TYR A   9      25.514   1.598  21.054  1.00 59.04           H
ATOM     90  HD1 TYR A   9      23.725   0.302  23.949  1.00 49.71           H
ATOM     91  HD2 TYR A   9      23.309   2.597  20.318  1.00 52.64           H
ATOM     92  HE1 TYR A   9      21.604   1.271  24.807  1.00 55.61           H
ATOM     93  HE2 TYR A   9      21.214   3.578  21.160  1.00 53.92           H
ATOM     94  HH  TYR A   9      19.722   3.642  22.905  1.00 53.99           H
ATOM     95  N   ARG A  10      24.502  -2.413  21.872  1.00 40.42           N
ATOM     96  CA  ARG A  10      23.853  -3.616  22.356  1.00 50.19           C
ATOM     97  C   ARG A  10      23.610  -3.448  23.843  1.00 54.74           C
ATOM     98  O   ARG A  10      24.392  -2.821  24.555  1.00 59.48           O
ATOM     99  CB  ARG A  10      24.652  -4.875  21.912  1.00 59.39           C
ATOM    100  CG  ARG A  10      25.036  -5.893  23.005  1.00 73.77           C
ATOM    101  CD  ARG A  10      24.892  -7.342  22.540  1.00 81.66           C
ATOM    102  NE  ARG A  10      25.956  -7.766  21.610  1.00 89.65           N
ATOM    103  CZ  ARG A  10      25.830  -8.101  20.315  1.00 89.08           C
ATOM    104  NH1 ARG A  10      26.914  -8.488  19.638  1.00 88.64           N
ATOM    105  NH2 ARG A  10      24.659  -8.060  19.680  1.00 81.83           N1+
ATOM    106  H   ARG A  10      25.481  -2.297  22.085  1.00 48.53           H
ATOM    107  HA  ARG A  10      22.882  -3.701  21.881  1.00 60.26           H
ATOM    108  HB2 ARG A  10      24.088  -5.372  21.121  1.00 71.30           H
ATOM    109  HB3 ARG A  10      25.586  -4.546  21.454  1.00 71.30           H
ATOM    110  HG2 ARG A  10      26.054  -5.701  23.348  1.00 88.55           H
ATOM    111  HG3 ARG A  10      24.385  -5.813  23.871  1.00 88.55           H
ATOM    112  HD2 ARG A  10      24.919  -7.989  23.420  1.00 98.01           H
ATOM    113  HD3 ARG A  10      23.919  -7.448  22.080  1.00 98.01           H
ATOM    114  HE  ARG A  10      26.882  -7.816  22.007  1.00107.61           H
ATOM    115 HH11 ARG A  10      27.811  -8.525  20.095  1.00106.40           H
ATOM    116 HH12 ARG A  10      26.833  -8.735  18.663  1.00106.40           H
ATOM    117 HH21 ARG A  10      23.833  -7.769  20.178  1.00 98.22           H
ATOM    118 HH22 ARG A  10      24.597  -8.285  18.697  1.00 98.22           H
ATOM    119  N   GLN A  11      22.517  -4.043  24.304  1.00 44.76           N
ATOM    120  CA  GLN A  11      22.091  -3.999  25.688  1.00 44.89           C
ATOM    121  C   GLN A  11      21.122  -5.142  25.952  1.00 48.58           C
ATOM    122  O   GLN A  11      20.405  -5.553  25.047  1.00 53.95           O
ATOM    123  CB  GLN A  11      21.499  -2.598  25.870  1.00 55.87           C
ATOM    124  CG  GLN A  11      20.510  -2.441  27.008  1.00 58.21           C
ATOM    125  CD  GLN A  11      19.808  -1.088  26.925  1.00 60.93           C
ATOM    126  OE1 GLN A  11      19.773  -0.414  25.894  1.00 55.43           O
ATOM    127  NE2 GLN A  11      19.214  -0.694  28.038  1.00 55.16           N
ATOM    128  H   GLN A  11      21.887  -4.472  23.641  1.00 53.73           H
ATOM    129  HA  GLN A  11      22.946  -4.112  26.354  1.00 53.90           H
ATOM    130  HB2 GLN A  11      22.314  -1.890  26.025  1.00 67.07           H
ATOM    131  HB3 GLN A  11      20.986  -2.326  24.953  1.00 67.07           H
ATOM    132  HG2 GLN A  11      19.758  -3.214  26.926  1.00 69.88           H
ATOM    133  HG3 GLN A  11      21.016  -2.551  27.967  1.00 69.88           H
ATOM    134 HE21 GLN A  11      19.258  -1.273  28.862  1.00 66.22           H
ATOM    135 HE22 GLN A  11      18.688   0.165  28.021  1.00 66.22           H
ATOM    136  N   GLU A  12      21.086  -5.661  27.180  1.00 49.17           N
ATOM    137  CA  GLU A  12      20.097  -6.652  27.615  1.00 57.56           C
ATOM    138  C   GLU A  12      19.057  -5.977  28.516  1.00 60.09           C
ATOM    139  O   GLU A  12      19.412  -5.408  29.546  1.00 55.72           O
ATOM    140  CB  GLU A  12      20.819  -7.852  28.255  1.00 57.02           C
ATOM    141  CG  GLU A  12      19.912  -8.828  29.024  1.00 67.06           C
ATOM    142  CD  GLU A  12      20.628 -10.085  29.565  1.00 75.89           C
ATOM    143  OE1 GLU A  12      21.852 -10.237  29.335  1.00 68.28           O
ATOM    144  OE2 GLU A  12      19.922 -10.886  30.218  1.00 79.09           O1-
ATOM    145  H   GLU A  12      21.716  -5.304  27.883  1.00 59.03           H
ATOM    146  HA  GLU A  12      19.575  -7.045  26.745  1.00 69.10           H
ATOM    147  HB2 GLU A  12      21.322  -8.398  27.455  1.00 68.45           H
ATOM    148  HB3 GLU A  12      21.579  -7.479  28.944  1.00 68.45           H
ATOM    149  HG2 GLU A  12      19.435  -8.326  29.868  1.00 80.50           H
ATOM    150  HG3 GLU A  12      19.075  -9.146  28.401  1.00 80.50           H
ATOM    151  N   LEU A  13      17.780  -6.055  28.109  1.00 66.28           N
ATOM    152  CA  LEU A  13      16.594  -5.600  28.827  1.00 73.07           C
ATOM    153  C   LEU A  13      15.678  -6.787  29.114  1.00 85.16           C
ATOM    154  O   LEU A  13      15.195  -7.415  28.169  1.00 76.68           O
ATOM    155  CB  LEU A  13      15.776  -4.619  27.961  1.00 65.34           C
ATOM    156  CG  LEU A  13      16.071  -3.110  27.990  1.00 63.92           C
ATOM    157  CD1 LEU A  13      16.751  -2.631  29.279  1.00 57.38           C
ATOM    158  CD2 LEU A  13      16.779  -2.683  26.702  1.00 59.16           C
ATOM    159  H   LEU A  13      17.602  -6.542  27.242  1.00 79.56           H
ATOM    160  HA  LEU A  13      16.880  -5.140  29.772  1.00 87.71           H
ATOM    161  HB2 LEU A  13      15.814  -4.966  26.928  1.00 78.44           H
ATOM    162  HB3 LEU A  13      14.734  -4.720  28.262  1.00 78.44           H
ATOM    163  HG  LEU A  13      15.105  -2.606  27.967  1.00 76.73           H
ATOM    164 HD11 LEU A  13      16.748  -1.541  29.305  1.00 68.88           H
ATOM    165 HD12 LEU A  13      16.195  -2.993  30.145  1.00 68.88           H
ATOM    166 HD13 LEU A  13      17.781  -2.987  29.325  1.00 68.88           H
ATOM    167 HD21 LEU A  13      16.987  -1.614  26.735  1.00 71.02           H
ATOM    168 HD22 LEU A  13      17.692  -3.250  26.566  1.00 71.02           H
ATOM    169 HD23 LEU A  13      16.127  -2.868  25.848  1.00 71.02           H
ATOM    170  N   ASN A  14      15.359  -7.027  30.397  1.00 89.91           N
ATOM    171  CA  ASN A  14      14.330  -7.991  30.805  1.00101.17           C
ATOM    172  C   ASN A  14      14.623  -9.386  30.185  1.00101.04           C
ATOM    173  O   ASN A  14      13.703 -10.129  29.842  1.00113.32           O
ATOM    174  CB  ASN A  14      12.938  -7.407  30.442  1.00106.46           C
ATOM    175  CG  ASN A  14      11.779  -7.847  31.341  1.00112.27           C
ATOM    176  OD1 ASN A  14      11.110  -7.011  31.939  1.00109.95           O
ATOM    177  ND2 ASN A  14      11.525  -9.147  31.463  1.00116.41           N
ATOM    178  H   ASN A  14      15.790  -6.468  31.120  1.00107.92           H
ATOM    179  HA  ASN A  14      14.381  -8.094  31.889  1.00121.43           H
ATOM    180  HB2 ASN A  14      12.987  -6.317  30.480  1.00127.77           H
ATOM    181  HB3 ASN A  14      12.691  -7.680  29.417  1.00127.77           H
ATOM    182 HD21 ASN A  14      10.773  -9.449  32.064  1.00139.72           H
ATOM    183 HD22 ASN A  14      12.090  -9.820  30.963  1.00139.72           H
ATOM    184  N   LYS A  15      15.922  -9.711  30.026  1.00 96.14           N
ATOM    185  CA  LYS A  15      16.496 -10.940  29.451  1.00 96.18           C
ATOM    186  C   LYS A  15      16.466 -11.035  27.904  1.00 84.75           C
ATOM    187  O   LYS A  15      16.966 -12.005  27.342  1.00 74.52           O
ATOM    188  CB  LYS A  15      15.919 -12.196  30.140  1.00 94.14           C
ATOM    189  CG  LYS A  15      16.969 -13.321  30.281  1.00 92.56           C
ATOM    190  CD  LYS A  15      17.477 -13.541  31.731  1.00 87.23           C
ATOM    191  CE  LYS A  15      17.607 -14.984  32.266  1.00 97.67           C
ATOM    192  NZ  LYS A  15      16.949 -16.030  31.449  1.00 99.75           N1+
ATOM    193  H   LYS A  15      16.598  -9.025  30.336  1.00115.39           H
ATOM    194  HA  LYS A  15      17.548 -10.890  29.725  1.00115.44           H
ATOM    195  HB2 LYS A  15      15.575 -11.916  31.136  1.00112.99           H
ATOM    196  HB3 LYS A  15      15.046 -12.553  29.593  1.00112.99           H
ATOM    197  HG2 LYS A  15      16.521 -14.222  29.869  1.00111.09           H
ATOM    198  HG3 LYS A  15      17.832 -13.100  29.651  1.00111.09           H
ATOM    199  HD2 LYS A  15      18.478 -13.108  31.780  1.00104.71           H
ATOM    200  HD3 LYS A  15      16.874 -12.978  32.443  1.00104.71           H
ATOM    201  HE2 LYS A  15      18.668 -15.223  32.362  1.00117.23           H
ATOM    202  HE3 LYS A  15      17.170 -15.013  33.267  1.00117.23           H
ATOM    203  HZ1 LYS A  15      17.010 -16.923  31.917  1.00119.73           H
ATOM    204  HZ2 LYS A  15      15.978 -15.788  31.305  1.00119.73           H
ATOM    205  HZ3 LYS A  15      17.411 -16.091  30.551  1.00119.73           H
ATOM    206  N   THR A  16      15.898 -10.041  27.216  1.00 85.06           N
ATOM    207  CA  THR A  16      15.927  -9.867  25.759  1.00 77.33           C
ATOM    208  C   THR A  16      17.077  -8.923  25.387  1.00 71.35           C
ATOM    209  O   THR A  16      17.217  -7.857  25.983  1.00 64.15           O
ATOM    210  CB  THR A  16      14.561  -9.300  25.298  1.00 78.84           C
ATOM    211  OG1 THR A  16      13.519 -10.217  25.587  1.00 81.16           O
ATOM    212  CG2 THR A  16      14.484  -8.962  23.802  1.00 55.39           C
ATOM    213  H   THR A  16      15.500  -9.278  27.743  1.00102.09           H
ATOM    214  HA  THR A  16      16.070 -10.839  25.287  1.00 92.82           H
ATOM    215  HB  THR A  16      14.374  -8.380  25.850  1.00 94.63           H
ATOM    216  HG1 THR A  16      12.713  -9.720  25.748  1.00 97.42           H
ATOM    217 HG21 THR A  16      13.486  -8.595  23.562  1.00 66.49           H
ATOM    218 HG22 THR A  16      15.203  -8.185  23.552  1.00 66.49           H
ATOM    219 HG23 THR A  16      14.672  -9.852  23.204  1.00 66.49           H
ATOM    220  N   ILE A  17      17.871  -9.274  24.370  1.00 59.25           N
ATOM    221  CA  ILE A  17      18.904  -8.375  23.852  1.00 56.81           C
ATOM    222  C   ILE A  17      18.272  -7.400  22.829  1.00 60.08           C
ATOM    223  O   ILE A  17      17.325  -7.748  22.124  1.00 57.96           O
ATOM    224  CB  ILE A  17      20.146  -9.145  23.333  1.00 59.03           C
ATOM    225  CG1 ILE A  17      20.287  -9.172  21.792  1.00 62.31           C
ATOM    226  CG2 ILE A  17      20.235 -10.587  23.879  1.00 61.94           C
ATOM    227  CD1 ILE A  17      21.235  -8.071  21.307  1.00 61.84           C
ATOM    228  H   ILE A  17      17.736 -10.163  23.913  1.00 71.13           H
ATOM    229  HA  ILE A  17      19.274  -7.777  24.681  1.00 68.20           H
ATOM    230  HB  ILE A  17      21.021  -8.632  23.737  1.00 70.86           H
ATOM    231 HG12 ILE A  17      20.740 -10.118  21.487  1.00 74.80           H
ATOM    232 HG13 ILE A  17      19.329  -9.120  21.279  1.00 74.80           H
ATOM    233 HG21 ILE A  17      21.183 -11.036  23.578  1.00 74.35           H
ATOM    234 HG22 ILE A  17      20.195 -10.580  24.969  1.00 74.35           H
ATOM    235 HG23 ILE A  17      19.427 -11.200  23.479  1.00 74.35           H
ATOM    236 HD11 ILE A  17      21.129  -7.924  20.233  1.00 74.23           H
ATOM    237 HD12 ILE A  17      21.063  -7.132  21.828  1.00 74.23           H
ATOM    238 HD13 ILE A  17      22.246  -8.407  21.510  1.00 74.23           H
ATOM    239  N   TRP A  18      18.807  -6.182  22.760  1.00 50.63           N
ATOM    240  CA  TRP A  18      18.431  -5.097  21.864  1.00 49.96           C
ATOM    241  C   TRP A  18      19.713  -4.536  21.263  1.00 42.84           C
ATOM    242  O   TRP A  18      20.618  -4.189  22.008  1.00 48.13           O
ATOM    243  CB  TRP A  18      17.692  -4.026  22.666  1.00 47.53           C
ATOM    244  CG  TRP A  18      16.353  -4.453  23.142  1.00 55.36           C
ATOM    245  CD1 TRP A  18      16.088  -5.301  24.163  1.00 55.57           C
ATOM    246  CD2 TRP A  18      15.061  -4.029  22.623  1.00 47.68           C
ATOM    247  NE1 TRP A  18      14.725  -5.481  24.281  1.00 58.15           N
ATOM    248  CE2 TRP A  18      14.045  -4.715  23.355  1.00 48.44           C
ATOM    249  CE3 TRP A  18      14.668  -3.136  21.606  1.00 43.60           C
ATOM    250  CZ2 TRP A  18      12.686  -4.535  23.083  1.00 44.66           C
ATOM    251  CZ3 TRP A  18      13.307  -2.963  21.323  1.00 35.64           C
ATOM    252  CH2 TRP A  18      12.325  -3.654  22.052  1.00 44.15           C
ATOM    253  H   TRP A  18      19.578  -5.976  23.382  1.00 60.78           H
ATOM    254  HA  TRP A  18      17.779  -5.456  21.069  1.00 59.98           H
ATOM    255  HB2 TRP A  18      18.297  -3.731  23.528  1.00 57.07           H
ATOM    256  HB3 TRP A  18      17.563  -3.150  22.029  1.00 57.07           H
ATOM    257  HD1 TRP A  18      16.835  -5.780  24.775  1.00 66.71           H
ATOM    258  HE1 TRP A  18      14.303  -6.088  24.969  1.00 69.80           H
ATOM    259  HE3 TRP A  18      15.409  -2.592  21.040  1.00 52.34           H
ATOM    260  HZ2 TRP A  18      11.935  -4.987  23.710  1.00 53.61           H
ATOM    261  HZ3 TRP A  18      13.007  -2.294  20.537  1.00 42.80           H
ATOM    262  HH2 TRP A  18      11.281  -3.484  21.844  1.00 53.01           H
ATOM    263  N   GLU A  19      19.798  -4.479  19.941  1.00 42.97           N
ATOM    264  CA  GLU A  19      20.890  -3.893  19.195  1.00 40.75           C
ATOM    265  C   GLU A  19      20.298  -2.838  18.278  1.00 45.47           C
ATOM    266  O   GLU A  19      19.676  -3.164  17.268  1.00 43.27           O
ATOM    267  CB  GLU A  19      21.686  -4.965  18.415  1.00 41.43           C
ATOM    268  CG  GLU A  19      22.915  -4.309  17.754  1.00 49.51           C
ATOM    269  CD  GLU A  19      24.016  -5.274  17.250  1.00 69.03           C
ATOM    270  OE1 GLU A  19      23.771  -6.504  17.230  1.00 93.02           O
ATOM    271  OE2 GLU A  19      25.100  -4.760  16.881  1.00 53.59           O1-
ATOM    272  H   GLU A  19      18.995  -4.766  19.402  1.00 51.59           H
ATOM    273  HA  GLU A  19      21.562  -3.410  19.900  1.00 48.92           H
ATOM    274  HB2 GLU A  19      22.021  -5.739  19.107  1.00 49.74           H
ATOM    275  HB3 GLU A  19      21.050  -5.421  17.655  1.00 49.74           H
ATOM    276  HG2 GLU A  19      22.595  -3.692  16.919  1.00 59.43           H
ATOM    277  HG3 GLU A  19      23.380  -3.599  18.439  1.00 59.43           H
ATOM    278  N   VAL A  20      20.456  -1.556  18.647  1.00 43.98           N
ATOM    279  CA  VAL A  20      19.710  -0.480  17.993  1.00 40.27           C
ATOM    280  C   VAL A  20      20.653   0.645  17.622  1.00 42.21           C
ATOM    281  O   VAL A  20      21.675   0.806  18.291  1.00 40.95           O
ATOM    282  CB  VAL A  20      18.548   0.045  18.891  1.00 40.58           C
ATOM    283  CG1 VAL A  20      17.703  -1.095  19.467  1.00 38.61           C
ATOM    284  CG2 VAL A  20      18.995   0.896  20.101  1.00 39.61           C
ATOM    285  H   VAL A  20      20.997  -1.333  19.472  1.00 52.80           H
ATOM    286  HA  VAL A  20      19.272  -0.857  17.072  1.00 48.35           H
ATOM    287  HB  VAL A  20      17.904   0.674  18.277  1.00 48.72           H
ATOM    288 HG11 VAL A  20      16.817  -0.691  19.955  1.00 46.35           H
ATOM    289 HG12 VAL A  20      17.381  -1.760  18.667  1.00 46.35           H
ATOM    290 HG13 VAL A  20      18.285  -1.658  20.198  1.00 46.35           H
ATOM    291 HG21 VAL A  20      18.130   1.228  20.670  1.00 47.56           H
ATOM    292 HG22 VAL A  20      19.647   0.312  20.748  1.00 47.56           H
ATOM    293 HG23 VAL A  20      19.533   1.779  19.777  1.00 47.56           H
ATOM    294  N   PRO A  21      20.296   1.494  16.644  1.00 40.22           N
ATOM    295  CA  PRO A  21      21.111   2.664  16.342  1.00 43.13           C
ATOM    296  C   PRO A  21      21.233   3.587  17.569  1.00 44.45           C
ATOM    297  O   PRO A  21      20.316   3.686  18.384  1.00 37.33           O
ATOM    298  CB  PRO A  21      20.356   3.356  15.203  1.00 43.99           C
ATOM    299  CG  PRO A  21      19.582   2.208  14.526  1.00 38.95           C
ATOM    300  CD  PRO A  21      19.194   1.346  15.714  1.00 37.08           C
ATOM    301  HA  PRO A  21      22.069   2.341  15.941  1.00 51.78           H
ATOM    302  HB2 PRO A  21      19.627   4.032  15.654  1.00 52.82           H
ATOM    303  HB3 PRO A  21      20.988   3.901  14.508  1.00 52.82           H
ATOM    304  HG2 PRO A  21      18.676   2.557  14.042  1.00 46.77           H
ATOM    305  HG3 PRO A  21      20.225   1.683  13.821  1.00 46.77           H
ATOM    306  HD2 PRO A  21      18.267   1.697  16.156  1.00 44.52           H
ATOM    307  HD3 PRO A  21      19.114   0.322  15.355  1.00 44.52           H
ATOM    308  N   GLU A  22      22.372   4.276  17.668  1.00 39.61           N
ATOM    309  CA  GLU A  22      22.694   5.255  18.702  1.00 51.52           C
ATOM    310  C   GLU A  22      21.617   6.319  18.896  1.00 42.90           C
ATOM    311  O   GLU A  22      21.381   6.730  20.032  1.00 46.79           O
ATOM    312  CB  GLU A  22      24.000   5.965  18.304  1.00 49.89           C
ATOM    313  CG  GLU A  22      25.225   5.125  18.671  1.00 65.11           C
ATOM    314  CD  GLU A  22      25.669   5.457  20.088  1.00 76.70           C
ATOM    315  OE1 GLU A  22      26.534   6.356  20.182  1.00 87.68           O
ATOM    316  OE2 GLU A  22      25.145   4.827  21.035  1.00 64.12           O1-
ATOM    317  H   GLU A  22      23.074   4.124  16.962  1.00 47.55           H
ATOM    318  HA  GLU A  22      22.833   4.721  19.641  1.00 61.85           H
ATOM    319  HB2 GLU A  22      24.008   6.154  17.229  1.00 59.90           H
ATOM    320  HB3 GLU A  22      24.055   6.933  18.804  1.00 59.90           H
ATOM    321  HG2 GLU A  22      24.978   4.066  18.586  1.00 78.16           H
ATOM    322  HG3 GLU A  22      26.021   5.408  17.991  1.00 78.16           H
ATOM    323  N   ARG A  23      20.994   6.775  17.808  1.00 41.57           N
ATOM    324  CA  ARG A  23      19.917   7.762  17.880  1.00 46.34           C
ATOM    325  C   ARG A  23      18.833   7.404  18.886  1.00 43.10           C
ATOM    326  O   ARG A  23      18.242   8.330  19.429  1.00 39.88           O
ATOM    327  CB  ARG A  23      19.309   8.073  16.510  1.00 52.77           C
ATOM    328  CG  ARG A  23      18.121   7.187  16.105  1.00 46.07           C
ATOM    329  CD  ARG A  23      17.725   7.392  14.638  1.00 42.25           C
ATOM    330  NE  ARG A  23      16.512   8.191  14.523  1.00 42.79           N
ATOM    331  CZ  ARG A  23      15.839   8.408  13.395  1.00 47.27           C
ATOM    332  NH1 ARG A  23      16.192   7.829  12.253  1.00 49.27           N
ATOM    333  NH2 ARG A  23      14.787   9.208  13.418  1.00 48.23           N1+
ATOM    334  H   ARG A  23      21.270   6.427  16.899  1.00 49.90           H
ATOM    335  HA  ARG A  23      20.404   8.673  18.228  1.00 55.63           H
ATOM    336  HB2 ARG A  23      18.914   9.089  16.568  1.00 63.35           H
ATOM    337  HB3 ARG A  23      20.085   8.069  15.746  1.00 63.35           H
ATOM    338  HG2 ARG A  23      18.396   6.141  16.237  1.00 55.31           H
ATOM    339  HG3 ARG A  23      17.269   7.407  16.751  1.00 55.31           H
ATOM    340  HD2 ARG A  23      18.526   7.881  14.084  1.00 50.72           H
ATOM    341  HD3 ARG A  23      17.547   6.412  14.193  1.00 50.72           H
ATOM    342  HE  ARG A  23      16.188   8.661  15.359  1.00 51.38           H
ATOM    343 HH11 ARG A  23      16.976   7.195  12.228  1.00 59.15           H
ATOM    344 HH12 ARG A  23      15.651   7.983  11.414  1.00 59.15           H
ATOM    345 HH21 ARG A  23      14.498   9.622  14.297  1.00 57.90           H
ATOM    346 HH22 ARG A  23      14.239   9.351  12.585  1.00 57.90           H
ATOM    347  N   TYR A  24      18.570   6.107  19.139  1.00 39.72           N
ATOM    348  CA  TYR A  24      17.557   5.701  20.099  1.00 38.42           C
ATOM    349  C   TYR A  24      18.195   5.471  21.455  1.00 40.83           C
ATOM    350  O   TYR A  24      19.018   4.577  21.603  1.00 41.27           O
ATOM    351  CB  TYR A  24      16.821   4.453  19.614  1.00 35.05           C
ATOM    352  CG  TYR A  24      16.156   4.682  18.273  1.00 33.32           C
ATOM    353  CD1 TYR A  24      16.576   3.963  17.132  1.00 38.21           C
ATOM    354  CD2 TYR A  24      15.164   5.669  18.156  1.00 38.19           C
ATOM    355  CE1 TYR A  24      15.990   4.221  15.879  1.00 35.65           C
ATOM    356  CE2 TYR A  24      14.590   5.942  16.904  1.00 37.23           C
ATOM    357  CZ  TYR A  24      14.970   5.199  15.776  1.00 31.77           C
ATOM    358  OH  TYR A  24      14.412   5.499  14.580  1.00 34.79           O
ATOM    359  H   TYR A  24      19.162   5.396  18.737  1.00 47.70           H
ATOM    360  HA  TYR A  24      16.816   6.491  20.195  1.00 46.13           H
ATOM    361  HB2 TYR A  24      17.529   3.628  19.527  1.00 42.08           H
ATOM    362  HB3 TYR A  24      16.071   4.172  20.349  1.00 42.08           H
ATOM    363  HD1 TYR A  24      17.369   3.238  17.219  1.00 45.88           H
ATOM    364  HD2 TYR A  24      14.861   6.240  19.021  1.00 45.85           H
ATOM    365  HE1 TYR A  24      16.324   3.691  14.999  1.00 42.80           H
ATOM    366  HE2 TYR A  24      13.857   6.727  16.802  1.00 44.71           H
ATOM    367  HH  TYR A  24      14.728   4.930  13.869  1.00 41.77           H
ATOM    368  N   GLN A  25      17.787   6.281  22.432  1.00 43.51           N
ATOM    369  CA  GLN A  25      18.350   6.361  23.776  1.00 44.21           C
ATOM    370  C   GLN A  25      17.344   6.054  24.861  1.00 44.66           C
ATOM    371  O   GLN A  25      16.143   6.200  24.663  1.00 41.92           O
ATOM    372  CB  GLN A  25      18.914   7.773  23.959  1.00 45.16           C
ATOM    373  CG  GLN A  25      20.217   7.949  23.180  1.00 44.51           C
ATOM    374  CD  GLN A  25      21.320   7.064  23.737  1.00 49.17           C
ATOM    375  OE1 GLN A  25      21.495   6.955  24.947  1.00 49.54           O
ATOM    376  NE2 GLN A  25      22.075   6.421  22.863  1.00 44.66           N
ATOM    377  H   GLN A  25      17.123   7.000  22.193  1.00 52.23           H
ATOM    378  HA  GLN A  25      19.160   5.638  23.876  1.00 53.08           H
ATOM    379  HB2 GLN A  25      18.186   8.505  23.601  1.00 54.22           H
ATOM    380  HB3 GLN A  25      19.087   7.972  25.018  1.00 54.22           H
ATOM    381  HG2 GLN A  25      20.061   7.771  22.117  1.00 53.44           H
ATOM    382  HG3 GLN A  25      20.523   8.984  23.327  1.00 53.44           H
ATOM    383 HE21 GLN A  25      21.902   6.523  21.874  1.00 53.62           H
ATOM    384 HE22 GLN A  25      22.807   5.810  23.196  1.00 53.62           H
ATOM    385  N   ASN A  26      17.834   5.660  26.039  1.00 40.11           N
ATOM    386  CA  ASN A  26      16.975   5.412  27.197  1.00 46.17           C
ATOM    387  C   ASN A  26      15.858   4.373  26.924  1.00 54.18           C
ATOM    388  O   ASN A  26      14.709   4.570  27.322  1.00 45.59           O
ATOM    389  CB  ASN A  26      16.470   6.775  27.751  1.00 51.76           C
ATOM    390  CG  ASN A  26      16.925   6.903  29.205  1.00 65.87           C
ATOM    391  OD1 ASN A  26      16.275   6.411  30.132  1.00 61.65           O
ATOM    392  ND2 ASN A  26      18.095   7.511  29.389  1.00 57.32           N
ATOM    393  H   ASN A  26      18.832   5.586  26.169  1.00 48.15           H
ATOM    394  HA  ASN A  26      17.618   4.956  27.950  1.00 55.43           H
ATOM    395  HB2 ASN A  26      16.874   7.606  27.168  1.00 62.14           H
ATOM    396  HB3 ASN A  26      15.384   6.821  27.711  1.00 62.14           H
ATOM    397 HD21 ASN A  26      18.469   7.575  30.324  1.00 68.81           H
ATOM    398 HD22 ASN A  26      18.610   7.873  28.602  1.00 68.81           H
ATOM    399  N   LEU A  27      16.205   3.232  26.303  1.00 48.58           N
ATOM    400  CA  LEU A  27      15.307   2.112  26.122  1.00 48.62           C
ATOM    401  C   LEU A  27      14.786   1.653  27.506  1.00 54.27           C
ATOM    402  O   LEU A  27      15.559   1.431  28.447  1.00 47.53           O
ATOM    403  CB  LEU A  27      16.026   0.935  25.412  1.00 50.62           C
ATOM    404  CG  LEU A  27      16.491   1.009  23.931  1.00 51.15           C
ATOM    405  CD1 LEU A  27      15.636   0.112  23.040  1.00 49.88           C
ATOM    406  CD2 LEU A  27      16.634   2.401  23.319  1.00 44.24           C
ATOM    407  H   LEU A  27      17.164   3.105  26.014  1.00 58.33           H
ATOM    408  HA  LEU A  27      14.480   2.429  25.491  1.00 58.36           H
ATOM    409  HB2 LEU A  27      16.927   0.738  25.996  1.00 60.77           H
ATOM    410  HB3 LEU A  27      15.409   0.046  25.541  1.00 60.77           H
ATOM    411  HG  LEU A  27      17.496   0.584  23.908  1.00 61.41           H
ATOM    412 HD11 LEU A  27      16.068   0.070  22.043  1.00 59.88           H
ATOM    413 HD12 LEU A  27      15.600  -0.902  23.442  1.00 59.88           H
ATOM    414 HD13 LEU A  27      14.623   0.511  22.974  1.00 59.88           H
ATOM    415 HD21 LEU A  27      16.980   2.321  22.291  1.00 53.11           H
ATOM    416 HD22 LEU A  27      15.682   2.917  23.339  1.00 53.11           H
ATOM    417 HD23 LEU A  27      17.362   2.979  23.884  1.00 53.11           H
ATOM    418  N   SER A  28      13.466   1.505  27.618  1.00 44.22           N
ATOM    419  CA  SER A  28      12.774   1.200  28.853  1.00 45.34           C
ATOM    420  C   SER A  28      11.614   0.272  28.494  1.00 52.52           C
ATOM    421  O   SER A  28      10.725   0.707  27.751  1.00 45.98           O
ATOM    422  CB  SER A  28      12.258   2.511  29.463  1.00 52.33           C
ATOM    423  OG  SER A  28      11.589   2.245  30.669  1.00 53.47           O
ATOM    424  H   SER A  28      12.889   1.705  26.812  1.00 53.09           H
ATOM    425  HA  SER A  28      13.457   0.732  29.556  1.00 54.44           H
ATOM    426  HB2 SER A  28      13.095   3.183  29.655  1.00 62.82           H
ATOM    427  HB3 SER A  28      11.568   2.994  28.770  1.00 62.82           H
ATOM    428  HG  SER A  28      11.190   3.061  30.982  1.00 64.19           H
ATOM    429  N   PRO A  29      11.581  -0.973  29.009  1.00 47.36           N
ATOM    430  CA  PRO A  29      10.542  -1.926  28.643  1.00 54.10           C
ATOM    431  C   PRO A  29       9.172  -1.503  29.161  1.00 60.08           C
ATOM    432  O   PRO A  29       9.034  -0.869  30.209  1.00 55.99           O
ATOM    433  CB  PRO A  29      10.953  -3.255  29.287  1.00 52.53           C
ATOM    434  CG  PRO A  29      12.467  -3.121  29.295  1.00 58.50           C
ATOM    435  CD  PRO A  29      12.627  -1.672  29.742  1.00 55.96           C
ATOM    436  HA  PRO A  29      10.558  -2.092  27.565  1.00 64.95           H
ATOM    437  HB2 PRO A  29      10.596  -3.269  30.318  1.00 63.07           H
ATOM    438  HB3 PRO A  29      10.605  -4.139  28.751  1.00 63.07           H
ATOM    439  HG2 PRO A  29      12.927  -3.786  30.024  1.00 70.23           H
ATOM    440  HG3 PRO A  29      12.859  -3.300  28.293  1.00 70.23           H
ATOM    441  HD2 PRO A  29      12.464  -1.566  30.816  1.00 67.18           H
ATOM    442  HD3 PRO A  29      13.625  -1.346  29.449  1.00 67.18           H
ATOM    443  N   VAL A  30       8.171  -1.874  28.366  1.00 57.67           N
ATOM    444  CA  VAL A  30       6.839  -1.269  28.360  1.00 55.35           C
ATOM    445  C   VAL A  30       5.752  -2.361  28.230  1.00 58.10           C
ATOM    446  O   VAL A  30       4.694  -2.266  28.812  1.00 64.08           O
ATOM    447  CB  VAL A  30       6.801  -0.230  27.183  1.00 51.31           C
ATOM    448  CG1 VAL A  30       5.623  -0.472  26.256  1.00 60.30           C
ATOM    449  CG2 VAL A  30       6.855   1.195  27.715  1.00 58.89           C
ATOM    450  H   VAL A  30       8.436  -2.378  27.547  1.00 69.23           H
ATOM    451  HA  VAL A  30       6.634  -0.734  29.325  1.00 66.44           H
ATOM    452  HB  VAL A  30       7.734  -0.380  26.569  1.00 61.60           H
ATOM    453 HG11 VAL A  30       5.528   0.339  25.514  1.00 72.39           H
ATOM    454 HG12 VAL A  30       5.736  -1.402  25.690  1.00 72.39           H
ATOM    455 HG13 VAL A  30       4.667  -0.520  26.806  1.00 72.39           H
ATOM    456 HG21 VAL A  30       6.764   1.919  26.896  1.00 70.69           H
ATOM    457 HG22 VAL A  30       6.036   1.411  28.411  1.00 70.69           H
ATOM    458 HG23 VAL A  30       7.798   1.396  28.235  1.00 70.69           H
ATOM    459  N   GLY A  31       6.079  -3.428  27.471  1.00 62.56           N
ATOM    460  CA  GLY A  31       5.261  -4.628  27.289  1.00 68.81           C
ATOM    461  C   GLY A  31       6.052  -5.796  26.668  1.00 63.40           C
ATOM    462  O   GLY A  31       7.042  -5.615  25.947  1.00 44.91           O
ATOM    463  H   GLY A  31       6.973  -3.423  27.004  1.00 75.09           H
ATOM    464  HA2 GLY A  31       4.857  -4.927  28.257  1.00 82.60           H
ATOM    465  HA3 GLY A  31       4.417  -4.380  26.643  1.00 82.60           H
ATOM    466  N   SER A  32       5.581  -7.023  26.914  1.00 64.57           N
ATOM    467  CA  SER A  32       6.118  -8.187  26.208  1.00 69.78           C
ATOM    468  C   SER A  32       5.171  -9.380  26.226  1.00 68.90           C
ATOM    469  O   SER A  32       4.249  -9.460  27.037  1.00 68.37           O
ATOM    470  CB  SER A  32       7.517  -8.564  26.724  1.00 63.11           C
ATOM    471  OG  SER A  32       7.497  -9.642  27.632  1.00 65.13           O
ATOM    472  H   SER A  32       4.763  -7.147  27.497  1.00 77.50           H
ATOM    473  HA  SER A  32       6.245  -7.897  25.165  1.00 83.76           H
ATOM    474  HB2 SER A  32       8.129  -8.841  25.868  1.00 75.76           H
ATOM    475  HB3 SER A  32       7.983  -7.708  27.214  1.00 75.76           H
ATOM    476  HG  SER A  32       8.401  -9.930  27.780  1.00 78.18           H
ATOM    477  N   GLY A  33       5.453 -10.311  25.312  1.00 61.21           N
ATOM    478  CA  GLY A  33       4.824 -11.613  25.248  1.00 68.59           C
ATOM    479  C   GLY A  33       5.431 -12.448  24.122  1.00 70.22           C
ATOM    480  O   GLY A  33       6.590 -12.257  23.739  1.00 61.12           O
ATOM    481  H   GLY A  33       6.216 -10.141  24.669  1.00 73.47           H
ATOM    482  HA2 GLY A  33       4.965 -12.130  26.199  1.00 82.33           H
ATOM    483  HA3 GLY A  33       3.758 -11.471  25.079  1.00 82.33           H
ATOM    484  N   ALA A  34       4.619 -13.374  23.593  1.00 63.37           N
ATOM    485  CA  ALA A  34       5.014 -14.277  22.521  1.00 60.55           C
ATOM    486  C   ALA A  34       5.516 -13.520  21.278  1.00 59.11           C
ATOM    487  O   ALA A  34       6.508 -13.932  20.692  1.00 60.06           O
ATOM    488  CB  ALA A  34       3.835 -15.216  22.189  1.00 62.56           C
ATOM    489  H   ALA A  34       3.681 -13.466  23.959  1.00 76.07           H
ATOM    490  HA  ALA A  34       5.834 -14.892  22.891  1.00 72.69           H
ATOM    491  HB1 ALA A  34       4.157 -15.971  21.472  1.00 75.10           H
ATOM    492  HB2 ALA A  34       3.493 -15.716  23.095  1.00 75.10           H
ATOM    493  HB3 ALA A  34       3.003 -14.663  21.756  1.00 75.10           H
ATOM    494  N   TYR A  35       4.839 -12.426  20.903  1.00 59.15           N
ATOM    495  CA  TYR A  35       5.061 -11.615  19.704  1.00 56.90           C
ATOM    496  C   TYR A  35       6.451 -10.958  19.555  1.00 50.93           C
ATOM    497  O   TYR A  35       6.906 -10.692  18.458  1.00 47.43           O
ATOM    498  CB  TYR A  35       4.028 -10.452  19.665  1.00 55.31           C
ATOM    499  CG  TYR A  35       4.245  -9.393  20.707  1.00 57.13           C
ATOM    500  CD1 TYR A  35       5.078  -8.296  20.412  1.00 47.94           C
ATOM    501  CD2 TYR A  35       3.630  -9.463  21.963  1.00 58.23           C
ATOM    502  CE1 TYR A  35       5.297  -7.281  21.337  1.00 45.02           C
ATOM    503  CE2 TYR A  35       3.829  -8.460  22.916  1.00 57.67           C
ATOM    504  CZ  TYR A  35       4.669  -7.382  22.596  1.00 57.87           C
ATOM    505  OH  TYR A  35       4.928  -6.355  23.468  1.00 54.39           O
ATOM    506  H   TYR A  35       4.115 -12.137  21.516  1.00 71.01           H
ATOM    507  HA  TYR A  35       4.906 -12.253  18.785  1.00 68.30           H
ATOM    508  HB2 TYR A  35       4.070 -10.004  18.650  1.00 66.40           H
ATOM    509  HB3 TYR A  35       3.005 -10.873  19.747  1.00 66.40           H
ATOM    510  HD1 TYR A  35       5.581  -8.251  19.443  1.00 57.55           H
ATOM    511  HD2 TYR A  35       2.987 -10.302  22.218  1.00 69.91           H
ATOM    512  HE1 TYR A  35       5.960  -6.444  21.130  1.00 54.06           H
ATOM    513  HE2 TYR A  35       3.355  -8.521  23.893  1.00 69.23           H
ATOM    514  HH  TYR A  35       4.435  -6.450  24.326  1.00 65.29           H
ATOM    515  N   GLY A  36       7.069 -10.669  20.712  1.00 50.59           N
ATOM    516  CA  GLY A  36       8.250  -9.833  20.850  1.00 48.36           C
ATOM    517  C   GLY A  36       8.150  -8.944  22.095  1.00 48.97           C
ATOM    518  O   GLY A  36       7.497  -9.294  23.079  1.00 48.24           O
ATOM    519  H   GLY A  36       6.618 -10.944  21.574  1.00 60.73           H
ATOM    520  HA2 GLY A  36       9.129 -10.468  20.948  1.00 58.05           H
ATOM    521  HA3 GLY A  36       8.353  -9.212  19.962  1.00 58.05           H
ATOM    522  N   SER A  37       8.830  -7.803  22.038  1.00 42.19           N
ATOM    523  CA  SER A  37       8.913  -6.843  23.141  1.00 40.34           C
ATOM    524  C   SER A  37       8.916  -5.436  22.584  1.00 37.48           C
ATOM    525  O   SER A  37       9.429  -5.184  21.483  1.00 36.15           O
ATOM    526  CB  SER A  37      10.202  -7.070  23.928  1.00 43.44           C
ATOM    527  OG  SER A  37      10.242  -8.404  24.403  1.00 63.68           O
ATOM    528  H   SER A  37       9.336  -7.576  21.194  1.00 50.66           H
ATOM    529  HA  SER A  37       8.069  -6.946  23.823  1.00 48.43           H
ATOM    530  HB2 SER A  37      11.047  -6.920  23.252  1.00 52.15           H
ATOM    531  HB3 SER A  37      10.264  -6.375  24.770  1.00 52.15           H
ATOM    532  HG  SER A  37      11.151  -8.623  24.620  1.00 76.44           H
ATOM    533  N   VAL A  38       8.448  -4.516  23.428  1.00 34.09           N
ATOM    534  CA  VAL A  38       8.425  -3.088  23.138  1.00 32.26           C
ATOM    535  C   VAL A  38       9.129  -2.356  24.295  1.00 40.38           C
ATOM    536  O   VAL A  38       8.877  -2.611  25.454  1.00 38.05           O
ATOM    537  CB  VAL A  38       6.982  -2.540  22.978  1.00 30.47           C
ATOM    538  CG1 VAL A  38       6.984  -1.045  22.635  1.00 33.32           C
ATOM    539  CG2 VAL A  38       6.250  -3.360  21.892  1.00 35.46           C
ATOM    540  H   VAL A  38       8.087  -4.810  24.305  1.00 40.93           H
ATOM    541  HA  VAL A  38       8.950  -2.892  22.180  1.00 38.74           H
ATOM    542  HB  VAL A  38       6.460  -2.695  23.956  1.00 36.59           H
ATOM    543 HG11 VAL A  38       5.950  -0.682  22.524  1.00 40.00           H
ATOM    544 HG12 VAL A  38       7.427  -0.441  23.434  1.00 40.00           H
ATOM    545 HG13 VAL A  38       7.519  -0.814  21.709  1.00 40.00           H
ATOM    546 HG21 VAL A  38       5.275  -2.918  21.664  1.00 42.57           H
ATOM    547 HG22 VAL A  38       6.826  -3.406  20.965  1.00 42.57           H
ATOM    548 HG23 VAL A  38       6.080  -4.382  22.251  1.00 42.57           H
ATOM    549  N   CYS A  39      10.009  -1.425  23.863  1.00 35.33           N
ATOM    550  CA  CYS A  39      10.660  -0.381  24.658  1.00 38.53           C
ATOM    551  C   CYS A  39      10.172   0.996  24.232  1.00 38.24           C
ATOM    552  O   CYS A  39      10.189   1.288  23.036  1.00 38.69           O
ATOM    553  CB  CYS A  39      12.183  -0.426  24.491  1.00 43.55           C
ATOM    554  SG  CYS A  39      12.842  -1.876  25.370  1.00 45.78           S
ATOM    555  H   CYS A  39      10.162  -1.365  22.865  1.00 42.42           H
ATOM    556  HA  CYS A  39      10.418  -0.527  25.707  1.00 46.26           H
ATOM    557  HB2 CYS A  39      12.455  -0.475  23.436  1.00 52.28           H
ATOM    558  HB3 CYS A  39      12.611   0.478  24.923  1.00 52.28           H
ATOM    559  HG  CYS A  39      12.804  -2.702  24.319  1.00 54.97           H
ATOM    560  N   ALA A  40       9.827   1.841  25.211  1.00 34.95           N
ATOM    561  CA  ALA A  40       9.899   3.302  25.058  1.00 38.02           C
ATOM    562  C   ALA A  40      11.355   3.768  24.919  1.00 43.70           C
ATOM    563  O   ALA A  40      12.230   3.367  25.692  1.00 43.90           O
ATOM    564  CB  ALA A  40       9.236   3.930  26.270  1.00 37.13           C
ATOM    565  H   ALA A  40       9.787   1.487  26.158  1.00 41.97           H
ATOM    566  HA  ALA A  40       9.332   3.606  24.178  1.00 45.64           H
ATOM    567  HB1 ALA A  40       9.272   5.008  26.163  1.00 44.58           H
ATOM    568  HB2 ALA A  40       8.195   3.622  26.332  1.00 44.58           H
ATOM    569  HB3 ALA A  40       9.752   3.633  27.180  1.00 44.58           H
ATOM    570  N   ALA A  41      11.610   4.645  23.958  1.00 42.99           N
ATOM    571  CA  ALA A  41      12.912   5.231  23.707  1.00 40.52           C
ATOM    572  C   ALA A  41      12.802   6.725  23.366  1.00 38.34           C
ATOM    573  O   ALA A  41      11.745   7.238  23.032  1.00 40.94           O
ATOM    574  CB  ALA A  41      13.589   4.513  22.543  1.00 43.31           C
ATOM    575  H   ALA A  41      10.843   4.958  23.376  1.00 51.61           H
ATOM    576  HA  ALA A  41      13.540   5.126  24.592  1.00 48.65           H
ATOM    577  HB1 ALA A  41      14.612   4.871  22.445  1.00 51.99           H
ATOM    578  HB2 ALA A  41      13.582   3.438  22.714  1.00 51.99           H
ATOM    579  HB3 ALA A  41      13.063   4.721  21.617  1.00 51.99           H
ATOM    580  N   PHE A  42      13.929   7.422  23.425  1.00 34.47           N
ATOM    581  CA  PHE A  42      14.042   8.805  23.025  1.00 36.07           C
ATOM    582  C   PHE A  42      14.881   8.862  21.773  1.00 36.88           C
ATOM    583  O   PHE A  42      15.963   8.307  21.704  1.00 40.72           O
ATOM    584  CB  PHE A  42      14.566   9.616  24.225  1.00 41.60           C
ATOM    585  CG  PHE A  42      14.628  11.090  23.861  1.00 42.34           C
ATOM    586  CD1 PHE A  42      13.458  11.873  23.889  1.00 49.00           C
ATOM    587  CD2 PHE A  42      15.809  11.621  23.314  1.00 45.74           C
ATOM    588  CE1 PHE A  42      13.493  13.204  23.423  1.00 56.72           C
ATOM    589  CE2 PHE A  42      15.839  12.940  22.833  1.00 51.57           C
ATOM    590  CZ  PHE A  42      14.683  13.740  22.904  1.00 51.51           C
ATOM    591  H   PHE A  42      14.786   6.948  23.671  1.00 41.39           H
ATOM    592  HA  PHE A  42      13.059   9.203  22.773  1.00 43.30           H
ATOM    593  HB2 PHE A  42      13.890   9.478  25.069  1.00 49.95           H
ATOM    594  HB3 PHE A  42      15.551   9.253  24.518  1.00 49.95           H
ATOM    595  HD1 PHE A  42      12.529  11.457  24.250  1.00 58.82           H
ATOM    596  HD2 PHE A  42      16.695  11.008  23.249  1.00 54.91           H
ATOM    597  HE1 PHE A  42      12.605  13.818  23.475  1.00 68.09           H
ATOM    598  HE2 PHE A  42      16.756  13.350  22.439  1.00 61.91           H
ATOM    599  HZ  PHE A  42      14.717  14.769  22.580  1.00 61.84           H
ATOM    600  N   ASP A  43      14.341   9.473  20.743  1.00 32.62           N
ATOM    601  CA  ASP A  43      14.948   9.611  19.442  1.00 37.40           C
ATOM    602  C   ASP A  43      15.602  10.991  19.388  1.00 41.70           C
ATOM    603  O   ASP A  43      14.949  11.999  19.091  1.00 39.36           O
ATOM    604  CB  ASP A  43      13.895   9.534  18.345  1.00 34.01           C
ATOM    605  CG  ASP A  43      14.435   9.759  16.943  1.00 41.62           C
ATOM    606  OD1 ASP A  43      15.670   9.825  16.749  1.00 44.85           O
ATOM    607  OD2 ASP A  43      13.579   9.798  16.037  1.00 46.06           O1-
ATOM    608  H   ASP A  43      13.427   9.890  20.858  1.00 39.16           H
ATOM    609  HA  ASP A  43      15.681   8.817  19.298  1.00 44.90           H
ATOM    610  HB2 ASP A  43      13.407   8.559  18.377  1.00 40.83           H
ATOM    611  HB3 ASP A  43      13.089  10.249  18.507  1.00 40.83           H
ATOM    612  N   THR A  44      16.902  10.989  19.645  1.00 46.50           N
ATOM    613  CA  THR A  44      17.748  12.175  19.650  1.00 49.05           C
ATOM    614  C   THR A  44      17.743  12.903  18.308  1.00 49.26           C
ATOM    615  O   THR A  44      18.019  14.103  18.304  1.00 46.09           O
ATOM    616  CB  THR A  44      19.188  11.798  20.024  1.00 43.14           C
ATOM    617  OG1 THR A  44      19.732  10.964  19.026  1.00 44.88           O
ATOM    618  CG2 THR A  44      19.306  11.124  21.397  1.00 43.85           C
ATOM    619  H   THR A  44      17.338  10.111  19.889  1.00 55.83           H
ATOM    620  HA  THR A  44      17.367  12.862  20.403  1.00 58.89           H
ATOM    621  HB  THR A  44      19.773  12.719  20.047  1.00 51.80           H
ATOM    622  HG1 THR A  44      20.520  10.759  19.231  1.00 53.89           H
ATOM    623 HG21 THR A  44      20.357  10.935  21.610  1.00 52.64           H
ATOM    624 HG22 THR A  44      18.893  11.772  22.169  1.00 52.64           H
ATOM    625 HG23 THR A  44      18.785  10.166  21.407  1.00 52.64           H
ATOM    626  N   LYS A  45      17.459  12.221  17.184  1.00 45.59           N
ATOM    627  CA  LYS A  45      17.488  12.883  15.883  1.00 50.06           C
ATOM    628  C   LYS A  45      16.309  13.836  15.663  1.00 55.04           C
ATOM    629  O   LYS A  45      16.447  14.800  14.904  1.00 54.49           O
ATOM    630  CB  LYS A  45      17.688  11.867  14.752  1.00 47.36           C
ATOM    631  CG  LYS A  45      17.630  12.512  13.361  1.00 52.84           C
ATOM    632  CD  LYS A  45      17.861  11.517  12.209  1.00 58.25           C
ATOM    633  CE  LYS A  45      17.203  11.975  10.892  1.00 70.38           C
ATOM    634  NZ  LYS A  45      15.740  12.176  11.018  1.00 79.88           N1+
ATOM    635  H   LYS A  45      17.193  11.247  17.236  1.00 54.74           H
ATOM    636  HA  LYS A  45      18.374  13.522  15.872  1.00 60.10           H
ATOM    637  HB2 LYS A  45      18.648  11.370  14.891  1.00 56.85           H
ATOM    638  HB3 LYS A  45      16.898  11.119  14.807  1.00 56.85           H
ATOM    639  HG2 LYS A  45      16.658  12.980  13.230  1.00 63.43           H
ATOM    640  HG3 LYS A  45      18.395  13.290  13.306  1.00 63.43           H
ATOM    641  HD2 LYS A  45      18.936  11.435  12.036  1.00 69.93           H
ATOM    642  HD3 LYS A  45      17.491  10.529  12.481  1.00 69.93           H
ATOM    643  HE2 LYS A  45      17.652  12.932  10.620  1.00 84.48           H
ATOM    644  HE3 LYS A  45      17.414  11.262  10.094  1.00 84.48           H
ATOM    645  HZ1 LYS A  45      15.314  12.204  10.102  1.00 95.88           H
ATOM    646  HZ2 LYS A  45      15.331  11.419  11.549  1.00 95.88           H
ATOM    647  HZ3 LYS A  45      15.551  13.049  11.491  1.00 95.88           H
ATOM    648  N   THR A  46      15.158  13.570  16.288  1.00 49.85           N
ATOM    649  CA  THR A  46      13.934  14.361  16.054  1.00 52.15           C
ATOM    650  C   THR A  46      13.377  14.983  17.335  1.00 48.59           C
ATOM    651  O   THR A  46      12.419  15.753  17.263  1.00 52.26           O
ATOM    652  CB  THR A  46      12.840  13.487  15.412  1.00 58.21           C
ATOM    653  OG1 THR A  46      12.399  12.552  16.369  1.00 45.82           O
ATOM    654  CG2 THR A  46      13.309  12.773  14.136  1.00 56.22           C
ATOM    655  H   THR A  46      15.101  12.770  16.901  1.00 59.85           H
ATOM    656  HA  THR A  46      14.139  15.186  15.367  1.00 62.61           H
ATOM    657  HB  THR A  46      12.001  14.129  15.143  1.00 69.88           H
ATOM    658  HG1 THR A  46      12.633  11.669  16.070  1.00 55.01           H
ATOM    659 HG21 THR A  46      12.473  12.219  13.712  1.00 67.49           H
ATOM    660 HG22 THR A  46      13.660  13.508  13.413  1.00 67.49           H
ATOM    661 HG23 THR A  46      14.108  12.070  14.367  1.00 67.49           H
ATOM    662  N   GLY A  47      13.916  14.593  18.494  1.00 44.73           N
ATOM    663  CA  GLY A  47      13.474  15.017  19.806  1.00 44.04           C
ATOM    664  C   GLY A  47      12.163  14.377  20.267  1.00 55.37           C
ATOM    665  O   GLY A  47      11.634  14.793  21.295  1.00 50.89           O
ATOM    666  H   GLY A  47      14.655  13.904  18.466  1.00 53.70           H
ATOM    667  HA2 GLY A  47      14.259  14.766  20.512  1.00 52.88           H
ATOM    668  HA3 GLY A  47      13.327  16.097  19.781  1.00 52.88           H
ATOM    669  N   HIS A  48      11.640  13.392  19.517  1.00 54.68           N
ATOM    670  CA  HIS A  48      10.376  12.729  19.780  1.00 52.64           C
ATOM    671  C   HIS A  48      10.595  11.439  20.552  1.00 40.60           C
ATOM    672  O   HIS A  48      11.644  10.797  20.473  1.00 43.80           O
ATOM    673  CB  HIS A  48       9.612  12.508  18.470  1.00 60.89           C
ATOM    674  CG  HIS A  48       9.172  13.806  17.822  1.00 74.99           C
ATOM    675  ND1 HIS A  48       9.212  15.059  18.399  1.00 78.33           N
ATOM    676  CD2 HIS A  48       8.703  13.973  16.547  1.00 82.45           C
ATOM    677  CE1 HIS A  48       8.773  15.949  17.496  1.00 90.20           C
ATOM    678  NE2 HIS A  48       8.392  15.327  16.369  1.00 88.00           N
ATOM    679  H   HIS A  48      12.149  13.084  18.699  1.00 65.64           H
ATOM    680  HA  HIS A  48       9.753  13.381  20.394  1.00 63.20           H
ATOM    681  HB2 HIS A  48       8.718  11.919  18.675  1.00 73.09           H
ATOM    682  HB3 HIS A  48      10.223  11.939  17.773  1.00 73.09           H
ATOM    683  HD1 HIS A  48       9.599  15.280  19.305  1.00 94.03           H
ATOM    684  HD2 HIS A  48       8.568  13.193  15.813  1.00 98.97           H
ATOM    685  HE1 HIS A  48       8.821  17.022  17.626  1.00108.26           H
ATOM    686  N   ARG A  49       9.592  11.088  21.341  1.00 38.03           N
ATOM    687  CA  ARG A  49       9.580   9.856  22.102  1.00 41.93           C
ATOM    688  C   ARG A  49       8.967   8.788  21.183  1.00 34.83           C
ATOM    689  O   ARG A  49       8.019   9.081  20.455  1.00 34.61           O
ATOM    690  CB  ARG A  49       8.821  10.112  23.400  1.00 55.00           C
ATOM    691  CG  ARG A  49       9.649   9.554  24.558  1.00 59.45           C
ATOM    692  CD  ARG A  49       9.096  10.032  25.907  1.00 57.44           C
ATOM    693  NE  ARG A  49       9.053   8.945  26.894  1.00 67.62           N
ATOM    694  CZ  ARG A  49      10.066   8.110  27.169  1.00 68.55           C
ATOM    695  NH1 ARG A  49      11.327   8.364  26.810  1.00 65.82           N
ATOM    696  NH2 ARG A  49       9.796   6.995  27.833  1.00 69.79           N1+
ATOM    697  H   ARG A  49       8.738  11.625  21.307  1.00 45.66           H
ATOM    698  HA  ARG A  49      10.607   9.571  22.336  1.00 50.34           H
ATOM    699  HB2 ARG A  49       8.689  11.184  23.571  1.00 66.03           H
ATOM    700  HB3 ARG A  49       7.839   9.636  23.368  1.00 66.03           H
ATOM    701  HG2 ARG A  49       9.685   8.466  24.490  1.00 71.36           H
ATOM    702  HG3 ARG A  49      10.665   9.944  24.479  1.00 71.36           H
ATOM    703  HD2 ARG A  49       9.646  10.888  26.297  1.00 68.95           H
ATOM    704  HD3 ARG A  49       8.065  10.344  25.735  1.00 68.95           H
ATOM    705  HE  ARG A  49       8.132   8.647  27.181  1.00 81.17           H
ATOM    706 HH11 ARG A  49      11.548   9.214  26.315  1.00 79.01           H
ATOM    707 HH12 ARG A  49      12.060   7.713  27.053  1.00 79.01           H
ATOM    708 HH21 ARG A  49       8.853   6.786  28.120  1.00 83.77           H
ATOM    709 HH22 ARG A  49      10.547   6.357  28.055  1.00 83.77           H
ATOM    710  N   VAL A  50       9.552   7.592  21.171  1.00 38.07           N
ATOM    711  CA  VAL A  50       9.171   6.528  20.241  1.00 29.32           C
ATOM    712  C   VAL A  50       8.957   5.236  21.009  1.00 32.61           C
ATOM    713  O   VAL A  50       9.378   5.075  22.154  1.00 29.63           O
ATOM    714  CB  VAL A  50      10.165   6.338  19.074  1.00 30.92           C
ATOM    715  CG1 VAL A  50      10.266   7.600  18.220  1.00 33.57           C
ATOM    716  CG2 VAL A  50      11.557   5.845  19.495  1.00 33.10           C
ATOM    717  H   VAL A  50      10.293   7.395  21.828  1.00 45.71           H
ATOM    718  HA  VAL A  50       8.213   6.777  19.787  1.00 35.22           H
ATOM    719  HB  VAL A  50       9.756   5.565  18.424  1.00 37.13           H
ATOM    720 HG11 VAL A  50      10.877   7.388  17.337  1.00 40.31           H
ATOM    721 HG12 VAL A  50       9.271   7.899  17.893  1.00 40.31           H
ATOM    722 HG13 VAL A  50      10.714   8.412  18.796  1.00 40.31           H
ATOM    723 HG21 VAL A  50      12.187   5.723  18.613  1.00 39.74           H
ATOM    724 HG22 VAL A  50      12.025   6.559  20.171  1.00 39.74           H
ATOM    725 HG23 VAL A  50      11.459   4.884  20.001  1.00 39.74           H
ATOM    726  N   ALA A  51       8.254   4.317  20.350  1.00 36.25           N
ATOM    727  CA  ALA A  51       8.083   2.943  20.773  1.00 33.99           C
ATOM    728  C   ALA A  51       8.834   2.128  19.680  1.00 31.17           C
ATOM    729  O   ALA A  51       8.657   2.304  18.513  1.00 32.74           O
ATOM    730  CB  ALA A  51       6.614   2.518  20.821  1.00 32.20           C
ATOM    731  H   ALA A  51       7.850   4.590  19.470  1.00 43.53           H
ATOM    732  HA  ALA A  51       8.524   2.761  21.782  1.00 40.81           H
ATOM    733  HB1 ALA A  51       6.457   1.533  21.259  1.00 38.66           H
ATOM    734  HB2 ALA A  51       6.052   3.248  21.424  1.00 38.66           H
ATOM    735  HB3 ALA A  51       6.158   2.514  19.821  1.00 38.66           H
ATOM    736  N   VAL A  52       9.714   1.240  20.194  1.00 30.35           N
ATOM    737  CA  VAL A  52      10.574   0.349  19.410  1.00 33.21           C
ATOM    738  C   VAL A  52      10.135  -1.072  19.699  1.00 32.14           C
ATOM    739  O   VAL A  52      10.152  -1.491  20.849  1.00 32.65           O
ATOM    740  CB  VAL A  52      12.077   0.500  19.742  1.00 36.68           C
ATOM    741  CG1 VAL A  52      12.932  -0.261  18.710  1.00 30.75           C
ATOM    742  CG2 VAL A  52      12.616   1.936  19.745  1.00 34.01           C
ATOM    743  H   VAL A  52       9.814   1.190  21.192  1.00 36.44           H
ATOM    744  HA  VAL A  52      10.450   0.557  18.352  1.00 39.88           H
ATOM    745  HB  VAL A  52      12.263   0.073  20.727  1.00 44.04           H
ATOM    746 HG11 VAL A  52      13.976  -0.267  19.028  1.00 36.92           H
ATOM    747 HG12 VAL A  52      12.589  -1.290  18.607  1.00 36.92           H
ATOM    748 HG13 VAL A  52      12.860   0.219  17.734  1.00 36.92           H
ATOM    749 HG21 VAL A  52      13.685   1.928  19.952  1.00 40.84           H
ATOM    750 HG22 VAL A  52      12.451   2.426  18.785  1.00 40.84           H
ATOM    751 HG23 VAL A  52      12.130   2.512  20.531  1.00 40.84           H
ATOM    752  N   LYS A  53       9.780  -1.837  18.663  1.00 29.64           N
ATOM    753  CA  LYS A  53       9.245  -3.180  18.826  1.00 30.59           C
ATOM    754  C   LYS A  53      10.287  -4.078  18.135  1.00 30.79           C
ATOM    755  O   LYS A  53      10.601  -3.931  16.971  1.00 29.23           O
ATOM    756  CB  LYS A  53       7.866  -3.358  18.168  1.00 29.40           C
ATOM    757  CG  LYS A  53       7.303  -4.780  18.375  1.00 27.63           C
ATOM    758  CD  LYS A  53       5.780  -4.911  18.283  1.00 42.02           C
ATOM    759  CE  LYS A  53       5.218  -4.903  16.873  1.00 40.28           C
ATOM    760  NZ  LYS A  53       3.762  -5.398  16.908  1.00 37.79           N1+
ATOM    761  H   LYS A  53       9.844  -1.459  17.738  1.00 35.60           H
ATOM    762  HA  LYS A  53       9.139  -3.453  19.895  1.00 36.74           H
ATOM    763  HB2 LYS A  53       7.158  -2.614  18.588  1.00 35.31           H
ATOM    764  HB3 LYS A  53       7.952  -3.121  17.091  1.00 35.31           H
ATOM    765  HG2 LYS A  53       7.789  -5.479  17.664  1.00 33.18           H
ATOM    766  HG3 LYS A  53       7.593  -5.151  19.381  1.00 33.18           H
ATOM    767  HD2 LYS A  53       5.487  -5.863  18.789  1.00 50.45           H
ATOM    768  HD3 LYS A  53       5.286  -4.102  18.879  1.00 50.45           H
ATOM    769  HE2 LYS A  53       5.228  -3.867  16.452  1.00 48.36           H
ATOM    770  HE3 LYS A  53       5.812  -5.547  16.188  1.00 48.36           H
ATOM    771  HZ1 LYS A  53       3.417  -5.573  15.948  1.00 45.37           H
ATOM    772  HZ2 LYS A  53       3.664  -6.265  17.446  1.00 45.37           H
ATOM    773  HZ3 LYS A  53       3.118  -4.660  17.323  1.00 45.37           H
ATOM    774  N   LYS A  54      10.828  -5.014  18.919  1.00 33.29           N
ATOM    775  CA  LYS A  54      11.702  -6.081  18.448  1.00 33.00           C
ATOM    776  C   LYS A  54      10.841  -7.321  18.276  1.00 27.52           C
ATOM    777  O   LYS A  54      10.240  -7.833  19.222  1.00 31.36           O
ATOM    778  CB  LYS A  54      12.852  -6.321  19.435  1.00 34.82           C
ATOM    779  CG  LYS A  54      13.789  -7.371  18.833  1.00 40.30           C
ATOM    780  CD  LYS A  54      14.830  -7.801  19.867  1.00 42.16           C
ATOM    781  CE  LYS A  54      15.702  -8.876  19.232  1.00 49.14           C
ATOM    782  NZ  LYS A  54      16.363  -9.659  20.279  1.00 52.78           N1+
ATOM    783  H   LYS A  54      10.521  -5.055  19.885  1.00 39.97           H
ATOM    784  HA  LYS A  54      12.135  -5.802  17.486  1.00 39.62           H
ATOM    785  HB2 LYS A  54      13.412  -5.397  19.579  1.00 41.81           H
ATOM    786  HB3 LYS A  54      12.462  -6.660  20.396  1.00 41.81           H
ATOM    787  HG2 LYS A  54      13.221  -8.262  18.563  1.00 48.39           H
ATOM    788  HG3 LYS A  54      14.279  -6.976  17.940  1.00 48.39           H
ATOM    789  HD2 LYS A  54      15.451  -6.950  20.150  1.00 50.61           H
ATOM    790  HD3 LYS A  54      14.329  -8.201  20.750  1.00 50.61           H
ATOM    791  HE2 LYS A  54      15.073  -9.536  18.633  1.00 59.00           H
ATOM    792  HE3 LYS A  54      16.446  -8.415  18.579  1.00 59.00           H
ATOM    793  HZ1 LYS A  54      17.062 -10.259  19.857  1.00 63.36           H
ATOM    794  HZ2 LYS A  54      16.824  -9.028  20.919  1.00 63.36           H
ATOM    795  HZ3 LYS A  54      15.676 -10.205  20.776  1.00 63.36           H
ATOM    796  N   LEU A  55      10.698  -7.748  17.032  1.00 31.85           N
ATOM    797  CA  LEU A  55       9.886  -8.908  16.744  1.00 30.85           C
ATOM    798  C   LEU A  55      10.544 -10.154  17.349  1.00 36.80           C
ATOM    799  O   LEU A  55      11.765 -10.241  17.415  1.00 38.64           O
ATOM    800  CB  LEU A  55       9.697  -9.042  15.240  1.00 32.00           C
ATOM    801  CG  LEU A  55       8.814  -7.943  14.623  1.00 34.75           C
ATOM    802  CD1 LEU A  55       8.711  -8.299  13.117  1.00 34.94           C
ATOM    803  CD2 LEU A  55       7.412  -7.951  15.262  1.00 37.62           C
ATOM    804  H   LEU A  55      11.194  -7.290  16.276  1.00 38.24           H
ATOM    805  HA  LEU A  55       8.913  -8.800  17.217  1.00 37.04           H
ATOM    806  HB2 LEU A  55      10.679  -9.034  14.759  1.00 38.43           H
ATOM    807  HB3 LEU A  55       9.234 -10.012  15.050  1.00 38.43           H
ATOM    808  HG  LEU A  55       9.274  -6.962  14.751  1.00 41.72           H
ATOM    809 HD11 LEU A  55       8.133  -7.545  12.587  1.00 41.96           H
ATOM    810 HD12 LEU A  55       9.700  -8.356  12.676  1.00 41.96           H
ATOM    811 HD13 LEU A  55       8.232  -9.271  12.987  1.00 41.96           H
ATOM    812 HD21 LEU A  55       6.775  -7.269  14.703  1.00 45.17           H
ATOM    813 HD22 LEU A  55       6.979  -8.950  15.245  1.00 45.17           H
ATOM    814 HD23 LEU A  55       7.451  -7.590  16.286  1.00 45.17           H
ATOM    815  N   SER A  56       9.726 -11.074  17.850  1.00 37.32           N
ATOM    816  CA  SER A  56      10.243 -12.166  18.690  1.00 47.47           C
ATOM    817  C   SER A  56      11.292 -13.029  17.979  1.00 50.34           C
ATOM    818  O   SER A  56      12.483 -12.948  18.295  1.00 70.42           O
ATOM    819  CB  SER A  56       9.108 -13.024  19.235  1.00 55.31           C
ATOM    820  OG  SER A  56       9.654 -14.090  19.994  1.00 62.02           O
ATOM    821  H   SER A  56       8.727 -10.916  17.823  1.00 44.81           H
ATOM    822  HA  SER A  56      10.720 -11.719  19.558  1.00 56.98           H
ATOM    823  HB2 SER A  56       8.521 -12.425  19.913  1.00 66.40           H
ATOM    824  HB3 SER A  56       8.476 -13.401  18.428  1.00 66.40           H
ATOM    825  HG  SER A  56       9.002 -14.362  20.646  1.00 74.45           H
ATOM    826  N   ARG A  57      10.835 -13.863  17.043  1.00 39.90           N
ATOM    827  CA  ARG A  57      11.641 -14.882  16.355  1.00 47.30           C
ATOM    828  C   ARG A  57      11.195 -14.831  14.881  1.00 39.98           C
ATOM    829  O   ARG A  57      10.511 -15.748  14.418  1.00 40.00           O
ATOM    830  CB  ARG A  57      11.422 -16.282  17.001  1.00 46.27           C
ATOM    831  CG  ARG A  57      11.619 -16.398  18.533  1.00 59.89           C
ATOM    832  CD  ARG A  57      12.389 -17.661  18.954  1.00 60.77           C
ATOM    833  NE  ARG A  57      12.135 -18.050  20.360  1.00 67.82           N
ATOM    834  CZ  ARG A  57      11.263 -18.986  20.795  1.00 65.70           C
ATOM    835  NH1 ARG A  57      10.609 -19.821  19.984  1.00 61.56           N
ATOM    836  NH2 ARG A  57      11.018 -19.102  22.099  1.00 76.12           N1+
ATOM    837  H   ARG A  57       9.852 -13.806  16.805  1.00 47.90           H
ATOM    838  HA  ARG A  57      12.696 -14.617  16.411  1.00 56.78           H
ATOM    839  HB2 ARG A  57      10.397 -16.597  16.806  1.00 55.55           H
ATOM    840  HB3 ARG A  57      12.088 -16.984  16.502  1.00 55.55           H
ATOM    841  HG2 ARG A  57      12.201 -15.550  18.890  1.00 71.89           H
ATOM    842  HG3 ARG A  57      10.640 -16.377  19.015  1.00 71.89           H
ATOM    843  HD2 ARG A  57      12.060 -18.466  18.303  1.00 72.96           H
ATOM    844  HD3 ARG A  57      13.461 -17.526  18.804  1.00 72.96           H
ATOM    845  HE  ARG A  57      12.559 -17.457  21.058  1.00 81.41           H
ATOM    846 HH11 ARG A  57      10.781 -19.793  18.988  1.00 73.90           H
ATOM    847 HH12 ARG A  57       9.968 -20.499  20.365  1.00 73.90           H
ATOM    848 HH21 ARG A  57      11.475 -18.491  22.757  1.00 91.37           H
ATOM    849 HH22 ARG A  57      10.362 -19.796  22.425  1.00 91.37           H
ATOM    850  N   PRO A  58      11.440 -13.712  14.188  1.00 41.09           N
ATOM    851  CA  PRO A  58      10.692 -13.328  12.992  1.00 40.34           C
ATOM    852  C   PRO A  58      10.764 -14.327  11.837  1.00 40.12           C
ATOM    853  O   PRO A  58       9.839 -14.340  11.036  1.00 36.09           O
ATOM    854  CB  PRO A  58      11.366 -12.028  12.541  1.00 34.53           C
ATOM    855  CG  PRO A  58      12.750 -12.052  13.178  1.00 38.28           C
ATOM    856  CD  PRO A  58      12.450 -12.696  14.513  1.00 36.94           C
ATOM    857  HA  PRO A  58       9.660 -13.090  13.252  1.00 48.43           H
ATOM    858  HB2 PRO A  58      11.422 -11.891  11.461  1.00 41.46           H
ATOM    859  HB3 PRO A  58      10.799 -11.207  12.985  1.00 41.46           H
ATOM    860  HG2 PRO A  58      13.439 -12.646  12.582  1.00 45.96           H
ATOM    861  HG3 PRO A  58      13.146 -11.047  13.323  1.00 45.96           H
ATOM    862  HD2 PRO A  58      13.375 -13.129  14.891  1.00 44.35           H
ATOM    863  HD3 PRO A  58      12.037 -11.967  15.209  1.00 44.35           H
ATOM    864  N   PHE A  59      11.814 -15.154  11.731  1.00 39.48           N
ATOM    865  CA  PHE A  59      11.996 -16.085  10.608  1.00 35.09           C
ATOM    866  C   PHE A  59      12.150 -17.549  11.041  1.00 42.23           C
ATOM    867  O   PHE A  59      12.745 -18.358  10.337  1.00 41.92           O
ATOM    868  CB  PHE A  59      13.171 -15.643   9.749  1.00 42.92           C
ATOM    869  CG  PHE A  59      13.088 -14.208   9.344  1.00 42.96           C
ATOM    870  CD1 PHE A  59      12.063 -13.794   8.477  1.00 38.89           C
ATOM    871  CD2 PHE A  59      13.983 -13.271   9.904  1.00 38.81           C
ATOM    872  CE1 PHE A  59      11.920 -12.429   8.190  1.00 39.55           C
ATOM    873  CE2 PHE A  59      13.857 -11.905   9.585  1.00 39.00           C
ATOM    874  CZ  PHE A  59      12.828 -11.490   8.723  1.00 41.06           C
ATOM    875  H   PHE A  59      12.561 -15.085  12.405  1.00 47.40           H
ATOM    876  HA  PHE A  59      11.114 -16.047   9.972  1.00 42.14           H
ATOM    877  HB2 PHE A  59      14.097 -15.821  10.297  1.00 51.53           H
ATOM    878  HB3 PHE A  59      13.193 -16.243   8.837  1.00 51.53           H
ATOM    879  HD1 PHE A  59      11.379 -14.514   8.055  1.00 46.69           H
ATOM    880  HD2 PHE A  59      14.751 -13.599  10.584  1.00 46.60           H
ATOM    881  HE1 PHE A  59      11.120 -12.101   7.541  1.00 47.49           H
ATOM    882  HE2 PHE A  59      14.536 -11.181  10.009  1.00 46.82           H
ATOM    883  HZ  PHE A  59      12.713 -10.446   8.490  1.00 49.30           H
ATOM    884  N   GLN A  60      11.581 -17.905  12.188  1.00 43.59           N
ATOM    885  CA  GLN A  60      11.705 -19.225  12.779  1.00 47.14           C
ATOM    886  C   GLN A  60      10.978 -20.335  12.019  1.00 53.42           C
ATOM    887  O   GLN A  60      11.356 -21.503  12.140  1.00 42.09           O
ATOM    888  CB  GLN A  60      11.120 -19.139  14.174  1.00 44.48           C
ATOM    889  CG  GLN A  60      11.288 -20.459  14.933  1.00 48.25           C
ATOM    890  CD  GLN A  60      10.759 -20.321  16.326  1.00 42.96           C
ATOM    891  OE1 GLN A  60      11.495 -20.554  17.279  1.00 52.00           O
ATOM    892  NE2 GLN A  60       9.480 -19.958  16.448  1.00 42.06           N
ATOM    893  H   GLN A  60      11.106 -17.194  12.729  1.00 52.34           H
ATOM    894  HA  GLN A  60      12.767 -19.471  12.846  1.00 56.59           H
ATOM    895  HB2 GLN A  60      11.622 -18.341  14.725  1.00 53.40           H
ATOM    896  HB3 GLN A  60      10.060 -18.896  14.089  1.00 53.40           H
ATOM    897  HG2 GLN A  60      10.701 -21.249  14.466  1.00 57.92           H
ATOM    898  HG3 GLN A  60      12.340 -20.753  14.959  1.00 57.92           H
ATOM    899 HE21 GLN A  60       8.931 -19.792  15.617  1.00 50.50           H
ATOM    900 HE22 GLN A  60       9.063 -19.855  17.360  1.00 50.50           H
ATOM    901  N   SER A  61       9.881 -19.963  11.351  1.00 37.38           N
ATOM    902  CA  SER A  61       9.049 -20.829  10.545  1.00 43.11           C
ATOM    903  C   SER A  61       8.473 -20.053   9.365  1.00 46.18           C
ATOM    904  O   SER A  61       8.610 -18.840   9.273  1.00 34.06           O
ATOM    905  CB  SER A  61       7.938 -21.463  11.377  1.00 43.77           C
ATOM    906  OG  SER A  61       7.130 -20.466  11.919  1.00 45.09           O
ATOM    907  H   SER A  61       9.665 -18.979  11.303  1.00 44.88           H
ATOM    908  HA  SER A  61       9.673 -21.622  10.141  1.00 51.76           H
ATOM    909  HB2 SER A  61       7.327 -22.105  10.743  1.00 52.55           H
ATOM    910  HB3 SER A  61       8.372 -22.053  12.184  1.00 52.55           H
ATOM    911  HG  SER A  61       6.519 -20.818  12.375  1.00 54.14           H
ATOM    912  N   ILE A  62       7.833 -20.765   8.442  1.00 38.09           N
ATOM    913  CA  ILE A  62       7.157 -20.147   7.314  1.00 38.16           C
ATOM    914  C   ILE A  62       6.077 -19.208   7.815  1.00 33.78           C
ATOM    915  O   ILE A  62       5.909 -18.137   7.242  1.00 37.44           O
ATOM    916  CB  ILE A  62       6.612 -21.208   6.343  1.00 40.98           C
ATOM    917  CG1 ILE A  62       5.815 -20.542   5.207  1.00 40.22           C
ATOM    918  CG2 ILE A  62       5.794 -22.325   7.047  1.00 51.98           C
ATOM    919  CD1 ILE A  62       4.324 -20.307   5.498  1.00 51.56           C
ATOM    920  H   ILE A  62       7.796 -21.770   8.534  1.00 45.74           H
ATOM    921  HA  ILE A  62       7.880 -19.540   6.771  1.00 45.81           H
ATOM    922  HB  ILE A  62       7.489 -21.669   5.885  1.00 49.21           H
ATOM    923 HG12 ILE A  62       6.291 -19.607   4.905  1.00 48.29           H
ATOM    924 HG13 ILE A  62       5.874 -21.211   4.348  1.00 48.29           H
ATOM    925 HG21 ILE A  62       5.474 -23.050   6.300  1.00 62.41           H
ATOM    926 HG22 ILE A  62       6.397 -22.846   7.785  1.00 62.41           H
ATOM    927 HG23 ILE A  62       4.916 -21.934   7.549  1.00 62.41           H
ATOM    928 HD11 ILE A  62       3.965 -19.433   4.969  1.00 61.89           H
ATOM    929 HD12 ILE A  62       3.748 -21.190   5.212  1.00 61.89           H
ATOM    930 HD13 ILE A  62       4.118 -20.118   6.544  1.00 61.89           H
ATOM    931  N   ILE A  63       5.311 -19.619   8.829  1.00 31.07           N
ATOM    932  CA  ILE A  63       4.221 -18.801   9.310  1.00 40.41           C
ATOM    933  C   ILE A  63       4.756 -17.526  10.016  1.00 30.72           C
ATOM    934  O   ILE A  63       4.152 -16.455   9.881  1.00 28.58           O
ATOM    935  CB  ILE A  63       3.190 -19.592  10.131  1.00 41.62           C
ATOM    936  CG1 ILE A  63       3.581 -19.874  11.588  1.00 50.75           C
ATOM    937  CG2 ILE A  63       2.758 -20.907   9.449  1.00 52.97           C
ATOM    938  CD1 ILE A  63       2.911 -18.861  12.533  1.00 57.08           C
ATOM    939  H   ILE A  63       5.517 -20.486   9.298  1.00 37.31           H
ATOM    940  HA  ILE A  63       3.685 -18.453   8.428  1.00 48.52           H
ATOM    941  HB  ILE A  63       2.287 -18.974  10.148  1.00 49.97           H
ATOM    942 HG12 ILE A  63       3.242 -20.868  11.888  1.00 60.93           H
ATOM    943 HG13 ILE A  63       4.660 -19.853  11.711  1.00 60.93           H
ATOM    944 HG21 ILE A  63       1.913 -21.338   9.986  1.00 63.59           H
ATOM    945 HG22 ILE A  63       2.442 -20.708   8.425  1.00 63.59           H
ATOM    946 HG23 ILE A  63       3.576 -21.627   9.448  1.00 63.59           H
ATOM    947 HD11 ILE A  63       3.197 -19.086  13.562  1.00 68.52           H
ATOM    948 HD12 ILE A  63       3.222 -17.843  12.295  1.00 68.52           H
ATOM    949 HD13 ILE A  63       1.826 -18.938  12.447  1.00 68.52           H
ATOM    950  N   HIS A  64       5.851 -17.637  10.782  1.00 31.79           N
ATOM    951  CA  HIS A  64       6.500 -16.455  11.369  1.00 33.47           C
ATOM    952  C   HIS A  64       6.995 -15.519  10.291  1.00 29.38           C
ATOM    953  O   HIS A  64       6.804 -14.311  10.368  1.00 29.28           O
ATOM    954  CB  HIS A  64       7.691 -16.807  12.265  1.00 34.80           C
ATOM    955  CG  HIS A  64       7.316 -17.209  13.659  1.00 35.78           C
ATOM    956  ND1 HIS A  64       7.971 -16.840  14.802  1.00 44.20           N
ATOM    957  CD2 HIS A  64       6.218 -17.909  14.050  1.00 43.67           C
ATOM    958  CE1 HIS A  64       7.300 -17.312  15.854  1.00 47.74           C
ATOM    959  NE2 HIS A  64       6.245 -18.019  15.441  1.00 42.10           N
ATOM    960  H   HIS A  64       6.357 -18.508  10.807  1.00 38.17           H
ATOM    961  HA  HIS A  64       5.770 -15.922  11.972  1.00 40.19           H
ATOM    962  HB2 HIS A  64       8.311 -15.916  12.368  1.00 41.79           H
ATOM    963  HB3 HIS A  64       8.301 -17.573  11.791  1.00 41.79           H
ATOM    964  HD1 HIS A  64       8.787 -16.246  14.845  1.00 53.06           H
ATOM    965  HD2 HIS A  64       5.463 -18.311  13.397  1.00 52.43           H
ATOM    966  HE1 HIS A  64       7.543 -17.096  16.884  1.00 57.32           H
ATOM    967  N   ALA A  65       7.731 -16.046   9.321  1.00 27.09           N
ATOM    968  CA  ALA A  65       8.326 -15.241   8.274  1.00 29.74           C
ATOM    969  C   ALA A  65       7.237 -14.449   7.525  1.00 25.08           C
ATOM    970  O   ALA A  65       7.426 -13.267   7.264  1.00 25.71           O
ATOM    971  CB  ALA A  65       9.117 -16.140   7.359  1.00 31.94           C
ATOM    972  H   ALA A  65       7.919 -17.037   9.318  1.00 32.53           H
ATOM    973  HA  ALA A  65       9.019 -14.524   8.715  1.00 35.71           H
ATOM    974  HB1 ALA A  65       9.692 -15.544   6.652  1.00 38.35           H
ATOM    975  HB2 ALA A  65       9.809 -16.733   7.953  1.00 38.35           H
ATOM    976  HB3 ALA A  65       8.447 -16.807   6.818  1.00 38.35           H
ATOM    977  N   LYS A  66       6.099 -15.122   7.217  1.00 29.13           N
ATOM    978  CA  LYS A  66       4.991 -14.527   6.489  1.00 31.68           C
ATOM    979  C   LYS A  66       4.308 -13.471   7.350  1.00 29.62           C
ATOM    980  O   LYS A  66       4.050 -12.387   6.855  1.00 25.66           O
ATOM    981  CB  LYS A  66       3.994 -15.576   5.978  1.00 32.80           C
ATOM    982  CG  LYS A  66       3.012 -14.989   4.950  1.00 33.56           C
ATOM    983  CD  LYS A  66       2.046 -16.085   4.462  1.00 30.92           C
ATOM    984  CE  LYS A  66       1.063 -15.514   3.431  1.00 41.78           C
ATOM    985  NZ  LYS A  66       0.258 -16.593   2.821  1.00 36.58           N1+
ATOM    986  H   LYS A  66       6.027 -16.094   7.480  1.00 34.98           H
ATOM    987  HA  LYS A  66       5.407 -14.030   5.609  1.00 38.04           H
ATOM    988  HB2 LYS A  66       4.555 -16.367   5.481  1.00 39.39           H
ATOM    989  HB3 LYS A  66       3.449 -16.001   6.820  1.00 39.39           H
ATOM    990  HG2 LYS A  66       2.437 -14.175   5.395  1.00 40.30           H
ATOM    991  HG3 LYS A  66       3.575 -14.587   4.111  1.00 40.30           H
ATOM    992  HD2 LYS A  66       2.621 -16.893   4.012  1.00 37.13           H
ATOM    993  HD3 LYS A  66       1.483 -16.476   5.308  1.00 37.13           H
ATOM    994  HE2 LYS A  66       0.399 -14.786   3.900  1.00 50.16           H
ATOM    995  HE3 LYS A  66       1.627 -15.006   2.648  1.00 50.16           H
ATOM    996  HZ1 LYS A  66      -0.503 -16.199   2.282  1.00 43.92           H
ATOM    997  HZ2 LYS A  66       0.831 -17.147   2.196  1.00 43.92           H
ATOM    998  HZ3 LYS A  66      -0.122 -17.193   3.539  1.00 43.92           H
ATOM    999  N   ARG A  67       4.130 -13.722   8.646  1.00 26.14           N
ATOM   1000  CA  ARG A  67       3.546 -12.747   9.566  1.00 29.05           C
ATOM   1001  C   ARG A  67       4.451 -11.503   9.744  1.00 26.13           C
ATOM   1002  O   ARG A  67       3.957 -10.390   9.840  1.00 26.91           O
ATOM   1003  CB  ARG A  67       3.193 -13.477  10.864  1.00 33.65           C
ATOM   1004  CG  ARG A  67       2.709 -12.651  12.035  1.00 51.77           C
ATOM   1005  CD  ARG A  67       1.646 -11.596  11.675  1.00 68.61           C
ATOM   1006  NE  ARG A  67       0.513 -11.603  12.611  1.00 81.97           N
ATOM   1007  CZ  ARG A  67       0.614 -11.346  13.923  1.00 91.90           C
ATOM   1008  NH1 ARG A  67      -0.380 -11.705  14.735  1.00109.32           N
ATOM   1009  NH2 ARG A  67       1.679 -10.736  14.441  1.00 91.67           N1+
ATOM   1010  H   ARG A  67       4.474 -14.595   9.017  1.00 31.39           H
ATOM   1011  HA  ARG A  67       2.619 -12.390   9.121  1.00 34.88           H
ATOM   1012  HB2 ARG A  67       2.442 -14.241  10.666  1.00 40.41           H
ATOM   1013  HB3 ARG A  67       4.099 -13.974  11.211  1.00 40.41           H
ATOM   1014  HG2 ARG A  67       2.325 -13.334  12.797  1.00 62.15           H
ATOM   1015  HG3 ARG A  67       3.576 -12.166  12.465  1.00 62.15           H
ATOM   1016  HD2 ARG A  67       2.068 -10.596  11.582  1.00 82.35           H
ATOM   1017  HD3 ARG A  67       1.235 -11.874  10.708  1.00 82.35           H
ATOM   1018  HE  ARG A  67      -0.323 -12.080  12.302  1.00 98.39           H
ATOM   1019 HH11 ARG A  67      -1.199 -12.158  14.356  1.00131.21           H
ATOM   1020 HH12 ARG A  67      -0.321 -11.507  15.723  1.00131.21           H
ATOM   1021 HH21 ARG A  67       2.441 -10.457  13.836  1.00110.02           H
ATOM   1022 HH22 ARG A  67       1.732 -10.542  15.429  1.00110.02           H
ATOM   1023  N   THR A  68       5.760 -11.703   9.776  1.00 28.87           N
ATOM   1024  CA  THR A  68       6.742 -10.628   9.834  1.00 31.89           C
ATOM   1025  C   THR A  68       6.589  -9.743   8.608  1.00 29.75           C
ATOM   1026  O   THR A  68       6.497  -8.529   8.755  1.00 26.34           O
ATOM   1027  CB  THR A  68       8.157 -11.231   9.940  1.00 34.38           C
ATOM   1028  OG1 THR A  68       8.279 -11.916  11.167  1.00 27.87           O
ATOM   1029  CG2 THR A  68       9.243 -10.160   9.857  1.00 28.07           C
ATOM   1030  H   THR A  68       6.101 -12.647   9.679  1.00 34.67           H
ATOM   1031  HA  THR A  68       6.548 -10.035  10.730  1.00 38.29           H
ATOM   1032  HB  THR A  68       8.317 -11.938   9.130  1.00 41.28           H
ATOM   1033  HG1 THR A  68       7.821 -12.764  11.087  1.00 33.47           H
ATOM   1034 HG21 THR A  68      10.224 -10.617   9.967  1.00 33.71           H
ATOM   1035 HG22 THR A  68       9.203  -9.681   8.885  1.00 33.71           H
ATOM   1036 HG23 THR A  68       9.116  -9.416  10.637  1.00 33.71           H
ATOM   1037  N   TYR A  69       6.604 -10.361   7.401  1.00 26.41           N
ATOM   1038  CA  TYR A  69       6.431  -9.634   6.153  1.00 30.05           C
ATOM   1039  C   TYR A  69       5.107  -8.864   6.136  1.00 23.44           C
ATOM   1040  O   TYR A  69       5.094  -7.698   5.733  1.00 25.96           O
ATOM   1041  CB  TYR A  69       6.523 -10.617   4.982  1.00 27.20           C
ATOM   1042  CG  TYR A  69       6.359  -9.922   3.665  1.00 28.34           C
ATOM   1043  CD1 TYR A  69       5.165 -10.121   2.948  1.00 26.62           C
ATOM   1044  CD2 TYR A  69       7.372  -9.091   3.163  1.00 31.20           C
ATOM   1045  CE1 TYR A  69       5.001  -9.483   1.717  1.00 30.11           C
ATOM   1046  CE2 TYR A  69       7.208  -8.454   1.922  1.00 32.51           C
ATOM   1047  CZ  TYR A  69       6.024  -8.685   1.190  1.00 36.24           C
ATOM   1048  OH  TYR A  69       5.827  -8.160  -0.038  1.00 36.53           O
ATOM   1049  H   TYR A  69       6.763 -11.355   7.341  1.00 31.72           H
ATOM   1050  HA  TYR A  69       7.247  -8.919   6.056  1.00 36.08           H
ATOM   1051  HB2 TYR A  69       7.487 -11.123   4.994  1.00 32.67           H
ATOM   1052  HB3 TYR A  69       5.756 -11.386   5.080  1.00 32.67           H
ATOM   1053  HD1 TYR A  69       4.374 -10.731   3.356  1.00 31.97           H
ATOM   1054  HD2 TYR A  69       8.279  -8.949   3.721  1.00 37.46           H
ATOM   1055  HE1 TYR A  69       4.097  -9.607   1.157  1.00 36.16           H
ATOM   1056  HE2 TYR A  69       8.000  -7.849   1.511  1.00 39.04           H
ATOM   1057  HH  TYR A  69       6.622  -7.754  -0.405  1.00 43.86           H
ATOM   1058  N   ARG A  70       4.015  -9.509   6.565  1.00 24.69           N
ATOM   1059  CA  ARG A  70       2.662  -8.962   6.597  1.00 27.98           C
ATOM   1060  C   ARG A  70       2.636  -7.718   7.474  1.00 25.71           C
ATOM   1061  O   ARG A  70       2.090  -6.692   7.096  1.00 24.06           O
ATOM   1062  CB  ARG A  70       1.704 -10.054   7.142  1.00 26.73           C
ATOM   1063  CG  ARG A  70       0.290  -9.514   7.426  1.00 29.21           C
ATOM   1064  CD  ARG A  70      -0.638 -10.535   8.075  1.00 28.57           C
ATOM   1065  NE  ARG A  70      -0.802 -11.711   7.199  1.00 28.73           N
ATOM   1066  CZ  ARG A  70      -0.405 -12.956   7.456  1.00 34.37           C
ATOM   1067  NH1 ARG A  70       0.165 -13.317   8.599  1.00 35.92           N
ATOM   1068  NH2 ARG A  70      -0.570 -13.872   6.523  1.00 36.50           N1+
ATOM   1069  H   ARG A  70       4.124 -10.456   6.907  1.00 29.65           H
ATOM   1070  HA  ARG A  70       2.360  -8.684   5.585  1.00 33.61           H
ATOM   1071  HB2 ARG A  70       1.650 -10.873   6.425  1.00 32.10           H
ATOM   1072  HB3 ARG A  70       2.103 -10.430   8.078  1.00 32.10           H
ATOM   1073  HG2 ARG A  70       0.357  -8.674   8.116  1.00 35.08           H
ATOM   1074  HG3 ARG A  70      -0.159  -9.152   6.501  1.00 35.08           H
ATOM   1075  HD2 ARG A  70      -0.235 -10.814   9.048  1.00 34.31           H
ATOM   1076  HD3 ARG A  70      -1.618 -10.096   8.225  1.00 34.31           H
ATOM   1077  HE  ARG A  70      -1.220 -11.530   6.294  1.00 34.50           H
ATOM   1078 HH11 ARG A  70       0.304 -12.627   9.314  1.00 43.13           H
ATOM   1079 HH12 ARG A  70       0.467 -14.272   8.728  1.00 43.13           H
ATOM   1080 HH21 ARG A  70      -1.003 -13.617   5.642  1.00 43.83           H
ATOM   1081 HH22 ARG A  70      -0.285 -14.824   6.685  1.00 43.83           H
ATOM   1082  N   GLU A  71       3.171  -7.834   8.687  1.00 24.56           N
ATOM   1083  CA  GLU A  71       3.189  -6.719   9.623  1.00 29.45           C
ATOM   1084  C   GLU A  71       4.022  -5.550   9.055  1.00 25.99           C
ATOM   1085  O   GLU A  71       3.555  -4.402   9.117  1.00 23.39           O
ATOM   1086  CB  GLU A  71       3.726  -7.154  11.012  1.00 31.45           C
ATOM   1087  CG  GLU A  71       3.718  -5.936  11.932  1.00 32.28           C
ATOM   1088  CD  GLU A  71       3.858  -6.213  13.413  1.00 37.84           C
ATOM   1089  OE1 GLU A  71       4.327  -7.304  13.787  1.00 34.23           O
ATOM   1090  OE2 GLU A  71       3.516  -5.289  14.166  1.00 36.90           O1-
ATOM   1091  H   GLU A  71       3.568  -8.713   8.968  1.00 29.49           H
ATOM   1092  HA  GLU A  71       2.163  -6.390   9.756  1.00 35.37           H
ATOM   1093  HB2 GLU A  71       3.070  -7.923  11.424  1.00 37.76           H
ATOM   1094  HB3 GLU A  71       4.744  -7.530  10.928  1.00 37.76           H
ATOM   1095  HG2 GLU A  71       4.549  -5.279  11.658  1.00 38.76           H
ATOM   1096  HG3 GLU A  71       2.807  -5.350  11.796  1.00 38.76           H
ATOM   1097  N   LEU A  72       5.225  -5.775   8.555  1.00 26.72           N
ATOM   1098  CA  LEU A  72       6.011  -4.709   7.948  1.00 26.57           C
ATOM   1099  C   LEU A  72       5.298  -4.057   6.751  1.00 25.63           C
ATOM   1100  O   LEU A  72       5.300  -2.840   6.610  1.00 28.36           O
ATOM   1101  CB  LEU A  72       7.374  -5.306   7.502  1.00 26.13           C
ATOM   1102  CG  LEU A  72       8.595  -4.359   7.572  1.00 35.47           C
ATOM   1103  CD1 LEU A  72       9.621  -4.732   6.512  1.00 31.88           C
ATOM   1104  CD2 LEU A  72       8.397  -2.859   7.484  1.00 28.72           C
ATOM   1105  H   LEU A  72       5.623  -6.708   8.554  1.00 32.09           H
ATOM   1106  HA  LEU A  72       6.168  -3.952   8.712  1.00 31.90           H
ATOM   1107  HB2 LEU A  72       7.606  -6.183   8.101  1.00 31.38           H
ATOM   1108  HB3 LEU A  72       7.261  -5.655   6.476  1.00 31.38           H
ATOM   1109  HG  LEU A  72       9.072  -4.551   8.534  1.00 42.60           H
ATOM   1110 HD11 LEU A  72      10.530  -4.139   6.621  1.00 38.29           H
ATOM   1111 HD12 LEU A  72       9.895  -5.777   6.586  1.00 38.29           H
ATOM   1112 HD13 LEU A  72       9.164  -4.528   5.556  1.00 38.29           H
ATOM   1113 HD21 LEU A  72       9.341  -2.347   7.602  1.00 34.48           H
ATOM   1114 HD22 LEU A  72       7.993  -2.638   6.505  1.00 34.48           H
ATOM   1115 HD23 LEU A  72       7.706  -2.517   8.249  1.00 34.48           H
ATOM   1116  N   ARG A  73       4.702  -4.830   5.854  1.00 27.31           N
ATOM   1117  CA  ARG A  73       3.891  -4.309   4.742  1.00 29.03           C
ATOM   1118  C   ARG A  73       2.713  -3.443   5.210  1.00 29.25           C
ATOM   1119  O   ARG A  73       2.517  -2.329   4.709  1.00 26.87           O
ATOM   1120  CB  ARG A  73       3.406  -5.491   3.891  1.00 27.79           C
ATOM   1121  CG  ARG A  73       4.520  -6.076   3.011  1.00 34.54           C
ATOM   1122  CD  ARG A  73       5.050  -5.179   1.890  1.00 35.29           C
ATOM   1123  NE  ARG A  73       3.998  -4.644   1.014  1.00 42.92           N
ATOM   1124  CZ  ARG A  73       3.113  -5.336   0.282  1.00 47.49           C
ATOM   1125  NH1 ARG A  73       3.246  -6.634   0.019  1.00 51.35           N
ATOM   1126  NH2 ARG A  73       2.068  -4.695  -0.213  1.00 49.93           N1+
ATOM   1127  H   ARG A  73       4.745  -5.834   5.976  1.00 32.79           H
ATOM   1128  HA  ARG A  73       4.530  -3.668   4.136  1.00 34.87           H
ATOM   1129  HB2 ARG A  73       2.985  -6.274   4.522  1.00 33.38           H
ATOM   1130  HB3 ARG A  73       2.603  -5.150   3.237  1.00 33.38           H
ATOM   1131  HG2 ARG A  73       5.373  -6.357   3.624  1.00 41.47           H
ATOM   1132  HG3 ARG A  73       4.132  -6.991   2.562  1.00 41.47           H
ATOM   1133  HD2 ARG A  73       5.528  -4.326   2.376  1.00 42.38           H
ATOM   1134  HD3 ARG A  73       5.824  -5.675   1.303  1.00 42.38           H
ATOM   1135  HE  ARG A  73       3.774  -3.668   1.158  1.00 51.53           H
ATOM   1136 HH11 ARG A  73       4.055  -7.133   0.362  1.00 61.64           H
ATOM   1137 HH12 ARG A  73       2.559  -7.107  -0.550  1.00 61.64           H
ATOM   1138 HH21 ARG A  73       1.953  -3.706  -0.045  1.00 59.94           H
ATOM   1139 HH22 ARG A  73       1.379  -5.195  -0.759  1.00 59.94           H
ATOM   1140  N   LEU A  74       1.958  -3.904   6.217  1.00 27.24           N
ATOM   1141  CA  LEU A  74       0.830  -3.163   6.781  1.00 31.25           C
ATOM   1142  C   LEU A  74       1.304  -1.815   7.316  1.00 30.70           C
ATOM   1143  O   LEU A  74       0.753  -0.755   6.990  1.00 29.80           O
ATOM   1144  CB  LEU A  74       0.172  -3.935   7.954  1.00 30.24           C
ATOM   1145  CG  LEU A  74      -1.169  -4.699   7.839  1.00 44.99           C
ATOM   1146  CD1 LEU A  74      -2.021  -4.613   6.563  1.00 33.11           C
ATOM   1147  CD2 LEU A  74      -1.059  -6.129   8.353  1.00 36.76           C
ATOM   1148  H   LEU A  74       2.165  -4.810   6.610  1.00 32.72           H
ATOM   1149  HA  LEU A  74       0.093  -2.985   6.001  1.00 37.52           H
ATOM   1150  HB2 LEU A  74       0.930  -4.583   8.391  1.00 36.32           H
ATOM   1151  HB3 LEU A  74      -0.030  -3.208   8.747  1.00 36.32           H
ATOM   1152  HG  LEU A  74      -1.818  -4.223   8.583  1.00 54.01           H
ATOM   1153 HD11 LEU A  74      -3.060  -4.810   6.818  1.00 39.76           H
ATOM   1154 HD12 LEU A  74      -1.956  -3.616   6.123  1.00 39.76           H
ATOM   1155 HD13 LEU A  74      -1.697  -5.363   5.850  1.00 39.76           H
ATOM   1156 HD21 LEU A  74      -2.051  -6.509   8.575  1.00 44.13           H
ATOM   1157 HD22 LEU A  74      -0.617  -6.750   7.576  1.00 44.13           H
ATOM   1158 HD23 LEU A  74      -0.462  -6.168   9.264  1.00 44.13           H
ATOM   1159  N   LEU A  75       2.295  -1.881   8.204  1.00 24.95           N
ATOM   1160  CA  LEU A  75       2.820  -0.709   8.857  1.00 24.93           C
ATOM   1161  C   LEU A  75       3.480   0.336   7.909  1.00 31.49           C
ATOM   1162  O   LEU A  75       3.353   1.486   8.149  1.00 29.37           O
ATOM   1163  CB  LEU A  75       3.866  -1.036   9.946  1.00 27.25           C
ATOM   1164  CG  LEU A  75       3.289  -1.710  11.204  1.00 29.99           C
ATOM   1165  CD1 LEU A  75       4.462  -2.011  12.160  1.00 30.01           C
ATOM   1166  CD2 LEU A  75       2.275  -0.773  11.849  1.00 39.45           C
ATOM   1167  H   LEU A  75       2.704  -2.771   8.381  1.00 29.96           H
ATOM   1168  HA  LEU A  75       1.966  -0.154   9.373  1.00 29.95           H
ATOM   1169  HB2 LEU A  75       4.709  -1.610   9.532  1.00 32.73           H
ATOM   1170  HB3 LEU A  75       4.212  -0.052  10.318  1.00 32.73           H
ATOM   1171  HG  LEU A  75       2.779  -2.664  10.936  1.00 36.01           H
ATOM   1172 HD11 LEU A  75       4.090  -2.333  13.138  1.00 36.04           H
ATOM   1173 HD12 LEU A  75       5.108  -2.803  11.757  1.00 36.04           H
ATOM   1174 HD13 LEU A  75       5.098  -1.135  12.321  1.00 36.04           H
ATOM   1175 HD21 LEU A  75       1.814  -1.214  12.732  1.00 47.37           H
ATOM   1176 HD22 LEU A  75       2.734   0.178  12.143  1.00 47.37           H
ATOM   1177 HD23 LEU A  75       1.468  -0.526  11.143  1.00 47.37           H
ATOM   1178  N   LYS A  76       4.145  -0.121   6.819  1.00 24.91           N
ATOM   1179  CA  LYS A  76       4.683   0.779   5.810  1.00 31.35           C
ATOM   1180  C   LYS A  76       3.570   1.519   5.058  1.00 29.77           C
ATOM   1181  O   LYS A  76       3.799   2.610   4.551  1.00 30.81           O
ATOM   1182  CB  LYS A  76       5.566  -0.001   4.817  1.00 27.77           C
ATOM   1183  CG  LYS A  76       6.956  -0.243   5.403  1.00 35.31           C
ATOM   1184  CD  LYS A  76       7.913  -0.940   4.424  1.00 32.05           C
ATOM   1185  CE  LYS A  76       8.309   0.045   3.309  1.00 42.19           C
ATOM   1186  NZ  LYS A  76       9.343  -0.542   2.442  1.00 49.27           N1+
ATOM   1187  H   LYS A  76       4.213  -1.112   6.650  1.00 29.92           H
ATOM   1188  HA  LYS A  76       5.288   1.547   6.287  1.00 37.65           H
ATOM   1189  HB2 LYS A  76       5.085  -0.936   4.535  1.00 33.35           H
ATOM   1190  HB3 LYS A  76       5.699   0.609   3.923  1.00 33.35           H
ATOM   1191  HG2 LYS A  76       7.377   0.728   5.656  1.00 42.39           H
ATOM   1192  HG3 LYS A  76       6.874  -0.813   6.320  1.00 42.39           H
ATOM   1193  HD2 LYS A  76       8.807  -1.266   4.951  1.00 38.48           H
ATOM   1194  HD3 LYS A  76       7.416  -1.806   3.989  1.00 38.48           H
ATOM   1195  HE2 LYS A  76       7.424   0.264   2.710  1.00 50.65           H
ATOM   1196  HE3 LYS A  76       8.668   0.975   3.738  1.00 50.65           H
ATOM   1197  HZ1 LYS A  76       9.668   0.140   1.771  1.00 59.14           H
ATOM   1198  HZ2 LYS A  76      10.127  -0.850   3.002  1.00 59.14           H
ATOM   1199  HZ3 LYS A  76       8.959  -1.339   1.948  1.00 59.14           H
ATOM   1200  N   HIS A  77       2.410   0.905   4.928  1.00 33.21           N
ATOM   1201  CA  HIS A  77       1.311   1.408   4.117  1.00 37.68           C
ATOM   1202  C   HIS A  77       0.428   2.427   4.851  1.00 37.20           C
ATOM   1203  O   HIS A  77      -0.100   3.340   4.230  1.00 33.34           O
ATOM   1204  CB  HIS A  77       0.499   0.204   3.622  1.00 39.21           C
ATOM   1205  CG  HIS A  77      -0.697   0.648   2.792  1.00 43.47           C
ATOM   1206  ND1 HIS A  77      -1.966   0.890   3.300  1.00 50.20           N
ATOM   1207  CD2 HIS A  77      -0.672   1.042   1.486  1.00 41.70           C
ATOM   1208  CE1 HIS A  77      -2.692   1.339   2.273  1.00 47.31           C
ATOM   1209  NE2 HIS A  77      -1.947   1.419   1.163  1.00 44.35           N
ATOM   1210  H   HIS A  77       2.286  -0.001   5.354  1.00 39.88           H
ATOM   1211  HA  HIS A  77       1.729   1.900   3.236  1.00 45.24           H
ATOM   1212  HB2 HIS A  77       0.141  -0.380   4.465  1.00 47.08           H
ATOM   1213  HB3 HIS A  77       1.138  -0.438   3.019  1.00 47.08           H
ATOM   1214  HD2 HIS A  77       0.186   1.145   0.853  1.00 50.06           H
ATOM   1215  HE1 HIS A  77      -3.768   1.390   2.270  1.00 56.80           H
ATOM   1216  HE2 HIS A  77      -2.299   1.609   0.233  1.00 53.24           H
ATOM   1217  N   MET A  78       0.202   2.235   6.148  1.00 31.51           N
ATOM   1218  CA  MET A  78      -0.698   3.077   6.924  1.00 34.28           C
ATOM   1219  C   MET A  78      -0.135   4.458   7.197  1.00 36.25           C
ATOM   1220  O   MET A  78       0.848   4.567   7.925  1.00 34.61           O
ATOM   1221  CB  MET A  78      -0.954   2.438   8.287  1.00 33.40           C
ATOM   1222  CG  MET A  78      -1.767   1.167   8.216  1.00 37.21           C
ATOM   1223  SD  MET A  78      -3.113   1.087   7.097  1.00 39.17           S
ATOM   1224  CE  MET A  78      -2.660  -0.330   6.104  1.00 69.86           C
ATOM   1225  H   MET A  78       0.562   1.399   6.586  1.00 37.84           H
ATOM   1226  HA  MET A  78      -1.635   3.185   6.383  1.00 41.17           H
ATOM   1227  HB2 MET A  78      -0.008   2.192   8.771  1.00 40.11           H
ATOM   1228  HB3 MET A  78      -1.479   3.157   8.914  1.00 40.11           H
ATOM   1229  HG2 MET A  78      -1.090   0.342   8.000  1.00 44.67           H
ATOM   1230  HG3 MET A  78      -2.186   1.025   9.203  1.00 44.67           H
ATOM   1231  HE1 MET A  78      -3.321  -0.376   5.244  1.00 83.86           H
ATOM   1232  HE2 MET A  78      -1.637  -0.213   5.765  1.00 83.86           H
ATOM   1233  HE3 MET A  78      -2.741  -1.233   6.702  1.00 83.86           H
ATOM   1234  N   LYS A  79      -0.792   5.515   6.690  1.00 31.66           N
ATOM   1235  CA  LYS A  79      -0.404   6.909   6.906  1.00 34.86           C
ATOM   1236  C   LYS A  79      -1.637   7.719   7.283  1.00 33.30           C
ATOM   1237  O   LYS A  79      -2.282   8.313   6.441  1.00 35.56           O
ATOM   1238  CB  LYS A  79       0.328   7.451   5.660  1.00 38.76           C
ATOM   1239  CG  LYS A  79       1.615   6.651   5.351  1.00 41.86           C
ATOM   1240  CD  LYS A  79       2.482   7.407   4.319  1.00 48.81           C
ATOM   1241  CE  LYS A  79       3.905   6.862   4.181  1.00 51.51           C
ATOM   1242  NZ  LYS A  79       3.945   5.612   3.414  1.00 55.38           N1+
ATOM   1243  H   LYS A  79      -1.606   5.352   6.120  1.00 38.02           H
ATOM   1244  HA  LYS A  79       0.276   6.982   7.752  1.00 41.86           H
ATOM   1245  HB2 LYS A  79      -0.337   7.403   4.793  1.00 46.54           H
ATOM   1246  HB3 LYS A  79       0.582   8.497   5.837  1.00 46.54           H
ATOM   1247  HG2 LYS A  79       2.191   6.536   6.270  1.00 50.26           H
ATOM   1248  HG3 LYS A  79       1.352   5.662   4.973  1.00 50.26           H
ATOM   1249  HD2 LYS A  79       1.986   7.357   3.348  1.00 58.60           H
ATOM   1250  HD3 LYS A  79       2.552   8.459   4.599  1.00 58.60           H
ATOM   1251  HE2 LYS A  79       4.516   7.608   3.670  1.00 61.84           H
ATOM   1252  HE3 LYS A  79       4.324   6.695   5.174  1.00 61.84           H
ATOM   1253  HZ1 LYS A  79       4.896   5.271   3.396  1.00 66.48           H
ATOM   1254  HZ2 LYS A  79       3.346   4.922   3.849  1.00 66.48           H
ATOM   1255  HZ3 LYS A  79       3.629   5.786   2.470  1.00 66.48           H
ATOM   1256  N   HIS A  80      -1.984   7.729   8.561  1.00 30.72           N
ATOM   1257  CA  HIS A  80      -3.223   8.283   9.069  1.00 31.27           C
ATOM   1258  C   HIS A  80      -3.051   8.579  10.532  1.00 30.59           C
ATOM   1259  O   HIS A  80      -2.479   7.760  11.244  1.00 28.62           O
ATOM   1260  CB  HIS A  80      -4.360   7.262   8.857  1.00 30.14           C
ATOM   1261  CG  HIS A  80      -5.744   7.784   9.149  1.00 31.25           C
ATOM   1262  ND1 HIS A  80      -6.323   7.872  10.405  1.00 30.49           N
ATOM   1263  CD2 HIS A  80      -6.671   8.187   8.231  1.00 31.90           C
ATOM   1264  CE1 HIS A  80      -7.554   8.328  10.227  1.00 27.53           C
ATOM   1265  NE2 HIS A  80      -7.808   8.486   8.925  1.00 29.36           N
ATOM   1266  H   HIS A  80      -1.350   7.327   9.235  1.00 36.88           H
ATOM   1267  HA  HIS A  80      -3.464   9.206   8.542  1.00 37.55           H
ATOM   1268  HB2 HIS A  80      -4.184   6.385   9.475  1.00 36.19           H
ATOM   1269  HB3 HIS A  80      -4.343   6.944   7.814  1.00 36.19           H
ATOM   1270  HD2 HIS A  80      -6.544   8.245   7.163  1.00 38.31           H
ATOM   1271  HE1 HIS A  80      -8.232   8.577  11.029  1.00 33.06           H
ATOM   1272  HE2 HIS A  80      -8.666   8.861   8.536  1.00 35.25           H
ATOM   1273  N   GLU A  81      -3.642   9.695  11.004  1.00 30.55           N
ATOM   1274  CA  GLU A  81      -3.575  10.125  12.374  1.00 31.68           C
ATOM   1275  C   GLU A  81      -4.098   9.099  13.383  1.00 29.87           C
ATOM   1276  O   GLU A  81      -3.654   9.153  14.528  1.00 27.73           O
ATOM   1277  CB  GLU A  81      -4.370  11.442  12.596  1.00 34.32           C
ATOM   1278  CG  GLU A  81      -3.905  12.589  11.691  1.00 49.04           C
ATOM   1279  CD  GLU A  81      -4.506  12.670  10.270  1.00 60.05           C
ATOM   1280  OE1 GLU A  81      -5.255  11.750   9.832  1.00 42.69           O
ATOM   1281  OE2 GLU A  81      -4.167  13.681   9.621  1.00 72.72           O1-
ATOM   1282  H   GLU A  81      -4.176  10.271  10.370  1.00 36.69           H
ATOM   1283  HA  GLU A  81      -2.524  10.316  12.592  1.00 38.04           H
ATOM   1284  HB2 GLU A  81      -5.432  11.262  12.449  1.00 41.21           H
ATOM   1285  HB3 GLU A  81      -4.240  11.752  13.631  1.00 41.21           H
ATOM   1286  HG2 GLU A  81      -4.100  13.545  12.181  1.00 58.88           H
ATOM   1287  HG3 GLU A  81      -2.820  12.581  11.612  1.00 58.88           H
ATOM   1288  N   ASN A  82      -5.077   8.235  13.021  1.00 28.76           N
ATOM   1289  CA  ASN A  82      -5.712   7.301  13.938  1.00 25.13           C
ATOM   1290  C   ASN A  82      -5.272   5.844  13.759  1.00 26.64           C
ATOM   1291  O   ASN A  82      -5.954   4.934  14.223  1.00 28.04           O
ATOM   1292  CB  ASN A  82      -7.237   7.453  13.896  1.00 24.55           C
ATOM   1293  CG  ASN A  82      -7.685   8.890  14.171  1.00 33.24           C
ATOM   1294  OD1 ASN A  82      -8.346   9.473  13.330  1.00 28.70           O
ATOM   1295  ND2 ASN A  82      -7.337   9.445  15.324  1.00 26.28           N
ATOM   1296  H   ASN A  82      -5.436   8.274  12.075  1.00 34.54           H
ATOM   1297  HA  ASN A  82      -5.405   7.560  14.950  1.00 30.18           H
ATOM   1298  HB2 ASN A  82      -7.601   7.135  12.918  1.00 29.48           H
ATOM   1299  HB3 ASN A  82      -7.700   6.838  14.670  1.00 29.48           H
ATOM   1300 HD21 ASN A  82      -7.598  10.407  15.484  1.00 31.56           H
ATOM   1301 HD22 ASN A  82      -6.841   8.925  16.032  1.00 31.56           H
ATOM   1302  N   VAL A  83      -4.169   5.615  13.062  1.00 23.53           N
ATOM   1303  CA  VAL A  83      -3.615   4.297  12.778  1.00 24.34           C
ATOM   1304  C   VAL A  83      -2.120   4.387  13.021  1.00 26.46           C
ATOM   1305  O   VAL A  83      -1.444   5.268  12.499  1.00 28.38           O
ATOM   1306  CB  VAL A  83      -3.950   3.858  11.335  1.00 25.35           C
ATOM   1307  CG1 VAL A  83      -3.527   2.394  11.102  1.00 26.62           C
ATOM   1308  CG2 VAL A  83      -5.452   3.987  10.999  1.00 22.63           C
ATOM   1309  H   VAL A  83      -3.668   6.409  12.690  1.00 28.27           H
ATOM   1310  HA  VAL A  83      -4.032   3.561  13.468  1.00 29.23           H
ATOM   1311  HB  VAL A  83      -3.386   4.480  10.634  1.00 30.45           H
ATOM   1312 HG11 VAL A  83      -3.823   2.099  10.097  1.00 31.97           H
ATOM   1313 HG12 VAL A  83      -2.449   2.294  11.202  1.00 31.97           H
ATOM   1314 HG13 VAL A  83      -4.028   1.739  11.814  1.00 31.97           H
ATOM   1315 HG21 VAL A  83      -5.627   3.713   9.960  1.00 27.18           H
ATOM   1316 HG22 VAL A  83      -6.057   3.369  11.665  1.00 27.18           H
ATOM   1317 HG23 VAL A  83      -5.775   5.026  11.083  1.00 27.18           H
ATOM   1318  N   ILE A  84      -1.585   3.429  13.767  1.00 26.11           N
ATOM   1319  CA  ILE A  84      -0.152   3.251  13.944  1.00 26.05           C
ATOM   1320  C   ILE A  84       0.464   3.019  12.556  1.00 30.31           C
ATOM   1321  O   ILE A  84       0.007   2.253  11.722  1.00 28.97           O
ATOM   1322  CB  ILE A  84       0.179   2.073  14.909  1.00 33.53           C
ATOM   1323  CG1 ILE A  84       0.923   2.624  16.132  1.00 46.48           C
ATOM   1324  CG2 ILE A  84       1.061   0.971  14.330  1.00 45.90           C
ATOM   1325  CD1 ILE A  84      -0.057   3.267  17.073  1.00 37.54           C
ATOM   1326  H   ILE A  84      -2.193   2.682  14.025  1.00 31.36           H
ATOM   1327  HA  ILE A  84       0.284   4.190  14.386  1.00 31.28           H
ATOM   1328  HB  ILE A  84      -0.781   1.603  15.235  1.00 40.26           H
ATOM   1329 HG12 ILE A  84       1.470   1.811  16.649  1.00 55.81           H
ATOM   1330 HG13 ILE A  84       1.711   3.347  15.820  1.00 55.81           H
ATOM   1331 HG21 ILE A  84       1.218   0.177  15.066  1.00 55.11           H
ATOM   1332 HG22 ILE A  84       0.586   0.522  13.444  1.00 55.11           H
ATOM   1333 HG23 ILE A  84       2.048   1.352  14.048  1.00 55.11           H
ATOM   1334 HD11 ILE A  84       0.417   3.616  17.997  1.00 45.08           H
ATOM   1335 HD12 ILE A  84      -0.520   4.132  16.591  1.00 45.08           H
ATOM   1336 HD13 ILE A  84      -0.875   2.581  17.340  1.00 45.08           H
ATOM   1337  N   GLY A  85       1.511   3.809  12.344  1.00 28.75           N
ATOM   1338  CA  GLY A  85       2.356   3.770  11.175  1.00 29.30           C
ATOM   1339  C   GLY A  85       3.838   3.771  11.580  1.00 30.42           C
ATOM   1340  O   GLY A  85       4.162   3.725  12.757  1.00 34.46           O
ATOM   1341  H   GLY A  85       1.762   4.473  13.066  1.00 34.53           H
ATOM   1342  HA2 GLY A  85       2.132   2.877  10.594  1.00 35.18           H
ATOM   1343  HA3 GLY A  85       2.158   4.644  10.562  1.00 35.18           H
ATOM   1344  N   LEU A  86       4.718   3.758  10.589  1.00 27.74           N
ATOM   1345  CA  LEU A  86       6.157   3.525  10.742  1.00 35.01           C
ATOM   1346  C   LEU A  86       6.923   4.845  10.653  1.00 35.62           C
ATOM   1347  O   LEU A  86       6.939   5.516   9.621  1.00 38.06           O
ATOM   1348  CB  LEU A  86       6.662   2.584   9.628  1.00 37.40           C
ATOM   1349  CG  LEU A  86       6.911   1.109   9.929  1.00 42.49           C
ATOM   1350  CD1 LEU A  86       7.862   0.593   8.854  1.00 39.62           C
ATOM   1351  CD2 LEU A  86       7.453   0.803  11.336  1.00 31.83           C
ATOM   1352  H   LEU A  86       4.365   3.834   9.646  1.00 33.31           H
ATOM   1353  HA  LEU A  86       6.349   3.080  11.715  1.00 42.04           H
ATOM   1354  HB2 LEU A  86       6.011   2.653   8.754  1.00 44.90           H
ATOM   1355  HB3 LEU A  86       7.628   2.992   9.326  1.00 44.90           H
ATOM   1356  HG  LEU A  86       5.984   0.594   9.782  1.00 51.01           H
ATOM   1357 HD11 LEU A  86       8.001  -0.476   8.983  1.00 47.57           H
ATOM   1358 HD12 LEU A  86       7.443   0.793   7.875  1.00 47.57           H
ATOM   1359 HD13 LEU A  86       8.831   1.088   8.941  1.00 47.57           H
ATOM   1360 HD21 LEU A  86       7.927  -0.176  11.359  1.00 38.22           H
ATOM   1361 HD22 LEU A  86       8.171   1.563  11.618  1.00 38.22           H
ATOM   1362 HD23 LEU A  86       6.630   0.815  12.053  1.00 38.22           H
ATOM   1363  N   LEU A  87       7.622   5.177  11.725  1.00 30.94           N
ATOM   1364  CA  LEU A  87       8.692   6.171  11.694  1.00 33.70           C
ATOM   1365  C   LEU A  87       9.979   5.629  11.116  1.00 38.92           C
ATOM   1366  O   LEU A  87      10.696   6.367  10.443  1.00 35.10           O
ATOM   1367  CB  LEU A  87       8.951   6.692  13.112  1.00 29.02           C
ATOM   1368  CG  LEU A  87       7.769   7.543  13.636  1.00 39.38           C
ATOM   1369  CD1 LEU A  87       8.112   7.951  15.078  1.00 42.25           C
ATOM   1370  CD2 LEU A  87       7.544   8.790  12.744  1.00 44.11           C
ATOM   1371  H   LEU A  87       7.523   4.622  12.563  1.00 37.15           H
ATOM   1372  HA  LEU A  87       8.380   6.994  11.059  1.00 40.46           H
ATOM   1373  HB2 LEU A  87       9.110   5.838  13.771  1.00 34.84           H
ATOM   1374  HB3 LEU A  87       9.853   7.302  13.119  1.00 34.84           H
ATOM   1375  HG  LEU A  87       6.863   6.936  13.634  1.00 47.28           H
ATOM   1376 HD11 LEU A  87       7.303   8.549  15.496  1.00 50.73           H
ATOM   1377 HD12 LEU A  87       8.251   7.063  15.694  1.00 50.73           H
ATOM   1378 HD13 LEU A  87       9.035   8.533  15.095  1.00 50.73           H
ATOM   1379 HD21 LEU A  87       6.890   9.495  13.252  1.00 52.96           H
ATOM   1380 HD22 LEU A  87       8.495   9.276  12.528  1.00 52.96           H
ATOM   1381 HD23 LEU A  87       7.061   8.503  11.814  1.00 52.96           H
ATOM   1382  N   ASP A  88      10.298   4.369  11.444  1.00 36.10           N
ATOM   1383  CA  ASP A  88      11.552   3.731  11.065  1.00 39.48           C
ATOM   1384  C   ASP A  88      11.390   2.202  11.170  1.00 34.86           C
ATOM   1385  O   ASP A  88      10.554   1.660  11.891  1.00 32.09           O
ATOM   1386  CB  ASP A  88      12.696   4.246  11.968  1.00 28.15           C
ATOM   1387  CG  ASP A  88      14.110   3.907  11.486  1.00 35.29           C
ATOM   1388  OD1 ASP A  88      15.020   3.963  12.339  1.00 37.46           O
ATOM   1389  OD2 ASP A  88      14.289   3.645  10.276  1.00 35.95           O1-
ATOM   1390  H   ASP A  88       9.672   3.843  12.039  1.00 43.34           H
ATOM   1391  HA  ASP A  88      11.791   3.980  10.036  1.00 47.40           H
ATOM   1392  HB2 ASP A  88      12.624   5.328  12.052  1.00 33.81           H
ATOM   1393  HB3 ASP A  88      12.587   3.888  12.986  1.00 33.81           H
ATOM   1394  N   VAL A  89      12.254   1.501  10.460  1.00 33.80           N
ATOM   1395  CA  VAL A  89      12.465   0.080  10.552  1.00 34.42           C
ATOM   1396  C   VAL A  89      13.953  -0.160  10.301  1.00 30.37           C
ATOM   1397  O   VAL A  89      14.473   0.340   9.304  1.00 35.20           O
ATOM   1398  CB  VAL A  89      11.537  -0.695   9.601  1.00 31.29           C
ATOM   1399  CG1 VAL A  89      11.654  -0.305   8.126  1.00 30.65           C
ATOM   1400  CG2 VAL A  89      11.813  -2.208   9.708  1.00 28.90           C
ATOM   1401  H   VAL A  89      12.901   2.005   9.870  1.00 40.59           H
ATOM   1402  HA  VAL A  89      12.240  -0.227  11.570  1.00 41.33           H
ATOM   1403  HB  VAL A  89      10.506  -0.522   9.917  1.00 37.57           H
ATOM   1404 HG11 VAL A  89      10.907  -0.828   7.539  1.00 36.81           H
ATOM   1405 HG12 VAL A  89      11.481   0.764   8.023  1.00 36.81           H
ATOM   1406 HG13 VAL A  89      12.636  -0.560   7.738  1.00 36.81           H
ATOM   1407 HG21 VAL A  89      11.072  -2.755   9.123  1.00 34.71           H
ATOM   1408 HG22 VAL A  89      12.807  -2.451   9.338  1.00 34.71           H
ATOM   1409 HG23 VAL A  89      11.734  -2.529  10.744  1.00 34.71           H
ATOM   1410  N   PHE A  90      14.569  -0.946  11.189  1.00 34.15           N
ATOM   1411  CA  PHE A  90      15.985  -1.265  11.098  1.00 40.66           C
ATOM   1412  C   PHE A  90      16.305  -2.715  11.477  1.00 35.14           C
ATOM   1413  O   PHE A  90      15.562  -3.432  12.157  1.00 34.27           O
ATOM   1414  CB  PHE A  90      16.801  -0.284  11.952  1.00 31.74           C
ATOM   1415  CG  PHE A  90      16.494  -0.302  13.447  1.00 32.90           C
ATOM   1416  CD1 PHE A  90      17.102  -1.242  14.300  1.00 30.02           C
ATOM   1417  CD2 PHE A  90      15.646   0.673  13.986  1.00 33.79           C
ATOM   1418  CE1 PHE A  90      16.839  -1.212  15.680  1.00 34.95           C
ATOM   1419  CE2 PHE A  90      15.408   0.720  15.368  1.00 33.77           C
ATOM   1420  CZ  PHE A  90      15.972  -0.239  16.220  1.00 28.53           C
ATOM   1421  H   PHE A  90      14.048  -1.344  11.961  1.00 41.01           H
ATOM   1422  HA  PHE A  90      16.295  -1.132  10.063  1.00 48.82           H
ATOM   1423  HB2 PHE A  90      17.859  -0.510  11.819  1.00 38.11           H
ATOM   1424  HB3 PHE A  90      16.643   0.720  11.568  1.00 38.11           H
ATOM   1425  HD1 PHE A  90      17.762  -1.992  13.900  1.00 36.05           H
ATOM   1426  HD2 PHE A  90      15.178   1.397  13.335  1.00 40.58           H
ATOM   1427  HE1 PHE A  90      17.293  -1.947  16.325  1.00 41.97           H
ATOM   1428  HE2 PHE A  90      14.763   1.486  15.772  1.00 40.55           H
ATOM   1429  HZ  PHE A  90      15.753  -0.222  17.278  1.00 34.27           H
ATOM   1430  N   THR A  91      17.472  -3.163  11.017  1.00 39.43           N
ATOM   1431  CA  THR A  91      18.097  -4.394  11.480  1.00 34.75           C
ATOM   1432  C   THR A  91      19.592  -4.117  11.740  1.00 32.53           C
ATOM   1433  O   THR A  91      20.172  -3.306  11.021  1.00 37.93           O
ATOM   1434  CB  THR A  91      17.861  -5.499  10.417  1.00 40.11           C
ATOM   1435  OG1 THR A  91      18.494  -6.667  10.847  1.00 36.39           O
ATOM   1436  CG2 THR A  91      18.400  -5.185   9.022  1.00 37.38           C
ATOM   1437  H   THR A  91      18.038  -2.551  10.443  1.00 47.34           H
ATOM   1438  HA  THR A  91      17.655  -4.720  12.420  1.00 41.72           H
ATOM   1439  HB  THR A  91      16.790  -5.679  10.349  1.00 48.16           H
ATOM   1440  HG1 THR A  91      17.972  -7.020  11.575  1.00 43.69           H
ATOM   1441 HG21 THR A  91      18.173  -6.019   8.360  1.00 44.88           H
ATOM   1442 HG22 THR A  91      17.946  -4.282   8.623  1.00 44.88           H
ATOM   1443 HG23 THR A  91      19.480  -5.064   9.056  1.00 44.88           H
ATOM   1444  N   PRO A  92      20.228  -4.789  12.711  1.00 35.58           N
ATOM   1445  CA  PRO A  92      21.681  -4.707  12.861  1.00 40.12           C
ATOM   1446  C   PRO A  92      22.436  -5.475  11.748  1.00 51.76           C
ATOM   1447  O   PRO A  92      23.643  -5.295  11.601  1.00 51.50           O
ATOM   1448  CB  PRO A  92      21.913  -5.323  14.238  1.00 43.83           C
ATOM   1449  CG  PRO A  92      20.779  -6.323  14.431  1.00 49.90           C
ATOM   1450  CD  PRO A  92      19.615  -5.594  13.774  1.00 32.39           C
ATOM   1451  HA  PRO A  92      22.016  -3.671  12.930  1.00 48.16           H
ATOM   1452  HB2 PRO A  92      22.896  -5.772  14.377  1.00 52.62           H
ATOM   1453  HB3 PRO A  92      21.766  -4.522  14.964  1.00 52.62           H
ATOM   1454  HG2 PRO A  92      21.014  -7.266  13.935  1.00 59.91           H
ATOM   1455  HG3 PRO A  92      20.566  -6.483  15.486  1.00 59.91           H
ATOM   1456  HD2 PRO A  92      18.923  -6.340  13.389  1.00 38.90           H
ATOM   1457  HD3 PRO A  92      19.140  -4.948  14.513  1.00 38.90           H
ATOM   1458  N   ALA A  93      21.767  -6.302  10.929  1.00 46.60           N
ATOM   1459  CA  ALA A  93      22.385  -7.022   9.807  1.00 47.29           C
ATOM   1460  C   ALA A  93      22.920  -6.137   8.686  1.00 56.19           C
ATOM   1461  O   ALA A  93      22.230  -5.234   8.202  1.00 51.87           O
ATOM   1462  CB  ALA A  93      21.339  -7.958   9.218  1.00 55.84           C
ATOM   1463  H   ALA A  93      20.772  -6.427  11.066  1.00 55.94           H
ATOM   1464  HA  ALA A  93      23.202  -7.635  10.192  1.00 56.78           H
ATOM   1465  HB1 ALA A  93      21.778  -8.543   8.412  1.00 67.04           H
ATOM   1466  HB2 ALA A  93      20.999  -8.624  10.005  1.00 67.04           H
ATOM   1467  HB3 ALA A  93      20.500  -7.382   8.830  1.00 67.04           H
ATOM   1468  N   ARG A  94      24.152  -6.435   8.230  1.00 58.27           N
ATOM   1469  CA  ARG A  94      24.771  -5.714   7.108  1.00 58.45           C
ATOM   1470  C   ARG A  94      24.423  -6.322   5.744  1.00 56.85           C
ATOM   1471  O   ARG A  94      24.639  -5.655   4.734  1.00 55.07           O
ATOM   1472  CB  ARG A  94      26.287  -5.570   7.323  1.00 65.74           C
ATOM   1473  CG  ARG A  94      26.633  -4.544   8.415  1.00 66.32           C
ATOM   1474  CD  ARG A  94      28.052  -3.986   8.203  1.00 75.41           C
ATOM   1475  NE  ARG A  94      28.455  -3.023   9.246  1.00 72.83           N
ATOM   1476  CZ  ARG A  94      28.823  -3.333  10.498  1.00 80.63           C
ATOM   1477  NH1 ARG A  94      29.193  -2.358  11.328  1.00 97.80           N
ATOM   1478  NH2 ARG A  94      28.831  -4.592  10.942  1.00 71.75           N1+
ATOM   1479  H   ARG A  94      24.652  -7.219   8.630  1.00 69.95           H
ATOM   1480  HA  ARG A  94      24.366  -4.703   7.068  1.00 70.16           H
ATOM   1481  HB2 ARG A  94      26.710  -6.543   7.582  1.00 78.91           H
ATOM   1482  HB3 ARG A  94      26.742  -5.238   6.388  1.00 78.91           H
ATOM   1483  HG2 ARG A  94      25.938  -3.706   8.343  1.00 79.61           H
ATOM   1484  HG3 ARG A  94      26.526  -5.002   9.399  1.00 79.61           H
ATOM   1485  HD2 ARG A  94      28.769  -4.808   8.168  1.00 90.52           H
ATOM   1486  HD3 ARG A  94      28.080  -3.471   7.241  1.00 90.52           H
ATOM   1487  HE  ARG A  94      28.438  -2.048   8.988  1.00 87.43           H
ATOM   1488 HH11 ARG A  94      29.201  -1.400  11.014  1.00117.39           H
ATOM   1489 HH12 ARG A  94      29.476  -2.582  12.271  1.00117.39           H
ATOM   1490 HH21 ARG A  94      28.557  -5.342  10.324  1.00 86.13           H
ATOM   1491 HH22 ARG A  94      29.113  -4.797  11.888  1.00 86.13           H
ATOM   1492  N   SER A  95      23.897  -7.556   5.720  1.00 56.30           N
ATOM   1493  CA  SER A  95      23.512  -8.283   4.510  1.00 55.84           C
ATOM   1494  C   SER A  95      22.293  -9.184   4.734  1.00 55.55           C
ATOM   1495  O   SER A  95      21.971  -9.551   5.868  1.00 54.82           O
ATOM   1496  CB  SER A  95      24.693  -9.158   4.057  1.00 46.58           C
ATOM   1497  OG  SER A  95      24.850 -10.241   4.941  1.00 54.19           O
ATOM   1498  H   SER A  95      23.749  -8.036   6.594  1.00 67.58           H
ATOM   1499  HA  SER A  95      23.285  -7.574   3.713  1.00 67.03           H
ATOM   1500  HB2 SER A  95      24.478  -9.535   3.058  1.00 55.92           H
ATOM   1501  HB3 SER A  95      25.612  -8.574   4.021  1.00 55.92           H
ATOM   1502  HG  SER A  95      25.013 -11.025   4.403  1.00 65.05           H
ATOM   1503  N   LEU A  96      21.688  -9.625   3.626  1.00 56.82           N
ATOM   1504  CA  LEU A  96      20.625 -10.628   3.625  1.00 48.98           C
ATOM   1505  C   LEU A  96      21.048 -11.877   4.408  1.00 54.95           C
ATOM   1506  O   LEU A  96      20.255 -12.407   5.173  1.00 48.15           O
ATOM   1507  CB  LEU A  96      20.271 -10.988   2.171  1.00 56.18           C
ATOM   1508  CG  LEU A  96      18.784 -11.288   1.857  1.00 61.12           C
ATOM   1509  CD1 LEU A  96      18.735 -12.144   0.579  1.00 51.95           C
ATOM   1510  CD2 LEU A  96      17.984 -11.989   2.965  1.00 46.74           C
ATOM   1511  H   LEU A  96      22.004  -9.285   2.729  1.00 68.21           H
ATOM   1512  HA  LEU A  96      19.757 -10.187   4.112  1.00 58.80           H
ATOM   1513  HB2 LEU A  96      20.590 -10.186   1.502  1.00 67.44           H
ATOM   1514  HB3 LEU A  96      20.859 -11.869   1.907  1.00 67.44           H
ATOM   1515  HG  LEU A  96      18.292 -10.340   1.646  1.00 73.37           H
ATOM   1516 HD11 LEU A  96      17.704 -12.292   0.267  1.00 62.37           H
ATOM   1517 HD12 LEU A  96      19.273 -11.640  -0.226  1.00 62.37           H
ATOM   1518 HD13 LEU A  96      19.190 -13.118   0.767  1.00 62.37           H
ATOM   1519 HD21 LEU A  96      16.990 -12.233   2.601  1.00 56.11           H
ATOM   1520 HD22 LEU A  96      18.484 -12.913   3.254  1.00 56.11           H
ATOM   1521 HD23 LEU A  96      17.880 -11.338   3.832  1.00 56.11           H
ATOM   1522  N   GLU A  97      22.288 -12.355   4.230  1.00 59.56           N
ATOM   1523  CA  GLU A  97      22.796 -13.588   4.842  1.00 61.65           C
ATOM   1524  C   GLU A  97      22.799 -13.517   6.379  1.00 57.41           C
ATOM   1525  O   GLU A  97      22.499 -14.511   7.038  1.00 57.94           O
ATOM   1526  CB  GLU A  97      24.220 -13.915   4.325  1.00 71.79           C
ATOM   1527  CG  GLU A  97      24.335 -14.012   2.785  1.00 78.47           C
ATOM   1528  CD  GLU A  97      24.439 -12.643   2.090  1.00 77.10           C
ATOM   1529  OE1 GLU A  97      25.290 -11.841   2.531  1.00 83.32           O
ATOM   1530  OE2 GLU A  97      23.653 -12.391   1.148  1.00 65.99           O1-
ATOM   1531  H   GLU A  97      22.888 -11.892   3.562  1.00 71.50           H
ATOM   1532  HA  GLU A  97      22.137 -14.403   4.540  1.00 74.01           H
ATOM   1533  HB2 GLU A  97      24.922 -13.170   4.702  1.00 86.17           H
ATOM   1534  HB3 GLU A  97      24.523 -14.876   4.745  1.00 86.17           H
ATOM   1535  HG2 GLU A  97      25.277 -14.529   2.597  1.00 94.19           H
ATOM   1536  HG3 GLU A  97      23.516 -14.605   2.373  1.00 94.19           H
ATOM   1537  N   GLU A  98      23.156 -12.360   6.948  1.00 55.77           N
ATOM   1538  CA  GLU A  98      23.171 -12.108   8.391  1.00 64.77           C
ATOM   1539  C   GLU A  98      21.768 -11.759   8.974  1.00 60.46           C
ATOM   1540  O   GLU A  98      21.554 -11.872  10.184  1.00 60.46           O
ATOM   1541  CB  GLU A  98      24.163 -10.951   8.678  1.00 69.98           C
ATOM   1542  CG  GLU A  98      25.643 -11.224   8.339  1.00 75.25           C
ATOM   1543  CD  GLU A  98      26.354 -12.024   9.440  1.00 86.18           C
ATOM   1544  OE1 GLU A  98      27.158 -11.397  10.168  1.00 85.75           O
ATOM   1545  OE2 GLU A  98      26.092 -13.245   9.536  1.00 87.64           O1-
ATOM   1546  H   GLU A  98      23.421 -11.590   6.349  1.00 66.95           H
ATOM   1547  HA  GLU A  98      23.534 -13.007   8.889  1.00 77.75           H
ATOM   1548  HB2 GLU A  98      23.846 -10.067   8.121  1.00 84.00           H
ATOM   1549  HB3 GLU A  98      24.100 -10.701   9.739  1.00 84.00           H
ATOM   1550  HG2 GLU A  98      25.680 -11.790   7.408  1.00 90.33           H
ATOM   1551  HG3 GLU A  98      26.139 -10.260   8.216  1.00 90.33           H
ATOM   1552  N   PHE A  99      20.840 -11.267   8.136  1.00 53.55           N
ATOM   1553  CA  PHE A  99      19.512 -10.762   8.513  1.00 49.42           C
ATOM   1554  C   PHE A  99      18.670 -11.757   9.320  1.00 53.16           C
ATOM   1555  O   PHE A  99      18.198 -12.747   8.776  1.00 52.85           O
ATOM   1556  CB  PHE A  99      18.778 -10.288   7.249  1.00 44.49           C
ATOM   1557  CG  PHE A  99      17.357  -9.793   7.478  1.00 45.47           C
ATOM   1558  CD1 PHE A  99      17.095  -8.834   8.473  1.00 41.75           C
ATOM   1559  CD2 PHE A  99      16.314 -10.210   6.634  1.00 41.54           C
ATOM   1560  CE1 PHE A  99      15.818  -8.265   8.605  1.00 43.25           C
ATOM   1561  CE2 PHE A  99      15.033  -9.633   6.762  1.00 43.70           C
ATOM   1562  CZ  PHE A  99      14.784  -8.657   7.741  1.00 39.05           C
ATOM   1563  H   PHE A  99      21.083 -11.199   7.156  1.00 64.29           H
ATOM   1564  HA  PHE A  99      19.652  -9.896   9.143  1.00 59.33           H
ATOM   1565  HB2 PHE A  99      19.350  -9.482   6.790  1.00 53.41           H
ATOM   1566  HB3 PHE A  99      18.731 -11.105   6.537  1.00 53.41           H
ATOM   1567  HD1 PHE A  99      17.889  -8.496   9.118  1.00 50.13           H
ATOM   1568  HD2 PHE A  99      16.501 -10.932   5.853  1.00 49.87           H
ATOM   1569  HE1 PHE A  99      15.644  -7.508   9.351  1.00 51.92           H
ATOM   1570  HE2 PHE A  99      14.238  -9.926   6.098  1.00 52.47           H
ATOM   1571  HZ  PHE A  99      13.809  -8.206   7.821  1.00 46.89           H
ATOM   1572  N   ASN A 100      18.447 -11.463  10.610  1.00 47.63           N
ATOM   1573  CA  ASN A 100      17.674 -12.304  11.515  1.00 50.14           C
ATOM   1574  C   ASN A 100      16.840 -11.544  12.575  1.00 43.14           C
ATOM   1575  O   ASN A 100      16.146 -12.166  13.369  1.00 45.32           O
ATOM   1576  CB  ASN A 100      18.611 -13.324  12.183  1.00 62.54           C
ATOM   1577  CG  ASN A 100      17.944 -14.691  12.123  1.00 76.99           C
ATOM   1578  OD1 ASN A 100      18.221 -15.495  11.236  1.00 79.11           O
ATOM   1579  ND2 ASN A 100      16.966 -14.917  12.996  1.00 78.39           N
ATOM   1580  H   ASN A 100      18.893 -10.645  10.998  1.00 57.18           H
ATOM   1581  HA  ASN A 100      16.947 -12.843  10.908  1.00 60.19           H
ATOM   1582  HB2 ASN A 100      19.550 -13.371  11.628  1.00 75.08           H
ATOM   1583  HB3 ASN A 100      18.810 -13.035  13.216  1.00 75.08           H
ATOM   1584 HD21 ASN A 100      16.429 -15.766  12.926  1.00 94.10           H
ATOM   1585 HD22 ASN A 100      16.717 -14.191  13.653  1.00 94.10           H
ATOM   1586  N   ASP A 101      16.945 -10.219  12.641  1.00 45.70           N
ATOM   1587  CA  ASP A 101      16.141  -9.410  13.548  1.00 37.48           C
ATOM   1588  C   ASP A 101      15.542  -8.234  12.812  1.00 34.34           C
ATOM   1589  O   ASP A 101      16.129  -7.662  11.903  1.00 35.33           O
ATOM   1590  CB  ASP A 101      16.922  -8.983  14.800  1.00 37.74           C
ATOM   1591  CG  ASP A 101      17.186 -10.149  15.758  1.00 47.44           C
ATOM   1592  OD1 ASP A 101      16.199 -10.696  16.304  1.00 55.45           O
ATOM   1593  OD2 ASP A 101      18.376 -10.422  16.006  1.00 50.08           O1-
ATOM   1594  H   ASP A 101      17.529  -9.732  11.976  1.00 54.87           H
ATOM   1595  HA  ASP A 101      15.304 -10.009  13.897  1.00 45.00           H
ATOM   1596  HB2 ASP A 101      17.850  -8.498  14.501  1.00 45.31           H
ATOM   1597  HB3 ASP A 101      16.286  -8.272  15.325  1.00 45.31           H
ATOM   1598  N   VAL A 102      14.346  -7.843  13.267  1.00 39.60           N
ATOM   1599  CA  VAL A 102      13.580  -6.734  12.730  1.00 34.20           C
ATOM   1600  C   VAL A 102      13.084  -5.905  13.921  1.00 28.95           C
ATOM   1601  O   VAL A 102      12.417  -6.429  14.823  1.00 29.03           O
ATOM   1602  CB  VAL A 102      12.391  -7.229  11.896  1.00 33.91           C
ATOM   1603  CG1 VAL A 102      11.727  -6.016  11.216  1.00 40.24           C
ATOM   1604  CG2 VAL A 102      12.778  -8.203  10.760  1.00 36.06           C
ATOM   1605  H   VAL A 102      13.942  -8.345  14.046  1.00 47.55           H
ATOM   1606  HA  VAL A 102      14.222  -6.111  12.105  1.00 41.07           H
ATOM   1607  HB  VAL A 102      11.698  -7.729  12.565  1.00 40.72           H
ATOM   1608 HG11 VAL A 102      10.876  -6.347  10.617  1.00 48.31           H
ATOM   1609 HG12 VAL A 102      11.362  -5.308  11.964  1.00 48.31           H
ATOM   1610 HG13 VAL A 102      12.443  -5.518  10.557  1.00 48.31           H
ATOM   1611 HG21 VAL A 102      11.892  -8.484  10.191  1.00 43.30           H
ATOM   1612 HG22 VAL A 102      13.482  -7.714  10.090  1.00 43.30           H
ATOM   1613 HG23 VAL A 102      13.220  -9.112  11.174  1.00 43.30           H
ATOM   1614  N   TYR A 103      13.358  -4.612  13.840  1.00 30.40           N
ATOM   1615  CA  TYR A 103      12.908  -3.635  14.825  1.00 27.29           C
ATOM   1616  C   TYR A 103      12.015  -2.624  14.132  1.00 27.38           C
ATOM   1617  O   TYR A 103      12.386  -2.096  13.108  1.00 28.13           O
ATOM   1618  CB  TYR A 103      14.094  -2.913  15.432  1.00 31.72           C
ATOM   1619  CG  TYR A 103      14.978  -3.803  16.275  1.00 26.64           C
ATOM   1620  CD1 TYR A 103      15.895  -4.668  15.644  1.00 31.36           C
ATOM   1621  CD2 TYR A 103      14.917  -3.737  17.681  1.00 34.47           C
ATOM   1622  CE1 TYR A 103      16.789  -5.439  16.408  1.00 37.34           C
ATOM   1623  CE2 TYR A 103      15.817  -4.500  18.448  1.00 34.52           C
ATOM   1624  CZ  TYR A 103      16.754  -5.343  17.814  1.00 36.41           C
ATOM   1625  OH  TYR A 103      17.648  -6.013  18.588  1.00 40.73           O
ATOM   1626  H   TYR A 103      13.892  -4.265  13.055  1.00 36.50           H
ATOM   1627  HA  TYR A 103      12.380  -4.134  15.621  1.00 32.78           H
ATOM   1628  HB2 TYR A 103      14.676  -2.479  14.620  1.00 38.10           H
ATOM   1629  HB3 TYR A 103      13.718  -2.103  16.058  1.00 38.10           H
ATOM   1630  HD1 TYR A 103      15.957  -4.703  14.568  1.00 37.66           H
ATOM   1631  HD2 TYR A 103      14.219  -3.082  18.176  1.00 41.39           H
ATOM   1632  HE1 TYR A 103      17.507  -6.078  15.919  1.00 44.83           H
ATOM   1633  HE2 TYR A 103      15.806  -4.437  19.524  1.00 41.44           H
ATOM   1634  HH  TYR A 103      18.264  -6.545  18.070  1.00 48.90           H
ATOM   1635  N   LEU A 104      10.851  -2.348  14.700  1.00 28.58           N
ATOM   1636  CA  LEU A 104       9.883  -1.428  14.145  1.00 28.34           C
ATOM   1637  C   LEU A 104       9.742  -0.268  15.142  1.00 27.55           C
ATOM   1638  O   LEU A 104       9.684  -0.453  16.316  1.00 29.83           O
ATOM   1639  CB  LEU A 104       8.476  -2.059  14.035  1.00 28.27           C
ATOM   1640  CG  LEU A 104       8.519  -3.364  13.216  1.00 26.44           C
ATOM   1641  CD1 LEU A 104       7.252  -4.185  13.481  1.00 33.63           C
ATOM   1642  CD2 LEU A 104       8.660  -3.040  11.716  1.00 29.83           C
ATOM   1643  H   LEU A 104      10.615  -2.828  15.544  1.00 34.32           H
ATOM   1644  HA  LEU A 104      10.181  -1.043  13.138  1.00 34.04           H
ATOM   1645  HB2 LEU A 104       8.091  -2.255  15.057  1.00 33.95           H
ATOM   1646  HB3 LEU A 104       7.794  -1.335  13.553  1.00 33.95           H
ATOM   1647  HG  LEU A 104       9.401  -3.972  13.539  1.00 31.75           H
ATOM   1648 HD11 LEU A 104       7.211  -5.062  12.829  1.00 40.39           H
ATOM   1649 HD12 LEU A 104       7.230  -4.535  14.516  1.00 40.39           H
ATOM   1650 HD13 LEU A 104       6.351  -3.590  13.286  1.00 40.39           H
ATOM   1651 HD21 LEU A 104       8.848  -3.956  11.144  1.00 35.82           H
ATOM   1652 HD22 LEU A 104       7.754  -2.581  11.312  1.00 35.82           H
ATOM   1653 HD23 LEU A 104       9.492  -2.358  11.525  1.00 35.82           H
ATOM   1654  N   VAL A 105       9.601   0.943  14.576  1.00 28.67           N
ATOM   1655  CA  VAL A 105       9.551   2.185  15.349  1.00 25.61           C
ATOM   1656  C   VAL A 105       8.305   2.978  14.949  1.00 21.86           C
ATOM   1657  O   VAL A 105       8.097   3.242  13.772  1.00 30.15           O
ATOM   1658  CB  VAL A 105      10.811   3.042  15.113  1.00 27.43           C
ATOM   1659  CG1 VAL A 105      10.832   4.293  15.997  1.00 31.34           C
ATOM   1660  CG2 VAL A 105      12.134   2.294  15.408  1.00 29.97           C
ATOM   1661  H   VAL A 105       9.647   1.032  13.568  1.00 34.43           H
ATOM   1662  HA  VAL A 105       9.508   1.959  16.408  1.00 30.76           H
ATOM   1663  HB  VAL A 105      10.814   3.364  14.072  1.00 32.95           H
ATOM   1664 HG11 VAL A 105      11.689   4.914  15.734  1.00 37.63           H
ATOM   1665 HG12 VAL A 105       9.933   4.889  15.848  1.00 37.63           H
ATOM   1666 HG13 VAL A 105      10.909   4.003  17.046  1.00 37.63           H
ATOM   1667 HG21 VAL A 105      12.978   2.958  15.231  1.00 35.99           H
ATOM   1668 HG22 VAL A 105      12.144   1.949  16.442  1.00 35.99           H
ATOM   1669 HG23 VAL A 105      12.252   1.437  14.745  1.00 35.99           H
ATOM   1670  N   THR A 106       7.592   3.468  15.948  1.00 27.41           N
ATOM   1671  CA  THR A 106       6.455   4.334  15.777  1.00 28.57           C
ATOM   1672  C   THR A 106       6.433   5.372  16.924  1.00 28.74           C
ATOM   1673  O   THR A 106       7.167   5.409  17.901  1.00 30.23           O
ATOM   1674  CB  THR A 106       5.129   3.491  15.780  1.00 29.54           C
ATOM   1675  OG1 THR A 106       4.032   4.346  15.340  1.00 31.34           O
ATOM   1676  CG2 THR A 106       4.708   3.033  17.149  1.00 29.87           C
ATOM   1677  H   THR A 106       7.901   3.264  16.889  1.00 32.92           H
ATOM   1678  HA  THR A 106       6.490   4.902  14.803  1.00 34.31           H
ATOM   1679  HB  THR A 106       5.222   2.651  15.061  1.00 35.47           H
ATOM   1680  HG1 THR A 106       3.984   4.343  14.357  1.00 37.64           H
ATOM   1681 HG21 THR A 106       3.907   2.284  17.089  1.00 35.87           H
ATOM   1682 HG22 THR A 106       5.552   2.605  17.709  1.00 35.87           H
ATOM   1683 HG23 THR A 106       4.303   3.882  17.734  1.00 35.87           H
ATOM   1684  N   HIS A 107       5.484   6.357  16.791  1.00 28.80           N
ATOM   1685  CA  HIS A 107       5.437   7.380  17.870  1.00 33.81           C
ATOM   1686  C   HIS A 107       4.906   6.665  19.131  1.00 31.99           C
ATOM   1687  O   HIS A 107       4.070   5.776  19.144  1.00 30.23           O
ATOM   1688  CB  HIS A 107       4.503   8.559  17.583  1.00 35.04           C
ATOM   1689  CG  HIS A 107       4.459   9.020  16.178  1.00 49.84           C
ATOM   1690  ND1 HIS A 107       3.700   8.316  15.217  1.00 55.03           N
ATOM   1691  CD2 HIS A 107       4.972  10.198  15.625  1.00 44.30           C
ATOM   1692  CE1 HIS A 107       3.705   9.081  14.106  1.00 58.17           C
ATOM   1693  NE2 HIS A 107       4.488  10.239  14.310  1.00 53.62           N
ATOM   1694  H   HIS A 107       4.661   6.257  16.168  1.00 34.59           H
ATOM   1695  HA  HIS A 107       6.493   7.743  18.041  1.00 40.60           H
ATOM   1696  HB2 HIS A 107       4.759   9.403  18.262  1.00 42.07           H
ATOM   1697  HB3 HIS A 107       3.446   8.294  17.868  1.00 42.07           H
ATOM   1698  HD2 HIS A 107       5.608  10.956  16.037  1.00 53.19           H
ATOM   1699  HE1 HIS A 107       3.153   8.903  13.200  1.00 69.83           H
ATOM   1700  HE2 HIS A 107       4.673  10.969  13.646  1.00 64.37           H
ATOM   1701  N   LEU A 108       5.549   7.062  20.294  1.00 28.76           N
ATOM   1702  CA  LEU A 108       5.174   6.497  21.600  1.00 31.39           C
ATOM   1703  C   LEU A 108       3.775   7.031  21.996  1.00 33.45           C
ATOM   1704  O   LEU A 108       3.423   8.196  21.963  1.00 32.46           O
ATOM   1705  CB  LEU A 108       6.193   6.919  22.663  1.00 33.62           C
ATOM   1706  CG  LEU A 108       5.940   6.302  24.044  1.00 37.56           C
ATOM   1707  CD1 LEU A 108       6.087   4.789  24.059  1.00 32.52           C
ATOM   1708  CD2 LEU A 108       6.937   6.933  25.031  1.00 43.45           C
ATOM   1709  H   LEU A 108       6.151   7.880  20.315  1.00 34.54           H
ATOM   1710  HA  LEU A 108       5.160   5.379  21.482  1.00 37.70           H
ATOM   1711  HB2 LEU A 108       7.206   6.662  22.328  1.00 40.37           H
ATOM   1712  HB3 LEU A 108       6.178   8.029  22.748  1.00 40.37           H
ATOM   1713  HG  LEU A 108       4.904   6.562  24.379  1.00 45.10           H
ATOM   1714 HD11 LEU A 108       5.944   4.406  25.078  1.00 39.05           H
ATOM   1715 HD12 LEU A 108       5.316   4.289  23.462  1.00 39.05           H
ATOM   1716 HD13 LEU A 108       7.063   4.459  23.697  1.00 39.05           H
ATOM   1717 HD21 LEU A 108       6.836   6.470  26.019  1.00 52.17           H
ATOM   1718 HD22 LEU A 108       7.970   6.780  24.708  1.00 52.17           H
ATOM   1719 HD23 LEU A 108       6.768   8.006  25.152  1.00 52.17           H
ATOM   1720  N   MET A 109       2.931   5.995  22.365  1.00 28.23           N
ATOM   1721  CA  MET A 109       1.586   6.278  22.882  1.00 34.08           C
ATOM   1722  C   MET A 109       1.679   5.914  24.363  1.00 28.89           C
ATOM   1723  O   MET A 109       2.505   5.122  24.786  1.00 34.16           O
ATOM   1724  CB  MET A 109       0.540   5.430  22.117  1.00 34.78           C
ATOM   1725  CG  MET A 109       0.521   5.769  20.628  1.00 27.90           C
ATOM   1726  SD  MET A 109      -0.117   7.410  20.254  1.00 36.14           S
ATOM   1727  CE  MET A 109      -1.871   7.387  20.652  1.00 29.27           C
ATOM   1728  H   MET A 109       3.329   5.148  22.817  1.00 33.90           H
ATOM   1729  HA  MET A 109       1.333   7.367  22.727  1.00 40.92           H
ATOM   1730  HB2 MET A 109       0.777   4.350  22.237  1.00 41.77           H
ATOM   1731  HB3 MET A 109      -0.450   5.594  22.584  1.00 41.77           H
ATOM   1732  HG2 MET A 109       1.558   5.780  20.211  1.00 33.50           H
ATOM   1733  HG3 MET A 109      -0.030   4.997  20.063  1.00 33.50           H
ATOM   1734  HE1 MET A 109      -2.296   8.335  20.312  1.00 35.15           H
ATOM   1735  HE2 MET A 109      -2.410   6.594  20.129  1.00 35.15           H
ATOM   1736  HE3 MET A 109      -2.038   7.276  21.725  1.00 35.15           H
ATOM   1737  N   GLY A 110       0.807   6.566  25.132  1.00 36.48           N
ATOM   1738  CA  GLY A 110       0.834   6.519  26.594  1.00 36.12           C
ATOM   1739  C   GLY A 110       0.307   5.217  27.184  1.00 37.33           C
ATOM   1740  O   GLY A 110       0.927   4.629  28.070  1.00 37.89           O
ATOM   1741  H   GLY A 110       0.159   7.217  24.701  1.00 43.80           H
ATOM   1742  HA2 GLY A 110       1.868   6.639  26.911  1.00 43.37           H
ATOM   1743  HA3 GLY A 110       0.254   7.347  26.998  1.00 43.37           H
ATOM   1744  N   ALA A 111      -0.863   4.752  26.729  1.00 34.63           N
ATOM   1745  CA  ALA A 111      -1.551   3.661  27.402  1.00 36.60           C
ATOM   1746  C   ALA A 111      -2.586   3.085  26.402  1.00 39.96           C
ATOM   1747  O   ALA A 111      -2.696   3.564  25.282  1.00 31.78           O
ATOM   1748  CB  ALA A 111      -2.231   4.124  28.684  1.00 41.52           C
ATOM   1749  H   ALA A 111      -1.355   5.270  26.031  1.00 41.58           H
ATOM   1750  HA  ALA A 111      -0.834   2.821  27.628  1.00 43.95           H
ATOM   1751  HB1 ALA A 111      -3.056   3.485  28.988  1.00 49.85           H
ATOM   1752  HB2 ALA A 111      -1.551   4.108  29.544  1.00 49.85           H
ATOM   1753  HB3 ALA A 111      -2.548   5.167  28.600  1.00 49.85           H
ATOM   1754  N   ASP A 112      -3.241   1.930  26.779  1.00 39.85           N
ATOM   1755  CA  ASP A 112      -4.383   1.469  25.948  1.00 39.26           C
ATOM   1756  C   ASP A 112      -5.692   1.798  26.697  1.00 50.19           C
ATOM   1757  O   ASP A 112      -5.698   2.310  27.791  1.00 47.80           O
ATOM   1758  CB  ASP A 112      -4.142   0.007  25.539  1.00 38.69           C
ATOM   1759  CG  ASP A 112      -4.112  -1.009  26.711  1.00 52.03           C
ATOM   1760  OD1 ASP A 112      -3.283  -1.968  26.607  1.00 48.20           O
ATOM   1761  OD2 ASP A 112      -4.943  -0.837  27.605  1.00 48.07           O1-
ATOM   1762  H   ASP A 112      -3.298   1.632  27.760  1.00 47.85           H
ATOM   1763  HA  ASP A 112      -4.385   2.082  25.001  1.00 47.13           H
ATOM   1764  HB2 ASP A 112      -4.929  -0.333  24.847  1.00 46.45           H
ATOM   1765  HB3 ASP A 112      -3.197  -0.057  24.978  1.00 46.45           H
ATOM   1766  N   LEU A 113      -6.824   1.590  26.005  1.00 43.34           N
ATOM   1767  CA  LEU A 113      -8.162   1.908  26.487  1.00 48.80           C
ATOM   1768  C   LEU A 113      -8.683   1.007  27.626  1.00 49.99           C
ATOM   1769  O   LEU A 113      -9.741   1.308  28.176  1.00 72.09           O
ATOM   1770  CB  LEU A 113      -9.147   1.878  25.306  1.00 41.50           C
ATOM   1771  CG  LEU A 113      -9.565   3.191  24.617  1.00 53.36           C
ATOM   1772  CD1 LEU A 113     -10.957   2.922  23.998  1.00 42.40           C
ATOM   1773  CD2 LEU A 113      -9.678   4.405  25.547  1.00 54.30           C
ATOM   1774  H   LEU A 113      -6.752   1.241  25.059  1.00 52.03           H
ATOM   1775  HA  LEU A 113      -8.120   2.917  26.894  1.00 58.58           H
ATOM   1776  HB2 LEU A 113      -8.751   1.223  24.531  1.00 49.82           H
ATOM   1777  HB3 LEU A 113     -10.054   1.383  25.656  1.00 49.82           H
ATOM   1778  HG  LEU A 113      -8.859   3.415  23.815  1.00 64.05           H
ATOM   1779 HD11 LEU A 113     -11.310   3.794  23.445  1.00 50.91           H
ATOM   1780 HD12 LEU A 113     -10.908   2.070  23.322  1.00 50.91           H
ATOM   1781 HD13 LEU A 113     -11.675   2.688  24.782  1.00 50.91           H
ATOM   1782 HD21 LEU A 113     -10.157   5.228  25.020  1.00 65.19           H
ATOM   1783 HD22 LEU A 113     -10.262   4.157  26.434  1.00 65.19           H
ATOM   1784 HD23 LEU A 113      -8.682   4.736  25.835  1.00 65.19           H
ATOM   1785  N   ASN A 114      -8.014  -0.088  27.997  1.00 50.68           N
ATOM   1786  CA  ASN A 114      -8.333  -0.737  29.271  1.00 64.93           C
ATOM   1787  C   ASN A 114      -8.135   0.230  30.446  1.00 73.09           C
ATOM   1788  O   ASN A 114      -8.816   0.066  31.459  1.00 86.02           O
ATOM   1789  CB  ASN A 114      -7.498  -1.998  29.553  1.00 70.66           C
ATOM   1790  CG  ASN A 114      -7.712  -3.180  28.604  1.00 74.66           C
ATOM   1791  OD1 ASN A 114      -7.690  -3.057  27.388  1.00 77.69           O
ATOM   1792  ND2 ASN A 114      -7.811  -4.390  29.155  1.00 80.83           N
ATOM   1793  H   ASN A 114      -7.156  -0.341  27.526  1.00 60.84           H
ATOM   1794  HA  ASN A 114      -9.385  -1.028  29.248  1.00 77.94           H
ATOM   1795  HB2 ASN A 114      -6.458  -1.691  29.461  1.00 84.82           H
ATOM   1796  HB3 ASN A 114      -7.670  -2.317  30.582  1.00 84.82           H
ATOM   1797 HD21 ASN A 114      -7.874  -5.197  28.559  1.00 97.02           H
ATOM   1798 HD22 ASN A 114      -7.801  -4.487  30.159  1.00 97.02           H
ATOM   1799  N   ASN A 115      -7.152   1.145  30.346  1.00 75.87           N
ATOM   1800  CA  ASN A 115      -6.551   1.838  31.483  1.00 79.02           C
ATOM   1801  C   ASN A 115      -6.243   3.330  31.231  1.00 78.12           C
ATOM   1802  O   ASN A 115      -5.292   3.852  31.811  1.00 86.13           O
ATOM   1803  CB  ASN A 115      -5.368   0.994  32.031  1.00 80.91           C
ATOM   1804  CG  ASN A 115      -4.310   0.560  31.005  1.00 73.73           C
ATOM   1805  OD1 ASN A 115      -3.798   1.358  30.227  1.00 70.42           O
ATOM   1806  ND2 ASN A 115      -3.871  -0.700  31.081  1.00 68.83           N
ATOM   1807  H   ASN A 115      -6.674   1.242  29.459  1.00 91.07           H
ATOM   1808  HA  ASN A 115      -7.296   1.856  32.278  1.00 94.85           H
ATOM   1809  HB2 ASN A 115      -4.859   1.606  32.773  1.00 97.12           H
ATOM   1810  HB3 ASN A 115      -5.768   0.116  32.541  1.00 97.12           H
ATOM   1811 HD21 ASN A 115      -3.146  -0.998  30.447  1.00 82.63           H
ATOM   1812 HD22 ASN A 115      -4.258  -1.332  31.760  1.00 82.63           H
ATOM   1813  N   ILE A 116      -7.103   4.026  30.464  1.00 78.62           N
ATOM   1814  CA  ILE A 116      -7.138   5.498  30.280  1.00 86.23           C
ATOM   1815  C   ILE A 116      -8.365   5.883  29.435  1.00 81.82           C
ATOM   1816  O   ILE A 116      -8.438   5.450  28.269  1.00 79.33           O
ATOM   1817  CB  ILE A 116      -5.816   6.079  29.702  1.00 92.07           C
ATOM   1818  CG1 ILE A 116      -5.859   7.575  29.302  1.00 90.23           C
ATOM   1819  CG2 ILE A 116      -5.301   5.181  28.580  1.00 94.62           C
ATOM   1820  CD1 ILE A 116      -4.461   8.180  29.062  1.00 68.75           C
ATOM   1821  H   ILE A 116      -7.823   3.512  29.978  1.00 94.38           H
ATOM   1822  HA  ILE A 116      -7.274   5.943  31.265  1.00103.50           H
ATOM   1823  HB  ILE A 116      -5.087   6.010  30.509  1.00110.51           H
ATOM   1824 HG12 ILE A 116      -6.336   8.141  30.103  1.00108.30           H
ATOM   1825 HG13 ILE A 116      -6.453   7.703  28.396  1.00108.30           H
ATOM   1826 HG21 ILE A 116      -6.096   4.900  27.895  1.00113.57           H
ATOM   1827 HG22 ILE A 116      -4.933   4.274  29.035  1.00113.57           H
ATOM   1828 HG23 ILE A 116      -4.497   5.654  28.030  1.00113.57           H
ATOM   1829 HD11 ILE A 116      -3.795   7.944  29.894  1.00 82.53           H
ATOM   1830 HD12 ILE A 116      -4.552   9.262  28.988  1.00 82.53           H
ATOM   1831 HD13 ILE A 116      -4.021   7.813  28.135  1.00 82.53           H
ATOM   1832  HC  ILE A 116      -9.243   6.583  29.980  1.00 98.21           H
ATOM   1833  N   LYS A 118      -8.992   8.759  31.768  1.00103.42           N
ATOM   1834  CA  LYS A 118      -9.502   9.886  32.572  1.00101.34           C
ATOM   1835  C   LYS A 118     -10.366   9.345  33.731  1.00107.65           C
ATOM   1836  O   LYS A 118      -9.844   9.166  34.832  1.00108.69           O
ATOM   1837  CB  LYS A 118     -10.215  10.900  31.642  1.00 94.14           C
ATOM   1838  CG  LYS A 118     -10.293  12.357  32.152  1.00 87.49           C
ATOM   1839  CD  LYS A 118     -11.095  12.611  33.443  1.00 88.42           C
ATOM   1840  CE  LYS A 118     -12.083  13.776  33.330  1.00 81.82           C
ATOM   1841  NZ  LYS A 118     -13.214  13.521  32.399  1.00 69.10           N1+
ATOM   1842  H1  LYS A 118      -8.494   8.088  32.336  1.00124.13           H
ATOM   1843  H2  LYS A 118      -8.382   9.081  31.027  1.00124.13           H
ATOM   1844  HA  LYS A 118      -8.628  10.379  33.001  1.00121.63           H
ATOM   1845  HB2 LYS A 118     -11.204  10.540  31.356  1.00112.99           H
ATOM   1846  HB3 LYS A 118      -9.633  10.954  30.719  1.00112.99           H
ATOM   1847  HG2 LYS A 118     -10.699  12.972  31.349  1.00105.01           H
ATOM   1848  HG3 LYS A 118      -9.272  12.701  32.324  1.00105.01           H
ATOM   1849  HD2 LYS A 118     -10.396  12.848  34.245  1.00106.13           H
ATOM   1850  HD3 LYS A 118     -11.647  11.725  33.736  1.00106.13           H
ATOM   1851  HE2 LYS A 118     -11.538  14.659  32.993  1.00 98.21           H
ATOM   1852  HE3 LYS A 118     -12.479  13.989  34.324  1.00 98.21           H
ATOM   1853  HZ1 LYS A 118     -12.872  13.388  31.454  1.00 82.94           H
ATOM   1854  HZ2 LYS A 118     -13.730  12.701  32.683  1.00 82.94           H
ATOM   1855  HZ3 LYS A 118     -13.832  14.322  32.400  1.00 82.94           H
ATOM   1856  N   CYS A 119     -11.667   9.093  33.500  1.00104.96           N
ATOM   1857  CA  CYS A 119     -12.681   8.846  34.536  1.00110.23           C
ATOM   1858  C   CYS A 119     -13.164   7.386  34.617  1.00115.60           C
ATOM   1859  O   CYS A 119     -12.832   6.554  33.778  1.00106.29           O
ATOM   1860  CB  CYS A 119     -13.835   9.874  34.427  1.00105.44           C
ATOM   1861  SG  CYS A 119     -14.115  10.470  32.733  1.00 93.52           S1-
ATOM   1862  H   CYS A 119     -12.006   9.191  32.553  1.00125.98           H
ATOM   1863  HA  CYS A 119     -12.218   9.055  35.500  1.00132.30           H
ATOM   1864  HB2 CYS A 119     -13.620  10.731  35.065  1.00126.56           H
ATOM   1865  HB3 CYS A 119     -14.764   9.425  34.780  1.00126.56           H
ATOM   1866  N   GLN A 120     -13.924   7.072  35.677  1.00124.80           N
ATOM   1867  CA  GLN A 120     -14.634   5.798  35.846  1.00131.51           C
ATOM   1868  C   GLN A 120     -15.948   5.824  35.037  1.00132.11           C
ATOM   1869  O   GLN A 120     -16.346   4.819  34.443  1.00124.00           O
ATOM   1870  CB  GLN A 120     -14.891   5.580  37.350  1.00134.01           C
ATOM   1871  CG  GLN A 120     -15.391   4.166  37.705  1.00134.44           C
ATOM   1872  CD  GLN A 120     -16.256   4.150  38.971  1.00124.50           C
ATOM   1873  OE1 GLN A 120     -17.429   3.785  38.921  1.00120.11           O
ATOM   1874  NE2 GLN A 120     -15.700   4.566  40.109  1.00 99.70           N
ATOM   1875  H   GLN A 120     -14.096   7.789  36.365  1.00149.79           H
ATOM   1876  HA  GLN A 120     -14.003   4.988  35.477  1.00157.84           H
ATOM   1877  HB2 GLN A 120     -13.961   5.757  37.893  1.00160.84           H
ATOM   1878  HB3 GLN A 120     -15.618   6.316  37.696  1.00160.84           H
ATOM   1879  HG2 GLN A 120     -15.982   3.766  36.881  1.00161.36           H
ATOM   1880  HG3 GLN A 120     -14.529   3.514  37.853  1.00161.36           H
ATOM   1881 HE21 GLN A 120     -14.736   4.866  40.126  1.00119.67           H
ATOM   1882 HE22 GLN A 120     -16.255   4.581  40.952  1.00119.67           H
ATOM   1883  N   LYS A 121     -16.613   6.994  35.055  1.00131.76           N
ATOM   1884  CA  LYS A 121     -17.753   7.396  34.230  1.00120.64           C
ATOM   1885  C   LYS A 121     -17.154   8.256  33.119  1.00101.66           C
ATOM   1886  O   LYS A 121     -17.008   9.462  33.322  1.00 95.82           O
ATOM   1887  CB  LYS A 121     -18.773   8.201  35.081  1.00123.01           C
ATOM   1888  CG  LYS A 121     -19.931   7.405  35.703  1.00129.07           C
ATOM   1889  CD  LYS A 121     -19.524   6.178  36.542  1.00134.18           C
ATOM   1890  CE  LYS A 121     -19.803   4.876  35.778  1.00133.68           C
ATOM   1891  NZ  LYS A 121     -19.244   3.702  36.472  1.00130.73           N1+
ATOM   1892  H   LYS A 121     -16.189   7.742  35.587  1.00158.14           H
ATOM   1893  HA  LYS A 121     -18.237   6.533  33.769  1.00144.79           H
ATOM   1894  HB2 LYS A 121     -18.259   8.795  35.841  1.00147.63           H
ATOM   1895  HB3 LYS A 121     -19.263   8.915  34.415  1.00147.63           H
ATOM   1896  HG2 LYS A 121     -20.515   8.082  36.327  1.00154.91           H
ATOM   1897  HG3 LYS A 121     -20.580   7.079  34.889  1.00154.91           H
ATOM   1898  HD2 LYS A 121     -18.469   6.230  36.807  1.00161.04           H
ATOM   1899  HD3 LYS A 121     -20.100   6.180  37.468  1.00161.04           H
ATOM   1900  HE2 LYS A 121     -20.878   4.749  35.643  1.00160.44           H
ATOM   1901  HE3 LYS A 121     -19.338   4.955  34.794  1.00160.44           H
ATOM   1902  HZ1 LYS A 121     -18.235   3.715  36.395  1.00156.90           H
ATOM   1903  HZ2 LYS A 121     -19.492   3.727  37.452  1.00156.90           H
ATOM   1904  HZ3 LYS A 121     -19.600   2.856  36.050  1.00156.90           H
ATOM   1905  N   LEU A 122     -16.776   7.613  31.999  1.00 94.95           N
ATOM   1906  CA  LEU A 122     -15.967   8.195  30.920  1.00 80.49           C
ATOM   1907  C   LEU A 122     -16.410   9.561  30.432  1.00 72.43           C
ATOM   1908  O   LEU A 122     -15.544  10.284  29.953  1.00 75.99           O
ATOM   1909  CB  LEU A 122     -15.877   7.249  29.717  1.00 65.85           C
ATOM   1910  CG  LEU A 122     -14.586   6.417  29.586  1.00 65.36           C
ATOM   1911  CD1 LEU A 122     -13.680   7.018  28.510  1.00 51.98           C
ATOM   1912  CD2 LEU A 122     -13.791   6.202  30.880  1.00 69.73           C
ATOM   1913  H   LEU A 122     -16.941   6.618  31.944  1.00113.97           H
ATOM   1914  HA  LEU A 122     -14.971   8.346  31.320  1.00 96.61           H
ATOM   1915  HB2 LEU A 122     -16.702   6.553  29.803  1.00 79.04           H
ATOM   1916  HB3 LEU A 122     -16.051   7.793  28.788  1.00 79.04           H
ATOM   1917  HG  LEU A 122     -14.874   5.423  29.245  1.00 78.45           H
ATOM   1918 HD11 LEU A 122     -12.794   6.395  28.377  1.00 62.40           H
ATOM   1919 HD12 LEU A 122     -14.216   7.065  27.562  1.00 62.40           H
ATOM   1920 HD13 LEU A 122     -13.376   8.025  28.800  1.00 62.40           H
ATOM   1921 HD21 LEU A 122     -13.051   5.416  30.722  1.00 83.70           H
ATOM   1922 HD22 LEU A 122     -13.256   7.112  31.154  1.00 83.70           H
ATOM   1923 HD23 LEU A 122     -14.457   5.898  31.688  1.00 83.70           H
ATOM   1924  N   THR A 123     -17.705   9.886  30.521  1.00 65.31           N
ATOM   1925  CA  THR A 123     -18.319  11.145  30.095  1.00 56.44           C
ATOM   1926  C   THR A 123     -18.619  11.074  28.596  1.00 53.97           C
ATOM   1927  O   THR A 123     -17.816  10.547  27.830  1.00 53.43           O
ATOM   1928  CB  THR A 123     -17.449  12.376  30.427  1.00 63.87           C
ATOM   1929  OG1 THR A 123     -17.002  12.362  31.772  1.00 72.60           O
ATOM   1930  CG2 THR A 123     -18.198  13.691  30.216  1.00 73.66           C
ATOM   1931  H   THR A 123     -18.328   9.192  30.908  1.00 78.40           H
ATOM   1932  HA  THR A 123     -19.247  11.239  30.659  1.00 67.75           H
ATOM   1933  HB  THR A 123     -16.598  12.377  29.759  1.00 76.67           H
ATOM   1934  HG1 THR A 123     -16.038  12.311  31.755  1.00 87.15           H
ATOM   1935 HG21 THR A 123     -17.563  14.524  30.509  1.00 88.42           H
ATOM   1936 HG22 THR A 123     -18.434  13.800  29.163  1.00 88.42           H
ATOM   1937 HG23 THR A 123     -19.104  13.716  30.821  1.00 88.42           H
ATOM   1938  N   ASP A 124     -19.754  11.621  28.165  1.00 49.31           N
ATOM   1939  CA  ASP A 124     -20.272  11.370  26.839  1.00 51.23           C
ATOM   1940  C   ASP A 124     -19.421  12.069  25.783  1.00 55.89           C
ATOM   1941  O   ASP A 124     -19.299  11.542  24.689  1.00 43.36           O
ATOM   1942  CB  ASP A 124     -21.740  11.781  26.748  1.00 57.41           C
ATOM   1943  CG  ASP A 124     -22.329  11.370  25.394  1.00 56.10           C
ATOM   1944  OD1 ASP A 124     -22.554  10.152  25.218  1.00 50.57           O
ATOM   1945  OD2 ASP A 124     -22.588  12.271  24.569  1.00 61.64           O1-
ATOM   1946  H   ASP A 124     -20.339  12.137  28.802  1.00 59.20           H
ATOM   1947  HA  ASP A 124     -20.227  10.295  26.669  1.00 61.50           H
ATOM   1948  HB2 ASP A 124     -22.270  11.250  27.541  1.00 68.92           H
ATOM   1949  HB3 ASP A 124     -21.813  12.860  26.878  1.00 68.92           H
ATOM   1950  N   ASP A 125     -18.827  13.233  26.083  1.00 49.53           N
ATOM   1951  CA  ASP A 125     -17.946  13.923  25.151  1.00 48.69           C
ATOM   1952  C   ASP A 125     -16.634  13.176  24.927  1.00 42.53           C
ATOM   1953  O   ASP A 125     -16.113  13.191  23.819  1.00 44.39           O
ATOM   1954  CB  ASP A 125     -17.722  15.379  25.588  1.00 63.19           C
ATOM   1955  CG  ASP A 125     -16.631  16.046  24.743  1.00 74.94           C
ATOM   1956  OD1 ASP A 125     -15.558  16.326  25.324  1.00 90.21           O
ATOM   1957  OD2 ASP A 125     -16.889  16.258  23.537  1.00 84.78           O1-
ATOM   1958  H   ASP A 125     -18.963  13.631  26.999  1.00 59.46           H
ATOM   1959  HA  ASP A 125     -18.468  13.959  24.194  1.00 58.45           H
ATOM   1960  HB2 ASP A 125     -18.665  15.897  25.411  1.00 75.86           H
ATOM   1961  HB3 ASP A 125     -17.453  15.404  26.644  1.00 75.86           H
ATOM   1962  N   HIS A 126     -16.101  12.529  25.959  1.00 35.42           N
ATOM   1963  CA  HIS A 126     -14.948  11.660  25.779  1.00 46.39           C
ATOM   1964  C   HIS A 126     -15.334  10.462  24.921  1.00 45.06           C
ATOM   1965  O   HIS A 126     -14.575  10.092  24.030  1.00 41.16           O
ATOM   1966  CB  HIS A 126     -14.405  11.176  27.111  1.00 51.34           C
ATOM   1967  CG  HIS A 126     -13.585  12.181  27.866  1.00 65.59           C
ATOM   1968  ND1 HIS A 126     -12.227  12.351  27.743  1.00 73.71           N
ATOM   1969  CD2 HIS A 126     -14.024  13.121  28.755  1.00 71.14           C
ATOM   1970  CE1 HIS A 126     -11.862  13.340  28.569  1.00 66.24           C
ATOM   1971  NE2 HIS A 126     -12.914  13.786  29.273  1.00 71.69           N
ATOM   1972  H   HIS A 126     -16.601  12.488  26.831  1.00 42.53           H
ATOM   1973  HA  HIS A 126     -14.161  12.209  25.262  1.00 55.70           H
ATOM   1974  HB2 HIS A 126     -13.762  10.314  26.927  1.00 61.63           H
ATOM   1975  HB3 HIS A 126     -15.243  10.843  27.703  1.00 61.63           H
ATOM   1976  HD1 HIS A 126     -11.619  11.849  27.110  1.00 88.48           H
ATOM   1977  HD2 HIS A 126     -15.046  13.331  29.007  1.00 85.39           H
ATOM   1978  HE1 HIS A 126     -10.860  13.741  28.638  1.00 79.52           H
ATOM   1979  N   VAL A 127     -16.504   9.860  25.186  1.00 44.16           N
ATOM   1980  CA  VAL A 127     -16.982   8.734  24.389  1.00 41.49           C
ATOM   1981  C   VAL A 127     -17.083   9.150  22.917  1.00 39.29           C
ATOM   1982  O   VAL A 127     -16.529   8.474  22.059  1.00 33.65           O
ATOM   1983  CB  VAL A 127     -18.293   8.167  24.949  1.00 36.16           C
ATOM   1984  CG1 VAL A 127     -18.814   7.051  24.029  1.00 44.10           C
ATOM   1985  CG2 VAL A 127     -18.073   7.537  26.336  1.00 39.98           C
ATOM   1986  H   VAL A 127     -17.086  10.200  25.938  1.00 53.02           H
ATOM   1987  HA  VAL A 127     -16.224   7.951  24.458  1.00 49.82           H
ATOM   1988  HB  VAL A 127     -19.039   8.953  25.018  1.00 43.42           H
ATOM   1989 HG11 VAL A 127     -19.754   6.671  24.414  1.00 52.94           H
ATOM   1990 HG12 VAL A 127     -19.002   7.435  23.028  1.00 52.94           H
ATOM   1991 HG13 VAL A 127     -18.084   6.243  23.974  1.00 52.94           H
ATOM   1992 HG21 VAL A 127     -19.022   7.201  26.746  1.00 48.00           H
ATOM   1993 HG22 VAL A 127     -17.390   6.694  26.264  1.00 48.00           H
ATOM   1994 HG23 VAL A 127     -17.631   8.252  27.021  1.00 48.00           H
ATOM   1995  N   GLN A 128     -17.731  10.272  22.620  1.00 34.41           N
ATOM   1996  CA  GLN A 128     -17.858  10.836  21.283  1.00 32.89           C
ATOM   1997  C   GLN A 128     -16.517  10.949  20.581  1.00 34.63           C
ATOM   1998  O   GLN A 128     -16.439  10.600  19.405  1.00 33.45           O
ATOM   1999  CB  GLN A 128     -18.452  12.241  21.306  1.00 40.68           C
ATOM   2000  CG  GLN A 128     -19.943  12.342  21.567  1.00 37.55           C
ATOM   2001  CD  GLN A 128     -20.343  13.803  21.748  1.00 46.76           C
ATOM   2002  OE1 GLN A 128     -19.863  14.691  21.056  1.00 43.41           O
ATOM   2003  NE2 GLN A 128     -21.261  14.057  22.662  1.00 50.90           N
ATOM   2004  H   GLN A 128     -18.116  10.806  23.387  1.00 41.31           H
ATOM   2005  HA  GLN A 128     -18.516  10.195  20.696  1.00 39.49           H
ATOM   2006  HB2 GLN A 128     -17.925  12.843  22.047  1.00 48.84           H
ATOM   2007  HB3 GLN A 128     -18.263  12.697  20.333  1.00 48.84           H
ATOM   2008  HG2 GLN A 128     -20.440  11.967  20.673  1.00 45.09           H
ATOM   2009  HG3 GLN A 128     -20.242  11.752  22.428  1.00 45.09           H
ATOM   2010 HE21 GLN A 128     -21.647  13.298  23.205  1.00 61.11           H
ATOM   2011 HE22 GLN A 128     -21.526  15.016  22.827  1.00 61.11           H
ATOM   2012  N   PHE A 129     -15.491  11.476  21.258  1.00 32.65           N
ATOM   2013  CA  PHE A 129     -14.217  11.762  20.614  1.00 36.83           C
ATOM   2014  C   PHE A 129     -13.412  10.485  20.314  1.00 25.66           C
ATOM   2015  O   PHE A 129     -12.843  10.362  19.238  1.00 30.11           O
ATOM   2016  CB  PHE A 129     -13.386  12.711  21.492  1.00 30.26           C
ATOM   2017  CG  PHE A 129     -12.079  13.136  20.876  1.00 30.66           C
ATOM   2018  CD1 PHE A 129     -12.006  13.556  19.532  1.00 31.08           C
ATOM   2019  CD2 PHE A 129     -10.932  13.232  21.688  1.00 32.76           C
ATOM   2020  CE1 PHE A 129     -10.785  13.990  18.993  1.00 34.59           C
ATOM   2021  CE2 PHE A 129      -9.735  13.739  21.159  1.00 32.23           C
ATOM   2022  CZ  PHE A 129      -9.651  14.061  19.801  1.00 29.35           C
ATOM   2023  H   PHE A 129     -15.589  11.688  22.239  1.00 39.20           H
ATOM   2024  HA  PHE A 129     -14.431  12.263  19.669  1.00 44.22           H
ATOM   2025  HB2 PHE A 129     -13.977  13.603  21.688  1.00 36.34           H
ATOM   2026  HB3 PHE A 129     -13.195  12.229  22.453  1.00 36.34           H
ATOM   2027  HD1 PHE A 129     -12.879  13.549  18.898  1.00 37.32           H
ATOM   2028  HD2 PHE A 129     -10.987  12.973  22.737  1.00 39.34           H
ATOM   2029  HE1 PHE A 129     -10.717  14.274  17.952  1.00 41.54           H
ATOM   2030  HE2 PHE A 129      -8.868  13.862  21.792  1.00 38.70           H
ATOM   2031  HZ  PHE A 129      -8.718  14.413  19.386  1.00 35.24           H
ATOM   2032  N   LEU A 130     -13.351   9.587  21.279  1.00 30.15           N
ATOM   2033  CA  LEU A 130     -12.714   8.293  21.181  1.00 28.92           C
ATOM   2034  C   LEU A 130     -13.365   7.435  20.094  1.00 27.53           C
ATOM   2035  O   LEU A 130     -12.647   6.976  19.210  1.00 28.55           O
ATOM   2036  CB  LEU A 130     -12.790   7.573  22.521  1.00 28.28           C
ATOM   2037  CG  LEU A 130     -11.924   8.237  23.616  1.00 30.84           C
ATOM   2038  CD1 LEU A 130     -12.191   7.448  24.899  1.00 29.24           C
ATOM   2039  CD2 LEU A 130     -10.423   8.233  23.285  1.00 28.62           C
ATOM   2040  H   LEU A 130     -13.830   9.790  22.143  1.00 36.20           H
ATOM   2041  HA  LEU A 130     -11.673   8.450  20.901  1.00 34.73           H
ATOM   2042  HB2 LEU A 130     -13.831   7.537  22.851  1.00 33.96           H
ATOM   2043  HB3 LEU A 130     -12.455   6.546  22.374  1.00 33.96           H
ATOM   2044  HG  LEU A 130     -12.248   9.265  23.760  1.00 37.03           H
ATOM   2045 HD11 LEU A 130     -11.520   7.787  25.688  1.00 35.11           H
ATOM   2046 HD12 LEU A 130     -13.223   7.599  25.218  1.00 35.11           H
ATOM   2047 HD13 LEU A 130     -12.027   6.385  24.733  1.00 35.11           H
ATOM   2048 HD21 LEU A 130      -9.863   8.643  24.126  1.00 34.37           H
ATOM   2049 HD22 LEU A 130     -10.076   7.218  23.095  1.00 34.37           H
ATOM   2050 HD23 LEU A 130     -10.226   8.850  22.410  1.00 34.37           H
ATOM   2051  N   ILE A 131     -14.691   7.278  20.103  1.00 26.33           N
ATOM   2052  CA  ILE A 131     -15.365   6.442  19.077  1.00 29.69           C
ATOM   2053  C   ILE A 131     -15.252   7.086  17.703  1.00 29.99           C
ATOM   2054  O   ILE A 131     -15.040   6.374  16.726  1.00 29.36           O
ATOM   2055  CB  ILE A 131     -16.801   6.093  19.486  1.00 27.60           C
ATOM   2056  CG1 ILE A 131     -16.819   5.392  20.863  1.00 25.68           C
ATOM   2057  CG2 ILE A 131     -17.487   5.216  18.417  1.00 33.66           C
ATOM   2058  CD1 ILE A 131     -15.985   4.124  20.964  1.00 27.15           C
ATOM   2059  H   ILE A 131     -15.244   7.694  20.836  1.00 31.62           H
ATOM   2060  HA  ILE A 131     -14.814   5.510  19.017  1.00 35.65           H
ATOM   2061  HB  ILE A 131     -17.359   7.026  19.568  1.00 33.14           H
ATOM   2062 HG12 ILE A 131     -16.445   6.062  21.630  1.00 30.85           H
ATOM   2063 HG13 ILE A 131     -17.848   5.163  21.126  1.00 30.85           H
ATOM   2064 HG21 ILE A 131     -18.488   4.938  18.742  1.00 40.42           H
ATOM   2065 HG22 ILE A 131     -17.557   5.757  17.477  1.00 40.42           H
ATOM   2066 HG23 ILE A 131     -16.903   4.314  18.243  1.00 40.42           H
ATOM   2067 HD11 ILE A 131     -16.171   3.641  21.918  1.00 32.61           H
ATOM   2068 HD12 ILE A 131     -16.232   3.422  20.172  1.00 32.61           H
ATOM   2069 HD13 ILE A 131     -14.930   4.384  20.925  1.00 32.61           H
ATOM   2070  N   TYR A 132     -15.345   8.414  17.618  1.00 30.33           N
ATOM   2071  CA  TYR A 132     -15.108   9.122  16.368  1.00 29.17           C
ATOM   2072  C   TYR A 132     -13.755   8.787  15.735  1.00 26.00           C
ATOM   2073  O   TYR A 132     -13.662   8.538  14.534  1.00 29.65           O
ATOM   2074  CB  TYR A 132     -15.228  10.647  16.615  1.00 28.82           C
ATOM   2075  CG  TYR A 132     -14.880  11.421  15.387  1.00 27.84           C
ATOM   2076  CD1 TYR A 132     -15.820  11.483  14.343  1.00 31.99           C
ATOM   2077  CD2 TYR A 132     -13.609  11.998  15.226  1.00 29.76           C
ATOM   2078  CE1 TYR A 132     -15.438  12.027  13.119  1.00 26.80           C
ATOM   2079  CE2 TYR A 132     -13.272  12.635  14.019  1.00 30.69           C
ATOM   2080  CZ  TYR A 132     -14.179  12.614  12.954  1.00 30.68           C
ATOM   2081  OH  TYR A 132     -13.829  13.145  11.763  1.00 35.46           O
ATOM   2082  H   TYR A 132     -15.479   8.958  18.462  1.00 36.42           H
ATOM   2083  HA  TYR A 132     -15.884   8.839  15.655  1.00 35.03           H
ATOM   2084  HB2 TYR A 132     -16.245  10.884  16.906  1.00 34.61           H
ATOM   2085  HB3 TYR A 132     -14.564  10.953  17.423  1.00 34.61           H
ATOM   2086  HD1 TYR A 132     -16.790  11.017  14.442  1.00 38.42           H
ATOM   2087  HD2 TYR A 132     -12.888  11.965  16.032  1.00 35.74           H
ATOM   2088  HE1 TYR A 132     -16.126  12.010  12.291  1.00 32.18           H
ATOM   2089  HE2 TYR A 132     -12.309  13.113  13.890  1.00 36.85           H
ATOM   2090  HH  TYR A 132     -14.533  13.088  11.105  1.00 42.58           H
ATOM   2091  N   GLN A 133     -12.679   8.820  16.519  1.00 24.39           N
ATOM   2092  CA  GLN A 133     -11.329   8.542  16.074  1.00 26.50           C
ATOM   2093  C   GLN A 133     -11.175   7.073  15.657  1.00 24.56           C
ATOM   2094  O   GLN A 133     -10.458   6.801  14.688  1.00 27.11           O
ATOM   2095  CB  GLN A 133     -10.311   8.832  17.194  1.00 30.32           C
ATOM   2096  CG  GLN A 133     -10.162  10.331  17.400  1.00 29.13           C
ATOM   2097  CD  GLN A 133      -9.191  10.607  18.530  1.00 27.22           C
ATOM   2098  OE1 GLN A 133      -8.003  10.770  18.295  1.00 28.47           O
ATOM   2099  NE2 GLN A 133      -9.713  10.590  19.747  1.00 26.34           N
ATOM   2100  H   GLN A 133     -12.810   9.049  17.496  1.00 29.30           H
ATOM   2101  HA  GLN A 133     -11.110   9.179  15.216  1.00 31.83           H
ATOM   2102  HB2 GLN A 133     -10.627   8.358  18.125  1.00 36.41           H
ATOM   2103  HB3 GLN A 133      -9.344   8.420  16.915  1.00 36.41           H
ATOM   2104  HG2 GLN A 133      -9.750  10.755  16.483  1.00 34.98           H
ATOM   2105  HG3 GLN A 133     -11.131  10.775  17.607  1.00 34.98           H
ATOM   2106 HE21 GLN A 133     -10.698  10.419  19.868  1.00 31.63           H
ATOM   2107 HE22 GLN A 133      -9.127  10.808  20.541  1.00 31.63           H
ATOM   2108  N   ILE A 134     -11.820   6.161  16.384  1.00 25.29           N
ATOM   2109  CA  ILE A 134     -11.778   4.731  16.004  1.00 26.05           C
ATOM   2110  C   ILE A 134     -12.408   4.599  14.619  1.00 27.49           C
ATOM   2111  O   ILE A 134     -11.809   3.977  13.751  1.00 27.52           O
ATOM   2112  CB  ILE A 134     -12.459   3.834  17.028  1.00 23.74           C
ATOM   2113  CG1 ILE A 134     -11.711   3.874  18.381  1.00 25.43           C
ATOM   2114  CG2 ILE A 134     -12.460   2.388  16.515  1.00 23.45           C
ATOM   2115  CD1 ILE A 134     -12.554   3.301  19.513  1.00 28.39           C
ATOM   2116  H   ILE A 134     -12.389   6.445  17.167  1.00 30.38           H
ATOM   2117  HA  ILE A 134     -10.732   4.433  15.936  1.00 31.29           H
ATOM   2118  HB  ILE A 134     -13.487   4.185  17.147  1.00 28.51           H
ATOM   2119 HG12 ILE A 134     -10.773   3.319  18.316  1.00 30.54           H
ATOM   2120 HG13 ILE A 134     -11.468   4.901  18.640  1.00 30.54           H
ATOM   2121 HG21 ILE A 134     -12.739   1.705  17.315  1.00 28.17           H
ATOM   2122 HG22 ILE A 134     -13.178   2.288  15.707  1.00 28.17           H
ATOM   2123 HG23 ILE A 134     -11.467   2.106  16.160  1.00 28.17           H
ATOM   2124 HD11 ILE A 134     -12.162   3.668  20.464  1.00 34.09           H
ATOM   2125 HD12 ILE A 134     -13.586   3.626  19.411  1.00 34.09           H
ATOM   2126 HD13 ILE A 134     -12.520   2.212  19.521  1.00 34.09           H
ATOM   2127  N   LEU A 135     -13.608   5.175  14.425  1.00 25.66           N
ATOM   2128  CA  LEU A 135     -14.317   5.099  13.128  1.00 29.80           C
ATOM   2129  C   LEU A 135     -13.565   5.764  11.996  1.00 24.02           C
ATOM   2130  O   LEU A 135     -13.572   5.271  10.871  1.00 26.92           O
ATOM   2131  CB  LEU A 135     -15.772   5.614  13.252  1.00 25.40           C
ATOM   2132  CG  LEU A 135     -16.645   4.800  14.213  1.00 28.11           C
ATOM   2133  CD1 LEU A 135     -17.892   5.615  14.529  1.00 26.28           C
ATOM   2134  CD2 LEU A 135     -17.031   3.439  13.578  1.00 26.73           C
ATOM   2135  H   LEU A 135     -14.029   5.683  15.188  1.00 30.82           H
ATOM   2136  HA  LEU A 135     -14.378   4.044  12.860  1.00 35.78           H
ATOM   2137  HB2 LEU A 135     -15.700   6.632  13.633  1.00 30.51           H
ATOM   2138  HB3 LEU A 135     -16.241   5.659  12.269  1.00 30.51           H
ATOM   2139  HG  LEU A 135     -16.119   4.611  15.147  1.00 33.76           H
ATOM   2140 HD11 LEU A 135     -18.549   5.055  15.186  1.00 31.56           H
ATOM   2141 HD12 LEU A 135     -17.590   6.524  15.049  1.00 31.56           H
ATOM   2142 HD13 LEU A 135     -18.415   5.875  13.614  1.00 31.56           H
ATOM   2143 HD21 LEU A 135     -17.675   2.887  14.261  1.00 32.10           H
ATOM   2144 HD22 LEU A 135     -17.573   3.614  12.648  1.00 32.10           H
ATOM   2145 HD23 LEU A 135     -16.152   2.831  13.382  1.00 32.10           H
ATOM   2146  N   ARG A 136     -12.883   6.886  12.239  1.00 26.48           N
ATOM   2147  CA  ARG A 136     -12.068   7.582  11.249  1.00 28.42           C
ATOM   2148  C   ARG A 136     -10.874   6.714  10.818  1.00 23.83           C
ATOM   2149  O   ARG A 136     -10.595   6.544   9.626  1.00 23.25           O
ATOM   2150  CB  ARG A 136     -11.648   8.946  11.865  1.00 27.02           C
ATOM   2151  CG  ARG A 136     -10.996   9.881  10.844  1.00 33.45           C
ATOM   2152  CD  ARG A 136     -10.709  11.237  11.528  1.00 34.79           C
ATOM   2153  NE  ARG A 136      -9.922  12.134  10.681  1.00 38.54           N
ATOM   2154  CZ  ARG A 136      -8.599  12.169  10.499  1.00 46.58           C
ATOM   2155  NH1 ARG A 136      -7.761  11.430  11.221  1.00 38.16           N
ATOM   2156  NH2 ARG A 136      -8.098  12.959   9.554  1.00 47.25           N1+
ATOM   2157  H   ARG A 136     -12.980   7.315  13.153  1.00 31.80           H
ATOM   2158  HA  ARG A 136     -12.680   7.807  10.373  1.00 34.13           H
ATOM   2159  HB2 ARG A 136     -12.534   9.445  12.264  1.00 32.45           H
ATOM   2160  HB3 ARG A 136     -10.965   8.774  12.697  1.00 32.45           H
ATOM   2161  HG2 ARG A 136     -10.079   9.438  10.463  1.00 40.16           H
ATOM   2162  HG3 ARG A 136     -11.677  10.025  10.003  1.00 40.16           H
ATOM   2163  HD2 ARG A 136     -11.669  11.721  11.705  1.00 41.77           H
ATOM   2164  HD3 ARG A 136     -10.211  11.097  12.488  1.00 41.77           H
ATOM   2165  HE  ARG A 136     -10.462  12.735  10.072  1.00 46.27           H
ATOM   2166 HH11 ARG A 136      -8.110  10.830  11.951  1.00 45.81           H
ATOM   2167 HH12 ARG A 136      -6.773  11.482  11.016  1.00 45.81           H
ATOM   2168 HH21 ARG A 136      -8.713  13.546   9.006  1.00 56.73           H
ATOM   2169 HH22 ARG A 136      -7.102  12.991   9.392  1.00 56.73           H
ATOM   2170  N   GLY A 137     -10.242   6.046  11.773  1.00 24.68           N
ATOM   2171  CA  GLY A 137      -9.169   5.117  11.503  1.00 26.50           C
ATOM   2172  C   GLY A 137      -9.674   3.882  10.754  1.00 25.36           C
ATOM   2173  O   GLY A 137      -9.090   3.515   9.736  1.00 27.12           O
ATOM   2174  H   GLY A 137     -10.565   6.147  12.725  1.00 29.64           H
ATOM   2175  HA2 GLY A 137      -8.438   5.622  10.870  1.00 31.83           H
ATOM   2176  HA3 GLY A 137      -8.692   4.830  12.439  1.00 31.83           H
ATOM   2177  N   LEU A 138     -10.761   3.258  11.205  1.00 23.94           N
ATOM   2178  CA  LEU A 138     -11.366   2.137  10.489  1.00 24.79           C
ATOM   2179  C   LEU A 138     -11.778   2.531   9.069  1.00 30.16           C
ATOM   2180  O   LEU A 138     -11.655   1.702   8.193  1.00 28.79           O
ATOM   2181  CB  LEU A 138     -12.625   1.695  11.235  1.00 25.89           C
ATOM   2182  CG  LEU A 138     -12.650   0.347  11.927  1.00 39.85           C
ATOM   2183  CD1 LEU A 138     -11.338  -0.357  12.280  1.00 28.00           C
ATOM   2184  CD2 LEU A 138     -13.615   0.376  13.117  1.00 33.58           C
ATOM   2185  H   LEU A 138     -11.214   3.575  12.045  1.00 28.76           H
ATOM   2186  HA  LEU A 138     -10.644   1.333  10.420  1.00 29.77           H
ATOM   2187  HB2 LEU A 138     -12.837   2.451  11.988  1.00 31.09           H
ATOM   2188  HB3 LEU A 138     -13.490   1.727  10.568  1.00 31.09           H
ATOM   2189  HG  LEU A 138     -13.121  -0.330  11.210  1.00 47.84           H
ATOM   2190 HD11 LEU A 138     -11.569  -1.341  12.682  1.00 33.63           H
ATOM   2191 HD12 LEU A 138     -10.710  -0.486  11.402  1.00 33.63           H
ATOM   2192 HD13 LEU A 138     -10.833   0.234  13.036  1.00 33.63           H
ATOM   2193 HD21 LEU A 138     -13.936  -0.635  13.356  1.00 40.32           H
ATOM   2194 HD22 LEU A 138     -13.096   0.796  13.976  1.00 40.32           H
ATOM   2195 HD23 LEU A 138     -14.491   0.977  12.878  1.00 40.32           H
ATOM   2196  N   LYS A 139     -12.340   3.734   8.842  1.00 29.54           N
ATOM   2197  CA  LYS A 139     -12.725   4.164   7.493  1.00 29.34           C
ATOM   2198  C   LYS A 139     -11.513   4.012   6.569  1.00 28.83           C
ATOM   2199  O   LYS A 139     -11.606   3.411   5.498  1.00 28.33           O
ATOM   2200  CB  LYS A 139     -13.318   5.585   7.465  1.00 31.86           C
ATOM   2201  CG  LYS A 139     -13.596   5.972   5.995  1.00 33.90           C
ATOM   2202  CD  LYS A 139     -14.123   7.399   5.847  1.00 35.68           C
ATOM   2203  CE  LYS A 139     -14.290   7.692   4.357  1.00 41.00           C
ATOM   2204  NZ  LYS A 139     -14.580   9.126   4.174  1.00 44.80           N1+
ATOM   2205  H   LYS A 139     -12.424   4.399   9.598  1.00 35.48           H
ATOM   2206  HA  LYS A 139     -13.494   3.484   7.131  1.00 35.24           H
ATOM   2207  HB2 LYS A 139     -14.242   5.627   8.042  1.00 38.26           H
ATOM   2208  HB3 LYS A 139     -12.605   6.296   7.885  1.00 38.26           H
ATOM   2209  HG2 LYS A 139     -12.681   5.920   5.403  1.00 40.71           H
ATOM   2210  HG3 LYS A 139     -14.324   5.280   5.573  1.00 40.71           H
ATOM   2211  HD2 LYS A 139     -15.090   7.487   6.337  1.00 42.84           H
ATOM   2212  HD3 LYS A 139     -13.415   8.105   6.289  1.00 42.84           H
ATOM   2213  HE2 LYS A 139     -13.364   7.444   3.832  1.00 49.23           H
ATOM   2214  HE3 LYS A 139     -15.107   7.092   3.954  1.00 49.23           H
ATOM   2215  HZ1 LYS A 139     -14.666   9.350   3.194  1.00 53.79           H
ATOM   2216  HZ2 LYS A 139     -15.432   9.370   4.657  1.00 53.79           H
ATOM   2217  HZ3 LYS A 139     -13.833   9.682   4.571  1.00 53.79           H
ATOM   2218  N   TYR A 140     -10.377   4.525   7.022  1.00 27.91           N
ATOM   2219  CA  TYR A 140      -9.130   4.470   6.300  1.00 30.49           C
ATOM   2220  C   TYR A 140      -8.674   3.036   6.072  1.00 26.28           C
ATOM   2221  O   TYR A 140      -8.350   2.671   4.941  1.00 27.70           O
ATOM   2222  CB  TYR A 140      -8.090   5.311   7.062  1.00 27.58           C
ATOM   2223  CG  TYR A 140      -6.751   5.281   6.443  1.00 25.82           C
ATOM   2224  CD1 TYR A 140      -6.402   6.246   5.473  1.00 28.66           C
ATOM   2225  CD2 TYR A 140      -5.811   4.301   6.851  1.00 29.67           C
ATOM   2226  CE1 TYR A 140      -5.130   6.232   4.882  1.00 35.17           C
ATOM   2227  CE2 TYR A 140      -4.520   4.330   6.295  1.00 32.65           C
ATOM   2228  CZ  TYR A 140      -4.191   5.263   5.292  1.00 34.67           C
ATOM   2229  OH  TYR A 140      -2.951   5.245   4.765  1.00 34.16           O
ATOM   2230  H   TYR A 140     -10.400   5.050   7.883  1.00 33.52           H
ATOM   2231  HA  TYR A 140      -9.282   4.937   5.325  1.00 36.61           H
ATOM   2232  HB2 TYR A 140      -8.440   6.339   7.092  1.00 33.12           H
ATOM   2233  HB3 TYR A 140      -8.000   4.972   8.088  1.00 33.12           H
ATOM   2234  HD1 TYR A 140      -7.124   6.980   5.153  1.00 34.42           H
ATOM   2235  HD2 TYR A 140      -6.075   3.546   7.575  1.00 35.63           H
ATOM   2236  HE1 TYR A 140      -4.873   6.955   4.122  1.00 42.23           H
ATOM   2237  HE2 TYR A 140      -3.783   3.611   6.602  1.00 39.21           H
ATOM   2238  HH  TYR A 140      -2.782   6.003   4.198  1.00 41.02           H
ATOM   2239  N   ILE A 141      -8.609   2.204   7.134  1.00 23.99           N
ATOM   2240  CA  ILE A 141      -8.135   0.821   7.003  1.00 27.98           C
ATOM   2241  C   ILE A 141      -9.043   0.051   6.012  1.00 29.41           C
ATOM   2242  O   ILE A 141      -8.588  -0.608   5.077  1.00 27.18           O
ATOM   2243  CB  ILE A 141      -8.078   0.214   8.447  1.00 28.66           C
ATOM   2244  CG1 ILE A 141      -6.904   0.849   9.273  1.00 29.64           C
ATOM   2245  CG2 ILE A 141      -7.924  -1.296   8.455  1.00 36.23           C
ATOM   2246  CD1 ILE A 141      -7.129   0.591  10.790  1.00 30.47           C
ATOM   2247  H   ILE A 141      -8.870   2.538   8.050  1.00 28.82           H
ATOM   2248  HA  ILE A 141      -7.125   0.827   6.593  1.00 33.60           H
ATOM   2249  HB  ILE A 141      -9.016   0.444   8.955  1.00 34.42           H
ATOM   2250 HG12 ILE A 141      -5.945   0.445   8.954  1.00 35.60           H
ATOM   2251 HG13 ILE A 141      -6.866   1.922   9.117  1.00 35.60           H
ATOM   2252 HG21 ILE A 141      -7.956  -1.688   9.470  1.00 43.50           H
ATOM   2253 HG22 ILE A 141      -8.754  -1.745   7.916  1.00 43.50           H
ATOM   2254 HG23 ILE A 141      -6.980  -1.571   7.985  1.00 43.50           H
ATOM   2255 HD11 ILE A 141      -6.333   1.065  11.363  1.00 36.59           H
ATOM   2256 HD12 ILE A 141      -8.093   0.999  11.094  1.00 36.59           H
ATOM   2257 HD13 ILE A 141      -7.110  -0.469  11.022  1.00 36.59           H
ATOM   2258  N   HIS A 142     -10.345   0.147   6.233  1.00 26.51           N
ATOM   2259  CA  HIS A 142     -11.352  -0.533   5.444  1.00 26.88           C
ATOM   2260  C   HIS A 142     -11.293  -0.153   3.983  1.00 32.89           C
ATOM   2261  O   HIS A 142     -11.562  -1.004   3.136  1.00 38.83           O
ATOM   2262  CB  HIS A 142     -12.724  -0.262   6.007  1.00 30.06           C
ATOM   2263  CG  HIS A 142     -13.041  -0.997   7.280  1.00 28.08           C
ATOM   2264  ND1 HIS A 142     -14.193  -0.835   8.030  1.00 27.39           N
ATOM   2265  CD2 HIS A 142     -12.216  -1.840   7.931  1.00 23.75           C
ATOM   2266  CE1 HIS A 142     -14.077  -1.656   9.067  1.00 28.22           C
ATOM   2267  NE2 HIS A 142     -12.872  -2.229   9.054  1.00 22.33           N
ATOM   2268  H   HIS A 142     -10.664   0.732   6.986  1.00 31.84           H
ATOM   2269  HA  HIS A 142     -11.177  -1.603   5.500  1.00 32.28           H
ATOM   2270  HB2 HIS A 142     -13.469  -0.572   5.285  1.00 36.10           H
ATOM   2271  HB3 HIS A 142     -12.835   0.812   6.153  1.00 36.10           H
ATOM   2272  HD2 HIS A 142     -11.186  -2.026   7.701  1.00 28.53           H
ATOM   2273  HE1 HIS A 142     -14.840  -1.842   9.802  1.00 33.89           H
ATOM   2274  HE2 HIS A 142     -12.536  -2.906   9.722  1.00 26.82           H
ATOM   2275  N   SER A 143     -10.973   1.101   3.709  1.00 31.65           N
ATOM   2276  CA  SER A 143     -10.853   1.588   2.351  1.00 39.35           C
ATOM   2277  C   SER A 143      -9.696   0.905   1.602  1.00 41.03           C
ATOM   2278  O   SER A 143      -9.689   0.929   0.377  1.00 40.91           O
ATOM   2279  CB  SER A 143     -10.754   3.114   2.349  1.00 34.57           C
ATOM   2280  OG  SER A 143      -9.448   3.572   2.670  1.00 34.02           O
ATOM   2281  H   SER A 143     -10.784   1.741   4.469  1.00 38.01           H
ATOM   2282  HA  SER A 143     -11.783   1.334   1.840  1.00 47.25           H
ATOM   2283  HB2 SER A 143     -10.990   3.470   1.347  1.00 41.51           H
ATOM   2284  HB3 SER A 143     -11.482   3.553   3.028  1.00 41.51           H
ATOM   2285  HG  SER A 143      -9.259   3.374   3.594  1.00 40.85           H
ATOM   2286  N   ALA A 144      -8.698   0.339   2.307  1.00 31.68           N
ATOM   2287  CA  ALA A 144      -7.593  -0.366   1.698  1.00 38.83           C
ATOM   2288  C   ALA A 144      -7.878  -1.867   1.590  1.00 35.65           C
ATOM   2289  O   ALA A 144      -6.938  -2.611   1.296  1.00 37.88           O
ATOM   2290  CB  ALA A 144      -6.318  -0.150   2.513  1.00 35.47           C
ATOM   2291  H   ALA A 144      -8.739   0.359   3.314  1.00 38.04           H
ATOM   2292  HA  ALA A 144      -7.411   0.027   0.697  1.00 46.62           H
ATOM   2293  HB1 ALA A 144      -5.472  -0.622   2.017  1.00 42.60           H
ATOM   2294  HB2 ALA A 144      -6.113   0.906   2.629  1.00 42.60           H
ATOM   2295  HB3 ALA A 144      -6.444  -0.588   3.501  1.00 42.60           H
ATOM   2296  N   ASP A 145      -9.121  -2.306   1.868  1.00 37.55           N
ATOM   2297  CA  ASP A 145      -9.523  -3.699   1.917  1.00 42.40           C
ATOM   2298  C   ASP A 145      -8.806  -4.477   3.032  1.00 44.19           C
ATOM   2299  O   ASP A 145      -8.652  -5.692   2.974  1.00 37.72           O
ATOM   2300  CB  ASP A 145      -9.494  -4.373   0.520  1.00 48.52           C
ATOM   2301  CG  ASP A 145     -10.838  -3.981  -0.212  1.00 77.24           C
ATOM   2302  OD1 ASP A 145     -11.835  -4.696   0.051  1.00 83.50           O
ATOM   2303  OD2 ASP A 145     -10.823  -3.002  -0.999  1.00 71.56           O1-
ATOM   2304  H   ASP A 145      -9.836  -1.629   2.088  1.00 45.09           H
ATOM   2305  HA  ASP A 145     -10.563  -3.671   2.248  1.00 50.90           H
ATOM   2306  HB2 ASP A 145      -8.607  -4.039  -0.020  1.00 58.25           H
ATOM   2307  HB3 ASP A 145      -9.497  -5.455   0.652  1.00 58.25           H
ATOM   2308  N   ILE A 146      -8.499  -3.791   4.135  1.00 32.08           N
ATOM   2309  CA  ILE A 146      -7.965  -4.407   5.321  1.00 30.93           C
ATOM   2310  C   ILE A 146      -9.075  -4.400   6.357  1.00 35.25           C
ATOM   2311  O   ILE A 146      -9.812  -3.432   6.451  1.00 35.10           O
ATOM   2312  CB  ILE A 146      -6.718  -3.645   5.792  1.00 28.30           C
ATOM   2313  CG1 ILE A 146      -5.617  -3.778   4.741  1.00 35.43           C
ATOM   2314  CG2 ILE A 146      -6.194  -4.167   7.153  1.00 35.86           C
ATOM   2315  CD1 ILE A 146      -4.600  -2.667   4.950  1.00 37.13           C
ATOM   2316  H   ILE A 146      -8.740  -2.810   4.185  1.00 38.53           H
ATOM   2317  HA  ILE A 146      -7.676  -5.436   5.118  1.00 37.14           H
ATOM   2318  HB  ILE A 146      -6.979  -2.594   5.895  1.00 33.98           H
ATOM   2319 HG12 ILE A 146      -5.141  -4.760   4.784  1.00 42.54           H
ATOM   2320 HG13 ILE A 146      -6.017  -3.637   3.738  1.00 42.54           H
ATOM   2321 HG21 ILE A 146      -5.353  -3.572   7.495  1.00 43.06           H
ATOM   2322 HG22 ILE A 146      -6.959  -4.077   7.919  1.00 43.06           H
ATOM   2323 HG23 ILE A 146      -5.892  -5.209   7.069  1.00 43.06           H
ATOM   2324 HD11 ILE A 146      -3.797  -2.729   4.222  1.00 44.59           H
ATOM   2325 HD12 ILE A 146      -5.093  -1.704   4.824  1.00 44.59           H
ATOM   2326 HD13 ILE A 146      -4.169  -2.729   5.944  1.00 44.59           H
ATOM   2327  N   ILE A 147      -9.164  -5.464   7.152  1.00 29.10           N
ATOM   2328  CA  ILE A 147     -10.095  -5.636   8.248  1.00 29.56           C
ATOM   2329  C   ILE A 147      -9.226  -5.865   9.482  1.00 30.72           C
ATOM   2330  O   ILE A 147      -8.226  -6.578   9.415  1.00 33.53           O
ATOM   2331  CB  ILE A 147     -11.026  -6.821   7.957  1.00 37.92           C
ATOM   2332  CG1 ILE A 147     -11.810  -6.567   6.648  1.00 40.51           C
ATOM   2333  CG2 ILE A 147     -11.999  -7.066   9.128  1.00 36.41           C
ATOM   2334  CD1 ILE A 147     -12.646  -7.778   6.186  1.00 42.07           C
ATOM   2335  H   ILE A 147      -8.504  -6.211   7.019  1.00 34.94           H
ATOM   2336  HA  ILE A 147     -10.703  -4.740   8.393  1.00 35.50           H
ATOM   2337  HB  ILE A 147     -10.432  -7.727   7.819  1.00 45.54           H
ATOM   2338 HG12 ILE A 147     -12.463  -5.711   6.786  1.00 48.64           H
ATOM   2339 HG13 ILE A 147     -11.127  -6.337   5.830  1.00 48.64           H
ATOM   2340 HG21 ILE A 147     -12.553  -7.991   8.970  1.00 43.72           H
ATOM   2341 HG22 ILE A 147     -11.466  -7.175  10.068  1.00 43.72           H
ATOM   2342 HG23 ILE A 147     -12.697  -6.228   9.213  1.00 43.72           H
ATOM   2343 HD11 ILE A 147     -13.147  -7.530   5.249  1.00 50.51           H
ATOM   2344 HD12 ILE A 147     -11.993  -8.634   6.013  1.00 50.51           H
ATOM   2345 HD13 ILE A 147     -13.409  -8.035   6.922  1.00 50.51           H
ATOM   2346  N   HIS A 148      -9.581  -5.262  10.624  1.00 30.02           N
ATOM   2347  CA  HIS A 148      -8.860  -5.537  11.849  1.00 27.92           C
ATOM   2348  C   HIS A 148      -9.040  -6.998  12.267  1.00 31.85           C
ATOM   2349  O   HIS A 148      -8.057  -7.739  12.360  1.00 29.19           O
ATOM   2350  CB  HIS A 148      -9.220  -4.480  12.927  1.00 28.43           C
ATOM   2351  CG  HIS A 148      -8.312  -4.598  14.114  1.00 29.00           C
ATOM   2352  ND1 HIS A 148      -8.156  -5.731  14.862  1.00 29.43           N
ATOM   2353  CD2 HIS A 148      -7.435  -3.656  14.562  1.00 29.27           C
ATOM   2354  CE1 HIS A 148      -7.165  -5.492  15.723  1.00 34.25           C
ATOM   2355  NE2 HIS A 148      -6.704  -4.254  15.551  1.00 30.79           N
ATOM   2356  H   HIS A 148     -10.433  -4.720  10.674  1.00 36.05           H
ATOM   2357  HA  HIS A 148      -7.798  -5.402  11.651  1.00 33.53           H
ATOM   2358  HB2 HIS A 148     -10.242  -4.600  13.269  1.00 34.14           H
ATOM   2359  HB3 HIS A 148      -9.106  -3.484  12.504  1.00 34.14           H
ATOM   2360  HD2 HIS A 148      -7.283  -2.670  14.155  1.00 35.14           H
ATOM   2361  HE1 HIS A 148      -6.665  -6.250  16.309  1.00 41.12           H
ATOM   2362  HE2 HIS A 148      -5.888  -3.867  16.005  1.00 36.97           H
ATOM   2363  N   ARG A 149     -10.293  -7.390  12.515  1.00 26.10           N
ATOM   2364  CA  ARG A 149     -10.802  -8.681  12.983  1.00 29.27           C
ATOM   2365  C   ARG A 149     -10.600  -8.963  14.459  1.00 31.44           C
ATOM   2366  O   ARG A 149     -11.137  -9.948  14.926  1.00 37.40           O
ATOM   2367  CB  ARG A 149     -10.187  -9.879  12.200  1.00 34.29           C
ATOM   2368  CG  ARG A 149     -10.418  -9.877  10.682  1.00 37.58           C
ATOM   2369  CD  ARG A 149      -9.787 -11.137  10.044  1.00 48.59           C
ATOM   2370  NE  ARG A 149     -10.002 -11.191   8.580  1.00 50.62           N
ATOM   2371  CZ  ARG A 149      -9.288 -10.507   7.682  1.00 51.13           C
ATOM   2372  NH1 ARG A 149      -8.258  -9.753   8.052  1.00 48.18           N
ATOM   2373  NH2 ARG A 149      -9.595 -10.555   6.391  1.00 53.82           N1+
ATOM   2374  H   ARG A 149     -10.993  -6.680  12.365  1.00 31.35           H
ATOM   2375  HA  ARG A 149     -11.880  -8.683  12.824  1.00 35.15           H
ATOM   2376  HB2 ARG A 149      -9.122  -9.963  12.409  1.00 41.17           H
ATOM   2377  HB3 ARG A 149     -10.639 -10.799  12.579  1.00 41.17           H
ATOM   2378  HG2 ARG A 149     -11.488  -9.857  10.477  1.00 45.12           H
ATOM   2379  HG3 ARG A 149      -9.942  -8.994  10.259  1.00 45.12           H
ATOM   2380  HD2 ARG A 149      -8.719 -11.152  10.245  1.00 58.33           H
ATOM   2381  HD3 ARG A 149     -10.230 -12.025  10.494  1.00 58.33           H
ATOM   2382  HE  ARG A 149     -10.787 -11.735   8.253  1.00 60.77           H
ATOM   2383 HH11 ARG A 149      -8.005  -9.689   9.028  1.00 57.84           H
ATOM   2384 HH12 ARG A 149      -7.735  -9.228   7.367  1.00 57.84           H
ATOM   2385 HH21 ARG A 149     -10.371 -11.110   6.068  1.00 64.61           H
ATOM   2386 HH22 ARG A 149      -9.044 -10.021   5.731  1.00 64.61           H
ATOM   2387  N   ASP A 150      -9.807  -8.202  15.193  1.00 29.02           N
ATOM   2388  CA  ASP A 150      -9.680  -8.445  16.633  1.00 33.41           C
ATOM   2389  C   ASP A 150      -9.597  -7.114  17.360  1.00 32.27           C
ATOM   2390  O   ASP A 150      -8.731  -6.914  18.192  1.00 33.66           O
ATOM   2391  CB  ASP A 150      -8.407  -9.279  16.889  1.00 39.11           C
ATOM   2392  CG  ASP A 150      -8.352  -9.812  18.322  1.00 46.20           C
ATOM   2393  OD1 ASP A 150      -7.221 -10.024  18.799  1.00 47.00           O
ATOM   2394  OD2 ASP A 150      -9.429  -9.993  18.932  1.00 43.58           O1-
ATOM   2395  H   ASP A 150      -9.382  -7.382  14.788  1.00 34.85           H
ATOM   2396  HA  ASP A 150     -10.557  -8.969  17.006  1.00 40.11           H
ATOM   2397  HB2 ASP A 150      -8.445 -10.150  16.237  1.00 46.96           H
ATOM   2398  HB3 ASP A 150      -7.495  -8.742  16.629  1.00 46.96           H
ATOM   2399  N   LEU A 151     -10.490  -6.184  17.033  1.00 27.52           N
ATOM   2400  CA  LEU A 151     -10.494  -4.851  17.587  1.00 29.81           C
ATOM   2401  C   LEU A 151     -10.994  -4.996  19.009  1.00 29.60           C
ATOM   2402  O   LEU A 151     -12.008  -5.654  19.254  1.00 29.83           O
ATOM   2403  CB  LEU A 151     -11.453  -3.992  16.752  1.00 30.27           C
ATOM   2404  CG  LEU A 151     -11.057  -2.582  16.314  1.00 38.24           C
ATOM   2405  CD1 LEU A 151     -12.271  -1.685  16.470  1.00 34.91           C
ATOM   2406  CD2 LEU A 151      -9.799  -1.948  16.921  1.00 35.17           C
ATOM   2407  H   LEU A 151     -11.175  -6.401  16.321  1.00 33.05           H
ATOM   2408  HA  LEU A 151      -9.484  -4.442  17.580  1.00 35.80           H
ATOM   2409  HB2 LEU A 151     -11.730  -4.518  15.840  1.00 36.35           H
ATOM   2410  HB3 LEU A 151     -12.381  -3.928  17.311  1.00 36.35           H
ATOM   2411  HG  LEU A 151     -10.866  -2.634  15.240  1.00 45.91           H
ATOM   2412 HD11 LEU A 151     -12.070  -0.709  16.019  1.00 41.92           H
ATOM   2413 HD12 LEU A 151     -13.131  -2.125  15.963  1.00 41.92           H
ATOM   2414 HD13 LEU A 151     -12.495  -1.549  17.528  1.00 41.92           H
ATOM   2415 HD21 LEU A 151      -9.654  -0.961  16.480  1.00 42.23           H
ATOM   2416 HD22 LEU A 151      -9.931  -1.842  17.999  1.00 42.23           H
ATOM   2417 HD23 LEU A 151      -8.925  -2.557  16.704  1.00 42.23           H
ATOM   2418  N   LYS A 152     -10.294  -4.376  19.951  1.00 27.06           N
ATOM   2419  CA  LYS A 152     -10.637  -4.493  21.363  1.00 31.60           C
ATOM   2420  C   LYS A 152      -9.915  -3.410  22.142  1.00 30.69           C
ATOM   2421  O   LYS A 152      -8.998  -2.807  21.600  1.00 28.11           O
ATOM   2422  CB  LYS A 152     -10.296  -5.876  21.914  1.00 29.87           C
ATOM   2423  CG  LYS A 152      -8.836  -6.311  21.713  1.00 38.74           C
ATOM   2424  CD  LYS A 152      -8.852  -7.853  21.732  1.00 43.07           C
ATOM   2425  CE  LYS A 152      -7.648  -8.460  22.425  1.00 53.59           C
ATOM   2426  NZ  LYS A 152      -6.509  -8.602  21.511  1.00 60.57           N1+
ATOM   2427  H   LYS A 152      -9.468  -3.855  19.704  1.00 32.50           H
ATOM   2428  HA  LYS A 152     -11.711  -4.354  21.484  1.00 37.95           H
ATOM   2429  HB2 LYS A 152     -10.516  -5.937  22.977  1.00 35.86           H
ATOM   2430  HB3 LYS A 152     -10.960  -6.591  21.425  1.00 35.86           H
ATOM   2431  HG2 LYS A 152      -8.458  -5.992  20.743  1.00 46.51           H
ATOM   2432  HG3 LYS A 152      -8.210  -5.889  22.497  1.00 46.51           H
ATOM   2433  HD2 LYS A 152      -9.747  -8.236  22.222  1.00 51.71           H
ATOM   2434  HD3 LYS A 152      -8.870  -8.198  20.700  1.00 51.71           H
ATOM   2435  HE2 LYS A 152      -7.372  -7.803  23.248  1.00 64.33           H
ATOM   2436  HE3 LYS A 152      -7.914  -9.437  22.832  1.00 64.33           H
ATOM   2437  HZ1 LYS A 152      -5.772  -9.120  21.964  1.00 72.72           H
ATOM   2438  HZ2 LYS A 152      -6.803  -9.099  20.678  1.00 72.72           H
ATOM   2439  HZ3 LYS A 152      -6.165  -7.689  21.250  1.00 72.72           H
ATOM   2440  N   PRO A 153     -10.249  -3.191  23.416  1.00 33.50           N
ATOM   2441  CA  PRO A 153      -9.657  -2.048  24.137  1.00 37.50           C
ATOM   2442  C   PRO A 153      -8.114  -2.069  24.218  1.00 35.38           C
ATOM   2443  O   PRO A 153      -7.495  -1.022  24.096  1.00 30.50           O
ATOM   2444  CB  PRO A 153     -10.325  -2.114  25.527  1.00 35.18           C
ATOM   2445  CG  PRO A 153     -11.708  -2.670  25.193  1.00 36.37           C
ATOM   2446  CD  PRO A 153     -11.373  -3.757  24.162  1.00 33.33           C
ATOM   2447  HA  PRO A 153      -9.997  -1.129  23.663  1.00 45.03           H
ATOM   2448  HB2 PRO A 153      -9.793  -2.860  26.113  1.00 42.24           H
ATOM   2449  HB3 PRO A 153     -10.357  -1.162  26.057  1.00 42.24           H
ATOM   2450  HG2 PRO A 153     -12.170  -3.126  26.066  1.00 43.67           H
ATOM   2451  HG3 PRO A 153     -12.343  -1.887  24.781  1.00 43.67           H
ATOM   2452  HD2 PRO A 153     -11.095  -4.680  24.663  1.00 40.02           H
ATOM   2453  HD3 PRO A 153     -12.254  -3.897  23.538  1.00 40.02           H
ATOM   2454  N   SER A 154      -7.471  -3.259  24.276  1.00 32.75           N
ATOM   2455  CA  SER A 154      -6.019  -3.376  24.363  1.00 32.50           C
ATOM   2456  C   SER A 154      -5.300  -3.076  23.045  1.00 30.67           C
ATOM   2457  O   SER A 154      -4.097  -2.960  23.030  1.00 37.75           O
ATOM   2458  CB  SER A 154      -5.640  -4.750  24.902  1.00 40.96           C
ATOM   2459  OG  SER A 154      -6.072  -5.738  23.999  1.00 37.37           O
ATOM   2460  H   SER A 154      -8.018  -4.103  24.308  1.00 39.33           H
ATOM   2461  HA  SER A 154      -5.669  -2.657  25.101  1.00 39.02           H
ATOM   2462  HB2 SER A 154      -4.554  -4.815  25.009  1.00 49.18           H
ATOM   2463  HB3 SER A 154      -6.106  -4.905  25.878  1.00 49.18           H
ATOM   2464  HG  SER A 154      -5.684  -6.571  24.272  1.00 44.87           H
ATOM   2465  N   ASN A 155      -6.026  -2.982  21.922  1.00 31.96           N
ATOM   2466  CA  ASN A 155      -5.497  -2.636  20.608  1.00 25.16           C
ATOM   2467  C   ASN A 155      -5.780  -1.197  20.193  1.00 28.38           C
ATOM   2468  O   ASN A 155      -5.561  -0.856  19.054  1.00 27.32           O
ATOM   2469  CB  ASN A 155      -6.075  -3.533  19.469  1.00 35.89           C
ATOM   2470  CG  ASN A 155      -5.310  -4.814  19.471  1.00 44.22           C
ATOM   2471  OD1 ASN A 155      -4.134  -4.895  19.850  1.00 42.29           O
ATOM   2472  ND2 ASN A 155      -6.016  -5.936  19.069  1.00 36.88           N
ATOM   2473  H   ASN A 155      -7.008  -3.056  22.029  1.00 38.38           H
ATOM   2474  HA  ASN A 155      -4.369  -2.757  20.589  1.00 30.22           H
ATOM   2475  HB2 ASN A 155      -7.169  -3.648  19.536  1.00 43.09           H
ATOM   2476  HB3 ASN A 155      -5.875  -3.019  18.476  1.00 43.09           H
ATOM   2477 HD21 ASN A 155      -5.511  -6.787  18.828  1.00 44.28           H
ATOM   2478 HD22 ASN A 155      -6.958  -5.875  18.706  1.00 44.28           H
ATOM   2479  N   LEU A 156      -6.238  -0.362  21.151  1.00 25.98           N
ATOM   2480  CA  LEU A 156      -6.480   1.045  20.920  1.00 25.31           C
ATOM   2481  C   LEU A 156      -5.569   1.826  21.869  1.00 32.04           C
ATOM   2482  O   LEU A 156      -5.758   1.797  23.081  1.00 30.14           O
ATOM   2483  CB  LEU A 156      -7.942   1.402  21.190  1.00 26.63           C
ATOM   2484  CG  LEU A 156      -8.915   0.665  20.242  1.00 26.50           C
ATOM   2485  CD1 LEU A 156     -10.324   0.824  20.768  1.00 31.19           C
ATOM   2486  CD2 LEU A 156      -8.724   1.177  18.810  1.00 23.48           C
ATOM   2487  H   LEU A 156      -6.384  -0.718  22.086  1.00 31.20           H
ATOM   2488  HA  LEU A 156      -6.241   1.328  19.896  1.00 30.39           H
ATOM   2489  HB2 LEU A 156      -8.172   1.112  22.214  1.00 31.99           H
ATOM   2490  HB3 LEU A 156      -8.079   2.481  21.100  1.00 31.99           H
ATOM   2491  HG  LEU A 156      -8.675  -0.398  20.266  1.00 31.83           H
ATOM   2492 HD11 LEU A 156     -11.021   0.473  20.013  1.00 37.46           H
ATOM   2493 HD12 LEU A 156     -10.429   0.214  21.666  1.00 37.46           H
ATOM   2494 HD13 LEU A 156     -10.542   1.863  21.009  1.00 37.46           H
ATOM   2495 HD21 LEU A 156      -9.577   0.887  18.203  1.00 28.21           H
ATOM   2496 HD22 LEU A 156      -8.665   2.263  18.801  1.00 28.21           H
ATOM   2497 HD23 LEU A 156      -7.825   0.743  18.378  1.00 28.21           H
ATOM   2498  N   ALA A 157      -4.585   2.496  21.303  1.00 26.11           N
ATOM   2499  CA  ALA A 157      -3.614   3.296  22.067  1.00 31.62           C
ATOM   2500  C   ALA A 157      -4.100   4.730  22.227  1.00 30.09           C
ATOM   2501  O   ALA A 157      -4.659   5.302  21.292  1.00 26.55           O
ATOM   2502  CB  ALA A 157      -2.294   3.271  21.320  1.00 29.25           C
ATOM   2503  H   ALA A 157      -4.525   2.525  20.297  1.00 31.36           H
ATOM   2504  HA  ALA A 157      -3.457   2.847  23.044  1.00 37.97           H
ATOM   2505  HB1 ALA A 157      -1.578   3.859  21.874  1.00 35.13           H
ATOM   2506  HB2 ALA A 157      -1.920   2.254  21.292  1.00 35.13           H
ATOM   2507  HB3 ALA A 157      -2.412   3.683  20.320  1.00 35.13           H
ATOM   2508  N   VAL A 158      -3.953   5.312  23.413  1.00 24.61           N
ATOM   2509  CA  VAL A 158      -4.382   6.681  23.641  1.00 27.87           C
ATOM   2510  C   VAL A 158      -3.332   7.473  24.417  1.00 27.04           C
ATOM   2511  O   VAL A 158      -2.581   6.907  25.196  1.00 31.84           O
ATOM   2512  CB  VAL A 158      -5.784   6.795  24.278  1.00 38.59           C
ATOM   2513  CG1 VAL A 158      -6.860   6.113  23.418  1.00 50.07           C
ATOM   2514  CG2 VAL A 158      -5.808   6.176  25.659  1.00 46.74           C
ATOM   2515  H   VAL A 158      -3.540   4.804  24.183  1.00 29.56           H
ATOM   2516  HA  VAL A 158      -4.444   7.156  22.675  1.00 33.47           H
ATOM   2517  HB  VAL A 158      -6.051   7.849  24.370  1.00 46.33           H
ATOM   2518 HG11 VAL A 158      -7.838   6.296  23.860  1.00 60.11           H
ATOM   2519 HG12 VAL A 158      -6.846   6.552  22.424  1.00 60.11           H
ATOM   2520 HG13 VAL A 158      -6.699   5.039  23.347  1.00 60.11           H
ATOM   2521 HG21 VAL A 158      -6.796   6.316  26.098  1.00 56.11           H
ATOM   2522 HG22 VAL A 158      -5.573   5.111  25.620  1.00 56.11           H
ATOM   2523 HG23 VAL A 158      -5.083   6.696  26.277  1.00 56.11           H
ATOM   2524  N   ASN A 159      -3.312   8.775  24.123  1.00 29.43           N
ATOM   2525  CA  ASN A 159      -2.459   9.770  24.802  1.00 34.58           C
ATOM   2526  C   ASN A 159      -3.275  10.498  25.858  1.00 34.86           C
ATOM   2527  O   ASN A 159      -4.487  10.316  25.961  1.00 35.35           O
ATOM   2528  CB  ASN A 159      -1.890  10.725  23.743  1.00 34.59           C
ATOM   2529  CG  ASN A 159      -0.770  10.042  22.986  1.00 40.37           C
ATOM   2530  OD1 ASN A 159      -0.193   9.059  23.458  1.00 39.50           O
ATOM   2531  ND2 ASN A 159      -0.397  10.621  21.848  1.00 43.63           N
ATOM   2532  H   ASN A 159      -3.996   9.126  23.466  1.00 35.35           H
ATOM   2533  HA  ASN A 159      -1.642   9.271  25.322  1.00 41.52           H
ATOM   2534  HB2 ASN A 159      -2.668  11.065  23.059  1.00 41.54           H
ATOM   2535  HB3 ASN A 159      -1.465  11.592  24.242  1.00 41.54           H
ATOM   2536 HD21 ASN A 159       0.384  10.240  21.336  1.00 52.38           H
ATOM   2537 HD22 ASN A 159      -0.907  11.423  21.507  1.00 52.38           H
ATOM   2538  N   GLU A 160      -2.605  11.298  26.689  1.00 40.84           N
ATOM   2539  CA  GLU A 160      -3.258  12.041  27.787  1.00 49.78           C
ATOM   2540  C   GLU A 160      -4.315  13.060  27.258  1.00 42.07           C
ATOM   2541  O   GLU A 160      -5.336  13.361  27.875  1.00 49.24           O
ATOM   2542  CB  GLU A 160      -2.142  12.773  28.557  1.00 53.26           C
ATOM   2543  CG  GLU A 160      -2.459  12.957  30.042  1.00 76.04           C
ATOM   2544  CD  GLU A 160      -1.907  11.758  30.811  1.00 85.21           C
ATOM   2545  OE1 GLU A 160      -0.719  11.840  31.194  1.00 87.50           O
ATOM   2546  OE2 GLU A 160      -2.672  10.782  30.983  1.00 94.49           O1-
ATOM   2547  H   GLU A 160      -1.606  11.399  26.571  1.00 49.03           H
ATOM   2548  HA  GLU A 160      -3.740  11.322  28.448  1.00 59.76           H
ATOM   2549  HB2 GLU A 160      -1.209  12.217  28.466  1.00 63.94           H
ATOM   2550  HB3 GLU A 160      -1.972  13.747  28.100  1.00 63.94           H
ATOM   2551  HG2 GLU A 160      -1.954  13.865  30.370  1.00 91.27           H
ATOM   2552  HG3 GLU A 160      -3.540  13.035  30.167  1.00 91.27           H
ATOM   2553  N   ASP A 161      -4.034  13.573  26.076  1.00 35.42           N
ATOM   2554  CA  ASP A 161      -4.779  14.451  25.170  1.00 41.16           C
ATOM   2555  C   ASP A 161      -6.012  13.755  24.503  1.00 33.53           C
ATOM   2556  O   ASP A 161      -6.754  14.340  23.722  1.00 31.13           O
ATOM   2557  CB  ASP A 161      -3.672  14.887  24.229  1.00 43.69           C
ATOM   2558  CG  ASP A 161      -3.803  15.541  22.896  1.00 52.91           C
ATOM   2559  OD1 ASP A 161      -4.903  16.034  22.600  1.00 85.99           O
ATOM   2560  OD2 ASP A 161      -2.781  15.570  22.182  1.00 55.16           O1-
ATOM   2561  H   ASP A 161      -3.149  13.273  25.695  1.00 42.53           H
ATOM   2562  HA  ASP A 161      -5.114  15.333  25.711  1.00 49.41           H
ATOM   2563  HB2 ASP A 161      -3.001  15.540  24.788  1.00 52.46           H
ATOM   2564  HB3 ASP A 161      -3.044  14.027  23.982  1.00 52.46           H
ATOM   2565  N   CYS A 162      -6.225  12.466  24.770  1.00 35.07           N
ATOM   2566  CA  CYS A 162      -7.310  11.657  24.188  1.00 32.31           C
ATOM   2567  C   CYS A 162      -7.134  11.389  22.694  1.00 33.12           C
ATOM   2568  O   CYS A 162      -8.031  10.805  22.066  1.00 31.85           O
ATOM   2569  CB  CYS A 162      -8.721  12.172  24.522  1.00 39.76           C
ATOM   2570  SG  CYS A 162      -8.875  12.366  26.312  1.00 54.29           S
ATOM   2571  H   CYS A 162      -5.599  11.995  25.407  1.00 42.11           H
ATOM   2572  HA  CYS A 162      -7.232  10.680  24.670  1.00 38.79           H
ATOM   2573  HB2 CYS A 162      -8.910  13.129  24.042  1.00 47.73           H
ATOM   2574  HB3 CYS A 162      -9.462  11.455  24.171  1.00 47.73           H
ATOM   2575  HG  CYS A 162     -10.131  12.823  26.288  1.00 65.17           H
ATOM   2576  N   GLU A 163      -5.956  11.668  22.141  1.00 30.26           N
ATOM   2577  CA  GLU A 163      -5.648  11.248  20.775  1.00 33.99           C
ATOM   2578  C   GLU A 163      -5.560   9.700  20.729  1.00 31.05           C
ATOM   2579  O   GLU A 163      -4.978   9.091  21.611  1.00 28.60           O
ATOM   2580  CB  GLU A 163      -4.324  11.828  20.280  1.00 38.89           C
ATOM   2581  CG  GLU A 163      -4.355  13.330  19.956  1.00 62.77           C
ATOM   2582  CD  GLU A 163      -5.030  13.697  18.622  1.00 77.10           C
ATOM   2583  OE1 GLU A 163      -5.187  12.794  17.764  1.00 89.02           O
ATOM   2584  OE2 GLU A 163      -5.366  14.893  18.477  1.00 83.35           O1-
ATOM   2585  H   GLU A 163      -5.238  12.104  22.692  1.00 36.33           H
ATOM   2586  HA  GLU A 163      -6.441  11.589  20.113  1.00 40.82           H
ATOM   2587  HB2 GLU A 163      -3.567  11.661  21.045  1.00 46.69           H
ATOM   2588  HB3 GLU A 163      -4.011  11.278  19.392  1.00 46.69           H
ATOM   2589  HG2 GLU A 163      -4.796  13.911  20.766  1.00 75.35           H
ATOM   2590  HG3 GLU A 163      -3.320  13.675  19.887  1.00 75.35           H
ATOM   2591  N   LEU A 164      -6.117   9.094  19.697  1.00 29.00           N
ATOM   2592  CA  LEU A 164      -6.291   7.651  19.617  1.00 25.16           C
ATOM   2593  C   LEU A 164      -5.656   7.123  18.342  1.00 27.86           C
ATOM   2594  O   LEU A 164      -5.814   7.720  17.272  1.00 24.85           O
ATOM   2595  CB  LEU A 164      -7.778   7.308  19.770  1.00 26.48           C
ATOM   2596  CG  LEU A 164      -8.043   5.802  19.655  1.00 27.93           C
ATOM   2597  CD1 LEU A 164      -9.244   5.504  20.564  1.00 29.44           C
ATOM   2598  CD2 LEU A 164      -8.331   5.411  18.178  1.00 25.99           C
ATOM   2599  H   LEU A 164      -6.568   9.658  18.989  1.00 34.82           H
ATOM   2600  HA  LEU A 164      -5.780   7.190  20.453  1.00 30.22           H
ATOM   2601  HB2 LEU A 164      -8.065   7.657  20.763  1.00 31.80           H
ATOM   2602  HB3 LEU A 164      -8.374   7.840  19.029  1.00 31.80           H
ATOM   2603  HG  LEU A 164      -7.186   5.230  20.013  1.00 33.55           H
ATOM   2604 HD11 LEU A 164      -9.598   4.490  20.375  1.00 35.36           H
ATOM   2605 HD12 LEU A 164      -8.944   5.564  21.607  1.00 35.36           H
ATOM   2606 HD13 LEU A 164     -10.056   6.206  20.366  1.00 35.36           H
ATOM   2607 HD21 LEU A 164      -8.435   4.334  18.102  1.00 31.21           H
ATOM   2608 HD22 LEU A 164      -9.251   5.882  17.840  1.00 31.21           H
ATOM   2609 HD23 LEU A 164      -7.540   5.700  17.500  1.00 31.21           H
ATOM   2610  N   LYS A 165      -4.991   5.957  18.447  1.00 29.35           N
ATOM   2611  CA  LYS A 165      -4.499   5.180  17.302  1.00 26.21           C
ATOM   2612  C   LYS A 165      -4.831   3.721  17.464  1.00 27.17           C
ATOM   2613  O   LYS A 165      -4.749   3.184  18.569  1.00 28.56           O
ATOM   2614  CB  LYS A 165      -2.981   5.343  17.116  1.00 22.00           C
ATOM   2615  CG  LYS A 165      -2.557   6.797  16.908  1.00 25.37           C
ATOM   2616  CD  LYS A 165      -1.107   6.851  16.514  1.00 24.81           C
ATOM   2617  CE  LYS A 165      -0.480   8.268  16.547  1.00 34.27           C
ATOM   2618  NZ  LYS A 165      -1.070   9.152  15.545  1.00 44.39           N1+
ATOM   2619  H   LYS A 165      -4.875   5.554  19.367  1.00 35.25           H
ATOM   2620  HA  LYS A 165      -4.999   5.547  16.414  1.00 31.47           H
ATOM   2621  HB2 LYS A 165      -2.478   4.947  17.999  1.00 26.43           H
ATOM   2622  HB3 LYS A 165      -2.667   4.768  16.247  1.00 26.43           H
ATOM   2623  HG2 LYS A 165      -3.147   7.213  16.096  1.00 30.47           H
ATOM   2624  HG3 LYS A 165      -2.729   7.379  17.817  1.00 30.47           H
ATOM   2625  HD2 LYS A 165      -0.545   6.250  17.229  1.00 29.80           H
ATOM   2626  HD3 LYS A 165      -0.973   6.406  15.529  1.00 29.80           H
ATOM   2627  HE2 LYS A 165      -0.596   8.709  17.537  1.00 41.15           H
ATOM   2628  HE3 LYS A 165       0.588   8.168  16.324  1.00 41.15           H
ATOM   2629  HZ1 LYS A 165      -0.774  10.109  15.698  1.00 53.29           H
ATOM   2630  HZ2 LYS A 165      -0.783   8.867  14.620  1.00 53.29           H
ATOM   2631  HZ3 LYS A 165      -2.078   9.108  15.602  1.00 53.29           H
ATOM   2632  N   ILE A 166      -5.246   3.106  16.349  1.00 25.05           N
ATOM   2633  CA  ILE A 166      -5.498   1.674  16.233  1.00 25.74           C
ATOM   2634  C   ILE A 166      -4.154   0.946  16.035  1.00 23.79           C
ATOM   2635  O   ILE A 166      -3.336   1.272  15.182  1.00 24.17           O
ATOM   2636  CB  ILE A 166      -6.467   1.381  15.059  1.00 23.98           C
ATOM   2637  CG1 ILE A 166      -7.824   2.122  15.220  1.00 25.76           C
ATOM   2638  CG2 ILE A 166      -6.721  -0.137  14.939  1.00 22.72           C
ATOM   2639  CD1 ILE A 166      -8.687   2.105  13.951  1.00 26.05           C
ATOM   2640  H   ILE A 166      -5.343   3.657  15.507  1.00 30.09           H
ATOM   2641  HA  ILE A 166      -5.979   1.324  17.144  1.00 30.92           H
ATOM   2642  HB  ILE A 166      -5.992   1.720  14.133  1.00 28.81           H
ATOM   2643 HG12 ILE A 166      -8.390   1.695  16.049  1.00 30.94           H
ATOM   2644 HG13 ILE A 166      -7.653   3.173  15.450  1.00 30.94           H
ATOM   2645 HG21 ILE A 166      -7.273  -0.347  14.025  1.00 27.29           H
ATOM   2646 HG22 ILE A 166      -5.788  -0.692  14.860  1.00 27.29           H
ATOM   2647 HG23 ILE A 166      -7.288  -0.501  15.796  1.00 27.29           H
ATOM   2648 HD11 ILE A 166      -9.636   2.605  14.148  1.00 31.28           H
ATOM   2649 HD12 ILE A 166      -8.171   2.624  13.139  1.00 31.28           H
ATOM   2650 HD13 ILE A 166      -8.898   1.080  13.646  1.00 31.28           H
ATOM   2651  N   LEU A 167      -3.996  -0.122  16.809  1.00 27.93           N
ATOM   2652  CA  LEU A 167      -2.842  -1.002  16.795  1.00 33.11           C
ATOM   2653  C   LEU A 167      -3.310  -2.422  16.313  1.00 28.85           C
ATOM   2654  O   LEU A 167      -4.413  -2.880  16.475  1.00 28.91           O
ATOM   2655  CB  LEU A 167      -2.321  -1.279  18.203  1.00 34.86           C
ATOM   2656  CG  LEU A 167      -1.586  -0.216  18.936  1.00 39.41           C
ATOM   2657  CD1 LEU A 167      -2.198   1.147  18.711  1.00 46.99           C
ATOM   2658  CD2 LEU A 167      -1.592  -0.541  20.450  1.00 44.14           C
ATOM   2659  H   LEU A 167      -4.752  -0.366  17.417  1.00 33.54           H
ATOM   2660  HA  LEU A 167      -2.020  -0.594  16.160  1.00 39.76           H
ATOM   2661  HB2 LEU A 167      -3.196  -1.590  18.823  1.00 41.85           H
ATOM   2662  HB3 LEU A 167      -1.632  -2.153  18.183  1.00 41.85           H
ATOM   2663  HG  LEU A 167      -0.524  -0.197  18.575  1.00 47.32           H
ATOM   2664 HD11 LEU A 167      -1.587   1.921  19.182  1.00 56.42           H
ATOM   2665 HD12 LEU A 167      -2.211   1.431  17.652  1.00 56.42           H
ATOM   2666 HD13 LEU A 167      -3.223   1.191  19.095  1.00 56.42           H
ATOM   2667 HD21 LEU A 167      -0.950   0.156  20.994  1.00 52.99           H
ATOM   2668 HD22 LEU A 167      -2.598  -0.462  20.871  1.00 52.99           H
ATOM   2669 HD23 LEU A 167      -1.216  -1.554  20.648  1.00 52.99           H
ATOM   2670  N   ASP A 168      -2.276  -3.209  15.780  1.00 26.62           N
ATOM   2671  CA  ASP A 168      -2.404  -4.668  15.571  1.00 29.65           C
ATOM   2672  C   ASP A 168      -3.519  -5.041  14.550  1.00 33.24           C
ATOM   2673  O   ASP A 168      -4.005  -6.158  14.577  1.00 39.34           O
ATOM   2674  CB  ASP A 168      -2.602  -5.493  16.859  1.00 37.35           C
ATOM   2675  CG  ASP A 168      -1.268  -5.978  17.424  1.00 51.22           C
ATOM   2676  OD1 ASP A 168      -0.189  -5.520  16.947  1.00 47.21           O
ATOM   2677  OD2 ASP A 168      -1.289  -6.796  18.392  1.00 45.56           O1-
ATOM   2678  H   ASP A 168      -1.308  -2.849  15.796  1.00 31.97           H
ATOM   2679  HA  ASP A 168      -1.437  -4.993  15.094  1.00 35.60           H
ATOM   2680  HB2 ASP A 168      -3.149  -4.929  17.642  1.00 44.84           H
ATOM   2681  HB3 ASP A 168      -3.251  -6.372  16.646  1.00 44.84           H
ATOM   2682  N   PHE A 169      -3.895  -4.117  13.654  1.00 35.09           N
ATOM   2683  CA  PHE A 169      -4.808  -4.309  12.520  1.00 32.46           C
ATOM   2684  C   PHE A 169      -4.237  -5.251  11.461  1.00 32.97           C
ATOM   2685  O   PHE A 169      -3.052  -5.198  11.151  1.00 34.59           O
ATOM   2686  CB  PHE A 169      -5.189  -2.938  11.881  1.00 32.44           C
ATOM   2687  CG  PHE A 169      -4.037  -2.056  11.512  1.00 32.06           C
ATOM   2688  CD1 PHE A 169      -3.433  -2.186  10.244  1.00 34.65           C
ATOM   2689  CD2 PHE A 169      -3.524  -1.137  12.450  1.00 36.79           C
ATOM   2690  CE1 PHE A 169      -2.281  -1.449   9.944  1.00 34.88           C
ATOM   2691  CE2 PHE A 169      -2.343  -0.438  12.156  1.00 28.46           C
ATOM   2692  CZ  PHE A 169      -1.707  -0.621  10.928  1.00 33.57           C
ATOM   2693  H   PHE A 169      -3.445  -3.213  13.713  1.00 42.13           H
ATOM   2694  HA  PHE A 169      -5.734  -4.767  12.874  1.00 38.98           H
ATOM   2695  HB2 PHE A 169      -5.777  -3.127  10.978  1.00 38.96           H
ATOM   2696  HB3 PHE A 169      -5.810  -2.379  12.582  1.00 38.96           H
ATOM   2697  HD1 PHE A 169      -3.844  -2.862   9.507  1.00 41.60           H
ATOM   2698  HD2 PHE A 169      -4.002  -1.002  13.409  1.00 44.18           H
ATOM   2699  HE1 PHE A 169      -1.812  -1.546   8.975  1.00 41.88           H
ATOM   2700  HE2 PHE A 169      -1.919   0.229  12.891  1.00 34.17           H
ATOM   2701  HZ  PHE A 169      -0.791  -0.089  10.715  1.00 40.31           H
ATOM   2702  N   GLY A 170      -5.116  -6.040  10.829  1.00 35.09           N
ATOM   2703  CA  GLY A 170      -4.754  -6.880   9.672  1.00 35.13           C
ATOM   2704  C   GLY A 170      -3.907  -8.123  10.035  1.00 41.93           C
ATOM   2705  O   GLY A 170      -3.466  -8.837   9.129  1.00 37.30           O
ATOM   2706  H   GLY A 170      -6.091  -5.982  11.079  1.00 42.13           H
ATOM   2707  HA2 GLY A 170      -5.662  -7.218   9.173  1.00 42.18           H
ATOM   2708  HA3 GLY A 170      -4.184  -6.274   8.971  1.00 42.18           H
ATOM   2709  N   LEU A 171      -3.676  -8.396  11.333  1.00 31.91           N
ATOM   2710  CA  LEU A 171      -2.734  -9.424  11.781  1.00 44.17           C
ATOM   2711  C   LEU A 171      -3.427 -10.745  12.117  1.00 51.15           C
ATOM   2712  O   LEU A 171      -2.872 -11.809  11.847  1.00 43.13           O
ATOM   2713  CB  LEU A 171      -1.892  -8.868  12.950  1.00 39.01           C
ATOM   2714  CG  LEU A 171      -0.940  -7.706  12.588  1.00 45.18           C
ATOM   2715  CD1 LEU A 171      -0.081  -7.324  13.805  1.00 49.56           C
ATOM   2716  CD2 LEU A 171       0.030  -8.007  11.436  1.00 44.49           C
ATOM   2717  H   LEU A 171      -4.079  -7.792  12.038  1.00 38.32           H
ATOM   2718  HA  LEU A 171      -2.055  -9.651  10.959  1.00 53.03           H
ATOM   2719  HB2 LEU A 171      -2.566  -8.538  13.741  1.00 46.84           H
ATOM   2720  HB3 LEU A 171      -1.298  -9.681  13.339  1.00 46.84           H
ATOM   2721  HG  LEU A 171      -1.528  -6.833  12.314  1.00 54.24           H
ATOM   2722 HD11 LEU A 171       0.473  -6.409  13.598  1.00 59.50           H
ATOM   2723 HD12 LEU A 171      -0.727  -7.157  14.665  1.00 59.50           H
ATOM   2724 HD13 LEU A 171       0.623  -8.120  14.041  1.00 59.50           H
ATOM   2725 HD21 LEU A 171       0.656  -7.131  11.263  1.00 53.41           H
ATOM   2726 HD22 LEU A 171       0.669  -8.849  11.687  1.00 53.41           H
ATOM   2727 HD23 LEU A 171      -0.517  -8.221  10.518  1.00 53.41           H
ATOM   2728  N   ALA A 172      -4.636 -10.655  12.692  1.00 44.84           N
ATOM   2729  CA  ALA A 172      -5.542 -11.741  13.033  1.00 48.35           C
ATOM   2730  C   ALA A 172      -6.275 -12.271  11.792  1.00 53.34           C
ATOM   2731  O   ALA A 172      -7.480 -12.516  11.839  1.00 75.73           O
ATOM   2732  CB  ALA A 172      -6.510 -11.273  14.132  1.00 50.15           C
ATOM   2733  H   ALA A 172      -4.978  -9.726  12.890  1.00 53.84           H
ATOM   2734  HA  ALA A 172      -4.957 -12.563  13.448  1.00 58.05           H
ATOM   2735  HB1 ALA A 172      -7.151 -12.101  14.440  1.00 60.21           H
ATOM   2736  HB2 ALA A 172      -5.950 -10.926  15.000  1.00 60.21           H
ATOM   2737  HB3 ALA A 172      -7.137 -10.463  13.757  1.00 60.21           H
ATOM   2738  N   ARG A 173      -5.511 -12.536  10.725  1.00 69.96           N
ATOM   2739  CA  ARG A 173      -5.882 -13.389   9.589  1.00 82.13           C
ATOM   2740  C   ARG A 173      -6.421 -14.755  10.044  1.00 82.30           C
ATOM   2741  O   ARG A 173      -5.867 -15.308  11.022  1.00 84.59           O
ATOM   2742  CB  ARG A 173      -4.642 -13.620   8.702  1.00 78.50           C
ATOM   2743  CG  ARG A 173      -3.988 -12.337   8.159  1.00 85.73           C
ATOM   2744  CD  ARG A 173      -4.874 -11.410   7.318  1.00 95.48           C
ATOM   2745  NE  ARG A 173      -5.426 -12.112   6.150  1.00107.58           N
ATOM   2746  CZ  ARG A 173      -5.577 -11.635   4.908  1.00116.40           C
ATOM   2747  NH1 ARG A 173      -6.031 -12.454   3.966  1.00125.24           N
ATOM   2748  NH2 ARG A 173      -5.291 -10.377   4.583  1.00129.99           N1+
ATOM   2749  H   ARG A 173      -4.534 -12.295  10.795  1.00 83.98           H
ATOM   2750  HA  ARG A 173      -6.650 -12.892   8.996  1.00 98.58           H
ATOM   2751  HB2 ARG A 173      -4.915 -14.259   7.862  1.00 94.22           H
ATOM   2752  HB3 ARG A 173      -3.890 -14.155   9.284  1.00 94.22           H
ATOM   2753  HG2 ARG A 173      -3.162 -12.648   7.528  1.00102.90           H
ATOM   2754  HG3 ARG A 173      -3.578 -11.758   8.989  1.00102.90           H
ATOM   2755  HD2 ARG A 173      -4.244 -10.592   6.977  1.00114.60           H
ATOM   2756  HD3 ARG A 173      -5.679 -11.004   7.933  1.00114.60           H
ATOM   2757  HE  ARG A 173      -5.680 -13.075   6.305  1.00129.12           H
ATOM   2758 HH11 ARG A 173      -6.148 -12.124   3.021  1.00150.31           H
ATOM   2759 HH12 ARG A 173      -6.248 -13.412   4.196  1.00150.31           H
ATOM   2760 HH21 ARG A 173      -5.412 -10.051   3.635  1.00156.01           H
ATOM   2761 HH22 ARG A 173      -4.937  -9.741   5.282  1.00156.01           H
ATOM   2762  HC  ARG A 173      -7.373 -15.225   9.383  1.00 98.79           H
ATOM   2763  N   VAL A 183     -11.335  -6.664  27.921  1.00 71.28           N
ATOM   2764  CA  VAL A 183      -9.985  -7.272  27.868  1.00 95.09           C
ATOM   2765  C   VAL A 183      -9.834  -8.443  26.865  1.00 99.29           C
ATOM   2766  O   VAL A 183      -8.966  -8.361  25.994  1.00 97.08           O
ATOM   2767  CB  VAL A 183      -9.560  -7.705  29.269  1.00 99.30           C
ATOM   2768  H1  VAL A 183     -11.573  -6.242  27.030  1.00 85.56           H
ATOM   2769  H2  VAL A 183     -11.354  -5.922  28.612  1.00 85.56           H
ATOM   2770  HA  VAL A 183      -9.293  -6.489  27.558  1.00114.13           H
ATOM   2771  N   ALA A 184     -10.635  -9.524  26.991  1.00102.46           N
ATOM   2772  CA  ALA A 184     -10.502 -10.785  26.230  1.00 98.27           C
ATOM   2773  C   ALA A 184     -11.080 -10.697  24.809  1.00 94.93           C
ATOM   2774  O   ALA A 184     -12.157 -10.136  24.634  1.00104.04           O
ATOM   2775  CB  ALA A 184     -11.244 -11.903  26.974  1.00 84.87           C
ATOM   2776  H   ALA A 184     -11.350  -9.498  27.705  1.00122.97           H
ATOM   2777  HA  ALA A 184      -9.447 -11.060  26.178  1.00117.96           H
ATOM   2778  HB1 ALA A 184     -11.064 -12.858  26.480  1.00101.87           H
ATOM   2779  HB2 ALA A 184     -10.905 -11.960  28.007  1.00101.87           H
ATOM   2780  HB3 ALA A 184     -12.314 -11.703  26.962  1.00101.87           H
ATOM   2781  N   THR A 185     -10.398 -11.306  23.819  1.00 92.16           N
ATOM   2782  CA  THR A 185     -10.742 -11.260  22.382  1.00 79.33           C
ATOM   2783  C   THR A 185     -12.228 -11.479  22.114  1.00 71.47           C
ATOM   2784  O   THR A 185     -12.904 -10.576  21.597  1.00 51.98           O
ATOM   2785  CB  THR A 185      -9.835 -12.230  21.581  1.00 80.44           C
ATOM   2786  OG1 THR A 185      -8.633 -11.557  21.292  1.00 72.07           O
ATOM   2787  CG2 THR A 185     -10.398 -12.780  20.261  1.00 76.91           C
ATOM   2788  H   THR A 185      -9.536 -11.775  24.056  1.00110.62           H
ATOM   2789  HA  THR A 185     -10.514 -10.252  22.038  1.00 95.22           H
ATOM   2790  HB  THR A 185      -9.594 -13.086  22.213  1.00 96.55           H
ATOM   2791  HG1 THR A 185      -8.812 -10.916  20.595  1.00 86.50           H
ATOM   2792 HG21 THR A 185      -9.611 -13.317  19.733  1.00 92.32           H
ATOM   2793 HG22 THR A 185     -11.221 -13.466  20.447  1.00 92.32           H
ATOM   2794 HG23 THR A 185     -10.744 -11.965  19.629  1.00 92.32           H
ATOM   2795  N   ARG A 186     -12.689 -12.671  22.528  1.00 65.35           N
ATOM   2796  CA  ARG A 186     -14.045 -13.198  22.372  1.00 57.98           C
ATOM   2797  C   ARG A 186     -15.131 -12.153  22.720  1.00 43.11           C
ATOM   2798  O   ARG A 186     -16.145 -12.077  22.024  1.00 38.12           O
ATOM   2799  CB  ARG A 186     -14.119 -14.546  23.148  1.00 62.97           C
ATOM   2800  CG  ARG A 186     -15.219 -14.708  24.202  1.00 65.09           C
ATOM   2801  CD  ARG A 186     -15.405 -16.152  24.714  1.00 58.49           C
ATOM   2802  NE  ARG A 186     -14.298 -16.533  25.605  1.00 64.26           N
ATOM   2803  CZ  ARG A 186     -13.294 -17.370  25.304  1.00 68.83           C
ATOM   2804  NH1 ARG A 186     -12.190 -17.337  26.045  1.00 73.92           N
ATOM   2805  NH2 ARG A 186     -13.367 -18.238  24.290  1.00 64.42           N1+
ATOM   2806  H   ARG A 186     -12.024 -13.282  22.976  1.00 78.44           H
ATOM   2807  HA  ARG A 186     -14.181 -13.415  21.311  1.00 69.60           H
ATOM   2808  HB2 ARG A 186     -14.183 -15.360  22.427  1.00 75.59           H
ATOM   2809  HB3 ARG A 186     -13.172 -14.703  23.670  1.00 75.59           H
ATOM   2810  HG2 ARG A 186     -14.970 -14.067  25.045  1.00 78.13           H
ATOM   2811  HG3 ARG A 186     -16.167 -14.385  23.784  1.00 78.13           H
ATOM   2812  HD2 ARG A 186     -16.357 -16.280  25.228  1.00 70.21           H
ATOM   2813  HD3 ARG A 186     -15.412 -16.794  23.835  1.00 70.21           H
ATOM   2814  HE  ARG A 186     -14.161 -15.930  26.404  1.00 77.14           H
ATOM   2815 HH11 ARG A 186     -12.123 -16.696  26.822  1.00 88.73           H
ATOM   2816 HH12 ARG A 186     -11.427 -17.967  25.846  1.00 88.73           H
ATOM   2817 HH21 ARG A 186     -14.207 -18.288  23.729  1.00 77.33           H
ATOM   2818 HH22 ARG A 186     -12.600 -18.865  24.101  1.00 77.33           H
ATOM   2819  N   TRP A 187     -14.901 -11.325  23.744  1.00 34.01           N
ATOM   2820  CA  TRP A 187     -15.910 -10.378  24.228  1.00 42.08           C
ATOM   2821  C   TRP A 187     -16.305  -9.347  23.184  1.00 37.26           C
ATOM   2822  O   TRP A 187     -17.413  -8.814  23.259  1.00 34.23           O
ATOM   2823  CB  TRP A 187     -15.413  -9.671  25.486  1.00 39.96           C
ATOM   2824  CG  TRP A 187     -15.112 -10.522  26.668  1.00 43.85           C
ATOM   2825  CD1 TRP A 187     -15.379 -11.836  26.786  1.00 51.66           C
ATOM   2826  CD2 TRP A 187     -14.529 -10.127  27.940  1.00 49.41           C
ATOM   2827  NE1 TRP A 187     -15.055 -12.273  28.047  1.00 50.27           N
ATOM   2828  CE2 TRP A 187     -14.503 -11.264  28.800  1.00 50.82           C
ATOM   2829  CE3 TRP A 187     -14.045  -8.908  28.462  1.00 54.91           C
ATOM   2830  CZ2 TRP A 187     -14.013 -11.199  30.113  1.00 52.78           C
ATOM   2831  CZ3 TRP A 187     -13.518  -8.838  29.764  1.00 53.23           C
ATOM   2832  CH2 TRP A 187     -13.492  -9.980  30.585  1.00 55.95           C
ATOM   2833  H   TRP A 187     -14.003 -11.323  24.204  1.00 40.84           H
ATOM   2834  HA  TRP A 187     -16.807 -10.943  24.486  1.00 50.52           H
ATOM   2835  HB2 TRP A 187     -14.526  -9.090  25.245  1.00 47.98           H
ATOM   2836  HB3 TRP A 187     -16.173  -8.953  25.796  1.00 47.98           H
ATOM   2837  HD1 TRP A 187     -15.860 -12.438  26.035  1.00 62.02           H
ATOM   2838  HE1 TRP A 187     -15.291 -13.200  28.374  1.00 60.34           H
ATOM   2839  HE3 TRP A 187     -14.082  -8.018  27.852  1.00 65.92           H
ATOM   2840  HZ2 TRP A 187     -14.025 -12.074  30.747  1.00 63.36           H
ATOM   2841  HZ3 TRP A 187     -13.149  -7.896  30.144  1.00 63.90           H
ATOM   2842  HH2 TRP A 187     -13.092  -9.915  31.588  1.00 67.17           H
ATOM   2843  N   TYR A 188     -15.399  -9.018  22.251  1.00 32.77           N
ATOM   2844  CA  TYR A 188     -15.590  -7.924  21.284  1.00 32.27           C
ATOM   2845  C   TYR A 188     -15.792  -8.450  19.855  1.00 33.36           C
ATOM   2846  O   TYR A 188     -15.913  -7.675  18.904  1.00 28.68           O
ATOM   2847  CB  TYR A 188     -14.411  -6.935  21.390  1.00 33.41           C
ATOM   2848  CG  TYR A 188     -14.130  -6.449  22.796  1.00 29.42           C
ATOM   2849  CD1 TYR A 188     -13.238  -7.154  23.618  1.00 35.52           C
ATOM   2850  CD2 TYR A 188     -14.842  -5.344  23.305  1.00 33.66           C
ATOM   2851  CE1 TYR A 188     -13.086  -6.800  24.964  1.00 41.92           C
ATOM   2852  CE2 TYR A 188     -14.666  -4.956  24.640  1.00 40.01           C
ATOM   2853  CZ  TYR A 188     -13.810  -5.708  25.474  1.00 38.74           C
ATOM   2854  OH  TYR A 188     -13.638  -5.354  26.767  1.00 37.32           O
ATOM   2855  H   TYR A 188     -14.495  -9.463  22.268  1.00 39.35           H
ATOM   2856  HA  TYR A 188     -16.480  -7.359  21.547  1.00 38.76           H
ATOM   2857  HB2 TYR A 188     -13.516  -7.419  21.008  1.00 40.12           H
ATOM   2858  HB3 TYR A 188     -14.623  -6.064  20.770  1.00 40.12           H
ATOM   2859  HD1 TYR A 188     -12.701  -8.004  23.227  1.00 42.65           H
ATOM   2860  HD2 TYR A 188     -15.523  -4.795  22.674  1.00 40.42           H
ATOM   2861  HE1 TYR A 188     -12.421  -7.363  25.600  1.00 50.32           H
ATOM   2862  HE2 TYR A 188     -15.188  -4.092  25.026  1.00 48.03           H
ATOM   2863  HH  TYR A 188     -14.321  -4.948  27.040  1.00 44.82           H
ATOM   2864  N   ARG A 189     -15.799  -9.767  19.679  1.00 30.92           N
ATOM   2865  CA  ARG A 189     -15.805 -10.393  18.360  1.00 34.63           C
ATOM   2866  C   ARG A 189     -17.221 -10.484  17.814  1.00 31.12           C
ATOM   2867  O   ARG A 189     -18.145 -10.868  18.514  1.00 34.75           O
ATOM   2868  CB  ARG A 189     -15.053 -11.738  18.448  1.00 41.43           C
ATOM   2869  CG  ARG A 189     -14.894 -12.508  17.129  1.00 50.48           C
ATOM   2870  CD  ARG A 189     -13.719 -13.513  17.165  1.00 57.02           C
ATOM   2871  NE  ARG A 189     -12.349 -12.943  17.276  1.00 65.01           N
ATOM   2872  CZ  ARG A 189     -11.437 -12.814  16.289  1.00 59.34           C
ATOM   2873  NH1 ARG A 189     -11.733 -13.012  15.009  1.00 62.70           N
ATOM   2874  NH2 ARG A 189     -10.185 -12.468  16.563  1.00 62.52           N1+
ATOM   2875  H   ARG A 189     -15.719 -10.365  20.488  1.00 37.13           H
ATOM   2876  HA  ARG A 189     -15.251  -9.749  17.689  1.00 41.58           H
ATOM   2877  HB2 ARG A 189     -14.060 -11.543  18.854  1.00 49.74           H
ATOM   2878  HB3 ARG A 189     -15.581 -12.381  19.148  1.00 49.74           H
ATOM   2879  HG2 ARG A 189     -15.812 -13.057  16.924  1.00 60.61           H
ATOM   2880  HG3 ARG A 189     -14.755 -11.815  16.303  1.00 60.61           H
ATOM   2881  HD2 ARG A 189     -13.882 -14.106  18.061  1.00 68.45           H
ATOM   2882  HD3 ARG A 189     -13.777 -14.190  16.311  1.00 68.45           H
ATOM   2883  HE  ARG A 189     -12.035 -12.729  18.213  1.00 78.04           H
ATOM   2884 HH11 ARG A 189     -12.675 -13.256  14.747  1.00 75.26           H
ATOM   2885 HH12 ARG A 189     -11.030 -12.871  14.301  1.00 75.26           H
ATOM   2886 HH21 ARG A 189      -9.896 -12.293  17.513  1.00 75.05           H
ATOM   2887 HH22 ARG A 189      -9.526 -12.354  15.807  1.00 75.05           H
ATOM   2888  N   ALA A 190     -17.361 -10.161  16.532  1.00 33.15           N
ATOM   2889  CA  ALA A 190     -18.605 -10.274  15.822  1.00 34.06           C
ATOM   2890  C   ALA A 190     -19.013 -11.753  15.780  1.00 40.47           C
ATOM   2891  O   ALA A 190     -18.169 -12.586  15.448  1.00 35.81           O
ATOM   2892  CB  ALA A 190     -18.404  -9.709  14.418  1.00 31.20           C
ATOM   2893  H   ALA A 190     -16.558  -9.826  16.022  1.00 39.81           H
ATOM   2894  HA  ALA A 190     -19.357  -9.680  16.330  1.00 40.90           H
ATOM   2895  HB1 ALA A 190     -19.357  -9.698  13.899  1.00 37.46           H
ATOM   2896  HB2 ALA A 190     -18.041  -8.686  14.476  1.00 37.46           H
ATOM   2897  HB3 ALA A 190     -17.683 -10.300  13.863  1.00 37.46           H
ATOM   2898  N   PRO A 191     -20.272 -12.077  16.103  1.00 44.67           N
ATOM   2899  CA  PRO A 191     -20.737 -13.453  16.134  1.00 44.73           C
ATOM   2900  C   PRO A 191     -20.467 -14.216  14.832  1.00 43.63           C
ATOM   2901  O   PRO A 191     -20.153 -15.393  14.902  1.00 48.22           O
ATOM   2902  CB  PRO A 191     -22.238 -13.375  16.409  1.00 42.94           C
ATOM   2903  CG  PRO A 191     -22.615 -11.914  16.293  1.00 43.71           C
ATOM   2904  CD  PRO A 191     -21.324 -11.163  16.518  1.00 37.23           C
ATOM   2905  HA  PRO A 191     -20.284 -13.959  16.985  1.00 53.71           H
ATOM   2906  HB2 PRO A 191     -22.851 -14.013  15.773  1.00 51.55           H
ATOM   2907  HB3 PRO A 191     -22.368 -13.666  17.452  1.00 51.55           H
ATOM   2908  HG2 PRO A 191     -22.993 -11.717  15.291  1.00 52.48           H
ATOM   2909  HG3 PRO A 191     -23.342 -11.635  17.052  1.00 52.48           H
ATOM   2910  HD2 PRO A 191     -21.361 -10.259  15.907  1.00 44.70           H
ATOM   2911  HD3 PRO A 191     -21.213 -10.935  17.580  1.00 44.70           H
ATOM   2912  N   GLU A 192     -20.516 -13.574  13.669  1.00 44.20           N
ATOM   2913  CA  GLU A 192     -20.326 -14.283  12.420  1.00 43.05           C
ATOM   2914  C   GLU A 192     -18.906 -14.841  12.244  1.00 55.43           C
ATOM   2915  O   GLU A 192     -18.774 -15.904  11.652  1.00 49.42           O
ATOM   2916  CB  GLU A 192     -20.794 -13.461  11.222  1.00 41.41           C
ATOM   2917  CG  GLU A 192     -20.052 -12.157  10.901  1.00 34.18           C
ATOM   2918  CD  GLU A 192     -20.524 -10.889  11.634  1.00 35.97           C
ATOM   2919  OE1 GLU A 192     -20.219  -9.799  11.131  1.00 32.92           O
ATOM   2920  OE2 GLU A 192     -21.221 -10.995  12.667  1.00 36.25           O1-
ATOM   2921  H   GLU A 192     -20.774 -12.598  13.631  1.00 53.07           H
ATOM   2922  HA  GLU A 192     -20.996 -15.143  12.457  1.00 51.69           H
ATOM   2923  HB2 GLU A 192     -20.717 -14.108  10.348  1.00 49.72           H
ATOM   2924  HB3 GLU A 192     -21.853 -13.251  11.343  1.00 49.72           H
ATOM   2925  HG2 GLU A 192     -18.990 -12.281  11.095  1.00 41.04           H
ATOM   2926  HG3 GLU A 192     -20.105 -11.960   9.830  1.00 41.04           H
ATOM   2927  N   ILE A 193     -17.841 -14.176  12.726  1.00 42.76           N
ATOM   2928  CA  ILE A 193     -16.490 -14.755  12.684  1.00 53.06           C
ATOM   2929  C   ILE A 193     -16.202 -15.629  13.898  1.00 56.48           C
ATOM   2930  O   ILE A 193     -15.389 -16.547  13.834  1.00 66.01           O
ATOM   2931  CB  ILE A 193     -15.402 -13.705  12.421  1.00 60.39           C
ATOM   2932  CG1 ILE A 193     -15.484 -12.485  13.349  1.00 58.46           C
ATOM   2933  CG2 ILE A 193     -15.429 -13.323  10.933  1.00 61.71           C
ATOM   2934  CD1 ILE A 193     -14.251 -11.578  13.192  1.00 75.55           C
ATOM   2935  H   ILE A 193     -17.976 -13.293  13.198  1.00 51.33           H
ATOM   2936  HA  ILE A 193     -16.451 -15.433  11.830  1.00 63.69           H
ATOM   2937  HB  ILE A 193     -14.442 -14.191  12.609  1.00 72.49           H
ATOM   2938 HG12 ILE A 193     -16.376 -11.914  13.104  1.00 70.18           H
ATOM   2939 HG13 ILE A 193     -15.554 -12.817  14.383  1.00 70.18           H
ATOM   2940 HG21 ILE A 193     -14.625 -12.628  10.693  1.00 74.08           H
ATOM   2941 HG22 ILE A 193     -15.276 -14.219  10.333  1.00 74.08           H
ATOM   2942 HG23 ILE A 193     -16.389 -12.877  10.679  1.00 74.08           H
ATOM   2943 HD11 ILE A 193     -14.172 -10.913  14.047  1.00 90.68           H
ATOM   2944 HD12 ILE A 193     -13.344 -12.174  13.126  1.00 90.68           H
ATOM   2945 HD13 ILE A 193     -14.334 -10.977  12.289  1.00 90.68           H
ATOM   2946  N   MET A 194     -16.878 -15.348  14.997  1.00 41.48           N
ATOM   2947  CA  MET A 194     -16.830 -16.123  16.227  1.00 58.20           C
ATOM   2948  C   MET A 194     -17.289 -17.569  16.037  1.00 64.41           C
ATOM   2949  O   MET A 194     -16.617 -18.500  16.487  1.00 61.73           O
ATOM   2950  CB  MET A 194     -17.754 -15.439  17.241  1.00 59.51           C
ATOM   2951  CG  MET A 194     -17.027 -14.991  18.490  1.00 57.06           C
ATOM   2952  SD  MET A 194     -17.815 -15.649  19.954  1.00 53.76           S
ATOM   2953  CE  MET A 194     -16.495 -15.221  21.054  1.00 73.54           C
ATOM   2954  H   MET A 194     -17.533 -14.581  14.960  1.00 49.80           H
ATOM   2955  HA  MET A 194     -15.801 -16.129  16.581  1.00 69.86           H
ATOM   2956  HB2 MET A 194     -18.224 -14.568  16.806  1.00 71.44           H
ATOM   2957  HB3 MET A 194     -18.566 -16.111  17.523  1.00 71.44           H
ATOM   2958  HG2 MET A 194     -15.989 -15.316  18.472  1.00 68.49           H
ATOM   2959  HG3 MET A 194     -17.056 -13.903  18.533  1.00 68.49           H
ATOM   2960  HE1 MET A 194     -16.679 -15.670  22.027  1.00 88.27           H
ATOM   2961  HE2 MET A 194     -15.546 -15.570  20.653  1.00 88.27           H
ATOM   2962  HE3 MET A 194     -16.489 -14.141  21.120  1.00 88.27           H
ATOM   2963  N   LEU A 195     -18.457 -17.729  15.408  1.00 62.51           N
ATOM   2964  CA  LEU A 195     -19.031 -19.000  15.008  1.00 69.99           C
ATOM   2965  C   LEU A 195     -18.631 -19.201  13.555  1.00 78.38           C
ATOM   2966  O   LEU A 195     -19.152 -18.502  12.701  1.00 74.91           O
ATOM   2967  CB  LEU A 195     -20.554 -18.974  15.233  1.00 66.22           C
ATOM   2968  CG  LEU A 195     -20.988 -19.465  16.636  1.00 84.67           C
ATOM   2969  CD1 LEU A 195     -20.699 -20.965  16.870  1.00 86.86           C
ATOM   2970  CD2 LEU A 195     -20.398 -18.640  17.794  1.00 78.69           C
ATOM   2971  H   LEU A 195     -18.932 -16.900  15.081  1.00 75.03           H
ATOM   2972  HA  LEU A 195     -18.591 -19.797  15.605  1.00 84.01           H
ATOM   2973  HB2 LEU A 195     -20.934 -17.964  15.077  1.00 79.49           H
ATOM   2974  HB3 LEU A 195     -21.028 -19.613  14.487  1.00 79.49           H
ATOM   2975  HG  LEU A 195     -22.070 -19.347  16.696  1.00101.63           H
ATOM   2976 HD11 LEU A 195     -21.212 -21.301  17.772  1.00104.26           H
ATOM   2977 HD12 LEU A 195     -21.064 -21.553  16.027  1.00104.26           H
ATOM   2978 HD13 LEU A 195     -19.631 -21.146  16.996  1.00104.26           H
ATOM   2979 HD21 LEU A 195     -20.894 -18.912  18.726  1.00 94.46           H
ATOM   2980 HD22 LEU A 195     -19.329 -18.827  17.899  1.00 94.46           H
ATOM   2981 HD23 LEU A 195     -20.566 -17.579  17.607  1.00 94.46           H
ATOM   2982  N   ASN A 196     -17.651 -20.085  13.314  1.00 87.88           N
ATOM   2983  CA  ASN A 196     -16.741 -20.050  12.167  1.00 95.72           C
ATOM   2984  C   ASN A 196     -17.431 -19.828  10.813  1.00100.03           C
ATOM   2985  O   ASN A 196     -17.939 -20.770  10.202  1.00105.96           O
ATOM   2986  CB  ASN A 196     -15.926 -21.359  12.135  1.00102.65           C
ATOM   2987  CG  ASN A 196     -14.799 -21.322  11.099  1.00111.95           C
ATOM   2988  OD1 ASN A 196     -14.291 -20.263  10.737  1.00108.30           O
ATOM   2989  ND2 ASN A 196     -14.333 -22.493  10.674  1.00116.17           N
ATOM   2990  H   ASN A 196     -17.340 -20.647  14.093  1.00105.48           H
ATOM   2991  HA  ASN A 196     -16.053 -19.219  12.336  1.00114.89           H
ATOM   2992  HB2 ASN A 196     -15.472 -21.499  13.113  1.00123.21           H
ATOM   2993  HB3 ASN A 196     -16.577 -22.213  11.946  1.00123.21           H
ATOM   2994 HD21 ASN A 196     -13.575 -22.502  10.007  1.00139.44           H
ATOM   2995 HD22 ASN A 196     -14.750 -23.350  10.999  1.00139.44           H
ATOM   2996  N   TRP A 197     -17.385 -18.584  10.326  1.00101.91           N
ATOM   2997  CA  TRP A 197     -17.697 -18.243   8.944  1.00106.39           C
ATOM   2998  C   TRP A 197     -16.436 -17.675   8.289  1.00115.06           C
ATOM   2999  O   TRP A 197     -15.737 -16.840   8.866  1.00121.27           O
ATOM   3000  CB  TRP A 197     -18.870 -17.244   8.828  1.00 95.45           C
ATOM   3001  CG  TRP A 197     -20.242 -17.612   9.359  1.00 88.03           C
ATOM   3002  CD1 TRP A 197     -20.588 -18.652  10.162  1.00 79.83           C
ATOM   3003  CD2 TRP A 197     -21.520 -16.992   9.001  1.00 76.31           C
ATOM   3004  NE1 TRP A 197     -21.950 -18.674  10.377  1.00 70.27           N
ATOM   3005  CE2 TRP A 197     -22.573 -17.728   9.603  1.00 65.53           C
ATOM   3006  CE3 TRP A 197     -21.895 -15.897   8.198  1.00 73.34           C
ATOM   3007  CZ2 TRP A 197     -23.910 -17.423   9.375  1.00 69.21           C
ATOM   3008  CZ3 TRP A 197     -23.241 -15.551   7.987  1.00 65.16           C
ATOM   3009  CH2 TRP A 197     -24.254 -16.324   8.564  1.00 67.09           C
ATOM   3010  H   TRP A 197     -16.996 -17.849  10.901  1.00122.32           H
ATOM   3011  HA  TRP A 197     -17.989 -19.141   8.399  1.00127.70           H
ATOM   3012  HB2 TRP A 197     -18.575 -16.289   9.262  1.00114.57           H
ATOM   3013  HB3 TRP A 197     -19.003 -17.020   7.769  1.00114.57           H
ATOM   3014  HD1 TRP A 197     -19.915 -19.380  10.570  1.00 95.83           H
ATOM   3015  HE1 TRP A 197     -22.406 -19.331  10.989  1.00 84.34           H
ATOM   3016  HE3 TRP A 197     -21.125 -15.302   7.757  1.00 88.03           H
ATOM   3017  HZ2 TRP A 197     -24.651 -18.066   9.790  1.00 83.08           H
ATOM   3018  HZ3 TRP A 197     -23.489 -14.710   7.357  1.00 78.22           H
ATOM   3019  HH2 TRP A 197     -25.289 -16.092   8.363  1.00 80.53           H
ATOM   3020  N   MET A 198     -16.187 -18.127   7.057  1.00113.59           N
ATOM   3021  CA  MET A 198     -15.231 -17.535   6.120  1.00111.96           C
ATOM   3022  C   MET A 198     -15.809 -16.307   5.392  1.00111.57           C
ATOM   3023  O   MET A 198     -15.059 -15.560   4.765  1.00111.26           O
ATOM   3024  CB  MET A 198     -14.786 -18.618   5.118  1.00111.09           C
ATOM   3025  CG  MET A 198     -13.451 -19.273   5.496  1.00113.73           C
ATOM   3026  SD  MET A 198     -13.247 -19.851   7.212  1.00140.76           S
ATOM   3027  CE  MET A 198     -14.624 -21.018   7.393  1.00 92.61           C
ATOM   3028  H   MET A 198     -16.766 -18.871   6.700  1.00136.34           H
ATOM   3029  HA  MET A 198     -14.353 -17.204   6.678  1.00134.37           H
ATOM   3030  HB2 MET A 198     -15.549 -19.395   5.052  1.00133.34           H
ATOM   3031  HB3 MET A 198     -14.683 -18.187   4.121  1.00133.34           H
ATOM   3032  HG2 MET A 198     -13.278 -20.114   4.823  1.00136.50           H
ATOM   3033  HG3 MET A 198     -12.663 -18.543   5.304  1.00136.50           H
ATOM   3034  HE1 MET A 198     -14.291 -21.874   7.977  1.00111.16           H
ATOM   3035  HE2 MET A 198     -15.447 -20.534   7.917  1.00111.16           H
ATOM   3036  HE3 MET A 198     -14.957 -21.362   6.414  1.00111.16           H
ATOM   3037  N   HIS A 199     -17.140 -16.139   5.434  1.00108.62           N
ATOM   3038  CA  HIS A 199     -17.900 -15.197   4.620  1.00107.69           C
ATOM   3039  C   HIS A 199     -18.618 -14.227   5.570  1.00100.17           C
ATOM   3040  O   HIS A 199     -19.590 -14.594   6.217  1.00103.24           O
ATOM   3041  CB  HIS A 199     -18.880 -15.988   3.729  1.00114.77           C
ATOM   3042  CG  HIS A 199     -18.257 -17.136   2.958  1.00118.93           C
ATOM   3043  ND1 HIS A 199     -17.632 -17.043   1.710  1.00114.20           N
ATOM   3044  CD2 HIS A 199     -18.209 -18.437   3.383  1.00119.92           C
ATOM   3045  CE1 HIS A 199     -17.208 -18.287   1.430  1.00113.05           C
ATOM   3046  NE2 HIS A 199     -17.548 -19.147   2.409  1.00113.83           N
ATOM   3047  H   HIS A 199     -17.681 -16.761   6.015  1.00130.37           H
ATOM   3048  HA  HIS A 199     -17.218 -14.637   3.975  1.00129.25           H
ATOM   3049  HB2 HIS A 199     -19.335 -15.296   3.019  1.00137.74           H
ATOM   3050  HB3 HIS A 199     -19.674 -16.400   4.351  1.00137.74           H
ATOM   3051  HD2 HIS A 199     -18.599 -18.821   4.315  1.00143.93           H
ATOM   3052  HE1 HIS A 199     -16.595 -18.546   0.579  1.00135.69           H
ATOM   3053  HE2 HIS A 199     -17.293 -20.123   2.453  1.00136.62           H
ATOM   3054  N   TYR A 200     -18.091 -13.005   5.637  1.00 80.61           N
ATOM   3055  CA  TYR A 200     -18.371 -11.861   6.516  1.00 65.10           C
ATOM   3056  C   TYR A 200     -17.767 -10.639   5.797  1.00 60.91           C
ATOM   3057  O   TYR A 200     -17.256 -10.788   4.680  1.00 50.88           O
ATOM   3058  CB  TYR A 200     -17.755 -12.107   7.909  1.00 49.69           C
ATOM   3059  CG  TYR A 200     -16.254 -12.352   7.825  1.00 63.16           C
ATOM   3060  CD1 TYR A 200     -15.772 -13.670   7.697  1.00 62.53           C
ATOM   3061  CD2 TYR A 200     -15.350 -11.265   7.765  1.00 48.14           C
ATOM   3062  CE1 TYR A 200     -14.404 -13.905   7.461  1.00 66.48           C
ATOM   3063  CE2 TYR A 200     -13.991 -11.485   7.506  1.00 48.07           C
ATOM   3064  CZ  TYR A 200     -13.518 -12.808   7.325  1.00 64.38           C
ATOM   3065  OH  TYR A 200     -12.216 -13.017   7.001  1.00 51.41           O
ATOM   3066  H   TYR A 200     -17.320 -12.837   5.004  1.00 96.76           H
ATOM   3067  HA  TYR A 200     -19.435 -11.681   6.603  1.00 78.14           H
ATOM   3068  HB2 TYR A 200     -17.955 -11.256   8.556  1.00 59.65           H
ATOM   3069  HB3 TYR A 200     -18.237 -12.981   8.348  1.00 59.65           H
ATOM   3070  HD1 TYR A 200     -16.458 -14.501   7.760  1.00 75.06           H
ATOM   3071  HD2 TYR A 200     -15.711 -10.255   7.872  1.00 57.80           H
ATOM   3072  HE1 TYR A 200     -14.040 -14.915   7.344  1.00 79.80           H
ATOM   3073  HE2 TYR A 200     -13.319 -10.644   7.412  1.00 57.71           H
ATOM   3074  HH  TYR A 200     -11.869 -12.294   6.478  1.00 61.72           H
ATOM   3075  N   ASN A 201     -17.846  -9.428   6.383  1.00 44.75           N
ATOM   3076  CA  ASN A 201     -17.283  -8.262   5.739  1.00 41.39           C
ATOM   3077  C   ASN A 201     -16.595  -7.332   6.764  1.00 34.16           C
ATOM   3078  O   ASN A 201     -16.314  -7.714   7.897  1.00 29.10           O
ATOM   3079  CB  ASN A 201     -18.322  -7.620   4.797  1.00 34.14           C
ATOM   3080  CG  ASN A 201     -19.550  -7.120   5.532  1.00 47.79           C
ATOM   3081  OD1 ASN A 201     -19.427  -6.359   6.483  1.00 39.98           O
ATOM   3082  ND2 ASN A 201     -20.746  -7.468   5.073  1.00 43.95           N
ATOM   3083  H   ASN A 201     -18.281  -9.315   7.288  1.00 53.72           H
ATOM   3084  HA  ASN A 201     -16.467  -8.589   5.096  1.00 49.69           H
ATOM   3085  HB2 ASN A 201     -17.850  -6.753   4.337  1.00 40.99           H
ATOM   3086  HB3 ASN A 201     -18.610  -8.320   4.013  1.00 40.99           H
ATOM   3087 HD21 ASN A 201     -21.578  -7.121   5.533  1.00 52.76           H
ATOM   3088 HD22 ASN A 201     -20.826  -8.103   4.293  1.00 52.76           H
ATOM   3089  N   GLN A 202     -16.190  -6.172   6.305  1.00 35.00           N
ATOM   3090  CA  GLN A 202     -15.397  -5.263   7.148  1.00 33.21           C
ATOM   3091  C   GLN A 202     -16.209  -4.829   8.370  1.00 34.04           C
ATOM   3092  O   GLN A 202     -15.602  -4.416   9.357  1.00 28.54           O
ATOM   3093  CB  GLN A 202     -14.889  -4.062   6.365  1.00 38.41           C
ATOM   3094  CG  GLN A 202     -15.237  -4.034   4.882  1.00 51.81           C
ATOM   3095  CD  GLN A 202     -15.239  -2.606   4.403  1.00 50.10           C
ATOM   3096  OE1 GLN A 202     -14.281  -2.220   3.765  1.00 48.17           O
ATOM   3097  NE2 GLN A 202     -16.315  -1.843   4.692  1.00 54.22           N
ATOM   3098  H   GLN A 202     -16.407  -5.906   5.358  1.00 42.03           H
ATOM   3099  HA  GLN A 202     -14.535  -5.817   7.510  1.00 39.88           H
ATOM   3100  HB2 GLN A 202     -15.291  -3.162   6.824  1.00 46.12           H
ATOM   3101  HB3 GLN A 202     -13.809  -4.009   6.461  1.00 46.12           H
ATOM   3102  HG2 GLN A 202     -14.485  -4.612   4.346  1.00 62.20           H
ATOM   3103  HG3 GLN A 202     -16.231  -4.417   4.673  1.00 62.20           H
ATOM   3104 HE21 GLN A 202     -17.077  -2.229   5.227  1.00 65.09           H
ATOM   3105 HE22 GLN A 202     -16.347  -0.884   4.383  1.00 65.09           H
ATOM   3106  N   THR A 203     -17.562  -4.940   8.327  1.00 32.43           N
ATOM   3107  CA  THR A 203     -18.418  -4.542   9.475  1.00 33.18           C
ATOM   3108  C   THR A 203     -18.265  -5.492  10.659  1.00 25.70           C
ATOM   3109  O   THR A 203     -18.787  -5.178  11.721  1.00 28.36           O
ATOM   3110  CB  THR A 203     -19.906  -4.392   9.149  1.00 36.71           C
ATOM   3111  OG1 THR A 203     -20.464  -5.662   8.853  1.00 36.76           O
ATOM   3112  CG2 THR A 203     -20.204  -3.354   8.073  1.00 37.60           C
ATOM   3113  H   THR A 203     -18.004  -5.225   7.469  1.00 38.95           H
ATOM   3114  HA  THR A 203     -18.078  -3.563   9.803  1.00 39.84           H
ATOM   3115  HB  THR A 203     -20.401  -4.025  10.045  1.00 44.08           H
ATOM   3116  HG1 THR A 203     -20.232  -5.892   7.945  1.00 44.14           H
ATOM   3117 HG21 THR A 203     -21.282  -3.232   8.008  1.00 45.14           H
ATOM   3118 HG22 THR A 203     -19.758  -2.402   8.353  1.00 45.14           H
ATOM   3119 HG23 THR A 203     -19.819  -3.682   7.106  1.00 45.14           H
ATOM   3120  N   VAL A 204     -17.514  -6.609  10.577  1.00 29.38           N
ATOM   3121  CA  VAL A 204     -17.039  -7.286  11.799  1.00 26.43           C
ATOM   3122  C   VAL A 204     -16.394  -6.280  12.801  1.00 22.53           C
ATOM   3123  O   VAL A 204     -16.527  -6.415  14.035  1.00 28.24           O
ATOM   3124  CB  VAL A 204     -16.059  -8.471  11.555  1.00 31.19           C
ATOM   3125  CG1 VAL A 204     -16.727  -9.631  10.801  1.00 34.17           C
ATOM   3126  CG2 VAL A 204     -14.743  -8.086  10.866  1.00 27.68           C
ATOM   3127  H   VAL A 204     -17.096  -6.850   9.693  1.00 35.29           H
ATOM   3128  HA  VAL A 204     -17.924  -7.706  12.280  1.00 31.74           H
ATOM   3129  HB  VAL A 204     -15.786  -8.864  12.532  1.00 37.45           H
ATOM   3130 HG11 VAL A 204     -16.034 -10.460  10.706  1.00 41.03           H
ATOM   3131 HG12 VAL A 204     -17.608  -9.973  11.339  1.00 41.03           H
ATOM   3132 HG13 VAL A 204     -17.007  -9.295   9.808  1.00 41.03           H
ATOM   3133 HG21 VAL A 204     -14.140  -8.984  10.715  1.00 33.24           H
ATOM   3134 HG22 VAL A 204     -14.920  -7.617   9.905  1.00 33.24           H
ATOM   3135 HG23 VAL A 204     -14.161  -7.407  11.486  1.00 33.24           H
ATOM   3136  N   ASP A 205     -15.643  -5.320  12.283  1.00 26.00           N
ATOM   3137  CA  ASP A 205     -14.964  -4.340  13.170  1.00 25.20           C
ATOM   3138  C   ASP A 205     -15.953  -3.339  13.794  1.00 29.68           C
ATOM   3139  O   ASP A 205     -15.687  -2.823  14.871  1.00 26.50           O
ATOM   3140  CB  ASP A 205     -13.871  -3.603  12.411  1.00 25.17           C
ATOM   3141  CG  ASP A 205     -12.712  -4.465  11.956  1.00 25.96           C
ATOM   3142  OD1 ASP A 205     -12.092  -4.025  10.983  1.00 27.09           O
ATOM   3143  OD2 ASP A 205     -12.400  -5.509  12.577  1.00 24.35           O1-
ATOM   3144  H   ASP A 205     -15.567  -5.203  11.278  1.00 31.23           H
ATOM   3145  HA  ASP A 205     -14.486  -4.883  13.986  1.00 30.26           H
ATOM   3146  HB2 ASP A 205     -14.280  -3.064  11.560  1.00 30.23           H
ATOM   3147  HB3 ASP A 205     -13.438  -2.855  13.073  1.00 30.23           H
ATOM   3148  N   ILE A 206     -17.098  -3.086  13.143  1.00 26.12           N
ATOM   3149  CA  ILE A 206     -18.141  -2.200  13.649  1.00 25.02           C
ATOM   3150  C   ILE A 206     -18.839  -2.867  14.809  1.00 27.78           C
ATOM   3151  O   ILE A 206     -19.171  -2.169  15.763  1.00 27.43           O
ATOM   3152  CB  ILE A 206     -19.101  -1.777  12.527  1.00 23.68           C
ATOM   3153  CG1 ILE A 206     -18.352  -1.056  11.415  1.00 31.49           C
ATOM   3154  CG2 ILE A 206     -20.292  -1.018  13.134  1.00 25.95           C
ATOM   3155  CD1 ILE A 206     -17.677   0.265  11.855  1.00 29.68           C
ATOM   3156  H   ILE A 206     -17.278  -3.555  12.270  1.00 31.37           H
ATOM   3157  HA  ILE A 206     -17.666  -1.300  14.039  1.00 30.05           H
ATOM   3158  HB  ILE A 206     -19.512  -2.691  12.102  1.00 28.44           H
ATOM   3159 HG12 ILE A 206     -17.575  -1.706  11.014  1.00 37.81           H
ATOM   3160 HG13 ILE A 206     -19.037  -0.851  10.599  1.00 37.81           H
ATOM   3161 HG21 ILE A 206     -20.901  -0.580  12.358  1.00 31.17           H
ATOM   3162 HG22 ILE A 206     -20.917  -1.714  13.690  1.00 31.17           H
ATOM   3163 HG23 ILE A 206     -19.953  -0.220  13.792  1.00 31.17           H
ATOM   3164 HD11 ILE A 206     -17.142   0.663  10.998  1.00 35.64           H
ATOM   3165 HD12 ILE A 206     -18.423   0.979  12.200  1.00 35.64           H
ATOM   3166 HD13 ILE A 206     -16.944   0.097  12.642  1.00 35.64           H
ATOM   3167  N   TRP A 207     -19.034  -4.197  14.794  1.00 24.79           N
ATOM   3168  CA  TRP A 207     -19.548  -4.871  15.971  1.00 25.20           C
ATOM   3169  C   TRP A 207     -18.640  -4.600  17.180  1.00 29.70           C
ATOM   3170  O   TRP A 207     -19.126  -4.251  18.248  1.00 24.96           O
ATOM   3171  CB  TRP A 207     -19.675  -6.360  15.716  1.00 24.37           C
ATOM   3172  CG  TRP A 207     -20.184  -7.113  16.890  1.00 28.15           C
ATOM   3173  CD1 TRP A 207     -19.449  -7.664  17.876  1.00 24.89           C
ATOM   3174  CD2 TRP A 207     -21.563  -7.414  17.197  1.00 26.74           C
ATOM   3175  NE1 TRP A 207     -20.289  -8.219  18.815  1.00 27.05           N
ATOM   3176  CE2 TRP A 207     -21.611  -8.104  18.438  1.00 27.68           C
ATOM   3177  CE3 TRP A 207     -22.769  -7.203  16.500  1.00 28.63           C
ATOM   3178  CZ2 TRP A 207     -22.849  -8.517  19.000  1.00 27.34           C
ATOM   3179  CZ3 TRP A 207     -23.992  -7.608  17.051  1.00 29.11           C
ATOM   3180  CH2 TRP A 207     -24.028  -8.235  18.298  1.00 23.38           C
ATOM   3181  H   TRP A 207     -18.782  -4.745  13.987  1.00 29.77           H
ATOM   3182  HA  TRP A 207     -20.547  -4.483  16.187  1.00 30.26           H
ATOM   3183  HB2 TRP A 207     -20.337  -6.515  14.865  1.00 29.27           H
ATOM   3184  HB3 TRP A 207     -18.685  -6.753  15.487  1.00 29.27           H
ATOM   3185  HD1 TRP A 207     -18.373  -7.651  17.931  1.00 29.90           H
ATOM   3186  HE1 TRP A 207     -19.944  -8.670  19.655  1.00 32.49           H
ATOM   3187  HE3 TRP A 207     -22.757  -6.709  15.539  1.00 34.38           H
ATOM   3188  HZ2 TRP A 207     -22.881  -8.969  19.979  1.00 32.83           H
ATOM   3189  HZ3 TRP A 207     -24.915  -7.407  16.527  1.00 34.96           H
ATOM   3190  HH2 TRP A 207     -24.993  -8.470  18.727  1.00 28.08           H
ATOM   3191  N   SER A 208     -17.324  -4.772  17.020  1.00 23.23           N
ATOM   3192  CA  SER A 208     -16.355  -4.559  18.080  1.00 28.16           C
ATOM   3193  C   SER A 208     -16.434  -3.101  18.565  1.00 26.42           C
ATOM   3194  O   SER A 208     -16.402  -2.858  19.762  1.00 28.14           O
ATOM   3195  CB  SER A 208     -14.920  -4.900  17.581  1.00 28.47           C
ATOM   3196  OG  SER A 208     -14.863  -6.143  16.945  1.00 27.79           O
ATOM   3197  H   SER A 208     -16.984  -5.037  16.107  1.00 27.90           H
ATOM   3198  HA  SER A 208     -16.602  -5.205  18.920  1.00 33.82           H
ATOM   3199  HB2 SER A 208     -14.599  -4.141  16.868  1.00 34.19           H
ATOM   3200  HB3 SER A 208     -14.242  -4.910  18.433  1.00 34.19           H
ATOM   3201  HG  SER A 208     -15.080  -6.820  17.599  1.00 33.38           H
ATOM   3202  N   VAL A 209     -16.549  -2.134  17.660  1.00 28.10           N
ATOM   3203  CA  VAL A 209     -16.745  -0.728  18.016  1.00 29.11           C
ATOM   3204  C   VAL A 209     -17.987  -0.546  18.912  1.00 36.51           C
ATOM   3205  O   VAL A 209     -17.921   0.186  19.899  1.00 28.65           O
ATOM   3206  CB  VAL A 209     -16.781   0.205  16.801  1.00 29.18           C
ATOM   3207  CG1 VAL A 209     -17.067   1.630  17.281  1.00 33.36           C
ATOM   3208  CG2 VAL A 209     -15.487   0.261  15.991  1.00 24.86           C
ATOM   3209  H   VAL A 209     -16.546  -2.381  16.684  1.00 33.75           H
ATOM   3210  HA  VAL A 209     -15.884  -0.433  18.612  1.00 34.96           H
ATOM   3211  HB  VAL A 209     -17.590  -0.090  16.137  1.00 35.04           H
ATOM   3212 HG11 VAL A 209     -16.997   2.323  16.445  1.00 40.06           H
ATOM   3213 HG12 VAL A 209     -18.073   1.717  17.691  1.00 40.06           H
ATOM   3214 HG13 VAL A 209     -16.342   1.925  18.038  1.00 40.06           H
ATOM   3215 HG21 VAL A 209     -15.631   0.870  15.099  1.00 29.86           H
ATOM   3216 HG22 VAL A 209     -14.695   0.689  16.600  1.00 29.86           H
ATOM   3217 HG23 VAL A 209     -15.162  -0.723  15.700  1.00 29.86           H
ATOM   3218  N   GLY A 210     -19.106  -1.216  18.589  1.00 26.89           N
ATOM   3219  CA  GLY A 210     -20.314  -1.219  19.380  1.00 28.74           C
ATOM   3220  C   GLY A 210     -20.027  -1.672  20.809  1.00 30.86           C
ATOM   3221  O   GLY A 210     -20.508  -1.030  21.756  1.00 31.19           O
ATOM   3222  H   GLY A 210     -19.109  -1.765  17.740  1.00 32.29           H
ATOM   3223  HA2 GLY A 210     -20.731  -0.207  19.406  1.00 34.51           H
ATOM   3224  HA3 GLY A 210     -21.055  -1.879  18.917  1.00 34.51           H
ATOM   3225  N   CYS A 211     -19.307  -2.783  20.912  1.00 27.77           N
ATOM   3226  CA  CYS A 211     -18.956  -3.437  22.168  1.00 29.50           C
ATOM   3227  C   CYS A 211     -18.099  -2.495  23.033  1.00 35.34           C
ATOM   3228  O   CYS A 211     -18.375  -2.310  24.211  1.00 32.38           O
ATOM   3229  CB  CYS A 211     -18.284  -4.817  21.991  1.00 30.62           C
ATOM   3230  SG  CYS A 211     -19.449  -6.049  21.325  1.00 28.77           S
ATOM   3231  H   CYS A 211     -18.946  -3.167  20.051  1.00 33.35           H
ATOM   3232  HA  CYS A 211     -19.892  -3.626  22.695  1.00 35.42           H
ATOM   3233  HB2 CYS A 211     -17.440  -4.738  21.304  1.00 36.77           H
ATOM   3234  HB3 CYS A 211     -17.920  -5.171  22.957  1.00 36.77           H
ATOM   3235  HG  CYS A 211     -19.126  -6.342  20.207  1.00 34.55           H
ATOM   3236  N   ILE A 212     -17.095  -1.870  22.434  1.00 29.21           N
ATOM   3237  CA  ILE A 212     -16.168  -0.947  23.086  1.00 34.28           C
ATOM   3238  C   ILE A 212     -16.932   0.274  23.603  1.00 32.38           C
ATOM   3239  O   ILE A 212     -16.810   0.583  24.780  1.00 36.07           O
ATOM   3240  CB  ILE A 212     -15.049  -0.548  22.073  1.00 31.18           C
ATOM   3241  CG1 ILE A 212     -14.169  -1.805  21.827  1.00 33.34           C
ATOM   3242  CG2 ILE A 212     -14.254   0.684  22.549  1.00 30.55           C
ATOM   3243  CD1 ILE A 212     -13.265  -1.712  20.586  1.00 35.77           C
ATOM   3244  H   ILE A 212     -16.960  -2.024  21.447  1.00 35.07           H
ATOM   3245  HA  ILE A 212     -15.705  -1.453  23.936  1.00 41.16           H
ATOM   3246  HB  ILE A 212     -15.527  -0.261  21.133  1.00 37.44           H
ATOM   3247 HG12 ILE A 212     -13.541  -1.981  22.701  1.00 40.04           H
ATOM   3248 HG13 ILE A 212     -14.789  -2.688  21.701  1.00 40.04           H
ATOM   3249 HG21 ILE A 212     -13.427   0.894  21.877  1.00 36.69           H
ATOM   3250 HG22 ILE A 212     -14.882   1.572  22.570  1.00 36.69           H
ATOM   3251 HG23 ILE A 212     -13.850   0.508  23.543  1.00 36.69           H
ATOM   3252 HD11 ILE A 212     -12.715  -2.637  20.453  1.00 42.95           H
ATOM   3253 HD12 ILE A 212     -13.869  -1.522  19.701  1.00 42.95           H
ATOM   3254 HD13 ILE A 212     -12.562  -0.897  20.713  1.00 42.95           H
ATOM   3255  N   MET A 213     -17.722   0.940  22.753  1.00 30.33           N
ATOM   3256  CA  MET A 213     -18.540   2.100  23.068  1.00 30.03           C
ATOM   3257  C   MET A 213     -19.521   1.816  24.202  1.00 41.39           C
ATOM   3258  O   MET A 213     -19.576   2.582  25.159  1.00 32.28           O
ATOM   3259  CB  MET A 213     -19.256   2.572  21.808  1.00 28.41           C
ATOM   3260  CG  MET A 213     -20.167   3.765  22.042  1.00 34.57           C
ATOM   3261  SD  MET A 213     -20.931   4.331  20.512  1.00 38.38           S
ATOM   3262  CE  MET A 213     -20.590   6.068  20.602  1.00 87.21           C
ATOM   3263  H   MET A 213     -17.774   0.605  21.803  1.00 36.42           H
ATOM   3264  HA  MET A 213     -17.869   2.900  23.391  1.00 36.06           H
ATOM   3265  HB2 MET A 213     -18.517   2.811  21.042  1.00 34.12           H
ATOM   3266  HB3 MET A 213     -19.872   1.760  21.424  1.00 34.12           H
ATOM   3267  HG2 MET A 213     -20.963   3.488  22.730  1.00 41.51           H
ATOM   3268  HG3 MET A 213     -19.586   4.573  22.490  1.00 41.51           H
ATOM   3269  HE1 MET A 213     -21.232   6.572  19.880  1.00104.68           H
ATOM   3270  HE2 MET A 213     -20.804   6.438  21.608  1.00104.68           H
ATOM   3271  HE3 MET A 213     -19.549   6.270  20.348  1.00104.68           H
ATOM   3272  N   ALA A 214     -20.274   0.707  24.112  1.00 34.82           N
ATOM   3273  CA  ALA A 214     -21.104   0.244  25.200  1.00 35.60           C
ATOM   3274  C   ALA A 214     -20.314   0.184  26.502  1.00 36.06           C
ATOM   3275  O   ALA A 214     -20.776   0.759  27.466  1.00 38.48           O
ATOM   3276  CB  ALA A 214     -21.725  -1.088  24.861  1.00 34.19           C
ATOM   3277  H   ALA A 214     -20.209   0.124  23.291  1.00 41.81           H
ATOM   3278  HA  ALA A 214     -21.917   0.959  25.330  1.00 42.74           H
ATOM   3279  HB1 ALA A 214     -22.276  -1.462  25.717  1.00 41.05           H
ATOM   3280  HB2 ALA A 214     -22.399  -0.952  24.015  1.00 41.05           H
ATOM   3281  HB3 ALA A 214     -20.953  -1.813  24.616  1.00 41.05           H
ATOM   3282  N   GLU A 215     -19.130  -0.420  26.546  1.00 37.36           N
ATOM   3283  CA  GLU A 215     -18.347  -0.562  27.768  1.00 39.25           C
ATOM   3284  C   GLU A 215     -17.890   0.798  28.327  1.00 46.05           C
ATOM   3285  O   GLU A 215     -17.839   0.979  29.544  1.00 40.68           O
ATOM   3286  CB  GLU A 215     -17.175  -1.471  27.445  1.00 43.95           C
ATOM   3287  CG  GLU A 215     -16.202  -1.771  28.581  1.00 41.80           C
ATOM   3288  CD  GLU A 215     -15.395  -3.053  28.388  1.00 53.31           C
ATOM   3289  OE1 GLU A 215     -15.721  -3.813  27.457  1.00 41.87           O
ATOM   3290  OE2 GLU A 215     -14.493  -3.308  29.214  1.00 55.50           O1-
ATOM   3291  H   GLU A 215     -18.749  -0.820  25.699  1.00 44.86           H
ATOM   3292  HA  GLU A 215     -18.969  -1.052  28.512  1.00 47.12           H
ATOM   3293  HB2 GLU A 215     -17.625  -2.395  27.101  1.00 52.77           H
ATOM   3294  HB3 GLU A 215     -16.597  -1.050  26.628  1.00 52.77           H
ATOM   3295  HG2 GLU A 215     -15.524  -0.935  28.749  1.00 50.19           H
ATOM   3296  HG3 GLU A 215     -16.757  -1.874  29.515  1.00 50.19           H
ATOM   3297  N   LEU A 216     -17.526   1.733  27.449  1.00 38.90           N
ATOM   3298  CA  LEU A 216     -17.027   3.038  27.852  1.00 43.60           C
ATOM   3299  C   LEU A 216     -18.145   3.846  28.503  1.00 45.89           C
ATOM   3300  O   LEU A 216     -17.891   4.494  29.516  1.00 46.08           O
ATOM   3301  CB  LEU A 216     -16.485   3.815  26.658  1.00 36.48           C
ATOM   3302  CG  LEU A 216     -15.183   3.337  25.997  1.00 40.24           C
ATOM   3303  CD1 LEU A 216     -14.854   4.370  24.887  1.00 37.65           C
ATOM   3304  CD2 LEU A 216     -14.048   3.272  27.016  1.00 47.48           C
ATOM   3305  H   LEU A 216     -17.595   1.533  26.459  1.00 46.71           H
ATOM   3306  HA  LEU A 216     -16.232   2.902  28.587  1.00 52.34           H
ATOM   3307  HB2 LEU A 216     -17.263   3.871  25.895  1.00 43.80           H
ATOM   3308  HB3 LEU A 216     -16.304   4.831  27.007  1.00 43.80           H
ATOM   3309  HG  LEU A 216     -15.313   2.356  25.556  1.00 48.31           H
ATOM   3310 HD11 LEU A 216     -13.961   4.056  24.349  1.00 45.21           H
ATOM   3311 HD12 LEU A 216     -15.680   4.447  24.180  1.00 45.21           H
ATOM   3312 HD13 LEU A 216     -14.689   5.358  25.319  1.00 45.21           H
ATOM   3313 HD21 LEU A 216     -13.109   3.058  26.510  1.00 57.00           H
ATOM   3314 HD22 LEU A 216     -13.950   4.223  27.535  1.00 57.00           H
ATOM   3315 HD23 LEU A 216     -14.240   2.478  27.737  1.00 57.00           H
ATOM   3316  N   LEU A 217     -19.356   3.807  27.919  1.00 38.39           N
ATOM   3317  CA  LEU A 217     -20.553   4.475  28.429  1.00 40.31           C
ATOM   3318  C   LEU A 217     -21.024   3.951  29.785  1.00 43.33           C
ATOM   3319  O   LEU A 217     -21.804   4.620  30.467  1.00 42.24           O
ATOM   3320  CB  LEU A 217     -21.709   4.375  27.412  1.00 44.91           C
ATOM   3321  CG  LEU A 217     -21.542   5.379  26.272  1.00 48.77           C
ATOM   3322  CD1 LEU A 217     -22.454   5.072  25.090  1.00 47.05           C
ATOM   3323  CD2 LEU A 217     -21.857   6.805  26.740  1.00 52.77           C
ATOM   3324  H   LEU A 217     -19.465   3.231  27.096  1.00 46.09           H
ATOM   3325  HA  LEU A 217     -20.296   5.524  28.566  1.00 48.39           H
ATOM   3326  HB2 LEU A 217     -21.725   3.364  26.997  1.00 53.92           H
ATOM   3327  HB3 LEU A 217     -22.671   4.545  27.896  1.00 53.92           H
ATOM   3328  HG  LEU A 217     -20.508   5.337  25.937  1.00 58.55           H
ATOM   3329 HD11 LEU A 217     -22.231   5.772  24.285  1.00 56.49           H
ATOM   3330 HD12 LEU A 217     -22.275   4.057  24.734  1.00 56.49           H
ATOM   3331 HD13 LEU A 217     -23.500   5.170  25.380  1.00 56.49           H
ATOM   3332 HD21 LEU A 217     -21.742   7.502  25.910  1.00 63.34           H
ATOM   3333 HD22 LEU A 217     -22.883   6.853  27.106  1.00 63.34           H
ATOM   3334 HD23 LEU A 217     -21.186   7.115  27.536  1.00 63.34           H
ATOM   3335  N   THR A 218     -20.628   2.730  30.136  1.00 44.36           N
ATOM   3336  CA  THR A 218     -21.332   1.931  31.119  1.00 43.30           C
ATOM   3337  C   THR A 218     -20.413   1.435  32.243  1.00 45.65           C
ATOM   3338  O   THR A 218     -20.901   1.122  33.327  1.00 47.92           O
ATOM   3339  CB  THR A 218     -22.078   0.845  30.314  1.00 44.99           C
ATOM   3340  OG1 THR A 218     -23.462   0.998  30.195  1.00 46.15           O
ATOM   3341  CG2 THR A 218     -21.705  -0.537  30.720  1.00 36.70           C
ATOM   3342  H   THR A 218     -19.966   2.255  29.538  1.00 53.26           H
ATOM   3343  HA  THR A 218     -22.084   2.549  31.608  1.00 51.99           H
ATOM   3344  HB  THR A 218     -21.776   0.921  29.304  1.00 54.02           H
ATOM   3345  HG1 THR A 218     -23.691   0.901  29.266  1.00 55.41           H
ATOM   3346 HG21 THR A 218     -22.406  -1.230  30.270  1.00 44.07           H
ATOM   3347 HG22 THR A 218     -20.683  -0.745  30.417  1.00 44.07           H
ATOM   3348 HG23 THR A 218     -21.876  -0.623  31.784  1.00 44.07           H
ATOM   3349  N   GLY A 219     -19.105   1.295  31.991  1.00 37.04           N
ATOM   3350  CA  GLY A 219     -18.153   0.735  32.924  1.00 42.80           C
ATOM   3351  C   GLY A 219     -18.190  -0.792  33.069  1.00 51.71           C
ATOM   3352  O   GLY A 219     -17.450  -1.327  33.904  1.00 50.73           O
ATOM   3353  H   GLY A 219     -18.759   1.538  31.073  1.00 44.47           H
ATOM   3354  HA2 GLY A 219     -17.154   1.011  32.590  1.00 51.39           H
ATOM   3355  HA3 GLY A 219     -18.331   1.170  33.905  1.00 51.39           H
ATOM   3356  N   ARG A 220     -18.999  -1.520  32.275  1.00 40.20           N
ATOM   3357  CA  ARG A 220     -18.965  -2.977  32.292  1.00 47.38           C
ATOM   3358  C   ARG A 220     -18.931  -3.560  30.883  1.00 38.96           C
ATOM   3359  O   ARG A 220     -19.399  -2.948  29.927  1.00 38.93           O
ATOM   3360  CB  ARG A 220     -20.065  -3.573  33.206  1.00 58.74           C
ATOM   3361  CG  ARG A 220     -21.427  -2.882  33.076  1.00 50.60           C
ATOM   3362  CD  ARG A 220     -22.538  -3.553  33.888  1.00 54.73           C
ATOM   3363  NE  ARG A 220     -22.555  -3.133  35.300  1.00 55.37           N
ATOM   3364  CZ  ARG A 220     -23.497  -3.524  36.170  1.00 54.00           C
ATOM   3365  NH1 ARG A 220     -24.319  -4.539  35.893  1.00 47.77           N
ATOM   3366  NH2 ARG A 220     -23.617  -2.903  37.344  1.00 48.71           N1+
ATOM   3367  H   ARG A 220     -19.585  -1.061  31.595  1.00 48.26           H
ATOM   3368  HA  ARG A 220     -18.014  -3.280  32.717  1.00 56.88           H
ATOM   3369  HB2 ARG A 220     -20.152  -4.646  33.024  1.00 70.52           H
ATOM   3370  HB3 ARG A 220     -19.740  -3.439  34.239  1.00 70.52           H
ATOM   3371  HG2 ARG A 220     -21.335  -1.853  33.423  1.00 60.75           H
ATOM   3372  HG3 ARG A 220     -21.715  -2.902  32.027  1.00 60.75           H
ATOM   3373  HD2 ARG A 220     -23.518  -3.394  33.431  1.00 65.70           H
ATOM   3374  HD3 ARG A 220     -22.324  -4.624  33.870  1.00 65.70           H
ATOM   3375  HE  ARG A 220     -21.972  -2.348  35.551  1.00 66.47           H
ATOM   3376 HH11 ARG A 220     -24.230  -5.033  35.016  1.00 57.36           H
ATOM   3377 HH12 ARG A 220     -25.013  -4.831  36.561  1.00 57.36           H
ATOM   3378 HH21 ARG A 220     -22.998  -2.140  37.573  1.00 58.48           H
ATOM   3379 HH22 ARG A 220     -24.324  -3.198  38.000  1.00 58.48           H
ATOM   3380  N   THR A 221     -18.290  -4.719  30.772  1.00 37.85           N
ATOM   3381  CA  THR A 221     -18.155  -5.385  29.496  1.00 41.33           C
ATOM   3382  C   THR A 221     -19.583  -5.772  29.082  1.00 42.25           C
ATOM   3383  O   THR A 221     -20.355  -6.318  29.870  1.00 43.39           O
ATOM   3384  CB  THR A 221     -17.099  -6.516  29.509  1.00 50.62           C
ATOM   3385  OG1 THR A 221     -17.535  -7.645  28.778  1.00 52.72           O
ATOM   3386  CG2 THR A 221     -16.599  -6.987  30.870  1.00 49.59           C
ATOM   3387  H   THR A 221     -17.893  -5.162  31.585  1.00 45.45           H
ATOM   3388  HA  THR A 221     -17.804  -4.667  28.756  1.00 49.63           H
ATOM   3389  HB  THR A 221     -16.219  -6.131  28.989  1.00 60.77           H
ATOM   3390  HG1 THR A 221     -16.762  -8.128  28.474  1.00 63.29           H
ATOM   3391 HG21 THR A 221     -15.872  -7.785  30.735  1.00 59.53           H
ATOM   3392 HG22 THR A 221     -16.118  -6.160  31.390  1.00 59.53           H
ATOM   3393 HG23 THR A 221     -17.428  -7.386  31.452  1.00 59.53           H
ATOM   3394  N   LEU A 222     -19.953  -5.396  27.856  1.00 36.20           N
ATOM   3395  CA  LEU A 222     -21.279  -5.636  27.338  1.00 41.58           C
ATOM   3396  C   LEU A 222     -21.610  -7.134  27.300  1.00 36.51           C
ATOM   3397  O   LEU A 222     -22.674  -7.520  27.769  1.00 42.10           O
ATOM   3398  CB  LEU A 222     -21.425  -4.931  25.983  1.00 34.62           C
ATOM   3399  CG  LEU A 222     -22.830  -5.156  25.386  1.00 32.47           C
ATOM   3400  CD1 LEU A 222     -23.930  -4.574  26.293  1.00 32.25           C
ATOM   3401  CD2 LEU A 222     -22.867  -4.460  24.017  1.00 29.71           C
ATOM   3402  H   LEU A 222     -19.291  -4.918  27.260  1.00 43.47           H
ATOM   3403  HA  LEU A 222     -21.971  -5.164  28.034  1.00 49.92           H
ATOM   3404  HB2 LEU A 222     -21.240  -3.867  26.118  1.00 41.57           H
ATOM   3405  HB3 LEU A 222     -20.677  -5.314  25.291  1.00 41.57           H
ATOM   3406  HG  LEU A 222     -23.025  -6.215  25.248  1.00 38.98           H
ATOM   3407 HD11 LEU A 222     -24.880  -4.605  25.761  1.00 38.73           H
ATOM   3408 HD12 LEU A 222     -24.018  -5.163  27.205  1.00 38.73           H
ATOM   3409 HD13 LEU A 222     -23.708  -3.539  26.550  1.00 38.73           H
ATOM   3410 HD21 LEU A 222     -23.752  -4.803  23.482  1.00 35.68           H
ATOM   3411 HD22 LEU A 222     -22.930  -3.383  24.132  1.00 35.68           H
ATOM   3412 HD23 LEU A 222     -21.982  -4.720  23.433  1.00 35.68           H
ATOM   3413  N   PHE A 223     -20.726  -7.979  26.775  1.00 34.79           N
ATOM   3414  CA  PHE A 223     -20.951  -9.416  26.635  1.00 37.68           C
ATOM   3415  C   PHE A 223     -19.766 -10.194  27.191  1.00 41.09           C
ATOM   3416  O   PHE A 223     -18.933 -10.629  26.389  1.00 40.43           O
ATOM   3417  CB  PHE A 223     -21.179  -9.740  25.164  1.00 36.81           C
ATOM   3418  CG  PHE A 223     -22.271  -9.003  24.467  1.00 33.69           C
ATOM   3419  CD1 PHE A 223     -21.959  -8.251  23.316  1.00 28.30           C
ATOM   3420  CD2 PHE A 223     -23.605  -9.104  24.908  1.00 33.13           C
ATOM   3421  CE1 PHE A 223     -22.972  -7.651  22.574  1.00 30.54           C
ATOM   3422  CE2 PHE A 223     -24.615  -8.470  24.180  1.00 32.63           C
ATOM   3423  CZ  PHE A 223     -24.313  -7.798  22.977  1.00 28.92           C
ATOM   3424  H   PHE A 223     -19.858  -7.606  26.419  1.00 41.77           H
ATOM   3425  HA  PHE A 223     -21.839  -9.716  27.185  1.00 45.24           H
ATOM   3426  HB2 PHE A 223     -20.255  -9.542  24.618  1.00 44.19           H
ATOM   3427  HB3 PHE A 223     -21.396 -10.804  25.089  1.00 44.19           H
ATOM   3428  HD1 PHE A 223     -20.936  -8.174  22.984  1.00 33.98           H
ATOM   3429  HD2 PHE A 223     -23.851  -9.671  25.790  1.00 39.79           H
ATOM   3430  HE1 PHE A 223     -22.729  -7.095  21.679  1.00 36.67           H
ATOM   3431  HE2 PHE A 223     -25.639  -8.560  24.513  1.00 39.18           H
ATOM   3432  HZ  PHE A 223     -25.097  -7.387  22.369  1.00 34.72           H
ATOM   3433  N   PRO A 224     -19.657 -10.355  28.529  1.00 43.36           N
ATOM   3434  CA  PRO A 224     -18.548 -11.053  29.161  1.00 42.32           C
ATOM   3435  C   PRO A 224     -18.438 -12.482  28.638  1.00 48.16           C
ATOM   3436  O   PRO A 224     -17.848 -12.663  27.593  1.00 68.02           O
ATOM   3437  CB  PRO A 224     -18.757 -10.921  30.675  1.00 47.98           C
ATOM   3438  CG  PRO A 224     -19.873  -9.907  30.857  1.00 46.61           C
ATOM   3439  CD  PRO A 224     -20.589  -9.840  29.527  1.00 45.55           C
ATOM   3440  HA  PRO A 224     -17.632 -10.499  28.953  1.00 50.81           H
ATOM   3441  HB2 PRO A 224     -19.118 -11.868  31.075  1.00 57.60           H
ATOM   3442  HB3 PRO A 224     -17.852 -10.626  31.204  1.00 57.60           H
ATOM   3443  HG2 PRO A 224     -20.561 -10.194  31.650  1.00 55.96           H
ATOM   3444  HG3 PRO A 224     -19.416  -8.945  31.063  1.00 55.96           H
ATOM   3445  HD2 PRO A 224     -21.486 -10.445  29.583  1.00 54.68           H
ATOM   3446  HD3 PRO A 224     -20.827  -8.794  29.345  1.00 54.68           H
ATOM   3447  N   GLY A 225     -19.009 -13.522  29.222  1.00 53.47           N
ATOM   3448  CA  GLY A 225     -19.139 -14.779  28.463  1.00 55.44           C
ATOM   3449  C   GLY A 225     -17.857 -15.623  28.525  1.00 53.24           C
ATOM   3450  O   GLY A 225     -16.779 -15.193  28.099  1.00 55.58           O
ATOM   3451  H   GLY A 225     -19.488 -13.420  30.103  1.00 64.19           H
ATOM   3452  HA2 GLY A 225     -19.975 -15.332  28.863  1.00 66.55           H
ATOM   3453  HA3 GLY A 225     -19.365 -14.572  27.415  1.00 66.55           H
ATOM   3454  N   THR A 226     -17.980 -16.823  29.088  1.00 53.95           N
ATOM   3455  CA  THR A 226     -16.846 -17.666  29.513  1.00 59.15           C
ATOM   3456  C   THR A 226     -16.354 -18.602  28.394  1.00 55.95           C
ATOM   3457  O   THR A 226     -15.300 -19.217  28.501  1.00 52.67           O
ATOM   3458  CB  THR A 226     -17.214 -18.422  30.810  1.00 62.19           C
ATOM   3459  OG1 THR A 226     -17.860 -17.554  31.727  1.00 67.30           O
ATOM   3460  CG2 THR A 226     -15.973 -18.986  31.529  1.00 61.31           C
ATOM   3461  H   THR A 226     -18.900 -17.110  29.398  1.00 64.77           H
ATOM   3462  HA  THR A 226     -16.036 -16.983  29.772  1.00 71.01           H
ATOM   3463  HB  THR A 226     -17.898 -19.235  30.558  1.00 74.65           H
ATOM   3464  HG1 THR A 226     -18.055 -17.978  32.425  1.00 80.79           H
ATOM   3465 HG21 THR A 226     -16.284 -19.486  32.446  1.00 73.60           H
ATOM   3466 HG22 THR A 226     -15.453 -19.713  30.910  1.00 73.60           H
ATOM   3467 HG23 THR A 226     -15.295 -18.175  31.795  1.00 73.60           H
ATOM   3468  N   ASP A 227     -17.100 -18.687  27.293  1.00 54.95           N
ATOM   3469  CA  ASP A 227     -16.787 -19.519  26.142  1.00 48.31           C
ATOM   3470  C   ASP A 227     -17.680 -19.089  24.967  1.00 49.91           C
ATOM   3471  O   ASP A 227     -18.534 -18.220  25.115  1.00 46.12           O
ATOM   3472  CB  ASP A 227     -16.941 -21.018  26.492  1.00 57.32           C
ATOM   3473  CG  ASP A 227     -18.284 -21.243  27.186  1.00 59.40           C
ATOM   3474  OD1 ASP A 227     -18.313 -21.238  28.435  1.00 83.21           O
ATOM   3475  OD2 ASP A 227     -19.270 -21.374  26.438  1.00 53.15           O1-
ATOM   3476  H   ASP A 227     -17.978 -18.189  27.270  1.00 65.97           H
ATOM   3477  HA  ASP A 227     -15.752 -19.340  25.849  1.00 57.99           H
ATOM   3478  HB2 ASP A 227     -16.904 -21.593  25.568  1.00 68.81           H
ATOM   3479  HB3 ASP A 227     -16.125 -21.303  27.155  1.00 68.81           H
ATOM   3480  N   HIS A 228     -17.491 -19.661  23.784  1.00 40.20           N
ATOM   3481  CA  HIS A 228     -18.248 -19.268  22.597  1.00 44.93           C
ATOM   3482  C   HIS A 228     -19.757 -19.485  22.729  1.00 51.25           C
ATOM   3483  O   HIS A 228     -20.534 -18.769  22.098  1.00 45.40           O
ATOM   3484  CB  HIS A 228     -17.676 -19.982  21.372  1.00 46.26           C
ATOM   3485  CG  HIS A 228     -16.312 -19.465  20.989  1.00 48.17           C
ATOM   3486  ND1 HIS A 228     -15.344 -18.939  21.868  1.00 54.05           N
ATOM   3487  CD2 HIS A 228     -15.812 -19.464  19.718  1.00 50.48           C
ATOM   3488  CE1 HIS A 228     -14.303 -18.600  21.092  1.00 49.01           C
ATOM   3489  NE2 HIS A 228     -14.561 -18.893  19.805  1.00 52.46           N
ATOM   3490  H   HIS A 228     -16.755 -20.341  23.667  1.00 48.26           H
ATOM   3491  HA  HIS A 228     -18.100 -18.197  22.456  1.00 53.94           H
ATOM   3492  HB2 HIS A 228     -18.347 -19.817  20.527  1.00 55.54           H
ATOM   3493  HB3 HIS A 228     -17.618 -21.055  21.556  1.00 55.54           H
ATOM   3494  HD2 HIS A 228     -16.314 -19.801  18.823  1.00 60.60           H
ATOM   3495  HE1 HIS A 228     -13.384 -18.158  21.453  1.00 58.84           H
ATOM   3496  HE2 HIS A 228     -13.943 -18.712  19.026  1.00 62.98           H
ATOM   3497  N   ILE A 229     -20.185 -20.452  23.553  1.00 45.39           N
ATOM   3498  CA  ILE A 229     -21.601 -20.697  23.771  1.00 47.17           C
ATOM   3499  C   ILE A 229     -22.207 -19.665  24.718  1.00 43.08           C
ATOM   3500  O   ILE A 229     -23.268 -19.127  24.407  1.00 42.47           O
ATOM   3501  CB  ILE A 229     -21.840 -22.179  24.185  1.00 48.33           C
ATOM   3502  CG1 ILE A 229     -21.421 -23.156  23.077  1.00 49.71           C
ATOM   3503  CG2 ILE A 229     -23.299 -22.402  24.604  1.00 62.60           C
ATOM   3504  CD1 ILE A 229     -22.114 -22.940  21.722  1.00 57.02           C
ATOM   3505  H   ILE A 229     -19.523 -20.950  24.134  1.00 54.49           H
ATOM   3506  HA  ILE A 229     -22.106 -20.552  22.815  1.00 56.63           H
ATOM   3507  HB  ILE A 229     -21.222 -22.387  25.059  1.00 58.03           H
ATOM   3508 HG12 ILE A 229     -20.344 -23.072  22.923  1.00 59.68           H
ATOM   3509 HG13 ILE A 229     -21.609 -24.177  23.412  1.00 59.68           H
ATOM   3510 HG21 ILE A 229     -23.501 -23.465  24.734  1.00 75.14           H
ATOM   3511 HG22 ILE A 229     -23.488 -21.898  25.551  1.00 75.14           H
ATOM   3512 HG23 ILE A 229     -23.953 -21.991  23.843  1.00 75.14           H
ATOM   3513 HD11 ILE A 229     -21.942 -23.816  21.094  1.00 68.45           H
ATOM   3514 HD12 ILE A 229     -23.187 -22.801  21.846  1.00 68.45           H
ATOM   3515 HD13 ILE A 229     -21.689 -22.071  21.218  1.00 68.45           H
ATOM   3516  N   ASP A 230     -21.566 -19.393  25.858  1.00 41.45           N
ATOM   3517  CA  ASP A 230     -22.050 -18.382  26.795  1.00 43.02           C
ATOM   3518  C   ASP A 230     -22.040 -16.989  26.136  1.00 43.55           C
ATOM   3519  O   ASP A 230     -22.988 -16.222  26.293  1.00 38.62           O
ATOM   3520  CB  ASP A 230     -21.159 -18.388  28.034  1.00 46.33           C
ATOM   3521  CG  ASP A 230     -21.685 -17.509  29.169  1.00 54.67           C
ATOM   3522  OD1 ASP A 230     -20.848 -17.097  29.998  1.00 62.79           O
ATOM   3523  OD2 ASP A 230     -22.912 -17.281  29.225  1.00 61.58           O1-
ATOM   3524  H   ASP A 230     -20.699 -19.868  26.074  1.00 49.76           H
ATOM   3525  HA  ASP A 230     -23.066 -18.648  27.085  1.00 51.65           H
ATOM   3526  HB2 ASP A 230     -21.122 -19.409  28.412  1.00 55.62           H
ATOM   3527  HB3 ASP A 230     -20.130 -18.127  27.792  1.00 55.62           H
ATOM   3528  N   GLN A 231     -20.976 -16.669  25.370  1.00 42.99           N
ATOM   3529  CA  GLN A 231     -20.879 -15.479  24.535  1.00 38.15           C
ATOM   3530  C   GLN A 231     -22.091 -15.316  23.625  1.00 36.27           C
ATOM   3531  O   GLN A 231     -22.734 -14.273  23.643  1.00 36.69           O
ATOM   3532  CB  GLN A 231     -19.606 -15.539  23.655  1.00 42.88           C
ATOM   3533  CG  GLN A 231     -19.380 -14.170  22.964  1.00 41.71           C
ATOM   3534  CD  GLN A 231     -19.030 -13.058  23.927  1.00 38.97           C
ATOM   3535  OE1 GLN A 231     -19.337 -11.889  23.712  1.00 35.77           O
ATOM   3536  NE2 GLN A 231     -18.314 -13.388  24.976  1.00 33.44           N
ATOM   3537  H   GLN A 231     -20.217 -17.331  25.313  1.00 51.61           H
ATOM   3538  HA  GLN A 231     -20.826 -14.610  25.194  1.00 45.81           H
ATOM   3539  HB2 GLN A 231     -18.746 -15.800  24.268  1.00 51.48           H
ATOM   3540  HB3 GLN A 231     -19.705 -16.304  22.886  1.00 51.48           H
ATOM   3541  HG2 GLN A 231     -18.565 -14.234  22.259  1.00 50.08           H
ATOM   3542  HG3 GLN A 231     -20.239 -13.868  22.364  1.00 50.08           H
ATOM   3543 HE21 GLN A 231     -18.054 -14.341  25.146  1.00 40.15           H
ATOM   3544 HE22 GLN A 231     -18.103 -12.664  25.651  1.00 40.15           H
ATOM   3545  N   LEU A 232     -22.402 -16.325  22.815  1.00 36.73           N
ATOM   3546  CA  LEU A 232     -23.548 -16.264  21.922  1.00 36.62           C
ATOM   3547  C   LEU A 232     -24.853 -16.069  22.691  1.00 40.60           C
ATOM   3548  O   LEU A 232     -25.653 -15.238  22.274  1.00 36.84           O
ATOM   3549  CB  LEU A 232     -23.576 -17.463  20.987  1.00 40.35           C
ATOM   3550  CG  LEU A 232     -24.740 -17.340  19.984  1.00 52.27           C
ATOM   3551  CD1 LEU A 232     -24.574 -16.121  19.056  1.00 49.24           C
ATOM   3552  CD2 LEU A 232     -24.812 -18.609  19.138  1.00 52.81           C
ATOM   3553  H   LEU A 232     -21.842 -17.168  22.833  1.00 44.10           H
ATOM   3554  HA  LEU A 232     -23.394 -15.372  21.315  1.00 43.97           H
ATOM   3555  HB2 LEU A 232     -22.632 -17.526  20.440  1.00 48.44           H
ATOM   3556  HB3 LEU A 232     -23.700 -18.368  21.587  1.00 48.44           H
ATOM   3557  HG  LEU A 232     -25.688 -17.245  20.513  1.00 62.75           H
ATOM   3558 HD11 LEU A 232     -25.385 -16.105  18.329  1.00 59.11           H
ATOM   3559 HD12 LEU A 232     -24.614 -15.190  19.615  1.00 59.11           H
ATOM   3560 HD13 LEU A 232     -23.621 -16.181  18.526  1.00 59.11           H
ATOM   3561 HD21 LEU A 232     -25.710 -18.556  18.541  1.00 63.40           H
ATOM   3562 HD22 LEU A 232     -23.942 -18.693  18.485  1.00 63.40           H
ATOM   3563 HD23 LEU A 232     -24.876 -19.488  19.778  1.00 63.40           H
ATOM   3564  N   LYS A 233     -25.040 -16.768  23.827  1.00 45.90           N
ATOM   3565  CA  LYS A 233     -26.218 -16.645  24.686  1.00 47.44           C
ATOM   3566  C   LYS A 233     -26.405 -15.211  25.154  1.00 37.83           C
ATOM   3567  O   LYS A 233     -27.491 -14.639  25.004  1.00 39.08           O
ATOM   3568  CB  LYS A 233     -26.131 -17.610  25.887  1.00 46.07           C
ATOM   3569  CG  LYS A 233     -27.054 -18.813  25.699  1.00 63.62           C
ATOM   3570  CD  LYS A 233     -27.015 -19.777  26.904  1.00 71.05           C
ATOM   3571  CE  LYS A 233     -27.343 -21.223  26.491  1.00 69.97           C
ATOM   3572  NZ  LYS A 233     -26.134 -22.060  26.418  1.00 70.12           N1+
ATOM   3573  H   LYS A 233     -24.301 -17.388  24.132  1.00 55.11           H
ATOM   3574  HA  LYS A 233     -27.102 -16.899  24.097  1.00 56.96           H
ATOM   3575  HB2 LYS A 233     -25.105 -17.945  26.030  1.00 55.31           H
ATOM   3576  HB3 LYS A 233     -26.435 -17.097  26.802  1.00 55.31           H
ATOM   3577  HG2 LYS A 233     -28.075 -18.438  25.597  1.00 76.37           H
ATOM   3578  HG3 LYS A 233     -26.786 -19.336  24.779  1.00 76.37           H
ATOM   3579  HD2 LYS A 233     -26.036 -19.735  27.384  1.00 85.29           H
ATOM   3580  HD3 LYS A 233     -27.759 -19.458  27.635  1.00 85.29           H
ATOM   3581  HE2 LYS A 233     -28.036 -21.652  27.216  1.00 83.99           H
ATOM   3582  HE3 LYS A 233     -27.832 -21.221  25.515  1.00 83.99           H
ATOM   3583  HZ1 LYS A 233     -26.332 -22.891  26.667  1.00 84.17           H
ATOM   3584  HZ2 LYS A 233     -25.827 -22.067  25.583  1.00 84.17           H
ATOM   3585  HZ3 LYS A 233     -25.510 -21.729  26.960  1.00 84.17           H
ATOM   3586  N   LEU A 234     -25.336 -14.607  25.687  1.00 38.28           N
ATOM   3587  CA  LEU A 234     -25.355 -13.215  26.123  1.00 37.23           C
ATOM   3588  C   LEU A 234     -25.704 -12.276  24.967  1.00 36.97           C
ATOM   3589  O   LEU A 234     -26.514 -11.378  25.160  1.00 32.48           O
ATOM   3590  CB  LEU A 234     -24.013 -12.788  26.714  1.00 39.40           C
ATOM   3591  CG  LEU A 234     -23.614 -13.525  28.002  1.00 40.12           C
ATOM   3592  CD1 LEU A 234     -22.202 -13.050  28.357  1.00 41.18           C
ATOM   3593  CD2 LEU A 234     -24.611 -13.293  29.151  1.00 42.40           C
ATOM   3594  H   LEU A 234     -24.473 -15.129  25.773  1.00 45.96           H
ATOM   3595  HA  LEU A 234     -26.130 -13.112  26.885  1.00 44.70           H
ATOM   3596  HB2 LEU A 234     -23.241 -12.946  25.956  1.00 47.31           H
ATOM   3597  HB3 LEU A 234     -24.057 -11.719  26.915  1.00 47.31           H
ATOM   3598  HG  LEU A 234     -23.590 -14.587  27.827  1.00 48.17           H
ATOM   3599 HD11 LEU A 234     -21.846 -13.572  29.244  1.00 49.44           H
ATOM   3600 HD12 LEU A 234     -21.520 -13.235  27.526  1.00 49.44           H
ATOM   3601 HD13 LEU A 234     -22.234 -11.987  28.552  1.00 49.44           H
ATOM   3602 HD21 LEU A 234     -24.222 -13.729  30.069  1.00 50.90           H
ATOM   3603 HD22 LEU A 234     -24.761 -12.226  29.301  1.00 50.90           H
ATOM   3604 HD23 LEU A 234     -25.562 -13.768  28.919  1.00 50.90           H
ATOM   3605  N   ILE A 235     -25.152 -12.487  23.766  1.00 35.04           N
ATOM   3606  CA  ILE A 235     -25.464 -11.602  22.634  1.00 30.71           C
ATOM   3607  C   ILE A 235     -26.953 -11.649  22.283  1.00 36.29           C
ATOM   3608  O   ILE A 235     -27.572 -10.585  22.139  1.00 35.61           O
ATOM   3609  CB  ILE A 235     -24.545 -11.902  21.440  1.00 25.52           C
ATOM   3610  CG1 ILE A 235     -23.073 -11.478  21.768  1.00 27.11           C
ATOM   3611  CG2 ILE A 235     -25.053 -11.210  20.176  1.00 25.44           C
ATOM   3612  CD1 ILE A 235     -22.058 -12.062  20.775  1.00 31.58           C
ATOM   3613  H   ILE A 235     -24.497 -13.247  23.631  1.00 42.07           H
ATOM   3614  HA  ILE A 235     -25.251 -10.582  22.947  1.00 36.88           H
ATOM   3615  HB  ILE A 235     -24.568 -12.978  21.276  1.00 30.66           H
ATOM   3616 HG12 ILE A 235     -23.004 -10.392  21.748  1.00 32.56           H
ATOM   3617 HG13 ILE A 235     -22.784 -11.799  22.768  1.00 32.56           H
ATOM   3618 HG21 ILE A 235     -24.312 -11.248  19.384  1.00 30.55           H
ATOM   3619 HG22 ILE A 235     -25.939 -11.726  19.808  1.00 30.55           H
ATOM   3620 HG23 ILE A 235     -25.298 -10.166  20.376  1.00 30.55           H
ATOM   3621 HD11 ILE A 235     -21.054 -11.797  21.106  1.00 37.92           H
ATOM   3622 HD12 ILE A 235     -22.140 -13.148  20.734  1.00 37.92           H
ATOM   3623 HD13 ILE A 235     -22.216 -11.642  19.780  1.00 37.92           H
ATOM   3624  N   LEU A 236     -27.514 -12.867  22.153  1.00 32.51           N
ATOM   3625  CA  LEU A 236     -28.915 -13.028  21.715  1.00 38.84           C
ATOM   3626  C   LEU A 236     -29.912 -12.407  22.711  1.00 38.06           C
ATOM   3627  O   LEU A 236     -30.997 -11.972  22.329  1.00 42.50           O
ATOM   3628  CB  LEU A 236     -29.238 -14.519  21.460  1.00 42.82           C
ATOM   3629  CG  LEU A 236     -28.422 -15.176  20.323  1.00 40.99           C
ATOM   3630  CD1 LEU A 236     -28.915 -16.590  20.024  1.00 47.28           C
ATOM   3631  CD2 LEU A 236     -28.436 -14.404  19.009  1.00 38.51           C
ATOM   3632  H   LEU A 236     -26.957 -13.693  22.315  1.00 39.04           H
ATOM   3633  HA  LEU A 236     -29.025 -12.478  20.779  1.00 46.63           H
ATOM   3634  HB2 LEU A 236     -29.061 -15.074  22.383  1.00 51.41           H
ATOM   3635  HB3 LEU A 236     -30.298 -14.592  21.215  1.00 51.41           H
ATOM   3636  HG  LEU A 236     -27.385 -15.248  20.630  1.00 49.21           H
ATOM   3637 HD11 LEU A 236     -28.156 -17.122  19.450  1.00 56.76           H
ATOM   3638 HD12 LEU A 236     -29.092 -17.128  20.955  1.00 56.76           H
ATOM   3639 HD13 LEU A 236     -29.834 -16.550  19.440  1.00 56.76           H
ATOM   3640 HD21 LEU A 236     -27.959 -15.002  18.232  1.00 46.24           H
ATOM   3641 HD22 LEU A 236     -29.458 -14.177  18.717  1.00 46.24           H
ATOM   3642 HD23 LEU A 236     -27.875 -13.476  19.113  1.00 46.24           H
ATOM   3643  N   ARG A 237     -29.528 -12.342  23.981  1.00 39.83           N
ATOM   3644  CA  ARG A 237     -30.306 -11.751  25.056  1.00 49.94           C
ATOM   3645  C   ARG A 237     -30.548 -10.273  24.818  1.00 48.56           C
ATOM   3646  O   ARG A 237     -31.606  -9.774  25.173  1.00 43.88           O
ATOM   3647  CB  ARG A 237     -29.599 -12.012  26.390  1.00 41.34           C
ATOM   3648  CG  ARG A 237     -30.472 -12.753  27.415  1.00 64.61           C
ATOM   3649  CD  ARG A 237     -30.316 -12.255  28.860  1.00 76.05           C
ATOM   3650  NE  ARG A 237     -30.469 -10.788  28.965  1.00 85.49           N
ATOM   3651  CZ  ARG A 237     -29.471  -9.932  29.232  1.00 86.10           C
ATOM   3652  NH1 ARG A 237     -28.380 -10.321  29.897  1.00 83.05           N
ATOM   3653  NH2 ARG A 237     -29.569  -8.665  28.828  1.00 87.11           N1+
ATOM   3654  H   ARG A 237     -28.617 -12.705  24.223  1.00 47.82           H
ATOM   3655  HA  ARG A 237     -31.273 -12.252  25.041  1.00 59.96           H
ATOM   3656  HB2 ARG A 237     -28.733 -12.650  26.217  1.00 49.64           H
ATOM   3657  HB3 ARG A 237     -29.209 -11.071  26.773  1.00 49.64           H
ATOM   3658  HG2 ARG A 237     -31.526 -12.638  27.157  1.00 77.56           H
ATOM   3659  HG3 ARG A 237     -30.238 -13.818  27.369  1.00 77.56           H
ATOM   3660  HD2 ARG A 237     -30.995 -12.758  29.550  1.00 91.29           H
ATOM   3661  HD3 ARG A 237     -29.299 -12.537  29.134  1.00 91.29           H
ATOM   3662  HE  ARG A 237     -31.261 -10.402  28.473  1.00102.62           H
ATOM   3663 HH11 ARG A 237     -28.289 -11.276  30.205  1.00 99.68           H
ATOM   3664 HH12 ARG A 237     -27.635  -9.663  30.067  1.00 99.68           H
ATOM   3665 HH21 ARG A 237     -30.381  -8.351  28.318  1.00104.56           H
ATOM   3666 HH22 ARG A 237     -28.812  -8.021  29.009  1.00104.56           H
ATOM   3667  N   LEU A 238     -29.603  -9.578  24.180  1.00 32.13           N
ATOM   3668  CA  LEU A 238     -29.749  -8.184  23.822  1.00 37.11           C
ATOM   3669  C   LEU A 238     -30.412  -7.986  22.458  1.00 35.62           C
ATOM   3670  O   LEU A 238     -31.304  -7.148  22.324  1.00 34.07           O
ATOM   3671  CB  LEU A 238     -28.368  -7.516  23.946  1.00 38.62           C
ATOM   3672  CG  LEU A 238     -28.397  -6.035  23.533  1.00 42.16           C
ATOM   3673  CD1 LEU A 238     -29.180  -5.191  24.552  1.00 44.78           C
ATOM   3674  CD2 LEU A 238     -26.962  -5.483  23.378  1.00 38.67           C
ATOM   3675  H   LEU A 238     -28.743 -10.042  23.937  1.00 38.59           H
ATOM   3676  HA  LEU A 238     -30.398  -7.721  24.562  1.00 44.56           H
ATOM   3677  HB2 LEU A 238     -28.010  -7.606  24.972  1.00 46.37           H
ATOM   3678  HB3 LEU A 238     -27.676  -8.050  23.292  1.00 46.37           H
ATOM   3679  HG  LEU A 238     -28.874  -5.943  22.557  1.00 50.62           H
ATOM   3680 HD11 LEU A 238     -29.250  -4.162  24.195  1.00 53.77           H
ATOM   3681 HD12 LEU A 238     -30.182  -5.584  24.681  1.00 53.77           H
ATOM   3682 HD13 LEU A 238     -28.664  -5.219  25.510  1.00 53.77           H
ATOM   3683 HD21 LEU A 238     -26.981  -4.394  23.301  1.00 46.44           H
ATOM   3684 HD22 LEU A 238     -26.350  -5.784  24.229  1.00 46.44           H
ATOM   3685 HD23 LEU A 238     -26.535  -5.857  22.451  1.00 46.44           H
ATOM   3686  N   VAL A 239     -29.939  -8.699  21.426  1.00 37.10           N
ATOM   3687  CA  VAL A 239     -30.312  -8.383  20.054  1.00 36.86           C
ATOM   3688  C   VAL A 239     -31.506  -9.214  19.567  1.00 35.18           C
ATOM   3689  O   VAL A 239     -32.036  -8.927  18.503  1.00 35.70           O
ATOM   3690  CB  VAL A 239     -29.126  -8.537  19.088  1.00 40.75           C
ATOM   3691  CG1 VAL A 239     -28.026  -7.535  19.435  1.00 36.14           C
ATOM   3692  CG2 VAL A 239     -28.542  -9.948  19.045  1.00 35.41           C
ATOM   3693  H   VAL A 239     -29.227  -9.400  21.578  1.00 44.54           H
ATOM   3694  HA  VAL A 239     -30.607  -7.334  20.006  1.00 44.25           H
ATOM   3695  HB  VAL A 239     -29.451  -8.298  18.076  1.00 48.92           H
ATOM   3696 HG11 VAL A 239     -27.243  -7.594  18.678  1.00 43.39           H
ATOM   3697 HG12 VAL A 239     -28.424  -6.527  19.457  1.00 43.39           H
ATOM   3698 HG13 VAL A 239     -27.595  -7.771  20.411  1.00 43.39           H
ATOM   3699 HG21 VAL A 239     -27.899 -10.022  18.178  1.00 42.51           H
ATOM   3700 HG22 VAL A 239     -27.928 -10.126  19.911  1.00 42.51           H
ATOM   3701 HG23 VAL A 239     -29.316 -10.708  18.976  1.00 42.51           H
ATOM   3702  N   GLY A 240     -31.907 -10.216  20.344  1.00 38.22           N
ATOM   3703  CA  GLY A 240     -32.975 -11.151  20.022  1.00 45.56           C
ATOM   3704  C   GLY A 240     -32.407 -12.252  19.131  1.00 44.83           C
ATOM   3705  O   GLY A 240     -31.416 -12.040  18.423  1.00 43.09           O
ATOM   3706  H   GLY A 240     -31.393 -10.397  21.193  1.00 45.90           H
ATOM   3707  HA2 GLY A 240     -33.347 -11.583  20.951  1.00 54.69           H
ATOM   3708  HA3 GLY A 240     -33.777 -10.633  19.496  1.00 54.69           H
ATOM   3709  N   THR A 241     -33.041 -13.431  19.132  1.00 46.38           N
ATOM   3710  CA  THR A 241     -32.647 -14.518  18.241  1.00 46.28           C
ATOM   3711  C   THR A 241     -32.930 -14.071  16.802  1.00 47.73           C
ATOM   3712  O   THR A 241     -33.844 -13.273  16.579  1.00 47.77           O
ATOM   3713  CB  THR A 241     -33.419 -15.818  18.538  1.00 49.87           C
ATOM   3714  OG1 THR A 241     -34.796 -15.559  18.527  1.00 60.70           O
ATOM   3715  CG2 THR A 241     -33.041 -16.473  19.861  1.00 54.96           C
ATOM   3716  H   THR A 241     -33.872 -13.549  19.692  1.00 55.68           H
ATOM   3717  HA  THR A 241     -31.590 -14.712  18.394  1.00 55.56           H
ATOM   3718  HB  THR A 241     -33.203 -16.524  17.738  1.00 59.87           H
ATOM   3719  HG1 THR A 241     -34.950 -14.720  18.977  1.00 72.87           H
ATOM   3720 HG21 THR A 241     -33.655 -17.358  20.026  1.00 65.97           H
ATOM   3721 HG22 THR A 241     -31.997 -16.773  19.851  1.00 65.97           H
ATOM   3722 HG23 THR A 241     -33.202 -15.786  20.683  1.00 65.97           H
ATOM   3723  N   PRO A 242     -32.167 -14.600  15.820  1.00 46.15           N
ATOM   3724  CA  PRO A 242     -32.407 -14.339  14.422  1.00 47.85           C
ATOM   3725  C   PRO A 242     -33.847 -14.688  14.024  1.00 51.36           C
ATOM   3726  O   PRO A 242     -34.367 -15.763  14.338  1.00 62.07           O
ATOM   3727  CB  PRO A 242     -31.424 -15.253  13.690  1.00 48.54           C
ATOM   3728  CG  PRO A 242     -30.261 -15.350  14.663  1.00 53.37           C
ATOM   3729  CD  PRO A 242     -30.979 -15.405  16.003  1.00 49.52           C
ATOM   3730  HA  PRO A 242     -32.145 -13.306  14.191  1.00 57.45           H
ATOM   3731  HB2 PRO A 242     -31.867 -16.247  13.616  1.00 58.28           H
ATOM   3732  HB3 PRO A 242     -31.130 -14.905  12.703  1.00 58.28           H
ATOM   3733  HG2 PRO A 242     -29.685 -16.263  14.523  1.00 64.07           H
ATOM   3734  HG3 PRO A 242     -29.616 -14.482  14.564  1.00 64.07           H
ATOM   3735  HD2 PRO A 242     -31.274 -16.423  16.241  1.00 59.45           H
ATOM   3736  HD3 PRO A 242     -30.307 -14.984  16.748  1.00 59.45           H
ATOM   3737  N   GLY A 243     -34.446 -13.757  13.280  1.00 45.94           N
ATOM   3738  CA  GLY A 243     -35.695 -13.982  12.580  1.00 58.85           C
ATOM   3739  C   GLY A 243     -35.401 -14.825  11.336  1.00 66.60           C
ATOM   3740  O   GLY A 243     -34.240 -15.083  10.997  1.00 54.46           O
ATOM   3741  H   GLY A 243     -33.949 -12.901  13.085  1.00 55.15           H
ATOM   3742  HA2 GLY A 243     -36.390 -14.514  13.230  1.00 70.64           H
ATOM   3743  HA3 GLY A 243     -36.112 -13.021  12.274  1.00 70.64           H
ATOM   3744  N   ALA A 244     -36.456 -15.232  10.634  1.00 64.37           N
ATOM   3745  CA  ALA A 244     -36.317 -16.066   9.446  1.00 67.22           C
ATOM   3746  C   ALA A 244     -35.474 -15.400   8.330  1.00 60.78           C
ATOM   3747  O   ALA A 244     -34.807 -16.115   7.594  1.00 55.00           O
ATOM   3748  CB  ALA A 244     -37.716 -16.477   8.972  1.00 67.67           C
ATOM   3749  H   ALA A 244     -37.385 -15.001  10.952  1.00 77.27           H
ATOM   3750  HA  ALA A 244     -35.799 -16.979   9.748  1.00 80.69           H
ATOM   3751  HB1 ALA A 244     -37.631 -17.135   8.106  1.00 81.23           H
ATOM   3752  HB2 ALA A 244     -38.226 -17.012   9.775  1.00 81.23           H
ATOM   3753  HB3 ALA A 244     -38.294 -15.592   8.705  1.00 81.23           H
ATOM   3754  N   GLU A 245     -35.470 -14.066   8.216  1.00 60.57           N
ATOM   3755  CA  GLU A 245     -34.688 -13.301   7.223  1.00 65.18           C
ATOM   3756  C   GLU A 245     -33.168 -13.522   7.358  1.00 59.16           C
ATOM   3757  O   GLU A 245     -32.470 -13.677   6.353  1.00 53.28           O
ATOM   3758  CB  GLU A 245     -35.031 -11.802   7.357  1.00 74.39           C
ATOM   3759  CG  GLU A 245     -34.721 -10.908   6.124  1.00 81.28           C
ATOM   3760  CD  GLU A 245     -33.831  -9.656   6.314  1.00 84.76           C
ATOM   3761  OE1 GLU A 245     -33.535  -9.297   7.475  1.00 95.56           O
ATOM   3762  OE2 GLU A 245     -33.486  -9.037   5.280  1.00 76.23           O1-
ATOM   3763  H   GLU A 245     -36.026 -13.533   8.867  1.00 72.71           H
ATOM   3764  HA  GLU A 245     -35.001 -13.637   6.235  1.00 78.24           H
ATOM   3765  HB2 GLU A 245     -36.094 -11.707   7.584  1.00 89.30           H
ATOM   3766  HB3 GLU A 245     -34.498 -11.424   8.229  1.00 89.30           H
ATOM   3767  HG2 GLU A 245     -34.325 -11.501   5.300  1.00 97.57           H
ATOM   3768  HG3 GLU A 245     -35.672 -10.549   5.728  1.00 97.57           H
ATOM   3769  N   LEU A 246     -32.654 -13.520   8.595  1.00 52.88           N
ATOM   3770  CA  LEU A 246     -31.244 -13.769   8.862  1.00 51.71           C
ATOM   3771  C   LEU A 246     -30.963 -15.268   8.855  1.00 44.77           C
ATOM   3772  O   LEU A 246     -29.877 -15.709   8.472  1.00 35.15           O
ATOM   3773  CB  LEU A 246     -30.815 -13.084  10.174  1.00 50.68           C
ATOM   3774  CG  LEU A 246     -29.393 -13.485  10.633  1.00 46.00           C
ATOM   3775  CD1 LEU A 246     -28.279 -13.158   9.617  1.00 48.31           C
ATOM   3776  CD2 LEU A 246     -29.041 -12.802  11.956  1.00 49.39           C
ATOM   3777  H   LEU A 246     -33.271 -13.411   9.387  1.00 63.48           H
ATOM   3778  HA  LEU A 246     -30.665 -13.315   8.058  1.00 62.08           H
ATOM   3779  HB2 LEU A 246     -30.848 -12.005  10.023  1.00 60.84           H
ATOM   3780  HB3 LEU A 246     -31.537 -13.334  10.955  1.00 60.84           H
ATOM   3781  HG  LEU A 246     -29.365 -14.555  10.843  1.00 55.23           H
ATOM   3782 HD11 LEU A 246     -27.352 -13.610   9.956  1.00 57.99           H
ATOM   3783 HD12 LEU A 246     -28.510 -13.548   8.634  1.00 57.99           H
ATOM   3784 HD13 LEU A 246     -28.148 -12.086   9.535  1.00 57.99           H
ATOM   3785 HD21 LEU A 246     -28.139 -13.257  12.381  1.00 59.30           H
ATOM   3786 HD22 LEU A 246     -28.864 -11.740  11.770  1.00 59.30           H
ATOM   3787 HD23 LEU A 246     -29.859 -12.902  12.676  1.00 59.30           H
ATOM   3788  N   LEU A 247     -31.925 -16.067   9.324  1.00 47.69           N
ATOM   3789  CA  LEU A 247     -31.750 -17.513   9.360  1.00 48.98           C
ATOM   3790  C   LEU A 247     -31.498 -18.077   7.953  1.00 42.75           C
ATOM   3791  O   LEU A 247     -30.755 -19.049   7.870  1.00 39.77           O
ATOM   3792  CB  LEU A 247     -32.928 -18.174  10.107  1.00 48.19           C
ATOM   3793  CG  LEU A 247     -32.441 -18.922  11.359  1.00 55.81           C
ATOM   3794  CD1 LEU A 247     -33.503 -18.918  12.462  1.00 67.36           C
ATOM   3795  CD2 LEU A 247     -32.064 -20.352  10.966  1.00 64.77           C
ATOM   3796  H   LEU A 247     -32.792 -15.668   9.653  1.00 57.26           H
ATOM   3797  HA  LEU A 247     -30.835 -17.694   9.922  1.00 58.80           H
ATOM   3798  HB2 LEU A 247     -33.616 -17.398  10.430  1.00 57.86           H
ATOM   3799  HB3 LEU A 247     -33.489 -18.839   9.452  1.00 57.86           H
ATOM   3800  HG  LEU A 247     -31.551 -18.444  11.769  1.00 67.00           H
ATOM   3801 HD11 LEU A 247     -33.124 -19.457  13.331  1.00 80.86           H
ATOM   3802 HD12 LEU A 247     -33.717 -17.892  12.758  1.00 80.86           H
ATOM   3803 HD13 LEU A 247     -34.419 -19.395  12.112  1.00 80.86           H
ATOM   3804 HD21 LEU A 247     -31.627 -20.877  11.814  1.00 77.75           H
ATOM   3805 HD22 LEU A 247     -32.945 -20.896  10.621  1.00 77.75           H
ATOM   3806 HD23 LEU A 247     -31.334 -20.303  10.164  1.00 77.75           H
ATOM   3807  N   LYS A 248     -32.042 -17.441   6.887  1.00 35.85           N
ATOM   3808  CA  LYS A 248     -31.825 -17.811   5.474  1.00 45.14           C
ATOM   3809  C   LYS A 248     -30.344 -17.756   5.050  1.00 43.20           C
ATOM   3810  O   LYS A 248     -29.982 -18.403   4.071  1.00 41.08           O
ATOM   3811  CB  LYS A 248     -32.590 -16.873   4.521  1.00 46.27           C
ATOM   3812  CG  LYS A 248     -34.099 -17.118   4.353  1.00 48.37           C
ATOM   3813  CD  LYS A 248     -34.723 -15.942   3.571  1.00 52.88           C
ATOM   3814  CE  LYS A 248     -36.153 -16.197   3.067  1.00 71.47           C
ATOM   3815  NZ  LYS A 248     -37.110 -16.517   4.148  1.00 81.56           N1+
ATOM   3816  H   LYS A 248     -32.593 -16.615   7.068  1.00 43.04           H
ATOM   3817  HA  LYS A 248     -32.186 -18.825   5.312  1.00 54.20           H
ATOM   3818  HB2 LYS A 248     -32.408 -15.840   4.818  1.00 55.55           H
ATOM   3819  HB3 LYS A 248     -32.169 -16.994   3.521  1.00 55.55           H
ATOM   3820  HG2 LYS A 248     -34.269 -18.061   3.831  1.00 58.07           H
ATOM   3821  HG3 LYS A 248     -34.563 -17.180   5.332  1.00 58.07           H
ATOM   3822  HD2 LYS A 248     -34.736 -15.061   4.214  1.00 63.48           H
ATOM   3823  HD3 LYS A 248     -34.096 -15.710   2.709  1.00 63.48           H
ATOM   3824  HE2 LYS A 248     -36.496 -15.298   2.552  1.00 85.79           H
ATOM   3825  HE3 LYS A 248     -36.136 -17.015   2.344  1.00 85.79           H
ATOM   3826  HZ1 LYS A 248     -38.018 -16.712   3.751  1.00 97.89           H
ATOM   3827  HZ2 LYS A 248     -36.787 -17.325   4.663  1.00 97.89           H
ATOM   3828  HZ3 LYS A 248     -37.185 -15.727   4.775  1.00 97.89           H
ATOM   3829  N   LYS A 249     -29.515 -16.933   5.704  1.00 38.13           N
ATOM   3830  CA  LYS A 249     -28.112 -16.699   5.301  1.00 36.62           C
ATOM   3831  C   LYS A 249     -27.103 -17.546   6.072  1.00 43.86           C
ATOM   3832  O   LYS A 249     -25.905 -17.452   5.817  1.00 39.39           O
ATOM   3833  CB  LYS A 249     -27.778 -15.202   5.445  1.00 40.06           C
ATOM   3834  CG  LYS A 249     -28.870 -14.261   4.854  1.00 38.83           C
ATOM   3835  CD  LYS A 249     -28.360 -12.844   4.473  1.00 51.36           C
ATOM   3836  CE  LYS A 249     -29.474 -11.804   4.601  1.00 45.21           C
ATOM   3837  NZ  LYS A 249     -28.866 -10.476   4.777  1.00 53.24           N1+
ATOM   3838  H   LYS A 249     -29.869 -16.415   6.495  1.00 45.78           H
ATOM   3839  HA  LYS A 249     -28.011 -16.909   4.237  1.00 43.97           H
ATOM   3840  HB2 LYS A 249     -27.702 -14.952   6.511  1.00 48.09           H
ATOM   3841  HB3 LYS A 249     -26.820 -14.963   4.964  1.00 48.09           H
ATOM   3842  HG2 LYS A 249     -29.261 -14.725   3.925  1.00 46.62           H
ATOM   3843  HG3 LYS A 249     -29.712 -14.180   5.571  1.00 46.62           H
ATOM   3844  HD2 LYS A 249     -27.482 -12.597   5.105  1.00 61.66           H
ATOM   3845  HD3 LYS A 249     -28.035 -12.904   3.415  1.00 61.66           H
ATOM   3846  HE2 LYS A 249     -30.075 -11.837   3.694  1.00 54.28           H
ATOM   3847  HE3 LYS A 249     -30.071 -12.064   5.478  1.00 54.28           H
ATOM   3848  HZ1 LYS A 249     -29.040 -10.149   5.709  1.00 63.91           H
ATOM   3849  HZ2 LYS A 249     -27.861 -10.504   4.646  1.00 63.91           H
ATOM   3850  HZ3 LYS A 249     -29.246  -9.839   4.115  1.00 63.91           H
ATOM   3851  N   ILE A 250     -27.570 -18.371   7.003  1.00 38.36           N
ATOM   3852  CA  ILE A 250     -26.747 -19.293   7.770  1.00 46.09           C
ATOM   3853  C   ILE A 250     -26.701 -20.665   7.050  1.00 55.93           C
ATOM   3854  O   ILE A 250     -27.718 -21.351   6.960  1.00 52.32           O
ATOM   3855  CB  ILE A 250     -27.306 -19.411   9.197  1.00 45.56           C
ATOM   3856  CG1 ILE A 250     -27.512 -18.052   9.930  1.00 44.65           C
ATOM   3857  CG2 ILE A 250     -26.454 -20.387  10.031  1.00 52.99           C
ATOM   3858  CD1 ILE A 250     -28.292 -18.197  11.249  1.00 47.26           C
ATOM   3859  H   ILE A 250     -28.553 -18.345   7.211  1.00 46.05           H
ATOM   3860  HA  ILE A 250     -25.732 -18.907   7.844  1.00 55.34           H
ATOM   3861  HB  ILE A 250     -28.297 -19.853   9.101  1.00 54.70           H
ATOM   3862 HG12 ILE A 250     -26.572 -17.570  10.157  1.00 53.61           H
ATOM   3863 HG13 ILE A 250     -28.076 -17.372   9.297  1.00 53.61           H
ATOM   3864 HG21 ILE A 250     -26.909 -20.551  11.009  1.00 63.62           H
ATOM   3865 HG22 ILE A 250     -26.386 -21.355   9.539  1.00 63.62           H
ATOM   3866 HG23 ILE A 250     -25.445 -20.004  10.166  1.00 63.62           H
ATOM   3867 HD11 ILE A 250     -28.565 -17.205  11.612  1.00 56.74           H
ATOM   3868 HD12 ILE A 250     -29.196 -18.786  11.091  1.00 56.74           H
ATOM   3869 HD13 ILE A 250     -27.681 -18.686  12.006  1.00 56.74           H
ATOM   3870  N   SER A 251     -25.520 -21.066   6.559  1.00 58.19           N
ATOM   3871  CA  SER A 251     -25.299 -22.270   5.733  1.00 73.69           C
ATOM   3872  C   SER A 251     -25.383 -23.566   6.549  1.00 73.96           C
ATOM   3873  O   SER A 251     -26.013 -24.519   6.091  1.00 79.04           O
ATOM   3874  CB  SER A 251     -23.931 -22.243   5.019  1.00 74.92           C
ATOM   3875  OG  SER A 251     -23.533 -20.930   4.664  1.00 79.91           O
ATOM   3876  H   SER A 251     -24.726 -20.449   6.665  1.00 69.86           H
ATOM   3877  HA  SER A 251     -26.074 -22.299   4.966  1.00 88.45           H
ATOM   3878  HB2 SER A 251     -23.171 -22.688   5.661  1.00 89.93           H
ATOM   3879  HB3 SER A 251     -24.001 -22.837   4.107  1.00 89.93           H
ATOM   3880  HG  SER A 251     -22.602 -20.944   4.428  1.00 95.92           H
ATOM   3881  N   SER A 252     -24.707 -23.632   7.711  1.00 70.72           N
ATOM   3882  CA  SER A 252     -24.589 -24.871   8.476  1.00 63.71           C
ATOM   3883  C   SER A 252     -25.872 -25.145   9.225  1.00 62.00           C
ATOM   3884  O   SER A 252     -26.349 -24.322  10.011  1.00 61.71           O
ATOM   3885  CB  SER A 252     -23.367 -24.904   9.401  1.00 68.93           C
ATOM   3886  OG  SER A 252     -23.474 -24.023  10.498  1.00 71.24           O
ATOM   3887  H   SER A 252     -24.213 -22.819   8.043  1.00 84.89           H
ATOM   3888  HA  SER A 252     -24.427 -25.677   7.761  1.00 76.47           H
ATOM   3889  HB2 SER A 252     -23.227 -25.920   9.768  1.00 82.74           H
ATOM   3890  HB3 SER A 252     -22.488 -24.625   8.821  1.00 82.74           H
ATOM   3891  HG  SER A 252     -22.619 -23.981  10.936  1.00 85.52           H
ATOM   3892  N   GLU A 253     -26.378 -26.357   9.011  1.00 69.81           N
ATOM   3893  CA  GLU A 253     -27.391 -26.978   9.854  1.00 71.90           C
ATOM   3894  C   GLU A 253     -26.905 -26.906  11.305  1.00 64.72           C
ATOM   3895  O   GLU A 253     -27.722 -26.721  12.186  1.00 65.17           O
ATOM   3896  CB  GLU A 253     -27.664 -28.450   9.453  1.00 75.24           C
ATOM   3897  CG  GLU A 253     -27.629 -28.735   7.940  1.00 88.59           C
ATOM   3898  CD  GLU A 253     -26.199 -28.993   7.449  1.00 99.76           C
ATOM   3899  OE1 GLU A 253     -25.705 -28.142   6.678  1.00103.60           O
ATOM   3900  OE2 GLU A 253     -25.610 -30.011   7.872  1.00108.44           O1-
ATOM   3901  H   GLU A 253     -25.942 -26.942   8.309  1.00 83.79           H
ATOM   3902  HA  GLU A 253     -28.316 -26.410   9.762  1.00 86.31           H
ATOM   3903  HB2 GLU A 253     -26.951 -29.105   9.957  1.00 90.32           H
ATOM   3904  HB3 GLU A 253     -28.655 -28.719   9.822  1.00 90.32           H
ATOM   3905  HG2 GLU A 253     -28.205 -29.650   7.794  1.00106.33           H
ATOM   3906  HG3 GLU A 253     -28.086 -27.908   7.394  1.00106.33           H
ATOM   3907  N   SER A 254     -25.590 -27.029  11.544  1.00 63.60           N
ATOM   3908  CA  SER A 254     -24.947 -26.948  12.849  1.00 70.19           C
ATOM   3909  C   SER A 254     -25.389 -25.688  13.609  1.00 60.11           C
ATOM   3910  O   SER A 254     -26.036 -25.789  14.656  1.00 66.70           O
ATOM   3911  CB  SER A 254     -23.426 -27.005  12.615  1.00 63.74           C
ATOM   3912  OG  SER A 254     -22.729 -26.896  13.833  1.00 76.64           O
ATOM   3913  H   SER A 254     -24.984 -27.179  10.750  1.00 76.34           H
ATOM   3914  HA  SER A 254     -25.237 -27.826  13.427  1.00 84.26           H
ATOM   3915  HB2 SER A 254     -23.163 -27.948  12.135  1.00 76.51           H
ATOM   3916  HB3 SER A 254     -23.130 -26.184  11.966  1.00 76.51           H
ATOM   3917  HG  SER A 254     -21.786 -26.868  13.647  1.00 92.00           H
ATOM   3918  N   ALA A 255     -25.067 -24.510  13.070  1.00 62.11           N
ATOM   3919  CA  ALA A 255     -25.444 -23.240  13.658  1.00 53.36           C
ATOM   3920  C   ALA A 255     -26.971 -23.091  13.679  1.00 63.37           C
ATOM   3921  O   ALA A 255     -27.521 -22.844  14.746  1.00 59.48           O
ATOM   3922  CB  ALA A 255     -24.769 -22.106  12.909  1.00 49.13           C
ATOM   3923  H   ALA A 255     -24.569 -24.490  12.192  1.00 74.56           H
ATOM   3924  HA  ALA A 255     -25.076 -23.216  14.684  1.00 64.06           H
ATOM   3925  HB1 ALA A 255     -25.052 -21.156  13.361  1.00 58.98           H
ATOM   3926  HB2 ALA A 255     -23.687 -22.221  12.968  1.00 58.98           H
ATOM   3927  HB3 ALA A 255     -25.069 -22.114  11.862  1.00 58.98           H
ATOM   3928  N   ARG A 256     -27.653 -23.290  12.537  1.00 62.83           N
ATOM   3929  CA  ARG A 256     -29.104 -23.114  12.411  1.00 62.64           C
ATOM   3930  C   ARG A 256     -29.879 -23.944  13.421  1.00 63.91           C
ATOM   3931  O   ARG A 256     -30.781 -23.405  14.053  1.00 65.29           O
ATOM   3932  CB  ARG A 256     -29.625 -23.465  11.015  1.00 60.50           C
ATOM   3933  CG  ARG A 256     -29.220 -22.520   9.869  1.00 61.01           C
ATOM   3934  CD  ARG A 256     -30.239 -22.530   8.711  1.00 60.08           C
ATOM   3935  NE  ARG A 256     -30.641 -23.883   8.320  1.00 63.99           N
ATOM   3936  CZ  ARG A 256     -29.837 -24.815   7.798  1.00 66.59           C
ATOM   3937  NH1 ARG A 256     -28.691 -24.493   7.206  1.00 62.18           N
ATOM   3938  NH2 ARG A 256     -30.204 -26.096   7.868  1.00 70.83           N1+
ATOM   3939  H   ARG A 256     -27.137 -23.536  11.701  1.00 75.43           H
ATOM   3940  HA  ARG A 256     -29.339 -22.067  12.610  1.00 75.19           H
ATOM   3941  HB2 ARG A 256     -29.291 -24.475  10.777  1.00 72.62           H
ATOM   3942  HB3 ARG A 256     -30.714 -23.475  11.065  1.00 72.62           H
ATOM   3943  HG2 ARG A 256     -29.209 -21.507  10.266  1.00 73.23           H
ATOM   3944  HG3 ARG A 256     -28.226 -22.758   9.506  1.00 73.23           H
ATOM   3945  HD2 ARG A 256     -31.141 -22.062   9.090  1.00 72.12           H
ATOM   3946  HD3 ARG A 256     -29.920 -21.952   7.845  1.00 72.12           H
ATOM   3947  HE  ARG A 256     -31.482 -24.223   8.764  1.00 76.82           H
ATOM   3948 HH11 ARG A 256     -28.413 -23.524   7.144  1.00 74.64           H
ATOM   3949 HH12 ARG A 256     -28.094 -25.208   6.812  1.00 74.64           H
ATOM   3950 HH21 ARG A 256     -31.070 -26.352   8.318  1.00 85.02           H
ATOM   3951 HH22 ARG A 256     -29.610 -26.811   7.474  1.00 85.02           H
ATOM   3952  N   ASN A 257     -29.530 -25.229  13.577  1.00 69.40           N
ATOM   3953  CA  ASN A 257     -30.154 -26.141  14.529  1.00 71.61           C
ATOM   3954  C   ASN A 257     -29.935 -25.635  15.952  1.00 67.91           C
ATOM   3955  O   ASN A 257     -30.909 -25.606  16.691  1.00 72.52           O
ATOM   3956  CB  ASN A 257     -29.705 -27.619  14.373  1.00 72.56           C
ATOM   3957  CG  ASN A 257     -30.266 -28.378  13.164  1.00 79.84           C
ATOM   3958  OD1 ASN A 257     -29.565 -29.162  12.529  1.00 94.33           O
ATOM   3959  ND2 ASN A 257     -31.540 -28.185  12.833  1.00 75.69           N
ATOM   3960  H   ASN A 257     -28.745 -25.571  13.049  1.00 83.31           H
ATOM   3961  HA  ASN A 257     -31.228 -26.101  14.345  1.00 85.96           H
ATOM   3962  HB2 ASN A 257     -28.616 -27.682  14.366  1.00 87.10           H
ATOM   3963  HB3 ASN A 257     -30.012 -28.172  15.262  1.00 87.10           H
ATOM   3964 HD21 ASN A 257     -31.925 -28.703  12.060  1.00 90.86           H
ATOM   3965 HD22 ASN A 257     -32.113 -27.556  13.370  1.00 90.86           H
ATOM   3966  N   TYR A 258     -28.719 -25.211  16.333  1.00 63.04           N
ATOM   3967  CA  TYR A 258     -28.465 -24.660  17.661  1.00 66.20           C
ATOM   3968  C   TYR A 258     -29.341 -23.442  17.960  1.00 66.39           C
ATOM   3969  O   TYR A 258     -29.982 -23.423  19.006  1.00 71.26           O
ATOM   3970  CB  TYR A 258     -26.979 -24.327  17.860  1.00 68.74           C
ATOM   3971  CG  TYR A 258     -26.708 -23.841  19.266  1.00 69.23           C
ATOM   3972  CD1 TYR A 258     -26.623 -24.775  20.315  1.00 69.17           C
ATOM   3973  CD2 TYR A 258     -26.623 -22.460  19.539  1.00 62.04           C
ATOM   3974  CE1 TYR A 258     -26.465 -24.330  21.639  1.00 69.85           C
ATOM   3975  CE2 TYR A 258     -26.468 -22.008  20.858  1.00 64.77           C
ATOM   3976  CZ  TYR A 258     -26.403 -22.946  21.916  1.00 70.42           C
ATOM   3977  OH  TYR A 258     -26.306 -22.508  23.204  1.00 72.83           O
ATOM   3978  H   TYR A 258     -27.950 -25.240  15.675  1.00 75.67           H
ATOM   3979  HA  TYR A 258     -28.726 -25.433  18.384  1.00 79.46           H
ATOM   3980  HB2 TYR A 258     -26.390 -25.227  17.681  1.00 82.52           H
ATOM   3981  HB3 TYR A 258     -26.668 -23.565  17.147  1.00 82.52           H
ATOM   3982  HD1 TYR A 258     -26.702 -25.834  20.110  1.00 83.03           H
ATOM   3983  HD2 TYR A 258     -26.707 -21.742  18.737  1.00 74.47           H
ATOM   3984  HE1 TYR A 258     -26.411 -25.049  22.444  1.00 83.85           H
ATOM   3985  HE2 TYR A 258     -26.425 -20.948  21.065  1.00 77.75           H
ATOM   3986  HH  TYR A 258     -26.219 -21.553  23.246  1.00 87.42           H
ATOM   3987  N   ILE A 259     -29.366 -22.446  17.062  1.00 59.80           N
ATOM   3988  CA  ILE A 259     -30.158 -21.215  17.193  1.00 57.82           C
ATOM   3989  C   ILE A 259     -31.670 -21.527  17.241  1.00 53.76           C
ATOM   3990  O   ILE A 259     -32.390 -20.959  18.056  1.00 51.67           O
ATOM   3991  CB  ILE A 259     -29.853 -20.257  16.009  1.00 58.08           C
ATOM   3992  CG1 ILE A 259     -28.365 -19.869  15.870  1.00 59.59           C
ATOM   3993  CG2 ILE A 259     -30.732 -18.992  16.054  1.00 50.77           C
ATOM   3994  CD1 ILE A 259     -27.793 -19.066  17.029  1.00 67.21           C
ATOM   3995  H   ILE A 259     -28.809 -22.548  16.224  1.00 71.79           H
ATOM   3996  HA  ILE A 259     -29.875 -20.724  18.126  1.00 69.41           H
ATOM   3997  HB  ILE A 259     -30.118 -20.787  15.093  1.00 69.73           H
ATOM   3998 HG12 ILE A 259     -27.753 -20.754  15.775  1.00 71.53           H
ATOM   3999 HG13 ILE A 259     -28.238 -19.292  14.953  1.00 71.53           H
ATOM   4000 HG21 ILE A 259     -30.439 -18.320  15.251  1.00 60.96           H
ATOM   4001 HG22 ILE A 259     -31.779 -19.248  15.899  1.00 60.96           H
ATOM   4002 HG23 ILE A 259     -30.626 -18.487  17.014  1.00 60.96           H
ATOM   4003 HD11 ILE A 259     -26.766 -18.825  16.760  1.00 80.68           H
ATOM   4004 HD12 ILE A 259     -28.340 -18.136  17.173  1.00 80.68           H
ATOM   4005 HD13 ILE A 259     -27.809 -19.657  17.945  1.00 80.68           H
ATOM   4006  N   GLN A 260     -32.149 -22.405  16.355  1.00 57.01           N
ATOM   4007  CA  GLN A 260     -33.541 -22.834  16.306  1.00 57.83           C
ATOM   4008  C   GLN A 260     -33.940 -23.759  17.471  1.00 62.73           C
ATOM   4009  O   GLN A 260     -35.135 -23.944  17.680  1.00 61.91           O
ATOM   4010  CB  GLN A 260     -33.847 -23.466  14.943  1.00 59.65           C
ATOM   4011  CG  GLN A 260     -33.802 -22.463  13.778  1.00 60.12           C
ATOM   4012  CD  GLN A 260     -34.100 -23.185  12.467  1.00 59.26           C
ATOM   4013  OE1 GLN A 260     -33.219 -23.777  11.842  1.00 61.35           O
ATOM   4014  NE2 GLN A 260     -35.371 -23.176  12.067  1.00 60.01           N
ATOM   4015  H   GLN A 260     -31.512 -22.826  15.692  1.00 68.44           H
ATOM   4016  HA  GLN A 260     -34.164 -21.944  16.391  1.00 69.42           H
ATOM   4017  HB2 GLN A 260     -33.140 -24.276  14.755  1.00 71.60           H
ATOM   4018  HB3 GLN A 260     -34.847 -23.901  14.973  1.00 71.60           H
ATOM   4019  HG2 GLN A 260     -34.536 -21.673  13.947  1.00 72.17           H
ATOM   4020  HG3 GLN A 260     -32.803 -22.036  13.726  1.00 72.17           H
ATOM   4021 HE21 GLN A 260     -36.072 -22.700  12.615  1.00 72.04           H
ATOM   4022 HE22 GLN A 260     -35.637 -23.691  11.238  1.00 72.04           H
ATOM   4023  N   SER A 261     -32.974 -24.336  18.207  1.00 63.03           N
ATOM   4024  CA  SER A 261     -33.187 -25.158  19.409  1.00 68.12           C
ATOM   4025  C   SER A 261     -33.396 -24.323  20.679  1.00 67.60           C
ATOM   4026  O   SER A 261     -33.997 -24.812  21.635  1.00 82.70           O
ATOM   4027  CB  SER A 261     -31.998 -26.104  19.641  1.00 79.01           C
ATOM   4028  OG  SER A 261     -31.947 -27.137  18.680  1.00 87.02           O
ATOM   4029  H   SER A 261     -32.014 -24.179  17.934  1.00 75.66           H
ATOM   4030  HA  SER A 261     -34.082 -25.769  19.274  1.00 81.77           H
ATOM   4031  HB2 SER A 261     -31.065 -25.545  19.618  1.00 94.84           H
ATOM   4032  HB3 SER A 261     -32.099 -26.559  20.626  1.00 94.84           H
ATOM   4033  HG  SER A 261     -31.693 -26.746  17.837  1.00104.45           H
ATOM   4034  N   LEU A 262     -32.879 -23.090  20.722  1.00 67.00           N
ATOM   4035  CA  LEU A 262     -33.167 -22.179  21.822  1.00 63.77           C
ATOM   4036  C   LEU A 262     -34.555 -21.598  21.540  1.00 69.45           C
ATOM   4037  O   LEU A 262     -34.880 -21.357  20.373  1.00 82.59           O
ATOM   4038  CB  LEU A 262     -32.125 -21.049  21.924  1.00 63.00           C
ATOM   4039  CG  LEU A 262     -30.658 -21.350  21.530  1.00 65.89           C
ATOM   4040  CD1 LEU A 262     -29.762 -20.156  21.906  1.00 58.91           C
ATOM   4041  CD2 LEU A 262     -30.043 -22.623  22.149  1.00 70.81           C
ATOM   4042  H   LEU A 262     -32.411 -22.719  19.908  1.00 80.42           H
ATOM   4043  HA  LEU A 262     -33.182 -22.719  22.769  1.00 76.55           H
ATOM   4044  HB2 LEU A 262     -32.463 -20.196  21.334  1.00 75.62           H
ATOM   4045  HB3 LEU A 262     -32.127 -20.733  22.970  1.00 75.62           H
ATOM   4046  HG  LEU A 262     -30.609 -21.437  20.446  1.00 79.09           H
ATOM   4047 HD11 LEU A 262     -28.793 -20.255  21.416  1.00 70.71           H
ATOM   4048 HD12 LEU A 262     -30.227 -19.227  21.579  1.00 70.71           H
ATOM   4049 HD13 LEU A 262     -29.609 -20.117  22.985  1.00 70.71           H
ATOM   4050 HD21 LEU A 262     -29.075 -22.809  21.688  1.00 85.00           H
ATOM   4051 HD22 LEU A 262     -29.914 -22.508  23.226  1.00 85.00           H
ATOM   4052 HD23 LEU A 262     -30.660 -23.500  21.959  1.00 85.00           H
ATOM   4053  N   THR A 263     -35.369 -21.330  22.570  1.00 68.08           N
ATOM   4054  CA  THR A 263     -36.598 -20.553  22.325  1.00 75.87           C
ATOM   4055  C   THR A 263     -36.210 -19.114  21.970  1.00 71.69           C
ATOM   4056  O   THR A 263     -35.168 -18.619  22.406  1.00 76.20           O
ATOM   4057  CB  THR A 263     -37.621 -20.551  23.496  1.00 80.43           C
ATOM   4058  OG1 THR A 263     -37.353 -21.524  24.493  1.00 89.01           O
ATOM   4059  CG2 THR A 263     -39.049 -20.765  22.939  1.00 61.50           C
ATOM   4060  H   THR A 263     -35.104 -21.555  23.518  1.00 81.73           H
ATOM   4061  HA  THR A 263     -37.093 -21.019  21.470  1.00 91.07           H
ATOM   4062  HB  THR A 263     -37.602 -19.571  23.978  1.00 96.54           H
ATOM   4063  HG1 THR A 263     -37.733 -21.218  25.321  1.00106.84           H
ATOM   4064 HG21 THR A 263     -39.771 -20.708  23.754  1.00 73.82           H
ATOM   4065 HG22 THR A 263     -39.297 -20.008  22.195  1.00 73.82           H
ATOM   4066 HG23 THR A 263     -39.125 -21.755  22.487  1.00 73.82           H
ATOM   4067  N   GLN A 264     -37.060 -18.461  21.171  1.00 62.99           N
ATOM   4068  CA  GLN A 264     -36.883 -17.082  20.778  1.00 70.45           C
ATOM   4069  C   GLN A 264     -36.691 -16.198  22.021  1.00 76.91           C
ATOM   4070  O   GLN A 264     -37.557 -16.161  22.899  1.00 75.42           O
ATOM   4071  CB  GLN A 264     -38.098 -16.618  19.942  1.00 75.32           C
ATOM   4072  CG  GLN A 264     -38.231 -17.207  18.517  1.00 83.88           C
ATOM   4073  CD  GLN A 264     -37.501 -16.390  17.434  1.00 92.21           C
ATOM   4074  OE1 GLN A 264     -37.611 -15.166  17.386  1.00 90.97           O
ATOM   4075  NE2 GLN A 264     -36.789 -17.049  16.519  1.00 95.57           N
ATOM   4076  H   GLN A 264     -37.885 -18.936  20.839  1.00 75.62           H
ATOM   4077  HA  GLN A 264     -35.993 -17.025  20.158  1.00 84.56           H
ATOM   4078  HB2 GLN A 264     -39.012 -16.850  20.490  1.00 90.41           H
ATOM   4079  HB3 GLN A 264     -38.041 -15.535  19.870  1.00 90.41           H
ATOM   4080  HG2 GLN A 264     -37.931 -18.257  18.492  1.00100.68           H
ATOM   4081  HG3 GLN A 264     -39.295 -17.140  18.283  1.00100.68           H
ATOM   4082 HE21 GLN A 264     -36.707 -18.055  16.554  1.00114.70           H
ATOM   4083 HE22 GLN A 264     -36.295 -16.521  15.813  1.00114.70           H
ATOM   4084  N   MET A 265     -35.560 -15.476  22.064  1.00 72.62           N
ATOM   4085  CA  MET A 265     -35.397 -14.269  22.875  1.00 61.32           C
ATOM   4086  C   MET A 265     -35.842 -13.092  22.015  1.00 60.63           C
ATOM   4087  O   MET A 265     -35.436 -13.010  20.854  1.00 54.37           O
ATOM   4088  CB  MET A 265     -33.933 -14.052  23.326  1.00 63.30           C
ATOM   4089  CG  MET A 265     -33.530 -14.825  24.590  1.00 69.79           C
ATOM   4090  SD  MET A 265     -33.523 -16.623  24.413  1.00145.04           S
ATOM   4091  CE  MET A 265     -33.951 -17.085  26.109  1.00148.53           C
ATOM   4092  H   MET A 265     -34.866 -15.648  21.354  1.00 87.17           H
ATOM   4093  HA  MET A 265     -36.013 -14.350  23.770  1.00 73.61           H
ATOM   4094  HB2 MET A 265     -33.254 -14.324  22.517  1.00 75.98           H
ATOM   4095  HB3 MET A 265     -33.782 -12.991  23.524  1.00 75.98           H
ATOM   4096  HG2 MET A 265     -32.517 -14.522  24.854  1.00 83.77           H
ATOM   4097  HG3 MET A 265     -34.188 -14.538  25.410  1.00 83.77           H
ATOM   4098  HE1 MET A 265     -34.098 -18.164  26.160  1.00178.27           H
ATOM   4099  HE2 MET A 265     -33.142 -16.791  26.778  1.00178.27           H
ATOM   4100  HE3 MET A 265     -34.873 -16.583  26.404  1.00178.27           H
ATOM   4101  N   PRO A 266     -36.606 -12.133  22.557  1.00 60.16           N
ATOM   4102  CA  PRO A 266     -36.921 -10.917  21.817  1.00 58.97           C
ATOM   4103  C   PRO A 266     -35.723  -9.971  21.840  1.00 48.42           C
ATOM   4104  O   PRO A 266     -34.876 -10.040  22.725  1.00 45.99           O
ATOM   4105  CB  PRO A 266     -38.085 -10.289  22.602  1.00 53.96           C
ATOM   4106  CG  PRO A 266     -37.778 -10.725  24.034  1.00 50.66           C
ATOM   4107  CD  PRO A 266     -37.213 -12.135  23.878  1.00 57.68           C
ATOM   4108  HA  PRO A 266     -37.299 -11.121  20.814  1.00 70.79           H
ATOM   4109  HB2 PRO A 266     -38.184  -9.209  22.497  1.00 64.78           H
ATOM   4110  HB3 PRO A 266     -38.999 -10.782  22.271  1.00 64.78           H
ATOM   4111  HG2 PRO A 266     -37.047 -10.053  24.473  1.00 60.82           H
ATOM   4112  HG3 PRO A 266     -38.683 -10.765  24.640  1.00 60.82           H
ATOM   4113  HD2 PRO A 266     -36.480 -12.311  24.668  1.00 69.25           H
ATOM   4114  HD3 PRO A 266     -38.030 -12.859  23.899  1.00 69.25           H
ATOM   4115  N   LYS A 267     -35.688  -9.058  20.876  1.00 46.05           N
ATOM   4116  CA  LYS A 267     -34.810  -7.916  20.857  1.00 42.57           C
ATOM   4117  C   LYS A 267     -35.207  -7.000  22.017  1.00 51.57           C
ATOM   4118  O   LYS A 267     -36.377  -6.635  22.122  1.00 50.33           O
ATOM   4119  CB  LYS A 267     -35.001  -7.258  19.479  1.00 48.04           C
ATOM   4120  CG  LYS A 267     -34.697  -5.760  19.371  1.00 52.73           C
ATOM   4121  CD  LYS A 267     -33.243  -5.469  19.023  1.00 53.77           C
ATOM   4122  CE  LYS A 267     -33.222  -4.336  17.996  1.00 53.46           C
ATOM   4123  NZ  LYS A 267     -33.252  -3.033  18.661  1.00 54.43           N1+
ATOM   4124  H   LYS A 267     -36.416  -9.073  20.176  1.00 55.28           H
ATOM   4125  HA  LYS A 267     -33.767  -8.213  20.977  1.00 51.11           H
ATOM   4126  HB2 LYS A 267     -34.447  -7.822  18.728  1.00 57.67           H
ATOM   4127  HB3 LYS A 267     -36.056  -7.343  19.207  1.00 57.67           H
ATOM   4128  HG2 LYS A 267     -35.338  -5.367  18.579  1.00 63.31           H
ATOM   4129  HG3 LYS A 267     -34.981  -5.222  20.269  1.00 63.31           H
ATOM   4130  HD2 LYS A 267     -32.706  -5.168  19.924  1.00 64.55           H
ATOM   4131  HD3 LYS A 267     -32.755  -6.353  18.627  1.00 64.55           H
ATOM   4132  HE2 LYS A 267     -32.307  -4.420  17.408  1.00 64.17           H
ATOM   4133  HE3 LYS A 267     -34.072  -4.422  17.316  1.00 64.17           H
ATOM   4134  HZ1 LYS A 267     -33.449  -2.297  17.998  1.00 65.34           H
ATOM   4135  HZ2 LYS A 267     -33.944  -3.021  19.396  1.00 65.34           H
ATOM   4136  HZ3 LYS A 267     -32.351  -2.836  19.076  1.00 65.34           H
ATOM   4137  N   MET A 268     -34.237  -6.612  22.855  1.00 38.84           N
ATOM   4138  CA  MET A 268     -34.447  -5.598  23.889  1.00 40.54           C
ATOM   4139  C   MET A 268     -34.560  -4.169  23.363  1.00 44.16           C
ATOM   4140  O   MET A 268     -34.100  -3.857  22.270  1.00 45.34           O
ATOM   4141  CB  MET A 268     -33.364  -5.688  24.953  1.00 44.01           C
ATOM   4142  CG  MET A 268     -33.448  -6.991  25.741  1.00 45.83           C
ATOM   4143  SD  MET A 268     -32.185  -7.088  27.016  1.00 62.52           S
ATOM   4144  CE  MET A 268     -33.056  -6.219  28.352  1.00 91.22           C
ATOM   4145  H   MET A 268     -33.306  -6.983  22.729  1.00 46.64           H
ATOM   4146  HA  MET A 268     -35.387  -5.831  24.389  1.00 48.68           H
ATOM   4147  HB2 MET A 268     -32.390  -5.614  24.476  1.00 52.83           H
ATOM   4148  HB3 MET A 268     -33.464  -4.851  25.643  1.00 52.83           H
ATOM   4149  HG2 MET A 268     -34.415  -7.025  26.232  1.00 55.02           H
ATOM   4150  HG3 MET A 268     -33.363  -7.844  25.073  1.00 55.02           H
ATOM   4151  HE1 MET A 268     -32.434  -6.190  29.246  1.00109.49           H
ATOM   4152  HE2 MET A 268     -33.276  -5.200  28.036  1.00109.49           H
ATOM   4153  HE3 MET A 268     -33.988  -6.734  28.585  1.00109.49           H
ATOM   4154  N   ASN A 269     -35.176  -3.294  24.178  1.00 47.69           N
ATOM   4155  CA  ASN A 269     -35.175  -1.850  23.970  1.00 51.09           C
ATOM   4156  C   ASN A 269     -33.828  -1.331  24.419  1.00 47.05           C
ATOM   4157  O   ASN A 269     -33.550  -1.385  25.621  1.00 44.00           O
ATOM   4158  CB  ASN A 269     -36.290  -1.163  24.800  1.00 46.77           C
ATOM   4159  CG  ASN A 269     -37.000  -0.200  23.887  1.00 61.27           C
ATOM   4160  OD1 ASN A 269     -36.442   0.844  23.548  1.00 65.94           O
ATOM   4161  ND2 ASN A 269     -38.191  -0.596  23.435  1.00 66.04           N
ATOM   4162  H   ASN A 269     -35.555  -3.632  25.053  1.00 57.25           H
ATOM   4163  HA  ASN A 269     -35.316  -1.643  22.904  1.00 61.33           H
ATOM   4164  HB2 ASN A 269     -36.960  -1.887  25.243  1.00 56.15           H
ATOM   4165  HB3 ASN A 269     -35.845  -0.566  25.595  1.00 56.15           H
ATOM   4166 HD21 ASN A 269     -38.691  -0.014  22.781  1.00 79.28           H
ATOM   4167 HD22 ASN A 269     -38.583  -1.472  23.754  1.00 79.28           H
ATOM   4168  N   PHE A 270     -32.989  -0.832  23.491  1.00 42.02           N
ATOM   4169  CA  PHE A 270     -31.637  -0.409  23.882  1.00 45.69           C
ATOM   4170  C   PHE A 270     -31.699   0.800  24.831  1.00 47.44           C
ATOM   4171  O   PHE A 270     -30.852   0.930  25.713  1.00 44.70           O
ATOM   4172  CB  PHE A 270     -30.750  -0.112  22.662  1.00 45.96           C
ATOM   4173  CG  PHE A 270     -30.187  -1.312  21.910  1.00 44.85           C
ATOM   4174  CD1 PHE A 270     -28.953  -1.156  21.257  1.00 44.36           C
ATOM   4175  CD2 PHE A 270     -30.832  -2.569  21.861  1.00 48.25           C
ATOM   4176  CE1 PHE A 270     -28.387  -2.233  20.548  1.00 39.73           C
ATOM   4177  CE2 PHE A 270     -30.258  -3.650  21.158  1.00 46.63           C
ATOM   4178  CZ  PHE A 270     -29.035  -3.474  20.497  1.00 42.01           C
ATOM   4179  H   PHE A 270     -33.273  -0.737  22.524  1.00 50.45           H
ATOM   4180  HA  PHE A 270     -31.174  -1.226  24.435  1.00 54.85           H
ATOM   4181  HB2 PHE A 270     -31.290   0.533  21.969  1.00 55.18           H
ATOM   4182  HB3 PHE A 270     -29.890   0.449  23.016  1.00 55.18           H
ATOM   4183  HD1 PHE A 270     -28.445  -0.204  21.277  1.00 53.25           H
ATOM   4184  HD2 PHE A 270     -31.770  -2.730  22.360  1.00 57.92           H
ATOM   4185  HE1 PHE A 270     -27.442  -2.101  20.048  1.00 47.70           H
ATOM   4186  HE2 PHE A 270     -30.754  -4.611  21.131  1.00 55.98           H
ATOM   4187  HZ  PHE A 270     -28.583  -4.293  19.959  1.00 50.44           H
ATOM   4188  N   ALA A 271     -32.737   1.632  24.688  1.00 46.80           N
ATOM   4189  CA  ALA A 271     -33.030   2.734  25.611  1.00 51.87           C
ATOM   4190  C   ALA A 271     -33.098   2.288  27.080  1.00 52.02           C
ATOM   4191  O   ALA A 271     -32.772   3.089  27.950  1.00 63.83           O
ATOM   4192  CB  ALA A 271     -34.324   3.422  25.184  1.00 53.91           C
ATOM   4193  H   ALA A 271     -33.391   1.470  23.933  1.00 56.19           H
ATOM   4194  HA  ALA A 271     -32.225   3.465  25.527  1.00 62.27           H
ATOM   4195  HB1 ALA A 271     -34.514   4.277  25.830  1.00 64.72           H
ATOM   4196  HB2 ALA A 271     -34.237   3.772  24.155  1.00 64.72           H
ATOM   4197  HB3 ALA A 271     -35.155   2.721  25.260  1.00 64.72           H
ATOM   4198  N   ASN A 272     -33.520   1.047  27.369  1.00 52.20           N
ATOM   4199  CA  ASN A 272     -33.653   0.519  28.727  1.00 52.70           C
ATOM   4200  C   ASN A 272     -32.448  -0.271  29.235  1.00 56.23           C
ATOM   4201  O   ASN A 272     -32.423  -0.628  30.410  1.00 75.39           O
ATOM   4202  CB  ASN A 272     -34.945  -0.303  28.819  1.00 56.11           C
ATOM   4203  CG  ASN A 272     -36.212   0.555  28.741  1.00 54.63           C
ATOM   4204  OD1 ASN A 272     -36.227   1.721  29.122  1.00 65.07           O
ATOM   4205  ND2 ASN A 272     -37.330  -0.050  28.352  1.00 58.43           N
ATOM   4206  H   ASN A 272     -33.769   0.432  26.607  1.00 62.67           H
ATOM   4207  HA  ASN A 272     -33.759   1.361  29.412  1.00 63.27           H
ATOM   4208  HB2 ASN A 272     -34.956  -1.076  28.050  1.00 67.36           H
ATOM   4209  HB3 ASN A 272     -34.951  -0.787  29.795  1.00 67.36           H
ATOM   4210 HD21 ASN A 272     -38.190   0.477  28.346  1.00 70.14           H
ATOM   4211 HD22 ASN A 272     -37.312  -1.021  28.082  1.00 70.14           H
ATOM   4212  N   VAL A 273     -31.473  -0.592  28.376  1.00 49.11           N
ATOM   4213  CA  VAL A 273     -30.232  -1.275  28.769  1.00 49.88           C
ATOM   4214  C   VAL A 273     -29.153  -0.247  29.116  1.00 43.96           C
ATOM   4215  O   VAL A 273     -28.392  -0.404  30.070  1.00 50.73           O
ATOM   4216  CB  VAL A 273     -29.775  -2.209  27.622  1.00 48.93           C
ATOM   4217  CG1 VAL A 273     -28.437  -2.884  27.955  1.00 47.17           C
ATOM   4218  CG2 VAL A 273     -30.858  -3.268  27.350  1.00 47.23           C
ATOM   4219  H   VAL A 273     -31.555  -0.290  27.415  1.00 58.96           H
ATOM   4220  HA  VAL A 273     -30.419  -1.887  29.652  1.00 59.88           H
ATOM   4221  HB  VAL A 273     -29.643  -1.609  26.720  1.00 58.74           H
ATOM   4222 HG11 VAL A 273     -28.154  -3.558  27.148  1.00 56.63           H
ATOM   4223 HG12 VAL A 273     -27.648  -2.137  28.051  1.00 56.63           H
ATOM   4224 HG13 VAL A 273     -28.517  -3.451  28.884  1.00 56.63           H
ATOM   4225 HG21 VAL A 273     -30.529  -3.953  26.574  1.00 56.70           H
ATOM   4226 HG22 VAL A 273     -31.060  -3.835  28.257  1.00 56.70           H
ATOM   4227 HG23 VAL A 273     -31.778  -2.798  27.009  1.00 56.70           H
ATOM   4228  N   PHE A 274     -29.068   0.778  28.277  1.00 40.13           N
ATOM   4229  CA  PHE A 274     -28.095   1.850  28.361  1.00 53.81           C
ATOM   4230  C   PHE A 274     -28.734   3.101  28.985  1.00 52.12           C
ATOM   4231  O   PHE A 274     -28.130   4.158  28.928  1.00 60.95           O
ATOM   4232  CB  PHE A 274     -27.546   2.115  26.952  1.00 42.43           C
ATOM   4233  CG  PHE A 274     -26.860   0.927  26.333  1.00 41.56           C
ATOM   4234  CD1 PHE A 274     -27.452   0.266  25.239  1.00 45.72           C
ATOM   4235  CD2 PHE A 274     -25.663   0.444  26.884  1.00 41.72           C
ATOM   4236  CE1 PHE A 274     -26.849  -0.890  24.719  1.00 38.02           C
ATOM   4237  CE2 PHE A 274     -25.047  -0.709  26.355  1.00 40.76           C
ATOM   4238  CZ  PHE A 274     -25.660  -1.381  25.286  1.00 38.95           C
ATOM   4239  H   PHE A 274     -29.749   0.841  27.533  1.00 48.18           H
ATOM   4240  HA  PHE A 274     -27.267   1.549  29.002  1.00 64.60           H
ATOM   4241  HB2 PHE A 274     -28.371   2.427  26.314  1.00 50.94           H
ATOM   4242  HB3 PHE A 274     -26.828   2.929  27.003  1.00 50.94           H
ATOM   4243  HD1 PHE A 274     -28.361   0.640  24.798  1.00 54.89           H
ATOM   4244  HD2 PHE A 274     -25.209   0.955  27.716  1.00 50.08           H
ATOM   4245  HE1 PHE A 274     -27.299  -1.399  23.880  1.00 45.65           H
ATOM   4246  HE2 PHE A 274     -24.137  -1.084  26.794  1.00 48.94           H
ATOM   4247  HZ  PHE A 274     -25.208  -2.273  24.879  1.00 46.76           H
ATOM   4248  N   ILE A 275     -29.958   2.967  29.527  1.00 64.69           N
ATOM   4249  CA  ILE A 275     -30.759   3.932  30.294  1.00 74.14           C
ATOM   4250  C   ILE A 275     -30.549   5.408  29.905  1.00 75.55           C
ATOM   4251  O   ILE A 275     -31.009   5.820  28.837  1.00 74.70           O
ATOM   4252  CB  ILE A 275     -30.793   3.586  31.814  1.00 73.65           C
ATOM   4253  CG1 ILE A 275     -29.476   3.085  32.456  1.00 67.40           C
ATOM   4254  CG2 ILE A 275     -31.875   2.509  32.006  1.00 65.66           C
ATOM   4255  CD1 ILE A 275     -28.372   4.143  32.552  1.00 68.45           C
ATOM   4256  H   ILE A 275     -30.391   2.063  29.416  1.00 77.65           H
ATOM   4257  HA  ILE A 275     -31.780   3.767  29.959  1.00 89.00           H
ATOM   4258  HB  ILE A 275     -31.122   4.469  32.364  1.00 88.40           H
ATOM   4259 HG12 ILE A 275     -29.693   2.747  33.470  1.00 80.90           H
ATOM   4260 HG13 ILE A 275     -29.095   2.224  31.905  1.00 80.90           H
ATOM   4261 HG21 ILE A 275     -31.974   2.252  33.060  1.00 78.81           H
ATOM   4262 HG22 ILE A 275     -32.840   2.878  31.654  1.00 78.81           H
ATOM   4263 HG23 ILE A 275     -31.611   1.614  31.447  1.00 78.81           H
ATOM   4264 HD11 ILE A 275     -27.528   3.722  33.098  1.00 82.17           H
ATOM   4265 HD12 ILE A 275     -28.032   4.439  31.563  1.00 82.17           H
ATOM   4266 HD13 ILE A 275     -28.739   5.012  33.098  1.00 82.17           H
ATOM   4267  N   GLY A 276     -29.861   6.186  30.750  1.00 64.62           N
ATOM   4268  CA  GLY A 276     -29.658   7.613  30.566  1.00 61.82           C
ATOM   4269  C   GLY A 276     -28.292   7.933  29.968  1.00 64.25           C
ATOM   4270  O   GLY A 276     -27.751   8.998  30.251  1.00 58.25           O
ATOM   4271  H   GLY A 276     -29.460   5.764  31.573  1.00 77.57           H
ATOM   4272  HA2 GLY A 276     -30.421   8.021  29.904  1.00 74.21           H
ATOM   4273  HA3 GLY A 276     -29.730   8.098  31.538  1.00 74.21           H
ATOM   4274  N   ALA A 277     -27.785   7.063  29.078  1.00 65.27           N
ATOM   4275  CA  ALA A 277     -26.844   7.443  28.024  1.00 53.81           C
ATOM   4276  C   ALA A 277     -27.499   8.450  27.076  1.00 41.61           C
ATOM   4277  O   ALA A 277     -28.729   8.532  26.980  1.00 48.98           O
ATOM   4278  CB  ALA A 277     -26.434   6.196  27.230  1.00 54.17           C
ATOM   4279  H   ALA A 277     -28.273   6.187  28.945  1.00 78.35           H
ATOM   4280  HA  ALA A 277     -25.944   7.875  28.466  1.00 64.60           H
ATOM   4281  HB1 ALA A 277     -25.734   6.475  26.444  1.00 65.03           H
ATOM   4282  HB2 ALA A 277     -25.943   5.486  27.894  1.00 65.03           H
ATOM   4283  HB3 ALA A 277     -27.309   5.732  26.778  1.00 65.03           H
ATOM   4284  N   ASN A 278     -26.675   9.243  26.370  1.00 37.50           N
ATOM   4285  CA  ASN A 278     -27.159  10.090  25.299  1.00 37.91           C
ATOM   4286  C   ASN A 278     -28.035   9.258  24.349  1.00 49.29           C
ATOM   4287  O   ASN A 278     -27.591   8.183  23.918  1.00 44.68           O
ATOM   4288  CB  ASN A 278     -25.914  10.643  24.591  1.00 40.90           C
ATOM   4289  CG  ASN A 278     -26.227  11.676  23.507  1.00 36.30           C
ATOM   4290  OD1 ASN A 278     -27.330  11.753  22.972  1.00 48.09           O
ATOM   4291  ND2 ASN A 278     -25.240  12.459  23.121  1.00 45.64           N
ATOM   4292  H   ASN A 278     -25.673   9.165  26.490  1.00 45.03           H
ATOM   4293  HA  ASN A 278     -27.713  10.924  25.721  1.00 45.52           H
ATOM   4294  HB2 ASN A 278     -25.233  11.085  25.319  1.00 49.11           H
ATOM   4295  HB3 ASN A 278     -25.396   9.806  24.124  1.00 49.11           H
ATOM   4296 HD21 ASN A 278     -25.390  13.131  22.380  1.00 54.79           H
ATOM   4297 HD22 ASN A 278     -24.332  12.388  23.571  1.00 54.79           H
ATOM   4298  N   PRO A 279     -29.250   9.713  23.981  1.00 47.02           N
ATOM   4299  CA  PRO A 279     -30.100   8.963  23.060  1.00 48.78           C
ATOM   4300  C   PRO A 279     -29.493   8.784  21.659  1.00 50.55           C
ATOM   4301  O   PRO A 279     -29.846   7.817  20.985  1.00 41.46           O
ATOM   4302  CB  PRO A 279     -31.411   9.761  22.970  1.00 52.97           C
ATOM   4303  CG  PRO A 279     -31.440  10.503  24.295  1.00 53.77           C
ATOM   4304  CD  PRO A 279     -29.977  10.864  24.499  1.00 48.08           C
ATOM   4305  HA  PRO A 279     -30.349   8.003  23.514  1.00 58.56           H
ATOM   4306  HB2 PRO A 279     -31.306  10.496  22.168  1.00 63.59           H
ATOM   4307  HB3 PRO A 279     -32.301   9.150  22.813  1.00 63.59           H
ATOM   4308  HG2 PRO A 279     -32.032  11.416  24.224  1.00 64.55           H
ATOM   4309  HG3 PRO A 279     -31.818   9.848  25.082  1.00 64.55           H
ATOM   4310  HD2 PRO A 279     -29.726  11.756  23.924  1.00 57.72           H
ATOM   4311  HD3 PRO A 279     -29.814  10.998  25.568  1.00 57.72           H
ATOM   4312  N   LEU A 280     -28.578   9.691  21.265  1.00 42.08           N
ATOM   4313  CA  LEU A 280     -27.813   9.603  20.040  1.00 47.20           C
ATOM   4314  C   LEU A 280     -26.753   8.513  20.133  1.00 44.32           C
ATOM   4315  O   LEU A 280     -26.614   7.760  19.173  1.00 45.15           O
ATOM   4316  CB  LEU A 280     -27.191  10.937  19.664  1.00 46.50           C
ATOM   4317  CG  LEU A 280     -28.226  11.959  19.178  1.00 50.06           C
ATOM   4318  CD1 LEU A 280     -27.481  13.278  18.990  1.00 50.58           C
ATOM   4319  CD2 LEU A 280     -28.898  11.493  17.888  1.00 52.24           C
ATOM   4320  H   LEU A 280     -28.334  10.436  21.899  1.00 50.53           H
ATOM   4321  HA  LEU A 280     -28.494   9.304  19.245  1.00 56.66           H
ATOM   4322  HB2 LEU A 280     -26.670  11.336  20.533  1.00 55.83           H
ATOM   4323  HB3 LEU A 280     -26.454  10.786  18.877  1.00 55.83           H
ATOM   4324  HG  LEU A 280     -28.992  12.078  19.946  1.00 60.10           H
ATOM   4325 HD11 LEU A 280     -28.169  14.047  18.639  1.00 60.72           H
ATOM   4326 HD12 LEU A 280     -27.064  13.595  19.945  1.00 60.72           H
ATOM   4327 HD13 LEU A 280     -26.677  13.158  18.264  1.00 60.72           H
ATOM   4328 HD21 LEU A 280     -29.418  12.329  17.419  1.00 62.72           H
ATOM   4329 HD22 LEU A 280     -28.150  11.103  17.199  1.00 62.72           H
ATOM   4330 HD23 LEU A 280     -29.632  10.718  18.106  1.00 62.72           H
ATOM   4331  N   ALA A 281     -26.078   8.361  21.280  1.00 41.60           N
ATOM   4332  CA  ALA A 281     -25.238   7.179  21.488  1.00 41.40           C
ATOM   4333  C   ALA A 281     -26.056   5.879  21.364  1.00 43.30           C
ATOM   4334  O   ALA A 281     -25.577   4.928  20.748  1.00 42.55           O
ATOM   4335  CB  ALA A 281     -24.511   7.257  22.825  1.00 41.31           C
ATOM   4336  H   ALA A 281     -26.263   8.965  22.065  1.00 49.95           H
ATOM   4337  HA  ALA A 281     -24.475   7.182  20.708  1.00 49.70           H
ATOM   4338  HB1 ALA A 281     -23.824   6.420  22.893  1.00 49.59           H
ATOM   4339  HB2 ALA A 281     -23.947   8.176  22.900  1.00 49.59           H
ATOM   4340  HB3 ALA A 281     -25.214   7.207  23.656  1.00 49.59           H
ATOM   4341  N   VAL A 282     -27.265   5.802  21.961  1.00 40.05           N
ATOM   4342  CA  VAL A 282     -28.081   4.586  21.985  1.00 43.47           C
ATOM   4343  C   VAL A 282     -28.517   4.223  20.552  1.00 45.11           C
ATOM   4344  O   VAL A 282     -28.539   3.042  20.192  1.00 43.63           O
ATOM   4345  CB  VAL A 282     -29.303   4.746  22.935  1.00 49.80           C
ATOM   4346  CG1 VAL A 282     -30.167   3.498  22.890  1.00 41.99           C
ATOM   4347  CG2 VAL A 282     -28.921   4.920  24.418  1.00 43.36           C
ATOM   4348  H   VAL A 282     -27.616   6.609  22.454  1.00 48.09           H
ATOM   4349  HA  VAL A 282     -27.461   3.779  22.373  1.00 52.19           H
ATOM   4350  HB  VAL A 282     -29.896   5.602  22.615  1.00 59.78           H
ATOM   4351 HG11 VAL A 282     -31.011   3.609  23.567  1.00 50.42           H
ATOM   4352 HG12 VAL A 282     -30.571   3.347  21.889  1.00 50.42           H
ATOM   4353 HG13 VAL A 282     -29.566   2.642  23.192  1.00 50.42           H
ATOM   4354 HG21 VAL A 282     -29.818   5.000  25.032  1.00 52.06           H
ATOM   4355 HG22 VAL A 282     -28.327   4.070  24.750  1.00 52.06           H
ATOM   4356 HG23 VAL A 282     -28.331   5.826  24.543  1.00 52.06           H
ATOM   4357  N   ASP A 283     -28.902   5.232  19.756  1.00 38.89           N
ATOM   4358  CA  ASP A 283     -29.343   4.986  18.389  1.00 44.67           C
ATOM   4359  C   ASP A 283     -28.180   4.424  17.551  1.00 45.33           C
ATOM   4360  O   ASP A 283     -28.379   3.501  16.757  1.00 41.99           O
ATOM   4361  CB  ASP A 283     -29.860   6.293  17.815  1.00 40.81           C
ATOM   4362  CG  ASP A 283     -30.459   6.057  16.435  1.00 45.08           C
ATOM   4363  OD1 ASP A 283     -31.526   5.419  16.372  1.00 56.91           O
ATOM   4364  OD2 ASP A 283     -29.855   6.516  15.444  1.00 44.36           O1-
ATOM   4365  H   ASP A 283     -28.912   6.177  20.107  1.00 46.69           H
ATOM   4366  HA  ASP A 283     -30.156   4.259  18.412  1.00 53.63           H
ATOM   4367  HB2 ASP A 283     -30.657   6.621  18.482  1.00 49.00           H
ATOM   4368  HB3 ASP A 283     -29.057   7.029  17.780  1.00 49.00           H
ATOM   4369  N   LEU A 284     -26.963   4.961  17.745  1.00 41.15           N
ATOM   4370  CA  LEU A 284     -25.775   4.473  17.061  1.00 35.15           C
ATOM   4371  C   LEU A 284     -25.456   3.043  17.477  1.00 38.95           C
ATOM   4372  O   LEU A 284     -25.245   2.204  16.595  1.00 38.70           O
ATOM   4373  CB  LEU A 284     -24.634   5.481  17.250  1.00 35.56           C
ATOM   4374  CG  LEU A 284     -23.349   4.995  16.536  1.00 32.13           C
ATOM   4375  CD1 LEU A 284     -23.574   5.047  15.011  1.00 35.24           C
ATOM   4376  CD2 LEU A 284     -22.187   5.885  16.921  1.00 34.98           C
ATOM   4377  H   LEU A 284     -26.844   5.700  18.425  1.00 49.41           H
ATOM   4378  HA  LEU A 284     -26.009   4.455  15.998  1.00 42.20           H
ATOM   4379  HB2 LEU A 284     -24.925   6.449  16.862  1.00 42.70           H
ATOM   4380  HB3 LEU A 284     -24.441   5.595  18.317  1.00 42.70           H
ATOM   4381  HG  LEU A 284     -23.117   3.974  16.835  1.00 38.58           H
ATOM   4382 HD11 LEU A 284     -22.626   4.983  14.480  1.00 42.31           H
ATOM   4383 HD12 LEU A 284     -24.203   4.211  14.700  1.00 42.31           H
ATOM   4384 HD13 LEU A 284     -24.056   5.982  14.742  1.00 42.31           H
ATOM   4385 HD21 LEU A 284     -21.289   5.561  16.396  1.00 42.00           H
ATOM   4386 HD22 LEU A 284     -22.414   6.921  16.658  1.00 42.00           H
ATOM   4387 HD23 LEU A 284     -22.014   5.809  17.994  1.00 42.00           H
ATOM   4388  N   LEU A 285     -25.515   2.723  18.780  1.00 36.27           N
ATOM   4389  CA  LEU A 285     -25.418   1.381  19.299  1.00 32.70           C
ATOM   4390  C   LEU A 285     -26.396   0.406  18.657  1.00 41.21           C
ATOM   4391  O   LEU A 285     -25.988  -0.691  18.327  1.00 31.28           O
ATOM   4392  CB  LEU A 285     -25.538   1.358  20.830  1.00 38.00           C
ATOM   4393  CG  LEU A 285     -24.316   1.892  21.603  1.00 35.89           C
ATOM   4394  CD1 LEU A 285     -24.635   1.908  23.107  1.00 37.79           C
ATOM   4395  CD2 LEU A 285     -23.099   0.994  21.377  1.00 36.29           C
ATOM   4396  H   LEU A 285     -25.701   3.460  19.444  1.00 43.55           H
ATOM   4397  HA  LEU A 285     -24.423   1.021  19.035  1.00 39.27           H
ATOM   4398  HB2 LEU A 285     -26.405   1.951  21.110  1.00 45.62           H
ATOM   4399  HB3 LEU A 285     -25.732   0.331  21.144  1.00 45.62           H
ATOM   4400  HG  LEU A 285     -24.075   2.895  21.257  1.00 43.09           H
ATOM   4401 HD11 LEU A 285     -23.764   2.242  23.670  1.00 45.38           H
ATOM   4402 HD12 LEU A 285     -25.455   2.597  23.301  1.00 45.38           H
ATOM   4403 HD13 LEU A 285     -24.913   0.911  23.443  1.00 45.38           H
ATOM   4404 HD21 LEU A 285     -22.318   1.252  22.091  1.00 43.57           H
ATOM   4405 HD22 LEU A 285     -23.365  -0.055  21.498  1.00 43.57           H
ATOM   4406 HD23 LEU A 285     -22.707   1.164  20.374  1.00 43.57           H
ATOM   4407  N   GLU A 286     -27.653   0.791  18.460  1.00 32.06           N
ATOM   4408  CA  GLU A 286     -28.687   0.008  17.808  1.00 40.08           C
ATOM   4409  C   GLU A 286     -28.260  -0.331  16.373  1.00 32.42           C
ATOM   4410  O   GLU A 286     -28.465  -1.466  15.964  1.00 36.82           O
ATOM   4411  CB  GLU A 286     -30.025   0.798  17.830  1.00 50.95           C
ATOM   4412  CG  GLU A 286     -31.219  -0.134  18.152  1.00 63.49           C
ATOM   4413  CD  GLU A 286     -32.167   0.382  19.238  1.00 71.08           C
ATOM   4414  OE1 GLU A 286     -32.814  -0.479  19.878  1.00 84.30           O
ATOM   4415  OE2 GLU A 286     -32.265   1.616  19.401  1.00 73.90           O1-
ATOM   4416  H   GLU A 286     -27.923   1.704  18.797  1.00 38.49           H
ATOM   4417  HA  GLU A 286     -28.797  -0.921  18.363  1.00 48.12           H
ATOM   4418  HB2 GLU A 286     -29.967   1.596  18.565  1.00 61.16           H
ATOM   4419  HB3 GLU A 286     -30.200   1.271  16.863  1.00 61.16           H
ATOM   4420  HG2 GLU A 286     -31.801  -0.272  17.241  1.00 76.21           H
ATOM   4421  HG3 GLU A 286     -30.894  -1.137  18.428  1.00 76.21           H
ATOM   4422  N   LYS A 287     -27.613   0.599  15.658  1.00 31.37           N
ATOM   4423  CA  LYS A 287     -27.152   0.421  14.278  1.00 36.61           C
ATOM   4424  C   LYS A 287     -25.851  -0.402  14.140  1.00 35.25           C
ATOM   4425  O   LYS A 287     -25.651  -1.034  13.106  1.00 28.71           O
ATOM   4426  CB  LYS A 287     -27.028   1.787  13.623  1.00 38.43           C
ATOM   4427  CG  LYS A 287     -28.457   2.347  13.399  1.00 36.75           C
ATOM   4428  CD  LYS A 287     -28.430   3.826  13.022  1.00 41.02           C
ATOM   4429  CE  LYS A 287     -29.824   4.454  12.750  1.00 46.88           C
ATOM   4430  NZ  LYS A 287     -30.961   3.591  13.128  1.00 67.22           N1+
ATOM   4431  H   LYS A 287     -27.424   1.491  16.098  1.00 37.67           H
ATOM   4432  HA  LYS A 287     -27.916  -0.135  13.730  1.00 43.96           H
ATOM   4433  HB2 LYS A 287     -26.415   2.459  14.227  1.00 46.14           H
ATOM   4434  HB3 LYS A 287     -26.554   1.672  12.648  1.00 46.14           H
ATOM   4435  HG2 LYS A 287     -28.955   1.769  12.618  1.00 44.13           H
ATOM   4436  HG3 LYS A 287     -29.033   2.242  14.317  1.00 44.13           H
ATOM   4437  HD2 LYS A 287     -27.955   4.383  13.831  1.00 49.25           H
ATOM   4438  HD3 LYS A 287     -27.824   3.949  12.126  1.00 49.25           H
ATOM   4439  HE2 LYS A 287     -29.896   5.366  13.345  1.00 56.28           H
ATOM   4440  HE3 LYS A 287     -29.899   4.735  11.699  1.00 56.28           H
ATOM   4441  HZ1 LYS A 287     -31.826   4.045  12.874  1.00 80.69           H
ATOM   4442  HZ2 LYS A 287     -30.888   2.702  12.655  1.00 80.69           H
ATOM   4443  HZ3 LYS A 287     -30.955   3.442  14.129  1.00 80.69           H
ATOM   4444  N   MET A 288     -24.994  -0.412  15.161  1.00 30.51           N
ATOM   4445  CA  MET A 288     -23.766  -1.225  15.155  1.00 33.08           C
ATOM   4446  C   MET A 288     -23.999  -2.645  15.627  1.00 33.58           C
ATOM   4447  O   MET A 288     -23.403  -3.567  15.079  1.00 34.71           O
ATOM   4448  CB  MET A 288     -22.709  -0.581  16.028  1.00 28.46           C
ATOM   4449  CG  MET A 288     -22.326   0.824  15.571  1.00 30.45           C
ATOM   4450  SD  MET A 288     -21.053   1.534  16.657  1.00 38.88           S
ATOM   4451  CE  MET A 288     -20.397   2.749  15.555  1.00 42.37           C
ATOM   4452  H   MET A 288     -25.234   0.097  15.999  1.00 36.64           H
ATOM   4453  HA  MET A 288     -23.357  -1.261  14.141  1.00 39.73           H
ATOM   4454  HB2 MET A 288     -23.075  -0.542  17.053  1.00 34.18           H
ATOM   4455  HB3 MET A 288     -21.822  -1.218  16.019  1.00 34.18           H
ATOM   4456  HG2 MET A 288     -21.950   0.783  14.551  1.00 36.56           H
ATOM   4457  HG3 MET A 288     -23.191   1.481  15.589  1.00 36.56           H
ATOM   4458  HE1 MET A 288     -19.655   3.338  16.093  1.00 50.87           H
ATOM   4459  HE2 MET A 288     -19.943   2.244  14.703  1.00 50.87           H
ATOM   4460  HE3 MET A 288     -21.204   3.393  15.215  1.00 50.87           H
ATOM   4461  N   LEU A 289     -24.833  -2.847  16.653  1.00 25.36           N
ATOM   4462  CA  LEU A 289     -24.983  -4.110  17.284  1.00 28.37           C
ATOM   4463  C   LEU A 289     -26.149  -4.896  16.631  1.00 34.84           C
ATOM   4464  O   LEU A 289     -27.013  -5.427  17.313  1.00 34.59           O
ATOM   4465  CB  LEU A 289     -25.095  -3.948  18.796  1.00 32.65           C
ATOM   4466  CG  LEU A 289     -23.796  -3.461  19.523  1.00 28.31           C
ATOM   4467  CD1 LEU A 289     -24.191  -3.201  20.973  1.00 36.09           C
ATOM   4468  CD2 LEU A 289     -22.684  -4.511  19.486  1.00 30.93           C
ATOM   4469  H   LEU A 289     -25.311  -2.056  17.054  1.00 30.46           H
ATOM   4470  HA  LEU A 289     -24.066  -4.679  17.118  1.00 34.07           H
ATOM   4471  HB2 LEU A 289     -25.899  -3.242  18.987  1.00 39.21           H
ATOM   4472  HB3 LEU A 289     -25.370  -4.911  19.227  1.00 39.21           H
ATOM   4473  HG  LEU A 289     -23.422  -2.542  19.074  1.00 34.00           H
ATOM   4474 HD11 LEU A 289     -23.318  -2.858  21.531  1.00 43.33           H
ATOM   4475 HD12 LEU A 289     -24.955  -2.423  21.005  1.00 43.33           H
ATOM   4476 HD13 LEU A 289     -24.582  -4.110  21.426  1.00 43.33           H
ATOM   4477 HD21 LEU A 289     -21.885  -4.248  20.180  1.00 37.14           H
ATOM   4478 HD22 LEU A 289     -23.074  -5.488  19.768  1.00 37.14           H
ATOM   4479 HD23 LEU A 289     -22.259  -4.563  18.481  1.00 37.14           H
ATOM   4480  N   VAL A 290     -26.123  -5.016  15.309  1.00 34.68           N
ATOM   4481  CA  VAL A 290     -27.070  -5.814  14.507  1.00 34.39           C
ATOM   4482  C   VAL A 290     -26.386  -7.096  14.068  1.00 39.39           C
ATOM   4483  O   VAL A 290     -25.235  -7.084  13.635  1.00 37.27           O
ATOM   4484  CB  VAL A 290     -27.508  -4.966  13.291  1.00 40.35           C
ATOM   4485  CG1 VAL A 290     -28.453  -5.768  12.410  1.00 48.75           C
ATOM   4486  CG2 VAL A 290     -28.258  -3.702  13.711  1.00 42.62           C
ATOM   4487  H   VAL A 290     -25.372  -4.552  14.816  1.00 41.64           H
ATOM   4488  HA  VAL A 290     -27.950  -6.063  15.101  1.00 41.30           H
ATOM   4489  HB  VAL A 290     -26.632  -4.679  12.705  1.00 48.44           H
ATOM   4490 HG11 VAL A 290     -28.772  -5.150  11.570  1.00 58.53           H
ATOM   4491 HG12 VAL A 290     -27.945  -6.640  12.005  1.00 58.53           H
ATOM   4492 HG13 VAL A 290     -29.324  -6.056  12.997  1.00 58.53           H
ATOM   4493 HG21 VAL A 290     -28.553  -3.133  12.827  1.00 51.16           H
ATOM   4494 HG22 VAL A 290     -29.136  -3.966  14.300  1.00 51.16           H
ATOM   4495 HG23 VAL A 290     -27.590  -3.077  14.301  1.00 51.16           H
ATOM   4496  N   LEU A 291     -27.098  -8.225  14.168  1.00 40.19           N
ATOM   4497  CA  LEU A 291     -26.563  -9.546  13.883  1.00 40.98           C
ATOM   4498  C   LEU A 291     -26.337  -9.719  12.392  1.00 37.32           C
ATOM   4499  O   LEU A 291     -25.330 -10.287  11.990  1.00 48.99           O
ATOM   4500  CB  LEU A 291     -27.553 -10.575  14.456  1.00 48.13           C
ATOM   4501  CG  LEU A 291     -27.014 -11.699  15.319  1.00 47.29           C
ATOM   4502  CD1 LEU A 291     -26.020 -11.168  16.342  1.00 40.28           C
ATOM   4503  CD2 LEU A 291     -28.214 -12.320  16.046  1.00 43.98           C
ATOM   4504  H   LEU A 291     -28.050  -8.178  14.504  1.00 48.26           H
ATOM   4505  HA  LEU A 291     -25.594  -9.631  14.369  1.00 49.20           H
ATOM   4506  HB2 LEU A 291     -28.230 -10.046  15.114  1.00 57.78           H
ATOM   4507  HB3 LEU A 291     -28.157 -10.983  13.657  1.00 57.78           H
ATOM   4508  HG  LEU A 291     -26.535 -12.443  14.681  1.00 56.78           H
ATOM   4509 HD11 LEU A 291     -25.898 -11.877  17.163  1.00 48.36           H
ATOM   4510 HD12 LEU A 291     -25.067 -11.022  15.847  1.00 48.36           H
ATOM   4511 HD13 LEU A 291     -26.346 -10.207  16.727  1.00 48.36           H
ATOM   4512 HD21 LEU A 291     -27.901 -13.224  16.564  1.00 52.81           H
ATOM   4513 HD22 LEU A 291     -28.633 -11.619  16.763  1.00 52.81           H
ATOM   4514 HD23 LEU A 291     -28.991 -12.568  15.329  1.00 52.81           H
ATOM   4515  N   ASP A 292     -27.234  -9.213  11.556  1.00 37.83           N
ATOM   4516  CA  ASP A 292     -27.087  -9.332  10.141  1.00 38.64           C
ATOM   4517  C   ASP A 292     -25.993  -8.359   9.709  1.00 40.63           C
ATOM   4518  O   ASP A 292     -26.208  -7.149   9.673  1.00 40.82           O
ATOM   4519  CB  ASP A 292     -28.437  -9.091   9.457  1.00 44.57           C
ATOM   4520  CG  ASP A 292     -28.377  -9.330   7.947  1.00 47.37           C
ATOM   4521  OD1 ASP A 292     -27.261  -9.475   7.415  1.00 37.36           O
ATOM   4522  OD2 ASP A 292     -29.457  -9.368   7.320  1.00 52.80           O1-
ATOM   4523  H   ASP A 292     -28.036  -8.716  11.911  1.00 45.42           H
ATOM   4524  HA  ASP A 292     -26.776 -10.351   9.914  1.00 46.40           H
ATOM   4525  HB2 ASP A 292     -29.219  -9.722   9.892  1.00 53.51           H
ATOM   4526  HB3 ASP A 292     -28.770  -8.067   9.626  1.00 53.51           H
ATOM   4527  N   SER A 293     -24.848  -8.926   9.319  1.00 42.75           N
ATOM   4528  CA  SER A 293     -23.704  -8.166   8.855  1.00 45.31           C
ATOM   4529  C   SER A 293     -23.919  -7.513   7.487  1.00 45.05           C
ATOM   4530  O   SER A 293     -23.138  -6.643   7.126  1.00 42.94           O
ATOM   4531  CB  SER A 293     -22.477  -9.063   8.822  1.00 46.69           C
ATOM   4532  OG  SER A 293     -22.536 -10.009   7.775  1.00 50.31           O
ATOM   4533  H   SER A 293     -24.759  -9.932   9.355  1.00 51.33           H
ATOM   4534  HA  SER A 293     -23.513  -7.385   9.590  1.00 54.40           H
ATOM   4535  HB2 SER A 293     -21.612  -8.425   8.677  1.00 56.06           H
ATOM   4536  HB3 SER A 293     -22.402  -9.584   9.776  1.00 56.06           H
ATOM   4537  HG  SER A 293     -21.826 -10.646   7.899  1.00 60.40           H
ATOM   4538  N   ASP A 294     -24.950  -7.891   6.711  1.00 40.70           N
ATOM   4539  CA  ASP A 294     -25.354  -7.046   5.585  1.00 42.37           C
ATOM   4540  C   ASP A 294     -26.061  -5.748   6.034  1.00 38.72           C
ATOM   4541  O   ASP A 294     -26.181  -4.804   5.256  1.00 37.20           O
ATOM   4542  CB  ASP A 294     -26.250  -7.828   4.618  1.00 41.84           C
ATOM   4543  CG  ASP A 294     -25.549  -9.042   4.028  1.00 52.47           C
ATOM   4544  OD1 ASP A 294     -24.318  -8.970   3.782  1.00 45.91           O
ATOM   4545  OD2 ASP A 294     -26.288 -10.025   3.820  1.00 48.58           O1-
ATOM   4546  H   ASP A 294     -25.542  -8.665   6.979  1.00 48.86           H
ATOM   4547  HA  ASP A 294     -24.462  -6.756   5.029  1.00 50.87           H
ATOM   4548  HB2 ASP A 294     -27.190  -8.109   5.084  1.00 50.23           H
ATOM   4549  HB3 ASP A 294     -26.490  -7.166   3.788  1.00 50.23           H
ATOM   4550  N   LYS A 295     -26.598  -5.707   7.247  1.00 33.56           N
ATOM   4551  CA  LYS A 295     -27.422  -4.555   7.700  1.00 34.98           C
ATOM   4552  C   LYS A 295     -26.673  -3.653   8.693  1.00 36.44           C
ATOM   4553  O   LYS A 295     -27.189  -2.574   8.959  1.00 37.45           O
ATOM   4554  CB  LYS A 295     -28.742  -5.083   8.304  1.00 41.91           C
ATOM   4555  CG  LYS A 295     -29.968  -5.075   7.363  1.00 53.37           C
ATOM   4556  CD  LYS A 295     -29.664  -5.495   5.923  1.00 54.17           C
ATOM   4557  CE  LYS A 295     -30.951  -5.728   5.114  1.00 65.81           C
ATOM   4558  NZ  LYS A 295     -30.854  -6.981   4.338  1.00 76.78           N1+
ATOM   4559  H   LYS A 295     -26.462  -6.490   7.873  1.00 40.30           H
ATOM   4560  HA  LYS A 295     -27.661  -3.899   6.865  1.00 42.00           H
ATOM   4561  HB2 LYS A 295     -28.592  -6.068   8.737  1.00 50.31           H
ATOM   4562  HB3 LYS A 295     -29.014  -4.428   9.131  1.00 50.31           H
ATOM   4563  HG2 LYS A 295     -30.728  -5.735   7.787  1.00 64.06           H
ATOM   4564  HG3 LYS A 295     -30.377  -4.064   7.334  1.00 64.06           H
ATOM   4565  HD2 LYS A 295     -29.105  -4.704   5.424  1.00 65.03           H
ATOM   4566  HD3 LYS A 295     -29.057  -6.404   5.940  1.00 65.03           H
ATOM   4567  HE2 LYS A 295     -31.801  -5.793   5.794  1.00 79.00           H
ATOM   4568  HE3 LYS A 295     -31.109  -4.885   4.438  1.00 79.00           H
ATOM   4569  HZ1 LYS A 295     -31.686  -7.103   3.779  1.00 92.16           H
ATOM   4570  HZ2 LYS A 295     -30.036  -6.945   3.744  1.00 92.16           H
ATOM   4571  HZ3 LYS A 295     -30.778  -7.759   4.981  1.00 92.16           H
ATOM   4572  N   ARG A 296     -25.524  -4.093   9.243  1.00 35.92           N
ATOM   4573  CA  ARG A 296     -24.681  -3.305  10.164  1.00 35.03           C
ATOM   4574  C   ARG A 296     -24.100  -2.066   9.489  1.00 31.99           C
ATOM   4575  O   ARG A 296     -23.699  -2.107   8.333  1.00 33.07           O
ATOM   4576  CB  ARG A 296     -23.587  -4.229  10.670  1.00 30.08           C
ATOM   4577  CG  ARG A 296     -22.859  -3.691  11.902  1.00 37.54           C
ATOM   4578  CD  ARG A 296     -21.944  -4.784  12.446  1.00 31.12           C
ATOM   4579  NE  ARG A 296     -22.643  -6.046  12.779  1.00 27.68           N
ATOM   4580  CZ  ARG A 296     -22.116  -7.248  12.561  1.00 28.23           C
ATOM   4581  NH1 ARG A 296     -22.778  -8.374  12.792  1.00 32.12           N
ATOM   4582  NH2 ARG A 296     -20.883  -7.343  12.087  1.00 29.77           N1+
ATOM   4583  H   ARG A 296     -25.196  -5.014   8.989  1.00 43.13           H
ATOM   4584  HA  ARG A 296     -25.295  -3.002  11.016  1.00 42.06           H
ATOM   4585  HB2 ARG A 296     -24.071  -5.165  10.949  1.00 36.12           H
ATOM   4586  HB3 ARG A 296     -22.872  -4.452   9.877  1.00 36.12           H
ATOM   4587  HG2 ARG A 296     -22.244  -2.830  11.620  1.00 45.07           H
ATOM   4588  HG3 ARG A 296     -23.579  -3.381  12.659  1.00 45.07           H
ATOM   4589  HD2 ARG A 296     -21.239  -4.966  11.649  1.00 37.37           H
ATOM   4590  HD3 ARG A 296     -21.373  -4.414  13.297  1.00 37.37           H
ATOM   4591  HE  ARG A 296     -23.567  -5.964  13.175  1.00 33.25           H
ATOM   4592 HH11 ARG A 296     -23.715  -8.324  13.161  1.00 38.57           H
ATOM   4593 HH12 ARG A 296     -22.344  -9.259  12.588  1.00 38.57           H
ATOM   4594 HH21 ARG A 296     -20.339  -6.515  11.890  1.00 35.75           H
ATOM   4595 HH22 ARG A 296     -20.503  -8.248  11.883  1.00 35.75           H
ATOM   4596  N   ILE A 297     -24.105  -0.927  10.188  1.00 28.68           N
ATOM   4597  CA  ILE A 297     -23.629   0.351   9.667  1.00 34.77           C
ATOM   4598  C   ILE A 297     -22.135   0.256   9.339  1.00 26.66           C
ATOM   4599  O   ILE A 297     -21.418  -0.453  10.030  1.00 29.24           O
ATOM   4600  CB  ILE A 297     -23.961   1.426  10.716  1.00 29.89           C
ATOM   4601  CG1 ILE A 297     -23.730   2.807  10.143  1.00 33.73           C
ATOM   4602  CG2 ILE A 297     -23.216   1.242  12.032  1.00 28.73           C
ATOM   4603  CD1 ILE A 297     -24.344   3.945  10.988  1.00 37.27           C
ATOM   4604  H   ILE A 297     -24.452  -0.930  11.135  1.00 34.44           H
ATOM   4605  HA  ILE A 297     -24.172   0.585   8.750  1.00 41.75           H
ATOM   4606  HB  ILE A 297     -25.025   1.349  10.931  1.00 35.89           H
ATOM   4607 HG12 ILE A 297     -22.659   2.967  10.038  1.00 40.50           H
ATOM   4608 HG13 ILE A 297     -24.188   2.850   9.155  1.00 40.50           H
ATOM   4609 HG21 ILE A 297     -23.620   1.916  12.785  1.00 34.50           H
ATOM   4610 HG22 ILE A 297     -23.332   0.226  12.401  1.00 34.50           H
ATOM   4611 HG23 ILE A 297     -22.158   1.460  11.891  1.00 34.50           H
ATOM   4612 HD11 ILE A 297     -24.190   4.900  10.486  1.00 44.75           H
ATOM   4613 HD12 ILE A 297     -25.413   3.775  11.112  1.00 44.75           H
ATOM   4614 HD13 ILE A 297     -23.871   3.992  11.966  1.00 44.75           H
ATOM   4615  N   THR A 298     -21.673   0.888   8.270  1.00 30.49           N
ATOM   4616  CA  THR A 298     -20.246   0.877   7.909  1.00 29.78           C
ATOM   4617  C   THR A 298     -19.519   1.984   8.701  1.00 33.56           C
ATOM   4618  O   THR A 298     -20.174   2.836   9.267  1.00 27.92           O
ATOM   4619  CB  THR A 298     -20.044   1.144   6.423  1.00 34.91           C
ATOM   4620  OG1 THR A 298     -20.444   2.449   6.133  1.00 36.78           O
ATOM   4621  CG2 THR A 298     -20.763   0.140   5.502  1.00 45.68           C
ATOM   4622  H   THR A 298     -22.297   1.482   7.744  1.00 36.61           H
ATOM   4623  HA  THR A 298     -19.788  -0.078   8.158  1.00 35.76           H
ATOM   4624  HB  THR A 298     -18.975   1.083   6.217  1.00 41.92           H
ATOM   4625  HG1 THR A 298     -20.333   2.601   5.314  1.00 44.17           H
ATOM   4626 HG21 THR A 298     -20.530   0.362   4.462  1.00 54.84           H
ATOM   4627 HG22 THR A 298     -20.436  -0.873   5.730  1.00 54.84           H
ATOM   4628 HG23 THR A 298     -21.843   0.215   5.632  1.00 54.84           H
ATOM   4629  N   ALA A 299     -18.183   2.010   8.715  1.00 29.46           N
ATOM   4630  CA  ALA A 299     -17.422   3.091   9.358  1.00 30.19           C
ATOM   4631  C   ALA A 299     -17.759   4.504   8.780  1.00 31.24           C
ATOM   4632  O   ALA A 299     -18.023   5.480   9.505  1.00 25.49           O
ATOM   4633  CB  ALA A 299     -15.907   2.721   9.275  1.00 29.09           C
ATOM   4634  H   ALA A 299     -17.675   1.285   8.234  1.00 35.38           H
ATOM   4635  HA  ALA A 299     -17.697   3.096  10.413  1.00 36.26           H
ATOM   4636  HB1 ALA A 299     -15.325   3.425   9.868  1.00 34.94           H
ATOM   4637  HB2 ALA A 299     -15.729   1.718   9.658  1.00 34.94           H
ATOM   4638  HB3 ALA A 299     -15.558   2.758   8.244  1.00 34.94           H
ATOM   4639  N   ALA A 300     -17.756   4.628   7.448  1.00 31.20           N
ATOM   4640  CA  ALA A 300     -18.081   5.875   6.768  1.00 33.93           C
ATOM   4641  C   ALA A 300     -19.490   6.394   7.097  1.00 35.23           C
ATOM   4642  O   ALA A 300     -19.639   7.588   7.332  1.00 36.29           O
ATOM   4643  CB  ALA A 300     -17.950   5.664   5.261  1.00 31.08           C
ATOM   4644  H   ALA A 300     -17.462   3.850   6.878  1.00 37.46           H
ATOM   4645  HA  ALA A 300     -17.352   6.624   7.072  1.00 40.74           H
ATOM   4646  HB1 ALA A 300     -18.114   6.609   4.748  1.00 37.32           H
ATOM   4647  HB2 ALA A 300     -16.946   5.315   5.022  1.00 37.32           H
ATOM   4648  HB3 ALA A 300     -18.683   4.934   4.923  1.00 37.32           H
ATOM   4649  N   GLN A 301     -20.500   5.514   7.118  1.00 35.42           N
ATOM   4650  CA  GLN A 301     -21.867   5.843   7.513  1.00 34.72           C
ATOM   4651  C   GLN A 301     -21.962   6.271   8.964  1.00 31.59           C
ATOM   4652  O   GLN A 301     -22.681   7.222   9.284  1.00 35.39           O
ATOM   4653  CB  GLN A 301     -22.762   4.638   7.326  1.00 38.22           C
ATOM   4654  CG  GLN A 301     -23.073   4.350   5.855  1.00 36.06           C
ATOM   4655  CD  GLN A 301     -23.791   3.017   5.680  1.00 38.05           C
ATOM   4656  OE1 GLN A 301     -23.803   2.130   6.536  1.00 34.61           O
ATOM   4657  NE2 GLN A 301     -24.379   2.843   4.507  1.00 43.23           N
ATOM   4658  H   GLN A 301     -20.302   4.546   6.912  1.00 42.53           H
ATOM   4659  HA  GLN A 301     -22.224   6.660   6.880  1.00 41.70           H
ATOM   4660  HB2 GLN A 301     -22.266   3.775   7.765  1.00 45.89           H
ATOM   4661  HB3 GLN A 301     -23.697   4.802   7.863  1.00 45.89           H
ATOM   4662  HG2 GLN A 301     -23.676   5.155   5.435  1.00 43.30           H
ATOM   4663  HG3 GLN A 301     -22.136   4.318   5.300  1.00 43.30           H
ATOM   4664 HE21 GLN A 301     -24.386   3.591   3.832  1.00 51.90           H
ATOM   4665 HE22 GLN A 301     -24.829   1.963   4.307  1.00 51.90           H
ATOM   4666  N   ALA A 302     -21.253   5.577   9.842  1.00 33.79           N
ATOM   4667  CA  ALA A 302     -21.275   5.874  11.258  1.00 31.35           C
ATOM   4668  C   ALA A 302     -20.683   7.259  11.535  1.00 30.69           C
ATOM   4669  O   ALA A 302     -21.208   7.975  12.381  1.00 34.73           O
ATOM   4670  CB  ALA A 302     -20.561   4.754  12.030  1.00 29.44           C
ATOM   4671  H   ALA A 302     -20.686   4.806   9.517  1.00 40.58           H
ATOM   4672  HA  ALA A 302     -22.315   5.873  11.586  1.00 37.65           H
ATOM   4673  HB1 ALA A 302     -20.572   4.963  13.097  1.00 35.35           H
ATOM   4674  HB2 ALA A 302     -21.074   3.812  11.856  1.00 35.35           H
ATOM   4675  HB3 ALA A 302     -19.529   4.673  11.687  1.00 35.35           H
ATOM   4676  N   LEU A 303     -19.637   7.657  10.801  1.00 32.99           N
ATOM   4677  CA  LEU A 303     -18.990   8.964  10.930  1.00 36.31           C
ATOM   4678  C   LEU A 303     -20.007  10.097  10.699  1.00 41.40           C
ATOM   4679  O   LEU A 303     -19.869  11.146  11.302  1.00 33.18           O
ATOM   4680  CB  LEU A 303     -17.823   9.076   9.917  1.00 33.38           C
ATOM   4681  CG  LEU A 303     -16.540   8.332  10.363  1.00 27.76           C
ATOM   4682  CD1 LEU A 303     -15.524   8.272   9.216  1.00 30.35           C
ATOM   4683  CD2 LEU A 303     -15.867   8.955  11.581  1.00 29.41           C
ATOM   4684  H   LEU A 303     -19.267   7.029  10.104  1.00 39.61           H
ATOM   4685  HA  LEU A 303     -18.622   9.054  11.948  1.00 43.59           H
ATOM   4686  HB2 LEU A 303     -18.151   8.668   8.964  1.00 40.09           H
ATOM   4687  HB3 LEU A 303     -17.584  10.128   9.761  1.00 40.09           H
ATOM   4688  HG  LEU A 303     -16.807   7.318  10.641  1.00 33.34           H
ATOM   4689 HD11 LEU A 303     -14.681   7.644   9.494  1.00 36.44           H
ATOM   4690 HD12 LEU A 303     -16.002   7.841   8.343  1.00 36.44           H
ATOM   4691 HD13 LEU A 303     -15.166   9.265   8.958  1.00 36.44           H
ATOM   4692 HD21 LEU A 303     -14.984   8.382  11.843  1.00 35.32           H
ATOM   4693 HD22 LEU A 303     -15.557   9.973  11.344  1.00 35.32           H
ATOM   4694 HD23 LEU A 303     -16.536   8.962  12.439  1.00 35.32           H
ATOM   4695  N   ALA A 304     -20.980   9.882   9.804  1.00 43.29           N
ATOM   4696  CA  ALA A 304     -22.034  10.830   9.469  1.00 39.77           C
ATOM   4697  C   ALA A 304     -23.283  10.723  10.376  1.00 42.39           C
ATOM   4698  O   ALA A 304     -24.246  11.464  10.156  1.00 46.47           O
ATOM   4699  CB  ALA A 304     -22.342  10.688   7.968  1.00 37.10           C
ATOM   4700  H   ALA A 304     -21.010   8.987   9.341  1.00 51.98           H
ATOM   4701  HA  ALA A 304     -21.632  11.832   9.602  1.00 47.74           H
ATOM   4702  HB1 ALA A 304     -23.053  11.458   7.671  1.00 44.55           H
ATOM   4703  HB2 ALA A 304     -21.430  10.816   7.387  1.00 44.55           H
ATOM   4704  HB3 ALA A 304     -22.766   9.708   7.755  1.00 44.55           H
ATOM   4705  N   HIS A 305     -23.293   9.849  11.401  1.00 33.51           N
ATOM   4706  CA  HIS A 305     -24.338   9.823  12.415  1.00 37.70           C
ATOM   4707  C   HIS A 305     -24.252  11.096  13.291  1.00 42.49           C
ATOM   4708  O   HIS A 305     -23.167  11.609  13.569  1.00 34.39           O
ATOM   4709  CB  HIS A 305     -24.242   8.555  13.249  1.00 36.20           C
ATOM   4710  CG  HIS A 305     -25.371   8.294  14.228  1.00 35.66           C
ATOM   4711  ND1 HIS A 305     -25.469   8.853  15.511  1.00 40.37           N
ATOM   4712  CD2 HIS A 305     -26.374   7.386  14.073  1.00 41.54           C
ATOM   4713  CE1 HIS A 305     -26.567   8.336  16.061  1.00 40.34           C
ATOM   4714  NE2 HIS A 305     -27.107   7.401  15.243  1.00 42.25           N
ATOM   4715  H   HIS A 305     -22.463   9.303  11.577  1.00 40.24           H
ATOM   4716  HA  HIS A 305     -25.304   9.788  11.912  1.00 45.27           H
ATOM   4717  HB2 HIS A 305     -23.319   8.591  13.825  1.00 43.46           H
ATOM   4718  HB3 HIS A 305     -24.187   7.703  12.571  1.00 43.46           H
ATOM   4719  HD2 HIS A 305     -26.536   6.749  13.218  1.00 49.88           H
ATOM   4720  HE1 HIS A 305     -27.041   8.718  16.953  1.00 48.43           H
ATOM   4721  HE2 HIS A 305     -27.993   6.933  15.391  1.00 50.72           H
ATOM   4722  N   ALA A 306     -25.425  11.585  13.736  1.00 44.95           N
ATOM   4723  CA  ALA A 306     -25.583  12.831  14.483  1.00 44.45           C
ATOM   4724  C   ALA A 306     -24.826  12.846  15.811  1.00 39.15           C
ATOM   4725  O   ALA A 306     -24.467  13.930  16.278  1.00 37.13           O
ATOM   4726  CB  ALA A 306     -27.081  13.096  14.728  1.00 44.06           C
ATOM   4727  H   ALA A 306     -26.268  11.075  13.514  1.00 53.97           H
ATOM   4728  HA  ALA A 306     -25.184  13.643  13.872  1.00 53.37           H
ATOM   4729  HB1 ALA A 306     -27.203  14.039  15.263  1.00 52.90           H
ATOM   4730  HB2 ALA A 306     -27.599  13.162  13.771  1.00 52.90           H
ATOM   4731  HB3 ALA A 306     -27.505  12.289  15.326  1.00 52.90           H
ATOM   4732  N   TYR A 307     -24.567  11.674  16.417  1.00 37.36           N
ATOM   4733  CA  TYR A 307     -23.761  11.575  17.635  1.00 40.51           C
ATOM   4734  C   TYR A 307     -22.400  12.272  17.475  1.00 37.83           C
ATOM   4735  O   TYR A 307     -21.877  12.756  18.472  1.00 34.32           O
ATOM   4736  CB  TYR A 307     -23.603  10.099  18.050  1.00 35.77           C
ATOM   4737  CG  TYR A 307     -22.897   9.901  19.374  1.00 38.86           C
ATOM   4738  CD1 TYR A 307     -23.473  10.389  20.564  1.00 40.18           C
ATOM   4739  CD2 TYR A 307     -21.672   9.207  19.430  1.00 34.79           C
ATOM   4740  CE1 TYR A 307     -22.847  10.156  21.799  1.00 39.26           C
ATOM   4741  CE2 TYR A 307     -21.038   8.997  20.663  1.00 43.55           C
ATOM   4742  CZ  TYR A 307     -21.639   9.420  21.854  1.00 39.97           C
ATOM   4743  OH  TYR A 307     -21.077   9.071  23.041  1.00 43.68           O
ATOM   4744  H   TYR A 307     -24.915  10.816  16.014  1.00 44.86           H
ATOM   4745  HA  TYR A 307     -24.295  12.085  18.436  1.00 48.64           H
ATOM   4746  HB2 TYR A 307     -24.588   9.654  18.127  1.00 42.95           H
ATOM   4747  HB3 TYR A 307     -23.060   9.559  17.275  1.00 42.95           H
ATOM   4748  HD1 TYR A 307     -24.406  10.926  20.534  1.00 48.24           H
ATOM   4749  HD2 TYR A 307     -21.207   8.854  18.528  1.00 41.78           H
ATOM   4750  HE1 TYR A 307     -23.316  10.485  22.709  1.00 47.14           H
ATOM   4751  HE2 TYR A 307     -20.065   8.535  20.702  1.00 52.29           H
ATOM   4752  HH  TYR A 307     -21.575   9.403  23.797  1.00 52.44           H
ATOM   4753  N   PHE A 308     -21.837  12.303  16.252  1.00 33.56           N
ATOM   4754  CA  PHE A 308     -20.522  12.879  15.994  1.00 33.97           C
ATOM   4755  C   PHE A 308     -20.588  14.271  15.368  1.00 31.89           C
ATOM   4756  O   PHE A 308     -19.578  14.707  14.835  1.00 34.19           O
ATOM   4757  CB  PHE A 308     -19.672  11.905  15.134  1.00 35.26           C
ATOM   4758  CG  PHE A 308     -19.565  10.538  15.735  1.00 31.26           C
ATOM   4759  CD1 PHE A 308     -20.128   9.444  15.053  1.00 36.16           C
ATOM   4760  CD2 PHE A 308     -18.900  10.321  16.954  1.00 28.82           C
ATOM   4761  CE1 PHE A 308     -20.048   8.160  15.594  1.00 31.12           C
ATOM   4762  CE2 PHE A 308     -18.788   9.022  17.478  1.00 29.13           C
ATOM   4763  CZ  PHE A 308     -19.350   7.941  16.787  1.00 32.34           C
ATOM   4764  H   PHE A 308     -22.350  11.930  15.463  1.00 40.30           H
ATOM   4765  HA  PHE A 308     -19.994  13.002  16.938  1.00 40.79           H
ATOM   4766  HB2 PHE A 308     -20.098  11.826  14.132  1.00 42.33           H
ATOM   4767  HB3 PHE A 308     -18.665  12.309  15.034  1.00 42.33           H
ATOM   4768  HD1 PHE A 308     -20.637   9.605  14.117  1.00 43.41           H
ATOM   4769  HD2 PHE A 308     -18.458  11.151  17.486  1.00 34.61           H
ATOM   4770  HE1 PHE A 308     -20.498   7.329  15.071  1.00 37.37           H
ATOM   4771  HE2 PHE A 308     -18.270   8.852  18.410  1.00 34.98           H
ATOM   4772  HZ  PHE A 308     -19.309   6.951  17.203  1.00 38.83           H
ATOM   4773  N   ALA A 309     -21.740  14.988  15.397  1.00 38.11           N
ATOM   4774  CA  ALA A 309     -21.884  16.293  14.714  1.00 43.37           C
ATOM   4775  C   ALA A 309     -20.772  17.285  15.073  1.00 39.06           C
ATOM   4776  O   ALA A 309     -20.319  18.074  14.253  1.00 44.56           O
ATOM   4777  CB  ALA A 309     -23.246  16.923  15.061  1.00 48.47           C
ATOM   4778  H   ALA A 309     -22.554  14.601  15.850  1.00 45.75           H
ATOM   4779  HA  ALA A 309     -21.846  16.114  13.638  1.00 52.06           H
ATOM   4780  HB1 ALA A 309     -23.328  17.886  14.562  1.00 58.19           H
ATOM   4781  HB2 ALA A 309     -24.052  16.272  14.716  1.00 58.19           H
ATOM   4782  HB3 ALA A 309     -23.317  17.059  16.142  1.00 58.19           H
ATOM   4783  N   GLN A 310     -20.314  17.220  16.316  1.00 41.79           N
ATOM   4784  CA  GLN A 310     -19.248  18.039  16.897  1.00 50.13           C
ATOM   4785  C   GLN A 310     -17.875  17.764  16.256  1.00 48.34           C
ATOM   4786  O   GLN A 310     -17.037  18.662  16.227  1.00 39.28           O
ATOM   4787  CB  GLN A 310     -19.181  17.790  18.419  1.00 42.96           C
ATOM   4788  CG  GLN A 310     -20.572  17.786  19.082  1.00 57.28           C
ATOM   4789  CD  GLN A 310     -21.330  16.454  18.962  1.00 68.12           C
ATOM   4790  OE1 GLN A 310     -20.806  15.439  18.494  1.00 63.60           O
ATOM   4791  NE2 GLN A 310     -22.589  16.454  19.398  1.00 83.59           N
ATOM   4792  H   GLN A 310     -20.730  16.525  16.918  1.00 50.17           H
ATOM   4793  HA  GLN A 310     -19.492  19.090  16.730  1.00 60.19           H
ATOM   4794  HB2 GLN A 310     -18.661  16.852  18.621  1.00 51.58           H
ATOM   4795  HB3 GLN A 310     -18.586  18.585  18.868  1.00 51.58           H
ATOM   4796  HG2 GLN A 310     -20.438  18.002  20.141  1.00 68.77           H
ATOM   4797  HG3 GLN A 310     -21.181  18.586  18.656  1.00 68.77           H
ATOM   4798 HE21 GLN A 310     -22.993  17.295  19.776  1.00100.33           H
ATOM   4799 HE22 GLN A 310     -23.109  15.592  19.382  1.00100.33           H
ATOM   4800  N   TYR A 311     -17.618  16.538  15.772  1.00 40.23           N
ATOM   4801  CA  TYR A 311     -16.322  16.165  15.179  1.00 39.65           C
ATOM   4802  C   TYR A 311     -16.330  15.913  13.689  1.00 33.24           C
ATOM   4803  O   TYR A 311     -15.273  16.000  13.081  1.00 37.83           O
ATOM   4804  CB  TYR A 311     -15.784  14.946  15.909  1.00 34.28           C
ATOM   4805  CG  TYR A 311     -15.544  15.214  17.374  1.00 30.54           C
ATOM   4806  CD1 TYR A 311     -16.427  14.748  18.360  1.00 35.41           C
ATOM   4807  CD2 TYR A 311     -14.404  15.958  17.739  1.00 36.68           C
ATOM   4808  CE1 TYR A 311     -16.212  15.078  19.716  1.00 41.34           C
ATOM   4809  CE2 TYR A 311     -14.173  16.270  19.089  1.00 40.75           C
ATOM   4810  CZ  TYR A 311     -15.076  15.838  20.083  1.00 39.71           C
ATOM   4811  OH  TYR A 311     -14.797  16.072  21.396  1.00 40.78           O
ATOM   4812  H   TYR A 311     -18.332  15.828  15.836  1.00 48.30           H
ATOM   4813  HA  TYR A 311     -15.603  16.970  15.330  1.00 47.60           H
ATOM   4814  HB2 TYR A 311     -16.471  14.106  15.784  1.00 41.16           H
ATOM   4815  HB3 TYR A 311     -14.826  14.677  15.460  1.00 41.16           H
ATOM   4816  HD1 TYR A 311     -17.292  14.163  18.082  1.00 42.52           H
ATOM   4817  HD2 TYR A 311     -13.716  16.303  16.980  1.00 44.04           H
ATOM   4818  HE1 TYR A 311     -16.897  14.734  20.477  1.00 49.63           H
ATOM   4819  HE2 TYR A 311     -13.285  16.817  19.372  1.00 48.93           H
ATOM   4820  HH  TYR A 311     -15.543  15.903  21.982  1.00 48.96           H
ATOM   4821  N   HIS A 312     -17.475  15.503  13.113  1.00 39.64           N
ATOM   4822  CA  HIS A 312     -17.529  15.008  11.744  1.00 36.63           C
ATOM   4823  C   HIS A 312     -17.131  16.105  10.784  1.00 46.83           C
ATOM   4824  O   HIS A 312     -17.734  17.177  10.789  1.00 43.50           O
ATOM   4825  CB  HIS A 312     -18.926  14.457  11.421  1.00 35.86           C
ATOM   4826  CG  HIS A 312     -19.139  14.112   9.965  1.00 42.47           C
ATOM   4827  ND1 HIS A 312     -18.359  13.277   9.184  1.00 44.13           N
ATOM   4828  CD2 HIS A 312     -20.153  14.547   9.158  1.00 46.12           C
ATOM   4829  CE1 HIS A 312     -18.899  13.217   7.954  1.00 48.26           C
ATOM   4830  NE2 HIS A 312     -19.971  14.020   7.873  1.00 42.54           N
ATOM   4831  H   HIS A 312     -18.318  15.462  13.665  1.00 47.60           H
ATOM   4832  HA  HIS A 312     -16.827  14.182  11.646  1.00 43.98           H
ATOM   4833  HB2 HIS A 312     -19.676  15.188  11.717  1.00 43.06           H
ATOM   4834  HB3 HIS A 312     -19.076  13.561  12.020  1.00 43.06           H
ATOM   4835  HD1 HIS A 312     -17.507  12.809   9.471  1.00 52.98           H
ATOM   4836  HD2 HIS A 312     -20.956  15.203   9.459  1.00 55.37           H
ATOM   4837  HE1 HIS A 312     -18.491  12.654   7.127  1.00 57.94           H
ATOM   4838  N   ASP A 313     -16.147  15.801   9.943  1.00 41.37           N
ATOM   4839  CA  ASP A 313     -15.729  16.660   8.864  1.00 40.21           C
ATOM   4840  C   ASP A 313     -15.417  15.788   7.652  1.00 39.60           C
ATOM   4841  O   ASP A 313     -14.344  15.179   7.595  1.00 40.13           O
ATOM   4842  CB  ASP A 313     -14.514  17.490   9.266  1.00 48.94           C
ATOM   4843  CG  ASP A 313     -14.130  18.491   8.164  1.00 52.48           C
ATOM   4844  OD1 ASP A 313     -14.785  18.493   7.094  1.00 50.11           O
ATOM   4845  OD2 ASP A 313     -13.160  19.229   8.409  1.00 51.61           O1-
ATOM   4846  H   ASP A 313     -15.715  14.890  10.006  1.00 49.67           H
ATOM   4847  HA  ASP A 313     -16.543  17.351   8.652  1.00 48.27           H
ATOM   4848  HB2 ASP A 313     -14.695  18.031  10.194  1.00 58.76           H
ATOM   4849  HB3 ASP A 313     -13.654  16.859   9.489  1.00 58.76           H
ATOM   4850  N   PRO A 314     -16.312  15.744   6.658  1.00 38.94           N
ATOM   4851  CA  PRO A 314     -16.183  14.832   5.526  1.00 42.19           C
ATOM   4852  C   PRO A 314     -15.010  15.146   4.601  1.00 45.07           C
ATOM   4853  O   PRO A 314     -14.624  14.262   3.836  1.00 46.22           O
ATOM   4854  CB  PRO A 314     -17.513  14.992   4.771  1.00 50.76           C
ATOM   4855  CG  PRO A 314     -17.923  16.435   5.075  1.00 49.56           C
ATOM   4856  CD  PRO A 314     -17.536  16.546   6.543  1.00 47.70           C
ATOM   4857  HA  PRO A 314     -16.143  13.798   5.868  1.00 50.65           H
ATOM   4858  HB2 PRO A 314     -17.460  14.781   3.704  1.00 60.94           H
ATOM   4859  HB3 PRO A 314     -18.231  14.323   5.246  1.00 60.94           H
ATOM   4860  HG2 PRO A 314     -17.382  17.138   4.441  1.00 59.50           H
ATOM   4861  HG3 PRO A 314     -18.998  16.570   4.981  1.00 59.50           H
ATOM   4862  HD2 PRO A 314     -17.361  17.603   6.751  1.00 57.27           H
ATOM   4863  HD3 PRO A 314     -18.320  16.130   7.175  1.00 57.27           H
ATOM   4864  N   ASP A 315     -14.461  16.367   4.677  1.00 47.03           N
ATOM   4865  CA  ASP A 315     -13.263  16.823   3.996  1.00 52.78           C
ATOM   4866  C   ASP A 315     -11.974  16.423   4.745  1.00 52.44           C
ATOM   4867  O   ASP A 315     -10.887  16.558   4.178  1.00 44.90           O
ATOM   4868  CB  ASP A 315     -13.350  18.353   3.807  1.00 60.41           C
ATOM   4869  CG  ASP A 315     -14.446  18.845   2.853  1.00 67.96           C
ATOM   4870  OD1 ASP A 315     -14.759  20.058   2.924  1.00 77.17           O
ATOM   4871  OD2 ASP A 315     -14.917  18.030   2.025  1.00 69.70           O1-
ATOM   4872  H   ASP A 315     -14.850  17.019   5.348  1.00 56.47           H
ATOM   4873  HA  ASP A 315     -13.232  16.362   3.007  1.00 63.36           H
ATOM   4874  HB2 ASP A 315     -13.454  18.857   4.768  1.00 72.52           H
ATOM   4875  HB3 ASP A 315     -12.401  18.711   3.409  1.00 72.52           H
ATOM   4876  N   ASP A 316     -12.089  15.920   5.992  1.00 49.50           N
ATOM   4877  CA  ASP A 316     -10.943  15.455   6.781  1.00 47.37           C
ATOM   4878  C   ASP A 316     -11.122  14.020   7.318  1.00 36.80           C
ATOM   4879  O   ASP A 316     -10.696  13.736   8.433  1.00 38.02           O
ATOM   4880  CB  ASP A 316     -10.682  16.432   7.924  1.00 43.06           C
ATOM   4881  CG  ASP A 316      -9.296  16.246   8.562  1.00 45.41           C
ATOM   4882  OD1 ASP A 316      -8.417  15.621   7.921  1.00 49.87           O
ATOM   4883  OD2 ASP A 316      -9.133  16.736   9.694  1.00 47.94           O1-
ATOM   4884  H   ASP A 316     -13.005  15.854   6.416  1.00 59.42           H
ATOM   4885  HA  ASP A 316     -10.068  15.432   6.139  1.00 56.87           H
ATOM   4886  HB2 ASP A 316     -10.719  17.447   7.526  1.00 51.70           H
ATOM   4887  HB3 ASP A 316     -11.464  16.390   8.681  1.00 51.70           H
ATOM   4888  N   GLU A 317     -11.699  13.111   6.526  1.00 36.63           N
ATOM   4889  CA  GLU A 317     -11.918  11.693   6.855  1.00 38.46           C
ATOM   4890  C   GLU A 317     -11.395  10.877   5.669  1.00 30.78           C
ATOM   4891  O   GLU A 317     -12.169  10.300   4.920  1.00 39.89           O
ATOM   4892  CB  GLU A 317     -13.384  11.387   7.212  1.00 33.38           C
ATOM   4893  CG  GLU A 317     -13.783  12.048   8.544  1.00 31.75           C
ATOM   4894  CD  GLU A 317     -15.272  12.260   8.746  1.00 31.90           C
ATOM   4895  OE1 GLU A 317     -15.611  12.813   9.805  1.00 36.68           O
ATOM   4896  OE2 GLU A 317     -16.079  11.798   7.911  1.00 39.94           O1-
ATOM   4897  H   GLU A 317     -11.992  13.403   5.605  1.00 43.98           H
ATOM   4898  HA  GLU A 317     -11.313  11.442   7.727  1.00 46.18           H
ATOM   4899  HB2 GLU A 317     -14.028  11.737   6.405  1.00 40.08           H
ATOM   4900  HB3 GLU A 317     -13.504  10.309   7.315  1.00 40.08           H
ATOM   4901  HG2 GLU A 317     -13.405  11.459   9.375  1.00 38.12           H
ATOM   4902  HG3 GLU A 317     -13.292  13.004   8.684  1.00 38.12           H
ATOM   4903  N   PRO A 318     -10.078  10.859   5.450  1.00 32.46           N
[truncated: 95,625 more chars]
