# Supplementary material for: High-throughput quantum-mechanics/molecular-mechanics (ONIOM) macromolecular crystallographic refinement with PHENIX/DivCon: the impact of mixed Hamiltonian methods on ligand and protein structure
Source: Acta Crystallogr D Struct Biol. 2018 Oct 29;74(Pt 11):1063–77. doi: 10.1107/S2059798318012913 (PMC6213575; doi:10.1107/S2059798318012913)
Supplement: Supplementary file 2 [file d-74-01063-sup2.gz › results_ONIOM/1YWR-H.cif]

# Generated by MOE 2016.08 on 2017-01-11 18:00.41
# Structure optimized with MOE using MMFF94x forcefield to determine
# ideal geometry (Gas Phase with Electrostatics disabled).
data_comp_list
_chem_comp.id	LI9
_chem_comp.three_letter_code	LI9
_chem_comp.name	1YWR.A
_chem_comp.group	non-polymer
_chem_comp.number_atoms_all	67
_chem_comp.number_atoms_nh	35
_chem_comp.desc_level	?
#
data_comp_LI9
#
loop_
_chem_comp_atom.comp_id
_chem_comp_atom.atom_id
_chem_comp_atom.type_symbol
_chem_comp_atom.type_energy
_chem_comp_atom.partial_charge
_chem_comp_atom.x
_chem_comp_atom.y
_chem_comp_atom.z
LI9	C1	C	CR16	-0.15	5.4490	-0.5080	18.6240	
LI9	H1	H	HCR6	0.15	5.7846	-0.3936	19.6441	
LI9	C2	C	CR16	-0.15	4.5650	-0.8100	16.0060	
LI9	H2	H	HCR6	0.15	4.2385	-0.9197	14.9824	
LI9	C3	C	CR6	0.0284	4.1820	-1.0730	18.3820	
LI9	C4	C	CR16	-0.15	6.2850	-0.0910	17.5860	
LI9	H4	H	HCR6	0.15	7.2556	0.3405	17.7812	
LI9	C5	C	CR6	0.19	5.8100	-0.2570	16.2890	
LI9	C6	C	CR16	-0.15	3.7370	-1.2240	17.0600	
LI9	H6	H	HCR6	0.15	2.7676	-1.6542	16.8561	
LI9	C7	C	CR5	-0.0140000000000001	3.3810	-1.4790	19.5430	
LI9	F9	F	F	-0.19	6.5990	0.1370	15.2950	
LI9	N10	N	NR5	-0.3401	2.1750	-2.9890	20.8490	
LI9	C11	C	CH1	0.2201	1.4800	-4.1590	21.3750	
LI9	H11	H	HCH1	0.08	1.3528	-4.0441	22.4514	
LI9	C12	C	CH3	0.1291	1.5760	-1.6340	22.7780	
LI9	H121	H	HCH3	0.08	1.0911	-2.5782	23.0259	
LI9	H122	H	HCH3	0.08	0.8358	-0.8339	22.7799	
LI9	H123	H	HCH3	0.08	2.3476	-1.4169	23.5167	
LI9	C13	C	CR5	0.0999999999999999	2.9080	-0.8680	20.6510	
LI9	C14	C	CR6	0.0999999999999999	3.0750	0.5310	21.0580	
LI9	O15	O	O	-0.57	3.0970	-3.8030	18.8770	
LI9	C16	C	CR5	0.6156	2.8950	-2.9020	19.6670	
LI9	N17	N	NR5	-0.4891	2.1780	-1.7310	21.4660	
LI9	C18	C	CH2	0.343	-0.5900	-5.5720	21.2130	
LI9	H181	H	HCH2	0.08	-1.5710	-5.6575	20.7456	
LI9	H182	H	HCH2	0.0799999999999999	-0.7035	-5.5643	22.2970	
LI9	C19	C	CH2	0.343	1.5360	-6.6780	21.4960	
LI9	H191	H	HCH2	0.0799999999999999	1.3731	-6.6973	22.5736	
LI9	H192	H	HCH2	0.08	2.1140	-7.5535	21.2002	
LI9	C20	C	CH2	-0.16	2.3150	-5.4200	21.1320	
LI9	H202	H	HCH2	0.0799999999999999	2.5911	-5.4656	20.0785	
LI9	H201	H	HCH2	0.08	3.2169	-5.3718	21.7422	
LI9	C21	C	CH2	-0.16	0.0810	-4.2770	20.7600	
LI9	H211	H	HCH2	0.0799999999999999	0.1648	-4.2766	19.6732	
LI9	H212	H	HCH2	0.08	-0.5243	-3.4281	21.0780	
LI9	N22	N	NT2	-0.906	0.2420	-6.7070	20.8160	
LI9	H221	H	H	0.45	0.3935	-6.6712	19.8181	
LI9	H222	H	H	0.45	-0.2357	-7.5646	21.0535	
LI9	N23	N	NR16	-0.55	3.2280	0.8200	22.3590	
LI9	H23	H	HNH1	0.4	3.2297	0.0941	23.0613	
LI9	C24	C	CH2	0.3473	3.2290	2.8090	20.5140	
LI9	H241	H	HCH2	0.08	2.3476	3.3537	20.1756	
LI9	H242	H	HCH2	0.08	4.1118	3.1930	20.0029	
LI9	N25	N	N	-0.696	3.5370	2.4650	23.9890	
LI9	C26	C	CR16	-0.2882	3.0690	1.5140	20.0850	
LI9	H26	H	HCR6	0.15	2.9446	1.2750	19.0391	
LI9	C27	C	CR6	0.55	3.3780	2.1050	22.6890	
LI9	N28	N	NR16	-0.8191	3.3840	3.1140	21.8130	
LI9	H28	H	HNH1	0.4	3.5007	4.0703	22.1162	
LI9	C29	C	CH1	0.3095	3.4450	1.5650	25.0990	
LI9	H29	H	HCH1	0.08	4.1553	0.7734	24.8603	
LI9	C30	C	CR6	-0.1435	2.1050	0.8860	25.2920	
LI9	C31	C	CH3	-0.24	3.7960	2.3060	26.4050	
LI9	H311	H	HCH3	0.08	3.0548	3.0829	26.5924	
LI9	H312	H	HCH3	0.08	4.7825	2.7600	26.3113	
LI9	H313	H	HCH3	0.08	3.7988	1.5989	27.2345	
LI9	C32	C	CR16	-0.15	-0.3270	-0.4290	25.6950	
LI9	H32	H	HCR6	0.15	-1.2642	-0.9417	25.8539	
LI9	C33	C	CR16	-0.15	2.0630	-0.3090	26.0290	
LI9	H33	H	HCR6	0.15	2.9697	-0.7251	26.4427	
LI9	C34	C	CR16	-0.15	0.9180	1.4030	24.7670	
LI9	H34	H	HCR6	0.15	0.9428	2.3216	24.1996	
LI9	C35	C	CR16	-0.15	-0.2990	0.7500	24.9650	
LI9	H35	H	HCR6	0.15	-1.2103	1.1586	24.5539	
LI9	C36	C	CR16	-0.15	0.8460	-0.9520	26.2220	
LI9	H36	H	HCR6	0.15	0.8125	-1.8704	26.7893	
#
#
loop_
_chem_comp_tree.comp_id
_chem_comp_tree.atom_id
_chem_comp_tree.atom_back
_chem_comp_tree.atom_forward
_chem_comp_tree.connect_type
LI9	C1	?	H1	START	
LI9	H1	C1	?	?	
LI9	C4	C1	H4	?	
LI9	H4	C4	?	?	
LI9	C5	C4	C2	?	
LI9	C2	C5	H2	?	
LI9	H2	C2	?	?	
LI9	C6	C2	H6	?	
LI9	H6	C6	?	?	
LI9	C3	C6	C7	?	
LI9	C7	C3	C13	?	
LI9	C13	C7	C14	?	
LI9	C14	C13	C26	?	
LI9	C26	C14	H26	?	
LI9	H26	C26	?	?	
LI9	C24	C26	H241	?	
LI9	H241	C24	?	?	
LI9	H242	C24	?	?	
LI9	N28	C24	H28	?	
LI9	H28	N28	?	?	
LI9	C27	N28	N23	?	
LI9	N23	C27	H23	?	
LI9	H23	N23	?	?	
LI9	N25	C27	C29	?	
LI9	C29	N25	H29	?	
LI9	H29	C29	?	?	
LI9	C31	C29	H311	?	
LI9	H311	C31	?	?	
LI9	H312	C31	?	?	
LI9	H313	C31	?	?	
LI9	C30	C29	C33	?	
LI9	C33	C30	H33	?	
LI9	H33	C33	?	?	
LI9	C36	C33	H36	?	
LI9	H36	C36	?	?	
LI9	C32	C36	H32	?	
LI9	H32	C32	?	?	
LI9	C35	C32	H35	?	
LI9	H35	C35	?	?	
LI9	C34	C35	H34	?	
LI9	H34	C34	?	?	
LI9	N17	C13	C12	?	
LI9	C12	N17	H121	?	
LI9	H121	C12	?	?	
LI9	H122	C12	?	?	
LI9	H123	C12	?	?	
LI9	N10	N17	C11	?	
LI9	C11	N10	H11	?	
LI9	H11	C11	?	?	
LI9	C20	C11	H202	?	
LI9	H202	C20	?	?	
LI9	H201	C20	?	?	
LI9	C19	C20	H191	?	
LI9	H191	C19	?	?	
LI9	H192	C19	?	?	
LI9	N22	C19	H221	?	
LI9	H221	N22	?	?	
LI9	H222	N22	?	?	
LI9	C18	N22	H181	?	
LI9	H181	C18	?	?	
LI9	H182	C18	?	?	
LI9	C21	C18	H211	?	
LI9	H211	C21	?	?	
LI9	H212	C21	?	?	
LI9	C16	N10	O15	?	
LI9	O15	C16	?	?	
LI9	F9	C5	?	END	
LI9	C1	C3	?	ADD	
LI9	C7	C16	?	ADD	
LI9	C11	C21	?	ADD	
LI9	C14	N23	?	ADD	
LI9	C30	C34	?	ADD	
#
#
loop_
_chem_comp_bond.comp_id
_chem_comp_bond.atom_id_1
_chem_comp_bond.atom_id_2
_chem_comp_bond.type
_chem_comp_bond.value_dist
_chem_comp_bond.value_dist_esd
LI9	H1	C1	single	1.088	0.020	
LI9	C4	C1	aromatic	1.395	0.020	
LI9	H4	C4	single	1.086	0.020	
LI9	C5	C4	aromatic	1.390	0.020	
LI9	C2	C5	aromatic	1.390	0.020	
LI9	H2	C2	single	1.086	0.020	
LI9	C6	C2	aromatic	1.395	0.020	
LI9	H6	C6	single	1.088	0.020	
LI9	C3	C6	aromatic	1.403	0.020	
LI9	C7	C3	single	1.462	0.020	
LI9	C13	C7	double	1.350	0.020	
LI9	C14	C13	single	1.452	0.020	
LI9	C26	C14	double	1.345	0.020	
LI9	H26	C26	single	1.087	0.020	
LI9	C24	C26	single	1.498	0.020	
LI9	H241	C24	single	1.095	0.020	
LI9	H242	C24	single	1.095	0.020	
LI9	N28	C24	single	1.455	0.020	
LI9	H28	N28	single	1.017	0.020	
LI9	C27	N28	single	1.390	0.020	
LI9	N23	C27	single	1.388	0.020	
LI9	H23	N23	single	1.015	0.020	
LI9	N25	C27	double	1.302	0.020	
LI9	C29	N25	single	1.471	0.020	
LI9	H29	C29	single	1.098	0.020	
LI9	C31	C29	single	1.532	0.020	
LI9	H311	C31	single	1.096	0.020	
LI9	H312	C31	single	1.096	0.020	
LI9	H313	C31	single	1.096	0.020	
LI9	C30	C29	single	1.518	0.020	
LI9	C33	C30	aromatic	1.403	0.020	
LI9	H33	C33	single	1.087	0.020	
LI9	C36	C33	aromatic	1.396	0.020	
LI9	H36	C36	single	1.086	0.020	
LI9	C32	C36	aromatic	1.393	0.020	
LI9	H32	C32	single	1.086	0.020	
LI9	C35	C32	aromatic	1.393	0.020	
LI9	H35	C35	single	1.086	0.020	
LI9	C34	C35	aromatic	1.396	0.020	
LI9	H34	C34	single	1.087	0.020	
LI9	N17	C13	single	1.387	0.020	
LI9	C12	N17	single	1.443	0.020	
LI9	H121	C12	single	1.095	0.020	
LI9	H122	C12	single	1.094	0.020	
LI9	H123	C12	single	1.095	0.020	
LI9	N10	N17	single	1.390	0.020	
LI9	C11	N10	single	1.460	0.020	
LI9	H11	C11	single	1.095	0.020	
LI9	C20	C11	single	1.537	0.020	
LI9	H202	C20	single	1.097	0.020	
LI9	H201	C20	single	1.097	0.020	
LI9	C19	C20	single	1.522	0.020	
LI9	H191	C19	single	1.095	0.020	
LI9	H192	C19	single	1.094	0.020	
LI9	N22	C19	single	1.493	0.020	
LI9	H221	N22	single	1.030	0.020	
LI9	H222	N22	single	1.029	0.020	
LI9	C18	N22	single	1.493	0.020	
LI9	H181	C18	single	1.094	0.020	
LI9	H182	C18	single	1.095	0.020	
LI9	C21	C18	single	1.522	0.020	
LI9	H211	C21	single	1.097	0.020	
LI9	H212	C21	single	1.097	0.020	
LI9	C16	N10	single	1.389	0.020	
LI9	O15	C16	double	1.221	0.020	
LI9	F9	C5	single	1.340	0.020	
LI9	C1	C3	aromatic	1.403	0.020	
LI9	C7	C16	single	1.499	0.020	
LI9	C11	C21	single	1.537	0.020	
LI9	C14	N23	single	1.382	0.020	
LI9	C30	C34	aromatic	1.403	0.020	
#
#
loop_
_chem_comp_angle.comp_id
_chem_comp_angle.atom_id_1
_chem_comp_angle.atom_id_2
_chem_comp_angle.atom_id_3
_chem_comp_angle.value_angle
_chem_comp_angle.value_angle_esd
LI9	H1	C1	C4	118.69	3.000	
LI9	H1	C1	C3	120.84	3.000	
LI9	C3	C1	C4	120.47	3.000	
LI9	H2	C2	C6	120.21	3.000	
LI9	H2	C2	C5	120.30	3.000	
LI9	C5	C2	C6	119.49	3.000	
LI9	C1	C3	C6	119.09	3.000	
LI9	C1	C3	C7	120.89	3.000	
LI9	C6	C3	C7	120.01	3.000	
LI9	H4	C4	C5	120.31	3.000	
LI9	C1	C4	H4	120.21	3.000	
LI9	C1	C4	C5	119.49	3.000	
LI9	C2	C5	C4	120.98	3.000	
LI9	C2	C5	F9	119.51	3.000	
LI9	C4	C5	F9	119.51	3.000	
LI9	C2	C6	H6	118.80	3.000	
LI9	C2	C6	C3	120.48	3.000	
LI9	C3	C6	H6	120.71	3.000	
LI9	C3	C7	C13	130.35	3.000	
LI9	C3	C7	C16	124.85	3.000	
LI9	C13	C7	C16	104.79	3.000	
LI9	C11	N10	C16	128.25	3.000	
LI9	C11	N10	N17	123.91	3.000	
LI9	C16	N10	N17	107.84	3.000	
LI9	H11	C11	C20	106.98	3.000	
LI9	H11	C11	C21	107.18	3.000	
LI9	C20	C11	C21	110.74	3.000	
LI9	N10	C11	H11	109.09	3.000	
LI9	N10	C11	C20	111.31	3.000	
LI9	N10	C11	C21	111.33	3.000	
LI9	H121	C12	H122	106.64	3.000	
LI9	H121	C12	H123	109.04	3.000	
LI9	H121	C12	N17	110.68	3.000	
LI9	H122	C12	H123	107.25	3.000	
LI9	H122	C12	N17	112.46	3.000	
LI9	H123	C12	N17	110.60	3.000	
LI9	C7	C13	C14	125.67	3.000	
LI9	C7	C13	N17	111.49	3.000	
LI9	C14	C13	N17	122.84	3.000	
LI9	C13	C14	C26	121.40	3.000	
LI9	C13	C14	N23	118.25	3.000	
LI9	N23	C14	C26	120.35	3.000	
LI9	C7	C16	N10	107.23	3.000	
LI9	C7	C16	O15	124.10	3.000	
LI9	N10	C16	O15	128.66	3.000	
LI9	C12	N17	C13	129.32	3.000	
LI9	N10	N17	C12	122.04	3.000	
LI9	N10	N17	C13	108.63	3.000	
LI9	H181	C18	H182	109.31	3.000	
LI9	H181	C18	C21	111.53	3.000	
LI9	H181	C18	N22	106.99	3.000	
LI9	H182	C18	C21	112.17	3.000	
LI9	H182	C18	N22	107.38	3.000	
LI9	C21	C18	N22	109.23	3.000	
LI9	H191	C19	H192	109.31	3.000	
LI9	H191	C19	C20	112.18	3.000	
LI9	H191	C19	N22	107.39	3.000	
LI9	H192	C19	C20	111.54	3.000	
LI9	H192	C19	N22	107.00	3.000	
LI9	C20	C19	N22	109.21	3.000	
LI9	H202	C20	H201	106.41	3.000	
LI9	C19	C20	H202	109.09	3.000	
LI9	C19	C20	H201	109.51	3.000	
LI9	C11	C20	H202	110.41	3.000	
LI9	C11	C20	H201	109.81	3.000	
LI9	C11	C20	C19	111.47	3.000	
LI9	H211	C21	H212	106.40	3.000	
LI9	C18	C21	H211	109.11	3.000	
LI9	C18	C21	H212	109.51	3.000	
LI9	C11	C21	H211	110.39	3.000	
LI9	C11	C21	H212	109.82	3.000	
LI9	C11	C21	C18	111.48	3.000	
LI9	H221	N22	H222	105.56	3.000	
LI9	C18	N22	H221	109.44	3.000	
LI9	C18	N22	H222	109.04	3.000	
LI9	C18	N22	C19	113.98	3.000	
LI9	C19	N22	H221	109.44	3.000	
LI9	C19	N22	H222	109.04	3.000	
LI9	H23	N23	C27	119.72	3.000	
LI9	C14	N23	H23	114.92	3.000	
LI9	C14	N23	C27	125.36	3.000	
LI9	H241	C24	H242	107.88	3.000	
LI9	H241	C24	C26	109.29	3.000	
LI9	H241	C24	N28	108.92	3.000	
LI9	H242	C24	C26	109.30	3.000	
LI9	H242	C24	N28	109.01	3.000	
LI9	C26	C24	N28	112.33	3.000	
LI9	C27	N25	C29	119.22	3.000	
LI9	C24	C26	H26	117.42	3.000	
LI9	C14	C26	H26	121.25	3.000	
LI9	C14	C26	C24	121.33	3.000	
LI9	N23	C27	N28	114.03	3.000	
LI9	N23	C27	N25	126.86	3.000	
LI9	N25	C27	N28	119.10	3.000	
LI9	C24	N28	H28	115.76	3.000	
LI9	C24	N28	C27	126.57	3.000	
LI9	C27	N28	H28	117.66	3.000	
LI9	H29	C29	C31	106.67	3.000	
LI9	H29	C29	C30	109.90	3.000	
LI9	C30	C29	C31	109.86	3.000	
LI9	N25	C29	H29	109.22	3.000	
LI9	N25	C29	C31	107.18	3.000	
LI9	N25	C29	C30	113.75	3.000	
LI9	C33	C30	C34	118.74	3.000	
LI9	C29	C30	C33	119.81	3.000	
LI9	C29	C30	C34	121.44	3.000	
LI9	H311	C31	H312	107.32	3.000	
LI9	H311	C31	H313	107.88	3.000	
LI9	H312	C31	H313	108.02	3.000	
LI9	C29	C31	H311	111.70	3.000	
LI9	C29	C31	H312	110.54	3.000	
LI9	C29	C31	H313	111.22	3.000	
LI9	H32	C32	C35	120.04	3.000	
LI9	H32	C32	C36	120.04	3.000	
LI9	C35	C32	C36	119.92	3.000	
LI9	H33	C33	C36	119.00	3.000	
LI9	C30	C33	H33	120.39	3.000	
LI9	C30	C33	C36	120.60	3.000	
LI9	H34	C34	C35	118.93	3.000	
LI9	C30	C34	H34	120.52	3.000	
LI9	C30	C34	C35	120.55	3.000	
LI9	C32	C35	H35	119.97	3.000	
LI9	C32	C35	C34	120.11	3.000	
LI9	C34	C35	H35	119.92	3.000	
LI9	C32	C36	H36	120.00	3.000	
LI9	C32	C36	C33	120.07	3.000	
LI9	C33	C36	H36	119.93	3.000	
#
#
loop_
_chem_comp_tor.comp_id
_chem_comp_tor.id
_chem_comp_tor.atom_id_1
_chem_comp_tor.atom_id_2
_chem_comp_tor.atom_id_3
_chem_comp_tor.atom_id_4
_chem_comp_tor.value_angle
_chem_comp_tor.value_angle_esd
_chem_comp_tor.period
LI9	CONST_1	H1	C1	C4	H4	-0.50	20.0	1	
LI9	CONST_2	H1	C1	C3	C6	-179.03	20.0	1	
LI9	CONST_3	H2	C2	C6	H6	-0.28	20.0	1	
LI9	CONST_4	H2	C2	C5	C4	-179.95	20.0	1	
LI9	CONST_5	C1	C3	C6	H6	-179.95	20.0	1	
LI9	Var_1	C1	C3	C7	C13	54.51	0.0	0	
LI9	CONST_6	H4	C4	C5	F9	-0.15	20.0	1	
LI9	CONST_7	C3	C7	C13	C14	0.46	20.0	1	
LI9	CONST_8	C3	C7	C16	N10	179.20	20.0	1	
LI9	CONST_9	C11	N10	C16	O15	0.41	20.0	1	
LI9	CONST_10	C11	N10	N17	C12	-2.21	20.0	1	
LI9	CONST_11	H11	C11	C20	H202	-176.28	20.0	3	
LI9	CONST_12	H11	C11	C21	H211	176.38	20.0	3	
LI9	Var_2	H121	C12	N17	C13	121.33	0.0	0	
LI9	Var_3	C7	C13	C14	C26	66.66	0.0	0	
LI9	CONST_13	C13	C14	C26	H26	0.25	20.0	1	
LI9	CONST_14	C13	C14	N23	H23	0.90	20.0	1	
LI9	CONST_15	H181	C18	C21	H211	-51.02	20.0	3	
LI9	CONST_16	H181	C18	N22	H221	56.56	20.0	3	
LI9	CONST_17	H191	C19	C20	H202	174.04	20.0	3	
LI9	CONST_18	H191	C19	N22	H221	-173.84	20.0	3	
LI9	CONST_19	H23	N23	C27	N28	179.25	20.0	1	
LI9	CONST_20	H241	C24	C26	H26	57.70	20.0	3	
LI9	CONST_21	H241	C24	N28	H28	-57.59	20.0	3	
LI9	Var_4	C27	N25	C29	H29	48.68	0.0	0	
LI9	CONST_22	N23	C27	N28	H28	179.77	20.0	1	
LI9	Var_5	N23	C27	N25	C29	0.52	0.0	0	
LI9	Var_6	H29	C29	C31	H311	177.80	0.0	0	
LI9	Var_7	H29	C29	C30	C33	14.41	0.0	0	
LI9	CONST_23	C33	C30	C34	H34	179.42	20.0	1	
LI9	CONST_24	C29	C30	C33	H33	-0.23	20.0	1	
LI9	CONST_25	H32	C32	C35	H35	0.09	20.0	1	
LI9	CONST_26	H32	C32	C36	H36	0.04	20.0	1	
LI9	CONST_27	H33	C33	C36	H36	-0.04	20.0	1	
LI9	CONST_28	H34	C34	C35	H35	0.17	20.0	1	
#
_chem_comp_chir.comp_id	LI9
_chem_comp_chir.id	chir_1
_chem_comp_chir.atom_id_centre	C29
_chem_comp_chir.atom_id_1	C31
_chem_comp_chir.atom_id_2	C30
_chem_comp_chir.atom_id_3	N25
_chem_comp_chir.volume_sign	negative
#
loop_
_chem_comp_plane_atom.comp_id
_chem_comp_plane_atom.plane_id
_chem_comp_plane_atom.atom_id
_chem_comp_plane_atom.dist_esd
LI9	plan-1	N10	0.020	
LI9	plan-1	C11	0.020	
LI9	plan-1	O15	0.020	
LI9	plan-1	C16	0.020	
LI9	plan-1	N17	0.020	
LI9	plan-2	C13	0.020	
LI9	plan-2	C14	0.020	
LI9	plan-2	N23	0.020	
LI9	plan-2	C24	0.020	
LI9	plan-2	C26	0.020	
LI9	plan-3	N23	0.020	
LI9	plan-3	C24	0.020	
LI9	plan-3	N25	0.020	
LI9	plan-3	C27	0.020	
LI9	plan-3	N28	0.020	
LI9	plan-3	C29	0.020	
LI9	plan-4	C29	0.020	
LI9	plan-4	C30	0.020	
LI9	plan-4	C32	0.020	
LI9	plan-4	C33	0.020	
LI9	plan-4	C34	0.020	
LI9	plan-4	C35	0.020	
LI9	plan-4	C36	0.020	
LI9	plan-5	C1	0.020	
LI9	plan-5	C2	0.020	
LI9	plan-5	C3	0.020	
LI9	plan-5	C4	0.020	
LI9	plan-5	C5	0.020	
LI9	plan-5	C6	0.020	
LI9	plan-5	C7	0.020	
LI9	plan-5	F9	0.020	
LI9	plan-6	C3	0.020	
LI9	plan-6	C7	0.020	
LI9	plan-6	N10	0.020	
LI9	plan-6	C13	0.020	
LI9	plan-6	C14	0.020	
LI9	plan-6	O15	0.020	
LI9	plan-6	C16	0.020	
LI9	plan-6	N17	0.020	
#
