# Supplementary material for: High-throughput quantum-mechanics/molecular-mechanics (ONIOM) macromolecular crystallographic refinement with PHENIX/DivCon: the impact of mixed Hamiltonian methods on ligand and protein structure
Source: Acta Crystallogr D Struct Biol. 2018 Oct 29;74(Pt 11):1063–77. doi: 10.1107/S2059798318012913 (PMC6213575; doi:10.1107/S2059798318012913)
Supplement: Supplementary file 2 [file d-74-01063-sup2.gz › results_ONIOM/1Z95-H_refine_001.pdb]

REMARK Date 2017-01-11 Time 18:51:27 EST -0500 (1484178687.25 s)
REMARK PHENIX refinement
REMARK 
REMARK ****************** INPUT FILES AND LABELS ******************************
REMARK Reflections:
REMARK   file name      : 1Z95.sf
REMARK   labels         : ['r1z95sf,wavelength_id=1,_refln.F_meas_au,_refln.F_meas_sigma_au']
REMARK R-free flags:
REMARK   file name      : None
REMARK   label          : R-free-flags
REMARK   test_flag_value: 1
REMARK Model file name(s): 
REMARK   /scratch/oleg/2711301.gondor.quantumbioinc.com/1Z95-H.pdb
REMARK 
REMARK ******************** REFINEMENT SUMMARY: QUICK FACTS *******************
REMARK Start: r_work = 0.2170 r_free = 0.2239 bonds = 0.013 angles = 1.349
REMARK Final: r_work = 0.1934 r_free = 0.2383 bonds = 0.015 angles = 2.005
REMARK ************************************************************************
REMARK 
REMARK ****************** REFINEMENT STATISTICS STEP BY STEP ******************
REMARK leading digit, like 1_, means number of macro-cycle                     
REMARK 0    : statistics at the very beginning when nothing is done yet        
REMARK 1_bss: bulk solvent correction and/or (anisotropic) scaling             
REMARK 1_xyz: refinement of coordinates                                        
REMARK 1_adp: refinement of ADPs (Atomic Displacement Parameters)              
REMARK 1_occ: refinement of occupancies                                        
REMARK ------------------------------------------------------------------------
REMARK  stage       r-work r-free bonds angles b_min b_max b_ave n_water shift
REMARK       0    : 0.3046 0.3414 0.013  1.35  17.5  66.1  31.2 402      0.000
REMARK       1_bss: 0.2170 0.2239 0.013  1.35  17.5  66.1  31.2 402      0.000
REMARK 1_settarget: 0.2170 0.2239 0.013  1.35  17.5  66.1  31.2 402      0.000
REMARK       1_nqh: 0.2169 0.2238 0.013  1.35  17.5  66.1  31.2 402      0.004
REMARK    1_weight: 0.2169 0.2238 0.013  1.35  17.5  66.1  31.2 402      0.004
REMARK    1_checkH: 0.2172 0.2235 0.013  1.35  17.5  66.1  31.2 402      0.448
REMARK    1_xyzrec: 0.2073 0.2368 0.015  2.09  17.5  66.1  31.2 402      0.566
REMARK    1_checkH: 0.2074 0.2372 0.015  2.09  17.5  66.1  31.2 402      0.565
REMARK       1_adp: 0.1988 0.2445 0.015  2.09  15.9  73.0  31.9 402      0.565
REMARK   1_regHadp: 0.1986 0.2443 0.015  2.09  15.9  73.0  31.9 402      0.565
REMARK       2_bss: 0.1986 0.2438 0.015  2.09  15.3  72.4  31.3 402      0.565
REMARK 2_settarget: 0.1986 0.2438 0.015  2.09  15.3  72.4  31.3 402      0.565
REMARK 2_updatecdl: 0.1986 0.2438 0.015  2.10  15.3  72.4  31.3 402      0.565
REMARK       2_nqh: 0.1995 0.2448 0.015  2.10  15.3  72.4  31.3 402      0.569
REMARK    2_weight: 0.1995 0.2448 0.015  2.10  15.3  72.4  31.3 402      0.569
REMARK    2_checkH: 0.1995 0.2448 0.015  2.10  15.3  72.4  31.3 402      0.569
REMARK    2_xyzrec: 0.1968 0.2393 0.015  1.92  15.3  72.4  31.3 402      0.563
REMARK    2_checkH: 0.1969 0.2391 0.015  1.92  15.3  72.4  31.3 402      0.563
REMARK       2_adp: 0.1961 0.2376 0.015  1.92  16.4  74.6  31.4 402      0.563
REMARK   2_regHadp: 0.1964 0.2376 0.015  1.92  16.4  74.6  31.4 402      0.563
REMARK       3_bss: 0.1960 0.2375 0.015  1.92  16.2  74.3  31.2 402      0.563
REMARK 3_settarget: 0.1960 0.2375 0.015  1.92  16.2  74.3  31.2 402      0.563
REMARK 3_updatecdl: 0.1960 0.2375 0.015  1.91  16.2  74.3  31.2 402      0.563
REMARK       3_nqh: 0.1960 0.2375 0.015  1.91  16.2  74.3  31.2 402      0.563
REMARK    3_weight: 0.1960 0.2375 0.015  1.91  16.2  74.3  31.2 402      0.563
REMARK    3_checkH: 0.1960 0.2375 0.015  1.91  16.2  74.3  31.2 402      0.563
REMARK    3_xyzrec: 0.1933 0.2383 0.015  2.00  16.2  74.3  31.2 402      0.580
REMARK    3_checkH: 0.1933 0.2385 0.015  2.00  16.2  74.3  31.2 402      0.580
REMARK       3_adp: 0.1933 0.2385 0.015  2.00  16.2  74.3  31.2 402      0.580
REMARK   3_regHadp: 0.1933 0.2385 0.015  2.00  16.2  74.3  31.2 402      0.580
REMARK         end: 0.1934 0.2383 0.015  2.00  16.2  74.3  31.2 402      0.580
REMARK ------------------------------------------------------------------------
REMARK MODEL CONTENT.
REMARK  ELEMENT        ATOM RECORD COUNT   OCCUPANCY SUM
REMARK        C                     1281         1281.00
REMARK        F                        4            4.00
REMARK        H                     2254         2254.00
REMARK        O                      447          447.00
REMARK        N                      333          333.00
REMARK        S                       19           19.00
REMARK      O1-                       30           30.00
REMARK    TOTAL                     4368         4368.00
REMARK -----------------------------------------------------------------------
REMARK r_free_flags.md5.hexdigest d45c6e0f7bade84013f304e7980d84c9
REMARK 
REMARK IF THIS FILE IS FOR PDB DEPOSITION: REMOVE ALL FROM THIS LINE UP.
REMARK   3
REMARK   3 REFINEMENT.
REMARK   3   PROGRAM     : PHENIX (1.11.1_2575: ???)
REMARK   3   AUTHORS     : Adams,Afonine,Bunkoczi,Burnley,Chen,Dar,Davis,
REMARK   3               : Draizen,Echols,Gildea,Gros,Grosse-Kunstleve,Headd,
REMARK   3               : Hintze,Hung,Ioerger,Liebschner,McCoy,McKee,Moriarty,
REMARK   3               : Oeffner,Poon,Read,Richardson,Richardson,Sacchettini,
REMARK   3               : Sauter,Sobolev,Storoni,Terwilliger,Williams,Zwart
REMARK   3
REMARK   3  REFINEMENT TARGET : ML
REMARK   3  
REMARK   3  DATA USED IN REFINEMENT.
REMARK   3   RESOLUTION RANGE HIGH (ANGSTROMS) : 1.800   
REMARK   3   RESOLUTION RANGE LOW  (ANGSTROMS) : 24.457  
REMARK   3   MIN(FOBS/SIGMA_FOBS)              : 1.00  
REMARK   3   COMPLETENESS FOR RANGE        (%) : 95.52 
REMARK   3   NUMBER OF REFLECTIONS             : 24652     
REMARK   3   NUMBER OF REFLECTIONS (NON-ANOMALOUS) : 24652     
REMARK   3  
REMARK   3  FIT TO DATA USED IN REFINEMENT.
REMARK   3   R VALUE     (WORKING + TEST SET) : 0.1970
REMARK   3   R VALUE            (WORKING SET) : 0.1934
REMARK   3   FREE R VALUE                     : 0.2383
REMARK   3   FREE R VALUE TEST SET SIZE   (%) : 8.08  
REMARK   3   FREE R VALUE TEST SET COUNT      : 1991      
REMARK   3  
REMARK   3  FIT TO DATA USED IN REFINEMENT (IN BINS).
REMARK   3   BIN  RESOLUTION RANGE  COMPL.    NWORK NFREE   RWORK  RFREE  CCWORK CCFREE
REMARK   3     1 24.4591 -  4.3307    1.00     1822   159  0.1802 0.2275   0.936  0.905
REMARK   3     2  4.3307 -  3.4405    1.00     1719   156  0.1752 0.2150   0.929  0.905
REMARK   3     3  3.4405 -  3.0065    1.00     1716   152  0.2036 0.2293   0.906  0.884
REMARK   3     4  3.0065 -  2.7320    1.00     1706   143  0.1974 0.2266   0.917  0.902
REMARK   3     5  2.7320 -  2.5364    1.00     1701   153  0.1807 0.2407   0.925  0.857
REMARK   3     6  2.5364 -  2.3870    1.00     1678   146  0.1751 0.2348   0.925  0.868
REMARK   3     7  2.3870 -  2.2675    1.00     1667   150  0.1759 0.2772   0.927  0.848
REMARK   3     8  2.2675 -  2.1689    1.00     1681   146  0.1930 0.2294   0.907  0.849
REMARK   3     9  2.1689 -  2.0854    1.00     1670   142  0.1857 0.2577   0.908  0.816
REMARK   3    10  2.0854 -  2.0135    1.00     1664   155  0.2135 0.2626   0.863  0.819
REMARK   3    11  2.0135 -  1.9506    0.98     1632   142  0.2331 0.2915   0.840  0.728
REMARK   3    12  1.9506 -  1.8948    0.89     1485   140  0.2750 0.2854   0.745  0.641
REMARK   3    13  1.8948 -  1.8450    0.81     1361   105  0.2944 0.3143   0.714  0.790
REMARK   3    14  1.8450 -  1.8000    0.70     1159   102  0.3248 0.3319   0.660  0.683
REMARK   3  
REMARK   3  BULK SOLVENT MODELLING.
REMARK   3   METHOD USED        : FLAT BULK SOLVENT MODEL
REMARK   3   SOLVENT RADIUS     : 1.11    
REMARK   3   SHRINKAGE RADIUS   : 0.90    
REMARK   3   GRID STEP FACTOR   : 4.00    
REMARK   3  
REMARK   3  ERROR ESTIMATES.
REMARK   3   COORDINATE ERROR (MAXIMUM-LIKELIHOOD BASED)     : 0.22    
REMARK   3   PHASE ERROR (DEGREES, MAXIMUM-LIKELIHOOD BASED) : 23.10   
REMARK   3  
REMARK   3  STRUCTURE FACTORS CALCULATION ALGORITHM : FFT
REMARK   3  
REMARK   3  RESTRAINTS LIBRARY
REMARK   3    GEOSTD + MON.LIB. + CDL v1.2
REMARK   3  
REMARK   3  DEVIATIONS FROM IDEAL VALUES.
REMARK   3                 RMSD     MAX  COUNT
REMARK   3   BOND      :  0.015   0.093   2026
REMARK   3   ANGLE     :  2.005  16.931   2740
REMARK   3   CHIRALITY :  0.121   0.504    297
REMARK   3   PLANARITY :  0.019   0.235    343
REMARK   3   DIHEDRAL  : 17.123 173.386   1203
REMARK   3   MIN NONBONDED DISTANCE : 2.298 
REMARK   3  
REMARK   3  MOLPROBITY STATISTICS.
REMARK   3   ALL-ATOM CLASHSCORE : 3.03
REMARK   3   RAMACHANDRAN PLOT:
REMARK   3     OUTLIERS : 0.00  %
REMARK   3     ALLOWED  : 1.71  %
REMARK   3     FAVORED  : 98.29 %
REMARK   3   ROTAMER OUTLIERS : 3.70 %
REMARK   3   CBETA DEVIATIONS : 0
REMARK   3   PEPTIDE PLANE:
REMARK   3     CIS-PROLINE     : 0
REMARK   3     CIS-GENERAL     : 0
REMARK   3     TWISTED PROLINE : 0
REMARK   3     TWISTED GENERAL : 0
REMARK   3  
REMARK   3  ATOMIC DISPLACEMENT PARAMETERS.
REMARK   3   WILSON B : 27.74
REMARK   3   RMS(B_ISO_OR_EQUIVALENT_BONDED) : 3.95
REMARK   3   ATOMS          NUMBER OF ATOMS
REMARK   3                    ISO.  ANISO. 
REMARK   3    ALL         :   4368       0
REMARK   3    ALL (NO H)  :   2114       0
REMARK   3    SOLVENT     :    134       0
REMARK   3    NON-SOLVENT :   1980       0
REMARK   3    HYDROGENS   :   2254       0
REMARK   3
REMARK   3
REMARK   3   OTHER REFINEMENT REMARKS:
REMARK   3   XRAY REFINEMENT USING QUANTUM MECHANICAL FUNCTIONAL
REMARK   3   PROGRAM      :QuantumBio DivCon 6 build-7.1.1-b4015.17
REMARK   3   AUTHORS      :BORBULEVYCH O.Y., PLUMLEY J., 
REMARK   3                :MARTIN, R.I., WESTERHOFF L.M. 
REMARK   3
REMARK   3   REFERENCE     :BORBULEVYCH O.Y., PLUMLEY J.A.,
REMARK   3                 :MARTIN, R.I., MERZ, K.M.,  WESTERHOFF L.M.
REMARK   3                 :ACTA CRYSTLLOGRAPHICA SECTION D, 2014, 
REMARK   3                 :V. D70, pp. 1233-1247
REMARK   3   QM METHOD(HAMILTONIAN): PM6 AMBERFF14
REMARK   3   REGION QM REFINEMENT: 
REMARK   3      MAIN/BUFFER QM REGION RADII (A): 3.0 / 0.0
REMARK   3      LIGAND / STRAIN ENERGY: 198_A_501 / 5.73 KCAL/MOLE
REMARK   3
HELIX    1   1 PHE A  673  ILE A  680  1               Generated by MOE    8
HELIX    2   2 PHE A  697  LYS A  720  1               Generated by MOE   24
HELIX    3   3 PHE A  725  ASN A  727  5               Generated by MOE    3
HELIX    4   4 VAL A  730  ASN A  756  1               Generated by MOE   27
HELIX    5   5 GLU A  772  LYS A  777  1               Generated by MOE    6
HELIX    6   6 TYR A  781  TRP A  796  1               Generated by MOE   16
HELIX    7   7 PRO A  801  LEU A  812  1               Generated by MOE   12
HELIX    8   8 GLN A  824  ILE A  842  1               Generated by MOE   19
HELIX    9   9 SER A  853  ILE A  882  1               Generated by MOE   30
HELIX   10  10 GLU A  893  VAL A  901  1               Generated by MOE    9
HELIX   11  11 VAL A  903  LEU A  907  1               Generated by MOE    5
SHEET    1       LEU A 762  ALA A 765                  Generated by MOE
SHEET    2       LEU A 768  PHE A 770                  Generated by MOE
SHEET    3       ILE A 815  PRO A 817                  Generated by MOE
SHEET    4       VAL A 911  PRO A 913                  Generated by MOE
CRYST1   56.490   66.470   72.160  90.00  90.00  90.00 P 21 21 21
SCALE1      0.017702  0.000000  0.000000        0.00000
SCALE2      0.000000  0.015044  0.000000        0.00000
SCALE3      0.000000  0.000000  0.013858        0.00000
ATOM      1  N   ILE A 672      13.663  25.544  22.787  1.00 28.20           N
ATOM      2  CA  ILE A 672      15.142  25.404  23.055  1.00 29.86           C
ATOM      3  C   ILE A 672      15.666  24.083  22.528  1.00 22.89           C
ATOM      4  O   ILE A 672      16.723  24.046  21.891  1.00 24.72           O
ATOM      5  CB  ILE A 672      15.549  25.519  24.542  1.00 28.64           C
ATOM      6  CG1 ILE A 672      15.407  26.987  25.044  1.00 37.44           C
ATOM      7  CG2 ILE A 672      16.980  25.016  24.807  1.00 29.03           C
ATOM      8  CD1 ILE A 672      15.577  27.047  26.573  1.00 38.27           C
ATOM      9  H1  ILE A 672      13.479  25.534  21.786  1.00 33.84           H
ATOM     10  H2  ILE A 672      13.300  26.391  23.198  1.00 33.84           H
ATOM     11  HA  ILE A 672      15.669  26.196  22.521  1.00 35.84           H
ATOM     12  HB  ILE A 672      14.873  24.890  25.120  1.00 34.37           H
ATOM     13 HG12 ILE A 672      14.418  27.365  24.788  1.00 44.93           H
ATOM     14 HG13 ILE A 672      16.152  27.622  24.563  1.00 44.93           H
ATOM     15 HG21 ILE A 672      17.101  23.962  24.555  1.00 34.83           H
ATOM     16 HG22 ILE A 672      17.696  25.620  24.245  1.00 34.83           H
ATOM     17 HG23 ILE A 672      17.223  25.081  25.867  1.00 34.83           H
ATOM     18 HD11 ILE A 672      14.967  26.284  27.056  1.00 45.92           H
ATOM     19 HD12 ILE A 672      16.619  26.909  26.858  1.00 45.92           H
ATOM     20 HD13 ILE A 672      15.261  28.029  26.926  1.00 45.92           H
ATOM     21  N   PHE A 673      14.975  22.998  22.851  1.00 23.79           N
ATOM     22  CA  PHE A 673      15.486  21.679  22.459  1.00 27.18           C
ATOM     23  C   PHE A 673      15.634  21.575  20.934  1.00 27.70           C
ATOM     24  O   PHE A 673      16.700  21.249  20.403  1.00 25.46           O
ATOM     25  CB  PHE A 673      14.598  20.584  23.046  1.00 26.02           C
ATOM     26  CG  PHE A 673      15.040  19.211  22.599  1.00 25.51           C
ATOM     27  CD1 PHE A 673      16.186  18.629  23.159  1.00 25.49           C
ATOM     28  CD2 PHE A 673      14.296  18.510  21.638  1.00 31.31           C
ATOM     29  CE1 PHE A 673      16.579  17.335  22.747  1.00 28.85           C
ATOM     30  CE2 PHE A 673      14.660  17.211  21.255  1.00 26.38           C
ATOM     31  CZ  PHE A 673      15.811  16.628  21.800  1.00 26.78           C
ATOM     32  H   PHE A 673      14.092  23.074  23.333  1.00 28.54           H
ATOM     33  HA  PHE A 673      16.480  21.563  22.893  1.00 32.61           H
ATOM     34  HB2 PHE A 673      14.641  20.630  24.135  1.00 31.22           H
ATOM     35  HB3 PHE A 673      13.562  20.742  22.749  1.00 31.22           H
ATOM     36  HD1 PHE A 673      16.758  19.156  23.904  1.00 30.58           H
ATOM     37  HD2 PHE A 673      13.414  18.961  21.207  1.00 37.57           H
ATOM     38  HE1 PHE A 673      17.468  16.893  23.166  1.00 34.62           H
ATOM     39  HE2 PHE A 673      14.065  16.674  20.531  1.00 31.65           H
ATOM     40  HZ  PHE A 673      16.096  15.639  21.482  1.00 32.14           H
ATOM     41  N   LEU A 674      14.570  21.917  20.212  1.00 27.68           N
ATOM     42  CA  LEU A 674      14.615  21.973  18.762  1.00 26.31           C
ATOM     43  C   LEU A 674      15.571  23.012  18.209  1.00 22.22           C
ATOM     44  O   LEU A 674      16.178  22.750  17.176  1.00 24.17           O
ATOM     45  CB  LEU A 674      13.196  22.192  18.228  1.00 31.17           C
ATOM     46  CG  LEU A 674      12.397  20.875  18.202  1.00 36.59           C
ATOM     47  CD1 LEU A 674      10.907  21.172  18.001  1.00 34.66           C
ATOM     48  CD2 LEU A 674      12.919  19.963  17.071  1.00 35.63           C
ATOM     49  H   LEU A 674      13.714  22.190  20.675  1.00 33.22           H
ATOM     50  HA  LEU A 674      14.978  21.006  18.422  1.00 31.58           H
ATOM     51  HB2 LEU A 674      12.696  22.913  18.877  1.00 37.40           H
ATOM     52  HB3 LEU A 674      13.233  22.614  17.223  1.00 37.40           H
ATOM     53  HG  LEU A 674      12.524  20.342  19.148  1.00 43.91           H
ATOM     54 HD11 LEU A 674      10.313  20.354  18.391  1.00 41.59           H
ATOM     55 HD12 LEU A 674      10.621  22.055  18.578  1.00 41.59           H
ATOM     56 HD13 LEU A 674      10.688  21.352  16.948  1.00 41.59           H
ATOM     57 HD21 LEU A 674      12.286  19.082  16.989  1.00 42.75           H
ATOM     58 HD22 LEU A 674      12.932  20.497  16.121  1.00 42.75           H
ATOM     59 HD23 LEU A 674      13.924  19.610  17.289  1.00 42.75           H
ATOM     60  N   ASN A 675      15.702  24.194  18.839  1.00 25.23           N
ATOM     61  CA  ASN A 675      16.741  25.123  18.426  1.00 25.65           C
ATOM     62  C   ASN A 675      18.080  24.373  18.374  1.00 22.45           C
ATOM     63  O   ASN A 675      18.796  24.437  17.383  1.00 22.08           O
ATOM     64  CB  ASN A 675      16.843  26.336  19.361  1.00 28.60           C
ATOM     65  CG  ASN A 675      15.666  27.304  19.244  1.00 31.64           C
ATOM     66  OD1 ASN A 675      14.854  27.273  18.332  1.00 24.95           O
ATOM     67  ND2 ASN A 675      15.618  28.254  20.154  1.00 28.07           N
ATOM     68  H   ASN A 675      15.155  24.406  19.658  1.00 30.28           H
ATOM     69  HA  ASN A 675      16.496  25.468  17.421  1.00 30.79           H
ATOM     70  HB2 ASN A 675      16.960  26.031  20.398  1.00 34.32           H
ATOM     71  HB3 ASN A 675      17.747  26.883  19.085  1.00 34.32           H
ATOM     72 HD21 ASN A 675      14.917  28.973  20.051  1.00 33.69           H
ATOM     73 HD22 ASN A 675      16.310  28.297  20.883  1.00 33.69           H
ATOM     74  N   VAL A 676      18.381  23.620  19.433  1.00 20.75           N
ATOM     75  CA  VAL A 676      19.651  22.914  19.512  1.00 23.45           C
ATOM     76  C   VAL A 676      19.761  21.871  18.400  1.00 24.55           C
ATOM     77  O   VAL A 676      20.781  21.861  17.707  1.00 22.23           O
ATOM     78  CB  VAL A 676      19.878  22.330  20.916  1.00 23.30           C
ATOM     79  CG1 VAL A 676      21.161  21.495  20.898  1.00 24.03           C
ATOM     80  CG2 VAL A 676      20.047  23.497  21.917  1.00 22.09           C
ATOM     81  H   VAL A 676      17.722  23.540  20.192  1.00 24.91           H
ATOM     82  HA  VAL A 676      20.437  23.650  19.339  1.00 28.14           H
ATOM     83  HB  VAL A 676      19.042  21.702  21.220  1.00 27.96           H
ATOM     84 HG11 VAL A 676      21.410  21.186  21.909  1.00 28.84           H
ATOM     85 HG12 VAL A 676      21.029  20.605  20.285  1.00 28.84           H
ATOM     86 HG13 VAL A 676      21.983  22.083  20.486  1.00 28.84           H
ATOM     87 HG21 VAL A 676      20.171  23.108  22.929  1.00 26.51           H
ATOM     88 HG22 VAL A 676      20.914  24.094  21.632  1.00 26.51           H
ATOM     89 HG23 VAL A 676      19.175  24.147  21.912  1.00 26.51           H
ATOM     90  N   LEU A 677      18.753  20.991  18.244  1.00 22.73           N
ATOM     91  CA  LEU A 677      18.812  19.946  17.236  1.00 22.80           C
ATOM     92  C   LEU A 677      19.035  20.531  15.839  1.00 21.78           C
ATOM     93  O   LEU A 677      19.825  20.002  15.073  1.00 21.59           O
ATOM     94  CB  LEU A 677      17.551  19.072  17.281  1.00 21.05           C
ATOM     95  CG  LEU A 677      17.365  18.196  18.548  1.00 22.63           C
ATOM     96  CD1 LEU A 677      16.412  17.033  18.222  1.00 29.50           C
ATOM     97  CD2 LEU A 677      18.664  17.639  19.091  1.00 23.40           C
ATOM     98  H   LEU A 677      17.958  21.009  18.868  1.00 27.27           H
ATOM     99  HA  LEU A 677      19.680  19.324  17.448  1.00 27.36           H
ATOM    100  HB2 LEU A 677      16.666  19.697  17.136  1.00 25.26           H
ATOM    101  HB3 LEU A 677      17.632  18.420  16.412  1.00 25.26           H
ATOM    102  HG  LEU A 677      16.900  18.798  19.325  1.00 27.15           H
ATOM    103 HD11 LEU A 677      16.265  16.422  19.106  1.00 35.39           H
ATOM    104 HD12 LEU A 677      15.449  17.413  17.890  1.00 35.39           H
ATOM    105 HD13 LEU A 677      16.851  16.416  17.441  1.00 35.39           H
ATOM    106 HD21 LEU A 677      18.462  16.944  19.906  1.00 28.08           H
ATOM    107 HD22 LEU A 677      19.206  17.119  18.297  1.00 28.08           H
ATOM    108 HD23 LEU A 677      19.280  18.440  19.500  1.00 28.08           H
ATOM    109  N   GLU A 678      18.364  21.621  15.490  1.00 24.01           N
ATOM    110  CA  GLU A 678      18.497  22.256  14.167  1.00 23.11           C
ATOM    111  C   GLU A 678      19.903  22.852  14.001  1.00 23.18           C
ATOM    112  O   GLU A 678      20.507  22.762  12.930  1.00 20.83           O
ATOM    113  CB  GLU A 678      17.398  23.332  14.014  1.00 24.05           C
ATOM    114  CG  GLU A 678      15.979  22.721  13.873  1.00 31.78           C
ATOM    115  CD  GLU A 678      14.791  23.691  14.034  1.00 45.46           C
ATOM    116  OE1 GLU A 678      15.018  24.927  14.097  1.00 37.89           O
ATOM    117  OE2 GLU A 678      13.661  23.149  14.091  1.00 44.65           O1-
ATOM    118  H   GLU A 678      17.709  22.032  16.146  1.00 28.81           H
ATOM    119  HA  GLU A 678      18.339  21.498  13.400  1.00 27.73           H
ATOM    120  HB2 GLU A 678      17.415  23.981  14.891  1.00 28.86           H
ATOM    121  HB3 GLU A 678      17.615  23.943  13.135  1.00 28.86           H
ATOM    122  HG2 GLU A 678      15.895  22.250  12.894  1.00 38.14           H
ATOM    123  HG3 GLU A 678      15.830  21.910  14.583  1.00 38.14           H
ATOM    124  N   ALA A 679      20.452  23.444  15.070  1.00 22.35           N
ATOM    125  CA  ALA A 679      21.749  24.115  15.018  1.00 22.68           C
ATOM    126  C   ALA A 679      22.908  23.123  14.816  1.00 25.10           C
ATOM    127  O   ALA A 679      23.876  23.439  14.126  1.00 25.88           O
ATOM    128  CB  ALA A 679      21.970  24.935  16.281  1.00 23.10           C
ATOM    129  H   ALA A 679      19.923  23.485  15.930  1.00 26.82           H
ATOM    130  HA  ALA A 679      21.744  24.800  14.170  1.00 27.22           H
ATOM    131  HB1 ALA A 679      22.977  25.352  16.271  1.00 27.72           H
ATOM    132  HB2 ALA A 679      21.246  25.745  16.338  1.00 27.72           H
ATOM    133  HB3 ALA A 679      21.866  24.302  17.160  1.00 27.72           H
ATOM    134  N   ILE A 680      22.804  21.936  15.404  1.00 24.08           N
ATOM    135  CA  ILE A 680      23.879  20.957  15.360  1.00 25.43           C
ATOM    136  C   ILE A 680      23.764  20.008  14.171  1.00 27.52           C
ATOM    137  O   ILE A 680      24.642  19.152  14.035  1.00 22.11           O
ATOM    138  CB  ILE A 680      23.983  20.151  16.661  1.00 21.60           C
ATOM    139  CG1 ILE A 680      22.770  19.225  16.936  1.00 21.13           C
ATOM    140  CG2 ILE A 680      24.251  21.045  17.878  1.00 20.64           C
ATOM    141  CD1 ILE A 680      22.917  18.393  18.198  1.00 23.69           C
ATOM    142  H   ILE A 680      21.971  21.717  15.938  1.00 28.90           H
ATOM    143  HA  ILE A 680      24.827  21.488  15.259  1.00 30.52           H
ATOM    144  HB  ILE A 680      24.852  19.501  16.567  1.00 25.92           H
ATOM    145 HG12 ILE A 680      21.864  19.810  17.030  1.00 25.36           H
ATOM    146 HG13 ILE A 680      22.611  18.556  16.094  1.00 25.36           H
ATOM    147 HG21 ILE A 680      24.581  20.444  18.721  1.00 24.77           H
ATOM    148 HG22 ILE A 680      25.037  21.762  17.641  1.00 24.77           H
ATOM    149 HG23 ILE A 680      23.344  21.571  18.167  1.00 24.77           H
ATOM    150 HD11 ILE A 680      22.038  17.766  18.243  1.00 28.43           H
ATOM    151 HD12 ILE A 680      23.817  17.788  18.134  1.00 28.43           H
ATOM    152 HD13 ILE A 680      22.928  19.007  19.094  1.00 28.43           H
ATOM    153  N   GLU A 681      22.678  20.056  13.392  1.00 23.22           N
ATOM    154  CA  GLU A 681      22.441  19.005  12.403  1.00 25.14           C
ATOM    155  C   GLU A 681      23.548  19.002  11.326  1.00 26.83           C
ATOM    156  O   GLU A 681      23.895  20.068  10.797  1.00 28.11           O
ATOM    157  CB  GLU A 681      21.040  19.199  11.837  1.00 27.46           C
ATOM    158  CG  GLU A 681      20.717  18.244  10.686  1.00 26.78           C
ATOM    159  CD  GLU A 681      20.509  16.790  11.091  1.00 29.83           C
ATOM    160  OE1 GLU A 681      20.530  16.501  12.303  1.00 22.45           O
ATOM    161  OE2 GLU A 681      20.261  15.992  10.157  1.00 26.34           O1-
ATOM    162  H   GLU A 681      21.960  20.745  13.559  1.00 27.87           H
ATOM    163  HA  GLU A 681      22.438  18.060  12.941  1.00 30.17           H
ATOM    164  HB2 GLU A 681      20.294  19.084  12.624  1.00 32.95           H
ATOM    165  HB3 GLU A 681      20.964  20.219  11.452  1.00 32.95           H
ATOM    166  HG2 GLU A 681      19.783  18.567  10.226  1.00 32.13           H
ATOM    167  HG3 GLU A 681      21.438  18.311   9.869  1.00 32.13           H
ATOM    168  N   PRO A 682      24.184  17.850  11.025  1.00 24.82           N
ATOM    169  CA  PRO A 682      25.321  17.910  10.107  1.00 24.59           C
ATOM    170  C   PRO A 682      24.851  18.310   8.706  1.00 33.32           C
ATOM    171  O   PRO A 682      23.750  17.952   8.287  1.00 28.46           O
ATOM    172  CB  PRO A 682      25.886  16.493  10.065  1.00 30.07           C
ATOM    173  CG  PRO A 682      25.426  15.858  11.378  1.00 33.63           C
ATOM    174  CD  PRO A 682      24.059  16.513  11.616  1.00 30.10           C
ATOM    175  HA  PRO A 682      26.097  18.560  10.511  1.00 29.51           H
ATOM    176  HB2 PRO A 682      25.392  15.954   9.253  1.00 36.08           H
ATOM    177  HB3 PRO A 682      26.963  16.463   9.919  1.00 36.08           H
ATOM    178  HG2 PRO A 682      25.311  14.776  11.284  1.00 40.36           H
ATOM    179  HG3 PRO A 682      26.144  16.111  12.159  1.00 40.36           H
ATOM    180  HD2 PRO A 682      23.278  15.949  11.105  1.00 36.12           H
ATOM    181  HD3 PRO A 682      23.894  16.560  12.692  1.00 36.12           H
ATOM    182  N   GLY A 683      25.726  18.991   7.980  1.00 28.44           N
ATOM    183  CA  GLY A 683      25.521  19.343   6.596  1.00 32.26           C
ATOM    184  C   GLY A 683      25.930  18.188   5.690  1.00 35.46           C
ATOM    185  O   GLY A 683      26.093  17.038   6.105  1.00 31.72           O
ATOM    186  H   GLY A 683      26.622  19.216   8.387  1.00 34.12           H
ATOM    187  HA2 GLY A 683      24.472  19.585   6.421  1.00 38.71           H
ATOM    188  HA3 GLY A 683      26.148  20.202   6.362  1.00 38.71           H
ATOM    189  N   VAL A 684      26.103  18.537   4.420  1.00 32.38           N
ATOM    190  CA  VAL A 684      26.311  17.609   3.323  1.00 31.38           C
ATOM    191  C   VAL A 684      27.681  16.968   3.475  1.00 32.72           C
ATOM    192  O   VAL A 684      28.656  17.642   3.755  1.00 29.36           O
ATOM    193  CB  VAL A 684      26.208  18.381   1.985  1.00 37.26           C
ATOM    194  CG1 VAL A 684      26.344  17.429   0.787  1.00 36.38           C
ATOM    195  CG2 VAL A 684      24.833  19.047   1.826  1.00 34.70           C
ATOM    196  H   VAL A 684      26.027  19.516   4.180  1.00 38.86           H
ATOM    197  HA  VAL A 684      25.541  16.841   3.345  1.00 37.66           H
ATOM    198  HB  VAL A 684      26.990  19.139   1.940  1.00 44.72           H
ATOM    199 HG11 VAL A 684      26.235  17.997  -0.137  1.00 43.66           H
ATOM    200 HG12 VAL A 684      27.329  16.963   0.782  1.00 43.66           H
ATOM    201 HG13 VAL A 684      25.575  16.655   0.827  1.00 43.66           H
ATOM    202 HG21 VAL A 684      24.786  19.573   0.873  1.00 41.64           H
ATOM    203 HG22 VAL A 684      24.040  18.299   1.866  1.00 41.64           H
ATOM    204 HG23 VAL A 684      24.670  19.783   2.609  1.00 41.64           H
ATOM    205  N   VAL A 685      27.763  15.655   3.272  1.00 28.12           N
ATOM    206  CA  VAL A 685      29.016  14.918   3.275  1.00 30.45           C
ATOM    207  C   VAL A 685      29.149  14.214   1.921  1.00 28.89           C
ATOM    208  O   VAL A 685      28.287  13.421   1.537  1.00 27.89           O
ATOM    209  CB  VAL A 685      29.021  13.968   4.496  1.00 34.89           C
ATOM    210  CG1 VAL A 685      30.331  13.173   4.509  1.00 28.18           C
ATOM    211  CG2 VAL A 685      28.873  14.742   5.815  1.00 31.78           C
ATOM    212  H   VAL A 685      26.918  15.148   3.054  1.00 33.75           H
ATOM    213  HA  VAL A 685      29.860  15.597   3.382  1.00 36.54           H
ATOM    214  HB  VAL A 685      28.184  13.272   4.421  1.00 41.87           H
ATOM    215 HG11 VAL A 685      30.336  12.486   5.352  1.00 33.81           H
ATOM    216 HG12 VAL A 685      30.430  12.595   3.591  1.00 33.81           H
ATOM    217 HG13 VAL A 685      31.177  13.853   4.597  1.00 33.81           H
ATOM    218 HG21 VAL A 685      28.913  14.054   6.657  1.00 38.14           H
ATOM    219 HG22 VAL A 685      29.674  15.474   5.905  1.00 38.14           H
ATOM    220 HG23 VAL A 685      27.913  15.246   5.858  1.00 38.14           H
ATOM    221  N   CYS A 686      30.220  14.503   1.187  1.00 28.06           N
ATOM    222  CA  CYS A 686      30.528  13.831  -0.056  1.00 26.13           C
ATOM    223  C   CYS A 686      31.325  12.524   0.207  1.00 29.71           C
ATOM    224  O   CYS A 686      32.189  12.444   1.089  1.00 27.46           O
ATOM    225  CB  CYS A 686      31.263  14.749  -1.041  1.00 33.98           C
ATOM    226  SG  CYS A 686      30.142  16.010  -1.796  1.00 39.85           S
ATOM    227  H   CYS A 686      30.911  15.134   1.563  1.00 33.68           H
ATOM    228  HA  CYS A 686      29.594  13.573  -0.553  1.00 31.36           H
ATOM    229  HB2 CYS A 686      32.072  15.258  -0.513  1.00 40.77           H
ATOM    230  HB3 CYS A 686      31.708  14.145  -1.836  1.00 40.77           H
ATOM    231  HG  CYS A 686      31.114  16.795  -2.262  1.00 47.83           H
ATOM    232  N   ALA A 687      31.078  11.505  -0.604  1.00 26.60           N
ATOM    233  CA  ALA A 687      31.846  10.257  -0.555  1.00 29.04           C
ATOM    234  C   ALA A 687      33.249  10.331  -1.180  1.00 32.47           C
ATOM    235  O   ALA A 687      34.107   9.539  -0.796  1.00 29.78           O
ATOM    236  CB  ALA A 687      31.025   9.127  -1.176  1.00 32.78           C
ATOM    237  H   ALA A 687      30.364  11.596  -1.314  1.00 31.92           H
ATOM    238  HA  ALA A 687      31.982   9.985   0.492  1.00 34.85           H
ATOM    239  HB1 ALA A 687      31.569   8.184  -1.089  1.00 39.34           H
ATOM    240  HB2 ALA A 687      30.069   9.038  -0.663  1.00 39.34           H
ATOM    241  HB3 ALA A 687      30.838   9.348  -2.230  1.00 39.34           H
ATOM    242  N   GLY A 688      33.515  11.221  -2.152  1.00 33.83           N
ATOM    243  CA  GLY A 688      34.759  11.220  -2.941  1.00 31.20           C
ATOM    244  C   GLY A 688      34.769  10.172  -4.047  1.00 34.90           C
ATOM    245  O   GLY A 688      35.831   9.843  -4.572  1.00 34.49           O
ATOM    246  H   GLY A 688      32.777  11.846  -2.451  1.00 40.60           H
ATOM    247  HA2 GLY A 688      34.892  12.197  -3.398  1.00 37.44           H
ATOM    248  HA3 GLY A 688      35.603  11.013  -2.283  1.00 37.44           H
ATOM    249  N   HIS A 689      33.604   9.613  -4.397  1.00 30.09           N
ATOM    250  CA  HIS A 689      33.513   8.575  -5.398  1.00 32.44           C
ATOM    251  C   HIS A 689      33.828   9.151  -6.778  1.00 36.20           C
ATOM    252  O   HIS A 689      33.278  10.182  -7.163  1.00 33.29           O
ATOM    253  CB  HIS A 689      32.102   7.967  -5.404  1.00 30.01           C
ATOM    254  CG  HIS A 689      31.995   6.812  -6.355  1.00 27.65           C
ATOM    255  ND1 HIS A 689      32.730   5.650  -6.272  1.00 27.93           N
ATOM    256  CD2 HIS A 689      31.168   6.745  -7.437  1.00 33.52           C
ATOM    257  CE1 HIS A 689      32.295   4.874  -7.271  1.00 30.84           C
ATOM    258  NE2 HIS A 689      31.389   5.529  -8.010  1.00 29.50           N
ATOM    259  H   HIS A 689      32.751   9.954  -3.979  1.00 36.10           H
ATOM    260  HA  HIS A 689      34.221   7.783  -5.152  1.00 38.93           H
ATOM    261  HB2 HIS A 689      31.378   8.727  -5.686  1.00 36.01           H
ATOM    262  HB3 HIS A 689      31.852   7.616  -4.404  1.00 36.01           H
ATOM    263  HD2 HIS A 689      30.463   7.492  -7.756  1.00 40.23           H
ATOM    264  HE1 HIS A 689      32.678   3.888  -7.493  1.00 37.01           H
ATOM    265  HE2 HIS A 689      30.958   5.173  -8.852  1.00 35.40           H
ATOM    266  N   ASP A 690      34.652   8.438  -7.539  1.00 35.93           N
ATOM    267  CA  ASP A 690      34.907   8.757  -8.925  1.00 37.29           C
ATOM    268  C   ASP A 690      33.792   8.174  -9.803  1.00 31.41           C
ATOM    269  O   ASP A 690      33.831   6.996 -10.172  1.00 32.14           O
ATOM    270  CB  ASP A 690      36.310   8.253  -9.299  1.00 38.46           C
ATOM    271  CG  ASP A 690      36.643   8.472 -10.778  1.00 40.58           C
ATOM    272  OD1 ASP A 690      37.690   7.940 -11.200  1.00 41.37           O
ATOM    273  OD2 ASP A 690      35.864   9.185 -11.453  1.00 36.81           O1-
ATOM    274  H   ASP A 690      35.059   7.589  -7.177  1.00 43.12           H
ATOM    275  HA  ASP A 690      34.910   9.842  -9.037  1.00 44.75           H
ATOM    276  HB2 ASP A 690      37.063   8.782  -8.710  1.00 46.16           H
ATOM    277  HB3 ASP A 690      36.436   7.201  -9.050  1.00 46.16           H
ATOM    278  N   ASN A 691      32.826   9.018 -10.175  1.00 32.65           N
ATOM    279  CA  ASN A 691      31.671   8.614 -10.968  1.00 35.53           C
ATOM    280  C   ASN A 691      31.960   8.227 -12.440  1.00 41.53           C
ATOM    281  O   ASN A 691      31.066   7.665 -13.069  1.00 44.87           O
ATOM    282  CB  ASN A 691      30.567   9.670 -10.823  1.00 37.32           C
ATOM    283  CG  ASN A 691      29.861   9.596  -9.459  1.00 39.51           C
ATOM    284  OD1 ASN A 691      28.972   8.772  -9.229  1.00 36.80           O
ATOM    285  ND2 ASN A 691      30.259  10.440  -8.522  1.00 35.46           N
ATOM    286  H   ASN A 691      32.885   9.982  -9.881  1.00 39.18           H
ATOM    287  HA  ASN A 691      31.278   7.704 -10.506  1.00 42.63           H
ATOM    288  HB2 ASN A 691      30.984  10.664 -10.984  1.00 44.78           H
ATOM    289  HB3 ASN A 691      29.818   9.453 -11.586  1.00 44.78           H
ATOM    290 HD21 ASN A 691      29.856  10.367  -7.600  1.00 42.55           H
ATOM    291 HD22 ASN A 691      31.018  11.081  -8.692  1.00 42.55           H
ATOM    292  N   ASN A 692      33.150   8.506 -13.008  1.00 41.36           N
ATOM    293  CA  ASN A 692      33.469   8.112 -14.382  1.00 44.98           C
ATOM    294  C   ASN A 692      34.060   6.696 -14.445  1.00 49.50           C
ATOM    295  O   ASN A 692      34.220   6.141 -15.530  1.00 55.97           O
ATOM    296  CB  ASN A 692      34.298   9.190 -15.109  1.00 55.09           C
ATOM    297  CG  ASN A 692      35.739   9.298 -14.608  1.00 58.98           C
ATOM    298  OD1 ASN A 692      36.538   8.382 -14.800  1.00 60.37           O
ATOM    299  ND2 ASN A 692      36.098  10.445 -14.016  1.00 61.60           N
ATOM    300  H   ASN A 692      33.895   8.899 -12.445  1.00 49.63           H
ATOM    301  HA  ASN A 692      32.534   8.058 -14.938  1.00 53.98           H
ATOM    302  HB2 ASN A 692      34.334   8.883 -16.155  1.00 66.11           H
ATOM    303  HB3 ASN A 692      33.790  10.153 -15.032  1.00 66.11           H
ATOM    304 HD21 ASN A 692      37.030  10.517 -13.634  1.00 73.91           H
ATOM    305 HD22 ASN A 692      35.418  11.166 -13.841  1.00 73.91           H
ATOM    306  N   GLN A 693      34.348   6.086 -13.294  1.00 43.50           N
ATOM    307  CA  GLN A 693      34.747   4.690 -13.250  1.00 48.06           C
ATOM    308  C   GLN A 693      33.499   3.797 -13.363  1.00 45.67           C
ATOM    309  O   GLN A 693      32.417   4.173 -12.902  1.00 37.42           O
ATOM    310  CB  GLN A 693      35.538   4.441 -11.949  1.00 53.27           C
ATOM    311  CG  GLN A 693      36.892   3.719 -12.144  1.00 57.09           C
ATOM    312  CD  GLN A 693      37.902   4.369 -13.115  1.00 61.24           C
ATOM    313  OE1 GLN A 693      38.542   3.651 -13.883  1.00 67.26           O
ATOM    314  NE2 GLN A 693      38.082   5.697 -13.104  1.00 57.86           N
ATOM    315  H   GLN A 693      34.206   6.570 -12.419  1.00 52.20           H
ATOM    316  HA  GLN A 693      35.414   4.506 -14.088  1.00 57.67           H
ATOM    317  HB2 GLN A 693      35.741   5.391 -11.448  1.00 63.93           H
ATOM    318  HB3 GLN A 693      34.920   3.842 -11.277  1.00 63.93           H
ATOM    319  HG2 GLN A 693      37.377   3.647 -11.169  1.00 68.51           H
ATOM    320  HG3 GLN A 693      36.713   2.692 -12.458  1.00 68.51           H
ATOM    321 HE21 GLN A 693      37.582   6.290 -12.452  1.00 69.44           H
ATOM    322 HE22 GLN A 693      38.736   6.115 -13.747  1.00 69.44           H
ATOM    323  N   PRO A 694      33.623   2.605 -13.976  1.00 48.26           N
ATOM    324  CA  PRO A 694      32.551   1.625 -13.993  1.00 45.06           C
ATOM    325  C   PRO A 694      32.097   1.279 -12.575  1.00 40.84           C
ATOM    326  O   PRO A 694      32.847   1.369 -11.602  1.00 47.99           O
ATOM    327  CB  PRO A 694      33.156   0.387 -14.656  1.00 46.91           C
ATOM    328  CG  PRO A 694      34.185   1.005 -15.596  1.00 48.79           C
ATOM    329  CD  PRO A 694      34.760   2.123 -14.738  1.00 49.56           C
ATOM    330  HA  PRO A 694      31.736   1.969 -14.631  1.00 54.07           H
ATOM    331  HB2 PRO A 694      33.686  -0.185 -13.890  1.00 56.30           H
ATOM    332  HB3 PRO A 694      32.433  -0.244 -15.172  1.00 56.30           H
ATOM    333  HG2 PRO A 694      34.976   0.298 -15.843  1.00 58.55           H
ATOM    334  HG3 PRO A 694      33.697   1.386 -16.494  1.00 58.55           H
ATOM    335  HD2 PRO A 694      35.514   1.722 -14.061  1.00 59.47           H
ATOM    336  HD3 PRO A 694      35.153   2.885 -15.413  1.00 59.47           H
ATOM    337  N   ASP A 695      30.838   0.888 -12.480  1.00 36.82           N
ATOM    338  CA  ASP A 695      30.196   0.486 -11.254  1.00 30.03           C
ATOM    339  C   ASP A 695      30.547  -0.963 -10.908  1.00 34.85           C
ATOM    340  O   ASP A 695      29.745  -1.869 -11.144  1.00 43.72           O
ATOM    341  CB  ASP A 695      28.689   0.633 -11.442  1.00 31.48           C
ATOM    342  CG  ASP A 695      28.143   2.029 -11.517  1.00 32.73           C
ATOM    343  OD1 ASP A 695      27.091   2.170 -12.160  1.00 36.05           O
ATOM    344  OD2 ASP A 695      28.737   2.927 -10.893  1.00 34.80           O1-
ATOM    345  H   ASP A 695      30.276   0.873 -13.316  1.00 44.18           H
ATOM    346  HA  ASP A 695      30.532   1.146 -10.453  1.00 36.04           H
ATOM    347  HB2 ASP A 695      28.374   0.101 -12.328  1.00 37.77           H
ATOM    348  HB3 ASP A 695      28.182   0.149 -10.609  1.00 37.77           H
ATOM    349  N   SER A 696      31.701  -1.173 -10.294  1.00 29.03           N
ATOM    350  CA  SER A 696      32.104  -2.456  -9.779  1.00 34.07           C
ATOM    351  C   SER A 696      31.763  -2.561  -8.295  1.00 27.98           C
ATOM    352  O   SER A 696      31.666  -1.540  -7.620  1.00 27.42           O
ATOM    353  CB  SER A 696      33.593  -2.634 -10.037  1.00 33.06           C
ATOM    354  OG  SER A 696      34.298  -1.674  -9.315  1.00 31.07           O
ATOM    355  H   SER A 696      32.320  -0.393 -10.115  1.00 34.83           H
ATOM    356  HA  SER A 696      31.601  -3.260 -10.316  1.00 40.88           H
ATOM    357  HB2 SER A 696      33.900  -3.631  -9.722  1.00 39.67           H
ATOM    358  HB3 SER A 696      33.798  -2.506 -11.098  1.00 39.67           H
ATOM    359  HG  SER A 696      35.234  -1.772  -9.510  1.00 37.28           H
ATOM    360  N   PHE A 697      31.654  -3.804  -7.790  1.00 31.47           N
ATOM    361  CA  PHE A 697      31.518  -4.061  -6.360  1.00 27.86           C
ATOM    362  C   PHE A 697      32.643  -3.380  -5.594  1.00 27.62           C
ATOM    363  O   PHE A 697      32.384  -2.665  -4.635  1.00 24.89           O
ATOM    364  CB  PHE A 697      31.501  -5.570  -6.100  1.00 30.27           C
ATOM    365  CG  PHE A 697      31.401  -5.932  -4.636  1.00 27.94           C
ATOM    366  CD1 PHE A 697      30.211  -5.684  -3.938  1.00 31.54           C
ATOM    367  CD2 PHE A 697      32.469  -6.559  -3.967  1.00 30.11           C
ATOM    368  CE1 PHE A 697      30.057  -6.134  -2.607  1.00 30.42           C
ATOM    369  CE2 PHE A 697      32.348  -6.939  -2.617  1.00 29.32           C
ATOM    370  CZ  PHE A 697      31.131  -6.753  -1.939  1.00 26.58           C
ATOM    371  H   PHE A 697      31.753  -4.594  -8.414  1.00 37.76           H
ATOM    372  HA  PHE A 697      30.576  -3.637  -6.017  1.00 33.44           H
ATOM    373  HB2 PHE A 697      30.648  -6.005  -6.616  1.00 36.32           H
ATOM    374  HB3 PHE A 697      32.398  -6.018  -6.522  1.00 36.32           H
ATOM    375  HD1 PHE A 697      29.395  -5.196  -4.445  1.00 37.85           H
ATOM    376  HD2 PHE A 697      33.390  -6.759  -4.494  1.00 36.13           H
ATOM    377  HE1 PHE A 697      29.130  -5.984  -2.086  1.00 36.50           H
ATOM    378  HE2 PHE A 697      33.180  -7.404  -2.117  1.00 35.18           H
ATOM    379  HZ  PHE A 697      31.019  -7.058  -0.914  1.00 31.90           H
ATOM    380  N   ALA A 698      33.884  -3.595  -6.036  1.00 27.88           N
ATOM    381  CA  ALA A 698      35.066  -3.062  -5.382  1.00 33.79           C
ATOM    382  C   ALA A 698      34.995  -1.551  -5.264  1.00 26.77           C
ATOM    383  O   ALA A 698      35.171  -1.043  -4.167  1.00 30.18           O
ATOM    384  CB  ALA A 698      36.339  -3.502  -6.105  1.00 31.98           C
ATOM    385  H   ALA A 698      34.014  -4.181  -6.845  1.00 33.45           H
ATOM    386  HA  ALA A 698      35.105  -3.479  -4.376  1.00 40.54           H
ATOM    387  HB1 ALA A 698      37.207  -3.083  -5.599  1.00 38.38           H
ATOM    388  HB2 ALA A 698      36.417  -4.590  -6.086  1.00 38.38           H
ATOM    389  HB3 ALA A 698      36.328  -3.149  -7.137  1.00 38.38           H
ATOM    390  N   ALA A 699      34.731  -0.829  -6.349  1.00 27.12           N
ATOM    391  CA  ALA A 699      34.764   0.626  -6.302  1.00 29.77           C
ATOM    392  C   ALA A 699      33.575   1.175  -5.504  1.00 26.87           C
ATOM    393  O   ALA A 699      33.726   2.181  -4.820  1.00 27.19           O
ATOM    394  CB  ALA A 699      34.722   1.231  -7.711  1.00 31.08           C
ATOM    395  H   ALA A 699      34.546  -1.288  -7.228  1.00 32.54           H
ATOM    396  HA  ALA A 699      35.693   0.938  -5.826  1.00 35.72           H
ATOM    397  HB1 ALA A 699      34.746   2.319  -7.637  1.00 37.29           H
ATOM    398  HB2 ALA A 699      35.585   0.901  -8.288  1.00 37.29           H
ATOM    399  HB3 ALA A 699      33.811   0.932  -8.231  1.00 37.29           H
ATOM    400  N   LEU A 700      32.389   0.558  -5.620  1.00 25.78           N
ATOM    401  CA  LEU A 700      31.225   1.088  -4.916  1.00 24.39           C
ATOM    402  C   LEU A 700      31.390   0.933  -3.406  1.00 23.14           C
ATOM    403  O   LEU A 700      31.083   1.841  -2.624  1.00 23.74           O
ATOM    404  CB  LEU A 700      29.921   0.436  -5.388  1.00 24.72           C
ATOM    405  CG  LEU A 700      29.527   0.790  -6.831  1.00 26.60           C
ATOM    406  CD1 LEU A 700      28.457  -0.178  -7.360  1.00 28.68           C
ATOM    407  CD2 LEU A 700      29.030   2.237  -6.949  1.00 25.14           C
ATOM    408  H   LEU A 700      32.298  -0.276  -6.184  1.00 30.94           H
ATOM    409  HA  LEU A 700      31.173   2.155  -5.131  1.00 29.27           H
ATOM    410  HB2 LEU A 700      30.055  -0.647  -5.317  1.00 29.66           H
ATOM    411  HB3 LEU A 700      29.110   0.726  -4.716  1.00 29.66           H
ATOM    412  HG  LEU A 700      30.404   0.712  -7.473  1.00 31.92           H
ATOM    413 HD11 LEU A 700      28.320  -0.007  -8.425  1.00 34.42           H
ATOM    414 HD12 LEU A 700      28.788  -1.210  -7.223  1.00 34.42           H
ATOM    415 HD13 LEU A 700      27.511  -0.039  -6.833  1.00 34.42           H
ATOM    416 HD21 LEU A 700      28.739   2.434  -7.980  1.00 30.17           H
ATOM    417 HD22 LEU A 700      28.182   2.386  -6.280  1.00 30.17           H
ATOM    418 HD23 LEU A 700      29.830   2.933  -6.701  1.00 30.17           H
ATOM    419  N   LEU A 701      31.851  -0.248  -2.991  1.00 28.89           N
ATOM    420  CA  LEU A 701      31.980  -0.515  -1.581  1.00 22.69           C
ATOM    421  C   LEU A 701      33.180   0.196  -0.925  1.00 22.62           C
ATOM    422  O   LEU A 701      33.068   0.591   0.215  1.00 25.30           O
ATOM    423  CB  LEU A 701      31.885  -2.015  -1.247  1.00 25.99           C
ATOM    424  CG  LEU A 701      30.368  -2.123  -1.005  1.00 32.66           C
ATOM    425  CD1 LEU A 701      29.646  -2.685  -2.204  1.00 28.27           C
ATOM    426  CD2 LEU A 701      30.071  -2.680   0.353  1.00 29.94           C
ATOM    427  H   LEU A 701      32.137  -0.923  -3.663  1.00 34.66           H
ATOM    428  HA  LEU A 701      31.094  -0.009  -1.041  1.00 27.23           H
ATOM    429  HB2 LEU A 701      32.245  -2.682  -2.040  1.00 31.19           H
ATOM    430  HB3 LEU A 701      32.481  -2.266  -0.354  1.00 31.19           H
ATOM    431  HG  LEU A 701      29.948  -1.055  -0.928  1.00 39.19           H
ATOM    432 HD11 LEU A 701      28.637  -3.013  -1.937  1.00 33.93           H
ATOM    433 HD12 LEU A 701      29.547  -1.919  -2.986  1.00 33.93           H
ATOM    434 HD13 LEU A 701      30.195  -3.510  -2.647  1.00 33.93           H
ATOM    435 HD21 LEU A 701      29.048  -2.412   0.647  1.00 35.93           H
ATOM    436 HD22 LEU A 701      30.146  -3.766   0.330  1.00 35.93           H
ATOM    437 HD23 LEU A 701      30.749  -2.277   1.115  1.00 35.93           H
ATOM    438  N   SER A 702      34.272   0.411  -1.692  1.00 23.98           N
ATOM    439  CA  SER A 702      35.385   1.216  -1.224  1.00 27.42           C
ATOM    440  C   SER A 702      34.930   2.650  -0.941  1.00 25.49           C
ATOM    441  O   SER A 702      35.298   3.242   0.074  1.00 25.32           O
ATOM    442  CB  SER A 702      36.550   1.199  -2.196  1.00 30.08           C
ATOM    443  OG  SER A 702      37.106  -0.096  -2.209  1.00 29.92           O
ATOM    444  H   SER A 702      34.288   0.091  -2.649  1.00 28.78           H
ATOM    445  HA  SER A 702      35.739   0.789  -0.285  1.00 32.91           H
ATOM    446  HB2 SER A 702      36.218   1.478  -3.198  1.00 36.10           H
ATOM    447  HB3 SER A 702      37.308   1.900  -1.847  1.00 36.10           H
ATOM    448  HG  SER A 702      36.607  -0.639  -2.825  1.00 35.90           H
ATOM    449  N   SER A 703      34.072   3.185  -1.805  1.00 24.79           N
ATOM    450  CA  SER A 703      33.509   4.492  -1.618  1.00 25.58           C
ATOM    451  C   SER A 703      32.497   4.512  -0.487  1.00 25.30           C
ATOM    452  O   SER A 703      32.423   5.502   0.207  1.00 25.13           O
ATOM    453  CB  SER A 703      32.867   4.957  -2.919  1.00 31.69           C
ATOM    454  OG  SER A 703      33.906   5.220  -3.842  1.00 29.33           O
ATOM    455  H   SER A 703      33.795   2.667  -2.626  1.00 29.74           H
ATOM    456  HA  SER A 703      34.310   5.178  -1.354  1.00 30.69           H
ATOM    457  HB2 SER A 703      32.222   4.168  -3.310  1.00 38.02           H
ATOM    458  HB3 SER A 703      32.278   5.860  -2.752  1.00 38.02           H
ATOM    459  HG  SER A 703      33.510   5.351  -4.712  1.00 35.20           H
ATOM    460  N   LEU A 704      31.661   3.461  -0.326  1.00 27.41           N
ATOM    461  CA  LEU A 704      30.678   3.416   0.762  1.00 23.40           C
ATOM    462  C   LEU A 704      31.422   3.426   2.129  1.00 22.51           C
ATOM    463  O   LEU A 704      31.009   4.065   3.091  1.00 25.26           O
ATOM    464  CB  LEU A 704      29.752   2.191   0.724  1.00 22.73           C
ATOM    465  CG  LEU A 704      28.497   2.436  -0.147  1.00 22.09           C
ATOM    466  CD1 LEU A 704      27.641   1.159  -0.248  1.00 23.76           C
ATOM    467  CD2 LEU A 704      27.597   3.567   0.373  1.00 27.30           C
ATOM    468  H   LEU A 704      31.747   2.686  -0.942  1.00 32.89           H
ATOM    469  HA  LEU A 704      30.051   4.358   0.747  1.00 28.08           H
ATOM    470  HB2 LEU A 704      30.306   1.305   0.349  1.00 27.27           H
ATOM    471  HB3 LEU A 704      29.437   1.912   1.750  1.00 27.27           H
ATOM    472  HG  LEU A 704      28.843   2.705  -1.174  1.00 26.51           H
ATOM    473 HD11 LEU A 704      26.748   1.349  -0.851  1.00 28.51           H
ATOM    474 HD12 LEU A 704      28.175   0.328  -0.713  1.00 28.51           H
ATOM    475 HD13 LEU A 704      27.279   0.842   0.736  1.00 28.51           H
ATOM    476 HD21 LEU A 704      26.737   3.731  -0.292  1.00 32.76           H
ATOM    477 HD22 LEU A 704      27.194   3.364   1.370  1.00 32.76           H
ATOM    478 HD23 LEU A 704      28.148   4.515   0.434  1.00 32.76           H
ATOM    479  N   ASN A 705      32.616   2.740   2.172  1.00 22.06           N
ATOM    480  CA  ASN A 705      33.395   2.559   3.414  1.00 22.43           C
ATOM    481  C   ASN A 705      34.043   3.913   3.793  1.00 22.79           C
ATOM    482  O   ASN A 705      34.022   4.321   4.930  1.00 20.00           O
ATOM    483  CB  ASN A 705      34.514   1.520   3.159  1.00 19.57           C
ATOM    484  CG  ASN A 705      33.984   0.115   3.027  1.00 24.46           C
ATOM    485  OD1 ASN A 705      32.850  -0.252   3.329  1.00 25.46           O
ATOM    486  ND2 ASN A 705      34.879  -0.833   2.552  1.00 25.62           N
ATOM    487  H   ASN A 705      32.907   2.160   1.369  1.00 26.48           H
ATOM    488  HA  ASN A 705      32.716   2.212   4.251  1.00 26.92           H
ATOM    489  HB2 ASN A 705      35.093   1.772   2.252  1.00 23.48           H
ATOM    490  HB3 ASN A 705      35.224   1.575   4.013  1.00 23.48           H
ATOM    491 HD21 ASN A 705      34.623  -1.812   2.602  1.00 30.75           H
ATOM    492 HD22 ASN A 705      35.864  -0.652   2.428  1.00 30.75           H
ATOM    493  N   GLU A 706      34.590   4.584   2.766  1.00 24.49           N
ATOM    494  CA  GLU A 706      35.160   5.946   2.892  1.00 23.94           C
ATOM    495  C   GLU A 706      34.095   6.924   3.359  1.00 20.52           C
ATOM    496  O   GLU A 706      34.330   7.705   4.262  1.00 23.64           O
ATOM    497  CB  GLU A 706      35.779   6.406   1.577  1.00 25.45           C
ATOM    498  CG  GLU A 706      36.297   7.853   1.624  1.00 25.42           C
ATOM    499  CD  GLU A 706      37.400   8.083   2.672  1.00 31.20           C
ATOM    500  OE1 GLU A 706      37.525   9.248   3.086  1.00 34.13           O
ATOM    501  OE2 GLU A 706      38.082   7.113   3.058  1.00 34.68           O1-
ATOM    502  H   GLU A 706      34.616   4.149   1.854  1.00 29.39           H
ATOM    503  HA  GLU A 706      35.942   5.917   3.647  1.00 28.73           H
ATOM    504  HB2 GLU A 706      36.593   5.737   1.299  1.00 30.54           H
ATOM    505  HB3 GLU A 706      35.017   6.364   0.797  1.00 30.54           H
ATOM    506  HG2 GLU A 706      36.717   8.092   0.647  1.00 30.51           H
ATOM    507  HG3 GLU A 706      35.489   8.568   1.765  1.00 30.51           H
ATOM    508  N   LEU A 707      32.888   6.864   2.771  1.00 24.32           N
ATOM    509  CA  LEU A 707      31.762   7.686   3.183  1.00 26.46           C
ATOM    510  C   LEU A 707      31.392   7.396   4.652  1.00 27.58           C
ATOM    511  O   LEU A 707      31.073   8.342   5.370  1.00 26.23           O
ATOM    512  CB  LEU A 707      30.528   7.469   2.298  1.00 19.97           C
ATOM    513  CG  LEU A 707      29.338   8.340   2.690  1.00 22.10           C
ATOM    514  CD1 LEU A 707      29.691   9.852   2.640  1.00 22.19           C
ATOM    515  CD2 LEU A 707      28.153   8.048   1.762  1.00 26.92           C
ATOM    516  H   LEU A 707      32.749   6.169   2.073  1.00 29.19           H
ATOM    517  HA  LEU A 707      32.052   8.778   3.155  1.00 31.76           H
ATOM    518  HB2 LEU A 707      30.815   7.674   1.250  1.00 23.96           H
ATOM    519  HB3 LEU A 707      30.234   6.395   2.311  1.00 23.96           H
ATOM    520  HG  LEU A 707      29.036   8.081   3.738  1.00 26.52           H
ATOM    521 HD11 LEU A 707      28.832  10.461   2.918  1.00 26.62           H
ATOM    522 HD12 LEU A 707      30.500  10.088   3.343  1.00 26.62           H
ATOM    523 HD13 LEU A 707      30.014  10.163   1.647  1.00 26.62           H
ATOM    524 HD21 LEU A 707      27.291   8.677   2.034  1.00 32.31           H
ATOM    525 HD22 LEU A 707      28.388   8.263   0.716  1.00 32.31           H
ATOM    526 HD23 LEU A 707      27.836   7.000   1.810  1.00 32.31           H
ATOM    527  N   GLY A 708      31.463   6.107   5.138  1.00 22.64           N
ATOM    528  CA  GLY A 708      31.111   5.862   6.545  1.00 20.15           C
ATOM    529  C   GLY A 708      32.105   6.566   7.461  1.00 22.08           C
ATOM    530  O   GLY A 708      31.764   7.188   8.435  1.00 23.01           O
ATOM    531  H   GLY A 708      31.693   5.298   4.552  1.00 27.17           H
ATOM    532  HA2 GLY A 708      30.072   6.214   6.764  1.00 24.18           H
ATOM    533  HA3 GLY A 708      31.095   4.759   6.749  1.00 24.18           H
ATOM    534  N   GLU A 709      33.372   6.506   7.054  1.00 20.15           N
ATOM    535  CA  GLU A 709      34.486   7.137   7.785  1.00 26.98           C
ATOM    536  C   GLU A 709      34.237   8.657   7.867  1.00 25.56           C
ATOM    537  O   GLU A 709      34.332   9.255   8.941  1.00 26.67           O
ATOM    538  CB  GLU A 709      35.813   6.797   7.087  1.00 26.90           C
ATOM    539  CG  GLU A 709      37.110   7.228   7.809  1.00 33.93           C
ATOM    540  CD  GLU A 709      37.674   6.231   8.821  1.00 44.86           C
ATOM    541  OE1 GLU A 709      36.992   5.232   9.124  1.00 44.44           O
ATOM    542  OE2 GLU A 709      38.794   6.474   9.304  1.00 39.80           O1-
ATOM    543  H   GLU A 709      33.578   6.039   6.184  1.00 24.18           H
ATOM    544  HA  GLU A 709      34.520   6.747   8.798  1.00 32.38           H
ATOM    545  HB2 GLU A 709      35.838   5.729   6.890  1.00 32.28           H
ATOM    546  HB3 GLU A 709      35.833   7.285   6.119  1.00 32.28           H
ATOM    547  HG2 GLU A 709      37.904   7.425   7.087  1.00 40.72           H
ATOM    548  HG3 GLU A 709      36.958   8.177   8.321  1.00 40.72           H
ATOM    549  N   ARG A 710      33.840   9.268   6.749  1.00 24.67           N
ATOM    550  CA  ARG A 710      33.541  10.704   6.707  1.00 25.73           C
ATOM    551  C   ARG A 710      32.291  11.060   7.531  1.00 27.28           C
ATOM    552  O   ARG A 710      32.308  12.045   8.255  1.00 23.61           O
ATOM    553  CB  ARG A 710      33.443  11.169   5.258  1.00 23.42           C
ATOM    554  CG  ARG A 710      34.814  11.036   4.555  1.00 24.64           C
ATOM    555  CD  ARG A 710      34.524  11.358   3.101  1.00 27.81           C
ATOM    556  NE  ARG A 710      35.736  11.340   2.321  1.00 28.09           N
ATOM    557  CZ  ARG A 710      35.866  11.923   1.135  1.00 30.91           C
ATOM    558  NH1 ARG A 710      34.902  12.688   0.629  1.00 27.02           N
ATOM    559  NH2 ARG A 710      36.990  11.732   0.466  1.00 30.14           N1+
ATOM    560  H   ARG A 710      33.793   8.735   5.889  1.00 29.61           H
ATOM    561  HA  ARG A 710      34.380  11.234   7.158  1.00 30.88           H
ATOM    562  HB2 ARG A 710      32.686  10.586   4.733  1.00 28.11           H
ATOM    563  HB3 ARG A 710      33.144  12.218   5.244  1.00 28.11           H
ATOM    564  HG2 ARG A 710      35.531  11.744   4.968  1.00 29.57           H
ATOM    565  HG3 ARG A 710      35.225  10.032   4.636  1.00 29.57           H
ATOM    566  HD2 ARG A 710      33.819  10.631   2.689  1.00 33.37           H
ATOM    567  HD3 ARG A 710      34.069  12.348   3.054  1.00 33.37           H
ATOM    568  HE  ARG A 710      36.490  10.753   2.658  1.00 33.71           H
ATOM    569 HH11 ARG A 710      34.038  12.804   1.138  1.00 32.42           H
ATOM    570 HH12 ARG A 710      35.021  13.113  -0.274  1.00 32.42           H
ATOM    571 HH21 ARG A 710      37.708  11.144   0.863  1.00 36.17           H
ATOM    572 HH22 ARG A 710      37.128  12.154  -0.439  1.00 36.17           H
ATOM    573  N   GLN A 711      31.238  10.242   7.495  1.00 23.92           N
ATOM    574  CA  GLN A 711      30.041  10.531   8.227  1.00 21.60           C
ATOM    575  C   GLN A 711      30.247  10.355   9.741  1.00 23.25           C
ATOM    576  O   GLN A 711      29.757  11.154  10.498  1.00 23.84           O
ATOM    577  CB  GLN A 711      28.810   9.715   7.807  1.00 21.99           C
ATOM    578  CG  GLN A 711      28.384  10.086   6.386  1.00 22.36           C
ATOM    579  CD  GLN A 711      27.035   9.554   6.050  1.00 27.98           C
ATOM    580  OE1 GLN A 711      26.273   8.922   6.781  1.00 33.22           O
ATOM    581  NE2 GLN A 711      26.629   9.789   4.743  1.00 27.15           N
ATOM    582  H   GLN A 711      31.312   9.386   6.980  1.00 28.70           H
ATOM    583  HA  GLN A 711      29.768  11.626   8.086  1.00 25.92           H
ATOM    584  HB2 GLN A 711      29.021   8.628   7.883  1.00 26.39           H
ATOM    585  HB3 GLN A 711      27.969   9.913   8.508  1.00 26.39           H
ATOM    586  HG2 GLN A 711      28.386  11.190   6.264  1.00 26.83           H
ATOM    587  HG3 GLN A 711      29.163   9.703   5.673  1.00 26.83           H
ATOM    588 HE21 GLN A 711      27.153  10.362   4.100  1.00 32.58           H
ATOM    589 HE22 GLN A 711      25.713   9.516   4.429  1.00 32.58           H
ATOM    590  N   LEU A 712      31.025   9.351  10.156  1.00 19.59           N
ATOM    591  CA  LEU A 712      31.399   9.153  11.548  1.00 19.84           C
ATOM    592  C   LEU A 712      32.021  10.404  12.133  1.00 19.31           C
ATOM    593  O   LEU A 712      31.639  10.749  13.224  1.00 21.57           O
ATOM    594  CB  LEU A 712      32.340   7.949  11.699  1.00 22.78           C
ATOM    595  CG  LEU A 712      32.912   7.756  13.128  1.00 19.32           C
ATOM    596  CD1 LEU A 712      31.743   7.502  14.081  1.00 21.58           C
ATOM    597  CD2 LEU A 712      33.903   6.585  13.203  1.00 28.03           C
ATOM    598  H   LEU A 712      31.449   8.748   9.463  1.00 23.51           H
ATOM    599  HA  LEU A 712      30.482   8.941  12.093  1.00 23.80           H
ATOM    600  HB2 LEU A 712      31.787   7.053  11.411  1.00 27.34           H
ATOM    601  HB3 LEU A 712      33.171   8.059  11.001  1.00 27.34           H
ATOM    602  HG  LEU A 712      33.446   8.650  13.448  1.00 23.18           H
ATOM    603 HD11 LEU A 712      32.128   7.317  15.083  1.00 25.90           H
ATOM    604 HD12 LEU A 712      31.085   8.361  14.144  1.00 25.90           H
ATOM    605 HD13 LEU A 712      31.177   6.636  13.758  1.00 25.90           H
ATOM    606 HD21 LEU A 712      34.268   6.472  14.220  1.00 33.64           H
ATOM    607 HD22 LEU A 712      33.406   5.667  12.902  1.00 33.64           H
ATOM    608 HD23 LEU A 712      34.750   6.773  12.547  1.00 33.64           H
ATOM    609  N   VAL A 713      32.909  11.118  11.432  1.00 24.61           N
ATOM    610  CA  VAL A 713      33.481  12.377  11.939  1.00 21.00           C
ATOM    611  C   VAL A 713      32.369  13.355  12.320  1.00 20.63           C
ATOM    612  O   VAL A 713      32.404  13.961  13.396  1.00 24.28           O
ATOM    613  CB  VAL A 713      34.455  12.987  10.925  1.00 26.53           C
ATOM    614  CG1 VAL A 713      35.004  14.350  11.398  1.00 34.79           C
ATOM    615  CG2 VAL A 713      35.666  12.061  10.698  1.00 29.40           C
ATOM    616  H   VAL A 713      33.178  10.795  10.511  1.00 29.53           H
ATOM    617  HA  VAL A 713      34.041  12.135  12.842  1.00 25.20           H
ATOM    618  HB  VAL A 713      33.942  13.140   9.977  1.00 31.84           H
ATOM    619 HG11 VAL A 713      35.707  14.733  10.659  1.00 41.75           H
ATOM    620 HG12 VAL A 713      34.194  15.072  11.505  1.00 41.75           H
ATOM    621 HG13 VAL A 713      35.519  14.226  12.350  1.00 41.75           H
ATOM    622 HG21 VAL A 713      36.348  12.510   9.971  1.00 35.28           H
ATOM    623 HG22 VAL A 713      36.197  11.898  11.637  1.00 35.28           H
ATOM    624 HG23 VAL A 713      35.345  11.097  10.314  1.00 35.28           H
ATOM    625  N   HIS A 714      31.362  13.485  11.453  1.00 23.79           N
ATOM    626  CA  HIS A 714      30.213  14.351  11.687  1.00 22.86           C
ATOM    627  C   HIS A 714      29.280  13.883  12.759  1.00 23.97           C
ATOM    628  O   HIS A 714      28.811  14.700  13.542  1.00 23.08           O
ATOM    629  CB  HIS A 714      29.431  14.634  10.399  1.00 27.99           C
ATOM    630  CG  HIS A 714      30.218  15.467   9.424  1.00 33.69           C
ATOM    631  ND1 HIS A 714      31.091  15.023   8.449  1.00 37.88           N
ATOM    632  CD2 HIS A 714      30.245  16.832   9.399  1.00 31.72           C
ATOM    633  CE1 HIS A 714      31.622  16.105   7.863  1.00 37.33           C
ATOM    634  NE2 HIS A 714      31.173  17.227   8.439  1.00 37.93           N
ATOM    635  H   HIS A 714      31.375  12.935  10.605  1.00 28.55           H
ATOM    636  HA  HIS A 714      30.612  15.308  12.025  1.00 27.43           H
ATOM    637  HB2 HIS A 714      28.534  15.185  10.681  1.00 33.58           H
ATOM    638  HB3 HIS A 714      29.122  13.700   9.924  1.00 33.58           H
ATOM    639  HD1 HIS A 714      31.281  14.061   8.205  1.00 45.46           H
ATOM    640  HD2 HIS A 714      29.685  17.492  10.048  1.00 38.07           H
ATOM    641  HE1 HIS A 714      32.307  16.077   7.029  1.00 44.80           H
ATOM    642  N   VAL A 715      28.996  12.573  12.815  1.00 21.50           N
ATOM    643  CA  VAL A 715      28.189  11.990  13.854  1.00 18.29           C
ATOM    644  C   VAL A 715      28.809  12.211  15.229  1.00 21.02           C
ATOM    645  O   VAL A 715      28.078  12.454  16.187  1.00 21.10           O
ATOM    646  CB  VAL A 715      27.972  10.487  13.527  1.00 17.48           C
ATOM    647  CG1 VAL A 715      27.313   9.770  14.669  1.00 18.48           C
ATOM    648  CG2 VAL A 715      27.108  10.318  12.278  1.00 21.93           C
ATOM    649  H   VAL A 715      29.431  11.949  12.155  1.00 25.80           H
ATOM    650  HA  VAL A 715      27.220  12.484  13.845  1.00 21.95           H
ATOM    651  HB  VAL A 715      28.939  10.017  13.360  1.00 20.97           H
ATOM    652 HG11 VAL A 715      27.131   8.727  14.393  1.00 22.18           H
ATOM    653 HG12 VAL A 715      27.969   9.770  15.538  1.00 22.18           H
ATOM    654 HG13 VAL A 715      26.360  10.231  14.928  1.00 22.18           H
ATOM    655 HG21 VAL A 715      26.994   9.256  12.057  1.00 26.32           H
ATOM    656 HG22 VAL A 715      26.121  10.751  12.438  1.00 26.32           H
ATOM    657 HG23 VAL A 715      27.565  10.785  11.416  1.00 26.32           H
ATOM    658  N   VAL A 716      30.126  12.050  15.372  1.00 24.64           N
ATOM    659  CA  VAL A 716      30.770  12.257  16.665  1.00 24.55           C
ATOM    660  C   VAL A 716      30.555  13.697  17.142  1.00 25.23           C
ATOM    661  O   VAL A 716      30.168  13.890  18.298  1.00 23.26           O
ATOM    662  CB  VAL A 716      32.274  11.867  16.640  1.00 22.44           C
ATOM    663  CG1 VAL A 716      32.956  12.349  17.928  1.00 24.79           C
ATOM    664  CG2 VAL A 716      32.481  10.333  16.519  1.00 21.70           C
ATOM    665  H   VAL A 716      30.690  11.797  14.574  1.00 29.56           H
ATOM    666  HA  VAL A 716      30.260  11.607  17.379  1.00 29.46           H
ATOM    667  HB  VAL A 716      32.754  12.338  15.783  1.00 26.93           H
ATOM    668 HG11 VAL A 716      34.005  12.056  17.910  1.00 29.75           H
ATOM    669 HG12 VAL A 716      32.929  13.434  18.014  1.00 29.75           H
ATOM    670 HG13 VAL A 716      32.472  11.903  18.798  1.00 29.75           H
ATOM    671 HG21 VAL A 716      33.540  10.093  16.436  1.00 26.04           H
ATOM    672 HG22 VAL A 716      32.070   9.820  17.388  1.00 26.04           H
ATOM    673 HG23 VAL A 716      31.973   9.965  15.633  1.00 26.04           H
ATOM    674  N   LYS A 717      30.813  14.679  16.273  1.00 22.68           N
ATOM    675  CA  LYS A 717      30.651  16.099  16.638  1.00 26.02           C
ATOM    676  C   LYS A 717      29.198  16.412  16.935  1.00 24.66           C
ATOM    677  O   LYS A 717      28.913  17.088  17.917  1.00 24.27           O
ATOM    678  CB  LYS A 717      31.216  17.016  15.530  1.00 28.13           C
ATOM    679  CG  LYS A 717      32.735  16.858  15.386  1.00 30.02           C
ATOM    680  CD  LYS A 717      33.278  17.727  14.221  1.00 25.65           C
ATOM    681  CE  LYS A 717      34.698  17.320  13.817  1.00 42.42           C
ATOM    682  NZ  LYS A 717      35.161  18.101  12.648  1.00 49.26           N1+
ATOM    683  H   LYS A 717      31.062  14.447  15.320  1.00 27.21           H
ATOM    684  HA  LYS A 717      31.202  16.288  17.558  1.00 31.22           H
ATOM    685  HB2 LYS A 717      30.719  16.798  14.583  1.00 33.76           H
ATOM    686  HB3 LYS A 717      30.997  18.051  15.792  1.00 33.76           H
ATOM    687  HG2 LYS A 717      33.215  17.157  16.317  1.00 36.02           H
ATOM    688  HG3 LYS A 717      32.973  15.817  15.196  1.00 36.02           H
ATOM    689  HD2 LYS A 717      32.623  17.637  13.354  1.00 30.79           H
ATOM    690  HD3 LYS A 717      33.296  18.770  14.534  1.00 30.79           H
ATOM    691  HE2 LYS A 717      35.373  17.482  14.660  1.00 50.91           H
ATOM    692  HE3 LYS A 717      34.712  16.259  13.565  1.00 50.91           H
ATOM    693  HZ1 LYS A 717      36.111  17.840  12.417  1.00 59.11           H
ATOM    694  HZ2 LYS A 717      34.564  17.914  11.853  1.00 59.11           H
ATOM    695  HZ3 LYS A 717      35.126  19.089  12.862  1.00 59.11           H
ATOM    696  N   TRP A 718      28.270  15.851  16.148  1.00 24.80           N
ATOM    697  CA  TRP A 718      26.835  15.963  16.395  1.00 23.98           C
ATOM    698  C   TRP A 718      26.438  15.472  17.784  1.00 24.70           C
ATOM    699  O   TRP A 718      25.857  16.216  18.585  1.00 22.23           O
ATOM    700  CB  TRP A 718      26.059  15.246  15.279  1.00 20.88           C
ATOM    701  CG  TRP A 718      24.611  15.089  15.544  1.00 21.99           C
ATOM    702  CD1 TRP A 718      23.683  16.050  15.447  1.00 19.40           C
ATOM    703  CD2 TRP A 718      23.904  13.882  15.969  1.00 22.53           C
ATOM    704  NE1 TRP A 718      22.441  15.550  15.765  1.00 20.65           N
ATOM    705  CE2 TRP A 718      22.522  14.205  16.105  1.00 24.35           C
ATOM    706  CE3 TRP A 718      24.300  12.562  16.255  1.00 20.22           C
ATOM    707  CZ2 TRP A 718      21.596  13.258  16.529  1.00 21.61           C
ATOM    708  CZ3 TRP A 718      23.347  11.570  16.592  1.00 20.49           C
ATOM    709  CH2 TRP A 718      22.005  11.920  16.759  1.00 23.65           C
ATOM    710  H   TRP A 718      28.572  15.292  15.365  1.00 29.76           H
ATOM    711  HA  TRP A 718      26.571  17.021  16.338  1.00 28.77           H
ATOM    712  HB2 TRP A 718      26.184  15.815  14.364  1.00 25.06           H
ATOM    713  HB3 TRP A 718      26.484  14.260  15.125  1.00 25.06           H
ATOM    714  HD1 TRP A 718      23.878  17.061  15.138  1.00 23.28           H
ATOM    715  HE1 TRP A 718      21.612  16.132  15.804  1.00 24.78           H
ATOM    716  HE3 TRP A 718      25.341  12.294  16.168  1.00 24.27           H
ATOM    717  HZ2 TRP A 718      20.571  13.548  16.700  1.00 25.93           H
ATOM    718  HZ3 TRP A 718      23.663  10.555  16.771  1.00 24.59           H
ATOM    719  HH2 TRP A 718      21.295  11.175  17.079  1.00 28.38           H
ATOM    720  N   ALA A 719      26.766  14.209  18.093  1.00 21.19           N
ATOM    721  CA  ALA A 719      26.390  13.574  19.319  1.00 19.81           C
ATOM    722  C   ALA A 719      26.969  14.290  20.547  1.00 22.00           C
ATOM    723  O   ALA A 719      26.277  14.464  21.544  1.00 22.96           O
ATOM    724  CB  ALA A 719      26.841  12.102  19.250  1.00 24.75           C
ATOM    725  H   ALA A 719      27.225  13.634  17.404  1.00 25.43           H
ATOM    726  HA  ALA A 719      25.309  13.595  19.399  1.00 23.77           H
ATOM    727  HB1 ALA A 719      26.575  11.596  20.180  1.00 29.70           H
ATOM    728  HB2 ALA A 719      26.357  11.609  18.405  1.00 29.70           H
ATOM    729  HB3 ALA A 719      27.924  12.052  19.122  1.00 29.70           H
ATOM    730  N   LYS A 720      28.224  14.724  20.497  1.00 22.74           N
ATOM    731  CA  LYS A 720      28.858  15.397  21.629  1.00 26.49           C
ATOM    732  C   LYS A 720      28.221  16.759  21.904  1.00 25.22           C
ATOM    733  O   LYS A 720      28.383  17.267  23.008  1.00 32.35           O
ATOM    734  CB  LYS A 720      30.386  15.423  21.443  1.00 29.13           C
ATOM    735  CG  LYS A 720      30.982  14.045  21.791  1.00 27.17           C
ATOM    736  CD  LYS A 720      32.495  14.018  21.535  1.00 33.48           C
ATOM    737  CE  LYS A 720      33.198  12.661  21.805  1.00 39.51           C
ATOM    738  NZ  LYS A 720      33.259  12.344  23.244  1.00 40.55           N1+
ATOM    739  H   LYS A 720      28.759  14.593  19.649  1.00 27.29           H
ATOM    740  HA  LYS A 720      28.660  14.816  22.527  1.00 31.79           H
ATOM    741  HB2 LYS A 720      30.656  15.727  20.431  1.00 34.96           H
ATOM    742  HB3 LYS A 720      30.805  16.146  22.144  1.00 34.96           H
ATOM    743  HG2 LYS A 720      30.771  13.813  22.837  1.00 32.60           H
ATOM    744  HG3 LYS A 720      30.507  13.294  21.158  1.00 32.60           H
ATOM    745  HD2 LYS A 720      32.674  14.295  20.495  1.00 40.18           H
ATOM    746  HD3 LYS A 720      32.962  14.776  22.166  1.00 40.18           H
ATOM    747  HE2 LYS A 720      32.690  11.858  21.270  1.00 47.41           H
ATOM    748  HE3 LYS A 720      34.220  12.729  21.429  1.00 47.41           H
ATOM    749  HZ1 LYS A 720      33.633  11.411  23.372  1.00 48.66           H
ATOM    750  HZ2 LYS A 720      33.859  13.004  23.717  1.00 48.66           H
ATOM    751  HZ3 LYS A 720      32.334  12.378  23.655  1.00 48.66           H
ATOM    752  N   ALA A 721      27.472  17.314  20.951  1.00 20.12           N
ATOM    753  CA  ALA A 721      26.813  18.606  21.098  1.00 24.97           C
ATOM    754  C   ALA A 721      25.335  18.471  21.484  1.00 28.64           C
ATOM    755  O   ALA A 721      24.658  19.486  21.627  1.00 23.04           O
ATOM    756  CB  ALA A 721      27.041  19.335  19.782  1.00 21.98           C
ATOM    757  H   ALA A 721      27.398  16.859  20.052  1.00 24.14           H
ATOM    758  HA  ALA A 721      27.318  19.180  21.862  1.00 29.96           H
ATOM    759  HB1 ALA A 721      26.705  20.366  19.869  1.00 26.37           H
ATOM    760  HB2 ALA A 721      28.107  19.342  19.558  1.00 26.37           H
ATOM    761  HB3 ALA A 721      26.510  18.842  18.967  1.00 26.37           H
ATOM    762  N   LEU A 722      24.790  17.233  21.587  1.00 23.00           N
ATOM    763  CA  LEU A 722      23.393  17.005  21.917  1.00 21.69           C
ATOM    764  C   LEU A 722      23.138  17.377  23.382  1.00 23.30           C
ATOM    765  O   LEU A 722      23.989  17.071  24.224  1.00 24.66           O
ATOM    766  CB  LEU A 722      23.128  15.482  21.805  1.00 24.10           C
ATOM    767  CG  LEU A 722      22.075  14.869  20.886  1.00 36.93           C
ATOM    768  CD1 LEU A 722      21.495  15.742  19.798  1.00 29.69           C
ATOM    769  CD2 LEU A 722      22.607  13.554  20.281  1.00 29.36           C
ATOM    770  H   LEU A 722      25.367  16.426  21.407  1.00 27.60           H
ATOM    771  HA  LEU A 722      22.765  17.578  21.243  1.00 26.03           H
ATOM    772  HB2 LEU A 722      24.059  15.036  21.493  1.00 28.92           H
ATOM    773  HB3 LEU A 722      22.928  15.077  22.797  1.00 28.92           H
ATOM    774  HG  LEU A 722      21.227  14.565  21.498  1.00 44.32           H
ATOM    775 HD11 LEU A 722      20.629  15.242  19.363  1.00 35.62           H
ATOM    776 HD12 LEU A 722      21.159  16.694  20.204  1.00 35.62           H
ATOM    777 HD13 LEU A 722      22.262  15.869  19.039  1.00 35.62           H
ATOM    778 HD21 LEU A 722      21.768  12.929  19.973  1.00 35.24           H
ATOM    779 HD22 LEU A 722      23.217  13.764  19.405  1.00 35.24           H
ATOM    780 HD23 LEU A 722      23.200  13.025  21.027  1.00 35.24           H
ATOM    781  N   PRO A 723      21.963  17.915  23.735  1.00 23.52           N
ATOM    782  CA  PRO A 723      21.603  18.149  25.124  1.00 26.60           C
ATOM    783  C   PRO A 723      21.835  16.913  25.991  1.00 29.36           C
ATOM    784  O   PRO A 723      21.360  15.824  25.685  1.00 24.58           O
ATOM    785  CB  PRO A 723      20.143  18.598  25.101  1.00 23.76           C
ATOM    786  CG  PRO A 723      20.017  19.266  23.734  1.00 25.09           C
ATOM    787  CD  PRO A 723      20.903  18.381  22.857  1.00 26.21           C
ATOM    788  HA  PRO A 723      22.177  19.001  25.493  1.00 31.92           H
ATOM    789  HB2 PRO A 723      19.511  17.711  25.118  1.00 28.51           H
ATOM    790  HB3 PRO A 723      19.865  19.254  25.923  1.00 28.51           H
ATOM    791  HG2 PRO A 723      18.993  19.246  23.366  1.00 30.11           H
ATOM    792  HG3 PRO A 723      20.386  20.289  23.793  1.00 30.11           H
ATOM    793  HD2 PRO A 723      20.321  17.552  22.466  1.00 31.45           H
ATOM    794  HD3 PRO A 723      21.307  18.987  22.051  1.00 31.45           H
ATOM    795  N   GLY A 724      22.603  17.072  27.070  1.00 22.87           N
ATOM    796  CA  GLY A 724      22.833  16.049  28.081  1.00 26.05           C
ATOM    797  C   GLY A 724      23.799  14.928  27.682  1.00 31.12           C
ATOM    798  O   GLY A 724      24.062  14.092  28.551  1.00 32.62           O
ATOM    799  H   GLY A 724      23.023  17.972  27.223  1.00 27.45           H
ATOM    800  HA2 GLY A 724      23.236  16.534  28.966  1.00 31.26           H
ATOM    801  HA3 GLY A 724      21.877  15.594  28.335  1.00 31.26           H
ATOM    802  N   PHE A 725      24.326  14.879  26.433  1.00 22.50           N
ATOM    803  CA  PHE A 725      25.128  13.725  26.017  1.00 24.15           C
ATOM    804  C   PHE A 725      26.399  13.599  26.851  1.00 29.38           C
ATOM    805  O   PHE A 725      26.812  12.492  27.198  1.00 25.48           O
ATOM    806  CB  PHE A 725      25.478  13.806  24.526  1.00 26.55           C
ATOM    807  CG  PHE A 725      26.182  12.576  24.019  1.00 28.59           C
ATOM    808  CD1 PHE A 725      25.436  11.423  23.732  1.00 28.25           C
ATOM    809  CD2 PHE A 725      27.572  12.563  23.832  1.00 23.43           C
ATOM    810  CE1 PHE A 725      26.062  10.259  23.264  1.00 27.85           C
ATOM    811  CE2 PHE A 725      28.185  11.420  23.315  1.00 28.97           C
ATOM    812  CZ  PHE A 725      27.436  10.265  23.049  1.00 25.99           C
ATOM    813  H   PHE A 725      24.094  15.588  25.752  1.00 27.00           H
ATOM    814  HA  PHE A 725      24.533  12.826  26.172  1.00 28.98           H
ATOM    815  HB2 PHE A 725      24.548  13.916  23.968  1.00 31.86           H
ATOM    816  HB3 PHE A 725      26.098  14.682  24.329  1.00 31.86           H
ATOM    817  HD1 PHE A 725      24.370  11.432  23.879  1.00 33.90           H
ATOM    818  HD2 PHE A 725      28.161  13.438  24.060  1.00 28.12           H
ATOM    819  HE1 PHE A 725      25.481   9.375  23.055  1.00 33.42           H
ATOM    820  HE2 PHE A 725      29.241  11.442  23.104  1.00 34.76           H
ATOM    821  HZ  PHE A 725      27.910   9.382  22.657  1.00 31.18           H
ATOM    822  N   ARG A 726      27.051  14.731  27.137  1.00 29.35           N
ATOM    823  CA  ARG A 726      28.259  14.790  27.965  1.00 35.74           C
ATOM    824  C   ARG A 726      28.016  14.397  29.437  1.00 29.11           C
ATOM    825  O   ARG A 726      28.998  14.225  30.139  1.00 31.53           O
ATOM    826  CB  ARG A 726      28.873  16.195  27.871  1.00 32.91           C
ATOM    827  CG  ARG A 726      29.303  16.656  26.466  1.00 41.97           C
ATOM    828  CD  ARG A 726      30.733  16.246  26.136  1.00 46.50           C
ATOM    829  NE  ARG A 726      31.379  17.115  25.126  1.00 47.68           N
ATOM    830  CZ  ARG A 726      32.561  16.813  24.565  1.00 50.76           C
ATOM    831  NH1 ARG A 726      32.975  17.492  23.501  1.00 50.51           N
ATOM    832  NH2 ARG A 726      33.335  15.830  25.039  1.00 51.87           N1+
ATOM    833  H   ARG A 726      26.702  15.599  26.751  1.00 35.22           H
ATOM    834  HA  ARG A 726      28.986  14.087  27.563  1.00 42.88           H
ATOM    835  HB2 ARG A 726      28.156  16.917  28.265  1.00 39.49           H
ATOM    836  HB3 ARG A 726      29.742  16.220  28.528  1.00 39.49           H
ATOM    837  HG2 ARG A 726      28.623  16.282  25.703  1.00 50.36           H
ATOM    838  HG3 ARG A 726      29.267  17.749  26.446  1.00 50.36           H
ATOM    839  HD2 ARG A 726      31.308  16.376  27.050  1.00 55.81           H
ATOM    840  HD3 ARG A 726      30.774  15.197  25.834  1.00 55.81           H
ATOM    841  HE  ARG A 726      30.817  17.848  24.716  1.00 57.21           H
ATOM    842 HH11 ARG A 726      32.401  18.234  23.126  1.00 60.61           H
ATOM    843 HH12 ARG A 726      33.856  17.264  23.068  1.00 60.61           H
ATOM    844 HH21 ARG A 726      33.037  15.303  25.848  1.00 62.24           H
ATOM    845 HH22 ARG A 726      34.218  15.623  24.593  1.00 62.24           H
ATOM    846  N   ASN A 727      26.774  14.206  29.913  1.00 31.41           N
ATOM    847  CA  ASN A 727      26.543  13.581  31.216  1.00 28.41           C
ATOM    848  C   ASN A 727      26.942  12.095  31.212  1.00 33.93           C
ATOM    849  O   ASN A 727      27.210  11.564  32.284  1.00 33.07           O
ATOM    850  CB  ASN A 727      25.092  13.722  31.715  1.00 32.00           C
ATOM    851  CG  ASN A 727      24.534  15.160  31.687  1.00 44.46           C
ATOM    852  OD1 ASN A 727      25.285  16.136  31.650  1.00 45.27           O
ATOM    853  ND2 ASN A 727      23.207  15.305  31.772  1.00 36.02           N
ATOM    854  H   ASN A 727      25.977  14.374  29.315  1.00 37.69           H
ATOM    855  HA  ASN A 727      27.186  14.084  31.941  1.00 34.09           H
ATOM    856  HB2 ASN A 727      24.431  13.055  31.161  1.00 38.40           H
ATOM    857  HB3 ASN A 727      25.088  13.387  32.753  1.00 38.40           H
ATOM    858 HD21 ASN A 727      22.812  16.230  31.795  1.00 43.22           H
ATOM    859 HD22 ASN A 727      22.612  14.490  31.822  1.00 43.22           H
ATOM    860  N   LEU A 728      26.969  11.420  30.048  1.00 30.59           N
ATOM    861  CA  LEU A 728      27.424  10.023  29.923  1.00 30.45           C
ATOM    862  C   LEU A 728      28.918   9.934  30.233  1.00 30.94           C
ATOM    863  O   LEU A 728      29.700  10.814  29.863  1.00 28.29           O
ATOM    864  CB  LEU A 728      27.161   9.487  28.499  1.00 28.58           C
ATOM    865  CG  LEU A 728      25.681   9.400  28.066  1.00 30.46           C
ATOM    866  CD1 LEU A 728      25.591   8.959  26.601  1.00 31.71           C
ATOM    867  CD2 LEU A 728      24.827   8.394  28.864  1.00 35.76           C
ATOM    868  H   LEU A 728      26.742  11.907  29.194  1.00 36.71           H
ATOM    869  HA  LEU A 728      26.877   9.401  30.629  1.00 36.54           H
ATOM    870  HB2 LEU A 728      27.687  10.133  27.801  1.00 34.29           H
ATOM    871  HB3 LEU A 728      27.614   8.500  28.412  1.00 34.29           H
ATOM    872  HG  LEU A 728      25.221  10.384  28.153  1.00 36.55           H
ATOM    873 HD11 LEU A 728      24.553   8.986  26.272  1.00 38.05           H
ATOM    874 HD12 LEU A 728      26.173   9.636  25.974  1.00 38.05           H
ATOM    875 HD13 LEU A 728      25.979   7.946  26.484  1.00 38.05           H
ATOM    876 HD21 LEU A 728      23.812   8.432  28.477  1.00 42.92           H
ATOM    877 HD22 LEU A 728      25.220   7.382  28.752  1.00 42.92           H
ATOM    878 HD23 LEU A 728      24.816   8.661  29.920  1.00 42.92           H
ATOM    879  N   HIS A 729      29.337   8.823  30.843  1.00 32.35           N
ATOM    880  CA  HIS A 729      30.743   8.507  30.999  1.00 33.92           C
ATOM    881  C   HIS A 729      31.419   8.524  29.628  1.00 34.41           C
ATOM    882  O   HIS A 729      30.802   8.123  28.648  1.00 30.46           O
ATOM    883  CB  HIS A 729      30.820   7.115  31.674  1.00 38.98           C
ATOM    884  CG  HIS A 729      32.227   6.635  31.937  1.00 41.00           C
ATOM    885  ND1 HIS A 729      33.158   6.256  30.968  1.00 43.87           N
ATOM    886  CD2 HIS A 729      32.809   6.529  33.166  1.00 41.65           C
ATOM    887  CE1 HIS A 729      34.311   6.038  31.630  1.00 43.97           C
ATOM    888  NE2 HIS A 729      34.120   6.179  32.953  1.00 45.00           N
ATOM    889  H   HIS A 729      28.657   8.121  31.103  1.00 38.82           H
ATOM    890  HA  HIS A 729      31.216   9.244  31.646  1.00 40.71           H
ATOM    891  HB2 HIS A 729      30.330   6.384  31.031  1.00 46.78           H
ATOM    892  HB3 HIS A 729      30.277   7.151  32.620  1.00 46.78           H
ATOM    893  HD2 HIS A 729      32.347   6.759  34.114  1.00 49.98           H
ATOM    894  HE1 HIS A 729      35.291   6.017  31.172  1.00 52.77           H
ATOM    895  HE2 HIS A 729      34.857   6.222  33.641  1.00 54.01           H
ATOM    896  N   VAL A 730      32.664   9.004  29.543  1.00 31.56           N
ATOM    897  CA  VAL A 730      33.392   9.224  28.294  1.00 34.56           C
ATOM    898  C   VAL A 730      33.461   7.952  27.433  1.00 35.48           C
ATOM    899  O   VAL A 730      33.279   7.974  26.207  1.00 34.45           O
ATOM    900  CB  VAL A 730      34.815   9.694  28.644  1.00 40.22           C
ATOM    901  CG1 VAL A 730      35.572  10.118  27.379  1.00 43.19           C
ATOM    902  CG2 VAL A 730      34.764  10.906  29.592  1.00 49.69           C
ATOM    903  H   VAL A 730      33.142   9.252  30.394  1.00 37.87           H
ATOM    904  HA  VAL A 730      32.889  10.007  27.728  1.00 41.47           H
ATOM    905  HB  VAL A 730      35.357   8.884  29.138  1.00 48.26           H
ATOM    906 HG11 VAL A 730      36.571  10.467  27.646  1.00 51.83           H
ATOM    907 HG12 VAL A 730      35.693   9.272  26.705  1.00 51.83           H
ATOM    908 HG13 VAL A 730      35.031  10.914  26.866  1.00 51.83           H
ATOM    909 HG21 VAL A 730      35.777  11.266  29.778  1.00 59.62           H
ATOM    910 HG22 VAL A 730      34.169  11.705  29.148  1.00 59.62           H
ATOM    911 HG23 VAL A 730      34.334  10.631  30.556  1.00 59.62           H
ATOM    912  N   ASP A 731      33.730   6.818  28.079  1.00 38.07           N
ATOM    913  CA  ASP A 731      33.775   5.566  27.352  1.00 36.79           C
ATOM    914  C   ASP A 731      32.381   5.139  26.874  1.00 32.29           C
ATOM    915  O   ASP A 731      32.286   4.529  25.810  1.00 33.94           O
ATOM    916  CB  ASP A 731      34.443   4.504  28.203  1.00 40.32           C
ATOM    917  CG  ASP A 731      35.889   4.811  28.647  1.00 43.90           C
ATOM    918  OD1 ASP A 731      36.318   4.123  29.600  1.00 45.12           O
ATOM    919  OD2 ASP A 731      36.547   5.695  28.055  1.00 45.41           O1-
ATOM    920  H   ASP A 731      33.854   6.811  29.081  1.00 45.69           H
ATOM    921  HA  ASP A 731      34.396   5.718  26.467  1.00 44.15           H
ATOM    922  HB2 ASP A 731      33.830   4.267  29.074  1.00 48.39           H
ATOM    923  HB3 ASP A 731      34.471   3.580  27.623  1.00 48.39           H
ATOM    924  N   ASP A 732      31.303   5.485  27.609  1.00 30.17           N
ATOM    925  CA  ASP A 732      29.957   5.183  27.160  1.00 32.39           C
ATOM    926  C   ASP A 732      29.570   6.005  25.946  1.00 32.83           C
ATOM    927  O   ASP A 732      28.749   5.549  25.149  1.00 25.04           O
ATOM    928  CB  ASP A 732      28.926   5.357  28.258  1.00 26.32           C
ATOM    929  CG  ASP A 732      29.063   4.351  29.373  1.00 34.52           C
ATOM    930  OD1 ASP A 732      29.675   3.289  29.144  1.00 29.45           O
ATOM    931  OD2 ASP A 732      28.471   4.637  30.433  1.00 32.78           O1-
ATOM    932  H   ASP A 732      31.416   6.067  28.426  1.00 36.20           H
ATOM    933  HA  ASP A 732      29.940   4.137  26.854  1.00 38.87           H
ATOM    934  HB2 ASP A 732      28.914   6.366  28.667  1.00 31.58           H
ATOM    935  HB3 ASP A 732      27.935   5.202  27.831  1.00 31.58           H
ATOM    936  N   GLN A 733      30.135   7.216  25.844  1.00 31.21           N
ATOM    937  CA  GLN A 733      29.841   8.155  24.794  1.00 28.11           C
ATOM    938  C   GLN A 733      30.282   7.560  23.473  1.00 26.89           C
ATOM    939  O   GLN A 733      29.485   7.462  22.549  1.00 26.30           O
ATOM    940  CB  GLN A 733      30.577   9.502  25.018  1.00 22.36           C
ATOM    941  CG  GLN A 733      29.971  10.307  26.145  1.00 27.17           C
ATOM    942  CD  GLN A 733      30.678  11.656  26.270  1.00 27.65           C
ATOM    943  OE1 GLN A 733      31.064  12.263  25.278  1.00 32.06           O
ATOM    944  NE2 GLN A 733      30.834  12.132  27.488  1.00 28.79           N
ATOM    945  H   GLN A 733      30.805   7.498  26.546  1.00 37.45           H
ATOM    946  HA  GLN A 733      28.765   8.325  24.771  1.00 33.73           H
ATOM    947  HB2 GLN A 733      31.630   9.357  25.212  1.00 26.84           H
ATOM    948  HB3 GLN A 733      30.517  10.063  24.090  1.00 26.84           H
ATOM    949  HG2 GLN A 733      28.936  10.505  25.866  1.00 32.61           H
ATOM    950  HG3 GLN A 733      29.991   9.760  27.079  1.00 32.61           H
ATOM    951 HE21 GLN A 733      30.466  11.619  28.280  1.00 34.55           H
ATOM    952 HE22 GLN A 733      31.306  13.011  27.629  1.00 34.55           H
ATOM    953  N   MET A 734      31.542   7.121  23.408  1.00 24.25           N
ATOM    954  CA  MET A 734      32.100   6.585  22.184  1.00 27.68           C
ATOM    955  C   MET A 734      31.395   5.277  21.813  1.00 26.54           C
ATOM    956  O   MET A 734      31.160   5.039  20.635  1.00 23.15           O
ATOM    957  CB  MET A 734      33.606   6.398  22.354  1.00 32.53           C
ATOM    958  CG  MET A 734      34.270   5.563  21.244  1.00 42.66           C
ATOM    959  SD  MET A 734      35.906   4.876  21.705  1.00 69.50           S
ATOM    960  CE  MET A 734      35.482   3.144  22.055  1.00 50.39           C
ATOM    961  H   MET A 734      32.127   7.157  24.231  1.00 29.10           H
ATOM    962  HA  MET A 734      31.929   7.301  21.379  1.00 33.22           H
ATOM    963  HB2 MET A 734      34.078   7.381  22.381  1.00 39.04           H
ATOM    964  HB3 MET A 734      33.783   5.900  23.311  1.00 39.04           H
ATOM    965  HG2 MET A 734      33.644   4.709  20.995  1.00 51.19           H
ATOM    966  HG3 MET A 734      34.363   6.178  20.348  1.00 51.19           H
ATOM    967  HE1 MET A 734      36.371   2.632  22.428  1.00 60.47           H
ATOM    968  HE2 MET A 734      34.684   3.096  22.797  1.00 60.47           H
ATOM    969  HE3 MET A 734      35.162   2.657  21.137  1.00 60.47           H
ATOM    970  N   ALA A 735      31.089   4.445  22.806  1.00 24.68           N
ATOM    971  CA  ALA A 735      30.472   3.155  22.597  1.00 29.25           C
ATOM    972  C   ALA A 735      29.098   3.344  21.948  1.00 24.31           C
ATOM    973  O   ALA A 735      28.828   2.751  20.915  1.00 22.50           O
ATOM    974  CB  ALA A 735      30.375   2.396  23.920  1.00 25.47           C
ATOM    975  H   ALA A 735      31.302   4.709  23.757  1.00 29.61           H
ATOM    976  HA  ALA A 735      31.102   2.575  21.915  1.00 35.10           H
ATOM    977  HB1 ALA A 735      29.830   1.469  23.758  1.00 30.57           H
ATOM    978  HB2 ALA A 735      31.379   2.158  24.263  1.00 30.57           H
ATOM    979  HB3 ALA A 735      29.852   2.995  24.668  1.00 30.57           H
ATOM    980  N   VAL A 736      28.249   4.165  22.557  1.00 20.15           N
ATOM    981  CA  VAL A 736      26.923   4.481  22.061  1.00 23.68           C
ATOM    982  C   VAL A 736      26.962   4.982  20.614  1.00 23.28           C
ATOM    983  O   VAL A 736      26.133   4.533  19.802  1.00 23.10           O
ATOM    984  CB  VAL A 736      26.294   5.437  23.100  1.00 29.93           C
ATOM    985  CG1 VAL A 736      25.184   6.346  22.649  1.00 30.36           C
ATOM    986  CG2 VAL A 736      25.793   4.545  24.256  1.00 31.79           C
ATOM    987  H   VAL A 736      28.525   4.583  23.434  1.00 24.18           H
ATOM    988  HA  VAL A 736      26.349   3.554  22.059  1.00 28.42           H
ATOM    989  HB  VAL A 736      27.068   6.113  23.462  1.00 35.92           H
ATOM    990 HG11 VAL A 736      24.812   6.938  23.488  1.00 36.44           H
ATOM    991 HG12 VAL A 736      25.550   7.019  21.879  1.00 36.44           H
ATOM    992 HG13 VAL A 736      24.378   5.730  22.260  1.00 36.44           H
ATOM    993 HG21 VAL A 736      25.409   5.164  25.066  1.00 38.15           H
ATOM    994 HG22 VAL A 736      24.999   3.884  23.907  1.00 38.15           H
ATOM    995 HG23 VAL A 736      26.608   3.940  24.653  1.00 38.15           H
ATOM    996  N   ILE A 737      27.915   5.890  20.296  1.00 20.69           N
ATOM    997  CA  ILE A 737      28.080   6.399  18.939  1.00 23.00           C
ATOM    998  C   ILE A 737      28.430   5.254  17.975  1.00 26.11           C
ATOM    999  O   ILE A 737      27.863   5.177  16.888  1.00 24.73           O
ATOM   1000  CB  ILE A 737      29.088   7.558  18.875  1.00 22.37           C
ATOM   1001  CG1 ILE A 737      28.591   8.840  19.588  1.00 20.38           C
ATOM   1002  CG2 ILE A 737      29.430   7.834  17.410  1.00 20.26           C
ATOM   1003  CD1 ILE A 737      29.771   9.717  20.053  1.00 23.92           C
ATOM   1004  H   ILE A 737      28.542   6.234  21.011  1.00 24.82           H
ATOM   1005  HA  ILE A 737      27.114   6.797  18.627  1.00 27.60           H
ATOM   1006  HB  ILE A 737      29.998   7.206  19.367  1.00 26.84           H
ATOM   1007 HG12 ILE A 737      27.950   9.413  18.921  1.00 24.46           H
ATOM   1008 HG13 ILE A 737      27.993   8.588  20.459  1.00 24.46           H
ATOM   1009 HG21 ILE A 737      29.877   8.824  17.308  1.00 24.31           H
ATOM   1010 HG22 ILE A 737      30.141   7.099  17.035  1.00 24.31           H
ATOM   1011 HG23 ILE A 737      28.520   7.812  16.808  1.00 24.31           H
ATOM   1012 HD11 ILE A 737      29.386  10.498  20.705  1.00 28.70           H
ATOM   1013 HD12 ILE A 737      30.486   9.121  20.617  1.00 28.70           H
ATOM   1014 HD13 ILE A 737      30.268  10.181  19.206  1.00 28.70           H
ATOM   1015  N   GLN A 738      29.405   4.424  18.330  1.00 21.97           N
ATOM   1016  CA  GLN A 738      29.852   3.366  17.442  1.00 21.96           C
ATOM   1017  C   GLN A 738      28.751   2.317  17.220  1.00 21.54           C
ATOM   1018  O   GLN A 738      28.609   1.824  16.097  1.00 23.95           O
ATOM   1019  CB  GLN A 738      31.126   2.755  17.973  1.00 23.04           C
ATOM   1020  CG  GLN A 738      32.289   3.729  17.802  1.00 25.70           C
ATOM   1021  CD  GLN A 738      33.562   3.215  18.441  1.00 28.99           C
ATOM   1022  OE1 GLN A 738      33.530   2.379  19.328  1.00 31.87           O
ATOM   1023  NE2 GLN A 738      34.680   3.835  18.088  1.00 42.88           N
ATOM   1024  H   GLN A 738      29.855   4.526  19.229  1.00 26.37           H
ATOM   1025  HA  GLN A 738      30.080   3.825  16.479  1.00 26.35           H
ATOM   1026  HB2 GLN A 738      31.001   2.482  19.020  1.00 27.64           H
ATOM   1027  HB3 GLN A 738      31.343   1.859  17.393  1.00 27.64           H
ATOM   1028  HG2 GLN A 738      32.467   3.921  16.745  1.00 30.84           H
ATOM   1029  HG3 GLN A 738      32.041   4.675  18.276  1.00 30.84           H
ATOM   1030 HE21 GLN A 738      34.675   4.529  17.356  1.00 51.45           H
ATOM   1031 HE22 GLN A 738      35.550   3.578  18.539  1.00 51.45           H
ATOM   1032  N   TYR A 739      28.000   1.958  18.266  1.00 21.30           N
ATOM   1033  CA  TYR A 739      26.962   0.931  18.140  1.00 22.56           C
ATOM   1034  C   TYR A 739      25.823   1.473  17.296  1.00 20.71           C
ATOM   1035  O   TYR A 739      25.209   0.711  16.573  1.00 22.10           O
ATOM   1036  CB  TYR A 739      26.408   0.494  19.501  1.00 21.83           C
ATOM   1037  CG  TYR A 739      27.399  -0.121  20.478  1.00 22.12           C
ATOM   1038  CD1 TYR A 739      28.384  -0.996  19.997  1.00 25.65           C
ATOM   1039  CD2 TYR A 739      27.246   0.081  21.865  1.00 22.35           C
ATOM   1040  CE1 TYR A 739      29.255  -1.613  20.905  1.00 29.91           C
ATOM   1041  CE2 TYR A 739      28.157  -0.492  22.765  1.00 23.70           C
ATOM   1042  CZ  TYR A 739      29.185  -1.316  22.279  1.00 30.85           C
ATOM   1043  OH  TYR A 739      30.108  -1.872  23.118  1.00 35.57           O
ATOM   1044  H   TYR A 739      28.172   2.368  19.175  1.00 25.55           H
ATOM   1045  HA  TYR A 739      27.381   0.066  17.628  1.00 27.08           H
ATOM   1046  HB2 TYR A 739      25.932   1.350  19.978  1.00 26.20           H
ATOM   1047  HB3 TYR A 739      25.636  -0.257  19.320  1.00 26.20           H
ATOM   1048  HD1 TYR A 739      28.465  -1.222  18.938  1.00 30.77           H
ATOM   1049  HD2 TYR A 739      26.442   0.686  22.249  1.00 26.82           H
ATOM   1050  HE1 TYR A 739      30.002  -2.306  20.537  1.00 35.89           H
ATOM   1051  HE2 TYR A 739      28.074  -0.319  23.821  1.00 28.44           H
ATOM   1052  HH  TYR A 739      30.042  -1.517  24.008  1.00 42.68           H
ATOM   1053  N   SER A 740      25.508   2.774  17.406  1.00 21.83           N
ATOM   1054  CA  SER A 740      24.329   3.332  16.742  1.00 24.12           C
ATOM   1055  C   SER A 740      24.638   3.908  15.369  1.00 22.69           C
ATOM   1056  O   SER A 740      23.683   4.260  14.697  1.00 19.29           O
ATOM   1057  CB  SER A 740      23.605   4.346  17.641  1.00 20.85           C
ATOM   1058  OG  SER A 740      24.390   5.516  17.811  1.00 29.88           O
ATOM   1059  H   SER A 740      26.005   3.361  18.061  1.00 26.20           H
ATOM   1060  HA  SER A 740      23.611   2.528  16.575  1.00 28.95           H
ATOM   1061  HB2 SER A 740      22.677   4.639  17.154  1.00 25.02           H
ATOM   1062  HB3 SER A 740      23.369   3.913  18.613  1.00 25.02           H
ATOM   1063  HG  SER A 740      25.035   5.344  18.506  1.00 35.86           H
ATOM   1064  N   LEU A 741      25.906   3.985  14.954  1.00 20.11           N
ATOM   1065  CA  LEU A 741      26.324   4.669  13.740  1.00 22.85           C
ATOM   1066  C   LEU A 741      25.545   4.153  12.540  1.00 22.66           C
ATOM   1067  O   LEU A 741      24.999   4.968  11.796  1.00 20.02           O
ATOM   1068  CB  LEU A 741      27.842   4.503  13.519  1.00 23.40           C
ATOM   1069  CG  LEU A 741      28.398   5.017  12.184  1.00 20.31           C
ATOM   1070  CD1 LEU A 741      28.385   6.543  12.196  1.00 25.42           C
ATOM   1071  CD2 LEU A 741      29.839   4.542  11.932  1.00 21.12           C
ATOM   1072  H   LEU A 741      26.630   3.671  15.582  1.00 24.13           H
ATOM   1073  HA  LEU A 741      26.109   5.729  13.872  1.00 27.41           H
ATOM   1074  HB2 LEU A 741      28.366   5.001  14.333  1.00 28.08           H
ATOM   1075  HB3 LEU A 741      28.068   3.437  13.579  1.00 28.08           H
ATOM   1076  HG  LEU A 741      27.777   4.671  11.361  1.00 24.37           H
ATOM   1077 HD11 LEU A 741      28.828   6.932  11.276  1.00 30.50           H
ATOM   1078 HD12 LEU A 741      27.358   6.906  12.265  1.00 30.50           H
ATOM   1079 HD13 LEU A 741      28.948   6.922  13.051  1.00 30.50           H
ATOM   1080 HD21 LEU A 741      30.204   4.966  10.997  1.00 25.35           H
ATOM   1081 HD22 LEU A 741      30.502   4.836  12.739  1.00 25.35           H
ATOM   1082 HD23 LEU A 741      29.856   3.459  11.855  1.00 25.35           H
ATOM   1083  N   MET A 742      25.446   2.815  12.374  1.00 19.40           N
ATOM   1084  CA  MET A 742      24.837   2.261  11.155  1.00 22.14           C
ATOM   1085  C   MET A 742      23.355   2.723  11.008  1.00 19.36           C
ATOM   1086  O   MET A 742      22.981   3.284   9.992  1.00 20.84           O
ATOM   1087  CB  MET A 742      24.878   0.710  11.118  1.00 18.53           C
ATOM   1088  CG  MET A 742      24.311   0.223   9.785  1.00 17.17           C
ATOM   1089  SD  MET A 742      25.460   0.573   8.410  1.00 23.27           S
ATOM   1090  CE  MET A 742      26.696  -0.766   8.631  1.00 21.78           C
ATOM   1091  H   MET A 742      25.884   2.208  13.033  1.00 23.29           H
ATOM   1092  HA  MET A 742      25.387   2.648  10.244  1.00 26.57           H
ATOM   1093  HB2 MET A 742      25.924   0.376  11.274  1.00 22.24           H
ATOM   1094  HB3 MET A 742      24.303   0.276  11.958  1.00 22.24           H
ATOM   1095  HG2 MET A 742      24.078  -0.857   9.825  1.00 20.60           H
ATOM   1096  HG3 MET A 742      23.363   0.734   9.517  1.00 20.60           H
ATOM   1097  HE1 MET A 742      27.422  -0.702   7.794  1.00 26.14           H
ATOM   1098  HE2 MET A 742      27.254  -0.650   9.573  1.00 26.14           H
ATOM   1099  HE3 MET A 742      26.232  -1.757   8.589  1.00 26.14           H
ATOM   1100  N   GLY A 743      22.543   2.584  12.076  1.00 18.74           N
ATOM   1101  CA  GLY A 743      21.152   3.043  12.095  1.00 17.87           C
ATOM   1102  C   GLY A 743      20.990   4.559  11.944  1.00 21.27           C
ATOM   1103  O   GLY A 743      20.101   5.011  11.236  1.00 19.12           O
ATOM   1104  H   GLY A 743      22.911   2.192  12.932  1.00 22.49           H
ATOM   1105  HA2 GLY A 743      20.632   2.575  11.264  1.00 21.44           H
ATOM   1106  HA3 GLY A 743      20.686   2.738  13.029  1.00 21.44           H
ATOM   1107  N   LEU A 744      21.838   5.368  12.600  1.00 18.76           N
ATOM   1108  CA  LEU A 744      21.828   6.834  12.416  1.00 20.11           C
ATOM   1109  C   LEU A 744      22.050   7.180  10.954  1.00 22.06           C
ATOM   1110  O   LEU A 744      21.343   8.015  10.408  1.00 22.30           O
ATOM   1111  CB  LEU A 744      22.937   7.476  13.246  1.00 19.36           C
ATOM   1112  CG  LEU A 744      22.642   7.487  14.745  1.00 23.02           C
ATOM   1113  CD1 LEU A 744      23.903   7.890  15.483  1.00 22.51           C
ATOM   1114  CD2 LEU A 744      21.526   8.491  15.068  1.00 24.05           C
ATOM   1115  H   LEU A 744      22.590   4.956  13.136  1.00 22.51           H
ATOM   1116  HA  LEU A 744      20.856   7.217  12.722  1.00 24.13           H
ATOM   1117  HB2 LEU A 744      23.862   6.927  13.076  1.00 23.23           H
ATOM   1118  HB3 LEU A 744      23.091   8.501  12.908  1.00 23.23           H
ATOM   1119  HG  LEU A 744      22.325   6.499  15.074  1.00 27.63           H
ATOM   1120 HD11 LEU A 744      23.683   8.019  16.541  1.00 27.02           H
ATOM   1121 HD12 LEU A 744      24.653   7.107  15.369  1.00 27.02           H
ATOM   1122 HD13 LEU A 744      24.289   8.826  15.076  1.00 27.02           H
ATOM   1123 HD21 LEU A 744      21.381   8.531  16.145  1.00 28.86           H
ATOM   1124 HD22 LEU A 744      21.790   9.485  14.709  1.00 28.86           H
ATOM   1125 HD23 LEU A 744      20.592   8.175  14.611  1.00 28.86           H
ATOM   1126  N   MET A 745      23.029   6.521  10.322  1.00 21.80           N
ATOM   1127  CA  MET A 745      23.429   6.783   8.951  1.00 25.24           C
ATOM   1128  C   MET A 745      22.263   6.339   7.990  1.00 21.52           C
ATOM   1129  O   MET A 745      21.907   7.094   7.072  1.00 24.44           O
ATOM   1130  CB  MET A 745      24.737   6.109   8.519  1.00 24.69           C
ATOM   1131  CG  MET A 745      26.001   6.687   9.182  1.00 21.73           C
ATOM   1132  SD  MET A 745      27.450   6.020   8.317  1.00 32.05           S
ATOM   1133  CE  MET A 745      27.133   4.278   8.361  1.00 30.50           C
ATOM   1134  H   MET A 745      23.515   5.829  10.845  1.00 26.16           H
ATOM   1135  HA  MET A 745      23.527   7.901   8.795  1.00 30.28           H
ATOM   1136  HB2 MET A 745      24.661   5.017   8.713  1.00 29.62           H
ATOM   1137  HB3 MET A 745      24.836   6.233   7.419  1.00 29.62           H
ATOM   1138  HG2 MET A 745      26.058   7.788   9.056  1.00 26.07           H
ATOM   1139  HG3 MET A 745      26.073   6.478  10.250  1.00 26.07           H
ATOM   1140  HE1 MET A 745      27.993   3.748   7.902  1.00 36.60           H
ATOM   1141  HE2 MET A 745      27.012   3.908   9.386  1.00 36.60           H
ATOM   1142  HE3 MET A 745      26.244   3.991   7.786  1.00 36.60           H
ATOM   1143  N   VAL A 746      21.556   5.203   8.285  1.00 22.55           N
ATOM   1144  CA  VAL A 746      20.462   4.691   7.441  1.00 24.15           C
ATOM   1145  C   VAL A 746      19.266   5.676   7.478  1.00 23.39           C
ATOM   1146  O   VAL A 746      18.687   6.016   6.480  1.00 22.52           O
ATOM   1147  CB  VAL A 746      20.007   3.299   7.974  1.00 23.16           C
ATOM   1148  CG1 VAL A 746      18.626   2.967   7.390  1.00 30.99           C
ATOM   1149  CG2 VAL A 746      21.015   2.235   7.601  1.00 21.90           C
ATOM   1150  H   VAL A 746      21.814   4.619   9.100  1.00 27.06           H
ATOM   1151  HA  VAL A 746      20.806   4.597   6.374  1.00 28.98           H
ATOM   1152  HB  VAL A 746      19.917   3.329   9.089  1.00 27.80           H
ATOM   1153 HG11 VAL A 746      18.323   1.938   7.624  1.00 37.18           H
ATOM   1154 HG12 VAL A 746      17.843   3.617   7.790  1.00 37.18           H
ATOM   1155 HG13 VAL A 746      18.628   3.065   6.299  1.00 37.18           H
ATOM   1156 HG21 VAL A 746      20.740   1.256   8.016  1.00 26.28           H
ATOM   1157 HG22 VAL A 746      21.107   2.107   6.517  1.00 26.28           H
ATOM   1158 HG23 VAL A 746      22.017   2.460   7.990  1.00 26.28           H
ATOM   1159  N   PHE A 747      18.902   6.092   8.694  1.00 21.05           N
ATOM   1160  CA  PHE A 747      17.769   6.971   8.952  1.00 24.04           C
ATOM   1161  C   PHE A 747      17.988   8.314   8.277  1.00 21.59           C
ATOM   1162  O   PHE A 747      17.121   8.774   7.529  1.00 23.57           O
ATOM   1163  CB  PHE A 747      17.592   7.076  10.461  1.00 21.39           C
ATOM   1164  CG  PHE A 747      16.283   7.676  10.853  1.00 23.31           C
ATOM   1165  CD1 PHE A 747      15.103   6.918  10.681  1.00 20.59           C
ATOM   1166  CD2 PHE A 747      16.238   8.951  11.459  1.00 22.74           C
ATOM   1167  CE1 PHE A 747      13.884   7.448  11.098  1.00 24.61           C
ATOM   1168  CE2 PHE A 747      15.027   9.437  11.951  1.00 21.47           C
ATOM   1169  CZ  PHE A 747      13.844   8.692  11.757  1.00 23.99           C
ATOM   1170  H   PHE A 747      19.441   5.781   9.491  1.00 25.25           H
ATOM   1171  HA  PHE A 747      16.879   6.504   8.531  1.00 28.85           H
ATOM   1172  HB2 PHE A 747      17.636   6.070  10.878  1.00 25.67           H
ATOM   1173  HB3 PHE A 747      18.412   7.645  10.897  1.00 25.67           H
ATOM   1174  HD1 PHE A 747      15.136   5.945  10.217  1.00 24.71           H
ATOM   1175  HD2 PHE A 747      17.144   9.516  11.609  1.00 27.29           H
ATOM   1176  HE1 PHE A 747      12.979   6.880  10.941  1.00 29.53           H
ATOM   1177  HE2 PHE A 747      14.998  10.385  12.462  1.00 25.77           H
ATOM   1178  HZ  PHE A 747      12.896   9.074  12.100  1.00 28.79           H
ATOM   1179  N   ALA A 748      19.151   8.943   8.457  1.00 23.92           N
ATOM   1180  CA  ALA A 748      19.444  10.206   7.787  1.00 24.80           C
ATOM   1181  C   ALA A 748      19.470  10.039   6.272  1.00 23.96           C
ATOM   1182  O   ALA A 748      18.989  10.911   5.553  1.00 22.66           O
ATOM   1183  CB  ALA A 748      20.762  10.793   8.248  1.00 25.95           C
ATOM   1184  H   ALA A 748      19.867   8.523   9.035  1.00 28.70           H
ATOM   1185  HA  ALA A 748      18.657  10.920   8.038  1.00 29.76           H
ATOM   1186  HB1 ALA A 748      20.945  11.735   7.727  1.00 31.14           H
ATOM   1187  HB2 ALA A 748      20.711  10.982   9.320  1.00 31.14           H
ATOM   1188  HB3 ALA A 748      21.572  10.091   8.050  1.00 31.14           H
ATOM   1189  N   MET A 749      20.000   8.921   5.787  1.00 23.53           N
ATOM   1190  CA  MET A 749      20.091   8.615   4.366  1.00 24.53           C
ATOM   1191  C   MET A 749      18.696   8.544   3.723  1.00 22.05           C
ATOM   1192  O   MET A 749      18.484   9.115   2.672  1.00 26.00           O
ATOM   1193  CB  MET A 749      20.821   7.281   4.124  1.00 23.35           C
ATOM   1194  CG  MET A 749      21.251   7.156   2.679  1.00 27.96           C
ATOM   1195  SD  MET A 749      19.935   6.351   1.712  1.00 30.83           S
ATOM   1196  CE  MET A 749      19.971   4.712   2.469  1.00 31.25           C
ATOM   1197  H   MET A 749      20.292   8.227   6.444  1.00 28.24           H
ATOM   1198  HA  MET A 749      20.657   9.426   3.830  1.00 29.44           H
ATOM   1199  HB2 MET A 749      21.695   7.218   4.814  1.00 28.02           H
ATOM   1200  HB3 MET A 749      20.194   6.429   4.459  1.00 28.02           H
ATOM   1201  HG2 MET A 749      21.460   8.132   2.215  1.00 33.55           H
ATOM   1202  HG3 MET A 749      22.174   6.557   2.581  1.00 33.55           H
ATOM   1203  HE1 MET A 749      19.245   4.083   1.949  1.00 37.50           H
ATOM   1204  HE2 MET A 749      20.958   4.254   2.350  1.00 37.50           H
ATOM   1205  HE3 MET A 749      19.701   4.748   3.526  1.00 37.50           H
ATOM   1206  N   GLY A 750      17.772   7.871   4.408  1.00 23.01           N
ATOM   1207  CA  GLY A 750      16.382   7.747   4.012  1.00 24.88           C
ATOM   1208  C   GLY A 750      15.680   9.104   3.977  1.00 28.82           C
ATOM   1209  O   GLY A 750      14.843   9.337   3.105  1.00 24.76           O
ATOM   1210  H   GLY A 750      18.032   7.456   5.290  1.00 27.61           H
ATOM   1211  HA2 GLY A 750      16.347   7.310   3.012  1.00 29.85           H
ATOM   1212  HA3 GLY A 750      15.864   7.097   4.717  1.00 29.85           H
ATOM   1213  N   TRP A 751      15.997  10.006   4.922  1.00 26.79           N
ATOM   1214  CA  TRP A 751      15.432  11.335   4.894  1.00 25.93           C
ATOM   1215  C   TRP A 751      15.957  12.111   3.700  1.00 29.53           C
ATOM   1216  O   TRP A 751      15.164  12.735   3.002  1.00 31.44           O
ATOM   1217  CB  TRP A 751      15.694  12.067   6.199  1.00 25.16           C
ATOM   1218  CG  TRP A 751      15.207  13.488   6.214  1.00 25.74           C
ATOM   1219  CD1 TRP A 751      15.940  14.586   5.931  1.00 30.49           C
ATOM   1220  CD2 TRP A 751      13.885  13.975   6.522  1.00 24.58           C
ATOM   1221  NE1 TRP A 751      15.152  15.721   6.044  1.00 29.70           N
ATOM   1222  CE2 TRP A 751      13.870  15.397   6.398  1.00 28.84           C
ATOM   1223  CE3 TRP A 751      12.674  13.341   6.866  1.00 23.25           C
ATOM   1224  CZ2 TRP A 751      12.720  16.156   6.622  1.00 33.03           C
ATOM   1225  CZ3 TRP A 751      11.504  14.089   7.062  1.00 29.58           C
ATOM   1226  CH2 TRP A 751      11.534  15.485   6.919  1.00 25.21           C
ATOM   1227  H   TRP A 751      16.722   9.810   5.598  1.00 32.15           H
ATOM   1228  HA  TRP A 751      14.350  11.239   4.787  1.00 31.11           H
ATOM   1229  HB2 TRP A 751      15.191  11.512   6.989  1.00 30.19           H
ATOM   1230  HB3 TRP A 751      16.768  12.069   6.386  1.00 30.19           H
ATOM   1231  HD1 TRP A 751      16.983  14.578   5.647  1.00 36.58           H
ATOM   1232  HE1 TRP A 751      15.494  16.654   5.873  1.00 35.64           H
ATOM   1233  HE3 TRP A 751      12.657  12.272   6.965  1.00 27.90           H
ATOM   1234  HZ2 TRP A 751      12.738  17.231   6.526  1.00 39.63           H
ATOM   1235  HZ3 TRP A 751      10.579  13.595   7.313  1.00 35.50           H
ATOM   1236  HH2 TRP A 751      10.626  16.052   7.060  1.00 30.26           H
ATOM   1237  N   ARG A 752      17.270  12.045   3.426  1.00 27.19           N
ATOM   1238  CA  ARG A 752      17.887  12.793   2.335  1.00 26.11           C
ATOM   1239  C   ARG A 752      17.330  12.338   0.976  1.00 33.06           C
ATOM   1240  O   ARG A 752      17.009  13.140   0.133  1.00 34.75           O
ATOM   1241  CB  ARG A 752      19.420  12.576   2.258  1.00 27.17           C
ATOM   1242  CG  ARG A 752      20.117  13.371   3.361  1.00 33.17           C
ATOM   1243  CD  ARG A 752      21.620  13.465   3.094  1.00 33.55           C
ATOM   1244  NE  ARG A 752      22.256  12.147   2.899  1.00 31.38           N
ATOM   1245  CZ  ARG A 752      22.575  11.313   3.957  1.00 26.50           C
ATOM   1246  NH1 ARG A 752      22.448  11.686   5.265  1.00 25.98           N
ATOM   1247  NH2 ARG A 752      23.113  10.092   3.666  1.00 25.12           N1+
ATOM   1248  H   ARG A 752      17.803  11.356   3.902  1.00 32.63           H
ATOM   1249  HA  ARG A 752      17.656  13.888   2.449  1.00 31.33           H
ATOM   1250  HB2 ARG A 752      19.641  11.491   2.348  1.00 32.60           H
ATOM   1251  HB3 ARG A 752      19.782  12.886   1.260  1.00 32.60           H
ATOM   1252  HG2 ARG A 752      19.703  14.404   3.402  1.00 39.80           H
ATOM   1253  HG3 ARG A 752      19.900  12.950   4.354  1.00 39.80           H
ATOM   1254  HD2 ARG A 752      21.801  14.042   2.152  1.00 40.26           H
ATOM   1255  HD3 ARG A 752      22.142  14.028   3.905  1.00 40.26           H
ATOM   1256  HE  ARG A 752      22.130  11.715   1.975  1.00 37.66           H
ATOM   1257 HH11 ARG A 752      21.869  12.467   5.533  1.00 31.18           H
ATOM   1258 HH12 ARG A 752      22.779  11.043   6.012  1.00 31.18           H
ATOM   1259 HH21 ARG A 752      23.534   9.875   2.755  1.00 30.15           H
ATOM   1260 HH22 ARG A 752      23.373   9.454   4.456  1.00 30.15           H
ATOM   1261  N   SER A 753      17.178  11.016   0.837  1.00 29.33           N
ATOM   1262  CA  SER A 753      16.588  10.384  -0.341  1.00 33.02           C
ATOM   1263  C   SER A 753      15.155  10.871  -0.550  1.00 36.48           C
ATOM   1264  O   SER A 753      14.766  11.143  -1.685  1.00 33.76           O
ATOM   1265  CB  SER A 753      16.601   8.849  -0.265  1.00 33.87           C
ATOM   1266  OG  SER A 753      17.908   8.323  -0.129  1.00 28.10           O
ATOM   1267  H   SER A 753      17.450  10.428   1.611  1.00 35.20           H
ATOM   1268  HA  SER A 753      17.169  10.672  -1.218  1.00 39.62           H
ATOM   1269  HB2 SER A 753      16.003   8.521   0.583  1.00 40.64           H
ATOM   1270  HB3 SER A 753      16.154   8.455  -1.177  1.00 40.64           H
ATOM   1271  HG  SER A 753      18.238   8.528   0.752  1.00 33.72           H
ATOM   1272  N   PHE A 754      14.374  10.943   0.534  1.00 34.55           N
ATOM   1273  CA  PHE A 754      12.994  11.377   0.500  1.00 32.92           C
ATOM   1274  C   PHE A 754      12.894  12.820  -0.006  1.00 36.82           C
ATOM   1275  O   PHE A 754      12.126  13.092  -0.927  1.00 41.17           O
ATOM   1276  CB  PHE A 754      12.343  11.161   1.867  1.00 31.81           C
ATOM   1277  CG  PHE A 754      11.022  11.869   2.009  1.00 37.29           C
ATOM   1278  CD1 PHE A 754       9.940  11.462   1.204  1.00 40.59           C
ATOM   1279  CD2 PHE A 754      10.903  12.988   2.865  1.00 39.78           C
ATOM   1280  CE1 PHE A 754       8.764  12.221   1.213  1.00 39.44           C
ATOM   1281  CE2 PHE A 754       9.706  13.720   2.897  1.00 43.44           C
ATOM   1282  CZ  PHE A 754       8.651  13.344   2.050  1.00 37.13           C
ATOM   1283  H   PHE A 754      14.774  10.744   1.440  1.00 41.46           H
ATOM   1284  HA  PHE A 754      12.458  10.746  -0.208  1.00 39.51           H
ATOM   1285  HB2 PHE A 754      12.194  10.093   2.016  1.00 38.17           H
ATOM   1286  HB3 PHE A 754      13.005  11.514   2.654  1.00 38.17           H
ATOM   1287  HD1 PHE A 754      10.029  10.604   0.551  1.00 48.71           H
ATOM   1288  HD2 PHE A 754      11.734  13.304   3.480  1.00 47.74           H
ATOM   1289  HE1 PHE A 754       7.941  11.936   0.577  1.00 47.33           H
ATOM   1290  HE2 PHE A 754       9.616  14.585   3.538  1.00 52.13           H
ATOM   1291  HZ  PHE A 754       7.740  13.922   2.047  1.00 44.56           H
ATOM   1292  N   THR A 755      13.703  13.723   0.551  1.00 33.38           N
ATOM   1293  CA  THR A 755      13.659  15.153   0.264  1.00 41.79           C
ATOM   1294  C   THR A 755      14.326  15.520  -1.056  1.00 43.58           C
ATOM   1295  O   THR A 755      14.008  16.583  -1.575  1.00 43.87           O
ATOM   1296  CB  THR A 755      14.310  15.966   1.389  1.00 38.58           C
ATOM   1297  OG1 THR A 755      15.682  15.682   1.460  1.00 44.28           O
ATOM   1298  CG2 THR A 755      13.685  15.735   2.761  1.00 36.03           C
ATOM   1299  H   THR A 755      14.337  13.422   1.277  1.00 40.05           H
ATOM   1300  HA  THR A 755      12.613  15.454   0.199  1.00 50.14           H
ATOM   1301  HB  THR A 755      14.199  17.024   1.145  1.00 46.30           H
ATOM   1302  HG1 THR A 755      16.053  16.197   2.182  1.00 53.14           H
ATOM   1303 HG21 THR A 755      14.168  16.393   3.480  1.00 43.24           H
ATOM   1304 HG22 THR A 755      12.620  15.968   2.731  1.00 43.24           H
ATOM   1305 HG23 THR A 755      13.807  14.712   3.098  1.00 43.24           H
ATOM   1306  N   ASN A 756      15.258  14.704  -1.583  1.00 47.12           N
ATOM   1307  CA  ASN A 756      16.030  15.048  -2.778  1.00 53.21           C
ATOM   1308  C   ASN A 756      15.404  14.436  -4.026  1.00 53.89           C
ATOM   1309  O   ASN A 756      15.014  15.150  -4.942  1.00 60.65           O
ATOM   1310  CB  ASN A 756      17.526  14.692  -2.631  1.00 49.30           C
ATOM   1311  CG  ASN A 756      18.316  15.704  -1.795  1.00 52.09           C
ATOM   1312  OD1 ASN A 756      19.222  16.344  -2.317  1.00 56.29           O
ATOM   1313  ND2 ASN A 756      17.957  15.927  -0.534  1.00 47.59           N
ATOM   1314  H   ASN A 756      15.466  13.833  -1.117  1.00 56.54           H
ATOM   1315  HA  ASN A 756      15.992  16.131  -2.909  1.00 63.85           H
ATOM   1316  HB2 ASN A 756      17.642  13.696  -2.210  1.00 59.16           H
ATOM   1317  HB3 ASN A 756      17.969  14.673  -3.627  1.00 59.16           H
ATOM   1318 HD21 ASN A 756      18.446  16.622   0.005  1.00 57.11           H
ATOM   1319 HD22 ASN A 756      17.172  15.428  -0.137  1.00 57.11           H
ATOM   1320  N   VAL A 757      15.327  13.108  -4.058  1.00 54.49           N
ATOM   1321  CA  VAL A 757      14.924  12.331  -5.222  1.00 53.21           C
ATOM   1322  C   VAL A 757      13.550  11.666  -4.999  1.00 53.49           C
ATOM   1323  O   VAL A 757      13.179  10.772  -5.748  1.00 49.40           O
ATOM   1324  CB  VAL A 757      16.072  11.358  -5.615  1.00 53.13           C
ATOM   1325  CG1 VAL A 757      17.373  12.104  -5.978  1.00 54.09           C
ATOM   1326  CG2 VAL A 757      16.442  10.372  -4.493  1.00 53.16           C
ATOM   1327  H   VAL A 757      15.680  12.593  -3.264  1.00 65.39           H
ATOM   1328  HA  VAL A 757      14.798  13.006  -6.068  1.00 63.85           H
ATOM   1329  HB  VAL A 757      15.768  10.780  -6.491  1.00 63.76           H
ATOM   1330 HG11 VAL A 757      18.125  11.392  -6.321  1.00 64.91           H
ATOM   1331 HG12 VAL A 757      17.177  12.818  -6.777  1.00 64.91           H
ATOM   1332 HG13 VAL A 757      17.767  12.636  -5.113  1.00 64.91           H
ATOM   1333 HG21 VAL A 757      17.214   9.686  -4.837  1.00 63.79           H
ATOM   1334 HG22 VAL A 757      16.832  10.908  -3.627  1.00 63.79           H
ATOM   1335 HG23 VAL A 757      15.566   9.795  -4.195  1.00 63.79           H
ATOM   1336  N   ASN A 758      12.789  12.089  -3.978  1.00 55.51           N
ATOM   1337  CA  ASN A 758      11.441  11.593  -3.666  1.00 53.26           C
ATOM   1338  C   ASN A 758      11.398  10.078  -3.425  1.00 51.29           C
ATOM   1339  O   ASN A 758      10.422   9.420  -3.774  1.00 53.00           O
ATOM   1340  CB  ASN A 758      10.418  12.116  -4.701  1.00 61.83           C
ATOM   1341  CG  ASN A 758      10.488  13.646  -4.825  1.00 69.40           C
ATOM   1342  OD1 ASN A 758      11.404  14.203  -5.443  1.00 65.71           O
ATOM   1343  ND2 ASN A 758       9.515  14.338  -4.223  1.00 69.92           N
ATOM   1344  H   ASN A 758      13.139  12.848  -3.408  1.00 66.61           H
ATOM   1345  HA  ASN A 758      11.134  12.031  -2.722  1.00 63.91           H
ATOM   1346  HB2 ASN A 758      10.683  11.680  -5.665  1.00 74.20           H
ATOM   1347  HB3 ASN A 758       9.411  11.810  -4.411  1.00 74.20           H
ATOM   1348 HD21 ASN A 758       9.517  15.346  -4.280  1.00 83.90           H
ATOM   1349 HD22 ASN A 758       8.798  13.857  -3.701  1.00 83.90           H
ATOM   1350  N   SER A 759      12.473   9.528  -2.832  1.00 53.38           N
ATOM   1351  CA  SER A 759      12.732   8.101  -2.582  1.00 50.73           C
ATOM   1352  C   SER A 759      12.891   7.256  -3.861  1.00 53.29           C
ATOM   1353  O   SER A 759      12.819   6.022  -3.812  1.00 56.84           O
ATOM   1354  CB  SER A 759      11.670   7.488  -1.651  1.00 50.21           C
ATOM   1355  OG  SER A 759      11.422   8.319  -0.529  1.00 47.41           O
ATOM   1356  H   SER A 759      13.203  10.163  -2.538  1.00 64.05           H
ATOM   1357  HA  SER A 759      13.686   8.037  -2.058  1.00 60.87           H
ATOM   1358  HB2 SER A 759      10.741   7.356  -2.205  1.00 60.25           H
ATOM   1359  HB3 SER A 759      12.016   6.513  -1.306  1.00 60.25           H
ATOM   1360  HG  SER A 759      12.142   8.206   0.100  1.00 56.89           H
ATOM   1361  N   ARG A 760      13.109   7.905  -5.014  1.00 53.54           N
ATOM   1362  CA  ARG A 760      13.257   7.242  -6.308  1.00 58.80           C
ATOM   1363  C   ARG A 760      14.509   6.343  -6.320  1.00 54.16           C
ATOM   1364  O   ARG A 760      14.476   5.236  -6.829  1.00 54.12           O
ATOM   1365  CB  ARG A 760      13.292   8.337  -7.394  1.00 53.44           C
ATOM   1366  CG  ARG A 760      13.490   7.748  -8.787  1.00 63.88           C
ATOM   1367  CD  ARG A 760      13.553   8.891  -9.806  1.00 67.39           C
ATOM   1368  NE  ARG A 760      13.888   8.399 -11.154  1.00 69.41           N
ATOM   1369  CZ  ARG A 760      13.159   7.570 -11.919  1.00 74.35           C
ATOM   1370  NH1 ARG A 760      11.933   7.147 -11.569  1.00 69.40           N
ATOM   1371  NH2 ARG A 760      13.686   7.153 -13.070  1.00 72.00           N1+
ATOM   1372  H   ARG A 760      13.138   8.917  -5.001  1.00 64.24           H
ATOM   1373  HA  ARG A 760      12.383   6.611  -6.479  1.00 70.56           H
ATOM   1374  HB2 ARG A 760      12.362   8.907  -7.372  1.00 64.12           H
ATOM   1375  HB3 ARG A 760      14.131   9.007  -7.197  1.00 64.12           H
ATOM   1376  HG2 ARG A 760      14.415   7.176  -8.840  1.00 76.65           H
ATOM   1377  HG3 ARG A 760      12.653   7.087  -9.007  1.00 76.65           H
ATOM   1378  HD2 ARG A 760      12.620   9.457  -9.826  1.00 80.87           H
ATOM   1379  HD3 ARG A 760      14.353   9.565  -9.492  1.00 80.87           H
ATOM   1380  HE  ARG A 760      14.817   8.620 -11.482  1.00 83.30           H
ATOM   1381 HH11 ARG A 760      11.525   7.454 -10.699  1.00 83.28           H
ATOM   1382 HH12 ARG A 760      11.423   6.515 -12.169  1.00 83.28           H
ATOM   1383 HH21 ARG A 760      14.609   7.449 -13.349  1.00 86.41           H
ATOM   1384 HH22 ARG A 760      13.172   6.509 -13.653  1.00 86.41           H
ATOM   1385  N   MET A 761      15.602   6.850  -5.756  1.00 44.09           N
ATOM   1386  CA  MET A 761      16.938   6.285  -5.685  1.00 38.40           C
ATOM   1387  C   MET A 761      17.471   6.475  -4.256  1.00 40.76           C
ATOM   1388  O   MET A 761      16.906   7.283  -3.523  1.00 41.08           O
ATOM   1389  CB  MET A 761      17.779   7.137  -6.631  1.00 42.55           C
ATOM   1390  CG  MET A 761      17.439   6.891  -8.107  1.00 46.60           C
ATOM   1391  SD  MET A 761      18.705   7.532  -9.204  1.00 44.86           S
ATOM   1392  CE  MET A 761      18.467   9.309  -8.922  1.00 50.25           C
ATOM   1393  H   MET A 761      15.508   7.763  -5.337  1.00 52.91           H
ATOM   1394  HA  MET A 761      16.968   5.235  -5.973  1.00 46.08           H
ATOM   1395  HB2 MET A 761      17.608   8.188  -6.412  1.00 51.06           H
ATOM   1396  HB3 MET A 761      18.834   6.949  -6.461  1.00 51.06           H
ATOM   1397  HG2 MET A 761      17.328   5.822  -8.288  1.00 55.92           H
ATOM   1398  HG3 MET A 761      16.500   7.389  -8.335  1.00 55.92           H
ATOM   1399  HE1 MET A 761      19.164   9.872  -9.543  1.00 60.30           H
ATOM   1400  HE2 MET A 761      17.448   9.594  -9.177  1.00 60.30           H
ATOM   1401  HE3 MET A 761      18.655   9.551  -7.879  1.00 60.30           H
ATOM   1402  N   LEU A 762      18.558   5.792  -3.859  1.00 29.86           N
ATOM   1403  CA  LEU A 762      19.210   6.033  -2.566  1.00 27.17           C
ATOM   1404  C   LEU A 762      20.343   7.065  -2.647  1.00 29.87           C
ATOM   1405  O   LEU A 762      21.385   6.833  -3.255  1.00 31.19           O
ATOM   1406  CB  LEU A 762      19.700   4.719  -1.994  1.00 29.36           C
ATOM   1407  CG  LEU A 762      18.568   3.714  -1.717  1.00 33.45           C
ATOM   1408  CD1 LEU A 762      19.242   2.446  -1.209  1.00 29.41           C
ATOM   1409  CD2 LEU A 762      17.573   4.258  -0.676  1.00 35.98           C
ATOM   1410  H   LEU A 762      19.017   5.163  -4.502  1.00 35.83           H
ATOM   1411  HA  LEU A 762      18.472   6.419  -1.868  1.00 32.60           H
ATOM   1412  HB2 LEU A 762      20.391   4.274  -2.699  1.00 35.24           H
ATOM   1413  HB3 LEU A 762      20.251   4.917  -1.072  1.00 35.24           H
ATOM   1414  HG  LEU A 762      18.038   3.485  -2.642  1.00 40.14           H
ATOM   1415 HD11 LEU A 762      18.485   1.715  -0.956  1.00 35.30           H
ATOM   1416 HD12 LEU A 762      19.880   2.040  -1.992  1.00 35.30           H
ATOM   1417 HD13 LEU A 762      19.842   2.662  -0.324  1.00 35.30           H
ATOM   1418 HD21 LEU A 762      16.930   3.448  -0.333  1.00 43.18           H
ATOM   1419 HD22 LEU A 762      18.100   4.675   0.177  1.00 43.18           H
ATOM   1420 HD23 LEU A 762      16.944   5.036  -1.113  1.00 43.18           H
ATOM   1421  N   TYR A 763      20.154   8.191  -1.966  1.00 26.06           N
ATOM   1422  CA  TYR A 763      21.039   9.342  -1.917  1.00 23.20           C
ATOM   1423  C   TYR A 763      22.015   9.198  -0.747  1.00 24.75           C
ATOM   1424  O   TYR A 763      21.919   9.893   0.267  1.00 27.02           O
ATOM   1425  CB  TYR A 763      20.124  10.586  -1.825  1.00 28.55           C
ATOM   1426  CG  TYR A 763      20.758  11.904  -2.227  1.00 36.56           C
ATOM   1427  CD1 TYR A 763      20.622  12.342  -3.565  1.00 40.22           C
ATOM   1428  CD2 TYR A 763      21.472  12.701  -1.302  1.00 40.28           C
ATOM   1429  CE1 TYR A 763      21.204  13.561  -3.977  1.00 40.92           C
ATOM   1430  CE2 TYR A 763      22.019  13.944  -1.701  1.00 38.25           C
ATOM   1431  CZ  TYR A 763      21.869  14.379  -3.040  1.00 42.23           C
ATOM   1432  OH  TYR A 763      22.373  15.581  -3.439  1.00 43.00           O
ATOM   1433  H   TYR A 763      19.301   8.264  -1.433  1.00 31.28           H
ATOM   1434  HA  TYR A 763      21.609   9.397  -2.841  1.00 27.84           H
ATOM   1435  HB2 TYR A 763      19.274  10.437  -2.493  1.00 34.26           H
ATOM   1436  HB3 TYR A 763      19.715  10.668  -0.818  1.00 34.26           H
ATOM   1437  HD1 TYR A 763      20.083  11.738  -4.281  1.00 48.26           H
ATOM   1438  HD2 TYR A 763      21.593  12.378  -0.279  1.00 48.34           H
ATOM   1439  HE1 TYR A 763      21.116  13.893  -5.000  1.00 49.10           H
ATOM   1440  HE2 TYR A 763      22.541  14.562  -0.986  1.00 45.90           H
ATOM   1441  HH  TYR A 763      22.626  16.140  -2.701  1.00 51.59           H
ATOM   1442  N   PHE A 764      23.014   8.332  -0.910  1.00 24.55           N
ATOM   1443  CA  PHE A 764      24.017   8.091   0.113  1.00 26.99           C
ATOM   1444  C   PHE A 764      24.819   9.413   0.355  1.00 27.94           C
ATOM   1445  O   PHE A 764      24.984   9.874   1.465  1.00 23.08           O
ATOM   1446  CB  PHE A 764      25.015   6.970  -0.239  1.00 23.51           C
ATOM   1447  CG  PHE A 764      24.352   5.626  -0.222  1.00 27.31           C
ATOM   1448  CD1 PHE A 764      23.852   5.017  -1.379  1.00 23.83           C
ATOM   1449  CD2 PHE A 764      24.218   4.991   1.021  1.00 21.98           C
ATOM   1450  CE1 PHE A 764      23.214   3.763  -1.268  1.00 24.67           C
ATOM   1451  CE2 PHE A 764      23.676   3.720   1.100  1.00 24.48           C
ATOM   1452  CZ  PHE A 764      23.161   3.102  -0.047  1.00 28.84           C
ATOM   1453  H   PHE A 764      23.049   7.815  -1.756  1.00 29.46           H
ATOM   1454  HA  PHE A 764      23.526   7.804   1.089  1.00 32.39           H
ATOM   1455  HB2 PHE A 764      25.544   7.139  -1.183  1.00 28.22           H
ATOM   1456  HB3 PHE A 764      25.833   6.977   0.520  1.00 28.22           H
ATOM   1457  HD1 PHE A 764      23.947   5.499  -2.346  1.00 28.59           H
ATOM   1458  HD2 PHE A 764      24.558   5.493   1.924  1.00 26.37           H
ATOM   1459  HE1 PHE A 764      22.741   3.317  -2.136  1.00 29.60           H
ATOM   1460  HE2 PHE A 764      23.626   3.211   2.061  1.00 29.37           H
ATOM   1461  HZ  PHE A 764      22.692   2.122   0.028  1.00 34.61           H
ATOM   1462  N   ALA A 765      25.250  10.007  -0.767  1.00 25.86           N
ATOM   1463  CA  ALA A 765      25.861  11.331  -0.881  1.00 26.45           C
ATOM   1464  C   ALA A 765      25.483  11.959  -2.233  1.00 25.34           C
ATOM   1465  O   ALA A 765      25.031  11.241  -3.114  1.00 28.77           O
ATOM   1466  CB  ALA A 765      27.387  11.173  -0.807  1.00 27.27           C
ATOM   1467  H   ALA A 765      25.088   9.517  -1.636  1.00 31.03           H
ATOM   1468  HA  ALA A 765      25.513  11.970  -0.071  1.00 31.74           H
ATOM   1469  HB1 ALA A 765      27.874  12.142  -0.860  1.00 32.73           H
ATOM   1470  HB2 ALA A 765      27.680  10.695   0.128  1.00 32.73           H
ATOM   1471  HB3 ALA A 765      27.732  10.556  -1.635  1.00 32.73           H
ATOM   1472  N   PRO A 766      25.723  13.262  -2.453  1.00 32.34           N
ATOM   1473  CA  PRO A 766      25.504  13.913  -3.757  1.00 33.70           C
ATOM   1474  C   PRO A 766      26.311  13.306  -4.902  1.00 30.34           C
ATOM   1475  O   PRO A 766      25.817  13.215  -6.017  1.00 30.58           O
ATOM   1476  CB  PRO A 766      25.926  15.378  -3.544  1.00 31.16           C
ATOM   1477  CG  PRO A 766      25.737  15.579  -2.059  1.00 31.25           C
ATOM   1478  CD  PRO A 766      26.152  14.220  -1.470  1.00 26.11           C
ATOM   1479  HA  PRO A 766      24.437  13.906  -3.979  1.00 40.44           H
ATOM   1480  HB2 PRO A 766      26.994  15.459  -3.756  1.00 37.39           H
ATOM   1481  HB3 PRO A 766      25.372  16.101  -4.140  1.00 37.39           H
ATOM   1482  HG2 PRO A 766      26.410  16.354  -1.703  1.00 37.51           H
ATOM   1483  HG3 PRO A 766      24.699  15.825  -1.841  1.00 37.51           H
ATOM   1484  HD2 PRO A 766      27.236  14.183  -1.377  1.00 31.33           H
ATOM   1485  HD3 PRO A 766      25.641  14.089  -0.518  1.00 31.33           H
ATOM   1486  N   ASP A 767      27.501  12.788  -4.602  1.00 26.34           N
ATOM   1487  CA  ASP A 767      28.382  12.089  -5.536  1.00 27.64           C
ATOM   1488  C   ASP A 767      28.327  10.557  -5.393  1.00 26.24           C
ATOM   1489  O   ASP A 767      29.201   9.883  -5.929  1.00 27.48           O
ATOM   1490  CB  ASP A 767      29.825  12.533  -5.330  1.00 29.64           C
ATOM   1491  CG  ASP A 767      30.341  12.248  -3.931  1.00 33.61           C
ATOM   1492  OD1 ASP A 767      29.535  11.933  -3.026  1.00 30.05           O
ATOM   1493  OD2 ASP A 767      31.577  12.304  -3.796  1.00 35.55           O1-
ATOM   1494  H   ASP A 767      27.830  12.858  -3.650  1.00 31.61           H
ATOM   1495  HA  ASP A 767      28.105  12.341  -6.559  1.00 33.17           H
ATOM   1496  HB2 ASP A 767      30.497  12.111  -6.079  1.00 35.57           H
ATOM   1497  HB3 ASP A 767      29.884  13.611  -5.472  1.00 35.57           H
ATOM   1498  N   LEU A 768      27.338  10.005  -4.674  1.00 26.80           N
ATOM   1499  CA  LEU A 768      27.135   8.564  -4.591  1.00 27.35           C
ATOM   1500  C   LEU A 768      25.641   8.281  -4.407  1.00 28.17           C
ATOM   1501  O   LEU A 768      25.150   7.974  -3.326  1.00 26.11           O
ATOM   1502  CB  LEU A 768      28.030   7.991  -3.488  1.00 26.61           C
ATOM   1503  CG  LEU A 768      28.054   6.446  -3.466  1.00 28.85           C
ATOM   1504  CD1 LEU A 768      28.802   5.859  -4.671  1.00 26.96           C
ATOM   1505  CD2 LEU A 768      28.735   6.014  -2.158  1.00 26.26           C
ATOM   1506  H   LEU A 768      26.674  10.604  -4.200  1.00 32.16           H
ATOM   1507  HA  LEU A 768      27.435   8.120  -5.540  1.00 32.82           H
ATOM   1508  HB2 LEU A 768      29.049   8.361  -3.616  1.00 31.93           H
ATOM   1509  HB3 LEU A 768      27.660   8.356  -2.527  1.00 31.93           H
ATOM   1510  HG  LEU A 768      27.027   6.083  -3.479  1.00 34.62           H
ATOM   1511 HD11 LEU A 768      28.942   4.786  -4.544  1.00 32.35           H
ATOM   1512 HD12 LEU A 768      28.238   6.024  -5.590  1.00 32.35           H
ATOM   1513 HD13 LEU A 768      29.778   6.333  -4.750  1.00 32.35           H
ATOM   1514 HD21 LEU A 768      28.822   4.927  -2.148  1.00 31.51           H
ATOM   1515 HD22 LEU A 768      29.728   6.454  -2.079  1.00 31.51           H
ATOM   1516 HD23 LEU A 768      28.133   6.324  -1.306  1.00 31.51           H
ATOM   1517  N   VAL A 769      24.917   8.344  -5.525  1.00 30.62           N
ATOM   1518  CA  VAL A 769      23.481   8.100  -5.617  1.00 27.16           C
ATOM   1519  C   VAL A 769      23.314   6.727  -6.263  1.00 26.38           C
ATOM   1520  O   VAL A 769      23.829   6.495  -7.355  1.00 29.29           O
ATOM   1521  CB  VAL A 769      22.806   9.248  -6.417  1.00 29.65           C
ATOM   1522  CG1 VAL A 769      21.285   9.012  -6.490  1.00 34.26           C
ATOM   1523  CG2 VAL A 769      23.040  10.611  -5.739  1.00 28.39           C
ATOM   1524  H   VAL A 769      25.387   8.632  -6.372  1.00 36.74           H
ATOM   1525  HA  VAL A 769      23.043   8.099  -4.620  1.00 32.59           H
ATOM   1526  HB  VAL A 769      23.223   9.283  -7.424  1.00 35.59           H
ATOM   1527 HG11 VAL A 769      20.809   9.827  -7.033  1.00 41.11           H
ATOM   1528 HG12 VAL A 769      21.077   8.077  -7.010  1.00 41.11           H
ATOM   1529 HG13 VAL A 769      20.862   8.965  -5.485  1.00 41.11           H
ATOM   1530 HG21 VAL A 769      22.487  11.387  -6.268  1.00 34.07           H
ATOM   1531 HG22 VAL A 769      22.710  10.591  -4.699  1.00 34.07           H
ATOM   1532 HG23 VAL A 769      24.098  10.871  -5.771  1.00 34.07           H
ATOM   1533  N   PHE A 770      22.610   5.810  -5.612  1.00 22.59           N
ATOM   1534  CA  PHE A 770      22.312   4.499  -6.160  1.00 28.43           C
ATOM   1535  C   PHE A 770      21.014   4.478  -6.977  1.00 31.27           C
ATOM   1536  O   PHE A 770      19.938   4.775  -6.467  1.00 31.75           O
ATOM   1537  CB  PHE A 770      22.259   3.440  -5.076  1.00 28.59           C
ATOM   1538  CG  PHE A 770      23.581   2.889  -4.577  1.00 29.38           C
ATOM   1539  CD1 PHE A 770      24.778   3.607  -4.656  1.00 23.35           C
ATOM   1540  CD2 PHE A 770      23.595   1.599  -4.007  1.00 29.75           C
ATOM   1541  CE1 PHE A 770      25.961   3.075  -4.132  1.00 28.69           C
ATOM   1542  CE2 PHE A 770      24.795   1.035  -3.542  1.00 25.19           C
ATOM   1543  CZ  PHE A 770      25.984   1.783  -3.593  1.00 25.47           C
ATOM   1544  H   PHE A 770      22.233   6.031  -4.704  1.00 27.11           H
ATOM   1545  HA  PHE A 770      23.119   4.199  -6.830  1.00 34.11           H
ATOM   1546  HB2 PHE A 770      21.694   3.816  -4.233  1.00 34.31           H
ATOM   1547  HB3 PHE A 770      21.703   2.590  -5.480  1.00 34.31           H
ATOM   1548  HD1 PHE A 770      24.809   4.594  -5.083  1.00 28.02           H
ATOM   1549  HD2 PHE A 770      22.675   1.035  -3.929  1.00 35.70           H
ATOM   1550  HE1 PHE A 770      26.873   3.648  -4.179  1.00 34.43           H
ATOM   1551  HE2 PHE A 770      24.788   0.046  -3.105  1.00 30.23           H
ATOM   1552  HZ  PHE A 770      26.911   1.368  -3.229  1.00 30.57           H
ATOM   1553  N   ASN A 771      21.148   4.021  -8.221  1.00 25.08           N
ATOM   1554  CA  ASN A 771      20.072   3.600  -9.090  1.00 26.49           C
ATOM   1555  C   ASN A 771      19.938   2.068  -9.001  1.00 28.96           C
ATOM   1556  O   ASN A 771      20.677   1.433  -8.252  1.00 30.06           O
ATOM   1557  CB  ASN A 771      20.380   4.080 -10.508  1.00 29.19           C
ATOM   1558  CG  ASN A 771      21.730   3.623 -11.063  1.00 32.47           C
ATOM   1559  OD1 ASN A 771      22.364   2.688 -10.575  1.00 28.47           O
ATOM   1560  ND2 ASN A 771      22.169   4.250 -12.148  1.00 33.22           N
ATOM   1561  H   ASN A 771      22.077   3.764  -8.529  1.00 30.10           H
ATOM   1562  HA  ASN A 771      19.135   4.062  -8.780  1.00 31.79           H
ATOM   1563  HB2 ASN A 771      19.598   3.730 -11.179  1.00 35.02           H
ATOM   1564  HB3 ASN A 771      20.348   5.169 -10.515  1.00 35.02           H
ATOM   1565 HD21 ASN A 771      23.055   3.980 -12.552  1.00 39.86           H
ATOM   1566 HD22 ASN A 771      21.645   5.019 -12.534  1.00 39.86           H
ATOM   1567  N   GLU A 772      19.063   1.444  -9.794  1.00 29.09           N
ATOM   1568  CA  GLU A 772      18.902  -0.013  -9.749  1.00 32.41           C
ATOM   1569  C   GLU A 772      20.185  -0.783 -10.061  1.00 29.37           C
ATOM   1570  O   GLU A 772      20.457  -1.790  -9.427  1.00 30.03           O
ATOM   1571  CB  GLU A 772      17.750  -0.472 -10.663  1.00 31.67           C
ATOM   1572  CG  GLU A 772      16.367  -0.132 -10.071  1.00 30.52           C
ATOM   1573  CD  GLU A 772      15.679  -1.246  -9.293  1.00 30.30           C
ATOM   1574  OE1 GLU A 772      14.930  -0.892  -8.364  1.00 34.95           O
ATOM   1575  OE2 GLU A 772      15.801  -2.423  -9.688  1.00 29.93           O1-
ATOM   1576  H   GLU A 772      18.477   1.976 -10.420  1.00 34.91           H
ATOM   1577  HA  GLU A 772      18.620  -0.271  -8.727  1.00 38.89           H
ATOM   1578  HB2 GLU A 772      17.856   0.017 -11.633  1.00 38.00           H
ATOM   1579  HB3 GLU A 772      17.835  -1.546 -10.819  1.00 38.00           H
ATOM   1580  HG2 GLU A 772      16.386   0.784  -9.479  1.00 36.63           H
ATOM   1581  HG3 GLU A 772      15.717   0.073 -10.922  1.00 36.63           H
ATOM   1582  N   TYR A 773      20.965  -0.330 -11.045  1.00 29.80           N
ATOM   1583  CA  TYR A 773      22.171  -1.032 -11.452  1.00 30.27           C
ATOM   1584  C   TYR A 773      23.183  -1.043 -10.303  1.00 26.54           C
ATOM   1585  O   TYR A 773      23.713  -2.093  -9.976  1.00 28.49           O
ATOM   1586  CB  TYR A 773      22.748  -0.362 -12.691  1.00 27.81           C
ATOM   1587  CG  TYR A 773      23.927  -1.135 -13.230  1.00 23.34           C
ATOM   1588  CD1 TYR A 773      23.724  -2.379 -13.871  1.00 29.87           C
ATOM   1589  CD2 TYR A 773      25.202  -0.575 -13.162  1.00 28.25           C
ATOM   1590  CE1 TYR A 773      24.817  -3.072 -14.408  1.00 31.49           C
ATOM   1591  CE2 TYR A 773      26.291  -1.232 -13.750  1.00 27.16           C
ATOM   1592  CZ  TYR A 773      26.102  -2.487 -14.360  1.00 27.66           C
ATOM   1593  OH  TYR A 773      27.158  -3.115 -14.935  1.00 34.05           O
ATOM   1594  H   TYR A 773      20.734   0.537 -11.504  1.00 35.76           H
ATOM   1595  HA  TYR A 773      21.908  -2.062 -11.697  1.00 36.33           H
ATOM   1596  HB2 TYR A 773      21.978  -0.315 -13.461  1.00 33.37           H
ATOM   1597  HB3 TYR A 773      23.050   0.658 -12.452  1.00 33.37           H
ATOM   1598  HD1 TYR A 773      22.734  -2.803 -13.952  1.00 35.85           H
ATOM   1599  HD2 TYR A 773      25.345   0.389 -12.696  1.00 33.90           H
ATOM   1600  HE1 TYR A 773      24.674  -4.026 -14.894  1.00 37.79           H
ATOM   1601  HE2 TYR A 773      27.262  -0.775 -13.778  1.00 32.60           H
ATOM   1602  HH  TYR A 773      27.955  -2.579 -14.893  1.00 40.86           H
ATOM   1603  N   ARG A 774      23.396   0.094  -9.649  1.00 27.88           N
ATOM   1604  CA  ARG A 774      24.263   0.166  -8.464  1.00 27.92           C
ATOM   1605  C   ARG A 774      23.763  -0.692  -7.289  1.00 26.83           C
ATOM   1606  O   ARG A 774      24.561  -1.342  -6.629  1.00 28.39           O
ATOM   1607  CB  ARG A 774      24.408   1.636  -8.031  1.00 30.31           C
ATOM   1608  CG  ARG A 774      25.806   2.154  -8.304  1.00 36.49           C
ATOM   1609  CD  ARG A 774      26.014   3.170  -9.387  1.00 38.12           C
ATOM   1610  NE  ARG A 774      26.011   4.501  -8.899  1.00 37.73           N
ATOM   1611  CZ  ARG A 774      26.876   5.527  -9.031  1.00 36.37           C
ATOM   1612  NH1 ARG A 774      27.995   5.641  -9.726  1.00 35.13           N
ATOM   1613  NH2 ARG A 774      26.520   6.585  -8.357  1.00 28.07           N1+
ATOM   1614  H   ARG A 774      22.922   0.932  -9.954  1.00 33.45           H
ATOM   1615  HA  ARG A 774      25.232  -0.251  -8.741  1.00 33.50           H
ATOM   1616  HB2 ARG A 774      23.659   2.266  -8.505  1.00 36.37           H
ATOM   1617  HB3 ARG A 774      24.244   1.708  -6.956  1.00 36.37           H
ATOM   1618  HG2 ARG A 774      26.153   2.603  -7.372  1.00 43.79           H
ATOM   1619  HG3 ARG A 774      26.478   1.329  -8.525  1.00 43.79           H
ATOM   1620  HD2 ARG A 774      27.010   3.007  -9.680  1.00 45.74           H
ATOM   1621  HD3 ARG A 774      25.323   3.039 -10.221  1.00 45.74           H
ATOM   1622  HE  ARG A 774      25.240   4.678  -8.274  1.00 45.28           H
ATOM   1623 HH11 ARG A 774      28.325   4.853 -10.273  1.00 42.15           H
ATOM   1624 HH12 ARG A 774      28.520   6.502  -9.712  1.00 42.15           H
ATOM   1625 HH21 ARG A 774      25.665   6.575  -7.824  1.00 33.68           H
ATOM   1626 HH22 ARG A 774      27.087   7.420  -8.393  1.00 33.68           H
ATOM   1627  N   MET A 775      22.460  -0.701  -7.010  1.00 24.90           N
ATOM   1628  CA  MET A 775      21.893  -1.598  -5.992  1.00 27.10           C
ATOM   1629  C   MET A 775      22.311  -3.054  -6.269  1.00 29.73           C
ATOM   1630  O   MET A 775      22.810  -3.713  -5.357  1.00 28.57           O
ATOM   1631  CB  MET A 775      20.370  -1.440  -5.902  1.00 25.62           C
ATOM   1632  CG  MET A 775      19.892  -0.086  -5.418  1.00 33.05           C
ATOM   1633  SD  MET A 775      18.111   0.024  -5.640  1.00 33.55           S
ATOM   1634  CE  MET A 775      17.867   1.809  -5.604  1.00 37.76           C
ATOM   1635  H   MET A 775      21.835  -0.132  -7.562  1.00 29.88           H
ATOM   1636  HA  MET A 775      22.305  -1.315  -5.024  1.00 32.52           H
ATOM   1637  HB2 MET A 775      19.947  -1.609  -6.890  1.00 30.74           H
ATOM   1638  HB3 MET A 775      19.968  -2.197  -5.230  1.00 30.74           H
ATOM   1639  HG2 MET A 775      20.145   0.047  -4.367  1.00 39.66           H
ATOM   1640  HG3 MET A 775      20.370   0.711  -5.979  1.00 39.66           H
ATOM   1641  HE1 MET A 775      16.808   2.040  -5.662  1.00 45.31           H
ATOM   1642  HE2 MET A 775      18.277   2.214  -4.682  1.00 45.31           H
ATOM   1643  HE3 MET A 775      18.379   2.258  -6.454  1.00 45.31           H
ATOM   1644  N   HIS A 776      22.221  -3.523  -7.527  1.00 28.41           N
ATOM   1645  CA  HIS A 776      22.692  -4.856  -7.938  1.00 28.33           C
ATOM   1646  C   HIS A 776      24.207  -5.056  -7.786  1.00 28.54           C
ATOM   1647  O   HIS A 776      24.630  -6.042  -7.186  1.00 33.39           O
ATOM   1648  CB  HIS A 776      22.261  -5.193  -9.362  1.00 27.59           C
ATOM   1649  CG  HIS A 776      22.785  -6.543  -9.839  1.00 37.27           C
ATOM   1650  ND1 HIS A 776      23.895  -6.755 -10.628  1.00 37.38           N
ATOM   1651  CD2 HIS A 776      22.263  -7.784  -9.559  1.00 36.61           C
ATOM   1652  CE1 HIS A 776      23.990  -8.079 -10.878  1.00 36.29           C
ATOM   1653  NE2 HIS A 776      23.049  -8.749 -10.199  1.00 39.33           N
ATOM   1654  H   HIS A 776      21.856  -2.913  -8.248  1.00 34.10           H
ATOM   1655  HA  HIS A 776      22.206  -5.587  -7.288  1.00 34.00           H
ATOM   1656  HB2 HIS A 776      22.649  -4.430 -10.033  1.00 33.11           H
ATOM   1657  HB3 HIS A 776      21.170  -5.182  -9.418  1.00 33.11           H
ATOM   1658  HD1 HIS A 776      24.489  -6.037 -11.012  1.00 44.86           H
ATOM   1659  HD2 HIS A 776      21.398  -7.986  -8.945  1.00 43.93           H
ATOM   1660  HE1 HIS A 776      24.716  -8.539 -11.535  1.00 43.55           H
ATOM   1661  N   LYS A 777      25.034  -4.183  -8.362  1.00 27.26           N
ATOM   1662  CA  LYS A 777      26.491  -4.324  -8.411  1.00 30.36           C
ATOM   1663  C   LYS A 777      27.148  -4.217  -7.025  1.00 29.73           C
ATOM   1664  O   LYS A 777      28.226  -4.785  -6.806  1.00 28.70           O
ATOM   1665  CB  LYS A 777      27.067  -3.210  -9.311  1.00 30.87           C
ATOM   1666  CG  LYS A 777      26.698  -3.314 -10.799  1.00 31.92           C
ATOM   1667  CD  LYS A 777      27.202  -4.580 -11.520  1.00 34.82           C
ATOM   1668  CE  LYS A 777      28.715  -4.625 -11.703  1.00 38.55           C
ATOM   1669  NZ  LYS A 777      29.094  -5.918 -12.289  1.00 39.43           N1+
ATOM   1670  H   LYS A 777      24.632  -3.386  -8.839  1.00 32.71           H
ATOM   1671  HA  LYS A 777      26.755  -5.299  -8.815  1.00 36.43           H
ATOM   1672  HB2 LYS A 777      26.748  -2.237  -8.934  1.00 37.05           H
ATOM   1673  HB3 LYS A 777      28.155  -3.241  -9.232  1.00 37.05           H
ATOM   1674  HG2 LYS A 777      25.619  -3.279 -10.910  1.00 38.30           H
ATOM   1675  HG3 LYS A 777      27.111  -2.442 -11.305  1.00 38.30           H
ATOM   1676  HD2 LYS A 777      26.894  -5.466 -10.970  1.00 41.78           H
ATOM   1677  HD3 LYS A 777      26.732  -4.630 -12.503  1.00 41.78           H
ATOM   1678  HE2 LYS A 777      29.004  -3.834 -12.394  1.00 46.26           H
ATOM   1679  HE3 LYS A 777      29.233  -4.469 -10.755  1.00 46.26           H
ATOM   1680  HZ1 LYS A 777      30.095  -6.045 -12.177  1.00 47.32           H
ATOM   1681  HZ2 LYS A 777      28.635  -6.670 -11.798  1.00 47.32           H
ATOM   1682  HZ3 LYS A 777      28.882  -5.945 -13.274  1.00 47.32           H
ATOM   1683  N   SER A 778      26.499  -3.497  -6.102  1.00 29.15           N
ATOM   1684  CA  SER A 778      26.958  -3.410  -4.713  1.00 30.69           C
ATOM   1685  C   SER A 778      26.701  -4.726  -3.955  1.00 27.62           C
ATOM   1686  O   SER A 778      27.172  -4.854  -2.836  1.00 27.27           O
ATOM   1687  CB  SER A 778      26.261  -2.275  -3.982  1.00 26.05           C
ATOM   1688  OG  SER A 778      24.892  -2.603  -3.783  1.00 26.32           O
ATOM   1689  H   SER A 778      25.625  -3.053  -6.346  1.00 34.97           H
ATOM   1690  HA  SER A 778      28.028  -3.200  -4.710  1.00 36.82           H
ATOM   1691  HB2 SER A 778      26.734  -2.126  -3.012  1.00 31.26           H
ATOM   1692  HB3 SER A 778      26.352  -1.348  -4.547  1.00 31.26           H
ATOM   1693  HG  SER A 778      24.444  -2.599  -4.634  1.00 31.58           H
ATOM   1694  N   ARG A 779      25.892  -5.651  -4.493  1.00 24.62           N
ATOM   1695  CA  ARG A 779      25.524  -6.906  -3.834  1.00 28.52           C
ATOM   1696  C   ARG A 779      24.720  -6.624  -2.547  1.00 32.31           C
ATOM   1697  O   ARG A 779      24.659  -7.479  -1.678  1.00 30.02           O
ATOM   1698  CB  ARG A 779      26.752  -7.827  -3.647  1.00 24.50           C
ATOM   1699  CG  ARG A 779      27.605  -8.004  -4.924  1.00 33.25           C
ATOM   1700  CD  ARG A 779      28.818  -8.885  -4.660  1.00 33.23           C
ATOM   1701  NE  ARG A 779      29.717  -8.872  -5.817  1.00 34.36           N
ATOM   1702  CZ  ARG A 779      30.948  -9.387  -5.889  1.00 39.55           C
ATOM   1703  NH1 ARG A 779      31.451 -10.117  -4.900  1.00 38.87           N
ATOM   1704  NH2 ARG A 779      31.686  -9.171  -6.978  1.00 39.33           N1+
ATOM   1705  H   ARG A 779      25.501  -5.476  -5.410  1.00 29.54           H
ATOM   1706  HA  ARG A 779      24.853  -7.431  -4.510  1.00 34.23           H
ATOM   1707  HB2 ARG A 779      27.385  -7.425  -2.856  1.00 29.40           H
ATOM   1708  HB3 ARG A 779      26.409  -8.804  -3.321  1.00 29.40           H
ATOM   1709  HG2 ARG A 779      27.004  -8.464  -5.707  1.00 39.90           H
ATOM   1710  HG3 ARG A 779      27.962  -7.036  -5.269  1.00 39.90           H
ATOM   1711  HD2 ARG A 779      29.346  -8.564  -3.761  1.00 39.87           H
ATOM   1712  HD3 ARG A 779      28.455  -9.904  -4.515  1.00 39.87           H
ATOM   1713  HE  ARG A 779      29.412  -8.317  -6.605  1.00 41.24           H
ATOM   1714 HH11 ARG A 779      30.904 -10.288  -4.073  1.00 46.64           H
ATOM   1715 HH12 ARG A 779      32.388 -10.484  -4.994  1.00 46.64           H
ATOM   1716 HH21 ARG A 779      31.325  -8.626  -7.754  1.00 47.20           H
ATOM   1717 HH22 ARG A 779      32.619  -9.547  -7.041  1.00 47.20           H
ATOM   1718  N   MET A 780      24.078  -5.449  -2.446  1.00 26.25           N
ATOM   1719  CA  MET A 780      23.287  -4.971  -1.319  1.00 31.16           C
ATOM   1720  C   MET A 780      21.829  -4.739  -1.732  1.00 27.84           C
ATOM   1721  O   MET A 780      21.144  -3.873  -1.176  1.00 24.58           O
ATOM   1722  CB  MET A 780      23.865  -3.657  -0.782  1.00 30.73           C
ATOM   1723  CG  MET A 780      25.296  -3.766  -0.280  1.00 34.17           C
ATOM   1724  SD  MET A 780      26.007  -2.141   0.120  1.00 34.41           S
ATOM   1725  CE  MET A 780      25.025  -1.808   1.599  1.00 30.76           C
ATOM   1726  H   MET A 780      24.184  -4.798  -3.210  1.00 31.49           H
ATOM   1727  HA  MET A 780      23.297  -5.705  -0.514  1.00 37.40           H
ATOM   1728  HB2 MET A 780      23.803  -2.896  -1.551  1.00 36.87           H
ATOM   1729  HB3 MET A 780      23.254  -3.329   0.058  1.00 36.87           H
ATOM   1730  HG2 MET A 780      25.319  -4.398   0.609  1.00 41.01           H
ATOM   1731  HG3 MET A 780      25.915  -4.228  -1.035  1.00 41.01           H
ATOM   1732  HE1 MET A 780      25.462  -0.964   2.136  1.00 36.91           H
ATOM   1733  HE2 MET A 780      23.995  -1.568   1.325  1.00 36.91           H
ATOM   1734  HE3 MET A 780      25.043  -2.694   2.240  1.00 36.91           H
ATOM   1735  N   TYR A 781      21.371  -5.432  -2.771  1.00 24.32           N
ATOM   1736  CA  TYR A 781      20.138  -5.024  -3.429  1.00 25.97           C
ATOM   1737  C   TYR A 781      18.960  -5.118  -2.434  1.00 26.29           C
ATOM   1738  O   TYR A 781      18.175  -4.190  -2.325  1.00 25.60           O
ATOM   1739  CB  TYR A 781      19.939  -5.825  -4.719  1.00 25.94           C
ATOM   1740  CG  TYR A 781      18.725  -5.431  -5.497  1.00 30.48           C
ATOM   1741  CD1 TYR A 781      17.434  -5.759  -5.034  1.00 22.79           C
ATOM   1742  CD2 TYR A 781      18.885  -4.781  -6.729  1.00 34.56           C
ATOM   1743  CE1 TYR A 781      16.308  -5.321  -5.738  1.00 27.55           C
ATOM   1744  CE2 TYR A 781      17.756  -4.391  -7.461  1.00 30.64           C
ATOM   1745  CZ  TYR A 781      16.474  -4.608  -6.942  1.00 26.76           C
ATOM   1746  OH  TYR A 781      15.386  -4.222  -7.651  1.00 28.39           O
ATOM   1747  H   TYR A 781      21.950  -6.127  -3.217  1.00 29.18           H
ATOM   1748  HA  TYR A 781      20.252  -3.979  -3.720  1.00 31.16           H
ATOM   1749  HB2 TYR A 781      20.819  -5.691  -5.349  1.00 31.13           H
ATOM   1750  HB3 TYR A 781      19.847  -6.885  -4.479  1.00 31.13           H
ATOM   1751  HD1 TYR A 781      17.298  -6.318  -4.124  1.00 27.35           H
ATOM   1752  HD2 TYR A 781      19.871  -4.599  -7.125  1.00 41.47           H
ATOM   1753  HE1 TYR A 781      15.317  -5.570  -5.393  1.00 33.06           H
ATOM   1754  HE2 TYR A 781      17.875  -3.921  -8.426  1.00 36.77           H
ATOM   1755  HH  TYR A 781      15.609  -3.715  -8.441  1.00 34.07           H
ATOM   1756  N   SER A 782      18.851  -6.233  -1.711  1.00 25.00           N
ATOM   1757  CA  SER A 782      17.745  -6.445  -0.769  1.00 28.78           C
ATOM   1758  C   SER A 782      17.753  -5.438   0.378  1.00 26.95           C
ATOM   1759  O   SER A 782      16.705  -4.897   0.733  1.00 27.20           O
ATOM   1760  CB  SER A 782      17.714  -7.906  -0.312  1.00 28.68           C
ATOM   1761  OG  SER A 782      18.884  -8.211   0.422  1.00 35.32           O
ATOM   1762  H   SER A 782      19.521  -6.976  -1.846  1.00 30.00           H
ATOM   1763  HA  SER A 782      16.823  -6.273  -1.325  1.00 34.54           H
ATOM   1764  HB2 SER A 782      16.836  -8.068   0.310  1.00 34.42           H
ATOM   1765  HB3 SER A 782      17.653  -8.553  -1.185  1.00 34.42           H
ATOM   1766  HG  SER A 782      19.633  -8.200  -0.181  1.00 42.38           H
ATOM   1767  N   GLN A 783      18.927  -5.097   0.909  1.00 27.20           N
ATOM   1768  CA  GLN A 783      19.045  -4.051   1.924  1.00 26.92           C
ATOM   1769  C   GLN A 783      18.620  -2.704   1.357  1.00 25.68           C
ATOM   1770  O   GLN A 783      17.938  -1.928   2.033  1.00 24.40           O
ATOM   1771  CB  GLN A 783      20.474  -4.019   2.475  1.00 28.99           C
ATOM   1772  CG  GLN A 783      20.859  -5.310   3.238  1.00 28.86           C
ATOM   1773  CD  GLN A 783      21.585  -6.334   2.404  1.00 34.22           C
ATOM   1774  OE1 GLN A 783      21.447  -6.401   1.188  1.00 32.31           O
ATOM   1775  NE2 GLN A 783      22.390  -7.181   3.053  1.00 45.58           N
ATOM   1776  H   GLN A 783      19.772  -5.543   0.584  1.00 32.64           H
ATOM   1777  HA  GLN A 783      18.370  -4.291   2.744  1.00 32.30           H
ATOM   1778  HB2 GLN A 783      21.181  -3.839   1.666  1.00 34.79           H
ATOM   1779  HB3 GLN A 783      20.555  -3.179   3.164  1.00 34.79           H
ATOM   1780  HG2 GLN A 783      21.470  -5.047   4.105  1.00 34.64           H
ATOM   1781  HG3 GLN A 783      19.945  -5.778   3.597  1.00 34.64           H
ATOM   1782 HE21 GLN A 783      22.500  -7.118   4.056  1.00 54.70           H
ATOM   1783 HE22 GLN A 783      22.889  -7.886   2.527  1.00 54.70           H
ATOM   1784  N   CYS A 784      19.029  -2.421   0.102  1.00 27.18           N
ATOM   1785  CA  CYS A 784      18.652  -1.176  -0.575  1.00 27.62           C
ATOM   1786  C   CYS A 784      17.140  -1.058  -0.734  1.00 22.38           C
ATOM   1787  O   CYS A 784      16.624   0.042  -0.554  1.00 25.50           O
ATOM   1788  CB  CYS A 784      19.354  -0.979  -1.925  1.00 24.11           C
ATOM   1789  SG  CYS A 784      21.135  -0.669  -1.744  1.00 26.25           S
ATOM   1790  H   CYS A 784      19.599  -3.090  -0.398  1.00 32.61           H
ATOM   1791  HA  CYS A 784      18.980  -0.357   0.060  1.00 33.15           H
ATOM   1792  HB2 CYS A 784      19.208  -1.851  -2.559  1.00 28.94           H
ATOM   1793  HB3 CYS A 784      18.908  -0.122  -2.424  1.00 28.94           H
ATOM   1794  HG  CYS A 784      21.504  -1.940  -1.570  1.00 31.50           H
ATOM   1795  N   VAL A 785      16.458  -2.166  -1.054  1.00 30.19           N
ATOM   1796  CA  VAL A 785      15.005  -2.203  -1.150  1.00 27.59           C
ATOM   1797  C   VAL A 785      14.427  -1.815   0.227  1.00 26.63           C
ATOM   1798  O   VAL A 785      13.572  -0.959   0.307  1.00 26.49           O
ATOM   1799  CB  VAL A 785      14.477  -3.578  -1.607  1.00 28.11           C
ATOM   1800  CG1 VAL A 785      12.949  -3.609  -1.470  1.00 27.69           C
ATOM   1801  CG2 VAL A 785      14.820  -3.918  -3.064  1.00 26.79           C
ATOM   1802  H   VAL A 785      16.962  -3.037  -1.173  1.00 36.23           H
ATOM   1803  HA  VAL A 785      14.705  -1.461  -1.884  1.00 33.11           H
ATOM   1804  HB  VAL A 785      14.894  -4.366  -0.981  1.00 33.74           H
ATOM   1805 HG11 VAL A 785      12.565  -4.565  -1.829  1.00 33.23           H
ATOM   1806 HG12 VAL A 785      12.657  -3.521  -0.428  1.00 33.23           H
ATOM   1807 HG13 VAL A 785      12.501  -2.800  -2.044  1.00 33.23           H
ATOM   1808 HG21 VAL A 785      14.465  -4.921  -3.293  1.00 32.14           H
ATOM   1809 HG22 VAL A 785      14.345  -3.205  -3.737  1.00 32.14           H
ATOM   1810 HG23 VAL A 785      15.892  -3.875  -3.218  1.00 32.14           H
ATOM   1811  N   ARG A 786      14.855  -2.434   1.322  1.00 28.67           N
ATOM   1812  CA  ARG A 786      14.344  -2.053   2.653  1.00 30.77           C
ATOM   1813  C   ARG A 786      14.618  -0.579   2.974  1.00 26.14           C
ATOM   1814  O   ARG A 786      13.749   0.113   3.491  1.00 30.53           O
ATOM   1815  CB  ARG A 786      14.927  -3.002   3.705  1.00 29.72           C
ATOM   1816  CG  ARG A 786      14.493  -4.457   3.475  1.00 30.85           C
ATOM   1817  CD  ARG A 786      15.009  -5.378   4.588  1.00 39.70           C
ATOM   1818  NE  ARG A 786      14.319  -5.110   5.855  1.00 46.18           N
ATOM   1819  CZ  ARG A 786      14.366  -5.886   6.940  1.00 47.93           C
ATOM   1820  NH1 ARG A 786      15.204  -6.917   7.042  1.00 41.93           N
ATOM   1821  NH2 ARG A 786      13.540  -5.612   7.940  1.00 45.50           N1+
ATOM   1822  H   ARG A 786      15.529  -3.187   1.252  1.00 34.41           H
ATOM   1823  HA  ARG A 786      13.259  -2.166   2.658  1.00 36.92           H
ATOM   1824  HB2 ARG A 786      16.015  -2.939   3.690  1.00 35.66           H
ATOM   1825  HB3 ARG A 786      14.574  -2.678   4.684  1.00 35.66           H
ATOM   1826  HG2 ARG A 786      13.404  -4.505   3.446  1.00 37.02           H
ATOM   1827  HG3 ARG A 786      14.881  -4.816   2.527  1.00 37.02           H
ATOM   1828  HD2 ARG A 786      14.894  -6.424   4.307  1.00 47.64           H
ATOM   1829  HD3 ARG A 786      16.072  -5.171   4.724  1.00 47.64           H
ATOM   1830  HE  ARG A 786      13.650  -4.354   5.855  1.00 55.41           H
ATOM   1831 HH11 ARG A 786      15.834  -7.133   6.280  1.00 50.31           H
ATOM   1832 HH12 ARG A 786      15.211  -7.498   7.866  1.00 50.31           H
ATOM   1833 HH21 ARG A 786      12.909  -4.825   7.871  1.00 54.60           H
ATOM   1834 HH22 ARG A 786      13.542  -6.186   8.768  1.00 54.60           H
ATOM   1835  N   MET A 787      15.796  -0.063   2.602  1.00 26.06           N
ATOM   1836  CA  MET A 787      16.147   1.323   2.832  1.00 27.60           C
ATOM   1837  C   MET A 787      15.263   2.253   2.035  1.00 29.16           C
ATOM   1838  O   MET A 787      14.866   3.290   2.561  1.00 27.17           O
ATOM   1839  CB  MET A 787      17.626   1.574   2.559  1.00 28.18           C
ATOM   1840  CG  MET A 787      18.499   1.061   3.715  1.00 29.03           C
ATOM   1841  SD  MET A 787      20.286   1.452   3.551  1.00 28.53           S
ATOM   1842  CE  MET A 787      20.811   0.363   2.257  1.00 30.38           C
ATOM   1843  H   MET A 787      16.482  -0.665   2.166  1.00 31.27           H
ATOM   1844  HA  MET A 787      15.965   1.548   3.885  1.00 33.12           H
ATOM   1845  HB2 MET A 787      17.921   1.101   1.624  1.00 33.82           H
ATOM   1846  HB3 MET A 787      17.775   2.647   2.467  1.00 33.82           H
ATOM   1847  HG2 MET A 787      18.149   1.522   4.636  1.00 34.84           H
ATOM   1848  HG3 MET A 787      18.384  -0.017   3.806  1.00 34.84           H
ATOM   1849  HE1 MET A 787      21.896   0.431   2.163  1.00 36.46           H
ATOM   1850  HE2 MET A 787      20.525  -0.660   2.498  1.00 36.46           H
ATOM   1851  HE3 MET A 787      20.353   0.681   1.322  1.00 36.46           H
ATOM   1852  N   ARG A 788      14.906   1.883   0.792  1.00 29.72           N
ATOM   1853  CA  ARG A 788      14.015   2.718   0.016  1.00 33.41           C
ATOM   1854  C   ARG A 788      12.623   2.662   0.640  1.00 23.43           C
ATOM   1855  O   ARG A 788      12.026   3.718   0.702  1.00 31.96           O
ATOM   1856  CB  ARG A 788      14.096   2.450  -1.481  1.00 37.47           C
ATOM   1857  CG  ARG A 788      13.339   1.281  -1.998  1.00 47.86           C
ATOM   1858  CD  ARG A 788      13.686   0.787  -3.407  1.00 51.71           C
ATOM   1859  NE  ARG A 788      13.650   1.857  -4.409  1.00 55.66           N
ATOM   1860  CZ  ARG A 788      14.089   1.650  -5.662  1.00 61.68           C
ATOM   1861  NH1 ARG A 788      14.668   0.504  -5.994  1.00 54.89           N
ATOM   1862  NH2 ARG A 788      13.960   2.575  -6.608  1.00 61.44           N1+
ATOM   1863  H   ARG A 788      15.229   1.008   0.405  1.00 35.67           H
ATOM   1864  HA  ARG A 788      14.368   3.740   0.159  1.00 40.09           H
ATOM   1865  HB2 ARG A 788      13.693   3.334  -1.967  1.00 44.96           H
ATOM   1866  HB3 ARG A 788      15.157   2.385  -1.761  1.00 44.96           H
ATOM   1867  HG2 ARG A 788      13.625   0.469  -1.374  1.00 57.43           H
ATOM   1868  HG3 ARG A 788      12.264   1.446  -1.899  1.00 57.43           H
ATOM   1869  HD2 ARG A 788      14.699   0.380  -3.366  1.00 62.06           H
ATOM   1870  HD3 ARG A 788      13.004  -0.015  -3.704  1.00 62.06           H
ATOM   1871  HE  ARG A 788      13.193   2.727  -4.172  1.00 66.80           H
ATOM   1872 HH11 ARG A 788      14.770  -0.227  -5.308  1.00 65.87           H
ATOM   1873 HH12 ARG A 788      14.983   0.341  -6.942  1.00 65.87           H
ATOM   1874 HH21 ARG A 788      13.539   3.469  -6.401  1.00 73.72           H
ATOM   1875 HH22 ARG A 788      14.295   2.381  -7.538  1.00 73.72           H
ATOM   1876  N   HIS A 789      12.151   1.512   1.164  1.00 28.13           N
ATOM   1877  CA  HIS A 789      10.873   1.412   1.891  1.00 31.47           C
ATOM   1878  C   HIS A 789      10.848   2.379   3.097  1.00 31.42           C
ATOM   1879  O   HIS A 789       9.881   3.112   3.289  1.00 29.33           O
ATOM   1880  CB  HIS A 789      10.565  -0.027   2.353  1.00 30.82           C
ATOM   1881  CG  HIS A 789      10.378  -1.094   1.297  1.00 34.39           C
ATOM   1882  ND1 HIS A 789      10.083  -0.904  -0.041  1.00 39.64           N
ATOM   1883  CD2 HIS A 789      10.382  -2.449   1.522  1.00 31.52           C
ATOM   1884  CE1 HIS A 789       9.948  -2.125  -0.604  1.00 37.34           C
ATOM   1885  NE2 HIS A 789      10.113  -3.099   0.316  1.00 39.59           N
ATOM   1886  H   HIS A 789      12.710   0.674   1.091  1.00 33.75           H
ATOM   1887  HA  HIS A 789      10.076   1.718   1.214  1.00 37.76           H
ATOM   1888  HB2 HIS A 789       9.643  -0.001   2.937  1.00 36.99           H
ATOM   1889  HB3 HIS A 789      11.346  -0.365   3.031  1.00 36.99           H
ATOM   1890  HD1 HIS A 789       9.986  -0.011  -0.506  1.00 47.57           H
ATOM   1891  HD2 HIS A 789      10.539  -2.936   2.473  1.00 37.83           H
ATOM   1892  HE1 HIS A 789       9.707  -2.301  -1.642  1.00 44.81           H
ATOM   1893  N   LEU A 790      11.906   2.373   3.911  1.00 29.06           N
ATOM   1894  CA  LEU A 790      12.074   3.314   5.043  1.00 28.71           C
ATOM   1895  C   LEU A 790      12.011   4.758   4.519  1.00 31.18           C
ATOM   1896  O   LEU A 790      11.232   5.564   5.013  1.00 28.12           O
ATOM   1897  CB  LEU A 790      13.401   2.979   5.746  1.00 32.69           C
ATOM   1898  CG  LEU A 790      13.686   3.658   7.103  1.00 33.82           C
ATOM   1899  CD1 LEU A 790      15.212   3.705   7.278  1.00 35.99           C
ATOM   1900  CD2 LEU A 790      13.153   5.069   7.285  1.00 39.08           C
ATOM   1901  H   LEU A 790      12.647   1.709   3.732  1.00 34.87           H
ATOM   1902  HA  LEU A 790      11.262   3.154   5.750  1.00 34.46           H
ATOM   1903  HB2 LEU A 790      13.481   1.899   5.876  1.00 39.23           H
ATOM   1904  HB3 LEU A 790      14.190   3.265   5.053  1.00 39.23           H
ATOM   1905  HG  LEU A 790      13.267   3.038   7.896  1.00 40.58           H
ATOM   1906 HD11 LEU A 790      15.466   4.060   8.275  1.00 43.19           H
ATOM   1907 HD12 LEU A 790      15.633   2.709   7.149  1.00 43.19           H
ATOM   1908 HD13 LEU A 790      15.660   4.376   6.546  1.00 43.19           H
ATOM   1909 HD21 LEU A 790      13.474   5.462   8.250  1.00 46.89           H
ATOM   1910 HD22 LEU A 790      13.523   5.717   6.494  1.00 46.89           H
ATOM   1911 HD23 LEU A 790      12.067   5.050   7.297  1.00 46.89           H
ATOM   1912  N   SER A 791      12.747   5.070   3.447  1.00 33.13           N
ATOM   1913  CA  SER A 791      12.700   6.370   2.822  1.00 30.17           C
ATOM   1914  C   SER A 791      11.279   6.793   2.456  1.00 32.90           C
ATOM   1915  O   SER A 791      10.885   7.932   2.720  1.00 34.11           O
ATOM   1916  CB  SER A 791      13.646   6.429   1.638  1.00 27.24           C
ATOM   1917  OG  SER A 791      13.639   7.752   1.155  1.00 37.73           O
ATOM   1918  H   SER A 791      13.345   4.368   3.036  1.00 39.76           H
ATOM   1919  HA  SER A 791      13.086   7.064   3.562  1.00 36.20           H
ATOM   1920  HB2 SER A 791      14.652   6.147   1.944  1.00 32.69           H
ATOM   1921  HB3 SER A 791      13.305   5.770   0.845  1.00 32.69           H
ATOM   1922  HG  SER A 791      13.953   8.338   1.853  1.00 45.27           H
ATOM   1923  N   GLN A 792      10.493   5.870   1.905  1.00 32.87           N
ATOM   1924  CA  GLN A 792       9.124   6.143   1.492  1.00 34.07           C
ATOM   1925  C   GLN A 792       8.211   6.361   2.691  1.00 31.61           C
ATOM   1926  O   GLN A 792       7.270   7.135   2.576  1.00 37.25           O
ATOM   1927  CB  GLN A 792       8.632   5.024   0.573  1.00 35.57           C
ATOM   1928  CG  GLN A 792       9.364   5.001  -0.788  1.00 39.33           C
ATOM   1929  CD  GLN A 792       9.134   3.681  -1.530  1.00 44.29           C
ATOM   1930  OE1 GLN A 792       9.193   2.595  -0.967  1.00 46.17           O
ATOM   1931  NE2 GLN A 792       8.885   3.757  -2.831  1.00 48.82           N
ATOM   1932  H   GLN A 792      10.858   4.941   1.751  1.00 39.44           H
ATOM   1933  HA  GLN A 792       9.132   7.065   0.908  1.00 40.89           H
ATOM   1934  HB2 GLN A 792       8.749   4.069   1.082  1.00 42.69           H
ATOM   1935  HB3 GLN A 792       7.576   5.193   0.379  1.00 42.69           H
ATOM   1936  HG2 GLN A 792       9.050   5.850  -1.399  1.00 47.20           H
ATOM   1937  HG3 GLN A 792      10.429   5.081  -0.600  1.00 47.20           H
ATOM   1938 HE21 GLN A 792       8.829   4.660  -3.277  1.00 58.59           H
ATOM   1939 HE22 GLN A 792       8.716   2.907  -3.346  1.00 58.59           H
ATOM   1940  N   GLU A 793       8.497   5.754   3.845  1.00 33.69           N
ATOM   1941  CA  GLU A 793       7.740   6.010   5.065  1.00 33.20           C
ATOM   1942  C   GLU A 793       7.795   7.485   5.486  1.00 34.16           C
ATOM   1943  O   GLU A 793       6.809   7.973   6.036  1.00 30.78           O
ATOM   1944  CB  GLU A 793       8.178   5.071   6.206  1.00 39.01           C
ATOM   1945  CG  GLU A 793       7.819   3.579   6.037  1.00 37.49           C
ATOM   1946  CD  GLU A 793       6.416   3.308   6.600  1.00 46.95           C
ATOM   1947  OE1 GLU A 793       5.452   3.500   5.837  1.00 45.55           O
ATOM   1948  OE2 GLU A 793       6.314   2.969   7.804  1.00 55.91           O1-
ATOM   1949  H   GLU A 793       9.281   5.117   3.889  1.00 40.43           H
ATOM   1950  HA  GLU A 793       6.697   5.782   4.855  1.00 39.84           H
ATOM   1951  HB2 GLU A 793       9.248   5.147   6.365  1.00 46.82           H
ATOM   1952  HB3 GLU A 793       7.700   5.428   7.118  1.00 46.82           H
ATOM   1953  HG2 GLU A 793       7.848   3.323   4.976  1.00 44.99           H
ATOM   1954  HG3 GLU A 793       8.549   2.998   6.602  1.00 44.99           H
ATOM   1955  N   PHE A 794       8.902   8.222   5.251  1.00 31.16           N
ATOM   1956  CA  PHE A 794       8.947   9.658   5.544  1.00 32.69           C
ATOM   1957  C   PHE A 794       7.822  10.399   4.814  1.00 35.01           C
ATOM   1958  O   PHE A 794       7.228  11.324   5.372  1.00 31.21           O
ATOM   1959  CB  PHE A 794      10.336  10.260   5.218  1.00 28.46           C
ATOM   1960  CG  PHE A 794      11.420   9.782   6.168  1.00 26.83           C
ATOM   1961  CD1 PHE A 794      11.357  10.164   7.523  1.00 28.27           C
ATOM   1962  CD2 PHE A 794      12.466   8.945   5.755  1.00 23.38           C
ATOM   1963  CE1 PHE A 794      12.317   9.725   8.442  1.00 25.90           C
ATOM   1964  CE2 PHE A 794      13.475   8.561   6.662  1.00 26.66           C
ATOM   1965  CZ  PHE A 794      13.383   8.931   8.009  1.00 25.54           C
ATOM   1966  H   PHE A 794       9.698   7.802   4.790  1.00 37.39           H
ATOM   1967  HA  PHE A 794       8.782   9.779   6.612  1.00 39.23           H
ATOM   1968  HB2 PHE A 794      10.596  10.034   4.186  1.00 34.15           H
ATOM   1969  HB3 PHE A 794      10.265  11.342   5.318  1.00 34.15           H
ATOM   1970  HD1 PHE A 794      10.566  10.808   7.855  1.00 33.92           H
ATOM   1971  HD2 PHE A 794      12.534   8.652   4.723  1.00 28.06           H
ATOM   1972  HE1 PHE A 794      12.242  10.008   9.479  1.00 31.08           H
ATOM   1973  HE2 PHE A 794      14.304   7.948   6.342  1.00 31.99           H
ATOM   1974  HZ  PHE A 794      14.141   8.610   8.704  1.00 30.65           H
ATOM   1975  N   GLY A 795       7.527   9.997   3.569  1.00 35.03           N
ATOM   1976  CA  GLY A 795       6.425  10.563   2.789  1.00 40.25           C
ATOM   1977  C   GLY A 795       5.058  10.090   3.291  1.00 37.12           C
ATOM   1978  O   GLY A 795       4.183  10.919   3.534  1.00 38.23           O
ATOM   1979  H   GLY A 795       8.047   9.231   3.163  1.00 42.04           H
ATOM   1980  HA2 GLY A 795       6.457  11.651   2.847  1.00 48.30           H
ATOM   1981  HA3 GLY A 795       6.533  10.265   1.749  1.00 48.30           H
ATOM   1982  N   TRP A 796       4.859   8.778   3.391  1.00 33.14           N
ATOM   1983  CA  TRP A 796       3.571   8.183   3.763  1.00 36.73           C
ATOM   1984  C   TRP A 796       3.095   8.614   5.155  1.00 44.85           C
ATOM   1985  O   TRP A 796       1.898   8.850   5.361  1.00 34.13           O
ATOM   1986  CB  TRP A 796       3.647   6.673   3.629  1.00 39.81           C
ATOM   1987  CG  TRP A 796       3.883   6.130   2.229  1.00 46.74           C
ATOM   1988  CD1 TRP A 796       3.317   6.587   1.081  1.00 48.40           C
ATOM   1989  CD2 TRP A 796       4.718   4.995   1.815  1.00 46.40           C
ATOM   1990  NE1 TRP A 796       3.699   5.796   0.008  1.00 50.63           N
ATOM   1991  CE2 TRP A 796       4.589   4.812   0.400  1.00 46.51           C
ATOM   1992  CE3 TRP A 796       5.557   4.079   2.495  1.00 49.70           C
ATOM   1993  CZ2 TRP A 796       5.273   3.795  -0.294  1.00 52.18           C
ATOM   1994  CZ3 TRP A 796       6.214   3.026   1.819  1.00 51.90           C
ATOM   1995  CH2 TRP A 796       6.072   2.879   0.423  1.00 49.22           C
ATOM   1996  H   TRP A 796       5.622   8.152   3.180  1.00 39.77           H
ATOM   1997  HA  TRP A 796       2.827   8.536   3.049  1.00 44.07           H
ATOM   1998  HB2 TRP A 796       4.416   6.287   4.300  1.00 47.78           H
ATOM   1999  HB3 TRP A 796       2.697   6.266   3.977  1.00 47.78           H
ATOM   2000  HD1 TRP A 796       2.627   7.417   1.020  1.00 58.08           H
ATOM   2001  HE1 TRP A 796       3.355   5.937  -0.931  1.00 60.75           H
ATOM   2002  HE3 TRP A 796       5.684   4.182   3.557  1.00 59.65           H
ATOM   2003  HZ2 TRP A 796       5.165   3.699  -1.364  1.00 62.61           H
ATOM   2004  HZ3 TRP A 796       6.839   2.339   2.377  1.00 62.28           H
ATOM   2005  HH2 TRP A 796       6.588   2.080  -0.093  1.00 59.07           H
ATOM   2006  N   LEU A 797       4.028   8.729   6.114  1.00 35.03           N
ATOM   2007  CA  LEU A 797       3.711   9.198   7.449  1.00 34.40           C
ATOM   2008  C   LEU A 797       3.740  10.731   7.532  1.00 30.19           C
ATOM   2009  O   LEU A 797       3.413  11.267   8.581  1.00 32.97           O
ATOM   2010  CB  LEU A 797       4.630   8.535   8.488  1.00 34.73           C
ATOM   2011  CG  LEU A 797       4.511   7.010   8.589  1.00 35.00           C
ATOM   2012  CD1 LEU A 797       5.628   6.466   9.480  1.00 38.37           C
ATOM   2013  CD2 LEU A 797       3.150   6.564   9.151  1.00 33.86           C
ATOM   2014  H   LEU A 797       4.989   8.494   5.908  1.00 42.04           H
ATOM   2015  HA  LEU A 797       2.696   8.893   7.691  1.00 41.28           H
ATOM   2016  HB2 LEU A 797       5.654   8.785   8.224  1.00 41.68           H
ATOM   2017  HB3 LEU A 797       4.427   8.963   9.470  1.00 41.68           H
ATOM   2018  HG  LEU A 797       4.627   6.572   7.598  1.00 42.00           H
ATOM   2019 HD11 LEU A 797       5.611   5.377   9.458  1.00 46.04           H
ATOM   2020 HD12 LEU A 797       6.592   6.802   9.104  1.00 46.04           H
ATOM   2021 HD13 LEU A 797       5.498   6.815  10.505  1.00 46.04           H
ATOM   2022 HD21 LEU A 797       3.153   5.482   9.282  1.00 40.63           H
ATOM   2023 HD22 LEU A 797       2.959   7.046  10.107  1.00 40.63           H
ATOM   2024 HD23 LEU A 797       2.356   6.824   8.455  1.00 40.63           H
ATOM   2025  N   GLN A 798       4.134  11.457   6.480  1.00 30.31           N
ATOM   2026  CA  GLN A 798       4.214  12.915   6.480  1.00 31.23           C
ATOM   2027  C   GLN A 798       5.105  13.424   7.631  1.00 33.36           C
ATOM   2028  O   GLN A 798       4.777  14.392   8.322  1.00 31.46           O
ATOM   2029  CB  GLN A 798       2.798  13.573   6.502  1.00 36.69           C
ATOM   2030  CG  GLN A 798       1.858  13.127   5.340  1.00 44.10           C
ATOM   2031  CD  GLN A 798       0.743  14.146   4.999  1.00 54.20           C
ATOM   2032  OE1 GLN A 798       0.042  14.634   5.883  1.00 50.75           O
ATOM   2033  NE2 GLN A 798       0.540  14.467   3.712  1.00 51.56           N
ATOM   2034  H   GLN A 798       4.396  10.975   5.632  1.00 36.38           H
ATOM   2035  HA  GLN A 798       4.705  13.198   5.549  1.00 37.48           H
ATOM   2036  HB2 GLN A 798       2.311  13.351   7.451  1.00 44.03           H
ATOM   2037  HB3 GLN A 798       2.929  14.654   6.448  1.00 44.03           H
ATOM   2038  HG2 GLN A 798       2.444  12.909   4.445  1.00 52.92           H
ATOM   2039  HG3 GLN A 798       1.370  12.217   5.688  1.00 52.92           H
ATOM   2040 HE21 GLN A 798       1.113  14.061   2.989  1.00 61.87           H
ATOM   2041 HE22 GLN A 798      -0.183  15.130   3.481  1.00 61.87           H
ATOM   2042  N   ILE A 799       6.257  12.782   7.846  1.00 29.43           N
ATOM   2043  CA  ILE A 799       7.190  13.149   8.908  1.00 27.31           C
ATOM   2044  C   ILE A 799       7.680  14.592   8.695  1.00 28.78           C
ATOM   2045  O   ILE A 799       8.192  14.925   7.629  1.00 31.07           O
ATOM   2046  CB  ILE A 799       8.357  12.123   8.904  1.00 29.43           C
ATOM   2047  CG1 ILE A 799       7.933  10.640   9.114  1.00 27.26           C
ATOM   2048  CG2 ILE A 799       9.368  12.553   9.957  1.00 26.65           C
ATOM   2049  CD1 ILE A 799       7.118  10.337  10.360  1.00 28.10           C
ATOM   2050  H   ILE A 799       6.505  12.010   7.244  1.00 35.32           H
ATOM   2051  HA  ILE A 799       6.679  13.083   9.865  1.00 32.77           H
ATOM   2052  HB  ILE A 799       8.838  12.188   7.929  1.00 35.31           H
ATOM   2053 HG12 ILE A 799       7.353  10.325   8.249  1.00 32.71           H
ATOM   2054 HG13 ILE A 799       8.823  10.011   9.152  1.00 32.71           H
ATOM   2055 HG21 ILE A 799      10.151  11.799  10.036  1.00 31.98           H
ATOM   2056 HG22 ILE A 799       9.835  13.492   9.675  1.00 31.98           H
ATOM   2057 HG23 ILE A 799       8.883  12.662  10.925  1.00 31.98           H
ATOM   2058 HD11 ILE A 799       7.018   9.255  10.462  1.00 33.71           H
ATOM   2059 HD12 ILE A 799       7.632  10.723  11.238  1.00 33.71           H
ATOM   2060 HD13 ILE A 799       6.126  10.781  10.292  1.00 33.71           H
ATOM   2061  N   THR A 800       7.566  15.432   9.716  1.00 26.02           N
ATOM   2062  CA  THR A 800       8.050  16.807   9.701  1.00 29.44           C
ATOM   2063  C   THR A 800       9.558  16.825   9.969  1.00 29.50           C
ATOM   2064  O   THR A 800      10.097  15.881  10.563  1.00 26.72           O
ATOM   2065  CB  THR A 800       7.299  17.630  10.744  1.00 31.51           C
ATOM   2066  OG1 THR A 800       7.579  17.143  12.042  1.00 27.73           O
ATOM   2067  CG2 THR A 800       5.769  17.641  10.542  1.00 32.67           C
ATOM   2068  H   THR A 800       7.162  15.096  10.581  1.00 31.22           H
ATOM   2069  HA  THR A 800       7.835  17.250   8.733  1.00 35.33           H
ATOM   2070  HB  THR A 800       7.644  18.660  10.672  1.00 37.81           H
ATOM   2071  HG1 THR A 800       7.187  17.621  12.611  1.00 33.28           H
ATOM   2072 HG21 THR A 800       5.296  18.263  11.303  1.00 39.20           H
ATOM   2073 HG22 THR A 800       5.533  18.041   9.556  1.00 39.20           H
ATOM   2074 HG23 THR A 800       5.359  16.637  10.646  1.00 39.20           H
ATOM   2075  N   PRO A 801      10.262  17.909   9.596  1.00 32.44           N
ATOM   2076  CA  PRO A 801      11.692  18.013   9.895  1.00 30.16           C
ATOM   2077  C   PRO A 801      11.992  17.942  11.405  1.00 30.78           C
ATOM   2078  O   PRO A 801      12.987  17.360  11.829  1.00 29.10           O
ATOM   2079  CB  PRO A 801      12.135  19.374   9.313  1.00 31.54           C
ATOM   2080  CG  PRO A 801      11.073  19.680   8.244  1.00 32.83           C
ATOM   2081  CD  PRO A 801       9.794  19.049   8.781  1.00 29.43           C
ATOM   2082  HA  PRO A 801      12.227  17.249   9.335  1.00 36.19           H
ATOM   2083  HB2 PRO A 801      12.039  20.117  10.102  1.00 37.84           H
ATOM   2084  HB3 PRO A 801      13.151  19.387   8.916  1.00 37.84           H
ATOM   2085  HG2 PRO A 801      10.926  20.750   8.128  1.00 39.40           H
ATOM   2086  HG3 PRO A 801      11.366  19.222   7.299  1.00 39.40           H
ATOM   2087  HD2 PRO A 801       9.260  19.764   9.407  1.00 35.32           H
ATOM   2088  HD3 PRO A 801       9.204  18.720   7.928  1.00 35.32           H
ATOM   2089  N   GLN A 802      11.118  18.480  12.244  1.00 24.02           N
ATOM   2090  CA  GLN A 802      11.280  18.394  13.677  1.00 31.20           C
ATOM   2091  C   GLN A 802      11.043  16.976  14.217  1.00 31.78           C
ATOM   2092  O   GLN A 802      11.739  16.560  15.138  1.00 25.81           O
ATOM   2093  CB  GLN A 802      10.388  19.405  14.366  1.00 37.77           C
ATOM   2094  CG  GLN A 802      10.378  20.846  13.833  1.00 41.37           C
ATOM   2095  CD  GLN A 802       9.703  20.934  12.469  1.00 44.53           C
ATOM   2096  OE1 GLN A 802       8.641  20.350  12.259  1.00 39.85           O
ATOM   2097  NE2 GLN A 802      10.348  21.620  11.529  1.00 52.58           N
ATOM   2098  H   GLN A 802      10.319  18.975  11.878  1.00 28.82           H
ATOM   2099  HA  GLN A 802      12.315  18.662  13.909  1.00 37.43           H
ATOM   2100  HB2 GLN A 802       9.377  19.013  14.490  1.00 45.33           H
ATOM   2101  HB3 GLN A 802      10.886  19.519  15.314  1.00 45.33           H
ATOM   2102  HG2 GLN A 802       9.764  21.402  14.545  1.00 49.64           H
ATOM   2103  HG3 GLN A 802      11.386  21.264  13.815  1.00 49.64           H
ATOM   2104 HE21 GLN A 802      11.234  22.057  11.745  1.00 63.09           H
ATOM   2105 HE22 GLN A 802       9.955  21.694  10.606  1.00 63.09           H
ATOM   2106  N   GLU A 803      10.077  16.216  13.680  1.00 27.40           N
ATOM   2107  CA  GLU A 803       9.917  14.813  14.089  1.00 26.66           C
ATOM   2108  C   GLU A 803      11.164  14.031  13.726  1.00 24.48           C
ATOM   2109  O   GLU A 803      11.664  13.242  14.537  1.00 23.29           O
ATOM   2110  CB  GLU A 803       8.669  14.187  13.437  1.00 25.28           C
ATOM   2111  CG  GLU A 803       7.355  14.633  14.126  1.00 32.92           C
ATOM   2112  CD  GLU A 803       6.111  14.322  13.287  1.00 34.31           C
ATOM   2113  OE1 GLU A 803       6.288  14.098  12.066  1.00 29.49           O
ATOM   2114  OE2 GLU A 803       5.006  14.262  13.874  1.00 35.35           O1-
ATOM   2115  H   GLU A 803       9.563  16.544  12.879  1.00 32.87           H
ATOM   2116  HA  GLU A 803       9.790  14.766  15.171  1.00 31.99           H
ATOM   2117  HB2 GLU A 803       8.669  14.455  12.381  1.00 30.34           H
ATOM   2118  HB3 GLU A 803       8.725  13.106  13.516  1.00 30.34           H
ATOM   2119  HG2 GLU A 803       7.250  14.184  15.115  1.00 39.50           H
ATOM   2120  HG3 GLU A 803       7.374  15.709  14.299  1.00 39.50           H
ATOM   2121  N   PHE A 804      11.646  14.255  12.491  1.00 23.44           N
ATOM   2122  CA  PHE A 804      12.831  13.637  11.988  1.00 22.19           C
ATOM   2123  C   PHE A 804      14.022  13.885  12.921  1.00 23.83           C
ATOM   2124  O   PHE A 804      14.704  12.931  13.271  1.00 20.96           O
ATOM   2125  CB  PHE A 804      13.131  14.028  10.543  1.00 22.42           C
ATOM   2126  CG  PHE A 804      14.534  13.699  10.113  1.00 22.51           C
ATOM   2127  CD1 PHE A 804      14.856  12.381   9.759  1.00 21.62           C
ATOM   2128  CD2 PHE A 804      15.540  14.677  10.177  1.00 22.22           C
ATOM   2129  CE1 PHE A 804      16.182  12.028   9.502  1.00 24.86           C
ATOM   2130  CE2 PHE A 804      16.866  14.325   9.838  1.00 24.87           C
ATOM   2131  CZ  PHE A 804      17.189  12.995   9.553  1.00 23.98           C
ATOM   2132  H   PHE A 804      11.190  14.937  11.899  1.00 28.12           H
ATOM   2133  HA  PHE A 804      12.635  12.564  11.989  1.00 26.63           H
ATOM   2134  HB2 PHE A 804      12.427  13.502   9.895  1.00 26.91           H
ATOM   2135  HB3 PHE A 804      12.979  15.101  10.413  1.00 26.91           H
ATOM   2136  HD1 PHE A 804      14.089  11.625   9.739  1.00 25.94           H
ATOM   2137  HD2 PHE A 804      15.303  15.685  10.484  1.00 26.66           H
ATOM   2138  HE1 PHE A 804      16.432  11.002   9.280  1.00 29.83           H
ATOM   2139  HE2 PHE A 804      17.649  15.068   9.864  1.00 29.85           H
ATOM   2140  HZ  PHE A 804      18.213  12.722   9.350  1.00 28.77           H
ATOM   2141  N   LEU A 805      14.230  15.125  13.372  1.00 21.04           N
ATOM   2142  CA  LEU A 805      15.371  15.472  14.199  1.00 25.35           C
ATOM   2143  C   LEU A 805      15.248  14.817  15.567  1.00 18.88           C
ATOM   2144  O   LEU A 805      16.247  14.273  16.038  1.00 20.03           O
ATOM   2145  CB  LEU A 805      15.550  17.004  14.335  1.00 24.65           C
ATOM   2146  CG  LEU A 805      15.992  17.739  13.065  1.00 20.97           C
ATOM   2147  CD1 LEU A 805      15.851  19.233  13.336  1.00 26.58           C
ATOM   2148  CD2 LEU A 805      17.425  17.409  12.653  1.00 24.80           C
ATOM   2149  H   LEU A 805      13.595  15.856  13.093  1.00 25.25           H
ATOM   2150  HA  LEU A 805      16.259  15.064  13.717  1.00 30.41           H
ATOM   2151  HB2 LEU A 805      14.601  17.418  14.669  1.00 29.58           H
ATOM   2152  HB3 LEU A 805      16.287  17.192  15.111  1.00 29.58           H
ATOM   2153  HG  LEU A 805      15.357  17.469  12.230  1.00 25.17           H
ATOM   2154 HD11 LEU A 805      16.172  19.784  12.455  1.00 31.90           H
ATOM   2155 HD12 LEU A 805      14.811  19.479  13.553  1.00 31.90           H
ATOM   2156 HD13 LEU A 805      16.468  19.512  14.190  1.00 31.90           H
ATOM   2157 HD21 LEU A 805      17.688  17.942  11.740  1.00 29.76           H
ATOM   2158 HD22 LEU A 805      18.103  17.717  13.448  1.00 29.76           H
ATOM   2159 HD23 LEU A 805      17.534  16.342  12.456  1.00 29.76           H
ATOM   2160  N   CYS A 806      14.064  14.848  16.215  1.00 23.59           N
ATOM   2161  CA  CYS A 806      13.897  14.185  17.507  1.00 20.62           C
ATOM   2162  C   CYS A 806      14.080  12.674  17.396  1.00 24.44           C
ATOM   2163  O   CYS A 806      14.672  12.103  18.295  1.00 20.93           O
ATOM   2164  CB  CYS A 806      12.547  14.428  18.218  1.00 24.08           C
ATOM   2165  SG  CYS A 806      12.220  16.219  18.337  1.00 42.76           S
ATOM   2166  H   CYS A 806      13.266  15.286  15.780  1.00 28.31           H
ATOM   2167  HA  CYS A 806      14.680  14.571  18.161  1.00 24.74           H
ATOM   2168  HB2 CYS A 806      11.736  13.933  17.692  1.00 28.90           H
ATOM   2169  HB3 CYS A 806      12.607  14.045  19.241  1.00 28.90           H
ATOM   2170  HG  CYS A 806      11.958  16.420  17.034  1.00 51.31           H
ATOM   2171  N   MET A 807      13.515  12.035  16.362  1.00 23.96           N
ATOM   2172  CA  MET A 807      13.647  10.597  16.126  1.00 21.50           C
ATOM   2173  C   MET A 807      15.109  10.216  15.974  1.00 23.64           C
ATOM   2174  O   MET A 807      15.511   9.211  16.534  1.00 21.19           O
ATOM   2175  CB  MET A 807      12.861  10.174  14.875  1.00 24.40           C
ATOM   2176  CG  MET A 807      11.372  10.027  15.219  1.00 28.33           C
ATOM   2177  SD  MET A 807      10.414   9.224  13.922  1.00 31.75           S
ATOM   2178  CE  MET A 807      10.360  10.458  12.708  1.00 21.15           C
ATOM   2179  H   MET A 807      12.998  12.575  15.680  1.00 28.75           H
ATOM   2180  HA  MET A 807      13.255  10.070  16.994  1.00 25.79           H
ATOM   2181  HB2 MET A 807      12.984  10.900  14.075  1.00 29.29           H
ATOM   2182  HB3 MET A 807      13.236   9.217  14.517  1.00 29.29           H
ATOM   2183  HG2 MET A 807      11.265   9.429  16.124  1.00 34.00           H
ATOM   2184  HG3 MET A 807      10.942  11.008  15.417  1.00 34.00           H
ATOM   2185  HE1 MET A 807       9.817  10.080  11.843  1.00 25.38           H
ATOM   2186  HE2 MET A 807       9.850  11.321  13.117  1.00 25.38           H
ATOM   2187  HE3 MET A 807      11.367  10.736  12.404  1.00 25.38           H
ATOM   2188  N   LYS A 808      15.892  11.015  15.240  1.00 19.93           N
ATOM   2189  CA  LYS A 808      17.267  10.666  14.943  1.00 21.75           C
ATOM   2190  C   LYS A 808      18.099  10.756  16.226  1.00 22.23           C
ATOM   2191  O   LYS A 808      18.989   9.932  16.442  1.00 20.10           O
ATOM   2192  CB  LYS A 808      17.826  11.571  13.846  1.00 19.10           C
ATOM   2193  CG  LYS A 808      19.259  11.157  13.477  1.00 20.42           C
ATOM   2194  CD  LYS A 808      19.695  11.636  12.073  1.00 21.40           C
ATOM   2195  CE  LYS A 808      19.646  13.154  11.914  1.00 24.43           C
ATOM   2196  NZ  LYS A 808      20.511  13.830  12.910  1.00 20.10           N1+
ATOM   2197  H   LYS A 808      15.507  11.855  14.829  1.00 23.91           H
ATOM   2198  HA  LYS A 808      17.287   9.639  14.584  1.00 26.10           H
ATOM   2199  HB2 LYS A 808      17.192  11.512  12.963  1.00 22.92           H
ATOM   2200  HB3 LYS A 808      17.813  12.604  14.183  1.00 22.92           H
ATOM   2201  HG2 LYS A 808      19.965  11.485  14.244  1.00 24.50           H
ATOM   2202  HG3 LYS A 808      19.298  10.067  13.449  1.00 24.50           H
ATOM   2203  HD2 LYS A 808      20.712  11.295  11.882  1.00 25.68           H
ATOM   2204  HD3 LYS A 808      19.040  11.188  11.327  1.00 25.68           H
ATOM   2205  HE2 LYS A 808      19.936  13.444  10.905  1.00 29.31           H
ATOM   2206  HE3 LYS A 808      18.611  13.456  12.075  1.00 29.31           H
ATOM   2207  HZ1 LYS A 808      20.674  14.778  12.609  1.00 24.12           H
ATOM   2208  HZ2 LYS A 808      20.056  13.862  13.811  1.00 24.12           H
ATOM   2209  HZ3 LYS A 808      21.407  13.369  12.986  1.00 24.12           H
ATOM   2210  N   ALA A 809      17.808  11.753  17.065  1.00 22.20           N
ATOM   2211  CA  ALA A 809      18.431  11.893  18.364  1.00 19.71           C
ATOM   2212  C   ALA A 809      18.105  10.683  19.225  1.00 22.15           C
ATOM   2213  O   ALA A 809      19.011  10.070  19.786  1.00 23.40           O
ATOM   2214  CB  ALA A 809      18.038  13.180  19.046  1.00 20.31           C
ATOM   2215  H   ALA A 809      17.051  12.382  16.836  1.00 26.64           H
ATOM   2216  HA  ALA A 809      19.508  11.931  18.213  1.00 23.65           H
ATOM   2217  HB1 ALA A 809      18.624  13.261  19.960  1.00 24.38           H
ATOM   2218  HB2 ALA A 809      18.282  14.023  18.398  1.00 24.38           H
ATOM   2219  HB3 ALA A 809      16.976  13.197  19.285  1.00 24.38           H
ATOM   2220  N   LEU A 810      16.828  10.284  19.289  1.00 23.09           N
ATOM   2221  CA  LEU A 810      16.421   9.059  19.977  1.00 21.10           C
ATOM   2222  C   LEU A 810      17.165   7.811  19.493  1.00 24.50           C
ATOM   2223  O   LEU A 810      17.525   6.970  20.319  1.00 25.59           O
ATOM   2224  CB  LEU A 810      14.911   8.848  19.851  1.00 24.44           C
ATOM   2225  CG  LEU A 810      14.145   8.621  21.159  1.00 36.64           C
ATOM   2226  CD1 LEU A 810      12.858   7.854  20.817  1.00 32.56           C
ATOM   2227  CD2 LEU A 810      14.899   7.841  22.246  1.00 26.09           C
ATOM   2228  H   LEU A 810      16.122  10.815  18.799  1.00 27.71           H
ATOM   2229  HA  LEU A 810      16.689   9.222  21.016  1.00 25.32           H
ATOM   2230  HB2 LEU A 810      14.444   9.680  19.328  1.00 29.33           H
ATOM   2231  HB3 LEU A 810      14.766   7.972  19.221  1.00 29.33           H
ATOM   2232  HG  LEU A 810      13.863   9.595  21.566  1.00 43.96           H
ATOM   2233 HD11 LEU A 810      12.196   7.835  21.677  1.00 39.07           H
ATOM   2234 HD12 LEU A 810      12.328   8.351  20.004  1.00 39.07           H
ATOM   2235 HD13 LEU A 810      13.093   6.831  20.524  1.00 39.07           H
ATOM   2236 HD21 LEU A 810      14.221   7.618  23.062  1.00 31.31           H
ATOM   2237 HD22 LEU A 810      15.271   6.904  21.839  1.00 31.31           H
ATOM   2238 HD23 LEU A 810      15.720   8.421  22.662  1.00 31.31           H
ATOM   2239  N   LEU A 811      17.411   7.662  18.181  1.00 27.07           N
ATOM   2240  CA  LEU A 811      18.160   6.517  17.642  1.00 26.89           C
ATOM   2241  C   LEU A 811      19.564   6.395  18.222  1.00 26.59           C
ATOM   2242  O   LEU A 811      20.057   5.274  18.313  1.00 25.65           O
ATOM   2243  CB  LEU A 811      18.371   6.625  16.118  1.00 28.55           C
ATOM   2244  CG  LEU A 811      17.340   6.020  15.208  1.00 29.37           C
ATOM   2245  CD1 LEU A 811      17.673   6.413  13.761  1.00 27.46           C
ATOM   2246  CD2 LEU A 811      17.354   4.486  15.352  1.00 26.36           C
ATOM   2247  H   LEU A 811      17.067   8.355  17.531  1.00 32.48           H
ATOM   2248  HA  LEU A 811      17.606   5.613  17.887  1.00 32.26           H
ATOM   2249  HB2 LEU A 811      18.430   7.678  15.867  1.00 34.26           H
ATOM   2250  HB3 LEU A 811      19.328   6.176  15.843  1.00 34.26           H
ATOM   2251  HG  LEU A 811      16.368   6.420  15.469  1.00 35.24           H
ATOM   2252 HD11 LEU A 811      16.888   6.047  13.103  1.00 32.95           H
ATOM   2253 HD12 LEU A 811      17.728   7.497  13.666  1.00 32.95           H
ATOM   2254 HD13 LEU A 811      18.628   5.977  13.463  1.00 32.95           H
ATOM   2255 HD21 LEU A 811      16.580   4.057  14.715  1.00 31.63           H
ATOM   2256 HD22 LEU A 811      18.323   4.085  15.056  1.00 31.63           H
ATOM   2257 HD23 LEU A 811      17.155   4.196  16.380  1.00 31.63           H
ATOM   2258  N   LEU A 812      20.226   7.509  18.600  1.00 21.80           N
ATOM   2259  CA  LEU A 812      21.543   7.412  19.235  1.00 20.09           C
ATOM   2260  C   LEU A 812      21.432   6.639  20.541  1.00 23.74           C
ATOM   2261  O   LEU A 812      22.384   5.970  20.903  1.00 22.83           O
ATOM   2262  CB  LEU A 812      22.143   8.824  19.442  1.00 22.06           C
ATOM   2263  CG  LEU A 812      23.437   8.926  20.273  1.00 20.21           C
ATOM   2264  CD1 LEU A 812      24.626   8.227  19.574  1.00 20.08           C
ATOM   2265  CD2 LEU A 812      23.710  10.423  20.443  1.00 21.13           C
ATOM   2266  H   LEU A 812      19.771   8.413  18.546  1.00 26.16           H
ATOM   2267  HA  LEU A 812      22.205   6.864  18.565  1.00 24.11           H
ATOM   2268  HB2 LEU A 812      22.323   9.261  18.460  1.00 26.47           H
ATOM   2269  HB3 LEU A 812      21.389   9.427  19.947  1.00 26.47           H
ATOM   2270  HG  LEU A 812      23.295   8.484  21.257  1.00 24.25           H
ATOM   2271 HD11 LEU A 812      25.551   8.502  20.083  1.00 24.09           H
ATOM   2272 HD12 LEU A 812      24.520   7.149  19.656  1.00 24.09           H
ATOM   2273 HD13 LEU A 812      24.711   8.540  18.534  1.00 24.09           H
ATOM   2274 HD21 LEU A 812      24.631  10.558  20.999  1.00 25.36           H
ATOM   2275 HD22 LEU A 812      23.804  10.907  19.474  1.00 25.36           H
ATOM   2276 HD23 LEU A 812      22.887  10.857  21.004  1.00 25.36           H
ATOM   2277  N   PHE A 813      20.297   6.763  21.244  1.00 21.64           N
ATOM   2278  CA  PHE A 813      20.043   6.130  22.545  1.00 21.16           C
ATOM   2279  C   PHE A 813      19.267   4.822  22.402  1.00 23.80           C
ATOM   2280  O   PHE A 813      18.546   4.462  23.326  1.00 21.87           O
ATOM   2281  CB  PHE A 813      19.325   7.110  23.462  1.00 23.36           C
ATOM   2282  CG  PHE A 813      20.099   8.406  23.610  1.00 23.44           C
ATOM   2283  CD1 PHE A 813      21.388   8.417  24.176  1.00 27.51           C
ATOM   2284  CD2 PHE A 813      19.560   9.592  23.105  1.00 23.99           C
ATOM   2285  CE1 PHE A 813      22.124   9.618  24.242  1.00 29.65           C
ATOM   2286  CE2 PHE A 813      20.302  10.783  23.154  1.00 23.02           C
ATOM   2287  CZ  PHE A 813      21.579  10.801  23.728  1.00 28.36           C
ATOM   2288  H   PHE A 813      19.555   7.324  20.847  1.00 25.96           H
ATOM   2289  HA  PHE A 813      20.997   5.894  23.014  1.00 25.39           H
ATOM   2290  HB2 PHE A 813      18.325   7.310  23.082  1.00 28.03           H
ATOM   2291  HB3 PHE A 813      19.237   6.662  24.450  1.00 28.03           H
ATOM   2292  HD1 PHE A 813      21.817   7.509  24.568  1.00 33.01           H
ATOM   2293  HD2 PHE A 813      18.573   9.597  22.667  1.00 28.79           H
ATOM   2294  HE1 PHE A 813      23.110   9.629  24.679  1.00 35.58           H
ATOM   2295  HE2 PHE A 813      19.884  11.696  22.752  1.00 27.62           H
ATOM   2296  HZ  PHE A 813      22.133  11.728  23.785  1.00 34.03           H
ATOM   2297  N   SER A 814      19.437   4.070  21.287  1.00 22.79           N
ATOM   2298  CA  SER A 814      18.586   2.893  21.038  1.00 21.28           C
ATOM   2299  C   SER A 814      19.316   1.565  20.961  1.00 22.62           C
ATOM   2300  O   SER A 814      18.690   0.609  20.544  1.00 23.84           O
ATOM   2301  CB  SER A 814      17.711   3.120  19.795  1.00 24.99           C
ATOM   2302  OG  SER A 814      16.841   4.175  20.116  1.00 29.39           O
ATOM   2303  H   SER A 814      20.076   4.368  20.561  1.00 27.35           H
ATOM   2304  HA  SER A 814      17.897   2.766  21.871  1.00 25.54           H
ATOM   2305  HB2 SER A 814      18.297   3.387  18.925  1.00 29.99           H
ATOM   2306  HB3 SER A 814      17.118   2.234  19.571  1.00 29.99           H
ATOM   2307  HG  SER A 814      17.339   4.999  20.155  1.00 35.26           H
ATOM   2308  N   ILE A 815      20.599   1.466  21.331  1.00 21.18           N
ATOM   2309  CA  ILE A 815      21.353   0.214  21.291  1.00 21.91           C
ATOM   2310  C   ILE A 815      22.440   0.211  22.344  1.00 24.38           C
ATOM   2311  O   ILE A 815      23.272   1.115  22.379  1.00 22.01           O
ATOM   2312  CB  ILE A 815      21.848  -0.087  19.859  1.00 22.06           C
ATOM   2313  CG1 ILE A 815      22.667  -1.375  19.744  1.00 25.34           C
ATOM   2314  CG2 ILE A 815      22.610   1.083  19.214  1.00 22.44           C
ATOM   2315  CD1 ILE A 815      22.784  -1.836  18.282  1.00 33.00           C
ATOM   2316  H   ILE A 815      21.087   2.302  21.626  1.00 25.42           H
ATOM   2317  HA  ILE A 815      20.662  -0.585  21.559  1.00 26.29           H
ATOM   2318  HB  ILE A 815      20.952  -0.236  19.254  1.00 26.47           H
ATOM   2319 HG12 ILE A 815      23.664  -1.218  20.153  1.00 30.40           H
ATOM   2320 HG13 ILE A 815      22.173  -2.157  20.314  1.00 30.40           H
ATOM   2321 HG21 ILE A 815      22.786   0.881  18.160  1.00 26.93           H
ATOM   2322 HG22 ILE A 815      22.030   1.997  19.276  1.00 26.93           H
ATOM   2323 HG23 ILE A 815      23.562   1.244  19.712  1.00 26.93           H
ATOM   2324 HD11 ILE A 815      23.184  -2.849  18.250  1.00 39.60           H
ATOM   2325 HD12 ILE A 815      21.804  -1.838  17.804  1.00 39.60           H
ATOM   2326 HD13 ILE A 815      23.457  -1.184  17.728  1.00 39.60           H
ATOM   2327  N   ILE A 816      22.475  -0.845  23.168  1.00 23.37           N
ATOM   2328  CA  ILE A 816      23.347  -0.903  24.347  1.00 27.03           C
ATOM   2329  C   ILE A 816      23.710  -2.360  24.703  1.00 27.14           C
ATOM   2330  O   ILE A 816      22.940  -3.264  24.376  1.00 22.86           O
ATOM   2331  CB  ILE A 816      22.717  -0.224  25.597  1.00 28.25           C
ATOM   2332  CG1 ILE A 816      21.412  -0.955  25.973  1.00 28.16           C
ATOM   2333  CG2 ILE A 816      22.517   1.309  25.439  1.00 26.64           C
ATOM   2334  CD1 ILE A 816      20.799  -0.482  27.286  1.00 37.88           C
ATOM   2335  H   ILE A 816      21.817  -1.599  23.029  1.00 28.04           H
ATOM   2336  HA  ILE A 816      24.263  -0.370  24.100  1.00 32.43           H
ATOM   2337  HB  ILE A 816      23.388  -0.348  26.443  1.00 33.90           H
ATOM   2338 HG12 ILE A 816      20.679  -0.831  25.177  1.00 33.80           H
ATOM   2339 HG13 ILE A 816      21.596  -2.017  26.096  1.00 33.80           H
ATOM   2340 HG21 ILE A 816      22.278   1.756  26.404  1.00 31.96           H
ATOM   2341 HG22 ILE A 816      23.428   1.772  25.061  1.00 31.96           H
ATOM   2342 HG23 ILE A 816      21.700   1.512  24.746  1.00 31.96           H
ATOM   2343 HD11 ILE A 816      19.909  -1.079  27.488  1.00 45.45           H
ATOM   2344 HD12 ILE A 816      21.517  -0.619  28.094  1.00 45.45           H
ATOM   2345 HD13 ILE A 816      20.516   0.569  27.229  1.00 45.45           H
ATOM   2346  N   PRO A 817      24.805  -2.564  25.456  1.00 29.16           N
ATOM   2347  CA  PRO A 817      25.158  -3.878  25.969  1.00 28.93           C
ATOM   2348  C   PRO A 817      24.066  -4.421  26.865  1.00 25.72           C
ATOM   2349  O   PRO A 817      23.501  -3.685  27.665  1.00 26.64           O
ATOM   2350  CB  PRO A 817      26.439  -3.672  26.771  1.00 25.71           C
ATOM   2351  CG  PRO A 817      26.996  -2.347  26.293  1.00 31.87           C
ATOM   2352  CD  PRO A 817      25.751  -1.567  25.926  1.00 29.37           C
ATOM   2353  HA  PRO A 817      25.405  -4.541  25.150  1.00 34.72           H
ATOM   2354  HB2 PRO A 817      26.163  -3.559  27.819  1.00 30.86           H
ATOM   2355  HB3 PRO A 817      27.159  -4.482  26.663  1.00 30.86           H
ATOM   2356  HG2 PRO A 817      27.533  -1.833  27.089  1.00 38.24           H
ATOM   2357  HG3 PRO A 817      27.639  -2.500  25.425  1.00 38.24           H
ATOM   2358  HD2 PRO A 817      25.367  -1.081  26.820  1.00 35.24           H
ATOM   2359  HD3 PRO A 817      26.026  -0.853  25.152  1.00 35.24           H
ATOM   2360  N   VAL A 818      23.798  -5.722  26.748  1.00 30.73           N
ATOM   2361  CA  VAL A 818      22.887  -6.455  27.654  1.00 32.66           C
ATOM   2362  C   VAL A 818      23.360  -6.277  29.115  1.00 30.58           C
ATOM   2363  O   VAL A 818      22.545  -6.058  29.996  1.00 34.63           O
ATOM   2364  CB  VAL A 818      22.806  -7.947  27.236  1.00 36.85           C
ATOM   2365  CG1 VAL A 818      21.992  -8.781  28.242  1.00 42.00           C
ATOM   2366  CG2 VAL A 818      22.143  -8.102  25.856  1.00 39.63           C
ATOM   2367  H   VAL A 818      24.315  -6.256  26.065  1.00 36.88           H
ATOM   2368  HA  VAL A 818      21.892  -6.021  27.559  1.00 39.20           H
ATOM   2369  HB  VAL A 818      23.816  -8.361  27.187  1.00 44.22           H
ATOM   2370 HG11 VAL A 818      21.948  -9.821  27.915  1.00 50.40           H
ATOM   2371 HG12 VAL A 818      22.463  -8.757  29.225  1.00 50.40           H
ATOM   2372 HG13 VAL A 818      20.979  -8.383  28.321  1.00 50.40           H
ATOM   2373 HG21 VAL A 818      22.102  -9.155  25.577  1.00 47.55           H
ATOM   2374 HG22 VAL A 818      21.132  -7.695  25.870  1.00 47.55           H
ATOM   2375 HG23 VAL A 818      22.735  -7.579  25.106  1.00 47.55           H
ATOM   2376  N   ASP A 819      24.666  -6.338  29.365  1.00 35.25           N
ATOM   2377  CA  ASP A 819      25.257  -6.187  30.700  1.00 38.32           C
ATOM   2378  C   ASP A 819      25.408  -4.710  31.128  1.00 35.05           C
ATOM   2379  O   ASP A 819      25.985  -4.436  32.172  1.00 41.37           O
ATOM   2380  CB  ASP A 819      26.620  -6.886  30.762  1.00 36.35           C
ATOM   2381  CG  ASP A 819      26.608  -8.410  30.630  1.00 49.63           C
ATOM   2382  OD1 ASP A 819      27.702  -8.991  30.801  1.00 51.85           O
ATOM   2383  OD2 ASP A 819      25.527  -8.979  30.367  1.00 49.29           O1-
ATOM   2384  H   ASP A 819      25.307  -6.461  28.596  1.00 42.30           H
ATOM   2385  HA  ASP A 819      24.608  -6.678  31.425  1.00 45.99           H
ATOM   2386  HB2 ASP A 819      27.271  -6.490  29.981  1.00 43.62           H
ATOM   2387  HB3 ASP A 819      27.141  -6.644  31.690  1.00 43.62           H
ATOM   2388  N   GLY A 820      24.923  -3.754  30.329  1.00 37.44           N
ATOM   2389  CA  GLY A 820      24.879  -2.318  30.638  1.00 29.13           C
ATOM   2390  C   GLY A 820      26.177  -1.581  30.308  1.00 30.64           C
ATOM   2391  O   GLY A 820      27.257  -2.148  30.124  1.00 29.45           O
ATOM   2392  H   GLY A 820      24.461  -4.041  29.477  1.00 44.93           H
ATOM   2393  HA2 GLY A 820      24.078  -1.875  30.047  1.00 34.95           H
ATOM   2394  HA3 GLY A 820      24.665  -2.181  31.697  1.00 34.95           H
ATOM   2395  N   LEU A 821      26.055  -0.260  30.290  1.00 28.93           N
ATOM   2396  CA  LEU A 821      27.147   0.674  30.118  1.00 31.59           C
ATOM   2397  C   LEU A 821      27.869   0.892  31.455  1.00 30.15           C
ATOM   2398  O   LEU A 821      27.362   0.477  32.496  1.00 36.25           O
ATOM   2399  CB  LEU A 821      26.481   1.965  29.613  1.00 33.04           C
ATOM   2400  CG  LEU A 821      25.873   1.862  28.200  1.00 29.41           C
ATOM   2401  CD1 LEU A 821      25.037   3.127  27.943  1.00 26.70           C
ATOM   2402  CD2 LEU A 821      26.977   1.691  27.160  1.00 27.50           C
ATOM   2403  H   LEU A 821      25.139   0.137  30.453  1.00 34.71           H
ATOM   2404  HA  LEU A 821      27.870   0.318  29.385  1.00 37.91           H
ATOM   2405  HB2 LEU A 821      25.701   2.246  30.323  1.00 39.65           H
ATOM   2406  HB3 LEU A 821      27.199   2.761  29.614  1.00 39.65           H
ATOM   2407  HG  LEU A 821      25.213   0.996  28.134  1.00 35.29           H
ATOM   2408 HD11 LEU A 821      24.590   3.079  26.951  1.00 32.04           H
ATOM   2409 HD12 LEU A 821      24.232   3.175  28.675  1.00 32.04           H
ATOM   2410 HD13 LEU A 821      25.660   4.019  28.007  1.00 32.04           H
ATOM   2411 HD21 LEU A 821      26.536   1.654  26.166  1.00 33.00           H
ATOM   2412 HD22 LEU A 821      27.683   2.522  27.214  1.00 33.00           H
ATOM   2413 HD23 LEU A 821      27.518   0.759  27.328  1.00 33.00           H
ATOM   2414  N   LYS A 822      29.008   1.585  31.450  1.00 32.93           N
ATOM   2415  CA  LYS A 822      29.692   1.980  32.674  1.00 33.95           C
ATOM   2416  C   LYS A 822      28.724   2.669  33.635  1.00 39.54           C
ATOM   2417  O   LYS A 822      28.648   2.325  34.812  1.00 37.99           O
ATOM   2418  CB  LYS A 822      30.891   2.882  32.381  1.00 42.03           C
ATOM   2419  CG  LYS A 822      31.961   2.291  31.451  1.00 42.70           C
ATOM   2420  CD  LYS A 822      32.880   1.284  32.152  1.00 51.89           C
ATOM   2421  CE  LYS A 822      33.906   0.654  31.183  1.00 52.65           C
ATOM   2422  NZ  LYS A 822      34.766   1.662  30.526  1.00 54.54           N1+
ATOM   2423  H   LYS A 822      29.357   1.947  30.572  1.00 39.52           H
ATOM   2424  HA  LYS A 822      30.055   1.076  33.161  1.00 40.74           H
ATOM   2425  HB2 LYS A 822      30.544   3.822  31.949  1.00 50.44           H
ATOM   2426  HB3 LYS A 822      31.366   3.129  33.332  1.00 50.44           H
ATOM   2427  HG2 LYS A 822      31.504   1.837  30.573  1.00 51.24           H
ATOM   2428  HG3 LYS A 822      32.580   3.125  31.116  1.00 51.24           H
ATOM   2429  HD2 LYS A 822      33.410   1.785  32.964  1.00 62.27           H
ATOM   2430  HD3 LYS A 822      32.271   0.487  32.578  1.00 62.27           H
ATOM   2431  HE2 LYS A 822      34.518  -0.087  31.700  1.00 63.18           H
ATOM   2432  HE3 LYS A 822      33.333   0.144  30.407  1.00 63.18           H
ATOM   2433  HZ1 LYS A 822      35.653   1.260  30.257  1.00 65.45           H
ATOM   2434  HZ2 LYS A 822      34.310   2.025  29.701  1.00 65.45           H
ATOM   2435  HZ3 LYS A 822      34.942   2.438  31.150  1.00 65.45           H
ATOM   2436  N   ASN A 823      27.944   3.618  33.103  1.00 45.60           N
ATOM   2437  CA  ASN A 823      26.961   4.425  33.810  1.00 40.21           C
ATOM   2438  C   ASN A 823      25.578   4.293  33.156  1.00 29.51           C
ATOM   2439  O   ASN A 823      25.077   5.200  32.505  1.00 27.37           O
ATOM   2440  CB  ASN A 823      27.486   5.868  33.869  1.00 43.72           C
ATOM   2441  CG  ASN A 823      28.544   6.018  34.949  1.00 55.61           C
ATOM   2442  OD1 ASN A 823      29.671   5.543  34.800  1.00 56.85           O
ATOM   2443  ND2 ASN A 823      28.184   6.689  36.046  1.00 58.32           N
ATOM   2444  H   ASN A 823      28.076   3.824  32.122  1.00 54.72           H
ATOM   2445  HA  ASN A 823      26.868   4.049  34.830  1.00 48.25           H
ATOM   2446  HB2 ASN A 823      27.999   6.053  32.928  1.00 52.46           H
ATOM   2447  HB3 ASN A 823      26.680   6.588  33.997  1.00 52.46           H
ATOM   2448 HD21 ASN A 823      28.857   6.813  36.787  1.00 69.98           H
ATOM   2449 HD22 ASN A 823      27.252   7.070  36.115  1.00 69.98           H
ATOM   2450  N   GLN A 824      24.920   3.164  33.384  1.00 27.58           N
ATOM   2451  CA  GLN A 824      23.632   2.853  32.807  1.00 34.38           C
ATOM   2452  C   GLN A 824      22.509   3.754  33.322  1.00 31.34           C
ATOM   2453  O   GLN A 824      21.590   4.045  32.564  1.00 30.72           O
ATOM   2454  CB  GLN A 824      23.293   1.386  33.074  1.00 29.24           C
ATOM   2455  CG  GLN A 824      22.046   0.946  32.294  1.00 29.15           C
ATOM   2456  CD  GLN A 824      22.248   1.042  30.790  1.00 30.47           C
ATOM   2457  OE1 GLN A 824      23.292   0.682  30.246  1.00 34.87           O
ATOM   2458  NE2 GLN A 824      21.225   1.494  30.086  1.00 30.22           N
ATOM   2459  H   GLN A 824      25.385   2.433  33.898  1.00 33.10           H
ATOM   2460  HA  GLN A 824      23.721   2.993  31.729  1.00 41.26           H
ATOM   2461  HB2 GLN A 824      24.146   0.762  32.793  1.00 35.09           H
ATOM   2462  HB3 GLN A 824      23.102   1.259  34.139  1.00 35.09           H
ATOM   2463  HG2 GLN A 824      21.921  -0.111  32.525  1.00 34.98           H
ATOM   2464  HG3 GLN A 824      21.152   1.476  32.621  1.00 34.98           H
ATOM   2465 HE21 GLN A 824      20.378   1.783  30.556  1.00 36.27           H
ATOM   2466 HE22 GLN A 824      21.307   1.571  29.085  1.00 36.27           H
ATOM   2467  N   LYS A 825      22.514   4.142  34.604  1.00 32.68           N
ATOM   2468  CA  LYS A 825      21.450   4.997  35.137  1.00 32.78           C
ATOM   2469  C   LYS A 825      21.386   6.346  34.418  1.00 31.20           C
ATOM   2470  O   LYS A 825      20.299   6.818  34.085  1.00 30.63           O
ATOM   2471  CB  LYS A 825      21.580   5.218  36.663  1.00 32.89           C
ATOM   2472  CG  LYS A 825      21.381   3.886  37.398  1.00 37.97           C
ATOM   2473  CD  LYS A 825      21.564   4.002  38.914  1.00 43.12           C
ATOM   2474  CE  LYS A 825      21.191   2.668  39.566  1.00 42.65           C
ATOM   2475  NZ  LYS A 825      21.144   2.814  41.031  1.00 49.54           N1+
ATOM   2476  H   LYS A 825      23.247   3.817  35.221  1.00 39.21           H
ATOM   2477  HA  LYS A 825      20.498   4.498  34.946  1.00 39.33           H
ATOM   2478  HB2 LYS A 825      22.554   5.645  36.898  1.00 39.47           H
ATOM   2479  HB3 LYS A 825      20.807   5.919  36.987  1.00 39.47           H
ATOM   2480  HG2 LYS A 825      20.377   3.517  37.181  1.00 45.57           H
ATOM   2481  HG3 LYS A 825      22.105   3.160  37.029  1.00 45.57           H
ATOM   2482  HD2 LYS A 825      22.606   4.237  39.140  1.00 51.75           H
ATOM   2483  HD3 LYS A 825      20.923   4.796  39.301  1.00 51.75           H
ATOM   2484  HE2 LYS A 825      20.215   2.351  39.196  1.00 51.18           H
ATOM   2485  HE3 LYS A 825      21.930   1.912  39.296  1.00 51.18           H
ATOM   2486  HZ1 LYS A 825      20.980   1.914  41.461  1.00 59.45           H
ATOM   2487  HZ2 LYS A 825      22.020   3.193  41.362  1.00 59.45           H
ATOM   2488  HZ3 LYS A 825      20.397   3.447  41.281  1.00 59.45           H
ATOM   2489  N   PHE A 826      22.531   6.968  34.178  1.00 30.61           N
ATOM   2490  CA  PHE A 826      22.559   8.228  33.436  1.00 33.85           C
ATOM   2491  C   PHE A 826      22.052   8.044  31.990  1.00 29.55           C
ATOM   2492  O   PHE A 826      21.320   8.902  31.499  1.00 29.77           O
ATOM   2493  CB  PHE A 826      23.956   8.847  33.421  1.00 31.04           C
ATOM   2494  CG  PHE A 826      24.541   9.388  34.719  1.00 45.59           C
ATOM   2495  CD1 PHE A 826      23.732   9.918  35.747  1.00 47.54           C
ATOM   2496  CD2 PHE A 826      25.948   9.432  34.859  1.00 49.33           C
ATOM   2497  CE1 PHE A 826      24.318  10.450  36.908  1.00 46.31           C
ATOM   2498  CE2 PHE A 826      26.529   9.937  36.034  1.00 49.91           C
ATOM   2499  CZ  PHE A 826      25.711  10.446  37.059  1.00 46.99           C
ATOM   2500  H   PHE A 826      23.401   6.544  34.466  1.00 36.73           H
ATOM   2501  HA  PHE A 826      21.880   8.926  33.925  1.00 40.62           H
ATOM   2502  HB2 PHE A 826      24.646   8.104  33.018  1.00 37.25           H
ATOM   2503  HB3 PHE A 826      23.945   9.679  32.716  1.00 37.25           H
ATOM   2504  HD1 PHE A 826      22.658   9.949  35.646  1.00 57.05           H
ATOM   2505  HD2 PHE A 826      26.588   9.082  34.062  1.00 59.19           H
ATOM   2506  HE1 PHE A 826      23.695  10.876  37.683  1.00 55.58           H
ATOM   2507  HE2 PHE A 826      27.605   9.953  36.139  1.00 59.89           H
ATOM   2508  HZ  PHE A 826      26.156  10.852  37.957  1.00 56.39           H
ATOM   2509  N   PHE A 827      22.483   6.979  31.296  1.00 26.61           N
ATOM   2510  CA  PHE A 827      21.945   6.668  29.979  1.00 26.98           C
ATOM   2511  C   PHE A 827      20.430   6.521  30.005  1.00 26.94           C
ATOM   2512  O   PHE A 827      19.778   7.067  29.130  1.00 23.75           O
ATOM   2513  CB  PHE A 827      22.508   5.370  29.446  1.00 25.43           C
ATOM   2514  CG  PHE A 827      21.928   4.977  28.109  1.00 24.74           C
ATOM   2515  CD1 PHE A 827      22.622   5.323  26.942  1.00 23.34           C
ATOM   2516  CD2 PHE A 827      20.713   4.271  28.037  1.00 24.37           C
ATOM   2517  CE1 PHE A 827      22.109   4.938  25.702  1.00 24.12           C
ATOM   2518  CE2 PHE A 827      20.189   3.904  26.801  1.00 26.99           C
ATOM   2519  CZ  PHE A 827      20.899   4.223  25.637  1.00 24.08           C
ATOM   2520  H   PHE A 827      23.119   6.324  31.723  1.00 31.93           H
ATOM   2521  HA  PHE A 827      22.187   7.478  29.297  1.00 32.38           H
ATOM   2522  HB2 PHE A 827      23.590   5.470  29.364  1.00 30.52           H
ATOM   2523  HB3 PHE A 827      22.308   4.565  30.150  1.00 30.52           H
ATOM   2524  HD1 PHE A 827      23.563   5.845  26.995  1.00 28.01           H
ATOM   2525  HD2 PHE A 827      20.177   4.002  28.934  1.00 29.25           H
ATOM   2526  HE1 PHE A 827      22.658   5.170  24.803  1.00 28.94           H
ATOM   2527  HE2 PHE A 827      19.257   3.360  26.749  1.00 32.39           H
ATOM   2528  HZ  PHE A 827      20.524   3.895  24.684  1.00 28.90           H
ATOM   2529  N   ASP A 828      19.890   5.753  30.963  1.00 26.13           N
ATOM   2530  CA  ASP A 828      18.459   5.530  31.118  1.00 26.82           C
ATOM   2531  C   ASP A 828      17.685   6.842  31.274  1.00 25.39           C
ATOM   2532  O   ASP A 828      16.647   7.013  30.635  1.00 26.87           O
ATOM   2533  CB  ASP A 828      18.136   4.539  32.262  1.00 29.71           C
ATOM   2534  CG  ASP A 828      18.596   3.106  32.037  1.00 32.37           C
ATOM   2535  OD1 ASP A 828      18.894   2.753  30.881  1.00 32.37           O
ATOM   2536  OD2 ASP A 828      18.678   2.373  33.039  1.00 36.36           O1-
ATOM   2537  H   ASP A 828      20.501   5.321  31.639  1.00 31.36           H
ATOM   2538  HA  ASP A 828      18.120   5.073  30.188  1.00 32.18           H
ATOM   2539  HB2 ASP A 828      18.517   4.891  33.218  1.00 35.65           H
ATOM   2540  HB3 ASP A 828      17.054   4.492  32.388  1.00 35.65           H
ATOM   2541  N   GLU A 829      18.156   7.712  32.163  1.00 26.92           N
ATOM   2542  CA  GLU A 829      17.604   9.047  32.365  1.00 28.64           C
ATOM   2543  C   GLU A 829      17.546   9.836  31.041  1.00 28.04           C
ATOM   2544  O   GLU A 829      16.537  10.441  30.662  1.00 27.76           O
ATOM   2545  CB  GLU A 829      18.513   9.862  33.318  1.00 35.70           C
ATOM   2546  CG  GLU A 829      17.893  10.170  34.672  1.00 44.95           C
ATOM   2547  CD  GLU A 829      16.638  11.016  34.547  1.00 45.00           C
ATOM   2548  OE1 GLU A 829      16.684  12.038  33.825  1.00 54.14           O
ATOM   2549  OE2 GLU A 829      15.657  10.622  35.209  1.00 47.19           O1-
ATOM   2550  H   GLU A 829      19.003   7.481  32.659  1.00 32.30           H
ATOM   2551  HA  GLU A 829      16.601   8.939  32.776  1.00 34.36           H
ATOM   2552  HB2 GLU A 829      19.438   9.313  33.492  1.00 42.84           H
ATOM   2553  HB3 GLU A 829      18.801  10.815  32.871  1.00 42.84           H
ATOM   2554  HG2 GLU A 829      17.719   9.259  35.247  1.00 53.93           H
ATOM   2555  HG3 GLU A 829      18.630  10.782  35.195  1.00 53.93           H
ATOM   2556  N   LEU A 830      18.676   9.847  30.350  1.00 26.68           N
ATOM   2557  CA  LEU A 830      18.825  10.632  29.146  1.00 27.42           C
ATOM   2558  C   LEU A 830      17.884  10.086  28.065  1.00 26.04           C
ATOM   2559  O   LEU A 830      17.172  10.874  27.452  1.00 24.86           O
ATOM   2560  CB  LEU A 830      20.290  10.587  28.747  1.00 29.25           C
ATOM   2561  CG  LEU A 830      20.663  11.597  27.660  1.00 33.39           C
ATOM   2562  CD1 LEU A 830      20.423  13.031  28.139  1.00 33.44           C
ATOM   2563  CD2 LEU A 830      22.148  11.392  27.318  1.00 35.46           C
ATOM   2564  H   LEU A 830      19.465   9.308  30.676  1.00 32.02           H
ATOM   2565  HA  LEU A 830      18.545  11.656  29.380  1.00 32.91           H
ATOM   2566  HB2 LEU A 830      20.897  10.799  29.630  1.00 35.10           H
ATOM   2567  HB3 LEU A 830      20.533   9.581  28.399  1.00 35.10           H
ATOM   2568  HG  LEU A 830      20.051  11.410  26.777  1.00 40.06           H
ATOM   2569 HD11 LEU A 830      20.862  13.729  27.427  1.00 40.13           H
ATOM   2570 HD12 LEU A 830      19.355  13.241  28.203  1.00 40.13           H
ATOM   2571 HD13 LEU A 830      20.882  13.194  29.115  1.00 40.13           H
ATOM   2572 HD21 LEU A 830      22.427  12.062  26.506  1.00 42.55           H
ATOM   2573 HD22 LEU A 830      22.770  11.594  28.191  1.00 42.55           H
ATOM   2574 HD23 LEU A 830      22.320  10.364  27.002  1.00 42.55           H
ATOM   2575  N   ARG A 831      17.869   8.760  27.817  1.00 29.11           N
ATOM   2576  CA  ARG A 831      16.945   8.156  26.872  1.00 24.61           C
ATOM   2577  C   ARG A 831      15.504   8.563  27.193  1.00 25.45           C
ATOM   2578  O   ARG A 831      14.761   8.945  26.298  1.00 24.27           O
ATOM   2579  CB  ARG A 831      17.101   6.623  26.844  1.00 27.46           C
ATOM   2580  CG  ARG A 831      16.054   5.947  25.942  1.00 27.08           C
ATOM   2581  CD  ARG A 831      16.265   4.411  25.881  1.00 28.19           C
ATOM   2582  NE  ARG A 831      15.022   3.765  25.398  1.00 27.00           N
ATOM   2583  CZ  ARG A 831      14.663   3.685  24.117  1.00 28.18           C
ATOM   2584  NH1 ARG A 831      15.511   4.003  23.143  1.00 28.53           N
ATOM   2585  NH2 ARG A 831      13.438   3.267  23.797  1.00 26.53           N1+
ATOM   2586  H   ARG A 831      18.462   8.150  28.361  1.00 34.93           H
ATOM   2587  HA  ARG A 831      17.174   8.543  25.879  1.00 29.53           H
ATOM   2588  HB2 ARG A 831      18.105   6.351  26.514  1.00 32.96           H
ATOM   2589  HB3 ARG A 831      16.968   6.238  27.859  1.00 32.96           H
ATOM   2590  HG2 ARG A 831      15.052   6.155  26.313  1.00 32.50           H
ATOM   2591  HG3 ARG A 831      16.141   6.353  24.933  1.00 32.50           H
ATOM   2592  HD2 ARG A 831      17.106   4.165  25.240  1.00 33.83           H
ATOM   2593  HD3 ARG A 831      16.493   4.039  26.881  1.00 33.83           H
ATOM   2594  HE  ARG A 831      14.331   3.527  26.093  1.00 32.40           H
ATOM   2595 HH11 ARG A 831      16.447   4.305  23.370  1.00 34.23           H
ATOM   2596 HH12 ARG A 831      15.223   3.913  22.176  1.00 34.23           H
ATOM   2597 HH21 ARG A 831      12.779   3.004  24.512  1.00 31.83           H
ATOM   2598 HH22 ARG A 831      13.177   3.206  22.822  1.00 31.83           H
ATOM   2599  N   MET A 832      15.126   8.485  28.464  1.00 27.79           N
ATOM   2600  CA  MET A 832      13.808   8.880  28.909  1.00 25.90           C
ATOM   2601  C   MET A 832      13.498  10.329  28.509  1.00 27.03           C
ATOM   2602  O   MET A 832      12.397  10.587  28.009  1.00 25.79           O
ATOM   2603  CB  MET A 832      13.678   8.626  30.406  1.00 26.80           C
ATOM   2604  CG  MET A 832      12.285   9.048  30.882  1.00 27.95           C
ATOM   2605  SD  MET A 832      11.997   8.896  32.662  1.00 33.82           S
ATOM   2606  CE  MET A 832      13.210  10.095  33.297  1.00 36.95           C
ATOM   2607  H   MET A 832      15.787   8.161  29.159  1.00 33.34           H
ATOM   2608  HA  MET A 832      13.092   8.230  28.407  1.00 31.08           H
ATOM   2609  HB2 MET A 832      13.818   7.562  30.597  1.00 32.15           H
ATOM   2610  HB3 MET A 832      14.443   9.174  30.945  1.00 32.15           H
ATOM   2611  HG2 MET A 832      12.128  10.099  30.641  1.00 33.54           H
ATOM   2612  HG3 MET A 832      11.535   8.465  30.353  1.00 33.54           H
ATOM   2613  HE1 MET A 832      13.099  10.187  34.381  1.00 44.34           H
ATOM   2614  HE2 MET A 832      14.228   9.756  33.084  1.00 44.34           H
ATOM   2615  HE3 MET A 832      13.056  11.074  32.830  1.00 44.34           H
ATOM   2616  N   ASN A 833      14.448  11.254  28.711  1.00 26.50           N
ATOM   2617  CA  ASN A 833      14.267  12.654  28.331  1.00 27.19           C
ATOM   2618  C   ASN A 833      14.071  12.797  26.830  1.00 25.76           C
ATOM   2619  O   ASN A 833      13.238  13.589  26.451  1.00 29.59           O
ATOM   2620  CB  ASN A 833      15.408  13.545  28.876  1.00 26.72           C
ATOM   2621  CG  ASN A 833      15.462  13.429  30.405  1.00 32.02           C
ATOM   2622  OD1 ASN A 833      14.445  13.272  31.068  1.00 33.87           O
ATOM   2623  ND2 ASN A 833      16.636  13.546  30.997  1.00 36.85           N
ATOM   2624  H   ASN A 833      15.328  10.970  29.122  1.00 31.80           H
ATOM   2625  HA  ASN A 833      13.341  12.998  28.797  1.00 32.63           H
ATOM   2626  HB2 ASN A 833      16.369  13.281  28.434  1.00 32.07           H
ATOM   2627  HB3 ASN A 833      15.168  14.574  28.612  1.00 32.07           H
ATOM   2628 HD21 ASN A 833      16.681  13.412  32.001  1.00 44.21           H
ATOM   2629 HD22 ASN A 833      17.472  13.692  30.455  1.00 44.21           H
ATOM   2630  N   TYR A 834      14.795  12.052  25.982  1.00 22.89           N
ATOM   2631  CA  TYR A 834      14.646  12.114  24.525  1.00 23.87           C
ATOM   2632  C   TYR A 834      13.284  11.563  24.073  1.00 27.07           C
ATOM   2633  O   TYR A 834      12.639  12.130  23.187  1.00 29.22           O
ATOM   2634  CB  TYR A 834      15.879  11.457  23.896  1.00 24.86           C
ATOM   2635  CG  TYR A 834      17.027  12.457  23.792  1.00 23.61           C
ATOM   2636  CD1 TYR A 834      17.168  13.182  22.608  1.00 21.22           C
ATOM   2637  CD2 TYR A 834      17.850  12.758  24.877  1.00 27.41           C
ATOM   2638  CE1 TYR A 834      18.094  14.216  22.521  1.00 24.42           C
ATOM   2639  CE2 TYR A 834      18.826  13.755  24.796  1.00 23.53           C
ATOM   2640  CZ  TYR A 834      18.939  14.492  23.605  1.00 28.42           C
ATOM   2641  OH  TYR A 834      19.887  15.448  23.468  1.00 29.33           O
ATOM   2642  H   TYR A 834      15.473  11.408  26.361  1.00 27.47           H
ATOM   2643  HA  TYR A 834      14.663  13.163  24.225  1.00 28.65           H
ATOM   2644  HB2 TYR A 834      16.198  10.595  24.480  1.00 29.84           H
ATOM   2645  HB3 TYR A 834      15.626  11.119  22.889  1.00 29.84           H
ATOM   2646  HD1 TYR A 834      16.524  12.973  21.771  1.00 25.46           H
ATOM   2647  HD2 TYR A 834      17.745  12.230  25.792  1.00 32.90           H
ATOM   2648  HE1 TYR A 834      18.176  14.797  21.616  1.00 29.31           H
ATOM   2649  HE2 TYR A 834      19.466  13.959  25.638  1.00 28.23           H
ATOM   2650  HH  TYR A 834      20.420  15.558  24.262  1.00 35.20           H
ATOM   2651  N   ILE A 835      12.784  10.527  24.757  1.00 28.43           N
ATOM   2652  CA  ILE A 835      11.402  10.067  24.588  1.00 26.76           C
ATOM   2653  C   ILE A 835      10.415  11.198  24.924  1.00 26.55           C
ATOM   2654  O   ILE A 835       9.526  11.435  24.108  1.00 29.11           O
ATOM   2655  CB  ILE A 835      11.121   8.767  25.359  1.00 22.89           C
ATOM   2656  CG1 ILE A 835      12.041   7.650  24.837  1.00 25.58           C
ATOM   2657  CG2 ILE A 835       9.645   8.381  25.187  1.00 28.26           C
ATOM   2658  CD1 ILE A 835      11.901   6.316  25.549  1.00 26.93           C
ATOM   2659  H   ILE A 835      13.344  10.100  25.484  1.00 34.12           H
ATOM   2660  HA  ILE A 835      11.281   9.841  23.525  1.00 32.11           H
ATOM   2661  HB  ILE A 835      11.323   8.927  26.417  1.00 27.47           H
ATOM   2662 HG12 ILE A 835      11.820   7.489  23.790  1.00 30.70           H
ATOM   2663 HG13 ILE A 835      13.076   7.949  24.905  1.00 30.70           H
ATOM   2664 HG21 ILE A 835       9.415   7.449  25.700  1.00 33.91           H
ATOM   2665 HG22 ILE A 835       8.999   9.149  25.612  1.00 33.91           H
ATOM   2666 HG23 ILE A 835       9.416   8.270  24.127  1.00 33.91           H
ATOM   2667 HD11 ILE A 835      12.674   5.644  25.183  1.00 32.32           H
ATOM   2668 HD12 ILE A 835      12.046   6.448  26.623  1.00 32.32           H
ATOM   2669 HD13 ILE A 835      10.928   5.872  25.348  1.00 32.32           H
ATOM   2670  N   LYS A 836      10.540  11.876  26.088  1.00 28.46           N
ATOM   2671  CA  LYS A 836       9.696  13.019  26.431  1.00 33.21           C
ATOM   2672  C   LYS A 836       9.722  14.048  25.307  1.00 28.29           C
ATOM   2673  O   LYS A 836       8.653  14.512  24.955  1.00 31.15           O
ATOM   2674  CB  LYS A 836      10.063  13.760  27.734  1.00 34.95           C
ATOM   2675  CG  LYS A 836       9.745  13.011  29.023  1.00 51.92           C
ATOM   2676  CD  LYS A 836       8.226  12.757  29.251  1.00 56.07           C
ATOM   2677  CE  LYS A 836       7.667  11.409  28.753  1.00 50.53           C
ATOM   2678  NZ  LYS A 836       8.650  10.332  28.909  1.00 42.90           N1+
ATOM   2679  H   LYS A 836      11.306  11.647  26.710  1.00 34.15           H
ATOM   2680  HA  LYS A 836       8.667  12.667  26.503  1.00 39.85           H
ATOM   2681  HB2 LYS A 836      11.116  14.037  27.733  1.00 41.94           H
ATOM   2682  HB3 LYS A 836       9.488  14.690  27.772  1.00 41.94           H
ATOM   2683  HG2 LYS A 836      10.332  12.095  29.039  1.00 62.31           H
ATOM   2684  HG3 LYS A 836      10.110  13.617  29.855  1.00 62.31           H
ATOM   2685  HD2 LYS A 836       7.985  12.849  30.305  1.00 67.29           H
ATOM   2686  HD3 LYS A 836       7.665  13.550  28.751  1.00 67.29           H
ATOM   2687  HE2 LYS A 836       6.749  11.148  29.285  1.00 60.64           H
ATOM   2688  HE3 LYS A 836       7.424  11.525  27.695  1.00 60.64           H
ATOM   2689  HZ1 LYS A 836       8.194   9.436  28.864  1.00 51.48           H
ATOM   2690  HZ2 LYS A 836       9.326  10.383  28.160  1.00 51.48           H
ATOM   2691  HZ3 LYS A 836       9.124  10.428  29.798  1.00 51.48           H
ATOM   2692  N   GLU A 837      10.891  14.376  24.744  1.00 32.61           N
ATOM   2693  CA  GLU A 837      10.967  15.412  23.715  1.00 35.28           C
ATOM   2694  C   GLU A 837      10.190  14.982  22.452  1.00 34.40           C
ATOM   2695  O   GLU A 837       9.559  15.829  21.808  1.00 31.44           O
ATOM   2696  CB  GLU A 837      12.416  15.832  23.376  1.00 30.11           C
ATOM   2697  CG  GLU A 837      13.178  16.454  24.552  1.00 27.46           C
ATOM   2698  CD  GLU A 837      12.611  17.800  25.028  1.00 33.31           C
ATOM   2699  OE1 GLU A 837      13.073  18.244  26.095  1.00 33.52           O
ATOM   2700  OE2 GLU A 837      11.672  18.318  24.388  1.00 31.43           O1-
ATOM   2701  H   GLU A 837      11.747  13.951  25.069  1.00 39.13           H
ATOM   2702  HA  GLU A 837      10.453  16.283  24.119  1.00 42.33           H
ATOM   2703  HB2 GLU A 837      12.972  14.960  23.027  1.00 36.13           H
ATOM   2704  HB3 GLU A 837      12.379  16.553  22.562  1.00 36.13           H
ATOM   2705  HG2 GLU A 837      13.229  15.785  25.402  1.00 32.95           H
ATOM   2706  HG3 GLU A 837      14.219  16.609  24.275  1.00 32.95           H
ATOM   2707  N   LEU A 838      10.220  13.685  22.113  1.00 27.56           N
ATOM   2708  CA  LEU A 838       9.440  13.186  20.971  1.00 32.05           C
ATOM   2709  C   LEU A 838       7.951  13.362  21.282  1.00 31.81           C
ATOM   2710  O   LEU A 838       7.208  13.820  20.427  1.00 28.80           O
ATOM   2711  CB  LEU A 838       9.812  11.740  20.631  1.00 27.33           C
ATOM   2712  CG  LEU A 838       9.019  11.094  19.488  1.00 28.67           C
ATOM   2713  CD1 LEU A 838       9.229  11.841  18.167  1.00 28.74           C
ATOM   2714  CD2 LEU A 838       9.507   9.660  19.312  1.00 29.02           C
ATOM   2715  H   LEU A 838      10.716  13.023  22.694  1.00 33.07           H
ATOM   2716  HA  LEU A 838       9.690  13.807  20.110  1.00 38.46           H
ATOM   2717  HB2 LEU A 838      10.875  11.719  20.379  1.00 32.80           H
ATOM   2718  HB3 LEU A 838       9.673  11.130  21.525  1.00 32.80           H
ATOM   2719  HG  LEU A 838       7.959  11.080  19.742  1.00 34.40           H
ATOM   2720 HD11 LEU A 838       8.797  11.268  17.350  1.00 34.49           H
ATOM   2721 HD12 LEU A 838       8.747  12.816  18.213  1.00 34.49           H
ATOM   2722 HD13 LEU A 838      10.294  11.967  17.975  1.00 34.49           H
ATOM   2723 HD21 LEU A 838       8.927   9.177  18.525  1.00 34.83           H
ATOM   2724 HD22 LEU A 838      10.563   9.653  19.043  1.00 34.83           H
ATOM   2725 HD23 LEU A 838       9.365   9.106  20.239  1.00 34.83           H
ATOM   2726  N   ASP A 839       7.524  13.034  22.504  1.00 32.52           N
ATOM   2727  CA  ASP A 839       6.144  13.155  22.953  1.00 32.72           C
ATOM   2728  C   ASP A 839       5.697  14.627  22.833  1.00 33.63           C
ATOM   2729  O   ASP A 839       4.589  14.869  22.370  1.00 31.10           O
ATOM   2730  CB  ASP A 839       6.060  12.704  24.423  1.00 35.90           C
ATOM   2731  CG  ASP A 839       4.706  12.123  24.876  1.00 44.06           C
ATOM   2732  OD1 ASP A 839       4.451  12.233  26.094  1.00 50.94           O
ATOM   2733  OD2 ASP A 839       3.991  11.504  24.055  1.00 41.53           O1-
ATOM   2734  H   ASP A 839       8.188  12.668  23.170  1.00 39.02           H
ATOM   2735  HA  ASP A 839       5.518  12.523  22.322  1.00 39.27           H
ATOM   2736  HB2 ASP A 839       6.798  11.915  24.585  1.00 43.08           H
ATOM   2737  HB3 ASP A 839       6.340  13.507  25.103  1.00 43.08           H
ATOM   2738  N   ARG A 840       6.546  15.593  23.235  1.00 33.24           N
ATOM   2739  CA  ARG A 840       6.229  17.024  23.212  1.00 36.51           C
ATOM   2740  C   ARG A 840       6.084  17.507  21.796  1.00 33.94           C
ATOM   2741  O   ARG A 840       5.267  18.371  21.553  1.00 36.87           O
ATOM   2742  CB  ARG A 840       7.287  17.884  23.920  1.00 28.38           C
ATOM   2743  CG  ARG A 840       7.283  17.756  25.439  1.00 40.20           C
ATOM   2744  CD  ARG A 840       8.472  18.536  26.004  1.00 44.64           C
ATOM   2745  NE  ARG A 840       8.393  18.610  27.462  1.00 46.15           N
ATOM   2746  CZ  ARG A 840       9.428  18.518  28.302  1.00 48.99           C
ATOM   2747  NH1 ARG A 840      10.690  18.418  27.872  1.00 54.02           N
ATOM   2748  NH2 ARG A 840       9.182  18.527  29.608  1.00 55.24           N1+
ATOM   2749  H   ARG A 840       7.464  15.321  23.559  1.00 39.89           H
ATOM   2750  HA  ARG A 840       5.269  17.188  23.702  1.00 43.81           H
ATOM   2751  HB2 ARG A 840       8.276  17.643  23.529  1.00 34.06           H
ATOM   2752  HB3 ARG A 840       7.073  18.931  23.694  1.00 34.06           H
ATOM   2753  HG2 ARG A 840       6.348  18.162  25.833  1.00 48.24           H
ATOM   2754  HG3 ARG A 840       7.375  16.708  25.722  1.00 48.24           H
ATOM   2755  HD2 ARG A 840       9.384  18.018  25.700  1.00 53.57           H
ATOM   2756  HD3 ARG A 840       8.490  19.544  25.590  1.00 53.57           H
ATOM   2757  HE  ARG A 840       7.466  18.689  27.858  1.00 55.38           H
ATOM   2758 HH11 ARG A 840      10.899  18.419  26.880  1.00 64.83           H
ATOM   2759 HH12 ARG A 840      11.455  18.362  28.526  1.00 64.83           H
ATOM   2760 HH21 ARG A 840       8.229  18.596  29.936  1.00 66.29           H
ATOM   2761 HH22 ARG A 840       9.943  18.459  30.263  1.00 66.29           H
ATOM   2762  N   ILE A 841       6.911  17.011  20.876  1.00 31.02           N
ATOM   2763  CA  ILE A 841       6.796  17.443  19.509  1.00 32.71           C
ATOM   2764  C   ILE A 841       5.491  16.976  18.856  1.00 38.20           C
ATOM   2765  O   ILE A 841       4.889  17.716  18.097  1.00 31.16           O
ATOM   2766  CB  ILE A 841       8.041  17.044  18.739  1.00 31.52           C
ATOM   2767  CG1 ILE A 841       8.176  18.167  17.722  1.00 41.41           C
ATOM   2768  CG2 ILE A 841       8.017  15.730  17.914  1.00 38.57           C
ATOM   2769  CD1 ILE A 841       9.558  18.152  17.186  1.00 47.44           C
ATOM   2770  H   ILE A 841       7.639  16.363  21.137  1.00 37.23           H
ATOM   2771  HA  ILE A 841       6.734  18.531  19.569  1.00 39.26           H
ATOM   2772  HB  ILE A 841       8.906  17.050  19.404  1.00 37.83           H
ATOM   2773 HG12 ILE A 841       7.465  18.056  16.898  1.00 49.69           H
ATOM   2774 HG13 ILE A 841       8.040  19.151  18.177  1.00 49.69           H
ATOM   2775 HG21 ILE A 841       9.035  15.418  17.678  1.00 46.29           H
ATOM   2776 HG22 ILE A 841       7.551  14.932  18.458  1.00 46.29           H
ATOM   2777 HG23 ILE A 841       7.450  15.852  16.990  1.00 46.29           H
ATOM   2778 HD11 ILE A 841       9.633  19.120  16.737  1.00 56.93           H
ATOM   2779 HD12 ILE A 841      10.272  18.090  18.006  1.00 56.93           H
ATOM   2780 HD13 ILE A 841       9.691  17.342  16.474  1.00 56.93           H
ATOM   2781  N   ILE A 842       5.047  15.754  19.163  1.00 33.62           N
ATOM   2782  CA  ILE A 842       3.760  15.257  18.718  1.00 37.35           C
ATOM   2783  C   ILE A 842       2.612  16.121  19.270  1.00 38.60           C
ATOM   2784  O   ILE A 842       1.714  16.465  18.506  1.00 42.52           O
ATOM   2785  CB  ILE A 842       3.689  13.763  19.067  1.00 33.35           C
ATOM   2786  CG1 ILE A 842       4.763  13.017  18.235  1.00 27.48           C
ATOM   2787  CG2 ILE A 842       2.254  13.242  18.859  1.00 34.00           C
ATOM   2788  CD1 ILE A 842       4.922  11.568  18.697  1.00 39.49           C
ATOM   2789  H   ILE A 842       5.589  15.181  19.792  1.00 40.34           H
ATOM   2790  HA  ILE A 842       3.732  15.344  17.632  1.00 44.82           H
ATOM   2791  HB  ILE A 842       3.925  13.645  20.125  1.00 40.02           H
ATOM   2792 HG12 ILE A 842       4.490  13.032  17.179  1.00 32.97           H
ATOM   2793 HG13 ILE A 842       5.738  13.483  18.314  1.00 32.97           H
ATOM   2794 HG21 ILE A 842       2.209  12.172  19.059  1.00 40.80           H
ATOM   2795 HG22 ILE A 842       1.573  13.737  19.550  1.00 40.80           H
ATOM   2796 HG23 ILE A 842       1.931  13.437  17.838  1.00 40.80           H
ATOM   2797 HD11 ILE A 842       5.805  11.127  18.236  1.00 47.39           H
ATOM   2798 HD12 ILE A 842       5.044  11.570  19.777  1.00 47.39           H
ATOM   2799 HD13 ILE A 842       4.043  10.989  18.423  1.00 47.39           H
ATOM   2800  N   ALA A 843       2.626  16.458  20.569  1.00 38.42           N
ATOM   2801  CA  ALA A 843       1.664  17.365  21.192  1.00 45.07           C
ATOM   2802  C   ALA A 843       1.803  18.840  20.750  1.00 41.87           C
ATOM   2803  O   ALA A 843       0.734  19.440  20.517  1.00 51.96           O
ATOM   2804  CB  ALA A 843       1.771  17.197  22.711  1.00 43.36           C
ATOM   2805  H   ALA A 843       3.415  16.176  21.132  1.00 46.11           H
ATOM   2806  HA  ALA A 843       0.665  17.031  20.915  1.00 54.09           H
ATOM   2807  HB1 ALA A 843       2.771  17.467  23.051  1.00 52.04           H
ATOM   2808  HB2 ALA A 843       1.574  16.156  22.970  1.00 52.04           H
ATOM   2809  HB3 ALA A 843       1.038  17.832  23.209  1.00 52.04           H
ATOM   2810  HC  ALA A 843       2.926  19.376  20.667  1.00 50.24           H
ATOM   2811  N   CYS A 852      -2.516  12.069  19.141  1.00 36.99           N
ATOM   2812  CA  CYS A 852      -1.185  12.008  19.762  1.00 40.08           C
ATOM   2813  C   CYS A 852      -0.764  10.556  19.946  1.00 35.91           C
ATOM   2814  O   CYS A 852       0.350  10.248  19.565  1.00 35.72           O
ATOM   2815  CB  CYS A 852      -1.075  12.778  21.087  1.00 35.29           C
ATOM   2816  SG  CYS A 852      -1.123  14.555  20.855  1.00 47.86           S
ATOM   2817  H1  CYS A 852      -2.488  11.638  18.224  1.00 44.38           H
ATOM   2818  H2  CYS A 852      -2.770  13.040  19.037  1.00 44.38           H
ATOM   2819  HA  CYS A 852      -0.464  12.463  19.081  1.00 48.09           H
ATOM   2820  HB2 CYS A 852      -0.119  12.536  21.554  1.00 42.35           H
ATOM   2821  HB3 CYS A 852      -1.878  12.487  21.763  1.00 42.35           H
ATOM   2822  HG  CYS A 852      -2.444  14.668  20.702  1.00 57.43           H
ATOM   2823  N   SER A 853      -1.636   9.688  20.473  1.00 35.84           N
ATOM   2824  CA  SER A 853      -1.372   8.253  20.612  1.00 37.78           C
ATOM   2825  C   SER A 853      -1.094   7.617  19.262  1.00 35.08           C
ATOM   2826  O   SER A 853      -0.149   6.843  19.141  1.00 35.44           O
ATOM   2827  CB  SER A 853      -2.547   7.488  21.235  1.00 41.69           C
ATOM   2828  OG  SER A 853      -2.825   8.079  22.472  1.00 60.40           O
ATOM   2829  H   SER A 853      -2.521  10.037  20.808  1.00 43.01           H
ATOM   2830  HA  SER A 853      -0.498   8.115  21.251  1.00 45.34           H
ATOM   2831  HB2 SER A 853      -3.430   7.537  20.598  1.00 50.03           H
ATOM   2832  HB3 SER A 853      -2.266   6.444  21.391  1.00 50.03           H
ATOM   2833  HG  SER A 853      -3.462   7.535  22.943  1.00 72.48           H
ATOM   2834  N   ARG A 854      -1.896   7.929  18.236  1.00 34.74           N
ATOM   2835  CA  ARG A 854      -1.745   7.255  16.954  1.00 35.07           C
ATOM   2836  C   ARG A 854      -0.373   7.584  16.375  1.00 31.42           C
ATOM   2837  O   ARG A 854       0.322   6.687  15.908  1.00 32.23           O
ATOM   2838  CB  ARG A 854      -2.858   7.612  15.969  1.00 40.86           C
ATOM   2839  CG  ARG A 854      -2.838   6.611  14.776  1.00 45.92           C
ATOM   2840  CD  ARG A 854      -3.543   7.128  13.511  1.00 50.63           C
ATOM   2841  NE  ARG A 854      -4.927   7.560  13.797  1.00 64.48           N
ATOM   2842  CZ  ARG A 854      -5.667   8.376  13.032  1.00 67.75           C
ATOM   2843  NH1 ARG A 854      -5.189   8.880  11.887  1.00 65.19           N
ATOM   2844  NH2 ARG A 854      -6.908   8.684  13.424  1.00 67.10           N1+
ATOM   2845  H   ARG A 854      -2.630   8.611  18.359  1.00 41.68           H
ATOM   2846  HA  ARG A 854      -1.793   6.180  17.144  1.00 42.09           H
ATOM   2847  HB2 ARG A 854      -3.816   7.513  16.483  1.00 49.03           H
ATOM   2848  HB3 ARG A 854      -2.752   8.640  15.620  1.00 49.03           H
ATOM   2849  HG2 ARG A 854      -1.810   6.418  14.473  1.00 55.11           H
ATOM   2850  HG3 ARG A 854      -3.274   5.659  15.086  1.00 55.11           H
ATOM   2851  HD2 ARG A 854      -2.968   7.967  13.114  1.00 60.75           H
ATOM   2852  HD3 ARG A 854      -3.561   6.334  12.762  1.00 60.75           H
ATOM   2853  HE  ARG A 854      -5.347   7.201  14.642  1.00 77.37           H
ATOM   2854 HH11 ARG A 854      -4.255   8.647  11.582  1.00 78.23           H
ATOM   2855 HH12 ARG A 854      -5.763   9.483  11.317  1.00 78.23           H
ATOM   2856 HH21 ARG A 854      -7.276   8.307  14.285  1.00 80.52           H
ATOM   2857 HH22 ARG A 854      -7.484   9.288  12.856  1.00 80.52           H
ATOM   2858  N   ARG A 855      -0.001   8.863  16.437  1.00 32.43           N
ATOM   2859  CA  ARG A 855       1.260   9.387  15.953  1.00 29.68           C
ATOM   2860  C   ARG A 855       2.456   8.800  16.692  1.00 31.40           C
ATOM   2861  O   ARG A 855       3.437   8.442  16.056  1.00 32.12           O
ATOM   2862  CB  ARG A 855       1.264  10.902  16.109  1.00 34.09           C
ATOM   2863  CG  ARG A 855       2.449  11.602  15.444  1.00 31.49           C
ATOM   2864  CD  ARG A 855       2.439  11.236  13.978  1.00 28.14           C
ATOM   2865  NE  ARG A 855       3.289  12.105  13.140  1.00 29.78           N
ATOM   2866  CZ  ARG A 855       3.311  11.984  11.820  1.00 32.93           C
ATOM   2867  NH1 ARG A 855       2.616  11.006  11.239  1.00 36.29           N
ATOM   2868  NH2 ARG A 855       4.017  12.817  11.074  1.00 26.98           N1+
ATOM   2869  H   ARG A 855      -0.644   9.522  16.848  1.00 38.92           H
ATOM   2870  HA  ARG A 855       1.330   9.115  14.900  1.00 35.62           H
ATOM   2871  HB2 ARG A 855       0.347  11.294  15.667  1.00 40.91           H
ATOM   2872  HB3 ARG A 855       1.254  11.157  17.167  1.00 40.91           H
ATOM   2873  HG2 ARG A 855       2.350  12.682  15.561  1.00 37.79           H
ATOM   2874  HG3 ARG A 855       3.383  11.285  15.909  1.00 37.79           H
ATOM   2875  HD2 ARG A 855       2.824  10.222  13.879  1.00 33.77           H
ATOM   2876  HD3 ARG A 855       1.416  11.255  13.603  1.00 33.77           H
ATOM   2877  HE  ARG A 855       3.811  12.857  13.575  1.00 35.74           H
ATOM   2878 HH11 ARG A 855       2.082  10.359  11.797  1.00 43.55           H
ATOM   2879 HH12 ARG A 855       2.637  10.922  10.234  1.00 43.55           H
ATOM   2880 HH21 ARG A 855       4.559  13.549  11.512  1.00 32.38           H
ATOM   2881 HH22 ARG A 855       4.030  12.715  10.071  1.00 32.38           H
ATOM   2882  N   PHE A 856       2.368   8.682  18.015  1.00 33.47           N
ATOM   2883  CA  PHE A 856       3.462   8.148  18.789  1.00 31.88           C
ATOM   2884  C   PHE A 856       3.616   6.667  18.436  1.00 29.90           C
ATOM   2885  O   PHE A 856       4.733   6.224  18.254  1.00 30.26           O
ATOM   2886  CB  PHE A 856       3.218   8.364  20.279  1.00 30.76           C
ATOM   2887  CG  PHE A 856       4.400   7.949  21.125  1.00 31.27           C
ATOM   2888  CD1 PHE A 856       5.456   8.864  21.336  1.00 37.12           C
ATOM   2889  CD2 PHE A 856       4.484   6.661  21.673  1.00 34.65           C
ATOM   2890  CE1 PHE A 856       6.549   8.512  22.143  1.00 33.03           C
ATOM   2891  CE2 PHE A 856       5.578   6.319  22.493  1.00 34.57           C
ATOM   2892  CZ  PHE A 856       6.610   7.244  22.725  1.00 28.06           C
ATOM   2893  H   PHE A 856       1.529   8.973  18.496  1.00 40.17           H
ATOM   2894  HA  PHE A 856       4.376   8.673  18.508  1.00 38.26           H
ATOM   2895  HB2 PHE A 856       3.028   9.426  20.444  1.00 36.92           H
ATOM   2896  HB3 PHE A 856       2.339   7.803  20.589  1.00 36.92           H
ATOM   2897  HD1 PHE A 856       5.426   9.846  20.904  1.00 44.54           H
ATOM   2898  HD2 PHE A 856       3.703   5.938  21.500  1.00 41.58           H
ATOM   2899  HE1 PHE A 856       7.337   9.231  22.319  1.00 39.64           H
ATOM   2900  HE2 PHE A 856       5.636   5.335  22.936  1.00 41.48           H
ATOM   2901  HZ  PHE A 856       7.449   6.969  23.347  1.00 33.67           H
ATOM   2902  N   TYR A 857       2.516   5.921  18.281  1.00 28.45           N
ATOM   2903  CA  TYR A 857       2.579   4.550  17.809  1.00 25.89           C
ATOM   2904  C   TYR A 857       3.303   4.475  16.452  1.00 28.40           C
ATOM   2905  O   TYR A 857       4.209   3.664  16.295  1.00 25.82           O
ATOM   2906  CB  TYR A 857       1.179   3.943  17.725  1.00 31.37           C
ATOM   2907  CG  TYR A 857       1.143   2.523  17.199  1.00 34.94           C
ATOM   2908  CD1 TYR A 857       1.326   1.427  18.056  1.00 31.03           C
ATOM   2909  CD2 TYR A 857       0.899   2.312  15.833  1.00 32.46           C
ATOM   2910  CE1 TYR A 857       1.279   0.110  17.566  1.00 32.47           C
ATOM   2911  CE2 TYR A 857       0.849   1.006  15.325  1.00 30.86           C
ATOM   2912  CZ  TYR A 857       1.077  -0.105  16.186  1.00 36.21           C
ATOM   2913  OH  TYR A 857       1.107  -1.374  15.689  1.00 39.01           O
ATOM   2914  H   TYR A 857       1.610   6.346  18.405  1.00 34.14           H
ATOM   2915  HA  TYR A 857       3.148   3.973  18.539  1.00 31.07           H
ATOM   2916  HB2 TYR A 857       0.740   3.952  18.723  1.00 37.64           H
ATOM   2917  HB3 TYR A 857       0.551   4.553  17.084  1.00 37.64           H
ATOM   2918  HD1 TYR A 857       1.490   1.589  19.110  1.00 37.23           H
ATOM   2919  HD2 TYR A 857       0.758   3.159  15.178  1.00 38.95           H
ATOM   2920  HE1 TYR A 857       1.420  -0.723  18.235  1.00 38.96           H
ATOM   2921  HE2 TYR A 857       0.677   0.854  14.272  1.00 37.03           H
ATOM   2922  HH  TYR A 857       0.908  -1.407  14.750  1.00 46.81           H
ATOM   2923  N   GLN A 858       2.920   5.292  15.473  1.00 24.39           N
ATOM   2924  CA  GLN A 858       3.545   5.296  14.142  1.00 29.20           C
ATOM   2925  C   GLN A 858       5.039   5.611  14.171  1.00 28.05           C
ATOM   2926  O   GLN A 858       5.796   5.001  13.418  1.00 26.60           O
ATOM   2927  CB  GLN A 858       2.880   6.370  13.257  1.00 30.79           C
ATOM   2928  CG  GLN A 858       1.449   5.999  12.832  1.00 33.70           C
ATOM   2929  CD  GLN A 858       0.702   7.129  12.123  1.00 38.49           C
ATOM   2930  OE1 GLN A 858       0.896   8.322  12.382  1.00 34.26           O
ATOM   2931  NE2 GLN A 858      -0.195   6.746  11.226  1.00 40.43           N
ATOM   2932  H   GLN A 858       2.163   5.937  15.640  1.00 29.27           H
ATOM   2933  HA  GLN A 858       3.408   4.318  13.684  1.00 35.04           H
ATOM   2934  HB2 GLN A 858       2.874   7.320  13.789  1.00 36.94           H
ATOM   2935  HB3 GLN A 858       3.479   6.495  12.354  1.00 36.94           H
ATOM   2936  HG2 GLN A 858       1.487   5.117  12.191  1.00 40.44           H
ATOM   2937  HG3 GLN A 858       0.886   5.747  13.726  1.00 40.44           H
ATOM   2938 HE21 GLN A 858      -0.318   5.763  11.029  1.00 48.52           H
ATOM   2939 HE22 GLN A 858      -0.692   7.448  10.699  1.00 48.52           H
ATOM   2940  N   LEU A 859       5.439   6.625  14.964  1.00 26.08           N
ATOM   2941  CA  LEU A 859       6.807   7.060  14.978  1.00 27.91           C
ATOM   2942  C   LEU A 859       7.665   6.055  15.694  1.00 24.98           C
ATOM   2943  O   LEU A 859       8.753   5.836  15.196  1.00 27.37           O
ATOM   2944  CB  LEU A 859       7.002   8.480  15.554  1.00 27.77           C
ATOM   2945  CG  LEU A 859       6.275   9.608  14.807  1.00 30.37           C
ATOM   2946  CD1 LEU A 859       6.880  10.996  15.116  1.00 29.85           C
ATOM   2947  CD2 LEU A 859       6.247   9.393  13.321  1.00 29.80           C
ATOM   2948  H   LEU A 859       4.776   7.093  15.565  1.00 31.30           H
ATOM   2949  HA  LEU A 859       7.163   7.074  13.946  1.00 33.49           H
ATOM   2950  HB2 LEU A 859       6.700   8.501  16.603  1.00 33.33           H
ATOM   2951  HB3 LEU A 859       8.074   8.680  15.531  1.00 33.33           H
ATOM   2952  HG  LEU A 859       5.249   9.638  15.147  1.00 36.44           H
ATOM   2953 HD11 LEU A 859       6.264  11.762  14.648  1.00 35.82           H
ATOM   2954 HD12 LEU A 859       6.877  11.155  16.191  1.00 35.82           H
ATOM   2955 HD13 LEU A 859       7.897  11.076  14.736  1.00 35.82           H
ATOM   2956 HD21 LEU A 859       5.850  10.286  12.836  1.00 35.77           H
ATOM   2957 HD22 LEU A 859       7.260   9.187  12.968  1.00 35.77           H
ATOM   2958 HD23 LEU A 859       5.590   8.562  13.063  1.00 35.77           H
ATOM   2959  N   THR A 860       7.215   5.451  16.795  1.00 24.67           N
ATOM   2960  CA  THR A 860       7.982   4.404  17.471  1.00 28.35           C
ATOM   2961  C   THR A 860       8.095   3.119  16.613  1.00 25.35           C
ATOM   2962  O   THR A 860       9.142   2.459  16.642  1.00 21.68           O
ATOM   2963  CB  THR A 860       7.397   4.145  18.854  1.00 26.98           C
ATOM   2964  OG1 THR A 860       6.017   3.819  18.786  1.00 32.35           O
ATOM   2965  CG2 THR A 860       7.580   5.346  19.793  1.00 34.40           C
ATOM   2966  H   THR A 860       6.292   5.664  17.150  1.00 29.60           H
ATOM   2967  HA  THR A 860       8.991   4.790  17.624  1.00 34.02           H
ATOM   2968  HB  THR A 860       7.932   3.304  19.297  1.00 32.38           H
ATOM   2969  HG1 THR A 860       5.569   4.520  18.668  1.00 38.81           H
ATOM   2970 HG21 THR A 860       7.200   5.084  20.777  1.00 41.28           H
ATOM   2971 HG22 THR A 860       8.638   5.594  19.891  1.00 41.28           H
ATOM   2972 HG23 THR A 860       7.035   6.213  19.425  1.00 41.28           H
ATOM   2973  N   LYS A 861       7.053   2.775  15.841  1.00 25.30           N
ATOM   2974  CA  LYS A 861       7.114   1.676  14.860  1.00 25.02           C
ATOM   2975  C   LYS A 861       8.147   1.997  13.773  1.00 25.01           C
ATOM   2976  O   LYS A 861       8.958   1.136  13.459  1.00 24.42           O
ATOM   2977  CB  LYS A 861       5.699   1.454  14.298  1.00 27.80           C
ATOM   2978  CG  LYS A 861       5.274   0.006  14.086  1.00 41.68           C
ATOM   2979  CD  LYS A 861       4.948  -0.753  15.386  1.00 35.75           C
ATOM   2980  CE  LYS A 861       4.589  -2.199  15.037  1.00 42.24           C
ATOM   2981  NZ  LYS A 861       4.742  -3.089  16.199  1.00 43.14           N1+
ATOM   2982  H   LYS A 861       6.216   3.340  15.861  1.00 30.36           H
ATOM   2983  HA  LYS A 861       7.438   0.785  15.394  1.00 30.03           H
ATOM   2984  HB2 LYS A 861       4.978   1.803  15.030  1.00 33.36           H
ATOM   2985  HB3 LYS A 861       5.553   2.050  13.396  1.00 33.36           H
ATOM   2986  HG2 LYS A 861       4.361   0.027  13.488  1.00 50.01           H
ATOM   2987  HG3 LYS A 861       6.041  -0.520  13.517  1.00 50.01           H
ATOM   2988  HD2 LYS A 861       5.823  -0.752  16.032  1.00 42.90           H
ATOM   2989  HD3 LYS A 861       4.108  -0.277  15.892  1.00 42.90           H
ATOM   2990  HE2 LYS A 861       3.559  -2.236  14.680  1.00 50.69           H
ATOM   2991  HE3 LYS A 861       5.250  -2.540  14.239  1.00 50.69           H
ATOM   2992  HZ1 LYS A 861       4.484  -4.031  15.947  1.00 51.77           H
ATOM   2993  HZ2 LYS A 861       5.706  -3.086  16.507  1.00 51.77           H
ATOM   2994  HZ3 LYS A 861       4.150  -2.773  16.955  1.00 51.77           H
ATOM   2995  N   LEU A 862       8.180   3.223  13.230  1.00 22.27           N
ATOM   2996  CA  LEU A 862       9.184   3.666  12.253  1.00 24.17           C
ATOM   2997  C   LEU A 862      10.613   3.545  12.819  1.00 24.52           C
ATOM   2998  O   LEU A 862      11.487   2.977  12.165  1.00 22.52           O
ATOM   2999  CB  LEU A 862       8.882   5.112  11.812  1.00 27.44           C
ATOM   3000  CG  LEU A 862       9.849   5.628  10.725  1.00 24.11           C
ATOM   3001  CD1 LEU A 862       9.669   4.800   9.440  1.00 31.26           C
ATOM   3002  CD2 LEU A 862       9.616   7.140  10.513  1.00 29.63           C
ATOM   3003  H   LEU A 862       7.490   3.901  13.523  1.00 26.72           H
ATOM   3004  HA  LEU A 862       9.103   3.012  11.386  1.00 29.01           H
ATOM   3005  HB2 LEU A 862       7.856   5.171  11.451  1.00 32.93           H
ATOM   3006  HB3 LEU A 862       8.953   5.770  12.676  1.00 32.93           H
ATOM   3007  HG  LEU A 862      10.874   5.493  11.067  1.00 28.93           H
ATOM   3008 HD11 LEU A 862      10.223   5.273   8.634  1.00 37.51           H
ATOM   3009 HD12 LEU A 862      10.054   3.790   9.575  1.00 37.51           H
ATOM   3010 HD13 LEU A 862       8.616   4.731   9.170  1.00 37.51           H
ATOM   3011 HD21 LEU A 862      10.327   7.528   9.785  1.00 35.56           H
ATOM   3012 HD22 LEU A 862       8.602   7.328  10.167  1.00 35.56           H
ATOM   3013 HD23 LEU A 862       9.765   7.673  11.450  1.00 35.56           H
ATOM   3014  N   LEU A 863      10.865   4.064  14.031  1.00 21.42           N
ATOM   3015  CA  LEU A 863      12.152   3.914  14.700  1.00 26.14           C
ATOM   3016  C   LEU A 863      12.542   2.438  14.851  1.00 24.65           C
ATOM   3017  O   LEU A 863      13.660   2.096  14.512  1.00 25.95           O
ATOM   3018  CB  LEU A 863      12.110   4.556  16.089  1.00 25.29           C
ATOM   3019  CG  LEU A 863      12.308   6.090  16.039  1.00 28.67           C
ATOM   3020  CD1 LEU A 863      11.963   6.667  17.407  1.00 29.85           C
ATOM   3021  CD2 LEU A 863      13.775   6.424  15.722  1.00 30.31           C
ATOM   3022  H   LEU A 863      10.120   4.493  14.557  1.00 25.70           H
ATOM   3023  HA  LEU A 863      12.904   4.404  14.086  1.00 31.37           H
ATOM   3024  HB2 LEU A 863      11.144   4.330  16.541  1.00 30.35           H
ATOM   3025  HB3 LEU A 863      12.869   4.104  16.723  1.00 30.35           H
ATOM   3026  HG  LEU A 863      11.662   6.534  15.281  1.00 34.40           H
ATOM   3027 HD11 LEU A 863      12.131   7.743  17.399  1.00 35.82           H
ATOM   3028 HD12 LEU A 863      10.916   6.472  17.636  1.00 35.82           H
ATOM   3029 HD13 LEU A 863      12.588   6.212  18.174  1.00 35.82           H
ATOM   3030 HD21 LEU A 863      13.907   7.497  15.744  1.00 36.37           H
ATOM   3031 HD22 LEU A 863      14.423   5.975  16.473  1.00 36.37           H
ATOM   3032 HD23 LEU A 863      14.057   6.075  14.729  1.00 36.37           H
ATOM   3033  N   ASP A 864      11.667   1.554  15.364  1.00 25.47           N
ATOM   3034  CA  ASP A 864      11.969   0.127  15.420  1.00 25.75           C
ATOM   3035  C   ASP A 864      12.415  -0.449  14.064  1.00 23.12           C
ATOM   3036  O   ASP A 864      13.324  -1.271  14.006  1.00 24.26           O
ATOM   3037  CB  ASP A 864      10.774  -0.638  15.998  1.00 25.40           C
ATOM   3038  CG  ASP A 864      10.492  -0.468  17.488  1.00 27.94           C
ATOM   3039  OD1 ASP A 864      11.332   0.156  18.193  1.00 27.61           O
ATOM   3040  OD2 ASP A 864       9.471  -1.043  17.922  1.00 27.45           O1-
ATOM   3041  H   ASP A 864      10.771   1.869  15.702  1.00 30.56           H
ATOM   3042  HA  ASP A 864      12.811  -0.003  16.098  1.00 30.90           H
ATOM   3043  HB2 ASP A 864       9.859  -0.391  15.457  1.00 30.48           H
ATOM   3044  HB3 ASP A 864      10.902  -1.705  15.803  1.00 30.48           H
ATOM   3045  N   SER A 865      11.789  -0.025  12.969  1.00 24.96           N
ATOM   3046  CA  SER A 865      12.062  -0.558  11.642  1.00 24.61           C
ATOM   3047  C   SER A 865      13.492  -0.263  11.183  1.00 28.52           C
ATOM   3048  O   SER A 865      13.971  -0.933  10.281  1.00 23.35           O
ATOM   3049  CB  SER A 865      11.007  -0.094  10.658  1.00 24.66           C
ATOM   3050  OG  SER A 865      11.266   1.190  10.194  1.00 26.96           O
ATOM   3051  H   SER A 865      11.106   0.718  13.053  1.00 29.96           H
ATOM   3052  HA  SER A 865      11.964  -1.640  11.716  1.00 29.53           H
ATOM   3053  HB2 SER A 865      10.976  -0.779   9.815  1.00 29.60           H
ATOM   3054  HB3 SER A 865      10.026  -0.101  11.132  1.00 29.60           H
ATOM   3055  HG  SER A 865      11.217   1.799  10.939  1.00 32.35           H
ATOM   3056  N   VAL A 866      14.202   0.710  11.771  1.00 24.97           N
ATOM   3057  CA  VAL A 866      15.595   0.929  11.419  1.00 18.92           C
ATOM   3058  C   VAL A 866      16.435  -0.252  11.839  1.00 21.73           C
ATOM   3059  O   VAL A 866      17.433  -0.557  11.182  1.00 21.29           O
ATOM   3060  CB  VAL A 866      16.103   2.227  12.089  1.00 19.83           C
ATOM   3061  CG1 VAL A 866      17.582   2.459  11.745  1.00 23.43           C
ATOM   3062  CG2 VAL A 866      15.309   3.435  11.598  1.00 21.52           C
ATOM   3063  H   VAL A 866      13.791   1.272  12.502  1.00 29.96           H
ATOM   3064  HA  VAL A 866      15.679   1.035  10.338  1.00 22.71           H
ATOM   3065  HB  VAL A 866      16.002   2.141  13.170  1.00 23.80           H
ATOM   3066 HG11 VAL A 866      17.913   3.404  12.182  1.00 28.11           H
ATOM   3067 HG12 VAL A 866      18.213   1.673  12.159  1.00 28.11           H
ATOM   3068 HG13 VAL A 866      17.712   2.505  10.662  1.00 28.11           H
ATOM   3069 HG21 VAL A 866      15.672   4.332  12.103  1.00 25.82           H
ATOM   3070 HG22 VAL A 866      15.428   3.561  10.525  1.00 25.82           H
ATOM   3071 HG23 VAL A 866      14.255   3.323  11.831  1.00 25.82           H
ATOM   3072  N   GLN A 867      16.108  -0.847  12.990  1.00 21.30           N
ATOM   3073  CA  GLN A 867      17.026  -1.789  13.617  1.00 21.94           C
ATOM   3074  C   GLN A 867      17.260  -3.033  12.782  1.00 20.46           C
ATOM   3075  O   GLN A 867      18.421  -3.375  12.570  1.00 22.03           O
ATOM   3076  CB  GLN A 867      16.630  -2.098  15.050  1.00 23.21           C
ATOM   3077  CG  GLN A 867      16.545  -0.862  15.949  1.00 26.77           C
ATOM   3078  CD  GLN A 867      17.876  -0.177  16.184  1.00 22.25           C
ATOM   3079  OE1 GLN A 867      18.927  -0.726  15.933  1.00 26.66           O
ATOM   3080  NE2 GLN A 867      17.857   1.037  16.706  1.00 26.71           N
ATOM   3081  H   GLN A 867      15.263  -0.581  13.477  1.00 25.56           H
ATOM   3082  HA  GLN A 867      17.989  -1.276  13.663  1.00 26.33           H
ATOM   3083  HB2 GLN A 867      15.648  -2.553  15.060  1.00 27.85           H
ATOM   3084  HB3 GLN A 867      17.340  -2.810  15.475  1.00 27.85           H
ATOM   3085  HG2 GLN A 867      15.831  -0.143  15.544  1.00 32.13           H
ATOM   3086  HG3 GLN A 867      16.157  -1.192  16.913  1.00 32.13           H
ATOM   3087 HE21 GLN A 867      16.980   1.501  16.890  1.00 32.05           H
ATOM   3088 HE22 GLN A 867      18.732   1.503  16.888  1.00 32.05           H
ATOM   3089  N   PRO A 868      16.231  -3.681  12.212  1.00 21.47           N
ATOM   3090  CA  PRO A 868      16.501  -4.859  11.391  1.00 25.73           C
ATOM   3091  C   PRO A 868      17.300  -4.522  10.126  1.00 27.51           C
ATOM   3092  O   PRO A 868      18.095  -5.347   9.669  1.00 23.91           O
ATOM   3093  CB  PRO A 868      15.122  -5.408  11.011  1.00 25.14           C
ATOM   3094  CG  PRO A 868      14.123  -4.774  11.994  1.00 28.11           C
ATOM   3095  CD  PRO A 868      14.812  -3.506  12.499  1.00 21.50           C
ATOM   3096  HA  PRO A 868      16.993  -5.613  12.004  1.00 30.88           H
ATOM   3097  HB2 PRO A 868      14.890  -4.998  10.031  1.00 30.16           H
ATOM   3098  HB3 PRO A 868      15.065  -6.494  10.986  1.00 30.16           H
ATOM   3099  HG2 PRO A 868      13.179  -4.525  11.509  1.00 33.73           H
ATOM   3100  HG3 PRO A 868      13.957  -5.466  12.823  1.00 33.73           H
ATOM   3101  HD2 PRO A 868      14.419  -2.647  11.969  1.00 25.80           H
ATOM   3102  HD3 PRO A 868      14.615  -3.442  13.559  1.00 25.80           H
ATOM   3103  N   ILE A 869      17.145  -3.305   9.585  1.00 24.15           N
ATOM   3104  CA  ILE A 869      17.928  -2.850   8.442  1.00 20.85           C
ATOM   3105  C   ILE A 869      19.387  -2.688   8.842  1.00 21.15           C
ATOM   3106  O   ILE A 869      20.271  -3.178   8.139  1.00 21.13           O
ATOM   3107  CB  ILE A 869      17.405  -1.536   7.830  1.00 20.28           C
ATOM   3108  CG1 ILE A 869      15.945  -1.694   7.383  1.00 25.25           C
ATOM   3109  CG2 ILE A 869      18.334  -1.133   6.688  1.00 21.97           C
ATOM   3110  CD1 ILE A 869      15.299  -0.390   6.904  1.00 31.01           C
ATOM   3111  H   ILE A 869      16.499  -2.654  10.010  1.00 28.99           H
ATOM   3112  HA  ILE A 869      17.885  -3.617   7.672  1.00 25.02           H
ATOM   3113  HB  ILE A 869      17.452  -0.751   8.585  1.00 24.34           H
ATOM   3114 HG12 ILE A 869      15.890  -2.443   6.594  1.00 30.30           H
ATOM   3115 HG13 ILE A 869      15.346  -2.054   8.218  1.00 30.30           H
ATOM   3116 HG21 ILE A 869      17.925  -0.294   6.132  1.00 26.37           H
ATOM   3117 HG22 ILE A 869      19.303  -0.824   7.078  1.00 26.37           H
ATOM   3118 HG23 ILE A 869      18.463  -1.957   5.988  1.00 26.37           H
ATOM   3119 HD11 ILE A 869      14.248  -0.582   6.680  1.00 37.22           H
ATOM   3120 HD12 ILE A 869      15.366   0.362   7.692  1.00 37.22           H
ATOM   3121 HD13 ILE A 869      15.782  -0.015   6.002  1.00 37.22           H
ATOM   3122  N   ALA A 870      19.625  -1.971   9.942  1.00 19.43           N
ATOM   3123  CA  ALA A 870      20.965  -1.774  10.457  1.00 21.84           C
ATOM   3124  C   ALA A 870      21.655  -3.135  10.674  1.00 21.74           C
ATOM   3125  O   ALA A 870      22.828  -3.294  10.358  1.00 20.76           O
ATOM   3126  CB  ALA A 870      20.925  -0.975  11.753  1.00 19.71           C
ATOM   3127  H   ALA A 870      18.850  -1.632  10.490  1.00 23.31           H
ATOM   3128  HA  ALA A 870      21.539  -1.212   9.722  1.00 26.21           H
ATOM   3129  HB1 ALA A 870      21.948  -0.776  12.081  1.00 23.66           H
ATOM   3130  HB2 ALA A 870      20.419  -0.023  11.585  1.00 23.66           H
ATOM   3131  HB3 ALA A 870      20.392  -1.529  12.530  1.00 23.66           H
ATOM   3132  N   ARG A 871      20.942  -4.098  11.249  1.00 21.35           N
ATOM   3133  CA  ARG A 871      21.495  -5.433  11.528  1.00 21.90           C
ATOM   3134  C   ARG A 871      21.964  -6.145  10.264  1.00 24.87           C
ATOM   3135  O   ARG A 871      23.035  -6.747  10.247  1.00 24.70           O
ATOM   3136  CB  ARG A 871      20.426  -6.206  12.312  1.00 21.46           C
ATOM   3137  CG  ARG A 871      20.848  -7.617  12.730  1.00 31.27           C
ATOM   3138  CD  ARG A 871      21.938  -7.659  13.828  1.00 36.23           C
ATOM   3139  NE  ARG A 871      21.984  -8.946  14.625  1.00 47.34           N
ATOM   3140  CZ  ARG A 871      22.116 -10.161  14.075  1.00 46.77           C
ATOM   3141  NH1 ARG A 871      21.923 -10.326  12.791  1.00 52.40           N
ATOM   3142  NH2 ARG A 871      22.433 -11.274  14.726  1.00 41.30           N1+
ATOM   3143  H   ARG A 871      20.004  -3.892  11.562  1.00 25.63           H
ATOM   3144  HA  ARG A 871      22.374  -5.328  12.162  1.00 26.28           H
ATOM   3145  HB2 ARG A 871      20.161  -5.647  13.207  1.00 25.76           H
ATOM   3146  HB3 ARG A 871      19.531  -6.301  11.701  1.00 25.76           H
ATOM   3147  HG2 ARG A 871      19.962  -8.132  13.103  1.00 37.53           H
ATOM   3148  HG3 ARG A 871      21.183  -8.116  11.826  1.00 37.53           H
ATOM   3149  HD2 ARG A 871      22.883  -7.563  13.292  1.00 43.48           H
ATOM   3150  HD3 ARG A 871      21.852  -6.813  14.510  1.00 43.48           H
ATOM   3151  HE  ARG A 871      22.107  -8.853  15.623  1.00 56.81           H
ATOM   3152 HH11 ARG A 871      21.695  -9.545  12.201  1.00 62.88           H
ATOM   3153 HH12 ARG A 871      22.025 -11.238  12.374  1.00 62.88           H
ATOM   3154 HH21 ARG A 871      22.600 -11.264  15.720  1.00 49.56           H
ATOM   3155 HH22 ARG A 871      22.506 -12.136  14.210  1.00 49.56           H
ATOM   3156  N   GLU A 872      21.163  -6.085   9.194  1.00 27.26           N
ATOM   3157  CA  GLU A 872      21.548  -6.688   7.929  1.00 27.24           C
ATOM   3158  C   GLU A 872      22.795  -6.052   7.338  1.00 23.90           C
ATOM   3159  O   GLU A 872      23.680  -6.755   6.855  1.00 21.10           O
ATOM   3160  CB  GLU A 872      20.386  -6.637   6.951  1.00 26.41           C
ATOM   3161  CG  GLU A 872      19.308  -7.683   7.283  1.00 28.52           C
ATOM   3162  CD  GLU A 872      18.292  -7.828   6.138  1.00 44.14           C
ATOM   3163  OE1 GLU A 872      17.441  -8.740   6.238  1.00 51.47           O
ATOM   3164  OE2 GLU A 872      18.363  -7.039   5.170  1.00 41.64           O1-
ATOM   3165  H   GLU A 872      20.300  -5.559   9.234  1.00 32.71           H
ATOM   3166  HA  GLU A 872      21.781  -7.732   8.116  1.00 32.69           H
ATOM   3167  HB2 GLU A 872      19.933  -5.646   6.964  1.00 31.69           H
ATOM   3168  HB3 GLU A 872      20.774  -6.827   5.948  1.00 31.69           H
ATOM   3169  HG2 GLU A 872      19.747  -8.662   7.486  1.00 34.22           H
ATOM   3170  HG3 GLU A 872      18.775  -7.419   8.191  1.00 34.22           H
ATOM   3171  N   LEU A 873      22.899  -4.720   7.436  1.00 23.63           N
ATOM   3172  CA  LEU A 873      24.070  -3.991   6.991  1.00 21.99           C
ATOM   3173  C   LEU A 873      25.311  -4.331   7.820  1.00 18.70           C
ATOM   3174  O   LEU A 873      26.373  -4.480   7.260  1.00 22.28           O
ATOM   3175  CB  LEU A 873      23.850  -2.470   7.040  1.00 20.97           C
ATOM   3176  CG  LEU A 873      22.760  -2.091   6.006  1.00 20.06           C
ATOM   3177  CD1 LEU A 873      22.245  -0.672   6.266  1.00 26.07           C
ATOM   3178  CD2 LEU A 873      23.327  -2.201   4.601  1.00 27.79           C
ATOM   3179  H   LEU A 873      22.169  -4.229   7.898  1.00 28.35           H
ATOM   3180  HA  LEU A 873      24.318  -4.269   5.921  1.00 26.39           H
ATOM   3181  HB2 LEU A 873      23.570  -2.133   8.052  1.00 25.16           H
ATOM   3182  HB3 LEU A 873      24.788  -1.928   6.798  1.00 25.16           H
ATOM   3183  HG  LEU A 873      21.897  -2.792   6.105  1.00 24.07           H
ATOM   3184 HD11 LEU A 873      21.541  -0.375   5.483  1.00 31.28           H
ATOM   3185 HD12 LEU A 873      21.729  -0.604   7.226  1.00 31.28           H
ATOM   3186 HD13 LEU A 873      23.063   0.061   6.277  1.00 31.28           H
ATOM   3187 HD21 LEU A 873      22.588  -1.904   3.846  1.00 33.35           H
ATOM   3188 HD22 LEU A 873      24.204  -1.550   4.482  1.00 33.35           H
ATOM   3189 HD23 LEU A 873      23.636  -3.226   4.353  1.00 33.35           H
ATOM   3190  N   HIS A 874      25.153  -4.493   9.152  1.00 19.49           N
ATOM   3191  CA  HIS A 874      26.230  -4.908  10.019  1.00 20.90           C
ATOM   3192  C   HIS A 874      26.758  -6.296   9.653  1.00 20.31           C
ATOM   3193  O   HIS A 874      27.975  -6.513   9.588  1.00 21.03           O
ATOM   3194  CB  HIS A 874      25.729  -4.944  11.449  1.00 20.90           C
ATOM   3195  CG  HIS A 874      25.658  -3.655  12.175  1.00 20.82           C
ATOM   3196  ND1 HIS A 874      24.699  -3.388  13.138  1.00 23.92           N
ATOM   3197  CD2 HIS A 874      26.561  -2.627  12.121  1.00 24.05           C
ATOM   3198  CE1 HIS A 874      25.055  -2.205  13.664  1.00 23.15           C
ATOM   3199  NE2 HIS A 874      26.175  -1.748  13.085  1.00 20.42           N
ATOM   3200  H   HIS A 874      24.237  -4.386   9.561  1.00 23.39           H
ATOM   3201  HA  HIS A 874      27.046  -4.190   9.953  1.00 25.08           H
ATOM   3202  HB2 HIS A 874      26.402  -5.572  12.030  1.00 25.08           H
ATOM   3203  HB3 HIS A 874      24.755  -5.417  11.497  1.00 25.08           H
ATOM   3204  HD2 HIS A 874      27.453  -2.558  11.520  1.00 28.86           H
ATOM   3205  HE1 HIS A 874      24.513  -1.685  14.438  1.00 27.78           H
ATOM   3206  HE2 HIS A 874      26.636  -0.876  13.303  1.00 24.51           H
ATOM   3207  N   GLN A 875      25.845  -7.242   9.392  1.00 22.21           N
ATOM   3208  CA  GLN A 875      26.212  -8.591   8.970  1.00 22.71           C
ATOM   3209  C   GLN A 875      26.971  -8.558   7.656  1.00 26.30           C
ATOM   3210  O   GLN A 875      27.995  -9.226   7.513  1.00 21.96           O
ATOM   3211  CB  GLN A 875      24.981  -9.519   8.834  1.00 22.33           C
ATOM   3212  CG  GLN A 875      25.397 -10.965   8.464  1.00 25.01           C
ATOM   3213  CD  GLN A 875      26.133 -11.558   9.658  1.00 28.99           C
ATOM   3214  OE1 GLN A 875      25.562 -11.653  10.741  1.00 28.00           O
ATOM   3215  NE2 GLN A 875      27.408 -11.886   9.519  1.00 30.77           N
ATOM   3216  H   GLN A 875      24.864  -7.003   9.439  1.00 26.65           H
ATOM   3217  HA  GLN A 875      26.870  -9.007   9.735  1.00 27.25           H
ATOM   3218  HB2 GLN A 875      24.422  -9.510   9.772  1.00 26.80           H
ATOM   3219  HB3 GLN A 875      24.323  -9.141   8.049  1.00 26.80           H
ATOM   3220  HG2 GLN A 875      24.464 -11.513   8.330  1.00 30.01           H
ATOM   3221  HG3 GLN A 875      25.983 -11.012   7.546  1.00 30.01           H
ATOM   3222 HE21 GLN A 875      27.862 -11.815   8.616  1.00 36.93           H
ATOM   3223 HE22 GLN A 875      27.930 -12.213  10.317  1.00 36.93           H
ATOM   3224  N   PHE A 876      26.436  -7.808   6.688  1.00 22.33           N
ATOM   3225  CA  PHE A 876      27.048  -7.669   5.394  1.00 23.29           C
ATOM   3226  C   PHE A 876      28.455  -7.079   5.485  1.00 20.04           C
ATOM   3227  O   PHE A 876      29.390  -7.558   4.846  1.00 22.01           O
ATOM   3228  CB  PHE A 876      26.094  -6.843   4.509  1.00 22.50           C
ATOM   3229  CG  PHE A 876      26.723  -6.369   3.229  1.00 25.16           C
ATOM   3230  CD1 PHE A 876      27.476  -5.181   3.242  1.00 26.94           C
ATOM   3231  CD2 PHE A 876      26.574  -7.117   2.045  1.00 26.09           C
ATOM   3232  CE1 PHE A 876      28.150  -4.799   2.089  1.00 34.16           C
ATOM   3233  CE2 PHE A 876      27.245  -6.712   0.887  1.00 27.41           C
ATOM   3234  CZ  PHE A 876      28.059  -5.573   0.915  1.00 29.31           C
ATOM   3235  H   PHE A 876      25.571  -7.321   6.867  1.00 26.80           H
ATOM   3236  HA  PHE A 876      27.133  -8.664   4.954  1.00 27.95           H
ATOM   3237  HB2 PHE A 876      25.219  -7.445   4.276  1.00 27.00           H
ATOM   3238  HB3 PHE A 876      25.757  -5.971   5.068  1.00 27.00           H
ATOM   3239  HD1 PHE A 876      27.572  -4.586   4.138  1.00 32.33           H
ATOM   3240  HD2 PHE A 876      25.979  -8.016   2.039  1.00 31.30           H
ATOM   3241  HE1 PHE A 876      28.757  -3.913   2.136  1.00 40.99           H
ATOM   3242  HE2 PHE A 876      27.160  -7.284  -0.024  1.00 32.90           H
ATOM   3243  HZ  PHE A 876      28.592  -5.275   0.027  1.00 35.17           H
ATOM   3244  N   THR A 877      28.590  -6.033   6.303  1.00 23.75           N
ATOM   3245  CA  THR A 877      29.816  -5.255   6.475  1.00 22.93           C
ATOM   3246  C   THR A 877      30.940  -6.094   7.129  1.00 20.08           C
ATOM   3247  O   THR A 877      32.069  -6.081   6.720  1.00 20.24           O
ATOM   3248  CB  THR A 877      29.538  -4.024   7.395  1.00 22.72           C
ATOM   3249  OG1 THR A 877      28.739  -3.066   6.672  1.00 24.14           O
ATOM   3250  CG2 THR A 877      30.855  -3.345   7.721  1.00 20.44           C
ATOM   3251  H   THR A 877      27.808  -5.812   6.879  1.00 28.50           H
ATOM   3252  HA  THR A 877      30.176  -4.875   5.480  1.00 27.51           H
ATOM   3253  HB  THR A 877      28.964  -4.306   8.305  1.00 27.26           H
ATOM   3254  HG1 THR A 877      27.847  -3.438   6.473  1.00 28.96           H
ATOM   3255 HG21 THR A 877      30.698  -2.419   8.294  1.00 24.53           H
ATOM   3256 HG22 THR A 877      31.515  -3.976   8.330  1.00 24.53           H
ATOM   3257 HG23 THR A 877      31.404  -3.073   6.811  1.00 24.53           H
ATOM   3258  N   PHE A 878      30.559  -6.803   8.194  1.00 21.97           N
ATOM   3259  CA  PHE A 878      31.416  -7.777   8.870  1.00 22.79           C
ATOM   3260  C   PHE A 878      31.945  -8.827   7.897  1.00 22.37           C
ATOM   3261  O   PHE A 878      33.166  -8.986   7.812  1.00 23.81           O
ATOM   3262  CB  PHE A 878      30.640  -8.463   9.978  1.00 18.01           C
ATOM   3263  CG  PHE A 878      31.512  -9.514  10.662  1.00 23.41           C
ATOM   3264  CD1 PHE A 878      32.494  -9.079  11.559  1.00 20.91           C
ATOM   3265  CD2 PHE A 878      31.364 -10.889  10.390  1.00 25.43           C
ATOM   3266  CE1 PHE A 878      33.367 -10.000  12.151  1.00 22.32           C
ATOM   3267  CE2 PHE A 878      32.174 -11.824  11.045  1.00 22.89           C
ATOM   3268  CZ  PHE A 878      33.227 -11.367  11.877  1.00 23.68           C
ATOM   3269  H   PHE A 878      29.611  -6.704   8.531  1.00 26.37           H
ATOM   3270  HA  PHE A 878      32.264  -7.266   9.319  1.00 27.34           H
ATOM   3271  HB2 PHE A 878      30.319  -7.724  10.709  1.00 21.61           H
ATOM   3272  HB3 PHE A 878      29.758  -8.955   9.567  1.00 21.61           H
ATOM   3273  HD1 PHE A 878      32.594  -8.026  11.777  1.00 25.09           H
ATOM   3274  HD2 PHE A 878      30.609 -11.231   9.698  1.00 30.52           H
ATOM   3275  HE1 PHE A 878      34.140  -9.657  12.821  1.00 26.79           H
ATOM   3276  HE2 PHE A 878      32.046 -12.882  10.852  1.00 27.47           H
ATOM   3277  HZ  PHE A 878      33.914 -12.076  12.317  1.00 28.42           H
ATOM   3278  N   ASP A 879      31.043  -9.529   7.191  1.00 23.15           N
ATOM   3279  CA  ASP A 879      31.459 -10.542   6.220  1.00 27.38           C
ATOM   3280  C   ASP A 879      32.372  -9.944   5.162  1.00 24.96           C
ATOM   3281  O   ASP A 879      33.378 -10.559   4.792  1.00 24.26           O
ATOM   3282  CB  ASP A 879      30.267 -11.263   5.572  1.00 25.40           C
ATOM   3283  CG  ASP A 879      29.379 -12.024   6.576  1.00 26.79           C
ATOM   3284  OD1 ASP A 879      29.881 -12.418   7.651  1.00 33.35           O
ATOM   3285  OD2 ASP A 879      28.203 -12.242   6.225  1.00 30.30           O1-
ATOM   3286  H   ASP A 879      30.054  -9.375   7.336  1.00 27.78           H
ATOM   3287  HA  ASP A 879      32.034 -11.283   6.773  1.00 32.85           H
ATOM   3288  HB2 ASP A 879      29.657 -10.570   5.002  1.00 30.48           H
ATOM   3289  HB3 ASP A 879      30.644 -11.972   4.841  1.00 30.48           H
ATOM   3290  N   LEU A 880      32.071  -8.710   4.716  1.00 26.09           N
ATOM   3291  CA  LEU A 880      32.907  -8.021   3.746  1.00 27.04           C
ATOM   3292  C   LEU A 880      34.322  -7.741   4.288  1.00 23.79           C
ATOM   3293  O   LEU A 880      35.286  -7.954   3.566  1.00 25.48           O
ATOM   3294  CB  LEU A 880      32.208  -6.759   3.253  1.00 22.07           C
ATOM   3295  CG  LEU A 880      33.013  -6.010   2.181  1.00 20.93           C
ATOM   3296  CD1 LEU A 880      33.310  -6.911   0.969  1.00 27.63           C
ATOM   3297  CD2 LEU A 880      32.141  -4.827   1.731  1.00 24.28           C
ATOM   3298  H   LEU A 880      31.269  -8.221   5.090  1.00 31.31           H
ATOM   3299  HA  LEU A 880      33.006  -8.690   2.894  1.00 32.45           H
ATOM   3300  HB2 LEU A 880      31.237  -7.050   2.850  1.00 26.49           H
ATOM   3301  HB3 LEU A 880      32.033  -6.091   4.094  1.00 26.49           H
ATOM   3302  HG  LEU A 880      33.944  -5.664   2.617  1.00 25.12           H
ATOM   3303 HD11 LEU A 880      33.576  -6.307   0.105  1.00 33.16           H
ATOM   3304 HD12 LEU A 880      34.166  -7.550   1.184  1.00 33.16           H
ATOM   3305 HD13 LEU A 880      32.442  -7.525   0.729  1.00 33.16           H
ATOM   3306 HD21 LEU A 880      32.545  -4.402   0.815  1.00 29.13           H
ATOM   3307 HD22 LEU A 880      31.131  -5.187   1.541  1.00 29.13           H
ATOM   3308 HD23 LEU A 880      32.113  -4.061   2.503  1.00 29.13           H
ATOM   3309  N   LEU A 881      34.455  -7.268   5.528  1.00 21.27           N
ATOM   3310  CA  LEU A 881      35.735  -6.952   6.092  1.00 24.20           C
ATOM   3311  C   LEU A 881      36.587  -8.233   6.124  1.00 25.83           C
ATOM   3312  O   LEU A 881      37.730  -8.208   5.679  1.00 23.40           O
ATOM   3313  CB  LEU A 881      35.563  -6.352   7.497  1.00 23.41           C
ATOM   3314  CG  LEU A 881      36.942  -6.062   8.127  1.00 27.78           C
ATOM   3315  CD1 LEU A 881      37.672  -4.898   7.438  1.00 25.53           C
ATOM   3316  CD2 LEU A 881      36.842  -5.781   9.617  1.00 25.90           C
ATOM   3317  H   LEU A 881      33.634  -7.123   6.097  1.00 25.53           H
ATOM   3318  HA  LEU A 881      36.212  -6.223   5.440  1.00 29.04           H
ATOM   3319  HB2 LEU A 881      35.000  -5.420   7.422  1.00 28.10           H
ATOM   3320  HB3 LEU A 881      34.999  -7.034   8.129  1.00 28.10           H
ATOM   3321  HG  LEU A 881      37.586  -6.933   8.036  1.00 33.34           H
ATOM   3322 HD11 LEU A 881      38.640  -4.746   7.915  1.00 30.63           H
ATOM   3323 HD12 LEU A 881      37.852  -5.111   6.386  1.00 30.63           H
ATOM   3324 HD13 LEU A 881      37.087  -3.981   7.521  1.00 30.63           H
ATOM   3325 HD21 LEU A 881      37.839  -5.802  10.056  1.00 31.08           H
ATOM   3326 HD22 LEU A 881      36.426  -4.790   9.767  1.00 31.08           H
ATOM   3327 HD23 LEU A 881      36.213  -6.525  10.102  1.00 31.08           H
ATOM   3328  N   ILE A 882      36.007  -9.329   6.631  1.00 23.13           N
ATOM   3329  CA  ILE A 882      36.707 -10.623   6.697  1.00 26.95           C
ATOM   3330  C   ILE A 882      37.259 -11.028   5.335  1.00 27.20           C
ATOM   3331  O   ILE A 882      38.389 -11.504   5.268  1.00 29.40           O
ATOM   3332  CB  ILE A 882      35.834 -11.687   7.407  1.00 20.60           C
ATOM   3333  CG1 ILE A 882      35.443 -11.263   8.861  1.00 20.61           C
ATOM   3334  CG2 ILE A 882      36.573 -13.038   7.409  1.00 28.07           C
ATOM   3335  CD1 ILE A 882      36.634 -10.863   9.741  1.00 21.74           C
ATOM   3336  H   ILE A 882      35.062  -9.267   6.989  1.00 27.76           H
ATOM   3337  HA  ILE A 882      37.596 -10.477   7.308  1.00 32.34           H
ATOM   3338  HB  ILE A 882      34.910 -11.810   6.845  1.00 24.72           H
ATOM   3339 HG12 ILE A 882      34.757 -10.430   8.839  1.00 24.73           H
ATOM   3340 HG13 ILE A 882      34.920 -12.085   9.347  1.00 24.73           H
ATOM   3341 HG21 ILE A 882      36.004 -13.776   7.974  1.00 33.68           H
ATOM   3342 HG22 ILE A 882      36.667 -13.402   6.386  1.00 33.68           H
ATOM   3343 HG23 ILE A 882      37.566 -12.936   7.849  1.00 33.68           H
ATOM   3344 HD11 ILE A 882      36.288 -10.605  10.740  1.00 26.08           H
ATOM   3345 HD12 ILE A 882      37.326 -11.701   9.819  1.00 26.08           H
ATOM   3346 HD13 ILE A 882      37.159 -10.005   9.325  1.00 26.08           H
ATOM   3347  N   LYS A 883      36.509 -10.820   4.250  1.00 27.96           N
ATOM   3348  CA  LYS A 883      36.922 -11.231   2.897  1.00 29.57           C
ATOM   3349  C   LYS A 883      37.497 -10.090   2.046  1.00 28.80           C
ATOM   3350  O   LYS A 883      37.698 -10.286   0.855  1.00 30.36           O
ATOM   3351  CB  LYS A 883      35.795 -12.005   2.212  1.00 32.54           C
ATOM   3352  CG  LYS A 883      34.762 -11.082   1.571  1.00 33.71           C
ATOM   3353  CD  LYS A 883      33.521 -11.906   1.190  1.00 39.51           C
ATOM   3354  CE  LYS A 883      32.424 -10.950   0.706  1.00 43.47           C
ATOM   3355  NZ  LYS A 883      31.220 -11.710   0.354  1.00 55.04           N1+
ATOM   3356  H   LYS A 883      35.612 -10.363   4.358  1.00 33.55           H
ATOM   3357  HA  LYS A 883      37.728 -11.959   3.008  1.00 35.48           H
ATOM   3358  HB2 LYS A 883      36.243 -12.597   1.413  1.00 39.05           H
ATOM   3359  HB3 LYS A 883      35.334 -12.695   2.920  1.00 39.05           H
ATOM   3360  HG2 LYS A 883      34.473 -10.319   2.292  1.00 40.45           H
ATOM   3361  HG3 LYS A 883      35.170 -10.590   0.688  1.00 40.45           H
ATOM   3362  HD2 LYS A 883      33.784 -12.603   0.393  1.00 47.41           H
ATOM   3363  HD3 LYS A 883      33.163 -12.468   2.054  1.00 47.41           H
ATOM   3364  HE2 LYS A 883      32.175 -10.234   1.492  1.00 52.16           H
ATOM   3365  HE3 LYS A 883      32.784 -10.408  -0.170  1.00 52.16           H
ATOM   3366  HZ1 LYS A 883      30.486 -11.064   0.088  1.00 66.05           H
ATOM   3367  HZ2 LYS A 883      31.430 -12.325  -0.424  1.00 66.05           H
ATOM   3368  HZ3 LYS A 883      30.924 -12.262   1.148  1.00 66.05           H
ATOM   3369  N   SER A 884      37.776  -8.927   2.639  1.00 25.09           N
ATOM   3370  CA  SER A 884      38.064  -7.699   1.900  1.00 29.70           C
ATOM   3371  C   SER A 884      39.304  -7.806   1.026  1.00 37.15           C
ATOM   3372  O   SER A 884      39.314  -7.264  -0.080  1.00 36.40           O
ATOM   3373  CB  SER A 884      38.170  -6.507   2.832  1.00 25.36           C
ATOM   3374  OG  SER A 884      39.228  -6.667   3.748  1.00 30.78           O
ATOM   3375  H   SER A 884      37.651  -8.858   3.640  1.00 30.11           H
ATOM   3376  HA  SER A 884      37.215  -7.508   1.246  1.00 35.64           H
ATOM   3377  HB2 SER A 884      38.354  -5.625   2.230  1.00 30.43           H
ATOM   3378  HB3 SER A 884      37.243  -6.365   3.384  1.00 30.43           H
ATOM   3379  HG  SER A 884      38.939  -7.250   4.456  1.00 36.94           H
ATOM   3380  N   HIS A 885      40.315  -8.540   1.500  1.00 31.63           N
ATOM   3381  CA  HIS A 885      41.564  -8.763   0.785  1.00 38.39           C
ATOM   3382  C   HIS A 885      41.390  -9.557  -0.522  1.00 39.91           C
ATOM   3383  O   HIS A 885      42.244  -9.442  -1.398  1.00 50.54           O
ATOM   3384  CB  HIS A 885      42.557  -9.474   1.730  1.00 38.91           C
ATOM   3385  CG  HIS A 885      42.084 -10.815   2.278  1.00 45.64           C
ATOM   3386  ND1 HIS A 885      40.895 -11.043   2.999  1.00 43.06           N
ATOM   3387  CD2 HIS A 885      42.785 -11.992   2.213  1.00 50.19           C
ATOM   3388  CE1 HIS A 885      40.879 -12.362   3.264  1.00 47.55           C
ATOM   3389  NE2 HIS A 885      42.002 -12.958   2.809  1.00 49.86           N
ATOM   3390  H   HIS A 885      40.215  -8.969   2.409  1.00 37.96           H
ATOM   3391  HA  HIS A 885      41.989  -7.790   0.535  1.00 46.07           H
ATOM   3392  HB2 HIS A 885      42.755  -8.809   2.574  1.00 46.70           H
ATOM   3393  HB3 HIS A 885      43.502  -9.617   1.206  1.00 46.70           H
ATOM   3394  HD2 HIS A 885      43.758 -12.133   1.763  1.00 60.23           H
ATOM   3395  HE1 HIS A 885      40.061 -12.879   3.746  1.00 57.06           H
ATOM   3396  HE2 HIS A 885      42.223 -13.941   2.879  1.00 59.83           H
ATOM   3397  N   MET A 886      40.358 -10.409  -0.617  1.00 42.36           N
ATOM   3398  CA  MET A 886      40.039 -11.277  -1.766  1.00 40.42           C
ATOM   3399  C   MET A 886      39.154 -10.584  -2.817  1.00 41.59           C
ATOM   3400  O   MET A 886      39.061 -11.060  -3.943  1.00 42.15           O
ATOM   3401  CB  MET A 886      39.315 -12.557  -1.291  1.00 41.95           C
ATOM   3402  CG  MET A 886      40.174 -13.538  -0.481  1.00 52.64           C
ATOM   3403  SD  MET A 886      41.463 -14.389  -1.448  1.00 68.95           S
ATOM   3404  CE  MET A 886      42.901 -13.366  -1.022  1.00 56.36           C
ATOM   3405  H   MET A 886      39.720 -10.448   0.167  1.00 50.83           H
ATOM   3406  HA  MET A 886      40.967 -11.562  -2.261  1.00 48.51           H
ATOM   3407  HB2 MET A 886      38.457 -12.275  -0.682  1.00 50.34           H
ATOM   3408  HB3 MET A 886      38.927 -13.092  -2.160  1.00 50.34           H
ATOM   3409  HG2 MET A 886      40.635 -12.999   0.346  1.00 63.17           H
ATOM   3410  HG3 MET A 886      39.517 -14.300  -0.058  1.00 63.17           H
ATOM   3411  HE1 MET A 886      43.725 -13.594  -1.698  1.00 67.63           H
ATOM   3412  HE2 MET A 886      42.652 -12.309  -1.112  1.00 67.63           H
ATOM   3413  HE3 MET A 886      43.208 -13.577   0.002  1.00 67.63           H
ATOM   3414  N   VAL A 887      38.444  -9.509  -2.450  1.00 35.66           N
ATOM   3415  CA  VAL A 887      37.490  -8.818  -3.325  1.00 35.94           C
ATOM   3416  C   VAL A 887      37.919  -7.352  -3.579  1.00 37.58           C
ATOM   3417  O   VAL A 887      37.134  -6.550  -4.099  1.00 36.88           O
ATOM   3418  CB  VAL A 887      36.050  -8.937  -2.796  1.00 30.04           C
ATOM   3419  CG1 VAL A 887      35.595 -10.416  -2.811  1.00 31.88           C
ATOM   3420  CG2 VAL A 887      35.912  -8.336  -1.389  1.00 29.18           C
ATOM   3421  H   VAL A 887      38.547  -9.164  -1.506  1.00 42.80           H
ATOM   3422  HA  VAL A 887      37.489  -9.302  -4.302  1.00 43.12           H
ATOM   3423  HB  VAL A 887      35.379  -8.391  -3.460  1.00 36.05           H
ATOM   3424 HG11 VAL A 887      34.555 -10.495  -2.497  1.00 38.26           H
ATOM   3425 HG12 VAL A 887      35.687 -10.806  -3.823  1.00 38.26           H
ATOM   3426 HG13 VAL A 887      36.212 -11.005  -2.134  1.00 38.26           H
ATOM   3427 HG21 VAL A 887      34.889  -8.447  -1.040  1.00 35.02           H
ATOM   3428 HG22 VAL A 887      36.564  -8.829  -0.682  1.00 35.02           H
ATOM   3429 HG23 VAL A 887      36.170  -7.277  -1.404  1.00 35.02           H
ATOM   3430  N   SER A 888      39.160  -7.008  -3.230  1.00 33.13           N
ATOM   3431  CA  SER A 888      39.760  -5.712  -3.542  1.00 29.72           C
ATOM   3432  C   SER A 888      38.930  -4.526  -2.978  1.00 31.18           C
ATOM   3433  O   SER A 888      38.838  -3.476  -3.612  1.00 34.39           O
ATOM   3434  CB  SER A 888      39.945  -5.603  -5.059  1.00 37.16           C
ATOM   3435  OG  SER A 888      40.793  -6.637  -5.507  1.00 47.34           O
ATOM   3436  H   SER A 888      39.757  -7.704  -2.808  1.00 39.76           H
ATOM   3437  HA  SER A 888      40.744  -5.667  -3.077  1.00 35.66           H
ATOM   3438  HB2 SER A 888      38.986  -5.674  -5.571  1.00 44.59           H
ATOM   3439  HB3 SER A 888      40.398  -4.641  -5.301  1.00 44.59           H
ATOM   3440  HG  SER A 888      40.892  -6.550  -6.458  1.00 56.80           H
ATOM   3441  N   VAL A 889      38.359  -4.681  -1.773  1.00 31.22           N
ATOM   3442  CA  VAL A 889      37.631  -3.612  -1.096  1.00 32.08           C
ATOM   3443  C   VAL A 889      38.539  -3.064  -0.020  1.00 32.89           C
ATOM   3444  O   VAL A 889      39.035  -3.842   0.782  1.00 31.64           O
ATOM   3445  CB  VAL A 889      36.318  -4.135  -0.498  1.00 30.38           C
ATOM   3446  CG1 VAL A 889      35.684  -3.147   0.500  1.00 28.50           C
ATOM   3447  CG2 VAL A 889      35.312  -4.380  -1.631  1.00 27.53           C
ATOM   3448  H   VAL A 889      38.546  -5.520  -1.243  1.00 37.46           H
ATOM   3449  HA  VAL A 889      37.391  -2.807  -1.791  1.00 38.50           H
ATOM   3450  HB  VAL A 889      36.516  -5.068   0.032  1.00 36.45           H
ATOM   3451 HG11 VAL A 889      34.728  -3.535   0.852  1.00 34.19           H
ATOM   3452 HG12 VAL A 889      36.333  -3.010   1.367  1.00 34.19           H
ATOM   3453 HG13 VAL A 889      35.519  -2.182   0.017  1.00 34.19           H
ATOM   3454 HG21 VAL A 889      34.378  -4.759  -1.227  1.00 33.03           H
ATOM   3455 HG22 VAL A 889      35.107  -3.443  -2.147  1.00 33.03           H
ATOM   3456 HG23 VAL A 889      35.706  -5.109  -2.337  1.00 33.03           H
ATOM   3457  N   ASP A 890      38.677  -1.741   0.037  1.00 34.72           N
ATOM   3458  CA  ASP A 890      39.509  -1.059   1.014  1.00 32.36           C
ATOM   3459  C   ASP A 890      38.613  -0.536   2.125  1.00 29.64           C
ATOM   3460  O   ASP A 890      37.597   0.102   1.851  1.00 29.91           O
ATOM   3461  CB  ASP A 890      40.218   0.134   0.341  1.00 37.77           C
ATOM   3462  CG  ASP A 890      40.983  -0.353  -0.888  1.00 49.69           C
ATOM   3463  OD1 ASP A 890      40.577   0.018  -2.018  1.00 55.49           O
ATOM   3464  OD2 ASP A 890      41.949  -1.119  -0.662  1.00 49.06           O1-
ATOM   3465  H   ASP A 890      38.254  -1.170  -0.682  1.00 41.66           H
ATOM   3466  HA  ASP A 890      40.261  -1.739   1.420  1.00 38.83           H
ATOM   3467  HB2 ASP A 890      39.483   0.887   0.055  1.00 45.32           H
ATOM   3468  HB3 ASP A 890      40.920   0.537   1.072  1.00 45.32           H
ATOM   3469  N   PHE A 891      39.006  -0.782   3.370  1.00 31.11           N
ATOM   3470  CA  PHE A 891      38.342  -0.228   4.539  1.00 29.64           C
ATOM   3471  C   PHE A 891      39.363   0.726   5.205  1.00 29.75           C
ATOM   3472  O   PHE A 891      40.432   0.292   5.557  1.00 29.34           O
ATOM   3473  CB  PHE A 891      38.016  -1.277   5.615  1.00 25.15           C
ATOM   3474  CG  PHE A 891      36.777  -2.051   5.256  1.00 22.84           C
ATOM   3475  CD1 PHE A 891      36.857  -3.091   4.328  1.00 24.54           C
ATOM   3476  CD2 PHE A 891      35.536  -1.702   5.803  1.00 24.53           C
ATOM   3477  CE1 PHE A 891      35.740  -3.881   4.062  1.00 26.02           C
ATOM   3478  CE2 PHE A 891      34.410  -2.469   5.500  1.00 24.79           C
ATOM   3479  CZ  PHE A 891      34.520  -3.596   4.677  1.00 23.82           C
ATOM   3480  H   PHE A 891      39.829  -1.328   3.505  1.00 37.34           H
ATOM   3481  HA  PHE A 891      37.385   0.269   4.256  1.00 35.57           H
ATOM   3482  HB2 PHE A 891      38.878  -1.964   5.750  1.00 30.18           H
ATOM   3483  HB3 PHE A 891      37.904  -0.795   6.607  1.00 30.18           H
ATOM   3484  HD1 PHE A 891      37.808  -3.306   3.835  1.00 29.45           H
ATOM   3485  HD2 PHE A 891      35.446  -0.850   6.474  1.00 29.44           H
ATOM   3486  HE1 PHE A 891      35.829  -4.728   3.386  1.00 31.23           H
ATOM   3487  HE2 PHE A 891      33.439  -2.184   5.902  1.00 29.74           H
ATOM   3488  HZ  PHE A 891      33.668  -4.262   4.558  1.00 28.58           H
ATOM   3489  N   PRO A 892      38.942   1.974   5.482  1.00 25.51           N
ATOM   3490  CA  PRO A 892      39.701   2.902   6.308  1.00 31.21           C
ATOM   3491  C   PRO A 892      39.844   2.415   7.749  1.00 34.43           C
ATOM   3492  O   PRO A 892      39.087   1.553   8.205  1.00 28.39           O
ATOM   3493  CB  PRO A 892      38.889   4.223   6.305  1.00 31.65           C
ATOM   3494  CG  PRO A 892      37.951   4.111   5.124  1.00 31.34           C
ATOM   3495  CD  PRO A 892      37.686   2.607   5.075  1.00 26.98           C
ATOM   3496  HA  PRO A 892      40.658   3.122   5.839  1.00 37.45           H
ATOM   3497  HB2 PRO A 892      38.265   4.207   7.195  1.00 37.98           H
ATOM   3498  HB3 PRO A 892      39.494   5.128   6.304  1.00 37.98           H
ATOM   3499  HG2 PRO A 892      37.020   4.646   5.299  1.00 37.60           H
ATOM   3500  HG3 PRO A 892      38.443   4.480   4.222  1.00 37.60           H
ATOM   3501  HD2 PRO A 892      36.891   2.341   5.770  1.00 32.37           H
ATOM   3502  HD3 PRO A 892      37.429   2.360   4.045  1.00 32.37           H
ATOM   3503  N   GLU A 893      40.816   2.982   8.481  1.00 38.02           N
ATOM   3504  CA  GLU A 893      41.273   2.438   9.766  1.00 38.71           C
ATOM   3505  C   GLU A 893      40.172   2.443  10.814  1.00 36.25           C
ATOM   3506  O   GLU A 893      39.954   1.382  11.412  1.00 35.67           O
ATOM   3507  CB  GLU A 893      42.627   3.079  10.201  1.00 48.30           C
ATOM   3508  CG  GLU A 893      43.060   2.973  11.691  1.00 57.77           C
ATOM   3509  CD  GLU A 893      43.129   4.353  12.389  1.00 59.52           C
ATOM   3510  OE1 GLU A 893      44.120   5.083  12.132  1.00 59.21           O
ATOM   3511  OE2 GLU A 893      42.205   4.650  13.182  1.00 60.58           O1-
ATOM   3512  H   GLU A 893      41.365   3.724   8.071  1.00 45.62           H
ATOM   3513  HA  GLU A 893      41.498   1.387   9.571  1.00 46.45           H
ATOM   3514  HB2 GLU A 893      43.413   2.620   9.597  1.00 57.96           H
ATOM   3515  HB3 GLU A 893      42.633   4.126   9.936  1.00 57.96           H
ATOM   3516  HG2 GLU A 893      42.370   2.326  12.235  1.00 69.32           H
ATOM   3517  HG3 GLU A 893      44.061   2.536  11.700  1.00 69.32           H
ATOM   3518  N   MET A 894      39.478   3.577  11.032  1.00 35.65           N
ATOM   3519  CA  MET A 894      38.435   3.624  12.053  1.00 35.10           C
ATOM   3520  C   MET A 894      37.291   2.679  11.741  1.00 31.70           C
ATOM   3521  O   MET A 894      36.704   2.136  12.671  1.00 27.90           O
ATOM   3522  CB  MET A 894      37.894   5.032  12.376  1.00 39.71           C
ATOM   3523  CG  MET A 894      38.639   5.676  13.562  1.00 42.49           C
ATOM   3524  SD  MET A 894      38.510   4.793  15.149  1.00 55.69           S
ATOM   3525  CE  MET A 894      36.911   5.328  15.849  1.00 49.16           C
ATOM   3526  H   MET A 894      39.674   4.407  10.490  1.00 42.78           H
ATOM   3527  HA  MET A 894      38.903   3.239  12.958  1.00 42.12           H
ATOM   3528  HB2 MET A 894      38.007   5.683  11.519  1.00 47.65           H
ATOM   3529  HB3 MET A 894      36.832   4.980  12.616  1.00 47.65           H
ATOM   3530  HG2 MET A 894      39.697   5.758  13.304  1.00 50.98           H
ATOM   3531  HG3 MET A 894      38.254   6.689  13.696  1.00 50.98           H
ATOM   3532  HE1 MET A 894      36.783   4.859  16.823  1.00 58.99           H
ATOM   3533  HE2 MET A 894      36.900   6.411  15.970  1.00 58.99           H
ATOM   3534  HE3 MET A 894      36.098   5.021  15.193  1.00 58.99           H
ATOM   3535  N   MET A 895      36.931   2.511  10.465  1.00 26.21           N
ATOM   3536  CA  MET A 895      35.790   1.677  10.115  1.00 25.54           C
ATOM   3537  C   MET A 895      36.168   0.202  10.425  1.00 26.53           C
ATOM   3538  O   MET A 895      35.391  -0.485  11.046  1.00 25.32           O
ATOM   3539  CB  MET A 895      35.355   1.779   8.670  1.00 27.37           C
ATOM   3540  CG  MET A 895      34.967   3.214   8.300  1.00 31.10           C
ATOM   3541  SD  MET A 895      34.226   4.173   9.758  1.00 42.02           S
ATOM   3542  CE  MET A 895      32.689   3.401   9.256  1.00 16.23           C
ATOM   3543  H   MET A 895      37.436   2.986   9.754  1.00 31.45           H
ATOM   3544  HA  MET A 895      34.918   1.928  10.789  1.00 30.65           H
ATOM   3545  HB2 MET A 895      36.149   1.421   7.980  1.00 32.84           H
ATOM   3546  HB3 MET A 895      34.487   1.095   8.494  1.00 32.84           H
ATOM   3547  HG2 MET A 895      35.830   3.743   7.888  1.00 37.32           H
ATOM   3548  HG3 MET A 895      34.217   3.205   7.480  1.00 37.32           H
ATOM   3549  HE1 MET A 895      31.855   3.866   9.793  1.00 19.47           H
ATOM   3550  HE2 MET A 895      32.516   3.542   8.184  1.00 19.47           H
ATOM   3551  HE3 MET A 895      32.709   2.332   9.481  1.00 19.47           H
ATOM   3552  N   ALA A 896      37.391  -0.193  10.008  1.00 26.58           N
ATOM   3553  CA  ALA A 896      37.976  -1.505  10.275  1.00 24.81           C
ATOM   3554  C   ALA A 896      38.054  -1.822  11.776  1.00 29.19           C
ATOM   3555  O   ALA A 896      37.730  -2.940  12.177  1.00 23.65           O
ATOM   3556  CB  ALA A 896      39.361  -1.614   9.651  1.00 27.34           C
ATOM   3557  H   ALA A 896      37.974   0.478   9.526  1.00 31.90           H
ATOM   3558  HA  ALA A 896      37.347  -2.251   9.791  1.00 29.77           H
ATOM   3559  HB1 ALA A 896      39.763  -2.611   9.839  1.00 32.81           H
ATOM   3560  HB2 ALA A 896      39.293  -1.468   8.573  1.00 32.81           H
ATOM   3561  HB3 ALA A 896      40.024  -0.864  10.081  1.00 32.81           H
ATOM   3562  N   GLU A 897      38.420  -0.856  12.618  1.00 27.38           N
ATOM   3563  CA  GLU A 897      38.405  -1.024  14.061  1.00 27.31           C
ATOM   3564  C   GLU A 897      36.979  -1.220  14.576  1.00 30.09           C
ATOM   3565  O   GLU A 897      36.725  -2.131  15.358  1.00 26.27           O
ATOM   3566  CB  GLU A 897      39.045   0.195  14.755  1.00 33.44           C
ATOM   3567  CG  GLU A 897      39.110   0.006  16.287  1.00 35.85           C
ATOM   3568  CD  GLU A 897      39.466   1.306  17.052  1.00 51.51           C
ATOM   3569  OE1 GLU A 897      40.674   1.553  17.279  1.00 54.64           O
ATOM   3570  OE2 GLU A 897      38.510   1.991  17.483  1.00 48.50           O1-
ATOM   3571  H   GLU A 897      38.655   0.054  12.244  1.00 32.85           H
ATOM   3572  HA  GLU A 897      38.995  -1.907  14.306  1.00 32.77           H
ATOM   3573  HB2 GLU A 897      40.056   0.334  14.373  1.00 40.13           H
ATOM   3574  HB3 GLU A 897      38.459   1.086  14.531  1.00 40.13           H
ATOM   3575  HG2 GLU A 897      38.139  -0.328  16.650  1.00 43.02           H
ATOM   3576  HG3 GLU A 897      39.879  -0.746  16.472  1.00 43.02           H
ATOM   3577  N   ILE A 898      36.035  -0.364  14.168  1.00 26.02           N
ATOM   3578  CA  ILE A 898      34.662  -0.476  14.651  1.00 25.93           C
ATOM   3579  C   ILE A 898      34.029  -1.846  14.173  1.00 22.18           C
ATOM   3580  O   ILE A 898      33.304  -2.503  14.896  1.00 22.99           O
ATOM   3581  CB  ILE A 898      33.794   0.703  14.143  1.00 29.33           C
ATOM   3582  CG1 ILE A 898      34.261   1.991  14.853  1.00 28.62           C
ATOM   3583  CG2 ILE A 898      32.318   0.427  14.431  1.00 20.58           C
ATOM   3584  CD1 ILE A 898      33.548   3.218  14.296  1.00 26.73           C
ATOM   3585  H   ILE A 898      36.257   0.274  13.441  1.00 31.22           H
ATOM   3586  HA  ILE A 898      34.636  -0.506  15.771  1.00 31.11           H
ATOM   3587  HB  ILE A 898      33.935   0.796  13.038  1.00 35.19           H
ATOM   3588 HG12 ILE A 898      34.056   1.909  15.940  1.00 34.34           H
ATOM   3589 HG13 ILE A 898      35.357   2.112  14.770  1.00 34.34           H
ATOM   3590 HG21 ILE A 898      31.683   1.255  14.097  1.00 24.69           H
ATOM   3591 HG22 ILE A 898      31.961  -0.473  13.921  1.00 24.69           H
ATOM   3592 HG23 ILE A 898      32.129   0.289  15.502  1.00 24.69           H
ATOM   3593 HD11 ILE A 898      33.862   4.121  14.833  1.00 32.07           H
ATOM   3594 HD12 ILE A 898      33.784   3.364  13.233  1.00 32.07           H
ATOM   3595 HD13 ILE A 898      32.461   3.132  14.390  1.00 32.07           H
ATOM   3596  N   ILE A 899      34.298  -2.279  12.883  1.00 23.37           N
ATOM   3597  CA  ILE A 899      33.628  -3.502  12.382  1.00 20.53           C
ATOM   3598  C   ILE A 899      34.171  -4.750  13.132  1.00 24.03           C
ATOM   3599  O   ILE A 899      33.451  -5.713  13.266  1.00 25.31           O
ATOM   3600  CB  ILE A 899      33.832  -3.686  10.863  1.00 20.90           C
ATOM   3601  CG1 ILE A 899      33.158  -2.533  10.069  1.00 21.51           C
ATOM   3602  CG2 ILE A 899      33.274  -5.035  10.409  1.00 18.73           C
ATOM   3603  CD1 ILE A 899      33.823  -2.309   8.704  1.00 23.61           C
ATOM   3604  H   ILE A 899      35.011  -1.841  12.297  1.00 28.04           H
ATOM   3605  HA  ILE A 899      32.534  -3.432  12.598  1.00 24.63           H
ATOM   3606  HB  ILE A 899      34.924  -3.646  10.658  1.00 25.08           H
ATOM   3607 HG12 ILE A 899      32.084  -2.753   9.934  1.00 25.81           H
ATOM   3608 HG13 ILE A 899      33.212  -1.597  10.667  1.00 25.81           H
ATOM   3609 HG21 ILE A 899      33.390  -5.176   9.329  1.00 22.47           H
ATOM   3610 HG22 ILE A 899      33.783  -5.882  10.888  1.00 22.47           H
ATOM   3611 HG23 ILE A 899      32.212  -5.131  10.654  1.00 22.47           H
ATOM   3612 HD11 ILE A 899      33.273  -1.587   8.097  1.00 28.33           H
ATOM   3613 HD12 ILE A 899      34.842  -1.922   8.821  1.00 28.33           H
ATOM   3614 HD13 ILE A 899      33.896  -3.238   8.128  1.00 28.33           H
ATOM   3615  N   SER A 900      35.464  -4.704  13.535  1.00 23.18           N
ATOM   3616  CA  SER A 900      36.154  -5.838  14.151  1.00 26.20           C
ATOM   3617  C   SER A 900      36.003  -5.853  15.693  1.00 28.02           C
ATOM   3618  O   SER A 900      36.150  -6.917  16.283  1.00 24.52           O
ATOM   3619  CB  SER A 900      37.617  -5.876  13.671  1.00 28.10           C
ATOM   3620  OG  SER A 900      38.407  -4.800  14.182  1.00 28.31           O
ATOM   3621  H   SER A 900      36.009  -3.873  13.352  1.00 27.81           H
ATOM   3622  HA  SER A 900      35.697  -6.751  13.767  1.00 31.44           H
ATOM   3623  HB2 SER A 900      38.049  -6.810  14.029  1.00 33.72           H
ATOM   3624  HB3 SER A 900      37.663  -5.873  12.583  1.00 33.72           H
ATOM   3625  HG  SER A 900      38.325  -4.043  13.593  1.00 33.97           H
ATOM   3626  N   VAL A 901      35.727  -4.720  16.377  1.00 24.77           N
ATOM   3627  CA  VAL A 901      35.722  -4.610  17.847  1.00 25.30           C
ATOM   3628  C   VAL A 901      34.294  -4.453  18.368  1.00 24.25           C
ATOM   3629  O   VAL A 901      33.884  -5.137  19.315  1.00 25.07           O
ATOM   3630  CB  VAL A 901      36.581  -3.413  18.340  1.00 28.69           C
ATOM   3631  CG1 VAL A 901      36.461  -3.167  19.859  1.00 31.78           C
ATOM   3632  CG2 VAL A 901      38.042  -3.654  17.981  1.00 19.47           C
ATOM   3633  H   VAL A 901      35.658  -3.861  15.852  1.00 29.72           H
ATOM   3634  HA  VAL A 901      36.143  -5.513  18.292  1.00 30.36           H
ATOM   3635  HB  VAL A 901      36.236  -2.504  17.845  1.00 34.43           H
ATOM   3636 HG11 VAL A 901      37.092  -2.324  20.137  1.00 38.14           H
ATOM   3637 HG12 VAL A 901      35.435  -2.928  20.143  1.00 38.14           H
ATOM   3638 HG13 VAL A 901      36.800  -4.044  20.408  1.00 38.14           H
ATOM   3639 HG21 VAL A 901      38.655  -2.830  18.335  1.00 23.36           H
ATOM   3640 HG22 VAL A 901      38.386  -4.585  18.427  1.00 23.36           H
ATOM   3641 HG23 VAL A 901      38.158  -3.717  16.901  1.00 23.36           H
ATOM   3642  N   GLN A 902      33.528  -3.554  17.748  1.00 24.90           N
ATOM   3643  CA  GLN A 902      32.162  -3.245  18.176  1.00 22.25           C
ATOM   3644  C   GLN A 902      31.119  -4.089  17.458  1.00 21.50           C
ATOM   3645  O   GLN A 902      30.202  -4.567  18.124  1.00 25.04           O
ATOM   3646  CB  GLN A 902      31.813  -1.732  17.989  1.00 20.62           C
ATOM   3647  CG  GLN A 902      32.818  -0.738  18.567  1.00 27.24           C
ATOM   3648  CD  GLN A 902      33.130  -0.937  20.035  1.00 35.56           C
ATOM   3649  OE1 GLN A 902      32.508  -1.730  20.746  1.00 33.38           O
ATOM   3650  NE2 GLN A 902      34.165  -0.230  20.489  1.00 49.25           N
ATOM   3651  H   GLN A 902      33.902  -3.055  16.953  1.00 29.88           H
ATOM   3652  HA  GLN A 902      32.079  -3.490  19.229  1.00 26.70           H
ATOM   3653  HB2 GLN A 902      31.724  -1.529  16.924  1.00 24.74           H
ATOM   3654  HB3 GLN A 902      30.843  -1.536  18.439  1.00 24.74           H
ATOM   3655  HG2 GLN A 902      33.741  -0.768  17.989  1.00 32.68           H
ATOM   3656  HG3 GLN A 902      32.398   0.254  18.460  1.00 32.68           H
ATOM   3657 HE21 GLN A 902      34.645   0.414  19.870  1.00 59.10           H
ATOM   3658 HE22 GLN A 902      34.489  -0.351  21.437  1.00 59.10           H
ATOM   3659  N   VAL A 903      31.173  -4.229  16.122  1.00 21.85           N
ATOM   3660  CA  VAL A 903      30.085  -4.852  15.376  1.00 21.61           C
ATOM   3661  C   VAL A 903      29.948  -6.343  15.771  1.00 21.24           C
ATOM   3662  O   VAL A 903      28.813  -6.800  15.809  1.00 21.94           O
ATOM   3663  CB  VAL A 903      30.234  -4.645  13.853  1.00 26.35           C
ATOM   3664  CG1 VAL A 903      29.332  -5.576  12.989  1.00 25.30           C
ATOM   3665  CG2 VAL A 903      29.981  -3.151  13.463  1.00 24.38           C
ATOM   3666  H   VAL A 903      31.971  -3.883  15.605  1.00 26.22           H
ATOM   3667  HA  VAL A 903      29.163  -4.349  15.676  1.00 25.93           H
ATOM   3668  HB  VAL A 903      31.256  -4.887  13.606  1.00 31.62           H
ATOM   3669 HG11 VAL A 903      29.480  -5.354  11.932  1.00 30.36           H
ATOM   3670 HG12 VAL A 903      29.618  -6.614  13.143  1.00 30.36           H
ATOM   3671 HG13 VAL A 903      28.287  -5.433  13.252  1.00 30.36           H
ATOM   3672 HG21 VAL A 903      30.151  -3.000  12.398  1.00 29.26           H
ATOM   3673 HG22 VAL A 903      28.959  -2.868  13.715  1.00 29.26           H
ATOM   3674 HG23 VAL A 903      30.665  -2.506  14.012  1.00 29.26           H
ATOM   3675  N   PRO A 904      31.011  -7.084  16.148  1.00 23.24           N
ATOM   3676  CA  PRO A 904      30.857  -8.505  16.544  1.00 21.74           C
ATOM   3677  C   PRO A 904      30.151  -8.637  17.887  1.00 22.60           C
ATOM   3678  O   PRO A 904      29.504  -9.648  18.117  1.00 23.64           O
ATOM   3679  CB  PRO A 904      32.291  -9.070  16.563  1.00 20.85           C
ATOM   3680  CG  PRO A 904      33.025  -8.130  15.599  1.00 20.38           C
ATOM   3681  CD  PRO A 904      32.446  -6.800  16.047  1.00 19.39           C
ATOM   3682  HA  PRO A 904      30.334  -9.041  15.752  1.00 26.09           H
ATOM   3683  HB2 PRO A 904      32.713  -8.938  17.560  1.00 25.02           H
ATOM   3684  HB3 PRO A 904      32.363 -10.115  16.265  1.00 25.02           H
ATOM   3685  HG2 PRO A 904      34.098  -8.145  15.754  1.00 24.45           H
ATOM   3686  HG3 PRO A 904      32.779  -8.361  14.563  1.00 24.45           H
ATOM   3687  HD2 PRO A 904      32.845  -6.503  17.016  1.00 23.27           H
ATOM   3688  HD3 PRO A 904      32.668  -6.037  15.324  1.00 23.27           H
ATOM   3689  N   LYS A 905      30.168  -7.586  18.735  1.00 22.09           N
ATOM   3690  CA  LYS A 905      29.409  -7.542  19.967  1.00 21.94           C
ATOM   3691  C   LYS A 905      27.931  -7.523  19.677  1.00 23.17           C
ATOM   3692  O   LYS A 905      27.149  -8.133  20.382  1.00 24.81           O
ATOM   3693  CB  LYS A 905      29.785  -6.317  20.833  1.00 26.65           C
ATOM   3694  CG  LYS A 905      31.254  -6.361  21.283  1.00 26.15           C
ATOM   3695  CD  LYS A 905      31.537  -5.170  22.220  1.00 33.07           C
ATOM   3696  CE  LYS A 905      33.034  -4.914  22.464  1.00 34.40           C
ATOM   3697  NZ  LYS A 905      33.251  -3.509  22.903  1.00 42.58           N1+
ATOM   3698  H   LYS A 905      30.645  -6.738  18.448  1.00 26.50           H
ATOM   3699  HA  LYS A 905      29.627  -8.444  20.538  1.00 26.33           H
ATOM   3700  HB2 LYS A 905      29.574  -5.397  20.296  1.00 31.99           H
ATOM   3701  HB3 LYS A 905      29.151  -6.314  21.720  1.00 31.99           H
ATOM   3702  HG2 LYS A 905      31.430  -7.293  21.821  1.00 31.38           H
ATOM   3703  HG3 LYS A 905      31.908  -6.320  20.416  1.00 31.38           H
ATOM   3704  HD2 LYS A 905      31.089  -4.272  21.790  1.00 39.69           H
ATOM   3705  HD3 LYS A 905      31.058  -5.365  23.180  1.00 39.69           H
ATOM   3706  HE2 LYS A 905      33.389  -5.597  23.236  1.00 41.28           H
ATOM   3707  HE3 LYS A 905      33.598  -5.096  21.550  1.00 41.28           H
ATOM   3708  HZ1 LYS A 905      34.237  -3.340  23.049  1.00 51.09           H
ATOM   3709  HZ2 LYS A 905      32.920  -2.869  22.191  1.00 51.09           H
ATOM   3710  HZ3 LYS A 905      32.745  -3.313  23.754  1.00 51.09           H
ATOM   3711  N   ILE A 906      27.524  -6.796  18.644  1.00 25.10           N
ATOM   3712  CA  ILE A 906      26.135  -6.827  18.190  1.00 22.64           C
ATOM   3713  C   ILE A 906      25.839  -8.222  17.569  1.00 22.81           C
ATOM   3714  O   ILE A 906      24.870  -8.858  17.917  1.00 24.54           O
ATOM   3715  CB  ILE A 906      25.899  -5.677  17.192  1.00 26.63           C
ATOM   3716  CG1 ILE A 906      26.184  -4.291  17.828  1.00 24.38           C
ATOM   3717  CG2 ILE A 906      24.453  -5.788  16.698  1.00 24.47           C
ATOM   3718  CD1 ILE A 906      26.140  -3.132  16.837  1.00 23.50           C
ATOM   3719  H   ILE A 906      28.210  -6.321  18.074  1.00 30.12           H
ATOM   3720  HA  ILE A 906      25.489  -6.684  19.042  1.00 27.17           H
ATOM   3721  HB  ILE A 906      26.556  -5.809  16.332  1.00 31.95           H
ATOM   3722 HG12 ILE A 906      25.438  -4.109  18.600  1.00 29.26           H
ATOM   3723 HG13 ILE A 906      27.173  -4.282  18.282  1.00 29.26           H
ATOM   3724 HG21 ILE A 906      24.230  -4.977  16.008  1.00 29.37           H
ATOM   3725 HG22 ILE A 906      24.305  -6.723  16.157  1.00 29.37           H
ATOM   3726 HG23 ILE A 906      23.775  -5.758  17.548  1.00 29.37           H
ATOM   3727 HD11 ILE A 906      26.402  -2.213  17.363  1.00 28.20           H
ATOM   3728 HD12 ILE A 906      26.863  -3.301  16.038  1.00 28.20           H
ATOM   3729 HD13 ILE A 906      25.141  -3.012  16.416  1.00 28.20           H
ATOM   3730  N   LEU A 907      26.618  -8.682  16.595  1.00 21.52           N
ATOM   3731  CA  LEU A 907      26.315  -9.941  15.897  1.00 22.15           C
ATOM   3732  C   LEU A 907      26.362 -11.165  16.835  1.00 22.55           C
ATOM   3733  O   LEU A 907      25.681 -12.162  16.604  1.00 23.25           O
ATOM   3734  CB  LEU A 907      27.262 -10.062  14.690  1.00 26.15           C
ATOM   3735  CG  LEU A 907      27.124  -8.912  13.648  1.00 24.49           C
ATOM   3736  CD1 LEU A 907      28.125  -9.199  12.523  1.00 19.08           C
ATOM   3737  CD2 LEU A 907      25.715  -8.730  13.037  1.00 24.85           C
ATOM   3738  H   LEU A 907      27.390  -8.121  16.268  1.00 25.82           H
ATOM   3739  HA  LEU A 907      25.292  -9.882  15.523  1.00 26.58           H
ATOM   3740  HB2 LEU A 907      28.290 -10.092  15.054  1.00 31.37           H
ATOM   3741  HB3 LEU A 907      27.068 -11.017  14.194  1.00 31.37           H
ATOM   3742  HG  LEU A 907      27.402  -7.969  14.111  1.00 29.39           H
ATOM   3743 HD11 LEU A 907      28.061  -8.415  11.770  1.00 22.90           H
ATOM   3744 HD12 LEU A 907      29.138  -9.217  12.926  1.00 22.90           H
ATOM   3745 HD13 LEU A 907      27.913 -10.158  12.053  1.00 22.90           H
ATOM   3746 HD21 LEU A 907      25.744  -7.945  12.282  1.00 29.82           H
ATOM   3747 HD22 LEU A 907      25.368  -9.647  12.564  1.00 29.82           H
ATOM   3748 HD23 LEU A 907      25.008  -8.442  13.813  1.00 29.82           H
ATOM   3749  N   SER A 908      27.096 -11.108  17.942  1.00 22.28           N
ATOM   3750  CA  SER A 908      27.136 -12.201  18.949  1.00 27.11           C
ATOM   3751  C   SER A 908      26.113 -12.050  20.081  1.00 27.16           C
ATOM   3752  O   SER A 908      26.066 -12.897  20.982  1.00 25.57           O
ATOM   3753  CB  SER A 908      28.544 -12.309  19.532  1.00 20.76           C
ATOM   3754  OG  SER A 908      28.776 -11.247  20.454  1.00 23.90           O
ATOM   3755  H   SER A 908      27.669 -10.293  18.099  1.00 26.74           H
ATOM   3756  HA  SER A 908      26.942 -13.146  18.445  1.00 32.53           H
ATOM   3757  HB2 SER A 908      28.634 -13.263  20.052  1.00 24.92           H
ATOM   3758  HB3 SER A 908      29.275 -12.273  18.726  1.00 24.92           H
ATOM   3759  HG  SER A 908      29.017 -10.466  19.949  1.00 28.68           H
ATOM   3760  N   GLY A 909      25.324 -10.960  20.056  1.00 21.87           N
ATOM   3761  CA  GLY A 909      24.211 -10.767  20.981  1.00 21.91           C
ATOM   3762  C   GLY A 909      24.605 -10.152  22.319  1.00 22.40           C
ATOM   3763  O   GLY A 909      23.760 -10.072  23.198  1.00 26.71           O
ATOM   3764  H   GLY A 909      25.396 -10.337  19.265  1.00 26.25           H
ATOM   3765  HA2 GLY A 909      23.467 -10.126  20.508  1.00 26.29           H
ATOM   3766  HA3 GLY A 909      23.749 -11.734  21.186  1.00 26.29           H
ATOM   3767  N   LYS A 910      25.844  -9.643  22.468  1.00 22.67           N
ATOM   3768  CA  LYS A 910      26.274  -8.899  23.649  1.00 24.06           C
ATOM   3769  C   LYS A 910      25.722  -7.484  23.666  1.00 28.06           C
ATOM   3770  O   LYS A 910      25.552  -6.939  24.755  1.00 28.11           O
ATOM   3771  CB  LYS A 910      27.790  -8.803  23.706  1.00 23.40           C
ATOM   3772  CG  LYS A 910      28.438 -10.163  23.943  1.00 28.59           C
ATOM   3773  CD  LYS A 910      29.951  -9.947  23.968  1.00 29.65           C
ATOM   3774  CE  LYS A 910      30.638 -10.983  24.838  1.00 39.03           C
ATOM   3775  NZ  LYS A 910      32.076 -10.677  24.968  1.00 38.54           N1+
ATOM   3776  H   LYS A 910      26.490  -9.698  21.691  1.00 27.21           H
ATOM   3777  HA  LYS A 910      25.909  -9.406  24.543  1.00 28.87           H
ATOM   3778  HB2 LYS A 910      28.176  -8.361  22.789  1.00 28.07           H
ATOM   3779  HB3 LYS A 910      28.047  -8.161  24.548  1.00 28.07           H
ATOM   3780  HG2 LYS A 910      28.088 -10.579  24.888  1.00 34.31           H
ATOM   3781  HG3 LYS A 910      28.181 -10.841  23.129  1.00 34.31           H
ATOM   3782  HD2 LYS A 910      30.331 -10.037  22.949  1.00 35.58           H
ATOM   3783  HD3 LYS A 910      30.192  -8.951  24.342  1.00 35.58           H
ATOM   3784  HE2 LYS A 910      30.176 -10.983  25.828  1.00 46.84           H
ATOM   3785  HE3 LYS A 910      30.508 -11.969  24.390  1.00 46.84           H
ATOM   3786  HZ1 LYS A 910      32.526 -11.393  25.523  1.00 46.25           H
ATOM   3787  HZ2 LYS A 910      32.502 -10.651  24.053  1.00 46.25           H
ATOM   3788  HZ3 LYS A 910      32.192  -9.782  25.424  1.00 46.25           H
ATOM   3789  N   VAL A 911      25.437  -6.909  22.491  1.00 22.82           N
ATOM   3790  CA  VAL A 911      24.879  -5.550  22.354  1.00 21.84           C
ATOM   3791  C   VAL A 911      23.648  -5.669  21.527  1.00 24.25           C
ATOM   3792  O   VAL A 911      23.730  -6.213  20.437  1.00 22.33           O
ATOM   3793  CB  VAL A 911      25.920  -4.635  21.723  1.00 21.22           C
ATOM   3794  CG1 VAL A 911      25.371  -3.274  21.289  1.00 23.40           C
ATOM   3795  CG2 VAL A 911      27.063  -4.394  22.731  1.00 26.30           C
ATOM   3796  H   VAL A 911      25.607  -7.428  21.643  1.00 27.38           H
ATOM   3797  HA  VAL A 911      24.597  -5.148  23.324  1.00 26.21           H
ATOM   3798  HB  VAL A 911      26.340  -5.128  20.845  1.00 25.47           H
ATOM   3799 HG11 VAL A 911      26.165  -2.716  20.792  1.00 28.07           H
ATOM   3800 HG12 VAL A 911      24.553  -3.405  20.580  1.00 28.07           H
ATOM   3801 HG13 VAL A 911      25.014  -2.703  22.146  1.00 28.07           H
ATOM   3802 HG21 VAL A 911      27.840  -3.796  22.255  1.00 31.56           H
ATOM   3803 HG22 VAL A 911      26.703  -3.863  23.608  1.00 31.56           H
ATOM   3804 HG23 VAL A 911      27.507  -5.337  23.051  1.00 31.56           H
ATOM   3805  N   LYS A 912      22.524  -5.155  22.038  1.00 22.61           N
ATOM   3806  CA  LYS A 912      21.224  -5.303  21.417  1.00 23.82           C
ATOM   3807  C   LYS A 912      20.470  -3.967  21.330  1.00 25.01           C
ATOM   3808  O   LYS A 912      20.561  -3.124  22.236  1.00 24.70           O
ATOM   3809  CB  LYS A 912      20.390  -6.310  22.209  1.00 25.66           C
ATOM   3810  CG  LYS A 912      21.055  -7.702  22.217  1.00 32.39           C
ATOM   3811  CD  LYS A 912      20.108  -8.900  22.218  1.00 40.66           C
ATOM   3812  CE  LYS A 912      19.180  -8.935  23.413  1.00 47.57           C
ATOM   3813  NZ  LYS A 912      18.438 -10.219  23.416  1.00 57.36           N1+
ATOM   3814  H   LYS A 912      22.570  -4.663  22.923  1.00 27.13           H
ATOM   3815  HA  LYS A 912      21.364  -5.703  20.418  1.00 28.58           H
ATOM   3816  HB2 LYS A 912      20.283  -5.963  23.237  1.00 30.79           H
ATOM   3817  HB3 LYS A 912      19.392  -6.374  21.775  1.00 30.79           H
ATOM   3818  HG2 LYS A 912      21.642  -7.807  21.305  1.00 38.87           H
ATOM   3819  HG3 LYS A 912      21.745  -7.767  23.057  1.00 38.87           H
ATOM   3820  HD2 LYS A 912      19.508  -8.877  21.307  1.00 48.80           H
ATOM   3821  HD3 LYS A 912      20.710  -9.811  22.212  1.00 48.80           H
ATOM   3822  HE2 LYS A 912      19.775  -8.842  24.323  1.00 57.09           H
ATOM   3823  HE3 LYS A 912      18.480  -8.100  23.358  1.00 57.09           H
ATOM   3824  HZ1 LYS A 912      17.758 -10.224  24.164  1.00 68.83           H
ATOM   3825  HZ2 LYS A 912      17.962 -10.337  22.532  1.00 68.83           H
ATOM   3826  HZ3 LYS A 912      19.086 -10.983  23.545  1.00 68.83           H
ATOM   3827  N   PRO A 913      19.655  -3.815  20.283  1.00 23.39           N
ATOM   3828  CA  PRO A 913      18.792  -2.652  20.139  1.00 23.57           C
ATOM   3829  C   PRO A 913      17.709  -2.698  21.217  1.00 29.42           C
ATOM   3830  O   PRO A 913      17.293  -3.762  21.667  1.00 22.68           O
ATOM   3831  CB  PRO A 913      18.135  -2.815  18.763  1.00 23.32           C
ATOM   3832  CG  PRO A 913      18.332  -4.262  18.352  1.00 27.07           C
ATOM   3833  CD  PRO A 913      19.547  -4.742  19.147  1.00 25.70           C
ATOM   3834  HA  PRO A 913      19.354  -1.726  20.114  1.00 28.28           H
ATOM   3835  HB2 PRO A 913      17.093  -2.508  18.707  1.00 27.99           H
ATOM   3836  HB3 PRO A 913      18.733  -2.199  18.094  1.00 27.99           H
ATOM   3837  HG2 PRO A 913      17.466  -4.833  18.661  1.00 32.48           H
ATOM   3838  HG3 PRO A 913      18.499  -4.359  17.281  1.00 32.48           H
ATOM   3839  HD2 PRO A 913      19.361  -5.766  19.465  1.00 30.84           H
ATOM   3840  HD3 PRO A 913      20.440  -4.661  18.528  1.00 30.84           H
ATOM   3841  N   ILE A 914      17.232  -1.512  21.562  1.00 22.90           N
ATOM   3842  CA  ILE A 914      16.112  -1.253  22.444  1.00 25.73           C
ATOM   3843  C   ILE A 914      14.918  -1.046  21.511  1.00 26.80           C
ATOM   3844  O   ILE A 914      14.786  -0.001  20.907  1.00 27.18           O
ATOM   3845  CB  ILE A 914      16.380  -0.017  23.348  1.00 25.64           C
ATOM   3846  CG1 ILE A 914      17.633  -0.164  24.246  1.00 27.58           C
ATOM   3847  CG2 ILE A 914      15.146   0.109  24.247  1.00 28.10           C
ATOM   3848  CD1 ILE A 914      18.147   1.145  24.889  1.00 26.05           C
ATOM   3849  H   ILE A 914      17.622  -0.711  21.093  1.00 27.48           H
ATOM   3850  HA  ILE A 914      15.933  -2.124  23.076  1.00 30.88           H
ATOM   3851  HB  ILE A 914      16.484   0.870  22.722  1.00 30.77           H
ATOM   3852 HG12 ILE A 914      17.452  -0.909  25.021  1.00 33.10           H
ATOM   3853 HG13 ILE A 914      18.459  -0.537  23.636  1.00 33.10           H
ATOM   3854 HG21 ILE A 914      15.257   0.951  24.926  1.00 33.72           H
ATOM   3855 HG22 ILE A 914      14.247   0.283  23.655  1.00 33.72           H
ATOM   3856 HG23 ILE A 914      15.014  -0.803  24.830  1.00 33.72           H
ATOM   3857 HD11 ILE A 914      19.049   0.935  25.456  1.00 31.26           H
ATOM   3858 HD12 ILE A 914      18.399   1.874  24.121  1.00 31.26           H
ATOM   3859 HD13 ILE A 914      17.396   1.564  25.556  1.00 31.26           H
ATOM   3860  N   TYR A 915      14.052  -2.038  21.357  1.00 23.97           N
ATOM   3861  CA  TYR A 915      12.817  -1.860  20.616  1.00 26.18           C
ATOM   3862  C   TYR A 915      11.735  -1.256  21.514  1.00 27.84           C
ATOM   3863  O   TYR A 915      11.686  -1.571  22.694  1.00 28.02           O
ATOM   3864  CB  TYR A 915      12.352  -3.216  20.074  1.00 25.60           C
ATOM   3865  CG  TYR A 915      13.211  -3.773  18.960  1.00 25.60           C
ATOM   3866  CD1 TYR A 915      14.201  -4.726  19.226  1.00 30.67           C
ATOM   3867  CD2 TYR A 915      12.985  -3.360  17.642  1.00 27.32           C
ATOM   3868  CE1 TYR A 915      14.961  -5.270  18.171  1.00 31.48           C
ATOM   3869  CE2 TYR A 915      13.753  -3.883  16.587  1.00 31.10           C
ATOM   3870  CZ  TYR A 915      14.782  -4.807  16.855  1.00 28.68           C
ATOM   3871  OH  TYR A 915      15.628  -5.201  15.865  1.00 35.70           O
ATOM   3872  H   TYR A 915      14.178  -2.894  21.877  1.00 28.76           H
ATOM   3873  HA  TYR A 915      12.967  -1.205  19.761  1.00 31.42           H
ATOM   3874  HB2 TYR A 915      12.317  -3.925  20.900  1.00 30.72           H
ATOM   3875  HB3 TYR A 915      11.338  -3.090  19.696  1.00 30.72           H
ATOM   3876  HD1 TYR A 915      14.358  -5.069  20.238  1.00 36.81           H
ATOM   3877  HD2 TYR A 915      12.205  -2.645  17.439  1.00 32.79           H
ATOM   3878  HE1 TYR A 915      15.706  -6.022  18.374  1.00 37.77           H
ATOM   3879  HE2 TYR A 915      13.565  -3.556  15.575  1.00 37.32           H
ATOM   3880  HH  TYR A 915      15.348  -4.891  15.001  1.00 42.84           H
ATOM   3881  N   PHE A 916      10.839  -0.443  20.942  1.00 25.09           N
ATOM   3882  CA  PHE A 916       9.601  -0.054  21.600  1.00 24.24           C
ATOM   3883  C   PHE A 916       8.591  -1.193  21.696  1.00 31.70           C
ATOM   3884  O   PHE A 916       8.048  -1.436  22.772  1.00 30.37           O
ATOM   3885  CB  PHE A 916       8.967   1.152  20.913  1.00 26.29           C
ATOM   3886  CG  PHE A 916       9.570   2.435  21.390  1.00 27.82           C
ATOM   3887  CD1 PHE A 916       9.136   2.993  22.605  1.00 27.03           C
ATOM   3888  CD2 PHE A 916      10.576   3.051  20.627  1.00 32.35           C
ATOM   3889  CE1 PHE A 916       9.706   4.193  23.065  1.00 30.17           C
ATOM   3890  CE2 PHE A 916      11.132   4.260  21.077  1.00 31.98           C
ATOM   3891  CZ  PHE A 916      10.699   4.816  22.291  1.00 33.77           C
ATOM   3892  H   PHE A 916      10.932  -0.230  19.960  1.00 30.10           H
ATOM   3893  HA  PHE A 916       9.840   0.234  22.624  1.00 29.08           H
ATOM   3894  HB2 PHE A 916       9.052   1.068  19.829  1.00 31.55           H
ATOM   3895  HB3 PHE A 916       7.905   1.181  21.166  1.00 31.55           H
ATOM   3896  HD1 PHE A 916       8.356   2.514  23.180  1.00 32.44           H
ATOM   3897  HD2 PHE A 916      10.906   2.613  19.694  1.00 38.81           H
ATOM   3898  HE1 PHE A 916       9.357   4.650  23.978  1.00 36.20           H
ATOM   3899  HE2 PHE A 916      11.887   4.757  20.486  1.00 38.37           H
ATOM   3900  HZ  PHE A 916      11.115   5.753  22.617  1.00 40.52           H
ATOM   3901  N   HIS A 917       8.333  -1.843  20.563  1.00 27.49           N
ATOM   3902  CA  HIS A 917       7.299  -2.875  20.403  1.00 33.68           C
ATOM   3903  C   HIS A 917       7.878  -4.294  20.337  1.00 36.32           C
ATOM   3904  O   HIS A 917       9.003  -4.418  19.809  1.00 35.63           O
ATOM   3905  CB  HIS A 917       6.537  -2.542  19.120  1.00 30.86           C
ATOM   3906  CG  HIS A 917       5.887  -1.188  19.165  1.00 28.57           C
ATOM   3907  ND1 HIS A 917       4.664  -0.919  19.772  1.00 28.34           N
ATOM   3908  CD2 HIS A 917       6.360  -0.043  18.588  1.00 26.62           C
ATOM   3909  CE1 HIS A 917       4.429   0.375  19.553  1.00 29.53           C
ATOM   3910  NE2 HIS A 917       5.416   0.923  18.834  1.00 27.90           N
ATOM   3911  OXT HIS A 917       7.158  -5.235  20.742  1.00 36.38           O1-
ATOM   3912  H   HIS A 917       8.847  -1.586  19.732  1.00 32.99           H
ATOM   3913  HA  HIS A 917       6.587  -2.838  21.228  1.00 40.41           H
ATOM   3914  HB2 HIS A 917       5.767  -3.294  18.960  1.00 37.03           H
ATOM   3915  HB3 HIS A 917       7.229  -2.576  18.286  1.00 37.03           H
ATOM   3916  HD2 HIS A 917       7.269   0.074  18.021  1.00 31.94           H
ATOM   3917  HE1 HIS A 917       3.499   0.877  19.780  1.00 35.44           H
ATOM   3918  HE2 HIS A 917       5.344   1.814  18.369  1.00 33.49           H
TER
HETATM 3919  O1  SO4 A 402      33.153  -6.738 -10.013  1.00 39.49           O1-
HETATM 3920  O2  SO4 A 402      31.060  -5.687  -9.864  1.00 42.53           O1-
HETATM 3921  O3  SO4 A 402      31.631  -6.823 -11.768  1.00 47.60           O1-
HETATM 3922  O4  SO4 A 402      31.188  -7.994  -9.744  1.00 39.75           O1-
HETATM 3923  S   SO4 A 402      31.777  -6.833 -10.346  1.00 39.12           S2+
HETATM 3924  C1  198 A 501      27.614   3.308   4.462  1.00 25.62           C
HETATM 3925  C10 198 A 501      28.471   1.015   4.926  1.00 25.51           C
HETATM 3926  C11 198 A 501      29.721   0.130   4.688  1.00 28.58           C
HETATM 3927  C12 198 A 501      29.266  -1.072   3.878  1.00 23.98           C
HETATM 3928  C13 198 A 501      30.371  -0.216   6.023  1.00 24.64           C
HETATM 3929  C15 198 A 501      30.432   0.963   8.593  1.00 23.18           C
HETATM 3930  C16 198 A 501      29.210   1.541   8.952  1.00 28.59           C
HETATM 3931  C17 198 A 501      28.719   1.399  10.255  1.00 28.92           C
HETATM 3932  C18 198 A 501      29.499   0.694  11.163  1.00 27.29           C
HETATM 3933  C19 198 A 501      30.749   0.136  10.845  1.00 25.35           C
HETATM 3934  C2  198 A 501      26.264   3.048   4.794  1.00 19.89           C
HETATM 3935  C20 198 A 501      31.190   0.258   9.537  1.00 23.62           C
HETATM 3936  C3  198 A 501      25.353   4.108   4.736  1.00 20.94           C
HETATM 3937  C4  198 A 501      25.785   5.412   4.438  1.00 22.94           C
HETATM 3938  C5  198 A 501      27.153   5.684   4.255  1.00 25.41           C
HETATM 3939  C6  198 A 501      28.060   4.630   4.218  1.00 28.74           C
HETATM 3940  C7  198 A 501      23.920   3.791   5.048  1.00 28.78           C
HETATM 3941  C8  198 A 501      24.899   6.515   4.326  1.00 29.00           C
HETATM 3942  F18 198 A 501      29.070   0.519  12.406  1.00 37.11           F
HETATM 3943  F7A 198 A 501      23.528   2.551   4.702  1.00 25.76           F
HETATM 3944  F7B 198 A 501      23.645   3.884   6.351  1.00 28.69           F
HETATM 3945  F7C 198 A 501      22.980   4.547   4.481  1.00 29.50           F
HETATM 3946  N8  198 A 501      24.245   7.474   4.171  1.00 23.13           N
HETATM 3947  N9  198 A 501      28.528   2.241   4.256  1.00 23.89           N
HETATM 3948  O10 198 A 501      27.522   0.621   5.588  1.00 25.77           O
HETATM 3949  O11 198 A 501      30.593   0.938   3.892  1.00 24.90           O
HETATM 3950  O14 198 A 501      30.373   2.369   6.555  1.00 32.66           O1-
HETATM 3951  O15 198 A 501      32.460   0.922   7.008  1.00 27.42           O1-
HETATM 3952  S14 198 A 501      31.031   1.133   6.986  1.00 27.33           S2+
HETATM 3953  H2  198 A 501      25.964   2.038   5.088  1.00 23.86           H
HETATM 3954  H11 198 A 501      31.281   0.397   3.391  1.00 29.88           H
HETATM 3955  H16 198 A 501      28.636   2.137   8.223  1.00 34.31           H
HETATM 3956  H17 198 A 501      27.755   1.835  10.544  1.00 34.71           H
HETATM 3957  H19 198 A 501      31.362  -0.351  11.609  1.00 30.42           H
HETATM 3958  H20 198 A 501      32.171  -0.145   9.249  1.00 28.34           H
HETATM 3959  H5  198 A 501      27.506   6.718   4.138  1.00 30.49           H
HETATM 3960  H6  198 A 501      29.130   4.830   4.021  1.00 34.48           H
HETATM 3961  HN9 198 A 501      29.485   2.539   3.932  1.00 28.67           H
HETATM 3962 H121 198 A 501      30.112  -1.722   3.612  1.00 28.78           H
HETATM 3963 H122 198 A 501      28.776  -0.790   2.940  1.00 28.78           H
HETATM 3964 H123 198 A 501      28.557  -1.689   4.457  1.00 28.78           H
HETATM 3965 H131 198 A 501      29.648  -0.844   6.600  1.00 29.57           H
HETATM 3966 H132 198 A 501      31.193  -0.946   5.819  1.00 29.57           H
HETATM 3967  O   HOH A 101      26.824   0.866  14.150  1.00 23.52           O
HETATM 3968  H1  HOH A 101      27.660   1.136  14.550  1.00 28.23           H
HETATM 3969  H2  HOH A 101      26.217   0.758  14.893  1.00 28.23           H
HETATM 3970  O   HOH A 102      20.198  17.304  14.951  1.00 23.93           O
HETATM 3971  H1  HOH A 102      20.380  17.117  14.024  1.00 28.71           H
HETATM 3972  H2  HOH A 102      20.038  18.251  14.967  1.00 28.71           H
HETATM 3973  O   HOH A 103      27.661  20.521  23.785  1.00 25.35           O
HETATM 3974  H1  HOH A 103      27.260  20.976  23.042  1.00 30.42           H
HETATM 3975  H2  HOH A 103      26.919  20.176  24.282  1.00 30.42           H
HETATM 3976  O   HOH A 104       8.514  -1.495  13.256  1.00 25.54           O
HETATM 3977  H1  HOH A 104       8.280  -1.606  14.182  1.00 30.64           H
HETATM 3978  H2  HOH A 104       8.682  -0.554  13.166  1.00 30.64           H
HETATM 3979  O   HOH A 105      22.336  -4.358  14.392  1.00 28.19           O
HETATM 3980  H1  HOH A 105      21.628  -3.859  14.809  1.00 33.83           H
HETATM 3981  H2  HOH A 105      23.140  -3.943  14.708  1.00 33.83           H
HETATM 3982  O   HOH A 106      22.305   3.623  22.498  1.00 22.27           O
HETATM 3983  H1  HOH A 106      22.893   2.876  22.633  1.00 26.72           H
HETATM 3984  H2  HOH A 106      22.803   4.218  21.933  1.00 26.72           H
HETATM 3985  O   HOH A 107      23.335   0.748  14.399  1.00 25.98           O
HETATM 3986  H1  HOH A 107      23.769   0.536  15.227  1.00 31.18           H
HETATM 3987  H2  HOH A 107      22.415   0.888  14.643  1.00 31.18           H
HETATM 3988  O   HOH A 108      23.526   9.328   6.498  1.00 25.55           O
HETATM 3989  H1  HOH A 108      24.453   9.056   6.669  1.00 30.66           H
HETATM 3990  H2  HOH A 108      22.963   8.524   6.605  1.00 30.66           H
HETATM 3991  O   HOH A 109      23.659  19.503  28.040  1.00 28.01           O
HETATM 3992  H1  HOH A 109      24.597  19.587  28.224  1.00 33.61           H
HETATM 3993  H2  HOH A 109      23.230  19.915  28.790  1.00 33.61           H
HETATM 3994  O   HOH A 110      26.496  11.881   2.775  1.00 25.86           O
HETATM 3995  H1  HOH A 110      27.145  12.428   2.322  1.00 31.03           H
HETATM 3996  H2  HOH A 110      26.232  11.236   2.115  1.00 31.03           H
HETATM 3997  O   HOH A 111      26.495   9.301  -7.843  1.00 32.38           O
HETATM 3998  H1  HOH A 111      27.422   9.218  -8.087  1.00 38.86           H
HETATM 3999  H2  HOH A 111      26.331  10.246  -7.864  1.00 38.86           H
HETATM 4000  O   HOH A 112      15.340   2.466  16.952  1.00 28.83           O
HETATM 4001  H1  HOH A 112      14.832   1.891  17.537  1.00 34.59           H
HETATM 4002  H2  HOH A 112      14.939   2.329  16.091  1.00 34.59           H
HETATM 4003  O   HOH A 113      34.741  14.020  15.004  1.00 29.98           O
HETATM 4004  H1  HOH A 113      34.009  13.993  14.382  1.00 35.98           H
HETATM 4005  H2  HOH A 113      35.074  13.120  15.021  1.00 35.98           H
HETATM 4006  O   HOH A 114      18.960  14.761  15.170  1.00 23.42           O
HETATM 4007  H1  HOH A 114      18.100  14.824  15.595  1.00 28.11           H
HETATM 4008  H2  HOH A 114      19.243  15.676  15.074  1.00 28.11           H
HETATM 4009  O   HOH A 115      20.798   1.086  15.114  1.00 26.75           O
HETATM 4010  H1  HOH A 115      20.722   1.568  15.941  1.00 32.10           H
HETATM 4011  H2  HOH A 115      20.191   0.349  15.218  1.00 32.10           H
HETATM 4012  O   HOH A 116      22.346  -7.843  -4.397  1.00 32.12           O
HETATM 4013  H1  HOH A 116      22.665  -7.999  -5.288  1.00 38.55           H
HETATM 4014  H2  HOH A 116      22.821  -8.480  -3.861  1.00 38.55           H
HETATM 4015  O   HOH A 117      26.108   1.133  35.561  1.00 44.67           O
HETATM 4016  H1  HOH A 117      26.054   0.230  35.241  1.00 53.61           H
HETATM 4017  H2  HOH A 117      26.991   1.416  35.308  1.00 53.61           H
HETATM 4018  O   HOH A 118      18.608  26.652  15.669  1.00 29.06           O
HETATM 4019  H1  HOH A 118      18.775  25.849  16.167  1.00 34.87           H
HETATM 4020  H2  HOH A 118      17.756  26.502  15.256  1.00 34.87           H
HETATM 4021  O   HOH A 119      20.433  -8.637  -2.291  1.00 31.82           O
HETATM 4022  H1  HOH A 119      20.847  -9.003  -3.074  1.00 38.18           H
HETATM 4023  H2  HOH A 119      20.575  -9.298  -1.614  1.00 38.18           H
HETATM 4024  O   HOH A 120      17.421  -7.983  10.527  1.00 26.47           O
HETATM 4025  H1  HOH A 120      17.401  -7.237   9.922  1.00 31.77           H
HETATM 4026  H2  HOH A 120      18.284  -8.377  10.383  1.00 31.77           H
HETATM 4027  O   HOH A 121      10.505  18.518  21.863  1.00 34.45           O
HETATM 4028  H1  HOH A 121      10.897  18.472  22.742  1.00 41.34           H
HETATM 4029  H2  HOH A 121      10.049  17.679  21.767  1.00 41.34           H
HETATM 4030  O   HOH A 122      23.100  12.443  12.928  1.00 33.71           O
HETATM 4031  H1  HOH A 122      23.524  12.301  13.777  1.00 40.45           H
HETATM 4032  H2  HOH A 122      23.811  12.361  12.289  1.00 40.45           H
HETATM 4033  O   HOH A 123      25.780  21.948  21.968  1.00 24.15           O
HETATM 4034  H1  HOH A 123      25.378  21.210  21.506  1.00 28.98           H
HETATM 4035  H2  HOH A 123      25.135  22.185  22.636  1.00 28.98           H
HETATM 4036  O   HOH A 124       7.028   1.376  10.194  1.00 42.17           O
HETATM 4037  H1  HOH A 124       6.587   1.991  10.781  1.00 50.60           H
HETATM 4038  H2  HOH A 124       6.869   1.740   9.318  1.00 50.60           H
HETATM 4039  O   HOH A 125      16.255  16.652  26.832  1.00 42.14           O
HETATM 4040  H1  HOH A 125      15.429  17.143  26.833  1.00 50.57           H
HETATM 4041  H2  HOH A 125      16.272  16.220  25.978  1.00 50.57           H
HETATM 4042  O   HOH A 126      26.469  17.888  24.994  1.00 34.91           O
HETATM 4043  H1  HOH A 126      27.087  17.642  24.301  1.00 41.89           H
HETATM 4044  H2  HOH A 126      25.609  17.631  24.649  1.00 41.89           H
HETATM 4045  O   HOH A 127      19.082 -10.169  10.205  1.00 41.22           O
HETATM 4046  H1  HOH A 127      18.830 -10.461   9.323  1.00 49.46           H
HETATM 4047  H2  HOH A 127      18.278 -10.274  10.715  1.00 49.46           H
HETATM 4048  O   HOH A 128      33.321 -13.334   5.156  1.00 25.15           O
HETATM 4049  H1  HOH A 128      33.068 -13.347   6.080  1.00 30.18           H
HETATM 4050  H2  HOH A 128      33.553 -12.421   4.977  1.00 30.18           H
HETATM 4051  O   HOH A 129       0.826   5.840  21.599  1.00 43.16           O
HETATM 4052  H1  HOH A 129       0.691   6.323  20.782  1.00 51.79           H
HETATM 4053  H2  HOH A 129       1.371   5.094  21.349  1.00 51.79           H
HETATM 4054  O   HOH A 130      35.831   4.454  -8.876  1.00 47.68           O
HETATM 4055  H1  HOH A 130      35.263   5.211  -9.029  1.00 57.21           H
HETATM 4056  H2  HOH A 130      36.059   4.507  -7.946  1.00 57.21           H
HETATM 4057  O   HOH A 131      25.065   5.986  35.813  1.00 40.98           O
HETATM 4058  H1  HOH A 131      24.923   6.615  36.521  1.00 49.17           H
HETATM 4059  H2  HOH A 131      24.963   5.126  36.229  1.00 49.17           H
HETATM 4060  O   HOH A 132      37.752   2.904   1.442  1.00 33.17           O
HETATM 4061  H1  HOH A 132      37.030   3.091   0.840  1.00 39.81           H
HETATM 4062  H2  HOH A 132      37.870   1.952   1.390  1.00 39.81           H
HETATM 4063  O   HOH A 133       5.431  18.629  29.526  1.00 47.27           O
HETATM 4064  H1  HOH A 133       4.817  18.034  29.958  1.00 56.72           H
HETATM 4065  H2  HOH A 133       4.892  19.378  29.269  1.00 56.72           H
HETATM 4066  O   HOH A 134       7.912  14.725  32.059  1.00 50.42           O
HETATM 4067  H1  HOH A 134       8.250  13.839  31.922  1.00 60.50           H
HETATM 4068  H2  HOH A 134       7.275  14.630  32.767  1.00 60.50           H
HETATM 4069  O   HOH A 135      33.201  16.840  19.196  1.00 42.20           O
HETATM 4070  H1  HOH A 135      33.731  16.227  18.678  1.00 50.65           H
HETATM 4071  H2  HOH A 135      33.512  17.703  18.926  1.00 50.65           H
HETATM 4072  O   HOH A 136       2.968  15.564  12.512  1.00 36.47           O
HETATM 4073  H1  HOH A 136       3.280  16.463  12.400  1.00 43.76           H
HETATM 4074  H2  HOH A 136       3.621  15.160  13.094  1.00 43.76           H
HETATM 4075  O   HOH A 137      32.346  14.612  28.384  1.00 39.30           O
HETATM 4076  H1  HOH A 137      31.728  14.612  29.119  1.00 47.16           H
HETATM 4077  H2  HOH A 137      33.207  14.580  28.803  1.00 47.16           H
HETATM 4078  O   HOH A 138      14.258   4.157  18.857  1.00 40.24           O
HETATM 4079  H1  HOH A 138      15.045   4.461  19.313  1.00 48.29           H
HETATM 4080  H2  HOH A 138      14.599   3.650  18.115  1.00 48.29           H
HETATM 4081  O   HOH A 139      40.161   7.395   4.904  1.00 35.49           O
HETATM 4082  H1  HOH A 139      40.632   6.602   4.645  1.00 42.58           H
HETATM 4083  H2  HOH A 139      39.378   7.394   4.342  1.00 42.58           H
HETATM 4084  O   HOH A 140      27.387  19.241  13.118  1.00 41.61           O
HETATM 4085  H1  HOH A 140      26.493  19.049  13.412  1.00 49.93           H
HETATM 4086  H2  HOH A 140      27.295  20.052  12.617  1.00 49.93           H
HETATM 4087  O   HOH A 141      22.928 -11.772  10.854  1.00 42.50           O
HETATM 4088  H1  HOH A 141      23.882 -11.651  10.881  1.00 51.01           H
HETATM 4089  H2  HOH A 141      22.678 -11.457   9.982  1.00 51.01           H
HETATM 4090  O   HOH A 142       7.126   8.036  28.947  1.00 38.50           O
HETATM 4091  H1  HOH A 142       6.184   8.136  29.100  1.00 46.20           H
HETATM 4092  H2  HOH A 142       7.274   7.091  29.016  1.00 46.20           H
HETATM 4093  O   HOH A 143      12.679  -4.485  -6.650  1.00 35.45           O
HETATM 4094  H1  HOH A 143      13.565  -4.567  -7.012  1.00 42.54           H
HETATM 4095  H2  HOH A 143      12.584  -3.549  -6.465  1.00 42.54           H
HETATM 4096  O   HOH A 144      29.430  -9.465   2.541  1.00 36.67           O
HETATM 4097  H1  HOH A 144      29.488  -8.707   3.129  1.00 44.01           H
HETATM 4098  H2  HOH A 144      28.725  -9.995   2.916  1.00 44.01           H
HETATM 4099  O   HOH A 145      13.947   2.660  21.066  1.00 37.70           O
HETATM 4100  H1  HOH A 145      14.185   1.754  20.856  1.00 45.24           H
HETATM 4101  H2  HOH A 145      13.836   3.083  20.208  1.00 45.24           H
HETATM 4102  O   HOH A 146      12.230  -1.727  -7.459  1.00 46.83           O
HETATM 4103  H1  HOH A 146      12.006  -2.513  -7.961  1.00 56.20           H
HETATM 4104  H2  HOH A 146      13.162  -1.582  -7.650  1.00 56.20           H
HETATM 4105  O   HOH A 147      26.708  -7.247  27.262  1.00 37.12           O
HETATM 4106  H1  HOH A 147      26.145  -7.290  26.487  1.00 44.54           H
HETATM 4107  H2  HOH A 147      26.427  -7.985  27.806  1.00 44.54           H
HETATM 4108  O   HOH A 148      39.750  -2.369  21.562  1.00 50.28           O
HETATM 4109  H1  HOH A 148      39.774  -1.523  21.111  1.00 60.34           H
HETATM 4110  H2  HOH A 148      40.583  -2.781  21.331  1.00 60.34           H
HETATM 4111  O   HOH A 149      17.795  -8.363  18.943  1.00 45.64           O
HETATM 4112  H1  HOH A 149      16.846  -8.262  18.848  1.00 54.77           H
HETATM 4113  H2  HOH A 149      18.150  -8.002  18.129  1.00 54.77           H
HETATM 4114  O   HOH A 150      28.797  -7.220  -8.080  1.00 31.18           O
HETATM 4115  H1  HOH A 150      29.501  -7.341  -8.725  1.00 37.41           H
HETATM 4116  H2  HOH A 150      28.907  -6.314  -7.783  1.00 37.41           H
HETATM 4117  O   HOH A 151      13.925   0.823  18.359  1.00 36.17           O
HETATM 4118  H1  HOH A 151      12.983   0.636  18.269  1.00 43.40           H
HETATM 4119  H2  HOH A 151      14.181   0.360  19.160  1.00 43.40           H
HETATM 4120  O   HOH A 152      18.534  -4.027  24.655  1.00 40.51           O
HETATM 4121  H1  HOH A 152      19.428  -3.687  24.594  1.00 48.61           H
HETATM 4122  H2  HOH A 152      18.166  -3.894  23.779  1.00 48.61           H
HETATM 4123  O   HOH A 153      14.382   4.307 -12.967  1.00 38.54           O
HETATM 4124  H1  HOH A 153      14.678   3.681 -13.628  1.00 46.24           H
HETATM 4125  H2  HOH A 153      14.210   3.772 -12.192  1.00 46.24           H
HETATM 4126  O   HOH A 154      30.907   4.418 -10.563  1.00 39.02           O
HETATM 4127  H1  HOH A 154      31.485   4.378 -11.331  1.00 46.82           H
HETATM 4128  H2  HOH A 154      30.206   3.790 -10.765  1.00 46.82           H
HETATM 4129  O   HOH A 155      26.903   6.858  30.874  1.00 35.10           O
HETATM 4130  H1  HOH A 155      26.210   6.482  31.420  1.00 42.12           H
HETATM 4131  H2  HOH A 155      27.464   6.107  30.656  1.00 42.12           H
HETATM 4132  O   HOH A 156      17.024  -7.824  13.338  1.00 33.54           O
HETATM 4133  H1  HOH A 156      16.979  -7.948  12.386  1.00 40.25           H
HETATM 4134  H2  HOH A 156      16.400  -8.458  13.691  1.00 40.25           H
HETATM 4135  O   HOH A 157      29.137  -9.359  -0.254  1.00 43.48           O
HETATM 4136  H1  HOH A 157      29.249  -9.122   0.671  1.00 52.17           H
HETATM 4137  H2  HOH A 157      28.188  -9.447  -0.360  1.00 52.17           H
HETATM 4138  O   HOH A 158      21.633  -9.903   9.280  1.00 39.90           O
HETATM 4139  H1  HOH A 158      20.719 -10.032   9.548  1.00 47.88           H
HETATM 4140  H2  HOH A 158      21.660 -10.216   8.372  1.00 47.88           H
HETATM 4141  O   HOH A 159      26.010 -13.650  12.757  1.00 34.90           O
HETATM 4142  H1  HOH A 159      25.912 -13.032  12.027  1.00 41.88           H
HETATM 4143  H2  HOH A 159      26.127 -13.094  13.527  1.00 41.88           H
HETATM 4144  O   HOH A 160      41.316  -2.550   3.756  1.00 35.88           O
HETATM 4145  H1  HOH A 160      41.461  -3.071   2.966  1.00 43.06           H
HETATM 4146  H2  HOH A 160      42.195  -2.350   4.080  1.00 43.06           H
HETATM 4147  O   HOH A 161      34.529  -5.598  -8.047  1.00 32.85           O
HETATM 4148  H1  HOH A 161      35.362  -6.054  -8.173  1.00 39.43           H
HETATM 4149  H2  HOH A 161      33.962  -5.964  -8.739  1.00 39.43           H
HETATM 4150  O   HOH A 162      24.572  10.875   9.174  1.00 41.20           O
HETATM 4151  H1  HOH A 162      25.513  10.693   9.126  1.00 49.44           H
HETATM 4152  H2  HOH A 162      24.199  10.361   8.458  1.00 49.44           H
HETATM 4153  O   HOH A 163      21.974  11.722  32.293  1.00 39.04           O
HETATM 4154  H1  HOH A 163      21.620  10.986  31.792  1.00 46.84           H
HETATM 4155  H2  HOH A 163      21.250  11.987  32.864  1.00 46.84           H
HETATM 4156  O   HOH A 164       9.231  21.185  21.593  1.00 45.74           O
HETATM 4157  H1  HOH A 164       8.290  21.067  21.456  1.00 54.89           H
HETATM 4158  H2  HOH A 164       9.594  20.299  21.520  1.00 54.89           H
HETATM 4159  O   HOH A 165      33.090  -0.147  23.752  1.00 42.84           O
HETATM 4160  H1  HOH A 165      32.669   0.042  22.912  1.00 51.40           H
HETATM 4161  H2  HOH A 165      33.465   0.691  24.024  1.00 51.40           H
HETATM 4162  O   HOH A 166       8.096  -2.552  15.937  1.00 33.55           O
HETATM 4163  H1  HOH A 166       8.425  -2.142  16.745  1.00 40.26           H
HETATM 4164  H2  HOH A 166       8.758  -3.214  15.734  1.00 40.26           H
HETATM 4165  O   HOH A 167      25.546 -14.983  16.775  1.00 30.82           O
HETATM 4166  H1  HOH A 167      25.791 -15.040  15.850  1.00 36.98           H
HETATM 4167  H2  HOH A 167      25.356 -14.053  16.915  1.00 36.98           H
HETATM 4168  O   HOH A 168      25.007  14.287   3.083  1.00 35.09           O
HETATM 4169  H1  HOH A 168      24.818  14.400   4.020  1.00 42.11           H
HETATM 4170  H2  HOH A 168      25.401  13.411   3.028  1.00 42.11           H
HETATM 4171  O   HOH A 169      34.156  14.262   7.147  1.00 38.75           O
HETATM 4172  H1  HOH A 169      33.741  13.479   7.510  1.00 46.50           H
HETATM 4173  H2  HOH A 169      35.096  14.081   7.208  1.00 46.50           H
HETATM 4174  O   HOH A 170      35.578  -7.491  -6.196  1.00 34.65           O
HETATM 4175  H1  HOH A 170      36.244  -7.169  -5.582  1.00 41.58           H
HETATM 4176  H2  HOH A 170      35.113  -6.698  -6.470  1.00 41.58           H
HETATM 4177  O   HOH A 171      10.640  -3.435  13.265  1.00 35.81           O
HETATM 4178  H1  HOH A 171      10.027  -2.695  13.232  1.00 42.97           H
HETATM 4179  H2  HOH A 171      10.235  -4.097  12.706  1.00 42.97           H
HETATM 4180  O   HOH A 172       2.739  15.589   9.647  1.00 36.74           O
HETATM 4181  H1  HOH A 172       3.510  15.203   9.222  1.00 44.09           H
HETATM 4182  H2  HOH A 172       2.799  15.299  10.560  1.00 44.09           H
HETATM 4183  O   HOH A 173      20.092  -3.086  15.117  1.00 41.96           O
HETATM 4184  H1  HOH A 173      19.704  -2.275  15.457  1.00 50.35           H
HETATM 4185  H2  HOH A 173      19.875  -3.077  14.183  1.00 50.35           H
HETATM 4186  O   HOH A 174      37.372   3.570  19.328  1.00 48.73           O
HETATM 4187  H1  HOH A 174      37.784   3.071  18.611  1.00 58.48           H
HETATM 4188  H2  HOH A 174      38.098   3.763  19.922  1.00 58.48           H
HETATM 4189  O   HOH A 175      24.513  14.798   5.802  1.00 40.40           O
HETATM 4190  H1  HOH A 175      25.159  15.511   5.816  1.00 48.48           H
HETATM 4191  H2  HOH A 175      23.830  15.099   6.407  1.00 48.48           H
HETATM 4192  O   HOH A 176      36.015   3.759  -5.439  1.00 38.22           O
HETATM 4193  H1  HOH A 176      36.158   4.247  -4.626  1.00 45.87           H
HETATM 4194  H2  HOH A 176      35.145   3.370  -5.328  1.00 45.87           H
HETATM 4195  O   HOH A 177      18.327  17.326  28.321  1.00 42.61           O
HETATM 4196  H1  HOH A 177      17.760  17.506  29.070  1.00 51.13           H
HETATM 4197  H2  HOH A 177      17.725  16.994  27.646  1.00 51.13           H
HETATM 4198  O   HOH A 178      -2.492   4.064  19.101  1.00 48.68           O
HETATM 4199  H1  HOH A 178      -2.733   3.222  19.491  1.00 58.41           H
HETATM 4200  H2  HOH A 178      -1.651   4.280  19.505  1.00 58.41           H
HETATM 4201  O   HOH A 179      10.985  -3.186  24.972  1.00 38.19           O
HETATM 4202  H1  HOH A 179      10.066  -2.927  25.049  1.00 45.83           H
HETATM 4203  H2  HOH A 179      11.282  -2.748  24.171  1.00 45.83           H
HETATM 4204  O   HOH A 180      31.089 -14.449   3.466  1.00 41.11           O
HETATM 4205  H1  HOH A 180      31.838 -14.596   4.047  1.00 49.33           H
HETATM 4206  H2  HOH A 180      30.358 -14.279   4.062  1.00 49.33           H
HETATM 4207  O   HOH A 181      36.151   8.606  11.132  1.00 34.03           O
HETATM 4208  H1  HOH A 181      36.870   8.037  10.848  1.00 40.83           H
HETATM 4209  H2  HOH A 181      35.644   8.764  10.332  1.00 40.83           H
HETATM 4210  O   HOH A 182      35.634  15.095  23.300  1.00 49.14           O
HETATM 4211  H1  HOH A 182      36.404  14.836  23.808  1.00 58.96           H
HETATM 4212  H2  HOH A 182      35.999  15.478  22.500  1.00 58.96           H
HETATM 4213  O   HOH A 183      41.386   5.902   9.001  1.00 50.51           O
HETATM 4214  H1  HOH A 183      40.430   6.010   9.059  1.00 60.61           H
HETATM 4215  H2  HOH A 183      41.727   6.478   9.686  1.00 60.61           H
HETATM 4216  O   HOH A 184       4.700   3.493  11.170  1.00 39.13           O
HETATM 4217  H1  HOH A 184       5.171   4.216  11.590  1.00 46.95           H
HETATM 4218  H2  HOH A 184       5.016   3.500  10.263  1.00 46.95           H
HETATM 4219  O   HOH A 185      28.754  -4.291  29.320  1.00 44.73           O
HETATM 4220  H1  HOH A 185      28.232  -3.510  29.528  1.00 53.68           H
HETATM 4221  H2  HOH A 185      28.647  -4.852  30.090  1.00 53.68           H
HETATM 4222  O   HOH A 186      30.988   1.379  27.491  1.00 39.11           O
HETATM 4223  H1  HOH A 186      31.355   2.025  26.887  1.00 46.93           H
HETATM 4224  H2  HOH A 186      30.464   1.907  28.101  1.00 46.93           H
HETATM 4225  O   HOH A 187      11.624   0.968  -8.032  1.00 49.68           O
HETATM 4226  H1  HOH A 187      12.126   0.653  -8.783  1.00 59.61           H
HETATM 4227  H2  HOH A 187      11.445   0.169  -7.530  1.00 59.61           H
HETATM 4228  O   HOH A 188       4.455   9.533  -0.152  1.00 46.44           O
HETATM 4229  H1  HOH A 188       3.810  10.085   0.292  1.00 55.73           H
HETATM 4230  H2  HOH A 188       4.538   8.762   0.411  1.00 55.73           H
HETATM 4231  O   HOH A 189      26.220  12.533   7.354  1.00 42.56           O
HETATM 4232  H1  HOH A 189      25.548  12.556   8.038  1.00 51.08           H
HETATM 4233  H2  HOH A 189      25.940  13.202   6.726  1.00 51.08           H
HETATM 4234  O   HOH A 190      34.347   9.711  24.041  1.00 45.51           O
HETATM 4235  H1  HOH A 190      34.019   9.099  24.706  1.00 54.61           H
HETATM 4236  H2  HOH A 190      35.195   9.343  23.787  1.00 54.61           H
HETATM 4237  O   HOH A 191      31.655  12.412  31.230  1.00 39.46           O
HETATM 4238  H1  HOH A 191      31.010  11.952  30.687  1.00 47.35           H
HETATM 4239  H2  HOH A 191      31.142  12.730  31.973  1.00 47.35           H
HETATM 4240  O   HOH A 192      38.058  12.774  -1.985  1.00 39.61           O
HETATM 4241  H1  HOH A 192      38.645  13.498  -2.207  1.00 47.54           H
HETATM 4242  H2  HOH A 192      38.287  12.080  -2.607  1.00 47.54           H
HETATM 4243  O   HOH A 193      12.539  -2.791   8.546  1.00 38.45           O
HETATM 4244  H1  HOH A 193      13.198  -2.311   9.054  1.00 46.15           H
HETATM 4245  H2  HOH A 193      11.842  -2.149   8.405  1.00 46.15           H
HETATM 4246  O   HOH A 194      20.379 -10.014  18.943  1.00 48.98           O
HETATM 4247  H1  HOH A 194      20.892  -9.204  18.909  1.00 58.78           H
HETATM 4248  H2  HOH A 194      19.468  -9.716  18.907  1.00 58.78           H
HETATM 4249  O   HOH A 195      36.141  -3.359  23.359  1.00 42.84           O
HETATM 4250  H1  HOH A 195      36.513  -2.981  24.158  1.00 51.41           H
HETATM 4251  H2  HOH A 195      36.889  -3.413  22.758  1.00 51.41           H
HETATM 4252  O   HOH A 196       4.353  -4.533  20.962  1.00 49.17           O
HETATM 4253  H1  HOH A 196       5.217  -4.946  20.870  1.00 59.01           H
HETATM 4254  H2  HOH A 196       4.440  -3.978  21.738  1.00 59.01           H
HETATM 4255  O   HOH A 197      22.818  -8.473   0.067  1.00 42.27           O
HETATM 4256  H1  HOH A 197      22.299  -7.744   0.420  1.00 50.72           H
HETATM 4257  H2  HOH A 197      23.461  -8.046  -0.507  1.00 50.72           H
HETATM 4258  O   HOH A 198      14.447  -8.513   2.756  1.00 50.61           O
HETATM 4259  H1  HOH A 198      15.247  -7.996   2.637  1.00 60.74           H
HETATM 4260  H2  HOH A 198      14.771  -9.385   2.986  1.00 60.74           H
HETATM 4261  O   HOH A 199      32.360 -12.991  -2.074  1.00 50.02           O
HETATM 4262  H1  HOH A 199      33.312 -13.110  -2.051  1.00 60.02           H
HETATM 4263  H2  HOH A 199      32.081 -13.498  -2.838  1.00 60.02           H
HETATM 4264  O   HOH A 200      -4.889  11.359  17.848  1.00 41.60           O
HETATM 4265  H1  HOH A 200      -5.325  12.098  17.423  1.00 49.92           H
HETATM 4266  H2  HOH A 200      -4.755  11.650  18.751  1.00 49.92           H
HETATM 4267  O   HOH A 201       9.574  11.907  31.893  1.00 49.34           O
HETATM 4268  H1  HOH A 201       9.801  11.268  32.572  1.00 59.21           H
HETATM 4269  H2  HOH A 201      10.215  12.610  32.010  1.00 59.21           H
HETATM 4270  O   HOH A 202      38.006   9.891   5.800  1.00 41.97           O
HETATM 4271  H1  HOH A 202      38.709   9.281   6.033  1.00 50.36           H
HETATM 4272  H2  HOH A 202      37.770   9.633   4.903  1.00 50.36           H
HETATM 4273  O   HOH A 203      24.882   3.416  36.968  1.00 44.34           O
HETATM 4274  H1  HOH A 203      25.060   2.551  36.586  1.00 53.21           H
HETATM 4275  H2  HOH A 203      25.668   3.608  37.480  1.00 53.21           H
HETATM 4276  O   HOH A 204      32.536  15.894   2.379  1.00 40.21           O
HETATM 4277  H1  HOH A 204      33.455  16.151   2.468  1.00 48.25           H
HETATM 4278  H2  HOH A 204      32.044  16.625   2.756  1.00 48.25           H
HETATM 4279  O   HOH A 205      22.155  -7.647  18.497  1.00 39.47           O
HETATM 4280  H1  HOH A 205      22.521  -6.998  19.102  1.00 47.36           H
HETATM 4281  H2  HOH A 205      22.882  -8.256  18.346  1.00 47.36           H
HETATM 4282  O   HOH A 206      25.716  21.684   4.121  1.00 40.91           O
HETATM 4283  H1  HOH A 206      25.194  22.267   4.674  1.00 49.09           H
HETATM 4284  H2  HOH A 206      26.484  22.204   3.882  1.00 49.09           H
HETATM 4285  O   HOH A 207      14.233  30.370  18.348  1.00 43.64           O
HETATM 4286  H1  HOH A 207      14.181  30.910  17.558  1.00 52.37           H
HETATM 4287  H2  HOH A 207      14.320  29.475  18.014  1.00 52.37           H
HETATM 4288  O   HOH A 208      34.434 -10.078  -6.287  1.00 45.20           O
HETATM 4289  H1  HOH A 208      35.098 -10.510  -6.827  1.00 54.24           H
HETATM 4290  H2  HOH A 208      34.737  -9.166  -6.235  1.00 54.24           H
HETATM 4291  O   HOH A 209      15.462   7.724  34.936  1.00 39.17           O
HETATM 4292  H1  HOH A 209      15.201   8.648  34.917  1.00 47.00           H
HETATM 4293  H2  HOH A 209      16.101   7.679  35.649  1.00 47.00           H
HETATM 4294  O   HOH A 210      42.727   4.792   6.856  1.00 47.32           O
HETATM 4295  H1  HOH A 210      43.031   5.574   6.396  1.00 56.79           H
HETATM 4296  H2  HOH A 210      42.298   5.139   7.645  1.00 56.79           H
HETATM 4297  O   HOH A 211      18.600  -0.431  32.610  1.00 43.32           O
HETATM 4298  H1  HOH A 211      18.723  -0.401  31.661  1.00 51.98           H
HETATM 4299  H2  HOH A 211      18.561   0.496  32.867  1.00 51.98           H
HETATM 4300  O   HOH A 212      25.986  -9.696  -0.747  1.00 40.80           O
HETATM 4301  H1  HOH A 212      25.349 -10.300  -1.130  1.00 48.96           H
HETATM 4302  H2  HOH A 212      25.611  -8.828  -0.915  1.00 48.96           H
HETATM 4303  O   HOH A 213      35.070  15.267  17.750  1.00 44.58           O
HETATM 4304  H1  HOH A 213      35.828  14.743  18.013  1.00 53.49           H
HETATM 4305  H2  HOH A 213      34.926  15.026  16.832  1.00 53.49           H
HETATM 4306  O   HOH A 214      33.258  12.640  -5.987  1.00 41.13           O
HETATM 4307  H1  HOH A 214      32.722  12.540  -5.196  1.00 49.35           H
HETATM 4308  H2  HOH A 214      33.342  11.746  -6.330  1.00 49.35           H
HETATM 4309  O   HOH A 215       7.529  14.251   5.045  1.00 44.41           O
HETATM 4310  H1  HOH A 215       7.618  13.296   5.038  1.00 53.29           H
HETATM 4311  H2  HOH A 215       7.832  14.508   5.920  1.00 53.29           H
HETATM 4312  O   HOH A 216      12.546  -8.391   5.326  1.00 48.37           O
HETATM 4313  H1  HOH A 216      13.082  -8.461   4.533  1.00 58.04           H
HETATM 4314  H2  HOH A 216      11.698  -8.753   5.070  1.00 58.04           H
HETATM 4315  O   HOH A 217      24.738  -8.784  -6.964  1.00 38.90           O
HETATM 4316  H1  HOH A 217      24.896  -7.850  -7.121  1.00 46.68           H
HETATM 4317  H2  HOH A 217      24.580  -9.147  -7.836  1.00 46.68           H
HETATM 4318  O   HOH A 218      10.027  14.953  -1.293  1.00 49.55           O
HETATM 4319  H1  HOH A 218      10.658  14.290  -1.001  1.00 59.46           H
HETATM 4320  H2  HOH A 218      10.493  15.433  -1.977  1.00 59.46           H
HETATM 4321  O   HOH A 219       6.330  18.641  14.062  1.00 37.88           O
HETATM 4322  H1  HOH A 219       6.489  19.449  13.571  1.00 45.46           H
HETATM 4323  H2  HOH A 219       6.603  17.942  13.465  1.00 45.46           H
HETATM 4324  O   HOH A 221      17.582 -10.990   7.951  1.00 46.64           O
HETATM 4325  H1  HOH A 221      17.482 -10.197   7.413  1.00 55.97           H
HETATM 4326  H2  HOH A 221      17.585 -11.705   7.314  1.00 55.97           H
HETATM 4327  O   HOH A 222      38.222   0.045  -6.709  1.00 43.89           O
HETATM 4328  H1  HOH A 222      38.297   0.922  -6.328  1.00 52.67           H
HETATM 4329  H2  HOH A 222      38.615  -0.530  -6.051  1.00 52.67           H
HETATM 4330  O   HOH A 223      15.672  14.167  37.540  1.00 44.83           O
HETATM 4331  H1  HOH A 223      15.400  13.266  37.359  1.00 53.79           H
HETATM 4332  H2  HOH A 223      16.113  14.444  36.737  1.00 53.79           H
HETATM 4333  O   HOH A 224      21.413  25.910  11.808  1.00 45.72           O
HETATM 4334  H1  HOH A 224      20.562  25.996  12.237  1.00 54.86           H
HETATM 4335  H2  HOH A 224      21.623  24.977  11.876  1.00 54.86           H
HETATM 4336  O   HOH A 225      12.092  22.756  21.608  1.00 38.98           O
HETATM 4337  H1  HOH A 225      11.765  23.326  22.304  1.00 46.78           H
HETATM 4338  H2  HOH A 225      11.357  22.162  21.427  1.00 46.78           H
HETATM 4339  O   HOH A 226      20.062   2.694  17.561  1.00 35.40           O
HETATM 4340  H1  HOH A 226      20.040   2.354  18.457  1.00 42.48           H
HETATM 4341  H2  HOH A 226      20.056   3.650  17.673  1.00 42.48           H
HETATM 4342  O   HOH A 227      35.529   7.316  -2.144  1.00 44.54           O
HETATM 4343  H1  HOH A 227      35.253   7.331  -3.061  1.00 53.44           H
HETATM 4344  H2  HOH A 227      35.085   8.065  -1.743  1.00 53.44           H
HETATM 4345  O   HOH A 228      21.162  19.104   6.787  1.00 42.43           O
HETATM 4346  H1  HOH A 228      20.750  19.438   7.584  1.00 50.91           H
HETATM 4347  H2  HOH A 228      21.966  18.684   7.099  1.00 50.91           H
HETATM 4348  O   HOH A 229      47.437   4.643  14.755  1.00 58.25           O
HETATM 4349  H1  HOH A 229      47.096   5.024  13.943  1.00 69.90           H
HETATM 4350  H2  HOH A 229      46.704   4.128  15.095  1.00 69.90           H
HETATM 4351  O   HOH A 230      13.452  21.934  11.573  1.00 41.69           O
HETATM 4352  H1  HOH A 230      14.313  22.189  11.241  1.00 50.03           H
HETATM 4353  H2  HOH A 230      13.416  22.329  12.452  1.00 50.03           H
HETATM 4354  O   HOH A 231      17.214  -7.692   2.788  1.00 49.81           O
HETATM 4355  H1  HOH A 231      17.587  -7.465   3.647  1.00 59.77           H
HETATM 4356  H2  HOH A 231      17.980  -7.894   2.247  1.00 59.77           H
HETATM 4357  O   HOH A 232      22.088 -11.076   6.758  1.00 40.54           O
HETATM 4358  H1  HOH A 232      22.838 -10.932   6.178  1.00 48.65           H
HETATM 4359  H2  HOH A 232      22.072 -12.024   6.895  1.00 48.65           H
HETATM 4360  O   HOH A 233      17.922   6.481  35.588  1.00 42.67           O
HETATM 4361  H1  HOH A 233      18.715   6.512  35.050  1.00 51.20           H
HETATM 4362  H2  HOH A 233      17.206   6.545  34.951  1.00 51.20           H
HETATM 4363  O   HOH A 234      44.898 -10.595  -0.927  1.00 53.19           O
HETATM 4364  H1  HOH A 234      44.030 -10.288  -1.200  1.00 63.82           H
HETATM 4365  H2  HOH A 234      45.459  -9.824  -1.020  1.00 63.82           H
HETATM 4366  O   HOH A 235      22.705   7.426 -10.059  1.00 40.65           O
HETATM 4367  H1  HOH A 235      23.181   8.196 -10.375  1.00 48.78           H
HETATM 4368  H2  HOH A 235      23.193   7.153  -9.280  1.00 48.78           H
TER
END
