# Supplementary material for: High-throughput quantum-mechanics/molecular-mechanics (ONIOM) macromolecular crystallographic refinement with PHENIX/DivCon: the impact of mixed Hamiltonian methods on ligand and protein structure
Source: Acta Crystallogr D Struct Biol. 2018 Oct 29;74(Pt 11):1063–77. doi: 10.1107/S2059798318012913 (PMC6213575; doi:10.1107/S2059798318012913)
Supplement: Supplementary file 2 [file d-74-01063-sup2.gz › results_ONIOM/1Z95-H.cif]

# Generated by MOE 2016.08 on 2017-01-11 18:02.06
# Structure optimized with MOE using MMFF94x forcefield to determine
# ideal geometry (Gas Phase with Electrostatics disabled).
data_comp_list
_chem_comp.id	198
_chem_comp.three_letter_code	198
_chem_comp.name	1Z95.A
_chem_comp.group	non-polymer
_chem_comp.number_atoms_all	43
_chem_comp.number_atoms_nh	29
_chem_comp.desc_level	?
#
data_comp_198
#
loop_
_chem_comp_atom.comp_id
_chem_comp_atom.atom_id
_chem_comp_atom.type_symbol
_chem_comp_atom.type_energy
_chem_comp_atom.partial_charge
_chem_comp_atom.x
_chem_comp_atom.y
_chem_comp_atom.z
198	C16	C	CR16	-0.15	29.1850	1.4670	9.0150	
198	H16	H	HCR6	0.15	28.5691	1.9938	8.3012	
198	C17	C	CR16	-0.15	28.7480	1.3070	10.3270	
198	H17	H	HCR6	0.15	27.7940	1.7105	10.6326	
198	C18	C	CR6	0.19	29.5430	0.6260	11.2440	
198	F18	F	F	-0.19	29.1270	0.4660	12.5160	
198	C19	C	CR16	-0.15	30.7730	0.1070	10.8520	
198	H19	H	HCR6	0.15	31.3883	-0.4214	11.5651	
198	C20	C	CR16	-0.15	31.2100	0.2690	9.5410	
198	H20	H	HCR6	0.15	32.1653	-0.1323	9.2364	
198	C15	C	CR6	-0.00900000000000002	30.4160	0.9480	8.6230	
198	S14	S	S	1.2038	30.9610	1.1230	6.9710	
198	O14	O	OS	-0.65	30.5010	2.4500	6.4430	
198	O15	O	OS	-0.65	32.4580	1.0530	6.9270	
198	C13	C	CH2	-0.0548	30.2570	-0.2330	5.9620	
198	H131	H	HCH2	0.08	29.4581	-0.7028	6.5356	
198	H132	H	HCH2	0.08	31.0462	-0.9611	5.7746	
198	C11	C	CT	0.341	29.6810	0.2030	4.6120	
198	O11	O	OH1	-0.68	30.6660	0.9590	3.9030	
198	H11	H	HOH1	0.4	31.4315	0.3933	3.7779	
198	C12	C	CH3	-0.24	29.2760	-1.0210	3.7880	
198	H121	H	HCH3	0.08	30.1466	-1.6580	3.6316	
198	H122	H	HCH3	0.08	28.8852	-0.6966	2.8236	
198	H123	H	HCH3	0.08	28.5077	-1.5803	4.3218	
198	C10	C	C	0.569	28.4490	1.0870	4.8230	
198	O10	O	O	-0.57	27.4440	0.6410	5.3760	
198	N9	N	NH1	-0.547	28.6250	2.3570	4.4660	
198	HN9	H	HNH1	0.37	29.5399	2.6139	4.1238	
198	C1	C	CR6	0.117	27.7060	3.3220	4.5180	
198	C2	C	CR16	-0.15	26.3660	3.0880	4.8190	
198	H2	H	HCR6	0.15	26.0663	2.0930	5.1133	
198	C6	C	CR16	-0.15	28.0950	4.6030	4.1420	
198	H6	H	HCR6	0.15	29.1270	4.8060	3.8967	
198	C5	C	CR16	-0.15	27.1500	5.6220	4.0830	
198	H5	H	HCR6	0.15	27.4556	6.6177	3.7973	
198	C4	C	CR6	0.073	25.8150	5.3730	4.3880	
198	C8	C	CSP	0.4841	24.9330	6.4990	4.3240	
198	N8	N	NS	-0.5571	24.2430	7.4020	4.2630	
198	C3	C	CR6	-0.1435	25.3950	4.0900	4.7550	
198	C7	C	CT	1.1635	23.9310	3.7310	5.0750	
198	F7B	F	F	-0.34	23.7140	3.8720	6.3790	
198	F7C	F	F	-0.34	23.0300	4.4730	4.4370	
198	F7A	F	F	-0.34	23.6400	2.4740	4.7490	
#
#
loop_
_chem_comp_tree.comp_id
_chem_comp_tree.atom_id
_chem_comp_tree.atom_back
_chem_comp_tree.atom_forward
_chem_comp_tree.connect_type
198	C16	?	H16	START	
198	H16	C16	?	?	
198	C17	C16	H17	?	
198	H17	C17	?	?	
198	C18	C17	C19	?	
198	C19	C18	H19	?	
198	H19	C19	?	?	
198	C20	C19	H20	?	
198	H20	C20	?	?	
198	C15	C20	S14	?	
198	S14	C15	C13	?	
198	C13	S14	H131	?	
198	H131	C13	?	?	
198	H132	C13	?	?	
198	C11	C13	C12	?	
198	C12	C11	H121	?	
198	H121	C12	?	?	
198	H122	C12	?	?	
198	H123	C12	?	?	
198	C10	C11	N9	?	
198	N9	C10	HN9	?	
198	HN9	N9	?	?	
198	C1	N9	C6	?	
198	C6	C1	H6	?	
198	H6	C6	?	?	
198	C5	C6	H5	?	
198	H5	C5	?	?	
198	C4	C5	C3	?	
198	C3	C4	C2	?	
198	C2	C3	H2	?	
198	H2	C2	?	?	
198	C7	C3	F7B	?	
198	F7B	C7	?	?	
198	F7C	C7	?	?	
198	F7A	C7	?	?	
198	C8	C4	N8	?	
198	N8	C8	?	?	
198	O10	C10	?	?	
198	O11	C11	H11	?	
198	H11	O11	?	?	
198	O14	S14	?	?	
198	O15	S14	?	?	
198	F18	C18	?	END	
198	C16	C15	?	ADD	
198	C1	C2	?	ADD	
#
#
loop_
_chem_comp_bond.comp_id
_chem_comp_bond.atom_id_1
_chem_comp_bond.atom_id_2
_chem_comp_bond.type
_chem_comp_bond.value_dist
_chem_comp_bond.value_dist_esd
198	H16	C16	single	1.086	0.020	
198	C17	C16	aromatic	1.393	0.020	
198	H17	C17	single	1.086	0.020	
198	C18	C17	aromatic	1.392	0.020	
198	C19	C18	aromatic	1.393	0.020	
198	H19	C19	single	1.086	0.020	
198	C20	C19	aromatic	1.394	0.020	
198	H20	C20	single	1.085	0.020	
198	C15	C20	aromatic	1.395	0.020	
198	S14	C15	single	1.771	0.020	
198	C13	S14	single	1.790	0.020	
198	H131	C13	single	1.096	0.020	
198	H132	C13	single	1.097	0.020	
198	C11	C13	single	1.538	0.020	
198	C12	C11	single	1.535	0.020	
198	H121	C12	single	1.096	0.020	
198	H122	C12	single	1.097	0.020	
198	H123	C12	single	1.095	0.020	
198	C10	C11	single	1.541	0.020	
198	N9	C10	single	1.390	0.020	
198	HN9	N9	single	1.018	0.020	
198	C1	N9	single	1.414	0.020	
198	C6	C1	aromatic	1.400	0.020	
198	H6	C6	single	1.088	0.020	
198	C5	C6	aromatic	1.395	0.020	
198	H5	C5	single	1.088	0.020	
198	C4	C5	aromatic	1.397	0.020	
198	C3	C4	aromatic	1.405	0.020	
198	C2	C3	aromatic	1.408	0.020	
198	H2	C2	single	1.084	0.020	
198	C7	C3	single	1.508	0.020	
198	F7B	C7	single	1.362	0.020	
198	F7C	C7	single	1.362	0.020	
198	F7A	C7	single	1.363	0.020	
198	C8	C4	single	1.433	0.020	
198	N8	C8	triple	1.161	0.020	
198	O10	C10	double	1.229	0.020	
198	O11	C11	single	1.421	0.020	
198	H11	O11	single	0.972	0.020	
198	O14	S14	single	1.450	0.020	
198	O15	S14	single	1.450	0.020	
198	F18	C18	single	1.340	0.020	
198	C16	C15	aromatic	1.397	0.020	
198	C1	C2	aromatic	1.399	0.020	
#
#
loop_
_chem_comp_angle.comp_id
_chem_comp_angle.atom_id_1
_chem_comp_angle.atom_id_2
_chem_comp_angle.atom_id_3
_chem_comp_angle.value_angle
_chem_comp_angle.value_angle_esd
198	H16	C16	C17	119.32	3.000	
198	H16	C16	C15	121.31	3.000	
198	C17	C16	C15	119.37	3.000	
198	H17	C17	C18	120.25	3.000	
198	C16	C17	H17	120.25	3.000	
198	C16	C17	C18	119.49	3.000	
198	C17	C18	C19	121.15	3.000	
198	C17	C18	F18	119.43	3.000	
198	F18	C18	C19	119.42	3.000	
198	H19	C19	C20	120.19	3.000	
198	C18	C19	H19	120.19	3.000	
198	C18	C19	C20	119.62	3.000	
198	H20	C20	C15	121.83	3.000	
198	C19	C20	H20	118.94	3.000	
198	C19	C20	C15	119.23	3.000	
198	C16	C15	C20	121.15	3.000	
198	C16	C15	S14	118.69	3.000	
198	C20	C15	S14	120.16	3.000	
198	C15	S14	C13	102.98	3.000	
198	C15	S14	O14	106.39	3.000	
198	C15	S14	O15	107.53	3.000	
198	O14	S14	C13	109.22	3.000	
198	O14	S14	O15	120.75	3.000	
198	O15	S14	C13	108.52	3.000	
198	H131	C13	H132	108.98	3.000	
198	H131	C13	C11	110.68	3.000	
198	H132	C13	C11	109.69	3.000	
198	S14	C13	H131	106.53	3.000	
198	S14	C13	H132	105.60	3.000	
198	S14	C13	C11	115.09	3.000	
198	C12	C11	C10	108.73	3.000	
198	C13	C11	C12	109.02	3.000	
198	C13	C11	C10	111.73	3.000	
198	C13	C11	O11	110.24	3.000	
198	O11	C11	C12	106.58	3.000	
198	O11	C11	C10	110.38	3.000	
198	C11	O11	H11	108.27	3.000	
198	H121	C12	H122	106.58	3.000	
198	H121	C12	H123	108.36	3.000	
198	H122	C12	H123	107.98	3.000	
198	C11	C12	H121	111.03	3.000	
198	C11	C12	H122	110.65	3.000	
198	C11	C12	H123	112.03	3.000	
198	C11	C10	N9	112.44	3.000	
198	C11	C10	O10	120.80	3.000	
198	O10	C10	N9	126.71	3.000	
198	HN9	N9	C1	115.33	3.000	
198	C10	N9	HN9	116.62	3.000	
198	C10	N9	C1	128.05	3.000	
198	C2	C1	C6	118.82	3.000	
198	N9	C1	C6	116.69	3.000	
198	N9	C1	C2	124.49	3.000	
198	H2	C2	C3	117.85	3.000	
198	C1	C2	H2	120.98	3.000	
198	C1	C2	C3	121.17	3.000	
198	H6	C6	C5	118.64	3.000	
198	C1	C6	H6	120.64	3.000	
198	C1	C6	C5	120.72	3.000	
198	H5	C5	C4	120.78	3.000	
198	C6	C5	H5	118.92	3.000	
198	C6	C5	C4	120.30	3.000	
198	C5	C4	C3	119.96	3.000	
198	C5	C4	C8	118.36	3.000	
198	C8	C4	C3	121.68	3.000	
198	C4	C8	N8	179.94	3.000	
198	C2	C3	C4	119.04	3.000	
198	C2	C3	C7	119.45	3.000	
198	C4	C3	C7	121.51	3.000	
198	C3	C7	F7B	112.61	3.000	
198	C3	C7	F7C	112.61	3.000	
198	C3	C7	F7A	113.97	3.000	
198	F7B	C7	F7C	106.09	3.000	
198	F7B	C7	F7A	105.43	3.000	
198	F7C	C7	F7A	105.43	3.000	
#
#
loop_
_chem_comp_tor.comp_id
_chem_comp_tor.id
_chem_comp_tor.atom_id_1
_chem_comp_tor.atom_id_2
_chem_comp_tor.atom_id_3
_chem_comp_tor.atom_id_4
_chem_comp_tor.value_angle
_chem_comp_tor.value_angle_esd
_chem_comp_tor.period
198	CONST_1	H16	C16	C17	H17	-0.07	20.0	1	
198	CONST_2	H16	C16	C15	C20	179.78	20.0	1	
198	CONST_3	H17	C17	C18	C19	-179.93	20.0	1	
198	CONST_4	C17	C18	C19	H19	179.92	20.0	1	
198	CONST_5	H19	C19	C20	H20	0.05	20.0	1	
198	CONST_6	H20	C20	C15	S14	-1.01	20.0	1	
198	Var_1	C16	C15	S14	C13	-72.81	0.0	0	
198	Var_2	C15	S14	C13	H131	65.79	0.0	0	
198	Var_3	H131	C13	C11	C12	-58.97	0.0	0	
198	Var_4	C12	C11	C10	N9	-144.81	0.0	0	
198	Var_5	C13	C11	C12	H121	-62.30	0.0	0	
198	Var_6	C13	C11	O11	H11	51.26	0.0	0	
198	Var_7	C11	C10	N9	HN9	1.98	0.0	0	
198	Var_8	HN9	N9	C1	C6	-0.35	0.0	0	
198	CONST_7	C2	C1	C6	H6	179.92	20.0	1	
198	CONST_8	N9	C1	C2	H2	-0.21	20.0	1	
198	CONST_9	H2	C2	C3	C4	-179.99	20.0	1	
198	CONST_10	H6	C6	C5	H5	0.05	20.0	1	
198	CONST_11	H5	C5	C4	C3	-179.98	20.0	1	
198	CONST_12	C5	C4	C3	C7	179.99	20.0	1	
198	Var_9	C5	C4	C8	N8	-0.69	0.0	0	
198	Var_10	C2	C3	C7	F7B	120.02	0.0	0	
#
_chem_comp_chir.comp_id	198
_chem_comp_chir.id	chir_1
_chem_comp_chir.atom_id_centre	C11
_chem_comp_chir.atom_id_1	C12
_chem_comp_chir.atom_id_2	C10
_chem_comp_chir.atom_id_3	C13
_chem_comp_chir.volume_sign	negative
#
loop_
_chem_comp_plane_atom.comp_id
_chem_comp_plane_atom.plane_id
_chem_comp_plane_atom.atom_id
_chem_comp_plane_atom.dist_esd
198	plan-1	C16	0.020	
198	plan-1	C17	0.020	
198	plan-1	C18	0.020	
198	plan-1	F18	0.020	
198	plan-1	C19	0.020	
198	plan-1	C20	0.020	
198	plan-1	C15	0.020	
198	plan-2	C10	0.020	
198	plan-2	O10	0.020	
198	plan-2	N9	0.020	
198	plan-2	C1	0.020	
198	plan-2	C2	0.020	
198	plan-2	C6	0.020	
198	plan-2	C5	0.020	
198	plan-2	C4	0.020	
198	plan-2	C8	0.020	
198	plan-2	C3	0.020	
198	plan-2	C7	0.020	
198	plan-2	F7A	0.020	
#
