# Supplementary material for: High-throughput quantum-mechanics/molecular-mechanics (ONIOM) macromolecular crystallographic refinement with PHENIX/DivCon: the impact of mixed Hamiltonian methods on ligand and protein structure
Source: Acta Crystallogr D Struct Biol. 2018 Oct 29;74(Pt 11):1063–77. doi: 10.1107/S2059798318012913 (PMC6213575; doi:10.1107/S2059798318012913)
Supplement: Supplementary file 2 [file d-74-01063-sup2.gz › results_ONIOM/2BM2-H_refine_001.pdb]

REMARK Date 2017-01-12 Time 16:53:52 EST -0500 (1484258032.89 s)
REMARK PHENIX refinement
REMARK 
REMARK ****************** INPUT FILES AND LABELS ******************************
REMARK Reflections:
REMARK   file name      : 2BM2.sf
REMARK   labels         : ['r2bm2sf,wavelength_id=1,_refln.F_meas_au,_refln.F_meas_sigma_au']
REMARK R-free flags:
REMARK   file name      : 2BM2.sf
REMARK   label          : r2bm2sf,wavelength_id=1,_refln.status
REMARK   test_flag_value: 0
REMARK Model file name(s): 
REMARK   /scratch/oleg/2711302.gondor.quantumbioinc.com/2BM2-H.pdb
REMARK 
REMARK ******************** REFINEMENT SUMMARY: QUICK FACTS *******************
REMARK Start: r_work = 0.1969 r_free = 0.2469 bonds = 0.016 angles = 1.787
REMARK Final: r_work = 0.1857 r_free = 0.2359 bonds = 0.015 angles = 2.013
REMARK ************************************************************************
REMARK 
REMARK ****************** REFINEMENT STATISTICS STEP BY STEP ******************
REMARK leading digit, like 1_, means number of macro-cycle                     
REMARK 0    : statistics at the very beginning when nothing is done yet        
REMARK 1_bss: bulk solvent correction and/or (anisotropic) scaling             
REMARK 1_xyz: refinement of coordinates                                        
REMARK 1_adp: refinement of ADPs (Atomic Displacement Parameters)              
REMARK 1_occ: refinement of occupancies                                        
REMARK ------------------------------------------------------------------------
REMARK  stage       r-work r-free bonds angles b_min b_max b_ave n_water shift
REMARK       0    : 0.2834 0.3280 0.016  1.79   9.5  91.4  37.1 1131      0.000
REMARK       1_bss: 0.1969 0.2469 0.016  1.79   9.5  91.4  37.1 1131      0.000
REMARK 1_settarget: 0.1969 0.2469 0.016  1.79   9.5  91.4  37.1 1131      0.000
REMARK       1_nqh: 0.1970 0.2469 0.016  1.79   9.5  91.4  37.1 1131      0.003
REMARK    1_weight: 0.1970 0.2469 0.016  1.79   9.5  91.4  37.1 1131      0.003
REMARK    1_checkH: 0.1976 0.2473 0.016  1.79   9.5  91.4  37.1 1131      0.423
REMARK    1_xyzrec: 0.2001 0.2456 0.015  2.09   9.5  91.4  37.1 1131      0.529
REMARK    1_checkH: 0.2002 0.2455 0.015  2.09   9.5  91.4  37.1 1131      0.530
REMARK       1_adp: 0.1886 0.2416 0.015  2.09  15.7  88.1  37.7 1131      0.530
REMARK   1_regHadp: 0.1879 0.2407 0.015  2.09  15.7  88.1  37.7 1131      0.530
REMARK       2_bss: 0.1874 0.2404 0.015  2.09  17.0  89.5  39.0 1131      0.530
REMARK 2_settarget: 0.1874 0.2404 0.015  2.09  17.0  89.5  39.0 1131      0.530
REMARK 2_updatecdl: 0.1874 0.2404 0.015  2.09  17.0  89.5  39.0 1131      0.530
REMARK       2_nqh: 0.1874 0.2404 0.015  2.09  17.0  89.5  39.0 1131      0.530
REMARK    2_weight: 0.1874 0.2404 0.015  2.09  17.0  89.5  39.0 1131      0.530
REMARK    2_checkH: 0.1874 0.2404 0.015  2.09  17.0  89.5  39.0 1131      0.529
REMARK    2_xyzrec: 0.1857 0.2379 0.015  1.95  17.0  89.5  39.0 1131      0.545
REMARK    2_checkH: 0.1856 0.2380 0.015  1.95  17.0  89.5  39.0 1131      0.545
REMARK       2_adp: 0.1859 0.2357 0.015  1.95  15.4  86.3  38.8 1131      0.545
REMARK   2_regHadp: 0.1864 0.2356 0.015  1.95  15.4  86.3  38.8 1131      0.545
REMARK       3_bss: 0.1863 0.2358 0.015  1.95  16.3  87.2  39.6 1131      0.545
REMARK 3_settarget: 0.1863 0.2358 0.015  1.95  16.3  87.2  39.6 1131      0.545
REMARK 3_updatecdl: 0.1863 0.2358 0.015  1.95  16.3  87.2  39.6 1131      0.545
REMARK       3_nqh: 0.1863 0.2358 0.015  1.95  16.3  87.2  39.6 1131      0.545
REMARK    3_weight: 0.1863 0.2358 0.015  1.95  16.3  87.2  39.6 1131      0.545
REMARK    3_checkH: 0.1863 0.2358 0.015  1.95  16.3  87.2  39.6 1131      0.545
REMARK    3_xyzrec: 0.1857 0.2360 0.015  2.01  16.3  87.2  39.6 1131      0.550
REMARK    3_checkH: 0.1857 0.2360 0.015  2.01  16.3  87.2  39.6 1131      0.551
REMARK       3_adp: 0.1857 0.2360 0.015  2.01  16.3  87.2  39.6 1131      0.551
REMARK   3_regHadp: 0.1857 0.2360 0.015  2.01  16.3  87.2  39.6 1131      0.551
REMARK         end: 0.1857 0.2359 0.015  2.01  16.6  87.4  39.9 1131      0.551
REMARK ------------------------------------------------------------------------
REMARK MODEL CONTENT.
REMARK  ELEMENT        ATOM RECORD COUNT   OCCUPANCY SUM
REMARK        C                     5000         4953.00
REMARK        H                     8262         8178.00
REMARK        O                     1643         1635.00
REMARK        N                     1360         1352.00
REMARK        S                       48           48.00
REMARK      O1-                       94           91.00
REMARK    TOTAL                    16407        16257.00
REMARK -----------------------------------------------------------------------
REMARK r_free_flags.md5.hexdigest e7082824d7f852987a363e0f550cd93d
REMARK 
REMARK IF THIS FILE IS FOR PDB DEPOSITION: REMOVE ALL FROM THIS LINE UP.
REMARK   3
REMARK   3 REFINEMENT.
REMARK   3   PROGRAM     : PHENIX (1.11.1_2575: ???)
REMARK   3   AUTHORS     : Adams,Afonine,Bunkoczi,Burnley,Chen,Dar,Davis,
REMARK   3               : Draizen,Echols,Gildea,Gros,Grosse-Kunstleve,Headd,
REMARK   3               : Hintze,Hung,Ioerger,Liebschner,McCoy,McKee,Moriarty,
REMARK   3               : Oeffner,Poon,Read,Richardson,Richardson,Sacchettini,
REMARK   3               : Sauter,Sobolev,Storoni,Terwilliger,Williams,Zwart
REMARK   3
REMARK   3  REFINEMENT TARGET : ML
REMARK   3  
REMARK   3  DATA USED IN REFINEMENT.
REMARK   3   RESOLUTION RANGE HIGH (ANGSTROMS) : 2.200   
REMARK   3   RESOLUTION RANGE LOW  (ANGSTROMS) : 19.755  
REMARK   3   MIN(FOBS/SIGMA_FOBS)              : 1.37  
REMARK   3   COMPLETENESS FOR RANGE        (%) : 90.85 
REMARK   3   NUMBER OF REFLECTIONS             : 51822     
REMARK   3   NUMBER OF REFLECTIONS (NON-ANOMALOUS) : 51822     
REMARK   3  
REMARK   3  FIT TO DATA USED IN REFINEMENT.
REMARK   3   R VALUE     (WORKING + TEST SET) : 0.1893
REMARK   3   R VALUE            (WORKING SET) : 0.1857
REMARK   3   FREE R VALUE                     : 0.2359
REMARK   3   FREE R VALUE TEST SET SIZE   (%) : 7.06  
REMARK   3   FREE R VALUE TEST SET COUNT      : 3661      
REMARK   3  
REMARK   3  FIT TO DATA USED IN REFINEMENT (IN BINS).
REMARK   3   BIN  RESOLUTION RANGE  COMPL.    NWORK NFREE   RWORK  RFREE  CCWORK CCFREE
REMARK   3     1 19.7558 -  6.4445    0.81     1677   116  0.1566 0.1963   0.933  0.900
REMARK   3     2  6.4445 -  5.1450    0.84     1747   118  0.1524 0.1676   0.930  0.932
REMARK   3     3  5.1450 -  4.5034    0.86     1783   118  0.1288 0.1571   0.952  0.935
REMARK   3     4  4.5034 -  4.0956    0.87     1771   143  0.1322 0.1478   0.950  0.943
REMARK   3     5  4.0956 -  3.8043    0.88     1810   130  0.1403 0.1547   0.941  0.925
REMARK   3     6  3.8043 -  3.5814    0.88     1780   156  0.1661 0.2103   0.912  0.862
REMARK   3     7  3.5814 -  3.4030    0.90     1826   145  0.1672 0.1967   0.910  0.850
REMARK   3     8  3.4030 -  3.2556    0.90     1816   151  0.1924 0.2546   0.899  0.768
REMARK   3     9  3.2556 -  3.1307    0.90     1843   144  0.2030 0.2841   0.875  0.735
REMARK   3    10  3.1307 -  3.0231    0.90     1851   133  0.2155 0.2722   0.855  0.766
REMARK   3    11  3.0231 -  2.9289    0.91     1862   132  0.2234 0.2668   0.856  0.758
REMARK   3    12  2.9289 -  2.8454    0.92     1874   139  0.2340 0.3384   0.843  0.666
REMARK   3    13  2.8454 -  2.7707    0.92     1866   142  0.2263 0.3156   0.850  0.673
REMARK   3    14  2.7707 -  2.7033    0.92     1886   144  0.2183 0.2662   0.862  0.789
REMARK   3    15  2.7033 -  2.6420    0.92     1809   156  0.2200 0.3164   0.868  0.749
REMARK   3    16  2.6420 -  2.5859    0.93     1898   157  0.2295 0.3065   0.861  0.715
REMARK   3    17  2.5859 -  2.5342    0.93     1916   137  0.2277 0.2852   0.861  0.755
REMARK   3    18  2.5342 -  2.4865    0.93     1861   151  0.2277 0.3330   0.850  0.687
REMARK   3    19  2.4865 -  2.4422    0.93     1918   136  0.2193 0.2864   0.863  0.784
REMARK   3    20  2.4422 -  2.4009    0.93     1907   138  0.2204 0.3152   0.869  0.713
REMARK   3    21  2.4009 -  2.3622    0.94     1928   136  0.2238 0.3038   0.856  0.727
REMARK   3    22  2.3622 -  2.3259    0.94     1895   141  0.2461 0.3328   0.842  0.635
REMARK   3    23  2.3259 -  2.2918    0.94     1912   154  0.2482 0.3245   0.840  0.734
REMARK   3    24  2.2918 -  2.2595    0.94     1900   154  0.2395 0.2830   0.847  0.736
REMARK   3    25  2.2595 -  2.2290    0.95     1927   153  0.2549 0.3337   0.808  0.632
REMARK   3    26  2.2290 -  2.2001    0.94     1898   137  0.2703 0.3522   0.802  0.586
REMARK   3  
REMARK   3  BULK SOLVENT MODELLING.
REMARK   3   METHOD USED        : FLAT BULK SOLVENT MODEL
REMARK   3   SOLVENT RADIUS     : 1.11    
REMARK   3   SHRINKAGE RADIUS   : 0.90    
REMARK   3   GRID STEP FACTOR   : 4.00    
REMARK   3  
REMARK   3  ERROR ESTIMATES.
REMARK   3   COORDINATE ERROR (MAXIMUM-LIKELIHOOD BASED)     : 0.30    
REMARK   3   PHASE ERROR (DEGREES, MAXIMUM-LIKELIHOOD BASED) : 26.60   
REMARK   3  
REMARK   3  STRUCTURE FACTORS CALCULATION ALGORITHM : FFT
REMARK   3  
REMARK   3  RESTRAINTS LIBRARY
REMARK   3    GEOSTD + MON.LIB. + CDL v1.2
REMARK   3  
REMARK   3  DEVIATIONS FROM IDEAL VALUES.
REMARK   3                 RMSD     MAX  COUNT
REMARK   3   BOND      :  0.015   0.177   8056
REMARK   3   ANGLE     :  2.013  22.231  11052
REMARK   3   CHIRALITY :  0.105   0.463   1152
REMARK   3   PLANARITY :  0.016   0.280   1430
REMARK   3   DIHEDRAL  : 17.081 177.043   4652
REMARK   3   MIN NONBONDED DISTANCE : 2.203 
REMARK   3  
REMARK   3  MOLPROBITY STATISTICS.
REMARK   3   ALL-ATOM CLASHSCORE : 1.39
REMARK   3   RAMACHANDRAN PLOT:
REMARK   3     OUTLIERS : 0.00  %
REMARK   3     ALLOWED  : 6.46  %
REMARK   3     FAVORED  : 93.54 %
REMARK   3   ROTAMER OUTLIERS : 11.11 %
REMARK   3   CBETA DEVIATIONS : 0
REMARK   3   PEPTIDE PLANE:
REMARK   3     CIS-PROLINE     : 8
REMARK   3     CIS-GENERAL     : 0
REMARK   3     TWISTED PROLINE : 0
REMARK   3     TWISTED GENERAL : 0
REMARK   3  
REMARK   3  ATOMIC DISPLACEMENT PARAMETERS.
REMARK   3   WILSON B : 33.85
REMARK   3   RMS(B_ISO_OR_EQUIVALENT_BONDED) : 5.42
REMARK   3   ATOMS          NUMBER OF ATOMS
REMARK   3                    ISO.  ANISO. 
REMARK   3    ALL         :  16407       0
REMARK   3    ALL (NO H)  :   8145       0
REMARK   3    SOLVENT     :    377       0
REMARK   3    NON-SOLVENT :   7768       0
REMARK   3    HYDROGENS   :   8262       0
REMARK   3
REMARK   3
REMARK   3   OTHER REFINEMENT REMARKS:
REMARK   3   XRAY REFINEMENT USING QUANTUM MECHANICAL FUNCTIONAL
REMARK   3   PROGRAM      :QuantumBio DivCon 6 build-7.1.1-b4015.17
REMARK   3   AUTHORS      :BORBULEVYCH O.Y., PLUMLEY J., 
REMARK   3                :MARTIN, R.I., WESTERHOFF L.M. 
REMARK   3
REMARK   3   REFERENCE     :BORBULEVYCH O.Y., PLUMLEY J.A.,
REMARK   3                 :MARTIN, R.I., MERZ, K.M.,  WESTERHOFF L.M.
REMARK   3                 :ACTA CRYSTLLOGRAPHICA SECTION D, 2014, 
REMARK   3                 :V. D70, pp. 1233-1247
REMARK   3   QM METHOD(HAMILTONIAN): PM6 AMBERFF14
REMARK   3   REGION QM REFINEMENT: 
REMARK   3      MAIN/BUFFER QM REGION RADII (A): 3.0 / 0.0
REMARK   3      LIGAND / STRAIN ENERGY: PM2_A_3211 / 1.43 KCAL/MOLE
REMARK   3      LIGAND / STRAIN ENERGY: PM2_B_3211 / 1.87 KCAL/MOLE
REMARK   3      LIGAND / STRAIN ENERGY: PM2_C_3211 / 1.56 KCAL/MOLE
REMARK   3      LIGAND / STRAIN ENERGY: PM2_D_3211 / 1.4 KCAL/MOLE
REMARK   3
HELIX    1   1 ALA A   56  VAL A   59  1               Generated by MOE    4
HELIX    2   2 LEU A   61  ALA A   63  5               Generated by MOE    3
HELIX    3   3 ASN A  165  HIS A  173  1               Generated by MOE    9
HELIX    4   4 THR A  232  TYR A  234  5               Generated by MOE    3
HELIX    5   5 LEU A  235  HIS A  239  1               Generated by MOE    5
HELIX    6   6 ALA B   56  VAL B   59  1               Generated by MOE    4
HELIX    7   7 LEU B   61  ALA B   63  5               Generated by MOE    3
HELIX    8   8 ASN B  165  LYS B  171  1               Generated by MOE    7
HELIX    9   9 VAL B  231  TYR B  234  5               Generated by MOE    4
HELIX   10  10 LEU B  235  HIS B  239  1               Generated by MOE    5
HELIX   11  11 ALA C   56  CYS C   58  5               Generated by MOE    3
HELIX   12  12 LEU C   61  ALA C   63  5               Generated by MOE    3
HELIX   13  13 ASN C  165  HIS C  173  1               Generated by MOE    9
HELIX   14  14 THR C  232  TYR C  234  5               Generated by MOE    3
HELIX   15  15 LEU C  235  TYR C  241  1               Generated by MOE    7
HELIX   16  16 ALA D   56  VAL D   59  1               Generated by MOE    4
HELIX   17  17 LEU D   61  ALA D   63  5               Generated by MOE    3
HELIX   18  18 ASN D  165  TYR D  172  1               Generated by MOE    8
HELIX   19  19 VAL D  231  TYR D  234  5               Generated by MOE    4
HELIX   20  20 LEU D  235  TYR D  241  1               Generated by MOE    7
SHEET    1       GLN A  20  GLU A  21                  Generated by MOE
SHEET    2       GLN A  30  VAL A  35                  Generated by MOE
SHEET    3       MET A  39  HIS A  48                  Generated by MOE
SHEET    4       TRP A  51  THR A  54                  Generated by MOE
SHEET    5       LEU A  64  GLN A  67                  Generated by MOE
SHEET    6       VAL A  85  VAL A  90                  Generated by MOE
SHEET    7       ALA A 104  LEU A 108                  Generated by MOE
SHEET    8       CYS A 136  GLY A 140                  Generated by MOE
SHEET    9       LYS A 156  VAL A 160                  Generated by MOE
SHEET   10       ILE A 162  MET A 163                  Generated by MOE
SHEET   11       MET A 180  ALA A 183                  Generated by MOE
SHEET   12       PRO A 198  VAL A 203                  Generated by MOE
SHEET   13       THR A 206  TRP A 207                  Generated by MOE
SHEET   14       LEU A 208  LEU A 208                  Generated by MOE
SHEET   15       GLN A 209  TRP A 215                  Generated by MOE
SHEET   16       GLY A 226  ARG A 230                  Generated by MOE
SHEET   17       GLN B  20  GLU B  21                  Generated by MOE
SHEET   18       GLN B  30  VAL B  35                  Generated by MOE
SHEET   19       MET B  39  HIS B  48                  Generated by MOE
SHEET   20       TRP B  51  THR B  54                  Generated by MOE
SHEET   21       LEU B  64  GLN B  67                  Generated by MOE
SHEET   22       LEU B  83  VAL B  90                  Generated by MOE
SHEET   23       ALA B 104  LEU B 108                  Generated by MOE
SHEET   24       CYS B 136  GLY B 140                  Generated by MOE
SHEET   25       LYS B 156  LYS B 159                  Generated by MOE
SHEET   26       ILE B 162  MET B 163                  Generated by MOE
SHEET   27       MET B 180  ALA B 183                  Generated by MOE
SHEET   28       PRO B 198  VAL B 203                  Generated by MOE
SHEET   29       THR B 206  TRP B 207                  Generated by MOE
SHEET   30       LEU B 208  LEU B 208                  Generated by MOE
SHEET   31       GLN B 209  TRP B 215                  Generated by MOE
SHEET   32       GLY B 226  ARG B 230                  Generated by MOE
SHEET   33       GLN C  20  GLU C  21                  Generated by MOE
SHEET   34       GLN C  30  VAL C  35                  Generated by MOE
SHEET   35       MET C  39  HIS C  48                  Generated by MOE
SHEET   36       TRP C  51  THR C  54                  Generated by MOE
SHEET   37       LEU C  64  GLN C  67                  Generated by MOE
SHEET   38       LEU C  83  VAL C  90                  Generated by MOE
SHEET   39       ALA C 104  LEU C 108                  Generated by MOE
SHEET   40       CYS C 136  GLY C 140                  Generated by MOE
SHEET   41       LYS C 156  VAL C 160                  Generated by MOE
SHEET   42       ILE C 162  MET C 163                  Generated by MOE
SHEET   43       MET C 180  ALA C 183                  Generated by MOE
SHEET   44       PRO C 198  VAL C 203                  Generated by MOE
SHEET   45       THR C 206  TRP C 207                  Generated by MOE
SHEET   46       LEU C 208  LEU C 208                  Generated by MOE
SHEET   47       GLN C 209  TRP C 215                  Generated by MOE
SHEET   48       GLY C 226  ARG C 230                  Generated by MOE
SHEET   49       GLN D  20  GLU D  21                  Generated by MOE
SHEET   50       GLN D  30  VAL D  35                  Generated by MOE
SHEET   51       MET D  39  HIS D  48                  Generated by MOE
SHEET   52       TRP D  51  THR D  54                  Generated by MOE
SHEET   53       LEU D  64  LEU D  68                  Generated by MOE
SHEET   54       VAL D  85  VAL D  90                  Generated by MOE
SHEET   55       ALA D 104  LEU D 108                  Generated by MOE
SHEET   56       CYS D 136  GLY D 140                  Generated by MOE
SHEET   57       LYS D 156  LYS D 159                  Generated by MOE
SHEET   58       ILE D 162  MET D 163                  Generated by MOE
SHEET   59       MET D 180  ALA D 183                  Generated by MOE
SHEET   60       PRO D 198  LYS D 202                  Generated by MOE
SHEET   61       TRP D 207  TRP D 207                  Generated by MOE
SHEET   62       LEU D 208  LEU D 208                  Generated by MOE
SHEET   63       GLN D 209  TRP D 215                  Generated by MOE
SHEET   64       GLY D 226  ARG D 230                  Generated by MOE
SSBOND   1 CYS A   42    CYS A   58 
SSBOND   2 CYS A  136    CYS A  201 
SSBOND   3 CYS A  168    CYS A  182 
SSBOND   4 CYS A  191    CYS A  220 
SSBOND   5 CYS B   42    CYS B   58 
SSBOND   6 CYS B  136    CYS B  201 
SSBOND   7 CYS B  168    CYS B  182 
SSBOND   8 CYS B  191    CYS B  220 
SSBOND   9 CYS C   42    CYS C   58 
SSBOND  10 CYS C  136    CYS C  201 
SSBOND  11 CYS C  168    CYS C  182 
SSBOND  12 CYS C  191    CYS C  220 
SSBOND  13 CYS D   42    CYS D   58 
SSBOND  14 CYS D  136    CYS D  201 
SSBOND  15 CYS D  168    CYS D  182 
SSBOND  16 CYS D  191    CYS D  220 
CRYST1   82.000   82.000  171.190  90.00  90.00  90.00 P 41
SCALE1      0.012195  0.000000  0.000000        0.00000
SCALE2      0.000000  0.012195  0.000000        0.00000
SCALE3      0.000000  0.000000  0.005841        0.00000
ATOM      1  N   ILE A  16      14.786  84.188  82.550  1.00 36.63           N1+
ATOM      2  CA  ILE A  16      14.143  83.563  81.375  1.00 30.70           C
ATOM      3  C   ILE A  16      14.643  84.251  80.109  1.00 29.24           C
ATOM      4  O   ILE A  16      14.493  85.463  79.974  1.00 32.38           O
ATOM      5  CB  ILE A  16      12.598  83.633  81.483  1.00 29.21           C
ATOM      6  CG1 ILE A  16      12.027  82.781  82.633  1.00 36.08           C
ATOM      7  CG2 ILE A  16      11.889  83.367  80.148  1.00 30.53           C
ATOM      8  CD1 ILE A  16      12.007  81.278  82.341  1.00 29.21           C
ATOM      9  H1  ILE A  16      15.793  84.211  82.431  1.00 43.91           H
ATOM     10  H2  ILE A  16      14.583  83.646  83.384  1.00 43.91           H
ATOM     11  H3  ILE A  16      14.463  85.139  82.676  1.00 43.91           H
ATOM     12  HA  ILE A  16      14.438  82.513  81.331  1.00 36.79           H
ATOM     13  HB  ILE A  16      12.377  84.669  81.731  1.00 35.00           H
ATOM     14 HG12 ILE A  16      10.998  83.095  82.810  1.00 43.24           H
ATOM     15 HG13 ILE A  16      12.579  82.967  83.548  1.00 43.24           H
ATOM     16 HG21 ILE A  16      12.064  84.191  79.460  1.00 36.58           H
ATOM     17 HG22 ILE A  16      12.276  82.450  79.707  1.00 36.58           H
ATOM     18 HG23 ILE A  16      10.813  83.279  80.303  1.00 36.58           H
ATOM     19 HD11 ILE A  16      11.273  81.076  81.564  1.00 35.00           H
ATOM     20 HD12 ILE A  16      12.988  80.938  82.011  1.00 35.00           H
ATOM     21 HD13 ILE A  16      11.722  80.739  83.244  1.00 35.00           H
ATOM     22  N   VAL A  17      15.185  83.472  79.177  1.00 31.16           N
ATOM     23  CA  VAL A  17      15.598  83.934  77.859  1.00 33.20           C
ATOM     24  C   VAL A  17      14.425  83.791  76.894  1.00 36.76           C
ATOM     25  O   VAL A  17      13.796  82.738  76.806  1.00 30.82           O
ATOM     26  CB  VAL A  17      16.834  83.162  77.361  1.00 28.15           C
ATOM     27  CG1 VAL A  17      17.221  83.699  75.978  1.00 27.26           C
ATOM     28  CG2 VAL A  17      18.024  83.291  78.322  1.00 31.55           C
ATOM     29  H   VAL A  17      15.315  82.491  79.380  1.00 37.33           H
ATOM     30  HA  VAL A  17      15.883  84.984  77.928  1.00 39.79           H
ATOM     31  HB  VAL A  17      16.576  82.107  77.270  1.00 33.73           H
ATOM     32 HG11 VAL A  17      18.153  83.249  75.649  1.00 32.66           H
ATOM     33 HG12 VAL A  17      16.453  83.455  75.245  1.00 32.66           H
ATOM     34 HG13 VAL A  17      17.363  84.781  76.022  1.00 32.66           H
ATOM     35 HG21 VAL A  17      18.873  82.728  77.933  1.00 37.81           H
ATOM     36 HG22 VAL A  17      18.316  84.329  78.419  1.00 37.81           H
ATOM     37 HG23 VAL A  17      17.771  82.901  79.307  1.00 37.81           H
ATOM     38  N   GLY A  18      14.141  84.862  76.154  1.00 36.16           N
ATOM     39  CA  GLY A  18      13.023  84.932  75.229  1.00 38.46           C
ATOM     40  C   GLY A  18      11.695  84.993  75.980  1.00 29.76           C
ATOM     41  O   GLY A  18      11.636  85.315  77.167  1.00 37.05           O
ATOM     42  H   GLY A  18      14.720  85.683  76.256  1.00 43.34           H
ATOM     43  HA2 GLY A  18      13.128  85.828  74.621  1.00 46.10           H
ATOM     44  HA3 GLY A  18      13.037  84.045  74.593  1.00 46.10           H
ATOM     45  N   GLY A  19      10.601  84.693  75.281  1.00 46.02           N
ATOM     46  CA  GLY A  19       9.281  84.741  75.896  1.00 49.18           C
ATOM     47  C   GLY A  19       8.871  86.176  76.254  1.00 45.12           C
ATOM     48  O   GLY A  19       9.254  87.130  75.580  1.00 49.31           O
ATOM     49  H   GLY A  19      10.682  84.416  74.315  1.00 55.17           H
ATOM     50  HA2 GLY A  19       8.544  84.301  75.226  1.00 58.97           H
ATOM     51  HA3 GLY A  19       9.328  84.157  76.814  1.00 58.97           H
ATOM     52  N   GLN A  20       8.068  86.308  77.310  1.00 40.44           N
ATOM     53  CA  GLN A  20       7.385  87.539  77.681  1.00 47.28           C
ATOM     54  C   GLN A  20       7.046  87.557  79.168  1.00 39.34           C
ATOM     55  O   GLN A  20       7.041  86.519  79.830  1.00 34.18           O
ATOM     56  CB  GLN A  20       6.089  87.703  76.848  1.00 45.28           C
ATOM     57  CG  GLN A  20       6.352  88.377  75.492  0.00 44.08           C
ATOM     58  CD  GLN A  20       5.062  88.809  74.799  0.00 41.77           C
ATOM     59  OE1 GLN A  20       4.216  89.483  75.378  0.00 43.38           O
ATOM     60  NE2 GLN A  20       4.914  88.450  73.528  0.00 41.10           N
ATOM     61  H   GLN A  20       7.855  85.488  77.861  1.00 48.48           H
ATOM     62  HA  GLN A  20       8.046  88.385  77.485  1.00 56.69           H
ATOM     63  HB2 GLN A  20       5.638  86.725  76.670  1.00 54.29           H
ATOM     64  HB3 GLN A  20       5.362  88.295  77.405  1.00 54.29           H
ATOM     65  HG2 GLN A  20       6.924  89.281  75.704  0.00 52.84           H
ATOM     66  HG3 GLN A  20       6.927  87.723  74.840  0.00 52.84           H
ATOM     67 HE21 GLN A  20       5.641  87.924  73.068  0.00 49.27           H
ATOM     68 HE22 GLN A  20       4.092  88.751  73.028  0.00 49.27           H
ATOM     69  N   GLU A  21       6.704  88.743  79.672  1.00 40.42           N
ATOM     70  CA  GLU A  21       6.056  88.883  80.963  1.00 43.56           C
ATOM     71  C   GLU A  21       4.782  88.014  80.978  1.00 38.29           C
ATOM     72  O   GLU A  21       4.034  87.949  80.001  1.00 39.06           O
ATOM     73  CB  GLU A  21       5.798  90.372  81.264  1.00 40.08           C
ATOM     74  CG  GLU A  21       4.864  90.569  82.479  1.00 52.04           C
ATOM     75  CD  GLU A  21       4.725  92.010  83.004  1.00 64.49           C
ATOM     76  OE1 GLU A  21       5.426  92.909  82.488  1.00 68.90           O
ATOM     77  OE2 GLU A  21       3.907  92.186  83.940  1.00 61.00           O1-
ATOM     78  H   GLU A  21       6.721  89.559  79.076  1.00 48.45           H
ATOM     79  HA  GLU A  21       6.747  88.519  81.725  1.00 52.23           H
ATOM     80  HB2 GLU A  21       6.757  90.858  81.456  1.00 48.04           H
ATOM     81  HB3 GLU A  21       5.337  90.838  80.393  1.00 48.04           H
ATOM     82  HG2 GLU A  21       3.863  90.196  82.262  1.00 62.39           H
ATOM     83  HG3 GLU A  21       5.190  89.932  83.302  1.00 62.39           H
ATOM     84  N   ALA A  22       4.580  87.290  82.078  1.00 34.86           N
ATOM     85  CA  ALA A  22       3.465  86.389  82.253  1.00 46.59           C
ATOM     86  C   ALA A  22       2.213  87.190  82.626  1.00 45.44           C
ATOM     87  O   ALA A  22       2.304  88.092  83.453  1.00 48.41           O
ATOM     88  CB  ALA A  22       3.809  85.417  83.384  1.00 43.87           C
ATOM     89  H   ALA A  22       5.240  87.369  82.839  1.00 41.77           H
ATOM     90  HA  ALA A  22       3.325  85.815  81.340  1.00 55.85           H
ATOM     91  HB1 ALA A  22       2.990  84.711  83.501  1.00 52.59           H
ATOM     92  HB2 ALA A  22       4.729  84.882  83.152  1.00 52.59           H
ATOM     93  HB3 ALA A  22       3.954  85.964  84.317  1.00 52.59           H
ATOM     94  N   PRO A  23       1.020  86.835  82.129  1.00 45.52           N
ATOM     95  CA  PRO A  23      -0.216  87.425  82.635  1.00 53.94           C
ATOM     96  C   PRO A  23      -0.419  87.105  84.125  1.00 53.56           C
ATOM     97  O   PRO A  23       0.072  86.084  84.616  1.00 50.85           O
ATOM     98  CB  PRO A  23      -1.324  86.759  81.802  1.00 53.99           C
ATOM     99  CG  PRO A  23      -0.622  86.259  80.538  1.00 47.41           C
ATOM    100  CD  PRO A  23       0.780  85.915  81.036  1.00 45.25           C
ATOM    101  HA  PRO A  23      -0.242  88.494  82.417  1.00 64.67           H
ATOM    102  HB2 PRO A  23      -1.670  85.884  82.355  1.00 64.73           H
ATOM    103  HB3 PRO A  23      -2.168  87.414  81.583  1.00 64.73           H
ATOM    104  HG2 PRO A  23      -1.099  85.363  80.138  1.00 56.84           H
ATOM    105  HG3 PRO A  23      -0.597  87.052  79.790  1.00 56.84           H
ATOM    106  HD2 PRO A  23       0.818  84.891  81.403  1.00 54.24           H
ATOM    107  HD3 PRO A  23       1.479  86.087  80.216  1.00 54.24           H
ATOM    108  N   ARG A  24      -1.187  87.952  84.826  1.00 52.77           N
ATOM    109  CA  ARG A  24      -1.377  87.864  86.280  1.00 53.94           C
ATOM    110  C   ARG A  24      -2.093  86.563  86.705  1.00 50.78           C
ATOM    111  O   ARG A  24      -1.909  86.108  87.830  1.00 42.85           O
ATOM    112  CB  ARG A  24      -2.083  89.119  86.844  1.00 61.00           C
ATOM    113  CG  ARG A  24      -1.717  90.499  86.226  1.00 70.45           C
ATOM    114  CD  ARG A  24      -1.376  91.594  87.260  1.00 76.53           C
ATOM    115  NE  ARG A  24      -1.529  92.962  86.700  1.00 86.54           N
ATOM    116  CZ  ARG A  24      -0.604  93.925  86.519  1.00 85.01           C
ATOM    117  NH1 ARG A  24       0.656  93.811  86.907  1.00 78.62           N
ATOM    118  NH2 ARG A  24      -0.939  95.068  85.934  1.00 78.17           N1+
ATOM    119  H   ARG A  24      -1.552  88.769  84.356  1.00 63.27           H
ATOM    120  HA  ARG A  24      -0.382  87.839  86.719  1.00 64.67           H
ATOM    121  HB2 ARG A  24      -3.152  88.981  86.678  1.00 73.15           H
ATOM    122  HB3 ARG A  24      -1.932  89.139  87.924  1.00 73.15           H
ATOM    123  HG2 ARG A  24      -0.850  90.401  85.573  1.00 84.49           H
ATOM    124  HG3 ARG A  24      -2.557  90.831  85.613  1.00 84.49           H
ATOM    125  HD2 ARG A  24      -2.024  91.495  88.132  1.00 91.78           H
ATOM    126  HD3 ARG A  24      -0.351  91.433  87.588  1.00 91.78           H
ATOM    127  HE  ARG A  24      -2.451  93.181  86.359  1.00103.80           H
ATOM    128 HH11 ARG A  24       0.957  92.977  87.371  1.00 94.29           H
ATOM    129 HH12 ARG A  24       1.328  94.548  86.740  1.00 94.29           H
ATOM    130 HH21 ARG A  24      -1.880  95.233  85.623  1.00 93.75           H
ATOM    131 HH22 ARG A  24      -0.232  95.780  85.811  1.00 93.75           H
ATOM    132  N   SER A  25      -2.911  85.970  85.825  1.00 49.51           N
ATOM    133  CA  SER A  25      -3.676  84.750  86.099  1.00 57.35           C
ATOM    134  C   SER A  25      -2.848  83.451  86.068  1.00 61.48           C
ATOM    135  O   SER A  25      -3.197  82.496  86.766  1.00 58.76           O
ATOM    136  CB  SER A  25      -4.855  84.657  85.122  1.00 54.43           C
ATOM    137  OG  SER A  25      -4.419  84.533  83.779  1.00 48.07           O
ATOM    138  H   SER A  25      -3.015  86.384  84.911  1.00 59.36           H
ATOM    139  HA  SER A  25      -4.093  84.841  87.104  1.00 68.76           H
ATOM    140  HB2 SER A  25      -5.463  83.792  85.387  1.00 65.26           H
ATOM    141  HB3 SER A  25      -5.463  85.556  85.217  1.00 65.26           H
ATOM    142  HG  SER A  25      -5.195  84.446  83.220  1.00 57.63           H
ATOM    143  N   LYS A  26      -1.816  83.377  85.210  1.00 53.72           N
ATOM    144  CA  LYS A  26      -1.081  82.135  84.950  1.00 49.63           C
ATOM    145  C   LYS A  26       0.024  81.970  85.988  1.00 48.42           C
ATOM    146  O   LYS A  26       0.593  82.954  86.463  1.00 42.78           O
ATOM    147  CB  LYS A  26      -0.514  82.112  83.520  1.00 46.37           C
ATOM    148  CG  LYS A  26      -1.557  82.397  82.418  1.00 44.83           C
ATOM    149  CD  LYS A  26      -1.656  81.323  81.324  1.00 54.99           C
ATOM    150  CE  LYS A  26      -1.954  81.960  79.953  1.00 65.89           C
ATOM    151  NZ  LYS A  26      -3.123  81.351  79.287  1.00 59.91           N1+
ATOM    152  H   LYS A  26      -1.557  84.200  84.684  1.00 64.42           H
ATOM    153  HA  LYS A  26      -1.766  81.290  85.039  1.00 59.50           H
ATOM    154  HB2 LYS A  26       0.270  82.867  83.446  1.00 55.59           H
ATOM    155  HB3 LYS A  26      -0.052  81.139  83.355  1.00 55.59           H
ATOM    156  HG2 LYS A  26      -2.548  82.470  82.868  1.00 53.75           H
ATOM    157  HG3 LYS A  26      -1.332  83.367  81.972  1.00 53.75           H
ATOM    158  HD2 LYS A  26      -0.721  80.767  81.254  1.00 65.93           H
ATOM    159  HD3 LYS A  26      -2.453  80.625  81.591  1.00 65.93           H
ATOM    160  HE2 LYS A  26      -2.127  83.030  80.074  1.00 79.01           H
ATOM    161  HE3 LYS A  26      -1.078  81.825  79.315  1.00 79.01           H
ATOM    162  HZ1 LYS A  26      -3.270  81.787  78.388  1.00 71.83           H
ATOM    163  HZ2 LYS A  26      -2.948  80.364  79.152  1.00 71.83           H
ATOM    164  HZ3 LYS A  26      -3.946  81.472  79.860  1.00 71.83           H
ATOM    165  N   TRP A  27       0.295  80.704  86.325  1.00 51.14           N
ATOM    166  CA  TRP A  27       1.418  80.231  87.144  1.00 43.13           C
ATOM    167  C   TRP A  27       1.159  80.488  88.638  1.00 43.09           C
ATOM    168  O   TRP A  27       2.002  81.066  89.315  1.00 40.17           O
ATOM    169  CB  TRP A  27       2.755  80.810  86.641  1.00 36.75           C
ATOM    170  CG  TRP A  27       2.856  80.949  85.159  1.00 31.14           C
ATOM    171  CD1 TRP A  27       3.158  82.095  84.513  1.00 38.18           C
ATOM    172  CD2 TRP A  27       2.608  79.957  84.116  1.00 35.98           C
ATOM    173  NE1 TRP A  27       3.126  81.880  83.153  1.00 38.45           N
ATOM    174  CE2 TRP A  27       2.797  80.577  82.844  1.00 33.01           C
ATOM    175  CE3 TRP A  27       2.239  78.595  84.115  1.00 38.34           C
ATOM    176  CZ2 TRP A  27       2.656  79.874  81.635  1.00 43.89           C
ATOM    177  CZ3 TRP A  27       2.084  77.882  82.912  1.00 36.46           C
ATOM    178  CH2 TRP A  27       2.307  78.511  81.673  1.00 43.73           C
ATOM    179  H   TRP A  27      -0.279  79.984  85.911  1.00 61.32           H
ATOM    180  HA  TRP A  27       1.474  79.150  87.008  1.00 51.71           H
ATOM    181  HB2 TRP A  27       2.919  81.798  87.075  1.00 44.05           H
ATOM    182  HB3 TRP A  27       3.561  80.159  86.986  1.00 44.05           H
ATOM    183  HD1 TRP A  27       3.379  83.036  84.995  1.00 45.77           H
ATOM    184  HE1 TRP A  27       3.330  82.608  82.482  1.00 46.08           H
ATOM    185  HE3 TRP A  27       2.080  78.106  85.060  1.00 45.96           H
ATOM    186  HZ2 TRP A  27       2.837  80.368  80.692  1.00 52.62           H
ATOM    187  HZ3 TRP A  27       1.789  76.844  82.939  1.00 43.70           H
ATOM    188  HH2 TRP A  27       2.200  77.949  80.756  1.00 52.42           H
ATOM    189  N   PRO A  28       0.016  80.054  89.194  1.00 46.89           N
ATOM    190  CA  PRO A  28      -0.367  80.359  90.577  1.00 53.18           C
ATOM    191  C   PRO A  28       0.559  79.731  91.629  1.00 44.71           C
ATOM    192  O   PRO A  28       0.533  80.136  92.790  1.00 52.95           O
ATOM    193  CB  PRO A  28      -1.785  79.781  90.705  1.00 56.55           C
ATOM    194  CG  PRO A  28      -1.781  78.626  89.709  1.00 59.31           C
ATOM    195  CD  PRO A  28      -0.954  79.182  88.562  1.00 53.88           C
ATOM    196  HA  PRO A  28      -0.451  81.437  90.717  1.00 63.76           H
ATOM    197  HB2 PRO A  28      -2.082  79.481  91.706  1.00 67.81           H
ATOM    198  HB3 PRO A  28      -2.472  80.540  90.329  1.00 67.81           H
ATOM    199  HG2 PRO A  28      -1.342  77.738  90.163  1.00 71.12           H
ATOM    200  HG3 PRO A  28      -2.778  78.429  89.325  1.00 71.12           H
ATOM    201  HD2 PRO A  28      -0.474  78.350  88.047  1.00 64.61           H
ATOM    202  HD3 PRO A  28      -1.598  79.765  87.902  1.00 64.61           H
ATOM    203  N   TRP A  29       1.372  78.752  91.221  1.00 46.34           N
ATOM    204  CA  TRP A  29       2.325  78.035  92.062  1.00 44.67           C
ATOM    205  C   TRP A  29       3.693  78.707  92.180  1.00 40.92           C
ATOM    206  O   TRP A  29       4.410  78.364  93.113  1.00 38.34           O
ATOM    207  CB  TRP A  29       2.479  76.610  91.523  1.00 37.07           C
ATOM    208  CG  TRP A  29       2.666  76.532  90.041  1.00 33.37           C
ATOM    209  CD1 TRP A  29       3.825  76.739  89.380  1.00 38.81           C
ATOM    210  CD2 TRP A  29       1.682  76.187  89.021  1.00 39.22           C
ATOM    211  NE1 TRP A  29       3.621  76.599  88.027  1.00 35.74           N
ATOM    212  CE2 TRP A  29       2.314  76.255  87.749  1.00 37.70           C
ATOM    213  CE3 TRP A  29       0.327  75.783  89.046  1.00 42.43           C
ATOM    214  CZ2 TRP A  29       1.625  75.959  86.566  1.00 40.20           C
ATOM    215  CZ3 TRP A  29      -0.368  75.476  87.862  1.00 41.15           C
ATOM    216  CH2 TRP A  29       0.279  75.570  86.620  1.00 42.36           C
ATOM    217  H   TRP A  29       1.313  78.461  90.257  1.00 55.56           H
ATOM    218  HA  TRP A  29       1.922  77.963  93.073  1.00 53.55           H
ATOM    219  HB2 TRP A  29       3.319  76.124  92.021  1.00 44.43           H
ATOM    220  HB3 TRP A  29       1.572  76.062  91.775  1.00 44.43           H
ATOM    221  HD1 TRP A  29       4.763  77.002  89.849  1.00 46.52           H
ATOM    222  HE1 TRP A  29       4.360  76.716  87.344  1.00 42.83           H
ATOM    223  HE3 TRP A  29      -0.176  75.695  89.997  1.00 50.87           H
ATOM    224  HZ2 TRP A  29       2.139  76.001  85.625  1.00 48.18           H
ATOM    225  HZ3 TRP A  29      -1.400  75.164  87.909  1.00 49.33           H
ATOM    226  HH2 TRP A  29      -0.252  75.336  85.711  1.00 50.78           H
ATOM    227  N   GLN A  30       4.092  79.589  91.246  1.00 43.99           N
ATOM    228  CA  GLN A  30       5.433  80.180  91.233  1.00 35.42           C
ATOM    229  C   GLN A  30       5.734  80.855  92.574  1.00 41.41           C
ATOM    230  O   GLN A  30       4.923  81.642  93.064  1.00 38.61           O
ATOM    231  CB  GLN A  30       5.572  81.188  90.078  1.00 40.58           C
ATOM    232  CG  GLN A  30       6.975  81.847  90.006  1.00 46.59           C
ATOM    233  CD  GLN A  30       8.090  80.918  89.522  1.00 39.29           C
ATOM    234  OE1 GLN A  30       7.922  80.191  88.553  1.00 37.45           O
ATOM    235  NE2 GLN A  30       9.261  80.972  90.147  1.00 36.47           N
ATOM    236  H   GLN A  30       3.450  79.855  90.513  1.00 52.73           H
ATOM    237  HA  GLN A  30       6.161  79.385  91.065  1.00 42.45           H
ATOM    238  HB2 GLN A  30       5.352  80.688  89.133  1.00 48.64           H
ATOM    239  HB3 GLN A  30       4.832  81.979  90.214  1.00 48.64           H
ATOM    240  HG2 GLN A  30       6.895  82.644  89.270  1.00 55.86           H
ATOM    241  HG3 GLN A  30       7.245  82.288  90.962  1.00 55.86           H
ATOM    242 HE21 GLN A  30       9.400  81.589  90.933  1.00 43.71           H
ATOM    243 HE22 GLN A  30      10.028  80.417  89.799  1.00 43.71           H
ATOM    244  N   VAL A  31       6.915  80.566  93.135  1.00 36.27           N
ATOM    245  CA  VAL A  31       7.424  81.242  94.324  1.00 41.35           C
ATOM    246  C   VAL A  31       8.863  81.718  94.082  1.00 43.53           C
ATOM    247  O   VAL A  31       9.586  81.187  93.235  1.00 36.10           O
ATOM    248  CB  VAL A  31       7.271  80.391  95.611  1.00 41.95           C
ATOM    249  CG1 VAL A  31       5.992  79.532  95.662  1.00 45.46           C
ATOM    250  CG2 VAL A  31       8.457  79.472  95.875  1.00 42.50           C
ATOM    251  H   VAL A  31       7.532  79.909  92.675  1.00 43.48           H
ATOM    252  HA  VAL A  31       6.828  82.140  94.480  1.00 49.57           H
ATOM    253  HB  VAL A  31       7.223  81.057  96.468  1.00 50.29           H
ATOM    254 HG11 VAL A  31       5.888  79.079  96.648  1.00 54.50           H
ATOM    255 HG12 VAL A  31       5.114  80.148  95.463  1.00 54.50           H
ATOM    256 HG13 VAL A  31       6.057  78.730  94.930  1.00 54.50           H
ATOM    257 HG21 VAL A  31       8.296  78.956  96.817  1.00 50.95           H
ATOM    258 HG22 VAL A  31       8.530  78.752  95.072  1.00 50.95           H
ATOM    259 HG23 VAL A  31       9.385  80.036  95.952  1.00 50.95           H
ATOM    260  N   SER A  32       9.252  82.740  94.845  1.00 39.85           N
ATOM    261  CA  SER A  32      10.587  83.297  94.925  1.00 41.12           C
ATOM    262  C   SER A  32      11.191  82.942  96.280  1.00 35.87           C
ATOM    263  O   SER A  32      10.551  83.110  97.314  1.00 42.27           O
ATOM    264  CB  SER A  32      10.476  84.814  94.755  1.00 35.85           C
ATOM    265  OG  SER A  32      11.658  85.444  95.184  1.00 39.77           O
ATOM    266  H   SER A  32       8.590  83.100  95.517  1.00 47.76           H
ATOM    267  HA  SER A  32      11.215  82.900  94.126  1.00 49.29           H
ATOM    268  HB2 SER A  32      10.308  85.059  93.708  1.00 42.96           H
ATOM    269  HB3 SER A  32       9.645  85.187  95.351  1.00 42.96           H
ATOM    270  HG  SER A  32      12.368  85.228  94.567  1.00 47.67           H
ATOM    271  N   LEU A  33      12.441  82.499  96.264  1.00 30.40           N
ATOM    272  CA  LEU A  33      13.249  82.242  97.457  1.00 33.91           C
ATOM    273  C   LEU A  33      14.112  83.470  97.735  1.00 31.42           C
ATOM    274  O   LEU A  33      14.681  84.029  96.800  1.00 32.98           O
ATOM    275  CB  LEU A  33      14.127  80.998  97.237  1.00 29.46           C
ATOM    276  CG  LEU A  33      13.469  79.625  97.482  1.00 40.29           C
ATOM    277  CD1 LEU A  33      12.062  79.440  96.899  1.00 37.57           C
ATOM    278  CD2 LEU A  33      14.387  78.547  96.892  1.00 37.03           C
ATOM    279  H   LEU A  33      12.902  82.393  95.370  1.00 36.43           H
ATOM    280  HA  LEU A  33      12.606  82.051  98.317  1.00 40.64           H
ATOM    281  HB2 LEU A  33      14.507  81.031  96.215  1.00 35.30           H
ATOM    282  HB3 LEU A  33      14.987  81.070  97.900  1.00 35.30           H
ATOM    283  HG  LEU A  33      13.416  79.464  98.559  1.00 48.29           H
ATOM    284 HD11 LEU A  33      11.717  78.422  97.079  1.00 45.03           H
ATOM    285 HD12 LEU A  33      11.369  80.121  97.391  1.00 45.03           H
ATOM    286 HD13 LEU A  33      12.074  79.634  95.826  1.00 45.03           H
ATOM    287 HD21 LEU A  33      13.993  77.562  97.133  1.00 44.38           H
ATOM    288 HD22 LEU A  33      14.436  78.653  95.808  1.00 44.38           H
ATOM    289 HD23 LEU A  33      15.392  78.637  97.308  1.00 44.38           H
ATOM    290  N   ARG A  34      14.216  83.874  99.008  1.00 30.18           N
ATOM    291  CA  ARG A  34      14.822  85.132  99.417  1.00 32.66           C
ATOM    292  C   ARG A  34      15.865  84.914 100.514  1.00 36.95           C
ATOM    293  O   ARG A  34      15.592  84.232 101.497  1.00 33.62           O
ATOM    294  CB  ARG A  34      13.749  86.123  99.903  1.00 43.16           C
ATOM    295  CG  ARG A  34      12.575  86.417  98.943  1.00 36.71           C
ATOM    296  CD  ARG A  34      13.039  87.139  97.671  1.00 32.11           C
ATOM    297  NE  ARG A  34      11.937  87.743  96.905  1.00 32.24           N
ATOM    298  CZ  ARG A  34      11.256  88.846  97.242  1.00 33.96           C
ATOM    299  NH1 ARG A  34      11.609  89.598  98.273  1.00 23.12           N
ATOM    300  NH2 ARG A  34      10.195  89.211  96.537  1.00 37.03           N1+
ATOM    301  H   ARG A  34      13.769  83.327  99.730  1.00 36.17           H
ATOM    302  HA  ARG A  34      15.310  85.566  98.554  1.00 39.14           H
ATOM    303  HB2 ARG A  34      13.332  85.755 100.838  1.00 51.74           H
ATOM    304  HB3 ARG A  34      14.253  87.065 100.119  1.00 51.74           H
ATOM    305  HG2 ARG A  34      12.076  85.486  98.672  1.00 44.00           H
ATOM    306  HG3 ARG A  34      11.853  87.041  99.467  1.00 44.00           H
ATOM    307  HD2 ARG A  34      13.805  87.879  97.886  1.00 38.48           H
ATOM    308  HD3 ARG A  34      13.478  86.376  97.036  1.00 38.48           H
ATOM    309  HE  ARG A  34      11.587  87.199  96.130  1.00 38.63           H
ATOM    310 HH11 ARG A  34      12.426  89.355  98.813  1.00 27.69           H
ATOM    311 HH12 ARG A  34      11.080  90.429  98.500  1.00 27.69           H
ATOM    312 HH21 ARG A  34       9.895  88.667  95.743  1.00 44.38           H
ATOM    313 HH22 ARG A  34       9.680  90.041  96.804  1.00 44.38           H
ATOM    314  N   VAL A  35      17.040  85.531 100.354  1.00 33.71           N
ATOM    315  CA  VAL A  35      18.131  85.555 101.333  1.00 36.19           C
ATOM    316  C   VAL A  35      18.243  86.949 101.963  1.00 38.15           C
ATOM    317  O   VAL A  35      18.151  87.942 101.244  1.00 38.61           O
ATOM    318  CB  VAL A  35      19.455  85.089 100.681  1.00 30.81           C
ATOM    319  CG1 VAL A  35      19.858  85.895  99.438  1.00 36.59           C
ATOM    320  CG2 VAL A  35      20.633  85.131 101.670  1.00 42.42           C
ATOM    321  H   VAL A  35      17.175  86.075  99.513  1.00 40.40           H
ATOM    322  HA  VAL A  35      17.904  84.842 102.119  1.00 43.38           H
ATOM    323  HB  VAL A  35      19.327  84.052 100.372  1.00 36.92           H
ATOM    324 HG11 VAL A  35      20.769  85.476  99.011  1.00 43.85           H
ATOM    325 HG12 VAL A  35      19.081  85.846  98.680  1.00 43.85           H
ATOM    326 HG13 VAL A  35      20.033  86.939  99.696  1.00 43.85           H
ATOM    327 HG21 VAL A  35      21.519  84.695 101.207  1.00 50.85           H
ATOM    328 HG22 VAL A  35      20.865  86.160 101.948  1.00 50.85           H
ATOM    329 HG23 VAL A  35      20.389  84.560 102.567  1.00 50.85           H
ATOM    330  N   HIS A  36      18.451  87.037 103.289  1.00 45.07           N
ATOM    331  CA  HIS A  36      18.610  88.330 103.947  1.00 52.03           C
ATOM    332  C   HIS A  36      19.973  88.939 103.622  1.00 55.27           C
ATOM    333  O   HIS A  36      21.012  88.299 103.772  1.00 52.30           O
ATOM    334  CB  HIS A  36      18.418  88.245 105.469  1.00 61.96           C
ATOM    335  CG  HIS A  36      18.123  89.610 106.068  1.00 72.67           C
ATOM    336  ND1 HIS A  36      17.046  90.410 105.752  1.00 70.80           N
ATOM    337  CD2 HIS A  36      18.930  90.354 106.890  1.00 74.61           C
ATOM    338  CE1 HIS A  36      17.193  91.589 106.380  1.00 74.32           C
ATOM    339  NE2 HIS A  36      18.298  91.580 107.141  1.00 78.74           N
ATOM    340  H   HIS A  36      18.546  86.197 103.844  1.00 54.03           H
ATOM    341  HA  HIS A  36      17.826  88.985 103.562  1.00 62.39           H
ATOM    342  HB2 HIS A  36      19.305  87.814 105.936  1.00 74.30           H
ATOM    343  HB3 HIS A  36      17.578  87.594 105.688  1.00 74.30           H
ATOM    344  HD1 HIS A  36      16.303  90.172 105.112  1.00 84.90           H
ATOM    345  HD2 HIS A  36      19.906  90.063 107.249  1.00 89.48           H
ATOM    346  HE1 HIS A  36      16.532  92.437 106.259  1.00 89.13           H
ATOM    347  N   GLY A  37      19.937  90.205 103.217  1.00 57.04           N
ATOM    348  CA  GLY A  37      21.087  91.077 103.077  1.00 50.11           C
ATOM    349  C   GLY A  37      20.619  92.515 103.311  1.00 56.86           C
ATOM    350  O   GLY A  37      19.736  92.718 104.149  1.00 62.87           O
ATOM    351  H   GLY A  37      19.032  90.643 103.114  1.00 68.40           H
ATOM    352  HA2 GLY A  37      21.854  90.820 103.810  1.00 60.08           H
ATOM    353  HA3 GLY A  37      21.482  90.951 102.071  1.00 60.08           H
ATOM    354  N   PRO A  37A     21.133  93.506 102.550  1.00 57.67           N
ATOM    355  CA  PRO A  37A     20.576  94.867 102.517  1.00 53.46           C
ATOM    356  C   PRO A  37A     19.064  94.902 102.251  1.00 43.85           C
ATOM    357  O   PRO A  37A     18.374  95.846 102.631  1.00 52.47           O
ATOM    358  CB  PRO A  37A     21.315  95.563 101.362  1.00 59.39           C
ATOM    359  CG  PRO A  37A     22.628  94.796 101.235  1.00 48.21           C
ATOM    360  CD  PRO A  37A     22.218  93.367 101.589  1.00 55.02           C
ATOM    361  HA  PRO A  37A     20.840  95.381 103.441  1.00 64.10           H
ATOM    362  HB2 PRO A  37A     20.751  95.385 100.452  1.00 71.21           H
ATOM    363  HB3 PRO A  37A     21.455  96.635 101.497  1.00 71.21           H
ATOM    364  HG2 PRO A  37A     23.007  94.824 100.212  1.00 57.80           H
ATOM    365  HG3 PRO A  37A     23.364  95.194 101.934  1.00 57.80           H
ATOM    366  HD2 PRO A  37A     21.849  92.862 100.696  1.00 65.97           H
ATOM    367  HD3 PRO A  37A     23.081  92.858 102.024  1.00 65.97           H
ATOM    368  N   TYR A  37B     18.566  93.840 101.610  1.00 53.10           N
ATOM    369  CA  TYR A  37B     17.173  93.521 101.375  1.00 41.56           C
ATOM    370  C   TYR A  37B     17.048  92.005 101.221  1.00 42.38           C
ATOM    371  O   TYR A  37B     18.039  91.309 101.006  1.00 36.42           O
ATOM    372  CB  TYR A  37B     16.686  94.261 100.123  1.00 36.67           C
ATOM    373  CG  TYR A  37B     17.319  93.802  98.827  1.00 39.39           C
ATOM    374  CD1 TYR A  37B     18.623  94.208  98.476  1.00 34.74           C
ATOM    375  CD2 TYR A  37B     16.576  93.006  97.936  1.00 33.27           C
ATOM    376  CE1 TYR A  37B     19.170  93.880  97.225  1.00 36.29           C
ATOM    377  CE2 TYR A  37B     17.111  92.692  96.689  1.00 33.09           C
ATOM    378  CZ  TYR A  37B     18.389  93.122  96.298  1.00 27.60           C
ATOM    379  OH  TYR A  37B     18.833  92.880  95.052  1.00 34.67           O
ATOM    380  H   TYR A  37B     19.221  93.130 101.316  1.00 63.67           H
ATOM    381  HA  TYR A  37B     16.579  93.840 102.230  1.00 49.82           H
ATOM    382  HB2 TYR A  37B     15.607  94.136 100.046  1.00 43.95           H
ATOM    383  HB3 TYR A  37B     16.881  95.325 100.246  1.00 43.95           H
ATOM    384  HD1 TYR A  37B     19.191  94.815  99.169  1.00 41.63           H
ATOM    385  HD2 TYR A  37B     15.572  92.684  98.175  1.00 39.88           H
ATOM    386  HE1 TYR A  37B     20.164  94.226  96.963  1.00 43.49           H
ATOM    387  HE2 TYR A  37B     16.536  92.146  95.968  1.00 39.66           H
ATOM    388  HH  TYR A  37B     18.240  92.347  94.505  1.00 41.55           H
ATOM    389  N   TRP A  38      15.815  91.500 101.348  1.00 42.90           N
ATOM    390  CA  TRP A  38      15.462  90.113 101.081  1.00 42.26           C
ATOM    391  C   TRP A  38      15.520  89.841  99.574  1.00 40.10           C
ATOM    392  O   TRP A  38      14.528  89.986  98.864  1.00 34.78           O
ATOM    393  CB  TRP A  38      14.088  89.823 101.695  1.00 44.21           C
ATOM    394  CG  TRP A  38      14.114  89.684 103.182  1.00 46.12           C
ATOM    395  CD1 TRP A  38      13.768  90.632 104.079  1.00 41.26           C
ATOM    396  CD2 TRP A  38      14.521  88.522 103.964  1.00 46.34           C
ATOM    397  NE1 TRP A  38      13.931  90.141 105.357  1.00 39.18           N
ATOM    398  CE2 TRP A  38      14.393  88.841 105.349  1.00 46.49           C
ATOM    399  CE3 TRP A  38      14.984  87.229 103.637  1.00 42.89           C
ATOM    400  CZ2 TRP A  38      14.710  87.926 106.363  1.00 46.75           C
ATOM    401  CZ3 TRP A  38      15.279  86.295 104.644  1.00 38.73           C
ATOM    402  CH2 TRP A  38      15.144  86.637 106.002  1.00 49.18           C
ATOM    403  H   TRP A  38      15.052  92.140 101.519  1.00 51.43           H
ATOM    404  HA  TRP A  38      16.195  89.476 101.577  1.00 50.66           H
ATOM    405  HB2 TRP A  38      13.390  90.607 101.404  1.00 53.01           H
ATOM    406  HB3 TRP A  38      13.732  88.877 101.294  1.00 53.01           H
ATOM    407  HD1 TRP A  38      13.419  91.624 103.830  1.00 49.46           H
ATOM    408  HE1 TRP A  38      13.726  90.685 106.183  1.00 46.97           H
ATOM    409  HE3 TRP A  38      15.107  86.951 102.601  1.00 51.42           H
ATOM    410  HZ2 TRP A  38      14.622  88.207 107.402  1.00 56.05           H
ATOM    411  HZ3 TRP A  38      15.604  85.308 104.366  1.00 46.42           H
ATOM    412  HH2 TRP A  38      15.392  85.916 106.766  1.00 58.97           H
ATOM    413  N   MET A  39      16.710  89.477  99.095  1.00 41.07           N
ATOM    414  CA  MET A  39      17.032  89.378  97.683  1.00 36.18           C
ATOM    415  C   MET A  39      16.605  88.025  97.126  1.00 34.14           C
ATOM    416  O   MET A  39      16.887  86.995  97.730  1.00 38.86           O
ATOM    417  CB  MET A  39      18.542  89.616  97.533  1.00 34.06           C
ATOM    418  CG  MET A  39      18.977  89.605  96.062  1.00 47.15           C
ATOM    419  SD  MET A  39      20.737  89.939  95.790  1.00 48.62           S
ATOM    420  CE  MET A  39      21.406  88.390  96.460  1.00 52.35           C
ATOM    421  H   MET A  39      17.481  89.387  99.745  1.00 49.23           H
ATOM    422  HA  MET A  39      16.511  90.160  97.136  1.00 43.37           H
ATOM    423  HB2 MET A  39      18.810  90.576  97.978  1.00 40.82           H
ATOM    424  HB3 MET A  39      19.073  88.829  98.068  1.00 40.82           H
ATOM    425  HG2 MET A  39      18.759  88.630  95.632  1.00 56.53           H
ATOM    426  HG3 MET A  39      18.396  90.343  95.513  1.00 56.53           H
ATOM    427  HE1 MET A  39      22.480  88.353  96.275  1.00 62.77           H
ATOM    428  HE2 MET A  39      21.233  88.347  97.536  1.00 62.77           H
ATOM    429  HE3 MET A  39      20.921  87.540  95.976  1.00 62.77           H
ATOM    430  N   HIS A  40      15.961  88.029  95.955  1.00 34.64           N
ATOM    431  CA  HIS A  40      15.666  86.819  95.199  1.00 32.52           C
ATOM    432  C   HIS A  40      16.944  86.084  94.786  1.00 38.83           C
ATOM    433  O   HIS A  40      17.885  86.723  94.306  1.00 36.52           O
ATOM    434  CB  HIS A  40      14.837  87.198  93.971  1.00 33.88           C
ATOM    435  CG  HIS A  40      14.578  86.051  93.029  1.00 34.66           C
ATOM    436  ND1 HIS A  40      13.498  85.177  93.103  1.00 30.56           N
ATOM    437  CD2 HIS A  40      15.357  85.702  91.967  1.00 32.23           C
ATOM    438  CE1 HIS A  40      13.651  84.317  92.087  1.00 30.91           C
ATOM    439  NE2 HIS A  40      14.756  84.611  91.385  1.00 31.61           N
ATOM    440  H   HIS A  40      15.785  88.914  95.503  1.00 41.52           H
ATOM    441  HA  HIS A  40      15.070  86.154  95.811  1.00 38.97           H
ATOM    442  HB2 HIS A  40      15.346  87.985  93.416  1.00 40.60           H
ATOM    443  HB3 HIS A  40      13.878  87.586  94.315  1.00 40.60           H
ATOM    444  HD2 HIS A  40      16.274  86.183  91.655  1.00 38.63           H
ATOM    445  HE1 HIS A  40      13.034  83.447  91.921  1.00 37.04           H
ATOM    446  HE2 HIS A  40      15.133  84.064  90.620  1.00 37.88           H
ATOM    447  N   PHE A  41      16.955  84.748  94.907  1.00 33.40           N
ATOM    448  CA  PHE A  41      18.087  83.949  94.428  1.00 38.79           C
ATOM    449  C   PHE A  41      17.711  82.720  93.594  1.00 32.97           C
ATOM    450  O   PHE A  41      18.538  82.236  92.819  1.00 37.56           O
ATOM    451  CB  PHE A  41      19.008  83.602  95.599  1.00 37.30           C
ATOM    452  CG  PHE A  41      18.430  82.667  96.638  1.00 38.85           C
ATOM    453  CD1 PHE A  41      17.818  83.175  97.800  1.00 33.06           C
ATOM    454  CD2 PHE A  41      18.564  81.277  96.470  1.00 40.74           C
ATOM    455  CE1 PHE A  41      17.421  82.300  98.825  1.00 35.55           C
ATOM    456  CE2 PHE A  41      18.109  80.406  97.468  1.00 25.37           C
ATOM    457  CZ  PHE A  41      17.561  80.912  98.653  1.00 33.34           C
ATOM    458  H   PHE A  41      16.169  84.274  95.331  1.00 40.03           H
ATOM    459  HA  PHE A  41      18.672  84.566  93.744  1.00 46.49           H
ATOM    460  HB2 PHE A  41      19.910  83.146  95.190  1.00 44.71           H
ATOM    461  HB3 PHE A  41      19.304  84.533  96.086  1.00 44.71           H
ATOM    462  HD1 PHE A  41      17.693  84.239  97.923  1.00 39.62           H
ATOM    463  HD2 PHE A  41      19.023  80.876  95.578  1.00 48.84           H
ATOM    464  HE1 PHE A  41      17.009  82.682  99.744  1.00 42.60           H
ATOM    465  HE2 PHE A  41      18.190  79.343  97.335  1.00 30.39           H
ATOM    466  HZ  PHE A  41      17.252  80.230  99.428  1.00 39.95           H
ATOM    467  N   CYS A  42      16.489  82.214  93.747  1.00 36.51           N
ATOM    468  CA  CYS A  42      16.002  81.014  93.075  1.00 35.30           C
ATOM    469  C   CYS A  42      14.474  81.060  93.004  1.00 34.11           C
ATOM    470  O   CYS A  42      13.816  81.719  93.806  1.00 34.82           O
ATOM    471  CB  CYS A  42      16.485  79.763  93.839  1.00 38.05           C
ATOM    472  SG  CYS A  42      18.086  79.180  93.183  1.00 32.67           S
ATOM    473  H   CYS A  42      15.851  82.676  94.380  1.00 43.76           H
ATOM    474  HA  CYS A  42      16.375  80.973  92.050  1.00 42.31           H
ATOM    475  HB2 CYS A  42      16.556  79.966  94.908  1.00 45.61           H
ATOM    476  HB3 CYS A  42      15.758  78.965  93.692  1.00 45.61           H
ATOM    477  N   GLY A  43      13.927  80.355  92.012  1.00 31.11           N
ATOM    478  CA  GLY A  43      12.537  79.988  91.906  1.00 38.45           C
ATOM    479  C   GLY A  43      12.183  78.789  92.795  1.00 42.80           C
ATOM    480  O   GLY A  43      13.013  78.188  93.477  1.00 30.61           O
ATOM    481  H   GLY A  43      14.553  79.893  91.369  1.00 37.27           H
ATOM    482  HA2 GLY A  43      11.923  80.842  92.186  1.00 46.08           H
ATOM    483  HA3 GLY A  43      12.337  79.714  90.871  1.00 46.08           H
ATOM    484  N   GLY A  44      10.897  78.453  92.757  1.00 31.45           N
ATOM    485  CA  GLY A  44      10.284  77.364  93.492  1.00 32.38           C
ATOM    486  C   GLY A  44       8.821  77.224  93.056  1.00 38.75           C
ATOM    487  O   GLY A  44       8.305  78.016  92.261  1.00 37.13           O
ATOM    488  H   GLY A  44      10.282  79.004  92.176  1.00 37.69           H
ATOM    489  HA2 GLY A  44      10.825  76.440  93.310  1.00 38.81           H
ATOM    490  HA3 GLY A  44      10.348  77.578  94.559  1.00 38.81           H
ATOM    491  N   SER A  45       8.138  76.221  93.604  1.00 37.65           N
ATOM    492  CA  SER A  45       6.745  75.957  93.287  1.00 37.49           C
ATOM    493  C   SER A  45       6.005  75.364  94.485  1.00 37.02           C
ATOM    494  O   SER A  45       6.459  74.403  95.096  1.00 42.65           O
ATOM    495  CB  SER A  45       6.657  75.061  92.052  1.00 33.52           C
ATOM    496  OG  SER A  45       7.129  73.771  92.359  1.00 38.98           O
ATOM    497  H   SER A  45       8.615  75.578  94.222  1.00 45.12           H
ATOM    498  HA  SER A  45       6.274  76.903  93.035  1.00 44.94           H
ATOM    499  HB2 SER A  45       5.618  75.003  91.727  1.00 40.17           H
ATOM    500  HB3 SER A  45       7.263  75.485  91.251  1.00 40.17           H
ATOM    501  HG  SER A  45       6.991  73.192  91.601  1.00 46.73           H
ATOM    502  N   LEU A  46       4.837  75.922  94.802  1.00 46.79           N
ATOM    503  CA  LEU A  46       3.914  75.305  95.737  1.00 43.09           C
ATOM    504  C   LEU A  46       3.427  73.977  95.147  1.00 44.12           C
ATOM    505  O   LEU A  46       2.819  73.983  94.079  1.00 41.65           O
ATOM    506  CB  LEU A  46       2.718  76.253  95.973  1.00 50.24           C
ATOM    507  CG  LEU A  46       2.651  77.029  97.303  1.00 50.51           C
ATOM    508  CD1 LEU A  46       1.159  77.299  97.569  1.00 50.08           C
ATOM    509  CD2 LEU A  46       3.258  76.281  98.493  1.00 49.38           C
ATOM    510  H   LEU A  46       4.519  76.728  94.281  1.00 56.10           H
ATOM    511  HA  LEU A  46       4.452  75.099  96.659  1.00 51.65           H
ATOM    512  HB2 LEU A  46       2.651  76.978  95.159  1.00 60.23           H
ATOM    513  HB3 LEU A  46       1.819  75.645  95.902  1.00 60.23           H
ATOM    514  HG  LEU A  46       3.173  77.977  97.175  1.00 60.56           H
ATOM    515 HD11 LEU A  46       1.044  77.869  98.487  1.00 60.04           H
ATOM    516 HD12 LEU A  46       0.728  77.867  96.743  1.00 60.04           H
ATOM    517 HD13 LEU A  46       0.619  76.357  97.678  1.00 60.04           H
ATOM    518 HD21 LEU A  46       2.912  76.695  99.441  1.00 59.20           H
ATOM    519 HD22 LEU A  46       2.982  75.238  98.423  1.00 59.20           H
ATOM    520 HD23 LEU A  46       4.341  76.349  98.463  1.00 59.20           H
ATOM    521  N   ILE A  47       3.677  72.855  95.833  1.00 49.27           N
ATOM    522  CA  ILE A  47       3.217  71.507  95.430  1.00 45.54           C
ATOM    523  C   ILE A  47       2.154  70.963  96.397  1.00 45.28           C
ATOM    524  O   ILE A  47       1.382  70.073  96.055  1.00 58.55           O
ATOM    525  CB  ILE A  47       4.409  70.534  95.256  1.00 50.68           C
ATOM    526  CG1 ILE A  47       5.265  70.390  96.533  1.00 45.69           C
ATOM    527  CG2 ILE A  47       5.288  70.955  94.065  1.00 43.50           C
ATOM    528  CD1 ILE A  47       6.143  69.133  96.517  1.00 49.69           C
ATOM    529  H   ILE A  47       4.229  72.926  96.679  1.00 59.08           H
ATOM    530  HA  ILE A  47       2.728  71.578  94.457  1.00 54.60           H
ATOM    531  HB  ILE A  47       3.995  69.552  95.021  1.00 60.76           H
ATOM    532 HG12 ILE A  47       5.894  71.272  96.665  1.00 54.78           H
ATOM    533 HG13 ILE A  47       4.609  70.308  97.400  1.00 54.78           H
ATOM    534 HG21 ILE A  47       6.083  70.234  93.899  1.00 52.14           H
ATOM    535 HG22 ILE A  47       4.684  70.987  93.162  1.00 52.14           H
ATOM    536 HG23 ILE A  47       5.731  71.934  94.241  1.00 52.14           H
ATOM    537 HD11 ILE A  47       6.830  69.183  97.358  1.00 59.57           H
ATOM    538 HD12 ILE A  47       5.515  68.246  96.598  1.00 59.57           H
ATOM    539 HD13 ILE A  47       6.736  69.061  95.609  1.00 59.57           H
ATOM    540  N   HIS A  48       2.118  71.517  97.605  1.00 47.69           N
ATOM    541  CA  HIS A  48       1.177  71.255  98.678  1.00 50.11           C
ATOM    542  C   HIS A  48       1.009  72.589  99.424  1.00 52.99           C
ATOM    543  O   HIS A  48       1.937  73.394  99.384  1.00 47.38           O
ATOM    544  CB  HIS A  48       1.798  70.197  99.596  1.00 46.84           C
ATOM    545  CG  HIS A  48       0.935  69.792 100.753  1.00 54.31           C
ATOM    546  ND1 HIS A  48       0.879  70.450 101.985  1.00 55.88           N
ATOM    547  CD2 HIS A  48       0.071  68.736 100.760  1.00 60.74           C
ATOM    548  CE1 HIS A  48      -0.044  69.787 102.697  1.00 60.87           C
ATOM    549  NE2 HIS A  48      -0.535  68.748 101.992  1.00 58.12           N
ATOM    550  H   HIS A  48       2.787  72.252  97.790  1.00 57.18           H
ATOM    551  HA  HIS A  48       0.226  70.895  98.285  1.00 60.08           H
ATOM    552  HB2 HIS A  48       2.711  70.607 100.010  1.00 56.16           H
ATOM    553  HB3 HIS A  48       2.048  69.311  99.012  1.00 56.16           H
ATOM    554  HD2 HIS A  48      -0.101  68.037  99.953  1.00 72.83           H
ATOM    555  HE1 HIS A  48      -0.408  70.101 103.665  1.00 72.99           H
ATOM    556  HE2 HIS A  48      -1.273  68.128 102.293  1.00 69.70           H
ATOM    557  N   PRO A  49      -0.113  72.862 100.119  1.00 57.00           N
ATOM    558  CA  PRO A  49      -0.287  74.104 100.868  1.00 51.65           C
ATOM    559  C   PRO A  49       0.859  74.460 101.821  1.00 46.81           C
ATOM    560  O   PRO A  49       1.058  75.643 102.076  1.00 47.86           O
ATOM    561  CB  PRO A  49      -1.586  73.903 101.654  1.00 49.09           C
ATOM    562  CG  PRO A  49      -2.394  73.048 100.684  1.00 46.89           C
ATOM    563  CD  PRO A  49      -1.351  72.094 100.121  1.00 57.32           C
ATOM    564  HA  PRO A  49      -0.453  74.913 100.156  1.00 61.93           H
ATOM    565  HB2 PRO A  49      -1.365  73.314 102.546  1.00 58.86           H
ATOM    566  HB3 PRO A  49      -2.091  74.830 101.927  1.00 58.86           H
ATOM    567  HG2 PRO A  49      -3.174  72.484 101.196  1.00 56.22           H
ATOM    568  HG3 PRO A  49      -2.809  73.658  99.892  1.00 56.22           H
ATOM    569  HD2 PRO A  49      -1.279  71.236 100.781  1.00 68.73           H
ATOM    570  HD3 PRO A  49      -1.661  71.809  99.115  1.00 68.73           H
ATOM    571  N   GLN A  50       1.617  73.473 102.312  1.00 45.56           N
ATOM    572  CA  GLN A  50       2.718  73.662 103.258  1.00 50.08           C
ATOM    573  C   GLN A  50       4.112  73.294 102.690  1.00 46.40           C
ATOM    574  O   GLN A  50       5.091  73.343 103.430  1.00 43.50           O
ATOM    575  CB  GLN A  50       2.356  72.896 104.543  1.00 50.88           C
ATOM    576  CG  GLN A  50       3.303  73.195 105.717  1.00 52.06           C
ATOM    577  CD  GLN A  50       2.623  73.155 107.086  1.00 53.79           C
ATOM    578  OE1 GLN A  50       1.621  72.474 107.293  1.00 52.62           O
ATOM    579  NE2 GLN A  50       3.198  73.868 108.051  1.00 45.43           N
ATOM    580  H   GLN A  50       1.405  72.523 102.039  1.00 54.63           H
ATOM    581  HA  GLN A  50       2.772  74.717 103.528  1.00 60.04           H
ATOM    582  HB2 GLN A  50       1.336  73.161 104.824  1.00 61.00           H
ATOM    583  HB3 GLN A  50       2.383  71.825 104.335  1.00 61.00           H
ATOM    584  HG2 GLN A  50       4.078  72.427 105.716  1.00 62.42           H
ATOM    585  HG3 GLN A  50       3.776  74.169 105.583  1.00 62.42           H
ATOM    586 HE21 GLN A  50       4.037  74.401 107.855  1.00 54.46           H
ATOM    587 HE22 GLN A  50       2.814  73.858 108.982  1.00 54.46           H
ATOM    588  N   TRP A  51       4.234  72.927 101.404  1.00 44.52           N
ATOM    589  CA  TRP A  51       5.512  72.513 100.811  1.00 41.27           C
ATOM    590  C   TRP A  51       5.806  73.214  99.485  1.00 39.07           C
ATOM    591  O   TRP A  51       4.984  73.202  98.565  1.00 35.29           O
ATOM    592  CB  TRP A  51       5.587  70.987 100.658  1.00 42.56           C
ATOM    593  CG  TRP A  51       5.580  70.234 101.951  1.00 43.59           C
ATOM    594  CD1 TRP A  51       4.488  69.807 102.622  1.00 43.21           C
ATOM    595  CD2 TRP A  51       6.721  69.783 102.742  1.00 46.78           C
ATOM    596  NE1 TRP A  51       4.872  69.176 103.786  1.00 42.62           N
ATOM    597  CE2 TRP A  51       6.239  69.098 103.896  1.00 46.77           C
ATOM    598  CE3 TRP A  51       8.118  69.891 102.602  1.00 42.51           C
ATOM    599  CZ2 TRP A  51       7.094  68.540 104.857  1.00 46.40           C
ATOM    600  CZ3 TRP A  51       8.990  69.327 103.551  1.00 41.01           C
ATOM    601  CH2 TRP A  51       8.482  68.654 104.679  1.00 46.64           C
ATOM    602  H   TRP A  51       3.413  72.919 100.814  1.00 53.38           H
ATOM    603  HA  TRP A  51       6.316  72.783 101.490  1.00 49.47           H
ATOM    604  HB2 TRP A  51       4.786  70.638 100.014  1.00 51.02           H
ATOM    605  HB3 TRP A  51       6.527  70.754 100.156  1.00 51.02           H
ATOM    606  HD1 TRP A  51       3.467  69.961 102.311  1.00 51.80           H
ATOM    607  HE1 TRP A  51       4.218  68.812 104.462  1.00 51.09           H
ATOM    608  HE3 TRP A  51       8.512  70.442 101.764  1.00 50.95           H
ATOM    609  HZ2 TRP A  51       6.692  68.057 105.734  1.00 55.62           H
ATOM    610  HZ3 TRP A  51      10.057  69.443 103.428  1.00 49.15           H
ATOM    611  HH2 TRP A  51       9.147  68.259 105.430  1.00 55.91           H
ATOM    612  N   VAL A  52       7.026  73.766  99.393  1.00 39.24           N
ATOM    613  CA  VAL A  52       7.616  74.283  98.161  1.00 34.53           C
ATOM    614  C   VAL A  52       8.702  73.315  97.676  1.00 30.47           C
ATOM    615  O   VAL A  52       9.605  72.960  98.424  1.00 30.51           O
ATOM    616  CB  VAL A  52       8.199  75.695  98.367  1.00 41.05           C
ATOM    617  CG1 VAL A  52       8.920  76.215  97.112  1.00 38.61           C
ATOM    618  CG2 VAL A  52       7.122  76.723  98.724  1.00 44.73           C
ATOM    619  H   VAL A  52       7.632  73.723 100.203  1.00 47.04           H
ATOM    620  HA  VAL A  52       6.839  74.363  97.409  1.00 41.38           H
ATOM    621  HB  VAL A  52       8.913  75.678  99.180  1.00 49.21           H
ATOM    622 HG11 VAL A  52       9.416  77.153  97.351  1.00 46.28           H
ATOM    623 HG12 VAL A  52       9.697  75.527  96.783  1.00 46.28           H
ATOM    624 HG13 VAL A  52       8.202  76.368  96.307  1.00 46.28           H
ATOM    625 HG21 VAL A  52       7.593  77.685  98.917  1.00 53.62           H
ATOM    626 HG22 VAL A  52       6.422  76.830  97.896  1.00 53.62           H
ATOM    627 HG23 VAL A  52       6.589  76.415  99.623  1.00 53.62           H
ATOM    628  N   LEU A  53       8.625  72.958  96.396  1.00 32.93           N
ATOM    629  CA  LEU A  53       9.628  72.236  95.637  1.00 29.88           C
ATOM    630  C   LEU A  53      10.598  73.221  94.965  1.00 38.82           C
ATOM    631  O   LEU A  53      10.167  74.101  94.220  1.00 32.14           O
ATOM    632  CB  LEU A  53       8.862  71.406  94.601  1.00 35.86           C
ATOM    633  CG  LEU A  53       9.729  70.485  93.732  1.00 42.30           C
ATOM    634  CD1 LEU A  53      10.389  69.421  94.616  1.00 35.34           C
ATOM    635  CD2 LEU A  53       8.852  69.806  92.676  1.00 40.32           C
ATOM    636  H   LEU A  53       7.836  73.299  95.865  1.00 39.46           H
ATOM    637  HA  LEU A  53      10.177  71.577  96.308  1.00 35.80           H
ATOM    638  HB2 LEU A  53       8.141  70.790  95.134  1.00 42.98           H
ATOM    639  HB3 LEU A  53       8.306  72.083  93.953  1.00 42.98           H
ATOM    640  HG  LEU A  53      10.505  71.075  93.243  1.00 50.71           H
ATOM    641 HD11 LEU A  53      10.803  68.637  94.000  1.00 42.35           H
ATOM    642 HD12 LEU A  53      11.188  69.863  95.203  1.00 42.35           H
ATOM    643 HD13 LEU A  53       9.657  68.968  95.284  1.00 42.35           H
ATOM    644 HD21 LEU A  53       9.479  69.238  91.989  1.00 48.33           H
ATOM    645 HD22 LEU A  53       8.140  69.135  93.157  1.00 48.33           H
ATOM    646 HD23 LEU A  53       8.312  70.563  92.115  1.00 48.33           H
ATOM    647  N   THR A  54      11.900  73.031  95.199  1.00 34.95           N
ATOM    648  CA  THR A  54      13.005  73.778  94.591  1.00 36.59           C
ATOM    649  C   THR A  54      14.164  72.837  94.202  1.00 41.55           C
ATOM    650  O   THR A  54      14.015  71.615  94.274  1.00 31.29           O
ATOM    651  CB  THR A  54      13.421  74.950  95.514  1.00 27.13           C
ATOM    652  OG1 THR A  54      14.275  75.856  94.843  1.00 30.58           O
ATOM    653  CG2 THR A  54      14.144  74.467  96.776  1.00 26.22           C
ATOM    654  H   THR A  54      12.169  72.272  95.812  1.00 41.88           H
ATOM    655  HA  THR A  54      12.664  74.202  93.649  1.00 43.86           H
ATOM    656  HB  THR A  54      12.513  75.482  95.807  1.00 32.50           H
ATOM    657  HG1 THR A  54      13.741  76.459  94.317  1.00 36.64           H
ATOM    658 HG21 THR A  54      14.381  75.318  97.413  1.00 31.42           H
ATOM    659 HG22 THR A  54      13.517  73.768  97.330  1.00 31.42           H
ATOM    660 HG23 THR A  54      15.083  73.988  96.508  1.00 31.42           H
ATOM    661  N   ALA A  55      15.290  73.412  93.747  1.00 30.80           N
ATOM    662  CA  ALA A  55      16.531  72.716  93.442  1.00 32.40           C
ATOM    663  C   ALA A  55      17.418  72.670  94.685  1.00 33.26           C
ATOM    664  O   ALA A  55      17.535  73.654  95.419  1.00 38.68           O
ATOM    665  CB  ALA A  55      17.230  73.444  92.293  1.00 26.66           C
ATOM    666  H   ALA A  55      15.338  74.421  93.755  1.00 36.91           H
ATOM    667  HA  ALA A  55      16.321  71.698  93.113  1.00 38.83           H
ATOM    668  HB1 ALA A  55      18.153  72.937  92.036  1.00 31.94           H
ATOM    669  HB2 ALA A  55      16.589  73.439  91.413  1.00 31.94           H
ATOM    670  HB3 ALA A  55      17.460  74.470  92.574  1.00 31.94           H
ATOM    671  N   ALA A  56      18.061  71.522  94.908  1.00 35.81           N
ATOM    672  CA  ALA A  56      19.042  71.362  95.972  1.00 34.54           C
ATOM    673  C   ALA A  56      20.156  72.401  95.916  1.00 31.48           C
ATOM    674  O   ALA A  56      20.595  72.805  96.985  1.00 29.39           O
ATOM    675  CB  ALA A  56      19.659  69.973  95.920  1.00 31.96           C
ATOM    676  H   ALA A  56      17.954  70.762  94.251  1.00 42.92           H
ATOM    677  HA  ALA A  56      18.544  71.488  96.929  1.00 41.39           H
ATOM    678  HB1 ALA A  56      20.390  69.893  96.718  1.00 38.30           H
ATOM    679  HB2 ALA A  56      18.903  69.208  96.060  1.00 38.30           H
ATOM    680  HB3 ALA A  56      20.159  69.832  94.965  1.00 38.30           H
ATOM    681  N   HIS A  57      20.632  72.801  94.723  1.00 29.12           N
ATOM    682  CA  HIS A  57      21.774  73.709  94.608  1.00 37.08           C
ATOM    683  C   HIS A  57      21.411  75.133  95.048  1.00 32.51           C
ATOM    684  O   HIS A  57      22.320  75.881  95.390  1.00 28.45           O
ATOM    685  CB  HIS A  57      22.388  73.709  93.196  1.00 27.99           C
ATOM    686  CG  HIS A  57      21.687  74.550  92.161  1.00 28.61           C
ATOM    687  ND1 HIS A  57      20.713  74.129  91.306  1.00 25.13           N
ATOM    688  CD2 HIS A  57      21.963  75.853  91.834  1.00 30.26           C
ATOM    689  CE1 HIS A  57      20.407  75.141  90.479  1.00 30.97           C
ATOM    690  NE2 HIS A  57      21.105  76.240  90.798  1.00 28.87           N
ATOM    691  H   HIS A  57      20.265  72.381  93.879  1.00 34.89           H
ATOM    692  HA  HIS A  57      22.548  73.337  95.283  1.00 44.44           H
ATOM    693  HB2 HIS A  57      22.426  72.684  92.827  1.00 33.54           H
ATOM    694  HB3 HIS A  57      23.414  74.071  93.277  1.00 33.54           H
ATOM    695  HD1 HIS A  57      20.340  73.190  91.256  1.00 30.10           H
ATOM    696  HD2 HIS A  57      22.722  76.469  92.293  1.00 36.26           H
ATOM    697  HE1 HIS A  57      19.683  75.084  89.679  1.00 37.11           H
ATOM    698  N   CYS A  58      20.117  75.505  95.026  1.00 37.96           N
ATOM    699  CA  CYS A  58      19.648  76.785  95.555  1.00 37.98           C
ATOM    700  C   CYS A  58      19.927  76.900  97.051  1.00 33.07           C
ATOM    701  O   CYS A  58      20.265  77.983  97.514  1.00 28.66           O
ATOM    702  CB  CYS A  58      18.150  76.974  95.270  1.00 26.04           C
ATOM    703  SG  CYS A  58      17.916  77.126  93.490  1.00 31.31           S
ATOM    704  H   CYS A  58      19.424  74.844  94.703  1.00 45.50           H
ATOM    705  HA  CYS A  58      20.195  77.585  95.055  1.00 45.53           H
ATOM    706  HB2 CYS A  58      17.586  76.116  95.638  1.00 31.19           H
ATOM    707  HB3 CYS A  58      17.791  77.883  95.753  1.00 31.19           H
ATOM    708  N   VAL A  59      19.784  75.804  97.809  1.00 29.82           N
ATOM    709  CA  VAL A  59      19.866  75.808  99.276  1.00 33.50           C
ATOM    710  C   VAL A  59      21.007  74.935  99.834  1.00 40.49           C
ATOM    711  O   VAL A  59      21.120  74.797 101.050  1.00 39.95           O
ATOM    712  CB  VAL A  59      18.500  75.428  99.887  1.00 41.48           C
ATOM    713  CG1 VAL A  59      17.424  76.475  99.556  1.00 33.91           C
ATOM    714  CG2 VAL A  59      18.033  74.040  99.423  1.00 36.04           C
ATOM    715  H   VAL A  59      19.540  74.933  97.362  1.00 35.74           H
ATOM    716  HA  VAL A  59      20.084  76.820  99.617  1.00 40.14           H
ATOM    717  HB  VAL A  59      18.594  75.398 100.974  1.00 49.73           H
ATOM    718 HG11 VAL A  59      16.503  76.231 100.083  1.00 40.64           H
ATOM    719 HG12 VAL A  59      17.762  77.461  99.878  1.00 40.64           H
ATOM    720 HG13 VAL A  59      17.227  76.499  98.484  1.00 40.64           H
ATOM    721 HG21 VAL A  59      17.109  73.777  99.936  1.00 43.19           H
ATOM    722 HG22 VAL A  59      17.850  74.031  98.347  1.00 43.19           H
ATOM    723 HG23 VAL A  59      18.793  73.296  99.664  1.00 43.19           H
ATOM    724  N   GLY A  60      21.834  74.342  98.968  1.00 37.57           N
ATOM    725  CA  GLY A  60      22.821  73.335  99.324  1.00 41.28           C
ATOM    726  C   GLY A  60      24.061  73.357  98.418  1.00 40.51           C
ATOM    727  O   GLY A  60      24.180  74.211  97.533  1.00 35.87           O
ATOM    728  H   GLY A  60      21.713  74.523  97.981  1.00 45.03           H
ATOM    729  HA2 GLY A  60      23.138  73.480 100.358  1.00 49.48           H
ATOM    730  HA3 GLY A  60      22.332  72.366  99.230  1.00 49.48           H
ATOM    731  N   PRO A  60A     25.011  72.430  98.651  1.00 43.00           N
ATOM    732  CA  PRO A  60A     24.857  71.273  99.538  1.00 32.54           C
ATOM    733  C   PRO A  60A     25.300  71.471 101.000  1.00 32.25           C
ATOM    734  O   PRO A  60A     25.024  70.627 101.825  1.00 29.16           O
ATOM    735  CB  PRO A  60A     25.872  70.226  98.968  1.00 32.62           C
ATOM    736  CG  PRO A  60A     26.981  71.084  98.348  1.00 34.94           C
ATOM    737  CD  PRO A  60A     26.226  72.311  97.794  1.00 37.21           C
ATOM    738  HA  PRO A  60A     23.835  70.832  99.490  1.00 38.99           H
ATOM    739  HB2 PRO A  60A     26.248  69.537  99.739  1.00 39.09           H
ATOM    740  HB3 PRO A  60A     25.380  69.610  98.194  1.00 39.09           H
ATOM    741  HG2 PRO A  60A     27.741  71.382  99.094  1.00 41.87           H
ATOM    742  HG3 PRO A  60A     27.529  70.545  97.549  1.00 41.87           H
ATOM    743  HD2 PRO A  60A     26.852  73.224  97.832  1.00 44.60           H
ATOM    744  HD3 PRO A  60A     25.934  72.122  96.735  1.00 44.60           H
ATOM    745  N   ASP A  60B     25.988  72.580 101.306  1.00 27.75           N
ATOM    746  CA  ASP A  60B     26.279  72.995 102.677  1.00 33.50           C
ATOM    747  C   ASP A  60B     25.039  73.532 103.400  1.00 48.16           C
ATOM    748  O   ASP A  60B     24.165  74.155 102.793  1.00 37.33           O
ATOM    749  CB  ASP A  60B     27.452  73.991 102.787  1.00 44.14           C
ATOM    750  CG  ASP A  60B     28.877  73.413 102.765  1.00 54.17           C
ATOM    751  OD1 ASP A  60B     29.050  72.230 102.400  1.00 52.40           O
ATOM    752  OD2 ASP A  60B     29.786  74.182 103.152  1.00 58.97           O1-
ATOM    753  H   ASP A  60B     26.240  73.217 100.566  1.00 33.24           H
ATOM    754  HA  ASP A  60B     26.610  72.111 103.215  1.00 40.15           H
ATOM    755  HB2 ASP A  60B     27.395  74.688 101.954  1.00 52.92           H
ATOM    756  HB3 ASP A  60B     27.345  74.629 103.665  1.00 52.92           H
ATOM    757  N   VAL A  60C     24.993  73.301 104.716  1.00 39.14           N
ATOM    758  CA  VAL A  60C     23.898  73.695 105.590  1.00 45.59           C
ATOM    759  C   VAL A  60C     23.893  75.219 105.777  1.00 45.39           C
ATOM    760  O   VAL A  60C     24.935  75.836 105.993  1.00 46.30           O
ATOM    761  CB  VAL A  60C     23.982  72.915 106.919  1.00 39.88           C
ATOM    762  CG1 VAL A  60C     22.919  73.372 107.929  1.00 44.90           C
ATOM    763  CG2 VAL A  60C     23.787  71.410 106.670  1.00 36.90           C
ATOM    764  H   VAL A  60C     25.766  72.807 105.142  1.00 46.92           H
ATOM    765  HA  VAL A  60C     22.968  73.401 105.108  1.00 54.66           H
ATOM    766  HB  VAL A  60C     24.967  73.076 107.361  1.00 47.80           H
ATOM    767 HG11 VAL A  60C     22.999  72.782 108.841  1.00 53.82           H
ATOM    768 HG12 VAL A  60C     23.067  74.419 108.192  1.00 53.82           H
ATOM    769 HG13 VAL A  60C     21.923  73.242 107.503  1.00 53.82           H
ATOM    770 HG21 VAL A  60C     23.870  70.865 107.610  1.00 44.22           H
ATOM    771 HG22 VAL A  60C     22.810  71.224 106.230  1.00 44.22           H
ATOM    772 HG23 VAL A  60C     24.546  71.033 105.990  1.00 44.22           H
ATOM    773  N   LYS A  60D     22.693  75.802 105.669  1.00 38.22           N
ATOM    774  CA  LYS A  60D     22.437  77.239 105.705  1.00 54.88           C
ATOM    775  C   LYS A  60D     21.471  77.539 106.859  1.00 52.54           C
ATOM    776  O   LYS A  60D     20.584  76.739 107.157  1.00 43.92           O
ATOM    777  CB  LYS A  60D     21.796  77.699 104.373  1.00 60.82           C
ATOM    778  CG  LYS A  60D     22.383  77.145 103.057  1.00 64.67           C
ATOM    779  CD  LYS A  60D     23.453  78.016 102.375  1.00 58.86           C
ATOM    780  CE  LYS A  60D     24.345  77.183 101.440  1.00 56.93           C
ATOM    781  NZ  LYS A  60D     25.654  76.862 102.049  1.00 55.67           N1+
ATOM    782  H   LYS A  60D     21.890  75.206 105.531  1.00 45.81           H
ATOM    783  HA  LYS A  60D     23.375  77.776 105.855  1.00 65.81           H
ATOM    784  HB2 LYS A  60D     20.742  77.418 104.386  1.00 72.93           H
ATOM    785  HB3 LYS A  60D     21.840  78.790 104.345  1.00 72.93           H
ATOM    786  HG2 LYS A  60D     22.732  76.125 103.177  1.00 77.55           H
ATOM    787  HG3 LYS A  60D     21.551  77.094 102.354  1.00 77.55           H
ATOM    788  HD2 LYS A  60D     22.948  78.767 101.765  1.00 70.58           H
ATOM    789  HD3 LYS A  60D     24.061  78.528 103.124  1.00 70.58           H
ATOM    790  HE2 LYS A  60D     23.833  76.244 101.216  1.00 68.26           H
ATOM    791  HE3 LYS A  60D     24.494  77.712 100.498  1.00 68.26           H
ATOM    792  HZ1 LYS A  60D     26.209  76.351 101.374  1.00 66.76           H
ATOM    793  HZ2 LYS A  60D     26.142  77.710 102.298  1.00 66.76           H
ATOM    794  HZ3 LYS A  60D     25.525  76.282 102.866  1.00 66.76           H
ATOM    795  N   ASP A  60E     21.638  78.705 107.487  1.00 56.83           N
ATOM    796  CA  ASP A  60E     20.792  79.162 108.585  1.00 57.74           C
ATOM    797  C   ASP A  60E     19.352  79.409 108.079  1.00 50.83           C
ATOM    798  O   ASP A  60E     19.129  80.116 107.096  1.00 50.96           O
ATOM    799  CB  ASP A  60E     21.425  80.432 109.182  1.00 62.95           C
ATOM    800  CG  ASP A  60E     20.809  80.916 110.495  1.00 68.46           C
ATOM    801  OD1 ASP A  60E     21.355  81.905 111.029  1.00 71.49           O
ATOM    802  OD2 ASP A  60E     19.817  80.305 110.954  1.00 72.80           O1-
ATOM    803  H   ASP A  60E     22.381  79.319 107.190  1.00 68.14           H
ATOM    804  HA  ASP A  60E     20.786  78.394 109.361  1.00 69.24           H
ATOM    805  HB2 ASP A  60E     22.497  80.299 109.337  1.00 75.49           H
ATOM    806  HB3 ASP A  60E     21.368  81.251 108.465  1.00 75.49           H
ATOM    807  N   LEU A  61      18.365  78.829 108.769  1.00 44.63           N
ATOM    808  CA  LEU A  61      16.951  78.982 108.441  1.00 52.59           C
ATOM    809  C   LEU A  61      16.410  80.403 108.644  1.00 47.49           C
ATOM    810  O   LEU A  61      15.475  80.807 107.947  1.00 46.22           O
ATOM    811  CB  LEU A  61      16.119  77.996 109.278  1.00 57.36           C
ATOM    812  CG  LEU A  61      15.612  76.728 108.562  1.00 57.39           C
ATOM    813  CD1 LEU A  61      14.383  76.245 109.339  1.00 54.18           C
ATOM    814  CD2 LEU A  61      15.181  76.941 107.104  1.00 58.62           C
ATOM    815  H   LEU A  61      18.604  78.288 109.587  1.00 53.51           H
ATOM    816  HA  LEU A  61      16.865  78.772 107.380  1.00 63.05           H
ATOM    817  HB2 LEU A  61      16.688  77.681 110.156  1.00 68.77           H
ATOM    818  HB3 LEU A  61      15.259  78.547 109.662  1.00 68.77           H
ATOM    819  HG  LEU A  61      16.382  75.957 108.609  1.00 68.81           H
ATOM    820 HD11 LEU A  61      13.948  75.393 108.822  1.00 64.96           H
ATOM    821 HD12 LEU A  61      14.655  75.963 110.356  1.00 64.96           H
ATOM    822 HD13 LEU A  61      13.647  77.039 109.389  1.00 64.96           H
ATOM    823 HD21 LEU A  61      14.730  76.028 106.721  1.00 70.29           H
ATOM    824 HD22 LEU A  61      14.480  77.774 107.026  1.00 70.29           H
ATOM    825 HD23 LEU A  61      16.053  77.151 106.496  1.00 70.29           H
ATOM    826  N   ALA A  62      16.977  81.141 109.605  1.00 44.57           N
ATOM    827  CA  ALA A  62      16.632  82.529 109.874  1.00 49.15           C
ATOM    828  C   ALA A  62      16.984  83.456 108.705  1.00 53.50           C
ATOM    829  O   ALA A  62      16.470  84.573 108.661  1.00 51.78           O
ATOM    830  CB  ALA A  62      17.340  82.984 111.156  1.00 58.47           C
ATOM    831  H   ALA A  62      17.744  80.745 110.133  1.00 53.44           H
ATOM    832  HA  ALA A  62      15.555  82.586 110.037  1.00 58.92           H
ATOM    833  HB1 ALA A  62      17.044  84.006 111.394  1.00 70.11           H
ATOM    834  HB2 ALA A  62      17.051  82.331 111.980  1.00 70.11           H
ATOM    835  HB3 ALA A  62      18.423  82.943 111.029  1.00 70.11           H
ATOM    836  N   ALA A  63      17.860  82.999 107.794  1.00 50.76           N
ATOM    837  CA  ALA A  63      18.313  83.724 106.612  1.00 52.65           C
ATOM    838  C   ALA A  63      17.438  83.477 105.374  1.00 37.48           C
ATOM    839  O   ALA A  63      17.727  84.062 104.336  1.00 38.31           O
ATOM    840  CB  ALA A  63      19.770  83.334 106.321  1.00 42.14           C
ATOM    841  H   ALA A  63      18.235  82.068 107.920  1.00 60.86           H
ATOM    842  HA  ALA A  63      18.301  84.792 106.832  1.00 63.13           H
ATOM    843  HB1 ALA A  63      20.173  83.975 105.537  1.00 50.52           H
ATOM    844  HB2 ALA A  63      20.377  83.452 107.219  1.00 50.52           H
ATOM    845  HB3 ALA A  63      19.823  82.301 105.981  1.00 50.52           H
ATOM    846  N   LEU A  64      16.426  82.599 105.443  1.00 42.89           N
ATOM    847  CA  LEU A  64      15.600  82.204 104.296  1.00 40.31           C
ATOM    848  C   LEU A  64      14.139  82.630 104.483  1.00 42.26           C
ATOM    849  O   LEU A  64      13.590  82.631 105.590  1.00 43.20           O
ATOM    850  CB  LEU A  64      15.768  80.689 104.021  1.00 37.50           C
ATOM    851  CG  LEU A  64      14.796  80.060 102.990  1.00 43.54           C
ATOM    852  CD1 LEU A  64      15.029  80.544 101.553  1.00 41.49           C
ATOM    853  CD2 LEU A  64      14.927  78.531 102.999  1.00 48.61           C
ATOM    854  H   LEU A  64      16.232  82.151 106.328  1.00 51.42           H
ATOM    855  HA  LEU A  64      15.974  82.708 103.408  1.00 48.32           H
ATOM    856  HB2 LEU A  64      16.790  80.510 103.679  1.00 44.94           H
ATOM    857  HB3 LEU A  64      15.648  80.165 104.969  1.00 44.94           H
ATOM    858  HG  LEU A  64      13.767  80.287 103.264  1.00 52.20           H
ATOM    859 HD11 LEU A  64      14.286  80.102 100.887  1.00 49.74           H
ATOM    860 HD12 LEU A  64      14.948  81.627 101.488  1.00 49.74           H
ATOM    861 HD13 LEU A  64      16.023  80.244 101.230  1.00 49.74           H
ATOM    862 HD21 LEU A  64      14.190  78.097 102.323  1.00 58.28           H
ATOM    863 HD22 LEU A  64      15.925  78.238 102.671  1.00 58.28           H
ATOM    864 HD23 LEU A  64      14.736  78.151 104.003  1.00 58.28           H
ATOM    865  N   ARG A  65      13.508  82.982 103.356  1.00 39.77           N
ATOM    866  CA  ARG A  65      12.104  83.327 103.276  1.00 38.77           C
ATOM    867  C   ARG A  65      11.544  82.985 101.902  1.00 40.68           C
ATOM    868  O   ARG A  65      12.292  82.939 100.931  1.00 39.92           O
ATOM    869  CB  ARG A  65      11.992  84.830 103.559  1.00 31.54           C
ATOM    870  CG  ARG A  65      10.663  85.117 104.251  1.00 50.13           C
ATOM    871  CD  ARG A  65      10.811  85.896 105.553  1.00 48.93           C
ATOM    872  NE  ARG A  65      11.644  85.159 106.504  1.00 46.98           N
ATOM    873  CZ  ARG A  65      11.812  85.490 107.779  1.00 42.77           C
ATOM    874  NH1 ARG A  65      10.992  86.359 108.368  1.00 56.84           N
ATOM    875  NH2 ARG A  65      12.806  84.929 108.454  1.00 38.16           N1+
ATOM    876  H   ARG A  65      14.030  82.981 102.489  1.00 47.67           H
ATOM    877  HA  ARG A  65      11.577  82.739 104.029  1.00 46.47           H
ATOM    878  HB2 ARG A  65      12.812  85.144 104.203  1.00 37.80           H
ATOM    879  HB3 ARG A  65      12.077  85.399 102.636  1.00 37.80           H
ATOM    880  HG2 ARG A  65       9.994  85.601 103.549  1.00 60.11           H
ATOM    881  HG3 ARG A  65      10.178  84.198 104.525  1.00 60.11           H
ATOM    882  HD2 ARG A  65      11.214  86.897 105.388  1.00 58.67           H
ATOM    883  HD3 ARG A  65       9.804  85.965 105.968  1.00 58.67           H
ATOM    884  HE  ARG A  65      12.293  84.491 106.112  1.00 56.32           H
ATOM    885 HH11 ARG A  65      10.231  86.753 107.836  1.00 68.15           H
ATOM    886 HH12 ARG A  65      11.112  86.598 109.339  1.00 68.15           H
ATOM    887 HH21 ARG A  65      13.419  84.271 107.993  1.00 45.74           H
ATOM    888 HH22 ARG A  65      12.951  85.160 109.423  1.00 45.74           H
ATOM    889  N   VAL A  66      10.229  82.748 101.833  1.00 38.47           N
ATOM    890  CA  VAL A  66       9.494  82.409 100.612  1.00 36.98           C
ATOM    891  C   VAL A  66       8.482  83.504 100.289  1.00 37.42           C
ATOM    892  O   VAL A  66       7.857  84.074 101.177  1.00 47.88           O
ATOM    893  CB  VAL A  66       8.821  81.023 100.778  1.00 38.41           C
ATOM    894  CG1 VAL A  66       7.758  80.735  99.695  1.00 41.49           C
ATOM    895  CG2 VAL A  66       9.894  79.920 100.733  1.00 33.33           C
ATOM    896  H   VAL A  66       9.691  82.789 102.688  1.00 46.11           H
ATOM    897  HA  VAL A  66      10.190  82.341  99.775  1.00 44.32           H
ATOM    898  HB  VAL A  66       8.329  80.985 101.751  1.00 46.04           H
ATOM    899 HG11 VAL A  66       7.333  79.745  99.848  1.00 49.73           H
ATOM    900 HG12 VAL A  66       6.939  81.452  99.757  1.00 49.73           H
ATOM    901 HG13 VAL A  66       8.213  80.788  98.706  1.00 49.73           H
ATOM    902 HG21 VAL A  66       9.429  78.942 100.862  1.00 39.94           H
ATOM    903 HG22 VAL A  66      10.412  79.943  99.774  1.00 39.94           H
ATOM    904 HG23 VAL A  66      10.619  80.063 101.535  1.00 39.94           H
ATOM    905  N   GLN A  67       8.292  83.761  98.997  1.00 37.83           N
ATOM    906  CA  GLN A  67       7.359  84.743  98.471  1.00 41.27           C
ATOM    907  C   GLN A  67       6.490  84.018  97.454  1.00 44.28           C
ATOM    908  O   GLN A  67       7.014  83.491  96.480  1.00 42.42           O
ATOM    909  CB  GLN A  67       8.154  85.894  97.815  1.00 37.94           C
ATOM    910  CG  GLN A  67       7.689  87.254  98.348  1.00 56.26           C
ATOM    911  CD  GLN A  67       6.272  87.609  97.953  1.00 37.43           C
ATOM    912  OE1 GLN A  67       5.465  88.006  98.767  1.00 42.91           O
ATOM    913  NE2 GLN A  67       5.918  87.426  96.705  1.00 42.75           N
ATOM    914  H   GLN A  67       8.840  83.245  98.321  1.00 45.34           H
ATOM    915  HA  GLN A  67       6.724  85.127  99.269  1.00 49.47           H
ATOM    916  HB2 GLN A  67       9.223  85.786  98.010  1.00 45.48           H
ATOM    917  HB3 GLN A  67       8.025  85.872  96.732  1.00 45.48           H
ATOM    918  HG2 GLN A  67       7.728  87.241  99.430  1.00 67.46           H
ATOM    919  HG3 GLN A  67       8.353  88.037  97.990  1.00 67.46           H
ATOM    920 HE21 GLN A  67       6.582  87.070  96.035  1.00 51.25           H
ATOM    921 HE22 GLN A  67       4.953  87.572  96.456  1.00 51.25           H
ATOM    922  N   LEU A  68       5.171  83.999  97.658  1.00 38.64           N
ATOM    923  CA  LEU A  68       4.234  83.361  96.736  1.00 38.82           C
ATOM    924  C   LEU A  68       4.021  84.229  95.498  1.00 41.06           C
ATOM    925  O   LEU A  68       4.610  85.305  95.396  1.00 47.28           O
ATOM    926  CB  LEU A  68       2.908  83.066  97.454  1.00 44.93           C
ATOM    927  CG  LEU A  68       3.063  82.300  98.786  1.00 47.90           C
ATOM    928  CD1 LEU A  68       1.688  82.117  99.448  1.00 51.74           C
ATOM    929  CD2 LEU A  68       3.769  80.948  98.599  1.00 36.79           C
ATOM    930  H   LEU A  68       4.784  84.479  98.459  1.00 46.31           H
ATOM    931  HA  LEU A  68       4.653  82.412  96.402  1.00 46.53           H
ATOM    932  HB2 LEU A  68       2.395  84.011  97.640  1.00 53.86           H
ATOM    933  HB3 LEU A  68       2.295  82.465  96.785  1.00 53.86           H
ATOM    934  HG  LEU A  68       3.670  82.891  99.466  1.00 57.42           H
ATOM    935 HD11 LEU A  68       1.819  81.747 100.462  1.00 62.03           H
ATOM    936 HD12 LEU A  68       1.161  83.071  99.499  1.00 62.03           H
ATOM    937 HD13 LEU A  68       1.096  81.396  98.886  1.00 62.03           H
ATOM    938 HD21 LEU A  68       3.838  80.426  99.555  1.00 44.09           H
ATOM    939 HD22 LEU A  68       3.214  80.336  97.888  1.00 44.09           H
ATOM    940 HD23 LEU A  68       4.783  81.098  98.228  1.00 44.09           H
ATOM    941  N   ARG A  69       3.221  83.737  94.538  1.00 38.06           N
ATOM    942  CA  ARG A  69       2.933  84.391  93.254  1.00 42.23           C
ATOM    943  C   ARG A  69       2.841  85.918  93.388  1.00 51.13           C
ATOM    944  O   ARG A  69       1.943  86.444  94.045  1.00 48.58           O
ATOM    945  CB  ARG A  69       1.623  83.817  92.695  1.00 51.09           C
ATOM    946  CG  ARG A  69       1.211  84.409  91.340  1.00 53.19           C
ATOM    947  CD  ARG A  69       2.254  84.067  90.278  1.00 51.83           C
ATOM    948  NE  ARG A  69       1.773  84.361  88.922  1.00 47.00           N
ATOM    949  CZ  ARG A  69       1.849  85.563  88.349  1.00 49.94           C
ATOM    950  NH1 ARG A  69       2.286  86.623  89.027  1.00 50.69           N
ATOM    951  NH2 ARG A  69       1.501  85.711  87.080  1.00 44.78           N1+
ATOM    952  H   ARG A  69       2.843  82.810  94.673  1.00 45.62           H
ATOM    953  HA  ARG A  69       3.748  84.146  92.573  1.00 50.63           H
ATOM    954  HB2 ARG A  69       1.721  82.735  92.592  1.00 61.26           H
ATOM    955  HB3 ARG A  69       0.821  84.019  93.403  1.00 61.26           H
ATOM    956  HG2 ARG A  69       0.243  83.999  91.050  1.00 63.77           H
ATOM    957  HG3 ARG A  69       1.117  85.492  91.416  1.00 63.77           H
ATOM    958  HD2 ARG A  69       3.171  84.626  90.467  1.00 62.15           H
ATOM    959  HD3 ARG A  69       2.503  83.017  90.366  1.00 62.15           H
ATOM    960  HE  ARG A  69       1.402  83.595  88.377  1.00 56.34           H
ATOM    961 HH11 ARG A  69       2.568  86.517  89.989  1.00 60.78           H
ATOM    962 HH12 ARG A  69       2.343  87.520  88.567  1.00 60.78           H
ATOM    963 HH21 ARG A  69       1.171  84.917  86.548  1.00 53.68           H
ATOM    964 HH22 ARG A  69       1.575  86.619  86.644  1.00 53.68           H
ATOM    965  N   GLU A  70       3.797  86.612  92.764  1.00 57.36           N
ATOM    966  CA  GLU A  70       3.992  88.061  92.841  1.00 54.07           C
ATOM    967  C   GLU A  70       4.303  88.570  91.449  1.00 46.10           C
ATOM    968  O   GLU A  70       5.218  88.070  90.808  1.00 51.58           O
ATOM    969  CB  GLU A  70       5.137  88.333  93.815  1.00 51.41           C
ATOM    970  CG  GLU A  70       5.645  89.778  93.842  1.00 53.74           C
ATOM    971  CD  GLU A  70       6.643  90.020  94.972  1.00 46.26           C
ATOM    972  OE1 GLU A  70       7.745  89.438  94.980  1.00 53.61           O
ATOM    973  OE2 GLU A  70       6.214  90.892  95.918  1.00 47.52           O
ATOM    974  H   GLU A  70       4.524  86.091  92.295  1.00 68.78           H
ATOM    975  HA  GLU A  70       3.089  88.557  93.200  1.00 64.83           H
ATOM    976  HB2 GLU A  70       5.980  87.654  93.656  1.00 61.64           H
ATOM    977  HB3 GLU A  70       4.680  88.134  94.775  1.00 61.64           H
ATOM    978  HG2 GLU A  70       4.812  90.477  93.924  1.00 64.44           H
ATOM    979  HG3 GLU A  70       6.177  89.955  92.911  1.00 64.44           H
ATOM    980  HE2 GLU A  70       6.884  91.040  96.595  1.00 56.97           H
ATOM    981  N   GLN A  71       3.541  89.537  90.946  1.00 41.02           N
ATOM    982  CA  GLN A  71       3.691  89.896  89.547  1.00 38.24           C
ATOM    983  C   GLN A  71       5.036  90.571  89.250  1.00 44.95           C
ATOM    984  O   GLN A  71       5.643  90.263  88.231  1.00 40.36           O
ATOM    985  CB  GLN A  71       2.507  90.740  89.124  1.00 38.55           C
ATOM    986  CG  GLN A  71       2.534  91.017  87.625  1.00 41.89           C
ATOM    987  CD  GLN A  71       2.191  89.848  86.715  1.00 42.72           C
ATOM    988  OE1 GLN A  71       1.832  88.759  87.140  1.00 48.00           O
ATOM    989  NE2 GLN A  71       2.268  90.091  85.421  1.00 50.14           N
ATOM    990  H   GLN A  71       2.792  89.945  91.489  1.00 49.17           H
ATOM    991  HA  GLN A  71       3.662  88.974  88.966  1.00 45.83           H
ATOM    992  HB2 GLN A  71       1.581  90.223  89.375  1.00 46.21           H
ATOM    993  HB3 GLN A  71       2.530  91.690  89.662  1.00 46.21           H
ATOM    994  HG2 GLN A  71       1.775  91.740  87.443  1.00 50.21           H
ATOM    995  HG3 GLN A  71       3.476  91.471  87.318  1.00 50.21           H
ATOM    996 HE21 GLN A  71       2.631  90.976  85.087  1.00 60.11           H
ATOM    997 HE22 GLN A  71       2.098  89.338  84.772  1.00 60.11           H
ATOM    998  N   HIS A  72       5.473  91.469  90.136  1.00 38.59           N
ATOM    999  CA  HIS A  72       6.727  92.209  90.065  1.00 42.10           C
ATOM   1000  C   HIS A  72       7.474  91.974  91.383  1.00 45.41           C
ATOM   1001  O   HIS A  72       6.900  92.260  92.436  1.00 42.03           O
ATOM   1002  CB  HIS A  72       6.395  93.698  89.868  1.00 40.85           C
ATOM   1003  CG  HIS A  72       5.636  94.008  88.604  1.00 40.70           C
ATOM   1004  ND1 HIS A  72       6.150  94.079  87.330  1.00 48.56           N
ATOM   1005  CD2 HIS A  72       4.290  94.224  88.507  1.00 37.91           C
ATOM   1006  CE1 HIS A  72       5.133  94.336  86.488  1.00 42.14           C
ATOM   1007  NE2 HIS A  72       3.970  94.436  87.161  1.00 32.32           N
ATOM   1008  H   HIS A  72       4.909  91.640  90.955  1.00 46.25           H
ATOM   1009  HA  HIS A  72       7.328  91.863  89.228  1.00 50.47           H
ATOM   1010  HB2 HIS A  72       7.312  94.278  89.873  1.00 48.97           H
ATOM   1011  HB3 HIS A  72       5.792  94.037  90.710  1.00 48.97           H
ATOM   1012  HD1 HIS A  72       7.121  93.968  87.072  1.00 58.22           H
ATOM   1013  HD2 HIS A  72       3.593  94.214  89.332  1.00 45.44           H
ATOM   1014  HE1 HIS A  72       5.234  94.443  85.415  1.00 50.52           H
ATOM   1015  N   LEU A  73       8.711  91.443  91.360  1.00 43.50           N
ATOM   1016  CA  LEU A  73       9.470  91.229  92.603  1.00 38.76           C
ATOM   1017  C   LEU A  73       9.576  92.533  93.398  1.00 39.97           C
ATOM   1018  O   LEU A  73       9.657  93.615  92.813  1.00 42.27           O
ATOM   1019  CB  LEU A  73      10.899  90.703  92.385  1.00 37.67           C
ATOM   1020  CG  LEU A  73      11.056  89.272  91.858  1.00 37.97           C
ATOM   1021  CD1 LEU A  73      12.506  89.110  91.373  1.00 34.76           C
ATOM   1022  CD2 LEU A  73      10.757  88.226  92.946  1.00 36.61           C
ATOM   1023  H   LEU A  73       9.153  91.228  90.476  1.00 52.15           H
ATOM   1024  HA  LEU A  73       8.943  90.492  93.200  1.00 46.46           H
ATOM   1025  HB2 LEU A  73      11.395  91.386  91.696  1.00 45.16           H
ATOM   1026  HB3 LEU A  73      11.437  90.762  93.333  1.00 45.16           H
ATOM   1027  HG  LEU A  73      10.368  89.141  91.029  1.00 45.51           H
ATOM   1028 HD11 LEU A  73      12.719  88.061  91.181  1.00 41.66           H
ATOM   1029 HD12 LEU A  73      12.651  89.668  90.449  1.00 41.66           H
ATOM   1030 HD13 LEU A  73      13.209  89.473  92.125  1.00 41.66           H
ATOM   1031 HD21 LEU A  73      10.902  87.225  92.539  1.00 43.88           H
ATOM   1032 HD22 LEU A  73      11.438  88.364  93.786  1.00 43.88           H
ATOM   1033 HD23 LEU A  73       9.729  88.316  93.292  1.00 43.88           H
ATOM   1034  N   TYR A  74       9.568  92.395  94.729  1.00 33.67           N
ATOM   1035  CA  TYR A  74       9.811  93.436  95.728  1.00 40.73           C
ATOM   1036  C   TYR A  74       8.593  94.348  95.955  1.00 41.89           C
ATOM   1037  O   TYR A  74       8.440  94.836  97.072  1.00 51.80           O
ATOM   1038  CB  TYR A  74      11.115  94.201  95.449  1.00 37.26           C
ATOM   1039  CG  TYR A  74      12.292  93.277  95.167  1.00 32.05           C
ATOM   1040  CD1 TYR A  74      12.773  92.418  96.172  1.00 34.88           C
ATOM   1041  CD2 TYR A  74      12.856  93.219  93.877  1.00 33.25           C
ATOM   1042  CE1 TYR A  74      13.790  91.494  95.880  1.00 35.61           C
ATOM   1043  CE2 TYR A  74      13.890  92.311  93.583  1.00 33.78           C
ATOM   1044  CZ  TYR A  74      14.354  91.438  94.587  1.00 26.83           C
ATOM   1045  OH  TYR A  74      15.344  90.546  94.314  1.00 35.81           O
ATOM   1046  H   TYR A  74       9.458  91.462  95.096  1.00 40.35           H
ATOM   1047  HA  TYR A  74       9.980  92.915  96.668  1.00 48.82           H
ATOM   1048  HB2 TYR A  74      10.973  94.882  94.613  1.00 44.66           H
ATOM   1049  HB3 TYR A  74      11.351  94.809  96.322  1.00 44.66           H
ATOM   1050  HD1 TYR A  74      12.348  92.456  97.165  1.00 41.80           H
ATOM   1051  HD2 TYR A  74      12.484  93.868  93.102  1.00 39.84           H
ATOM   1052  HE1 TYR A  74      14.144  90.829  96.646  1.00 42.68           H
ATOM   1053  HE2 TYR A  74      14.311  92.272  92.588  1.00 40.48           H
ATOM   1054  HH  TYR A  74      15.700  90.643  93.428  1.00 42.92           H
ATOM   1055  N   TYR A  75       7.748  94.556  94.922  1.00 34.49           N
ATOM   1056  CA  TYR A  75       6.570  95.430  94.890  1.00 45.54           C
ATOM   1057  C   TYR A  75       5.696  95.340  96.150  1.00 49.21           C
ATOM   1058  O   TYR A  75       5.529  96.330  96.861  1.00 60.13           O
ATOM   1059  CB  TYR A  75       5.709  95.093  93.653  0.00 49.04           C
ATOM   1060  CG  TYR A  75       4.410  95.872  93.547  0.00 53.62           C
ATOM   1061  CD1 TYR A  75       4.420  97.281  93.584  0.00 56.11           C
ATOM   1062  CD2 TYR A  75       3.186  95.184  93.442  0.00 54.71           C
ATOM   1063  CE1 TYR A  75       3.211  97.999  93.553  0.00 57.27           C
ATOM   1064  CE2 TYR A  75       1.971  95.893  93.420  0.00 56.96           C
ATOM   1065  CZ  TYR A  75       1.980  97.307  93.484  0.00 57.30           C
ATOM   1066  OH  TYR A  75       0.806  97.998  93.479  0.00 57.66           O
ATOM   1067  H   TYR A  75       7.988  94.114  94.046  1.00 41.34           H
ATOM   1068  HA  TYR A  75       6.919  96.458  94.789  1.00 54.60           H
ATOM   1069  HB2 TYR A  75       6.277  95.272  92.749  0.00 58.79           H
ATOM   1070  HB3 TYR A  75       5.474  94.029  93.675  0.00 58.79           H
ATOM   1071  HD1 TYR A  75       5.357  97.816  93.654  0.00 67.27           H
ATOM   1072  HD2 TYR A  75       3.174  94.104  93.408  0.00 65.60           H
ATOM   1073  HE1 TYR A  75       3.224  99.078  93.595  0.00 68.67           H
ATOM   1074  HE2 TYR A  75       1.036  95.357  93.368  0.00 68.29           H
ATOM   1075  HH  TYR A  75       0.040  97.421  93.468  0.00 69.14           H
ATOM   1076  N   GLN A  79       5.116  94.162  96.395  1.00 50.13           N
ATOM   1077  CA  GLN A  79       4.168  93.905  97.474  1.00 55.20           C
ATOM   1078  C   GLN A  79       4.553  92.576  98.138  1.00 54.34           C
ATOM   1079  O   GLN A  79       3.841  91.573  98.054  1.00 60.31           O
ATOM   1080  CB  GLN A  79       2.730  93.976  96.897  1.00 65.05           C
ATOM   1081  CG  GLN A  79       1.882  95.134  97.459  1.00 62.24           C
ATOM   1082  CD  GLN A  79       0.897  94.644  98.519  0.00 66.25           C
ATOM   1083  OE1 GLN A  79       1.062  94.900  99.706  0.00 69.14           O
ATOM   1084  NE2 GLN A  79      -0.137  93.916  98.098  0.00 65.87           N
ATOM   1085  H   GLN A  79       5.312  93.397  95.766  1.00 60.11           H
ATOM   1086  HA  GLN A  79       4.295  94.675  98.236  1.00 66.19           H
ATOM   1087  HB2 GLN A  79       2.770  94.084  95.816  1.00 78.01           H
ATOM   1088  HB3 GLN A  79       2.204  93.041  97.076  1.00 78.01           H
ATOM   1089  HG2 GLN A  79       2.537  95.886  97.902  1.00 74.64           H
ATOM   1090  HG3 GLN A  79       1.327  95.593  96.640  1.00 74.64           H
ATOM   1091 HE21 GLN A  79      -0.234  93.699  97.119  0.00 78.99           H
ATOM   1092 HE22 GLN A  79      -0.781  93.545  98.779  0.00 78.99           H
ATOM   1093  N   ASP A  80       5.718  92.588  98.798  1.00 49.17           N
ATOM   1094  CA  ASP A  80       6.234  91.448  99.534  1.00 49.52           C
ATOM   1095  C   ASP A  80       5.378  91.063 100.750  1.00 56.88           C
ATOM   1096  O   ASP A  80       4.916  91.912 101.510  1.00 52.49           O
ATOM   1097  CB  ASP A  80       7.698  91.672  99.936  1.00 46.99           C
ATOM   1098  CG  ASP A  80       8.726  91.577  98.805  1.00 35.25           C
ATOM   1099  OD1 ASP A  80       8.343  91.326  97.643  1.00 38.13           O
ATOM   1100  OD2 ASP A  80       9.918  91.735  99.126  1.00 41.60           O1-
ATOM   1101  H   ASP A  80       6.275  93.431  98.800  1.00 58.95           H
ATOM   1102  HA  ASP A  80       6.233  90.601  98.848  1.00 59.38           H
ATOM   1103  HB2 ASP A  80       7.808  92.650 100.406  1.00 56.34           H
ATOM   1104  HB3 ASP A  80       7.992  90.981 100.725  1.00 56.34           H
ATOM   1105  N   GLN A  81       5.226  89.748 100.916  1.00 46.51           N
ATOM   1106  CA  GLN A  81       4.506  89.030 101.955  1.00 58.91           C
ATOM   1107  C   GLN A  81       5.362  87.787 102.251  1.00 49.85           C
ATOM   1108  O   GLN A  81       5.073  86.669 101.831  1.00 51.88           O
ATOM   1109  CB  GLN A  81       3.075  88.723 101.455  1.00 67.53           C
ATOM   1110  CG  GLN A  81       1.989  89.403 102.304  1.00 74.49           C
ATOM   1111  CD  GLN A  81       0.671  89.605 101.553  1.00 80.04           C
ATOM   1112  OE1 GLN A  81       0.001  90.617 101.731  1.00 86.26           O
ATOM   1113  NE2 GLN A  81       0.271  88.654 100.708  1.00 86.38           N
ATOM   1114  H   GLN A  81       5.666  89.156 100.226  1.00 55.76           H
ATOM   1115  HA  GLN A  81       4.477  89.650 102.852  1.00 70.64           H
ATOM   1116  HB2 GLN A  81       2.970  89.046 100.416  1.00 80.99           H
ATOM   1117  HB3 GLN A  81       2.879  87.652 101.478  1.00 80.99           H
ATOM   1118  HG2 GLN A  81       1.787  88.787 103.181  1.00 89.34           H
ATOM   1119  HG3 GLN A  81       2.331  90.370 102.676  1.00 89.34           H
ATOM   1120 HE21 GLN A  81       0.842  87.835 100.562  1.00103.61           H
ATOM   1121 HE22 GLN A  81      -0.569  88.797 100.171  1.00103.61           H
ATOM   1122  N   LEU A  82       6.478  88.044 102.933  1.00 42.88           N
ATOM   1123  CA  LEU A  82       7.588  87.131 103.179  1.00 46.86           C
ATOM   1124  C   LEU A  82       7.200  86.057 104.217  1.00 50.00           C
ATOM   1125  O   LEU A  82       6.754  86.393 105.312  1.00 50.62           O
ATOM   1126  CB  LEU A  82       8.783  88.023 103.615  1.00 45.19           C
ATOM   1127  CG  LEU A  82       9.931  88.264 102.594  1.00 47.44           C
ATOM   1128  CD1 LEU A  82       9.457  88.309 101.142  1.00 45.09           C
ATOM   1129  CD2 LEU A  82      10.648  89.566 102.960  1.00 33.88           C
ATOM   1130  H   LEU A  82       6.637  89.004 103.202  1.00 51.41           H
ATOM   1131  HA  LEU A  82       7.837  86.615 102.252  1.00 56.18           H
ATOM   1132  HB2 LEU A  82       8.389  89.002 103.901  1.00 54.17           H
ATOM   1133  HB3 LEU A  82       9.206  87.634 104.532  1.00 54.17           H
ATOM   1134  HG  LEU A  82      10.659  87.462 102.682  1.00 56.88           H
ATOM   1135 HD11 LEU A  82      10.201  88.791 100.509  1.00 54.05           H
ATOM   1136 HD12 LEU A  82       9.347  87.284 100.796  1.00 54.05           H
ATOM   1137 HD13 LEU A  82       8.510  88.840 101.063  1.00 54.05           H
ATOM   1138 HD21 LEU A  82      11.428  89.759 102.230  1.00 40.60           H
ATOM   1139 HD22 LEU A  82       9.948  90.401 102.948  1.00 40.60           H
ATOM   1140 HD23 LEU A  82      11.099  89.472 103.948  1.00 40.60           H
ATOM   1141  N   LEU A  83       7.369  84.770 103.871  1.00 51.85           N
ATOM   1142  CA  LEU A  83       6.891  83.631 104.658  1.00 49.71           C
ATOM   1143  C   LEU A  83       8.034  82.798 105.248  1.00 47.12           C
ATOM   1144  O   LEU A  83       8.859  82.294 104.487  1.00 48.79           O
ATOM   1145  CB  LEU A  83       6.049  82.700 103.785  1.00 40.11           C
ATOM   1146  CG  LEU A  83       4.730  83.318 103.313  1.00 51.79           C
ATOM   1147  CD1 LEU A  83       4.133  82.433 102.222  1.00 52.35           C
ATOM   1148  CD2 LEU A  83       3.727  83.459 104.470  1.00 57.81           C
ATOM   1149  H   LEU A  83       7.761  84.559 102.965  1.00 62.17           H
ATOM   1150  HA  LEU A  83       6.253  84.014 105.444  1.00 59.60           H
ATOM   1151  HB2 LEU A  83       6.644  82.432 102.911  1.00 48.08           H
ATOM   1152  HB3 LEU A  83       5.838  81.781 104.336  1.00 48.08           H
ATOM   1153  HG  LEU A  83       4.916  84.303 102.890  1.00 62.09           H
ATOM   1154 HD11 LEU A  83       3.218  82.896 101.856  1.00 62.76           H
ATOM   1155 HD12 LEU A  83       4.842  82.334 101.399  1.00 62.76           H
ATOM   1156 HD13 LEU A  83       3.910  81.442 102.621  1.00 62.76           H
ATOM   1157 HD21 LEU A  83       2.795  83.885 104.099  1.00 69.32           H
ATOM   1158 HD22 LEU A  83       3.527  82.480 104.911  1.00 69.32           H
ATOM   1159 HD23 LEU A  83       4.123  84.117 105.242  1.00 69.32           H
ATOM   1160  N   PRO A  84       8.060  82.582 106.575  1.00 49.77           N
ATOM   1161  CA  PRO A  84       9.105  81.802 107.236  1.00 53.26           C
ATOM   1162  C   PRO A  84       9.059  80.317 106.849  1.00 44.91           C
ATOM   1163  O   PRO A  84       8.062  79.825 106.324  1.00 46.31           O
ATOM   1164  CB  PRO A  84       8.803  81.964 108.732  1.00 57.82           C
ATOM   1165  CG  PRO A  84       7.304  82.274 108.793  1.00 64.63           C
ATOM   1166  CD  PRO A  84       7.077  83.075 107.527  1.00 58.15           C
ATOM   1167  HA  PRO A  84      10.091  82.238 107.076  1.00 63.86           H
ATOM   1168  HB2 PRO A  84       9.087  81.110 109.345  1.00 69.33           H
ATOM   1169  HB3 PRO A  84       9.342  82.852 109.067  1.00 69.33           H
ATOM   1170  HG2 PRO A  84       6.703  81.372 108.779  1.00 77.50           H
ATOM   1171  HG3 PRO A  84       7.051  82.881 109.663  1.00 77.50           H
ATOM   1172  HD2 PRO A  84       6.057  82.869 107.196  1.00 69.73           H
ATOM   1173  HD3 PRO A  84       7.247  84.134 107.723  1.00 69.73           H
ATOM   1174  N   VAL A  85      10.168  79.618 107.099  1.00 42.66           N
ATOM   1175  CA  VAL A  85      10.353  78.196 106.793  1.00 46.23           C
ATOM   1176  C   VAL A  85      10.737  77.475 108.086  1.00 49.58           C
ATOM   1177  O   VAL A  85      11.525  78.002 108.868  1.00 48.20           O
ATOM   1178  CB  VAL A  85      11.410  78.040 105.671  1.00 54.71           C
ATOM   1179  CG1 VAL A  85      12.036  76.638 105.583  1.00 51.33           C
ATOM   1180  CG2 VAL A  85      10.777  78.346 104.301  1.00 43.95           C
ATOM   1181  H   VAL A  85      10.941  80.086 107.550  1.00 51.14           H
ATOM   1182  HA  VAL A  85       9.417  77.766 106.434  1.00 55.42           H
ATOM   1183  HB  VAL A  85      12.218  78.755 105.839  1.00 65.60           H
ATOM   1184 HG11 VAL A  85      12.809  76.623 104.814  1.00 61.55           H
ATOM   1185 HG12 VAL A  85      12.498  76.372 106.531  1.00 61.55           H
ATOM   1186 HG13 VAL A  85      11.279  75.895 105.340  1.00 61.55           H
ATOM   1187 HG21 VAL A  85      11.538  78.298 103.522  1.00 52.69           H
ATOM   1188 HG22 VAL A  85      10.004  77.608 104.086  1.00 52.69           H
ATOM   1189 HG23 VAL A  85      10.331  79.341 104.299  1.00 52.69           H
ATOM   1190  N   SER A  86      10.168  76.279 108.296  1.00 51.57           N
ATOM   1191  CA  SER A  86      10.459  75.370 109.405  1.00 53.00           C
ATOM   1192  C   SER A  86      11.490  74.305 109.041  1.00 48.18           C
ATOM   1193  O   SER A  86      12.222  73.871 109.930  1.00 51.07           O
ATOM   1194  CB  SER A  86       9.169  74.719 109.940  1.00 47.15           C
ATOM   1195  OG  SER A  86       8.350  74.186 108.917  1.00 49.18           O
ATOM   1196  H   SER A  86       9.505  75.940 107.611  1.00 61.83           H
ATOM   1197  HA  SER A  86      10.891  75.954 110.223  1.00 63.55           H
ATOM   1198  HB2 SER A  86       9.427  73.908 110.615  1.00 56.53           H
ATOM   1199  HB3 SER A  86       8.618  75.469 110.508  1.00 56.53           H
ATOM   1200  HG  SER A  86       8.522  73.243 108.812  1.00 58.96           H
ATOM   1201  N   ARG A  87      11.539  73.848 107.778  1.00 46.92           N
ATOM   1202  CA  ARG A  87      12.412  72.739 107.402  1.00 56.74           C
ATOM   1203  C   ARG A  87      12.966  72.885 105.989  1.00 49.90           C
ATOM   1204  O   ARG A  87      12.244  73.231 105.060  1.00 46.99           O
ATOM   1205  CB  ARG A  87      11.637  71.413 107.600  1.00 59.28           C
ATOM   1206  CG  ARG A  87      12.365  70.444 108.552  1.00 70.26           C
ATOM   1207  CD  ARG A  87      12.832  69.160 107.872  1.00 79.25           C
ATOM   1208  NE  ARG A  87      11.819  68.099 107.988  1.00 84.13           N
ATOM   1209  CZ  ARG A  87      12.062  66.813 108.259  1.00 85.84           C
ATOM   1210  NH1 ARG A  87      13.295  66.350 108.473  1.00 86.19           N
ATOM   1211  NH2 ARG A  87      11.040  65.971 108.312  1.00 80.31           N1+
ATOM   1212  H   ARG A  87      10.881  74.196 107.093  1.00 56.25           H
ATOM   1213  HA  ARG A  87      13.272  72.758 108.069  1.00 68.04           H
ATOM   1214  HB2 ARG A  87      10.671  71.618 108.054  1.00 71.08           H
ATOM   1215  HB3 ARG A  87      11.435  70.945 106.633  1.00 71.08           H
ATOM   1216  HG2 ARG A  87      13.225  70.921 109.020  1.00 84.26           H
ATOM   1217  HG3 ARG A  87      11.673  70.180 109.354  1.00 84.26           H
ATOM   1218  HD2 ARG A  87      13.009  69.375 106.823  1.00 95.04           H
ATOM   1219  HD3 ARG A  87      13.780  68.849 108.312  1.00 95.04           H
ATOM   1220  HE  ARG A  87      10.858  68.369 107.827  1.00100.90           H
ATOM   1221 HH11 ARG A  87      14.079  66.983 108.429  1.00103.37           H
ATOM   1222 HH12 ARG A  87      13.445  65.373 108.672  1.00103.37           H
ATOM   1223 HH21 ARG A  87      10.102  66.301 108.148  1.00 96.32           H
ATOM   1224 HH22 ARG A  87      11.196  64.991 108.504  1.00 96.32           H
ATOM   1225  N   ILE A  88      14.256  72.560 105.852  1.00 54.17           N
ATOM   1226  CA  ILE A  88      14.953  72.346 104.583  1.00 52.41           C
ATOM   1227  C   ILE A  88      15.300  70.867 104.518  1.00 46.57           C
ATOM   1228  O   ILE A  88      15.994  70.340 105.391  1.00 45.59           O
ATOM   1229  CB  ILE A  88      16.208  73.248 104.461  1.00 47.84           C
ATOM   1230  CG1 ILE A  88      15.804  74.699 104.153  1.00 43.18           C
ATOM   1231  CG2 ILE A  88      17.183  72.756 103.374  1.00 43.79           C
ATOM   1232  CD1 ILE A  88      16.936  75.692 104.415  1.00 41.87           C
ATOM   1233  H   ILE A  88      14.751  72.272 106.682  1.00 64.95           H
ATOM   1234  HA  ILE A  88      14.284  72.579 103.751  1.00 62.84           H
ATOM   1235  HB  ILE A  88      16.726  73.224 105.422  1.00 57.35           H
ATOM   1236 HG12 ILE A  88      15.532  74.766 103.103  1.00 51.76           H
ATOM   1237 HG13 ILE A  88      14.935  74.985 104.744  1.00 51.76           H
ATOM   1238 HG21 ILE A  88      18.021  73.439 103.264  1.00 52.49           H
ATOM   1239 HG22 ILE A  88      17.593  71.787 103.653  1.00 52.49           H
ATOM   1240 HG23 ILE A  88      16.669  72.675 102.416  1.00 52.49           H
ATOM   1241 HD11 ILE A  88      16.547  76.702 104.331  1.00 50.19           H
ATOM   1242 HD12 ILE A  88      17.340  75.537 105.416  1.00 50.19           H
ATOM   1243 HD13 ILE A  88      17.729  75.579 103.678  1.00 50.19           H
ATOM   1244  N   ILE A  89      14.817  70.221 103.457  1.00 40.91           N
ATOM   1245  CA  ILE A  89      15.104  68.829 103.147  1.00 42.27           C
ATOM   1246  C   ILE A  89      15.753  68.816 101.767  1.00 44.34           C
ATOM   1247  O   ILE A  89      15.131  69.187 100.775  1.00 36.35           O
ATOM   1248  CB  ILE A  89      13.817  67.983 103.176  1.00 45.84           C
ATOM   1249  CG1 ILE A  89      13.050  68.199 104.489  1.00 49.05           C
ATOM   1250  CG2 ILE A  89      14.185  66.505 102.970  1.00 48.26           C
ATOM   1251  CD1 ILE A  89      11.841  67.287 104.646  1.00 44.09           C
ATOM   1252  H   ILE A  89      14.240  70.729 102.800  1.00 49.03           H
ATOM   1253  HA  ILE A  89      15.803  68.413 103.875  1.00 50.67           H
ATOM   1254  HB  ILE A  89      13.172  68.285 102.360  1.00 54.95           H
ATOM   1255 HG12 ILE A  89      13.733  67.996 105.313  1.00 58.81           H
ATOM   1256 HG13 ILE A  89      12.697  69.229 104.552  1.00 58.81           H
ATOM   1257 HG21 ILE A  89      13.286  65.907 102.838  1.00 57.86           H
ATOM   1258 HG22 ILE A  89      14.773  66.401 102.070  1.00 57.86           H
ATOM   1259 HG23 ILE A  89      14.768  66.134 103.814  1.00 57.86           H
ATOM   1260 HD11 ILE A  89      11.234  67.629 105.476  1.00 52.86           H
ATOM   1261 HD12 ILE A  89      11.239  67.290 103.736  1.00 52.86           H
ATOM   1262 HD13 ILE A  89      12.189  66.284 104.874  1.00 52.86           H
ATOM   1263  N   VAL A  90      17.003  68.372 101.706  1.00 42.04           N
ATOM   1264  CA  VAL A  90      17.751  68.244 100.463  1.00 39.97           C
ATOM   1265  C   VAL A  90      17.951  66.756 100.195  1.00 36.61           C
ATOM   1266  O   VAL A  90      18.230  66.000 101.129  1.00 36.75           O
ATOM   1267  CB  VAL A  90      19.070  69.024 100.597  1.00 47.02           C
ATOM   1268  CG1 VAL A  90      19.928  68.845  99.342  1.00 41.64           C
ATOM   1269  CG2 VAL A  90      18.778  70.518 100.819  1.00 37.66           C
ATOM   1270  H   VAL A  90      17.455  68.056 102.552  1.00 50.40           H
ATOM   1271  HA  VAL A  90      17.193  68.673  99.628  1.00 47.91           H
ATOM   1272  HB  VAL A  90      19.610  68.633 101.456  1.00 56.37           H
ATOM   1273 HG11 VAL A  90      20.807  69.489  99.391  1.00 49.92           H
ATOM   1274 HG12 VAL A  90      20.263  67.815  99.252  1.00 49.92           H
ATOM   1275 HG13 VAL A  90      19.327  69.108  98.476  1.00 49.92           H
ATOM   1276 HG21 VAL A  90      19.709  71.079 100.868  1.00 45.14           H
ATOM   1277 HG22 VAL A  90      18.166  70.907 100.005  1.00 45.14           H
ATOM   1278 HG23 VAL A  90      18.254  70.663 101.761  1.00 45.14           H
ATOM   1279  N   HIS A  91      17.794  66.333  98.932  1.00 27.27           N
ATOM   1280  CA  HIS A  91      18.056  64.953  98.575  1.00 36.04           C
ATOM   1281  C   HIS A  91      19.497  64.590  98.987  1.00 41.51           C
ATOM   1282  O   HIS A  91      20.423  65.338  98.673  1.00 33.50           O
ATOM   1283  CB  HIS A  91      17.824  64.746  97.079  1.00 36.09           C
ATOM   1284  CG  HIS A  91      17.717  63.280  96.741  1.00 35.45           C
ATOM   1285  ND1 HIS A  91      18.776  62.375  96.726  1.00 38.60           N
ATOM   1286  CD2 HIS A  91      16.558  62.606  96.475  1.00 46.36           C
ATOM   1287  CE1 HIS A  91      18.230  61.182  96.437  1.00 41.62           C
ATOM   1288  NE2 HIS A  91      16.900  61.285  96.296  1.00 42.03           N
ATOM   1289  H   HIS A  91      17.574  66.988  98.195  1.00 32.68           H
ATOM   1290  HA  HIS A  91      17.331  64.344  99.109  1.00 43.20           H
ATOM   1291  HB2 HIS A  91      18.633  65.202  96.506  1.00 43.26           H
ATOM   1292  HB3 HIS A  91      16.887  65.227  96.806  1.00 43.26           H
ATOM   1293  HD2 HIS A  91      15.566  63.028  96.438  1.00 55.58           H
ATOM   1294  HE1 HIS A  91      18.778  60.253  96.389  1.00 49.89           H
ATOM   1295  HE2 HIS A  91      16.267  60.516  96.112  1.00 50.38           H
ATOM   1296  N   PRO A  92      19.703  63.474  99.710  1.00 44.75           N
ATOM   1297  CA  PRO A  92      21.014  63.113 100.248  1.00 42.50           C
ATOM   1298  C   PRO A  92      22.048  62.729  99.177  1.00 41.04           C
ATOM   1299  O   PRO A  92      23.240  62.801  99.449  1.00 35.77           O
ATOM   1300  CB  PRO A  92      20.737  61.900 101.145  1.00 37.79           C
ATOM   1301  CG  PRO A  92      19.479  61.291 100.529  1.00 42.28           C
ATOM   1302  CD  PRO A  92      18.688  62.540 100.171  1.00 38.43           C
ATOM   1303  HA  PRO A  92      21.386  63.904 100.901  1.00 50.95           H
ATOM   1304  HB2 PRO A  92      21.560  61.187 101.212  1.00 45.30           H
ATOM   1305  HB3 PRO A  92      20.491  62.277 102.139  1.00 45.30           H
ATOM   1306  HG2 PRO A  92      19.736  60.716  99.641  1.00 50.68           H
ATOM   1307  HG3 PRO A  92      18.918  60.695 101.247  1.00 50.68           H
ATOM   1308  HD2 PRO A  92      17.977  62.278  99.389  1.00 46.07           H
ATOM   1309  HD3 PRO A  92      18.194  62.940 101.057  1.00 46.07           H
ATOM   1310  N   GLN A  93      21.637  62.355  97.961  1.00 36.49           N
ATOM   1311  CA  GLN A  93      22.572  62.100  96.860  1.00 44.38           C
ATOM   1312  C   GLN A  93      23.068  63.383  96.167  1.00 40.72           C
ATOM   1313  O   GLN A  93      23.829  63.280  95.204  1.00 36.61           O
ATOM   1314  CB  GLN A  93      21.987  61.059  95.887  1.00 46.33           C
ATOM   1315  CG  GLN A  93      21.993  59.636  96.485  1.00 43.46           C
ATOM   1316  CD  GLN A  93      20.948  58.668  95.912  1.00 64.89           C
ATOM   1317  OE1 GLN A  93      20.600  57.680  96.551  1.00 75.47           O
ATOM   1318  NE2 GLN A  93      20.435  58.905  94.705  1.00 62.07           N
ATOM   1319  H   GLN A  93      20.646  62.324  97.765  1.00 43.73           H
ATOM   1320  HA  GLN A  93      23.467  61.647  97.277  1.00 53.20           H
ATOM   1321  HB2 GLN A  93      20.976  61.354  95.617  1.00 55.55           H
ATOM   1322  HB3 GLN A  93      22.586  61.041  94.977  1.00 55.55           H
ATOM   1323  HG2 GLN A  93      22.975  59.190  96.324  1.00 52.10           H
ATOM   1324  HG3 GLN A  93      21.884  59.658  97.570  1.00 52.10           H
ATOM   1325 HE21 GLN A  93      20.722  59.718  94.183  1.00 74.43           H
ATOM   1326 HE22 GLN A  93      19.738  58.273  94.344  1.00 74.43           H
ATOM   1327  N   PHE A  94      22.660  64.572  96.644  1.00 33.62           N
ATOM   1328  CA  PHE A  94      23.062  65.845  96.053  1.00 46.18           C
ATOM   1329  C   PHE A  94      24.404  66.368  96.589  1.00 25.58           C
ATOM   1330  O   PHE A  94      24.604  66.518  97.786  1.00 32.02           O
ATOM   1331  CB  PHE A  94      21.985  66.919  96.228  1.00 30.38           C
ATOM   1332  CG  PHE A  94      22.435  68.222  95.601  1.00 31.37           C
ATOM   1333  CD1 PHE A  94      22.495  68.360  94.199  1.00 25.51           C
ATOM   1334  CD2 PHE A  94      22.910  69.256  96.425  1.00 32.63           C
ATOM   1335  CE1 PHE A  94      23.036  69.524  93.633  1.00 27.31           C
ATOM   1336  CE2 PHE A  94      23.430  70.421  95.856  1.00 27.76           C
ATOM   1337  CZ  PHE A  94      23.522  70.545  94.462  1.00 26.04           C
ATOM   1338  H   PHE A  94      22.073  64.604  97.466  1.00 40.29           H
ATOM   1339  HA  PHE A  94      23.153  65.696  94.978  1.00 55.37           H
ATOM   1340  HB2 PHE A  94      21.067  66.576  95.767  1.00 36.40           H
ATOM   1341  HB3 PHE A  94      21.799  67.076  97.288  1.00 36.40           H
ATOM   1342  HD1 PHE A  94      22.129  67.577  93.555  1.00 30.56           H
ATOM   1343  HD2 PHE A  94      22.889  69.150  97.499  1.00 39.10           H
ATOM   1344  HE1 PHE A  94      23.058  69.645  92.560  1.00 32.72           H
ATOM   1345  HE2 PHE A  94      23.791  71.213  96.490  1.00 33.26           H
ATOM   1346  HZ  PHE A  94      23.963  71.430  94.030  1.00 31.19           H
ATOM   1347  N   TYR A  95      25.279  66.722  95.662  1.00 23.76           N
ATOM   1348  CA  TYR A  95      26.545  67.416  95.909  1.00 31.46           C
ATOM   1349  C   TYR A  95      26.694  68.515  94.828  1.00 29.97           C
ATOM   1350  O   TYR A  95      26.840  69.690  95.138  1.00 24.41           O
ATOM   1351  CB  TYR A  95      27.803  66.510  95.911  1.00 37.80           C
ATOM   1352  CG  TYR A  95      28.998  67.288  96.403  1.00 28.79           C
ATOM   1353  CD1 TYR A  95      29.055  67.767  97.727  1.00 33.73           C
ATOM   1354  CD2 TYR A  95      30.050  67.617  95.535  1.00 31.70           C
ATOM   1355  CE1 TYR A  95      30.094  68.562  98.174  1.00 31.55           C
ATOM   1356  CE2 TYR A  95      31.119  68.390  95.958  1.00 31.56           C
ATOM   1357  CZ  TYR A  95      31.172  68.898  97.293  1.00 27.92           C
ATOM   1358  OH  TYR A  95      32.190  69.601  97.655  1.00 33.80           O
ATOM   1359  H   TYR A  95      25.034  66.502  94.725  1.00 28.45           H
ATOM   1360  HA  TYR A  95      26.499  67.965  96.895  1.00 37.70           H
ATOM   1361  HB2 TYR A  95      27.620  65.628  96.552  1.00 45.30           H
ATOM   1362  HB3 TYR A  95      27.981  66.109  94.895  1.00 45.30           H
ATOM   1363  HD1 TYR A  95      28.251  67.505  98.412  1.00 40.43           H
ATOM   1364  HD2 TYR A  95      30.038  67.254  94.507  1.00 37.99           H
ATOM   1365  HE1 TYR A  95      30.120  68.946  99.189  1.00 37.80           H
ATOM   1366  HE2 TYR A  95      31.950  68.610  95.298  1.00 37.82           H
ATOM   1367  HH  TYR A  95      32.126  70.326  98.830  1.00 40.51           H
ATOM   1368  N   THR A  96      26.581  68.135  93.499  1.00 24.64           N
ATOM   1369  CA  THR A  96      26.497  69.149  92.438  1.00 28.41           C
ATOM   1370  C   THR A  96      25.416  68.695  91.457  1.00 25.69           C
ATOM   1371  O   THR A  96      24.967  67.564  91.443  1.00 30.48           O
ATOM   1372  CB  THR A  96      27.837  69.409  91.666  1.00 26.49           C
ATOM   1373  OG1 THR A  96      27.965  68.318  90.733  1.00 25.56           O
ATOM   1374  CG2 THR A  96      29.054  69.422  92.576  1.00 27.60           C
ATOM   1375  H   THR A  96      26.549  67.164  93.194  1.00 29.51           H
ATOM   1376  HA  THR A  96      26.213  70.139  92.903  1.00 34.04           H
ATOM   1377  HB  THR A  96      27.754  70.361  91.089  1.00 31.73           H
ATOM   1378  HG1 THR A  96      28.109  68.672  89.822  1.00 30.62           H
ATOM   1379 HG21 THR A  96      29.976  69.577  92.000  1.00 33.07           H
ATOM   1380 HG22 THR A  96      28.984  70.219  93.331  1.00 33.07           H
ATOM   1381 HG23 THR A  96      29.174  68.478  93.121  1.00 33.07           H
ATOM   1382  N   ALA A  97      24.993  69.676  90.645  1.00 24.26           N
ATOM   1383  CA  ALA A  97      23.927  69.556  89.653  1.00 21.89           C
ATOM   1384  C   ALA A  97      24.315  68.659  88.464  1.00 25.52           C
ATOM   1385  O   ALA A  97      23.457  67.995  87.886  1.00 24.51           O
ATOM   1386  CB  ALA A  97      23.521  70.964  89.196  1.00 29.27           C
ATOM   1387  H   ALA A  97      25.425  70.587  90.743  1.00 29.06           H
ATOM   1388  HA  ALA A  97      23.064  69.108  90.147  1.00 26.22           H
ATOM   1389  HB1 ALA A  97      22.681  70.896  88.506  1.00 35.07           H
ATOM   1390  HB2 ALA A  97      23.218  71.561  90.058  1.00 35.07           H
ATOM   1391  HB3 ALA A  97      24.356  71.455  88.693  1.00 35.07           H
ATOM   1392  N   GLN A  98      25.608  68.636  88.100  1.00 27.67           N
ATOM   1393  CA  GLN A  98      26.119  67.841  86.984  1.00 23.33           C
ATOM   1394  C   GLN A  98      26.072  66.317  87.313  1.00 25.39           C
ATOM   1395  O   GLN A  98      25.813  65.505  86.447  1.00 33.26           O
ATOM   1396  CB  GLN A  98      27.577  68.203  86.641  1.00 24.58           C
ATOM   1397  CG  GLN A  98      27.737  69.571  85.981  1.00 21.61           C
ATOM   1398  CD  GLN A  98      27.425  70.697  86.942  1.00 24.74           C
ATOM   1399  OE1 GLN A  98      27.836  70.724  88.101  1.00 32.81           O
ATOM   1400  NE2 GLN A  98      26.631  71.724  86.461  1.00 29.96           N
ATOM   1401  H   GLN A  98      26.248  69.196  88.623  1.00 33.16           H
ATOM   1402  HA  GLN A  98      25.485  68.008  86.066  1.00 27.94           H
ATOM   1403  HB2 GLN A  98      28.209  68.143  87.550  1.00 29.44           H
ATOM   1404  HB3 GLN A  98      27.969  67.450  85.925  1.00 29.44           H
ATOM   1405  HG2 GLN A  98      28.792  69.696  85.631  1.00 25.87           H
ATOM   1406  HG3 GLN A  98      27.123  69.620  85.053  1.00 25.87           H
ATOM   1407 HE21 GLN A  98      26.195  71.699  85.551  1.00 35.90           H
ATOM   1408 HE22 GLN A  98      26.360  72.497  87.069  1.00 35.90           H
ATOM   1409  N   ILE A  99      26.296  65.994  88.604  1.00 24.60           N
ATOM   1410  CA  ILE A  99      26.172  64.672  89.225  1.00 29.56           C
ATOM   1411  C   ILE A  99      24.694  64.238  89.324  1.00 28.27           C
ATOM   1412  O   ILE A  99      24.387  63.078  89.039  1.00 32.38           O
ATOM   1413  CB  ILE A  99      26.848  64.666  90.619  1.00 23.78           C
ATOM   1414  CG1 ILE A  99      28.358  64.964  90.536  1.00 29.54           C
ATOM   1415  CG2 ILE A  99      26.612  63.325  91.348  1.00 24.13           C
ATOM   1416  CD1 ILE A  99      29.011  65.264  91.891  1.00 34.26           C
ATOM   1417  H   ILE A  99      26.497  66.755  89.238  1.00 29.46           H
ATOM   1418  HA  ILE A  99      26.701  63.957  88.592  1.00 35.42           H
ATOM   1419  HB  ILE A  99      26.398  65.457  91.210  1.00 28.48           H
ATOM   1420 HG12 ILE A  99      28.858  64.103  90.094  1.00 35.39           H
ATOM   1421 HG13 ILE A  99      28.533  65.827  89.895  1.00 35.39           H
ATOM   1422 HG21 ILE A  99      27.046  63.351  92.345  1.00 28.90           H
ATOM   1423 HG22 ILE A  99      25.549  63.135  91.483  1.00 28.90           H
ATOM   1424 HG23 ILE A  99      27.048  62.507  90.776  1.00 28.90           H
ATOM   1425 HD11 ILE A  99      30.051  65.541  91.732  1.00 41.06           H
ATOM   1426 HD12 ILE A  99      28.491  66.084  92.385  1.00 41.06           H
ATOM   1427 HD13 ILE A  99      28.990  64.387  92.533  1.00 41.06           H
ATOM   1428  N   GLY A 100      23.795  65.135  89.741  1.00 29.72           N
ATOM   1429  CA  GLY A 100      22.343  64.900  89.738  1.00 28.92           C
ATOM   1430  C   GLY A 100      21.716  65.059  91.125  1.00 25.44           C
ATOM   1431  O   GLY A 100      22.332  65.584  92.048  1.00 24.23           O
ATOM   1432  H   GLY A 100      24.115  66.052  90.021  1.00 35.62           H
ATOM   1433  HA2 GLY A 100      21.877  65.629  89.077  1.00 34.66           H
ATOM   1434  HA3 GLY A 100      22.110  63.906  89.357  1.00 34.66           H
ATOM   1435  N   ALA A 101      20.457  64.628  91.256  1.00 31.11           N
ATOM   1436  CA  ALA A 101      19.666  64.754  92.479  1.00 30.68           C
ATOM   1437  C   ALA A 101      19.459  66.216  92.893  1.00 22.11           C
ATOM   1438  O   ALA A 101      19.378  66.522  94.076  1.00 24.05           O
ATOM   1439  CB  ALA A 101      20.250  63.868  93.598  1.00 30.09           C
ATOM   1440  H   ALA A 101      20.020  64.176  90.463  1.00 37.28           H
ATOM   1441  HA  ALA A 101      18.673  64.375  92.255  1.00 36.77           H
ATOM   1442  HB1 ALA A 101      19.589  63.884  94.462  1.00 36.06           H
ATOM   1443  HB2 ALA A 101      20.351  62.844  93.238  1.00 36.06           H
ATOM   1444  HB3 ALA A 101      21.222  64.239  93.914  1.00 36.06           H
ATOM   1445  N   ASP A 102      19.333  67.127  91.924  1.00 26.24           N
ATOM   1446  CA  ASP A 102      19.203  68.544  92.206  1.00 35.06           C
ATOM   1447  C   ASP A 102      17.713  68.855  92.492  1.00 28.78           C
ATOM   1448  O   ASP A 102      16.994  69.412  91.663  1.00 35.41           O
ATOM   1449  CB  ASP A 102      19.789  69.322  91.032  1.00 36.27           C
ATOM   1450  CG  ASP A 102      20.028  70.794  91.354  1.00 37.17           C
ATOM   1451  OD1 ASP A 102      19.852  71.203  92.521  1.00 27.67           O
ATOM   1452  OD2 ASP A 102      20.424  71.505  90.414  1.00 32.64           O1-
ATOM   1453  H   ASP A 102      19.404  66.841  90.960  1.00 31.43           H
ATOM   1454  HA  ASP A 102      19.803  68.767  93.087  1.00 42.02           H
ATOM   1455  HB2 ASP A 102      20.740  68.887  90.722  1.00 43.47           H
ATOM   1456  HB3 ASP A 102      19.168  69.246  90.143  1.00 43.47           H
ATOM   1457  N   ILE A 103      17.255  68.465  93.688  1.00 27.67           N
ATOM   1458  CA  ILE A 103      15.873  68.541  94.154  1.00 26.46           C
ATOM   1459  C   ILE A 103      15.918  68.748  95.676  1.00 34.37           C
ATOM   1460  O   ILE A 103      16.707  68.120  96.391  1.00 36.85           O
ATOM   1461  CB  ILE A 103      15.078  67.291  93.698  1.00 28.58           C
ATOM   1462  CG1 ILE A 103      13.542  67.467  93.819  1.00 35.64           C
ATOM   1463  CG2 ILE A 103      15.476  66.017  94.466  1.00 32.63           C
ATOM   1464  CD1 ILE A 103      12.913  68.113  92.580  1.00 38.24           C
ATOM   1465  H   ILE A 103      17.909  68.008  94.314  1.00 33.15           H
ATOM   1466  HA  ILE A 103      15.403  69.416  93.705  1.00 31.70           H
ATOM   1467  HB  ILE A 103      15.312  67.101  92.655  1.00 34.24           H
ATOM   1468 HG12 ILE A 103      13.059  66.498  93.942  1.00 42.72           H
ATOM   1469 HG13 ILE A 103      13.311  68.066  94.700  1.00 42.72           H
ATOM   1470 HG21 ILE A 103      14.963  65.159  94.035  1.00 39.11           H
ATOM   1471 HG22 ILE A 103      16.551  65.848  94.387  1.00 39.11           H
ATOM   1472 HG23 ILE A 103      15.187  66.097  95.513  1.00 39.11           H
ATOM   1473 HD11 ILE A 103      11.893  67.759  92.442  1.00 45.84           H
ATOM   1474 HD12 ILE A 103      12.900  69.190  92.721  1.00 45.84           H
ATOM   1475 HD13 ILE A 103      13.471  67.860  91.679  1.00 45.84           H
ATOM   1476  N   ALA A 104      15.082  69.667  96.162  1.00 38.86           N
ATOM   1477  CA  ALA A 104      14.908  69.968  97.575  1.00 34.81           C
ATOM   1478  C   ALA A 104      13.463  70.376  97.866  1.00 35.03           C
ATOM   1479  O   ALA A 104      12.700  70.712  96.965  1.00 42.43           O
ATOM   1480  CB  ALA A 104      15.901  71.053  97.988  1.00 32.56           C
ATOM   1481  H   ALA A 104      14.494  70.179  95.519  1.00 46.58           H
ATOM   1482  HA  ALA A 104      15.126  69.077  98.160  1.00 41.72           H
ATOM   1483  HB1 ALA A 104      15.751  71.318  99.035  1.00 39.02           H
ATOM   1484  HB2 ALA A 104      16.904  70.653  97.881  1.00 39.02           H
ATOM   1485  HB3 ALA A 104      15.777  71.935  97.362  1.00 39.02           H
ATOM   1486  N   LEU A 105      13.093  70.302  99.145  1.00 36.47           N
ATOM   1487  CA  LEU A 105      11.783  70.609  99.690  1.00 40.78           C
ATOM   1488  C   LEU A 105      11.932  71.588 100.845  1.00 32.58           C
ATOM   1489  O   LEU A 105      12.810  71.434 101.692  1.00 36.34           O
ATOM   1490  CB  LEU A 105      11.112  69.328 100.210  1.00 33.74           C
ATOM   1491  CG  LEU A 105      10.683  68.327  99.134  1.00 38.86           C
ATOM   1492  CD1 LEU A 105      10.208  67.054  99.848  1.00 35.37           C
ATOM   1493  CD2 LEU A 105       9.582  68.918  98.239  1.00 37.52           C
ATOM   1494  H   LEU A 105      13.786  70.002  99.815  1.00 43.71           H
ATOM   1495  HA  LEU A 105      11.159  71.061  98.922  1.00 48.89           H
ATOM   1496  HB2 LEU A 105      11.808  68.830 100.875  1.00 40.44           H
ATOM   1497  HB3 LEU A 105      10.240  69.599 100.795  1.00 40.44           H
ATOM   1498  HG  LEU A 105      11.544  68.090  98.516  1.00 46.58           H
ATOM   1499 HD11 LEU A 105       9.893  66.316  99.114  1.00 42.39           H
ATOM   1500 HD12 LEU A 105      11.019  66.635 100.445  1.00 42.39           H
ATOM   1501 HD13 LEU A 105       9.368  67.289 100.502  1.00 42.39           H
ATOM   1502 HD21 LEU A 105       9.228  68.155  97.546  1.00 44.98           H
ATOM   1503 HD22 LEU A 105       8.750  69.276  98.846  1.00 44.98           H
ATOM   1504 HD23 LEU A 105       9.982  69.740  97.651  1.00 44.98           H
ATOM   1505  N   LEU A 106      11.031  72.571 100.873  1.00 40.98           N
ATOM   1506  CA  LEU A 106      10.932  73.582 101.914  1.00 44.42           C
ATOM   1507  C   LEU A 106       9.568  73.424 102.591  1.00 45.40           C
ATOM   1508  O   LEU A 106       8.525  73.528 101.944  1.00 41.47           O
ATOM   1509  CB  LEU A 106      11.089  74.997 101.325  1.00 36.87           C
ATOM   1510  CG  LEU A 106      12.340  75.293 100.464  1.00 37.54           C
ATOM   1511  CD1 LEU A 106      12.338  76.783 100.067  1.00 34.34           C
ATOM   1512  CD2 LEU A 106      13.625  74.986 101.219  1.00 34.97           C
ATOM   1513  H   LEU A 106      10.339  72.606 100.138  1.00 49.12           H
ATOM   1514  HA  LEU A 106      11.714  73.432 102.654  1.00 53.25           H
ATOM   1515  HB2 LEU A 106      10.217  75.201 100.716  1.00 44.20           H
ATOM   1516  HB3 LEU A 106      11.075  75.697 102.161  1.00 44.20           H
ATOM   1517  HG  LEU A 106      12.313  74.690  99.555  1.00 45.00           H
ATOM   1518 HD11 LEU A 106      13.230  77.012  99.482  1.00 41.16           H
ATOM   1519 HD12 LEU A 106      11.455  77.002  99.466  1.00 41.16           H
ATOM   1520 HD13 LEU A 106      12.329  77.411 100.959  1.00 41.16           H
ATOM   1521 HD21 LEU A 106      14.485  75.279 100.618  1.00 41.91           H
ATOM   1522 HD22 LEU A 106      13.630  75.537 102.160  1.00 41.91           H
ATOM   1523 HD23 LEU A 106      13.700  73.919 101.421  1.00 41.91           H
ATOM   1524  N   GLU A 107       9.575  73.175 103.896  1.00 49.36           N
ATOM   1525  CA  GLU A 107       8.361  73.158 104.697  1.00 50.11           C
ATOM   1526  C   GLU A 107       8.123  74.572 105.221  1.00 43.18           C
ATOM   1527  O   GLU A 107       8.943  75.095 105.974  1.00 42.37           O
ATOM   1528  CB  GLU A 107       8.518  72.166 105.848  1.00 47.48           C
ATOM   1529  CG  GLU A 107       7.219  71.987 106.646  1.00 51.73           C
ATOM   1530  CD  GLU A 107       7.404  70.954 107.762  1.00 48.92           C
ATOM   1531  OE1 GLU A 107       8.292  71.165 108.619  1.00 51.75           O
ATOM   1532  OE2 GLU A 107       6.658  69.954 107.730  1.00 45.87           O1-
ATOM   1533  H   GLU A 107      10.460  73.102 104.380  1.00 59.18           H
ATOM   1534  HA  GLU A 107       7.516  72.836 104.086  1.00 60.08           H
ATOM   1535  HB2 GLU A 107       8.829  71.202 105.454  1.00 56.92           H
ATOM   1536  HB3 GLU A 107       9.299  72.530 106.512  1.00 56.92           H
ATOM   1537  HG2 GLU A 107       6.985  72.944 107.105  1.00 62.02           H
ATOM   1538  HG3 GLU A 107       6.409  71.695 105.977  1.00 62.02           H
ATOM   1539  N   LEU A 108       7.000  75.184 104.837  1.00 44.32           N
ATOM   1540  CA  LEU A 108       6.603  76.483 105.375  1.00 50.37           C
ATOM   1541  C   LEU A 108       6.199  76.312 106.846  1.00 50.97           C
ATOM   1542  O   LEU A 108       5.672  75.269 107.228  1.00 55.07           O
ATOM   1543  CB  LEU A 108       5.465  77.069 104.515  1.00 48.71           C
ATOM   1544  CG  LEU A 108       5.784  77.141 103.003  1.00 53.30           C
ATOM   1545  CD1 LEU A 108       4.609  77.777 102.249  1.00 42.51           C
ATOM   1546  CD2 LEU A 108       7.072  77.930 102.708  1.00 53.08           C
ATOM   1547  H   LEU A 108       6.349  74.693 104.239  1.00 53.13           H
ATOM   1548  HA  LEU A 108       7.446  77.173 105.331  1.00 60.39           H
ATOM   1549  HB2 LEU A 108       4.569  76.462 104.659  1.00 58.40           H
ATOM   1550  HB3 LEU A 108       5.252  78.077 104.875  1.00 58.40           H
ATOM   1551  HG  LEU A 108       5.907  76.127 102.619  1.00 63.91           H
ATOM   1552 HD11 LEU A 108       4.809  77.769 101.177  1.00 50.96           H
ATOM   1553 HD12 LEU A 108       3.706  77.199 102.438  1.00 50.96           H
ATOM   1554 HD13 LEU A 108       4.463  78.805 102.581  1.00 50.96           H
ATOM   1555 HD21 LEU A 108       7.217  78.003 101.631  1.00 63.64           H
ATOM   1556 HD22 LEU A 108       7.014  78.931 103.138  1.00 63.64           H
ATOM   1557 HD23 LEU A 108       7.931  77.402 103.118  1.00 63.64           H
ATOM   1558  N   GLU A 109       6.448  77.331 107.674  1.00 53.27           N
ATOM   1559  CA  GLU A 109       6.103  77.329 109.103  1.00 54.06           C
ATOM   1560  C   GLU A 109       4.604  77.057 109.357  1.00 53.66           C
ATOM   1561  O   GLU A 109       4.243  76.498 110.393  1.00 50.09           O
ATOM   1562  CB  GLU A 109       6.503  78.679 109.717  1.00 62.07           C
ATOM   1563  CG  GLU A 109       7.581  78.582 110.811  1.00 64.72           C
ATOM   1564  CD  GLU A 109       7.843  79.904 111.555  1.00 78.54           C
ATOM   1565  OE1 GLU A 109       8.961  80.032 112.100  1.00 82.22           O
ATOM   1566  OE2 GLU A 109       6.943  80.775 111.578  1.00 79.67           O1-
ATOM   1567  H   GLU A 109       6.903  78.157 107.310  1.00 63.87           H
ATOM   1568  HA  GLU A 109       6.685  76.540 109.578  1.00 64.82           H
ATOM   1569  HB2 GLU A 109       6.911  79.299 108.924  1.00 74.43           H
ATOM   1570  HB3 GLU A 109       5.616  79.174 110.117  1.00 74.43           H
ATOM   1571  HG2 GLU A 109       7.258  77.849 111.549  1.00 77.62           H
ATOM   1572  HG3 GLU A 109       8.521  78.206 110.403  1.00 77.62           H
ATOM   1573  N   GLU A 110       3.731  77.446 108.417  1.00 58.86           N
ATOM   1574  CA  GLU A 110       2.310  77.116 108.437  1.00 57.74           C
ATOM   1575  C   GLU A 110       1.777  77.022 106.990  1.00 51.96           C
ATOM   1576  O   GLU A 110       2.412  77.537 106.065  1.00 52.12           O
ATOM   1577  CB  GLU A 110       1.548  78.163 109.279  1.00 64.33           C
ATOM   1578  CG  GLU A 110       1.441  79.560 108.643  1.00 70.35           C
ATOM   1579  CD  GLU A 110       1.955  80.659 109.573  1.00 83.44           C
ATOM   1580  OE1 GLU A 110       2.885  81.383 109.148  1.00 85.23           O
ATOM   1581  OE2 GLU A 110       1.367  80.783 110.672  1.00 81.28           O1-
ATOM   1582  H   GLU A 110       4.082  77.909 107.591  1.00 70.58           H
ATOM   1583  HA  GLU A 110       2.178  76.145 108.913  1.00 69.24           H
ATOM   1584  HB2 GLU A 110       0.544  77.806 109.492  1.00 77.14           H
ATOM   1585  HB3 GLU A 110       2.051  78.241 110.244  1.00 77.14           H
ATOM   1586  HG2 GLU A 110       1.979  79.607 107.696  1.00 84.37           H
ATOM   1587  HG3 GLU A 110       0.378  79.733 108.470  1.00 84.37           H
ATOM   1588  N   PRO A 111       0.618  76.373 106.754  1.00 56.60           N
ATOM   1589  CA  PRO A 111       0.063  76.245 105.411  1.00 52.54           C
ATOM   1590  C   PRO A 111      -0.483  77.565 104.865  1.00 55.99           C
ATOM   1591  O   PRO A 111      -1.012  78.409 105.590  1.00 54.58           O
ATOM   1592  CB  PRO A 111      -1.110  75.265 105.564  1.00 53.66           C
ATOM   1593  CG  PRO A 111      -1.513  75.397 107.029  1.00 53.85           C
ATOM   1594  CD  PRO A 111      -0.164  75.603 107.708  1.00 56.45           C
ATOM   1595  HA  PRO A 111       0.775  75.772 104.733  1.00 62.99           H
ATOM   1596  HB2 PRO A 111      -1.944  75.434 104.880  1.00 64.34           H
ATOM   1597  HB3 PRO A 111      -0.710  74.263 105.413  1.00 64.34           H
ATOM   1598  HG2 PRO A 111      -2.180  76.249 107.168  1.00 64.56           H
ATOM   1599  HG3 PRO A 111      -1.969  74.482 107.406  1.00 64.56           H
ATOM   1600  HD2 PRO A 111      -0.340  76.134 108.637  1.00 67.69           H
ATOM   1601  HD3 PRO A 111       0.315  74.639 107.881  1.00 67.69           H
ATOM   1602  N   VAL A 112      -0.395  77.678 103.541  1.00 55.15           N
ATOM   1603  CA  VAL A 112      -0.904  78.777 102.739  1.00 51.96           C
ATOM   1604  C   VAL A 112      -2.426  78.726 102.742  1.00 57.79           C
ATOM   1605  O   VAL A 112      -3.028  77.657 102.632  1.00 61.35           O
ATOM   1606  CB  VAL A 112      -0.309  78.677 101.310  1.00 51.81           C
ATOM   1607  CG1 VAL A 112      -0.982  79.599 100.280  1.00 55.55           C
ATOM   1608  CG2 VAL A 112       1.188  79.025 101.374  1.00 64.42           C
ATOM   1609  H   VAL A 112       0.079  76.938 103.042  1.00 66.13           H
ATOM   1610  HA  VAL A 112      -0.573  79.720 103.179  1.00 62.30           H
ATOM   1611  HB  VAL A 112      -0.414  77.650 100.956  1.00 62.12           H
ATOM   1612 HG11 VAL A 112      -0.488  79.502  99.313  1.00 66.60           H
ATOM   1613 HG12 VAL A 112      -2.022  79.313 100.143  1.00 66.60           H
ATOM   1614 HG13 VAL A 112      -0.928  80.636 100.609  1.00 66.60           H
ATOM   1615 HG21 VAL A 112       1.632  79.000 100.379  1.00 77.26           H
ATOM   1616 HG22 VAL A 112       1.324  80.015 101.806  1.00 77.26           H
ATOM   1617 HG23 VAL A 112       1.713  78.306 102.000  1.00 77.26           H
ATOM   1618  N   LYS A 113      -3.035  79.915 102.811  1.00 69.44           N
ATOM   1619  CA  LYS A 113      -4.460  80.122 102.579  1.00 58.11           C
ATOM   1620  C   LYS A 113      -4.700  80.056 101.059  1.00 62.38           C
ATOM   1621  O   LYS A 113      -4.817  81.083 100.392  1.00 63.99           O
ATOM   1622  CB  LYS A 113      -4.885  81.439 103.268  0.00 62.06           C
ATOM   1623  CG  LYS A 113      -5.986  81.221 104.315  0.00 61.40           C
ATOM   1624  CD  LYS A 113      -6.751  82.530 104.579  0.00 58.84           C
ATOM   1625  CE  LYS A 113      -7.435  82.559 105.949  0.00 61.10           C
ATOM   1626  NZ  LYS A 113      -6.461  82.500 107.057  0.00 58.07           N1+
ATOM   1627  H   LYS A 113      -2.457  80.735 102.924  1.00 83.28           H
ATOM   1628  HA  LYS A 113      -4.985  79.288 103.048  1.00 69.68           H
ATOM   1629  HB2 LYS A 113      -4.027  81.871 103.790  0.00 74.41           H
ATOM   1630  HB3 LYS A 113      -5.216  82.177 102.538  0.00 74.41           H
ATOM   1631  HG2 LYS A 113      -6.707  80.502 103.932  0.00 73.63           H
ATOM   1632  HG3 LYS A 113      -5.552  80.801 105.223  0.00 73.63           H
ATOM   1633  HD2 LYS A 113      -6.072  83.380 104.500  0.00 70.56           H
ATOM   1634  HD3 LYS A 113      -7.522  82.642 103.814  0.00 70.56           H
ATOM   1635  HE2 LYS A 113      -8.015  83.480 106.028  0.00 73.27           H
ATOM   1636  HE3 LYS A 113      -8.117  81.711 106.021  0.00 73.27           H
ATOM   1637  HZ1 LYS A 113      -6.944  82.517 107.943  0.00 69.64           H
ATOM   1638  HZ2 LYS A 113      -5.919  81.649 106.991  0.00 69.64           H
ATOM   1639  HZ3 LYS A 113      -5.832  83.290 107.004  0.00 69.64           H
ATOM   1640  N   VAL A 114      -4.737  78.826 100.519  1.00 58.80           N
ATOM   1641  CA  VAL A 114      -4.857  78.520  99.089  1.00 49.04           C
ATOM   1642  C   VAL A 114      -6.049  79.266  98.490  1.00 60.85           C
ATOM   1643  O   VAL A 114      -7.178  79.118  98.960  1.00 69.00           O
ATOM   1644  CB  VAL A 114      -5.041  77.004  98.871  0.00 58.38           C
ATOM   1645  CG1 VAL A 114      -5.167  76.665  97.379  0.00 60.18           C
ATOM   1646  CG2 VAL A 114      -3.864  76.190  99.410  0.00 57.78           C
ATOM   1647  H   VAL A 114      -4.565  78.045 101.137  1.00 70.51           H
ATOM   1648  HA  VAL A 114      -3.939  78.832  98.588  1.00 58.79           H
ATOM   1649  HB  VAL A 114      -5.948  76.677  99.382  0.00 70.01           H
ATOM   1650 HG11 VAL A 114      -5.300  75.590  97.246  0.00 72.16           H
ATOM   1651 HG12 VAL A 114      -6.025  77.167  96.934  0.00 72.16           H
ATOM   1652 HG13 VAL A 114      -4.259  76.981  96.873  0.00 72.16           H
ATOM   1653 HG21 VAL A 114      -4.072  75.145  99.197  0.00 69.29           H
ATOM   1654 HG22 VAL A 114      -2.933  76.485  98.923  0.00 69.29           H
ATOM   1655 HG23 VAL A 114      -3.768  76.308 100.488  0.00 69.29           H
ATOM   1656  N   SER A 115      -5.788  80.059  97.451  1.00 64.56           N
ATOM   1657  CA  SER A 115      -6.787  80.873  96.769  1.00 67.01           C
ATOM   1658  C   SER A 115      -6.800  80.582  95.265  1.00 63.07           C
ATOM   1659  O   SER A 115      -6.008  79.794  94.755  1.00 63.84           O
ATOM   1660  CB  SER A 115      -6.546  82.361  97.088  1.00 67.51           C
ATOM   1661  OG  SER A 115      -5.404  82.865  96.428  1.00 63.48           O
ATOM   1662  H   SER A 115      -4.838  80.113  97.108  1.00 77.42           H
ATOM   1663  HA  SER A 115      -7.773  80.616  97.156  1.00 80.36           H
ATOM   1664  HB2 SER A 115      -7.414  82.951  96.793  1.00 80.96           H
ATOM   1665  HB3 SER A 115      -6.398  82.462  98.166  1.00 80.96           H
ATOM   1666  HG  SER A 115      -5.089  83.637  96.906  1.00 76.13           H
ATOM   1667  N   SER A 116      -7.730  81.223  94.552  1.00 65.57           N
ATOM   1668  CA  SER A 116      -7.856  81.121  93.099  1.00 67.08           C
ATOM   1669  C   SER A 116      -6.624  81.678  92.360  1.00 75.88           C
ATOM   1670  O   SER A 116      -6.347  81.260  91.236  1.00 79.50           O
ATOM   1671  CB  SER A 116      -9.128  81.865  92.663  0.00 67.96           C
ATOM   1672  OG  SER A 116     -10.113  80.944  92.249  0.00 65.32           O
ATOM   1673  H   SER A 116      -8.367  81.838  95.034  1.00 78.63           H
ATOM   1674  HA  SER A 116      -7.951  80.065  92.837  1.00 80.45           H
ATOM   1675  HB2 SER A 116      -9.527  82.446  93.497  0.00 81.50           H
ATOM   1676  HB3 SER A 116      -8.901  82.546  91.842  0.00 81.50           H
ATOM   1677  HG  SER A 116     -10.890  81.430  91.961  0.00 78.33           H
ATOM   1678  N   HIS A 117      -5.921  82.651  92.960  1.00 74.84           N
ATOM   1679  CA  HIS A 117      -4.774  83.328  92.356  1.00 76.31           C
ATOM   1680  C   HIS A 117      -3.438  82.644  92.677  1.00 71.55           C
ATOM   1681  O   HIS A 117      -2.511  82.716  91.870  1.00 68.65           O
ATOM   1682  CB  HIS A 117      -4.765  84.794  92.814  1.00 75.66           C
ATOM   1683  CG  HIS A 117      -3.738  85.614  92.082  1.00 79.24           C
ATOM   1684  ND1 HIS A 117      -2.487  85.992  92.578  1.00 81.35           N
ATOM   1685  CD2 HIS A 117      -3.869  86.057  90.798  1.00 74.84           C
ATOM   1686  CE1 HIS A 117      -1.880  86.627  91.565  1.00 82.63           C
ATOM   1687  NE2 HIS A 117      -2.691  86.694  90.494  1.00 84.18           N
ATOM   1688  H   HIS A 117      -6.189  82.937  93.890  1.00 89.76           H
ATOM   1689  HA  HIS A 117      -4.898  83.317  91.272  1.00 91.52           H
ATOM   1690  HB2 HIS A 117      -4.555  84.837  93.884  1.00 90.73           H
ATOM   1691  HB3 HIS A 117      -5.745  85.233  92.635  1.00 90.73           H
ATOM   1692  HD2 HIS A 117      -4.709  85.890  90.139  1.00 89.76           H
ATOM   1693  HE1 HIS A 117      -0.832  86.892  91.546  1.00 99.11           H
ATOM   1694  HE2 HIS A 117      -2.409  86.992  89.570  1.00100.97           H
ATOM   1695  N   VAL A 118      -3.335  82.040  93.867  1.00 61.91           N
ATOM   1696  CA  VAL A 118      -2.145  81.366  94.371  1.00 63.90           C
ATOM   1697  C   VAL A 118      -2.560  80.015  94.965  1.00 67.44           C
ATOM   1698  O   VAL A 118      -3.247  79.949  95.982  1.00 62.88           O
ATOM   1699  CB  VAL A 118      -1.290  82.272  95.299  1.00 63.46           C
ATOM   1700  CG1 VAL A 118      -2.050  83.404  96.009  1.00 66.81           C
ATOM   1701  CG2 VAL A 118      -0.529  81.478  96.374  1.00 57.74           C
ATOM   1702  H   VAL A 118      -4.133  82.063  94.487  1.00 74.24           H
ATOM   1703  HA  VAL A 118      -1.522  81.151  93.507  1.00 76.63           H
ATOM   1704  HB  VAL A 118      -0.539  82.747  94.670  1.00 76.10           H
ATOM   1705 HG11 VAL A 118      -1.354  84.003  96.598  1.00 80.13           H
ATOM   1706 HG12 VAL A 118      -2.521  84.066  95.281  1.00 80.13           H
ATOM   1707 HG13 VAL A 118      -2.799  82.981  96.675  1.00 80.13           H
ATOM   1708 HG21 VAL A 118       0.121  82.156  96.917  1.00 69.23           H
ATOM   1709 HG22 VAL A 118      -1.215  81.034  97.096  1.00 69.23           H
ATOM   1710 HG23 VAL A 118       0.075  80.697  95.909  1.00 69.23           H
ATOM   1711  N   HIS A 119      -2.128  78.939  94.301  1.00 69.89           N
ATOM   1712  CA  HIS A 119      -2.412  77.559  94.667  1.00 62.25           C
ATOM   1713  C   HIS A 119      -1.359  76.618  94.082  1.00 58.08           C
ATOM   1714  O   HIS A 119      -0.496  77.030  93.308  1.00 51.86           O
ATOM   1715  CB  HIS A 119      -3.820  77.158  94.192  1.00 66.14           C
ATOM   1716  CG  HIS A 119      -4.031  77.092  92.699  1.00 67.41           C
ATOM   1717  ND1 HIS A 119      -3.528  76.129  91.855  1.00 69.49           N
ATOM   1718  CD2 HIS A 119      -4.815  77.919  91.941  1.00 63.05           C
ATOM   1719  CE1 HIS A 119      -4.019  76.352  90.626  1.00 65.71           C
ATOM   1720  NE2 HIS A 119      -4.827  77.427  90.629  1.00 70.04           N
ATOM   1721  H   HIS A 119      -1.538  79.080  93.492  1.00 83.81           H
ATOM   1722  HA  HIS A 119      -2.365  77.473  95.753  1.00 74.65           H
ATOM   1723  HB2 HIS A 119      -4.540  77.850  94.615  1.00 79.31           H
ATOM   1724  HB3 HIS A 119      -4.054  76.173  94.598  1.00 79.31           H
ATOM   1725  HD1 HIS A 119      -2.891  75.386  92.112  1.00 83.34           H
ATOM   1726  HD2 HIS A 119      -5.385  78.759  92.309  1.00 75.61           H
ATOM   1727  HE1 HIS A 119      -3.751  75.779  89.749  1.00 78.80           H
ATOM   1728  N   THR A 120      -1.440  75.344  94.480  1.00 54.11           N
ATOM   1729  CA  THR A 120      -0.431  74.339  94.178  1.00 49.17           C
ATOM   1730  C   THR A 120      -0.469  73.912  92.707  1.00 43.19           C
ATOM   1731  O   THR A 120      -1.491  74.037  92.029  1.00 47.63           O
ATOM   1732  CB  THR A 120      -0.592  73.122  95.108  1.00 48.43           C
ATOM   1733  OG1 THR A 120      -1.780  72.419  94.834  1.00 46.76           O
ATOM   1734  CG2 THR A 120      -0.626  73.504  96.587  1.00 48.01           C
ATOM   1735  H   THR A 120      -2.194  75.065  95.092  1.00 64.88           H
ATOM   1736  HA  THR A 120       0.544  74.769  94.381  1.00 58.95           H
ATOM   1737  HB  THR A 120       0.254  72.452  94.952  1.00 58.06           H
ATOM   1738  HG1 THR A 120      -1.648  71.503  95.093  1.00 56.06           H
ATOM   1739 HG21 THR A 120      -0.742  72.598  97.173  1.00 57.56           H
ATOM   1740 HG22 THR A 120       0.298  74.009  96.864  1.00 57.56           H
ATOM   1741 HG23 THR A 120      -1.482  74.141  96.811  1.00 57.56           H
ATOM   1742  N   VAL A 121       0.669  73.386  92.238  1.00 42.14           N
ATOM   1743  CA  VAL A 121       0.800  72.644  90.989  1.00 40.67           C
ATOM   1744  C   VAL A 121       0.602  71.156  91.269  1.00 33.92           C
ATOM   1745  O   VAL A 121       0.851  70.682  92.379  1.00 42.45           O
ATOM   1746  CB  VAL A 121       2.165  72.942  90.330  1.00 42.52           C
ATOM   1747  CG1 VAL A 121       3.359  72.270  91.019  1.00 36.41           C
ATOM   1748  CG2 VAL A 121       2.173  72.550  88.843  1.00 49.23           C
ATOM   1749  H   VAL A 121       1.458  73.336  92.869  1.00 50.51           H
ATOM   1750  HA  VAL A 121       0.024  72.973  90.298  1.00 48.75           H
ATOM   1751  HB  VAL A 121       2.344  74.006  90.391  1.00 50.97           H
ATOM   1752 HG11 VAL A 121       4.282  72.616  90.557  1.00 43.64           H
ATOM   1753 HG12 VAL A 121       3.380  72.540  92.072  1.00 43.64           H
ATOM   1754 HG13 VAL A 121       3.301  71.185  90.931  1.00 43.64           H
ATOM   1755 HG21 VAL A 121       3.099  72.901  88.385  1.00 59.02           H
ATOM   1756 HG22 VAL A 121       2.125  71.468  88.729  1.00 59.02           H
ATOM   1757 HG23 VAL A 121       1.328  73.010  88.331  1.00 59.02           H
ATOM   1758  N   THR A 122       0.149  70.429  90.245  1.00 45.41           N
ATOM   1759  CA  THR A 122      -0.058  68.985  90.295  1.00 55.30           C
ATOM   1760  C   THR A 122       1.241  68.285  89.879  1.00 51.88           C
ATOM   1761  O   THR A 122       1.758  68.537  88.788  1.00 44.36           O
ATOM   1762  CB  THR A 122      -1.244  68.587  89.389  1.00 53.79           C
ATOM   1763  OG1 THR A 122      -2.394  69.367  89.652  1.00 46.30           O
ATOM   1764  CG2 THR A 122      -1.645  67.125  89.603  1.00 52.68           C
ATOM   1765  H   THR A 122      -0.005  70.882  89.356  1.00 54.44           H
ATOM   1766  HA  THR A 122      -0.321  68.720  91.320  1.00 66.31           H
ATOM   1767  HB  THR A 122      -0.955  68.724  88.348  1.00 64.50           H
ATOM   1768  HG1 THR A 122      -3.016  69.233  88.934  1.00 55.51           H
ATOM   1769 HG21 THR A 122      -2.485  66.874  88.956  1.00 63.17           H
ATOM   1770 HG22 THR A 122      -0.813  66.464  89.370  1.00 63.17           H
ATOM   1771 HG23 THR A 122      -1.953  66.978  90.640  1.00 63.17           H
ATOM   1772  N   LEU A 123       1.753  67.393  90.734  1.00 43.49           N
ATOM   1773  CA  LEU A 123       2.876  66.545  90.364  1.00 50.30           C
ATOM   1774  C   LEU A 123       2.417  65.388  89.474  1.00 50.73           C
ATOM   1775  O   LEU A 123       1.273  64.951  89.593  1.00 58.64           O
ATOM   1776  CB  LEU A 123       3.595  66.037  91.622  1.00 50.50           C
ATOM   1777  CG  LEU A 123       4.328  67.135  92.424  1.00 38.35           C
ATOM   1778  CD1 LEU A 123       5.364  66.449  93.319  1.00 49.77           C
ATOM   1779  CD2 LEU A 123       5.057  68.160  91.536  1.00 42.48           C
ATOM   1780  H   LEU A 123       1.291  67.216  91.613  1.00 52.14           H
ATOM   1781  HA  LEU A 123       3.575  67.147  89.788  1.00 60.31           H
ATOM   1782  HB2 LEU A 123       2.882  65.528  92.274  1.00 60.55           H
ATOM   1783  HB3 LEU A 123       4.326  65.295  91.296  1.00 60.55           H
ATOM   1784  HG  LEU A 123       3.606  67.653  93.056  1.00 45.97           H
ATOM   1785 HD11 LEU A 123       5.875  67.193  93.930  1.00 59.67           H
ATOM   1786 HD12 LEU A 123       4.872  65.727  93.973  1.00 59.67           H
ATOM   1787 HD13 LEU A 123       6.104  65.928  92.707  1.00 59.67           H
ATOM   1788 HD21 LEU A 123       5.736  68.767  92.131  1.00 50.92           H
ATOM   1789 HD22 LEU A 123       5.627  67.649  90.766  1.00 50.92           H
ATOM   1790 HD23 LEU A 123       4.338  68.830  91.065  1.00 50.92           H
ATOM   1791  N   PRO A 124       3.283  64.889  88.573  1.00 55.24           N
ATOM   1792  CA  PRO A 124       2.879  63.873  87.610  1.00 61.49           C
ATOM   1793  C   PRO A 124       2.853  62.463  88.214  1.00 53.47           C
ATOM   1794  O   PRO A 124       3.331  62.262  89.335  1.00 44.00           O
ATOM   1795  CB  PRO A 124       3.927  63.994  86.495  1.00 54.78           C
ATOM   1796  CG  PRO A 124       5.184  64.547  87.161  1.00 49.97           C
ATOM   1797  CD  PRO A 124       4.638  65.372  88.321  1.00 48.42           C
ATOM   1798  HA  PRO A 124       1.928  64.121  87.143  1.00 73.74           H
ATOM   1799  HB2 PRO A 124       4.119  63.087  85.924  1.00 65.68           H
ATOM   1800  HB3 PRO A 124       3.531  64.759  85.835  1.00 65.68           H
ATOM   1801  HG2 PRO A 124       5.818  63.732  87.509  1.00 59.92           H
ATOM   1802  HG3 PRO A 124       5.733  65.191  86.474  1.00 59.92           H
ATOM   1803  HD2 PRO A 124       5.289  65.233  89.185  1.00 58.05           H
ATOM   1804  HD3 PRO A 124       4.583  66.411  88.002  1.00 58.05           H
ATOM   1805  N   PRO A 125       2.296  61.476  87.481  1.00 61.84           N
ATOM   1806  CA  PRO A 125       2.434  60.079  87.866  1.00 61.35           C
ATOM   1807  C   PRO A 125       3.845  59.593  87.494  1.00 65.01           C
ATOM   1808  O   PRO A 125       4.482  60.168  86.605  1.00 64.26           O
ATOM   1809  CB  PRO A 125       1.364  59.364  87.027  1.00 62.47           C
ATOM   1810  CG  PRO A 125       1.347  60.168  85.730  1.00 61.04           C
ATOM   1811  CD  PRO A 125       1.536  61.603  86.237  1.00 58.76           C
ATOM   1812  HA  PRO A 125       2.173  59.919  88.910  1.00 73.57           H
ATOM   1813  HB2 PRO A 125       1.540  58.299  86.867  1.00 74.91           H
ATOM   1814  HB3 PRO A 125       0.408  59.514  87.529  1.00 74.91           H
ATOM   1815  HG2 PRO A 125       2.153  59.809  85.095  1.00 73.20           H
ATOM   1816  HG3 PRO A 125       0.391  60.093  85.211  1.00 73.20           H
ATOM   1817  HD2 PRO A 125       2.067  62.175  85.480  1.00 70.46           H
ATOM   1818  HD3 PRO A 125       0.557  62.037  86.449  1.00 70.46           H
ATOM   1819  N   ALA A 126       4.327  58.518  88.137  1.00 66.29           N
ATOM   1820  CA  ALA A 126       5.671  57.976  87.871  1.00 68.09           C
ATOM   1821  C   ALA A 126       5.843  57.484  86.422  1.00 64.97           C
ATOM   1822  O   ALA A 126       6.960  57.418  85.912  1.00 56.00           O
ATOM   1823  CB  ALA A 126       5.994  56.868  88.880  1.00 61.08           C
ATOM   1824  H   ALA A 126       3.765  58.073  88.851  1.00 79.50           H
ATOM   1825  HA  ALA A 126       6.391  58.780  88.017  1.00 81.65           H
ATOM   1826  HB1 ALA A 126       7.017  56.523  88.734  1.00 73.25           H
ATOM   1827  HB2 ALA A 126       5.897  57.249  89.896  1.00 73.25           H
ATOM   1828  HB3 ALA A 126       5.307  56.032  88.750  1.00 73.25           H
ATOM   1829  N   SER A 127       4.722  57.138  85.775  1.00 61.56           N
ATOM   1830  CA  SER A 127       4.633  56.651  84.403  1.00 65.10           C
ATOM   1831  C   SER A 127       4.806  57.763  83.339  1.00 65.10           C
ATOM   1832  O   SER A 127       5.012  57.427  82.170  1.00 68.79           O
ATOM   1833  CB  SER A 127       3.313  55.862  84.187  1.00 58.34           C
ATOM   1834  OG  SER A 127       2.455  55.811  85.321  1.00 57.62           O
ATOM   1835  H   SER A 127       3.851  57.197  86.279  1.00 73.81           H
ATOM   1836  HA  SER A 127       5.458  55.950  84.248  1.00 78.07           H
ATOM   1837  HB2 SER A 127       2.755  56.318  83.376  1.00 69.95           H
ATOM   1838  HB3 SER A 127       3.581  54.851  83.888  1.00 69.95           H
ATOM   1839  HG  SER A 127       1.725  55.214  85.142  1.00 69.09           H
ATOM   1840  N   GLU A 128       4.640  59.053  83.688  1.00 62.35           N
ATOM   1841  CA  GLU A 128       4.568  60.120  82.686  1.00 64.89           C
ATOM   1842  C   GLU A 128       5.946  60.372  82.078  1.00 67.52           C
ATOM   1843  O   GLU A 128       6.934  60.445  82.806  1.00 60.60           O
ATOM   1844  CB  GLU A 128       4.000  61.409  83.292  1.00 57.58           C
ATOM   1845  CG  GLU A 128       3.671  62.467  82.231  1.00 64.59           C
ATOM   1846  CD  GLU A 128       2.546  62.003  81.302  1.00 67.73           C
ATOM   1847  OE1 GLU A 128       2.847  61.856  80.096  1.00 58.12           O
ATOM   1848  OE2 GLU A 128       1.417  61.798  81.806  1.00 61.19           O1-
ATOM   1849  H   GLU A 128       4.486  59.296  84.658  1.00 74.76           H
ATOM   1850  HA  GLU A 128       3.884  59.797  81.901  1.00 77.82           H
ATOM   1851  HB2 GLU A 128       3.087  61.191  83.826  1.00 69.04           H
ATOM   1852  HB3 GLU A 128       4.726  61.825  83.992  1.00 69.04           H
ATOM   1853  HG2 GLU A 128       3.297  63.330  82.785  1.00 77.45           H
ATOM   1854  HG3 GLU A 128       4.561  62.735  81.661  1.00 77.45           H
ATOM   1855  N   THR A 129       6.019  60.520  80.750  1.00 67.95           N
ATOM   1856  CA  THR A 129       7.306  60.600  80.063  1.00 68.78           C
ATOM   1857  C   THR A 129       7.670  62.009  79.598  1.00 65.81           C
ATOM   1858  O   THR A 129       8.861  62.300  79.481  1.00 69.02           O
ATOM   1859  CB  THR A 129       7.421  59.503  78.985  1.00 72.49           C
ATOM   1860  OG1 THR A 129       8.755  59.039  78.934  1.00 60.49           O
ATOM   1861  CG2 THR A 129       7.042  59.968  77.575  1.00 70.97           C
ATOM   1862  H   THR A 129       5.172  60.511  80.197  1.00 81.49           H
ATOM   1863  HA  THR A 129       8.087  60.360  80.785  1.00 82.49           H
ATOM   1864  HB  THR A 129       6.767  58.672  79.255  1.00 86.93           H
ATOM   1865  HG1 THR A 129       8.752  58.163  78.543  1.00 72.53           H
ATOM   1866 HG21 THR A 129       7.155  59.142  76.873  1.00 85.12           H
ATOM   1867 HG22 THR A 129       6.008  60.308  77.567  1.00 85.12           H
ATOM   1868 HG23 THR A 129       7.713  60.766  77.255  1.00 85.12           H
ATOM   1869  N   PHE A 130       6.663  62.850  79.303  1.00 59.20           N
ATOM   1870  CA  PHE A 130       6.848  64.201  78.770  1.00 65.50           C
ATOM   1871  C   PHE A 130       7.709  64.168  77.497  1.00 67.15           C
ATOM   1872  O   PHE A 130       8.856  64.614  77.521  1.00 69.78           O
ATOM   1873  CB  PHE A 130       7.387  65.144  79.850  1.00 52.37           C
ATOM   1874  CG  PHE A 130       6.463  65.264  81.040  1.00 59.53           C
ATOM   1875  CD1 PHE A 130       5.288  66.032  80.940  1.00 51.38           C
ATOM   1876  CD2 PHE A 130       6.786  64.627  82.251  1.00 46.39           C
ATOM   1877  CE1 PHE A 130       4.469  66.211  82.067  1.00 55.02           C
ATOM   1878  CE2 PHE A 130       5.970  64.812  83.377  1.00 41.97           C
ATOM   1879  CZ  PHE A 130       4.831  65.627  83.291  1.00 49.52           C
ATOM   1880  H   PHE A 130       5.713  62.530  79.431  1.00 70.99           H
ATOM   1881  HA  PHE A 130       5.871  64.577  78.487  1.00 78.55           H
ATOM   1882  HB2 PHE A 130       8.369  64.806  80.183  1.00 62.80           H
ATOM   1883  HB3 PHE A 130       7.501  66.136  79.413  1.00 62.80           H
ATOM   1884  HD1 PHE A 130       5.031  66.508  80.006  1.00 61.60           H
ATOM   1885  HD2 PHE A 130       7.672  64.014  82.326  1.00 55.61           H
ATOM   1886  HE1 PHE A 130       3.580  66.816  82.008  1.00 65.97           H
ATOM   1887  HE2 PHE A 130       6.226  64.337  84.311  1.00 50.32           H
ATOM   1888  HZ  PHE A 130       4.221  65.801  84.157  1.00 59.37           H
ATOM   1889  N   PRO A 131       7.188  63.621  76.385  1.00 65.79           N
ATOM   1890  CA  PRO A 131       7.978  63.400  75.184  1.00 61.90           C
ATOM   1891  C   PRO A 131       8.058  64.665  74.315  1.00 63.76           C
ATOM   1892  O   PRO A 131       7.255  65.579  74.507  1.00 70.35           O
ATOM   1893  CB  PRO A 131       7.199  62.307  74.445  1.00 64.06           C
ATOM   1894  CG  PRO A 131       5.742  62.593  74.800  1.00 68.35           C
ATOM   1895  CD  PRO A 131       5.827  63.124  76.226  1.00 66.31           C
ATOM   1896  HA  PRO A 131       8.952  62.972  75.424  1.00 74.22           H
ATOM   1897  HB2 PRO A 131       7.367  62.262  73.369  1.00 76.82           H
ATOM   1898  HB3 PRO A 131       7.479  61.359  74.905  1.00 76.82           H
ATOM   1899  HG2 PRO A 131       5.324  63.332  74.115  1.00 81.97           H
ATOM   1900  HG3 PRO A 131       5.145  61.680  74.795  1.00 81.97           H
ATOM   1901  HD2 PRO A 131       5.100  63.921  76.319  1.00 79.52           H
ATOM   1902  HD3 PRO A 131       5.634  62.313  76.923  1.00 79.52           H
ATOM   1903  N   PRO A 132       9.004  64.734  73.355  1.00 65.95           N
ATOM   1904  CA  PRO A 132       9.144  65.843  72.412  1.00 65.68           C
ATOM   1905  C   PRO A 132       7.836  66.292  71.753  1.00 71.69           C
ATOM   1906  O   PRO A 132       6.866  65.536  71.676  1.00 79.19           O
ATOM   1907  CB  PRO A 132      10.063  65.302  71.313  1.00 62.51           C
ATOM   1908  CG  PRO A 132      10.933  64.273  72.024  1.00 66.49           C
ATOM   1909  CD  PRO A 132      10.053  63.742  73.155  1.00 70.08           C
ATOM   1910  HA  PRO A 132       9.651  66.675  72.903  1.00 78.76           H
ATOM   1911  HB2 PRO A 132       9.435  64.770  70.598  1.00 74.96           H
ATOM   1912  HB3 PRO A 132      10.645  66.068  70.799  1.00 74.96           H
ATOM   1913  HG2 PRO A 132      11.192  63.456  71.350  1.00 79.74           H
ATOM   1914  HG3 PRO A 132      11.831  64.752  72.412  1.00 79.74           H
ATOM   1915  HD2 PRO A 132       9.615  62.794  72.845  1.00 84.04           H
ATOM   1916  HD3 PRO A 132      10.671  63.636  74.049  1.00 84.04           H
ATOM   1917  N   GLY A 133       7.831  67.536  71.256  1.00 66.89           N
ATOM   1918  CA  GLY A 133       6.664  68.151  70.632  1.00 64.12           C
ATOM   1919  C   GLY A 133       5.520  68.461  71.609  1.00 62.05           C
ATOM   1920  O   GLY A 133       4.482  68.945  71.159  1.00 63.50           O
ATOM   1921  H   GLY A 133       8.676  68.085  71.313  1.00 80.21           H
ATOM   1922  HA2 GLY A 133       6.977  69.082  70.159  1.00 76.89           H
ATOM   1923  HA3 GLY A 133       6.284  67.468  69.873  1.00 76.89           H
ATOM   1924  N   MET A 134       5.695  68.226  72.922  1.00 62.11           N
ATOM   1925  CA  MET A 134       4.744  68.622  73.964  1.00 65.22           C
ATOM   1926  C   MET A 134       4.664  70.153  74.153  1.00 62.67           C
ATOM   1927  O   MET A 134       5.588  70.877  73.775  1.00 60.30           O
ATOM   1928  CB  MET A 134       5.149  67.982  75.306  1.00 61.80           C
ATOM   1929  CG  MET A 134       4.286  66.790  75.732  1.00 59.09           C
ATOM   1930  SD  MET A 134       3.552  67.038  77.372  1.00 61.40           S
ATOM   1931  CE  MET A 134       3.129  65.349  77.863  1.00 65.29           C
ATOM   1932  H   MET A 134       6.548  67.776  73.223  1.00 74.48           H
ATOM   1933  HA  MET A 134       3.764  68.242  73.675  1.00 78.21           H
ATOM   1934  HB2 MET A 134       6.191  67.671  75.273  1.00 74.11           H
ATOM   1935  HB3 MET A 134       5.103  68.733  76.094  1.00 74.11           H
ATOM   1936  HG2 MET A 134       3.483  66.630  75.011  1.00 70.86           H
ATOM   1937  HG3 MET A 134       4.909  65.901  75.753  1.00 70.86           H
ATOM   1938  HE1 MET A 134       2.871  65.323  78.919  1.00 78.29           H
ATOM   1939  HE2 MET A 134       2.313  64.958  77.255  1.00 78.29           H
ATOM   1940  HE3 MET A 134       3.993  64.715  77.751  1.00 78.29           H
ATOM   1941  N   PRO A 135       3.587  70.658  74.792  1.00 69.36           N
ATOM   1942  CA  PRO A 135       3.428  72.065  75.108  1.00 62.00           C
ATOM   1943  C   PRO A 135       3.967  72.309  76.520  1.00 61.40           C
ATOM   1944  O   PRO A 135       3.236  72.194  77.508  1.00 58.48           O
ATOM   1945  CB  PRO A 135       1.914  72.284  75.008  1.00 62.22           C
ATOM   1946  CG  PRO A 135       1.313  70.971  75.511  1.00 64.23           C
ATOM   1947  CD  PRO A 135       2.373  69.924  75.151  1.00 73.94           C
ATOM   1948  HA  PRO A 135       3.901  72.698  74.356  1.00 74.35           H
ATOM   1949  HB2 PRO A 135       1.539  73.161  75.537  1.00 74.61           H
ATOM   1950  HB3 PRO A 135       1.690  72.368  73.944  1.00 74.61           H
ATOM   1951  HG2 PRO A 135       1.143  71.015  76.586  1.00 77.02           H
ATOM   1952  HG3 PRO A 135       0.379  70.743  74.995  1.00 77.02           H
ATOM   1953  HD2 PRO A 135       2.541  69.276  76.011  1.00 88.67           H
ATOM   1954  HD3 PRO A 135       2.007  69.367  74.288  1.00 88.67           H
ATOM   1955  N   CYS A 136       5.264  72.634  76.599  1.00 51.09           N
ATOM   1956  CA  CYS A 136       5.940  72.894  77.866  1.00 52.36           C
ATOM   1957  C   CYS A 136       6.373  74.355  77.989  1.00 49.48           C
ATOM   1958  O   CYS A 136       6.660  75.014  76.988  1.00 44.70           O
ATOM   1959  CB  CYS A 136       7.146  71.974  78.002  1.00 49.92           C
ATOM   1960  SG  CYS A 136       6.635  70.251  78.153  1.00 55.48           S
ATOM   1961  H   CYS A 136       5.825  72.659  75.759  1.00 61.25           H
ATOM   1962  HA  CYS A 136       5.273  72.668  78.694  1.00 62.78           H
ATOM   1963  HB2 CYS A 136       7.803  72.082  77.141  1.00 59.85           H
ATOM   1964  HB3 CYS A 136       7.697  72.228  78.909  1.00 59.85           H
ATOM   1965  N   TRP A 137       6.391  74.836  79.239  1.00 47.35           N
ATOM   1966  CA  TRP A 137       6.653  76.215  79.639  1.00 45.35           C
ATOM   1967  C   TRP A 137       7.541  76.260  80.881  1.00 46.79           C
ATOM   1968  O   TRP A 137       7.292  75.527  81.837  1.00 39.93           O
ATOM   1969  CB  TRP A 137       5.322  76.914  79.964  1.00 50.21           C
ATOM   1970  CG  TRP A 137       4.419  77.128  78.791  1.00 47.86           C
ATOM   1971  CD1 TRP A 137       3.615  76.192  78.242  1.00 54.41           C
ATOM   1972  CD2 TRP A 137       4.219  78.335  77.996  1.00 51.37           C
ATOM   1973  NE1 TRP A 137       2.968  76.714  77.145  1.00 61.02           N
ATOM   1974  CE2 TRP A 137       3.282  78.042  76.959  1.00 53.66           C
ATOM   1975  CE3 TRP A 137       4.752  79.640  78.029  1.00 48.22           C
ATOM   1976  CZ2 TRP A 137       2.876  78.995  76.014  1.00 57.50           C
ATOM   1977  CZ3 TRP A 137       4.389  80.588  77.052  1.00 52.47           C
ATOM   1978  CH2 TRP A 137       3.446  80.276  76.059  1.00 58.82           C
ATOM   1979  H   TRP A 137       6.170  74.196  79.991  1.00 56.77           H
ATOM   1980  HA  TRP A 137       7.149  76.743  78.828  1.00 54.36           H
ATOM   1981  HB2 TRP A 137       4.794  76.317  80.709  1.00 60.20           H
ATOM   1982  HB3 TRP A 137       5.548  77.889  80.399  1.00 60.20           H
ATOM   1983  HD1 TRP A 137       3.535  75.168  78.583  1.00 65.24           H
ATOM   1984  HE1 TRP A 137       2.341  76.170  76.574  1.00 73.17           H
ATOM   1985  HE3 TRP A 137       5.476  79.897  78.789  1.00 57.81           H
ATOM   1986  HZ2 TRP A 137       2.155  78.742  75.250  1.00 68.95           H
ATOM   1987  HZ3 TRP A 137       4.843  81.565  77.045  1.00 62.92           H
ATOM   1988  HH2 TRP A 137       3.176  81.021  75.323  1.00 70.53           H
ATOM   1989  N   VAL A 138       8.506  77.187  80.889  1.00 40.47           N
ATOM   1990  CA  VAL A 138       9.298  77.533  82.068  1.00 41.01           C
ATOM   1991  C   VAL A 138       9.086  79.008  82.441  1.00 29.91           C
ATOM   1992  O   VAL A 138       8.911  79.865  81.574  1.00 34.95           O
ATOM   1993  CB  VAL A 138      10.775  77.128  81.858  1.00 37.01           C
ATOM   1994  CG1 VAL A 138      11.462  77.879  80.709  1.00 32.25           C
ATOM   1995  CG2 VAL A 138      11.566  77.313  83.155  1.00 32.06           C
ATOM   1996  H   VAL A 138       8.639  77.764  80.070  1.00 48.51           H
ATOM   1997  HA  VAL A 138       8.938  76.947  82.914  1.00 49.16           H
ATOM   1998  HB  VAL A 138      10.801  76.065  81.612  1.00 44.35           H
ATOM   1999 HG11 VAL A 138      12.481  77.519  80.576  1.00 38.65           H
ATOM   2000 HG12 VAL A 138      10.915  77.726  79.779  1.00 38.65           H
ATOM   2001 HG13 VAL A 138      11.510  78.937  80.935  1.00 38.65           H
ATOM   2002 HG21 VAL A 138      12.580  76.957  83.014  1.00 38.43           H
ATOM   2003 HG22 VAL A 138      11.611  78.361  83.445  1.00 38.43           H
ATOM   2004 HG23 VAL A 138      11.108  76.731  83.954  1.00 38.43           H
ATOM   2005  N   THR A 139       9.056  79.283  83.747  1.00 35.19           N
ATOM   2006  CA  THR A 139       8.722  80.590  84.311  1.00 34.91           C
ATOM   2007  C   THR A 139       9.721  80.962  85.411  1.00 32.23           C
ATOM   2008  O   THR A 139      10.176  80.093  86.154  1.00 34.12           O
ATOM   2009  CB  THR A 139       7.293  80.581  84.889  1.00 36.60           C
ATOM   2010  OG1 THR A 139       7.138  79.654  85.943  1.00 36.50           O
ATOM   2011  CG2 THR A 139       6.237  80.242  83.841  1.00 40.33           C
ATOM   2012  H   THR A 139       9.218  78.531  84.404  1.00 42.17           H
ATOM   2013  HA  THR A 139       8.774  81.343  83.530  1.00 41.84           H
ATOM   2014  HB  THR A 139       7.078  81.579  85.272  1.00 43.86           H
ATOM   2015  HG1 THR A 139       7.715  79.905  86.674  1.00 43.75           H
ATOM   2016 HG21 THR A 139       5.262  80.281  84.310  1.00 48.35           H
ATOM   2017 HG22 THR A 139       6.293  80.959  83.031  1.00 48.35           H
ATOM   2018 HG23 THR A 139       6.381  79.233  83.457  1.00 48.35           H
ATOM   2019  N   GLY A 140      10.021  82.259  85.543  1.00 30.76           N
ATOM   2020  CA  GLY A 140      10.857  82.785  86.620  1.00 38.99           C
ATOM   2021  C   GLY A 140      11.294  84.239  86.435  1.00 30.56           C
ATOM   2022  O   GLY A 140      10.941  84.891  85.450  1.00 27.16           O
ATOM   2023  H   GLY A 140       9.624  82.926  84.894  1.00 36.86           H
ATOM   2024  HA2 GLY A 140      10.305  82.701  87.557  1.00 46.73           H
ATOM   2025  HA3 GLY A 140      11.751  82.167  86.689  1.00 46.73           H
ATOM   2026  N   TRP A 141      12.070  84.718  87.414  1.00 27.02           N
ATOM   2027  CA  TRP A 141      12.642  86.067  87.480  1.00 37.92           C
ATOM   2028  C   TRP A 141      14.165  86.122  87.261  1.00 34.13           C
ATOM   2029  O   TRP A 141      14.822  87.079  87.672  1.00 32.75           O
ATOM   2030  CB  TRP A 141      12.301  86.713  88.820  1.00 35.00           C
ATOM   2031  CG  TRP A 141      10.852  86.856  89.125  1.00 41.04           C
ATOM   2032  CD1 TRP A 141      10.058  87.865  88.705  1.00 38.70           C
ATOM   2033  CD2 TRP A 141      10.029  86.019  89.978  1.00 37.49           C
ATOM   2034  NE1 TRP A 141       8.802  87.719  89.252  1.00 44.18           N
ATOM   2035  CE2 TRP A 141       8.725  86.588  90.041  1.00 44.26           C
ATOM   2036  CE3 TRP A 141      10.257  84.840  90.714  1.00 39.71           C
ATOM   2037  CZ2 TRP A 141       7.700  85.993  90.791  1.00 39.91           C
ATOM   2038  CZ3 TRP A 141       9.240  84.262  91.492  1.00 45.52           C
ATOM   2039  CH2 TRP A 141       7.963  84.840  91.543  1.00 42.75           C
ATOM   2040  H   TRP A 141      12.307  84.097  88.176  1.00 32.38           H
ATOM   2041  HA  TRP A 141      12.176  86.674  86.706  1.00 45.45           H
ATOM   2042  HB2 TRP A 141      12.774  86.126  89.610  1.00 41.94           H
ATOM   2043  HB3 TRP A 141      12.727  87.716  88.829  1.00 41.94           H
ATOM   2044  HD1 TRP A 141      10.379  88.679  88.068  1.00 46.38           H
ATOM   2045  HE1 TRP A 141       8.052  88.372  89.071  1.00 52.96           H
ATOM   2046  HE3 TRP A 141      11.235  84.389  90.694  1.00 47.60           H
ATOM   2047  HZ2 TRP A 141       6.700  86.356  90.729  1.00 47.83           H
ATOM   2048  HZ3 TRP A 141       9.451  83.373  92.058  1.00 54.57           H
ATOM   2049  HH2 TRP A 141       7.175  84.386  92.129  1.00 51.25           H
ATOM   2050  N   GLY A 142      14.721  85.110  86.595  1.00 34.90           N
ATOM   2051  CA  GLY A 142      16.134  85.009  86.279  1.00 26.63           C
ATOM   2052  C   GLY A 142      16.551  85.909  85.126  1.00 27.29           C
ATOM   2053  O   GLY A 142      15.727  86.531  84.467  1.00 30.53           O
ATOM   2054  H   GLY A 142      14.133  84.347  86.294  1.00 41.83           H
ATOM   2055  HA2 GLY A 142      16.703  85.308  87.156  1.00 31.90           H
ATOM   2056  HA3 GLY A 142      16.368  83.978  86.011  1.00 31.90           H
ATOM   2057  N   ASP A 143      17.859  85.934  84.883  1.00 32.77           N
ATOM   2058  CA  ASP A 143      18.531  86.627  83.807  1.00 31.82           C
ATOM   2059  C   ASP A 143      17.863  86.379  82.443  1.00 33.69           C
ATOM   2060  O   ASP A 143      17.450  85.263  82.113  1.00 32.17           O
ATOM   2061  CB  ASP A 143      20.011  86.199  83.798  1.00 36.85           C
ATOM   2062  CG  ASP A 143      20.835  86.538  85.049  1.00 33.96           C
ATOM   2063  OD1 ASP A 143      22.017  86.131  85.084  1.00 43.41           O
ATOM   2064  OD2 ASP A 143      20.301  87.191  85.971  1.00 39.72           O1-
ATOM   2065  H   ASP A 143      18.464  85.391  85.483  1.00 39.27           H
ATOM   2066  HA  ASP A 143      18.499  87.694  84.030  1.00 38.13           H
ATOM   2067  HB2 ASP A 143      20.101  85.132  83.602  1.00 44.17           H
ATOM   2068  HB3 ASP A 143      20.518  86.645  82.953  1.00 44.17           H
ATOM   2069  N   VAL A 144      17.752  87.450  81.653  1.00 34.15           N
ATOM   2070  CA  VAL A 144      17.172  87.449  80.315  1.00 32.57           C
ATOM   2071  C   VAL A 144      18.155  87.012  79.228  1.00 37.73           C
ATOM   2072  O   VAL A 144      17.721  86.727  78.116  1.00 41.90           O
ATOM   2073  CB  VAL A 144      16.545  88.816  79.985  1.00 37.36           C
ATOM   2074  CG1 VAL A 144      15.457  89.164  81.016  1.00 41.77           C
ATOM   2075  CG2 VAL A 144      17.598  89.935  79.912  1.00 33.81           C
ATOM   2076  H   VAL A 144      18.173  88.315  81.964  1.00 40.92           H
ATOM   2077  HA  VAL A 144      16.374  86.722  80.321  1.00 39.03           H
ATOM   2078  HB  VAL A 144      16.065  88.744  79.007  1.00 44.78           H
ATOM   2079 HG11 VAL A 144      14.983  90.108  80.744  1.00 50.07           H
ATOM   2080 HG12 VAL A 144      14.706  88.375  81.044  1.00 50.07           H
ATOM   2081 HG13 VAL A 144      15.895  89.264  82.008  1.00 50.07           H
ATOM   2082 HG21 VAL A 144      17.126  90.873  79.622  1.00 40.52           H
ATOM   2083 HG22 VAL A 144      18.084  90.074  80.877  1.00 40.52           H
ATOM   2084 HG23 VAL A 144      18.357  89.694  79.166  1.00 40.52           H
ATOM   2085  N   ASP A 145      19.454  86.969  79.542  1.00 39.26           N
ATOM   2086  CA  ASP A 145      20.510  86.403  78.720  1.00 34.94           C
ATOM   2087  C   ASP A 145      21.728  86.155  79.640  1.00 42.31           C
ATOM   2088  O   ASP A 145      21.692  86.435  80.842  1.00 36.94           O
ATOM   2089  CB  ASP A 145      20.824  87.339  77.538  1.00 40.11           C
ATOM   2090  CG  ASP A 145      21.117  86.547  76.258  1.00 41.28           C
ATOM   2091  OD1 ASP A 145      20.382  86.758  75.266  1.00 53.18           O
ATOM   2092  OD2 ASP A 145      22.043  85.707  76.286  1.00 47.77           O1-
ATOM   2093  H   ASP A 145      19.732  87.234  80.476  1.00 47.06           H
ATOM   2094  HA  ASP A 145      20.183  85.438  78.336  1.00 41.87           H
ATOM   2095  HB2 ASP A 145      20.005  88.038  77.369  1.00 48.07           H
ATOM   2096  HB3 ASP A 145      21.718  87.899  77.809  1.00 48.07           H
ATOM   2097  N   ASN A 146      22.805  85.585  79.088  1.00 35.29           N
ATOM   2098  CA  ASN A 146      24.058  85.397  79.807  1.00 43.26           C
ATOM   2099  C   ASN A 146      24.580  86.758  80.269  1.00 42.92           C
ATOM   2100  O   ASN A 146      24.809  87.646  79.448  1.00 43.71           O
ATOM   2101  CB  ASN A 146      25.094  84.718  78.901  1.00 35.67           C
ATOM   2102  CG  ASN A 146      24.580  83.389  78.381  1.00 35.08           C
ATOM   2103  OD1 ASN A 146      24.572  82.404  79.106  1.00 33.63           O
ATOM   2104  ND2 ASN A 146      24.126  83.358  77.135  1.00 36.23           N
ATOM   2105  H   ASN A 146      22.794  85.387  78.096  1.00 42.30           H
ATOM   2106  HA  ASN A 146      23.875  84.759  80.674  1.00 51.86           H
ATOM   2107  HB2 ASN A 146      25.358  85.375  78.071  1.00 42.76           H
ATOM   2108  HB3 ASN A 146      25.965  84.525  79.529  1.00 42.76           H
ATOM   2109 HD21 ASN A 146      23.724  82.504  76.777  1.00 43.43           H
ATOM   2110 HD22 ASN A 146      24.095  84.205  76.585  1.00 43.43           H
ATOM   2111  N   ASP A 147      24.734  86.910  81.588  1.00 42.55           N
ATOM   2112  CA  ASP A 147      25.197  88.139  82.228  1.00 48.01           C
ATOM   2113  C   ASP A 147      24.299  89.337  81.836  1.00 46.30           C
ATOM   2114  O   ASP A 147      24.763  90.417  81.467  1.00 63.59           O
ATOM   2115  CB  ASP A 147      26.697  88.325  81.932  1.00 54.34           C
ATOM   2116  CG  ASP A 147      27.371  88.783  83.214  1.00 67.18           C
ATOM   2117  OD1 ASP A 147      27.575  87.901  84.078  1.00 74.53           O
ATOM   2118  OD2 ASP A 147      27.644  89.998  83.329  1.00 73.50           O1-
ATOM   2119  H   ASP A 147      24.457  86.157  82.199  1.00 51.01           H
ATOM   2120  HA  ASP A 147      25.066  87.993  83.302  1.00 57.55           H
ATOM   2121  HB2 ASP A 147      27.114  87.358  81.643  1.00 65.16           H
ATOM   2122  HB3 ASP A 147      26.839  89.054  81.133  1.00 65.16           H
ATOM   2123  N   GLU A 149      22.982  89.148  81.959  1.00 43.45           N
ATOM   2124  CA  GLU A 149      21.987  90.158  81.632  1.00 47.90           C
ATOM   2125  C   GLU A 149      20.819  89.916  82.592  1.00 38.14           C
ATOM   2126  O   GLU A 149      20.009  89.009  82.391  1.00 33.17           O
ATOM   2127  CB  GLU A 149      21.607  90.033  80.141  1.00 54.38           C
ATOM   2128  CG  GLU A 149      21.375  91.399  79.484  1.00 58.21           C
ATOM   2129  CD  GLU A 149      21.022  91.254  77.996  1.00 71.68           C
ATOM   2130  OE1 GLU A 149      19.923  91.730  77.627  1.00 70.28           O
ATOM   2131  OE2 GLU A 149      21.847  90.683  77.246  1.00 63.35           O1-
ATOM   2132  H   GLU A 149      22.645  88.238  82.242  1.00 52.08           H
ATOM   2133  HA  GLU A 149      22.395  91.150  81.832  1.00 57.43           H
ATOM   2134  HB2 GLU A 149      22.404  89.515  79.606  1.00 65.20           H
ATOM   2135  HB3 GLU A 149      20.699  89.442  80.029  1.00 65.20           H
ATOM   2136  HG2 GLU A 149      20.595  91.946  80.016  1.00 69.80           H
ATOM   2137  HG3 GLU A 149      22.328  91.928  79.556  1.00 69.80           H
ATOM   2138  N   ARG A 150      20.769  90.697  83.678  1.00 33.35           N
ATOM   2139  CA  ARG A 150      19.777  90.547  84.745  1.00 40.56           C
ATOM   2140  C   ARG A 150      18.399  90.964  84.219  1.00 38.78           C
ATOM   2141  O   ARG A 150      18.311  91.821  83.335  1.00 33.10           O
ATOM   2142  CB  ARG A 150      20.168  91.424  85.952  1.00 42.48           C
ATOM   2143  CG  ARG A 150      21.606  91.268  86.496  1.00 47.33           C
ATOM   2144  CD  ARG A 150      21.753  90.405  87.762  1.00 53.23           C
ATOM   2145  NE  ARG A 150      22.157  89.015  87.467  1.00 63.61           N
ATOM   2146  CZ  ARG A 150      23.126  88.319  88.088  1.00 69.05           C
ATOM   2147  NH1 ARG A 150      23.828  88.833  89.102  1.00 64.02           N
ATOM   2148  NH2 ARG A 150      23.398  87.076  87.691  1.00 66.95           N1+
ATOM   2149  H   ARG A 150      21.473  91.414  83.790  1.00 39.97           H
ATOM   2150  HA  ARG A 150      19.746  89.507  85.069  1.00 48.62           H
ATOM   2151  HB2 ARG A 150      20.036  92.471  85.675  1.00 50.93           H
ATOM   2152  HB3 ARG A 150      19.458  91.216  86.755  1.00 50.93           H
ATOM   2153  HG2 ARG A 150      22.284  90.905  85.725  1.00 56.74           H
ATOM   2154  HG3 ARG A 150      21.953  92.266  86.766  1.00 56.74           H
ATOM   2155  HD2 ARG A 150      22.502  90.883  88.394  1.00 63.82           H
ATOM   2156  HD3 ARG A 150      20.815  90.391  88.318  1.00 63.82           H
ATOM   2157  HE  ARG A 150      21.668  88.547  86.713  1.00 76.27           H
ATOM   2158 HH11 ARG A 150      23.638  89.771  89.416  1.00 76.77           H
ATOM   2159 HH12 ARG A 150      24.550  88.288  89.547  1.00 76.77           H
ATOM   2160 HH21 ARG A 150      22.886  86.670  86.917  1.00 80.28           H
ATOM   2161 HH22 ARG A 150      24.124  86.543  88.144  1.00 80.28           H
ATOM   2162  N   LEU A 151      17.420  90.363  84.732  1.00 38.09           N
ATOM   2163  CA  LEU A 151      16.058  90.819  84.503  1.00 28.99           C
ATOM   2164  C   LEU A 151      15.917  92.265  85.019  1.00 33.43           C
ATOM   2165  O   LEU A 151      16.170  92.518  86.201  1.00 32.76           O
ATOM   2166  CB  LEU A 151      15.061  89.803  85.060  1.00 34.11           C
ATOM   2167  CG  LEU A 151      13.615  90.365  85.081  1.00 37.00           C
ATOM   2168  CD1 LEU A 151      12.733  89.981  83.865  1.00 29.11           C
ATOM   2169  CD2 LEU A 151      12.930  89.866  86.379  1.00 31.82           C
ATOM   2170  H   LEU A 151      17.571  89.666  85.448  1.00 45.69           H
ATOM   2171  HA  LEU A 151      15.892  90.788  83.433  1.00 34.76           H
ATOM   2172  HB2 LEU A 151      15.104  88.969  84.363  1.00 40.91           H
ATOM   2173  HB3 LEU A 151      15.391  89.441  86.034  1.00 40.91           H
ATOM   2174  HG  LEU A 151      13.426  91.428  85.237  1.00 44.37           H
ATOM   2175 HD11 LEU A 151      11.721  89.690  84.136  1.00 34.90           H
ATOM   2176 HD12 LEU A 151      12.664  90.848  83.207  1.00 34.90           H
ATOM   2177 HD13 LEU A 151      13.182  89.164  83.296  1.00 34.90           H
ATOM   2178 HD21 LEU A 151      11.925  89.487  86.204  1.00 38.16           H
ATOM   2179 HD22 LEU A 151      13.493  89.068  86.858  1.00 38.16           H
ATOM   2180 HD23 LEU A 151      12.896  90.662  87.105  1.00 38.16           H
ATOM   2181  N   PRO A 152      15.584  93.234  84.144  1.00 36.10           N
ATOM   2182  CA  PRO A 152      15.544  94.636  84.536  1.00 33.03           C
ATOM   2183  C   PRO A 152      14.420  94.920  85.543  1.00 35.57           C
ATOM   2184  O   PRO A 152      13.402  94.225  85.536  1.00 36.01           O
ATOM   2185  CB  PRO A 152      15.362  95.448  83.249  1.00 38.22           C
ATOM   2186  CG  PRO A 152      15.585  94.466  82.103  1.00 39.53           C
ATOM   2187  CD  PRO A 152      15.302  93.102  82.719  1.00 29.10           C
ATOM   2188  HA  PRO A 152      16.521  94.883  84.949  1.00 39.61           H
ATOM   2189  HB2 PRO A 152      14.321  95.774  83.200  1.00 45.84           H
ATOM   2190  HB3 PRO A 152      16.017  96.308  83.192  1.00 45.84           H
ATOM   2191  HG2 PRO A 152      15.004  94.696  81.209  1.00 47.41           H
ATOM   2192  HG3 PRO A 152      16.649  94.476  81.862  1.00 47.41           H
ATOM   2193  HD2 PRO A 152      14.248  92.852  82.593  1.00 34.90           H
ATOM   2194  HD3 PRO A 152      15.944  92.376  82.224  1.00 34.90           H
ATOM   2195  N   PRO A 152A     14.572  95.925  86.312  1.00 45.12           N
ATOM   2196  CA  PRO A 152A     13.438  96.457  87.079  1.00 31.15           C
ATOM   2197  C   PRO A 152A     12.299  96.866  86.145  1.00 33.32           C
ATOM   2198  O   PRO A 152A     12.532  97.250  85.011  1.00 26.27           O
ATOM   2199  CB  PRO A 152A     13.980  97.665  87.866  1.00 37.05           C
ATOM   2200  CG  PRO A 152A     15.503  97.619  87.695  1.00 26.68           C
ATOM   2201  CD  PRO A 152A     15.703  96.863  86.384  1.00 30.95           C
ATOM   2202  HA  PRO A 152A     13.097  95.677  87.761  1.00 37.33           H
ATOM   2203  HB2 PRO A 152A     13.599  98.586  87.423  1.00 44.40           H
ATOM   2204  HB3 PRO A 152A     13.688  97.621  88.917  1.00 44.40           H
ATOM   2205  HG2 PRO A 152A     15.952  98.615  87.672  1.00 31.97           H
ATOM   2206  HG3 PRO A 152A     15.947  97.045  88.510  1.00 31.97           H
ATOM   2207  HD2 PRO A 152A     15.628  97.552  85.538  1.00 37.09           H
ATOM   2208  HD3 PRO A 152A     16.672  96.356  86.370  1.00 37.09           H
ATOM   2209  N   PRO A 152B     11.014  96.750  86.573  1.00 33.44           N
ATOM   2210  CA  PRO A 152B     10.525  96.380  87.921  1.00 42.47           C
ATOM   2211  C   PRO A 152B     10.339  94.877  88.161  1.00 39.34           C
ATOM   2212  O   PRO A 152B      9.575  94.442  89.002  1.00 37.53           O
ATOM   2213  CB  PRO A 152B      9.178  97.121  88.033  1.00 36.12           C
ATOM   2214  CG  PRO A 152B      8.624  97.053  86.610  1.00 30.87           C
ATOM   2215  CD  PRO A 152B      9.878  97.154  85.732  1.00 36.57           C
ATOM   2216  HA  PRO A 152B     11.219  96.739  88.688  1.00 50.92           H
ATOM   2217  HB2 PRO A 152B      8.499  96.688  88.767  1.00 43.29           H
ATOM   2218  HB3 PRO A 152B      9.364  98.160  88.312  1.00 43.29           H
ATOM   2219  HG2 PRO A 152B      8.138  96.091  86.446  1.00 36.99           H
ATOM   2220  HG3 PRO A 152B      7.912  97.854  86.402  1.00 36.99           H
ATOM   2221  HD2 PRO A 152B      9.803  96.511  84.850  1.00 43.83           H
ATOM   2222  HD3 PRO A 152B     10.029  98.191  85.416  1.00 43.83           H
ATOM   2223  N   PHE A 153      11.043  94.040  87.374  1.00 36.50           N
ATOM   2224  CA  PHE A 153      11.253  92.612  87.631  1.00 37.14           C
ATOM   2225  C   PHE A 153       9.963  91.779  87.500  1.00 31.28           C
ATOM   2226  O   PHE A 153       9.523  91.159  88.473  1.00 25.80           O
ATOM   2227  CB  PHE A 153      11.896  92.369  89.004  1.00 33.93           C
ATOM   2228  CG  PHE A 153      13.047  93.252  89.394  1.00 32.01           C
ATOM   2229  CD1 PHE A 153      14.294  93.137  88.759  1.00 29.51           C
ATOM   2230  CD2 PHE A 153      12.859  94.184  90.425  1.00 34.67           C
ATOM   2231  CE1 PHE A 153      15.361  93.969  89.145  1.00 35.55           C
ATOM   2232  CE2 PHE A 153      13.928  94.995  90.832  1.00 43.63           C
ATOM   2233  CZ  PHE A 153      15.177  94.895  90.194  1.00 39.47           C
ATOM   2234  H   PHE A 153      11.748  94.533  86.842  1.00 43.75           H
ATOM   2235  HA  PHE A 153      11.949  92.274  86.868  1.00 44.51           H
ATOM   2236  HB2 PHE A 153      11.134  92.476  89.772  1.00 40.66           H
ATOM   2237  HB3 PHE A 153      12.242  91.337  89.018  1.00 40.66           H
ATOM   2238  HD1 PHE A 153      14.421  92.434  87.951  1.00 35.36           H
ATOM   2239  HD2 PHE A 153      11.897  94.271  90.905  1.00 41.55           H
ATOM   2240  HE1 PHE A 153      16.311  93.904  88.633  1.00 42.61           H
ATOM   2241  HE2 PHE A 153      13.783  95.698  91.636  1.00 52.31           H
ATOM   2242  HZ  PHE A 153      15.992  95.530  90.510  1.00 47.32           H
ATOM   2243  N   PRO A 154       9.327  91.731  86.324  1.00 25.69           N
ATOM   2244  CA  PRO A 154       8.089  91.002  86.194  1.00 34.92           C
ATOM   2245  C   PRO A 154       8.368  89.510  86.012  1.00 40.18           C
ATOM   2246  O   PRO A 154       9.383  89.136  85.425  1.00 30.91           O
ATOM   2247  CB  PRO A 154       7.477  91.586  84.926  1.00 40.64           C
ATOM   2248  CG  PRO A 154       8.680  91.928  84.046  1.00 34.06           C
ATOM   2249  CD  PRO A 154       9.722  92.364  85.074  1.00 35.65           C
ATOM   2250  HA  PRO A 154       7.399  91.234  87.000  1.00 41.86           H
ATOM   2251  HB2 PRO A 154       6.767  90.922  84.446  1.00 48.72           H
ATOM   2252  HB3 PRO A 154       6.989  92.519  85.213  1.00 48.72           H
ATOM   2253  HG2 PRO A 154       8.998  91.053  83.478  1.00 40.82           H
ATOM   2254  HG3 PRO A 154       8.450  92.761  83.380  1.00 40.82           H
ATOM   2255  HD2 PRO A 154      10.702  92.020  84.748  1.00 42.73           H
ATOM   2256  HD3 PRO A 154       9.675  93.448  85.175  1.00 42.73           H
ATOM   2257  N   LEU A 155       7.440  88.666  86.486  1.00 36.47           N
ATOM   2258  CA  LEU A 155       7.502  87.213  86.307  1.00 38.63           C
ATOM   2259  C   LEU A 155       7.466  86.944  84.799  1.00 35.05           C
ATOM   2260  O   LEU A 155       6.530  87.375  84.135  1.00 31.14           O
ATOM   2261  CB  LEU A 155       6.314  86.540  87.036  1.00 39.44           C
ATOM   2262  CG  LEU A 155       6.497  85.062  87.459  1.00 43.28           C
ATOM   2263  CD1 LEU A 155       5.125  84.360  87.494  1.00 35.73           C
ATOM   2264  CD2 LEU A 155       7.456  84.240  86.603  1.00 34.84           C
ATOM   2265  H   LEU A 155       6.638  89.052  86.962  1.00 43.72           H
ATOM   2266  HA  LEU A 155       8.440  86.848  86.726  1.00 46.30           H
ATOM   2267  HB2 LEU A 155       6.056  87.111  87.932  1.00 47.27           H
ATOM   2268  HB3 LEU A 155       5.453  86.600  86.367  1.00 47.27           H
ATOM   2269  HG  LEU A 155       6.880  85.047  88.475  1.00 51.89           H
ATOM   2270 HD11 LEU A 155       5.228  83.333  87.841  1.00 42.83           H
ATOM   2271 HD12 LEU A 155       4.474  84.888  88.185  1.00 42.83           H
ATOM   2272 HD13 LEU A 155       4.679  84.352  86.499  1.00 42.83           H
ATOM   2273 HD21 LEU A 155       7.533  83.229  87.003  1.00 41.75           H
ATOM   2274 HD22 LEU A 155       7.074  84.194  85.586  1.00 41.75           H
ATOM   2275 HD23 LEU A 155       8.454  84.671  86.623  1.00 41.75           H
ATOM   2276  N   LYS A 156       8.493  86.276  84.252  1.00 31.61           N
ATOM   2277  CA  LYS A 156       8.577  85.952  82.830  1.00 28.71           C
ATOM   2278  C   LYS A 156       8.199  84.495  82.591  1.00 38.11           C
ATOM   2279  O   LYS A 156       8.264  83.659  83.487  1.00 31.23           O
ATOM   2280  CB  LYS A 156       9.984  86.268  82.315  1.00 32.79           C
ATOM   2281  CG  LYS A 156      10.102  87.597  81.554  1.00 33.91           C
ATOM   2282  CD  LYS A 156      11.511  87.779  80.960  1.00 28.88           C
ATOM   2283  CE  LYS A 156      11.533  87.435  79.464  1.00 38.99           C
ATOM   2284  NZ  LYS A 156      12.893  87.530  78.891  1.00 35.23           N1+
ATOM   2285  H   LYS A 156       9.255  85.975  84.845  1.00 37.88           H
ATOM   2286  HA  LYS A 156       7.874  86.559  82.261  1.00 34.41           H
ATOM   2287  HB2 LYS A 156      10.681  86.260  83.150  1.00 39.29           H
ATOM   2288  HB3 LYS A 156      10.278  85.485  81.618  1.00 39.29           H
ATOM   2289  HG2 LYS A 156       9.377  87.596  80.740  1.00 40.63           H
ATOM   2290  HG3 LYS A 156       9.872  88.430  82.221  1.00 40.63           H
ATOM   2291  HD2 LYS A 156      11.828  88.812  81.106  1.00 34.60           H
ATOM   2292  HD3 LYS A 156      12.223  87.134  81.475  1.00 34.60           H
ATOM   2293  HE2 LYS A 156      11.137  86.431  79.307  1.00 46.73           H
ATOM   2294  HE3 LYS A 156      10.886  88.143  78.943  1.00 46.73           H
ATOM   2295  HZ1 LYS A 156      12.896  87.187  77.940  1.00 42.22           H
ATOM   2296  HZ2 LYS A 156      13.226  88.484  78.911  1.00 42.22           H
ATOM   2297  HZ3 LYS A 156      13.532  86.960  79.429  1.00 42.22           H
ATOM   2298  N   GLN A 157       7.749  84.215  81.370  1.00 39.34           N
ATOM   2299  CA  GLN A 157       7.360  82.887  80.915  1.00 35.42           C
ATOM   2300  C   GLN A 157       7.916  82.703  79.506  1.00 40.85           C
ATOM   2301  O   GLN A 157       7.979  83.661  78.735  1.00 35.76           O
ATOM   2302  CB  GLN A 157       5.816  82.732  80.937  1.00 35.20           C
ATOM   2303  CG  GLN A 157       5.122  83.211  79.652  1.00 38.50           C
ATOM   2304  CD  GLN A 157       3.600  83.371  79.692  1.00 42.77           C
ATOM   2305  OE1 GLN A 157       2.939  83.285  80.717  1.00 39.13           O
ATOM   2306  NE2 GLN A 157       3.011  83.648  78.537  1.00 47.11           N
ATOM   2307  H   GLN A 157       7.721  84.965  80.694  1.00 47.16           H
ATOM   2308  HA  GLN A 157       7.799  82.130  81.564  1.00 42.45           H
ATOM   2309  HB2 GLN A 157       5.577  81.677  81.066  1.00 42.19           H
ATOM   2310  HB3 GLN A 157       5.416  83.276  81.789  1.00 42.19           H
ATOM   2311  HG2 GLN A 157       5.543  84.167  79.343  1.00 46.15           H
ATOM   2312  HG3 GLN A 157       5.354  82.483  78.883  1.00 46.15           H
ATOM   2313 HE21 GLN A 157       3.566  83.747  77.700  1.00 56.48           H
ATOM   2314 HE22 GLN A 157       2.022  83.836  78.536  1.00 56.48           H
ATOM   2315  N   VAL A 158       8.240  81.460  79.141  1.00 34.66           N
ATOM   2316  CA  VAL A 158       8.608  81.115  77.773  1.00 38.84           C
ATOM   2317  C   VAL A 158       8.214  79.663  77.488  1.00 46.58           C
ATOM   2318  O   VAL A 158       8.336  78.783  78.343  1.00 49.95           O
ATOM   2319  CB  VAL A 158      10.111  81.383  77.541  1.00 34.39           C
ATOM   2320  CG1 VAL A 158      11.002  80.360  78.249  1.00 30.10           C
ATOM   2321  CG2 VAL A 158      10.420  81.365  76.043  1.00 30.03           C
ATOM   2322  H   VAL A 158       8.234  80.719  79.832  1.00 41.54           H
ATOM   2323  HA  VAL A 158       8.046  81.751  77.088  1.00 46.55           H
ATOM   2324  HB  VAL A 158      10.366  82.373  77.919  1.00 41.21           H
ATOM   2325 HG11 VAL A 158      12.056  80.608  78.108  1.00 36.06           H
ATOM   2326 HG12 VAL A 158      10.778  80.365  79.314  1.00 36.06           H
ATOM   2327 HG13 VAL A 158      10.832  79.365  77.855  1.00 36.06           H
ATOM   2328 HG21 VAL A 158      11.456  81.665  75.880  1.00 35.99           H
ATOM   2329 HG22 VAL A 158      10.256  80.366  75.645  1.00 35.99           H
ATOM   2330 HG23 VAL A 158       9.767  82.055  75.517  1.00 35.99           H
ATOM   2331  N   LYS A 159       7.742  79.424  76.261  1.00 40.59           N
ATOM   2332  CA  LYS A 159       7.438  78.090  75.760  1.00 46.01           C
ATOM   2333  C   LYS A 159       8.714  77.461  75.208  1.00 35.91           C
ATOM   2334  O   LYS A 159       9.278  77.967  74.235  1.00 38.75           O
ATOM   2335  CB  LYS A 159       6.335  78.198  74.705  1.00 51.28           C
ATOM   2336  CG  LYS A 159       5.957  76.868  74.023  1.00 47.57           C
ATOM   2337  CD  LYS A 159       5.815  77.095  72.504  1.00 54.77           C
ATOM   2338  CE  LYS A 159       5.147  75.942  71.749  1.00 64.97           C
ATOM   2339  NZ  LYS A 159       3.817  75.615  72.300  1.00 64.08           N1+
ATOM   2340  H   LYS A 159       7.682  80.195  75.612  1.00 48.66           H
ATOM   2341  HA  LYS A 159       7.064  77.476  76.580  1.00 55.16           H
ATOM   2342  HB2 LYS A 159       5.445  78.594  75.187  1.00 61.49           H
ATOM   2343  HB3 LYS A 159       6.651  78.924  73.955  1.00 61.49           H
ATOM   2344  HG2 LYS A 159       6.738  76.123  74.174  1.00 57.03           H
ATOM   2345  HG3 LYS A 159       5.041  76.481  74.471  1.00 57.03           H
ATOM   2346  HD2 LYS A 159       5.243  78.007  72.321  1.00 65.67           H
ATOM   2347  HD3 LYS A 159       6.812  77.237  72.083  1.00 65.67           H
ATOM   2348  HE2 LYS A 159       5.062  76.186  70.688  1.00 77.91           H
ATOM   2349  HE3 LYS A 159       5.791  75.067  71.853  1.00 77.91           H
ATOM   2350  HZ1 LYS A 159       3.194  75.342  71.553  1.00 76.84           H
ATOM   2351  HZ2 LYS A 159       3.905  74.853  72.959  1.00 76.84           H
ATOM   2352  HZ3 LYS A 159       3.443  76.423  72.776  1.00 76.84           H
ATOM   2353  N   VAL A 160       9.114  76.335  75.802  1.00 39.60           N
ATOM   2354  CA  VAL A 160      10.312  75.599  75.400  1.00 47.66           C
ATOM   2355  C   VAL A 160       9.961  74.246  74.773  1.00 39.32           C
ATOM   2356  O   VAL A 160       9.054  73.573  75.253  1.00 37.33           O
ATOM   2357  CB  VAL A 160      11.285  75.407  76.584  1.00 43.48           C
ATOM   2358  CG1 VAL A 160      12.102  76.693  76.771  1.00 47.29           C
ATOM   2359  CG2 VAL A 160      10.587  75.027  77.898  1.00 41.10           C
ATOM   2360  H   VAL A 160       8.572  75.962  76.569  1.00 47.47           H
ATOM   2361  HA  VAL A 160      10.840  76.202  74.665  1.00 57.14           H
ATOM   2362  HB  VAL A 160      11.982  74.611  76.325  1.00 52.12           H
ATOM   2363 HG11 VAL A 160      12.745  76.613  77.646  1.00 56.69           H
ATOM   2364 HG12 VAL A 160      12.740  76.838  75.904  1.00 56.69           H
ATOM   2365 HG13 VAL A 160      11.442  77.548  76.882  1.00 56.69           H
ATOM   2366 HG21 VAL A 160      11.344  74.852  78.664  1.00 49.26           H
ATOM   2367 HG22 VAL A 160       9.934  75.830  78.238  1.00 49.26           H
ATOM   2368 HG23 VAL A 160      10.012  74.111  77.765  1.00 49.26           H
ATOM   2369  N   PRO A 161      10.726  73.808  73.758  1.00 42.56           N
ATOM   2370  CA  PRO A 161      10.559  72.500  73.154  1.00 48.90           C
ATOM   2371  C   PRO A 161      11.391  71.470  73.922  1.00 47.75           C
ATOM   2372  O   PRO A 161      12.600  71.647  74.097  1.00 42.22           O
ATOM   2373  CB  PRO A 161      11.117  72.694  71.738  1.00 48.00           C
ATOM   2374  CG  PRO A 161      12.226  73.736  71.896  1.00 52.76           C
ATOM   2375  CD  PRO A 161      11.714  74.607  73.036  1.00 44.32           C
ATOM   2376  HA  PRO A 161       9.508  72.226  73.048  1.00 58.63           H
ATOM   2377  HB2 PRO A 161      11.460  71.781  71.250  1.00 57.55           H
ATOM   2378  HB3 PRO A 161      10.317  73.149  71.151  1.00 57.55           H
ATOM   2379  HG2 PRO A 161      13.178  73.263  72.140  1.00 63.26           H
ATOM   2380  HG3 PRO A 161      12.326  74.345  70.997  1.00 63.26           H
ATOM   2381  HD2 PRO A 161      12.552  74.882  73.676  1.00 53.13           H
ATOM   2382  HD3 PRO A 161      11.225  75.479  72.601  1.00 53.13           H
ATOM   2383  N   ILE A 162      10.737  70.386  74.356  1.00 40.55           N
ATOM   2384  CA  ILE A 162      11.419  69.236  74.953  1.00 51.51           C
ATOM   2385  C   ILE A 162      12.232  68.515  73.874  1.00 54.05           C
ATOM   2386  O   ILE A 162      11.797  68.379  72.728  1.00 53.37           O
ATOM   2387  CB  ILE A 162      10.425  68.296  75.686  1.00 50.42           C
ATOM   2388  CG1 ILE A 162       9.923  69.006  76.966  1.00 49.34           C
ATOM   2389  CG2 ILE A 162      11.081  66.939  76.025  1.00 59.02           C
ATOM   2390  CD1 ILE A 162       9.132  68.117  77.937  1.00 52.11           C
ATOM   2391  H   ILE A 162       9.740  70.320  74.214  1.00 48.60           H
ATOM   2392  HA  ILE A 162      12.118  69.607  75.705  1.00 61.76           H
ATOM   2393  HB  ILE A 162       9.569  68.105  75.036  1.00 60.45           H
ATOM   2394 HG12 ILE A 162      10.778  69.394  77.517  1.00 59.16           H
ATOM   2395 HG13 ILE A 162       9.298  69.855  76.682  1.00 59.16           H
ATOM   2396 HG21 ILE A 162      10.363  66.278  76.496  1.00 70.78           H
ATOM   2397 HG22 ILE A 162      11.400  66.420  75.124  1.00 70.78           H
ATOM   2398 HG23 ILE A 162      11.931  67.085  76.693  1.00 70.78           H
ATOM   2399 HD11 ILE A 162       8.799  68.715  78.782  1.00 62.48           H
ATOM   2400 HD12 ILE A 162       8.273  67.678  77.427  1.00 62.48           H
ATOM   2401 HD13 ILE A 162       9.762  67.330  78.347  1.00 62.48           H
ATOM   2402  N   MET A 163      13.407  68.038  74.290  1.00 46.21           N
ATOM   2403  CA  MET A 163      14.303  67.202  73.507  1.00 49.64           C
ATOM   2404  C   MET A 163      14.508  65.883  74.259  1.00 54.62           C
ATOM   2405  O   MET A 163      14.677  65.910  75.475  1.00 58.39           O
ATOM   2406  CB  MET A 163      15.604  67.990  73.356  1.00 46.03           C
ATOM   2407  CG  MET A 163      16.535  67.405  72.300  1.00 60.71           C
ATOM   2408  SD  MET A 163      18.123  68.277  72.161  1.00 60.99           S
ATOM   2409  CE  MET A 163      17.568  69.934  71.657  1.00 70.55           C
ATOM   2410  H   MET A 163      13.664  68.183  75.259  1.00 55.40           H
ATOM   2411  HA  MET A 163      13.887  66.991  72.521  1.00 59.52           H
ATOM   2412  HB2 MET A 163      15.354  69.012  73.075  1.00 55.19           H
ATOM   2413  HB3 MET A 163      16.127  68.015  74.313  1.00 55.19           H
ATOM   2414  HG2 MET A 163      16.737  66.363  72.547  1.00 72.80           H
ATOM   2415  HG3 MET A 163      16.033  67.439  71.332  1.00 72.80           H
ATOM   2416  HE1 MET A 163      18.438  70.534  71.391  1.00 84.60           H
ATOM   2417  HE2 MET A 163      16.907  69.858  70.795  1.00 84.60           H
ATOM   2418  HE3 MET A 163      17.045  70.422  72.481  1.00 84.60           H
ATOM   2419  N   GLU A 164      14.514  64.740  73.558  1.00 56.79           N
ATOM   2420  CA  GLU A 164      14.859  63.437  74.143  1.00 44.70           C
ATOM   2421  C   GLU A 164      16.224  63.478  74.838  1.00 36.58           C
ATOM   2422  O   GLU A 164      17.147  64.109  74.327  1.00 43.67           O
ATOM   2423  CB  GLU A 164      14.898  62.355  73.045  1.00 49.88           C
ATOM   2424  CG  GLU A 164      13.678  61.429  73.081  1.00 62.81           C
ATOM   2425  CD  GLU A 164      13.809  60.376  71.979  1.00 70.55           C
ATOM   2426  OE1 GLU A 164      14.566  59.406  72.211  1.00 74.54           O
ATOM   2427  OE2 GLU A 164      13.168  60.566  70.922  1.00 70.47           O1-
ATOM   2428  H   GLU A 164      14.376  64.775  72.557  1.00 68.10           H
ATOM   2429  HA  GLU A 164      14.094  63.165  74.872  1.00 53.59           H
ATOM   2430  HB2 GLU A 164      14.957  62.822  72.062  1.00 59.80           H
ATOM   2431  HB3 GLU A 164      15.794  61.743  73.161  1.00 59.80           H
ATOM   2432  HG2 GLU A 164      13.686  60.930  74.052  1.00 75.32           H
ATOM   2433  HG3 GLU A 164      12.776  62.024  72.935  1.00 75.32           H
ATOM   2434  N   ASN A 165      16.365  62.764  75.963  1.00 36.93           N
ATOM   2435  CA  ASN A 165      17.619  62.694  76.708  1.00 39.54           C
ATOM   2436  C   ASN A 165      18.819  62.304  75.846  1.00 40.72           C
ATOM   2437  O   ASN A 165      19.875  62.902  76.010  1.00 29.85           O
ATOM   2438  CB  ASN A 165      17.518  61.752  77.914  1.00 30.59           C
ATOM   2439  CG  ASN A 165      17.005  62.455  79.159  1.00 38.53           C
ATOM   2440  OD1 ASN A 165      16.054  63.231  79.113  1.00 38.73           O
ATOM   2441  ND2 ASN A 165      17.577  62.105  80.303  1.00 35.02           N
ATOM   2442  H   ASN A 165      15.577  62.242  76.323  1.00 44.27           H
ATOM   2443  HA  ASN A 165      17.812  63.698  77.090  1.00 47.40           H
ATOM   2444  HB2 ASN A 165      16.797  60.977  77.657  1.00 36.66           H
ATOM   2445  HB3 ASN A 165      18.481  61.279  78.119  1.00 36.66           H
ATOM   2446 HD21 ASN A 165      17.271  62.540  81.161  1.00 41.97           H
ATOM   2447 HD22 ASN A 165      18.361  61.468  80.310  1.00 41.97           H
ATOM   2448  N   HIS A 166      18.683  61.317  74.949  1.00 40.51           N
ATOM   2449  CA  HIS A 166      19.829  60.853  74.177  1.00 44.52           C
ATOM   2450  C   HIS A 166      20.210  61.835  73.057  1.00 36.63           C
ATOM   2451  O   HIS A 166      21.393  61.942  72.750  1.00 39.80           O
ATOM   2452  CB  HIS A 166      19.620  59.413  73.681  1.00 48.75           C
ATOM   2453  CG  HIS A 166      18.951  59.269  72.335  1.00 53.63           C
ATOM   2454  ND1 HIS A 166      17.603  59.142  72.078  1.00 63.69           N
ATOM   2455  CD2 HIS A 166      19.591  59.259  71.123  1.00 57.80           C
ATOM   2456  CE1 HIS A 166      17.447  59.045  70.744  1.00 59.23           C
ATOM   2457  NE2 HIS A 166      18.635  59.087  70.116  1.00 61.61           N
ATOM   2458  H   HIS A 166      17.792  60.855  74.839  1.00 48.56           H
ATOM   2459  HA  HIS A 166      20.674  60.810  74.868  1.00 53.37           H
ATOM   2460  HB2 HIS A 166      19.062  58.846  74.430  1.00 58.45           H
ATOM   2461  HB3 HIS A 166      20.606  58.953  73.601  1.00 58.45           H
ATOM   2462  HD1 HIS A 166      16.856  59.108  72.758  1.00 76.38           H
ATOM   2463  HD2 HIS A 166      20.655  59.382  70.974  1.00 69.31           H
ATOM   2464  HE1 HIS A 166      16.495  58.920  70.248  1.00 71.03           H
ATOM   2465  N   ILE A 167      19.242  62.533  72.435  1.00 43.26           N
ATOM   2466  CA  ILE A 167      19.511  63.617  71.476  1.00 43.77           C
ATOM   2467  C   ILE A 167      20.184  64.799  72.201  1.00 36.37           C
ATOM   2468  O   ILE A 167      21.086  65.417  71.647  1.00 35.46           O
ATOM   2469  CB  ILE A 167      18.215  64.066  70.737  1.00 47.59           C
ATOM   2470  CG1 ILE A 167      17.511  62.953  69.917  1.00 53.06           C
ATOM   2471  CG2 ILE A 167      18.493  65.273  69.819  1.00 33.54           C
ATOM   2472  CD1 ILE A 167      18.369  62.314  68.811  1.00 49.37           C
ATOM   2473  H   ILE A 167      18.283  62.380  72.709  1.00 51.86           H
ATOM   2474  HA  ILE A 167      20.217  63.246  70.732  1.00 52.47           H
ATOM   2475  HB  ILE A 167      17.506  64.399  71.496  1.00 57.06           H
ATOM   2476 HG12 ILE A 167      17.186  62.165  70.595  1.00 63.62           H
ATOM   2477 HG13 ILE A 167      16.616  63.370  69.452  1.00 63.62           H
ATOM   2478 HG21 ILE A 167      17.592  65.540  69.268  1.00 40.19           H
ATOM   2479 HG22 ILE A 167      18.784  66.139  70.407  1.00 40.19           H
ATOM   2480 HG23 ILE A 167      19.298  65.048  69.118  1.00 40.19           H
ATOM   2481 HD11 ILE A 167      17.768  61.596  68.253  1.00 59.19           H
ATOM   2482 HD12 ILE A 167      18.739  63.070  68.118  1.00 59.19           H
ATOM   2483 HD13 ILE A 167      19.211  61.787  69.256  1.00 59.19           H
ATOM   2484  N   CYS A 168      19.736  65.129  73.416  1.00 37.31           N
ATOM   2485  CA  CYS A 168      20.294  66.210  74.215  1.00 44.99           C
ATOM   2486  C   CYS A 168      21.736  65.886  74.607  1.00 39.19           C
ATOM   2487  O   CYS A 168      22.596  66.756  74.490  1.00 42.94           O
ATOM   2488  CB  CYS A 168      19.396  66.457  75.429  1.00 38.06           C
ATOM   2489  SG  CYS A 168      19.979  67.926  76.301  1.00 42.35           S
ATOM   2490  H   CYS A 168      18.989  64.587  73.828  1.00 44.73           H
ATOM   2491  HA  CYS A 168      20.303  67.117  73.612  1.00 53.94           H
ATOM   2492  HB2 CYS A 168      18.371  66.618  75.099  1.00 45.63           H
ATOM   2493  HB3 CYS A 168      19.434  65.597  76.098  1.00 45.63           H
ATOM   2494  N   ASP A 169      21.997  64.633  75.014  1.00 38.31           N
ATOM   2495  CA  ASP A 169      23.319  64.133  75.354  1.00 37.91           C
ATOM   2496  C   ASP A 169      24.243  64.304  74.141  1.00 35.81           C
ATOM   2497  O   ASP A 169      25.313  64.889  74.282  1.00 39.64           O
ATOM   2498  CB  ASP A 169      23.225  62.662  75.802  1.00 40.59           C
ATOM   2499  CG  ASP A 169      24.520  62.228  76.486  1.00 39.81           C
ATOM   2500  OD1 ASP A 169      24.851  62.851  77.518  1.00 40.45           O
ATOM   2501  OD2 ASP A 169      25.159  61.281  75.986  1.00 45.83           O1-
ATOM   2502  H   ASP A 169      21.233  63.980  75.112  1.00 45.91           H
ATOM   2503  HA  ASP A 169      23.703  64.733  76.178  1.00 45.44           H
ATOM   2504  HB2 ASP A 169      22.429  62.606  76.543  1.00 48.66           H
ATOM   2505  HB3 ASP A 169      23.008  62.010  74.955  1.00 48.66           H
ATOM   2506  N   ALA A 170      23.832  63.863  72.945  1.00 31.89           N
ATOM   2507  CA  ALA A 170      24.635  64.028  71.735  1.00 34.78           C
ATOM   2508  C   ALA A 170      24.996  65.490  71.480  1.00 32.32           C
ATOM   2509  O   ALA A 170      26.129  65.771  71.103  1.00 30.76           O
ATOM   2510  CB  ALA A 170      23.913  63.446  70.516  1.00 32.80           C
ATOM   2511  H   ALA A 170      22.945  63.384  72.875  1.00 38.21           H
ATOM   2512  HA  ALA A 170      25.561  63.468  71.874  1.00 41.68           H
ATOM   2513  HB1 ALA A 170      24.550  63.537  69.637  1.00 39.31           H
ATOM   2514  HB2 ALA A 170      23.681  62.396  70.690  1.00 39.31           H
ATOM   2515  HB3 ALA A 170      22.982  63.984  70.343  1.00 39.31           H
ATOM   2516  N   LYS A 171      24.046  66.422  71.671  1.00 38.64           N
ATOM   2517  CA  LYS A 171      24.282  67.852  71.456  1.00 34.99           C
ATOM   2518  C   LYS A 171      25.331  68.403  72.425  1.00 34.59           C
ATOM   2519  O   LYS A 171      26.233  69.112  71.987  1.00 26.96           O
ATOM   2520  CB  LYS A 171      22.966  68.647  71.466  1.00 39.27           C
ATOM   2521  CG  LYS A 171      22.297  68.828  70.083  1.00 43.21           C
ATOM   2522  CD  LYS A 171      22.061  67.544  69.260  1.00 57.23           C
ATOM   2523  CE  LYS A 171      23.188  67.212  68.271  1.00 57.15           C
ATOM   2524  NZ  LYS A 171      23.162  65.795  67.838  1.00 48.11           N1+
ATOM   2525  H   LYS A 171      23.139  66.134  72.015  1.00 46.31           H
ATOM   2526  HA  LYS A 171      24.734  67.978  70.477  1.00 41.93           H
ATOM   2527  HB2 LYS A 171      22.267  68.228  72.191  1.00 47.07           H
ATOM   2528  HB3 LYS A 171      23.205  69.655  71.804  1.00 47.07           H
ATOM   2529  HG2 LYS A 171      21.338  69.328  70.231  1.00 51.80           H
ATOM   2530  HG3 LYS A 171      22.929  69.496  69.496  1.00 51.80           H
ATOM   2531  HD2 LYS A 171      21.977  66.708  69.937  1.00 68.63           H
ATOM   2532  HD3 LYS A 171      21.113  67.627  68.726  1.00 68.63           H
ATOM   2533  HE2 LYS A 171      23.028  67.839  67.392  1.00 68.53           H
ATOM   2534  HE3 LYS A 171      24.162  67.451  68.694  1.00 68.53           H
ATOM   2535  HZ1 LYS A 171      24.100  65.489  67.610  1.00 57.68           H
ATOM   2536  HZ2 LYS A 171      22.805  65.214  68.585  1.00 57.68           H
ATOM   2537  HZ3 LYS A 171      22.572  65.685  67.027  1.00 57.68           H
ATOM   2538  N   TYR A 172      25.268  67.995  73.695  1.00 32.25           N
ATOM   2539  CA  TYR A 172      26.266  68.314  74.706  1.00 36.53           C
ATOM   2540  C   TYR A 172      27.678  67.778  74.418  1.00 35.20           C
ATOM   2541  O   TYR A 172      28.634  68.346  74.942  1.00 29.26           O
ATOM   2542  CB  TYR A 172      25.752  67.893  76.091  1.00 33.86           C
ATOM   2543  CG  TYR A 172      25.082  69.035  76.820  1.00 26.29           C
ATOM   2544  CD1 TYR A 172      23.774  69.441  76.489  1.00 29.70           C
ATOM   2545  CD2 TYR A 172      25.802  69.722  77.810  1.00 24.81           C
ATOM   2546  CE1 TYR A 172      23.211  70.557  77.130  1.00 31.67           C
ATOM   2547  CE2 TYR A 172      25.237  70.821  78.467  1.00 27.77           C
ATOM   2548  CZ  TYR A 172      23.952  71.267  78.108  1.00 29.31           C
ATOM   2549  OH  TYR A 172      23.415  72.338  78.747  1.00 33.42           O
ATOM   2550  H   TYR A 172      24.526  67.363  73.963  1.00 38.64           H
ATOM   2551  HA  TYR A 172      26.364  69.400  74.724  1.00 43.78           H
ATOM   2552  HB2 TYR A 172      25.054  67.059  76.002  1.00 40.58           H
ATOM   2553  HB3 TYR A 172      26.590  67.541  76.694  1.00 40.58           H
ATOM   2554  HD1 TYR A 172      23.216  68.915  75.731  1.00 35.59           H
ATOM   2555  HD2 TYR A 172      26.808  69.418  78.061  1.00 29.72           H
ATOM   2556  HE1 TYR A 172      22.208  70.865  76.897  1.00 37.95           H
ATOM   2557  HE2 TYR A 172      25.790  71.333  79.239  1.00 33.27           H
ATOM   2558  HH  TYR A 172      22.479  72.462  78.561  1.00 40.05           H
ATOM   2559  N   HIS A 173      27.817  66.713  73.609  1.00 32.97           N
ATOM   2560  CA  HIS A 173      29.117  66.179  73.174  1.00 32.11           C
ATOM   2561  C   HIS A 173      29.735  66.936  71.991  1.00 28.09           C
ATOM   2562  O   HIS A 173      30.948  66.872  71.801  1.00 31.35           O
ATOM   2563  CB  HIS A 173      29.028  64.672  72.885  1.00 30.80           C
ATOM   2564  CG  HIS A 173      28.892  63.854  74.139  1.00 26.38           C
ATOM   2565  ND1 HIS A 173      27.754  63.676  74.894  1.00 37.71           N1+
ATOM   2566  CD2 HIS A 173      29.895  63.160  74.746  1.00 31.25           C
ATOM   2567  CE1 HIS A 173      28.054  62.890  75.937  1.00 26.18           C
ATOM   2568  NE2 HIS A 173      29.356  62.584  75.871  1.00 38.09           N
ATOM   2569  H   HIS A 173      26.984  66.284  73.233  1.00 39.51           H
ATOM   2570  HA  HIS A 173      29.821  66.291  74.003  1.00 38.48           H
ATOM   2571  HB2 HIS A 173      29.938  64.353  72.375  1.00 36.91           H
ATOM   2572  HB3 HIS A 173      28.188  64.465  72.223  1.00 36.91           H
ATOM   2573  HD1 HIS A 173      26.841  64.051  74.685  1.00 45.20           H
ATOM   2574  HD2 HIS A 173      30.909  63.070  74.399  1.00 37.44           H
ATOM   2575  HE1 HIS A 173      27.366  62.546  76.694  1.00 31.36           H
ATOM   2576  HE2 HIS A 173      29.843  61.965  76.511  1.00 45.65           H
ATOM   2577  N   LEU A 173A     28.916  67.627  71.179  1.00 30.94           N
ATOM   2578  CA  LEU A 173A     29.418  68.504  70.124  1.00 28.73           C
ATOM   2579  C   LEU A 173A     30.285  69.615  70.727  1.00 34.49           C
ATOM   2580  O   LEU A 173A     29.809  70.383  71.560  1.00 29.70           O
ATOM   2581  CB  LEU A 173A     28.272  69.145  69.335  1.00 37.59           C
ATOM   2582  CG  LEU A 173A     27.398  68.177  68.525  1.00 28.59           C
ATOM   2583  CD1 LEU A 173A     26.172  68.944  68.011  1.00 28.17           C
ATOM   2584  CD2 LEU A 173A     28.178  67.612  67.334  1.00 28.94           C
ATOM   2585  H   LEU A 173A     27.927  67.642  71.379  1.00 37.08           H
ATOM   2586  HA  LEU A 173A     30.024  67.909  69.442  1.00 34.42           H
ATOM   2587  HB2 LEU A 173A     27.642  69.688  70.037  1.00 45.05           H
ATOM   2588  HB3 LEU A 173A     28.696  69.884  68.653  1.00 45.05           H
ATOM   2589  HG  LEU A 173A     27.068  67.354  69.158  1.00 34.25           H
ATOM   2590 HD11 LEU A 173A     25.560  68.293  67.390  1.00 33.75           H
ATOM   2591 HD12 LEU A 173A     25.581  69.303  68.854  1.00 33.75           H
ATOM   2592 HD13 LEU A 173A     26.487  69.799  67.413  1.00 33.75           H
ATOM   2593 HD21 LEU A 173A     27.534  66.942  66.764  1.00 34.68           H
ATOM   2594 HD22 LEU A 173A     28.509  68.423  66.683  1.00 34.68           H
ATOM   2595 HD23 LEU A 173A     29.047  67.052  67.678  1.00 34.68           H
ATOM   2596  N   GLY A 173B     31.545  69.704  70.284  1.00 31.35           N
ATOM   2597  CA  GLY A 173B     32.501  70.702  70.755  1.00 42.01           C
ATOM   2598  C   GLY A 173B     33.100  70.368  72.121  1.00 32.96           C
ATOM   2599  O   GLY A 173B     33.668  71.259  72.744  1.00 28.62           O
ATOM   2600  H   GLY A 173B     31.887  69.019  69.625  1.00 37.57           H
ATOM   2601  HA2 GLY A 173B     33.317  70.785  70.044  1.00 50.36           H
ATOM   2602  HA3 GLY A 173B     31.990  71.662  70.835  1.00 50.36           H
ATOM   2603  N   ALA A 173C     33.010  69.104  72.563  1.00 33.16           N
ATOM   2604  CA  ALA A 173C     33.542  68.650  73.836  1.00 35.17           C
ATOM   2605  C   ALA A 173C     34.483  67.457  73.658  1.00 31.47           C
ATOM   2606  O   ALA A 173C     34.409  66.699  72.692  1.00 34.56           O
ATOM   2607  CB  ALA A 173C     32.384  68.365  74.793  1.00 31.28           C
ATOM   2608  H   ALA A 173C     32.541  68.412  71.995  1.00 39.75           H
ATOM   2609  HA  ALA A 173C     34.131  69.441  74.286  1.00 42.15           H
ATOM   2610  HB1 ALA A 173C     32.773  68.101  75.776  1.00 37.49           H
ATOM   2611  HB2 ALA A 173C     31.764  69.257  74.897  1.00 37.49           H
ATOM   2612  HB3 ALA A 173C     31.782  67.542  74.414  1.00 37.49           H
ATOM   2613  N   TYR A 173D     35.414  67.352  74.606  1.00 31.98           N
ATOM   2614  CA  TYR A 173D     36.366  66.261  74.733  1.00 33.56           C
ATOM   2615  C   TYR A 173D     35.783  64.994  75.361  1.00 32.35           C
ATOM   2616  O   TYR A 173D     36.359  63.925  75.177  1.00 37.32           O
ATOM   2617  CB  TYR A 173D     37.551  66.731  75.576  1.00 31.99           C
ATOM   2618  CG  TYR A 173D     38.480  67.688  74.867  1.00 35.17           C
ATOM   2619  CD1 TYR A 173D     39.049  67.338  73.627  1.00 38.91           C
ATOM   2620  CD2 TYR A 173D     38.807  68.917  75.461  1.00 31.11           C
ATOM   2621  CE1 TYR A 173D     39.940  68.212  72.979  1.00 36.83           C
ATOM   2622  CE2 TYR A 173D     39.746  69.758  74.851  1.00 31.18           C
ATOM   2623  CZ  TYR A 173D     40.300  69.427  73.599  1.00 29.40           C
ATOM   2624  OH  TYR A 173D     41.109  70.321  72.966  1.00 34.44           O
ATOM   2625  H   TYR A 173D     35.428  68.052  75.333  1.00 38.32           H
ATOM   2626  HA  TYR A 173D     36.718  65.993  73.738  1.00 40.22           H
ATOM   2627  HB2 TYR A 173D     37.190  67.170  76.508  1.00 38.34           H
ATOM   2628  HB3 TYR A 173D     38.136  65.852  75.840  1.00 38.34           H
ATOM   2629  HD1 TYR A 173D     38.787  66.402  73.155  1.00 46.64           H
ATOM   2630  HD2 TYR A 173D     38.367  69.203  76.404  1.00 37.28           H
ATOM   2631  HE1 TYR A 173D     40.339  67.957  72.007  1.00 44.15           H
ATOM   2632  HE2 TYR A 173D     39.993  70.704  75.300  1.00 37.36           H
ATOM   2633  HH  TYR A 173D     41.377  70.026  72.093  1.00 41.27           H
ATOM   2634  N   THR A 173E     34.710  65.129  76.154  1.00 29.26           N
ATOM   2635  CA  THR A 173E     34.074  64.036  76.881  1.00 32.96           C
ATOM   2636  C   THR A 173E     33.717  62.906  75.902  1.00 27.15           C
ATOM   2637  O   THR A 173E     33.203  63.168  74.817  1.00 26.93           O
ATOM   2638  CB  THR A 173E     32.833  64.585  77.607  1.00 36.35           C
ATOM   2639  OG1 THR A 173E     33.138  65.764  78.318  1.00 26.98           O
ATOM   2640  CG2 THR A 173E     32.265  63.580  78.613  1.00 27.42           C
ATOM   2641  H   THR A 173E     34.332  66.053  76.302  1.00 35.06           H
ATOM   2642  HA  THR A 173E     34.780  63.685  77.636  1.00 39.50           H
ATOM   2643  HB  THR A 173E     32.070  64.817  76.863  1.00 43.56           H
ATOM   2644  HG1 THR A 173E     33.817  65.558  78.970  1.00 32.33           H
ATOM   2645 HG21 THR A 173E     31.409  64.019  79.125  1.00 32.85           H
ATOM   2646 HG22 THR A 173E     31.944  62.686  78.085  1.00 32.85           H
ATOM   2647 HG23 THR A 173E     33.018  63.324  79.361  1.00 32.85           H
ATOM   2648  N   GLY A 173F     34.037  61.661  76.270  1.00 33.27           N
ATOM   2649  CA  GLY A 173F     33.858  60.469  75.445  1.00 31.13           C
ATOM   2650  C   GLY A 173F     32.381  60.246  75.136  1.00 34.17           C
ATOM   2651  O   GLY A 173F     31.504  60.642  75.905  1.00 25.67           O
ATOM   2652  H   GLY A 173F     34.439  61.524  77.184  1.00 39.87           H
ATOM   2653  HA2 GLY A 173F     34.400  60.596  74.509  1.00 37.30           H
ATOM   2654  HA3 GLY A 173F     34.246  59.599  75.975  1.00 37.30           H
ATOM   2655  N   ASP A 173G     31.837  60.050  73.953  1.00 31.17           N
ATOM   2656  CA  ASP A 173G     30.512  59.757  73.373  1.00 40.55           C
ATOM   2657  C   ASP A 173G     29.708  58.824  74.267  1.00 39.95           C
ATOM   2658  O   ASP A 173G     28.547  59.049  74.545  1.00 41.24           O
ATOM   2659  CB  ASP A 173G     30.655  59.196  71.936  1.00 43.22           C
ATOM   2660  CG  ASP A 173G     31.116  60.228  70.928  1.00 50.26           C
ATOM   2661  OD1 ASP A 173G     31.743  59.817  69.972  1.00 50.94           O
ATOM   2662  OD2 ASP A 173G     30.860  61.397  71.139  1.00 43.92           O1-
ATOM   2663  H   ASP A 173G     32.573  59.649  73.377  1.00 37.36           H
ATOM   2664  HA  ASP A 173G     29.939  60.688  73.347  1.00 48.60           H
ATOM   2665  HB2 ASP A 173G     31.357  58.358  71.934  1.00 51.81           H
ATOM   2666  HB3 ASP A 173G     29.691  58.815  71.597  1.00 51.81           H
ATOM   2667  N   ASP A 173H     30.393  57.769  74.765  1.00 45.58           N
ATOM   2668  CA  ASP A 173H     29.899  56.742  75.699  1.00 40.37           C
ATOM   2669  C   ASP A 173H     29.749  57.177  77.165  1.00 36.86           C
ATOM   2670  O   ASP A 173H     29.200  56.476  77.997  1.00 42.79           O
ATOM   2671  CB  ASP A 173H     30.802  55.486  75.594  1.00 48.32           C
ATOM   2672  CG  ASP A 173H     32.232  55.723  76.060  1.00 65.15           C
ATOM   2673  OD1 ASP A 173H     32.889  56.570  75.483  1.00 61.30           O
ATOM   2674  OD2 ASP A 173H     32.643  55.028  76.970  1.00 66.15           O1-
ATOM   2675  H   ASP A 173H     31.365  57.680  74.503  1.00 54.64           H
ATOM   2676  HA  ASP A 173H     28.894  56.469  75.367  1.00 48.40           H
ATOM   2677  HB2 ASP A 173H     30.363  54.680  76.184  1.00 57.93           H
ATOM   2678  HB3 ASP A 173H     30.834  55.145  74.557  1.00 57.93           H
ATOM   2679  N   VAL A 173I     30.167  58.420  77.484  1.00 37.51           N
ATOM   2680  CA  VAL A 173I     30.077  59.006  78.820  1.00 32.54           C
ATOM   2681  C   VAL A 173I     28.886  59.963  78.861  1.00 35.17           C
ATOM   2682  O   VAL A 173I     28.885  60.974  78.163  1.00 34.72           O
ATOM   2683  CB  VAL A 173I     31.393  59.711  79.192  1.00 37.08           C
ATOM   2684  CG1 VAL A 173I     31.315  60.272  80.621  1.00 30.03           C
ATOM   2685  CG2 VAL A 173I     32.586  58.752  79.082  1.00 39.41           C
ATOM   2686  H   VAL A 173I     30.510  58.990  76.722  1.00 44.96           H
ATOM   2687  HA  VAL A 173I     29.915  58.212  79.548  1.00 39.00           H
ATOM   2688  HB  VAL A 173I     31.558  60.537  78.505  1.00 44.44           H
ATOM   2689 HG11 VAL A 173I     32.247  60.783  80.865  1.00 35.99           H
ATOM   2690 HG12 VAL A 173I     30.499  60.990  80.703  1.00 35.99           H
ATOM   2691 HG13 VAL A 173I     31.148  59.463  81.332  1.00 35.99           H
ATOM   2692 HG21 VAL A 173I     33.493  59.264  79.394  1.00 47.25           H
ATOM   2693 HG22 VAL A 173I     32.430  57.881  79.717  1.00 47.25           H
ATOM   2694 HG23 VAL A 173I     32.723  58.430  78.049  1.00 47.25           H
ATOM   2695  N   ARG A 174      27.886  59.655  79.698  1.00 39.89           N
ATOM   2696  CA  ARG A 174      26.661  60.440  79.857  1.00 42.96           C
ATOM   2697  C   ARG A 174      26.994  61.791  80.512  1.00 35.08           C
ATOM   2698  O   ARG A 174      27.529  61.829  81.621  1.00 31.49           O
ATOM   2699  CB  ARG A 174      25.632  59.647  80.695  1.00 43.63           C
ATOM   2700  CG  ARG A 174      24.595  58.867  79.870  1.00 54.71           C
ATOM   2701  CD  ARG A 174      23.684  58.033  80.806  1.00 69.07           C
ATOM   2702  NE  ARG A 174      23.511  56.623  80.417  1.00 73.31           N
ATOM   2703  CZ  ARG A 174      23.193  56.155  79.208  1.00 78.84           C
ATOM   2704  NH1 ARG A 174      24.144  55.960  78.301  1.00 79.47           N
ATOM   2705  NH2 ARG A 174      21.929  55.862  78.917  1.00 81.02           N1+
ATOM   2706  H   ARG A 174      27.994  58.841  80.287  1.00 47.81           H
ATOM   2707  HA  ARG A 174      26.217  60.630  78.875  1.00 51.50           H
ATOM   2708  HB2 ARG A 174      26.150  58.968  81.374  1.00 52.30           H
ATOM   2709  HB3 ARG A 174      25.067  60.349  81.310  1.00 52.30           H
ATOM   2710  HG2 ARG A 174      23.982  59.575  79.309  1.00 65.60           H
ATOM   2711  HG3 ARG A 174      25.114  58.224  79.163  1.00 65.60           H
ATOM   2712  HD2 ARG A 174      24.125  58.020  81.806  1.00 82.83           H
ATOM   2713  HD3 ARG A 174      22.697  58.492  80.885  1.00 82.83           H
ATOM   2714  HE  ARG A 174      23.739  55.942  81.122  1.00 87.92           H
ATOM   2715 HH11 ARG A 174      25.098  56.185  78.541  1.00 95.31           H
ATOM   2716 HH12 ARG A 174      23.921  55.601  77.387  1.00 95.31           H
ATOM   2717 HH21 ARG A 174      21.210  56.005  79.615  1.00 97.18           H
ATOM   2718 HH22 ARG A 174      21.689  55.494  78.009  1.00 97.18           H
ATOM   2719  N   ILE A 175      26.614  62.881  79.833  1.00 34.71           N
ATOM   2720  CA  ILE A 175      26.530  64.235  80.394  1.00 30.02           C
ATOM   2721  C   ILE A 175      25.102  64.505  80.893  1.00 29.92           C
ATOM   2722  O   ILE A 175      24.917  64.873  82.053  1.00 28.81           O
ATOM   2723  CB  ILE A 175      27.002  65.297  79.374  1.00 37.45           C
ATOM   2724  CG1 ILE A 175      28.503  65.137  79.055  1.00 34.28           C
ATOM   2725  CG2 ILE A 175      26.717  66.711  79.924  1.00 38.77           C
ATOM   2726  CD1 ILE A 175      28.981  65.992  77.869  1.00 38.02           C
ATOM   2727  H   ILE A 175      26.204  62.740  78.919  1.00 41.60           H
ATOM   2728  HA  ILE A 175      27.200  64.296  81.254  1.00 35.97           H
ATOM   2729  HB  ILE A 175      26.433  65.163  78.452  1.00 44.89           H
ATOM   2730 HG12 ILE A 175      29.082  65.397  79.942  1.00 41.08           H
ATOM   2731 HG13 ILE A 175      28.716  64.096  78.810  1.00 41.08           H
ATOM   2732 HG21 ILE A 175      27.079  67.473  79.240  1.00 46.47           H
ATOM   2733 HG22 ILE A 175      25.645  66.879  80.041  1.00 46.47           H
ATOM   2734 HG23 ILE A 175      27.213  66.830  80.888  1.00 46.47           H
ATOM   2735 HD11 ILE A 175      30.035  65.792  77.681  1.00 45.58           H
ATOM   2736 HD12 ILE A 175      28.407  65.744  76.976  1.00 45.58           H
ATOM   2737 HD13 ILE A 175      28.875  67.054  78.083  1.00 45.58           H
ATOM   2738  N   VAL A 176      24.096  64.323  80.029  1.00 30.53           N
ATOM   2739  CA  VAL A 176      22.685  64.424  80.403  1.00 31.73           C
ATOM   2740  C   VAL A 176      22.254  63.088  81.010  1.00 33.51           C
ATOM   2741  O   VAL A 176      22.061  62.099  80.300  1.00 47.03           O
ATOM   2742  CB  VAL A 176      21.822  64.805  79.193  1.00 33.40           C
ATOM   2743  CG1 VAL A 176      20.358  64.985  79.625  1.00 32.07           C
ATOM   2744  CG2 VAL A 176      22.323  66.089  78.526  1.00 30.66           C
ATOM   2745  H   VAL A 176      24.311  64.011  79.091  1.00 36.58           H
ATOM   2746  HA  VAL A 176      22.579  65.214  81.149  1.00 38.02           H
ATOM   2747  HB  VAL A 176      21.863  64.004  78.454  1.00 40.03           H
ATOM   2748 HG11 VAL A 176      19.745  65.186  78.747  1.00 38.43           H
ATOM   2749 HG12 VAL A 176      19.978  64.079  80.096  1.00 38.43           H
ATOM   2750 HG13 VAL A 176      20.276  65.815  80.329  1.00 38.43           H
ATOM   2751 HG21 VAL A 176      21.721  66.284  77.645  1.00 36.73           H
ATOM   2752 HG22 VAL A 176      22.259  66.931  79.217  1.00 36.73           H
ATOM   2753 HG23 VAL A 176      23.354  65.975  78.193  1.00 36.73           H
ATOM   2754  N   ARG A 177      22.139  63.069  82.340  1.00 32.59           N
ATOM   2755  CA  ARG A 177      21.937  61.864  83.149  1.00 34.50           C
ATOM   2756  C   ARG A 177      20.457  61.473  83.129  1.00 34.01           C
ATOM   2757  O   ARG A 177      19.605  62.233  82.663  1.00 37.77           O
ATOM   2758  CB  ARG A 177      22.434  62.123  84.589  1.00 38.57           C
ATOM   2759  CG  ARG A 177      23.753  62.912  84.722  1.00 37.44           C
ATOM   2760  CD  ARG A 177      25.027  62.091  84.594  1.00 37.16           C
ATOM   2761  NE  ARG A 177      25.407  61.638  85.933  1.00 46.85           N
ATOM   2762  CZ  ARG A 177      26.629  61.541  86.442  1.00 38.23           C
ATOM   2763  NH1 ARG A 177      27.738  61.738  85.726  1.00 41.21           N
ATOM   2764  NH2 ARG A 177      26.708  61.234  87.726  1.00 38.07           N1+
ATOM   2765  H   ARG A 177      22.307  63.930  82.841  1.00 39.06           H
ATOM   2766  HA  ARG A 177      22.533  61.058  82.719  1.00 41.35           H
ATOM   2767  HB2 ARG A 177      21.668  62.696  85.106  1.00 46.23           H
ATOM   2768  HB3 ARG A 177      22.525  61.167  85.105  1.00 46.23           H
ATOM   2769  HG2 ARG A 177      23.799  63.766  84.054  1.00 44.88           H
ATOM   2770  HG3 ARG A 177      23.757  63.335  85.726  1.00 44.88           H
ATOM   2771  HD2 ARG A 177      24.860  61.230  83.947  1.00 44.54           H
ATOM   2772  HD3 ARG A 177      25.812  62.714  84.163  1.00 44.54           H
ATOM   2773  HE  ARG A 177      24.642  61.475  86.570  1.00 56.17           H
ATOM   2774 HH11 ARG A 177      27.661  61.980  84.748  1.00 49.40           H
ATOM   2775 HH12 ARG A 177      28.647  61.657  86.151  1.00 49.40           H
ATOM   2776 HH21 ARG A 177      25.873  61.111  88.279  1.00 45.63           H
ATOM   2777 HH22 ARG A 177      27.613  61.163  88.156  1.00 45.63           H
ATOM   2778  N   ASP A 178      20.150  60.261  83.584  1.00 37.21           N
ATOM   2779  CA  ASP A 178      18.804  59.680  83.491  1.00 39.54           C
ATOM   2780  C   ASP A 178      17.742  60.328  84.399  1.00 33.41           C
ATOM   2781  O   ASP A 178      16.544  60.267  84.113  1.00 29.05           O
ATOM   2782  CB  ASP A 178      18.874  58.158  83.701  1.00 42.98           C
ATOM   2783  CG  ASP A 178      19.376  57.362  82.494  1.00 53.04           C
ATOM   2784  OD1 ASP A 178      19.799  57.977  81.489  1.00 46.69           O
ATOM   2785  OD2 ASP A 178      19.315  56.116  82.596  1.00 49.29           O1-
ATOM   2786  H   ASP A 178      20.895  59.673  83.924  1.00 44.60           H
ATOM   2787  HA  ASP A 178      18.462  59.841  82.468  1.00 47.40           H
ATOM   2788  HB2 ASP A 178      19.537  57.936  84.540  1.00 51.53           H
ATOM   2789  HB3 ASP A 178      17.916  57.754  84.024  1.00 51.53           H
ATOM   2790  N   ASP A 179      18.179  60.937  85.502  1.00 29.78           N
ATOM   2791  CA  ASP A 179      17.340  61.718  86.391  1.00 36.88           C
ATOM   2792  C   ASP A 179      17.179  63.178  85.906  1.00 36.34           C
ATOM   2793  O   ASP A 179      16.704  64.015  86.676  1.00 37.48           O
ATOM   2794  CB  ASP A 179      17.929  61.658  87.805  1.00 42.53           C
ATOM   2795  CG  ASP A 179      19.274  62.379  87.962  1.00 33.51           C
ATOM   2796  OD1 ASP A 179      19.380  63.116  88.961  1.00 30.18           O
ATOM   2797  OD2 ASP A 179      20.177  62.190  87.118  1.00 33.94           O1-
ATOM   2798  H   ASP A 179      19.172  60.959  85.695  1.00 35.68           H
ATOM   2799  HA  ASP A 179      16.349  61.268  86.434  1.00 44.20           H
ATOM   2800  HB2 ASP A 179      17.200  62.024  88.522  1.00 50.98           H
ATOM   2801  HB3 ASP A 179      18.099  60.607  88.032  1.00 50.98           H
ATOM   2802  N   MET A 180      17.576  63.495  84.658  1.00 40.42           N
ATOM   2803  CA  MET A 180      17.510  64.833  84.055  1.00 39.78           C
ATOM   2804  C   MET A 180      16.650  64.844  82.785  1.00 35.40           C
ATOM   2805  O   MET A 180      16.324  63.791  82.248  1.00 39.60           O
ATOM   2806  CB  MET A 180      18.920  65.341  83.717  1.00 27.96           C
ATOM   2807  CG  MET A 180      19.836  65.402  84.937  1.00 27.84           C
ATOM   2808  SD  MET A 180      21.536  65.832  84.501  1.00 27.56           S
ATOM   2809  CE  MET A 180      22.256  65.552  86.132  1.00 32.70           C
ATOM   2810  H   MET A 180      17.988  62.767  84.090  1.00 48.45           H
ATOM   2811  HA  MET A 180      17.073  65.523  84.773  1.00 47.69           H
ATOM   2812  HB2 MET A 180      19.366  64.705  82.955  1.00 33.50           H
ATOM   2813  HB3 MET A 180      18.845  66.341  83.300  1.00 33.50           H
ATOM   2814  HG2 MET A 180      19.448  66.140  85.643  1.00 33.36           H
ATOM   2815  HG3 MET A 180      19.852  64.429  85.429  1.00 33.36           H
ATOM   2816  HE1 MET A 180      23.332  65.708  86.087  1.00 39.19           H
ATOM   2817  HE2 MET A 180      21.822  66.243  86.845  1.00 39.19           H
ATOM   2818  HE3 MET A 180      22.039  64.539  86.472  1.00 39.19           H
ATOM   2819  N   LEU A 181      16.264  66.044  82.329  1.00 37.91           N
ATOM   2820  CA  LEU A 181      15.339  66.332  81.236  1.00 37.26           C
ATOM   2821  C   LEU A 181      15.857  67.574  80.497  1.00 35.64           C
ATOM   2822  O   LEU A 181      16.201  68.568  81.130  1.00 32.09           O
ATOM   2823  CB  LEU A 181      13.940  66.558  81.856  1.00 39.94           C
ATOM   2824  CG  LEU A 181      12.733  66.793  80.918  1.00 41.98           C
ATOM   2825  CD1 LEU A 181      11.425  66.633  81.712  1.00 40.86           C
ATOM   2826  CD2 LEU A 181      12.696  68.195  80.300  1.00 40.47           C
ATOM   2827  H   LEU A 181      16.589  66.854  82.839  1.00 45.44           H
ATOM   2828  HA  LEU A 181      15.298  65.489  80.548  1.00 44.66           H
ATOM   2829  HB2 LEU A 181      13.719  65.663  82.429  1.00 47.88           H
ATOM   2830  HB3 LEU A 181      13.992  67.377  82.571  1.00 47.88           H
ATOM   2831  HG  LEU A 181      12.755  66.057  80.118  1.00 50.32           H
ATOM   2832 HD11 LEU A 181      10.570  66.722  81.039  1.00 48.98           H
ATOM   2833 HD12 LEU A 181      11.390  65.653  82.189  1.00 48.98           H
ATOM   2834 HD13 LEU A 181      11.358  67.407  82.479  1.00 48.98           H
ATOM   2835 HD21 LEU A 181      11.768  68.338  79.746  1.00 48.52           H
ATOM   2836 HD22 LEU A 181      12.786  68.950  81.080  1.00 48.52           H
ATOM   2837 HD23 LEU A 181      13.503  68.320  79.596  1.00 48.52           H
ATOM   2838  N   CYS A 182      15.878  67.528  79.164  1.00 31.57           N
ATOM   2839  CA  CYS A 182      16.275  68.641  78.311  1.00 38.77           C
ATOM   2840  C   CYS A 182      15.081  69.380  77.708  1.00 40.73           C
ATOM   2841  O   CYS A 182      14.156  68.762  77.184  1.00 31.84           O
ATOM   2842  CB  CYS A 182      17.214  68.143  77.213  1.00 45.02           C
ATOM   2843  SG  CYS A 182      18.819  67.824  77.994  1.00 39.36           S
ATOM   2844  H   CYS A 182      15.550  66.690  78.706  1.00 37.83           H
ATOM   2845  HA  CYS A 182      16.836  69.357  78.908  1.00 46.47           H
ATOM   2846  HB2 CYS A 182      16.822  67.240  76.744  1.00 53.97           H
ATOM   2847  HB3 CYS A 182      17.335  68.927  76.466  1.00 53.97           H
ATOM   2848  N   ALA A 183      15.142  70.719  77.747  1.00 37.60           N
ATOM   2849  CA  ALA A 183      14.222  71.613  77.053  1.00 33.63           C
ATOM   2850  C   ALA A 183      14.916  72.936  76.739  1.00 41.45           C
ATOM   2851  O   ALA A 183      15.741  73.412  77.523  1.00 33.40           O
ATOM   2852  CB  ALA A 183      12.971  71.853  77.901  1.00 40.68           C
ATOM   2853  H   ALA A 183      15.921  71.155  78.223  1.00 45.06           H
ATOM   2854  HA  ALA A 183      13.920  71.148  76.118  1.00 40.31           H
ATOM   2855  HB1 ALA A 183      12.265  72.467  77.344  1.00 48.77           H
ATOM   2856  HB2 ALA A 183      12.495  70.903  78.143  1.00 48.77           H
ATOM   2857  HB3 ALA A 183      13.241  72.364  78.823  1.00 48.77           H
ATOM   2858  N   GLY A 184      14.558  73.521  75.589  1.00 31.58           N
ATOM   2859  CA  GLY A 184      15.056  74.812  75.151  1.00 35.16           C
ATOM   2860  C   GLY A 184      15.921  74.730  73.906  1.00 41.55           C
ATOM   2861  O   GLY A 184      16.275  73.654  73.419  1.00 41.55           O
ATOM   2862  H   GLY A 184      13.904  73.042  74.986  1.00 37.84           H
ATOM   2863  HA2 GLY A 184      14.202  75.443  74.919  1.00 42.14           H
ATOM   2864  HA3 GLY A 184      15.636  75.285  75.946  1.00 42.14           H
ATOM   2865  N   ASN A 185      16.233  75.924  73.398  1.00 32.11           N
ATOM   2866  CA  ASN A 185      17.048  76.159  72.224  1.00 34.95           C
ATOM   2867  C   ASN A 185      17.766  77.516  72.355  1.00 35.66           C
ATOM   2868  O   ASN A 185      17.776  78.134  73.420  1.00 38.91           O
ATOM   2869  CB  ASN A 185      16.182  76.028  70.955  1.00 31.46           C
ATOM   2870  CG  ASN A 185      15.051  77.048  70.877  1.00 37.21           C
ATOM   2871  OD1 ASN A 185      15.151  78.144  71.398  1.00 39.45           O
ATOM   2872  ND2 ASN A 185      13.990  76.752  70.137  1.00 38.71           N
ATOM   2873  H   ASN A 185      15.946  76.746  73.912  1.00 38.49           H
ATOM   2874  HA  ASN A 185      17.823  75.392  72.188  1.00 41.88           H
ATOM   2875  HB2 ASN A 185      16.827  76.175  70.090  1.00 37.70           H
ATOM   2876  HB3 ASN A 185      15.771  75.020  70.896  1.00 37.70           H
ATOM   2877 HD21 ASN A 185      13.256  77.438  70.053  1.00 46.40           H
ATOM   2878 HD22 ASN A 185      13.933  75.857  69.678  1.00 46.40           H
ATOM   2879  N   THR A 186      18.371  77.986  71.262  1.00 38.78           N
ATOM   2880  CA  THR A 186      19.184  79.200  71.246  1.00 40.01           C
ATOM   2881  C   THR A 186      18.352  80.496  71.258  1.00 41.72           C
ATOM   2882  O   THR A 186      18.912  81.578  71.110  1.00 37.64           O
ATOM   2883  CB  THR A 186      20.138  79.189  70.043  1.00 32.96           C
ATOM   2884  OG1 THR A 186      19.418  79.412  68.845  1.00 41.99           O
ATOM   2885  CG2 THR A 186      20.902  77.869  69.922  1.00 37.08           C
ATOM   2886  H   THR A 186      18.367  77.428  70.422  1.00 46.48           H
ATOM   2887  HA  THR A 186      19.798  79.184  72.142  1.00 47.96           H
ATOM   2888  HB  THR A 186      20.869  79.988  70.174  1.00 39.51           H
ATOM   2889  HG1 THR A 186      20.046  79.684  68.171  1.00 50.34           H
ATOM   2890 HG21 THR A 186      21.625  77.943  69.109  1.00 44.44           H
ATOM   2891 HG22 THR A 186      21.414  77.658  70.859  1.00 44.44           H
ATOM   2892 HG23 THR A 186      20.226  77.045  69.690  1.00 44.44           H
ATOM   2893  N   ARG A 187      17.022  80.388  71.392  1.00 40.61           N
ATOM   2894  CA  ARG A 187      16.044  81.482  71.389  1.00 43.96           C
ATOM   2895  C   ARG A 187      15.153  81.466  72.644  1.00 30.90           C
ATOM   2896  O   ARG A 187      14.407  82.418  72.865  1.00 35.48           O
ATOM   2897  CB  ARG A 187      15.174  81.351  70.116  1.00 39.07           C
ATOM   2898  CG  ARG A 187      14.968  82.667  69.356  1.00 54.83           C
ATOM   2899  CD  ARG A 187      16.231  83.120  68.601  1.00 62.32           C
ATOM   2900  NE  ARG A 187      16.776  84.385  69.136  1.00 69.08           N
ATOM   2901  CZ  ARG A 187      18.073  84.693  69.308  1.00 77.93           C
ATOM   2902  NH1 ARG A 187      19.050  83.825  69.043  1.00 65.73           N
ATOM   2903  NH2 ARG A 187      18.400  85.902  69.759  1.00 68.96           N1+
ATOM   2904  H   ARG A 187      16.652  79.455  71.514  1.00 48.68           H
ATOM   2905  HA  ARG A 187      16.587  82.429  71.376  1.00 52.70           H
ATOM   2906  HB2 ARG A 187      15.657  80.659  69.424  1.00 46.83           H
ATOM   2907  HB3 ARG A 187      14.207  80.913  70.360  1.00 46.83           H
ATOM   2908  HG2 ARG A 187      14.181  82.508  68.619  1.00 65.75           H
ATOM   2909  HG3 ARG A 187      14.629  83.436  70.053  1.00 65.75           H
ATOM   2910  HD2 ARG A 187      16.987  82.334  68.651  1.00 74.73           H
ATOM   2911  HD3 ARG A 187      15.972  83.269  67.551  1.00 74.73           H
ATOM   2912  HE  ARG A 187      16.104  85.102  69.360  1.00 82.84           H
ATOM   2913 HH11 ARG A 187      18.831  82.896  68.724  1.00 78.82           H
ATOM   2914 HH12 ARG A 187      20.012  84.085  69.209  1.00 78.82           H
ATOM   2915 HH21 ARG A 187      17.688  86.580  69.980  1.00 82.71           H
ATOM   2916 HH22 ARG A 187      19.372  86.135  69.909  1.00 82.71           H
ATOM   2917  N   ARG A 188      15.135  80.349  73.391  1.00 34.02           N
ATOM   2918  CA  ARG A 188      14.222  80.097  74.504  1.00 34.29           C
ATOM   2919  C   ARG A 188      14.923  79.195  75.496  1.00 30.77           C
ATOM   2920  O   ARG A 188      15.309  78.083  75.153  1.00 37.09           O
ATOM   2921  CB  ARG A 188      12.915  79.385  74.101  1.00 36.71           C
ATOM   2922  CG  ARG A 188      12.430  79.374  72.653  1.00 34.72           C
ATOM   2923  CD  ARG A 188      11.387  80.433  72.344  1.00 50.30           C
ATOM   2924  NE  ARG A 188      10.511  79.942  71.270  1.00 51.78           N
ATOM   2925  CZ  ARG A 188       9.181  80.030  71.224  1.00 63.39           C
ATOM   2926  NH1 ARG A 188       8.485  80.591  72.213  1.00 59.89           N
ATOM   2927  NH2 ARG A 188       8.545  79.547  70.162  1.00 69.68           N1+
ATOM   2928  H   ARG A 188      15.780  79.606  73.154  1.00 40.77           H
ATOM   2929  HA  ARG A 188      13.988  81.048  74.982  1.00 41.10           H
ATOM   2930  HB2 ARG A 188      12.982  78.335  74.365  1.00 43.99           H
ATOM   2931  HB3 ARG A 188      12.139  79.773  74.747  1.00 43.99           H
ATOM   2932  HG2 ARG A 188      13.244  79.478  71.951  1.00 41.61           H
ATOM   2933  HG3 ARG A 188      11.982  78.392  72.484  1.00 41.61           H
ATOM   2934  HD2 ARG A 188      10.816  80.673  73.241  1.00 60.31           H
ATOM   2935  HD3 ARG A 188      11.901  81.332  71.998  1.00 60.31           H
ATOM   2936  HE  ARG A 188      10.980  79.510  70.486  1.00 62.09           H
ATOM   2937 HH11 ARG A 188       8.981  80.945  73.017  1.00 71.81           H
ATOM   2938 HH12 ARG A 188       7.482  80.657  72.159  1.00 71.81           H
ATOM   2939 HH21 ARG A 188       9.081  79.121  69.420  1.00 83.56           H
ATOM   2940 HH22 ARG A 188       7.542  79.608  70.099  1.00 83.56           H
ATOM   2941  N   ASP A 189      15.029  79.648  76.732  1.00 33.82           N
ATOM   2942  CA  ASP A 189      15.785  78.895  77.723  1.00 34.82           C
ATOM   2943  C   ASP A 189      15.489  79.528  79.091  1.00 35.24           C
ATOM   2944  O   ASP A 189      15.045  80.662  79.234  1.00 34.03           O
ATOM   2945  CB  ASP A 189      17.302  78.929  77.474  1.00 36.73           C
ATOM   2946  CG  ASP A 189      18.041  77.709  78.058  1.00 30.28           C
ATOM   2947  OD1 ASP A 189      19.228  77.568  77.662  1.00 33.81           O
ATOM   2948  OD2 ASP A 189      17.466  76.952  78.862  1.00 24.74           O1-
ATOM   2949  H   ASP A 189      14.757  80.584  76.937  1.00 40.53           H
ATOM   2950  HA  ASP A 189      15.455  77.820  77.716  1.00 41.73           H
ATOM   2951  HB2 ASP A 189      17.521  78.957  76.390  1.00 44.02           H
ATOM   2952  HB3 ASP A 189      17.767  79.845  77.882  1.00 44.02           H
ATOM   2953  N   SER A 190      15.668  78.678  80.184  1.00 26.62           N
ATOM   2954  CA  SER A 190      15.845  79.282  81.516  1.00 24.45           C
ATOM   2955  C   SER A 190      17.299  79.785  81.655  1.00 26.33           C
ATOM   2956  O   SER A 190      18.135  79.674  80.776  1.00 32.62           O
ATOM   2957  CB  SER A 190      15.519  78.209  82.578  1.00 29.08           C
ATOM   2958  OG  SER A 190      16.285  77.048  82.224  1.00 37.27           O
ATOM   2959  H   SER A 190      16.263  77.804  80.036  1.00 31.89           H
ATOM   2960  HA  SER A 190      15.135  80.171  81.596  1.00 29.29           H
ATOM   2961  HB2 SER A 190      15.751  78.564  83.623  1.00 34.84           H
ATOM   2962  HB3 SER A 190      14.441  77.922  82.505  1.00 34.84           H
ATOM   2963  HG  SER A 190      16.212  76.373  82.874  1.00 44.67           H
ATOM   2964  N   CYS A 191      17.562  80.481  82.825  1.00 29.29           N
ATOM   2965  CA  CYS A 191      18.916  81.039  83.053  1.00 28.16           C
ATOM   2966  C   CYS A 191      19.007  81.238  84.569  1.00 26.50           C
ATOM   2967  O   CYS A 191      18.061  81.051  85.330  1.00 31.12           O
ATOM   2968  CB  CYS A 191      19.118  82.378  82.317  1.00 29.57           C
ATOM   2969  SG  CYS A 191      20.857  82.817  81.972  1.00 39.13           S
ATOM   2970  H   CYS A 191      16.877  80.604  83.578  1.00 35.10           H
ATOM   2971  HA  CYS A 191      19.665  80.259  82.695  1.00 33.74           H
ATOM   2972  HB2 CYS A 191      18.558  82.361  81.358  1.00 35.44           H
ATOM   2973  HB3 CYS A 191      18.718  83.227  82.911  1.00 35.44           H
ATOM   2974  N   GLN A 192      20.253  81.636  84.996  1.00 28.06           N
ATOM   2975  CA  GLN A 192      20.518  81.929  86.415  1.00 26.88           C
ATOM   2976  C   GLN A 192      19.454  82.906  86.928  1.00 27.24           C
ATOM   2977  O   GLN A 192      19.109  83.879  86.296  1.00 24.84           O
ATOM   2978  CB  GLN A 192      21.897  82.588  86.595  1.00 40.85           C
ATOM   2979  CG  GLN A 192      22.979  81.873  85.783  1.00 43.92           C
ATOM   2980  CD  GLN A 192      24.335  82.344  86.266  1.00 53.06           C
ATOM   2981  OE1 GLN A 192      24.500  83.054  87.243  1.00 59.83           O
ATOM   2982  NE2 GLN A 192      25.404  81.948  85.463  1.00 52.02           N
ATOM   2983  H   GLN A 192      20.988  81.895  84.327  1.00 33.62           H
ATOM   2984  HA  GLN A 192      20.480  80.957  86.987  1.00 32.20           H
ATOM   2985  HB2 GLN A 192      21.859  83.659  86.296  1.00 48.97           H
ATOM   2986  HB3 GLN A 192      22.172  82.600  87.672  1.00 48.97           H
ATOM   2987  HG2 GLN A 192      22.891  80.766  85.867  1.00 52.65           H
ATOM   2988  HG3 GLN A 192      22.862  82.096  84.699  1.00 52.65           H
ATOM   2989 HE21 GLN A 192      25.333  81.222  84.758  1.00 62.38           H
ATOM   2990 HE22 GLN A 192      26.346  82.201  85.734  1.00 62.38           H
ATOM   2991  N   GLY A 193      18.992  82.558  88.139  1.00 26.79           N
ATOM   2992  CA  GLY A 193      17.899  83.169  88.879  1.00 34.67           C
ATOM   2993  C   GLY A 193      16.576  82.411  88.720  1.00 31.94           C
ATOM   2994  O   GLY A 193      15.738  82.501  89.613  1.00 34.04           O
ATOM   2995  H   GLY A 193      19.408  81.746  88.575  1.00 32.10           H
ATOM   2996  HA2 GLY A 193      18.161  83.146  89.938  1.00 41.55           H
ATOM   2997  HA3 GLY A 193      17.767  84.201  88.563  1.00 41.55           H
ATOM   2998  N   ASP A 194      16.385  81.664  87.619  1.00 30.08           N
ATOM   2999  CA  ASP A 194      15.243  80.768  87.412  1.00 27.88           C
ATOM   3000  C   ASP A 194      15.370  79.406  88.107  1.00 31.96           C
ATOM   3001  O   ASP A 194      14.357  78.710  88.186  1.00 30.29           O
ATOM   3002  CB  ASP A 194      15.002  80.505  85.922  1.00 30.68           C
ATOM   3003  CG  ASP A 194      14.713  81.757  85.112  1.00 28.55           C
ATOM   3004  OD1 ASP A 194      13.965  82.612  85.621  1.00 32.41           O
ATOM   3005  OD2 ASP A 194      15.182  81.819  83.958  1.00 28.57           O1-
ATOM   3006  H   ASP A 194      17.111  81.645  86.914  1.00 36.05           H
ATOM   3007  HA  ASP A 194      14.353  81.255  87.809  1.00 33.41           H
ATOM   3008  HB2 ASP A 194      15.812  79.929  85.477  1.00 36.76           H
ATOM   3009  HB3 ASP A 194      14.100  79.894  85.856  1.00 36.76           H
ATOM   3010  N   SER A 195      16.574  79.016  88.565  1.00 26.07           N
ATOM   3011  CA  SER A 195      16.872  77.739  89.215  1.00 32.51           C
ATOM   3012  C   SER A 195      15.927  77.434  90.368  1.00 35.09           C
ATOM   3013  O   SER A 195      15.618  78.316  91.153  1.00 41.34           O
ATOM   3014  CB  SER A 195      18.296  77.757  89.746  1.00 23.73           C
ATOM   3015  OG  SER A 195      19.212  77.805  88.676  1.00 32.53           O
ATOM   3016  H   SER A 195      17.358  79.642  88.445  1.00 31.23           H
ATOM   3017  HA  SER A 195      16.820  76.925  88.506  1.00 38.96           H
ATOM   3018  HB2 SER A 195      18.426  78.629  90.387  1.00 28.42           H
ATOM   3019  HB3 SER A 195      18.468  76.860  90.337  1.00 28.42           H
ATOM   3020  HG  SER A 195      20.090  77.946  89.045  1.00 38.98           H
ATOM   3021  N   GLY A 196      15.464  76.186  90.462  1.00 32.77           N
ATOM   3022  CA  GLY A 196      14.486  75.756  91.445  1.00 37.45           C
ATOM   3023  C   GLY A 196      13.043  75.977  90.990  1.00 34.29           C
ATOM   3024  O   GLY A 196      12.137  75.403  91.578  1.00 32.57           O
ATOM   3025  H   GLY A 196      15.785  75.494  89.800  1.00 39.27           H
ATOM   3026  HA2 GLY A 196      14.623  74.692  91.605  1.00 44.88           H
ATOM   3027  HA3 GLY A 196      14.658  76.295  92.376  1.00 44.88           H
ATOM   3028  N   GLY A 197      12.823  76.780  89.948  1.00 34.92           N
ATOM   3029  CA  GLY A 197      11.518  77.075  89.387  1.00 38.57           C
ATOM   3030  C   GLY A 197      10.956  75.927  88.562  1.00 40.27           C
ATOM   3031  O   GLY A 197      11.646  74.941  88.319  1.00 36.25           O
ATOM   3032  H   GLY A 197      13.621  77.221  89.511  1.00 41.86           H
ATOM   3033  HA2 GLY A 197      10.832  77.304  90.200  1.00 46.23           H
ATOM   3034  HA3 GLY A 197      11.621  77.916  88.713  1.00 46.23           H
ATOM   3035  N   PRO A 198       9.707  76.046  88.096  1.00 41.42           N
ATOM   3036  CA  PRO A 198       9.026  74.924  87.494  1.00 30.60           C
ATOM   3037  C   PRO A 198       9.081  74.970  85.965  1.00 37.82           C
ATOM   3038  O   PRO A 198       8.961  76.016  85.320  1.00 36.38           O
ATOM   3039  CB  PRO A 198       7.587  75.094  88.004  1.00 39.94           C
ATOM   3040  CG  PRO A 198       7.394  76.604  88.137  1.00 37.34           C
ATOM   3041  CD  PRO A 198       8.805  77.160  88.335  1.00 39.54           C
ATOM   3042  HA  PRO A 198       9.364  73.969  87.901  1.00 36.66           H
ATOM   3043  HB2 PRO A 198       6.822  74.619  87.393  1.00 47.87           H
ATOM   3044  HB3 PRO A 198       7.562  74.668  89.009  1.00 47.87           H
ATOM   3045  HG2 PRO A 198       6.940  77.007  87.235  1.00 44.75           H
ATOM   3046  HG3 PRO A 198       6.784  76.840  89.008  1.00 44.75           H
ATOM   3047  HD2 PRO A 198       8.997  77.961  87.621  1.00 47.40           H
ATOM   3048  HD3 PRO A 198       8.877  77.506  89.366  1.00 47.40           H
ATOM   3049  N   LEU A 199       9.168  73.759  85.419  1.00 37.62           N
ATOM   3050  CA  LEU A 199       8.875  73.395  84.047  1.00 33.07           C
ATOM   3051  C   LEU A 199       7.566  72.605  84.100  1.00 43.65           C
ATOM   3052  O   LEU A 199       7.515  71.544  84.722  1.00 41.47           O
ATOM   3053  CB  LEU A 199      10.044  72.559  83.511  1.00 33.54           C
ATOM   3054  CG  LEU A 199       9.836  71.947  82.111  1.00 43.66           C
ATOM   3055  CD1 LEU A 199      10.103  72.974  81.004  1.00 44.71           C
ATOM   3056  CD2 LEU A 199      10.775  70.753  81.925  1.00 42.30           C
ATOM   3057  H   LEU A 199       9.300  72.984  86.054  1.00 45.10           H
ATOM   3058  HA  LEU A 199       8.759  74.293  83.444  1.00 39.63           H
ATOM   3059  HB2 LEU A 199      10.941  73.172  83.510  1.00 40.20           H
ATOM   3060  HB3 LEU A 199      10.203  71.744  84.219  1.00 40.20           H
ATOM   3061  HG  LEU A 199       8.810  71.595  82.004  1.00 52.34           H
ATOM   3062 HD11 LEU A 199       9.965  72.506  80.028  1.00 53.60           H
ATOM   3063 HD12 LEU A 199       9.416  73.814  81.099  1.00 53.60           H
ATOM   3064 HD13 LEU A 199      11.129  73.339  81.077  1.00 53.60           H
ATOM   3065 HD21 LEU A 199      10.609  70.303  80.946  1.00 50.71           H
ATOM   3066 HD22 LEU A 199      11.813  71.081  82.000  1.00 50.71           H
ATOM   3067 HD23 LEU A 199      10.584  70.002  82.694  1.00 50.71           H
ATOM   3068  N   VAL A 200       6.513  73.140  83.476  1.00 38.05           N
ATOM   3069  CA  VAL A 200       5.170  72.558  83.465  1.00 43.77           C
ATOM   3070  C   VAL A 200       4.768  72.231  82.034  1.00 45.78           C
ATOM   3071  O   VAL A 200       5.119  72.943  81.095  1.00 53.00           O
ATOM   3072  CB  VAL A 200       4.116  73.483  84.119  1.00 41.47           C
ATOM   3073  CG1 VAL A 200       4.400  73.635  85.611  1.00 37.27           C
ATOM   3074  CG2 VAL A 200       4.047  74.871  83.456  1.00 49.13           C
ATOM   3075  H   VAL A 200       6.637  74.020  82.994  1.00 45.60           H
ATOM   3076  HA  VAL A 200       5.178  71.630  84.035  1.00 52.47           H
ATOM   3077  HB  VAL A 200       3.135  73.014  84.019  1.00 49.71           H
ATOM   3078 HG11 VAL A 200       3.617  74.222  86.082  1.00 44.67           H
ATOM   3079 HG12 VAL A 200       4.422  72.653  86.080  1.00 44.67           H
ATOM   3080 HG13 VAL A 200       5.357  74.130  85.759  1.00 44.67           H
ATOM   3081 HG21 VAL A 200       3.278  75.466  83.929  1.00 58.90           H
ATOM   3082 HG22 VAL A 200       5.001  75.387  83.557  1.00 58.90           H
ATOM   3083 HG23 VAL A 200       3.802  74.780  82.399  1.00 58.90           H
ATOM   3084  N   CYS A 201       4.007  71.150  81.885  1.00 41.84           N
ATOM   3085  CA  CYS A 201       3.498  70.682  80.614  1.00 55.30           C
ATOM   3086  C   CYS A 201       2.007  70.434  80.770  1.00 56.71           C
ATOM   3087  O   CYS A 201       1.579  69.858  81.771  1.00 48.19           O
ATOM   3088  CB  CYS A 201       4.188  69.380  80.229  1.00 49.39           C
ATOM   3089  SG  CYS A 201       5.974  69.539  79.969  1.00 46.14           S
ATOM   3090  H   CYS A 201       3.777  70.597  82.699  1.00 50.16           H
ATOM   3091  HA  CYS A 201       3.669  71.417  79.831  1.00 66.31           H
ATOM   3092  HB2 CYS A 201       4.022  68.650  81.015  1.00 59.22           H
ATOM   3093  HB3 CYS A 201       3.754  69.010  79.302  1.00 59.22           H
ATOM   3094  N   LYS A 202       1.227  70.860  79.769  1.00 50.18           N
ATOM   3095  CA  LYS A 202      -0.203  70.593  79.727  1.00 57.71           C
ATOM   3096  C   LYS A 202      -0.418  69.230  79.074  1.00 53.11           C
ATOM   3097  O   LYS A 202      -0.112  69.034  77.899  1.00 53.84           O
ATOM   3098  CB  LYS A 202      -0.938  71.740  79.029  1.00 60.66           C
ATOM   3099  CG  LYS A 202      -2.421  71.742  79.422  1.00 62.05           C
ATOM   3100  CD  LYS A 202      -3.151  72.989  78.884  1.00 74.24           C
ATOM   3101  CE  LYS A 202      -3.733  73.846  80.017  1.00 71.94           C
ATOM   3102  NZ  LYS A 202      -5.087  74.336  79.693  1.00 69.55           N1+
ATOM   3103  H   LYS A 202       1.660  71.295  78.964  1.00 60.16           H
ATOM   3104  HA  LYS A 202      -0.556  70.557  80.758  1.00 69.19           H
ATOM   3105  HB2 LYS A 202      -0.508  72.685  79.362  1.00 72.74           H
ATOM   3106  HB3 LYS A 202      -0.821  71.666  77.947  1.00 72.74           H
ATOM   3107  HG2 LYS A 202      -2.899  70.844  79.028  1.00 74.40           H
ATOM   3108  HG3 LYS A 202      -2.495  71.713  80.510  1.00 74.40           H
ATOM   3109  HD2 LYS A 202      -2.458  73.612  78.315  1.00 89.03           H
ATOM   3110  HD3 LYS A 202      -3.945  72.670  78.206  1.00 89.03           H
ATOM   3111  HE2 LYS A 202      -3.765  73.272  80.945  1.00 86.28           H
ATOM   3112  HE3 LYS A 202      -3.076  74.704  80.167  1.00 86.28           H
ATOM   3113  HZ1 LYS A 202      -5.450  74.872  80.469  1.00 83.40           H
ATOM   3114  HZ2 LYS A 202      -5.051  74.915  78.866  1.00 83.40           H
ATOM   3115  HZ3 LYS A 202      -5.698  73.549  79.523  1.00 83.40           H
ATOM   3116  N   VAL A 203      -0.931  68.296  79.870  1.00 53.67           N
ATOM   3117  CA  VAL A 203      -1.133  66.896  79.515  1.00 63.05           C
ATOM   3118  C   VAL A 203      -2.619  66.605  79.688  1.00 60.69           C
ATOM   3119  O   VAL A 203      -3.123  66.643  80.811  1.00 59.73           O
ATOM   3120  CB  VAL A 203      -0.272  65.950  80.386  1.00 47.74           C
ATOM   3121  CG1 VAL A 203      -0.229  64.568  79.730  1.00 52.32           C
ATOM   3122  CG2 VAL A 203       1.153  66.484  80.576  1.00 59.91           C
ATOM   3123  H   VAL A 203      -1.101  68.540  80.835  1.00 64.35           H
ATOM   3124  HA  VAL A 203      -0.859  66.741  78.470  1.00 75.60           H
ATOM   3125  HB  VAL A 203      -0.732  65.861  81.372  1.00 57.23           H
ATOM   3126 HG11 VAL A 203       0.346  63.884  80.355  1.00 62.73           H
ATOM   3127 HG12 VAL A 203      -1.237  64.170  79.629  1.00 62.73           H
ATOM   3128 HG13 VAL A 203       0.237  64.627  78.747  1.00 62.73           H
ATOM   3129 HG21 VAL A 203       1.797  65.694  80.967  1.00 71.84           H
ATOM   3130 HG22 VAL A 203       1.548  66.845  79.631  1.00 71.84           H
ATOM   3131 HG23 VAL A 203       1.140  67.309  81.287  1.00 71.84           H
ATOM   3132  N   ASN A 204      -3.312  66.364  78.567  1.00 61.72           N
ATOM   3133  CA  ASN A 204      -4.739  66.028  78.516  1.00 68.42           C
ATOM   3134  C   ASN A 204      -5.578  66.962  79.415  1.00 63.23           C
ATOM   3135  O   ASN A 204      -6.296  66.513  80.308  1.00 61.06           O
ATOM   3136  CB  ASN A 204      -4.929  64.525  78.817  1.00 71.00           C
ATOM   3137  CG  ASN A 204      -4.072  63.629  77.911  1.00 75.24           C
ATOM   3138  OD1 ASN A 204      -4.119  63.736  76.687  1.00 71.22           O
ATOM   3139  ND2 ASN A 204      -3.317  62.705  78.503  1.00 72.94           N
ATOM   3140  H   ASN A 204      -2.807  66.354  77.691  1.00 74.01           H
ATOM   3141  HA  ASN A 204      -5.068  66.204  77.491  1.00 82.06           H
ATOM   3142  HB2 ASN A 204      -4.726  64.319  79.869  1.00 85.15           H
ATOM   3143  HB3 ASN A 204      -5.974  64.309  78.589  1.00 85.15           H
ATOM   3144 HD21 ASN A 204      -2.752  62.088  77.939  1.00 87.47           H
ATOM   3145 HD22 ASN A 204      -3.292  62.636  79.509  1.00 87.47           H
ATOM   3146  N   GLY A 205      -5.467  68.276  79.170  1.00 58.40           N
ATOM   3147  CA  GLY A 205      -6.205  69.311  79.887  1.00 61.66           C
ATOM   3148  C   GLY A 205      -5.709  69.654  81.302  1.00 67.69           C
ATOM   3149  O   GLY A 205      -6.397  70.428  81.968  1.00 63.47           O
ATOM   3150  H   GLY A 205      -4.860  68.572  78.422  1.00 70.03           H
ATOM   3151  HA2 GLY A 205      -6.171  70.223  79.292  1.00 73.94           H
ATOM   3152  HA3 GLY A 205      -7.239  68.978  79.978  1.00 73.94           H
ATOM   3153  N   THR A 206      -4.539  69.163  81.754  1.00 66.43           N
ATOM   3154  CA  THR A 206      -4.026  69.416  83.112  1.00 68.16           C
ATOM   3155  C   THR A 206      -2.540  69.794  83.113  1.00 68.24           C
ATOM   3156  O   THR A 206      -1.719  69.125  82.495  1.00 61.56           O
ATOM   3157  CB  THR A 206      -4.279  68.199  84.020  1.00 63.70           C
ATOM   3158  OG1 THR A 206      -5.649  67.866  84.023  1.00 74.13           O
ATOM   3159  CG2 THR A 206      -3.895  68.484  85.477  1.00 55.99           C
ATOM   3160  H   THR A 206      -4.024  68.509  81.181  1.00 79.66           H
ATOM   3161  HA  THR A 206      -4.588  70.247  83.538  1.00 81.74           H
ATOM   3162  HB  THR A 206      -3.698  67.348  83.656  1.00 76.39           H
ATOM   3163  HG1 THR A 206      -5.741  66.974  84.366  1.00 88.91           H
ATOM   3164 HG21 THR A 206      -4.118  67.610  86.089  1.00 67.14           H
ATOM   3165 HG22 THR A 206      -2.830  68.693  85.564  1.00 67.14           H
ATOM   3166 HG23 THR A 206      -4.473  69.328  85.853  1.00 67.14           H
ATOM   3167  N   TRP A 207      -2.199  70.851  83.860  1.00 64.76           N
ATOM   3168  CA  TRP A 207      -0.825  71.264  84.110  1.00 60.65           C
ATOM   3169  C   TRP A 207      -0.115  70.326  85.095  1.00 50.43           C
ATOM   3170  O   TRP A 207      -0.546  70.192  86.239  1.00 56.21           O
ATOM   3171  CB  TRP A 207      -0.825  72.708  84.619  1.00 57.42           C
ATOM   3172  CG  TRP A 207      -1.165  73.742  83.586  1.00 68.53           C
ATOM   3173  CD1 TRP A 207      -2.263  74.531  83.588  1.00 67.54           C
ATOM   3174  CD2 TRP A 207      -0.398  74.137  82.402  1.00 62.85           C
ATOM   3175  NE1 TRP A 207      -2.216  75.399  82.518  1.00 64.03           N
ATOM   3176  CE2 TRP A 207      -1.095  75.190  81.739  1.00 65.55           C
ATOM   3177  CE3 TRP A 207       0.821  73.721  81.825  1.00 63.15           C
ATOM   3178  CZ2 TRP A 207      -0.609  75.799  80.570  1.00 62.74           C
ATOM   3179  CZ3 TRP A 207       1.316  74.314  80.647  1.00 60.42           C
ATOM   3180  CH2 TRP A 207       0.605  75.354  80.020  1.00 63.17           C
ATOM   3181  H   TRP A 207      -2.921  71.335  84.371  1.00 77.66           H
ATOM   3182  HA  TRP A 207      -0.281  71.246  83.165  1.00 72.72           H
ATOM   3183  HB2 TRP A 207      -1.507  72.791  85.468  1.00 68.85           H
ATOM   3184  HB3 TRP A 207       0.184  72.928  84.970  1.00 68.85           H
ATOM   3185  HD1 TRP A 207      -3.043  74.507  84.338  1.00 81.00           H
ATOM   3186  HE1 TRP A 207      -2.892  76.135  82.381  1.00 76.79           H
ATOM   3187  HE3 TRP A 207       1.380  72.925  82.295  1.00 75.73           H
ATOM   3188  HZ2 TRP A 207      -1.151  76.611  80.110  1.00 75.23           H
ATOM   3189  HZ3 TRP A 207       2.249  73.964  80.225  1.00 72.45           H
ATOM   3190  HH2 TRP A 207       0.993  75.810  79.121  1.00 75.75           H
ATOM   3191  N   LEU A 208       0.987  69.718  84.640  1.00 49.24           N
ATOM   3192  CA  LEU A 208       1.842  68.806  85.404  1.00 52.83           C
ATOM   3193  C   LEU A 208       3.295  69.291  85.420  1.00 44.18           C
ATOM   3194  O   LEU A 208       3.842  69.586  84.359  1.00 45.13           O
ATOM   3195  CB  LEU A 208       1.815  67.410  84.763  1.00 51.56           C
ATOM   3196  CG  LEU A 208       0.479  66.656  84.857  1.00 47.63           C
ATOM   3197  CD1 LEU A 208       0.623  65.318  84.122  1.00 49.80           C
ATOM   3198  CD2 LEU A 208       0.097  66.403  86.319  1.00 53.57           C
ATOM   3199  H   LEU A 208       1.260  69.882  83.681  1.00 59.04           H
ATOM   3200  HA  LEU A 208       1.487  68.739  86.427  1.00 63.34           H
ATOM   3201  HB2 LEU A 208       2.082  67.516  83.710  1.00 61.82           H
ATOM   3202  HB3 LEU A 208       2.582  66.807  85.247  1.00 61.82           H
ATOM   3203  HG  LEU A 208      -0.302  67.249  84.382  1.00 57.10           H
ATOM   3204 HD11 LEU A 208      -0.325  64.778  84.134  1.00 59.70           H
ATOM   3205 HD12 LEU A 208       0.894  65.497  83.088  1.00 59.70           H
ATOM   3206 HD13 LEU A 208       1.407  64.711  84.580  1.00 59.70           H
ATOM   3207 HD21 LEU A 208      -0.762  65.733  86.376  1.00 64.24           H
ATOM   3208 HD22 LEU A 208       0.937  65.961  86.848  1.00 64.24           H
ATOM   3209 HD23 LEU A 208      -0.160  67.341  86.803  1.00 64.24           H
ATOM   3210  N   GLN A 209       3.931  69.320  86.602  1.00 42.75           N
ATOM   3211  CA  GLN A 209       5.322  69.742  86.748  1.00 41.84           C
ATOM   3212  C   GLN A 209       6.265  68.612  86.308  1.00 43.73           C
ATOM   3213  O   GLN A 209       6.461  67.648  87.045  1.00 39.03           O
ATOM   3214  CB  GLN A 209       5.606  70.201  88.192  1.00 38.87           C
ATOM   3215  CG  GLN A 209       6.473  71.468  88.161  1.00 51.32           C
ATOM   3216  CD  GLN A 209       7.283  71.637  89.437  1.00 50.54           C
ATOM   3217  OE1 GLN A 209       6.713  71.837  90.498  1.00 48.04           O
ATOM   3218  NE2 GLN A 209       8.609  71.588  89.341  1.00 43.84           N
ATOM   3219  H   GLN A 209       3.440  69.027  87.436  1.00 51.24           H
ATOM   3220  HA  GLN A 209       5.474  70.591  86.082  1.00 50.15           H
ATOM   3221  HB2 GLN A 209       4.669  70.417  88.709  1.00 46.59           H
ATOM   3222  HB3 GLN A 209       6.128  69.428  88.757  1.00 46.59           H
ATOM   3223  HG2 GLN A 209       7.131  71.488  87.293  1.00 61.53           H
ATOM   3224  HG3 GLN A 209       5.763  72.297  88.123  1.00 61.53           H
ATOM   3225 HE21 GLN A 209       9.045  71.403  88.451  1.00 52.56           H
ATOM   3226 HE22 GLN A 209       9.180  71.727  90.162  1.00 52.56           H
ATOM   3227  N   ALA A 210       6.829  68.747  85.100  1.00 36.59           N
ATOM   3228  CA  ALA A 210       7.751  67.799  84.471  1.00 40.63           C
ATOM   3229  C   ALA A 210       9.175  67.900  85.029  1.00 40.66           C
ATOM   3230  O   ALA A 210       9.911  66.912  85.045  1.00 40.16           O
ATOM   3231  CB  ALA A 210       7.779  68.066  82.959  1.00 43.25           C
ATOM   3232  H   ALA A 210       6.624  69.586  84.576  1.00 43.85           H
ATOM   3233  HA  ALA A 210       7.381  66.786  84.635  1.00 48.71           H
ATOM   3234  HB1 ALA A 210       8.436  67.346  82.471  1.00 51.85           H
ATOM   3235  HB2 ALA A 210       6.776  67.969  82.545  1.00 51.85           H
ATOM   3236  HB3 ALA A 210       8.149  69.072  82.762  1.00 51.85           H
ATOM   3237  N   GLY A 211       9.586  69.110  85.419  1.00 42.95           N
ATOM   3238  CA  GLY A 211      10.944  69.359  85.853  1.00 43.85           C
ATOM   3239  C   GLY A 211      11.060  70.512  86.828  1.00 45.13           C
ATOM   3240  O   GLY A 211      10.143  71.319  86.968  1.00 40.29           O
ATOM   3241  H   GLY A 211       8.947  69.892  85.381  1.00 51.49           H
ATOM   3242  HA2 GLY A 211      11.308  68.461  86.333  1.00 52.56           H
ATOM   3243  HA3 GLY A 211      11.565  69.564  84.982  1.00 52.56           H
ATOM   3244  N   VAL A 212      12.239  70.596  87.446  1.00 43.60           N
ATOM   3245  CA  VAL A 212      12.711  71.764  88.174  1.00 38.16           C
ATOM   3246  C   VAL A 212      14.001  72.280  87.510  1.00 41.67           C
ATOM   3247  O   VAL A 212      14.897  71.504  87.172  1.00 34.45           O
ATOM   3248  CB  VAL A 212      12.832  71.461  89.679  1.00 39.90           C
ATOM   3249  CG1 VAL A 212      13.712  70.261  89.966  1.00 44.96           C
ATOM   3250  CG2 VAL A 212      13.448  72.633  90.431  1.00 37.60           C
ATOM   3251  H   VAL A 212      12.914  69.857  87.295  1.00 52.27           H
ATOM   3252  HA  VAL A 212      11.958  72.544  88.085  1.00 45.74           H
ATOM   3253  HB  VAL A 212      11.837  71.262  90.084  1.00 47.82           H
ATOM   3254 HG11 VAL A 212      13.872  70.164  91.034  1.00 53.90           H
ATOM   3255 HG12 VAL A 212      13.224  69.361  89.590  1.00 53.90           H
ATOM   3256 HG13 VAL A 212      14.691  70.413  89.513  1.00 53.90           H
ATOM   3257 HG21 VAL A 212      13.424  72.444  91.503  1.00 45.07           H
ATOM   3258 HG22 VAL A 212      14.477  72.805  90.119  1.00 45.07           H
ATOM   3259 HG23 VAL A 212      12.853  73.509  90.209  1.00 45.07           H
ATOM   3260  N   VAL A 213      14.076  73.601  87.296  1.00 33.90           N
ATOM   3261  CA  VAL A 213      15.239  74.262  86.698  1.00 37.46           C
ATOM   3262  C   VAL A 213      16.483  73.940  87.568  1.00 33.35           C
ATOM   3263  O   VAL A 213      16.477  74.094  88.769  1.00 31.73           O
ATOM   3264  CB  VAL A 213      15.094  75.814  86.647  1.00 34.98           C
ATOM   3265  CG1 VAL A 213      16.341  76.444  86.009  1.00 32.19           C
ATOM   3266  CG2 VAL A 213      13.862  76.257  85.860  1.00 34.70           C
ATOM   3267  H   VAL A 213      13.378  74.164  87.716  1.00 40.63           H
ATOM   3268  HA  VAL A 213      15.393  73.877  85.655  1.00 44.90           H
ATOM   3269  HB  VAL A 213      14.982  76.166  87.700  1.00 41.92           H
ATOM   3270 HG11 VAL A 213      16.294  77.539  86.024  1.00 38.58           H
ATOM   3271 HG12 VAL A 213      17.276  76.186  86.521  1.00 38.58           H
ATOM   3272 HG13 VAL A 213      16.480  76.134  84.965  1.00 38.58           H
ATOM   3273 HG21 VAL A 213      13.657  77.320  86.031  1.00 41.58           H
ATOM   3274 HG22 VAL A 213      14.031  76.150  84.785  1.00 41.58           H
ATOM   3275 HG23 VAL A 213      12.965  75.692  86.123  1.00 41.58           H
ATOM   3276  N   SER A 214      17.528  73.440  86.878  1.00 30.67           N
ATOM   3277  CA  SER A 214      18.728  72.863  87.488  1.00 35.28           C
ATOM   3278  C   SER A 214      20.007  73.498  86.938  1.00 31.61           C
ATOM   3279  O   SER A 214      20.633  74.250  87.673  1.00 29.07           O
ATOM   3280  CB  SER A 214      18.719  71.341  87.318  1.00 33.68           C
ATOM   3281  OG  SER A 214      19.873  70.813  87.928  1.00 27.42           O
ATOM   3282  H   SER A 214      17.457  73.356  85.873  1.00 36.75           H
ATOM   3283  HA  SER A 214      18.715  73.058  88.561  1.00 42.29           H
ATOM   3284  HB2 SER A 214      17.823  70.925  87.781  1.00 40.36           H
ATOM   3285  HB3 SER A 214      18.738  71.076  86.261  1.00 40.36           H
ATOM   3286  HG  SER A 214      19.905  71.080  88.855  1.00 32.85           H
ATOM   3287  N   TRP A 215      20.405  73.205  85.688  1.00 29.32           N
ATOM   3288  CA  TRP A 215      21.676  73.659  85.139  1.00 26.69           C
ATOM   3289  C   TRP A 215      21.673  73.630  83.584  1.00 27.69           C
ATOM   3290  O   TRP A 215      20.693  73.457  82.882  1.00 28.13           O
ATOM   3291  CB  TRP A 215      22.903  72.850  85.674  1.00 23.64           C
ATOM   3292  CG  TRP A 215      23.008  71.455  85.170  1.00 29.35           C
ATOM   3293  CD1 TRP A 215      22.171  70.430  85.579  1.00 23.40           C
ATOM   3294  CD2 TRP A 215      23.971  70.881  84.251  1.00 28.69           C
ATOM   3295  NE1 TRP A 215      22.540  69.223  84.956  1.00 27.72           N
ATOM   3296  CE2 TRP A 215      23.668  69.482  84.163  1.00 24.69           C
ATOM   3297  CE3 TRP A 215      25.034  71.387  83.469  1.00 31.12           C
ATOM   3298  CZ2 TRP A 215      24.408  68.584  83.373  1.00 27.73           C
ATOM   3299  CZ3 TRP A 215      25.753  70.509  82.681  1.00 29.27           C
ATOM   3300  CH2 TRP A 215      25.445  69.123  82.638  1.00 25.95           C
ATOM   3301  H   TRP A 215      19.844  72.590  85.141  1.00 35.13           H
ATOM   3302  HA  TRP A 215      21.835  74.741  85.427  1.00 31.97           H
ATOM   3303  HB2 TRP A 215      23.838  73.402  85.442  1.00 28.32           H
ATOM   3304  HB3 TRP A 215      22.852  72.820  86.785  1.00 28.32           H
ATOM   3305  HD1 TRP A 215      21.317  70.483  86.202  1.00 28.03           H
ATOM   3306  HE1 TRP A 215      22.226  68.318  85.247  1.00 33.22           H
ATOM   3307  HE3 TRP A 215      25.270  72.449  83.483  1.00 37.29           H
ATOM   3308  HZ2 TRP A 215      24.167  67.528  83.363  1.00 33.23           H
ATOM   3309  HZ3 TRP A 215      26.596  70.844  82.053  1.00 35.08           H
ATOM   3310  HH2 TRP A 215      26.063  68.482  82.008  1.00 31.09           H
ATOM   3311  N   GLY A 216      22.919  73.919  83.053  1.00 28.01           N
ATOM   3312  CA  GLY A 216      23.245  73.880  81.617  1.00 30.20           C
ATOM   3313  C   GLY A 216      24.574  74.617  81.441  1.00 23.77           C
ATOM   3314  O   GLY A 216      25.198  75.086  82.395  1.00 22.39           O
ATOM   3315  H   GLY A 216      23.744  73.994  83.662  1.00 33.56           H
ATOM   3316  HA2 GLY A 216      23.331  72.828  81.261  1.00 36.19           H
ATOM   3317  HA3 GLY A 216      22.421  74.349  81.011  1.00 36.19           H
ATOM   3318  N   GLU A 217      25.069  74.655  80.155  1.00 26.82           N
ATOM   3319  CA  GLU A 217      26.302  75.425  79.840  1.00 23.03           C
ATOM   3320  C   GLU A 217      25.794  76.765  79.247  1.00 26.59           C
ATOM   3321  O   GLU A 217      25.352  76.893  78.122  1.00 30.24           O
ATOM   3322  CB  GLU A 217      27.184  74.664  78.839  1.00 24.49           C
ATOM   3323  CG  GLU A 217      27.930  73.499  79.500  1.00 27.78           C
ATOM   3324  CD  GLU A 217      28.722  72.684  78.473  1.00 36.16           C
ATOM   3325  OE1 GLU A 217      29.280  73.196  77.512  1.00 35.13           O
ATOM   3326  OE2 GLU A 217      28.817  71.378  78.642  1.00 31.33           O1-
ATOM   3327  H   GLU A 217      24.491  74.370  79.358  1.00 32.14           H
ATOM   3328  HA  GLU A 217      26.874  75.606  80.800  1.00 27.58           H
ATOM   3329  HB2 GLU A 217      26.568  74.300  77.995  1.00 29.33           H
ATOM   3330  HB3 GLU A 217      27.919  75.359  78.363  1.00 29.33           H
ATOM   3331  HG2 GLU A 217      28.653  73.879  80.253  1.00 33.28           H
ATOM   3332  HG3 GLU A 217      27.243  72.849  80.070  1.00 33.28           H
ATOM   3333  N   GLY A 219      25.854  77.842  80.140  1.00 32.77           N
ATOM   3334  CA  GLY A 219      25.202  79.120  79.812  1.00 24.01           C
ATOM   3335  C   GLY A 219      23.684  78.927  79.648  1.00 33.26           C
ATOM   3336  O   GLY A 219      23.037  78.013  80.122  1.00 32.01           O
ATOM   3337  H   GLY A 219      26.147  77.709  81.119  1.00 39.27           H
ATOM   3338  HA2 GLY A 219      25.412  79.865  80.614  1.00 28.76           H
ATOM   3339  HA3 GLY A 219      25.646  79.529  78.871  1.00 28.76           H
ATOM   3340  N   CYS A 220      23.090  79.953  78.908  1.00 28.71           N
ATOM   3341  CA  CYS A 220      21.645  80.023  78.629  1.00 35.87           C
ATOM   3342  C   CYS A 220      21.508  80.341  77.114  1.00 29.90           C
ATOM   3343  O   CYS A 220      22.178  81.237  76.605  1.00 31.85           O
ATOM   3344  CB  CYS A 220      20.969  81.151  79.425  1.00 31.39           C
ATOM   3345  SG  CYS A 220      21.712  81.159  81.085  1.00 32.87           S
ATOM   3346  H   CYS A 220      23.652  80.693  78.477  1.00 34.40           H
ATOM   3347  HA  CYS A 220      21.182  79.018  78.887  1.00 42.99           H
ATOM   3348  HB2 CYS A 220      21.111  82.137  78.935  1.00 37.61           H
ATOM   3349  HB3 CYS A 220      19.879  80.945  79.519  1.00 37.61           H
ATOM   3350  N   ALA A 221      20.643  79.544  76.397  1.00 31.18           N
ATOM   3351  CA  ALA A 221      20.320  79.774  74.972  1.00 34.13           C
ATOM   3352  C   ALA A 221      21.554  79.879  74.044  1.00 40.17           C
ATOM   3353  O   ALA A 221      21.545  80.539  73.025  1.00 34.72           O
ATOM   3354  CB  ALA A 221      19.433  81.001  74.807  1.00 35.77           C
ATOM   3355  H   ALA A 221      20.093  78.748  76.875  1.00 37.37           H
ATOM   3356  HA  ALA A 221      19.766  78.847  74.645  1.00 40.91           H
ATOM   3357  HB1 ALA A 221      19.216  81.202  73.757  1.00 42.87           H
ATOM   3358  HB2 ALA A 221      18.486  80.883  75.346  1.00 42.87           H
ATOM   3359  HB3 ALA A 221      19.952  81.888  75.200  1.00 42.87           H
ATOM   3360  N   GLN A 221A     22.575  79.084  74.408  1.00 25.01           N
ATOM   3361  CA  GLN A 221A     23.812  78.883  73.670  1.00 35.83           C
ATOM   3362  C   GLN A 221A     23.648  77.725  72.664  1.00 30.68           C
ATOM   3363  O   GLN A 221A     22.893  76.787  72.933  1.00 35.16           O
ATOM   3364  CB  GLN A 221A     24.950  78.517  74.645  1.00 43.58           C
ATOM   3365  CG  GLN A 221A     25.306  79.588  75.687  1.00 44.14           C
ATOM   3366  CD  GLN A 221A     26.447  80.489  75.221  1.00 56.91           C
ATOM   3367  OE1 GLN A 221A     26.336  81.197  74.221  1.00 52.66           O
ATOM   3368  NE2 GLN A 221A     27.561  80.458  75.949  1.00 65.45           N
ATOM   3369  H   GLN A 221A     22.470  78.550  75.261  1.00 29.96           H
ATOM   3370  HA  GLN A 221A     24.070  79.816  73.175  1.00 42.94           H
ATOM   3371  HB2 GLN A 221A     24.689  77.602  75.172  1.00 52.25           H
ATOM   3372  HB3 GLN A 221A     25.845  78.290  74.063  1.00 52.25           H
ATOM   3373  HG2 GLN A 221A     24.432  80.215  75.839  1.00 52.91           H
ATOM   3374  HG3 GLN A 221A     25.568  79.098  76.624  1.00 52.91           H
ATOM   3375 HE21 GLN A 221A     27.617  79.879  76.776  1.00 78.48           H
ATOM   3376 HE22 GLN A 221A     28.346  81.033  75.687  1.00 78.48           H
ATOM   3377  N   PRO A 222      24.377  77.742  71.534  1.00 31.65           N
ATOM   3378  CA  PRO A 222      24.317  76.690  70.525  1.00 37.62           C
ATOM   3379  C   PRO A 222      24.689  75.312  71.083  1.00 36.30           C
ATOM   3380  O   PRO A 222      25.728  75.147  71.721  1.00 32.66           O
ATOM   3381  CB  PRO A 222      25.330  77.119  69.444  1.00 34.89           C
ATOM   3382  CG  PRO A 222      25.493  78.625  69.649  1.00 38.08           C
ATOM   3383  CD  PRO A 222      25.345  78.763  71.156  1.00 32.12           C
ATOM   3384  HA  PRO A 222      23.338  76.696  70.052  1.00 45.10           H
ATOM   3385  HB2 PRO A 222      26.290  76.656  69.675  1.00 41.82           H
ATOM   3386  HB3 PRO A 222      25.032  76.865  68.427  1.00 41.82           H
ATOM   3387  HG2 PRO A 222      26.483  78.972  69.347  1.00 45.64           H
ATOM   3388  HG3 PRO A 222      24.709  79.167  69.118  1.00 45.64           H
ATOM   3389  HD2 PRO A 222      26.300  78.568  71.647  1.00 38.49           H
ATOM   3390  HD3 PRO A 222      24.985  79.772  71.353  1.00 38.49           H
ATOM   3391  N   ASN A 223      23.830  74.328  70.784  1.00 33.86           N
ATOM   3392  CA  ASN A 223      23.977  72.916  71.136  1.00 39.17           C
ATOM   3393  C   ASN A 223      23.942  72.647  72.645  1.00 35.34           C
ATOM   3394  O   ASN A 223      24.426  71.597  73.062  1.00 32.92           O
ATOM   3395  CB  ASN A 223      25.226  72.294  70.464  1.00 32.13           C
ATOM   3396  CG  ASN A 223      25.163  72.390  68.947  1.00 37.26           C
ATOM   3397  OD1 ASN A 223      24.138  72.075  68.341  1.00 29.70           O
ATOM   3398  ND2 ASN A 223      26.288  72.733  68.320  1.00 27.89           N
ATOM   3399  H   ASN A 223      22.996  74.578  70.273  1.00 40.58           H
ATOM   3400  HA  ASN A 223      23.106  72.399  70.729  1.00 46.95           H
ATOM   3401  HB2 ASN A 223      26.149  72.731  70.850  1.00 38.51           H
ATOM   3402  HB3 ASN A 223      25.211  71.232  70.701  1.00 38.51           H
ATOM   3403 HD21 ASN A 223      26.315  72.750  67.314  1.00 33.41           H
ATOM   3404 HD22 ASN A 223      27.116  72.939  68.860  1.00 33.41           H
ATOM   3405  N   ARG A 224      23.363  73.556  73.451  1.00 35.74           N
ATOM   3406  CA  ARG A 224      23.320  73.447  74.912  1.00 21.86           C
ATOM   3407  C   ARG A 224      21.912  73.724  75.455  1.00 31.78           C
ATOM   3408  O   ARG A 224      21.706  74.738  76.124  1.00 30.42           O
ATOM   3409  CB  ARG A 224      24.404  74.349  75.541  1.00 26.39           C
ATOM   3410  CG  ARG A 224      25.850  74.005  75.120  1.00 31.32           C
ATOM   3411  CD  ARG A 224      26.315  72.613  75.587  1.00 26.10           C
ATOM   3412  NE  ARG A 224      27.744  72.407  75.308  1.00 31.15           N
ATOM   3413  CZ  ARG A 224      28.306  71.918  74.204  1.00 31.90           C
ATOM   3414  NH1 ARG A 224      27.573  71.432  73.212  1.00 28.10           N
ATOM   3415  NH2 ARG A 224      29.628  71.918  74.087  1.00 26.11           N1+
ATOM   3416  H   ARG A 224      23.010  74.413  73.044  1.00 42.83           H
ATOM   3417  HA  ARG A 224      23.544  72.422  75.196  1.00 26.18           H
ATOM   3418  HB2 ARG A 224      24.204  75.382  75.262  1.00 31.61           H
ATOM   3419  HB3 ARG A 224      24.340  74.280  76.628  1.00 31.61           H
ATOM   3420  HG2 ARG A 224      25.953  74.068  74.040  1.00 37.53           H
ATOM   3421  HG3 ARG A 224      26.514  74.756  75.550  1.00 37.53           H
ATOM   3422  HD2 ARG A 224      26.163  72.537  76.661  1.00 31.26           H
ATOM   3423  HD3 ARG A 224      25.732  71.825  75.115  1.00 31.26           H
ATOM   3424  HE  ARG A 224      28.385  72.761  76.005  1.00 37.33           H
ATOM   3425 HH11 ARG A 224      26.568  71.420  73.293  1.00 33.66           H
ATOM   3426 HH12 ARG A 224      28.036  71.049  72.401  1.00 33.66           H
ATOM   3427 HH21 ARG A 224      30.207  72.282  74.836  1.00 31.28           H
ATOM   3428 HH22 ARG A 224      30.060  71.542  73.258  1.00 31.28           H
ATOM   3429  N   PRO A 225      20.933  72.829  75.202  1.00 23.80           N
ATOM   3430  CA  PRO A 225      19.608  72.942  75.803  1.00 33.17           C
ATOM   3431  C   PRO A 225      19.682  73.018  77.324  1.00 28.84           C
ATOM   3432  O   PRO A 225      20.566  72.438  77.957  1.00 32.66           O
ATOM   3433  CB  PRO A 225      18.862  71.657  75.431  1.00 35.63           C
ATOM   3434  CG  PRO A 225      19.589  71.186  74.179  1.00 35.86           C
ATOM   3435  CD  PRO A 225      21.029  71.632  74.383  1.00 33.92           C
ATOM   3436  HA  PRO A 225      19.058  73.773  75.358  1.00 39.75           H
ATOM   3437  HB2 PRO A 225      19.036  70.924  76.219  1.00 42.70           H
ATOM   3438  HB3 PRO A 225      17.787  71.786  75.285  1.00 42.70           H
ATOM   3439  HG2 PRO A 225      19.556  70.100  74.088  1.00 42.99           H
ATOM   3440  HG3 PRO A 225      19.149  71.667  73.306  1.00 42.99           H
ATOM   3441  HD2 PRO A 225      21.582  70.849  74.894  1.00 40.66           H
ATOM   3442  HD3 PRO A 225      21.442  71.844  73.400  1.00 40.66           H
ATOM   3443  N   GLY A 226      18.707  73.695  77.907  1.00 33.18           N
ATOM   3444  CA  GLY A 226      18.596  73.783  79.350  1.00 30.71           C
ATOM   3445  C   GLY A 226      18.191  72.421  79.901  1.00 31.35           C
ATOM   3446  O   GLY A 226      17.519  71.635  79.265  1.00 36.36           O
ATOM   3447  H   GLY A 226      18.007  74.116  77.353  1.00 39.76           H
ATOM   3448  HA2 GLY A 226      19.562  74.112  79.819  1.00 36.80           H
ATOM   3449  HA3 GLY A 226      17.849  74.563  79.645  1.00 36.80           H
ATOM   3450  N   ILE A 227      18.701  72.162  81.121  1.00 32.45           N
ATOM   3451  CA  ILE A 227      18.649  70.877  81.828  1.00 28.25           C
ATOM   3452  C   ILE A 227      17.937  71.064  83.175  1.00 31.70           C
ATOM   3453  O   ILE A 227      18.201  71.991  83.944  1.00 29.29           O
ATOM   3454  CB  ILE A 227      20.050  70.245  82.007  1.00 23.36           C
ATOM   3455  CG1 ILE A 227      20.789  70.055  80.663  1.00 23.63           C
ATOM   3456  CG2 ILE A 227      19.918  68.872  82.710  1.00 35.58           C
ATOM   3457  CD1 ILE A 227      22.293  69.840  80.871  1.00 27.84           C
ATOM   3458  H   ILE A 227      19.283  72.871  81.548  1.00 38.89           H
ATOM   3459  HA  ILE A 227      18.075  70.176  81.225  1.00 33.85           H
ATOM   3460  HB  ILE A 227      20.646  70.892  82.650  1.00 27.98           H
ATOM   3461 HG12 ILE A 227      20.374  69.205  80.122  1.00 28.31           H
ATOM   3462 HG13 ILE A 227      20.679  70.936  80.038  1.00 28.31           H
ATOM   3463 HG21 ILE A 227      20.883  68.382  82.808  1.00 42.64           H
ATOM   3464 HG22 ILE A 227      19.515  68.986  83.717  1.00 42.64           H
ATOM   3465 HG23 ILE A 227      19.262  68.228  82.124  1.00 42.64           H
ATOM   3466 HD11 ILE A 227      22.772  69.717  79.903  1.00 33.35           H
ATOM   3467 HD12 ILE A 227      22.720  70.700  81.383  1.00 33.35           H
ATOM   3468 HD13 ILE A 227      22.486  68.943  81.454  1.00 33.35           H
ATOM   3469  N   TYR A 228      17.001  70.148  83.411  1.00 30.31           N
ATOM   3470  CA  TYR A 228      16.038  70.138  84.491  1.00 31.49           C
ATOM   3471  C   TYR A 228      16.125  68.798  85.204  1.00 27.45           C
ATOM   3472  O   TYR A 228      16.340  67.773  84.570  1.00 35.54           O
ATOM   3473  CB  TYR A 228      14.644  70.292  83.872  1.00 38.28           C
ATOM   3474  CG  TYR A 228      14.424  71.618  83.182  1.00 41.46           C
ATOM   3475  CD1 TYR A 228      14.852  71.826  81.850  1.00 29.76           C
ATOM   3476  CD2 TYR A 228      13.731  72.636  83.863  1.00 36.75           C
ATOM   3477  CE1 TYR A 228      14.638  73.066  81.222  1.00 38.62           C
ATOM   3478  CE2 TYR A 228      13.501  73.862  83.229  1.00 41.33           C
ATOM   3479  CZ  TYR A 228      13.979  74.098  81.927  1.00 37.93           C
ATOM   3480  OH  TYR A 228      13.802  75.321  81.365  1.00 43.90           O
ATOM   3481  H   TYR A 228      16.870  69.437  82.706  1.00 36.31           H
ATOM   3482  HA  TYR A 228      16.224  70.956  85.184  1.00 37.74           H
ATOM   3483  HB2 TYR A 228      14.481  69.504  83.139  1.00 45.88           H
ATOM   3484  HB3 TYR A 228      13.897  70.177  84.656  1.00 45.88           H
ATOM   3485  HD1 TYR A 228      15.364  71.044  81.303  1.00 35.66           H
ATOM   3486  HD2 TYR A 228      13.360  72.472  84.865  1.00 44.05           H
ATOM   3487  HE1 TYR A 228      14.993  73.241  80.216  1.00 46.29           H
ATOM   3488  HE2 TYR A 228      12.940  74.626  83.733  1.00 49.55           H
ATOM   3489  HH  TYR A 228      14.242  76.034  81.835  1.00 52.62           H
ATOM   3490  N   THR A 229      15.880  68.779  86.507  1.00 28.82           N
ATOM   3491  CA  THR A 229      15.715  67.541  87.241  1.00 39.24           C
ATOM   3492  C   THR A 229      14.345  66.948  86.907  1.00 33.60           C
ATOM   3493  O   THR A 229      13.351  67.669  86.965  1.00 38.42           O
ATOM   3494  CB  THR A 229      15.824  67.849  88.730  1.00 33.12           C
ATOM   3495  OG1 THR A 229      16.969  68.629  88.987  1.00 37.18           O
ATOM   3496  CG2 THR A 229      15.836  66.578  89.576  1.00 26.03           C
ATOM   3497  H   THR A 229      15.727  69.647  87.002  1.00 34.54           H
ATOM   3498  HA  THR A 229      16.527  66.864  86.967  1.00 47.03           H
ATOM   3499  HB  THR A 229      14.953  68.404  89.015  1.00 39.69           H
ATOM   3500  HG1 THR A 229      16.906  68.985  89.880  1.00 44.56           H
ATOM   3501 HG21 THR A 229      15.945  66.850  90.621  1.00 31.18           H
ATOM   3502 HG22 THR A 229      14.907  66.023  89.446  1.00 31.18           H
ATOM   3503 HG23 THR A 229      16.690  65.961  89.294  1.00 31.18           H
ATOM   3504  N   ARG A 230      14.288  65.649  86.593  1.00 32.22           N
ATOM   3505  CA  ARG A 230      13.049  64.898  86.364  1.00 30.14           C
ATOM   3506  C   ARG A 230      12.310  64.701  87.669  1.00 41.82           C
ATOM   3507  O   ARG A 230      12.811  64.006  88.553  1.00 31.07           O
ATOM   3508  CB  ARG A 230      13.336  63.512  85.791  1.00 39.46           C
ATOM   3509  CG  ARG A 230      13.712  63.605  84.328  1.00 44.09           C
ATOM   3510  CD  ARG A 230      13.857  62.218  83.705  1.00 38.04           C
ATOM   3511  NE  ARG A 230      12.765  61.943  82.779  1.00 38.12           N
ATOM   3512  CZ  ARG A 230      12.705  62.384  81.520  1.00 35.77           C
ATOM   3513  NH1 ARG A 230      13.718  63.037  80.959  1.00 38.44           N
ATOM   3514  NH2 ARG A 230      11.599  62.170  80.815  1.00 39.66           N1+
ATOM   3515  H   ARG A 230      15.158  65.132  86.570  1.00 38.61           H
ATOM   3516  HA  ARG A 230      12.406  65.446  85.672  1.00 36.12           H
ATOM   3517  HB2 ARG A 230      14.137  63.032  86.359  1.00 47.30           H
ATOM   3518  HB3 ARG A 230      12.435  62.899  85.861  1.00 47.30           H
ATOM   3519  HG2 ARG A 230      12.929  64.160  83.810  1.00 52.86           H
ATOM   3520  HG3 ARG A 230      14.647  64.149  84.247  1.00 52.86           H
ATOM   3521  HD2 ARG A 230      14.814  62.126  83.194  1.00 45.60           H
ATOM   3522  HD3 ARG A 230      13.833  61.462  84.491  1.00 45.60           H
ATOM   3523  HE  ARG A 230      11.955  61.479  83.160  1.00 45.69           H
ATOM   3524 HH11 ARG A 230      14.561  63.204  81.492  1.00 46.07           H
ATOM   3525 HH12 ARG A 230      13.659  63.369  80.008  1.00 46.07           H
ATOM   3526 HH21 ARG A 230      10.819  61.682  81.229  1.00 47.54           H
ATOM   3527 HH22 ARG A 230      11.529  62.500  79.864  1.00 47.54           H
ATOM   3528  N   VAL A 231      11.096  65.253  87.745  1.00 34.01           N
ATOM   3529  CA  VAL A 231      10.242  65.089  88.914  1.00 38.78           C
ATOM   3530  C   VAL A 231       9.812  63.622  89.066  1.00 36.91           C
ATOM   3531  O   VAL A 231       9.769  63.136  90.193  1.00 39.64           O
ATOM   3532  CB  VAL A 231       9.050  66.068  88.861  1.00 41.11           C
ATOM   3533  CG1 VAL A 231       8.134  65.876  90.073  1.00 41.07           C
ATOM   3534  CG2 VAL A 231       9.537  67.529  88.865  1.00 46.13           C
ATOM   3535  H   VAL A 231      10.752  65.797  86.966  1.00 40.76           H
ATOM   3536  HA  VAL A 231      10.837  65.348  89.791  1.00 46.48           H
ATOM   3537  HB  VAL A 231       8.476  65.882  87.950  1.00 49.28           H
ATOM   3538 HG11 VAL A 231       7.328  66.600  90.021  1.00 49.23           H
ATOM   3539 HG12 VAL A 231       7.699  64.878  90.078  1.00 49.23           H
ATOM   3540 HG13 VAL A 231       8.697  66.036  90.994  1.00 49.23           H
ATOM   3541 HG21 VAL A 231       8.688  68.213  88.820  1.00 55.31           H
ATOM   3542 HG22 VAL A 231      10.129  67.734  89.759  1.00 55.31           H
ATOM   3543 HG23 VAL A 231      10.159  67.706  87.995  1.00 55.31           H
ATOM   3544  N   THR A 232       9.508  62.924  87.959  1.00 35.07           N
ATOM   3545  CA  THR A 232       9.097  61.509  87.969  1.00 46.21           C
ATOM   3546  C   THR A 232      10.137  60.626  88.664  1.00 40.40           C
ATOM   3547  O   THR A 232       9.755  59.671  89.334  1.00 46.50           O
ATOM   3548  CB  THR A 232       8.817  61.000  86.539  1.00 42.98           C
ATOM   3549  OG1 THR A 232       9.857  61.299  85.624  1.00 39.75           O
ATOM   3550  CG2 THR A 232       7.519  61.618  86.024  1.00 47.25           C
ATOM   3551  H   THR A 232       9.573  63.380  87.060  1.00 42.04           H
ATOM   3552  HA  THR A 232       8.165  61.435  88.530  1.00 55.40           H
ATOM   3553  HB  THR A 232       8.701  59.916  86.574  1.00 51.52           H
ATOM   3554  HG1 THR A 232      10.580  60.683  85.762  1.00 47.65           H
ATOM   3555 HG21 THR A 232       7.295  61.193  85.054  1.00 56.65           H
ATOM   3556 HG22 THR A 232       6.704  61.392  86.707  1.00 56.65           H
ATOM   3557 HG23 THR A 232       7.623  62.696  85.905  1.00 56.65           H
ATOM   3558  N   TYR A 233      11.429  60.942  88.527  1.00 42.48           N
ATOM   3559  CA  TYR A 233      12.522  60.172  89.116  1.00 41.80           C
ATOM   3560  C   TYR A 233      12.498  60.252  90.651  1.00 40.41           C
ATOM   3561  O   TYR A 233      12.848  59.272  91.310  1.00 38.93           O
ATOM   3562  CB  TYR A 233      13.849  60.690  88.539  1.00 45.39           C
ATOM   3563  CG  TYR A 233      15.017  59.731  88.679  1.00 43.38           C
ATOM   3564  CD1 TYR A 233      15.743  59.665  89.885  1.00 39.96           C
ATOM   3565  CD2 TYR A 233      15.407  58.941  87.581  1.00 39.69           C
ATOM   3566  CE1 TYR A 233      16.867  58.830  89.997  1.00 43.88           C
ATOM   3567  CE2 TYR A 233      16.524  58.094  87.683  1.00 37.49           C
ATOM   3568  CZ  TYR A 233      17.253  58.036  88.896  1.00 37.89           C
ATOM   3569  OH  TYR A 233      18.345  57.231  89.000  1.00 49.70           O
ATOM   3570  H   TYR A 233      11.673  61.771  88.004  1.00 50.92           H
ATOM   3571  HA  TYR A 233      12.410  59.130  88.814  1.00 50.10           H
ATOM   3572  HB2 TYR A 233      13.713  60.894  87.476  1.00 54.42           H
ATOM   3573  HB3 TYR A 233      14.101  61.635  89.022  1.00 54.42           H
ATOM   3574  HD1 TYR A 233      15.452  60.280  90.722  1.00 47.90           H
ATOM   3575  HD2 TYR A 233      14.863  58.997  86.648  1.00 47.58           H
ATOM   3576  HE1 TYR A 233      17.436  58.803  90.914  1.00 52.61           H
ATOM   3577  HE2 TYR A 233      16.824  57.499  86.833  1.00 44.93           H
ATOM   3578  HH  TYR A 233      18.571  56.814  88.166  1.00 59.59           H
ATOM   3579  N   TYR A 234      12.099  61.405  91.213  1.00 37.17           N
ATOM   3580  CA  TYR A 234      12.142  61.680  92.648  1.00 43.20           C
ATOM   3581  C   TYR A 234      10.785  61.643  93.371  1.00 40.20           C
ATOM   3582  O   TYR A 234      10.708  62.092  94.515  1.00 44.03           O
ATOM   3583  CB  TYR A 234      12.906  62.983  92.883  1.00 42.57           C
ATOM   3584  CG  TYR A 234      14.359  62.841  92.498  1.00 41.12           C
ATOM   3585  CD1 TYR A 234      15.240  62.173  93.363  1.00 39.77           C
ATOM   3586  CD2 TYR A 234      14.820  63.331  91.266  1.00 42.33           C
ATOM   3587  CE1 TYR A 234      16.575  61.962  92.986  1.00 42.14           C
ATOM   3588  CE2 TYR A 234      16.148  63.102  90.871  1.00 44.95           C
ATOM   3589  CZ  TYR A 234      17.021  62.379  91.718  1.00 39.75           C
ATOM   3590  OH  TYR A 234      18.290  62.075  91.333  1.00 43.90           O
ATOM   3591  H   TYR A 234      11.805  62.161  90.611  1.00 44.55           H
ATOM   3592  HA  TYR A 234      12.739  60.906  93.125  1.00 51.78           H
ATOM   3593  HB2 TYR A 234      12.435  63.788  92.319  1.00 51.03           H
ATOM   3594  HB3 TYR A 234      12.873  63.237  93.943  1.00 51.03           H
ATOM   3595  HD1 TYR A 234      14.885  61.809  94.315  1.00 47.67           H
ATOM   3596  HD2 TYR A 234      14.151  63.864  90.613  1.00 50.75           H
ATOM   3597  HE1 TYR A 234      17.261  61.454  93.648  1.00 50.51           H
ATOM   3598  HE2 TYR A 234      16.493  63.482  89.922  1.00 53.89           H
ATOM   3599  HH  TYR A 234      18.534  62.460  90.484  1.00 52.63           H
ATOM   3600  N   LEU A 235       9.732  61.078  92.762  1.00 38.09           N
ATOM   3601  CA  LEU A 235       8.418  60.970  93.407  1.00 42.98           C
ATOM   3602  C   LEU A 235       8.435  60.256  94.762  1.00 45.96           C
ATOM   3603  O   LEU A 235       7.854  60.787  95.701  1.00 42.08           O
ATOM   3604  CB  LEU A 235       7.394  60.318  92.472  1.00 36.11           C
ATOM   3605  CG  LEU A 235       6.958  61.224  91.308  1.00 46.58           C
ATOM   3606  CD1 LEU A 235       6.070  60.407  90.370  1.00 50.03           C
ATOM   3607  CD2 LEU A 235       6.207  62.485  91.771  1.00 41.99           C
ATOM   3608  H   LEU A 235       9.837  60.712  91.825  1.00 45.65           H
ATOM   3609  HA  LEU A 235       8.092  61.986  93.619  1.00 51.53           H
ATOM   3610  HB2 LEU A 235       7.838  59.404  92.071  1.00 43.28           H
ATOM   3611  HB3 LEU A 235       6.511  60.037  93.045  1.00 43.28           H
ATOM   3612  HG  LEU A 235       7.843  61.533  90.758  1.00 55.84           H
ATOM   3613 HD11 LEU A 235       5.815  60.994  89.487  1.00 59.98           H
ATOM   3614 HD12 LEU A 235       6.618  59.520  90.059  1.00 59.98           H
ATOM   3615 HD13 LEU A 235       5.157  60.102  90.884  1.00 59.98           H
ATOM   3616 HD21 LEU A 235       5.854  63.038  90.900  1.00 50.33           H
ATOM   3617 HD22 LEU A 235       5.353  62.209  92.388  1.00 50.33           H
ATOM   3618 HD23 LEU A 235       6.863  63.142  92.340  1.00 50.33           H
ATOM   3619  N   ASP A 236       9.073  59.084  94.891  1.00 48.03           N
ATOM   3620  CA  ASP A 236       9.073  58.339  96.156  1.00 37.79           C
ATOM   3621  C   ASP A 236       9.724  59.139  97.281  1.00 36.44           C
ATOM   3622  O   ASP A 236       9.318  59.042  98.439  1.00 40.94           O
ATOM   3623  CB  ASP A 236       9.768  56.980  95.999  1.00 46.00           C
ATOM   3624  CG  ASP A 236       9.133  56.071  94.955  1.00 50.70           C
ATOM   3625  OD1 ASP A 236       9.850  55.163  94.483  1.00 50.73           O
ATOM   3626  OD2 ASP A 236       7.942  56.287  94.643  1.00 65.09           O1-
ATOM   3627  H   ASP A 236       9.521  58.666  94.090  1.00 57.58           H
ATOM   3628  HA  ASP A 236       8.034  58.156  96.438  1.00 45.30           H
ATOM   3629  HB2 ASP A 236      10.833  57.091  95.797  1.00 55.15           H
ATOM   3630  HB3 ASP A 236       9.706  56.458  96.955  1.00 55.15           H
ATOM   3631  N   TRP A 237      10.741  59.930  96.941  1.00 41.58           N
ATOM   3632  CA  TRP A 237      11.384  60.806  97.892  1.00 40.23           C
ATOM   3633  C   TRP A 237      10.497  62.001  98.273  1.00 35.07           C
ATOM   3634  O   TRP A 237      10.421  62.350  99.450  1.00 35.73           O
ATOM   3635  CB  TRP A 237      12.736  61.213  97.336  1.00 38.95           C
ATOM   3636  CG  TRP A 237      13.500  62.072  98.275  1.00 32.94           C
ATOM   3637  CD1 TRP A 237      14.350  61.639  99.235  1.00 37.55           C
ATOM   3638  CD2 TRP A 237      13.525  63.521  98.325  1.00 37.31           C
ATOM   3639  NE1 TRP A 237      14.903  62.721  99.884  1.00 32.24           N
ATOM   3640  CE2 TRP A 237      14.435  63.911  99.349  1.00 42.33           C
ATOM   3641  CE3 TRP A 237      12.902  64.543  97.578  1.00 36.86           C
ATOM   3642  CZ2 TRP A 237      14.702  65.257  99.613  1.00 38.03           C
ATOM   3643  CZ3 TRP A 237      13.152  65.898  97.849  1.00 27.99           C
ATOM   3644  CH2 TRP A 237      14.045  66.256  98.875  1.00 38.75           C
ATOM   3645  H   TRP A 237      11.035  59.974  95.974  1.00 49.84           H
ATOM   3646  HA  TRP A 237      11.575  60.232  98.799  1.00 48.22           H
ATOM   3647  HB2 TRP A 237      13.315  60.314  97.124  1.00 46.68           H
ATOM   3648  HB3 TRP A 237      12.579  61.762  96.406  1.00 46.68           H
ATOM   3649  HD1 TRP A 237      14.572  60.601  99.446  1.00 45.01           H
ATOM   3650  HE1 TRP A 237      15.582  62.633 100.626  1.00 38.64           H
ATOM   3651  HE3 TRP A 237      12.247  64.271  96.772  1.00 44.18           H
ATOM   3652  HZ2 TRP A 237      15.462  65.516 100.329  1.00 45.58           H
ATOM   3653  HZ3 TRP A 237      12.684  66.660  97.243  1.00 33.54           H
ATOM   3654  HH2 TRP A 237      14.254  67.296  99.075  1.00 46.44           H
ATOM   3655  N   ILE A 238       9.816  62.613  97.298  1.00 37.73           N
ATOM   3656  CA  ILE A 238       8.885  63.714  97.537  1.00 34.17           C
ATOM   3657  C   ILE A 238       7.727  63.249  98.430  1.00 40.97           C
ATOM   3658  O   ILE A 238       7.519  63.842  99.483  1.00 44.73           O
ATOM   3659  CB  ILE A 238       8.423  64.343  96.203  1.00 40.09           C
ATOM   3660  CG1 ILE A 238       9.562  65.142  95.522  1.00 33.19           C
ATOM   3661  CG2 ILE A 238       7.196  65.245  96.408  1.00 40.20           C
ATOM   3662  CD1 ILE A 238       9.375  65.325  94.012  1.00 35.75           C
ATOM   3663  H   ILE A 238       9.912  62.274  96.350  1.00 45.23           H
ATOM   3664  HA  ILE A 238       9.434  64.479  98.084  1.00 40.95           H
ATOM   3665  HB  ILE A 238       8.128  63.528  95.542  1.00 48.05           H
ATOM   3666 HG12 ILE A 238       9.660  66.120  95.996  1.00 39.78           H
ATOM   3667 HG13 ILE A 238      10.498  64.611  95.651  1.00 39.78           H
ATOM   3668 HG21 ILE A 238       6.954  65.765  95.486  1.00 48.18           H
ATOM   3669 HG22 ILE A 238       6.329  64.646  96.686  1.00 48.18           H
ATOM   3670 HG23 ILE A 238       7.400  65.981  97.185  1.00 48.18           H
ATOM   3671 HD11 ILE A 238      10.212  65.901  93.614  1.00 42.85           H
ATOM   3672 HD12 ILE A 238       9.355  64.351  93.522  1.00 42.85           H
ATOM   3673 HD13 ILE A 238       8.449  65.854  93.795  1.00 42.85           H
ATOM   3674  N   HIS A 239       7.003  62.191  98.037  1.00 45.83           N
ATOM   3675  CA  HIS A 239       5.855  61.631  98.760  1.00 47.50           C
ATOM   3676  C   HIS A 239       6.180  61.157 100.182  1.00 48.88           C
ATOM   3677  O   HIS A 239       5.278  61.058 101.014  1.00 63.69           O
ATOM   3678  CB  HIS A 239       5.257  60.465  97.967  1.00 38.81           C
ATOM   3679  CG  HIS A 239       4.718  60.850  96.616  1.00 45.72           C
ATOM   3680  ND1 HIS A 239       3.859  61.924  96.360  1.00 41.71           N
ATOM   3681  CD2 HIS A 239       4.879  60.119  95.473  1.00 53.73           C
ATOM   3682  CE1 HIS A 239       3.580  61.844  95.050  1.00 47.45           C
ATOM   3683  NE2 HIS A 239       4.169  60.768  94.493  1.00 57.57           N
ATOM   3684  H   HIS A 239       7.247  61.751  97.162  1.00 54.94           H
ATOM   3685  HA  HIS A 239       5.091  62.406  98.835  1.00 56.95           H
ATOM   3686  HB2 HIS A 239       4.436  60.034  98.539  1.00 46.52           H
ATOM   3687  HB3 HIS A 239       6.018  59.694  97.839  1.00 46.52           H
ATOM   3688  HD2 HIS A 239       5.437  59.198  95.369  1.00 64.42           H
ATOM   3689  HE1 HIS A 239       3.039  62.597  94.494  1.00 56.89           H
ATOM   3690  HE2 HIS A 239       4.160  60.530  93.512  1.00 69.03           H
ATOM   3691  N   HIS A 240       7.449  60.836 100.458  1.00 47.08           N
ATOM   3692  CA  HIS A 240       7.921  60.483 101.791  1.00 50.53           C
ATOM   3693  C   HIS A 240       7.807  61.655 102.798  1.00 55.61           C
ATOM   3694  O   HIS A 240       7.862  61.442 104.012  1.00 54.36           O
ATOM   3695  CB  HIS A 240       9.349  59.944 101.653  1.00 44.33           C
ATOM   3696  CG  HIS A 240       9.983  59.554 102.954  1.00 54.93           C
ATOM   3697  ND1 HIS A 240      10.605  60.404 103.839  1.00 63.96           N
ATOM   3698  CD2 HIS A 240       9.952  58.314 103.531  1.00 63.90           C
ATOM   3699  CE1 HIS A 240      10.939  59.686 104.927  1.00 61.85           C
ATOM   3700  NE2 HIS A 240      10.592  58.395 104.774  1.00 66.12           N
ATOM   3701  H   HIS A 240       8.134  60.890  99.718  1.00 56.44           H
ATOM   3702  HA  HIS A 240       7.298  59.666 102.159  1.00 60.58           H
ATOM   3703  HB2 HIS A 240       9.974  60.708 101.199  1.00 53.14           H
ATOM   3704  HB3 HIS A 240       9.341  59.073 100.998  1.00 53.14           H
ATOM   3705  HD1 HIS A 240      10.715  61.401 103.721  1.00 76.70           H
ATOM   3706  HD2 HIS A 240       9.484  57.435 103.112  1.00 76.62           H
ATOM   3707  HE1 HIS A 240      11.358  60.105 105.830  1.00 74.16           H
ATOM   3708  N   TYR A 241       7.676  62.892 102.299  1.00 46.08           N
ATOM   3709  CA  TYR A 241       7.603  64.115 103.098  1.00 51.17           C
ATOM   3710  C   TYR A 241       6.277  64.839 102.900  1.00 48.56           C
ATOM   3711  O   TYR A 241       5.639  65.211 103.887  1.00 52.55           O
ATOM   3712  CB  TYR A 241       8.777  65.034 102.749  1.00 49.47           C
ATOM   3713  CG  TYR A 241      10.113  64.430 103.114  1.00 44.66           C
ATOM   3714  CD1 TYR A 241      10.453  64.274 104.470  1.00 51.35           C
ATOM   3715  CD2 TYR A 241      11.001  64.002 102.111  1.00 40.21           C
ATOM   3716  CE1 TYR A 241      11.692  63.714 104.826  1.00 45.79           C
ATOM   3717  CE2 TYR A 241      12.236  63.430 102.460  1.00 45.24           C
ATOM   3718  CZ  TYR A 241      12.593  63.299 103.821  1.00 39.06           C
ATOM   3719  OH  TYR A 241      13.795  62.772 104.174  1.00 49.81           O
ATOM   3720  H   TYR A 241       7.642  62.998 101.294  1.00 55.25           H
ATOM   3721  HA  TYR A 241       7.672  63.867 104.156  1.00 61.35           H
ATOM   3722  HB2 TYR A 241       8.749  65.255 101.682  1.00 59.31           H
ATOM   3723  HB3 TYR A 241       8.659  65.972 103.293  1.00 59.31           H
ATOM   3724  HD1 TYR A 241       9.770  64.607 105.237  1.00 61.57           H
ATOM   3725  HD2 TYR A 241      10.742  64.131 101.072  1.00 48.20           H
ATOM   3726  HE1 TYR A 241      11.965  63.618 105.866  1.00 54.89           H
ATOM   3727  HE2 TYR A 241      12.912  63.108 101.684  1.00 54.23           H
ATOM   3728  HH  TYR A 241      14.324  62.534 103.411  1.00 59.72           H
ATOM   3729  N   VAL A 242       5.879  65.059 101.641  1.00 41.85           N
ATOM   3730  CA  VAL A 242       4.673  65.812 101.338  1.00 52.55           C
ATOM   3731  C   VAL A 242       3.484  64.855 101.461  1.00 50.17           C
ATOM   3732  O   VAL A 242       3.529  63.765 100.886  1.00 53.89           O
ATOM   3733  CB  VAL A 242       4.742  66.570  99.989  1.00 50.97           C
ATOM   3734  CG1 VAL A 242       6.135  67.187  99.779  1.00 48.92           C
ATOM   3735  CG2 VAL A 242       4.340  65.745  98.756  1.00 55.93           C
ATOM   3736  H   VAL A 242       6.437  64.719 100.870  1.00 50.17           H
ATOM   3737  HA  VAL A 242       4.602  66.602 102.080  1.00 63.00           H
ATOM   3738  HB  VAL A 242       4.031  67.395 100.054  1.00 61.11           H
ATOM   3739 HG11 VAL A 242       6.113  67.824  98.904  1.00 58.65           H
ATOM   3740 HG12 VAL A 242       6.419  67.790 100.642  1.00 58.65           H
ATOM   3741 HG13 VAL A 242       6.884  66.413  99.615  1.00 58.65           H
ATOM   3742 HG21 VAL A 242       4.445  66.346  97.852  1.00 67.06           H
ATOM   3743 HG22 VAL A 242       4.971  64.860  98.680  1.00 67.06           H
ATOM   3744 HG23 VAL A 242       3.296  65.440  98.828  1.00 67.06           H
ATOM   3745  N   PRO A 243       2.400  65.240 102.159  1.00 58.67           N
ATOM   3746  CA  PRO A 243       1.242  64.365 102.284  1.00 58.30           C
ATOM   3747  C   PRO A 243       0.595  64.108 100.915  1.00 52.79           C
ATOM   3748  O   PRO A 243       0.323  65.042 100.160  1.00 60.26           O
ATOM   3749  CB  PRO A 243       0.294  65.113 103.237  1.00 63.27           C
ATOM   3750  CG  PRO A 243       1.205  66.042 104.039  1.00 57.67           C
ATOM   3751  CD  PRO A 243       2.285  66.406 103.026  1.00 58.24           C
ATOM   3752  HA  PRO A 243       1.539  63.446 102.791  1.00 69.90           H
ATOM   3753  HB2 PRO A 243      -0.358  65.742 102.629  1.00 75.87           H
ATOM   3754  HB3 PRO A 243      -0.304  64.461 103.875  1.00 75.87           H
ATOM   3755  HG2 PRO A 243       0.684  66.946 104.356  1.00 69.15           H
ATOM   3756  HG3 PRO A 243       1.620  65.513 104.898  1.00 69.15           H
ATOM   3757  HD2 PRO A 243       1.991  67.277 102.441  1.00 69.83           H
ATOM   3758  HD3 PRO A 243       3.200  66.584 103.593  1.00 69.83           H
ATOM   3759  N   LYS A 244       0.334  62.836 100.601  1.00 49.37           N
ATOM   3760  H1  LYS A 244      -0.078  62.608  99.710  1.00 59.20           H
ATOM   3761  H2  LYS A 244       0.600  62.098 101.235  1.00 59.20           H
TER
ATOM   3762  N   ILE B  16      50.416 104.579  78.564  1.00 29.60           N1+
ATOM   3763  CA  ILE B  16      50.902 105.138  77.289  1.00 27.56           C
ATOM   3764  C   ILE B  16      50.133 104.483  76.138  1.00 30.57           C
ATOM   3765  O   ILE B  16      50.230 103.272  75.961  1.00 31.72           O
ATOM   3766  CB  ILE B  16      52.437 104.948  77.154  1.00 25.64           C
ATOM   3767  CG1 ILE B  16      53.252 105.686  78.232  1.00 29.59           C
ATOM   3768  CG2 ILE B  16      52.950 105.280  75.750  1.00 27.00           C
ATOM   3769  CD1 ILE B  16      53.218 107.216  78.114  1.00 32.26           C
ATOM   3770  H1  ILE B  16      50.114 105.328  79.174  1.00 35.46           H
ATOM   3771  H2  ILE B  16      51.149 104.066  79.034  1.00 35.46           H
ATOM   3772  H3  ILE B  16      49.623 103.965  78.414  1.00 35.46           H
ATOM   3773  HA  ILE B  16      50.676 106.206  77.275  1.00 33.02           H
ATOM   3774  HB  ILE B  16      52.619 103.887  77.288  1.00 30.72           H
ATOM   3775 HG12 ILE B  16      54.292 105.371  78.161  1.00 35.46           H
ATOM   3776 HG13 ILE B  16      52.903 105.387  79.215  1.00 35.46           H
ATOM   3777 HG21 ILE B  16      52.590 104.549  75.028  1.00 32.35           H
ATOM   3778 HG22 ILE B  16      52.582 106.262  75.470  1.00 32.35           H
ATOM   3779 HG23 ILE B  16      54.040 105.282  75.737  1.00 32.35           H
ATOM   3780 HD11 ILE B  16      53.752 107.529  77.219  1.00 38.66           H
ATOM   3781 HD12 ILE B  16      52.192 107.581  78.073  1.00 38.66           H
ATOM   3782 HD13 ILE B  16      53.711 107.655  78.981  1.00 38.66           H
ATOM   3783  N   VAL B  17      49.385 105.277  75.368  1.00 34.19           N
ATOM   3784  CA  VAL B  17      48.625 104.827  74.203  1.00 33.53           C
ATOM   3785  C   VAL B  17      49.514 104.961  72.971  1.00 33.20           C
ATOM   3786  O   VAL B  17      50.110 106.014  72.732  1.00 29.77           O
ATOM   3787  CB  VAL B  17      47.311 105.617  74.031  1.00 33.51           C
ATOM   3788  CG1 VAL B  17      46.429 104.933  72.975  1.00 30.60           C
ATOM   3789  CG2 VAL B  17      46.521 105.729  75.341  1.00 28.20           C
ATOM   3790  H   VAL B  17      49.315 106.256  75.610  1.00 40.98           H
ATOM   3791  HA  VAL B  17      48.353 103.780  74.343  1.00 40.18           H
ATOM   3792  HB  VAL B  17      47.551 106.624  73.688  1.00 40.16           H
ATOM   3793 HG11 VAL B  17      45.495 105.480  72.862  1.00 36.67           H
ATOM   3794 HG12 VAL B  17      46.930 104.910  72.008  1.00 36.67           H
ATOM   3795 HG13 VAL B  17      46.191 103.915  73.283  1.00 36.67           H
ATOM   3796 HG21 VAL B  17      45.562 106.208  75.149  1.00 33.78           H
ATOM   3797 HG22 VAL B  17      46.353 104.743  75.771  1.00 33.78           H
ATOM   3798 HG23 VAL B  17      47.071 106.345  76.052  1.00 33.78           H
ATOM   3799  N   GLY B  18      49.610 103.874  72.199  1.00 33.12           N
ATOM   3800  CA  GLY B  18      50.501 103.761  71.049  1.00 37.81           C
ATOM   3801  C   GLY B  18      51.969 103.695  71.487  1.00 30.25           C
ATOM   3802  O   GLY B  18      52.282 103.332  72.620  1.00 35.60           O
ATOM   3803  H   GLY B  18      49.065 103.062  72.449  1.00 39.69           H
ATOM   3804  HA2 GLY B  18      50.258 102.849  70.499  1.00 45.32           H
ATOM   3805  HA3 GLY B  18      50.357 104.637  70.414  1.00 45.32           H
ATOM   3806  N   GLY B  19      52.882 104.055  70.585  1.00 37.13           N
ATOM   3807  CA  GLY B  19      54.308 104.058  70.890  1.00 44.00           C
ATOM   3808  C   GLY B  19      54.839 102.637  71.072  1.00 48.31           C
ATOM   3809  O   GLY B  19      54.467 101.746  70.310  1.00 48.42           O
ATOM   3810  H   GLY B  19      52.586 104.383  69.679  1.00 44.51           H
ATOM   3811  HA2 GLY B  19      54.859 104.551  70.091  1.00 52.74           H
ATOM   3812  HA3 GLY B  19      54.454 104.607  71.815  1.00 52.74           H
ATOM   3813  N   GLN B  20      55.743 102.443  72.042  1.00 36.81           N
ATOM   3814  CA  GLN B  20      56.554 101.228  72.141  1.00 44.76           C
ATOM   3815  C   GLN B  20      57.280 101.151  73.491  1.00 42.34           C
ATOM   3816  O   GLN B  20      57.460 102.177  74.148  1.00 30.62           O
ATOM   3817  CB  GLN B  20      57.596 101.253  71.001  1.00 44.91           C
ATOM   3818  CG  GLN B  20      57.952  99.838  70.531  1.00 62.06           C
ATOM   3819  CD  GLN B  20      58.755  99.880  69.229  1.00 76.73           C
ATOM   3820  OE1 GLN B  20      59.686 100.672  69.073  1.00 70.07           O
ATOM   3821  NE2 GLN B  20      58.405  99.008  68.284  1.00 76.86           N
ATOM   3822  H   GLN B  20      55.961 103.202  72.675  1.00 44.12           H
ATOM   3823  HA  GLN B  20      55.912 100.351  72.043  1.00 53.66           H
ATOM   3824  HB2 GLN B  20      57.231 101.824  70.146  1.00 53.84           H
ATOM   3825  HB3 GLN B  20      58.506 101.744  71.356  1.00 53.84           H
ATOM   3826  HG2 GLN B  20      58.578  99.388  71.302  1.00 74.42           H
ATOM   3827  HG3 GLN B  20      57.045  99.246  70.399  1.00 74.42           H
ATOM   3828 HE21 GLN B  20      57.638  98.372  68.446  1.00 92.18           H
ATOM   3829 HE22 GLN B  20      58.918  98.985  67.417  1.00 92.18           H
ATOM   3830  N   GLU B  21      57.750  99.952  73.874  1.00 29.96           N
ATOM   3831  CA  GLU B  21      58.652  99.792  75.008  1.00 33.55           C
ATOM   3832  C   GLU B  21      59.913 100.626  74.772  1.00 40.73           C
ATOM   3833  O   GLU B  21      60.468 100.658  73.668  1.00 39.10           O
ATOM   3834  CB  GLU B  21      58.985  98.312  75.249  1.00 37.90           C
ATOM   3835  CG  GLU B  21      60.019  98.099  76.375  1.00 47.86           C
ATOM   3836  CD  GLU B  21      60.242  96.637  76.797  1.00 58.98           C
ATOM   3837  OE1 GLU B  21      61.029  96.427  77.743  1.00 52.44           O
ATOM   3838  OE2 GLU B  21      59.638  95.736  76.173  1.00 52.67           O1-
ATOM   3839  H   GLU B  21      57.576  99.139  73.305  1.00 35.90           H
ATOM   3840  HA  GLU B  21      58.139 100.152  75.900  1.00 40.21           H
ATOM   3841  HB2 GLU B  21      58.062  97.789  75.506  1.00 45.43           H
ATOM   3842  HB3 GLU B  21      59.385  97.886  74.328  1.00 45.43           H
ATOM   3843  HG2 GLU B  21      60.988  98.497  76.077  1.00 57.38           H
ATOM   3844  HG3 GLU B  21      59.760  98.690  77.252  1.00 57.38           H
ATOM   3845  N   ALA B  22      60.332 101.337  75.817  1.00 37.10           N
ATOM   3846  CA  ALA B  22      61.483 102.207  75.760  1.00 40.51           C
ATOM   3847  C   ALA B  22      62.774 101.385  75.793  1.00 49.02           C
ATOM   3848  O   ALA B  22      62.866 100.445  76.581  1.00 46.78           O
ATOM   3849  CB  ALA B  22      61.434 103.166  76.949  1.00 43.84           C
ATOM   3850  H   ALA B  22      59.837 101.260  76.694  1.00 44.47           H
ATOM   3851  HA  ALA B  22      61.415 102.793  74.850  1.00 48.55           H
ATOM   3852  HB1 ALA B  22      62.290 103.839  76.905  1.00 52.55           H
ATOM   3853  HB2 ALA B  22      60.514 103.753  76.906  1.00 52.55           H
ATOM   3854  HB3 ALA B  22      61.453 102.609  77.886  1.00 52.55           H
ATOM   3855  N   PRO B  23      63.811 101.781  75.031  1.00 37.03           N
ATOM   3856  CA  PRO B  23      65.162 101.259  75.221  1.00 41.75           C
ATOM   3857  C   PRO B  23      65.695 101.582  76.623  1.00 47.44           C
ATOM   3858  O   PRO B  23      65.364 102.622  77.198  1.00 45.77           O
ATOM   3859  CB  PRO B  23      66.004 101.983  74.158  1.00 46.67           C
ATOM   3860  CG  PRO B  23      64.986 102.350  73.074  1.00 52.00           C
ATOM   3861  CD  PRO B  23      63.729 102.660  73.881  1.00 36.02           C
ATOM   3862  HA  PRO B  23      65.193 100.195  74.984  1.00 50.04           H
ATOM   3863  HB2 PRO B  23      66.374 102.907  74.602  1.00 55.95           H
ATOM   3864  HB3 PRO B  23      66.838 101.398  73.775  1.00 55.95           H
ATOM   3865  HG2 PRO B  23      65.288 103.238  72.518  1.00 62.35           H
ATOM   3866  HG3 PRO B  23      64.834 101.504  72.403  1.00 62.35           H
ATOM   3867  HD2 PRO B  23      63.730 103.699  74.210  1.00 43.17           H
ATOM   3868  HD3 PRO B  23      62.864 102.425  73.257  1.00 43.17           H
ATOM   3869  N   ARG B  24      66.554 100.698  77.150  1.00 43.89           N
ATOM   3870  CA  ARG B  24      67.114 100.751  78.506  1.00 49.90           C
ATOM   3871  C   ARG B  24      67.848 102.068  78.792  1.00 56.50           C
ATOM   3872  O   ARG B  24      67.809 102.549  79.923  1.00 50.63           O
ATOM   3873  CB  ARG B  24      67.957  99.473  78.728  1.00 56.17           C
ATOM   3874  CG  ARG B  24      68.961  99.472  79.901  1.00 70.16           C
ATOM   3875  CD  ARG B  24      68.647  98.419  80.977  1.00 79.60           C
ATOM   3876  NE  ARG B  24      69.411  98.669  82.215  1.00 83.60           N
ATOM   3877  CZ  ARG B  24      70.713  98.427  82.423  1.00 84.07           C
ATOM   3878  NH1 ARG B  24      71.448  97.727  81.558  1.00 79.13           N
ATOM   3879  NH2 ARG B  24      71.290  98.902  83.525  1.00 81.51           N1+
ATOM   3880  H   ARG B  24      66.764  99.871  76.606  1.00 52.61           H
ATOM   3881  HA  ARG B  24      66.305 100.726  79.230  1.00 59.82           H
ATOM   3882  HB2 ARG B  24      67.276  98.622  78.814  1.00 67.35           H
ATOM   3883  HB3 ARG B  24      68.549  99.314  77.826  1.00 67.35           H
ATOM   3884  HG2 ARG B  24      69.948  99.252  79.493  1.00 84.13           H
ATOM   3885  HG3 ARG B  24      69.032 100.443  80.378  1.00 84.13           H
ATOM   3886  HD2 ARG B  24      67.586  98.487  81.221  1.00 95.47           H
ATOM   3887  HD3 ARG B  24      68.850  97.415  80.600  1.00 95.47           H
ATOM   3888  HE  ARG B  24      68.942  99.226  82.918  1.00100.27           H
ATOM   3889 HH11 ARG B  24      71.022  97.360  80.722  1.00 94.91           H
ATOM   3890 HH12 ARG B  24      72.424  97.557  81.745  1.00 94.91           H
ATOM   3891 HH21 ARG B  24      70.738  99.435  84.183  1.00 97.76           H
ATOM   3892 HH22 ARG B  24      72.265  98.728  83.707  1.00 97.76           H
ATOM   3893  N   SER B  25      68.495 102.643  77.773  1.00 52.74           N
ATOM   3894  CA  SER B  25      69.319 103.849  77.881  1.00 49.66           C
ATOM   3895  C   SER B  25      68.531 105.166  77.803  1.00 42.33           C
ATOM   3896  O   SER B  25      69.123 106.229  77.984  1.00 38.80           O
ATOM   3897  CB  SER B  25      70.396 103.802  76.789  1.00 46.85           C
ATOM   3898  OG  SER B  25      69.795 103.781  75.506  1.00 45.45           O
ATOM   3899  H   SER B  25      68.441 102.204  76.866  1.00 63.24           H
ATOM   3900  HA  SER B  25      69.831 103.831  78.845  1.00 59.54           H
ATOM   3901  HB2 SER B  25      71.031 104.685  76.877  1.00 56.17           H
ATOM   3902  HB3 SER B  25      71.007 102.907  76.917  1.00 56.17           H
ATOM   3903  HG  SER B  25      70.487 103.799  74.840  1.00 54.49           H
ATOM   3904  N   LYS B  26      67.232 105.114  77.473  1.00 40.80           N
ATOM   3905  CA  LYS B  26      66.385 106.300  77.329  1.00 47.42           C
ATOM   3906  C   LYS B  26      65.660 106.564  78.656  1.00 42.69           C
ATOM   3907  O   LYS B  26      65.335 105.638  79.403  1.00 34.87           O
ATOM   3908  CB  LYS B  26      65.414 106.130  76.137  1.00 46.17           C
ATOM   3909  CG  LYS B  26      66.108 105.982  74.756  1.00 39.52           C
ATOM   3910  CD  LYS B  26      65.885 107.153  73.773  1.00 53.45           C
ATOM   3911  CE  LYS B  26      64.659 106.930  72.869  1.00 57.11           C
ATOM   3912  NZ  LYS B  26      64.456 108.052  71.926  1.00 51.39           N1+
ATOM   3913  H   LYS B  26      66.795 104.211  77.344  1.00 48.91           H
ATOM   3914  HA  LYS B  26      67.008 107.167  77.106  1.00 56.85           H
ATOM   3915  HB2 LYS B  26      64.775 105.263  76.315  1.00 55.35           H
ATOM   3916  HB3 LYS B  26      64.773 107.008  76.108  1.00 55.35           H
ATOM   3917  HG2 LYS B  26      67.179 105.818  74.878  1.00 47.37           H
ATOM   3918  HG3 LYS B  26      65.705 105.084  74.290  1.00 47.37           H
ATOM   3919  HD2 LYS B  26      65.742 108.079  74.334  1.00 64.09           H
ATOM   3920  HD3 LYS B  26      66.776 107.268  73.155  1.00 64.09           H
ATOM   3921  HE2 LYS B  26      64.801 106.007  72.303  1.00 68.48           H
ATOM   3922  HE3 LYS B  26      63.771 106.817  73.493  1.00 68.48           H
ATOM   3923  HZ1 LYS B  26      63.663 107.856  71.332  1.00 61.62           H
ATOM   3924  HZ2 LYS B  26      64.284 108.900  72.447  1.00 61.62           H
ATOM   3925  HZ3 LYS B  26      65.282 108.170  71.358  1.00 61.62           H
ATOM   3926  N   TRP B  27      65.449 107.851  78.948  1.00 36.24           N
ATOM   3927  CA  TRP B  27      64.627 108.345  80.057  1.00 33.12           C
ATOM   3928  C   TRP B  27      65.194 107.992  81.451  1.00 33.03           C
ATOM   3929  O   TRP B  27      64.439 107.524  82.304  1.00 28.15           O
ATOM   3930  CB  TRP B  27      63.165 107.895  79.889  1.00 30.92           C
ATOM   3931  CG  TRP B  27      62.725 107.707  78.474  1.00 28.82           C
ATOM   3932  CD1 TRP B  27      62.278 106.548  77.961  1.00 30.08           C
ATOM   3933  CD2 TRP B  27      62.718 108.660  77.368  1.00 33.07           C
ATOM   3934  NE1 TRP B  27      61.971 106.719  76.635  1.00 33.57           N
ATOM   3935  CE2 TRP B  27      62.222 108.004  76.209  1.00 29.61           C
ATOM   3936  CE3 TRP B  27      63.084 110.012  77.226  1.00 31.33           C
ATOM   3937  CZ2 TRP B  27      62.060 108.659  74.979  1.00 31.27           C
ATOM   3938  CZ3 TRP B  27      62.970 110.666  75.987  1.00 32.59           C
ATOM   3939  CH2 TRP B  27      62.448 110.000  74.868  1.00 30.21           C
ATOM   3940  H   TRP B  27      65.802 108.546  78.305  1.00 43.44           H
ATOM   3941  HA  TRP B  27      64.637 109.432  79.980  1.00 39.69           H
ATOM   3942  HB2 TRP B  27      63.006 106.946  80.403  1.00 37.05           H
ATOM   3943  HB3 TRP B  27      62.531 108.646  80.363  1.00 37.05           H
ATOM   3944  HD1 TRP B  27      62.169 105.625  78.515  1.00 36.05           H
ATOM   3945  HE1 TRP B  27      61.589 105.974  76.068  1.00 40.23           H
ATOM   3946  HE3 TRP B  27      63.475 110.532  78.082  1.00 37.55           H
ATOM   3947  HZ2 TRP B  27      61.613 108.143  74.143  1.00 37.47           H
ATOM   3948  HZ3 TRP B  27      63.272 111.700  75.897  1.00 39.06           H
ATOM   3949  HH2 TRP B  27      62.332 110.526  73.931  1.00 36.20           H
ATOM   3950  N   PRO B  28      66.488 108.253  81.733  1.00 34.63           N
ATOM   3951  CA  PRO B  28      67.117 108.006  83.042  1.00 35.57           C
ATOM   3952  C   PRO B  28      66.496 108.747  84.251  1.00 37.84           C
ATOM   3953  O   PRO B  28      66.796 108.398  85.393  1.00 28.20           O
ATOM   3954  CB  PRO B  28      68.571 108.472  82.853  1.00 39.69           C
ATOM   3955  CG  PRO B  28      68.487 109.502  81.734  1.00 38.13           C
ATOM   3956  CD  PRO B  28      67.427 108.902  80.832  1.00 37.05           C
ATOM   3957  HA  PRO B  28      67.157 106.934  83.233  1.00 42.64           H
ATOM   3958  HB2 PRO B  28      69.062 108.859  83.743  1.00 47.57           H
ATOM   3959  HB3 PRO B  28      69.131 107.615  82.476  1.00 47.57           H
ATOM   3960  HG2 PRO B  28      68.201 110.477  82.130  1.00 45.71           H
ATOM   3961  HG3 PRO B  28      69.416 109.561  81.169  1.00 45.71           H
ATOM   3962  HD2 PRO B  28      66.968 109.720  80.276  1.00 44.41           H
ATOM   3963  HD3 PRO B  28      67.877 108.159  80.170  1.00 44.41           H
ATOM   3964  N   TRP B  29      65.639 109.752  84.023  1.00 35.20           N
ATOM   3965  CA  TRP B  29      64.914 110.491  85.059  1.00 32.80           C
ATOM   3966  C   TRP B  29      63.559 109.889  85.476  1.00 32.01           C
ATOM   3967  O   TRP B  29      63.078 110.241  86.545  1.00 33.03           O
ATOM   3968  CB  TRP B  29      64.715 111.933  84.583  1.00 34.95           C
ATOM   3969  CG  TRP B  29      64.199 112.036  83.185  1.00 35.67           C
ATOM   3970  CD1 TRP B  29      62.913 111.905  82.794  1.00 32.56           C
ATOM   3971  CD2 TRP B  29      64.956 112.339  81.978  1.00 31.58           C
ATOM   3972  NE1 TRP B  29      62.832 112.058  81.426  1.00 32.58           N
ATOM   3973  CE2 TRP B  29      64.062 112.327  80.873  1.00 25.98           C
ATOM   3974  CE3 TRP B  29      66.307 112.646  81.719  1.00 34.27           C
ATOM   3975  CZ2 TRP B  29      64.496 112.563  79.568  1.00 30.99           C
ATOM   3976  CZ3 TRP B  29      66.754 112.888  80.408  1.00 37.46           C
ATOM   3977  CH2 TRP B  29      65.850 112.834  79.330  1.00 37.59           C
ATOM   3978  H   TRP B  29      65.455 110.016  83.066  1.00 42.19           H
ATOM   3979  HA  TRP B  29      65.526 110.528  85.961  1.00 39.30           H
ATOM   3980  HB2 TRP B  29      64.035 112.452  85.259  1.00 41.88           H
ATOM   3981  HB3 TRP B  29      65.677 112.440  84.622  1.00 41.88           H
ATOM   3982  HD1 TRP B  29      62.080 111.688  83.451  1.00 39.02           H
ATOM   3983  HE1 TRP B  29      61.962 111.970  80.916  1.00 39.04           H
ATOM   3984  HE3 TRP B  29      67.006 112.689  82.541  1.00 41.07           H
ATOM   3985  HZ2 TRP B  29      63.794 112.559  78.758  1.00 37.13           H
ATOM   3986  HZ3 TRP B  29      67.797 113.107  80.229  1.00 44.90           H
ATOM   3987  HH2 TRP B  29      66.194 113.009  78.321  1.00 45.05           H
ATOM   3988  N   GLN B  30      62.903 109.056  84.659  1.00 30.01           N
ATOM   3989  CA  GLN B  30      61.593 108.484  84.991  1.00 33.85           C
ATOM   3990  C   GLN B  30      61.611 107.793  86.362  1.00 34.44           C
ATOM   3991  O   GLN B  30      62.514 106.999  86.624  1.00 39.37           O
ATOM   3992  CB  GLN B  30      61.190 107.469  83.903  1.00 39.04           C
ATOM   3993  CG  GLN B  30      59.843 106.770  84.192  1.00 41.86           C
ATOM   3994  CD  GLN B  30      58.630 107.676  83.957  1.00 36.75           C
ATOM   3995  OE1 GLN B  30      58.543 108.337  82.930  1.00 31.59           O
ATOM   3996  NE2 GLN B  30      57.651 107.676  84.860  1.00 38.95           N
ATOM   3997  H   GLN B  30      63.330 108.781  83.786  1.00 35.97           H
ATOM   3998  HA  GLN B  30      60.850 109.283  85.003  1.00 40.57           H
ATOM   3999  HB2 GLN B  30      61.136 107.978  82.939  1.00 46.80           H
ATOM   4000  HB3 GLN B  30      61.964 106.705  83.828  1.00 46.80           H
ATOM   4001  HG2 GLN B  30      59.791 105.965  83.465  1.00 50.18           H
ATOM   4002  HG3 GLN B  30      59.818 106.331  85.187  1.00 50.18           H
ATOM   4003 HE21 GLN B  30      57.721 107.108  85.693  1.00 46.69           H
ATOM   4004 HE22 GLN B  30      56.811 108.207  84.681  1.00 46.69           H
ATOM   4005  N   VAL B  31      60.597 108.053  87.205  1.00 26.28           N
ATOM   4006  CA  VAL B  31      60.378 107.317  88.452  1.00 31.60           C
ATOM   4007  C   VAL B  31      58.923 106.845  88.531  1.00 28.01           C
ATOM   4008  O   VAL B  31      58.045 107.341  87.821  1.00 26.99           O
ATOM   4009  CB  VAL B  31      60.818 108.100  89.724  1.00 35.34           C
ATOM   4010  CG1 VAL B  31      62.114 108.901  89.535  1.00 34.81           C
ATOM   4011  CG2 VAL B  31      59.738 109.031  90.288  1.00 30.09           C
ATOM   4012  H   VAL B  31      59.891 108.725  86.937  1.00 31.48           H
ATOM   4013  HA  VAL B  31      60.988 106.414  88.431  1.00 37.86           H
ATOM   4014  HB  VAL B  31      61.030 107.385  90.514  1.00 42.35           H
ATOM   4015 HG11 VAL B  31      62.449 109.295  90.495  1.00 41.72           H
ATOM   4016 HG12 VAL B  31      62.893 108.257  89.128  1.00 41.72           H
ATOM   4017 HG13 VAL B  31      61.942 109.738  88.857  1.00 41.72           H
ATOM   4018 HG21 VAL B  31      60.110 109.491  91.200  1.00 36.06           H
ATOM   4019 HG22 VAL B  31      59.519 109.805  89.562  1.00 36.06           H
ATOM   4020 HG23 VAL B  31      58.831 108.484  90.539  1.00 36.06           H
ATOM   4021  N   SER B  32      58.693 105.860  89.400  1.00 26.26           N
ATOM   4022  CA  SER B  32      57.394 105.308  89.733  1.00 31.90           C
ATOM   4023  C   SER B  32      57.137 105.561  91.213  1.00 29.48           C
ATOM   4024  O   SER B  32      57.997 105.313  92.055  1.00 33.57           O
ATOM   4025  CB  SER B  32      57.390 103.816  89.360  1.00 30.50           C
ATOM   4026  OG  SER B  32      56.454 103.088  90.117  1.00 32.74           O
ATOM   4027  H   SER B  32      59.471 105.505  89.939  1.00 31.46           H
ATOM   4028  HA  SER B  32      56.612 105.801  89.154  1.00 38.22           H
ATOM   4029  HB2 SER B  32      57.130 103.713  88.309  1.00 36.55           H
ATOM   4030  HB3 SER B  32      58.380 103.390  89.523  1.00 36.55           H
ATOM   4031  HG  SER B  32      55.570 103.334  89.818  1.00 39.23           H
ATOM   4032  N   LEU B  33      55.928 106.027  91.518  1.00 29.61           N
ATOM   4033  CA  LEU B  33      55.446 106.230  92.873  1.00 28.78           C
ATOM   4034  C   LEU B  33      54.643 105.005  93.285  1.00 33.30           C
ATOM   4035  O   LEU B  33      53.795 104.533  92.528  1.00 37.41           O
ATOM   4036  CB  LEU B  33      54.580 107.494  92.960  1.00 28.43           C
ATOM   4037  CG  LEU B  33      55.188 108.758  92.335  1.00 32.52           C
ATOM   4038  CD1 LEU B  33      54.283 109.944  92.684  1.00 27.77           C
ATOM   4039  CD2 LEU B  33      56.609 109.042  92.844  1.00 29.86           C
ATOM   4040  H   LEU B  33      55.258 106.160  90.774  1.00 35.48           H
ATOM   4041  HA  LEU B  33      56.287 106.356  93.555  1.00 34.48           H
ATOM   4042  HB2 LEU B  33      53.618 107.298  92.483  1.00 34.07           H
ATOM   4043  HB3 LEU B  33      54.399 107.686  94.019  1.00 34.07           H
ATOM   4044  HG  LEU B  33      55.206 108.648  91.251  1.00 38.98           H
ATOM   4045 HD11 LEU B  33      54.694 110.853  92.252  1.00 33.28           H
ATOM   4046 HD12 LEU B  33      53.285 109.780  92.278  1.00 33.28           H
ATOM   4047 HD13 LEU B  33      54.210 110.062  93.766  1.00 33.28           H
ATOM   4048 HD21 LEU B  33      56.963 109.981  92.416  1.00 35.78           H
ATOM   4049 HD22 LEU B  33      56.599 109.113  93.930  1.00 35.78           H
ATOM   4050 HD23 LEU B  33      57.292 108.251  92.542  1.00 35.78           H
ATOM   4051  N   ARG B  34      54.902 104.516  94.498  1.00 29.26           N
ATOM   4052  CA  ARG B  34      54.355 103.277  95.024  1.00 32.30           C
ATOM   4053  C   ARG B  34      53.582 103.552  96.314  1.00 32.08           C
ATOM   4054  O   ARG B  34      54.117 104.221  97.200  1.00 32.64           O
ATOM   4055  CB  ARG B  34      55.503 102.283  95.268  1.00 34.93           C
ATOM   4056  CG  ARG B  34      56.387 101.955  94.049  1.00 30.68           C
ATOM   4057  CD  ARG B  34      55.567 101.307  92.917  1.00 32.45           C
ATOM   4058  NE  ARG B  34      56.366 100.716  91.824  1.00 32.82           N
ATOM   4059  CZ  ARG B  34      57.308  99.768  91.931  1.00 37.27           C
ATOM   4060  NH1 ARG B  34      57.466  99.104  93.061  1.00 35.05           N
ATOM   4061  NH2 ARG B  34      58.094  99.470  90.900  1.00 28.32           N1+
ATOM   4062  H   ARG B  34      55.572 105.000  95.080  1.00 35.07           H
ATOM   4063  HA  ARG B  34      53.683 102.850  94.291  1.00 38.71           H
ATOM   4064  HB2 ARG B  34      56.149 102.675  96.051  1.00 41.87           H
ATOM   4065  HB3 ARG B  34      55.063 101.356  95.632  1.00 41.87           H
ATOM   4066  HG2 ARG B  34      56.871 102.860  93.677  1.00 36.76           H
ATOM   4067  HG3 ARG B  34      57.171 101.280  94.382  1.00 36.76           H
ATOM   4068  HD2 ARG B  34      54.819 100.611  93.280  1.00 38.89           H
ATOM   4069  HD3 ARG B  34      55.027 102.138  92.466  1.00 38.89           H
ATOM   4070  HE  ARG B  34      56.351 101.224  90.951  1.00 39.33           H
ATOM   4071 HH11 ARG B  34      56.871  99.299  93.848  1.00 42.00           H
ATOM   4072 HH12 ARG B  34      58.170  98.378  93.116  1.00 42.00           H
ATOM   4073 HH21 ARG B  34      57.992  99.951  90.020  1.00 33.93           H
ATOM   4074 HH22 ARG B  34      58.810  98.758  90.997  1.00 33.93           H
ATOM   4075  N   VAL B  35      52.352 103.026  96.424  1.00 27.79           N
ATOM   4076  CA  VAL B  35      51.532 103.039  97.652  1.00 28.04           C
ATOM   4077  C   VAL B  35      51.667 101.710  98.404  1.00 32.81           C
ATOM   4078  O   VAL B  35      51.727 100.647  97.791  1.00 29.46           O
ATOM   4079  CB  VAL B  35      50.024 103.296  97.394  1.00 32.02           C
ATOM   4080  CG1 VAL B  35      49.697 104.786  97.397  1.00 41.33           C
ATOM   4081  CG2 VAL B  35      49.471 102.633  96.120  1.00 33.16           C
ATOM   4082  H   VAL B  35      51.985 102.508  95.637  1.00 33.29           H
ATOM   4083  HA  VAL B  35      51.888 103.837  98.298  1.00 33.60           H
ATOM   4084  HB  VAL B  35      49.463 102.878  98.231  1.00 38.37           H
ATOM   4085 HG11 VAL B  35      48.624 104.931  97.272  1.00 49.55           H
ATOM   4086 HG12 VAL B  35      50.006 105.231  98.344  1.00 49.55           H
ATOM   4087 HG13 VAL B  35      50.214 105.287  96.590  1.00 49.55           H
ATOM   4088 HG21 VAL B  35      48.393 102.780  96.062  1.00 39.74           H
ATOM   4089 HG22 VAL B  35      49.927 103.063  95.233  1.00 39.74           H
ATOM   4090 HG23 VAL B  35      49.682 101.564  96.145  1.00 39.74           H
ATOM   4091  N   HIS B  36      51.663 101.776  99.742  1.00 38.64           N
ATOM   4092  CA  HIS B  36      51.657 100.601 100.594  1.00 40.49           C
ATOM   4093  C   HIS B  36      50.324  99.871 100.463  1.00 35.55           C
ATOM   4094  O   HIS B  36      49.260 100.481 100.544  1.00 48.19           O
ATOM   4095  CB  HIS B  36      51.899 100.983 102.060  1.00 42.49           C
ATOM   4096  CG  HIS B  36      52.078  99.763 102.934  1.00 56.63           C
ATOM   4097  ND1 HIS B  36      52.880  98.674 102.658  1.00 55.24           N
ATOM   4098  CD2 HIS B  36      51.327  99.434 104.032  1.00 64.47           C
ATOM   4099  CE1 HIS B  36      52.603  97.717 103.562  1.00 65.09           C
ATOM   4100  NE2 HIS B  36      51.727  98.168 104.474  1.00 77.01           N
ATOM   4101  H   HIS B  36      51.630 102.681 100.190  1.00 46.32           H
ATOM   4102  HA  HIS B  36      52.471  99.946 100.276  1.00 48.53           H
ATOM   4103  HB2 HIS B  36      51.056 101.571 102.426  1.00 50.93           H
ATOM   4104  HB3 HIS B  36      52.783 101.604 102.142  1.00 50.93           H
ATOM   4105  HD1 HIS B  36      53.467  98.565 101.845  1.00 66.23           H
ATOM   4106  HD2 HIS B  36      50.527 100.028 104.449  1.00 77.31           H
ATOM   4107  HE1 HIS B  36      52.949  96.695 103.499  1.00 78.06           H
ATOM   4108  N   GLY B  37      50.392  98.557 100.286  1.00 39.09           N
ATOM   4109  CA  GLY B  37      49.211  97.721 100.195  1.00 47.98           C
ATOM   4110  C   GLY B  37      49.564  96.245 100.344  1.00 44.88           C
ATOM   4111  O   GLY B  37      50.548  95.924 101.020  1.00 50.95           O
ATOM   4112  H   GLY B  37      51.293  98.112 100.190  1.00 46.86           H
ATOM   4113  HA2 GLY B  37      48.502  98.001 100.975  1.00 57.53           H
ATOM   4114  HA3 GLY B  37      48.765  97.909  99.220  1.00 57.53           H
ATOM   4115  N   PRO B  37A     48.802  95.349  99.684  1.00 45.59           N
ATOM   4116  CA  PRO B  37A     49.172  93.942  99.524  1.00 40.41           C
ATOM   4117  C   PRO B  37A     50.583  93.773  98.943  1.00 40.82           C
ATOM   4118  O   PRO B  37A     51.261  92.788  99.223  1.00 41.57           O
ATOM   4119  CB  PRO B  37A     48.134  93.367  98.546  1.00 44.27           C
ATOM   4120  CG  PRO B  37A     46.950  94.320  98.626  1.00 47.41           C
ATOM   4121  CD  PRO B  37A     47.611  95.663  98.912  1.00 46.11           C
ATOM   4122  HA  PRO B  37A     49.049  93.430 100.479  1.00 48.44           H
ATOM   4123  HB2 PRO B  37A     48.543  93.449  97.542  1.00 53.07           H
ATOM   4124  HB3 PRO B  37A     47.853  92.332  98.742  1.00 53.07           H
ATOM   4125  HG2 PRO B  37A     46.419  94.370  97.673  1.00 56.83           H
ATOM   4126  HG3 PRO B  37A     46.281  94.020  99.432  1.00 56.83           H
ATOM   4127  HD2 PRO B  37A     47.902  96.134  97.972  1.00 55.28           H
ATOM   4128  HD3 PRO B  37A     46.911  96.277  99.483  1.00 55.28           H
ATOM   4129  N   TYR B  37B     51.010  94.778  98.169  1.00 45.65           N
ATOM   4130  CA  TYR B  37B     52.343  95.011  97.634  1.00 36.68           C
ATOM   4131  C   TYR B  37B     52.493  96.521  97.345  1.00 35.86           C
ATOM   4132  O   TYR B  37B     51.557  97.308  97.516  1.00 34.56           O
ATOM   4133  CB  TYR B  37B     52.540  94.154  96.376  1.00 33.45           C
ATOM   4134  CG  TYR B  37B     51.746  94.617  95.176  1.00 31.18           C
ATOM   4135  CD1 TYR B  37B     50.374  94.323  95.080  1.00 32.42           C
ATOM   4136  CD2 TYR B  37B     52.381  95.340  94.154  1.00 30.13           C
ATOM   4137  CE1 TYR B  37B     49.631  94.724  93.959  1.00 33.75           C
ATOM   4138  CE2 TYR B  37B     51.644  95.747  93.031  1.00 37.11           C
ATOM   4139  CZ  TYR B  37B     50.271  95.439  92.926  1.00 32.91           C
ATOM   4140  OH  TYR B  37B     49.581  95.785  91.805  1.00 42.16           O
ATOM   4141  H   TYR B  37B     50.354  95.528  98.001  1.00 54.72           H
ATOM   4142  HA  TYR B  37B     53.082  94.721  98.383  1.00 43.96           H
ATOM   4143  HB2 TYR B  37B     53.595  94.160  96.115  1.00 40.09           H
ATOM   4144  HB3 TYR B  37B     52.277  93.123  96.610  1.00 40.09           H
ATOM   4145  HD1 TYR B  37B     49.893  93.753  95.855  1.00 38.85           H
ATOM   4146  HD2 TYR B  37B     53.434  95.573  94.219  1.00 36.10           H
ATOM   4147  HE1 TYR B  37B     48.585  94.459  93.874  1.00 40.44           H
ATOM   4148  HE2 TYR B  37B     52.130  96.288  92.238  1.00 44.48           H
ATOM   4149  HH  TYR B  37B     50.087  96.205  91.282  1.00 50.53           H
ATOM   4150  N   TRP B  38      53.707  96.924  96.966  1.00 33.81           N
ATOM   4151  CA  TRP B  38      54.071  98.301  96.672  1.00 33.52           C
ATOM   4152  C   TRP B  38      53.629  98.671  95.265  1.00 30.48           C
ATOM   4153  O   TRP B  38      54.402  98.535  94.321  1.00 30.35           O
ATOM   4154  CB  TRP B  38      55.574  98.473  96.917  1.00 32.06           C
ATOM   4155  CG  TRP B  38      55.849  98.545  98.374  1.00 35.72           C
ATOM   4156  CD1 TRP B  38      56.347  97.560  99.152  1.00 32.36           C
ATOM   4157  CD2 TRP B  38      55.556  99.656  99.264  1.00 34.01           C
ATOM   4158  NE1 TRP B  38      56.362  97.977 100.465  1.00 32.73           N
ATOM   4159  CE2 TRP B  38      55.907  99.275 100.591  1.00 41.59           C
ATOM   4160  CE3 TRP B  38      55.010 100.940  99.077  1.00 40.30           C
ATOM   4161  CZ2 TRP B  38      55.749 100.144 101.679  1.00 42.98           C
ATOM   4162  CZ3 TRP B  38      54.851 101.820 100.157  1.00 30.70           C
ATOM   4163  CH2 TRP B  38      55.236 101.433 101.453  1.00 40.94           C
ATOM   4164  H   TRP B  38      54.431  96.229  96.855  1.00 40.52           H
ATOM   4165  HA  TRP B  38      53.544  98.950  97.371  1.00 40.17           H
ATOM   4166  HB2 TRP B  38      56.129  97.653  96.457  1.00 38.43           H
ATOM   4167  HB3 TRP B  38      55.899  99.411  96.472  1.00 38.43           H
ATOM   4168  HD1 TRP B  38      56.641  96.581  98.802  1.00 38.77           H
ATOM   4169  HE1 TRP B  38      56.689  97.391 101.218  1.00 39.23           H
ATOM   4170  HE3 TRP B  38      54.707 101.249  98.088  1.00 48.31           H
ATOM   4171  HZ2 TRP B  38      56.027  99.830 102.674  1.00 51.52           H
ATOM   4172  HZ3 TRP B  38      54.450 102.804  99.977  1.00 36.79           H
ATOM   4173  HH2 TRP B  38      55.120 102.125 102.275  1.00 49.07           H
ATOM   4174  N   MET B  39      52.367  99.096  95.136  1.00 27.43           N
ATOM   4175  CA  MET B  39      51.707  99.226  93.842  1.00 36.79           C
ATOM   4176  C   MET B  39      51.981 100.595  93.216  1.00 36.83           C
ATOM   4177  O   MET B  39      51.804 101.617  93.876  1.00 29.38           O
ATOM   4178  CB  MET B  39      50.203  98.982  94.027  1.00 35.64           C
ATOM   4179  CG  MET B  39      49.464  98.954  92.680  1.00 45.78           C
ATOM   4180  SD  MET B  39      47.696  98.497  92.708  1.00 45.99           S
ATOM   4181  CE  MET B  39      47.164  99.147  94.317  1.00 37.08           C
ATOM   4182  H   MET B  39      51.803  99.205  95.970  1.00 32.86           H
ATOM   4183  HA  MET B  39      52.082  98.456  93.168  1.00 44.10           H
ATOM   4184  HB2 MET B  39      50.044  98.041  94.557  1.00 42.72           H
ATOM   4185  HB3 MET B  39      49.793  99.793  94.626  1.00 42.72           H
ATOM   4186  HG2 MET B  39      49.558  99.919  92.184  1.00 54.88           H
ATOM   4187  HG3 MET B  39      49.979  98.229  92.053  1.00 54.88           H
ATOM   4188  HE1 MET B  39      46.078  99.095  94.389  1.00 44.45           H
ATOM   4189  HE2 MET B  39      47.595  98.540  95.115  1.00 44.45           H
ATOM   4190  HE3 MET B  39      47.486 100.183  94.426  1.00 44.45           H
ATOM   4191  N   HIS B  40      52.358 100.605  91.930  1.00 33.43           N
ATOM   4192  CA  HIS B  40      52.431 101.806  91.109  1.00 28.04           C
ATOM   4193  C   HIS B  40      51.072 102.477  90.968  1.00 30.53           C
ATOM   4194  O   HIS B  40      50.112 101.807  90.588  1.00 32.22           O
ATOM   4195  CB  HIS B  40      52.958 101.442  89.726  1.00 27.09           C
ATOM   4196  CG  HIS B  40      53.021 102.608  88.770  1.00 28.72           C
ATOM   4197  ND1 HIS B  40      54.065 103.530  88.705  1.00 33.16           N
ATOM   4198  CD2 HIS B  40      52.050 102.979  87.887  1.00 31.68           C
ATOM   4199  CE1 HIS B  40      53.712 104.416  87.767  1.00 28.40           C
ATOM   4200  NE2 HIS B  40      52.499 104.127  87.274  1.00 29.07           N
ATOM   4201  H   HIS B  40      52.456  99.720  91.451  1.00 40.06           H
ATOM   4202  HA  HIS B  40      53.126 102.501  91.563  1.00 33.60           H
ATOM   4203  HB2 HIS B  40      52.317 100.679  89.284  1.00 32.45           H
ATOM   4204  HB3 HIS B  40      53.960 101.035  89.856  1.00 32.45           H
ATOM   4205  HD2 HIS B  40      51.095 102.494  87.739  1.00 37.96           H
ATOM   4206  HE1 HIS B  40      54.335 105.236  87.443  1.00 34.02           H
ATOM   4207  HE2 HIS B  40      52.014 104.650  86.556  1.00 34.84           H
ATOM   4208  N   PHE B  41      51.032 103.798  91.210  1.00 31.53           N
ATOM   4209  CA  PHE B  41      49.833 104.634  91.104  1.00 23.15           C
ATOM   4210  C   PHE B  41      50.030 105.905  90.247  1.00 31.16           C
ATOM   4211  O   PHE B  41      49.052 106.451  89.738  1.00 33.88           O
ATOM   4212  CB  PHE B  41      49.350 104.986  92.520  1.00 27.82           C
ATOM   4213  CG  PHE B  41      50.218 105.972  93.300  1.00 29.49           C
ATOM   4214  CD1 PHE B  41      51.206 105.507  94.185  1.00 27.29           C
ATOM   4215  CD2 PHE B  41      50.004 107.363  93.191  1.00 25.85           C
ATOM   4216  CE1 PHE B  41      51.910 106.405  95.001  1.00 31.12           C
ATOM   4217  CE2 PHE B  41      50.722 108.259  93.996  1.00 26.73           C
ATOM   4218  CZ  PHE B  41      51.657 107.782  94.920  1.00 31.44           C
ATOM   4219  H   PHE B  41      51.881 104.249  91.520  1.00 37.79           H
ATOM   4220  HA  PHE B  41      49.051 104.048  90.621  1.00 27.73           H
ATOM   4221  HB2 PHE B  41      48.350 105.411  92.429  1.00 33.33           H
ATOM   4222  HB3 PHE B  41      49.257 104.063  93.094  1.00 33.33           H
ATOM   4223  HD1 PHE B  41      51.410 104.451  94.254  1.00 32.70           H
ATOM   4224  HD2 PHE B  41      49.263 107.747  92.503  1.00 30.97           H
ATOM   4225  HE1 PHE B  41      52.647 106.038  95.695  1.00 37.30           H
ATOM   4226  HE2 PHE B  41      50.561 109.319  93.912  1.00 32.02           H
ATOM   4227  HZ  PHE B  41      52.194 108.477  95.546  1.00 37.67           H
ATOM   4228  N   CYS B  42      51.272 106.388  90.114  1.00 26.64           N
ATOM   4229  CA  CYS B  42      51.657 107.568  89.335  1.00 28.13           C
ATOM   4230  C   CYS B  42      53.135 107.452  88.940  1.00 28.09           C
ATOM   4231  O   CYS B  42      53.929 106.813  89.626  1.00 28.05           O
ATOM   4232  CB  CYS B  42      51.432 108.858  90.163  1.00 26.58           C
ATOM   4233  SG  CYS B  42      49.760 109.493  89.894  1.00 32.54           S
ATOM   4234  H   CYS B  42      52.024 105.896  90.573  1.00 31.91           H
ATOM   4235  HA  CYS B  42      51.074 107.616  88.414  1.00 33.70           H
ATOM   4236  HB2 CYS B  42      51.587 108.678  91.224  1.00 31.85           H
ATOM   4237  HB3 CYS B  42      52.139 109.619  89.831  1.00 31.85           H
ATOM   4238  N   GLY B  43      53.501 108.081  87.824  1.00 24.55           N
ATOM   4239  CA  GLY B  43      54.877 108.387  87.468  1.00 29.15           C
ATOM   4240  C   GLY B  43      55.407 109.644  88.185  1.00 30.71           C
ATOM   4241  O   GLY B  43      54.692 110.339  88.909  1.00 29.77           O
ATOM   4242  H   GLY B  43      52.780 108.548  87.292  1.00 29.41           H
ATOM   4243  HA2 GLY B  43      55.505 107.534  87.721  1.00 34.93           H
ATOM   4244  HA3 GLY B  43      54.916 108.568  86.395  1.00 34.93           H
ATOM   4245  N   GLY B  44      56.690 109.932  87.945  1.00 28.31           N
ATOM   4246  CA  GLY B  44      57.398 111.128  88.394  1.00 32.65           C
ATOM   4247  C   GLY B  44      58.679 111.336  87.570  1.00 31.72           C
ATOM   4248  O   GLY B  44      58.959 110.585  86.636  1.00 31.60           O
ATOM   4249  H   GLY B  44      57.212 109.298  87.359  1.00 33.92           H
ATOM   4250  HA2 GLY B  44      56.754 111.999  88.290  1.00 39.12           H
ATOM   4251  HA3 GLY B  44      57.645 111.011  89.449  1.00 39.12           H
ATOM   4252  N   SER B  45      59.486 112.339  87.932  1.00 31.53           N
ATOM   4253  CA  SER B  45      60.767 112.608  87.285  1.00 34.87           C
ATOM   4254  C   SER B  45      61.776 113.177  88.283  1.00 41.03           C
ATOM   4255  O   SER B  45      61.456 114.082  89.050  1.00 37.29           O
ATOM   4256  CB  SER B  45      60.580 113.553  86.094  1.00 29.91           C
ATOM   4257  OG  SER B  45      60.212 114.842  86.545  1.00 37.55           O
ATOM   4258  H   SER B  45      59.206 112.952  88.687  1.00 37.79           H
ATOM   4259  HA  SER B  45      61.161 111.669  86.904  1.00 41.80           H
ATOM   4260  HB2 SER B  45      61.517 113.622  85.541  1.00 35.84           H
ATOM   4261  HB3 SER B  45      59.803 113.161  85.436  1.00 35.84           H
ATOM   4262  HG  SER B  45      60.194 115.447  85.795  1.00 45.00           H
ATOM   4263  N   LEU B  46      63.002 112.650  88.269  1.00 39.38           N
ATOM   4264  CA  LEU B  46      64.080 113.151  89.102  1.00 37.32           C
ATOM   4265  C   LEU B  46      64.580 114.449  88.460  1.00 38.36           C
ATOM   4266  O   LEU B  46      64.939 114.434  87.287  1.00 39.22           O
ATOM   4267  CB  LEU B  46      65.175 112.077  89.185  1.00 39.05           C
ATOM   4268  CG  LEU B  46      66.150 112.326  90.353  1.00 41.21           C
ATOM   4269  CD1 LEU B  46      65.543 111.844  91.680  1.00 38.83           C
ATOM   4270  CD2 LEU B  46      67.481 111.600  90.119  1.00 40.17           C
ATOM   4271  H   LEU B  46      63.206 111.887  87.639  1.00 47.20           H
ATOM   4272  HA  LEU B  46      63.699 113.356  90.103  1.00 44.73           H
ATOM   4273  HB2 LEU B  46      64.729 111.085  89.281  1.00 46.80           H
ATOM   4274  HB3 LEU B  46      65.735 112.096  88.248  1.00 46.80           H
ATOM   4275  HG  LEU B  46      66.341 113.395  90.422  1.00 49.40           H
ATOM   4276 HD11 LEU B  46      66.243 112.016  92.499  1.00 46.54           H
ATOM   4277 HD12 LEU B  46      64.621 112.384  91.893  1.00 46.54           H
ATOM   4278 HD13 LEU B  46      65.317 110.779  91.620  1.00 46.54           H
ATOM   4279 HD21 LEU B  46      68.147 111.769  90.967  1.00 48.15           H
ATOM   4280 HD22 LEU B  46      67.307 110.529  90.001  1.00 48.15           H
ATOM   4281 HD23 LEU B  46      67.955 111.988  89.218  1.00 48.15           H
ATOM   4282  N   ILE B  47      64.574 115.562  89.203  1.00 36.26           N
ATOM   4283  CA  ILE B  47      64.930 116.913  88.709  1.00 40.36           C
ATOM   4284  C   ILE B  47      66.131 117.507  89.464  1.00 42.71           C
ATOM   4285  O   ILE B  47      66.731 118.490  89.030  1.00 46.01           O
ATOM   4286  CB  ILE B  47      63.715 117.867  88.768  1.00 39.87           C
ATOM   4287  CG1 ILE B  47      63.124 117.998  90.188  1.00 26.53           C
ATOM   4288  CG2 ILE B  47      62.643 117.429  87.757  1.00 48.39           C
ATOM   4289  CD1 ILE B  47      62.359 119.305  90.384  1.00 45.23           C
ATOM   4290  H   ILE B  47      64.241 115.492  90.156  1.00 43.46           H
ATOM   4291  HA  ILE B  47      65.230 116.839  87.662  1.00 48.38           H
ATOM   4292  HB  ILE B  47      64.073 118.850  88.453  1.00 47.80           H
ATOM   4293 HG12 ILE B  47      62.467 117.154  90.402  1.00 31.78           H
ATOM   4294 HG13 ILE B  47      63.927 117.987  90.924  1.00 31.78           H
ATOM   4295 HG21 ILE B  47      61.768 118.073  87.821  1.00 58.02           H
ATOM   4296 HG22 ILE B  47      63.049 117.496  86.749  1.00 58.02           H
ATOM   4297 HG23 ILE B  47      62.328 116.404  87.949  1.00 58.02           H
ATOM   4298 HD11 ILE B  47      61.868 119.277  91.354  1.00 54.22           H
ATOM   4299 HD12 ILE B  47      63.055 120.144  90.349  1.00 54.22           H
ATOM   4300 HD13 ILE B  47      61.602 119.436  89.613  1.00 54.22           H
ATOM   4301  N   HIS B  48      66.462 116.891  90.596  1.00 39.10           N
ATOM   4302  CA  HIS B  48      67.632 117.102  91.426  1.00 33.65           C
ATOM   4303  C   HIS B  48      67.890 115.757  92.110  1.00 41.16           C
ATOM   4304  O   HIS B  48      66.927 115.015  92.314  1.00 39.36           O
ATOM   4305  CB  HIS B  48      67.313 118.210  92.434  1.00 36.91           C
ATOM   4306  CG  HIS B  48      68.375 118.481  93.462  1.00 36.34           C
ATOM   4307  ND1 HIS B  48      68.540 117.772  94.654  1.00 41.65           N
ATOM   4308  CD2 HIS B  48      69.368 119.411  93.357  1.00 38.17           C
ATOM   4309  CE1 HIS B  48      69.581 118.337  95.276  1.00 33.09           C
ATOM   4310  NE2 HIS B  48      70.119 119.301  94.505  1.00 49.15           N
ATOM   4311  H   HIS B  48      65.887 116.106  90.871  1.00 46.87           H
ATOM   4312  HA  HIS B  48      68.487 117.397  90.819  1.00 40.33           H
ATOM   4313  HB2 HIS B  48      66.413 117.923  92.967  1.00 44.24           H
ATOM   4314  HB3 HIS B  48      67.107 119.132  91.890  1.00 44.24           H
ATOM   4315  HD2 HIS B  48      69.523 120.105  92.543  1.00 45.75           H
ATOM   4316  HE1 HIS B  48      69.824 118.189  96.317  1.00 39.66           H
ATOM   4317  HE2 HIS B  48      70.828 119.954  94.806  1.00 58.93           H
ATOM   4318  N   PRO B  49      69.139 115.407  92.475  1.00 43.63           N
ATOM   4319  CA  PRO B  49      69.439 114.192  93.223  1.00 33.10           C
ATOM   4320  C   PRO B  49      68.475 113.855  94.372  1.00 41.41           C
ATOM   4321  O   PRO B  49      68.308 112.675  94.655  1.00 39.96           O
ATOM   4322  CB  PRO B  49      70.855 114.419  93.762  1.00 38.51           C
ATOM   4323  CG  PRO B  49      71.505 115.161  92.598  1.00 32.95           C
ATOM   4324  CD  PRO B  49      70.383 116.104  92.158  1.00 37.83           C
ATOM   4325  HA  PRO B  49      69.472 113.360  92.519  1.00 39.67           H
ATOM   4326  HB2 PRO B  49      70.789 115.093  94.620  1.00 46.16           H
ATOM   4327  HB3 PRO B  49      71.390 113.509  94.032  1.00 46.16           H
ATOM   4328  HG2 PRO B  49      72.361 115.750  92.930  1.00 39.49           H
ATOM   4329  HG3 PRO B  49      71.798 114.461  91.814  1.00 39.49           H
ATOM   4330  HD2 PRO B  49      70.460 117.022  92.736  1.00 45.35           H
ATOM   4331  HD3 PRO B  49      70.495 116.285  91.090  1.00 45.35           H
ATOM   4332  N   GLN B  50      67.824 114.840  95.008  1.00 30.21           N
ATOM   4333  CA  GLN B  50      66.980 114.638  96.184  1.00 41.90           C
ATOM   4334  C   GLN B  50      65.493 115.000  95.954  1.00 39.31           C
ATOM   4335  O   GLN B  50      64.718 114.943  96.902  1.00 36.01           O
ATOM   4336  CB  GLN B  50      67.602 115.409  97.358  1.00 37.83           C
ATOM   4337  CG  GLN B  50      67.195 114.808  98.719  1.00 45.34           C
ATOM   4338  CD  GLN B  50      68.105 115.218  99.878  1.00 50.09           C
ATOM   4339  OE1 GLN B  50      69.010 116.036  99.736  1.00 41.50           O
ATOM   4340  NE2 GLN B  50      67.880 114.631 101.048  1.00 54.22           N
ATOM   4341  H   GLN B  50      67.977 115.794  94.713  1.00 36.20           H
ATOM   4342  HA  GLN B  50      67.002 113.583  96.453  1.00 50.23           H
ATOM   4343  HB2 GLN B  50      68.687 115.385  97.264  1.00 45.34           H
ATOM   4344  HB3 GLN B  50      67.276 116.449  97.314  1.00 45.34           H
ATOM   4345  HG2 GLN B  50      66.180 115.118  98.964  1.00 54.36           H
ATOM   4346  HG3 GLN B  50      67.201 113.720  98.656  1.00 54.36           H
ATOM   4347 HE21 GLN B  50      67.131 113.958 101.143  1.00 65.01           H
ATOM   4348 HE22 GLN B  50      68.448 114.874 101.844  1.00 65.01           H
ATOM   4349  N   TRP B  51      65.081 115.371  94.733  1.00 35.74           N
ATOM   4350  CA  TRP B  51      63.720 115.823  94.442  1.00 40.08           C
ATOM   4351  C   TRP B  51      63.095 115.129  93.239  1.00 30.29           C
ATOM   4352  O   TRP B  51      63.704 115.023  92.175  1.00 31.52           O
ATOM   4353  CB  TRP B  51      63.693 117.339  94.241  1.00 38.62           C
ATOM   4354  CG  TRP B  51      64.045 118.123  95.462  1.00 39.65           C
ATOM   4355  CD1 TRP B  51      65.274 118.574  95.786  1.00 45.28           C
ATOM   4356  CD2 TRP B  51      63.165 118.583  96.529  1.00 41.03           C
ATOM   4357  NE1 TRP B  51      65.227 119.253  96.983  1.00 43.91           N
ATOM   4358  CE2 TRP B  51      63.945 119.310  97.478  1.00 37.60           C
ATOM   4359  CE3 TRP B  51      61.782 118.467  96.784  1.00 42.63           C
ATOM   4360  CZ2 TRP B  51      63.387 119.898  98.616  1.00 29.67           C
ATOM   4361  CZ3 TRP B  51      61.206 119.077  97.914  1.00 37.49           C
ATOM   4362  CH2 TRP B  51      62.006 119.787  98.829  1.00 45.81           C
ATOM   4363  H   TRP B  51      65.746 115.369  93.971  1.00 42.84           H
ATOM   4364  HA  TRP B  51      63.089 115.608  95.299  1.00 48.04           H
ATOM   4365  HB2 TRP B  51      64.349 117.609  93.418  1.00 46.29           H
ATOM   4366  HB3 TRP B  51      62.675 117.613  93.964  1.00 46.29           H
ATOM   4367  HD1 TRP B  51      66.162 118.416  95.199  1.00 54.28           H
ATOM   4368  HE1 TRP B  51      66.040 119.654  97.426  1.00 52.64           H
ATOM   4369  HE3 TRP B  51      61.167 117.897  96.106  1.00 51.11           H
ATOM   4370  HZ2 TRP B  51      64.011 120.420  99.325  1.00 35.56           H
ATOM   4371  HZ3 TRP B  51      60.149 118.962  98.102  1.00 44.94           H
ATOM   4372  HH2 TRP B  51      61.568 120.222  99.715  1.00 54.92           H
ATOM   4373  N   VAL B  52      61.832 114.733  93.414  1.00 34.85           N
ATOM   4374  CA  VAL B  52      60.969 114.214  92.360  1.00 33.71           C
ATOM   4375  C   VAL B  52      59.841 115.208  92.114  1.00 31.07           C
ATOM   4376  O   VAL B  52      59.184 115.663  93.042  1.00 28.77           O
ATOM   4377  CB  VAL B  52      60.459 112.804  92.710  1.00 29.59           C
ATOM   4378  CG1 VAL B  52      59.333 112.327  91.779  1.00 27.58           C
ATOM   4379  CG2 VAL B  52      61.608 111.798  92.648  1.00 35.05           C
ATOM   4380  H   VAL B  52      61.411 114.873  94.323  1.00 41.76           H
ATOM   4381  HA  VAL B  52      61.547 114.120  91.444  1.00 40.40           H
ATOM   4382  HB  VAL B  52      60.081 112.812  93.725  1.00 35.46           H
ATOM   4383 HG11 VAL B  52      59.007 111.334  92.080  1.00 33.05           H
ATOM   4384 HG12 VAL B  52      58.472 112.990  91.854  1.00 33.05           H
ATOM   4385 HG13 VAL B  52      59.681 112.304  90.748  1.00 33.05           H
ATOM   4386 HG21 VAL B  52      61.235 110.810  92.903  1.00 42.01           H
ATOM   4387 HG22 VAL B  52      62.029 111.771  91.642  1.00 42.01           H
ATOM   4388 HG23 VAL B  52      62.385 112.071  93.362  1.00 42.01           H
ATOM   4389  N   LEU B  53      59.619 115.508  90.839  1.00 33.52           N
ATOM   4390  CA  LEU B  53      58.547 116.345  90.330  1.00 40.64           C
ATOM   4391  C   LEU B  53      57.401 115.402  89.925  1.00 33.35           C
ATOM   4392  O   LEU B  53      57.608 114.404  89.233  1.00 33.34           O
ATOM   4393  CB  LEU B  53      59.173 117.167  89.187  1.00 31.81           C
ATOM   4394  CG  LEU B  53      58.439 118.373  88.560  1.00 41.22           C
ATOM   4395  CD1 LEU B  53      57.908 118.039  87.171  1.00 41.06           C
ATOM   4396  CD2 LEU B  53      57.344 119.012  89.415  1.00 38.01           C
ATOM   4397  H   LEU B  53      60.208 115.071  90.145  1.00 40.17           H
ATOM   4398  HA  LEU B  53      58.214 117.031  91.108  1.00 48.72           H
ATOM   4399  HB2 LEU B  53      60.110 117.567  89.576  1.00 38.12           H
ATOM   4400  HB3 LEU B  53      59.456 116.473  88.398  1.00 38.12           H
ATOM   4401  HG  LEU B  53      59.191 119.150  88.411  1.00 49.41           H
ATOM   4402 HD11 LEU B  53      57.476 118.932  86.716  1.00 49.22           H
ATOM   4403 HD12 LEU B  53      58.729 117.694  86.544  1.00 49.22           H
ATOM   4404 HD13 LEU B  53      57.159 117.251  87.247  1.00 49.22           H
ATOM   4405 HD21 LEU B  53      57.021 119.932  88.938  1.00 45.56           H
ATOM   4406 HD22 LEU B  53      56.492 118.337  89.497  1.00 45.56           H
ATOM   4407 HD23 LEU B  53      57.729 119.250  90.406  1.00 45.56           H
ATOM   4408  N   THR B  54      56.193 115.699  90.392  1.00 31.50           N
ATOM   4409  CA  THR B  54      55.001 114.908  90.093  1.00 32.50           C
ATOM   4410  C   THR B  54      53.764 115.817  89.972  1.00 39.03           C
ATOM   4411  O   THR B  54      53.867 117.044  90.058  1.00 26.52           O
ATOM   4412  CB  THR B  54      54.876 113.733  91.102  1.00 28.79           C
ATOM   4413  OG1 THR B  54      53.997 112.740  90.614  1.00 30.65           O
ATOM   4414  CG2 THR B  54      54.369 114.164  92.480  1.00 29.58           C
ATOM   4415  H   THR B  54      56.077 116.517  90.975  1.00 37.75           H
ATOM   4416  HA  THR B  54      55.119 114.469  89.105  1.00 38.95           H
ATOM   4417  HB  THR B  54      55.860 113.279  91.229  1.00 34.49           H
ATOM   4418  HG1 THR B  54      54.485 112.142  90.040  1.00 36.73           H
ATOM   4419 HG21 THR B  54      54.333 113.298  93.141  1.00 35.44           H
ATOM   4420 HG22 THR B  54      55.028 114.921  92.903  1.00 35.44           H
ATOM   4421 HG23 THR B  54      53.356 114.556  92.405  1.00 35.44           H
ATOM   4422  N   ALA B  55      52.604 115.219  89.687  1.00 34.13           N
ATOM   4423  CA  ALA B  55      51.324 115.915  89.654  1.00 32.66           C
ATOM   4424  C   ALA B  55      50.750 115.915  91.060  1.00 34.72           C
ATOM   4425  O   ALA B  55      50.834 114.903  91.762  1.00 30.55           O
ATOM   4426  CB  ALA B  55      50.370 115.232  88.671  1.00 30.09           C
ATOM   4427  H   ALA B  55      52.584 114.211  89.626  1.00 40.91           H
ATOM   4428  HA  ALA B  55      51.460 116.946  89.321  1.00 39.13           H
ATOM   4429  HB1 ALA B  55      49.411 115.739  88.675  1.00 36.05           H
ATOM   4430  HB2 ALA B  55      50.780 115.293  87.667  1.00 36.05           H
ATOM   4431  HB3 ALA B  55      50.220 114.190  88.948  1.00 36.05           H
ATOM   4432  N   ALA B  56      50.168 117.052  91.447  1.00 22.98           N
ATOM   4433  CA  ALA B  56      49.463 117.192  92.710  1.00 27.90           C
ATOM   4434  C   ALA B  56      48.366 116.149  92.895  1.00 20.99           C
ATOM   4435  O   ALA B  56      48.254 115.638  94.003  1.00 24.06           O
ATOM   4436  CB  ALA B  56      48.853 118.589  92.858  1.00 30.53           C
ATOM   4437  H   ALA B  56      50.101 117.816  90.788  1.00 27.53           H
ATOM   4438  HA  ALA B  56      50.189 117.047  93.508  1.00 33.43           H
ATOM   4439  HB1 ALA B  56      48.330 118.651  93.809  1.00 36.58           H
ATOM   4440  HB2 ALA B  56      49.630 119.343  92.834  1.00 36.58           H
ATOM   4441  HB3 ALA B  56      48.136 118.776  92.062  1.00 36.58           H
ATOM   4442  N   HIS B  57      47.553 115.839  91.876  1.00 26.33           N
ATOM   4443  CA  HIS B  57      46.422 114.914  92.030  1.00 28.03           C
ATOM   4444  C   HIS B  57      46.870 113.478  92.375  1.00 25.01           C
ATOM   4445  O   HIS B  57      46.044 112.665  92.786  1.00 24.26           O
ATOM   4446  CB  HIS B  57      45.512 114.936  90.789  1.00 25.40           C
ATOM   4447  CG  HIS B  57      45.998 114.167  89.590  1.00 30.43           C
ATOM   4448  ND1 HIS B  57      46.649 114.683  88.496  1.00 28.09           N
ATOM   4449  CD2 HIS B  57      45.912 112.813  89.397  1.00 28.19           C
ATOM   4450  CE1 HIS B  57      46.965 113.664  87.681  1.00 31.02           C
ATOM   4451  NE2 HIS B  57      46.474 112.509  88.154  1.00 28.59           N
ATOM   4452  H   HIS B  57      47.656 116.329  90.996  1.00 31.54           H
ATOM   4453  HA  HIS B  57      45.816 115.283  92.861  1.00 33.58           H
ATOM   4454  HB2 HIS B  57      45.354 115.967  90.476  1.00 30.43           H
ATOM   4455  HB3 HIS B  57      44.543 114.527  91.076  1.00 30.43           H
ATOM   4456  HD1 HIS B  57      46.903 115.652  88.360  1.00 33.66           H
ATOM   4457  HD2 HIS B  57      45.495 112.098  90.090  1.00 33.78           H
ATOM   4458  HE1 HIS B  57      47.572 113.752  86.792  1.00 37.17           H
ATOM   4459  N   CYS B  58      48.157 113.144  92.200  1.00 25.31           N
ATOM   4460  CA  CYS B  58      48.699 111.848  92.601  1.00 28.58           C
ATOM   4461  C   CYS B  58      48.760 111.725  94.121  1.00 24.11           C
ATOM   4462  O   CYS B  58      48.649 110.621  94.639  1.00 32.13           O
ATOM   4463  CB  CYS B  58      50.085 111.661  91.981  1.00 22.47           C
ATOM   4464  SG  CYS B  58      49.879 111.544  90.195  1.00 32.02           S
ATOM   4465  H   CYS B  58      48.801 113.831  91.832  1.00 30.31           H
ATOM   4466  HA  CYS B  58      48.045 111.057  92.226  1.00 34.25           H
ATOM   4467  HB2 CYS B  58      50.724 112.505  92.234  1.00 26.91           H
ATOM   4468  HB3 CYS B  58      50.545 110.748  92.349  1.00 26.91           H
ATOM   4469  N   VAL B  59      48.966 112.843  94.828  1.00 28.35           N
ATOM   4470  CA  VAL B  59      49.221 112.867  96.274  1.00 32.88           C
ATOM   4471  C   VAL B  59      48.245 113.760  97.045  1.00 29.72           C
ATOM   4472  O   VAL B  59      48.341 113.808  98.268  1.00 33.76           O
ATOM   4473  CB  VAL B  59      50.693 113.229  96.568  1.00 30.41           C
ATOM   4474  CG1 VAL B  59      51.627 112.152  95.985  1.00 33.05           C
ATOM   4475  CG2 VAL B  59      51.086 114.620  96.032  1.00 27.39           C
ATOM   4476  H   VAL B  59      48.996 113.726  94.337  1.00 33.97           H
ATOM   4477  HA  VAL B  59      49.060 111.865  96.673  1.00 39.40           H
ATOM   4478  HB  VAL B  59      50.837 113.236  97.649  1.00 36.44           H
ATOM   4479 HG11 VAL B  59      52.651 112.354  96.294  1.00 39.60           H
ATOM   4480 HG12 VAL B  59      51.336 111.170  96.360  1.00 39.60           H
ATOM   4481 HG13 VAL B  59      51.586 112.143  94.895  1.00 39.60           H
ATOM   4482 HG21 VAL B  59      52.107 114.854  96.327  1.00 32.82           H
ATOM   4483 HG22 VAL B  59      51.028 114.643  94.944  1.00 32.82           H
ATOM   4484 HG23 VAL B  59      50.413 115.377  96.432  1.00 32.82           H
ATOM   4485  N   GLY B  60      47.325 114.445  96.351  1.00 31.30           N
ATOM   4486  CA  GLY B  60      46.424 115.459  96.887  1.00 28.39           C
ATOM   4487  C   GLY B  60      45.013 115.390  96.265  1.00 32.99           C
ATOM   4488  O   GLY B  60      44.721 114.471  95.499  1.00 28.67           O
ATOM   4489  H   GLY B  60      47.285 114.303  95.351  1.00 37.50           H
ATOM   4490  HA2 GLY B  60      46.348 115.347  97.967  1.00 34.01           H
ATOM   4491  HA3 GLY B  60      46.861 116.427  96.652  1.00 34.01           H
ATOM   4492  N   PRO B  60A     44.129 116.362  96.582  1.00 29.62           N
ATOM   4493  CA  PRO B  60A     44.446 117.545  97.384  1.00 29.81           C
ATOM   4494  C   PRO B  60A     44.488 117.256  98.884  1.00 27.11           C
ATOM   4495  O   PRO B  60A     44.845 118.129  99.664  1.00 28.31           O
ATOM   4496  CB  PRO B  60A     43.305 118.523  97.077  1.00 28.11           C
ATOM   4497  CG  PRO B  60A     42.118 117.618  96.763  1.00 30.50           C
ATOM   4498  CD  PRO B  60A     42.768 116.435  96.050  1.00 29.17           C
ATOM   4499  HA  PRO B  60A     45.359 118.029  97.036  1.00 35.72           H
ATOM   4500  HB2 PRO B  60A     43.093 119.250  97.862  1.00 33.68           H
ATOM   4501  HB3 PRO B  60A     43.589 119.040  96.162  1.00 33.68           H
ATOM   4502  HG2 PRO B  60A     41.612 117.325  97.683  1.00 36.55           H
ATOM   4503  HG3 PRO B  60A     41.418 118.105  96.085  1.00 36.55           H
ATOM   4504  HD2 PRO B  60A     42.192 115.537  96.273  1.00 34.95           H
ATOM   4505  HD3 PRO B  60A     42.799 116.643  94.979  1.00 34.95           H
ATOM   4506  N   ASP B  60B     44.115 116.049  99.283  1.00 31.77           N
ATOM   4507  CA  ASP B  60B     44.030 115.635 100.667  1.00 40.43           C
ATOM   4508  C   ASP B  60B     45.408 115.038 101.033  1.00 35.09           C
ATOM   4509  O   ASP B  60B     46.020 114.273 100.318  1.00 31.68           O
ATOM   4510  CB  ASP B  60B     42.980 114.564 100.963  1.00 33.04           C
ATOM   4511  CG  ASP B  60B     41.552 115.184 101.244  1.00 52.88           C
ATOM   4512  OD1 ASP B  60B     40.654 114.329 101.243  1.00 48.69           O
ATOM   4513  OD2 ASP B  60B     41.504 116.399 101.490  1.00 45.10           O1-
ATOM   4514  H   ASP B  60B     43.837 115.400  98.578  1.00 38.07           H
ATOM   4515  HA  ASP B  60B     43.771 116.512 101.324  1.00 48.46           H
ATOM   4516  HB2 ASP B  60B     42.892 113.839 100.139  1.00 39.60           H
ATOM   4517  HB3 ASP B  60B     43.232 113.968 101.848  1.00 39.60           H
ATOM   4518  N   VAL B  60C     45.874 115.450 102.236  1.00 38.53           N
ATOM   4519  CA  VAL B  60C     47.175 115.027 102.770  1.00 46.00           C
ATOM   4520  C   VAL B  60C     47.109 113.553 103.145  1.00 37.29           C
ATOM   4521  O   VAL B  60C     46.163 113.098 103.793  1.00 49.40           O
ATOM   4522  CB  VAL B  60C     47.767 115.911 103.914  1.00 40.27           C
ATOM   4523  CG1 VAL B  60C     47.116 117.284 104.096  1.00 44.79           C
ATOM   4524  CG2 VAL B  60C     47.816 115.222 105.291  1.00 45.40           C
ATOM   4525  H   VAL B  60C     45.313 116.080 102.792  1.00 46.19           H
ATOM   4526  HA  VAL B  60C     47.886 115.115 101.949  1.00 55.15           H
ATOM   4527  HB  VAL B  60C     48.808 116.103 103.658  1.00 48.27           H
ATOM   4528 HG11 VAL B  60C     47.737 117.904 104.744  1.00 53.70           H
ATOM   4529 HG12 VAL B  60C     46.999 117.790 103.136  1.00 53.70           H
ATOM   4530 HG13 VAL B  60C     46.161 117.158 104.589  1.00 53.70           H
ATOM   4531 HG21 VAL B  60C     48.261 115.889 106.029  1.00 54.42           H
ATOM   4532 HG22 VAL B  60C     46.809 114.952 105.612  1.00 54.42           H
ATOM   4533 HG23 VAL B  60C     48.435 114.325 105.243  1.00 54.42           H
ATOM   4534  N   LYS B  60D     48.161 112.836 102.741  1.00 38.23           N
ATOM   4535  CA  LYS B  60D     48.368 111.431 103.064  1.00 51.52           C
ATOM   4536  C   LYS B  60D     49.692 111.236 103.817  1.00 46.23           C
ATOM   4537  O   LYS B  60D     50.508 112.147 103.950  1.00 39.57           O
ATOM   4538  CB  LYS B  60D     48.271 110.625 101.749  1.00 51.99           C
ATOM   4539  CG  LYS B  60D     47.383 109.360 101.727  1.00 63.03           C
ATOM   4540  CD  LYS B  60D     46.491 108.975 102.939  1.00 68.37           C
ATOM   4541  CE  LYS B  60D     47.180 108.338 104.161  1.00 66.97           C
ATOM   4542  NZ  LYS B  60D     48.159 107.296 103.791  1.00 64.81           N
ATOM   4543  H   LYS B  60D     48.879 113.301 102.205  1.00 45.83           H
ATOM   4544  HA  LYS B  60D     47.572 111.140 103.744  1.00 61.77           H
ATOM   4545  HB2 LYS B  60D     49.276 110.375 101.408  1.00 62.34           H
ATOM   4546  HB3 LYS B  60D     47.882 111.263 100.956  1.00 62.34           H
ATOM   4547  HG2 LYS B  60D     48.035 108.525 101.480  1.00 75.58           H
ATOM   4548  HG3 LYS B  60D     46.727 109.442 100.860  1.00 75.58           H
ATOM   4549  HD2 LYS B  60D     45.722 108.288 102.586  1.00 81.99           H
ATOM   4550  HD3 LYS B  60D     45.955 109.863 103.282  1.00 81.99           H
ATOM   4551  HE2 LYS B  60D     46.419 107.889 104.799  1.00 80.31           H
ATOM   4552  HE3 LYS B  60D     47.681 109.117 104.735  1.00 80.31           H
ATOM   4553  HZ1 LYS B  60D     47.750 106.659 103.123  1.00 77.72           H
ATOM   4554  HZ2 LYS B  60D     48.468 106.784 104.606  1.00 77.72           H
ATOM   4555  N   ASP B  60E     49.845 110.045 104.389  1.00 50.65           N
ATOM   4556  CA  ASP B  60E     50.944 109.689 105.268  1.00 54.41           C
ATOM   4557  C   ASP B  60E     52.179 109.315 104.438  1.00 47.24           C
ATOM   4558  O   ASP B  60E     52.119 108.434 103.574  1.00 41.21           O
ATOM   4559  CB  ASP B  60E     50.494 108.504 106.131  1.00 57.28           C
ATOM   4560  CG  ASP B  60E     51.502 108.089 107.200  1.00 60.84           C
ATOM   4561  OD1 ASP B  60E     51.353 106.940 107.667  1.00 61.93           O
ATOM   4562  OD2 ASP B  60E     52.394 108.901 107.539  1.00 59.01           O1-
ATOM   4563  H   ASP B  60E     49.160 109.332 104.201  1.00 60.73           H
ATOM   4564  HA  ASP B  60E     51.169 110.530 105.927  1.00 65.24           H
ATOM   4565  HB2 ASP B  60E     49.572 108.774 106.649  1.00 68.69           H
ATOM   4566  HB3 ASP B  60E     50.238 107.639 105.522  1.00 68.69           H
ATOM   4567  N   LEU B  61      53.312 109.958 104.754  1.00 50.19           N
ATOM   4568  CA  LEU B  61      54.622 109.651 104.182  1.00 42.12           C
ATOM   4569  C   LEU B  61      54.978 108.160 104.242  1.00 38.01           C
ATOM   4570  O   LEU B  61      55.650 107.661 103.341  1.00 39.58           O
ATOM   4571  CB  LEU B  61      55.704 110.448 104.935  1.00 40.25           C
ATOM   4572  CG  LEU B  61      55.693 111.969 104.708  1.00 47.51           C
ATOM   4573  CD1 LEU B  61      56.821 112.611 105.526  1.00 38.96           C
ATOM   4574  CD2 LEU B  61      55.884 112.304 103.227  1.00 44.49           C
ATOM   4575  H   LEU B  61      53.277 110.651 105.488  1.00 60.18           H
ATOM   4576  HA  LEU B  61      54.607 109.939 103.132  1.00 50.49           H
ATOM   4577  HB2 LEU B  61      55.584 110.262 106.005  1.00 48.24           H
ATOM   4578  HB3 LEU B  61      56.683 110.063 104.645  1.00 48.24           H
ATOM   4579  HG  LEU B  61      54.738 112.376 105.042  1.00 56.96           H
ATOM   4580 HD11 LEU B  61      56.809 113.692 105.384  1.00 46.70           H
ATOM   4581 HD12 LEU B  61      56.685 112.395 106.585  1.00 46.70           H
ATOM   4582 HD13 LEU B  61      57.785 112.219 105.200  1.00 46.70           H
ATOM   4583 HD21 LEU B  61      55.996 113.382 103.109  1.00 53.33           H
ATOM   4584 HD22 LEU B  61      56.766 111.798 102.834  1.00 53.33           H
ATOM   4585 HD23 LEU B  61      55.008 111.985 102.669  1.00 53.33           H
ATOM   4586  N   ALA B  62      54.580 107.462 105.316  1.00 35.79           N
ATOM   4587  CA  ALA B  62      54.934 106.063 105.534  1.00 43.22           C
ATOM   4588  C   ALA B  62      54.298 105.117 104.506  1.00 39.01           C
ATOM   4589  O   ALA B  62      54.851 104.045 104.246  1.00 49.02           O
ATOM   4590  CB  ALA B  62      54.549 105.659 106.960  1.00 45.09           C
ATOM   4591  H   ALA B  62      54.033 107.928 106.028  1.00 42.89           H
ATOM   4592  HA  ALA B  62      56.018 105.976 105.440  1.00 51.81           H
ATOM   4593  HB1 ALA B  62      54.913 104.652 107.168  1.00 54.05           H
ATOM   4594  HB2 ALA B  62      54.981 106.365 107.672  1.00 54.05           H
ATOM   4595  HB3 ALA B  62      53.467 105.658 107.064  1.00 54.05           H
ATOM   4596  N   ALA B  63      53.152 105.505 103.932  1.00 32.60           N
ATOM   4597  CA  ALA B  63      52.487 104.764 102.870  1.00 37.92           C
ATOM   4598  C   ALA B  63      53.102 105.011 101.486  1.00 31.87           C
ATOM   4599  O   ALA B  63      52.641 104.395 100.533  1.00 42.62           O
ATOM   4600  CB  ALA B  63      50.988 105.097 102.873  1.00 40.88           C
ATOM   4601  H   ALA B  63      52.766 106.408 104.174  1.00 39.07           H
ATOM   4602  HA  ALA B  63      52.577 103.701 103.090  1.00 45.46           H
ATOM   4603  HB1 ALA B  63      50.471 104.462 102.151  1.00 49.00           H
ATOM   4604  HB2 ALA B  63      50.571 104.913 103.863  1.00 49.00           H
ATOM   4605  HB3 ALA B  63      50.836 106.142 102.603  1.00 49.00           H
ATOM   4606  N   LEU B  64      54.106 105.892 101.347  1.00 37.43           N
ATOM   4607  CA  LEU B  64      54.704 106.249 100.060  1.00 37.49           C
ATOM   4608  C   LEU B  64      56.174 105.830  99.955  1.00 35.35           C
ATOM   4609  O   LEU B  64      56.977 106.062 100.861  1.00 39.52           O
ATOM   4610  CB  LEU B  64      54.520 107.757  99.845  1.00 24.07           C
ATOM   4611  CG  LEU B  64      55.109 108.294  98.530  1.00 35.39           C
ATOM   4612  CD1 LEU B  64      54.421 107.666  97.307  1.00 37.07           C
ATOM   4613  CD2 LEU B  64      54.937 109.818  98.504  1.00 38.13           C
ATOM   4614  H   LEU B  64      54.460 106.363 102.168  1.00 44.86           H
ATOM   4615  HA  LEU B  64      54.158 105.748  99.264  1.00 44.94           H
ATOM   4616  HB2 LEU B  64      53.452 107.982  99.870  1.00 28.84           H
ATOM   4617  HB3 LEU B  64      54.990 108.282 100.677  1.00 28.84           H
ATOM   4618  HG  LEU B  64      56.175 108.073  98.488  1.00 42.42           H
ATOM   4619 HD11 LEU B  64      54.762 108.157  96.395  1.00 44.43           H
ATOM   4620 HD12 LEU B  64      54.678 106.615  97.229  1.00 44.43           H
ATOM   4621 HD13 LEU B  64      53.339 107.762  97.399  1.00 44.43           H
ATOM   4622 HD21 LEU B  64      55.364 110.214  97.582  1.00 45.70           H
ATOM   4623 HD22 LEU B  64      53.877 110.077  98.542  1.00 45.70           H
ATOM   4624 HD23 LEU B  64      55.456 110.269  99.351  1.00 45.70           H
ATOM   4625  N   ARG B  65      56.519 105.273  98.787  1.00 29.28           N
ATOM   4626  CA  ARG B  65      57.883 104.970  98.368  1.00 27.71           C
ATOM   4627  C   ARG B  65      58.084 105.409  96.919  1.00 37.95           C
ATOM   4628  O   ARG B  65      57.136 105.477  96.133  1.00 35.50           O
ATOM   4629  CB  ARG B  65      58.153 103.465  98.466  1.00 37.55           C
ATOM   4630  CG  ARG B  65      57.951 102.804  99.843  1.00 35.35           C
ATOM   4631  CD  ARG B  65      59.200 102.692 100.730  1.00 46.31           C
ATOM   4632  NE  ARG B  65      59.227 103.708 101.789  1.00 51.89           N
ATOM   4633  CZ  ARG B  65      58.693 103.592 103.016  1.00 45.16           C
ATOM   4634  NH1 ARG B  65      58.123 102.467 103.439  1.00 51.76           N
ATOM   4635  NH2 ARG B  65      58.728 104.627 103.851  1.00 59.54           N1+
ATOM   4636  H   ARG B  65      55.792 105.123  98.100  1.00 35.08           H
ATOM   4637  HA  ARG B  65      58.598 105.501  98.997  1.00 33.20           H
ATOM   4638  HB2 ARG B  65      57.528 102.935  97.748  1.00 45.01           H
ATOM   4639  HB3 ARG B  65      59.186 103.344  98.159  1.00 45.01           H
ATOM   4640  HG2 ARG B  65      57.140 103.283 100.389  1.00 42.37           H
ATOM   4641  HG3 ARG B  65      57.637 101.780  99.652  1.00 42.37           H
ATOM   4642  HD2 ARG B  65      59.226 101.696 101.173  1.00 55.51           H
ATOM   4643  HD3 ARG B  65      60.098 102.802 100.125  1.00 55.51           H
ATOM   4644  HE  ARG B  65      59.611 104.605 101.534  1.00 62.21           H
ATOM   4645 HH11 ARG B  65      58.068 101.674 102.821  1.00 62.06           H
ATOM   4646 HH12 ARG B  65      57.717 102.427 104.362  1.00 62.06           H
ATOM   4647 HH21 ARG B  65      59.149 105.497 103.563  1.00 71.40           H
ATOM   4648 HH22 ARG B  65      58.328 104.552 104.775  1.00 71.40           H
ATOM   4649  N   VAL B  66      59.343 105.688  96.577  1.00 29.28           N
ATOM   4650  CA  VAL B  66      59.762 106.047  95.231  1.00 32.90           C
ATOM   4651  C   VAL B  66      60.705 104.966  94.678  1.00 33.75           C
ATOM   4652  O   VAL B  66      61.698 104.614  95.309  1.00 41.59           O
ATOM   4653  CB  VAL B  66      60.399 107.448  95.250  1.00 33.10           C
ATOM   4654  CG1 VAL B  66      60.854 107.862  93.844  1.00 43.10           C
ATOM   4655  CG2 VAL B  66      59.402 108.492  95.774  1.00 39.84           C
ATOM   4656  H   VAL B  66      60.061 105.639  97.286  1.00 35.08           H
ATOM   4657  HA  VAL B  66      58.890 106.100  94.578  1.00 39.43           H
ATOM   4658  HB  VAL B  66      61.267 107.439  95.911  1.00 39.67           H
ATOM   4659 HG11 VAL B  66      61.304 108.851  93.892  1.00 51.67           H
ATOM   4660 HG12 VAL B  66      61.603 107.169  93.460  1.00 51.67           H
ATOM   4661 HG13 VAL B  66      59.997 107.884  93.168  1.00 51.67           H
ATOM   4662 HG21 VAL B  66      59.863 109.480  95.788  1.00 47.75           H
ATOM   4663 HG22 VAL B  66      58.514 108.514  95.145  1.00 47.75           H
ATOM   4664 HG23 VAL B  66      59.100 108.243  96.788  1.00 47.75           H
ATOM   4665  N   GLN B  67      60.393 104.470  93.476  1.00 34.59           N
ATOM   4666  CA  GLN B  67      61.211 103.572  92.669  1.00 34.11           C
ATOM   4667  C   GLN B  67      61.871 104.356  91.532  1.00 33.25           C
ATOM   4668  O   GLN B  67      61.166 104.977  90.741  1.00 33.15           O
ATOM   4669  CB  GLN B  67      60.299 102.458  92.120  1.00 29.12           C
ATOM   4670  CG  GLN B  67      61.006 101.551  91.101  1.00 31.06           C
ATOM   4671  CD  GLN B  67      62.237 100.881  91.697  1.00 34.37           C
ATOM   4672  OE1 GLN B  67      62.185 100.359  92.803  1.00 32.85           O
ATOM   4673  NE2 GLN B  67      63.350 100.891  90.980  1.00 35.55           N
ATOM   4674  H   GLN B  67      59.550 104.807  93.031  1.00 41.46           H
ATOM   4675  HA  GLN B  67      61.982 103.118  93.292  1.00 40.88           H
ATOM   4676  HB2 GLN B  67      59.930 101.853  92.950  1.00 34.89           H
ATOM   4677  HB3 GLN B  67      59.435 102.908  91.631  1.00 34.89           H
ATOM   4678  HG2 GLN B  67      60.303 100.759  90.872  1.00 37.22           H
ATOM   4679  HG3 GLN B  67      61.230 102.085  90.182  1.00 37.22           H
ATOM   4680 HE21 GLN B  67      63.357 101.353  90.082  1.00 42.61           H
ATOM   4681 HE22 GLN B  67      64.176 100.435  91.333  1.00 42.61           H
ATOM   4682  N   LEU B  68      63.203 104.294  91.415  1.00 36.01           N
ATOM   4683  CA  LEU B  68      63.956 104.888  90.296  1.00 34.70           C
ATOM   4684  C   LEU B  68      63.824 104.078  89.002  1.00 38.94           C
ATOM   4685  O   LEU B  68      63.208 103.014  88.989  1.00 41.48           O
ATOM   4686  CB  LEU B  68      65.438 105.049  90.670  1.00 34.86           C
ATOM   4687  CG  LEU B  68      65.694 106.176  91.682  1.00 45.32           C
ATOM   4688  CD1 LEU B  68      67.085 105.965  92.293  1.00 45.86           C
ATOM   4689  CD2 LEU B  68      65.622 107.545  90.985  1.00 44.37           C
ATOM   4690  H   LEU B  68      63.725 103.749  92.088  1.00 43.16           H
ATOM   4691  HA  LEU B  68      63.548 105.879  90.102  1.00 41.59           H
ATOM   4692  HB2 LEU B  68      65.779 104.103  91.083  1.00 41.78           H
ATOM   4693  HB3 LEU B  68      66.048 105.230  89.784  1.00 41.78           H
ATOM   4694  HG  LEU B  68      64.940 106.152  92.467  1.00 54.33           H
ATOM   4695 HD11 LEU B  68      67.285 106.757  93.007  1.00 54.98           H
ATOM   4696 HD12 LEU B  68      67.124 105.012  92.819  1.00 54.98           H
ATOM   4697 HD13 LEU B  68      67.853 105.978  91.520  1.00 54.98           H
ATOM   4698 HD21 LEU B  68      65.882 108.340  91.683  1.00 53.20           H
ATOM   4699 HD22 LEU B  68      66.309 107.579  90.145  1.00 53.20           H
ATOM   4700 HD23 LEU B  68      64.619 107.723  90.607  1.00 53.20           H
ATOM   4701  N   ARG B  69      64.385 104.621  87.909  1.00 32.45           N
ATOM   4702  CA  ARG B  69      64.353 104.074  86.556  1.00 41.13           C
ATOM   4703  C   ARG B  69      64.554 102.560  86.589  1.00 42.50           C
ATOM   4704  O   ARG B  69      65.610 102.049  86.960  1.00 47.11           O
ATOM   4705  CB  ARG B  69      65.409 104.776  85.680  1.00 47.96           C
ATOM   4706  CG  ARG B  69      65.580 104.207  84.261  1.00 39.48           C
ATOM   4707  CD  ARG B  69      64.346 104.452  83.392  1.00 38.93           C
ATOM   4708  NE  ARG B  69      64.604 104.155  81.970  1.00 44.63           N
ATOM   4709  CZ  ARG B  69      64.538 102.949  81.396  1.00 40.14           C
ATOM   4710  NH1 ARG B  69      64.330 101.840  82.102  1.00 50.46           N
ATOM   4711  NH2 ARG B  69      64.667 102.848  80.081  1.00 38.78           N1+
ATOM   4712  H   ARG B  69      64.862 105.505  88.026  1.00 38.89           H
ATOM   4713  HA  ARG B  69      63.367 104.289  86.140  1.00 49.30           H
ATOM   4714  HB2 ARG B  69      65.142 105.830  85.595  1.00 57.50           H
ATOM   4715  HB3 ARG B  69      66.379 104.713  86.177  1.00 57.50           H
ATOM   4716  HG2 ARG B  69      66.437 104.691  83.792  1.00 47.32           H
ATOM   4717  HG3 ARG B  69      65.784 103.137  84.309  1.00 47.32           H
ATOM   4718  HD2 ARG B  69      63.519 103.835  83.749  1.00 46.66           H
ATOM   4719  HD3 ARG B  69      64.045 105.491  83.496  1.00 46.66           H
ATOM   4720  HE  ARG B  69      64.800 104.946  81.372  1.00 53.50           H
ATOM   4721 HH11 ARG B  69      64.200 101.903  83.101  1.00 60.49           H
ATOM   4722 HH12 ARG B  69      64.259 100.947  81.643  1.00 60.49           H
ATOM   4723 HH21 ARG B  69      64.824 103.683  79.534  1.00 46.49           H
ATOM   4724 HH22 ARG B  69      64.591 101.952  79.628  1.00 46.49           H
ATOM   4725  N   GLU B  70      63.487 101.884  86.183  1.00 38.62           N
ATOM   4726  CA  GLU B  70      63.345 100.445  86.135  1.00 44.04           C
ATOM   4727  C   GLU B  70      62.894 100.109  84.705  1.00 42.40           C
ATOM   4728  O   GLU B  70      62.117 100.855  84.102  1.00 42.35           O
ATOM   4729  CB  GLU B  70      62.284 100.049  87.183  1.00 43.37           C
ATOM   4730  CG  GLU B  70      62.534  98.663  87.782  1.00 43.97           C
ATOM   4731  CD  GLU B  70      61.621  98.341  88.972  1.00 46.48           C
ATOM   4732  OE1 GLU B  70      62.095  97.582  89.839  1.00 46.61           O
ATOM   4733  OE2 GLU B  70      60.476  98.849  89.005  1.00 44.15           O1-
ATOM   4734  H   GLU B  70      62.655 102.408  85.960  1.00 46.29           H
ATOM   4735  HA  GLU B  70      64.292  99.951  86.354  1.00 52.80           H
ATOM   4736  HB2 GLU B  70      62.272 100.771  88.001  1.00 51.99           H
ATOM   4737  HB3 GLU B  70      61.300 100.054  86.710  1.00 51.99           H
ATOM   4738  HG2 GLU B  70      62.343  97.940  86.993  1.00 52.71           H
ATOM   4739  HG3 GLU B  70      63.576  98.541  88.085  1.00 52.71           H
ATOM   4740  N   GLN B  71      63.384  99.006  84.133  1.00 37.29           N
ATOM   4741  CA  GLN B  71      62.906  98.556  82.822  1.00 43.78           C
ATOM   4742  C   GLN B  71      61.509  97.940  82.911  1.00 39.30           C
ATOM   4743  O   GLN B  71      60.652  98.240  82.081  1.00 42.75           O
ATOM   4744  CB  GLN B  71      63.903  97.577  82.175  1.00 43.57           C
ATOM   4745  CG  GLN B  71      64.620  98.240  80.996  1.00 48.64           C
ATOM   4746  CD  GLN B  71      63.676  98.535  79.835  1.00 46.32           C
ATOM   4747  OE1 GLN B  71      62.591  97.987  79.719  1.00 58.00           O
ATOM   4748  NE2 GLN B  71      64.088  99.413  78.938  1.00 50.14           N
ATOM   4749  H   GLN B  71      64.026  98.413  84.642  1.00 44.70           H
ATOM   4750  HA  GLN B  71      62.821  99.436  82.184  1.00 52.48           H
ATOM   4751  HB2 GLN B  71      64.644  97.252  82.904  1.00 52.24           H
ATOM   4752  HB3 GLN B  71      63.386  96.683  81.822  1.00 52.24           H
ATOM   4753  HG2 GLN B  71      65.117  99.155  81.322  1.00 58.32           H
ATOM   4754  HG3 GLN B  71      65.381  97.546  80.640  1.00 58.32           H
ATOM   4755 HE21 GLN B  71      65.005  99.816  78.992  1.00 60.12           H
ATOM   4756 HE22 GLN B  71      63.471  99.604  78.159  1.00 60.12           H
ATOM   4757  N   HIS B  72      61.315  97.080  83.917  1.00 38.91           N
ATOM   4758  CA  HIS B  72      60.095  96.345  84.155  1.00 38.50           C
ATOM   4759  C   HIS B  72      59.643  96.571  85.594  1.00 43.31           C
ATOM   4760  O   HIS B  72      60.354  96.231  86.534  1.00 40.16           O
ATOM   4761  CB  HIS B  72      60.327  94.865  83.841  1.00 40.42           C
ATOM   4762  CG  HIS B  72      60.553  94.579  82.382  1.00 35.91           C
ATOM   4763  ND1 HIS B  72      61.742  94.124  81.811  1.00 46.36           N
ATOM   4764  CD2 HIS B  72      59.620  94.736  81.404  1.00 33.63           C
ATOM   4765  CE1 HIS B  72      61.482  94.013  80.497  1.00 39.46           C
ATOM   4766  NE2 HIS B  72      60.224  94.387  80.221  1.00 36.68           N
ATOM   4767  H   HIS B  72      62.076  96.897  84.553  1.00 46.64           H
ATOM   4768  HA  HIS B  72      59.313  96.714  83.491  1.00 46.15           H
ATOM   4769  HB2 HIS B  72      59.451  94.308  84.154  1.00 48.45           H
ATOM   4770  HB3 HIS B  72      61.187  94.507  84.407  1.00 48.45           H
ATOM   4771  HD2 HIS B  72      58.602  95.069  81.542  1.00 40.30           H
ATOM   4772  HE1 HIS B  72      62.207  93.741  79.745  1.00 47.30           H
ATOM   4773  HE2 HIS B  72      59.824  94.474  79.296  1.00 43.97           H
ATOM   4774  N   LEU B  73      58.458  97.157  85.761  1.00 38.52           N
ATOM   4775  CA  LEU B  73      57.862  97.449  87.062  1.00 34.57           C
ATOM   4776  C   LEU B  73      57.835  96.177  87.919  1.00 40.60           C
ATOM   4777  O   LEU B  73      57.502  95.107  87.411  1.00 40.97           O
ATOM   4778  CB  LEU B  73      56.430  97.955  86.798  1.00 41.75           C
ATOM   4779  CG  LEU B  73      55.944  99.105  87.687  1.00 34.52           C
ATOM   4780  CD1 LEU B  73      56.727 100.399  87.453  1.00 34.53           C
ATOM   4781  CD2 LEU B  73      54.478  99.348  87.313  1.00 33.03           C
ATOM   4782  H   LEU B  73      57.911  97.380  84.940  1.00 46.18           H
ATOM   4783  HA  LEU B  73      58.452  98.212  87.565  1.00 41.43           H
ATOM   4784  HB2 LEU B  73      56.341  98.279  85.759  1.00 50.05           H
ATOM   4785  HB3 LEU B  73      55.743  97.119  86.941  1.00 50.05           H
ATOM   4786  HG  LEU B  73      56.019  98.809  88.734  1.00 41.38           H
ATOM   4787 HD11 LEU B  73      56.325 101.204  88.068  1.00 41.39           H
ATOM   4788 HD12 LEU B  73      57.788 100.275  87.669  1.00 41.39           H
ATOM   4789 HD13 LEU B  73      56.603 100.665  86.415  1.00 41.39           H
ATOM   4790 HD21 LEU B  73      54.126 100.263  87.768  1.00 39.59           H
ATOM   4791 HD22 LEU B  73      54.363  99.446  86.232  1.00 39.59           H
ATOM   4792 HD23 LEU B  73      53.863  98.522  87.656  1.00 39.59           H
ATOM   4793  N   TYR B  74      58.219  96.301  89.194  1.00 38.92           N
ATOM   4794  CA  TYR B  74      58.198  95.257  90.225  1.00 40.12           C
ATOM   4795  C   TYR B  74      59.376  94.268  90.143  1.00 46.98           C
ATOM   4796  O   TYR B  74      59.630  93.573  91.128  1.00 48.62           O
ATOM   4797  CB  TYR B  74      56.843  94.527  90.293  1.00 34.74           C
ATOM   4798  CG  TYR B  74      55.651  95.464  90.275  1.00 31.99           C
ATOM   4799  CD1 TYR B  74      55.495  96.426  91.293  1.00 33.86           C
ATOM   4800  CD2 TYR B  74      54.746  95.432  89.196  1.00 30.83           C
ATOM   4801  CE1 TYR B  74      54.443  97.355  91.221  1.00 36.97           C
ATOM   4802  CE2 TYR B  74      53.664  96.325  89.150  1.00 34.84           C
ATOM   4803  CZ  TYR B  74      53.511  97.294  90.165  1.00 33.30           C
ATOM   4804  OH  TYR B  74      52.474  98.171  90.143  1.00 29.72           O
ATOM   4805  H   TYR B  74      58.546  97.208  89.496  1.00 46.65           H
ATOM   4806  HA  TYR B  74      58.287  95.771  91.176  1.00 48.09           H
ATOM   4807  HB2 TYR B  74      56.762  93.821  89.472  1.00 41.64           H
ATOM   4808  HB3 TYR B  74      56.808  93.945  91.215  1.00 41.64           H
ATOM   4809  HD1 TYR B  74      56.192  96.468  92.117  1.00 40.58           H
ATOM   4810  HD2 TYR B  74      54.883  94.720  88.399  1.00 36.95           H
ATOM   4811  HE1 TYR B  74      54.327  98.109  91.979  1.00 44.32           H
ATOM   4812  HE2 TYR B  74      52.966  96.287  88.325  1.00 41.76           H
ATOM   4813  HH  TYR B  74      51.958  98.114  89.331  1.00 35.61           H
ATOM   4814  N   TYR B  75      60.060  94.163  88.985  1.00 49.60           N
ATOM   4815  CA  TYR B  75      61.065  93.135  88.693  1.00 51.14           C
ATOM   4816  C   TYR B  75      62.235  93.153  89.689  1.00 51.48           C
ATOM   4817  O   TYR B  75      62.701  92.084  90.083  1.00 67.54           O
ATOM   4818  CB  TYR B  75      61.554  93.234  87.230  0.00 54.16           C
ATOM   4819  CG  TYR B  75      62.960  93.770  86.981  0.00 55.69           C
ATOM   4820  CD1 TYR B  75      63.252  95.135  87.153  0.00 53.48           C
ATOM   4821  CD2 TYR B  75      63.994  92.885  86.618  0.00 59.66           C
ATOM   4822  CE1 TYR B  75      64.558  95.623  86.978  0.00 56.05           C
ATOM   4823  CE2 TYR B  75      65.310  93.356  86.454  0.00 60.54           C
ATOM   4824  CZ  TYR B  75      65.599  94.729  86.642  0.00 59.74           C
ATOM   4825  OH  TYR B  75      66.887  95.171  86.590  0.00 59.96           O
ATOM   4826  H   TYR B  75      59.805  94.785  88.230  1.00 59.47           H
ATOM   4827  HA  TYR B  75      60.554  92.176  88.794  1.00 61.32           H
ATOM   4828  HB2 TYR B  75      61.526  92.224  86.827  0.00 64.93           H
[truncated: 915,034 more chars]
