# Supplementary material for: High-throughput quantum-mechanics/molecular-mechanics (ONIOM) macromolecular crystallographic refinement with PHENIX/DivCon: the impact of mixed Hamiltonian methods on ligand and protein structure
Source: Acta Crystallogr D Struct Biol. 2018 Oct 29;74(Pt 11):1063–77. doi: 10.1107/S2059798318012913 (PMC6213575; doi:10.1107/S2059798318012913)
Supplement: Supplementary file 2 [file d-74-01063-sup2.gz › results_ONIOM/2BM2-H.cif]

# Generated by MOE 2016.08 on 2017-01-11 18:04.52
# Structure optimized with MOE using MMFF94x forcefield to determine
# ideal geometry (Gas Phase with Electrostatics disabled).
data_comp_list
_chem_comp.id	PM2
_chem_comp.three_letter_code	PM2
_chem_comp.name	2BM2.A
_chem_comp.group	non-polymer
_chem_comp.number_atoms_all	59
_chem_comp.number_atoms_nh	30
_chem_comp.desc_level	?
#
data_comp_PM2
#
loop_
_chem_comp_atom.comp_id
_chem_comp_atom.atom_id
_chem_comp_atom.type_symbol
_chem_comp_atom.type_energy
_chem_comp_atom.partial_charge
_chem_comp_atom.x
_chem_comp_atom.y
_chem_comp_atom.z
PM2	C1	C	CR66	-0.1435	21.9410	77.8570	84.3200	
PM2	C2	C	CR16	-0.15	21.5260	77.3880	83.0330	
PM2	H2	H	HCR6	0.15	22.2670	77.2314	82.2631	
PM2	C3	C	CR16	-0.15	20.9420	78.0630	85.3570	
PM2	H3	H	HCR6	0.15	21.2427	78.4187	86.3314	
PM2	C4	C	CR6	-0.1435	20.1590	77.1240	82.7470	
PM2	C5	C	CR16	-0.15	19.5480	77.7930	85.0870	
PM2	H5	H	HCR6	0.15	18.8085	77.9421	85.8599	
PM2	C6	C	CR16	-0.15	19.1480	77.3260	83.7890	
PM2	H6	H	HCR6	0.15	18.1074	77.1246	83.5817	
PM2	C7	C	CH2	0.2535	19.7930	76.6490	81.3810	
PM2	H7C1	H	HCH2	0.0799999999999999	18.7520	76.3260	81.3856	
PM2	H7C2	H	HCH2	0.0799999999999999	20.4333	75.8078	81.1153	
PM2	N8	N	NT2	-0.99	19.9620	77.7300	80.3600	
PM2	H8N1	H	H	0.36	19.3717	78.5139	80.5989	
PM2	H8N2	H	H	0.36	19.7016	77.3774	79.4501	
PM2	C9	C	CH2	-0.16	24.1010	76.8870	85.3070	
PM2	H9C1	H	HCH2	0.0799999999999999	23.5988	76.6505	86.2451	
PM2	H9C2	H	HCH2	0.0799999999999999	24.0541	76.0244	84.6423	
PM2	C10	C	CH2	0.1401	25.6010	77.2480	85.5920	
PM2	H101	H	HCH2	0.0799999999999999	26.0942	76.3987	86.0648	
PM2	H102	H	HCH2	0.0799999999999999	25.6457	78.1104	86.2571	
PM2	C11	C	C	0.5438	27.3410	76.8680	83.6660	
PM2	O12	O	O	-0.57	27.7170	77.1780	82.5380	
PM2	C13	C	CR66	0.0634999999999999	23.3850	78.1250	84.6200	
PM2	H13	H	HCH1	0.0799999999999999	23.3993	78.9567	85.3244	
PM2	N14	N	N	-0.6602	26.2910	77.5720	84.3170	
PM2	C15	C	CH2	0.1401	25.6260	78.7660	83.6560	
PM2	H151	H	HCH2	0.0799999999999999	26.1603	78.9929	82.7334	
PM2	H152	H	HCH2	0.0799999999999999	25.6921	79.6177	84.3330	
PM2	C16	C	CH2	-0.16	24.1700	78.5300	83.3220	
PM2	H161	H	HCH2	0.0799999999999999	23.7408	79.4432	82.9097	
PM2	H162	H	HCH2	0.0799999999999999	24.0926	77.7284	82.5875	
PM2	C17	C	CR6	0.0861999999999999	28.1210	75.7250	84.2780	
PM2	C18	C	CR16	-0.15	28.3580	74.4820	83.5610	
PM2	H18	H	HCR6	0.15	27.9572	74.3404	82.5682	
PM2	C19	C	CR16	0.16	28.6780	75.8350	85.5770	
PM2	H19	H	HCR6	0.15	28.5133	76.7524	86.1226	
PM2	C20	C	CR6	-0.1435	29.1500	73.4180	84.2020	
PM2	N21	N	NRD6	-0.62	29.4010	74.8650	86.1740	
PM2	C22	C	CH2	-0.0165000000000001	29.4490	72.1000	83.4980	
PM2	H221	H	HCH2	0.0799999999999999	28.7942	72.0264	82.6297	
PM2	H222	H	HCH2	0.0799999999999999	29.2248	71.2897	84.1918	
PM2	C23	C	CR16	0.16	29.6400	73.6890	85.5140	
PM2	H23	H	HCR6	0.15	30.2274	72.9308	86.0105	
PM2	C24	C	CH2	-0.0165000000000001	30.9000	71.9240	83.0150	
PM2	H241	H	HCH2	0.0799999999999999	30.9916	70.9232	82.5930	
PM2	H242	H	HCH2	0.0799999999999999	31.5533	72.0135	83.8829	
PM2	C25	C	CR6	-0.1435	31.3750	72.9050	81.9790	
PM2	C26	C	CR16	-0.15	31.1490	72.6970	80.5860	
PM2	H26	H	HCR6	0.15	30.6302	71.8101	80.2533	
PM2	C27	C	CR16	-0.15	32.0810	74.1130	82.3950	
PM2	H27	H	HCR6	0.15	32.2626	74.2857	83.4455	
PM2	C28	C	CR16	-0.15	31.6210	73.6890	79.5930	
PM2	H28	H	HCR6	0.15	31.4452	73.5212	78.5407	
PM2	C29	C	CR16	-0.15	32.5380	75.0750	81.4340	
PM2	H29	H	HCR6	0.15	33.0573	75.9599	81.7712	
PM2	C30	C	CR16	-0.15	32.3130	74.8760	80.0230	
PM2	H30	H	HCR6	0.15	32.6571	75.6036	79.3029	
#
#
loop_
_chem_comp_tree.comp_id
_chem_comp_tree.atom_id
_chem_comp_tree.atom_back
_chem_comp_tree.atom_forward
_chem_comp_tree.connect_type
PM2	C1	?	C13	START	
PM2	C13	C1	H13	?	
PM2	H13	C13	?	?	
PM2	C9	C13	H9C1	?	
PM2	H9C1	C9	?	?	
PM2	H9C2	C9	?	?	
PM2	C10	C9	H101	?	
PM2	H101	C10	?	?	
PM2	H102	C10	?	?	
PM2	N14	C10	C15	?	
PM2	C15	N14	H151	?	
PM2	H151	C15	?	?	
PM2	H152	C15	?	?	
PM2	C16	C15	H161	?	
PM2	H161	C16	?	?	
PM2	H162	C16	?	?	
PM2	C11	N14	C17	?	
PM2	C17	C11	C18	?	
PM2	C18	C17	H18	?	
PM2	H18	C18	?	?	
PM2	C20	C18	C22	?	
PM2	C22	C20	H221	?	
PM2	H221	C22	?	?	
PM2	H222	C22	?	?	
PM2	C24	C22	H241	?	
PM2	H241	C24	?	?	
PM2	H242	C24	?	?	
PM2	C25	C24	C26	?	
PM2	C26	C25	H26	?	
PM2	H26	C26	?	?	
PM2	C28	C26	H28	?	
PM2	H28	C28	?	?	
PM2	C30	C28	H30	?	
PM2	H30	C30	?	?	
PM2	C29	C30	H29	?	
PM2	H29	C29	?	?	
PM2	C27	C29	H27	?	
PM2	H27	C27	?	?	
PM2	C23	C20	H23	?	
PM2	H23	C23	?	?	
PM2	N21	C23	C19	?	
PM2	C19	N21	H19	?	
PM2	H19	C19	?	?	
PM2	O12	C11	?	?	
PM2	C3	C1	H3	?	
PM2	H3	C3	?	?	
PM2	C5	C3	H5	?	
PM2	H5	C5	?	?	
PM2	C6	C5	H6	?	
PM2	H6	C6	?	?	
PM2	C4	C6	C2	?	
PM2	C2	C4	H2	?	
PM2	H2	C2	?	?	
PM2	C7	C4	H7C1	?	
PM2	H7C1	C7	?	?	
PM2	H7C2	C7	?	?	
PM2	N8	C7	H8N1	?	
PM2	H8N1	N8	?	?	
PM2	H8N2	N8	?	END	
PM2	C1	C2	?	ADD	
PM2	C13	C16	?	ADD	
PM2	C17	C19	?	ADD	
PM2	C25	C27	?	ADD	
#
#
loop_
_chem_comp_bond.comp_id
_chem_comp_bond.atom_id_1
_chem_comp_bond.atom_id_2
_chem_comp_bond.type
_chem_comp_bond.value_dist
_chem_comp_bond.value_dist_esd
PM2	C13	C1	single	1.517	0.020	
PM2	H13	C13	single	1.100	0.020	
PM2	C9	C13	single	1.540	0.020	
PM2	H9C1	C9	single	1.097	0.020	
PM2	H9C2	C9	single	1.098	0.020	
PM2	C10	C9	single	1.529	0.020	
PM2	H101	C10	single	1.092	0.020	
PM2	H102	C10	single	1.096	0.020	
PM2	N14	C10	single	1.469	0.020	
PM2	C15	N14	single	1.463	0.020	
PM2	H151	C15	single	1.095	0.020	
PM2	H152	C15	single	1.096	0.020	
PM2	C16	C15	single	1.527	0.020	
PM2	H161	C16	single	1.097	0.020	
PM2	H162	C16	single	1.097	0.020	
PM2	C11	N14	single	1.397	0.020	
PM2	C17	C11	single	1.466	0.020	
PM2	C18	C17	aromatic	1.392	0.020	
PM2	H18	C18	single	1.087	0.020	
PM2	C20	C18	aromatic	1.396	0.020	
PM2	C22	C20	single	1.505	0.020	
PM2	H221	C22	single	1.098	0.020	
PM2	H222	C22	single	1.098	0.020	
PM2	C24	C22	single	1.534	0.020	
PM2	H241	C24	single	1.098	0.020	
PM2	H242	C24	single	1.098	0.020	
PM2	C25	C24	single	1.510	0.020	
PM2	C26	C25	aromatic	1.402	0.020	
PM2	H26	C26	single	1.087	0.020	
PM2	C28	C26	aromatic	1.396	0.020	
PM2	H28	C28	single	1.086	0.020	
PM2	C30	C28	aromatic	1.394	0.020	
PM2	H30	C30	single	1.086	0.020	
PM2	C29	C30	aromatic	1.394	0.020	
PM2	H29	C29	single	1.086	0.020	
PM2	C27	C29	aromatic	1.396	0.020	
PM2	H27	C27	single	1.087	0.020	
PM2	C23	C20	aromatic	1.394	0.020	
PM2	H23	C23	single	1.086	0.020	
PM2	N21	C23	aromatic	1.354	0.020	
PM2	C19	N21	aromatic	1.350	0.020	
PM2	H19	C19	single	1.085	0.020	
PM2	O12	C11	double	1.230	0.020	
PM2	C3	C1	aromatic	1.402	0.020	
PM2	H3	C3	single	1.087	0.020	
PM2	C5	C3	aromatic	1.395	0.020	
PM2	H5	C5	single	1.086	0.020	
PM2	C6	C5	aromatic	1.394	0.020	
PM2	H6	C6	single	1.087	0.020	
PM2	C4	C6	aromatic	1.400	0.020	
PM2	C2	C4	aromatic	1.404	0.020	
PM2	H2	C2	single	1.088	0.020	
PM2	C7	C4	single	1.506	0.020	
PM2	H7C1	C7	single	1.096	0.020	
PM2	H7C2	C7	single	1.096	0.020	
PM2	N8	C7	single	1.459	0.020	
PM2	H8N1	N8	single	1.020	0.020	
PM2	H8N2	N8	single	1.019	0.020	
PM2	C1	C2	aromatic	1.405	0.020	
PM2	C13	C16	single	1.540	0.020	
PM2	C17	C19	aromatic	1.386	0.020	
PM2	C25	C27	aromatic	1.402	0.020	
#
#
loop_
_chem_comp_angle.comp_id
_chem_comp_angle.atom_id_1
_chem_comp_angle.atom_id_2
_chem_comp_angle.atom_id_3
_chem_comp_angle.value_angle
_chem_comp_angle.value_angle_esd
PM2	C3	C1	C13	119.73	3.000	
PM2	C2	C1	C13	121.73	3.000	
PM2	C2	C1	C3	118.54	3.000	
PM2	H2	C2	C4	119.05	3.000	
PM2	C1	C2	H2	119.77	3.000	
PM2	C1	C2	C4	121.18	3.000	
PM2	H3	C3	C5	118.81	3.000	
PM2	C1	C3	H3	120.50	3.000	
PM2	C1	C3	C5	120.70	3.000	
PM2	C6	C4	C7	120.46	3.000	
PM2	C2	C4	C6	119.10	3.000	
PM2	C2	C4	C7	120.42	3.000	
PM2	H5	C5	C6	119.93	3.000	
PM2	C3	C5	H5	119.90	3.000	
PM2	C3	C5	C6	120.18	3.000	
PM2	C5	C6	H6	119.26	3.000	
PM2	C4	C6	H6	120.43	3.000	
PM2	C4	C6	C5	120.31	3.000	
PM2	H7C1	C7	H7C2	106.23	3.000	
PM2	H7C1	C7	N8	109.72	3.000	
PM2	H7C2	C7	N8	109.35	3.000	
PM2	C4	C7	H7C1	110.05	3.000	
PM2	C4	C7	H7C2	109.49	3.000	
PM2	C4	C7	N8	111.85	3.000	
PM2	H8N1	N8	H8N2	105.97	3.000	
PM2	C7	N8	H8N1	109.61	3.000	
PM2	C7	N8	H8N2	109.24	3.000	
PM2	H9C1	C9	H9C2	106.79	3.000	
PM2	H9C1	C9	C13	110.21	3.000	
PM2	H9C1	C9	C10	109.53	3.000	
PM2	H9C2	C9	C13	110.34	3.000	
PM2	H9C2	C9	C10	108.63	3.000	
PM2	C10	C9	C13	111.24	3.000	
PM2	H101	C10	H102	107.54	3.000	
PM2	H101	C10	N14	111.91	3.000	
PM2	H102	C10	N14	107.31	3.000	
PM2	C9	C10	H101	108.84	3.000	
PM2	C9	C10	H102	110.52	3.000	
PM2	C9	C10	N14	110.68	3.000	
PM2	N14	C11	C17	118.17	3.000	
PM2	O12	C11	C17	116.12	3.000	
PM2	O12	C11	N14	125.71	3.000	
PM2	H13	C13	C16	107.06	3.000	
PM2	C9	C13	H13	107.02	3.000	
PM2	C9	C13	C16	110.33	3.000	
PM2	C1	C13	H13	108.08	3.000	
PM2	C1	C13	C9	112.05	3.000	
PM2	C1	C13	C16	112.02	3.000	
PM2	C10	N14	C15	114.90	3.000	
PM2	C10	N14	C11	125.55	3.000	
PM2	C11	N14	C15	119.54	3.000	
PM2	H151	C15	H152	107.36	3.000	
PM2	H151	C15	C16	109.77	3.000	
PM2	H152	C15	C16	110.51	3.000	
PM2	N14	C15	H151	110.81	3.000	
PM2	N14	C15	H152	107.40	3.000	
PM2	N14	C15	C16	110.91	3.000	
PM2	H161	C16	H162	106.84	3.000	
PM2	C13	C16	H161	110.24	3.000	
PM2	C13	C16	H162	110.40	3.000	
PM2	C13	C16	C15	110.90	3.000	
PM2	C15	C16	H161	109.58	3.000	
PM2	C15	C16	H162	108.78	3.000	
PM2	C18	C17	C19	119.22	3.000	
PM2	C11	C17	C18	119.96	3.000	
PM2	C11	C17	C19	120.74	3.000	
PM2	H18	C18	C20	120.38	3.000	
PM2	C17	C18	H18	120.40	3.000	
PM2	C17	C18	C20	119.22	3.000	
PM2	H19	C19	N21	115.07	3.000	
PM2	C17	C19	H19	121.77	3.000	
PM2	C17	C19	N21	123.16	3.000	
PM2	C22	C20	C23	121.38	3.000	
PM2	C18	C20	C22	121.36	3.000	
PM2	C18	C20	C23	117.24	3.000	
PM2	C19	N21	C23	116.50	3.000	
PM2	H221	C22	H222	105.63	3.000	
PM2	H221	C22	C24	110.50	3.000	
PM2	H222	C22	C24	108.97	3.000	
PM2	C20	C22	H221	109.76	3.000	
PM2	C20	C22	H222	108.36	3.000	
PM2	C20	C22	C24	113.31	3.000	
PM2	C20	C23	H23	120.90	3.000	
PM2	C20	C23	N21	124.66	3.000	
PM2	N21	C23	H23	114.44	3.000	
PM2	H241	C24	H242	105.66	3.000	
PM2	H241	C24	C25	108.23	3.000	
PM2	H242	C24	C25	109.84	3.000	
PM2	C22	C24	H241	109.02	3.000	
PM2	C22	C24	H242	110.36	3.000	
PM2	C22	C24	C25	113.42	3.000	
PM2	C24	C25	C26	120.45	3.000	
PM2	C24	C25	C27	120.53	3.000	
PM2	C26	C25	C27	119.01	3.000	
PM2	H26	C26	C28	119.24	3.000	
PM2	C25	C26	H26	120.31	3.000	
PM2	C25	C26	C28	120.45	3.000	
PM2	H27	C27	C29	119.13	3.000	
PM2	C25	C27	H27	120.43	3.000	
PM2	C25	C27	C29	120.44	3.000	
PM2	H28	C28	C30	119.99	3.000	
PM2	C26	C28	H28	119.95	3.000	
PM2	C26	C28	C30	120.07	3.000	
PM2	H29	C29	C30	119.99	3.000	
PM2	C27	C29	H29	119.94	3.000	
PM2	C27	C29	C30	120.08	3.000	
PM2	C28	C30	H30	120.02	3.000	
PM2	C28	C30	C29	119.96	3.000	
PM2	C29	C30	H30	120.02	3.000	
#
#
loop_
_chem_comp_tor.comp_id
_chem_comp_tor.id
_chem_comp_tor.atom_id_1
_chem_comp_tor.atom_id_2
_chem_comp_tor.atom_id_3
_chem_comp_tor.atom_id_4
_chem_comp_tor.value_angle
_chem_comp_tor.value_angle_esd
_chem_comp_tor.period
PM2	Var_1	C3	C1	C13	H13	0.28	0.0	0	
PM2	CONST_1	C2	C1	C3	H3	-179.96	20.0	1	
PM2	CONST_2	H2	C2	C4	C6	-179.30	20.0	1	
PM2	CONST_3	H3	C3	C5	H5	0.08	20.0	1	
PM2	Var_2	C6	C4	C7	H7C1	-30.53	0.0	0	
PM2	CONST_4	C2	C4	C6	H6	179.29	20.0	1	
PM2	CONST_5	H5	C5	C6	H6	0.20	20.0	1	
PM2	Var_3	H7C1	C7	N8	H8N1	57.66	0.0	0	
PM2	CONST_6	H9C1	C9	C13	H13	59.39	20.0	3	
PM2	CONST_7	H9C1	C9	C10	H101	60.87	20.0	3	
PM2	CONST_8	H101	C10	N14	C15	177.43	20.0	3	
PM2	Var_4	N14	C11	C17	C18	107.86	0.0	0	
PM2	Var_5	O12	C11	N14	C15	-4.07	0.0	0	
PM2	CONST_9	H13	C13	C16	H161	-59.47	20.0	3	
PM2	CONST_10	C10	N14	C15	H151	-178.52	20.0	3	
PM2	CONST_11	H151	C15	C16	H161	-60.87	20.0	3	
PM2	CONST_12	C18	C17	C19	H19	178.71	20.0	1	
PM2	CONST_13	C11	C17	C18	H18	-1.80	20.0	1	
PM2	CONST_14	H18	C18	C20	C22	0.80	20.0	1	
PM2	CONST_15	H19	C19	N21	C23	-179.27	20.0	1	
PM2	CONST_16	C22	C20	C23	H23	-1.17	20.0	1	
PM2	Var_6	C18	C20	C22	H221	-23.16	0.0	0	
PM2	CONST_17	C19	N21	C23	H23	179.60	20.0	1	
PM2	Var_7	H221	C22	C24	H241	-63.66	0.0	0	
PM2	Var_8	H241	C24	C25	C26	46.10	0.0	0	
PM2	CONST_18	C24	C25	C26	H26	-0.92	20.0	1	
PM2	CONST_19	C24	C25	C27	H27	0.78	20.0	1	
PM2	CONST_20	H26	C26	C28	H28	-0.15	20.0	1	
PM2	CONST_21	H27	C27	C29	H29	0.25	20.0	1	
PM2	CONST_22	H28	C28	C30	H30	-0.03	20.0	1	
PM2	CONST_23	H29	C29	C30	H30	0.07	20.0	1	
#
#
loop_
_chem_comp_plane_atom.comp_id
_chem_comp_plane_atom.plane_id
_chem_comp_plane_atom.atom_id
_chem_comp_plane_atom.dist_esd
PM2	plan-1	C11	0.020	
PM2	plan-1	O12	0.020	
PM2	plan-1	N14	0.020	
PM2	plan-1	C17	0.020	
PM2	plan-2	C17	0.020	
PM2	plan-2	C18	0.020	
PM2	plan-2	C19	0.020	
PM2	plan-2	C20	0.020	
PM2	plan-2	N21	0.020	
PM2	plan-2	C23	0.020	
PM2	plan-3	C25	0.020	
PM2	plan-3	C26	0.020	
PM2	plan-3	C27	0.020	
PM2	plan-3	C28	0.020	
PM2	plan-3	C29	0.020	
PM2	plan-3	C30	0.020	
PM2	plan-4	C1	0.020	
PM2	plan-4	C2	0.020	
PM2	plan-4	C3	0.020	
PM2	plan-4	C4	0.020	
PM2	plan-4	C5	0.020	
PM2	plan-4	C6	0.020	
PM2	plan-4	C13	0.020	
#
