# Supplementary material for: High-throughput quantum-mechanics/molecular-mechanics (ONIOM) macromolecular crystallographic refinement with PHENIX/DivCon: the impact of mixed Hamiltonian methods on ligand and protein structure
Source: Acta Crystallogr D Struct Biol. 2018 Oct 29;74(Pt 11):1063–77. doi: 10.1107/S2059798318012913 (PMC6213575; doi:10.1107/S2059798318012913)
Supplement: Supplementary file 2 [file d-74-01063-sup2.gz › results_ONIOM/2BR1-H_refine_001.pdb]

REMARK Date 2018-05-20 Time 18:30:38 EDT -0400 (1526855438.41 s)
REMARK PHENIX refinement
REMARK 
REMARK ****************** INPUT FILES AND LABELS ******************************
REMARK Reflections:
REMARK   file name      : 2BR1.mtz
REMARK   labels         : ['I-obs,SIGI-obs']
REMARK R-free flags:
REMARK   file name      : 2BR1.mtz
REMARK   label          : R-free-flags
REMARK   test_flag_value: 0
REMARK Model file name(s): 
REMARK   /scratch/oleg/3603033.gondor.quantumbioinc.com/2BR1-H.pdb
REMARK 
REMARK ******************** REFINEMENT SUMMARY: QUICK FACTS *******************
REMARK Start: r_work = 0.1678 r_free = 0.2272 bonds = 0.018 angles = 1.691
REMARK Final: r_work = 0.1551 r_free = 0.2255 bonds = 0.015 angles = 1.982
REMARK ************************************************************************
REMARK 
REMARK ****************** REFINEMENT STATISTICS STEP BY STEP ******************
REMARK leading digit, like 1_, means number of macro-cycle                     
REMARK 0    : statistics at the very beginning when nothing is done yet        
REMARK 1_bss: bulk solvent correction and/or (anisotropic) scaling             
REMARK 1_xyz: refinement of coordinates                                        
REMARK 1_adp: refinement of ADPs (Atomic Displacement Parameters)              
REMARK 1_occ: refinement of occupancies                                        
REMARK ------------------------------------------------------------------------
REMARK  stage       r-work r-free bonds angles b_min b_max b_ave n_water shift
REMARK       0    : 0.2385 0.2701 0.018  1.69  11.3  83.0  32.3 906      0.000
REMARK       1_bss: 0.1678 0.2272 0.018  1.69  11.1  82.8  32.2 906      0.000
REMARK 1_settarget: 0.1678 0.2272 0.018  1.69  11.1  82.8  32.2 906      0.000
REMARK       1_nqh: 0.1678 0.2272 0.018  1.69  11.1  82.8  32.2 906      0.000
REMARK    1_weight: 0.1678 0.2272 0.018  1.69  11.1  82.8  32.2 906      0.000
REMARK    1_checkH: 0.1677 0.2268 0.018  1.69  11.1  82.8  32.2 906      0.410
REMARK    1_xyzrec: 0.1676 0.2348 0.014  2.03  11.1  82.8  32.2 906      0.517
REMARK    1_checkH: 0.1677 0.2345 0.014  2.03  11.1  82.8  32.2 906      0.517
REMARK       1_adp: 0.1612 0.2334 0.014  2.03  11.9  77.8  32.9 906      0.517
REMARK   1_regHadp: 0.1610 0.2329 0.014  2.03  11.9  77.8  32.9 906      0.517
REMARK       1_occ: 0.1595 0.2295 0.014  2.03  11.9  77.8  32.9 906      0.517
REMARK       2_bss: 0.1593 0.2293 0.014  2.03  11.7  77.7  32.7 906      0.517
REMARK 2_settarget: 0.1593 0.2293 0.014  2.03  11.7  77.7  32.7 906      0.517
REMARK 2_updatecdl: 0.1593 0.2293 0.014  2.03  11.7  77.7  32.7 906      0.517
REMARK       2_nqh: 0.1593 0.2293 0.014  2.03  11.7  77.7  32.7 906      0.517
REMARK    2_weight: 0.1593 0.2293 0.014  2.03  11.7  77.7  32.7 906      0.517
REMARK    2_checkH: 0.1593 0.2293 0.014  2.03  11.7  77.7  32.7 906      0.517
REMARK    2_xyzrec: 0.1589 0.2264 0.015  1.96  11.7  77.7  32.7 906      0.517
REMARK    2_checkH: 0.1589 0.2264 0.015  1.96  11.7  77.7  32.7 906      0.517
REMARK       2_adp: 0.1563 0.2241 0.015  1.96  10.7  90.5  33.0 906      0.517
REMARK   2_regHadp: 0.1566 0.2239 0.015  1.96  10.7  90.5  33.0 906      0.517
REMARK       2_occ: 0.1567 0.2240 0.015  1.96  10.7  90.5  33.0 906      0.517
REMARK       3_bss: 0.1565 0.2244 0.015  1.96  10.7  90.4  33.0 906      0.517
REMARK 3_settarget: 0.1565 0.2244 0.015  1.96  10.7  90.4  33.0 906      0.517
REMARK 3_updatecdl: 0.1565 0.2244 0.015  1.96  10.7  90.4  33.0 906      0.517
REMARK       3_nqh: 0.1565 0.2244 0.015  1.96  10.7  90.4  33.0 906      0.517
REMARK    3_weight: 0.1565 0.2244 0.015  1.96  10.7  90.4  33.0 906      0.517
REMARK    3_checkH: 0.1565 0.2244 0.015  1.96  10.7  90.4  33.0 906      0.517
REMARK    3_xyzrec: 0.1551 0.2258 0.015  1.98  10.7  90.4  33.0 906      0.537
REMARK    3_checkH: 0.1551 0.2259 0.015  1.98  10.7  90.4  33.0 906      0.536
REMARK       3_adp: 0.1551 0.2259 0.015  1.98  10.4  90.4  32.9 906      0.536
REMARK   3_regHadp: 0.1551 0.2259 0.015  1.98  10.4  90.4  32.9 906      0.536
REMARK       3_occ: 0.1552 0.2260 0.015  1.98  10.4  90.4  32.9 906      0.536
REMARK         end: 0.1551 0.2255 0.015  1.98  10.5  90.4  32.9 906      0.536
REMARK ------------------------------------------------------------------------
REMARK MODEL CONTENT.
REMARK  ELEMENT        ATOM RECORD COUNT   OCCUPANCY SUM
REMARK        C                     1435         1381.26
REMARK        H                     2834         2764.78
REMARK        O                      665          658.54
REMARK        N                      383          364.89
REMARK        S                       14           12.38
REMARK      O1-                       47           43.65
REMARK    TOTAL                     5378         5225.51
REMARK -----------------------------------------------------------------------
REMARK r_free_flags.md5.hexdigest e5424fc8daaa29b119fad7e468e6f8a9
REMARK 
REMARK ****************** INITIAL LIGAND STATISTICS  *******************
REMARK  LIGAND/STRAIN ENERGY/MOESCORE/ZDD: PFP_A_1277 /76.53/-7.76919/4.4
REMARK ----------------------------------------------------------------- 
REMARK 
REMARK IF THIS FILE IS FOR PDB DEPOSITION: REMOVE ALL FROM THIS LINE UP.
REMARK   3
REMARK   3 REFINEMENT.
REMARK   3   PROGRAM     : PHENIX (1.11.1_2575: ???)
REMARK   3   AUTHORS     : Adams,Afonine,Bunkoczi,Burnley,Chen,Dar,Davis,
REMARK   3               : Draizen,Echols,Gildea,Gros,Grosse-Kunstleve,Headd,
REMARK   3               : Hintze,Hung,Ioerger,Liebschner,McCoy,McKee,Moriarty,
REMARK   3               : Oeffner,Poon,Read,Richardson,Richardson,Sacchettini,
REMARK   3               : Sauter,Sobolev,Storoni,Terwilliger,Williams,Zwart
REMARK   3
REMARK   3  REFINEMENT TARGET : ML
REMARK   3  
REMARK   3  DATA USED IN REFINEMENT.
REMARK   3   RESOLUTION RANGE HIGH (ANGSTROMS) : 2.000   
REMARK   3   RESOLUTION RANGE LOW  (ANGSTROMS) : 24.534  
REMARK   3   MIN(FOBS/SIGMA_FOBS)              : 1.35  
REMARK   3   COMPLETENESS FOR RANGE        (%) : 95.02 
REMARK   3   NUMBER OF REFLECTIONS             : 21792     
REMARK   3   NUMBER OF REFLECTIONS (NON-ANOMALOUS) : 21792     
REMARK   3  
REMARK   3  FIT TO DATA USED IN REFINEMENT.
REMARK   3   R VALUE     (WORKING + TEST SET) : 0.1587
REMARK   3   R VALUE            (WORKING SET) : 0.1551
REMARK   3   FREE R VALUE                     : 0.2255
REMARK   3   FREE R VALUE TEST SET SIZE   (%) : 5.11  
REMARK   3   FREE R VALUE TEST SET COUNT      : 1113      
REMARK   3  
REMARK   3  FIT TO DATA USED IN REFINEMENT (IN BINS).
REMARK   3   BIN  RESOLUTION RANGE  COMPL.    NWORK NFREE   RWORK  RFREE  CCWORK CCFREE
REMARK   3     1 24.5356 -  3.9950    0.92     2569   122  0.1469 0.1892   0.944  0.891
REMARK   3     2  3.9950 -  3.1731    0.96     2625   142  0.1391 0.2126   0.950  0.872
REMARK   3     3  3.1731 -  2.7726    0.97     2636   153  0.1489 0.2321   0.942  0.855
REMARK   3     4  2.7726 -  2.5194    0.98     2659   141  0.1563 0.2537   0.934  0.832
REMARK   3     5  2.5194 -  2.3390    0.99     2682   136  0.1628 0.2335   0.929  0.834
REMARK   3     6  2.3390 -  2.2012    0.99     2676   161  0.1651 0.2470   0.923  0.827
REMARK   3     7  2.2012 -  2.0910    0.99     2661   150  0.1905 0.2724   0.894  0.754
REMARK   3     8  2.0910 -  2.0000    0.80     2171   108  0.2100 0.2665   0.855  0.696
REMARK   3  
REMARK   3  BULK SOLVENT MODELLING.
REMARK   3   METHOD USED        : FLAT BULK SOLVENT MODEL
REMARK   3   SOLVENT RADIUS     : 1.11    
REMARK   3   SHRINKAGE RADIUS   : 0.90    
REMARK   3   GRID STEP FACTOR   : 4.00    
REMARK   3  
REMARK   3  ERROR ESTIMATES.
REMARK   3   COORDINATE ERROR (MAXIMUM-LIKELIHOOD BASED)     : 0.23    
REMARK   3   PHASE ERROR (DEGREES, MAXIMUM-LIKELIHOOD BASED) : 21.74   
REMARK   3  
REMARK   3  STRUCTURE FACTORS CALCULATION ALGORITHM : FFT
REMARK   3  
REMARK   3  RESTRAINTS LIBRARY
REMARK   3    GEOSTD + MON.LIB. + CDL v1.2
REMARK   3  
REMARK   3  DEVIATIONS FROM IDEAL VALUES.
REMARK   3                 RMSD     MAX  COUNT
REMARK   3   BOND      :  0.015   0.074   2296
REMARK   3   ANGLE     :  1.982  13.163   3108
REMARK   3   CHIRALITY :  0.115   0.355    328
REMARK   3   PLANARITY :  0.025   0.290    399
REMARK   3   DIHEDRAL  : 20.954 173.949   1380
REMARK   3   MIN NONBONDED DISTANCE : 2.034 
REMARK   3  
REMARK   3  MOLPROBITY STATISTICS.
REMARK   3   ALL-ATOM CLASHSCORE : 1.13
REMARK   3   RAMACHANDRAN PLOT:
REMARK   3     OUTLIERS : 0.75  %
REMARK   3     ALLOWED  : 3.73  %
REMARK   3     FAVORED  : 95.52 %
REMARK   3   ROTAMER OUTLIERS : 5.86 %
REMARK   3   CBETA DEVIATIONS : 0
REMARK   3   PEPTIDE PLANE:
REMARK   3     CIS-PROLINE     : 1
REMARK   3     CIS-GENERAL     : 0
REMARK   3     TWISTED PROLINE : 0
REMARK   3     TWISTED GENERAL : 0
REMARK   3  
REMARK   3  ATOMIC DISPLACEMENT PARAMETERS.
REMARK   3   WILSON B : 24.37
REMARK   3   RMS(B_ISO_OR_EQUIVALENT_BONDED) : 4.93
REMARK   3   ATOMS          NUMBER OF ATOMS
REMARK   3                    ISO.  ANISO. 
REMARK   3    ALL         :   5378       0
REMARK   3    ALL (NO H)  :   2544       0
REMARK   3    SOLVENT     :    302       0
REMARK   3    NON-SOLVENT :   2242       0
REMARK   3    HYDROGENS   :   2834       0
REMARK   3
REMARK   3
REMARK   3   OTHER REFINEMENT REMARKS:
REMARK   3   XRAY REFINEMENT USING QUANTUM MECHANICAL FUNCTIONAL
REMARK   3   PROGRAM      :QuantumBio DivCon 6 build-7.1.1-b4015.17
REMARK   3   AUTHORS      :BORBULEVYCH O.Y., PLUMLEY J., 
REMARK   3                :MARTIN, R.I., WESTERHOFF L.M. 
REMARK   3
REMARK   3   REFERENCE     :BORBULEVYCH O.Y., PLUMLEY J.A.,
REMARK   3                 :MARTIN, R.I., MERZ, K.M.,  WESTERHOFF L.M.
REMARK   3                 :ACTA CRYSTLLOGRAPHICA SECTION D, 2014, 
REMARK   3                 :V. D70, pp. 1233-1247
REMARK   3   QM METHOD(HAMILTONIAN): PM6 AMBERFF14
REMARK   3   REGION QM REFINEMENT: 
REMARK   3      MAIN/BUFFER QM REGION RADII (A): 3.0 / 0.0
REMARK   3      LIGAND/STRAIN ENERGY/MOESCORE/ZDD: PFP_A_1277 /5.63/-6.80909/0.9
REMARK   3
HELIX    1   1 PRO A   49  LYS A   60  1               Generated by MOE   12
HELIX    2   2 LEU A   92  ARG A   95  5               Generated by MOE    4
HELIX    3   3 GLU A  104  GLY A  123  1               Generated by MOE   20
HELIX    4   4 PRO A  133  ASN A  135  5               Generated by MOE    3
HELIX    5   5 LEU A  171  TYR A  173  5               Generated by MOE    3
HELIX    6   6 PRO A  176  LYS A  180  1               Generated by MOE    5
HELIX    7   7 ALA A  186  ALA A  203  1               Generated by MOE   18
HELIX    8   8 GLN A  216  LYS A  222  1               Generated by MOE    7
HELIX    9   9 TRP A  231  LYS A  233  5               Generated by MOE    3
HELIX   10  10 SER A  236  ILE A  245  1               Generated by MOE   10
HELIX   11  11 ILE A  256  ILE A  259  1               Generated by MOE    4
SHEET    1       TRP A   9  GLU A  17                  Generated by MOE
SHEET    2       GLY A  21  ASN A  28                  Generated by MOE
SHEET    3       ALA A  34  ASP A  41                  Generated by MOE
SHEET    4       PHE A  70  ARG A  74                  Generated by MOE
SHEET    5       ILE A  79  LEU A  84                  Generated by MOE
SHEET    6       GLY A  90  GLU A  91                  Generated by MOE
SHEET    7       ILE A 126  THR A 127                  Generated by MOE
SHEET    8       LEU A 136  LEU A 138                  Generated by MOE
SHEET    9       LEU A 144  LYS A 145                  Generated by MOE
SHEET   10       ILE A 146  ILE A 146                  Generated by MOE
SHEET   11       THR A 153  VAL A 154                  Generated by MOE
SHEET   12       ARG A 156  TYR A 157                  Generated by MOE
SHEET   13       ARG A 160  GLU A 161                  Generated by MOE
CRYST1   44.895   65.714   58.268  90.00  94.51  90.00 P 1 21 1
SCALE1      0.022274  0.000000  0.001757        0.00000
SCALE2      0.000000  0.015217  0.000000        0.00000
SCALE3      0.000000  0.000000  0.017215        0.00000
ATOM      1  N   ALA A   2      -0.044   8.656 -11.241  0.72 60.00           N
ATOM      2  CA  ALA A   2      -0.285   8.439 -12.689  0.72 58.64           C
ATOM      3  C   ALA A   2       0.948   7.895 -13.430  0.72 56.85           C
ATOM      4  O   ALA A   2       0.797   7.359 -14.528  0.72 63.38           O
ATOM      5  CB  ALA A   2      -0.792   9.731 -13.352  0.72 59.01           C
ATOM      6  H1  ALA A   2       0.228   7.788 -10.796  0.72 72.00           H
ATOM      7  H2  ALA A   2      -0.883   9.008 -10.798  0.72 72.00           H
ATOM      8  HA  ALA A   2      -1.074   7.695 -12.808  0.72 70.37           H
ATOM      9  HB1 ALA A   2      -1.692  10.079 -12.843  0.72 70.80           H
ATOM     10  HB2 ALA A   2      -0.026  10.506 -13.299  0.72 70.80           H
ATOM     11  HB3 ALA A   2      -1.032   9.539 -14.398  0.72 70.80           H
ATOM     12  N   VAL A   3       2.147   8.024 -12.837  0.72 57.66           N
ATOM     13  CA  VAL A   3       3.402   7.494 -13.385  0.72 60.03           C
ATOM     14  C   VAL A   3       3.361   5.943 -13.354  0.72 63.06           C
ATOM     15  O   VAL A   3       3.059   5.390 -12.293  0.72 55.01           O
ATOM     16  CB  VAL A   3       4.600   8.061 -12.589  0.72 61.57           C
ATOM     17  CG1 VAL A   3       5.950   7.527 -13.110  0.72 56.96           C
ATOM     18  CG2 VAL A   3       4.644   9.599 -12.643  0.72 61.07           C
ATOM     19  H   VAL A   3       2.191   8.479 -11.937  0.72 69.18           H
ATOM     20  HA  VAL A   3       3.498   7.870 -14.400  0.72 72.04           H
ATOM     21  HB  VAL A   3       4.474   7.777 -11.548  0.72 73.88           H
ATOM     22 HG11 VAL A   3       6.762   7.932 -12.506  0.72 68.35           H
ATOM     23 HG12 VAL A   3       5.989   6.440 -13.040  0.72 68.35           H
ATOM     24 HG13 VAL A   3       6.097   7.825 -14.148  0.72 68.35           H
ATOM     25 HG21 VAL A   3       5.501   9.962 -12.075  0.72 73.28           H
ATOM     26 HG22 VAL A   3       4.728   9.938 -13.676  0.72 73.28           H
ATOM     27 HG23 VAL A   3       3.745  10.024 -12.197  0.72 73.28           H
ATOM     28  N   PRO A   4       3.675   5.238 -14.472  0.65 64.67           N
ATOM     29  CA  PRO A   4       3.314   3.824 -14.663  0.65 55.71           C
ATOM     30  C   PRO A   4       3.838   2.734 -13.715  0.65 64.01           C
ATOM     31  O   PRO A   4       3.269   1.639 -13.765  0.65 57.44           O
ATOM     32  CB  PRO A   4       3.846   3.474 -16.055  0.65 48.64           C
ATOM     33  CG  PRO A   4       3.628   4.766 -16.822  0.65 50.78           C
ATOM     34  CD  PRO A   4       4.007   5.818 -15.778  0.65 58.50           C
ATOM     35  HA  PRO A   4       2.226   3.763 -14.718  0.65 66.85           H
ATOM     36  HB2 PRO A   4       4.920   3.300 -15.969  0.65 58.36           H
ATOM     37  HB3 PRO A   4       3.364   2.615 -16.520  0.65 58.36           H
ATOM     38  HG2 PRO A   4       4.300   4.839 -17.677  0.65 60.94           H
ATOM     39  HG3 PRO A   4       2.587   4.842 -17.136  0.65 60.94           H
ATOM     40  HD2 PRO A   4       5.076   6.031 -15.830  0.65 70.19           H
ATOM     41  HD3 PRO A   4       3.404   6.695 -16.009  0.65 70.19           H
ATOM     42  N   PHE A   5       4.906   2.953 -12.927  0.81 59.21           N
ATOM     43  CA  PHE A   5       5.567   1.830 -12.225  0.81 57.94           C
ATOM     44  C   PHE A   5       5.925   2.106 -10.752  0.81 51.15           C
ATOM     45  O   PHE A   5       6.578   1.268 -10.125  0.81 52.15           O
ATOM     46  CB  PHE A   5       6.817   1.375 -13.007  0.81 48.69           C
ATOM     47  CG  PHE A   5       6.641   1.134 -14.494  0.81 47.10           C
ATOM     48  CD1 PHE A   5       7.374   1.908 -15.416  0.81 43.63           C
ATOM     49  CD2 PHE A   5       5.798   0.106 -14.957  0.81 44.96           C
ATOM     50  CE1 PHE A   5       7.255   1.665 -16.790  0.81 42.76           C
ATOM     51  CE2 PHE A   5       5.673  -0.133 -16.336  0.81 45.83           C
ATOM     52  CZ  PHE A   5       6.393   0.656 -17.254  0.81 43.87           C
ATOM     53  H   PHE A   5       5.353   3.858 -12.925  0.81 71.05           H
ATOM     54  HA  PHE A   5       4.891   0.976 -12.194  0.81 69.52           H
ATOM     55  HB2 PHE A   5       7.606   2.108 -12.862  0.81 58.43           H
ATOM     56  HB3 PHE A   5       7.153   0.440 -12.564  0.81 58.43           H
ATOM     57  HD1 PHE A   5       8.039   2.684 -15.069  0.81 52.35           H
ATOM     58  HD2 PHE A   5       5.250  -0.507 -14.255  0.81 53.95           H
ATOM     59  HE1 PHE A   5       7.822   2.258 -17.492  0.81 51.31           H
ATOM     60  HE2 PHE A   5       5.031  -0.927 -16.690  0.81 54.99           H
ATOM     61  HZ  PHE A   5       6.301   0.473 -18.314  0.81 52.64           H
ATOM     62  N   VAL A   6       5.524   3.270 -10.213  1.00 50.41           N
ATOM     63  CA  VAL A   6       5.950   3.760  -8.891  1.00 60.31           C
ATOM     64  C   VAL A   6       5.421   2.918  -7.708  1.00 69.89           C
ATOM     65  O   VAL A   6       5.893   3.107  -6.593  1.00 58.38           O
ATOM     66  CB  VAL A   6       5.614   5.262  -8.714  1.00 61.01           C
ATOM     67  CG1 VAL A   6       6.463   5.897  -7.597  1.00 57.60           C
ATOM     68  CG2 VAL A   6       5.908   6.077  -9.987  1.00 64.86           C
ATOM     69  H   VAL A   6       4.971   3.898 -10.778  1.00 60.49           H
ATOM     70  HA  VAL A   6       7.038   3.676  -8.866  1.00 72.36           H
ATOM     71  HB  VAL A   6       4.556   5.360  -8.459  1.00 73.21           H
ATOM     72 HG11 VAL A   6       6.282   6.971  -7.547  1.00 69.12           H
ATOM     73 HG12 VAL A   6       6.214   5.488  -6.623  1.00 69.12           H
ATOM     74 HG13 VAL A   6       7.520   5.719  -7.788  1.00 69.12           H
ATOM     75 HG21 VAL A   6       5.712   7.132  -9.798  1.00 77.84           H
ATOM     76 HG22 VAL A   6       6.951   5.960 -10.263  1.00 77.84           H
ATOM     77 HG23 VAL A   6       5.277   5.744 -10.808  1.00 77.84           H
ATOM     78  N   GLU A   7       4.466   1.995  -7.912  1.00 62.60           N
ATOM     79  CA  GLU A   7       4.061   1.017  -6.888  1.00 61.86           C
ATOM     80  C   GLU A   7       4.983  -0.229  -6.821  1.00 64.02           C
ATOM     81  O   GLU A   7       4.762  -1.085  -5.956  1.00 52.19           O
ATOM     82  CB  GLU A   7       2.569   0.655  -7.055  0.67 55.65           C
ATOM     83  CG  GLU A   7       1.646   1.679  -6.356  0.65 70.89           C
ATOM     84  CD  GLU A   7       1.480   1.428  -4.846  0.00 61.37           C
ATOM     85  OE1 GLU A   7       1.597   2.413  -4.081  0.99 71.38           O
ATOM     86  OE2 GLU A   7       1.213   0.263  -4.473  0.88 69.64           O1-
ATOM     87  H   GLU A   7       4.090   1.876  -8.839  1.00 75.12           H
ATOM     88  HA  GLU A   7       4.142   1.505  -5.915  1.00 74.23           H
ATOM     89  HB2 GLU A   7       2.320   0.624  -8.117  0.96 66.78           H
ATOM     90  HB3 GLU A   7       2.379  -0.342  -6.655  1.00 66.78           H
ATOM     91  HG2 GLU A   7       1.973   2.703  -6.546  1.00 85.06           H
ATOM     92  HG3 GLU A   7       0.662   1.548  -6.805  1.00 85.06           H
ATOM     93  N   ASP A   8       5.989  -0.343  -7.717  1.00 57.97           N
ATOM     94  CA  ASP A   8       6.951  -1.454  -7.738  1.00 49.31           C
ATOM     95  C   ASP A   8       8.262  -1.187  -7.006  1.00 43.87           C
ATOM     96  O   ASP A   8       8.944  -0.182  -7.243  1.00 37.79           O
ATOM     97  CB  ASP A   8       7.261  -1.939  -9.151  1.00 55.56           C
ATOM     98  CG  ASP A   8       6.111  -2.643  -9.840  1.00 62.43           C
ATOM     99  OD1 ASP A   8       5.309  -3.305  -9.144  1.00 65.80           O
ATOM    100  OD2 ASP A   8       6.084  -2.536 -11.084  1.00 62.60           O1-
ATOM    101  H   ASP A   8       6.125   0.391  -8.398  1.00 69.56           H
ATOM    102  HA  ASP A   8       6.481  -2.300  -7.243  1.00 59.17           H
ATOM    103  HB2 ASP A   8       7.615  -1.116  -9.767  1.00 66.67           H
ATOM    104  HB3 ASP A   8       8.083  -2.654  -9.099  1.00 66.67           H
ATOM    105  N   TRP A   9       8.599  -2.185  -6.175  1.00 46.18           N
ATOM    106  CA  TRP A   9       9.723  -2.236  -5.258  1.00 39.97           C
ATOM    107  C   TRP A   9      10.479  -3.530  -5.490  1.00 35.44           C
ATOM    108  O   TRP A   9       9.879  -4.601  -5.560  1.00 48.16           O
ATOM    109  CB  TRP A   9       9.190  -2.203  -3.813  1.00 45.94           C
ATOM    110  CG  TRP A   9       8.439  -0.947  -3.476  1.00 44.93           C
ATOM    111  CD1 TRP A   9       7.142  -0.714  -3.759  1.00 42.89           C
ATOM    112  CD2 TRP A   9       8.916   0.261  -2.826  1.00 32.93           C
ATOM    113  NE1 TRP A   9       6.809   0.574  -3.409  1.00 39.10           N
ATOM    114  CE2 TRP A   9       7.864   1.221  -2.815  1.00 34.13           C
ATOM    115  CE3 TRP A   9      10.141   0.657  -2.257  1.00 37.81           C
ATOM    116  CZ2 TRP A   9       8.023   2.514  -2.289  1.00 32.25           C
ATOM    117  CZ3 TRP A   9      10.295   1.931  -1.689  1.00 34.15           C
ATOM    118  CH2 TRP A   9       9.254   2.868  -1.725  1.00 31.46           C
ATOM    119  H   TRP A   9       7.966  -2.972  -6.118  1.00 55.42           H
ATOM    120  HA  TRP A   9      10.376  -1.379  -5.419  1.00 47.96           H
ATOM    121  HB2 TRP A   9       8.534  -3.061  -3.655  1.00 55.13           H
ATOM    122  HB3 TRP A   9      10.045  -2.286  -3.151  1.00 55.13           H
ATOM    123  HD1 TRP A   9       6.488  -1.419  -4.252  1.00 51.46           H
ATOM    124  HE1 TRP A   9       5.900   0.975  -3.592  1.00 46.92           H
ATOM    125  HE3 TRP A   9      10.970  -0.034  -2.244  1.00 45.37           H
ATOM    126  HZ2 TRP A   9       7.217   3.230  -2.339  1.00 38.70           H
ATOM    127  HZ3 TRP A   9      11.232   2.194  -1.222  1.00 40.98           H
ATOM    128  HH2 TRP A   9       9.405   3.859  -1.321  1.00 37.75           H
ATOM    129  N   ASP A  10      11.802  -3.430  -5.592  1.00 37.89           N
ATOM    130  CA  ASP A  10      12.694  -4.567  -5.672  1.00 39.86           C
ATOM    131  C   ASP A  10      13.196  -4.876  -4.265  1.00 45.96           C
ATOM    132  O   ASP A  10      13.558  -3.957  -3.540  1.00 39.20           O
ATOM    133  CB  ASP A  10      13.860  -4.257  -6.619  1.00 39.54           C
ATOM    134  CG  ASP A  10      13.404  -3.999  -8.060  1.00 44.04           C
ATOM    135  OD1 ASP A  10      14.019  -3.132  -8.726  1.00 42.77           O
ATOM    136  OD2 ASP A  10      12.452  -4.687  -8.479  1.00 38.84           O1-
ATOM    137  H   ASP A  10      12.232  -2.521  -5.514  1.00 45.47           H
ATOM    138  HA  ASP A  10      12.159  -5.433  -6.063  1.00 47.83           H
ATOM    139  HB2 ASP A  10      14.459  -3.423  -6.249  1.00 47.45           H
ATOM    140  HB3 ASP A  10      14.504  -5.137  -6.629  1.00 47.45           H
ATOM    141  N   LEU A  11      13.223  -6.156  -3.883  1.00 42.60           N
ATOM    142  CA  LEU A  11      13.666  -6.591  -2.569  1.00 43.40           C
ATOM    143  C   LEU A  11      15.149  -6.925  -2.743  1.00 41.93           C
ATOM    144  O   LEU A  11      15.508  -7.951  -3.314  1.00 46.62           O
ATOM    145  CB  LEU A  11      12.788  -7.753  -2.052  1.00 47.85           C
ATOM    146  CG  LEU A  11      11.327  -7.450  -1.606  1.00 45.47           C
ATOM    147  CD1 LEU A  11      11.262  -6.653  -0.302  1.00 44.99           C
ATOM    148  CD2 LEU A  11      10.446  -6.718  -2.625  1.00 61.08           C
ATOM    149  H   LEU A  11      12.916  -6.871  -4.528  1.00 51.11           H
ATOM    150  HA  LEU A  11      13.568  -5.765  -1.864  1.00 52.07           H
ATOM    151  HB2 LEU A  11      12.747  -8.517  -2.831  1.00 57.42           H
ATOM    152  HB3 LEU A  11      13.308  -8.202  -1.213  1.00 57.42           H
ATOM    153  HG  LEU A  11      10.844  -8.408  -1.405  1.00 54.57           H
ATOM    154 HD11 LEU A  11      10.222  -6.519  -0.004  1.00 53.99           H
ATOM    155 HD12 LEU A  11      11.782  -7.201   0.483  1.00 53.99           H
ATOM    156 HD13 LEU A  11      11.732  -5.681  -0.438  1.00 53.99           H
ATOM    157 HD21 LEU A  11       9.405  -6.773  -2.305  1.00 73.29           H
ATOM    158 HD22 LEU A  11      10.739  -5.671  -2.709  1.00 73.29           H
ATOM    159 HD23 LEU A  11      10.522  -7.196  -3.598  1.00 73.29           H
ATOM    160  N   VAL A  12      15.990  -5.977  -2.333  1.00 41.79           N
ATOM    161  CA  VAL A  12      17.413  -5.839  -2.656  1.00 41.71           C
ATOM    162  C   VAL A  12      18.338  -6.664  -1.760  1.00 53.78           C
ATOM    163  O   VAL A  12      19.381  -7.116  -2.232  1.00 39.47           O
ATOM    164  CB  VAL A  12      17.769  -4.323  -2.621  1.00 49.64           C
ATOM    165  CG1 VAL A  12      19.261  -4.001  -2.429  1.00 50.95           C
ATOM    166  CG2 VAL A  12      17.286  -3.697  -3.935  1.00 49.25           C
ATOM    167  H   VAL A  12      15.573  -5.186  -1.862  1.00 50.15           H
ATOM    168  HA  VAL A  12      17.557  -6.199  -3.675  1.00 50.04           H
ATOM    169  HB  VAL A  12      17.232  -3.841  -1.803  1.00 59.57           H
ATOM    170 HG11 VAL A  12      19.409  -2.921  -2.445  1.00 61.14           H
ATOM    171 HG12 VAL A  12      19.614  -4.370  -1.468  1.00 61.14           H
ATOM    172 HG13 VAL A  12      19.850  -4.455  -3.226  1.00 61.14           H
ATOM    173 HG21 VAL A  12      17.481  -2.625  -3.930  1.00 59.09           H
ATOM    174 HG22 VAL A  12      17.812  -4.149  -4.778  1.00 59.09           H
ATOM    175 HG23 VAL A  12      16.215  -3.856  -4.059  1.00 59.09           H
ATOM    176  N   GLN A  13      18.009  -6.809  -0.470  1.00 42.98           N
ATOM    177  CA  GLN A  13      18.801  -7.596   0.469  1.00 45.42           C
ATOM    178  C   GLN A  13      18.036  -7.777   1.772  1.00 46.10           C
ATOM    179  O   GLN A  13      17.127  -7.006   2.070  1.00 42.41           O
ATOM    180  CB  GLN A  13      20.181  -6.970   0.744  1.00 56.92           C
ATOM    181  CG  GLN A  13      20.148  -5.584   1.393  1.00 49.44           C
ATOM    182  CD  GLN A  13      21.569  -5.042   1.545  1.00 67.59           C
ATOM    183  OE1 GLN A  13      22.105  -4.425   0.627  1.00 78.49           O
ATOM    184  NE2 GLN A  13      22.204  -5.293   2.692  1.00 56.74           N
ATOM    185  H   GLN A  13      17.144  -6.408  -0.133  1.00 51.57           H
ATOM    186  HA  GLN A  13      18.966  -8.587   0.041  1.00 54.50           H
ATOM    187  HB2 GLN A  13      20.735  -7.643   1.402  1.00 68.30           H
ATOM    188  HB3 GLN A  13      20.749  -6.907  -0.184  1.00 68.30           H
ATOM    189  HG2 GLN A  13      19.591  -4.923   0.731  1.00 59.32           H
ATOM    190  HG3 GLN A  13      19.663  -5.640   2.368  1.00 59.32           H
ATOM    191 HE21 GLN A  13      21.751  -5.826   3.419  1.00 68.09           H
ATOM    192 HE22 GLN A  13      23.137  -4.933   2.824  1.00 68.09           H
ATOM    193  N   THR A  14      18.445  -8.791   2.543  1.00 43.71           N
ATOM    194  CA  THR A  14      17.992  -8.983   3.917  1.00 45.36           C
ATOM    195  C   THR A  14      18.812  -8.055   4.811  1.00 43.41           C
ATOM    196  O   THR A  14      20.045  -8.058   4.802  1.00 42.05           O
ATOM    197  CB  THR A  14      18.077 -10.468   4.312  1.00 44.56           C
ATOM    198  OG1 THR A  14      17.349 -11.226   3.357  1.00 49.48           O
ATOM    199  CG2 THR A  14      17.461 -10.726   5.694  1.00 38.39           C
ATOM    200  H   THR A  14      19.178  -9.400   2.212  1.00 52.45           H
ATOM    201  HA  THR A  14      16.939  -8.709   3.959  1.00 54.43           H
ATOM    202  HB  THR A  14      19.122 -10.780   4.318  1.00 53.47           H
ATOM    203  HG1 THR A  14      16.966 -11.988   3.802  1.00 59.37           H
ATOM    204 HG21 THR A  14      17.479 -11.795   5.908  1.00 46.06           H
ATOM    205 HG22 THR A  14      18.023 -10.205   6.467  1.00 46.06           H
ATOM    206 HG23 THR A  14      16.419 -10.405   5.711  1.00 46.06           H
ATOM    207  N   LEU A  15      18.097  -7.224   5.554  1.00 36.21           N
ATOM    208  CA  LEU A  15      18.680  -6.344   6.560  1.00 34.10           C
ATOM    209  C   LEU A  15      19.017  -7.164   7.846  1.00 35.68           C
ATOM    210  O   LEU A  15      20.077  -7.028   8.448  1.00 37.98           O
ATOM    211  CB  LEU A  15      17.713  -5.226   6.931  1.00 36.21           C
ATOM    212  CG  LEU A  15      17.915  -3.878   6.201  1.00 40.26           C
ATOM    213  CD1 LEU A  15      18.984  -3.887   5.113  1.00 35.79           C
ATOM    214  CD2 LEU A  15      16.557  -3.369   5.715  1.00 38.20           C
ATOM    215  H   LEU A  15      17.108  -7.247   5.439  1.00 43.45           H
ATOM    216  HA  LEU A  15      19.673  -5.937   6.225  1.00 40.92           H
ATOM    217  HB2 LEU A  15      16.669  -5.585   6.797  1.00 43.45           H
ATOM    218  HB3 LEU A  15      17.793  -5.027   8.023  1.00 43.45           H
ATOM    219  HG  LEU A  15      18.280  -3.143   6.977  1.00 48.31           H
ATOM    220 HD11 LEU A  15      18.998  -2.945   4.557  1.00 42.94           H
ATOM    221 HD12 LEU A  15      19.987  -3.999   5.549  1.00 42.94           H
ATOM    222 HD13 LEU A  15      18.827  -4.704   4.402  1.00 42.94           H
ATOM    223 HD21 LEU A  15      16.664  -2.517   5.036  1.00 45.83           H
ATOM    224 HD22 LEU A  15      16.014  -4.159   5.196  1.00 45.83           H
ATOM    225 HD23 LEU A  15      15.941  -3.033   6.558  1.00 45.83           H
ATOM    226  N   GLY A  16      18.056  -8.063   8.236  1.00 34.63           N
ATOM    227  CA  GLY A  16      18.339  -9.038   9.293  1.00 38.98           C
ATOM    228  C   GLY A  16      17.122  -9.882   9.527  1.00 36.81           C
ATOM    229  O   GLY A  16      16.084  -9.701   8.920  1.00 41.02           O
ATOM    230  H   GLY A  16      17.162  -8.177   7.737  1.00 41.56           H
ATOM    231  HA2 GLY A  16      19.235  -9.658   9.043  1.00 46.78           H
ATOM    232  HA3 GLY A  16      18.634  -8.501  10.242  1.00 46.78           H
ATOM    233  N   GLU A  17      17.293 -10.835  10.453  1.00 47.83           N
ATOM    234  CA  GLU A  17      16.259 -11.743  10.955  1.00 44.40           C
ATOM    235  C   GLU A  17      15.773 -11.270  12.333  1.00 55.57           C
ATOM    236  O   GLU A  17      16.570 -10.923  13.210  1.00 44.96           O
ATOM    237  CB  GLU A  17      16.760 -13.200  11.049  1.00 49.37           C
ATOM    238  CG  GLU A  17      16.390 -14.100   9.845  1.00 65.02           C
ATOM    239  CD  GLU A  17      17.302 -14.042   8.606  1.00 61.10           C
ATOM    240  OE1 GLU A  17      18.276 -13.255   8.603  1.00 72.73           O
ATOM    241  OE2 GLU A  17      17.014 -14.818   7.667  1.00 65.00           O1-
ATOM    242  H   GLU A  17      18.209 -10.935  10.869  1.00 57.39           H
ATOM    243  HA  GLU A  17      15.413 -11.731  10.269  1.00 53.27           H
ATOM    244  HB2 GLU A  17      17.841 -13.207  11.191  1.00 59.24           H
ATOM    245  HB3 GLU A  17      16.325 -13.663  11.937  1.00 59.24           H
ATOM    246  HG2 GLU A  17      16.363 -15.140  10.174  1.00 78.02           H
ATOM    247  HG3 GLU A  17      15.361 -13.917   9.534  1.00 78.02           H
ATOM    248  N   GLY A  18      14.449 -11.291  12.505  1.00 59.69           N
ATOM    249  CA  GLY A  18      13.745 -11.099  13.763  1.00 57.46           C
ATOM    250  C   GLY A  18      13.111 -12.420  14.219  1.00 49.23           C
ATOM    251  O   GLY A  18      13.186 -13.433  13.523  1.00 53.03           O
ATOM    252  H   GLY A  18      13.889 -11.623  11.733  1.00 71.63           H
ATOM    253  HA2 GLY A  18      14.425 -10.731  14.532  1.00 68.95           H
ATOM    254  HA3 GLY A  18      12.962 -10.368  13.583  1.00 68.95           H
ATOM    255  N   ALA A  19      12.456 -12.419  15.391  1.00 64.51           N
ATOM    256  CA  ALA A  19      11.727 -13.589  15.891  1.00 59.57           C
ATOM    257  C   ALA A  19      10.565 -13.967  14.948  1.00 64.66           C
ATOM    258  O   ALA A  19      10.421 -15.121  14.547  1.00 64.09           O
ATOM    259  CB  ALA A  19      11.223 -13.296  17.311  0.25 53.14           C
ATOM    260  H   ALA A  19      12.427 -11.571  15.939  1.00 77.41           H
ATOM    261  HA  ALA A  19      12.417 -14.433  15.944  1.00 71.48           H
ATOM    262  HB1 ALA A  19      10.685 -14.163  17.696  0.18 63.76           H
ATOM    263  HB2 ALA A  19      12.069 -13.090  17.967  0.00 63.76           H
ATOM    264  HB3 ALA A  19      10.556 -12.431  17.310  1.00 63.76           H
ATOM    265  N   TYR A  20       9.757 -12.956  14.615  1.00 48.47           N
ATOM    266  CA  TYR A  20       8.614 -12.913  13.706  1.00 59.29           C
ATOM    267  C   TYR A  20       8.908 -13.445  12.287  1.00 54.47           C
ATOM    268  O   TYR A  20       8.002 -13.952  11.631  1.00 60.69           O
ATOM    269  CB  TYR A  20       8.115 -11.436  13.613  0.36 54.03           C
ATOM    270  CG  TYR A  20       8.830 -10.375  14.459  0.63 53.45           C
ATOM    271  CD1 TYR A  20      10.214 -10.160  14.300  0.95 58.30           C
ATOM    272  CD2 TYR A  20       8.135  -9.659  15.460  0.26 54.33           C
ATOM    273  CE1 TYR A  20      10.923  -9.367  15.218  0.60 61.34           C
ATOM    274  CE2 TYR A  20       8.834  -8.828  16.359  1.00 56.99           C
ATOM    275  CZ  TYR A  20      10.246  -8.752  16.285  0.00 51.44           C
ATOM    276  OH  TYR A  20      10.984  -8.154  17.256  1.00 55.55           O
ATOM    277  H   TYR A  20       9.979 -12.072  15.046  1.00 58.16           H
ATOM    278  HA  TYR A  20       7.820 -13.524  14.137  1.00 71.14           H
ATOM    279  HB2 TYR A  20       8.189 -11.110  12.574  1.00 64.83           H
ATOM    280  HB3 TYR A  20       7.061 -11.430  13.879  0.04 64.83           H
ATOM    281  HD1 TYR A  20      10.754 -10.688  13.531  1.00 69.96           H
ATOM    282  HD2 TYR A  20       7.068  -9.780  15.575  1.00 65.19           H
ATOM    283  HE1 TYR A  20      11.995  -9.264  15.150  1.00 73.61           H
ATOM    284  HE2 TYR A  20       8.301  -8.324  17.150  1.00 68.39           H
ATOM    285  HH  TYR A  20      10.511  -7.474  17.741  1.00 66.66           H
ATOM    286  N   GLY A  21      10.125 -13.232  11.779  1.00 57.95           N
ATOM    287  CA  GLY A  21      10.450 -13.357  10.365  1.00 57.62           C
ATOM    288  C   GLY A  21      11.735 -12.600  10.047  1.00 51.05           C
ATOM    289  O   GLY A  21      12.750 -12.793  10.709  1.00 53.49           O
ATOM    290  H   GLY A  21      10.840 -12.837  12.373  1.00 69.54           H
ATOM    291  HA2 GLY A  21      10.588 -14.409  10.119  1.00 69.14           H
ATOM    292  HA3 GLY A  21       9.625 -12.985   9.759  1.00 69.14           H
ATOM    293  N   GLU A  22      11.710 -11.747   9.029  1.00 50.90           N
ATOM    294  CA  GLU A  22      12.908 -11.049   8.574  1.00 49.76           C
ATOM    295  C   GLU A  22      12.563  -9.648   8.069  1.00 35.08           C
ATOM    296  O   GLU A  22      11.408  -9.260   7.944  1.00 35.63           O
ATOM    297  CB  GLU A  22      13.642 -11.885   7.510  1.00 42.85           C
ATOM    298  CG  GLU A  22      12.892 -11.904   6.171  1.00 51.56           C
ATOM    299  CD  GLU A  22      13.298 -13.083   5.299  0.00 50.31           C
ATOM    300  OE1 GLU A  22      13.781 -12.800   4.184  0.97 54.02           O
ATOM    301  OE2 GLU A  22      13.069 -14.234   5.731  0.70 70.50           O1-
ATOM    302  H   GLU A  22      10.851 -11.590   8.521  1.00 61.08           H
ATOM    303  HA  GLU A  22      13.584 -10.914   9.417  1.00 59.70           H
ATOM    304  HB2 GLU A  22      14.636 -11.467   7.349  1.00 51.42           H
ATOM    305  HB3 GLU A  22      13.772 -12.901   7.885  1.00 51.42           H
ATOM    306  HG2 GLU A  22      11.830 -12.022   6.388  0.00 61.86           H
ATOM    307  HG3 GLU A  22      13.062 -10.966   5.642  0.03 61.86           H
ATOM    308  N   VAL A  23      13.599  -8.856   7.848  1.00 33.70           N
ATOM    309  CA  VAL A  23      13.451  -7.494   7.391  1.00 35.11           C
ATOM    310  C   VAL A  23      14.354  -7.383   6.156  1.00 29.12           C
ATOM    311  O   VAL A  23      15.531  -7.659   6.192  1.00 33.89           O
ATOM    312  CB  VAL A  23      13.916  -6.402   8.400  1.00 30.32           C
ATOM    313  CG1 VAL A  23      13.645  -5.022   7.788  1.00 35.94           C
ATOM    314  CG2 VAL A  23      13.197  -6.604   9.735  1.00 33.19           C
ATOM    315  H   VAL A  23      14.512  -9.184   8.091  1.00 40.43           H
ATOM    316  HA  VAL A  23      12.388  -7.274   7.132  1.00 42.13           H
ATOM    317  HB  VAL A  23      15.018  -6.522   8.561  1.00 36.38           H
ATOM    318 HG11 VAL A  23      13.924  -4.226   8.495  1.00 43.13           H
ATOM    319 HG12 VAL A  23      14.237  -4.845   6.882  1.00 43.13           H
ATOM    320 HG13 VAL A  23      12.587  -4.869   7.553  1.00 43.13           H
ATOM    321 HG21 VAL A  23      13.475  -5.826  10.456  1.00 39.83           H
ATOM    322 HG22 VAL A  23      12.110  -6.581   9.632  1.00 39.83           H
ATOM    323 HG23 VAL A  23      13.470  -7.570  10.186  1.00 39.83           H
ATOM    324  N   GLN A  24      13.728  -6.903   5.081  1.00 33.05           N
ATOM    325  CA  GLN A  24      14.353  -6.704   3.784  1.00 34.52           C
ATOM    326  C   GLN A  24      14.317  -5.233   3.384  1.00 39.61           C
ATOM    327  O   GLN A  24      13.367  -4.499   3.663  1.00 36.09           O
ATOM    328  CB  GLN A  24      13.663  -7.579   2.720  1.00 35.73           C
ATOM    329  CG  GLN A  24      13.910  -9.088   2.966  1.00 50.63           C
ATOM    330  CD  GLN A  24      13.826  -9.939   1.697  0.67 50.12           C
ATOM    331  OE1 GLN A  24      14.212  -9.515   0.613  0.30 53.11           O
ATOM    332  NE2 GLN A  24      13.386 -11.185   1.814  0.68 59.55           N
ATOM    333  H   GLN A  24      12.754  -6.642   5.166  1.00 39.66           H
ATOM    334  HA  GLN A  24      15.394  -7.011   3.836  1.00 41.43           H
ATOM    335  HB2 GLN A  24      12.589  -7.388   2.737  1.00 42.87           H
ATOM    336  HB3 GLN A  24      14.044  -7.285   1.741  1.00 42.87           H
ATOM    337  HG2 GLN A  24      14.926  -9.196   3.342  1.00 60.75           H
ATOM    338  HG3 GLN A  24      13.224  -9.466   3.724  1.00 60.75           H
ATOM    339 HE21 GLN A  24      13.185 -11.576   2.726  1.00 71.45           H
ATOM    340 HE22 GLN A  24      13.375 -11.778   0.999  1.00 71.45           H
ATOM    341  N   LEU A  25      15.389  -4.826   2.718  1.00 36.44           N
ATOM    342  CA  LEU A  25      15.562  -3.526   2.117  1.00 35.57           C
ATOM    343  C   LEU A  25      14.867  -3.551   0.750  1.00 42.94           C
ATOM    344  O   LEU A  25      15.209  -4.351  -0.124  1.00 42.35           O
ATOM    345  CB  LEU A  25      17.071  -3.292   1.964  1.00 43.96           C
ATOM    346  CG  LEU A  25      17.542  -1.818   1.931  1.00 44.27           C
ATOM    347  CD1 LEU A  25      18.460  -1.580   0.750  1.00 32.83           C
ATOM    348  CD2 LEU A  25      16.478  -0.722   1.916  1.00 32.14           C
ATOM    349  H   LEU A  25      16.118  -5.502   2.541  1.00 43.72           H
ATOM    350  HA  LEU A  25      15.111  -2.782   2.771  1.00 42.69           H
ATOM    351  HB2 LEU A  25      17.592  -3.790   2.776  1.00 52.74           H
ATOM    352  HB3 LEU A  25      17.406  -3.805   1.064  1.00 52.74           H
ATOM    353  HG  LEU A  25      18.148  -1.645   2.822  1.00 53.13           H
ATOM    354 HD11 LEU A  25      18.905  -0.587   0.822  1.00 39.39           H
ATOM    355 HD12 LEU A  25      19.257  -2.325   0.747  1.00 39.39           H
ATOM    356 HD13 LEU A  25      17.889  -1.648  -0.177  1.00 39.39           H
ATOM    357 HD21 LEU A  25      16.985   0.231   2.049  1.00 38.56           H
ATOM    358 HD22 LEU A  25      15.936  -0.730   0.972  1.00 38.56           H
ATOM    359 HD23 LEU A  25      15.786  -0.830   2.749  1.00 38.56           H
ATOM    360  N   ALA A  26      13.864  -2.701   0.579  1.00 37.15           N
ATOM    361  CA  ALA A  26      13.146  -2.532  -0.669  1.00 32.21           C
ATOM    362  C   ALA A  26      13.495  -1.191  -1.293  1.00 40.27           C
ATOM    363  O   ALA A  26      13.503  -0.195  -0.584  1.00 33.27           O
ATOM    364  CB  ALA A  26      11.643  -2.592  -0.413  1.00 35.45           C
ATOM    365  H   ALA A  26      13.616  -2.086   1.340  1.00 44.58           H
ATOM    366  HA  ALA A  26      13.400  -3.340  -1.341  1.00 38.65           H
ATOM    367  HB1 ALA A  26      11.106  -2.535  -1.352  1.00 42.54           H
ATOM    368  HB2 ALA A  26      11.398  -3.534   0.069  1.00 42.54           H
ATOM    369  HB3 ALA A  26      11.341  -1.762   0.222  1.00 42.54           H
ATOM    370  N   VAL A  27      13.686  -1.153  -2.617  1.00 38.29           N
ATOM    371  CA  VAL A  27      14.042   0.041  -3.385  1.00 26.79           C
ATOM    372  C   VAL A  27      13.022   0.210  -4.492  1.00 31.54           C
ATOM    373  O   VAL A  27      12.749  -0.732  -5.225  1.00 34.80           O
ATOM    374  CB  VAL A  27      15.481  -0.075  -3.898  1.00 38.21           C
ATOM    375  CG1 VAL A  27      15.870   1.134  -4.770  1.00 37.88           C
ATOM    376  CG2 VAL A  27      16.457  -0.145  -2.707  1.00 35.40           C
ATOM    377  H   VAL A  27      13.603  -2.017  -3.134  1.00 45.95           H
ATOM    378  HA  VAL A  27      13.998   0.919  -2.744  1.00 32.14           H
ATOM    379  HB  VAL A  27      15.575  -0.983  -4.494  1.00 45.85           H
ATOM    380 HG11 VAL A  27      16.893   1.017  -5.127  1.00 45.45           H
ATOM    381 HG12 VAL A  27      15.215   1.207  -5.635  1.00 45.45           H
ATOM    382 HG13 VAL A  27      15.800   2.054  -4.190  1.00 45.45           H
ATOM    383 HG21 VAL A  27      17.483  -0.205  -3.068  1.00 42.48           H
ATOM    384 HG22 VAL A  27      16.348   0.744  -2.085  1.00 42.48           H
ATOM    385 HG23 VAL A  27      16.263  -1.032  -2.104  1.00 42.48           H
ATOM    386  N   ASN A  28      12.428   1.397  -4.589  1.00 28.70           N
ATOM    387  CA  ASN A  28      11.473   1.751  -5.607  1.00 31.74           C
ATOM    388  C   ASN A  28      12.137   1.751  -7.003  1.00 27.29           C
ATOM    389  O   ASN A  28      13.186   2.353  -7.209  1.00 27.36           O
ATOM    390  CB  ASN A  28      10.940   3.138  -5.284  1.00 31.66           C
ATOM    391  CG  ASN A  28       9.701   3.394  -6.111  1.00 36.29           C
ATOM    392  OD1 ASN A  28       9.753   3.829  -7.259  1.00 31.93           O
ATOM    393  ND2 ASN A  28       8.558   3.055  -5.531  1.00 45.60           N
ATOM    394  H   ASN A  28      12.685   2.119  -3.934  1.00 34.44           H
ATOM    395  HA  ASN A  28      10.649   1.038  -5.570  1.00 38.09           H
ATOM    396  HB2 ASN A  28      10.705   3.214  -4.222  1.00 37.99           H
ATOM    397  HB3 ASN A  28      11.725   3.843  -5.541  1.00 37.99           H
ATOM    398 HD21 ASN A  28       7.691   3.163  -6.036  1.00 54.71           H
ATOM    399 HD22 ASN A  28       8.563   2.677  -4.596  1.00 54.71           H
ATOM    400  N   ARG A  29      11.517   1.047  -7.941  1.00 28.48           N
ATOM    401  CA  ARG A  29      11.988   0.871  -9.313  1.00 32.75           C
ATOM    402  C   ARG A  29      12.118   2.204 -10.046  1.00 28.18           C
ATOM    403  O   ARG A  29      13.028   2.356 -10.844  1.00 25.71           O
ATOM    404  CB  ARG A  29      11.020  -0.115  -9.996  1.00 34.61           C
ATOM    405  CG  ARG A  29      10.812   0.045 -11.506  1.00 32.36           C
ATOM    406  CD  ARG A  29       9.740  -0.965 -11.950  1.00 34.50           C
ATOM    407  NE  ARG A  29       9.445  -0.867 -13.394  1.00 41.18           N
ATOM    408  CZ  ARG A  29       8.582  -1.647 -14.062  1.00 43.41           C
ATOM    409  NH1 ARG A  29       7.624  -2.332 -13.447  1.00 42.67           N
ATOM    410  NH2 ARG A  29       8.655  -1.736 -15.390  1.00 40.25           N1+
ATOM    411  H   ARG A  29      10.657   0.574  -7.693  1.00 34.18           H
ATOM    412  HA  ARG A  29      12.982   0.422  -9.296  1.00 39.29           H
ATOM    413  HB2 ARG A  29      11.337  -1.134  -9.762  1.00 41.53           H
ATOM    414  HB3 ARG A  29      10.031   0.030  -9.559  1.00 41.53           H
ATOM    415  HG2 ARG A  29      10.468   1.052 -11.746  1.00 38.84           H
ATOM    416  HG3 ARG A  29      11.757  -0.158 -12.005  1.00 38.84           H
ATOM    417  HD2 ARG A  29       9.964  -1.990 -11.643  1.00 41.39           H
ATOM    418  HD3 ARG A  29       8.833  -0.646 -11.441  1.00 41.39           H
ATOM    419  HE  ARG A  29      10.138  -0.389 -13.951  1.00 49.41           H
ATOM    420 HH11 ARG A  29       7.503  -2.281 -12.442  1.00 51.20           H
ATOM    421 HH12 ARG A  29       6.986  -2.891 -13.990  1.00 51.20           H
ATOM    422 HH21 ARG A  29       9.360  -1.220 -15.900  1.00 48.30           H
ATOM    423 HH22 ARG A  29       7.994  -2.318 -15.881  1.00 48.30           H
ATOM    424  N   VAL A  30      11.187   3.144  -9.818  1.00 25.26           N
ATOM    425  CA  VAL A  30      11.214   4.467 -10.430  1.00 25.74           C
ATOM    426  C   VAL A  30      12.056   5.455  -9.637  1.00 26.58           C
ATOM    427  O   VAL A  30      12.911   6.116 -10.213  1.00 23.93           O
ATOM    428  CB  VAL A  30       9.788   4.987 -10.637  1.00 28.01           C
ATOM    429  CG1 VAL A  30       9.770   6.412 -11.206  1.00 26.47           C
ATOM    430  CG2 VAL A  30       9.039   4.069 -11.592  1.00 31.35           C
ATOM    431  H   VAL A  30      10.444   2.939  -9.167  1.00 30.31           H
ATOM    432  HA  VAL A  30      11.674   4.379 -11.416  1.00 30.89           H
ATOM    433  HB  VAL A  30       9.265   4.985  -9.680  1.00 33.61           H
ATOM    434 HG11 VAL A  30       8.745   6.747 -11.348  1.00 31.76           H
ATOM    435 HG12 VAL A  30      10.262   7.106 -10.525  1.00 31.76           H
ATOM    436 HG13 VAL A  30      10.293   6.433 -12.160  1.00 31.76           H
ATOM    437 HG21 VAL A  30       8.033   4.451 -11.762  1.00 37.61           H
ATOM    438 HG22 VAL A  30       9.571   4.015 -12.541  1.00 37.61           H
ATOM    439 HG23 VAL A  30       8.953   3.074 -11.158  1.00 37.61           H
ATOM    440  N   THR A  31      11.790   5.621  -8.331  1.00 26.52           N
ATOM    441  CA  THR A  31      12.302   6.782  -7.599  1.00 26.64           C
ATOM    442  C   THR A  31      13.628   6.469  -6.928  1.00 22.40           C
ATOM    443  O   THR A  31      14.308   7.407  -6.529  1.00 26.93           O
ATOM    444  CB  THR A  31      11.288   7.251  -6.538  1.00 28.58           C
ATOM    445  OG1 THR A  31      11.099   6.207  -5.621  1.00 25.69           O
ATOM    446  CG2 THR A  31       9.936   7.655  -7.129  1.00 37.94           C
ATOM    447  H   THR A  31      11.118   5.022  -7.872  1.00 31.82           H
ATOM    448  HA  THR A  31      12.465   7.614  -8.286  1.00 31.97           H
ATOM    449  HB  THR A  31      11.702   8.108  -6.007  1.00 34.30           H
ATOM    450  HG1 THR A  31      10.456   6.508  -4.969  1.00 30.82           H
ATOM    451 HG21 THR A  31       9.277   7.987  -6.327  1.00 45.52           H
ATOM    452 HG22 THR A  31      10.075   8.463  -7.847  1.00 45.52           H
ATOM    453 HG23 THR A  31       9.469   6.802  -7.617  1.00 45.52           H
ATOM    454  N   GLU A  32      13.938   5.178  -6.723  1.00 22.98           N
ATOM    455  CA  GLU A  32      15.074   4.688  -5.976  1.00 26.94           C
ATOM    456  C   GLU A  32      14.982   5.024  -4.470  1.00 31.88           C
ATOM    457  O   GLU A  32      15.954   4.844  -3.738  1.00 27.99           O
ATOM    458  CB  GLU A  32      16.404   5.107  -6.639  1.00 34.45           C
ATOM    459  CG  GLU A  32      16.626   4.382  -7.973  1.00 36.80           C
ATOM    460  CD  GLU A  32      17.797   4.992  -8.741  1.00 47.69           C
ATOM    461  OE1 GLU A  32      18.914   4.980  -8.182  1.00 53.26           O
ATOM    462  OE2 GLU A  32      17.572   5.472  -9.874  1.00 37.71           O1-
ATOM    463  H   GLU A  32      13.321   4.470  -7.097  1.00 27.57           H
ATOM    464  HA  GLU A  32      15.028   3.604  -6.034  1.00 32.33           H
ATOM    465  HB2 GLU A  32      16.444   6.183  -6.799  1.00 41.34           H
ATOM    466  HB3 GLU A  32      17.225   4.837  -5.974  1.00 41.34           H
ATOM    467  HG2 GLU A  32      16.895   3.362  -7.704  1.00 44.16           H
ATOM    468  HG3 GLU A  32      15.720   4.399  -8.579  1.00 44.16           H
ATOM    469  N   GLU A  33      13.809   5.468  -3.997  1.00 31.39           N
ATOM    470  CA  GLU A  33      13.519   5.554  -2.575  1.00 33.25           C
ATOM    471  C   GLU A  33      13.674   4.170  -1.938  1.00 38.25           C
ATOM    472  O   GLU A  33      13.177   3.182  -2.466  1.00 32.76           O
ATOM    473  CB  GLU A  33      12.104   6.089  -2.343  1.00 34.04           C
ATOM    474  CG  GLU A  33      12.002   7.585  -2.702  1.00 40.36           C
ATOM    475  CD  GLU A  33      10.575   8.124  -2.888  1.00 54.32           C
ATOM    476  OE1 GLU A  33      10.419   9.345  -2.660  1.00 61.14           O
ATOM    477  OE2 GLU A  33       9.677   7.342  -3.289  1.00 57.02           O1-
ATOM    478  H   GLU A  33      13.045   5.620  -4.641  1.00 37.67           H
ATOM    479  HA  GLU A  33      14.222   6.250  -2.115  1.00 39.90           H
ATOM    480  HB2 GLU A  33      11.398   5.492  -2.921  1.00 40.84           H
ATOM    481  HB3 GLU A  33      11.853   5.974  -1.288  1.00 40.84           H
ATOM    482  HG2 GLU A  33      12.535   8.192  -1.969  1.00 48.43           H
ATOM    483  HG3 GLU A  33      12.526   7.756  -3.644  1.00 48.43           H
ATOM    484  N   ALA A  34      14.389   4.090  -0.817  1.00 35.32           N
ATOM    485  CA  ALA A  34      14.517   2.866  -0.041  1.00 33.65           C
ATOM    486  C   ALA A  34      13.526   2.886   1.129  1.00 44.06           C
ATOM    487  O   ALA A  34      13.245   3.943   1.687  1.00 43.65           O
ATOM    488  CB  ALA A  34      15.971   2.724   0.407  1.00 33.46           C
ATOM    489  H   ALA A  34      14.805   4.929  -0.436  1.00 42.38           H
ATOM    490  HA  ALA A  34      14.301   2.012  -0.676  1.00 40.38           H
ATOM    491  HB1 ALA A  34      16.082   1.784   0.931  1.00 40.15           H
ATOM    492  HB2 ALA A  34      16.635   2.728  -0.456  1.00 40.15           H
ATOM    493  HB3 ALA A  34      16.241   3.544   1.074  1.00 40.15           H
ATOM    494  N   VAL A  35      12.984   1.723   1.497  1.00 38.87           N
ATOM    495  CA  VAL A  35      12.207   1.504   2.706  1.00 39.09           C
ATOM    496  C   VAL A  35      12.609   0.144   3.254  1.00 47.78           C
ATOM    497  O   VAL A  35      13.054  -0.719   2.496  1.00 40.26           O
ATOM    498  CB  VAL A  35      10.672   1.569   2.492  1.00 39.12           C
ATOM    499  CG1 VAL A  35      10.218   2.923   1.938  1.00 50.94           C
ATOM    500  CG2 VAL A  35      10.146   0.449   1.599  1.00 41.20           C
ATOM    501  H   VAL A  35      13.239   0.893   0.979  1.00 46.64           H
ATOM    502  HA  VAL A  35      12.475   2.255   3.450  1.00 46.91           H
ATOM    503  HB  VAL A  35      10.191   1.443   3.462  1.00 46.94           H
ATOM    504 HG11 VAL A  35       9.129   2.964   1.906  1.00 61.13           H
ATOM    505 HG12 VAL A  35      10.582   3.725   2.577  1.00 61.13           H
ATOM    506 HG13 VAL A  35      10.612   3.075   0.935  1.00 61.13           H
ATOM    507 HG21 VAL A  35       9.066   0.540   1.497  1.00 49.44           H
ATOM    508 HG22 VAL A  35      10.615   0.505   0.619  1.00 49.44           H
ATOM    509 HG23 VAL A  35      10.358  -0.522   2.045  1.00 49.44           H
ATOM    510  N   ALA A  36      12.407  -0.046   4.566  1.00 34.62           N
ATOM    511  CA  ALA A  36      12.511  -1.344   5.194  1.00 29.16           C
ATOM    512  C   ALA A  36      11.087  -1.956   5.264  1.00 29.82           C
ATOM    513  O   ALA A  36      10.060  -1.357   5.484  1.00 33.87           O
ATOM    514  CB  ALA A  36      13.164  -1.307   6.599  1.00 32.10           C
ATOM    515  H   ALA A  36      12.000   0.708   5.096  1.00 41.54           H
ATOM    516  HA  ALA A  36      13.156  -2.034   4.583  1.00 34.99           H
ATOM    517  HB1 ALA A  36      13.285  -2.304   7.021  1.00 38.51           H
ATOM    518  HB2 ALA A  36      14.151  -0.833   6.532  1.00 38.51           H
ATOM    519  HB3 ALA A  36      12.571  -0.709   7.305  1.00 38.51           H
ATOM    520  N   VAL A  37      11.106  -3.277   5.017  1.00 33.91           N
ATOM    521  CA  VAL A  37       9.947  -4.136   4.907  1.00 32.81           C
ATOM    522  C   VAL A  37      10.092  -5.237   5.921  1.00 33.62           C
ATOM    523  O   VAL A  37      10.860  -6.177   5.719  1.00 36.82           O
ATOM    524  CB  VAL A  37       9.787  -4.732   3.490  1.00 45.68           C
ATOM    525  CG1 VAL A  37       8.434  -5.464   3.432  1.00 42.75           C
ATOM    526  CG2 VAL A  37       9.843  -3.616   2.447  1.00 35.70           C
ATOM    527  H   VAL A  37      12.001  -3.708   4.824  1.00 40.69           H
ATOM    528  HA  VAL A  37       9.057  -3.555   5.134  1.00 39.37           H
ATOM    529  HB  VAL A  37      10.591  -5.439   3.281  1.00 54.81           H
ATOM    530 HG11 VAL A  37       8.285  -5.879   2.434  1.00 51.30           H
ATOM    531 HG12 VAL A  37       8.417  -6.282   4.150  1.00 51.30           H
ATOM    532 HG13 VAL A  37       7.621  -4.775   3.662  1.00 51.30           H
ATOM    533 HG21 VAL A  37       9.576  -4.018   1.470  1.00 42.83           H
ATOM    534 HG22 VAL A  37       9.161  -2.814   2.709  1.00 42.83           H
ATOM    535 HG23 VAL A  37      10.854  -3.209   2.397  1.00 42.83           H
ATOM    536  N   LYS A  38       9.329  -5.116   7.002  1.00 37.41           N
ATOM    537  CA  LYS A  38       9.360  -6.070   8.087  1.00 39.61           C
ATOM    538  C   LYS A  38       8.311  -7.128   7.767  1.00 40.77           C
ATOM    539  O   LYS A  38       7.127  -6.816   7.645  1.00 40.62           O
ATOM    540  CB  LYS A  38       9.172  -5.343   9.437  1.00 33.60           C
ATOM    541  CG  LYS A  38       8.978  -6.340  10.583  1.00 39.69           C
ATOM    542  CD  LYS A  38       8.747  -5.649  11.924  1.00 43.91           C
ATOM    543  CE  LYS A  38       8.596  -6.722  13.013  1.00 44.86           C
ATOM    544  NZ  LYS A  38       8.648  -6.136  14.360  1.00 39.75           N1+
ATOM    545  H   LYS A  38       8.669  -4.351   7.055  1.00 44.89           H
ATOM    546  HA  LYS A  38      10.338  -6.556   8.119  1.00 47.54           H
ATOM    547  HB2 LYS A  38      10.044  -4.719   9.635  1.00 40.32           H
ATOM    548  HB3 LYS A  38       8.298  -4.703   9.393  1.00 40.32           H
ATOM    549  HG2 LYS A  38       8.120  -6.978  10.378  1.00 47.63           H
ATOM    550  HG3 LYS A  38       9.871  -6.958  10.651  1.00 47.63           H
ATOM    551  HD2 LYS A  38       9.587  -4.989  12.148  1.00 52.69           H
ATOM    552  HD3 LYS A  38       7.832  -5.065  11.877  1.00 52.69           H
ATOM    553  HE2 LYS A  38       7.633  -7.217  12.886  1.00 53.83           H
ATOM    554  HE3 LYS A  38       9.387  -7.467  12.908  1.00 53.83           H
ATOM    555  HZ1 LYS A  38       8.586  -6.865  15.058  1.00 47.70           H
ATOM    556  HZ2 LYS A  38       9.518  -5.633  14.482  1.00 47.70           H
ATOM    557  HZ3 LYS A  38       7.871  -5.497  14.490  1.00 47.70           H
ATOM    558  N   ILE A  39       8.782  -8.368   7.643  1.00 44.86           N
ATOM    559  CA  ILE A  39       7.997  -9.546   7.299  1.00 49.97           C
ATOM    560  C   ILE A  39       7.753 -10.374   8.558  1.00 52.06           C
ATOM    561  O   ILE A  39       8.688 -10.772   9.251  1.00 51.84           O
ATOM    562  CB  ILE A  39       8.691 -10.342   6.174  1.00 50.30           C
ATOM    563  CG1 ILE A  39       8.770  -9.506   4.876  1.00 47.02           C
ATOM    564  CG2 ILE A  39       7.897 -11.620   5.898  1.00 54.48           C
ATOM    565  CD1 ILE A  39      10.216  -9.269   4.439  1.00 54.18           C
ATOM    566  H   ILE A  39       9.775  -8.508   7.760  1.00 53.83           H
ATOM    567  HA  ILE A  39       7.033  -9.218   6.909  1.00 59.96           H
ATOM    568  HB  ILE A  39       9.689 -10.632   6.505  1.00 60.36           H
ATOM    569 HG12 ILE A  39       8.257 -10.020   4.063  1.00 56.42           H
ATOM    570 HG13 ILE A  39       8.278  -8.542   5.003  1.00 56.42           H
ATOM    571 HG21 ILE A  39       8.326 -12.145   5.044  1.00 65.38           H
ATOM    572 HG22 ILE A  39       7.936 -12.291   6.757  1.00 65.38           H
ATOM    573 HG23 ILE A  39       6.866 -11.358   5.682  1.00 65.38           H
ATOM    574 HD11 ILE A  39      10.224  -8.644   3.545  1.00 65.02           H
ATOM    575 HD12 ILE A  39      10.767  -8.766   5.234  1.00 65.02           H
ATOM    576 HD13 ILE A  39      10.696 -10.223   4.217  1.00 65.02           H
ATOM    577  N   VAL A  40       6.467 -10.599   8.837  1.00 50.29           N
ATOM    578  CA  VAL A  40       5.971 -11.279  10.018  1.00 61.98           C
ATOM    579  C   VAL A  40       5.173 -12.485   9.520  1.00 70.58           C
ATOM    580  O   VAL A  40       4.051 -12.337   9.029  1.00 63.41           O
ATOM    581  CB  VAL A  40       5.121 -10.303  10.854  1.00 59.15           C
ATOM    582  CG1 VAL A  40       4.503 -11.024  12.065  1.00 65.34           C
ATOM    583  CG2 VAL A  40       5.942  -9.093  11.326  1.00 54.96           C
ATOM    584  H   VAL A  40       5.770 -10.216   8.213  1.00 60.35           H
ATOM    585  HA  VAL A  40       6.807 -11.631  10.625  1.00 74.37           H
ATOM    586  HB  VAL A  40       4.311  -9.932  10.225  1.00 70.97           H
ATOM    587 HG11 VAL A  40       3.969 -10.310  12.687  1.00 78.41           H
ATOM    588 HG12 VAL A  40       3.796 -11.784  11.731  1.00 78.41           H
ATOM    589 HG13 VAL A  40       5.277 -11.507  12.653  1.00 78.41           H
ATOM    590 HG21 VAL A  40       5.321  -8.442  11.936  1.00 65.95           H
ATOM    591 HG22 VAL A  40       6.799  -9.418  11.913  1.00 65.95           H
ATOM    592 HG23 VAL A  40       6.290  -8.520  10.467  1.00 65.95           H
ATOM    593  N   ASP A  41       5.766 -13.672   9.661  1.00 68.64           N
ATOM    594  CA  ASP A  41       5.082 -14.938   9.450  1.00 72.54           C
ATOM    595  C   ASP A  41       4.113 -15.111  10.631  1.00 64.52           C
ATOM    596  O   ASP A  41       4.525 -15.203  11.789  1.00 74.32           O
ATOM    597  CB  ASP A  41       6.133 -16.055   9.315  1.00 66.69           C
ATOM    598  CG  ASP A  41       5.545 -17.410   8.921  1.00 71.11           C
ATOM    599  OD1 ASP A  41       4.412 -17.709   9.359  1.00 66.65           O
ATOM    600  OD2 ASP A  41       6.243 -18.134   8.177  1.00 67.46           O1-
ATOM    601  H   ASP A  41       6.684 -13.713  10.083  1.00 82.37           H
ATOM    602  HA  ASP A  41       4.523 -14.885   8.514  1.00 87.05           H
ATOM    603  HB2 ASP A  41       6.923 -15.774   8.618  1.00 80.03           H
ATOM    604  HB3 ASP A  41       6.602 -16.181  10.288  1.00 80.03           H
ATOM    605  N   MET A  42       2.809 -15.075  10.327  1.00 74.61           N
ATOM    606  CA  MET A  42       1.732 -15.063  11.320  1.00 71.76           C
ATOM    607  C   MET A  42       1.379 -16.480  11.812  1.00 76.61           C
ATOM    608  O   MET A  42       0.745 -16.614  12.862  1.00 68.31           O
ATOM    609  CB  MET A  42       0.523 -14.324  10.715  1.00 70.47           C
ATOM    610  CG  MET A  42       0.097 -13.105  11.540  1.00 68.72           C
ATOM    611  SD  MET A  42      -0.732 -11.855  10.523  0.61 70.21           S
ATOM    612  CE  MET A  42      -2.343 -11.722  11.323  0.67 74.44           C
ATOM    613  H   MET A  42       2.546 -14.995   9.354  1.00 89.53           H
ATOM    614  HA  MET A  42       2.086 -14.503  12.188  1.00 86.11           H
ATOM    615  HB2 MET A  42       0.790 -13.956   9.726  1.00 84.56           H
ATOM    616  HB3 MET A  42      -0.324 -15.000  10.597  1.00 84.56           H
ATOM    617  HG2 MET A  42      -0.551 -13.430  12.355  1.00 82.47           H
ATOM    618  HG3 MET A  42       0.984 -12.640  11.970  1.00 82.47           H
ATOM    619  HE1 MET A  42      -2.961 -11.025  10.756  1.00 89.32           H
ATOM    620  HE2 MET A  42      -2.823 -12.700  11.347  1.00 89.32           H
ATOM    621  HE3 MET A  42      -2.213 -11.344  12.336  0.00 89.32           H
ATOM    622  N   LYS A  43       1.781 -17.518  11.053  1.00 74.13           N
ATOM    623  CA  LYS A  43       1.720 -18.935  11.414  1.00 69.16           C
ATOM    624  C   LYS A  43       3.125 -19.354  11.879  1.00 75.08           C
ATOM    625  O   LYS A  43       3.768 -20.201  11.256  1.00 74.08           O
ATOM    626  CB  LYS A  43       1.173 -19.714  10.204  0.00 60.99           C
ATOM    627  CG  LYS A  43       0.891 -21.199  10.487  0.00 58.30           C
ATOM    628  CD  LYS A  43       0.593 -21.954   9.185  0.00 52.22           C
ATOM    629  CE  LYS A  43       0.618 -23.463   9.434  0.00 47.73           C
ATOM    630  NZ  LYS A  43       0.275 -24.211   8.211  0.00 39.49           N1+
ATOM    631  H   LYS A  43       2.325 -17.303  10.226  1.00 88.96           H
ATOM    632  HA  LYS A  43       1.034 -19.062  12.250  1.00 82.99           H
ATOM    633  HB2 LYS A  43       0.225 -19.256   9.919  0.00 73.18           H
ATOM    634  HB3 LYS A  43       1.863 -19.613   9.363  0.00 73.18           H
ATOM    635  HG2 LYS A  43       1.755 -21.662  10.962  0.00 69.96           H
ATOM    636  HG3 LYS A  43       0.042 -21.279  11.166  0.00 69.96           H
ATOM    637  HD2 LYS A  43      -0.393 -21.663   8.822  0.00 62.66           H
ATOM    638  HD3 LYS A  43       1.340 -21.702   8.429  0.00 62.66           H
ATOM    639  HE2 LYS A  43       1.620 -23.747   9.757  0.00 57.28           H
ATOM    640  HE3 LYS A  43      -0.089 -23.710  10.227  0.00 57.28           H
ATOM    641  HZ1 LYS A  43       0.274 -25.202   8.407  0.00 47.38           H
ATOM    642  HZ2 LYS A  43      -0.638 -23.927   7.885  0.00 47.38           H
ATOM    643  HZ3 LYS A  43       0.960 -24.011   7.495  0.00 47.38           H
ATOM    644  N   ARG A  44       3.564 -18.746  12.997  1.00 76.86           N
ATOM    645  CA  ARG A  44       4.893 -18.888  13.609  1.00 75.34           C
ATOM    646  C   ARG A  44       4.902 -18.286  15.028  1.00 73.36           C
ATOM    647  O   ARG A  44       4.349 -17.177  15.211  1.00 79.23           O
ATOM    648  CB  ARG A  44       5.957 -18.268  12.677  1.00 69.93           C
ATOM    649  CG  ARG A  44       7.315 -17.985  13.325  1.00 69.62           C
ATOM    650  CD  ARG A  44       8.352 -17.624  12.254  1.00 63.03           C
ATOM    651  NE  ARG A  44       9.690 -17.497  12.845  1.00 73.81           N
ATOM    652  CZ  ARG A  44      10.821 -17.208  12.190  1.00 69.76           C
ATOM    653  NH1 ARG A  44      10.862 -17.122  10.861  1.00 63.25           N
ATOM    654  NH2 ARG A  44      11.936 -17.004  12.889  1.00 59.70           N1+
ATOM    655  H   ARG A  44       2.968 -18.043  13.409  1.00 92.23           H
ATOM    656  HA  ARG A  44       5.127 -19.947  13.719  1.00 90.41           H
ATOM    657  HB2 ARG A  44       5.580 -17.312  12.331  1.00 83.91           H
ATOM    658  HB3 ARG A  44       6.089 -18.905  11.802  1.00 83.91           H
ATOM    659  HG2 ARG A  44       7.652 -18.878  13.854  1.00 83.54           H
ATOM    660  HG3 ARG A  44       7.223 -17.162  14.035  1.00 83.54           H
ATOM    661  HD2 ARG A  44       8.088 -16.694  11.755  1.00 75.63           H
ATOM    662  HD3 ARG A  44       8.370 -18.430  11.518  1.00 75.63           H
ATOM    663  HE  ARG A  44       9.733 -17.517  13.852  1.00 88.57           H
ATOM    664 HH11 ARG A  44      11.728 -16.896  10.394  1.00 75.90           H
ATOM    665 HH12 ARG A  44      10.021 -17.270  10.323  1.00 75.90           H
ATOM    666 HH21 ARG A  44      12.796 -16.770  12.417  1.00 71.63           H
ATOM    667 HH22 ARG A  44      11.908 -17.042  13.896  1.00 71.63           H
ATOM    668  HC  ARG A  44       5.438 -18.976  15.925  1.00 88.03           H
ATOM    669  N   CYS A  48       2.635 -14.240  15.980  0.82 71.91           N
ATOM    670  CA  CYS A  48       1.209 -14.409  16.358  0.82 70.45           C
ATOM    671  C   CYS A  48       0.371 -13.158  15.993  0.82 71.41           C
ATOM    672  O   CYS A  48       0.914 -12.051  15.952  0.82 70.80           O
ATOM    673  CB  CYS A  48       1.072 -14.757  17.858  0.82 71.28           C
ATOM    674  SG  CYS A  48       0.834 -13.303  18.941  0.82 81.83           S
ATOM    675  H1  CYS A  48       3.150 -15.112  16.053  0.82 86.29           H
ATOM    676  H2  CYS A  48       3.077 -13.518  16.530  0.82 86.29           H
ATOM    677  HA  CYS A  48       0.809 -15.252  15.793  0.82 84.53           H
ATOM    678  HB2 CYS A  48       1.959 -15.301  18.188  0.82 85.53           H
ATOM    679  HB3 CYS A  48       0.216 -15.418  17.980  0.82 85.53           H
ATOM    680  HG  CYS A  48       0.636 -13.987  20.074  0.82 98.19           H
ATOM    681  N   PRO A  49      -0.947 -13.304  15.743  0.67 68.33           N
ATOM    682  CA  PRO A  49      -1.792 -12.203  15.275  0.67 65.46           C
ATOM    683  C   PRO A  49      -2.123 -11.126  16.330  0.67 64.75           C
ATOM    684  O   PRO A  49      -2.568 -10.049  15.937  0.67 62.39           O
ATOM    685  CB  PRO A  49      -3.089 -12.893  14.818  0.67 72.04           C
ATOM    686  CG  PRO A  49      -3.158 -14.151  15.680  0.67 67.88           C
ATOM    687  CD  PRO A  49      -1.688 -14.558  15.739  0.67 71.18           C
ATOM    688  HA  PRO A  49      -1.358 -11.757  14.382  0.67 78.55           H
ATOM    689  HB2 PRO A  49      -3.988 -12.280  14.893  0.67 86.44           H
ATOM    690  HB3 PRO A  49      -2.940 -13.204  13.783  0.67 86.44           H
ATOM    691  HG2 PRO A  49      -3.568 -13.913  16.663  0.67 81.45           H
ATOM    692  HG3 PRO A  49      -3.738 -14.938  15.196  0.67 81.45           H
ATOM    693  HD2 PRO A  49      -1.532 -15.131  16.652  0.67 85.42           H
ATOM    694  HD3 PRO A  49      -1.434 -15.128  14.844  0.67 85.42           H
ATOM    695  N   GLU A  50      -1.926 -11.379  17.636  0.76 71.45           N
ATOM    696  CA  GLU A  50      -2.129 -10.368  18.685  0.76 70.59           C
ATOM    697  C   GLU A  50      -1.057  -9.264  18.612  0.76 69.15           C
ATOM    698  O   GLU A  50      -1.408  -8.083  18.521  0.76 65.67           O
ATOM    699  CB  GLU A  50      -2.204 -11.045  20.074  0.76 74.71           C
ATOM    700  CG  GLU A  50      -2.265 -10.065  21.273  0.76 66.97           C
ATOM    701  CD  GLU A  50      -0.883  -9.635  21.806  0.76 75.96           C
ATOM    702  OE1 GLU A  50      -0.138 -10.532  22.261  0.76 68.81           O
ATOM    703  OE2 GLU A  50      -0.603  -8.412  21.774  0.76 61.67           O1-
ATOM    704  H   GLU A  50      -1.579 -12.284  17.919  0.76 85.74           H
ATOM    705  HA  GLU A  50      -3.102  -9.906  18.509  0.76 84.70           H
ATOM    706  HB2 GLU A  50      -3.098 -11.670  20.098  0.76 89.65           H
ATOM    707  HB3 GLU A  50      -1.346 -11.705  20.194  0.76 89.65           H
ATOM    708  HG2 GLU A  50      -2.866  -9.192  21.011  0.76 80.37           H
ATOM    709  HG3 GLU A  50      -2.760 -10.617  22.074  0.76 80.37           H
ATOM    710  N   ASN A  51       0.228  -9.678  18.652  1.00 73.33           N
ATOM    711  CA  ASN A  51       1.430  -8.838  18.599  1.00 63.70           C
ATOM    712  C   ASN A  51       1.332  -7.863  17.411  1.00 56.25           C
ATOM    713  O   ASN A  51       1.242  -6.652  17.616  1.00 52.17           O
ATOM    714  CB  ASN A  51       2.664  -9.777  18.547  1.00 64.06           C
ATOM    715  CG  ASN A  51       4.032  -9.070  18.567  0.00 54.77           C
ATOM    716  OD1 ASN A  51       4.491  -8.536  17.559  1.00 62.59           O
ATOM    717  ND2 ASN A  51       4.729  -9.104  19.704  0.98 49.63           N
ATOM    718  H   ASN A  51       0.395 -10.672  18.724  1.00 88.00           H
ATOM    719  HA  ASN A  51       1.487  -8.258  19.522  1.00 76.43           H
ATOM    720  HB2 ASN A  51       2.606 -10.485  19.375  1.00 76.87           H
ATOM    721  HB3 ASN A  51       2.597 -10.323  17.604  1.00 76.87           H
ATOM    722 HD21 ASN A  51       5.635  -8.659  19.732  1.00 59.55           H
ATOM    723 HD22 ASN A  51       4.345  -9.534  20.529  1.00 59.55           H
ATOM    724  N   ILE A  52       1.261  -8.395  16.181  1.00 60.38           N
ATOM    725  CA  ILE A  52       1.334  -7.599  14.959  1.00 58.81           C
ATOM    726  C   ILE A  52       0.165  -6.613  14.763  1.00 52.89           C
ATOM    727  O   ILE A  52       0.390  -5.482  14.332  1.00 48.88           O
ATOM    728  CB  ILE A  52       1.597  -8.519  13.748  1.00 53.98           C
ATOM    729  CG1 ILE A  52       1.869  -7.705  12.466  1.00 60.52           C
ATOM    730  CG2 ILE A  52       0.468  -9.526  13.463  1.00 63.10           C
ATOM    731  CD1 ILE A  52       3.041  -6.728  12.610  1.00 55.37           C
ATOM    732  H   ILE A  52       1.316  -9.400  16.086  1.00 72.46           H
ATOM    733  HA  ILE A  52       2.231  -6.993  15.080  1.00 70.57           H
ATOM    734  HB  ILE A  52       2.493  -9.099  13.969  1.00 64.78           H
ATOM    735 HG12 ILE A  52       2.102  -8.394  11.654  1.00 72.62           H
ATOM    736 HG13 ILE A  52       0.976  -7.147  12.181  1.00 72.62           H
ATOM    737 HG21 ILE A  52       0.771 -10.190  12.653  1.00 75.71           H
ATOM    738 HG22 ILE A  52       0.275 -10.130  14.346  1.00 75.71           H
ATOM    739 HG23 ILE A  52      -0.447  -9.009  13.174  1.00 75.71           H
ATOM    740 HD11 ILE A  52       3.441  -6.511  11.622  1.00 66.44           H
ATOM    741 HD12 ILE A  52       2.709  -5.803  13.082  1.00 66.44           H
ATOM    742 HD13 ILE A  52       3.835  -7.172  13.212  1.00 66.44           H
ATOM    743  N   LYS A  53      -1.077  -7.006  15.084  1.00 54.61           N
ATOM    744  CA  LYS A  53      -2.252  -6.116  15.020  1.00 50.93           C
ATOM    745  C   LYS A  53      -2.030  -4.819  15.823  1.00 44.88           C
ATOM    746  O   LYS A  53      -2.426  -3.724  15.402  1.00 43.33           O
ATOM    747  CB  LYS A  53      -3.490  -6.913  15.501  1.00 57.76           C
ATOM    748  CG  LYS A  53      -4.660  -6.129  16.118  0.28 59.07           C
ATOM    749  CD  LYS A  53      -5.628  -5.512  15.100  0.94 54.81           C
ATOM    750  CE  LYS A  53      -6.406  -4.313  15.668  0.27 53.66           C
ATOM    751  NZ  LYS A  53      -6.956  -4.561  17.021  0.64 50.79           N1+
ATOM    752  H   LYS A  53      -1.203  -7.936  15.462  1.00 65.53           H
ATOM    753  HA  LYS A  53      -2.413  -5.821  13.982  1.00 61.12           H
ATOM    754  HB2 LYS A  53      -3.846  -7.546  14.687  1.00 69.31           H
ATOM    755  HB3 LYS A  53      -3.160  -7.579  16.300  1.00 69.31           H
ATOM    756  HG2 LYS A  53      -5.238  -6.846  16.704  1.00 70.88           H
ATOM    757  HG3 LYS A  53      -4.296  -5.372  16.808  0.00 70.88           H
ATOM    758  HD2 LYS A  53      -5.070  -5.185  14.221  1.00 65.77           H
ATOM    759  HD3 LYS A  53      -6.343  -6.274  14.786  0.00 65.77           H
ATOM    760  HE2 LYS A  53      -5.729  -3.458  15.707  1.00 64.39           H
ATOM    761  HE3 LYS A  53      -7.228  -4.068  14.992  0.52 64.39           H
ATOM    762  HZ1 LYS A  53      -7.559  -3.800  17.298  0.30 60.95           H
ATOM    763  HZ2 LYS A  53      -7.474  -5.429  17.032  0.36 60.95           H
ATOM    764  HZ3 LYS A  53      -6.197  -4.636  17.690  1.00 60.95           H
ATOM    765  N   LYS A  54      -1.461  -4.975  17.025  1.00 46.85           N
ATOM    766  CA  LYS A  54      -1.294  -3.894  17.978  1.00 43.36           C
ATOM    767  C   LYS A  54      -0.087  -3.053  17.598  1.00 33.81           C
ATOM    768  O   LYS A  54      -0.194  -1.839  17.641  1.00 37.84           O
ATOM    769  CB  LYS A  54      -1.161  -4.499  19.376  1.00 52.52           C
ATOM    770  CG  LYS A  54      -1.082  -3.434  20.471  1.00 45.50           C
ATOM    771  CD  LYS A  54      -0.768  -4.171  21.780  1.00 54.52           C
ATOM    772  CE  LYS A  54      -1.063  -3.301  22.994  1.00 36.78           C
ATOM    773  NZ  LYS A  54      -0.761  -4.033  24.238  1.00 42.43           N1+
ATOM    774  H   LYS A  54      -1.141  -5.897  17.298  1.00 56.22           H
ATOM    775  HA  LYS A  54      -2.179  -3.259  17.959  1.00 52.03           H
ATOM    776  HB2 LYS A  54      -2.031  -5.130  19.569  1.00 63.02           H
ATOM    777  HB3 LYS A  54      -0.271  -5.131  19.416  1.00 63.02           H
ATOM    778  HG2 LYS A  54      -0.276  -2.730  20.262  1.00 54.60           H
ATOM    779  HG3 LYS A  54      -2.025  -2.891  20.540  1.00 54.60           H
ATOM    780  HD2 LYS A  54      -1.352  -5.091  21.844  1.00 65.42           H
ATOM    781  HD3 LYS A  54       0.289  -4.438  21.787  1.00 65.42           H
ATOM    782  HE2 LYS A  54      -0.457  -2.395  22.947  1.00 44.13           H
ATOM    783  HE3 LYS A  54      -2.118  -3.027  22.980  1.00 44.13           H
ATOM    784  HZ1 LYS A  54      -0.930  -3.457  25.049  1.00 50.91           H
ATOM    785  HZ2 LYS A  54      -1.337  -4.863  24.304  1.00 50.91           H
ATOM    786  HZ3 LYS A  54       0.210  -4.323  24.237  1.00 50.91           H
ATOM    787  N   GLU A  55       1.004  -3.708  17.186  1.00 37.10           N
ATOM    788  CA  GLU A  55       2.181  -3.083  16.618  1.00 37.32           C
ATOM    789  C   GLU A  55       1.794  -2.140  15.480  1.00 41.01           C
ATOM    790  O   GLU A  55       2.238  -0.997  15.456  1.00 33.24           O
ATOM    791  CB  GLU A  55       3.139  -4.175  16.145  1.00 37.25           C
ATOM    792  CG  GLU A  55       4.361  -3.610  15.411  1.00 38.16           C
ATOM    793  CD  GLU A  55       5.492  -4.605  15.193  1.00 30.41           C
ATOM    794  OE1 GLU A  55       5.334  -5.769  15.601  1.00 45.70           O
ATOM    795  OE2 GLU A  55       6.524  -4.186  14.616  1.00 32.63           O1-
ATOM    796  H   GLU A  55       1.015  -4.717  17.251  1.00 44.52           H
ATOM    797  HA  GLU A  55       2.668  -2.504  17.403  1.00 44.79           H
ATOM    798  HB2 GLU A  55       3.449  -4.761  17.008  1.00 44.70           H
ATOM    799  HB3 GLU A  55       2.611  -4.828  15.457  1.00 44.70           H
ATOM    800  HG2 GLU A  55       4.073  -3.209  14.440  1.00 45.80           H
ATOM    801  HG3 GLU A  55       4.764  -2.750  15.948  1.00 45.80           H
ATOM    802  N   ILE A  56       0.930  -2.591  14.565  1.00 39.54           N
ATOM    803  CA  ILE A  56       0.478  -1.763  13.451  1.00 35.32           C
ATOM    804  C   ILE A  56      -0.308  -0.583  13.963  1.00 25.55           C
ATOM    805  O   ILE A  56      -0.039   0.548  13.556  1.00 30.40           O
ATOM    806  CB  ILE A  56      -0.353  -2.578  12.425  1.00 49.61           C
ATOM    807  CG1 ILE A  56       0.583  -3.515  11.649  1.00 37.51           C
ATOM    808  CG2 ILE A  56      -1.145  -1.679  11.449  1.00 36.29           C
ATOM    809  CD1 ILE A  56      -0.155  -4.580  10.816  1.00 49.17           C
ATOM    810  H   ILE A  56       0.604  -3.547  14.622  1.00 47.44           H
ATOM    811  HA  ILE A  56       1.364  -1.383  12.937  1.00 42.38           H
ATOM    812  HB  ILE A  56      -1.071  -3.183  12.981  1.00 59.52           H
ATOM    813 HG12 ILE A  56       1.198  -2.906  10.988  1.00 45.01           H
ATOM    814 HG13 ILE A  56       1.244  -4.033  12.341  1.00 45.01           H
ATOM    815 HG21 ILE A  56      -1.693  -2.289  10.734  1.00 43.55           H
ATOM    816 HG22 ILE A  56      -1.885  -1.087  11.985  1.00 43.55           H
ATOM    817 HG23 ILE A  56      -0.469  -1.016  10.908  1.00 43.55           H
ATOM    818 HD11 ILE A  56       0.557  -5.283  10.388  1.00 59.01           H
ATOM    819 HD12 ILE A  56      -0.847  -5.132  11.454  1.00 59.01           H
ATOM    820 HD13 ILE A  56      -0.702  -4.114  10.001  1.00 59.01           H
ATOM    821  N   CYS A  57      -1.323  -0.842  14.789  1.00 32.79           N
ATOM    822  CA  CYS A  57      -2.163   0.200  15.376  1.00 32.27           C
ATOM    823  C   CYS A  57      -1.317   1.286  16.084  1.00 30.01           C
ATOM    824  O   CYS A  57      -1.549   2.490  15.932  1.00 31.58           O
ATOM    825  CB  CYS A  57      -3.101  -0.486  16.381  1.00 37.19           C
ATOM    826  SG  CYS A  57      -4.134   0.767  17.160  0.61 43.88           S
ATOM    827  H   CYS A  57      -1.498  -1.799  15.064  1.00 39.35           H
ATOM    828  HA  CYS A  57      -2.749   0.663  14.583  1.00 38.73           H
ATOM    829  HB2 CYS A  57      -3.721  -1.227  15.873  1.00 44.63           H
ATOM    830  HB3 CYS A  57      -2.511  -0.979  17.151  1.00 44.63           H
ATOM    831  HG  CYS A  57      -4.475   0.048  18.235  1.00 52.65           H
ATOM    832  N   ILE A  58      -0.329   0.842  16.867  1.00 29.79           N
ATOM    833  CA  ILE A  58       0.551   1.766  17.569  1.00 30.88           C
ATOM    834  C   ILE A  58       1.350   2.582  16.554  1.00 27.90           C
ATOM    835  O   ILE A  58       1.364   3.792  16.683  1.00 24.93           O
ATOM    836  CB  ILE A  58       1.382   1.059  18.641  1.00 29.51           C
ATOM    837  CG1 ILE A  58       0.444   0.729  19.820  1.00 27.67           C
ATOM    838  CG2 ILE A  58       2.560   1.952  19.113  1.00 27.04           C
ATOM    839  CD1 ILE A  58       1.175   0.022  20.958  1.00 26.37           C
ATOM    840  H   ILE A  58      -0.146  -0.150  16.939  1.00 35.75           H
ATOM    841  HA  ILE A  58      -0.090   2.479  18.092  1.00 37.06           H
ATOM    842  HB  ILE A  58       1.785   0.131  18.231  1.00 35.40           H
ATOM    843 HG12 ILE A  58       0.007   1.648  20.212  1.00 33.20           H
ATOM    844 HG13 ILE A  58      -0.370   0.090  19.481  1.00 33.20           H
ATOM    845 HG21 ILE A  58       3.176   1.426  19.838  1.00 32.45           H
ATOM    846 HG22 ILE A  58       3.209   2.215  18.279  1.00 32.45           H
ATOM    847 HG23 ILE A  58       2.154   2.845  19.563  1.00 32.45           H
ATOM    848 HD11 ILE A  58       0.441  -0.355  21.666  1.00 31.64           H
ATOM    849 HD12 ILE A  58       1.748  -0.816  20.564  1.00 31.64           H
ATOM    850 HD13 ILE A  58       1.835   0.715  21.480  1.00 31.64           H
ATOM    851  N   ASN A  59       1.942   1.937  15.545  1.00 28.97           N
ATOM    852  CA  ASN A  59       2.710   2.602  14.502  1.00 33.40           C
ATOM    853  C   ASN A  59       1.926   3.700  13.799  1.00 33.15           C
ATOM    854  O   ASN A  59       2.498   4.749  13.521  1.00 25.44           O
ATOM    855  CB  ASN A  59       3.228   1.564  13.511  1.00 32.57           C
ATOM    856  CG  ASN A  59       4.641   1.092  13.833  1.00 31.19           C
ATOM    857  OD1 ASN A  59       5.601   1.804  13.593  1.00 34.21           O
ATOM    858  ND2 ASN A  59       4.798  -0.111  14.348  1.00 29.62           N
ATOM    859  H   ASN A  59       1.895   0.927  15.519  1.00 34.76           H
ATOM    860  HA  ASN A  59       3.568   3.078  14.982  1.00 40.07           H
ATOM    861  HB2 ASN A  59       2.551   0.715  13.431  1.00 39.08           H
ATOM    862  HB3 ASN A  59       3.270   2.076  12.561  1.00 39.08           H
ATOM    863 HD21 ASN A  59       5.729  -0.454  14.540  1.00 35.54           H
ATOM    864 HD22 ASN A  59       3.990  -0.673  14.567  1.00 35.54           H
ATOM    865  N   LYS A  60       0.627   3.483  13.545  1.00 35.43           N
ATOM    866  CA  LYS A  60      -0.247   4.478  12.893  1.00 39.65           C
ATOM    867  C   LYS A  60      -0.446   5.757  13.706  1.00 41.53           C
ATOM    868  O   LYS A  60      -0.773   6.789  13.125  1.00 42.44           O
ATOM    869  CB  LYS A  60      -1.618   3.864  12.578  1.00 36.52           C
ATOM    870  CG  LYS A  60      -1.546   2.836  11.437  1.00 37.12           C
ATOM    871  CD  LYS A  60      -2.973   2.357  11.095  1.00 51.79           C
ATOM    872  CE  LYS A  60      -3.031   1.455   9.856  1.00 42.33           C
ATOM    873  NZ  LYS A  60      -2.425   2.075   8.658  0.20 48.39           N1+
ATOM    874  H   LYS A  60       0.231   2.591  13.808  1.00 42.52           H
ATOM    875  HA  LYS A  60       0.220   4.781  11.956  1.00 47.58           H
ATOM    876  HB2 LYS A  60      -2.037   3.411  13.477  1.00 43.83           H
ATOM    877  HB3 LYS A  60      -2.283   4.669  12.263  1.00 43.83           H
ATOM    878  HG2 LYS A  60      -1.093   3.315  10.569  1.00 44.54           H
ATOM    879  HG3 LYS A  60      -0.928   1.988  11.722  1.00 44.54           H
ATOM    880  HD2 LYS A  60      -3.366   1.796  11.945  1.00 62.14           H
ATOM    881  HD3 LYS A  60      -3.625   3.218  10.936  1.00 62.14           H
ATOM    882  HE2 LYS A  60      -2.476   0.546  10.093  1.00 50.79           H
ATOM    883  HE3 LYS A  60      -4.065   1.175   9.646  1.00 50.79           H
ATOM    884  HZ1 LYS A  60      -2.728   1.591   7.824  1.00 58.07           H
ATOM    885  HZ2 LYS A  60      -2.684   3.049   8.597  0.39 58.07           H
ATOM    886  HZ3 LYS A  60      -1.418   2.006   8.716  0.11 58.07           H
ATOM    887  N   MET A  61      -0.268   5.696  15.030  1.00 33.61           N
ATOM    888  CA  MET A  61      -0.279   6.869  15.908  1.00 39.21           C
ATOM    889  C   MET A  61       0.995   7.722  15.834  1.00 32.52           C
ATOM    890  O   MET A  61       0.954   8.836  16.345  1.00 37.97           O
ATOM    891  CB  MET A  61      -0.459   6.456  17.373  1.00 35.36           C
ATOM    892  CG  MET A  61      -1.725   5.649  17.640  1.00 47.17           C
ATOM    893  SD  MET A  61      -1.709   4.896  19.276  1.00 44.92           S
ATOM    894  CE  MET A  61      -1.848   6.386  20.318  1.00 42.72           C
ATOM    895  H   MET A  61      -0.033   4.805  15.445  1.00 40.33           H
ATOM    896  HA  MET A  61      -1.124   7.497  15.630  1.00 47.05           H
ATOM    897  HB2 MET A  61       0.405   5.875  17.692  1.00 42.43           H
ATOM    898  HB3 MET A  61      -0.489   7.355  17.988  1.00 42.43           H
ATOM    899  HG2 MET A  61      -2.596   6.299  17.546  1.00 56.61           H
ATOM    900  HG3 MET A  61      -1.814   4.845  16.912  1.00 56.61           H
ATOM    901  HE1 MET A  61      -1.885   6.098  21.369  1.00 51.26           H
ATOM    902  HE2 MET A  61      -0.992   7.040  20.159  1.00 51.26           H
ATOM    903  HE3 MET A  61      -2.763   6.922  20.068  1.00 51.26           H
ATOM    904  N   LEU A  62       2.131   7.206  15.333  1.00 30.08           N
ATOM    905  CA  LEU A  62       3.443   7.813  15.620  1.00 30.15           C
ATOM    906  C   LEU A  62       3.875   8.732  14.492  1.00 31.51           C
ATOM    907  O   LEU A  62       3.798   8.367  13.321  1.00 31.43           O
ATOM    908  CB  LEU A  62       4.529   6.742  15.821  1.00 27.05           C
ATOM    909  CG  LEU A  62       4.148   5.642  16.826  1.00 29.98           C
ATOM    910  CD1 LEU A  62       5.265   4.635  17.047  1.00 29.93           C
ATOM    911  CD2 LEU A  62       3.740   6.222  18.178  1.00 29.32           C
ATOM    912  H   LEU A  62       2.121   6.294  14.897  1.00 36.10           H
ATOM    913  HA  LEU A  62       3.388   8.397  16.537  1.00 36.18           H
ATOM    914  HB2 LEU A  62       4.741   6.279  14.862  1.00 32.46           H
ATOM    915  HB3 LEU A  62       5.437   7.241  16.154  1.00 32.46           H
ATOM    916  HG  LEU A  62       3.312   5.098  16.408  1.00 35.97           H
ATOM    917 HD11 LEU A  62       4.889   3.797  17.634  1.00 35.92           H
ATOM    918 HD12 LEU A  62       5.623   4.253  16.095  1.00 35.92           H
ATOM    919 HD13 LEU A  62       6.088   5.098  17.586  1.00 35.92           H
ATOM    920 HD21 LEU A  62       3.625   5.409  18.888  1.00 35.19           H
ATOM    921 HD22 LEU A  62       4.504   6.905  18.543  1.00 35.19           H
ATOM    922 HD23 LEU A  62       2.793   6.748  18.087  1.00 35.19           H
ATOM    923  N   ASN A  63       4.392   9.903  14.849  1.00 29.96           N
ATOM    924  CA  ASN A  63       5.031  10.798  13.916  1.00 26.25           C
ATOM    925  C   ASN A  63       6.034  11.667  14.651  1.00 24.29           C
ATOM    926  O   ASN A  63       5.670  12.668  15.260  1.00 29.41           O
ATOM    927  CB  ASN A  63       3.964  11.640  13.188  1.00 34.01           C
ATOM    928  CG  ASN A  63       4.648  12.592  12.240  1.00 31.86           C
ATOM    929  OD1 ASN A  63       5.599  12.217  11.565  1.00 36.29           O
ATOM    930  ND2 ASN A  63       4.131  13.817  12.142  1.00 45.08           N
ATOM    931  H   ASN A  63       4.389  10.167  15.822  1.00 35.95           H
ATOM    932  HA  ASN A  63       5.573  10.196  13.186  1.00 31.50           H
ATOM    933  HB2 ASN A  63       3.362  10.957  12.587  1.00 40.80           H
ATOM    934  HB3 ASN A  63       3.333  12.177  13.898  1.00 40.80           H
ATOM    935 HD21 ASN A  63       4.549  14.480  11.505  1.00 54.10           H
ATOM    936 HD22 ASN A  63       3.346  14.076  12.718  1.00 54.10           H
ATOM    937  N   HIS A  64       7.302  11.278  14.577  1.00 21.32           N
ATOM    938  CA  HIS A  64       8.380  11.962  15.241  1.00 25.17           C
ATOM    939  C   HIS A  64       9.711  11.601  14.600  1.00 21.82           C
ATOM    940  O   HIS A  64       9.957  10.472  14.192  1.00 24.69           O
ATOM    941  CB  HIS A  64       8.347  11.631  16.732  1.00 27.05           C
ATOM    942  CG  HIS A  64       9.291  12.489  17.520  1.00 25.60           C
ATOM    943  ND1 HIS A  64      10.630  12.188  17.767  1.00 23.02           N
ATOM    944  CD2 HIS A  64       8.992  13.709  18.056  1.00 24.68           C
ATOM    945  CE1 HIS A  64      11.107  13.252  18.435  1.00 23.21           C
ATOM    946  NE2 HIS A  64      10.138  14.158  18.650  1.00 22.18           N
ATOM    947  H   HIS A  64       7.529  10.430  14.073  1.00 25.58           H
ATOM    948  HA  HIS A  64       8.230  13.039  15.134  1.00 30.20           H
ATOM    949  HB2 HIS A  64       8.605  10.581  16.868  1.00 32.46           H
ATOM    950  HB3 HIS A  64       7.342  11.790  17.117  1.00 32.46           H
ATOM    951  HD2 HIS A  64       8.044  14.222  18.007  1.00 29.61           H
ATOM    952  HE1 HIS A  64      12.108  13.326  18.825  1.00 27.85           H
ATOM    953  HE2 HIS A  64      10.238  15.019  19.171  1.00 26.61           H
ATOM    954  N   GLU A  65      10.559  12.613  14.489  1.00 17.37           N
ATOM    955  CA  GLU A  65      11.869  12.513  13.920  1.00 25.78           C
ATOM    956  C   GLU A  65      12.792  11.487  14.617  1.00 21.07           C
ATOM    957  O   GLU A  65      13.779  11.089  13.999  1.00 24.53           O
ATOM    958  CB  GLU A  65      12.507  13.921  13.840  1.00 25.84           C
ATOM    959  CG  GLU A  65      12.672  14.726  15.148  1.00 39.19           C
ATOM    960  CD  GLU A  65      11.509  15.646  15.598  0.23 35.43           C
ATOM    961  OE1 GLU A  65      11.819  16.570  16.379  0.83 46.44           O
ATOM    962  OE2 GLU A  65      10.335  15.454  15.203  0.99 38.16           O1-
ATOM    963  H   GLU A  65      10.271  13.524  14.819  1.00 20.84           H
ATOM    964  HA  GLU A  65      11.733  12.170  12.895  1.00 30.93           H
ATOM    965  HB2 GLU A  65      13.492  13.827  13.385  1.00 31.00           H
ATOM    966  HB3 GLU A  65      11.909  14.515  13.148  1.00 31.00           H
ATOM    967  HG2 GLU A  65      12.870  14.025  15.961  1.00 47.02           H
ATOM    968  HG3 GLU A  65      13.577  15.337  15.085  1.00 47.02           H
ATOM    969  N   ASN A  66      12.554  11.082  15.874  1.00 23.23           N
ATOM    970  CA  ASN A  66      13.361  10.061  16.551  1.00 21.66           C
ATOM    971  C   ASN A  66      12.594   8.755  16.786  1.00 20.16           C
ATOM    972  O   ASN A  66      12.878   8.026  17.736  1.00 17.19           O
ATOM    973  CB  ASN A  66      13.957  10.598  17.853  1.00 20.08           C
ATOM    974  CG  ASN A  66      14.829  11.828  17.672  1.00 22.01           C
ATOM    975  OD1 ASN A  66      14.440  12.899  18.113  1.00 19.94           O
ATOM    976  ND2 ASN A  66      15.981  11.708  17.014  1.00 22.93           N
ATOM    977  H   ASN A  66      11.766  11.460  16.380  1.00 27.88           H
ATOM    978  HA  ASN A  66      14.199   9.787  15.916  1.00 25.99           H
ATOM    979  HB2 ASN A  66      13.128  10.846  18.516  1.00 24.10           H
ATOM    980  HB3 ASN A  66      14.559   9.830  18.342  1.00 24.10           H
ATOM    981 HD21 ASN A  66      16.549  12.521  16.842  1.00 27.51           H
ATOM    982 HD22 ASN A  66      16.255  10.812  16.635  1.00 27.51           H
ATOM    983  N   VAL A  67      11.621   8.466  15.932  1.00 17.45           N
ATOM    984  CA  VAL A  67      10.858   7.244  15.910  1.00 20.53           C
ATOM    985  C   VAL A  67      10.827   6.810  14.450  1.00 25.84           C
ATOM    986  O   VAL A  67      10.517   7.607  13.576  1.00 22.67           O
ATOM    987  CB  VAL A  67       9.443   7.507  16.480  1.00 20.38           C
ATOM    988  CG1 VAL A  67       8.500   6.329  16.225  1.00 29.36           C
ATOM    989  CG2 VAL A  67       9.481   7.820  17.988  1.00 25.76           C
ATOM    990  H   VAL A  67      11.422   9.122  15.190  1.00 20.94           H
ATOM    991  HA  VAL A  67      11.359   6.472  16.488  1.00 24.64           H
ATOM    992  HB  VAL A  67       9.022   8.375  15.971  1.00 24.45           H
ATOM    993 HG11 VAL A  67       7.542   6.536  16.690  1.00 35.23           H
ATOM    994 HG12 VAL A  67       8.333   6.189  15.159  1.00 35.23           H
ATOM    995 HG13 VAL A  67       8.932   5.422  16.644  1.00 35.23           H
ATOM    996 HG21 VAL A  67       8.472   8.024  18.347  1.00 30.91           H
ATOM    997 HG22 VAL A  67       9.889   6.971  18.535  1.00 30.91           H
ATOM    998 HG23 VAL A  67      10.093   8.704  18.177  1.00 30.91           H
ATOM    999  N   VAL A  68      11.146   5.545  14.198  1.00 21.67           N
ATOM   1000  CA  VAL A  68      11.113   4.964  12.864  1.00 21.06           C
ATOM   1001  C   VAL A  68       9.689   5.156  12.273  1.00 27.50           C
ATOM   1002  O   VAL A  68       8.687   4.751  12.828  1.00 26.51           O
ATOM   1003  CB  VAL A  68      11.496   3.457  12.908  1.00 21.60           C
ATOM   1004  CG1 VAL A  68      11.226   2.807  11.543  1.00 26.51           C
ATOM   1005  CG2 VAL A  68      12.975   3.334  13.287  1.00 18.57           C
ATOM   1006  H   VAL A  68      11.246   4.945  14.976  1.00 26.01           H
ATOM   1007  HA  VAL A  68      11.847   5.519  12.201  1.00 25.27           H
ATOM   1008  HB  VAL A  68      10.880   2.952  13.686  1.00 25.92           H
ATOM   1009 HG11 VAL A  68      11.435   1.731  11.579  1.00 31.81           H
ATOM   1010 HG12 VAL A  68      10.192   2.933  11.214  1.00 31.81           H
ATOM   1011 HG13 VAL A  68      11.887   3.212  10.758  1.00 31.81           H
ATOM   1012 HG21 VAL A  68      13.279   2.289  13.408  1.00 22.28           H
ATOM   1013 HG22 VAL A  68      13.622   3.770  12.516  1.00 22.28           H
ATOM   1014 HG23 VAL A  68      13.207   3.855  14.222  1.00 22.28           H
ATOM   1015  N   LYS A  69       9.630   5.876  11.139  1.00 25.12           N
ATOM   1016  CA  LYS A  69       8.370   6.256  10.477  1.00 26.31           C
ATOM   1017  C   LYS A  69       7.658   5.029   9.906  1.00 22.18           C
ATOM   1018  O   LYS A  69       8.299   4.136   9.369  1.00 25.39           O
ATOM   1019  CB  LYS A  69       8.599   7.355   9.419  1.00 34.55           C
ATOM   1020  CG  LYS A  69       7.268   8.020   9.006  1.00 42.81           C
ATOM   1021  CD  LYS A  69       7.422   9.525   8.731  0.40 42.64           C
ATOM   1022  CE  LYS A  69       8.147   9.823   7.415  0.00 43.87           C
ATOM   1023  NZ  LYS A  69       7.218  10.349   6.388  1.00 53.23           N1+
ATOM   1024  H   LYS A  69      10.493   6.217  10.733  1.00 30.14           H
ATOM   1025  HA  LYS A  69       7.767   6.698  11.252  1.00 31.57           H
ATOM   1026  HB2 LYS A  69       9.280   8.106   9.822  1.00 41.46           H
ATOM   1027  HB3 LYS A  69       9.037   6.921   8.528  1.00 41.46           H
ATOM   1028  HG2 LYS A  69       6.853   7.507   8.137  1.00 51.36           H
ATOM   1029  HG3 LYS A  69       6.550   7.926   9.818  1.00 51.36           H
ATOM   1030  HD2 LYS A  69       6.436   9.989   8.726  1.00 51.17           H
ATOM   1031  HD3 LYS A  69       7.981   9.979   9.548  1.00 51.17           H
ATOM   1032  HE2 LYS A  69       8.932  10.557   7.610  1.00 52.64           H
ATOM   1033  HE3 LYS A  69       8.623   8.912   7.049  1.00 52.64           H
ATOM   1034  HZ1 LYS A  69       7.708  10.470   5.513  1.00 63.87           H
ATOM   1035  HZ2 LYS A  69       6.448   9.707   6.262  1.00 63.87           H
ATOM   1036  HZ3 LYS A  69       6.857  11.242   6.692  1.00 63.87           H
ATOM   1037  N   PHE A  70       6.340   4.986  10.046  1.00 28.03           N
ATOM   1038  CA  PHE A  70       5.480   3.945   9.498  1.00 32.86           C
ATOM   1039  C   PHE A  70       4.767   4.442   8.240  1.00 31.19           C
ATOM   1040  O   PHE A  70       4.034   5.427   8.305  1.00 31.69           O
ATOM   1041  CB  PHE A  70       4.465   3.534  10.554  1.00 33.28           C
ATOM   1042  CG  PHE A  70       3.527   2.448  10.085  1.00 34.80           C
ATOM   1043  CD1 PHE A  70       3.972   1.120  10.021  1.00 32.98           C
ATOM   1044  CD2 PHE A  70       2.193   2.767   9.759  1.00 35.76           C
ATOM   1045  CE1 PHE A  70       3.088   0.100   9.646  1.00 42.55           C
ATOM   1046  CE2 PHE A  70       1.321   1.750   9.351  1.00 33.27           C
ATOM   1047  CZ  PHE A  70       1.764   0.417   9.301  1.00 39.46           C
ATOM   1048  H   PHE A  70       5.888   5.762  10.510  1.00 33.63           H
ATOM   1049  HA  PHE A  70       6.076   3.066   9.247  1.00 39.43           H
ATOM   1050  HB2 PHE A  70       5.015   3.158  11.416  1.00 39.93           H
ATOM   1051  HB3 PHE A  70       3.888   4.404  10.875  1.00 39.93           H
ATOM   1052  HD1 PHE A  70       4.990   0.877  10.277  1.00 39.57           H
ATOM   1053  HD2 PHE A  70       1.849   3.790   9.815  1.00 42.91           H
ATOM   1054  HE1 PHE A  70       3.432  -0.922   9.608  1.00 51.06           H
ATOM   1055  HE2 PHE A  70       0.312   1.994   9.074  1.00 39.93           H
ATOM   1056  HZ  PHE A  70       1.088  -0.364   8.999  1.00 47.35           H
ATOM   1057  N   TYR A  71       4.989   3.748   7.119  1.00 39.57           N
ATOM   1058  CA  TYR A  71       4.420   4.077   5.807  1.00 42.33           C
ATOM   1059  C   TYR A  71       3.153   3.270   5.483  1.00 36.34           C
ATOM   1060  O   TYR A  71       2.248   3.808   4.852  1.00 46.99           O
ATOM   1061  CB  TYR A  71       5.464   3.880   4.707  1.00 36.35           C
ATOM   1062  CG  TYR A  71       6.749   4.649   4.878  1.00 30.01           C
ATOM   1063  CD1 TYR A  71       6.750   6.032   5.142  1.00 34.02           C
ATOM   1064  CD2 TYR A  71       7.960   3.954   4.780  1.00 32.45           C
ATOM   1065  CE1 TYR A  71       7.972   6.717   5.276  1.00 36.32           C
ATOM   1066  CE2 TYR A  71       9.178   4.631   4.910  1.00 40.58           C
ATOM   1067  CZ  TYR A  71       9.195   6.022   5.142  1.00 36.80           C
ATOM   1068  OH  TYR A  71      10.391   6.683   5.175  1.00 45.12           O
ATOM   1069  H   TYR A  71       5.618   2.958   7.161  1.00 47.48           H
ATOM   1070  HA  TYR A  71       4.145   5.132   5.808  1.00 50.79           H
ATOM   1071  HB2 TYR A  71       5.693   2.819   4.635  1.00 43.62           H
ATOM   1072  HB3 TYR A  71       5.022   4.187   3.760  1.00 43.62           H
ATOM   1073  HD1 TYR A  71       5.819   6.572   5.226  1.00 40.82           H
ATOM   1074  HD2 TYR A  71       7.967   2.891   4.589  1.00 38.93           H
ATOM   1075  HE1 TYR A  71       7.977   7.778   5.445  1.00 43.59           H
ATOM   1076  HE2 TYR A  71      10.103   4.087   4.797  1.00 48.69           H
ATOM   1077  HH  TYR A  71      10.298   7.633   5.261  1.00 54.14           H
ATOM   1078  N   GLY A  72       3.057   2.003   5.912  1.00 41.55           N
ATOM   1079  CA  GLY A  72       1.829   1.235   5.768  1.00 38.19           C
ATOM   1080  C   GLY A  72       2.030  -0.242   6.007  1.00 47.36           C
ATOM   1081  O   GLY A  72       3.059  -0.653   6.535  1.00 47.56           O
ATOM   1082  H   GLY A  72       3.833   1.584   6.409  1.00 49.86           H
ATOM   1083  HA2 GLY A  72       1.094   1.612   6.478  1.00 45.82           H
ATOM   1084  HA3 GLY A  72       1.441   1.378   4.760  1.00 45.82           H
ATOM   1085  N   HIS A  73       1.034  -1.039   5.597  1.00 48.86           N
ATOM   1086  CA  HIS A  73       1.052  -2.486   5.760  1.00 50.61           C
ATOM   1087  C   HIS A  73       0.100  -3.192   4.779  1.00 56.41           C
ATOM   1088  O   HIS A  73      -0.929  -2.633   4.407  1.00 49.91           O
ATOM   1089  CB  HIS A  73       0.637  -2.832   7.196  1.00 49.70           C
ATOM   1090  CG  HIS A  73      -0.795  -2.482   7.504  1.00 52.05           C
ATOM   1091  ND1 HIS A  73      -1.318  -1.202   7.731  1.00 42.53           N
ATOM   1092  CD2 HIS A  73      -1.802  -3.397   7.571  1.00 49.58           C
ATOM   1093  CE1 HIS A  73      -2.632  -1.383   7.911  1.00 45.43           C
ATOM   1094  NE2 HIS A  73      -2.945  -2.688   7.841  1.00 51.11           N
ATOM   1095  H   HIS A  73       0.219  -0.633   5.163  1.00 58.63           H
ATOM   1096  HA  HIS A  73       2.065  -2.828   5.570  1.00 60.73           H
ATOM   1097  HB2 HIS A  73       1.292  -2.323   7.900  1.00 59.64           H
ATOM   1098  HB3 HIS A  73       0.762  -3.904   7.347  1.00 59.64           H
ATOM   1099  HD2 HIS A  73      -1.707  -4.462   7.417  1.00 59.50           H
ATOM   1100  HE1 HIS A  73      -3.361  -0.588   7.973  1.00 54.51           H
ATOM   1101  HE2 HIS A  73      -3.879  -3.071   7.870  1.00 61.34           H
ATOM   1102  N   ARG A  74       0.425  -4.441   4.406  1.00 57.48           N
ATOM   1103  CA  ARG A  74      -0.396  -5.307   3.548  1.00 64.58           C
ATOM   1104  C   ARG A  74      -0.436  -6.733   4.125  1.00 67.36           C
ATOM   1105  O   ARG A  74       0.576  -7.238   4.608  1.00 60.77           O
ATOM   1106  CB  ARG A  74       0.179  -5.267   2.120  0.95 62.99           C
ATOM   1107  CG  ARG A  74      -0.810  -5.796   1.066  0.13 63.27           C
ATOM   1108  CD  ARG A  74      -0.373  -5.483  -0.374  1.00 63.06           C
ATOM   1109  NE  ARG A  74       0.891  -6.159  -0.725  0.69 73.94           N
ATOM   1110  CZ  ARG A  74       2.083  -5.589  -0.945  0.00 65.35           C
ATOM   1111  NH1 ARG A  74       2.238  -4.266  -1.030  0.76 75.95           N
ATOM   1112  NH2 ARG A  74       3.145  -6.375  -1.090  1.00 71.29           N1+
ATOM   1113  H   ARG A  74       1.281  -4.838   4.774  1.00 68.97           H
ATOM   1114  HA  ARG A  74      -1.411  -4.912   3.523  1.00 77.49           H
ATOM   1115  HB2 ARG A  74       0.407  -4.231   1.863  1.00 75.59           H
ATOM   1116  HB3 ARG A  74       1.108  -5.840   2.086  1.00 75.59           H
ATOM   1117  HG2 ARG A  74      -0.942  -6.871   1.187  1.00 75.93           H
ATOM   1118  HG3 ARG A  74      -1.775  -5.311   1.222  1.00 75.93           H
ATOM   1119  HD2 ARG A  74      -1.150  -5.784  -1.077  1.00 75.67           H
ATOM   1120  HD3 ARG A  74      -0.254  -4.402  -0.457  1.00 75.67           H
ATOM   1121  HE  ARG A  74       0.888  -7.172  -0.694  1.00 88.72           H
ATOM   1122 HH11 ARG A  74       1.443  -3.656  -0.940  1.00 91.14           H
ATOM   1123 HH12 ARG A  74       3.150  -3.875  -1.219  1.00 91.14           H
ATOM   1124 HH21 ARG A  74       3.027  -7.381  -1.045  1.00 85.55           H
ATOM   1125 HH22 ARG A  74       4.058  -5.982  -1.265  1.00 85.55           H
ATOM   1126  N   ARG A  75      -1.624  -7.365   4.075  1.00 71.50           N
ATOM   1127  CA  ARG A  75      -1.934  -8.667   4.697  1.00 62.61           C
ATOM   1128  C   ARG A  75      -1.532  -9.891   3.858  1.00 67.01           C
ATOM   1129  O   ARG A  75      -1.562 -10.989   4.401  1.00 81.80           O
ATOM   1130  CB  ARG A  75      -3.441  -8.760   5.021  0.67 62.47           C
ATOM   1131  CG  ARG A  75      -3.973  -7.592   5.862  0.45 67.79           C
ATOM   1132  H   ARG A  75      -2.391  -6.882   3.633  1.00 85.80           H
ATOM   1133  HA  ARG A  75      -1.384  -8.738   5.637  1.00 75.13           H
ATOM   1134  HB2 ARG A  75      -3.631  -9.689   5.563  1.00 74.96           H
ATOM   1135  HB3 ARG A  75      -4.004  -8.797   4.086  0.01 74.96           H
ATOM   1136  HG1 ARG A  75      -3.893  -6.655   5.308  1.00 81.35           H
ATOM   1137  HG3 ARG A  75      -5.022  -7.770   6.102  1.00 81.35           H
ATOM   1138  N   GLU A  76      -1.270  -9.697   2.557  1.00 67.47           N
ATOM   1139  CA  GLU A  76      -0.954 -10.667   1.497  1.00 71.96           C
ATOM   1140  C   GLU A  76      -0.863 -12.149   1.939  1.00 72.41           C
ATOM   1141  O   GLU A  76       0.214 -12.719   2.135  1.00 73.21           O
ATOM   1142  CB  GLU A  76       0.283 -10.127   0.765  1.00 74.04           C
ATOM   1143  CG  GLU A  76       0.811 -10.980  -0.406  1.00 73.08           C
ATOM   1144  CD  GLU A  76       1.299 -10.148  -1.606  1.00 80.78           C
ATOM   1145  OE1 GLU A  76       1.708  -8.981  -1.399  1.00 72.58           O
ATOM   1146  OE2 GLU A  76       1.244 -10.695  -2.730  1.00 90.44           O1-
ATOM   1147  H   GLU A  76      -1.273  -8.739   2.250  1.00 80.97           H
ATOM   1148  HA  GLU A  76      -1.787 -10.610   0.794  1.00 86.35           H
ATOM   1149  HB2 GLU A  76       0.018  -9.134   0.395  1.00 88.85           H
ATOM   1150  HB3 GLU A  76       1.076  -9.989   1.491  1.00 88.85           H
ATOM   1151  HG2 GLU A  76       1.651 -11.577  -0.049  1.00 87.69           H
ATOM   1152  HG3 GLU A  76       0.061 -11.695  -0.748  1.00 87.69           H
ATOM   1153  N   GLY A  77      -2.047 -12.766   2.086  1.00 78.09           N
ATOM   1154  CA  GLY A  77      -2.210 -14.133   2.549  1.00 67.90           C
ATOM   1155  C   GLY A  77      -2.042 -14.254   4.062  1.00 72.17           C
ATOM   1156  O   GLY A  77      -2.853 -13.736   4.834  1.00 64.51           O
ATOM   1157  H   GLY A  77      -2.890 -12.236   1.926  1.00 93.71           H
ATOM   1158  HA2 GLY A  77      -3.204 -14.490   2.282  1.00 81.47           H
ATOM   1159  HA3 GLY A  77      -1.473 -14.767   2.055  1.00 81.47           H
ATOM   1160  N   ASN A  78      -1.005 -15.001   4.456  0.82 70.59           N
ATOM   1161  CA  ASN A  78      -0.687 -15.386   5.834  0.82 68.91           C
ATOM   1162  C   ASN A  78       0.530 -14.600   6.379  0.82 74.17           C
ATOM   1163  O   ASN A  78       1.070 -14.940   7.433  0.82 73.59           O
ATOM   1164  CB  ASN A  78      -0.422 -16.913   5.843  0.82 69.09           C
ATOM   1165  CG  ASN A  78      -1.070 -17.698   6.981  0.82 74.17           C
ATOM   1166  OD1 ASN A  78      -0.481 -18.646   7.489  0.82 71.21           O
ATOM   1167  ND2 ASN A  78      -2.292 -17.343   7.377  0.82 63.05           N
ATOM   1168  H   ASN A  78      -0.377 -15.342   3.742  0.82 84.71           H
ATOM   1169  HA  ASN A  78      -1.535 -15.148   6.473  0.82 82.69           H
ATOM   1170  HB2 ASN A  78      -0.766 -17.365   4.912  0.82 82.91           H
ATOM   1171  HB3 ASN A  78       0.652 -17.108   5.857  0.82 82.91           H
ATOM   1172 HD21 ASN A  78      -2.735 -17.849   8.127  0.82 75.66           H
ATOM   1173 HD22 ASN A  78      -2.754 -16.565   6.931  0.82 75.66           H
ATOM   1174  N   ILE A  79       0.971 -13.576   5.635  1.00 71.67           N
ATOM   1175  CA  ILE A  79       2.186 -12.810   5.863  1.00 68.39           C
ATOM   1176  C   ILE A  79       1.760 -11.357   6.086  1.00 67.63           C
ATOM   1177  O   ILE A  79       1.125 -10.765   5.210  1.00 68.53           O
ATOM   1178  CB  ILE A  79       3.125 -12.891   4.626  1.00 75.36           C
ATOM   1179  CG1 ILE A  79       3.377 -14.308   4.052  1.00 62.20           C
ATOM   1180  CG2 ILE A  79       4.457 -12.201   4.971  1.00 65.76           C
ATOM   1181  CD1 ILE A  79       3.914 -14.276   2.605  1.00 78.71           C
ATOM   1182  H   ILE A  79       0.452 -13.338   4.800  1.00 86.00           H
ATOM   1183  HA  ILE A  79       2.714 -13.184   6.741  1.00 82.07           H
ATOM   1184  HB  ILE A  79       2.653 -12.311   3.834  1.00 90.44           H
ATOM   1185 HG12 ILE A  79       4.076 -14.847   4.693  1.00 74.64           H
ATOM   1186 HG13 ILE A  79       2.446 -14.872   4.022  1.00 74.64           H
ATOM   1187 HG21 ILE A  79       5.161 -12.281   4.147  1.00 78.90           H
ATOM   1188 HG22 ILE A  79       4.298 -11.142   5.173  1.00 78.90           H
ATOM   1189 HG23 ILE A  79       4.896 -12.671   5.852  1.00 78.90           H
ATOM   1190 HD11 ILE A  79       3.912 -15.285   2.192  1.00 94.45           H
ATOM   1191 HD12 ILE A  79       3.280 -13.646   1.978  1.00 94.45           H
ATOM   1192 HD13 ILE A  79       4.935 -13.900   2.584  1.00 94.45           H
ATOM   1193  N   GLN A  80       2.155 -10.761   7.214  1.00 64.85           N
ATOM   1194  CA  GLN A  80       2.082  -9.311   7.364  1.00 59.72           C
ATOM   1195  C   GLN A  80       3.380  -8.661   6.887  1.00 51.99           C
ATOM   1196  O   GLN A  80       4.486  -9.141   7.142  1.00 54.97           O
ATOM   1197  CB  GLN A  80       1.671  -8.900   8.793  1.00 63.54           C
ATOM   1198  CG  GLN A  80       0.149  -8.682   8.919  1.00 50.02           C
ATOM   1199  CD  GLN A  80      -0.390  -7.437   8.206  1.00 58.62           C
ATOM   1200  OE1 GLN A  80       0.332  -6.670   7.587  1.00 57.42           O
ATOM   1201  NE2 GLN A  80      -1.694  -7.198   8.286  1.00 53.68           N
ATOM   1202  H   GLN A  80       2.706 -11.281   7.884  1.00 77.82           H
ATOM   1203  HA  GLN A  80       1.292  -8.940   6.711  1.00 71.66           H
ATOM   1204  HB2 GLN A  80       1.971  -9.680   9.494  1.00 76.25           H
ATOM   1205  HB3 GLN A  80       2.186  -7.980   9.075  1.00 76.25           H
ATOM   1206  HG2 GLN A  80      -0.370  -9.559   8.531  1.00 60.02           H
ATOM   1207  HG3 GLN A  80      -0.099  -8.596   9.977  1.00 60.02           H
ATOM   1208 HE21 GLN A  80      -2.290  -7.837   8.788  1.00 64.41           H
ATOM   1209 HE22 GLN A  80      -2.070  -6.393   7.813  1.00 64.41           H
ATOM   1210  N   TYR A  81       3.194  -7.553   6.175  1.00 48.09           N
ATOM   1211  CA  TYR A  81       4.239  -6.688   5.676  1.00 52.21           C
ATOM   1212  C   TYR A  81       4.052  -5.343   6.364  1.00 55.51           C
ATOM   1213  O   TYR A  81       2.945  -4.818   6.344  1.00 52.38           O
ATOM   1214  CB  TYR A  81       4.107  -6.559   4.150  1.00 62.37           C
ATOM   1215  CG  TYR A  81       4.411  -7.843   3.389  1.00 63.30           C
ATOM   1216  CD1 TYR A  81       5.742  -8.143   3.044  1.00 52.52           C
ATOM   1217  CD2 TYR A  81       3.383  -8.752   3.061  1.00 66.06           C
ATOM   1218  CE1 TYR A  81       6.055  -9.339   2.374  1.00 69.04           C
ATOM   1219  CE2 TYR A  81       3.694  -9.967   2.419  1.00 69.66           C
ATOM   1220  CZ  TYR A  81       5.027 -10.261   2.067  1.00 75.22           C
ATOM   1221  OH  TYR A  81       5.317 -11.444   1.459  1.00 77.49           O
ATOM   1222  H   TYR A  81       2.244  -7.254   6.003  1.00 57.71           H
ATOM   1223  HA  TYR A  81       5.225  -7.093   5.912  1.00 62.65           H
ATOM   1224  HB2 TYR A  81       3.101  -6.221   3.901  1.00 74.84           H
ATOM   1225  HB3 TYR A  81       4.809  -5.792   3.820  1.00 74.84           H
ATOM   1226  HD1 TYR A  81       6.529  -7.452   3.297  1.00 63.03           H
ATOM   1227  HD2 TYR A  81       2.362  -8.540   3.331  1.00 79.27           H
ATOM   1228  HE1 TYR A  81       7.079  -9.553   2.102  1.00 82.84           H
ATOM   1229  HE2 TYR A  81       2.926 -10.693   2.213  1.00 83.59           H
ATOM   1230  HH  TYR A  81       4.609 -11.881   1.344  1.00 92.98           H
ATOM   1231  N   LEU A  82       5.106  -4.797   6.984  1.00 53.97           N
ATOM   1232  CA  LEU A  82       5.114  -3.434   7.510  1.00 42.92           C
ATOM   1233  C   LEU A  82       6.160  -2.652   6.740  1.00 34.64           C
ATOM   1234  O   LEU A  82       7.295  -3.111   6.633  1.00 36.73           O
ATOM   1235  CB  LEU A  82       5.494  -3.391   8.996  1.00 42.48           C
ATOM   1236  CG  LEU A  82       4.735  -4.317   9.955  1.00 47.80           C
ATOM   1237  CD1 LEU A  82       4.998  -3.791  11.383  1.00 40.79           C
ATOM   1238  CD2 LEU A  82       3.234  -4.323   9.668  1.00 52.64           C
ATOM   1239  H   LEU A  82       5.976  -5.312   7.018  1.00 64.77           H
ATOM   1240  HA  LEU A  82       4.141  -2.960   7.384  1.00 51.50           H
ATOM   1241  HB2 LEU A  82       6.556  -3.585   9.107  1.00 50.97           H
ATOM   1242  HB3 LEU A  82       5.335  -2.360   9.318  1.00 50.97           H
ATOM   1243  HG  LEU A  82       5.127  -5.330   9.857  1.00 57.36           H
ATOM   1244 HD11 LEU A  82       4.546  -4.448  12.121  1.00 48.95           H
ATOM   1245 HD12 LEU A  82       6.068  -3.744  11.573  1.00 48.95           H
ATOM   1246 HD13 LEU A  82       4.579  -2.790  11.502  1.00 48.95           H
ATOM   1247 HD21 LEU A  82       2.715  -4.706  10.538  1.00 63.16           H
ATOM   1248 HD22 LEU A  82       2.888  -3.312   9.451  1.00 63.16           H
ATOM   1249 HD23 LEU A  82       3.008  -4.986   8.839  1.00 63.16           H
ATOM   1250  N   PHE A  83       5.782  -1.480   6.236  1.00 38.12           N
ATOM   1251  CA  PHE A  83       6.683  -0.610   5.473  1.00 34.24           C
ATOM   1252  C   PHE A  83       7.077   0.521   6.412  1.00 32.84           C
ATOM   1253  O   PHE A  83       6.224   1.212   6.962  1.00 34.28           O
ATOM   1254  CB  PHE A  83       6.016  -0.112   4.175  1.00 45.58           C
ATOM   1255  CG  PHE A  83       5.361  -1.245   3.382  1.00 51.20           C
ATOM   1256  CD1 PHE A  83       6.153  -2.184   2.705  1.00 41.07           C
ATOM   1257  CD2 PHE A  83       3.966  -1.424   3.413  1.00 47.14           C
ATOM   1258  CE1 PHE A  83       5.566  -3.325   2.122  1.00 56.77           C
ATOM   1259  CE2 PHE A  83       3.374  -2.566   2.841  1.00 57.30           C
ATOM   1260  CZ  PHE A  83       4.178  -3.530   2.212  1.00 45.25           C
ATOM   1261  H   PHE A  83       4.839  -1.159   6.400  1.00 45.74           H
ATOM   1262  HA  PHE A  83       7.572  -1.171   5.184  1.00 41.08           H
ATOM   1263  HB2 PHE A  83       5.249   0.619   4.426  1.00 54.69           H
ATOM   1264  HB3 PHE A  83       6.774   0.377   3.560  1.00 54.69           H
ATOM   1265  HD1 PHE A  83       7.218  -2.037   2.659  1.00 49.28           H
ATOM   1266  HD2 PHE A  83       3.344  -0.683   3.884  1.00 56.57           H
ATOM   1267  HE1 PHE A  83       6.186  -4.059   1.627  1.00 68.12           H
ATOM   1268  HE2 PHE A  83       2.304  -2.702   2.891  1.00 68.76           H
ATOM   1269  HZ  PHE A  83       3.733  -4.417   1.786  1.00 54.30           H
ATOM   1270  N   LEU A  84       8.381   0.638   6.610  1.00 32.39           N
ATOM   1271  CA  LEU A  84       8.998   1.364   7.697  1.00 32.79           C
ATOM   1272  C   LEU A  84      10.168   2.188   7.116  1.00 28.69           C
ATOM   1273  O   LEU A  84      10.857   1.881   6.158  1.00 31.07           O
ATOM   1274  CB  LEU A  84       9.669   0.420   8.735  1.00 29.06           C
ATOM   1275  CG  LEU A  84       8.636  -0.499   9.444  1.00 27.72           C
ATOM   1276  CD1 LEU A  84       9.383  -1.614  10.191  1.00 32.08           C
ATOM   1277  CD2 LEU A  84       7.775   0.315  10.399  1.00 29.20           C
ATOM   1278  H   LEU A  84       8.982   0.043   6.069  1.00 38.87           H
ATOM   1279  HA  LEU A  84       8.258   2.020   8.213  1.00 39.34           H
ATOM   1280  HB2 LEU A  84      10.427  -0.206   8.222  1.00 34.87           H
ATOM   1281  HB3 LEU A  84      10.223   1.014   9.483  1.00 34.87           H
ATOM   1282  HG  LEU A  84       7.977  -0.973   8.677  1.00 33.27           H
ATOM   1283 HD11 LEU A  84       8.689  -2.280  10.711  1.00 38.50           H
ATOM   1284 HD12 LEU A  84       9.986  -2.218   9.509  1.00 38.50           H
ATOM   1285 HD13 LEU A  84      10.072  -1.208  10.947  1.00 38.50           H
ATOM   1286 HD21 LEU A  84       6.978  -0.294  10.836  1.00 35.04           H
ATOM   1287 HD22 LEU A  84       8.373   0.705  11.231  1.00 35.04           H
ATOM   1288 HD23 LEU A  84       7.313   1.168   9.890  1.00 35.04           H
ATOM   1289  N   GLU A  85      10.427   3.370   7.788  1.00 30.92           N
ATOM   1290  CA  GLU A  85      11.615   4.170   7.442  1.00 28.77           C
ATOM   1291  C   GLU A  85      12.864   3.299   7.516  1.00 31.32           C
ATOM   1292  O   GLU A  85      13.164   2.591   8.465  1.00 27.71           O
ATOM   1293  CB  GLU A  85      11.745   5.327   8.441  1.00 31.99           C
ATOM   1294  CG  GLU A  85      13.006   6.153   8.278  1.00 31.82           C
ATOM   1295  CD  GLU A  85      12.911   7.345   9.295  1.00 30.60           C
ATOM   1296  OE1 GLU A  85      13.817   8.185   9.206  1.00 32.49           O
ATOM   1297  OE2 GLU A  85      11.959   7.320  10.111  1.00 27.20           O1-
ATOM   1298  H   GLU A  85       9.953   3.608   8.660  1.00 37.10           H
ATOM   1299  HA  GLU A  85      11.477   4.568   6.408  1.00 34.53           H
ATOM   1300  HB2 GLU A  85      10.881   6.005   8.335  1.00 38.39           H
ATOM   1301  HB3 GLU A  85      11.718   4.952   9.488  1.00 38.39           H
ATOM   1302  HG2 GLU A  85      13.931   5.599   8.504  1.00 38.18           H
ATOM   1303  HG3 GLU A  85      13.119   6.564   7.269  1.00 38.18           H
ATOM   1304  N   TYR A  86      13.664   3.370   6.374  1.00 23.76           N
ATOM   1305  CA  TYR A  86      14.950   2.685   6.287  1.00 24.17           C
ATOM   1306  C   TYR A  86      16.021   3.525   7.027  1.00 27.70           C
ATOM   1307  O   TYR A  86      16.321   4.675   6.754  1.00 31.02           O
ATOM   1308  CB  TYR A  86      15.430   2.525   4.816  1.00 28.06           C
ATOM   1309  CG  TYR A  86      16.821   1.950   4.756  1.00 32.04           C
ATOM   1310  CD1 TYR A  86      17.162   0.784   5.464  1.00 25.95           C
ATOM   1311  CD2 TYR A  86      17.778   2.558   3.923  1.00 29.18           C
ATOM   1312  CE1 TYR A  86      18.422   0.216   5.312  1.00 24.57           C
ATOM   1313  CE2 TYR A  86      19.019   1.962   3.694  1.00 28.81           C
ATOM   1314  CZ  TYR A  86      19.320   0.795   4.402  1.00 29.59           C
ATOM   1315  OH  TYR A  86      20.557   0.201   4.337  1.00 32.35           O
ATOM   1316  H   TYR A  86      13.529   4.143   5.722  1.00 28.51           H
ATOM   1317  HA  TYR A  86      14.834   1.665   6.752  1.00 29.00           H
ATOM   1318  HB2 TYR A  86      14.735   1.859   4.270  1.00 33.66           H
ATOM   1319  HB3 TYR A  86      15.382   3.500   4.290  1.00 33.66           H
ATOM   1320  HD1 TYR A  86      16.446   0.332   6.155  1.00 31.14           H
ATOM   1321  HD2 TYR A  86      17.543   3.502   3.434  1.00 35.01           H
ATOM   1322  HE1 TYR A  86      18.730  -0.667   5.874  1.00 29.49           H
ATOM   1323  HE2 TYR A  86      19.730   2.406   3.007  1.00 34.58           H
ATOM   1324  HH  TYR A  86      21.151   0.648   3.688  1.00 38.82           H
ATOM   1325  N   CYS A  87      16.748   2.785   7.959  1.00 24.62           N
ATOM   1326  CA  CYS A  87      17.679   3.471   8.866  1.00 23.75           C
ATOM   1327  C   CYS A  87      19.024   2.811   8.504  1.00 21.93           C
ATOM   1328  O   CYS A  87      19.512   1.817   9.013  1.00 24.55           O
ATOM   1329  CB  CYS A  87      17.347   3.228  10.344  1.00 21.78           C
ATOM   1330  SG  CYS A  87      15.802   4.092  10.737  1.00 26.68           S
ATOM   1331  H   CYS A  87      16.409   1.853   8.277  1.00 29.54           H
ATOM   1332  HA  CYS A  87      17.688   4.581   8.655  1.00 28.49           H
ATOM   1333  HB2 CYS A  87      17.221   2.138  10.538  1.00 26.13           H
ATOM   1334  HB3 CYS A  87      18.178   3.550  10.989  1.00 26.13           H
ATOM   1335  HG  CYS A  87      16.160   4.516  11.971  1.00 32.01           H
ATOM   1336  N   SER A  88      19.755   3.503   7.526  1.00 23.22           N
ATOM   1337  CA  SER A  88      20.860   2.806   6.823  1.00 25.79           C
ATOM   1338  C   SER A  88      22.138   2.690   7.666  1.00 26.30           C
ATOM   1339  O   SER A  88      23.030   1.923   7.375  1.00 30.73           O
ATOM   1340  CB  SER A  88      21.209   3.610   5.558  1.00 28.25           C
ATOM   1341  OG  SER A  88      21.748   4.894   5.905  1.00 28.30           O
ATOM   1342  H   SER A  88      19.270   4.215   6.972  1.00 27.86           H
ATOM   1343  HA  SER A  88      20.544   1.757   6.537  1.00 30.94           H
ATOM   1344  HB2 SER A  88      22.039   3.123   5.011  1.00 33.89           H
ATOM   1345  HB3 SER A  88      20.332   3.736   4.895  1.00 33.89           H
ATOM   1346  HG  SER A  88      21.027   5.470   6.255  1.00 33.96           H
ATOM   1347  N   GLY A  89      22.179   3.515   8.730  1.00 27.09           N
ATOM   1348  CA  GLY A  89      23.180   3.523   9.777  1.00 21.10           C
ATOM   1349  C   GLY A  89      23.163   2.268  10.663  1.00 20.97           C
ATOM   1350  O   GLY A  89      24.145   2.058  11.367  1.00 26.12           O
ATOM   1351  H   GLY A  89      21.396   4.138   8.864  1.00 32.51           H
ATOM   1352  HA2 GLY A  89      24.161   3.603   9.311  1.00 25.32           H
ATOM   1353  HA3 GLY A  89      23.019   4.394  10.406  1.00 25.32           H
ATOM   1354  N   GLY A  90      22.094   1.457  10.631  1.00 22.90           N
ATOM   1355  CA  GLY A  90      22.028   0.216  11.361  1.00 26.58           C
ATOM   1356  C   GLY A  90      21.710   0.495  12.875  1.00 21.22           C
ATOM   1357  O   GLY A  90      21.151   1.482  13.310  1.00 24.14           O
ATOM   1358  H   GLY A  90      21.264   1.764  10.163  1.00 27.48           H
ATOM   1359  HA2 GLY A  90      21.211  -0.437  10.969  1.00 31.90           H
ATOM   1360  HA3 GLY A  90      22.980  -0.349  11.266  1.00 31.90           H
ATOM   1361  N   GLU A  91      22.068  -0.536  13.722  1.00 22.92           N
ATOM   1362  CA  GLU A  91      21.823  -0.501  15.176  1.00 21.46           C
ATOM   1363  C   GLU A  91      22.872   0.325  15.885  1.00 21.20           C
ATOM   1364  O   GLU A  91      24.063   0.213  15.678  1.00 24.87           O
ATOM   1365  CB  GLU A  91      21.928  -1.903  15.794  1.00 19.30           C
ATOM   1366  CG  GLU A  91      20.934  -2.841  15.140  1.00 20.22           C
ATOM   1367  CD  GLU A  91      21.101  -4.251  15.700  1.00 22.94           C
ATOM   1368  OE1 GLU A  91      20.437  -5.153  15.065  1.00 28.81           O
ATOM   1369  OE2 GLU A  91      21.840  -4.446  16.656  1.00 21.78           O1-
ATOM   1370  H   GLU A  91      22.537  -1.375  13.378  1.00 27.50           H
ATOM   1371  HA  GLU A  91      20.791  -0.077  15.342  1.00 25.75           H
ATOM   1372  HB2 GLU A  91      22.960  -2.312  15.718  1.00 23.15           H
ATOM   1373  HB3 GLU A  91      21.736  -1.864  16.887  1.00 23.15           H
ATOM   1374  HG2 GLU A  91      19.897  -2.493  15.283  1.00 24.26           H
ATOM   1375  HG3 GLU A  91      21.059  -2.885  14.039  1.00 24.26           H
ATOM   1376  N   LEU A  92      22.373   1.086  16.868  1.00 21.64           N
ATOM   1377  CA  LEU A  92      23.217   1.754  17.865  1.00 19.17           C
ATOM   1378  C   LEU A  92      24.138   0.740  18.541  1.00 20.78           C
ATOM   1379  O   LEU A  92      25.270   1.081  18.866  1.00 20.03           O
ATOM   1380  CB  LEU A  92      22.344   2.474  18.910  1.00 19.51           C
ATOM   1381  CG  LEU A  92      23.160   3.140  20.031  1.00 20.02           C
ATOM   1382  CD1 LEU A  92      23.910   4.354  19.509  1.00 22.42           C
ATOM   1383  CD2 LEU A  92      22.228   3.544  21.205  1.00 21.21           C
ATOM   1384  H   LEU A  92      21.374   1.103  17.012  1.00 25.96           H
ATOM   1385  HA  LEU A  92      23.830   2.490  17.349  1.00 23.01           H
ATOM   1386  HB2 LEU A  92      21.728   3.234  18.422  1.00 23.41           H
ATOM   1387  HB3 LEU A  92      21.683   1.731  19.354  1.00 23.41           H
ATOM   1388  HG  LEU A  92      23.900   2.453  20.436  1.00 24.02           H
ATOM   1389 HD11 LEU A  92      24.427   4.845  20.332  1.00 26.90           H
ATOM   1390 HD12 LEU A  92      24.651   4.060  18.766  1.00 26.90           H
ATOM   1391 HD13 LEU A  92      23.211   5.060  19.059  1.00 26.90           H
ATOM   1392 HD21 LEU A  92      22.824   3.899  22.044  1.00 25.45           H
ATOM   1393 HD22 LEU A  92      21.543   4.331  20.887  1.00 25.45           H
ATOM   1394 HD23 LEU A  92      21.654   2.681  21.539  1.00 25.45           H
ATOM   1395  N   PHE A  93      23.644  -0.482  18.770  1.00 19.29           N
ATOM   1396  CA  PHE A  93      24.428  -1.585  19.316  1.00 22.94           C
ATOM   1397  C   PHE A  93      25.808  -1.690  18.632  1.00 22.65           C
ATOM   1398  O   PHE A  93      26.793  -1.817  19.333  1.00 20.65           O
ATOM   1399  CB  PHE A  93      23.653  -2.887  19.122  1.00 21.95           C
ATOM   1400  CG  PHE A  93      24.364  -4.086  19.708  1.00 28.59           C
ATOM   1401  CD1 PHE A  93      25.257  -4.846  18.928  1.00 26.01           C
ATOM   1402  CD2 PHE A  93      24.194  -4.404  21.063  1.00 27.89           C
ATOM   1403  CE1 PHE A  93      25.983  -5.903  19.512  1.00 28.30           C
ATOM   1404  CE2 PHE A  93      24.887  -5.498  21.629  1.00 26.86           C
ATOM   1405  CZ  PHE A  93      25.781  -6.247  20.855  1.00 23.75           C
ATOM   1406  H   PHE A  93      22.701  -0.687  18.477  1.00 23.15           H
ATOM   1407  HA  PHE A  93      24.576  -1.419  20.382  1.00 27.53           H
ATOM   1408  HB2 PHE A  93      22.665  -2.803  19.567  1.00 26.34           H
ATOM   1409  HB3 PHE A  93      23.518  -3.054  18.054  1.00 26.34           H
ATOM   1410  HD1 PHE A  93      25.403  -4.599  17.890  1.00 31.20           H
ATOM   1411  HD2 PHE A  93      23.526  -3.815  21.672  1.00 33.46           H
ATOM   1412  HE1 PHE A  93      26.690  -6.459  18.917  1.00 33.96           H
ATOM   1413  HE2 PHE A  93      24.737  -5.740  22.666  1.00 32.23           H
ATOM   1414  HZ  PHE A  93      26.334  -7.059  21.299  1.00 28.49           H
ATOM   1415  N   ASP A  94      25.889  -1.552  17.297  1.00 23.62           N
ATOM   1416  CA  ASP A  94      27.153  -1.688  16.559  1.00 25.14           C
ATOM   1417  C   ASP A  94      28.079  -0.478  16.636  1.00 27.79           C
ATOM   1418  O   ASP A  94      29.228  -0.583  16.220  1.00 33.57           O
ATOM   1419  CB  ASP A  94      26.884  -2.162  15.120  1.00 29.99           C
ATOM   1420  CG  ASP A  94      26.321  -3.587  15.102  1.00 23.76           C
ATOM   1421  OD1 ASP A  94      25.417  -3.817  14.284  1.00 32.01           O
ATOM   1422  OD2 ASP A  94      26.829  -4.433  15.866  1.00 37.03           O1-
ATOM   1423  H   ASP A  94      25.051  -1.374  16.759  1.00 28.35           H
ATOM   1424  HA  ASP A  94      27.706  -2.493  17.040  1.00 30.16           H
ATOM   1425  HB2 ASP A  94      26.220  -1.477  14.596  1.00 35.98           H
ATOM   1426  HB3 ASP A  94      27.834  -2.180  14.589  1.00 35.98           H
ATOM   1427  N   ARG A  95      27.625   0.650  17.207  1.00 23.06           N
ATOM   1428  CA  ARG A  95      28.473   1.807  17.545  1.00 25.13           C
ATOM   1429  C   ARG A  95      29.120   1.698  18.934  1.00 23.40           C
ATOM   1430  O   ARG A  95      29.932   2.539  19.301  1.00 27.41           O
ATOM   1431  CB  ARG A  95      27.679   3.113  17.444  1.00 29.37           C
ATOM   1432  CG  ARG A  95      26.844   3.239  16.176  1.00 21.95           C
ATOM   1433  CD  ARG A  95      27.678   3.000  14.898  0.83 28.30           C
ATOM   1434  NE  ARG A  95      27.304   3.926  13.846  0.40 23.31           N
ATOM   1435  CZ  ARG A  95      27.586   5.227  13.905  1.00 27.24           C
ATOM   1436  NH1 ARG A  95      28.196   5.828  14.945  0.23 31.86           N
ATOM   1437  NH2 ARG A  95      27.247   5.940  12.876  0.54 33.61           N1+
ATOM   1438  H   ARG A  95      26.673   0.655  17.544  1.00 27.67           H
ATOM   1439  HA  ARG A  95      29.280   1.850  16.820  1.00 30.15           H
ATOM   1440  HB2 ARG A  95      26.992   3.161  18.289  1.00 35.24           H
ATOM   1441  HB3 ARG A  95      28.361   3.962  17.516  1.00 35.24           H
ATOM   1442  HG2 ARG A  95      26.021   2.523  16.197  0.00 26.34           H
ATOM   1443  HG3 ARG A  95      26.413   4.236  16.177  0.00 26.34           H
ATOM   1444  HD2 ARG A  95      28.738   3.123  15.114  1.00 33.96           H
ATOM   1445  HD3 ARG A  95      27.515   1.982  14.545  1.00 33.96           H
ATOM   1446  HE  ARG A  95      26.792   3.567  13.055  1.00 27.98           H
ATOM   1447 HH11 ARG A  95      28.472   5.288  15.753  1.00 38.23           H
ATOM   1448 HH12 ARG A  95      28.368   6.818  14.941  1.00 38.23           H
ATOM   1449 HH21 ARG A  95      26.768   5.513  12.099  1.00 40.33           H
ATOM   1450 HH22 ARG A  95      27.433   6.935  12.860  0.00 40.33           H
ATOM   1451  N   ILE A  96      28.754   0.688  19.726  1.00 22.01           N
ATOM   1452  CA  ILE A  96      29.284   0.513  21.067  1.00 24.87           C
ATOM   1453  C   ILE A  96      30.470  -0.446  20.977  1.00 24.37           C
ATOM   1454  O   ILE A  96      30.274  -1.636  20.762  1.00 25.31           O
ATOM   1455  CB  ILE A  96      28.195   0.009  22.031  1.00 24.68           C
ATOM   1456  CG1 ILE A  96      27.026   1.006  22.127  1.00 22.29           C
ATOM   1457  CG2 ILE A  96      28.849  -0.244  23.401  1.00 22.75           C
ATOM   1458  CD1 ILE A  96      25.819   0.456  22.906  1.00 27.06           C
ATOM   1459  H   ILE A  96      28.085   0.014  19.382  1.00 26.41           H
ATOM   1460  HA  ILE A  96      29.629   1.473  21.453  1.00 29.84           H
ATOM   1461  HB  ILE A  96      27.794  -0.937  21.664  1.00 29.62           H
ATOM   1462 HG12 ILE A  96      27.375   1.916  22.614  1.00 26.74           H
ATOM   1463 HG13 ILE A  96      26.677   1.263  21.128  1.00 26.74           H
ATOM   1464 HG21 ILE A  96      28.113  -0.645  24.095  1.00 27.30           H
ATOM   1465 HG22 ILE A  96      29.654  -0.974  23.333  1.00 27.30           H
ATOM   1466 HG23 ILE A  96      29.231   0.691  23.802  1.00 27.30           H
ATOM   1467 HD11 ILE A  96      25.015   1.195  22.906  1.00 32.47           H
ATOM   1468 HD12 ILE A  96      25.456  -0.459  22.440  1.00 32.47           H
ATOM   1469 HD13 ILE A  96      26.091   0.250  23.940  1.00 32.47           H
ATOM   1470  N   GLU A  97      31.687   0.042  21.201  1.00 25.08           N
ATOM   1471  CA  GLU A  97      32.870  -0.821  21.183  1.00 26.61           C
ATOM   1472  C   GLU A  97      32.925  -1.605  22.486  1.00 20.88           C
ATOM   1473  O   GLU A  97      32.842  -1.009  23.558  1.00 21.06           O
ATOM   1474  CB  GLU A  97      34.133   0.028  20.973  1.00 26.24           C
ATOM   1475  CG  GLU A  97      35.426  -0.801  20.921  1.00 34.07           C
ATOM   1476  CD  GLU A  97      36.684   0.053  20.699  0.21 36.50           C
ATOM   1477  OE1 GLU A  97      36.596   1.305  20.762  0.88 44.35           O
ATOM   1478  OE2 GLU A  97      37.741  -0.578  20.487  0.98 54.89           O1-
ATOM   1479  H   GLU A  97      31.807   1.016  21.423  1.00 30.10           H
ATOM   1480  HA  GLU A  97      32.795  -1.487  20.332  1.00 31.93           H
ATOM   1481  HB2 GLU A  97      34.025   0.565  20.031  1.00 31.48           H
ATOM   1482  HB3 GLU A  97      34.217   0.761  21.776  1.00 31.48           H
ATOM   1483  HG2 GLU A  97      35.561  -1.352  21.851  1.00 40.88           H
ATOM   1484  HG3 GLU A  97      35.370  -1.564  20.143  1.00 40.88           H
ATOM   1485  N   PRO A  98      33.077  -2.939  22.453  1.00 28.27           N
ATOM   1486  CA  PRO A  98      33.072  -3.723  23.678  1.00 24.64           C
ATOM   1487  C   PRO A  98      34.170  -3.258  24.618  1.00 25.22           C
ATOM   1488  O   PRO A  98      35.292  -3.019  24.195  1.00 31.79           O
ATOM   1489  CB  PRO A  98      33.308  -5.171  23.214  1.00 31.64           C
ATOM   1490  CG  PRO A  98      32.654  -5.170  21.829  1.00 31.48           C
ATOM   1491  CD  PRO A  98      33.066  -3.800  21.281  1.00 32.67           C
ATOM   1492  HA  PRO A  98      32.087  -3.678  24.141  1.00 29.56           H
ATOM   1493  HB2 PRO A  98      34.383  -5.322  23.092  1.00 37.97           H
ATOM   1494  HB3 PRO A  98      32.890  -5.924  23.879  1.00 37.97           H
ATOM   1495  HG2 PRO A  98      33.064  -5.953  21.194  1.00 37.77           H
ATOM   1496  HG3 PRO A  98      31.572  -5.264  21.918  1.00 37.77           H
ATOM   1497  HD2 PRO A  98      34.064  -3.841  20.846  1.00 39.20           H
ATOM   1498  HD3 PRO A  98      32.309  -3.502  20.556  1.00 39.20           H
ATOM   1499  N   ASP A  99      33.817  -3.113  25.887  1.00 19.87           N
ATOM   1500  CA  ASP A  99      34.681  -2.701  26.968  1.00 25.56           C
ATOM   1501  C   ASP A  99      35.107  -1.224  26.897  1.00 22.58           C
ATOM   1502  O   ASP A  99      35.735  -0.734  27.837  1.00 29.79           O
ATOM   1503  CB  ASP A  99      35.899  -3.653  27.029  1.00 40.51           C
ATOM   1504  CG  ASP A  99      36.438  -3.677  28.450  1.00 44.27           C
ATOM   1505  OD1 ASP A  99      37.618  -3.305  28.642  1.00 49.59           O
ATOM   1506  OD2 ASP A  99      35.633  -4.037  29.340  1.00 43.94           O1-
ATOM   1507  H   ASP A  99      32.877  -3.365  26.145  1.00 23.84           H
ATOM   1508  HA  ASP A  99      34.091  -2.811  27.875  1.00 30.67           H
ATOM   1509  HB2 ASP A  99      35.548  -4.658  26.790  1.00 48.61           H
ATOM   1510  HB3 ASP A  99      36.679  -3.346  26.330  1.00 48.61           H
ATOM   1511  N   ILE A 100      34.743  -0.487  25.841  1.00 23.84           N
ATOM   1512  CA  ILE A 100      35.142   0.911  25.672  1.00 25.22           C
ATOM   1513  C   ILE A 100      33.903   1.814  25.672  1.00 24.02           C
ATOM   1514  O   ILE A 100      33.872   2.794  26.414  1.00 25.96           O
ATOM   1515  CB  ILE A 100      36.094   1.048  24.460  1.00 24.62           C
ATOM   1516  CG1 ILE A 100      37.477   0.448  24.849  1.00 32.08           C
ATOM   1517  CG2 ILE A 100      36.263   2.503  24.002  0.75 27.05           C
ATOM   1518  CD1 ILE A 100      38.219  -0.144  23.647  1.00 52.93           C
ATOM   1519  H   ILE A 100      34.173  -0.908  25.121  1.00 28.60           H
ATOM   1520  HA  ILE A 100      35.722   1.217  26.543  1.00 30.26           H
ATOM   1521  HB  ILE A 100      35.672   0.475  23.636  1.00 29.55           H
ATOM   1522 HG12 ILE A 100      38.100   1.210  25.324  1.00 38.50           H
ATOM   1523 HG13 ILE A 100      37.357  -0.363  25.566  1.00 38.50           H
ATOM   1524 HG21 ILE A 100      37.025   2.559  23.223  0.00 32.46           H
ATOM   1525 HG22 ILE A 100      35.328   2.879  23.587  0.71 32.46           H
ATOM   1526 HG23 ILE A 100      36.568   3.128  24.843  1.00 32.46           H
ATOM   1527 HD11 ILE A 100      39.166  -0.568  23.982  1.00 63.51           H
ATOM   1528 HD12 ILE A 100      37.621  -0.942  23.205  1.00 63.51           H
ATOM   1529 HD13 ILE A 100      38.420   0.630  22.908  1.00 63.51           H
ATOM   1530  N   GLY A 101      32.914   1.509  24.840  1.00 19.68           N
ATOM   1531  CA  GLY A 101      31.762   2.379  24.633  1.00 26.28           C
ATOM   1532  C   GLY A 101      31.965   3.195  23.353  1.00 25.05           C
ATOM   1533  O   GLY A 101      32.155   2.644  22.280  1.00 23.39           O
ATOM   1534  H   GLY A 101      33.008   0.709  24.234  1.00 23.61           H
ATOM   1535  HA2 GLY A 101      30.860   1.785  24.529  1.00 31.54           H
ATOM   1536  HA3 GLY A 101      31.637   3.048  25.483  1.00 31.54           H
ATOM   1537  N   MET A 102      31.930   4.516  23.478  1.00 21.30           N
ATOM   1538  CA  MET A 102      32.063   5.467  22.389  1.00 20.01           C
ATOM   1539  C   MET A 102      32.466   6.816  23.006  1.00 15.26           C
ATOM   1540  O   MET A 102      32.340   6.984  24.229  1.00 19.43           O
ATOM   1541  CB  MET A 102      30.740   5.528  21.595  1.00 20.24           C
ATOM   1542  CG  MET A 102      29.601   6.230  22.344  1.00 20.94           C
ATOM   1543  SD  MET A 102      28.148   6.481  21.296  1.00 18.25           S
ATOM   1544  CE  MET A 102      27.603   4.761  21.219  1.00 20.11           C
ATOM   1545  H   MET A 102      31.809   4.905  24.403  1.00 25.56           H
ATOM   1546  HA  MET A 102      32.856   5.142  21.719  1.00 24.01           H
ATOM   1547  HB2 MET A 102      30.903   6.049  20.656  1.00 24.29           H
ATOM   1548  HB3 MET A 102      30.428   4.521  21.333  1.00 24.29           H
ATOM   1549  HG2 MET A 102      29.326   5.623  23.200  1.00 25.12           H
ATOM   1550  HG3 MET A 102      29.940   7.202  22.698  1.00 25.12           H
ATOM   1551  HE1 MET A 102      26.641   4.716  20.712  1.00 24.13           H
ATOM   1552  HE2 MET A 102      28.327   4.167  20.664  1.00 24.13           H
ATOM   1553  HE3 MET A 102      27.504   4.345  22.222  1.00 24.13           H
ATOM   1554  N   PRO A 103      32.916   7.780  22.186  1.00 18.90           N
ATOM   1555  CA  PRO A 103      33.240   9.105  22.681  1.00 22.34           C
ATOM   1556  C   PRO A 103      32.019   9.727  23.387  1.00 20.28           C
ATOM   1557  O   PRO A 103      30.892   9.665  22.890  1.00 19.46           O
ATOM   1558  CB  PRO A 103      33.642   9.882  21.433  1.00 20.59           C
ATOM   1559  CG  PRO A 103      34.175   8.808  20.478  1.00 22.96           C
ATOM   1560  CD  PRO A 103      33.211   7.662  20.757  1.00 22.80           C
ATOM   1561  HA  PRO A 103      34.117   9.058  23.329  1.00 26.81           H
ATOM   1562  HB2 PRO A 103      32.735  10.304  20.991  1.00 24.71           H
ATOM   1563  HB3 PRO A 103      34.365  10.675  21.623  1.00 24.71           H
ATOM   1564  HG2 PRO A 103      34.088   9.112  19.433  1.00 27.55           H
ATOM   1565  HG3 PRO A 103      35.203   8.551  20.730  1.00 27.55           H
ATOM   1566  HD2 PRO A 103      32.302   7.803  20.172  1.00 27.36           H
ATOM   1567  HD3 PRO A 103      33.715   6.726  20.515  1.00 27.36           H
ATOM   1568  N   GLU A 104      32.268  10.306  24.551  1.00 19.84           N
ATOM   1569  CA  GLU A 104      31.204  10.854  25.389  1.00 22.96           C
ATOM   1570  C   GLU A 104      30.347  11.918  24.663  1.00 23.06           C
ATOM   1571  O   GLU A 104      29.134  11.951  24.898  1.00 19.10           O
ATOM   1572  CB  GLU A 104      31.809  11.404  26.662  1.00 20.14           C
ATOM   1573  CG  GLU A 104      30.803  11.738  27.747  1.00 22.33           C
ATOM   1574  CD  GLU A 104      31.524  12.340  28.933  1.00 29.40           C
ATOM   1575  OE1 GLU A 104      31.312  13.560  29.121  1.00 23.15           O
ATOM   1576  OE2 GLU A 104      32.271  11.588  29.612  1.00 25.45           O1-
ATOM   1577  H   GLU A 104      33.210  10.301  24.913  1.00 23.80           H
ATOM   1578  HA  GLU A 104      30.553  10.024  25.667  1.00 27.55           H
ATOM   1579  HB2 GLU A 104      32.500  10.659  27.061  1.00 24.17           H
ATOM   1580  HB3 GLU A 104      32.375  12.303  26.427  1.00 24.17           H
ATOM   1581  HG2 GLU A 104      30.063  12.436  27.360  1.00 26.80           H
ATOM   1582  HG3 GLU A 104      30.353  10.798  28.063  1.00 26.80           H
ATOM   1583  N   PRO A 105      30.893  12.742  23.747  1.00 20.92           N
ATOM   1584  CA  PRO A 105      30.064  13.673  22.990  1.00 20.95           C
ATOM   1585  C   PRO A 105      29.068  12.947  22.079  1.00 21.32           C
ATOM   1586  O   PRO A 105      27.942  13.421  21.934  1.00 20.29           O
ATOM   1587  CB  PRO A 105      31.056  14.503  22.154  1.00 25.43           C
ATOM   1588  CG  PRO A 105      32.394  14.387  22.899  1.00 23.55           C
ATOM   1589  CD  PRO A 105      32.310  12.965  23.453  1.00 27.22           C
ATOM   1590  HA  PRO A 105      29.581  14.362  23.683  1.00 25.14           H
ATOM   1591  HB2 PRO A 105      31.175  14.009  21.189  1.00 30.51           H
ATOM   1592  HB3 PRO A 105      30.780  15.537  22.009  1.00 30.51           H
ATOM   1593  HG2 PRO A 105      33.236  14.466  22.213  1.00 28.25           H
ATOM   1594  HG3 PRO A 105      32.477  15.130  23.690  1.00 28.25           H
ATOM   1595  HD2 PRO A 105      32.650  12.260  22.695  1.00 32.66           H
ATOM   1596  HD3 PRO A 105      32.923  12.925  24.353  1.00 32.66           H
ATOM   1597  N   ASP A 106      29.434  11.786  21.504  1.00 20.05           N
ATOM   1598  CA  ASP A 106      28.497  10.999  20.701  1.00 22.68           C
ATOM   1599  C   ASP A 106      27.390  10.368  21.567  1.00 14.76           C
ATOM   1600  O   ASP A 106      26.216  10.370  21.187  1.00 15.40           O
ATOM   1601  CB  ASP A 106      29.198   9.863  19.948  1.00 18.82           C
ATOM   1602  CG  ASP A 106      30.249  10.285  18.930  1.00 29.59           C
ATOM   1603  OD1 ASP A 106      30.471  11.495  18.764  1.00 34.10           O
ATOM   1604  OD2 ASP A 106      30.804   9.378  18.293  1.00 39.04           O1-
ATOM   1605  H   ASP A 106      30.343  11.387  21.692  1.00 24.06           H
ATOM   1606  HA  ASP A 106      28.047  11.666  19.968  1.00 27.21           H
ATOM   1607  HB2 ASP A 106      29.657   9.153  20.637  1.00 22.58           H
ATOM   1608  HB3 ASP A 106      28.451   9.275  19.418  1.00 22.58           H
ATOM   1609  N   ALA A 107      27.784   9.796  22.705  1.00 14.25           N
ATOM   1610  CA  ALA A 107      26.875   9.220  23.686  1.00 15.43           C
ATOM   1611  C   ALA A 107      25.859  10.262  24.138  1.00 16.57           C
ATOM   1612  O   ALA A 107      24.659   9.985  24.181  1.00 14.85           O
ATOM   1613  CB  ALA A 107      27.662   8.657  24.856  1.00 13.57           C
ATOM   1614  H   ALA A 107      28.763   9.810  22.949  1.00 17.09           H
ATOM   1615  HA  ALA A 107      26.338   8.393  23.221  1.00 18.52           H
ATOM   1616  HB1 ALA A 107      26.961   8.235  25.577  1.00 16.28           H
ATOM   1617  HB2 ALA A 107      28.330   7.869  24.521  1.00 16.28           H
ATOM   1618  HB3 ALA A 107      28.243   9.444  25.336  1.00 16.28           H
ATOM   1619  N   GLN A 108      26.309  11.475  24.456  1.00 14.69           N
ATOM   1620  CA  GLN A 108      25.396  12.546  24.878  1.00 15.20           C
ATOM   1621  C   GLN A 108      24.374  12.902  23.799  1.00 18.50           C
ATOM   1622  O   GLN A 108      23.198  13.083  24.109  1.00 17.46           O
ATOM   1623  CB  GLN A 108      26.185  13.777  25.284  1.00 16.44           C
ATOM   1624  CG  GLN A 108      25.307  14.818  25.994  1.00 20.48           C
ATOM   1625  CD  GLN A 108      25.937  16.215  25.968  1.00 18.28           C
ATOM   1626  OE1 GLN A 108      26.294  16.729  24.913  1.00 18.52           O
ATOM   1627  NE2 GLN A 108      26.098  16.815  27.132  1.00 18.11           N
ATOM   1628  H   GLN A 108      27.301  11.650  24.441  1.00 17.62           H
ATOM   1629  HA  GLN A 108      24.839  12.201  25.748  1.00 18.24           H
ATOM   1630  HB2 GLN A 108      26.973  13.471  25.971  1.00 19.73           H
ATOM   1631  HB3 GLN A 108      26.651  14.207  24.400  1.00 19.73           H
ATOM   1632  HG2 GLN A 108      24.381  14.902  25.434  1.00 24.58           H
ATOM   1633  HG3 GLN A 108      25.093  14.484  27.013  1.00 24.58           H
ATOM   1634 HE21 GLN A 108      25.802  16.378  27.994  1.00 21.73           H
ATOM   1635 HE22 GLN A 108      26.529  17.725  27.158  1.00 21.73           H
ATOM   1636  N   ARG A 109      24.824  13.069  22.553  1.00 16.80           N
ATOM   1637  CA  ARG A 109      23.953  13.363  21.418  1.00 17.15           C
ATOM   1638  C   ARG A 109      22.899  12.272  21.178  1.00 17.39           C
ATOM   1639  O   ARG A 109      21.720  12.588  20.921  1.00 16.00           O
ATOM   1640  CB  ARG A 109      24.803  13.602  20.155  1.00 17.59           C
ATOM   1641  CG  ARG A 109      23.873  13.823  18.962  1.00 25.02           C
ATOM   1642  CD  ARG A 109      24.448  14.583  17.761  1.00 38.76           C
ATOM   1643  NE  ARG A 109      25.010  13.668  16.790  1.00 42.94           N
ATOM   1644  CZ  ARG A 109      24.191  12.936  16.021  1.00 40.65           C
ATOM   1645  NH1 ARG A 109      23.395  13.423  15.071  1.00 38.33           N
ATOM   1646  NH2 ARG A 109      24.183  11.638  16.238  1.00 29.52           N1+
ATOM   1647  H   ARG A 109      25.812  12.943  22.380  1.00 20.16           H
ATOM   1648  HA  ARG A 109      23.410  14.280  21.633  1.00 20.57           H
ATOM   1649  HB2 ARG A 109      25.463  14.454  20.289  1.00 21.10           H
ATOM   1650  HB3 ARG A 109      25.419  12.726  19.973  1.00 21.10           H
ATOM   1651  HG2 ARG A 109      23.466  12.864  18.643  1.00 30.02           H
ATOM   1652  HG3 ARG A 109      23.042  14.438  19.311  1.00 30.02           H
ATOM   1653  HD2 ARG A 109      23.557  15.018  17.309  1.00 46.51           H
ATOM   1654  HD3 ARG A 109      25.123  15.407  17.998  1.00 46.51           H
ATOM   1655  HE  ARG A 109      25.641  13.049  17.279  1.00 51.52           H
ATOM   1656 HH11 ARG A 109      23.376  14.417  14.900  1.00 45.99           H
ATOM   1657 HH12 ARG A 109      22.819  12.799  14.522  1.00 45.99           H
ATOM   1658 HH21 ARG A 109      24.779  11.237  16.945  1.00 35.42           H
ATOM   1659 HH22 ARG A 109      23.571  11.035  15.706  1.00 35.42           H
ATOM   1660  N   PHE A 110      23.317  10.995  21.228  1.00 16.43           N
ATOM   1661  CA  PHE A 110      22.390   9.894  21.081  1.00 15.22           C
ATOM   1662  C   PHE A 110      21.406   9.930  22.242  1.00 14.67           C
ATOM   1663  O   PHE A 110      20.236   9.663  22.028  1.00 12.08           O
ATOM   1664  CB  PHE A 110      23.097   8.551  21.026  1.00 15.29           C
ATOM   1665  CG  PHE A 110      23.895   8.292  19.772  1.00 17.12           C
ATOM   1666  CD1 PHE A 110      23.307   8.460  18.507  1.00 19.75           C
ATOM   1667  CD2 PHE A 110      25.216   7.801  19.877  1.00 19.90           C
ATOM   1668  CE1 PHE A 110      24.044   8.179  17.345  1.00 23.92           C
ATOM   1669  CE2 PHE A 110      25.883   7.368  18.716  1.00 19.01           C
ATOM   1670  CZ  PHE A 110      25.300   7.586  17.453  1.00 18.09           C
ATOM   1671  H   PHE A 110      24.275  10.778  21.461  1.00 19.72           H
ATOM   1672  HA  PHE A 110      21.817  10.026  20.164  1.00 18.26           H
ATOM   1673  HB2 PHE A 110      23.737   8.464  21.903  1.00 18.34           H
ATOM   1674  HB3 PHE A 110      22.346   7.762  21.088  1.00 18.34           H
ATOM   1675  HD1 PHE A 110      22.287   8.799  18.412  1.00 23.70           H
ATOM   1676  HD2 PHE A 110      25.669   7.673  20.848  1.00 23.88           H
ATOM   1677  HE1 PHE A 110      23.602   8.321  16.374  1.00 28.70           H
ATOM   1678  HE2 PHE A 110      26.849   6.889  18.779  1.00 22.81           H
ATOM   1679  HZ  PHE A 110      25.821   7.282  16.561  1.00 21.70           H
ATOM   1680  N   PHE A 111      21.892  10.212  23.462  1.00 15.28           N
ATOM   1681  CA  PHE A 111      21.036  10.253  24.628  1.00 14.44           C
ATOM   1682  C   PHE A 111      19.992  11.391  24.537  1.00 15.13           C
ATOM   1683  O   PHE A 111      18.835  11.182  24.859  1.00 13.89           O
ATOM   1684  CB  PHE A 111      21.872  10.293  25.902  1.00 14.48           C
ATOM   1685  CG  PHE A 111      21.059  10.071  27.152  1.00 15.33           C
ATOM   1686  CD1 PHE A 111      20.617   8.770  27.501  1.00 16.87           C
ATOM   1687  CD2 PHE A 111      20.746  11.157  27.977  1.00 14.48           C
ATOM   1688  CE1 PHE A 111      19.845   8.579  28.643  1.00 14.22           C
ATOM   1689  CE2 PHE A 111      19.953  10.971  29.114  1.00 15.18           C
ATOM   1690  CZ  PHE A 111      19.470   9.688  29.431  1.00 16.01           C
ATOM   1691  H   PHE A 111      22.877  10.399  23.586  1.00 18.34           H
ATOM   1692  HA  PHE A 111      20.498   9.303  24.640  1.00 17.32           H
ATOM   1693  HB2 PHE A 111      22.613   9.497  25.863  1.00 17.37           H
ATOM   1694  HB3 PHE A 111      22.387  11.251  25.962  1.00 17.37           H
ATOM   1695  HD1 PHE A 111      20.850   7.925  26.873  1.00 20.24           H
ATOM   1696  HD2 PHE A 111      21.107  12.145  27.730  1.00 17.37           H
ATOM   1697  HE1 PHE A 111      19.512   7.587  28.905  1.00 17.06           H
ATOM   1698  HE2 PHE A 111      19.707  11.814  29.738  1.00 18.22           H
ATOM   1699  HZ  PHE A 111      18.858   9.544  30.310  1.00 19.21           H
ATOM   1700  N   HIS A 112      20.380  12.575  24.040  1.00 14.83           N
ATOM   1701  CA  HIS A 112      19.467  13.661  23.751  1.00 17.13           C
ATOM   1702  C   HIS A 112      18.342  13.240  22.800  1.00 15.66           C
ATOM   1703  O   HIS A 112      17.185  13.515  23.065  1.00 14.77           O
ATOM   1704  CB  HIS A 112      20.207  14.850  23.146  1.00 17.85           C
ATOM   1705  CG  HIS A 112      21.150  15.612  24.031  1.00 20.16           C
ATOM   1706  ND1 HIS A 112      22.109  16.481  23.542  1.00 25.40           N
ATOM   1707  CD2 HIS A 112      21.209  15.623  25.396  1.00 18.99           C
ATOM   1708  CE1 HIS A 112      22.715  17.003  24.616  1.00 24.13           C
ATOM   1709  NE2 HIS A 112      22.173  16.539  25.744  1.00 18.46           N
ATOM   1710  H   HIS A 112      21.346  12.694  23.773  1.00 17.79           H
ATOM   1711  HA  HIS A 112      19.010  13.972  24.691  1.00 20.56           H
ATOM   1712  HB2 HIS A 112      19.452  15.566  22.824  1.00 21.42           H
ATOM   1713  HB3 HIS A 112      20.746  14.528  22.259  1.00 21.42           H
ATOM   1714  HD2 HIS A 112      20.636  15.015  26.069  1.00 22.78           H
ATOM   1715  HE1 HIS A 112      23.577  17.659  24.580  1.00 28.95           H
ATOM   1716  HE2 HIS A 112      22.494  16.749  26.678  1.00 22.16           H
ATOM   1717  N   GLN A 113      18.680  12.528  21.736  1.00 16.72           N
ATOM   1718  CA  GLN A 113      17.741  12.113  20.733  1.00 17.64           C
ATOM   1719  C   GLN A 113      16.827  11.025  21.315  1.00 17.39           C
ATOM   1720  O   GLN A 113      15.636  11.033  21.042  1.00 14.13           O
ATOM   1721  CB  GLN A 113      18.520  11.666  19.501  1.00 14.92           C
ATOM   1722  CG  GLN A 113      19.100  12.878  18.754  1.00 18.38           C
ATOM   1723  CD  GLN A 113      19.921  12.481  17.537  1.00 27.18           C
ATOM   1724  OE1 GLN A 113      20.106  11.309  17.254  1.00 27.64           O
ATOM   1725  NE2 GLN A 113      20.437  13.459  16.803  1.00 26.54           N
ATOM   1726  H   GLN A 113      19.643  12.232  21.629  1.00 20.06           H
ATOM   1727  HA  GLN A 113      17.124  12.966  20.449  1.00 21.17           H
ATOM   1728  HB2 GLN A 113      19.317  10.983  19.786  1.00 17.90           H
ATOM   1729  HB3 GLN A 113      17.843  11.128  18.839  1.00 17.90           H
ATOM   1730  HG2 GLN A 113      18.282  13.516  18.417  1.00 22.05           H
ATOM   1731  HG3 GLN A 113      19.742  13.445  19.425  1.00 22.05           H
ATOM   1732 HE21 GLN A 113      20.237  14.421  17.033  1.00 31.85           H
ATOM   1733 HE22 GLN A 113      20.970  13.224  15.981  1.00 31.85           H
ATOM   1734  N   LEU A 114      17.389  10.109  22.117  1.00 14.65           N
ATOM   1735  CA  LEU A 114      16.640   9.073  22.798  1.00 15.33           C
ATOM   1736  C   LEU A 114      15.593   9.724  23.693  1.00 16.37           C
ATOM   1737  O   LEU A 114      14.426   9.381  23.598  1.00 16.86           O
ATOM   1738  CB  LEU A 114      17.572   8.136  23.545  1.00 14.42           C
ATOM   1739  CG  LEU A 114      16.948   7.025  24.417  1.00 14.96           C
ATOM   1740  CD1 LEU A 114      16.052   6.103  23.596  1.00 11.66           C
ATOM   1741  CD2 LEU A 114      18.070   6.175  25.055  1.00 14.49           C
ATOM   1742  H   LEU A 114      18.377  10.175  22.306  1.00 17.57           H
ATOM   1743  HA  LEU A 114      16.119   8.493  22.036  1.00 18.40           H
ATOM   1744  HB2 LEU A 114      18.205   7.660  22.795  1.00 17.30           H
ATOM   1745  HB3 LEU A 114      18.205   8.739  24.194  1.00 17.30           H
ATOM   1746  HG  LEU A 114      16.366   7.489  25.207  1.00 17.95           H
ATOM   1747 HD11 LEU A 114      15.624   5.332  24.235  1.00 13.99           H
ATOM   1748 HD12 LEU A 114      15.244   6.671  23.140  1.00 13.99           H
ATOM   1749 HD13 LEU A 114      16.639   5.638  22.808  1.00 13.99           H
ATOM   1750 HD21 LEU A 114      17.641   5.295  25.534  1.00 17.38           H
ATOM   1751 HD22 LEU A 114      18.779   5.845  24.297  1.00 17.38           H
ATOM   1752 HD23 LEU A 114      18.598   6.760  25.808  1.00 17.38           H
ATOM   1753  N   MET A 115      15.980  10.696  24.523  1.00 14.81           N
ATOM   1754  CA  MET A 115      15.010  11.438  25.353  1.00 11.16           C
ATOM   1755  C   MET A 115      13.970  12.127  24.494  1.00 16.64           C
ATOM   1756  O   MET A 115      12.798  12.064  24.840  1.00 16.38           O
ATOM   1757  CB  MET A 115      15.745  12.459  26.250  1.00 15.08           C
ATOM   1758  CG  MET A 115      16.582  11.730  27.289  1.00 20.23           C
ATOM   1759  SD  MET A 115      15.625  10.789  28.497  1.00 23.03           S
ATOM   1760  CE  MET A 115      16.026   9.188  27.747  1.00 10.58           C
ATOM   1761  H   MET A 115      16.950  10.977  24.547  1.00 17.77           H
ATOM   1762  HA  MET A 115      14.474  10.730  25.977  1.00 13.39           H
ATOM   1763  HB2 MET A 115      16.400  13.084  25.643  1.00 18.09           H
ATOM   1764  HB3 MET A 115      15.027  13.101  26.760  1.00 18.09           H
ATOM   1765  HG2 MET A 115      17.277  11.059  26.788  1.00 24.28           H
ATOM   1766  HG3 MET A 115      17.165  12.458  27.843  1.00 24.28           H
ATOM   1767  HE1 MET A 115      15.589   8.409  28.360  1.00 12.69           H
ATOM   1768  HE2 MET A 115      15.627   9.114  26.738  1.00 12.69           H
ATOM   1769  HE3 MET A 115      17.105   9.063  27.732  1.00 12.69           H
ATOM   1770  N   ALA A 116      14.351  12.775  23.376  1.00 16.75           N
ATOM   1771  CA  ALA A 116      13.333  13.411  22.529  1.00 19.12           C
ATOM   1772  C   ALA A 116      12.293  12.382  22.031  1.00 18.01           C
ATOM   1773  O   ALA A 116      11.088  12.636  22.072  1.00 17.82           O
ATOM   1774  CB  ALA A 116      13.967  14.164  21.359  1.00 22.96           C
ATOM   1775  H   ALA A 116      15.323  12.806  23.110  1.00 20.09           H
ATOM   1776  HA  ALA A 116      12.811  14.146  23.145  1.00 22.94           H
ATOM   1777  HB1 ALA A 116      13.190  14.702  20.817  1.00 27.55           H
ATOM   1778  HB2 ALA A 116      14.697  14.877  21.728  1.00 27.55           H
ATOM   1779  HB3 ALA A 116      14.450  13.462  20.678  1.00 27.55           H
ATOM   1780  N   GLY A 117      12.726  11.193  21.606  1.00 15.91           N
ATOM   1781  CA  GLY A 117      11.798  10.175  21.152  1.00 17.16           C
ATOM   1782  C   GLY A 117      10.898   9.662  22.288  1.00 19.40           C
ATOM   1783  O   GLY A 117       9.679   9.511  22.132  1.00 16.62           O
ATOM   1784  H   GLY A 117      13.715  10.984  21.617  1.00 19.09           H
ATOM   1785  HA2 GLY A 117      11.150  10.595  20.381  1.00 20.59           H
ATOM   1786  HA3 GLY A 117      12.359   9.348  20.717  1.00 20.59           H
ATOM   1787  N   VAL A 118      11.509   9.373  23.436  1.00 16.83           N
ATOM   1788  CA  VAL A 118      10.781   8.851  24.608  1.00 16.76           C
ATOM   1789  C   VAL A 118       9.796   9.879  25.155  1.00 17.30           C
ATOM   1790  O   VAL A 118       8.664   9.496  25.450  1.00 19.23           O
ATOM   1791  CB  VAL A 118      11.737   8.315  25.695  1.00 11.23           C
ATOM   1792  CG1 VAL A 118      10.929   7.824  26.904  1.00 16.00           C
ATOM   1793  CG2 VAL A 118      12.584   7.144  25.174  1.00 12.52           C
ATOM   1794  H   VAL A 118      12.508   9.506  23.507  1.00 20.20           H
ATOM   1795  HA  VAL A 118      10.190   7.998  24.264  1.00 20.11           H
ATOM   1796  HB  VAL A 118      12.396   9.115  26.033  1.00 13.48           H
ATOM   1797 HG11 VAL A 118      11.613   7.438  27.659  1.00 19.19           H
ATOM   1798 HG12 VAL A 118      10.367   8.644  27.353  1.00 19.19           H
ATOM   1799 HG13 VAL A 118      10.244   7.031  26.602  1.00 19.19           H
ATOM   1800 HG21 VAL A 118      13.242   6.795  25.966  1.00 15.03           H
ATOM   1801 HG22 VAL A 118      11.940   6.319  24.859  1.00 15.03           H
ATOM   1802 HG23 VAL A 118      13.201   7.435  24.332  1.00 15.03           H
ATOM   1803  N   VAL A 119      10.180  11.160  25.268  1.00 16.02           N
ATOM   1804  CA  VAL A 119       9.241  12.254  25.605  1.00 17.40           C
ATOM   1805  C   VAL A 119       8.028  12.199  24.659  1.00 17.16           C
ATOM   1806  O   VAL A 119       6.893  12.289  25.120  1.00 19.28           O
ATOM   1807  CB  VAL A 119       9.901  13.655  25.598  1.00 20.95           C
ATOM   1808  CG1 VAL A 119       8.879  14.813  25.732  1.00 24.58           C
ATOM   1809  CG2 VAL A 119      10.886  13.798  26.782  1.00 20.40           C
ATOM   1810  H   VAL A 119      11.129  11.397  25.022  1.00 19.23           H
ATOM   1811  HA  VAL A 119       8.875  12.075  26.617  1.00 20.87           H
ATOM   1812  HB  VAL A 119      10.449  13.789  24.667  1.00 25.14           H
ATOM   1813 HG11 VAL A 119       9.407  15.762  25.801  1.00 29.49           H
ATOM   1814 HG12 VAL A 119       8.227  14.857  24.862  1.00 29.49           H
ATOM   1815 HG13 VAL A 119       8.287  14.681  26.634  1.00 29.49           H
ATOM   1816 HG21 VAL A 119      11.406  14.749  26.735  1.00 24.48           H
ATOM   1817 HG22 VAL A 119      10.342  13.726  27.722  1.00 24.48           H
ATOM   1818 HG23 VAL A 119      11.625  13.003  26.749  1.00 24.48           H
ATOM   1819  N   TYR A 120       8.264  12.067  23.358  1.00 16.55           N
ATOM   1820  CA  TYR A 120       7.190  11.992  22.380  1.00 17.29           C
ATOM   1821  C   TYR A 120       6.215  10.836  22.658  1.00 19.28           C
ATOM   1822  O   TYR A 120       5.002  11.061  22.788  1.00 16.03           O
ATOM   1823  CB  TYR A 120       7.744  12.016  20.959  1.00 18.51           C
ATOM   1824  CG  TYR A 120       6.654  11.758  19.947  1.00 19.74           C
ATOM   1825  CD1 TYR A 120       5.804  12.800  19.510  1.00 25.20           C
ATOM   1826  CD2 TYR A 120       6.467  10.439  19.505  1.00 24.19           C
ATOM   1827  CE1 TYR A 120       4.724  12.495  18.658  1.00 26.28           C
ATOM   1828  CE2 TYR A 120       5.424  10.130  18.634  1.00 22.17           C
ATOM   1829  CZ  TYR A 120       4.531  11.149  18.248  1.00 23.67           C
ATOM   1830  OH  TYR A 120       3.516  10.802  17.440  1.00 29.55           O
ATOM   1831  H   TYR A 120       9.218  11.974  23.033  1.00 19.86           H
ATOM   1832  HA  TYR A 120       6.609  12.911  22.480  1.00 20.75           H
ATOM   1833  HB2 TYR A 120       8.194  12.990  20.771  1.00 22.21           H
ATOM   1834  HB3 TYR A 120       8.524  11.271  20.845  1.00 22.21           H
ATOM   1835  HD1 TYR A 120       5.957  13.814  19.848  1.00 30.24           H
ATOM   1836  HD2 TYR A 120       7.125   9.652  19.851  1.00 29.03           H
ATOM   1837  HE1 TYR A 120       4.060  13.276  18.319  1.00 31.53           H
ATOM   1838  HE2 TYR A 120       5.289   9.120  18.281  1.00 26.61           H
ATOM   1839  HH  TYR A 120       2.908  11.534  17.283  1.00 35.46           H
ATOM   1840  N   LEU A 121       6.741   9.625  22.828  1.00 15.93           N
ATOM   1841  CA  LEU A 121       5.934   8.441  23.066  1.00 13.40           C
ATOM   1842  C   LEU A 121       5.097   8.614  24.319  1.00 18.32           C
ATOM   1843  O   LEU A 121       3.871   8.474  24.268  1.00 18.73           O
ATOM   1844  CB  LEU A 121       6.776   7.167  23.109  1.00 15.90           C
ATOM   1845  CG  LEU A 121       7.490   6.802  21.794  1.00 17.11           C
ATOM   1846  CD1 LEU A 121       8.352   5.593  22.104  1.00 19.84           C
ATOM   1847  CD2 LEU A 121       6.493   6.497  20.669  1.00 19.32           C
ATOM   1848  H   LEU A 121       7.747   9.518  22.785  1.00 19.12           H
ATOM   1849  HA  LEU A 121       5.229   8.351  22.239  1.00 16.08           H
ATOM   1850  HB2 LEU A 121       7.523   7.276  23.900  1.00 19.08           H
ATOM   1851  HB3 LEU A 121       6.123   6.334  23.371  1.00 19.08           H
ATOM   1852  HG  LEU A 121       8.130   7.619  21.474  1.00 20.53           H
ATOM   1853 HD11 LEU A 121       8.909   5.299  21.215  1.00 23.81           H
ATOM   1854 HD12 LEU A 121       9.064   5.851  22.888  1.00 23.81           H
ATOM   1855 HD13 LEU A 121       7.728   4.761  22.437  1.00 23.81           H
ATOM   1856 HD21 LEU A 121       7.026   6.145  19.788  1.00 23.18           H
ATOM   1857 HD22 LEU A 121       5.776   5.738  20.982  1.00 23.18           H
ATOM   1858 HD23 LEU A 121       5.954   7.403  20.398  1.00 23.18           H
ATOM   1859  N   HIS A 122       5.750   8.977  25.425  1.00 18.00           N
ATOM   1860  CA  HIS A 122       5.077   9.179  26.692  1.00 18.54           C
ATOM   1861  C   HIS A 122       3.987  10.264  26.602  1.00 24.38           C
ATOM   1862  O   HIS A 122       2.930  10.143  27.218  1.00 20.08           O
ATOM   1863  CB  HIS A 122       6.124   9.479  27.755  1.00 14.72           C
ATOM   1864  CG  HIS A 122       7.001   8.321  28.134  1.00 17.20           C
ATOM   1865  ND1 HIS A 122       7.993   8.381  29.112  1.00 14.72           N
ATOM   1866  CD2 HIS A 122       6.988   7.060  27.605  1.00 17.69           C
ATOM   1867  CE1 HIS A 122       8.508   7.145  29.184  1.00 15.26           C
ATOM   1868  NE2 HIS A 122       7.911   6.333  28.296  1.00 16.02           N
ATOM   1869  H   HIS A 122       6.752   9.107  25.389  1.00 21.60           H
ATOM   1870  HA  HIS A 122       4.582   8.253  26.970  1.00 22.24           H
ATOM   1871  HB2 HIS A 122       5.614   9.809  28.660  1.00 17.67           H
ATOM   1872  HB3 HIS A 122       6.755  10.303  27.420  1.00 17.67           H
ATOM   1873  HD2 HIS A 122       6.344   6.686  26.833  1.00 21.23           H
ATOM   1874  HE1 HIS A 122       9.333   6.863  29.821  1.00 18.31           H
ATOM   1875  HE2 HIS A 122       8.136   5.360  28.136  1.00 19.22           H
ATOM   1876  N   GLY A 123       4.252  11.327  25.849  1.00 19.32           N
ATOM   1877  CA  GLY A 123       3.323  12.431  25.655  1.00 21.61           C
ATOM   1878  C   GLY A 123       2.065  11.978  24.922  1.00 23.32           C
ATOM   1879  O   GLY A 123       0.998  12.496  25.234  1.00 25.11           O
ATOM   1880  H   GLY A 123       5.132  11.361  25.356  1.00 23.18           H
ATOM   1881  HA2 GLY A 123       3.030  12.807  26.634  1.00 25.92           H
ATOM   1882  HA3 GLY A 123       3.804  13.227  25.095  1.00 25.92           H
ATOM   1883  N   ILE A 124       2.153  10.973  24.031  1.00 21.25           N
ATOM   1884  CA  ILE A 124       0.965  10.334  23.455  1.00 23.31           C
ATOM   1885  C   ILE A 124       0.484   9.097  24.206  1.00 21.90           C
ATOM   1886  O   ILE A 124      -0.429   8.443  23.711  1.00 23.59           O
ATOM   1887  CB  ILE A 124       1.059  10.115  21.931  1.00 22.72           C
ATOM   1888  CG1 ILE A 124       2.211   9.177  21.535  1.00 19.04           C
ATOM   1889  CG2 ILE A 124       1.278  11.508  21.222  1.00 30.62           C
ATOM   1890  CD1 ILE A 124       2.149   8.865  20.038  1.00 27.29           C
ATOM   1891  H   ILE A 124       3.056  10.573  23.815  1.00 25.50           H
ATOM   1892  HA  ILE A 124       0.134  11.024  23.563  1.00 27.97           H
ATOM   1893  HB  ILE A 124       0.116   9.693  21.583  1.00 27.26           H
ATOM   1894 HG12 ILE A 124       3.183   9.595  21.779  1.00 22.84           H
ATOM   1895 HG13 ILE A 124       2.098   8.245  22.084  1.00 22.84           H
ATOM   1896 HG21 ILE A 124       1.026  11.428  20.164  1.00 36.74           H
ATOM   1897 HG22 ILE A 124       0.614  12.253  21.661  1.00 36.74           H
ATOM   1898 HG23 ILE A 124       2.308  11.849  21.321  1.00 36.74           H
ATOM   1899 HD11 ILE A 124       2.983   8.219  19.787  1.00 32.75           H
ATOM   1900 HD12 ILE A 124       1.209   8.367  19.796  1.00 32.75           H
ATOM   1901 HD13 ILE A 124       2.242   9.771  19.450  1.00 32.75           H
ATOM   1902  N   GLY A 125       1.023   8.782  25.396  1.00 23.13           N
ATOM   1903  CA  GLY A 125       0.528   7.702  26.244  1.00 23.83           C
ATOM   1904  C   GLY A 125       0.999   6.308  25.786  1.00 19.59           C
ATOM   1905  O   GLY A 125       0.399   5.323  26.187  1.00 20.54           O
ATOM   1906  H   GLY A 125       1.805   9.322  25.740  1.00 27.75           H
ATOM   1907  HA2 GLY A 125       0.860   7.873  27.268  1.00 28.59           H
ATOM   1908  HA3 GLY A 125      -0.561   7.716  26.216  1.00 28.59           H
ATOM   1909  N   ILE A 126       2.077   6.209  25.007  1.00 14.05           N
ATOM   1910  CA  ILE A 126       2.664   4.943  24.584  1.00 16.62           C
ATOM   1911  C   ILE A 126       3.976   4.712  25.361  1.00 15.45           C
ATOM   1912  O   ILE A 126       4.819   5.601  25.459  1.00 16.21           O
ATOM   1913  CB  ILE A 126       2.884   4.939  23.069  1.00 19.80           C
ATOM   1914  CG1 ILE A 126       1.497   4.980  22.368  1.00 27.07           C
ATOM   1915  CG2 ILE A 126       3.717   3.721  22.616  1.00 15.78           C
ATOM   1916  CD1 ILE A 126       1.697   5.427  20.931  1.00 45.46           C
ATOM   1917  H   ILE A 126       2.549   7.055  24.718  1.00 16.85           H
ATOM   1918  HA  ILE A 126       1.970   4.135  24.806  1.00 19.94           H
ATOM   1919  HB  ILE A 126       3.456   5.838  22.815  1.00 23.76           H
ATOM   1920 HG12 ILE A 126       1.013   4.000  22.404  1.00 32.48           H
ATOM   1921 HG13 ILE A 126       0.834   5.706  22.835  1.00 32.48           H
ATOM   1922 HG21 ILE A 126       3.784   3.680  21.532  1.00 18.94           H
ATOM   1923 HG22 ILE A 126       4.738   3.785  22.995  1.00 18.94           H
ATOM   1924 HG23 ILE A 126       3.255   2.802  22.971  1.00 18.94           H
ATOM   1925 HD11 ILE A 126       0.741   5.599  20.451  1.00 54.54           H
ATOM   1926 HD12 ILE A 126       2.281   6.340  20.908  1.00 54.54           H
ATOM   1927 HD13 ILE A 126       2.237   4.679  20.378  1.00 54.54           H
ATOM   1928  N   THR A 127       4.148   3.491  25.862  1.00 17.78           N
ATOM   1929  CA  THR A 127       5.412   3.023  26.384  1.00 16.30           C
ATOM   1930  C   THR A 127       5.981   1.992  25.428  1.00 20.07           C
ATOM   1931  O   THR A 127       5.266   1.110  24.965  1.00 14.39           O
ATOM   1932  CB  THR A 127       5.268   2.510  27.822  1.00 17.31           C
ATOM   1933  OG1 THR A 127       6.473   1.899  28.239  1.00 17.03           O
ATOM   1934  CG2 THR A 127       4.131   1.511  28.014  1.00 18.72           C
ATOM   1935  H   THR A 127       3.423   2.801  25.731  1.00 21.33           H
ATOM   1936  HA  THR A 127       6.136   3.837  26.424  1.00 19.56           H
ATOM   1937  HB  THR A 127       5.084   3.363  28.474  1.00 20.77           H
ATOM   1938  HG1 THR A 127       7.202   2.514  28.097  1.00 20.43           H
ATOM   1939 HG21 THR A 127       4.200   1.123  29.014  1.00 22.46           H
ATOM   1940 HG22 THR A 127       3.160   1.984  27.882  1.00 22.46           H
ATOM   1941 HG23 THR A 127       4.232   0.678  27.323  1.00 22.46           H
ATOM   1942  N   HIS A 128       7.280   2.111  25.131  1.00 16.42           N
ATOM   1943  CA  HIS A 128       7.966   1.183  24.234  1.00 15.13           C
ATOM   1944  C   HIS A 128       8.160  -0.203  24.875  1.00 16.71           C
ATOM   1945  O   HIS A 128       7.894  -1.214  24.221  1.00 17.52           O
ATOM   1946  CB  HIS A 128       9.282   1.802  23.779  1.00 16.40           C
ATOM   1947  CG  HIS A 128      10.018   0.895  22.857  1.00 18.55           C
ATOM   1948  ND1 HIS A 128      10.701  -0.251  23.249  1.00 13.68           N
ATOM   1949  CD2 HIS A 128      10.142   1.065  21.511  1.00 17.14           C
ATOM   1950  CE1 HIS A 128      11.209  -0.767  22.124  1.00 18.28           C
ATOM   1951  NE2 HIS A 128      10.897   0.006  21.076  1.00 18.03           N
ATOM   1952  H   HIS A 128       7.829   2.816  25.598  1.00 19.70           H
ATOM   1953  HA  HIS A 128       7.346   1.050  23.347  1.00 18.15           H
ATOM   1954  HB2 HIS A 128       9.909   2.005  24.647  1.00 19.68           H
ATOM   1955  HB3 HIS A 128       9.088   2.741  23.268  1.00 19.68           H
ATOM   1956  HD2 HIS A 128       9.715   1.854  20.912  1.00 20.57           H
ATOM   1957  HE1 HIS A 128      11.710  -1.722  22.060  1.00 21.94           H
ATOM   1958  HE2 HIS A 128      11.093  -0.221  20.107  1.00 21.64           H
ATOM   1959  N   ARG A 129       8.616  -0.245  26.134  1.00 12.80           N
ATOM   1960  CA  ARG A 129       8.792  -1.433  27.004  1.00 17.32           C
ATOM   1961  C   ARG A 129       9.980  -2.325  26.634  1.00 15.38           C
ATOM   1962  O   ARG A 129      10.139  -3.370  27.255  1.00 18.69           O
ATOM   1963  CB  ARG A 129       7.522  -2.307  27.057  1.00 17.64           C
ATOM   1964  CG  ARG A 129       6.275  -1.520  27.467  1.00 19.24           C
ATOM   1965  CD  ARG A 129       5.274  -2.416  28.217  1.00 21.23           C
ATOM   1966  NE  ARG A 129       4.579  -3.273  27.260  1.00 23.24           N
ATOM   1967  CZ  ARG A 129       3.527  -4.062  27.498  1.00 32.84           C
ATOM   1968  NH1 ARG A 129       3.053  -4.203  28.730  1.00 25.61           N
ATOM   1969  NH2 ARG A 129       2.950  -4.701  26.482  1.00 29.04           N1+
ATOM   1970  H   ARG A 129       8.854   0.638  26.564  1.00 15.35           H
ATOM   1971  HA  ARG A 129       8.985  -1.072  28.014  1.00 20.78           H
ATOM   1972  HB2 ARG A 129       7.346  -2.755  26.076  1.00 21.16           H
ATOM   1973  HB3 ARG A 129       7.676  -3.135  27.745  1.00 21.16           H
ATOM   1974  HG2 ARG A 129       6.562  -0.723  28.146  1.00 23.09           H
ATOM   1975  HG3 ARG A 129       5.817  -1.077  26.581  1.00 23.09           H
ATOM   1976  HD2 ARG A 129       5.809  -3.038  28.934  1.00 25.47           H
ATOM   1977  HD3 ARG A 129       4.555  -1.795  28.747  1.00 25.47           H
ATOM   1978  HE  ARG A 129       4.894  -3.213  26.303  1.00 27.89           H
ATOM   1979 HH11 ARG A 129       3.500  -3.730  29.502  1.00 30.73           H
ATOM   1980 HH12 ARG A 129       2.243  -4.783  28.890  1.00 30.73           H
ATOM   1981 HH21 ARG A 129       3.314  -4.593  25.546  1.00 34.84           H
ATOM   1982 HH22 ARG A 129       2.134  -5.281  26.640  1.00 34.84           H
ATOM   1983  N   ASP A 130      10.752  -1.997  25.607  1.00 16.91           N
ATOM   1984  CA  ASP A 130      11.945  -2.790  25.287  1.00 19.16           C
ATOM   1985  C   ASP A 130      13.080  -1.955  24.687  1.00 17.99           C
ATOM   1986  O   ASP A 130      13.742  -2.337  23.721  1.00 18.71           O
ATOM   1987  CB  ASP A 130      11.538  -3.980  24.419  1.00 16.67           C
ATOM   1988  CG  ASP A 130      12.629  -5.063  24.364  1.00 21.01           C
ATOM   1989  OD1 ASP A 130      12.627  -5.813  23.379  1.00 18.82           O
ATOM   1990  OD2 ASP A 130      13.411  -5.191  25.328  1.00 21.57           O1-
ATOM   1991  H   ASP A 130      10.538  -1.188  25.047  1.00 20.29           H
ATOM   1992  HA  ASP A 130      12.341  -3.164  26.233  1.00 22.99           H
ATOM   1993  HB2 ASP A 130      10.655  -4.440  24.859  1.00 20.00           H
ATOM   1994  HB3 ASP A 130      11.264  -3.664  23.413  1.00 20.00           H
ATOM   1995  N   ILE A 131      13.366  -0.801  25.289  1.00 13.84           N
ATOM   1996  CA  ILE A 131      14.435   0.059  24.826  1.00 15.67           C
ATOM   1997  C   ILE A 131      15.804  -0.603  25.097  1.00 13.06           C
ATOM   1998  O   ILE A 131      16.131  -0.959  26.222  1.00 16.38           O
ATOM   1999  CB  ILE A 131      14.334   1.456  25.479  1.00 18.75           C
ATOM   2000  CG1 ILE A 131      13.026   2.166  25.079  1.00 18.90           C
ATOM   2001  CG2 ILE A 131      15.610   2.276  25.188  1.00 14.75           C
ATOM   2002  CD1 ILE A 131      12.709   3.362  25.979  1.00 15.83           C
ATOM   2003  H   ILE A 131      12.817  -0.504  26.082  1.00 16.61           H
ATOM   2004  HA  ILE A 131      14.304   0.185  23.751  1.00 18.80           H
ATOM   2005  HB  ILE A 131      14.310   1.279  26.547  1.00 22.50           H
ATOM   2006 HG12 ILE A 131      13.097   2.507  24.045  1.00 22.68           H
ATOM   2007 HG13 ILE A 131      12.192   1.471  25.156  1.00 22.68           H
ATOM   2008 HG21 ILE A 131      15.479   3.315  25.488  1.00 17.70           H
ATOM   2009 HG22 ILE A 131      16.436   1.881  25.780  1.00 17.70           H
ATOM   2010 HG23 ILE A 131      15.875   2.227  24.132  1.00 17.70           H
ATOM   2011 HD11 ILE A 131      11.686   3.684  25.777  1.00 19.00           H
ATOM   2012 HD12 ILE A 131      12.802   3.079  27.027  1.00 19.00           H
ATOM   2013 HD13 ILE A 131      13.386   4.187  25.763  1.00 19.00           H
ATOM   2014  N   LYS A 132      16.609  -0.743  24.040  1.00 13.09           N
ATOM   2015  CA  LYS A 132      17.947  -1.285  24.114  1.00 18.29           C
ATOM   2016  C   LYS A 132      18.650  -0.936  22.804  1.00 15.83           C
ATOM   2017  O   LYS A 132      17.972  -0.543  21.850  1.00 16.09           O
ATOM   2018  CB  LYS A 132      17.930  -2.804  24.367  1.00 14.82           C
ATOM   2019  CG  LYS A 132      17.133  -3.597  23.320  1.00 13.53           C
ATOM   2020  CD  LYS A 132      17.118  -5.073  23.719  1.00 15.63           C
ATOM   2021  CE  LYS A 132      16.241  -5.846  22.721  1.00 18.04           C
ATOM   2022  NZ  LYS A 132      16.209  -7.290  23.033  1.00 20.68           N1+
ATOM   2023  H   LYS A 132      16.273  -0.502  23.121  1.00 15.70           H
ATOM   2024  HA  LYS A 132      18.474  -0.811  24.937  1.00 21.94           H
ATOM   2025  HB2 LYS A 132      18.948  -3.183  24.375  1.00 17.79           H
ATOM   2026  HB3 LYS A 132      17.517  -3.002  25.353  1.00 17.79           H
ATOM   2027  HG2 LYS A 132      16.113  -3.234  23.248  1.00 16.23           H
ATOM   2028  HG3 LYS A 132      17.605  -3.488  22.347  1.00 16.23           H
ATOM   2029  HD2 LYS A 132      18.133  -5.467  23.694  1.00 18.75           H
ATOM   2030  HD3 LYS A 132      16.725  -5.174  24.730  1.00 18.75           H
ATOM   2031  HE2 LYS A 132      15.226  -5.447  22.734  1.00 21.64           H
ATOM   2032  HE3 LYS A 132      16.654  -5.707  21.722  1.00 21.64           H
ATOM   2033  HZ1 LYS A 132      15.601  -7.761  22.375  1.00 24.81           H
ATOM   2034  HZ2 LYS A 132      17.138  -7.680  22.948  1.00 24.81           H
ATOM   2035  HZ3 LYS A 132      15.867  -7.450  23.968  1.00 24.81           H
ATOM   2036  N   PRO A 133      19.979  -1.063  22.727  1.00 16.88           N
ATOM   2037  CA  PRO A 133      20.707  -0.515  21.572  1.00 17.36           C
ATOM   2038  C   PRO A 133      20.372  -1.212  20.234  1.00 20.58           C
ATOM   2039  O   PRO A 133      20.481  -0.597  19.169  1.00 20.53           O
ATOM   2040  CB  PRO A 133      22.180  -0.680  21.958  1.00 16.98           C
ATOM   2041  CG  PRO A 133      22.200  -0.715  23.489  1.00 18.81           C
ATOM   2042  CD  PRO A 133      20.898  -1.476  23.780  1.00 18.60           C
ATOM   2043  HA  PRO A 133      20.527   0.560  21.511  1.00 20.82           H
ATOM   2044  HB2 PRO A 133      22.495  -1.665  21.621  1.00 20.38           H
ATOM   2045  HB3 PRO A 133      22.835   0.083  21.536  1.00 20.38           H
ATOM   2046  HG2 PRO A 133      23.047  -1.287  23.871  1.00 22.57           H
ATOM   2047  HG3 PRO A 133      22.194   0.296  23.894  1.00 22.57           H
ATOM   2048  HD2 PRO A 133      21.081  -2.546  23.730  1.00 22.32           H
ATOM   2049  HD3 PRO A 133      20.552  -1.186  24.766  1.00 22.32           H
ATOM   2050  N   GLU A 134      19.913  -2.465  20.287  1.00 18.30           N
ATOM   2051  CA  GLU A 134      19.419  -3.224  19.146  1.00 19.88           C
ATOM   2052  C   GLU A 134      18.167  -2.617  18.518  1.00 21.70           C
ATOM   2053  O   GLU A 134      17.946  -2.794  17.328  1.00 23.78           O
ATOM   2054  CB  GLU A 134      19.151  -4.690  19.537  1.00 19.14           C
ATOM   2055  CG  GLU A 134      20.392  -5.389  20.094  1.00 20.70           C
ATOM   2056  CD  GLU A 134      20.559  -5.368  21.617  1.00 26.25           C
ATOM   2057  OE1 GLU A 134      20.270  -4.345  22.279  1.00 20.20           O
ATOM   2058  OE2 GLU A 134      21.006  -6.418  22.121  1.00 28.06           O1-
ATOM   2059  H   GLU A 134      19.889  -2.931  21.182  1.00 21.95           H
ATOM   2060  HA  GLU A 134      20.196  -3.223  18.381  1.00 23.85           H
ATOM   2061  HB2 GLU A 134      18.349  -4.731  20.271  1.00 22.97           H
ATOM   2062  HB3 GLU A 134      18.798  -5.229  18.659  1.00 22.97           H
ATOM   2063  HG2 GLU A 134      20.384  -6.429  19.769  1.00 24.84           H
ATOM   2064  HG3 GLU A 134      21.279  -4.931  19.648  1.00 24.84           H
ATOM   2065  N   ASN A 135      17.335  -1.916  19.293  1.00 18.53           N
ATOM   2066  CA  ASN A 135      16.104  -1.275  18.823  1.00 18.00           C
ATOM   2067  C   ASN A 135      16.252   0.216  18.581  1.00 15.83           C
ATOM   2068  O   ASN A 135      15.251   0.863  18.287  1.00 23.05           O
ATOM   2069  CB  ASN A 135      14.959  -1.529  19.828  1.00 17.65           C
ATOM   2070  CG  ASN A 135      14.598  -2.994  19.871  1.00 25.20           C
ATOM   2071  OD1 ASN A 135      14.720  -3.704  18.878  1.00 26.57           O
ATOM   2072  ND2 ASN A 135      14.044  -3.439  20.981  1.00 20.99           N
ATOM   2073  H   ASN A 135      17.592  -1.779  20.258  1.00 22.24           H
ATOM   2074  HA  ASN A 135      15.802  -1.711  17.874  1.00 21.59           H
ATOM   2075  HB2 ASN A 135      15.212  -1.162  20.821  1.00 21.17           H
ATOM   2076  HB3 ASN A 135      14.080  -1.001  19.478  1.00 21.17           H
ATOM   2077 HD21 ASN A 135      13.702  -4.390  21.000  1.00 25.18           H
ATOM   2078 HD22 ASN A 135      13.953  -2.842  21.788  1.00 25.18           H
ATOM   2079  N   LEU A 136      17.439   0.780  18.763  1.00 16.43           N
ATOM   2080  CA  LEU A 136      17.712   2.195  18.504  1.00 17.83           C
ATOM   2081  C   LEU A 136      18.560   2.190  17.229  1.00 18.72           C
ATOM   2082  O   LEU A 136      19.715   1.802  17.253  1.00 19.81           O
ATOM   2083  CB  LEU A 136      18.432   2.818  19.692  1.00 14.58           C
ATOM   2084  CG  LEU A 136      17.575   2.749  20.972  1.00 15.43           C
ATOM   2085  CD1 LEU A 136      18.394   3.277  22.142  1.00 19.33           C
ATOM   2086  CD2 LEU A 136      16.238   3.496  20.843  1.00 16.31           C
ATOM   2087  H   LEU A 136      18.225   0.190  18.996  1.00 19.71           H
ATOM   2088  HA  LEU A 136      16.794   2.745  18.321  1.00 21.40           H
ATOM   2089  HB2 LEU A 136      19.360   2.270  19.863  1.00 17.50           H
ATOM   2090  HB3 LEU A 136      18.686   3.851  19.464  1.00 17.50           H
ATOM   2091  HG  LEU A 136      17.334   1.713  21.177  1.00 18.51           H
ATOM   2092 HD11 LEU A 136      17.816   3.207  23.065  1.00 23.20           H
ATOM   2093 HD12 LEU A 136      19.289   2.665  22.264  1.00 23.20           H
ATOM   2094 HD13 LEU A 136      18.666   4.317  21.973  1.00 23.20           H
ATOM   2095 HD21 LEU A 136      15.732   3.523  21.808  1.00 19.57           H
ATOM   2096 HD22 LEU A 136      16.402   4.506  20.470  1.00 19.57           H
ATOM   2097 HD23 LEU A 136      15.597   2.972  20.138  1.00 19.57           H
ATOM   2098  N   LEU A 137      17.923   2.521  16.123  1.00 21.01           N
ATOM   2099  CA  LEU A 137      18.531   2.543  14.810  1.00 19.88           C
ATOM   2100  C   LEU A 137      18.967   3.980  14.462  1.00 24.99           C
ATOM   2101  O   LEU A 137      18.621   4.953  15.092  1.00 21.02           O
ATOM   2102  CB  LEU A 137      17.594   2.016  13.702  1.00 18.32           C
ATOM   2103  CG  LEU A 137      16.910   0.692  14.113  1.00 24.94           C
ATOM   2104  CD1 LEU A 137      15.895   0.299  13.044  1.00 18.81           C
ATOM   2105  CD2 LEU A 137      17.921  -0.400  14.408  1.00 17.19           C
ATOM   2106  H   LEU A 137      16.994   2.860  16.212  1.00 25.21           H
ATOM   2107  HA  LEU A 137      19.467   1.904  14.785  1.00 23.85           H
ATOM   2108  HB2 LEU A 137      16.815   2.758  13.447  1.00 21.98           H
ATOM   2109  HB3 LEU A 137      18.193   1.848  12.789  1.00 21.98           H
ATOM   2110  HG  LEU A 137      16.330   0.871  15.059  1.00 29.92           H
ATOM   2111 HD11 LEU A 137      15.312  -0.577  13.369  1.00 22.57           H
ATOM   2112 HD12 LEU A 137      15.193   1.113  12.843  1.00 22.57           H
ATOM   2113 HD13 LEU A 137      16.372   0.042  12.095  1.00 22.57           H
ATOM   2114 HD21 LEU A 137      17.428  -1.377  14.504  1.00 20.63           H
ATOM   2115 HD22 LEU A 137      18.678  -0.493  13.622  1.00 20.63           H
ATOM   2116 HD23 LEU A 137      18.457  -0.221  15.347  1.00 20.63           H
ATOM   2117  N   LEU A 138      19.824   4.043  13.445  1.00 22.03           N
ATOM   2118  CA  LEU A 138      20.592   5.200  13.024  1.00 19.96           C
ATOM   2119  C   LEU A 138      20.279   5.441  11.535  1.00 29.00           C
ATOM   2120  O   LEU A 138      20.381   4.515  10.723  1.00 22.31           O
ATOM   2121  CB  LEU A 138      22.083   4.896  13.249  1.00 28.66           C
ATOM   2122  CG  LEU A 138      22.784   5.412  14.519  1.00 32.23           C
ATOM   2123  CD1 LEU A 138      21.907   5.863  15.687  1.00 22.60           C
ATOM   2124  CD2 LEU A 138      23.781   4.387  15.019  1.00 31.13           C
ATOM   2125  H   LEU A 138      20.080   3.168  13.002  1.00 26.43           H
ATOM   2126  HA  LEU A 138      20.308   6.069  13.600  1.00 23.95           H
ATOM   2127  HB2 LEU A 138      22.210   3.815  13.197  1.00 34.39           H
ATOM   2128  HB3 LEU A 138      22.644   5.297  12.406  1.00 34.39           H
ATOM   2129  HG  LEU A 138      23.372   6.284  14.224  1.00 38.67           H
ATOM   2130 HD11 LEU A 138      22.527   6.144  16.535  1.00 27.11           H
ATOM   2131 HD12 LEU A 138      21.309   6.724  15.395  1.00 27.11           H
ATOM   2132 HD13 LEU A 138      21.256   5.042  15.979  1.00 27.11           H
ATOM   2133 HD21 LEU A 138      24.373   4.836  15.813  1.00 37.36           H
ATOM   2134 HD22 LEU A 138      23.247   3.516  15.405  1.00 37.36           H
ATOM   2135 HD23 LEU A 138      24.440   4.075  14.210  1.00 37.36           H
ATOM   2136  N   ASP A 139      19.916   6.670  11.173  1.00 23.31           N
ATOM   2137  CA  ASP A 139      19.710   7.004   9.755  1.00 28.87           C
ATOM   2138  C   ASP A 139      21.052   7.398   9.153  1.00 28.16           C
ATOM   2139  O   ASP A 139      22.094   7.293   9.809  1.00 23.88           O
ATOM   2140  CB  ASP A 139      18.647   8.090   9.576  1.00 25.00           C
ATOM   2141  CG  ASP A 139      19.014   9.523   9.943  1.00 24.83           C
ATOM   2142  OD1 ASP A 139      18.103  10.360   9.826  1.00 27.60           O
ATOM   2143  OD2 ASP A 139      20.168   9.796  10.341  1.00 28.05           O1-
ATOM   2144  H   ASP A 139      19.913   7.416  11.853  1.00 27.97           H
ATOM   2145  HA  ASP A 139      19.345   6.121   9.230  1.00 34.64           H
ATOM   2146  HB2 ASP A 139      18.268   8.078   8.558  1.00 30.00           H
ATOM   2147  HB3 ASP A 139      17.767   7.822  10.157  1.00 30.00           H
ATOM   2148  N   GLU A 140      21.042   7.826   7.888  1.00 31.19           N
ATOM   2149  CA  GLU A 140      22.239   8.164   7.137  1.00 28.10           C
ATOM   2150  C   GLU A 140      23.018   9.338   7.765  1.00 29.76           C
ATOM   2151  O   GLU A 140      24.227   9.443   7.600  1.00 33.95           O
ATOM   2152  CB  GLU A 140      21.852   8.451   5.661  1.00 39.22           C
ATOM   2153  CG  GLU A 140      21.138   9.800   5.409  1.00 45.06           C
ATOM   2154  CD  GLU A 140      19.657   9.910   5.798  0.00 41.08           C
ATOM   2155  OE1 GLU A 140      19.034   8.867   6.095  0.77 42.91           O
ATOM   2156  OE2 GLU A 140      19.166  11.061   5.790  0.88 57.62           O1-
ATOM   2157  H   GLU A 140      20.154   7.918   7.409  1.00 37.43           H
ATOM   2158  HA  GLU A 140      22.887   7.287   7.158  1.00 33.72           H
ATOM   2159  HB2 GLU A 140      22.771   8.448   5.071  1.00 47.06           H
ATOM   2160  HB3 GLU A 140      21.232   7.637   5.282  1.00 47.06           H
ATOM   2161  HG2 GLU A 140      21.691  10.633   5.843  1.00 54.07           H
ATOM   2162  HG3 GLU A 140      21.189  10.002   4.338  1.00 54.07           H
ATOM   2163  N   ARG A 141      22.343  10.213   8.521  1.00 33.98           N
ATOM   2164  CA  ARG A 141      22.954  11.309   9.284  1.00 33.89           C
ATOM   2165  C   ARG A 141      23.345  10.950  10.748  1.00 35.33           C
ATOM   2166  O   ARG A 141      23.660  11.849  11.532  1.00 30.43           O
ATOM   2167  CB  ARG A 141      21.992  12.503   9.167  1.00 33.23           C
ATOM   2168  CG  ARG A 141      22.196  13.294   7.849  1.00 40.17           C
ATOM   2169  CD  ARG A 141      21.875  14.800   7.968  1.00 44.86           C
ATOM   2170  NE  ARG A 141      22.648  15.459   9.053  0.24 44.77           N
ATOM   2171  CZ  ARG A 141      22.224  15.709  10.308  0.00 40.11           C
ATOM   2172  NH1 ARG A 141      20.932  15.766  10.644  0.94 38.83           N
ATOM   2173  NH2 ARG A 141      23.127  15.899  11.269  0.72 56.49           N1+
ATOM   2174  H   ARG A 141      21.352  10.054   8.660  1.00 40.78           H
ATOM   2175  HA  ARG A 141      23.894  11.593   8.813  1.00 40.67           H
ATOM   2176  HB2 ARG A 141      20.958  12.162   9.239  1.00 39.88           H
ATOM   2177  HB3 ARG A 141      22.166  13.151  10.017  1.00 39.88           H
ATOM   2178  HG2 ARG A 141      23.240  13.224   7.544  1.00 48.20           H
ATOM   2179  HG3 ARG A 141      21.591  12.842   7.062  1.00 48.20           H
ATOM   2180  HD2 ARG A 141      22.022  15.325   7.023  1.00 53.82           H
ATOM   2181  HD3 ARG A 141      20.811  14.850   8.203  1.00 53.82           H
ATOM   2182  HE  ARG A 141      23.650  15.427   8.934  1.00 53.73           H
ATOM   2183 HH11 ARG A 141      20.227  15.623   9.936  1.00 46.59           H
ATOM   2184 HH12 ARG A 141      20.659  15.959  11.598  1.00 46.59           H
ATOM   2185 HH21 ARG A 141      24.110  15.851  11.049  1.00 67.79           H
ATOM   2186 HH22 ARG A 141      22.825  16.078  12.215  1.00 67.79           H
ATOM   2187  N   ASP A 142      23.311   9.665  11.144  1.00 28.42           N
ATOM   2188  CA  ASP A 142      23.408   9.237  12.553  1.00 32.23           C
ATOM   2189  C   ASP A 142      22.353   9.816  13.495  1.00 22.55           C
ATOM   2190  O   ASP A 142      22.582   9.876  14.702  1.00 28.14           O
ATOM   2191  CB  ASP A 142      24.803   9.450  13.177  1.00 29.89           C
ATOM   2192  CG  ASP A 142      25.886   8.575  12.634  1.00 33.47           C
ATOM   2193  OD1 ASP A 142      25.542   7.664  11.855  1.00 35.80           O
ATOM   2194  OD2 ASP A 142      27.044   8.833  13.032  1.00 48.33           O1-
ATOM   2195  H   ASP A 142      23.057   8.959  10.467  1.00 34.11           H
ATOM   2196  HA  ASP A 142      23.209   8.164  12.555  1.00 38.68           H
ATOM   2197  HB2 ASP A 142      25.118  10.493  13.129  1.00 35.86           H
ATOM   2198  HB3 ASP A 142      24.798   9.239  14.248  1.00 35.86           H
ATOM   2199  N   ASN A 143      21.171  10.158  12.996  1.00 26.31           N
ATOM   2200  CA  ASN A 143      20.040  10.408  13.861  1.00 24.41           C
ATOM   2201  C   ASN A 143      19.471   9.095  14.388  1.00 24.84           C
ATOM   2202  O   ASN A 143      19.249   8.169  13.627  1.00 24.72           O
ATOM   2203  CB  ASN A 143      18.958  11.236  13.184  1.00 23.18           C
ATOM   2204  CG  ASN A 143      19.534  12.585  12.795  1.00 29.21           C
ATOM   2205  OD1 ASN A 143      20.041  13.293  13.661  1.00 23.96           O
ATOM   2206  ND2 ASN A 143      19.441  12.949  11.521  1.00 36.12           N
ATOM   2207  H   ASN A 143      20.998  10.040  12.005  1.00 31.57           H
ATOM   2208  HA  ASN A 143      20.390  10.992  14.712  1.00 29.29           H
ATOM   2209  HB2 ASN A 143      18.517  10.709  12.345  1.00 27.82           H
ATOM   2210  HB3 ASN A 143      18.200  11.394  13.949  1.00 27.82           H
ATOM   2211 HD21 ASN A 143      19.820  13.832  11.223  1.00 43.34           H
ATOM   2212 HD22 ASN A 143      19.039  12.302  10.849  1.00 43.34           H
ATOM   2213  N   LEU A 144      19.228   9.062  15.697  1.00 21.05           N
ATOM   2214  CA  LEU A 144      18.660   7.932  16.400  1.00 24.13           C
ATOM   2215  C   LEU A 144      17.149   7.892  16.211  1.00 19.90           C
ATOM   2216  O   LEU A 144      16.486   8.916  16.319  1.00 22.08           O
ATOM   2217  CB  LEU A 144      19.122   8.003  17.863  1.00 20.86           C
ATOM   2218  CG  LEU A 144      18.483   6.960  18.791  1.00 17.40           C
ATOM   2219  CD1 LEU A 144      19.449   6.772  19.979  1.00 19.76           C
ATOM   2220  CD2 LEU A 144      17.133   7.450  19.335  1.00 23.24           C
ATOM   2221  H   LEU A 144      19.444   9.879  16.246  1.00 25.26           H
ATOM   2222  HA  LEU A 144      19.100   7.031  15.990  1.00 28.95           H
ATOM   2223  HB2 LEU A 144      20.202   7.834  17.846  1.00 25.03           H
ATOM   2224  HB3 LEU A 144      18.954   9.006  18.253  1.00 25.03           H
ATOM   2225  HG  LEU A 144      18.353   6.017  18.257  1.00 20.88           H
ATOM   2226 HD11 LEU A 144      19.000   6.109  20.715  1.00 23.71           H
ATOM   2227 HD12 LEU A 144      20.388   6.333  19.639  1.00 23.71           H
ATOM   2228 HD13 LEU A 144      19.648   7.735  20.443  1.00 23.71           H
ATOM   2229 HD21 LEU A 144      16.785   6.755  20.099  1.00 27.88           H
ATOM   2230 HD22 LEU A 144      17.234   8.438  19.780  1.00 27.88           H
ATOM   2231 HD23 LEU A 144      16.369   7.490  18.566  1.00 27.88           H
ATOM   2232  N   LYS A 145      16.619   6.705  15.942  1.00 20.82           N
ATOM   2233  CA  LYS A 145      15.214   6.429  15.715  1.00 22.32           C
ATOM   2234  C   LYS A 145      14.838   5.199  16.549  1.00 19.28           C
ATOM   2235  O   LYS A 145      15.431   4.121  16.407  1.00 20.67           O
ATOM   2236  CB  LYS A 145      15.006   6.138  14.225  1.00 24.56           C
ATOM   2237  CG  LYS A 145      15.706   7.110  13.249  1.00 31.40           C
ATOM   2238  CD  LYS A 145      14.699   8.030  12.637  1.00 29.55           C
ATOM   2239  CE  LYS A 145      15.386   9.156  11.862  1.00 24.92           C
ATOM   2240  NZ  LYS A 145      14.321   9.978  11.285  1.00 24.79           N1+
ATOM   2241  H   LYS A 145      17.246   5.917  15.859  1.00 24.98           H
ATOM   2242  HA  LYS A 145      14.615   7.284  16.011  1.00 26.78           H
ATOM   2243  HB2 LYS A 145      15.404   5.145  13.999  1.00 29.47           H
ATOM   2244  HB3 LYS A 145      13.933   6.117  14.039  1.00 29.47           H
ATOM   2245  HG2 LYS A 145      16.511   7.692  13.690  1.00 37.68           H
ATOM   2246  HG3 LYS A 145      16.141   6.520  12.441  1.00 37.68           H
ATOM   2247  HD2 LYS A 145      14.078   7.447  11.954  1.00 35.46           H
ATOM   2248  HD3 LYS A 145      14.068   8.446  13.425  1.00 35.46           H
ATOM   2249  HE2 LYS A 145      16.033   9.751  12.508  1.00 29.90           H
ATOM   2250  HE3 LYS A 145      15.980   8.717  11.061  1.00 29.90           H
ATOM   2251  HZ1 LYS A 145      14.713  10.845  10.947  1.00 29.74           H
ATOM   2252  HZ2 LYS A 145      13.904   9.461  10.520  1.00 29.74           H
ATOM   2253  HZ3 LYS A 145      13.596  10.153  11.968  1.00 29.74           H
ATOM   2254  N   ILE A 146      13.803   5.348  17.370  1.00 21.64           N
ATOM   2255  CA  ILE A 146      13.282   4.250  18.171  1.00 20.87           C
ATOM   2256  C   ILE A 146      12.471   3.362  17.205  1.00 19.54           C
ATOM   2257  O   ILE A 146      11.614   3.843  16.469  1.00 22.38           O
ATOM   2258  CB  ILE A 146      12.432   4.756  19.381  1.00 15.61           C
ATOM   2259  CG1 ILE A 146      13.246   5.697  20.299  1.00 15.78           C
ATOM   2260  CG2 ILE A 146      11.875   3.555  20.170  1.00 19.76           C
ATOM   2261  CD1 ILE A 146      12.377   6.467  21.309  1.00 14.47           C
ATOM   2262  H   ILE A 146      13.309   6.227  17.386  1.00 25.96           H
ATOM   2263  HA  ILE A 146      14.117   3.674  18.572  1.00 25.04           H
ATOM   2264  HB  ILE A 146      11.581   5.308  18.976  1.00 18.73           H
ATOM   2265 HG12 ILE A 146      13.987   5.124  20.852  1.00 18.93           H
ATOM   2266 HG13 ILE A 146      13.781   6.436  19.703  1.00 18.93           H
ATOM   2267 HG21 ILE A 146      11.264   3.883  21.011  1.00 23.71           H
ATOM   2268 HG22 ILE A 146      11.240   2.949  19.520  1.00 23.71           H
ATOM   2269 HG23 ILE A 146      12.688   2.931  20.546  1.00 23.71           H
ATOM   2270 HD11 ILE A 146      12.990   7.220  21.804  1.00 17.37           H
ATOM   2271 HD12 ILE A 146      11.561   6.969  20.789  1.00 17.37           H
ATOM   2272 HD13 ILE A 146      11.950   5.795  22.052  1.00 17.37           H
ATOM   2273  N   SER A 147      12.755   2.071  17.251  1.00 15.66           N
ATOM   2274  CA  SER A 147      12.156   1.050  16.416  1.00 23.36           C
ATOM   2275  C   SER A 147      11.620  -0.099  17.276  1.00 25.40           C
ATOM   2276  O   SER A 147      11.975  -0.319  18.420  1.00 20.13           O
ATOM   2277  CB  SER A 147      13.164   0.432  15.397  1.00 21.99           C
ATOM   2278  OG  SER A 147      14.069  -0.468  16.036  1.00 25.40           O
ATOM   2279  H   SER A 147      13.426   1.768  17.922  1.00 18.79           H
ATOM   2280  HA  SER A 147      11.308   1.468  15.806  1.00 28.03           H
ATOM   2281  HB2 SER A 147      12.655  -0.207  14.649  1.00 26.38           H
ATOM   2282  HB3 SER A 147      13.735   1.223  14.870  1.00 26.38           H
ATOM   2283  HG  SER A 147      14.610  -0.001  16.709  1.00 30.48           H
ATOM   2284  N   ASP A 148      10.711  -0.816  16.600  1.00 22.68           N
ATOM   2285  CA  ASP A 148      10.061  -2.053  17.001  1.00 21.06           C
ATOM   2286  C   ASP A 148       9.042  -1.790  18.106  1.00 21.50           C
ATOM   2287  O   ASP A 148       9.365  -1.810  19.286  1.00 25.75           O
ATOM   2288  CB  ASP A 148      11.071  -3.151  17.354  1.00 27.69           C
ATOM   2289  CG  ASP A 148      10.425  -4.524  17.663  1.00 37.95           C
ATOM   2290  OD1 ASP A 148      11.185  -5.470  17.931  1.00 42.29           O
ATOM   2291  OD2 ASP A 148       9.185  -4.649  17.660  1.00 34.69           O1-
ATOM   2292  H   ASP A 148      10.485  -0.499  15.672  1.00 27.22           H
ATOM   2293  HA  ASP A 148       9.507  -2.401  16.130  1.00 25.27           H
ATOM   2294  HB2 ASP A 148      11.790  -3.282  16.545  1.00 33.23           H
ATOM   2295  HB3 ASP A 148      11.682  -2.873  18.214  1.00 33.23           H
ATOM   2296  N   PHE A 149       7.784  -1.643  17.719  1.00 22.45           N
ATOM   2297  CA  PHE A 149       6.694  -1.384  18.633  1.00 22.95           C
ATOM   2298  C   PHE A 149       5.910  -2.653  18.959  1.00 26.24           C
ATOM   2299  O   PHE A 149       4.796  -2.569  19.464  1.00 25.11           O
ATOM   2300  CB  PHE A 149       5.912  -0.224  18.065  1.00 20.65           C
ATOM   2301  CG  PHE A 149       6.667   1.083  18.181  1.00 27.03           C
ATOM   2302  CD1 PHE A 149       7.530   1.523  17.156  1.00 25.33           C
ATOM   2303  CD2 PHE A 149       6.553   1.839  19.363  1.00 23.31           C
ATOM   2304  CE1 PHE A 149       8.274   2.714  17.323  1.00 25.93           C
ATOM   2305  CE2 PHE A 149       7.285   3.030  19.529  1.00 21.11           C
ATOM   2306  CZ  PHE A 149       8.151   3.467  18.516  1.00 24.51           C
ATOM   2307  H   PHE A 149       7.556  -1.729  16.742  1.00 26.94           H
ATOM   2308  HA  PHE A 149       7.089  -1.026  19.585  1.00 27.54           H
ATOM   2309  HB2 PHE A 149       5.658  -0.430  17.026  1.00 24.78           H
ATOM   2310  HB3 PHE A 149       4.986  -0.121  18.630  1.00 24.78           H
ATOM   2311  HD1 PHE A 149       7.638   0.938  16.257  1.00 30.39           H
ATOM   2312  HD2 PHE A 149       5.896   1.511  20.149  1.00 27.97           H
ATOM   2313  HE1 PHE A 149       8.943   3.044  16.543  1.00 31.11           H
ATOM   2314  HE2 PHE A 149       7.190   3.589  20.445  1.00 25.33           H
ATOM   2315  HZ  PHE A 149       8.715   4.376  18.649  1.00 29.42           H
ATOM   2316  N   GLY A 150       6.526  -3.819  18.719  1.00 29.10           N
ATOM   2317  CA  GLY A 150       5.949  -5.135  18.951  1.00 34.33           C
ATOM   2318  C   GLY A 150       5.612  -5.405  20.420  1.00 33.41           C
ATOM   2319  O   GLY A 150       4.699  -6.179  20.695  1.00 32.16           O
ATOM   2320  H   GLY A 150       7.453  -3.799  18.317  1.00 34.92           H
ATOM   2321  HA2 GLY A 150       5.025  -5.217  18.381  1.00 41.20           H
ATOM   2322  HA3 GLY A 150       6.653  -5.895  18.612  1.00 41.20           H
ATOM   2323  N   LEU A 151       6.316  -4.769  21.359  1.00 23.23           N
ATOM   2324  CA  LEU A 151       6.017  -4.852  22.781  1.00 24.96           C
ATOM   2325  C   LEU A 151       5.331  -3.605  23.325  1.00 22.20           C
ATOM   2326  O   LEU A 151       4.986  -3.601  24.506  1.00 27.16           O
ATOM   2327  CB  LEU A 151       7.275  -5.231  23.577  1.00 24.65           C
ATOM   2328  CG  LEU A 151       7.800  -6.657  23.322  1.00 34.29           C
ATOM   2329  CD1 LEU A 151       9.092  -6.863  24.114  1.00 29.02           C
ATOM   2330  CD2 LEU A 151       6.769  -7.716  23.768  1.00 44.66           C
ATOM   2331  H   LEU A 151       7.057  -4.146  21.074  1.00 27.87           H
ATOM   2332  HA  LEU A 151       5.288  -5.643  22.938  1.00 29.95           H
ATOM   2333  HB2 LEU A 151       8.065  -4.514  23.338  1.00 29.57           H
ATOM   2334  HB3 LEU A 151       7.052  -5.134  24.638  1.00 29.57           H
ATOM   2335  HG  LEU A 151       8.013  -6.781  22.261  1.00 41.15           H
ATOM   2336 HD11 LEU A 151       9.426  -7.896  24.028  1.00 34.82           H
ATOM   2337 HD12 LEU A 151       9.874  -6.229  23.701  1.00 34.82           H
ATOM   2338 HD13 LEU A 151       8.929  -6.633  25.167  1.00 34.82           H
ATOM   2339 HD21 LEU A 151       7.207  -8.711  23.691  1.00 53.59           H
ATOM   2340 HD22 LEU A 151       6.468  -7.540  24.801  1.00 53.59           H
ATOM   2341 HD23 LEU A 151       5.894  -7.692  23.119  1.00 53.59           H
ATOM   2342  N   ALA A 152       5.149  -2.549  22.515  1.00 22.29           N
ATOM   2343  CA  ALA A 152       4.606  -1.286  22.972  1.00 23.86           C
ATOM   2344  C   ALA A 152       3.164  -1.444  23.451  1.00 25.02           C
ATOM   2345  O   ALA A 152       2.467  -2.344  23.005  1.00 26.57           O
ATOM   2346  CB  ALA A 152       4.678  -0.242  21.852  1.00 20.71           C
ATOM   2347  H   ALA A 152       5.480  -2.596  21.562  1.00 26.75           H
ATOM   2348  HA  ALA A 152       5.223  -0.948  23.801  1.00 28.62           H
ATOM   2349  HB1 ALA A 152       4.286   0.712  22.202  1.00 24.85           H
ATOM   2350  HB2 ALA A 152       5.722  -0.119  21.569  1.00 24.85           H
ATOM   2351  HB3 ALA A 152       4.111  -0.570  20.980  1.00 24.85           H
ATOM   2352  N   THR A 153       2.713  -0.552  24.337  1.00 22.59           N
ATOM   2353  CA  THR A 153       1.325  -0.510  24.772  1.00 22.00           C
ATOM   2354  C   THR A 153       0.904   0.898  25.214  1.00 19.38           C
ATOM   2355  O   THR A 153       1.759   1.748  25.452  1.00 24.69           O
ATOM   2356  CB  THR A 153       1.052  -1.586  25.833  1.00 26.30           C
ATOM   2357  OG1 THR A 153      -0.343  -1.752  25.905  1.00 28.77           O
ATOM   2358  CG2 THR A 153       1.534  -1.247  27.244  1.00 22.52           C
ATOM   2359  H   THR A 153       3.333   0.173  24.671  1.00 27.11           H
ATOM   2360  HA  THR A 153       0.698  -0.751  23.916  1.00 26.39           H
ATOM   2361  HB  THR A 153       1.505  -2.528  25.520  1.00 31.56           H
ATOM   2362  HG1 THR A 153      -0.519  -2.469  26.529  1.00 34.52           H
ATOM   2363 HG21 THR A 153       1.303  -2.071  27.916  1.00 27.02           H
ATOM   2364 HG22 THR A 153       2.608  -1.078  27.236  1.00 27.02           H
ATOM   2365 HG23 THR A 153       1.023  -0.362  27.620  1.00 27.02           H
ATOM   2366  N   VAL A 154      -0.412   1.145  25.290  1.00 22.27           N
ATOM   2367  CA  VAL A 154      -1.008   2.342  25.851  1.00 26.02           C
ATOM   2368  C   VAL A 154      -0.896   2.258  27.359  1.00 25.04           C
ATOM   2369  O   VAL A 154      -1.403   1.304  27.957  1.00 29.59           O
ATOM   2370  CB  VAL A 154      -2.497   2.439  25.470  1.00 26.29           C
ATOM   2371  CG1 VAL A 154      -3.101   3.712  26.072  1.00 30.79           C
ATOM   2372  CG2 VAL A 154      -2.738   2.530  23.959  1.00 25.37           C
ATOM   2373  H   VAL A 154      -1.055   0.409  25.038  1.00 26.72           H
ATOM   2374  HA  VAL A 154      -0.484   3.213  25.464  1.00 31.22           H
ATOM   2375  HB  VAL A 154      -3.035   1.577  25.867  1.00 31.55           H
ATOM   2376 HG11 VAL A 154      -4.127   3.818  25.726  1.00 36.95           H
ATOM   2377 HG12 VAL A 154      -3.111   3.666  27.160  1.00 36.95           H
ATOM   2378 HG13 VAL A 154      -2.530   4.581  25.746  1.00 36.95           H
ATOM   2379 HG21 VAL A 154      -3.806   2.478  23.759  1.00 30.45           H
ATOM   2380 HG22 VAL A 154      -2.345   3.469  23.567  1.00 30.45           H
ATOM   2381 HG23 VAL A 154      -2.252   1.700  23.446  1.00 30.45           H
ATOM   2382  N   PHE A 155      -0.289   3.268  27.984  1.00 22.24           N
ATOM   2383  CA  PHE A 155      -0.346   3.443  29.431  1.00 16.71           C
ATOM   2384  C   PHE A 155      -1.199   4.641  29.845  1.00 19.78           C
ATOM   2385  O   PHE A 155      -1.387   4.866  31.041  1.00 17.68           O
ATOM   2386  CB  PHE A 155       1.037   3.533  30.047  1.00 15.63           C
ATOM   2387  CG  PHE A 155       1.744   4.858  29.829  1.00 18.48           C
ATOM   2388  CD1 PHE A 155       2.477   5.095  28.656  1.00 13.10           C
ATOM   2389  CD2 PHE A 155       1.656   5.855  30.808  1.00 17.67           C
ATOM   2390  CE1 PHE A 155       3.044   6.348  28.439  1.00 16.10           C
ATOM   2391  CE2 PHE A 155       2.236   7.104  30.592  1.00 18.34           C
ATOM   2392  CZ  PHE A 155       2.913   7.361  29.393  1.00 18.19           C
ATOM   2393  H   PHE A 155       0.158   3.985  27.432  1.00 26.69           H
ATOM   2394  HA  PHE A 155      -0.809   2.562  29.869  1.00 20.05           H
ATOM   2395  HB2 PHE A 155       0.935   3.377  31.123  1.00 18.75           H
ATOM   2396  HB3 PHE A 155       1.641   2.712  29.660  1.00 18.75           H
ATOM   2397  HD1 PHE A 155       2.565   4.332  27.904  1.00 15.72           H
ATOM   2398  HD2 PHE A 155       1.156   5.654  31.743  1.00 21.20           H
ATOM   2399  HE1 PHE A 155       3.575   6.536  27.526  1.00 19.32           H
ATOM   2400  HE2 PHE A 155       2.172   7.861  31.359  1.00 22.00           H
ATOM   2401  HZ  PHE A 155       3.361   8.327  29.214  1.00 21.83           H
ATOM   2402  N   ARG A 156      -1.619   5.476  28.892  1.00 20.66           N
ATOM   2403  CA  ARG A 156      -2.458   6.624  29.200  1.00 20.32           C
ATOM   2404  C   ARG A 156      -3.471   6.798  28.110  1.00 23.16           C
ATOM   2405  O   ARG A 156      -3.127   6.823  26.931  1.00 23.43           O
ATOM   2406  CB  ARG A 156      -1.618   7.879  29.428  1.00 21.85           C
ATOM   2407  CG  ARG A 156      -2.385   8.923  30.271  1.00 29.96           C
ATOM   2408  CD  ARG A 156      -1.912  10.369  30.081  1.00 35.10           C
ATOM   2409  NE  ARG A 156      -0.522  10.528  30.471  1.00 30.44           N
ATOM   2410  CZ  ARG A 156       0.514  10.634  29.631  1.00 32.34           C
ATOM   2411  NH1 ARG A 156       0.381  10.768  28.323  1.00 26.14           N
ATOM   2412  NH2 ARG A 156       1.735  10.607  30.110  1.00 25.52           N1+
ATOM   2413  H   ARG A 156      -1.375   5.297  27.926  1.00 24.78           H
ATOM   2414  HA  ARG A 156      -2.985   6.414  30.129  1.00 24.38           H
ATOM   2415  HB2 ARG A 156      -0.736   7.603  30.010  1.00 26.22           H
ATOM   2416  HB3 ARG A 156      -1.288   8.293  28.479  1.00 26.22           H
ATOM   2417  HG2 ARG A 156      -3.433   8.917  29.970  1.00 35.95           H
ATOM   2418  HG3 ARG A 156      -2.347   8.644  31.323  1.00 35.95           H
ATOM   2419  HD2 ARG A 156      -2.053  10.643  29.037  1.00 42.12           H
ATOM   2420  HD3 ARG A 156      -2.518  11.035  30.695  1.00 42.12           H
ATOM   2421  HE  ARG A 156      -0.318  10.420  31.455  1.00 36.52           H
ATOM   2422 HH11 ARG A 156      -0.537  10.797  27.908  1.00 31.37           H
ATOM   2423 HH12 ARG A 156       1.204  10.838  27.742  1.00 31.37           H
ATOM   2424 HH21 ARG A 156       1.888  10.493  31.101  1.00 30.62           H
ATOM   2425 HH22 ARG A 156       2.522  10.693  29.485  1.00 30.62           H
ATOM   2426  N   TYR A 157      -4.734   6.940  28.511  1.00 24.39           N
ATOM   2427  CA  TYR A 157      -5.839   7.076  27.559  1.00 23.85           C
ATOM   2428  C   TYR A 157      -6.930   7.920  28.207  1.00 22.65           C
ATOM   2429  O   TYR A 157      -7.215   7.744  29.389  1.00 23.36           O
ATOM   2430  CB  TYR A 157      -6.326   5.672  27.165  1.00 23.39           C
ATOM   2431  CG  TYR A 157      -7.200   5.679  25.946  1.00 25.17           C
ATOM   2432  CD1 TYR A 157      -6.590   5.681  24.681  1.00 27.17           C
ATOM   2433  CD2 TYR A 157      -8.601   5.783  26.065  1.00 26.16           C
ATOM   2434  CE1 TYR A 157      -7.356   5.793  23.517  1.00 21.42           C
ATOM   2435  CE2 TYR A 157      -9.391   5.830  24.895  1.00 25.57           C
ATOM   2436  CZ  TYR A 157      -8.768   5.833  23.624  1.00 24.27           C
ATOM   2437  OH  TYR A 157      -9.519   5.901  22.490  1.00 29.38           O
ATOM   2438  H   TYR A 157      -4.948   6.922  29.499  1.00 29.27           H
ATOM   2439  HA  TYR A 157      -5.491   7.591  26.659  1.00 28.61           H
ATOM   2440  HB2 TYR A 157      -5.465   5.048  26.945  1.00 28.07           H
ATOM   2441  HB3 TYR A 157      -6.853   5.228  28.006  1.00 28.07           H
ATOM   2442  HD1 TYR A 157      -5.514   5.638  24.606  1.00 32.60           H
ATOM   2443  HD2 TYR A 157      -9.066   5.805  27.040  1.00 31.39           H
ATOM   2444  HE1 TYR A 157      -6.875   5.820  22.554  1.00 25.70           H
ATOM   2445  HE2 TYR A 157     -10.467   5.879  24.975  1.00 30.68           H
ATOM   2446  HH  TYR A 157     -10.461   5.912  22.674  1.00 35.25           H
ATOM   2447  N   ASN A 158      -7.477   8.895  27.461  1.00 26.81           N
ATOM   2448  CA  ASN A 158      -8.387   9.914  27.991  1.00 27.41           C
ATOM   2449  C   ASN A 158      -7.827  10.559  29.258  1.00 19.91           C
ATOM   2450  O   ASN A 158      -8.546  10.709  30.232  1.00 21.95           O
ATOM   2451  CB  ASN A 158      -9.813   9.313  28.207  1.00 22.18           C
ATOM   2452  CG  ASN A 158     -10.414   8.864  26.890  1.00 17.20           C
ATOM   2453  OD1 ASN A 158     -10.175   9.479  25.855  1.00 26.73           O
ATOM   2454  ND2 ASN A 158     -11.271   7.858  26.914  1.00 18.81           N
ATOM   2455  H   ASN A 158      -7.183   8.997  26.498  1.00 32.17           H
ATOM   2456  HA  ASN A 158      -8.448  10.704  27.244  1.00 32.89           H
ATOM   2457  HB2 ASN A 158      -9.788   8.490  28.923  1.00 26.61           H
ATOM   2458  HB3 ASN A 158     -10.452  10.110  28.583  1.00 26.61           H
ATOM   2459 HD21 ASN A 158     -11.708   7.570  26.053  1.00 22.57           H
ATOM   2460 HD22 ASN A 158     -11.463   7.381  27.782  1.00 22.57           H
ATOM   2461  N   ASN A 159      -6.520  10.866  29.254  1.00 26.44           N
ATOM   2462  CA  ASN A 159      -5.786  11.479  30.357  1.00 28.91           C
ATOM   2463  C   ASN A 159      -5.827  10.646  31.657  1.00 29.45           C
ATOM   2464  O   ASN A 159      -5.676  11.188  32.746  1.00 33.35           O
ATOM   2465  CB  ASN A 159      -6.327  12.912  30.561  1.00 32.10           C
ATOM   2466  CG  ASN A 159      -5.301  13.766  31.294  1.00 51.47           C
ATOM   2467  OD1 ASN A 159      -4.146  13.855  30.881  1.00 50.28           O
ATOM   2468  ND2 ASN A 159      -5.730  14.411  32.377  1.00 37.82           N
ATOM   2469  H   ASN A 159      -5.982  10.663  28.425  1.00 31.73           H
ATOM   2470  HA  ASN A 159      -4.744  11.546  30.047  1.00 34.69           H
ATOM   2471  HB2 ASN A 159      -6.459  13.348  29.571  1.00 38.52           H
ATOM   2472  HB3 ASN A 159      -7.275  12.892  31.100  1.00 38.52           H
ATOM   2473 HD21 ASN A 159      -5.071  14.956  32.915  1.00 45.38           H
ATOM   2474 HD22 ASN A 159      -6.687  14.323  32.675  1.00 45.38           H
ATOM   2475  N   ARG A 160      -6.065   9.331  31.583  1.00 26.41           N
ATOM   2476  CA  ARG A 160      -6.060   8.453  32.746  1.00 27.13           C
ATOM   2477  C   ARG A 160      -4.985   7.403  32.524  1.00 23.63           C
ATOM   2478  O   ARG A 160      -5.020   6.664  31.532  1.00 23.66           O
ATOM   2479  CB  ARG A 160      -7.447   7.829  32.923  1.00 31.92           C
ATOM   2480  CG  ARG A 160      -7.568   7.013  34.205  1.00 37.19           C
ATOM   2481  CD  ARG A 160      -7.735   7.935  35.423  1.00 44.04           C
ATOM   2482  NE  ARG A 160      -7.638   7.140  36.653  1.00 48.42           N
ATOM   2483  CZ  ARG A 160      -8.417   7.242  37.735  0.45 40.93           C
ATOM   2484  NH1 ARG A 160      -9.373   8.166  37.832  0.20 46.00           N
ATOM   2485  NH2 ARG A 160      -8.231   6.393  38.743  0.54 41.91           N1+
ATOM   2486  H   ARG A 160      -6.265   8.915  30.682  1.00 31.69           H
ATOM   2487  HA  ARG A 160      -5.817   9.015  33.646  1.00 32.55           H
ATOM   2488  HB2 ARG A 160      -8.184   8.636  32.969  1.00 38.30           H
ATOM   2489  HB3 ARG A 160      -7.691   7.196  32.070  1.00 38.30           H
ATOM   2490  HG2 ARG A 160      -8.465   6.393  34.129  1.00 44.62           H
ATOM   2491  HG3 ARG A 160      -6.711   6.353  34.327  1.00 44.62           H
ATOM   2492  HD2 ARG A 160      -6.958   8.698  35.435  1.00 52.85           H
ATOM   2493  HD3 ARG A 160      -8.706   8.429  35.356  1.00 52.85           H
ATOM   2494  HE  ARG A 160      -6.929   6.422  36.656  1.00 58.10           H
ATOM   2495 HH11 ARG A 160      -9.507   8.832  37.082  1.00 55.20           H
ATOM   2496 HH12 ARG A 160      -9.942   8.223  38.660  0.00 55.20           H
ATOM   2497 HH21 ARG A 160      -7.515   5.683  38.686  1.00 50.29           H
ATOM   2498 HH22 ARG A 160      -8.797   6.458  39.577  1.00 50.29           H
ATOM   2499  N   GLU A 161      -4.072   7.345  33.484  1.00 21.24           N
ATOM   2500  CA  GLU A 161      -2.984   6.393  33.492  1.00 23.89           C
ATOM   2501  C   GLU A 161      -3.525   5.022  33.863  1.00 24.88           C
ATOM   2502  O   GLU A 161      -4.301   4.921  34.796  1.00 25.68           O
ATOM   2503  CB  GLU A 161      -1.938   6.820  34.510  1.00 23.56           C
ATOM   2504  CG  GLU A 161      -0.721   5.894  34.468  1.00 24.51           C
ATOM   2505  CD  GLU A 161       0.434   6.366  35.321  1.00 33.19           C
ATOM   2506  OE1 GLU A 161       1.507   5.772  35.128  1.00 24.69           O
ATOM   2507  OE2 GLU A 161       0.255   7.292  36.142  1.00 28.55           O1-
ATOM   2508  H   GLU A 161      -4.154   7.962  34.277  1.00 25.49           H
ATOM   2509  HA  GLU A 161      -2.519   6.376  32.509  1.00 28.66           H
ATOM   2510  HB2 GLU A 161      -1.637   7.840  34.298  1.00 28.26           H
ATOM   2511  HB3 GLU A 161      -2.368   6.791  35.512  1.00 28.26           H
ATOM   2512  HG2 GLU A 161      -0.998   4.900  34.825  1.00 29.41           H
ATOM   2513  HG3 GLU A 161      -0.361   5.749  33.452  1.00 29.41           H
ATOM   2514  N   ARG A 162      -3.070   3.974  33.176  1.00 21.39           N
ATOM   2515  CA  ARG A 162      -3.216   2.615  33.641  1.00 24.41           C
ATOM   2516  C   ARG A 162      -1.844   2.066  34.020  1.00 28.64           C
ATOM   2517  O   ARG A 162      -0.852   2.225  33.299  1.00 22.79           O
ATOM   2518  CB  ARG A 162      -3.956   1.796  32.597  1.00 30.79           C
ATOM   2519  CG  ARG A 162      -3.141   0.949  31.632  1.00 35.43           C
ATOM   2520  CD  ARG A 162      -4.114   0.233  30.695  0.26 32.21           C
ATOM   2521  NE  ARG A 162      -3.436  -0.237  29.494  0.52 43.63           N
ATOM   2522  CZ  ARG A 162      -2.615  -1.279  29.386  0.38 41.32           C
ATOM   2523  NH1 ARG A 162      -2.314  -2.108  30.378  0.36 49.55           N
ATOM   2524  NH2 ARG A 162      -2.073  -1.495  28.212  0.67 41.75           N1+
ATOM   2525  H   ARG A 162      -2.407   4.132  32.430  1.00 25.67           H
ATOM   2526  HA  ARG A 162      -3.836   2.626  34.536  1.00 29.29           H
ATOM   2527  HB2 ARG A 162      -4.584   1.098  33.153  1.00 36.94           H
ATOM   2528  HB3 ARG A 162      -4.622   2.444  32.040  1.00 36.94           H
ATOM   2529  HG2 ARG A 162      -2.467   1.588  31.061  1.00 42.52           H
ATOM   2530  HG3 ARG A 162      -2.572   0.201  32.184  1.00 42.52           H
ATOM   2531  HD2 ARG A 162      -4.590  -0.606  31.206  0.00 38.65           H
ATOM   2532  HD3 ARG A 162      -4.886   0.939  30.383  1.00 38.65           H
ATOM   2533  HE  ARG A 162      -3.532   0.343  28.674  0.00 52.35           H
ATOM   2534 HH11 ARG A 162      -2.710  -1.973  31.296  1.00 59.46           H
ATOM   2535 HH12 ARG A 162      -1.684  -2.881  30.214  1.00 59.46           H
ATOM   2536 HH21 ARG A 162      -2.265  -0.874  27.444  1.00 50.10           H
ATOM   2537 HH22 ARG A 162      -1.458  -2.290  28.095  1.00 50.10           H
ATOM   2538  N   LEU A 163      -1.826   1.415  35.167  1.00 22.83           N
ATOM   2539  CA  LEU A 163      -0.638   0.733  35.643  1.00 29.21           C
ATOM   2540  C   LEU A 163      -0.430  -0.526  34.823  1.00 23.56           C
ATOM   2541  O   LEU A 163      -1.371  -1.179  34.398  1.00 24.59           O
ATOM   2542  CB  LEU A 163      -0.810   0.349  37.100  1.00 28.40           C
ATOM   2543  CG  LEU A 163      -1.071   1.519  38.050  1.00 27.14           C
ATOM   2544  CD1 LEU A 163      -1.347   0.954  39.436  1.00 26.51           C
ATOM   2545  CD2 LEU A 163       0.125   2.468  38.085  1.00 27.03           C
ATOM   2546  H   LEU A 163      -2.670   1.341  35.712  1.00 27.39           H
ATOM   2547  HA  LEU A 163       0.236   1.376  35.542  1.00 35.05           H
ATOM   2548  HB2 LEU A 163      -1.640  -0.357  37.170  1.00 34.08           H
ATOM   2549  HB3 LEU A 163       0.094  -0.171  37.417  1.00 34.08           H
ATOM   2550  HG  LEU A 163      -1.958   2.065  37.724  1.00 32.57           H
ATOM   2551 HD11 LEU A 163      -1.506   1.777  40.132  1.00 31.81           H
ATOM   2552 HD12 LEU A 163      -2.239   0.328  39.417  1.00 31.81           H
ATOM   2553 HD13 LEU A 163      -0.497   0.357  39.769  1.00 31.81           H
ATOM   2554 HD21 LEU A 163      -0.056   3.250  38.821  1.00 32.43           H
ATOM   2555 HD22 LEU A 163       1.035   1.932  38.362  1.00 32.43           H
ATOM   2556 HD23 LEU A 163       0.253   2.943  37.113  1.00 32.43           H
ATOM   2557  N   LEU A 164       0.817  -0.909  34.642  1.00 23.40           N
ATOM   2558  CA  LEU A 164       1.160  -2.127  33.899  1.00 21.10           C
ATOM   2559  C   LEU A 164       1.382  -3.276  34.846  1.00 22.33           C
ATOM   2560  O   LEU A 164       1.800  -3.033  35.968  1.00 23.67           O
ATOM   2561  CB  LEU A 164       2.413  -1.863  33.080  1.00 23.61           C
ATOM   2562  CG  LEU A 164       2.220  -0.698  32.103  1.00 27.16           C
ATOM   2563  CD1 LEU A 164       3.465  -0.685  31.240  1.00 27.88           C
ATOM   2564  CD2 LEU A 164       0.977  -0.862  31.212  1.00 35.54           C
ATOM   2565  H   LEU A 164       1.560  -0.392  35.090  1.00 28.08           H
ATOM   2566  HA  LEU A 164       0.367  -2.419  33.214  1.00 25.32           H
ATOM   2567  HB2 LEU A 164       3.244  -1.640  33.747  1.00 28.33           H
ATOM   2568  HB3 LEU A 164       2.647  -2.772  32.524  1.00 28.33           H
ATOM   2569  HG  LEU A 164       2.167   0.241  32.654  1.00 32.59           H
ATOM   2570 HD11 LEU A 164       3.342   0.100  30.512  1.00 33.46           H
ATOM   2571 HD12 LEU A 164       4.352  -0.503  31.852  1.00 33.46           H
ATOM   2572 HD13 LEU A 164       3.576  -1.632  30.720  1.00 33.46           H
ATOM   2573 HD21 LEU A 164       0.985  -0.115  30.417  1.00 42.65           H
ATOM   2574 HD22 LEU A 164       0.961  -1.855  30.764  1.00 42.65           H
ATOM   2575 HD23 LEU A 164       0.072  -0.709  31.799  1.00 42.65           H
ATOM   2576  N   ASN A 165       1.157  -4.504  34.365  1.00 25.88           N
ATOM   2577  CA  ASN A 165       1.541  -5.740  35.064  1.00 35.35           C
ATOM   2578  C   ASN A 165       2.179  -6.846  34.185  1.00 31.69           C
ATOM   2579  O   ASN A 165       2.629  -7.861  34.719  1.00 39.22           O
ATOM   2580  CB  ASN A 165       0.324  -6.301  35.797  1.00 38.73           C
ATOM   2581  CG  ASN A 165      -0.789  -6.611  34.817  1.00 41.17           C
ATOM   2582  OD1 ASN A 165      -0.657  -7.495  33.974  1.00 40.19           O
ATOM   2583  ND2 ASN A 165      -1.870  -5.852  34.892  1.00 35.57           N
ATOM   2584  H   ASN A 165       0.776  -4.589  33.435  1.00 31.06           H
ATOM   2585  HA  ASN A 165       2.286  -5.484  35.819  1.00 42.42           H
ATOM   2586  HB2 ASN A 165       0.636  -7.236  36.260  1.00 46.48           H
ATOM   2587  HB3 ASN A 165      -0.012  -5.595  36.553  1.00 46.48           H
ATOM   2588 HD21 ASN A 165      -2.610  -5.980  34.218  1.00 42.68           H
ATOM   2589 HD22 ASN A 165      -1.924  -5.120  35.585  1.00 42.68           H
ATOM   2590  N   LYS A 166       2.181  -6.739  32.852  1.00 31.43           N
ATOM   2591  CA  LYS A 166       2.779  -7.766  31.996  1.00 28.49           C
ATOM   2592  C   LYS A 166       4.296  -7.624  32.189  1.00 32.48           C
ATOM   2593  O   LYS A 166       4.808  -6.519  32.068  1.00 27.28           O
ATOM   2594  CB  LYS A 166       2.342  -7.516  30.543  1.00 35.36           C
ATOM   2595  CG  LYS A 166       2.853  -8.563  29.530  1.00 42.55           C
ATOM   2596  CD  LYS A 166       2.278  -8.280  28.126  1.00 48.37           C
ATOM   2597  CE  LYS A 166       3.095  -8.842  26.954  1.00 52.70           C
ATOM   2598  NZ  LYS A 166       4.449  -8.252  26.866  1.00 53.80           N1+
ATOM   2599  H   LYS A 166       1.813  -5.906  32.414  1.00 37.71           H
ATOM   2600  HA  LYS A 166       2.443  -8.755  32.301  1.00 34.19           H
ATOM   2601  HB2 LYS A 166       1.252  -7.511  30.509  1.00 42.43           H
ATOM   2602  HB3 LYS A 166       2.693  -6.531  30.238  1.00 42.43           H
ATOM   2603  HG2 LYS A 166       3.942  -8.558  29.505  1.00 51.05           H
ATOM   2604  HG3 LYS A 166       2.517  -9.550  29.848  1.00 51.05           H
ATOM   2605  HD2 LYS A 166       1.281  -8.720  28.069  1.00 58.05           H
ATOM   2606  HD3 LYS A 166       2.164  -7.206  27.983  1.00 58.05           H
ATOM   2607  HE2 LYS A 166       3.184  -9.922  27.080  1.00 63.23           H
ATOM   2608  HE3 LYS A 166       2.561  -8.652  26.021  1.00 63.23           H
ATOM   2609  HZ1 LYS A 166       4.911  -8.576  26.025  1.00 64.56           H
ATOM   2610  HZ2 LYS A 166       4.391  -7.244  26.839  1.00 64.56           H
ATOM   2611  HZ3 LYS A 166       4.993  -8.524  27.673  1.00 64.56           H
ATOM   2612  N   MET A 167       5.004  -8.702  32.523  1.00 30.31           N
ATOM   2613  CA  MET A 167       6.453  -8.743  32.448  1.00 35.70           C
ATOM   2614  C   MET A 167       6.880  -8.818  30.983  1.00 33.68           C
ATOM   2615  O   MET A 167       6.446  -9.705  30.241  1.00 31.88           O
ATOM   2616  CB  MET A 167       7.031  -9.915  33.261  1.00 36.29           C
ATOM   2617  CG  MET A 167       6.942  -9.662  34.764  1.00 29.79           C
ATOM   2618  SD  MET A 167       8.323 -10.429  35.633  1.00 53.82           S
ATOM   2619  CE  MET A 167       7.526 -11.944  36.223  1.00 52.58           C
ATOM   2620  H   MET A 167       4.519  -9.571  32.690  1.00 36.37           H
ATOM   2621  HA  MET A 167       6.845  -7.819  32.876  1.00 42.83           H
ATOM   2622  HB2 MET A 167       6.526 -10.850  33.014  1.00 43.55           H
ATOM   2623  HB3 MET A 167       8.081 -10.023  32.991  1.00 43.55           H
ATOM   2624  HG2 MET A 167       6.890  -8.609  34.999  1.00 35.74           H
ATOM   2625  HG3 MET A 167       6.009 -10.090  35.127  1.00 35.74           H
ATOM   2626  HE1 MET A 167       8.265 -12.575  36.718  1.00 63.10           H
ATOM   2627  HE2 MET A 167       6.747 -11.683  36.940  1.00 63.10           H
ATOM   2628  HE3 MET A 167       7.089 -12.485  35.383  1.00 63.10           H
ATOM   2629  N   CYS A 168       7.713  -7.864  30.553  1.00 25.66           N
ATOM   2630  CA  CYS A 168       8.332  -7.942  29.242  1.00 23.35           C
ATOM   2631  C   CYS A 168       9.491  -6.994  29.140  1.00 25.62           C
ATOM   2632  O   CYS A 168       9.736  -6.223  30.062  1.00 18.72           O
ATOM   2633  CB  CYS A 168       7.324  -7.719  28.121  1.00 36.71           C
ATOM   2634  SG  CYS A 168       6.578  -6.101  28.250  1.00 37.44           S1-
ATOM   2635  H   CYS A 168       8.014  -7.124  31.168  1.00 30.79           H
ATOM   2636  HA  CYS A 168       8.745  -8.946  29.128  1.00 28.02           H
ATOM   2637  HB2 CYS A 168       6.559  -8.485  28.173  1.00 44.05           H
ATOM   2638  HB3 CYS A 168       7.819  -7.796  27.153  1.00 44.05           H
ATOM   2639  N   GLY A 169      10.228  -7.116  28.039  1.00 21.45           N
ATOM   2640  CA  GLY A 169      11.493  -6.438  27.847  1.00 24.38           C
ATOM   2641  C   GLY A 169      12.615  -7.456  27.765  1.00 21.24           C
ATOM   2642  O   GLY A 169      12.403  -8.590  27.333  1.00 20.94           O
ATOM   2643  H   GLY A 169       9.982  -7.824  27.362  1.00 25.74           H
ATOM   2644  HA2 GLY A 169      11.448  -5.878  26.915  1.00 29.25           H
ATOM   2645  HA3 GLY A 169      11.690  -5.747  28.667  1.00 29.25           H
ATOM   2646  N   THR A 170      13.823  -7.016  28.158  1.00 17.35           N
ATOM   2647  CA  THR A 170      15.089  -7.748  28.050  1.00 20.21           C
ATOM   2648  C   THR A 170      15.814  -7.588  29.386  1.00 17.08           C
ATOM   2649  O   THR A 170      16.021  -6.457  29.821  1.00 15.82           O
ATOM   2650  CB  THR A 170      15.847  -7.147  26.842  1.00 16.84           C
ATOM   2651  OG1 THR A 170      15.051  -7.326  25.700  1.00 19.72           O
ATOM   2652  CG2 THR A 170      17.201  -7.768  26.554  1.00 18.78           C
ATOM   2653  H   THR A 170      13.894  -6.053  28.451  1.00 20.82           H
ATOM   2654  HA  THR A 170      14.882  -8.802  27.859  1.00 24.24           H
ATOM   2655  HB  THR A 170      15.985  -6.081  27.011  1.00 20.20           H
ATOM   2656  HG1 THR A 170      14.269  -6.765  25.767  1.00 23.66           H
ATOM   2657 HG21 THR A 170      17.632  -7.318  25.660  1.00 22.53           H
ATOM   2658 HG22 THR A 170      17.877  -7.593  27.375  1.00 22.53           H
ATOM   2659 HG23 THR A 170      17.100  -8.838  26.371  1.00 22.53           H
ATOM   2660  N   LEU A 171      16.116  -8.696  30.092  1.00 16.29           N
ATOM   2661  CA  LEU A 171      16.477  -8.652  31.506  1.00 17.61           C
ATOM   2662  C   LEU A 171      17.569  -7.626  31.901  1.00 18.11           C
ATOM   2663  O   LEU A 171      17.357  -6.908  32.877  1.00 15.43           O
ATOM   2664  CB  LEU A 171      16.860 -10.064  32.032  1.00 19.22           C
ATOM   2665  CG  LEU A 171      15.653 -10.976  32.338  1.00 23.31           C
ATOM   2666  CD1 LEU A 171      16.113 -12.443  32.450  1.00 19.91           C
ATOM   2667  CD2 LEU A 171      14.964 -10.500  33.637  1.00 19.58           C
ATOM   2668  H   LEU A 171      15.941  -9.601  29.685  1.00 19.55           H
ATOM   2669  HA  LEU A 171      15.571  -8.328  32.015  1.00 21.12           H
ATOM   2670  HB2 LEU A 171      17.466 -10.554  31.272  1.00 23.06           H
ATOM   2671  HB3 LEU A 171      17.484  -9.976  32.914  1.00 23.06           H
ATOM   2672  HG  LEU A 171      14.929 -10.913  31.524  1.00 27.98           H
ATOM   2673 HD11 LEU A 171      15.248 -13.076  32.650  1.00 23.89           H
ATOM   2674 HD12 LEU A 171      16.558 -12.768  31.507  1.00 23.89           H
ATOM   2675 HD13 LEU A 171      16.842 -12.558  33.251  1.00 23.89           H
ATOM   2676 HD21 LEU A 171      14.081 -11.108  33.838  1.00 23.49           H
ATOM   2677 HD22 LEU A 171      15.664 -10.579  34.468  1.00 23.49           H
ATOM   2678 HD23 LEU A 171      14.641  -9.467  33.551  1.00 23.49           H
ATOM   2679  N   PRO A 172      18.700  -7.491  31.181  1.00 21.54           N
ATOM   2680  CA  PRO A 172      19.714  -6.507  31.574  1.00 18.53           C
ATOM   2681  C   PRO A 172      19.199  -5.043  31.504  1.00 16.87           C
ATOM   2682  O   PRO A 172      19.741  -4.179  32.183  1.00 18.60           O
ATOM   2683  CB  PRO A 172      20.866  -6.708  30.590  1.00 17.95           C
ATOM   2684  CG  PRO A 172      20.658  -8.088  29.995  1.00 20.76           C
ATOM   2685  CD  PRO A 172      19.146  -8.269  30.037  1.00 19.46           C
ATOM   2686  HA  PRO A 172      20.098  -6.759  32.563  1.00 22.24           H
ATOM   2687  HB2 PRO A 172      20.731  -5.981  29.786  1.00 21.54           H
ATOM   2688  HB3 PRO A 172      21.860  -6.586  31.010  1.00 21.54           H
ATOM   2689  HG2 PRO A 172      21.005  -8.114  28.961  1.00 24.91           H
ATOM   2690  HG3 PRO A 172      21.165  -8.840  30.603  1.00 24.91           H
ATOM   2691  HD2 PRO A 172      18.727  -7.843  29.137  1.00 23.35           H
ATOM   2692  HD3 PRO A 172      18.940  -9.331  30.144  1.00 23.35           H
ATOM   2693  N   TYR A 173      18.154  -4.755  30.733  1.00 16.13           N
ATOM   2694  CA  TYR A 173      17.591  -3.409  30.587  1.00 18.32           C
ATOM   2695  C   TYR A 173      16.372  -3.142  31.455  1.00 21.64           C
ATOM   2696  O   TYR A 173      15.896  -2.013  31.523  1.00 15.70           O
ATOM   2697  CB  TYR A 173      17.213  -3.199  29.146  1.00 15.82           C
ATOM   2698  CG  TYR A 173      18.412  -3.324  28.242  1.00 14.04           C
ATOM   2699  CD1 TYR A 173      19.185  -2.189  27.972  1.00 16.18           C
ATOM   2700  CD2 TYR A 173      18.749  -4.573  27.689  1.00 18.68           C
ATOM   2701  CE1 TYR A 173      20.352  -2.301  27.209  1.00 19.39           C
ATOM   2702  CE2 TYR A 173      19.878  -4.674  26.853  1.00 17.26           C
ATOM   2703  CZ  TYR A 173      20.701  -3.547  26.650  1.00 18.41           C
ATOM   2704  OH  TYR A 173      21.844  -3.629  25.916  1.00 19.87           O
ATOM   2705  H   TYR A 173      17.744  -5.482  30.168  1.00 19.36           H
ATOM   2706  HA  TYR A 173      18.346  -2.659  30.828  1.00 21.98           H
ATOM   2707  HB2 TYR A 173      16.476  -3.952  28.872  1.00 18.98           H
ATOM   2708  HB3 TYR A 173      16.777  -2.208  29.032  1.00 18.98           H
ATOM   2709  HD1 TYR A 173      18.921  -1.229  28.395  1.00 19.41           H
ATOM   2710  HD2 TYR A 173      18.140  -5.438  27.881  1.00 22.41           H
ATOM   2711  HE1 TYR A 173      20.979  -1.436  27.049  1.00 23.27           H
ATOM   2712  HE2 TYR A 173      20.132  -5.620  26.406  1.00 20.71           H
ATOM   2713  HH  TYR A 173      22.351  -2.816  25.929  1.00 23.84           H
ATOM   2714  N   VAL A 174      15.813  -4.194  32.031  1.00 16.02           N
ATOM   2715  CA  VAL A 174      14.532  -4.157  32.696  1.00 15.23           C
ATOM   2716  C   VAL A 174      14.668  -3.539  34.083  1.00 14.93           C
ATOM   2717  O   VAL A 174      15.639  -3.809  34.769  1.00 15.08           O
ATOM   2718  CB  VAL A 174      13.970  -5.610  32.687  1.00 22.29           C
ATOM   2719  CG1 VAL A 174      14.132  -6.308  34.032  1.00 25.00           C
ATOM   2720  CG2 VAL A 174      12.535  -5.593  32.202  1.00 29.31           C
ATOM   2721  H   VAL A 174      16.246  -5.094  31.886  1.00 19.22           H
ATOM   2722  HA  VAL A 174      13.858  -3.539  32.106  1.00 18.27           H
ATOM   2723  HB  VAL A 174      14.514  -6.204  31.951  1.00 26.75           H
ATOM   2724 HG11 VAL A 174      13.805  -7.342  33.941  1.00 30.00           H
ATOM   2725 HG12 VAL A 174      15.183  -6.309  34.315  1.00 30.00           H
ATOM   2726 HG13 VAL A 174      13.530  -5.814  34.795  1.00 30.00           H
ATOM   2727 HG21 VAL A 174      12.085  -6.576  32.336  1.00 35.17           H
ATOM   2728 HG22 VAL A 174      11.980  -4.830  32.744  1.00 35.17           H
ATOM   2729 HG23 VAL A 174      12.512  -5.349  31.141  1.00 35.17           H
ATOM   2730  N   ALA A 175      13.673  -2.756  34.525  1.00 14.53           N
ATOM   2731  CA  ALA A 175      13.716  -2.060  35.797  1.00 16.45           C
ATOM   2732  C   ALA A 175      13.395  -3.051  36.929  1.00 14.28           C
ATOM   2733  O   ALA A 175      12.614  -3.986  36.717  1.00 16.37           O
ATOM   2734  CB  ALA A 175      12.695  -0.907  35.773  1.00 19.02           C
ATOM   2735  H   ALA A 175      12.876  -2.589  33.926  1.00 17.43           H
ATOM   2736  HA  ALA A 175      14.706  -1.630  35.939  1.00 19.74           H
ATOM   2737  HB1 ALA A 175      12.836  -0.276  36.647  1.00 22.82           H
ATOM   2738  HB2 ALA A 175      12.858  -0.301  34.885  1.00 22.82           H
ATOM   2739  HB3 ALA A 175      11.677  -1.299  35.759  1.00 22.82           H
ATOM   2740  N   PRO A 176      13.944  -2.860  38.133  1.00 15.08           N
ATOM   2741  CA  PRO A 176      13.809  -3.870  39.184  1.00 18.40           C
ATOM   2742  C   PRO A 176      12.360  -4.069  39.654  1.00 20.94           C
ATOM   2743  O   PRO A 176      12.029  -5.189  40.047  1.00 19.95           O
ATOM   2744  CB  PRO A 176      14.664  -3.316  40.335  1.00 23.67           C
ATOM   2745  CG  PRO A 176      14.737  -1.794  40.079  1.00 20.43           C
ATOM   2746  CD  PRO A 176      14.783  -1.756  38.563  1.00 15.49           C
ATOM   2747  HA  PRO A 176      14.245  -4.817  38.882  1.00 22.07           H
ATOM   2748  HB2 PRO A 176      14.295  -3.560  41.328  1.00 28.41           H
ATOM   2749  HB3 PRO A 176      15.661  -3.734  40.207  1.00 28.41           H
ATOM   2750  HG2 PRO A 176      13.861  -1.286  40.479  1.00 24.52           H
ATOM   2751  HG3 PRO A 176      15.645  -1.352  40.483  1.00 24.52           H
ATOM   2752  HD2 PRO A 176      14.408  -0.789  38.229  1.00 18.59           H
ATOM   2753  HD3 PRO A 176      15.806  -1.930  38.232  1.00 18.59           H
ATOM   2754  N   GLU A 177      11.509  -3.023  39.588  1.00 17.86           N
ATOM   2755  CA  GLU A 177      10.104  -3.115  39.988  1.00 18.17           C
ATOM   2756  C   GLU A 177       9.317  -4.108  39.140  1.00 25.24           C
ATOM   2757  O   GLU A 177       8.349  -4.699  39.609  1.00 22.34           O
ATOM   2758  CB  GLU A 177       9.384  -1.766  40.019  1.00 21.54           C
ATOM   2759  CG  GLU A 177       9.247  -0.959  38.711  1.00 20.06           C
ATOM   2760  CD  GLU A 177      10.475  -0.123  38.343  1.00 17.48           C
ATOM   2761  OE1 GLU A 177      10.288   0.752  37.465  1.00 18.79           O
ATOM   2762  OE2 GLU A 177      11.553  -0.319  38.959  1.00 18.04           O1-
ATOM   2763  H   GLU A 177      11.843  -2.130  39.247  1.00 21.43           H
ATOM   2764  HA  GLU A 177      10.100  -3.499  41.009  1.00 21.80           H
ATOM   2765  HB2 GLU A 177       8.375  -1.950  40.361  1.00 25.84           H
ATOM   2766  HB3 GLU A 177       9.851  -1.134  40.777  1.00 25.84           H
ATOM   2767  HG2 GLU A 177       9.015  -1.620  37.877  1.00 24.07           H
ATOM   2768  HG3 GLU A 177       8.385  -0.297  38.780  1.00 24.07           H
ATOM   2769  N   LEU A 178       9.702  -4.283  37.878  1.00 18.15           N
ATOM   2770  CA  LEU A 178       9.009  -5.196  36.974  1.00 23.26           C
ATOM   2771  C   LEU A 178       9.240  -6.637  37.400  1.00 22.75           C
ATOM   2772  O   LEU A 178       8.322  -7.450  37.291  1.00 24.11           O
ATOM   2773  CB  LEU A 178       9.330  -4.793  35.520  1.00 29.67           C
ATOM   2774  CG  LEU A 178       9.463  -5.589  34.293  1.00 32.03           C
ATOM   2775  CD1 LEU A 178       9.200  -7.064  34.390  1.00 38.71           C
ATOM   2776  CD2 LEU A 178       8.704  -5.008  33.094  1.00 24.45           C
ATOM   2777  H   LEU A 178      10.519  -3.798  37.532  1.00 21.78           H
ATOM   2778  HA  LEU A 178       7.944  -5.030  37.133  1.00 27.91           H
ATOM   2779  HB2 LEU A 178       8.521  -4.115  35.241  1.00 35.60           H
ATOM   2780  HB3 LEU A 178      10.220  -4.159  35.526  1.00 35.60           H
ATOM   2781  HG  LEU A 178      10.520  -5.529  34.065  1.00 38.43           H
ATOM   2782 HD11 LEU A 178       9.322  -7.534  33.413  1.00 46.45           H
ATOM   2783 HD12 LEU A 178       9.903  -7.530  35.079  1.00 46.45           H
ATOM   2784 HD13 LEU A 178       8.180  -7.165  34.727  1.00 46.45           H
ATOM   2785 HD21 LEU A 178       9.012  -5.511  32.192  1.00 29.34           H
ATOM   2786 HD22 LEU A 178       7.634  -5.159  33.231  1.00 29.34           H
ATOM   2787 HD23 LEU A 178       8.908  -3.942  32.991  1.00 29.34           H
ATOM   2788  N   LEU A 179      10.392  -6.925  38.037  1.00 21.49           N
ATOM   2789  CA  LEU A 179      10.645  -8.207  38.683  1.00 24.63           C
ATOM   2790  C   LEU A 179       9.997  -8.347  40.087  1.00 32.18           C
ATOM   2791  O   LEU A 179       9.811  -9.462  40.559  1.00 34.44           O
ATOM   2792  CB  LEU A 179      12.160  -8.461  38.754  1.00 24.94           C
ATOM   2793  CG  LEU A 179      12.919  -8.353  37.406  1.00 21.74           C
ATOM   2794  CD1 LEU A 179      14.409  -8.492  37.663  1.00 23.62           C
ATOM   2795  CD2 LEU A 179      12.448  -9.435  36.415  1.00 25.67           C
ATOM   2796  H   LEU A 179      11.075  -6.192  38.161  1.00 25.79           H
ATOM   2797  HA  LEU A 179      10.202  -8.988  38.062  1.00 29.55           H
ATOM   2798  HB2 LEU A 179      12.596  -7.747  39.446  1.00 29.92           H
ATOM   2799  HB3 LEU A 179      12.322  -9.457  39.166  1.00 29.92           H
ATOM   2800  HG  LEU A 179      12.757  -7.372  36.960  1.00 26.09           H
ATOM   2801 HD11 LEU A 179      14.945  -8.427  36.715  1.00 28.35           H
ATOM   2802 HD12 LEU A 179      14.743  -7.688  38.320  1.00 28.35           H
ATOM   2803 HD13 LEU A 179      14.629  -9.455  38.128  1.00 28.35           H
ATOM   2804 HD21 LEU A 179      13.016  -9.350  35.489  1.00 30.81           H
ATOM   2805 HD22 LEU A 179      12.596 -10.427  36.839  1.00 30.81           H
ATOM   2806 HD23 LEU A 179      11.394  -9.305  36.172  1.00 30.81           H
ATOM   2807  N   LYS A 180       9.755  -7.252  40.814  1.00 27.06           N
ATOM   2808  CA  LYS A 180       9.403  -7.283  42.254  1.00 27.82           C
ATOM   2809  C   LYS A 180       7.909  -7.088  42.523  1.00 31.06           C
ATOM   2810  O   LYS A 180       7.433  -7.518  43.567  1.00 29.52           O
ATOM   2811  CB  LYS A 180      10.182  -6.232  43.068  1.00 29.16           C
ATOM   2812  CG  LYS A 180      11.678  -6.512  43.242  1.00 43.53           C
ATOM   2813  CD  LYS A 180      12.475  -5.237  43.606  0.00 34.51           C
ATOM   2814  CE  LYS A 180      13.775  -5.520  44.387  0.40 45.65           C
ATOM   2815  NZ  LYS A 180      15.010  -5.276  43.609  0.77 41.28           N1+
ATOM   2816  H   LYS A 180       9.936  -6.354  40.382  1.00 32.47           H
ATOM   2817  HA  LYS A 180       9.665  -8.259  42.665  1.00 33.39           H
ATOM   2818  HB2 LYS A 180      10.023  -5.240  42.642  1.00 34.99           H
ATOM   2819  HB3 LYS A 180       9.766  -6.226  44.079  1.00 34.99           H
ATOM   2820  HG2 LYS A 180      11.821  -7.285  43.999  1.00 52.24           H
ATOM   2821  HG3 LYS A 180      12.036  -6.899  42.296  1.00 52.24           H
ATOM   2822  HD2 LYS A 180      12.706  -4.693  42.690  1.00 41.42           H
ATOM   2823  HD3 LYS A 180      11.853  -4.588  44.223  1.00 41.42           H
ATOM   2824  HE2 LYS A 180      13.790  -4.846  45.245  1.00 54.78           H
ATOM   2825  HE3 LYS A 180      13.780  -6.540  44.772  1.00 54.78           H
ATOM   2826  HZ1 LYS A 180      15.803  -5.637  44.127  1.00 49.53           H
ATOM   2827  HZ2 LYS A 180      14.960  -5.740  42.714  1.00 49.53           H
ATOM   2828  HZ3 LYS A 180      15.142  -4.282  43.469  0.00 49.53           H
ATOM   2829  N   ARG A 181       7.186  -6.355  41.668  1.00 26.96           N
ATOM   2830  CA  ARG A 181       5.861  -5.834  41.954  1.00 27.26           C
ATOM   2831  C   ARG A 181       4.870  -6.399  40.962  1.00 30.22           C
ATOM   2832  O   ARG A 181       5.208  -6.635  39.801  1.00 31.01           O
ATOM   2833  CB  ARG A 181       5.839  -4.306  41.833  1.00 28.67           C
ATOM   2834  CG  ARG A 181       7.039  -3.513  42.332  1.00 25.90           C
ATOM   2835  CD  ARG A 181       7.180  -2.964  43.739  1.00 40.20           C
ATOM   2836  NE  ARG A 181       7.311  -3.975  44.745  1.00 28.76           N
ATOM   2837  CZ  ARG A 181       7.901  -3.787  45.949  1.00 42.32           C
ATOM   2838  NH1 ARG A 181       7.484  -4.487  46.994  1.00 35.60           N
ATOM   2839  NH2 ARG A 181       8.899  -2.942  46.185  1.00 41.74           N1+
ATOM   2840  H   ARG A 181       7.618  -6.054  40.808  1.00 32.35           H
ATOM   2841  HA  ARG A 181       5.565  -6.100  42.970  1.00 32.71           H
ATOM   2842  HB2 ARG A 181       5.756  -4.063  40.772  1.00 34.40           H
ATOM   2843  HB3 ARG A 181       4.930  -3.929  42.304  1.00 34.40           H
ATOM   2844  HG2 ARG A 181       7.971  -3.993  42.048  1.00 31.08           H
ATOM   2845  HG3 ARG A 181       6.970  -2.599  41.748  1.00 31.08           H
ATOM   2846  HD2 ARG A 181       8.063  -2.345  43.751  1.00 48.23           H
ATOM   2847  HD3 ARG A 181       6.318  -2.338  43.969  1.00 48.23           H
ATOM   2848  HE  ARG A 181       6.616  -4.703  44.674  1.00 34.51           H
ATOM   2849 HH11 ARG A 181       6.729  -5.149  46.884  1.00 42.71           H
ATOM   2850 HH12 ARG A 181       7.927  -4.362  47.889  1.00 42.71           H
ATOM   2851 HH21 ARG A 181       9.259  -2.372  45.433  1.00 50.08           H
ATOM   2852 HH22 ARG A 181       9.305  -2.866  47.104  1.00 50.08           H
ATOM   2853  N   ARG A 182       3.620  -6.540  41.418  1.00 30.18           N
ATOM   2854  CA  ARG A 182       2.505  -6.996  40.588  1.00 35.91           C
ATOM   2855  C   ARG A 182       2.152  -5.949  39.531  1.00 26.35           C
ATOM   2856  O   ARG A 182       1.796  -6.312  38.418  1.00 32.26           O
ATOM   2857  CB  ARG A 182       1.291  -7.322  41.493  1.00 34.02           C
ATOM   2858  CG  ARG A 182       0.114  -7.899  40.684  1.00 45.15           C
ATOM   2859  CD  ARG A 182      -1.040  -8.393  41.580  1.00 48.45           C
ATOM   2860  NE  ARG A 182      -1.611  -7.314  42.424  1.00 56.77           N
ATOM   2861  CZ  ARG A 182      -2.522  -6.389  42.064  1.00 60.87           C
ATOM   2862  NH1 ARG A 182      -3.107  -6.373  40.863  1.00 51.21           N
ATOM   2863  NH2 ARG A 182      -2.855  -5.441  42.939  1.00 58.80           N1+
ATOM   2864  H   ARG A 182       3.413  -6.252  42.362  1.00 36.22           H
ATOM   2865  HA  ARG A 182       2.814  -7.904  40.066  1.00 43.09           H
ATOM   2866  HB2 ARG A 182       1.594  -8.055  42.242  1.00 40.82           H
ATOM   2867  HB3 ARG A 182       0.971  -6.414  42.005  1.00 40.82           H
ATOM   2868  HG2 ARG A 182      -0.266  -7.143  39.995  1.00 54.17           H
ATOM   2869  HG3 ARG A 182       0.474  -8.745  40.096  1.00 54.17           H
ATOM   2870  HD2 ARG A 182      -1.821  -8.842  40.968  1.00 58.14           H
ATOM   2871  HD3 ARG A 182      -0.652  -9.178  42.232  1.00 58.14           H
ATOM   2872  HE  ARG A 182      -1.205  -7.219  43.342  1.00 68.12           H
ATOM   2873 HH11 ARG A 182      -2.862  -7.066  40.169  1.00 61.45           H
ATOM   2874 HH12 ARG A 182      -3.773  -5.650  40.631  1.00 61.45           H
ATOM   2875 HH21 ARG A 182      -2.428  -5.418  43.850  1.00 70.56           H
ATOM   2876 HH22 ARG A 182      -3.524  -4.732  42.676  1.00 70.56           H
ATOM   2877  N   GLU A 183       2.191  -4.675  39.930  1.00 28.47           N
ATOM   2878  CA  GLU A 183       1.823  -3.536  39.104  1.00 30.99           C
ATOM   2879  C   GLU A 183       2.891  -2.450  39.236  1.00 27.29           C
ATOM   2880  O   GLU A 183       3.541  -2.306  40.269  1.00 27.18           O
ATOM   2881  CB  GLU A 183       0.460  -2.920  39.505  1.00 24.98           C
ATOM   2882  CG  GLU A 183      -0.735  -3.858  39.405  1.00 36.24           C
ATOM   2883  CD  GLU A 183      -2.004  -3.033  39.638  1.00 43.08           C
ATOM   2884  OE1 GLU A 183      -2.156  -2.500  40.763  1.00 41.86           O
ATOM   2885  OE2 GLU A 183      -2.785  -2.932  38.670  1.00 32.57           O1-
ATOM   2886  H   GLU A 183       2.561  -4.468  40.845  1.00 34.16           H
ATOM   2887  HA  GLU A 183       1.764  -3.865  38.075  1.00 37.18           H
ATOM   2888  HB2 GLU A 183       0.532  -2.541  40.526  1.00 29.97           H
ATOM   2889  HB3 GLU A 183       0.264  -2.068  38.856  1.00 29.97           H
ATOM   2890  HG2 GLU A 183      -0.765  -4.336  38.427  1.00 43.49           H
ATOM   2891  HG3 GLU A 183      -0.634  -4.591  40.207  1.00 43.49           H
ATOM   2892  N   PHE A 184       3.060  -1.657  38.188  1.00 27.45           N
ATOM   2893  CA  PHE A 184       4.103  -0.635  38.155  1.00 20.16           C
ATOM   2894  C   PHE A 184       3.725   0.419  37.112  1.00 22.06           C
ATOM   2895  O   PHE A 184       3.039   0.145  36.122  1.00 20.73           O
ATOM   2896  CB  PHE A 184       5.470  -1.330  37.931  1.00 20.78           C
ATOM   2897  CG  PHE A 184       5.466  -2.379  36.829  1.00 20.97           C
ATOM   2898  CD1 PHE A 184       5.626  -2.006  35.479  1.00 22.24           C
ATOM   2899  CD2 PHE A 184       5.268  -3.719  37.151  1.00 20.35           C
ATOM   2900  CE1 PHE A 184       5.600  -2.979  34.467  1.00 25.35           C
ATOM   2901  CE2 PHE A 184       5.205  -4.688  36.141  1.00 21.89           C
ATOM   2902  CZ  PHE A 184       5.394  -4.328  34.797  1.00 25.98           C
ATOM   2903  H   PHE A 184       2.539  -1.832  37.338  1.00 32.94           H
ATOM   2904  HA  PHE A 184       4.161  -0.128  39.119  1.00 24.19           H
ATOM   2905  HB2 PHE A 184       6.221  -0.574  37.708  1.00 24.93           H
ATOM   2906  HB3 PHE A 184       5.765  -1.823  38.856  1.00 24.93           H
ATOM   2907  HD1 PHE A 184       5.780  -0.967  35.222  1.00 26.69           H
ATOM   2908  HD2 PHE A 184       5.144  -4.014  38.181  1.00 24.42           H
ATOM   2909  HE1 PHE A 184       5.756  -2.696  33.436  1.00 30.42           H
ATOM   2910  HE2 PHE A 184       5.041  -5.722  36.403  1.00 26.27           H
ATOM   2911  HZ  PHE A 184       5.375  -5.080  34.026  1.00 31.18           H
ATOM   2912  N   HIS A 185       4.201   1.643  37.337  1.00 16.92           N
ATOM   2913  CA  HIS A 185       4.105   2.737  36.393  1.00 17.65           C
ATOM   2914  C   HIS A 185       4.976   2.504  35.150  1.00 19.63           C
ATOM   2915  O   HIS A 185       6.141   2.129  35.258  1.00 16.29           O
ATOM   2916  CB  HIS A 185       4.525   4.016  37.126  1.00 16.39           C
ATOM   2917  CG  HIS A 185       3.488   4.487  38.105  1.00 23.47           C
ATOM   2918  ND1 HIS A 185       2.355   5.179  37.766  1.00 23.24           N
ATOM   2919  CD2 HIS A 185       3.495   4.361  39.469  1.00 22.57           C
ATOM   2920  CE1 HIS A 185       1.713   5.480  38.890  1.00 24.75           C
ATOM   2921  NE2 HIS A 185       2.397   5.036  39.956  1.00 21.48           N
ATOM   2922  H   HIS A 185       4.754   1.801  38.166  1.00 20.30           H
ATOM   2923  HA  HIS A 185       3.069   2.851  36.077  1.00 21.18           H
ATOM   2924  HB2 HIS A 185       4.642   4.790  36.373  1.00 19.67           H
ATOM   2925  HB3 HIS A 185       5.481   3.883  37.632  1.00 19.67           H
ATOM   2926  HD1 HIS A 185       2.063   5.415  36.826  1.00 27.88           H
ATOM   2927  HD2 HIS A 185       4.249   3.884  40.070  1.00 27.08           H
ATOM   2928  HE1 HIS A 185       0.781   6.021  38.931  1.00 29.69           H
ATOM   2929  N   ALA A 186       4.431   2.794  33.961  1.00 16.51           N
ATOM   2930  CA  ALA A 186       5.118   2.574  32.702  1.00 15.10           C
ATOM   2931  C   ALA A 186       6.332   3.500  32.547  1.00 18.41           C
ATOM   2932  O   ALA A 186       7.377   3.035  32.112  1.00 15.74           O
ATOM   2933  CB  ALA A 186       4.146   2.777  31.539  1.00 18.70           C
ATOM   2934  H   ALA A 186       3.504   3.191  33.922  1.00 19.82           H
ATOM   2935  HA  ALA A 186       5.460   1.542  32.667  1.00 18.12           H
ATOM   2936  HB1 ALA A 186       4.669   2.609  30.604  1.00 22.44           H
ATOM   2937  HB2 ALA A 186       3.314   2.084  31.624  1.00 22.44           H
ATOM   2938  HB3 ALA A 186       3.762   3.797  31.558  1.00 22.44           H
ATOM   2939  N   GLU A 187       6.202   4.802  32.836  1.00 14.18           N
ATOM   2940  CA  GLU A 187       7.240   5.730  32.427  1.00 15.41           C
ATOM   2941  C   GLU A 187       8.612   5.501  33.122  1.00 15.87           C
ATOM   2942  O   GLU A 187       9.635   5.533  32.433  1.00 16.19           O
ATOM   2943  CB  GLU A 187       6.728   7.164  32.565  1.00 14.69           C
ATOM   2944  CG  GLU A 187       5.571   7.527  31.592  1.00 17.07           C
ATOM   2945  CD  GLU A 187       4.969   8.848  32.083  1.00 18.81           C
ATOM   2946  OE1 GLU A 187       5.332   9.904  31.547  1.00 20.84           O
ATOM   2947  OE2 GLU A 187       4.246   8.814  33.097  1.00 20.02           O1-
ATOM   2948  H   GLU A 187       5.339   5.165  33.211  1.00 17.01           H
ATOM   2949  HA  GLU A 187       7.411   5.568  31.364  1.00 18.49           H
ATOM   2950  HB2 GLU A 187       6.411   7.335  33.590  1.00 17.63           H
ATOM   2951  HB3 GLU A 187       7.562   7.839  32.385  1.00 17.63           H
ATOM   2952  HG2 GLU A 187       5.934   7.619  30.573  1.00 20.49           H
ATOM   2953  HG3 GLU A 187       4.821   6.741  31.655  1.00 20.49           H
ATOM   2954  N   PRO A 188       8.693   5.238  34.437  1.00 13.93           N
ATOM   2955  CA  PRO A 188       9.984   4.960  35.097  1.00 14.05           C
ATOM   2956  C   PRO A 188      10.727   3.722  34.555  1.00 14.65           C
ATOM   2957  O   PRO A 188      11.949   3.674  34.575  1.00 17.53           O
ATOM   2958  CB  PRO A 188       9.641   4.761  36.598  1.00 17.52           C
ATOM   2959  CG  PRO A 188       8.329   5.557  36.756  1.00 16.49           C
ATOM   2960  CD  PRO A 188       7.623   5.316  35.422  1.00 16.78           C
ATOM   2961  HA  PRO A 188      10.601   5.849  35.020  1.00 16.86           H
ATOM   2962  HB2 PRO A 188       9.429   3.705  36.748  1.00 21.02           H
ATOM   2963  HB3 PRO A 188      10.417   5.077  37.296  1.00 21.02           H
ATOM   2964  HG2 PRO A 188       7.713   5.156  37.560  1.00 19.78           H
ATOM   2965  HG3 PRO A 188       8.544   6.612  36.930  1.00 19.78           H
ATOM   2966  HD2 PRO A 188       7.081   4.375  35.462  1.00 20.13           H
ATOM   2967  HD3 PRO A 188       6.959   6.157  35.244  1.00 20.13           H
ATOM   2968  N   VAL A 189      10.003   2.758  33.997  1.00 16.13           N
ATOM   2969  CA  VAL A 189      10.572   1.588  33.378  1.00 13.97           C
ATOM   2970  C   VAL A 189      11.342   1.966  32.102  1.00 15.21           C
ATOM   2971  O   VAL A 189      12.497   1.563  31.911  1.00 16.27           O
ATOM   2972  CB  VAL A 189       9.478   0.538  33.122  1.00 18.43           C
ATOM   2973  CG1 VAL A 189      10.032  -0.688  32.407  1.00 18.64           C
ATOM   2974  CG2 VAL A 189       8.771   0.066  34.400  1.00 16.59           C
ATOM   2975  H   VAL A 189       9.002   2.877  33.936  1.00 19.36           H
ATOM   2976  HA  VAL A 189      11.276   1.163  34.090  1.00 16.76           H
ATOM   2977  HB  VAL A 189       8.729   0.979  32.475  1.00 22.11           H
ATOM   2978 HG11 VAL A 189       9.240  -1.414  32.259  1.00 22.37           H
ATOM   2979 HG12 VAL A 189      10.420  -0.418  31.425  1.00 22.37           H
ATOM   2980 HG13 VAL A 189      10.826  -1.127  33.011  1.00 22.37           H
ATOM   2981 HG21 VAL A 189       7.967  -0.616  34.128  1.00 19.91           H
ATOM   2982 HG22 VAL A 189       9.481  -0.441  35.050  1.00 19.91           H
ATOM   2983 HG23 VAL A 189       8.341   0.911  34.932  1.00 19.91           H
ATOM   2984  N   ASP A 190      10.732   2.764  31.236  1.00 15.71           N
ATOM   2985  CA  ASP A 190      11.448   3.290  30.072  1.00 15.21           C
ATOM   2986  C   ASP A 190      12.621   4.191  30.468  1.00 13.74           C
ATOM   2987  O   ASP A 190      13.652   4.161  29.807  1.00 17.04           O
ATOM   2988  CB  ASP A 190      10.509   3.975  29.070  1.00 15.58           C
ATOM   2989  CG  ASP A 190       9.593   3.052  28.279  1.00 15.07           C
ATOM   2990  OD1 ASP A 190       9.890   1.848  28.074  1.00 15.54           O
ATOM   2991  OD2 ASP A 190       8.590   3.623  27.817  1.00 17.63           O1-
ATOM   2992  H   ASP A 190       9.799   3.094  31.426  1.00 18.85           H
ATOM   2993  HA  ASP A 190      11.872   2.428  29.559  1.00 18.25           H
ATOM   2994  HB2 ASP A 190       9.894   4.707  29.589  1.00 18.69           H
ATOM   2995  HB3 ASP A 190      11.096   4.555  28.356  1.00 18.69           H
ATOM   2996  N   VAL A 191      12.501   4.983  31.542  1.00 14.32           N
ATOM   2997  CA  VAL A 191      13.616   5.774  32.036  1.00 16.57           C
ATOM   2998  C   VAL A 191      14.826   4.888  32.418  1.00 15.58           C
ATOM   2999  O   VAL A 191      15.974   5.162  32.019  1.00 10.58           O
ATOM   3000  CB  VAL A 191      13.151   6.682  33.206  1.00 20.33           C
ATOM   3001  CG1 VAL A 191      14.365   7.323  33.909  1.00 13.24           C
ATOM   3002  CG2 VAL A 191      12.235   7.794  32.692  1.00 13.82           C
ATOM   3003  H   VAL A 191      11.640   4.983  32.073  1.00 17.18           H
ATOM   3004  HA  VAL A 191      13.943   6.411  31.214  1.00 19.88           H
ATOM   3005  HB  VAL A 191      12.614   6.075  33.933  1.00 24.40           H
ATOM   3006 HG11 VAL A 191      14.029   8.083  34.610  1.00 15.89           H
ATOM   3007 HG12 VAL A 191      14.905   6.561  34.470  1.00 15.89           H
ATOM   3008 HG13 VAL A 191      15.028   7.774  33.168  1.00 15.89           H
ATOM   3009 HG21 VAL A 191      11.959   8.471  33.504  1.00 16.58           H
ATOM   3010 HG22 VAL A 191      12.759   8.361  31.920  1.00 16.58           H
ATOM   3011 HG23 VAL A 191      11.331   7.367  32.266  1.00 16.58           H
ATOM   3012  N   TRP A 192      14.532   3.821  33.178  1.00 13.18           N
ATOM   3013  CA  TRP A 192      15.532   2.880  33.638  1.00 13.47           C
ATOM   3014  C   TRP A 192      16.294   2.314  32.446  1.00 13.54           C
ATOM   3015  O   TRP A 192      17.524   2.356  32.457  1.00 15.17           O
ATOM   3016  CB  TRP A 192      14.876   1.770  34.446  1.00 12.32           C
ATOM   3017  CG  TRP A 192      15.884   0.822  34.962  1.00 12.29           C
ATOM   3018  CD1 TRP A 192      16.434  -0.176  34.247  1.00 15.87           C
ATOM   3019  CD2 TRP A 192      16.497   0.738  36.277  1.00 12.71           C
ATOM   3020  NE1 TRP A 192      17.319  -0.863  35.020  1.00 15.08           N
ATOM   3021  CE2 TRP A 192      17.410  -0.351  36.279  1.00 16.68           C
ATOM   3022  CE3 TRP A 192      16.347   1.448  37.470  1.00 15.72           C
ATOM   3023  CZ2 TRP A 192      18.128  -0.745  37.418  1.00 18.49           C
ATOM   3024  CZ3 TRP A 192      17.050   1.059  38.627  1.00 17.87           C
ATOM   3025  CH2 TRP A 192      17.902  -0.054  38.610  1.00 18.11           C
ATOM   3026  H   TRP A 192      13.565   3.623  33.401  1.00 15.81           H
ATOM   3027  HA  TRP A 192      16.239   3.385  34.292  1.00 16.16           H
ATOM   3028  HB2 TRP A 192      14.317   2.200  35.277  1.00 14.78           H
ATOM   3029  HB3 TRP A 192      14.181   1.223  33.814  1.00 14.78           H
ATOM   3030  HD1 TRP A 192      16.206  -0.398  33.220  1.00 19.04           H
ATOM   3031  HE1 TRP A 192      17.797  -1.689  34.688  1.00 18.10           H
ATOM   3032  HE3 TRP A 192      15.673   2.280  37.499  1.00 18.87           H
ATOM   3033  HZ2 TRP A 192      18.746  -1.627  37.400  1.00 22.19           H
ATOM   3034  HZ3 TRP A 192      16.895   1.588  39.548  1.00 21.44           H
ATOM   3035  HH2 TRP A 192      18.386  -0.374  39.515  1.00 21.73           H
ATOM   3036  N   SER A 193      15.577   1.735  31.463  1.00 12.39           N
ATOM   3037  CA  SER A 193      16.206   1.126  30.275  1.00 15.58           C
ATOM   3038  C   SER A 193      17.087   2.133  29.522  1.00 14.73           C
ATOM   3039  O   SER A 193      18.162   1.768  29.050  1.00 14.32           O
ATOM   3040  CB  SER A 193      15.156   0.485  29.352  1.00 13.45           C
ATOM   3041  OG  SER A 193      14.210   1.410  28.969  1.00 17.94           O
ATOM   3042  H   SER A 193      14.570   1.705  31.533  1.00 14.87           H
ATOM   3043  HA  SER A 193      16.858   0.323  30.620  1.00 18.69           H
ATOM   3044  HB2 SER A 193      15.643   0.122  28.447  1.00 16.14           H
ATOM   3045  HB3 SER A 193      14.647  -0.331  29.861  1.00 16.14           H
ATOM   3046  HG  SER A 193      14.367   2.144  29.345  1.00 21.52           H
ATOM   3047  N   CYS A 194      16.650   3.398  29.423  1.00 15.15           N
ATOM   3048  CA  CYS A 194      17.465   4.475  28.863  1.00 14.01           C
ATOM   3049  C   CYS A 194      18.760   4.657  29.649  1.00 14.04           C
ATOM   3050  O   CYS A 194      19.781   4.897  29.036  1.00 10.45           O
ATOM   3051  CB  CYS A 194      16.717   5.805  28.779  1.00 11.37           C
ATOM   3052  SG  CYS A 194      15.357   5.822  27.563  1.00 15.87           S
ATOM   3053  H   CYS A 194      15.743   3.635  29.800  1.00 18.18           H
ATOM   3054  HA  CYS A 194      17.743   4.196  27.847  1.00 16.81           H
ATOM   3055  HB2 CYS A 194      16.321   6.081  29.751  1.00 13.64           H
ATOM   3056  HB3 CYS A 194      17.442   6.561  28.472  1.00 13.64           H
ATOM   3057  HG  CYS A 194      14.454   5.218  28.346  1.00 19.04           H
ATOM   3058  N   GLY A 195      18.736   4.563  30.985  1.00 12.24           N
ATOM   3059  CA  GLY A 195      19.949   4.612  31.800  1.00 14.42           C
ATOM   3060  C   GLY A 195      20.891   3.437  31.535  1.00 15.33           C
ATOM   3061  O   GLY A 195      22.108   3.601  31.520  1.00 12.45           O
ATOM   3062  H   GLY A 195      17.863   4.350  31.449  1.00 14.69           H
ATOM   3063  HA2 GLY A 195      20.480   5.530  31.550  1.00 17.31           H
ATOM   3064  HA3 GLY A 195      19.697   4.594  32.856  1.00 17.31           H
ATOM   3065  N   ILE A 196      20.338   2.250  31.315  1.00 13.37           N
ATOM   3066  CA  ILE A 196      21.187   1.093  30.987  1.00 15.13           C
ATOM   3067  C   ILE A 196      21.801   1.303  29.591  1.00 13.79           C
ATOM   3068  O   ILE A 196      22.983   1.031  29.401  1.00 12.70           O
ATOM   3069  CB  ILE A 196      20.386  -0.223  31.091  1.00 12.10           C
ATOM   3070  CG1 ILE A 196      19.785  -0.468  32.491  1.00 10.56           C
ATOM   3071  CG2 ILE A 196      21.284  -1.391  30.618  1.00 11.51           C
ATOM   3072  CD1 ILE A 196      20.824  -0.752  33.600  1.00 14.12           C
ATOM   3073  H   ILE A 196      19.330   2.154  31.305  1.00 16.04           H
ATOM   3074  HA  ILE A 196      21.999   1.043  31.705  1.00 18.15           H
ATOM   3075  HB  ILE A 196      19.551  -0.154  30.393  1.00 14.52           H
ATOM   3076 HG12 ILE A 196      19.182   0.382  32.800  1.00 12.67           H
ATOM   3077 HG13 ILE A 196      19.114  -1.319  32.419  1.00 12.67           H
ATOM   3078 HG21 ILE A 196      20.807  -2.343  30.831  1.00 13.80           H
ATOM   3079 HG22 ILE A 196      21.419  -1.335  29.541  1.00 13.80           H
ATOM   3080 HG23 ILE A 196      22.260  -1.356  31.105  1.00 13.80           H
ATOM   3081 HD11 ILE A 196      20.285  -0.975  34.516  1.00 16.94           H
ATOM   3082 HD12 ILE A 196      21.440  -1.614  33.347  1.00 16.94           H
ATOM   3083 HD13 ILE A 196      21.465   0.113  33.767  1.00 16.94           H
ATOM   3084  N   VAL A 197      21.032   1.858  28.639  1.00 14.49           N
ATOM   3085  CA  VAL A 197      21.584   2.222  27.337  1.00 16.22           C
ATOM   3086  C   VAL A 197      22.734   3.238  27.510  1.00 14.93           C
ATOM   3087  O   VAL A 197      23.786   3.062  26.894  1.00 16.86           O
ATOM   3088  CB  VAL A 197      20.480   2.740  26.385  1.00 13.56           C
ATOM   3089  CG1 VAL A 197      21.062   3.406  25.118  1.00 17.28           C
ATOM   3090  CG2 VAL A 197      19.603   1.568  25.938  1.00 16.42           C
ATOM   3091  H   VAL A 197      20.081   2.122  28.851  1.00 17.38           H
ATOM   3092  HA  VAL A 197      22.015   1.323  26.889  1.00 19.46           H
ATOM   3093  HB  VAL A 197      19.859   3.480  26.883  1.00 16.27           H
ATOM   3094 HG11 VAL A 197      20.246   3.726  24.470  1.00 20.73           H
ATOM   3095 HG12 VAL A 197      21.663   4.278  25.370  1.00 20.73           H
ATOM   3096 HG13 VAL A 197      21.685   2.697  24.570  1.00 20.73           H
ATOM   3097 HG21 VAL A 197      18.728   1.956  25.420  1.00 19.70           H
ATOM   3098 HG22 VAL A 197      20.164   0.937  25.254  1.00 19.70           H
ATOM   3099 HG23 VAL A 197      19.280   0.962  26.787  1.00 19.70           H
ATOM   3100  N   LEU A 198      22.557   4.280  28.334  1.00 13.59           N
ATOM   3101  CA  LEU A 198      23.611   5.258  28.567  1.00 15.25           C
ATOM   3102  C   LEU A 198      24.879   4.606  29.136  1.00 18.43           C
ATOM   3103  O   LEU A 198      25.971   4.899  28.657  1.00 16.54           O
ATOM   3104  CB  LEU A 198      23.100   6.371  29.479  1.00 13.37           C
ATOM   3105  CG  LEU A 198      24.090   7.504  29.816  1.00 17.65           C
ATOM   3106  CD1 LEU A 198      24.707   8.098  28.528  1.00 16.45           C
ATOM   3107  CD2 LEU A 198      23.343   8.609  30.630  1.00 17.10           C
ATOM   3108  H   LEU A 198      21.689   4.375  28.840  1.00 16.31           H
ATOM   3109  HA  LEU A 198      23.859   5.689  27.597  1.00 18.30           H
ATOM   3110  HB2 LEU A 198      22.223   6.802  28.999  1.00 16.04           H
ATOM   3111  HB3 LEU A 198      22.778   5.933  30.419  1.00 16.04           H
ATOM   3112  HG  LEU A 198      24.882   7.090  30.437  1.00 21.18           H
ATOM   3113 HD11 LEU A 198      25.303   8.969  28.795  1.00 19.73           H
ATOM   3114 HD12 LEU A 198      25.364   7.384  28.038  1.00 19.73           H
ATOM   3115 HD13 LEU A 198      23.922   8.402  27.835  1.00 19.73           H
ATOM   3116 HD21 LEU A 198      24.003   9.453  30.819  1.00 20.52           H
ATOM   3117 HD22 LEU A 198      22.462   8.953  30.086  1.00 20.52           H
ATOM   3118 HD23 LEU A 198      23.029   8.214  31.595  1.00 20.52           H
ATOM   3119  N   THR A 199      24.729   3.738  30.150  1.00 17.78           N
ATOM   3120  CA  THR A 199      25.828   2.993  30.761  1.00 14.71           C
ATOM   3121  C   THR A 199      26.599   2.223  29.673  1.00 15.09           C
ATOM   3122  O   THR A 199      27.817   2.365  29.560  1.00 17.67           O
ATOM   3123  CB  THR A 199      25.296   2.041  31.842  1.00 15.12           C
ATOM   3124  OG1 THR A 199      24.549   2.721  32.827  1.00 15.40           O
ATOM   3125  CG2 THR A 199      26.513   1.372  32.505  1.00 19.92           C
ATOM   3126  H   THR A 199      23.792   3.545  30.478  1.00 21.33           H
ATOM   3127  HA  THR A 199      26.493   3.710  31.242  1.00 17.65           H
ATOM   3128  HB  THR A 199      24.672   1.274  31.385  1.00 18.14           H
ATOM   3129  HG1 THR A 199      23.794   3.132  32.400  1.00 18.48           H
ATOM   3130 HG21 THR A 199      26.190   0.715  33.309  1.00 23.90           H
ATOM   3131 HG22 THR A 199      27.064   0.772  31.781  1.00 23.90           H
ATOM   3132 HG23 THR A 199      27.162   2.129  32.943  1.00 23.90           H
ATOM   3133  N   ALA A 200      25.863   1.497  28.821  1.00 16.18           N
ATOM   3134  CA  ALA A 200      26.433   0.739  27.712  1.00 18.70           C
ATOM   3135  C   ALA A 200      27.210   1.634  26.750  1.00 24.54           C
ATOM   3136  O   ALA A 200      28.337   1.291  26.390  1.00 18.65           O
ATOM   3137  CB  ALA A 200      25.360  -0.058  26.974  1.00 17.00           C
ATOM   3138  H   ALA A 200      24.862   1.455  28.950  1.00 19.42           H
ATOM   3139  HA  ALA A 200      27.136   0.022  28.135  1.00 22.44           H
ATOM   3140  HB1 ALA A 200      25.841  -0.734  26.266  1.00 20.39           H
ATOM   3141  HB2 ALA A 200      24.781  -0.642  27.686  1.00 20.39           H
ATOM   3142  HB3 ALA A 200      24.682   0.600  26.429  1.00 20.39           H
ATOM   3143  N   MET A 201      26.642   2.791  26.359  1.00 21.39           N
ATOM   3144  CA  MET A 201      27.334   3.710  25.465  1.00 18.27           C
ATOM   3145  C   MET A 201      28.624   4.219  26.084  1.00 18.61           C
ATOM   3146  O   MET A 201      29.538   4.520  25.334  1.00 16.73           O
ATOM   3147  CB  MET A 201      26.496   4.931  25.029  1.00 14.74           C
ATOM   3148  CG  MET A 201      25.249   4.535  24.220  1.00 19.92           C
ATOM   3149  SD  MET A 201      24.441   5.966  23.451  1.00 17.26           S
ATOM   3150  CE  MET A 201      23.761   6.835  24.896  1.00 16.32           C
ATOM   3151  H   MET A 201      25.716   3.029  26.688  1.00 25.66           H
ATOM   3152  HA  MET A 201      27.596   3.151  24.566  1.00 21.93           H
ATOM   3153  HB2 MET A 201      26.203   5.501  25.910  1.00 17.68           H
ATOM   3154  HB3 MET A 201      27.111   5.588  24.412  1.00 17.68           H
ATOM   3155  HG2 MET A 201      25.534   3.842  23.428  1.00 23.91           H
ATOM   3156  HG3 MET A 201      24.540   4.017  24.853  1.00 23.91           H
ATOM   3157  HE1 MET A 201      23.198   7.704  24.547  1.00 19.58           H
ATOM   3158  HE2 MET A 201      23.089   6.172  25.437  1.00 19.58           H
ATOM   3159  HE3 MET A 201      24.562   7.155  25.563  1.00 19.58           H
ATOM   3160  N   LEU A 202      28.661   4.446  27.404  1.00 15.92           N
ATOM   3161  CA  LEU A 202      29.815   5.076  28.043  1.00 18.77           C
ATOM   3162  C   LEU A 202      30.896   4.085  28.508  1.00 21.03           C
ATOM   3163  O   LEU A 202      32.002   4.510  28.817  1.00 24.31           O
ATOM   3164  CB  LEU A 202      29.357   5.967  29.183  1.00 18.66           C
ATOM   3165  CG  LEU A 202      28.571   7.226  28.708  1.00 18.97           C
ATOM   3166  CD1 LEU A 202      28.142   7.987  29.929  1.00 13.93           C
ATOM   3167  CD2 LEU A 202      29.384   8.156  27.818  1.00 23.19           C
ATOM   3168  H   LEU A 202      27.883   4.152  27.979  1.00 19.11           H
ATOM   3169  HA  LEU A 202      30.309   5.715  27.312  1.00 22.53           H
ATOM   3170  HB2 LEU A 202      28.725   5.372  29.845  1.00 22.40           H
ATOM   3171  HB3 LEU A 202      30.229   6.293  29.748  1.00 22.40           H
ATOM   3172  HG  LEU A 202      27.685   6.923  28.153  1.00 22.76           H
ATOM   3173 HD11 LEU A 202      27.521   8.830  29.634  1.00 16.72           H
ATOM   3174 HD12 LEU A 202      27.565   7.331  30.583  1.00 16.72           H
ATOM   3175 HD13 LEU A 202      29.014   8.374  30.452  1.00 16.72           H
ATOM   3176 HD21 LEU A 202      28.832   9.080  27.658  1.00 27.83           H
ATOM   3177 HD22 LEU A 202      30.344   8.382  28.283  1.00 27.83           H
ATOM   3178 HD23 LEU A 202      29.560   7.689  26.849  1.00 27.83           H
ATOM   3179  N   ALA A 203      30.583   2.794  28.621  1.00 20.71           N
ATOM   3180  CA  ALA A 203      31.476   1.775  29.204  1.00 19.87           C
ATOM   3181  C   ALA A 203      31.642   0.548  28.319  1.00 24.30           C
ATOM   3182  O   ALA A 203      32.551  -0.247  28.537  1.00 21.79           O
ATOM   3183  CB  ALA A 203      30.947   1.373  30.580  1.00 23.74           C
ATOM   3184  H   ALA A 203      29.625   2.523  28.450  1.00 24.86           H
ATOM   3185  HA  ALA A 203      32.471   2.192  29.343  1.00 23.84           H
ATOM   3186  HB1 ALA A 203      31.595   0.620  31.023  1.00 28.48           H
ATOM   3187  HB2 ALA A 203      30.916   2.245  31.234  1.00 28.48           H
ATOM   3188  HB3 ALA A 203      29.949   0.944  30.482  1.00 28.48           H
ATOM   3189  N   GLY A 204      30.772   0.383  27.329  1.00 18.61           N
ATOM   3190  CA  GLY A 204      30.776  -0.751  26.420  1.00 22.62           C
ATOM   3191  C   GLY A 204      30.547  -2.063  27.131  1.00 25.16           C
ATOM   3192  O   GLY A 204      31.006  -3.096  26.653  1.00 25.09           O
ATOM   3193  H   GLY A 204      30.082   1.102  27.167  1.00 22.33           H
ATOM   3194  HA2 GLY A 204      29.990  -0.627  25.684  1.00 27.14           H
ATOM   3195  HA3 GLY A 204      31.746  -0.804  25.925  1.00 27.14           H
ATOM   3196  N   GLU A 205      29.805  -2.031  28.236  1.00 22.02           N
ATOM   3197  CA  GLU A 205      29.382  -3.229  28.927  1.00 25.56           C
ATOM   3198  C   GLU A 205      28.100  -2.886  29.690  1.00 22.91           C
ATOM   3199  O   GLU A 205      27.874  -1.750  30.137  1.00 25.96           O
ATOM   3200  CB  GLU A 205      30.527  -3.826  29.810  1.00 27.72           C
ATOM   3201  CG  GLU A 205      30.799  -3.009  31.059  1.00 29.93           C
ATOM   3202  CD  GLU A 205      31.853  -3.567  32.031  1.00 29.93           C
ATOM   3203  OE1 GLU A 205      31.765  -4.734  32.451  1.00 30.68           O
ATOM   3204  OE2 GLU A 205      32.717  -2.761  32.425  1.00 33.25           O1-
ATOM   3205  H   GLU A 205      29.396  -1.160  28.531  1.00 26.42           H
ATOM   3206  HA  GLU A 205      29.122  -3.978  28.178  1.00 30.67           H
ATOM   3207  HB2 GLU A 205      30.245  -4.835  30.111  1.00 33.26           H
ATOM   3208  HB3 GLU A 205      31.449  -3.887  29.231  1.00 33.26           H
ATOM   3209  HG2 GLU A 205      31.042  -1.983  30.780  1.00 35.91           H
ATOM   3210  HG3 GLU A 205      29.859  -3.023  31.609  1.00 35.91           H
ATOM   3211  N   LEU A 206      27.298  -3.923  29.874  1.00 23.43           N
ATOM   3212  CA  LEU A 206      26.106  -3.909  30.701  1.00 22.40           C
ATOM   3213  C   LEU A 206      26.489  -4.181  32.159  1.00 26.56           C
ATOM   3214  O   LEU A 206      27.314  -5.055  32.426  1.00 23.81           O
ATOM   3215  CB  LEU A 206      25.166  -4.990  30.185  1.00 19.18           C
ATOM   3216  CG  LEU A 206      24.077  -4.612  29.153  1.00 25.56           C
ATOM   3217  CD1 LEU A 206      24.073  -3.202  28.601  1.00 23.84           C
ATOM   3218  CD2 LEU A 206      24.007  -5.660  28.045  1.00 29.00           C
ATOM   3219  H   LEU A 206      27.569  -4.817  29.490  1.00 28.11           H
ATOM   3220  HA  LEU A 206      25.636  -2.938  30.609  1.00 26.88           H
ATOM   3221  HB2 LEU A 206      25.774  -5.802  29.782  1.00 23.02           H
ATOM   3222  HB3 LEU A 206      24.651  -5.423  31.043  1.00 23.02           H
ATOM   3223  HG  LEU A 206      23.124  -4.688  29.680  1.00 30.67           H
ATOM   3224 HD11 LEU A 206      23.225  -3.081  27.936  1.00 28.60           H
ATOM   3225 HD12 LEU A 206      23.951  -2.479  29.407  1.00 28.60           H
ATOM   3226 HD13 LEU A 206      24.998  -3.015  28.059  1.00 28.60           H
ATOM   3227 HD21 LEU A 206      23.110  -5.508  27.447  1.00 34.79           H
ATOM   3228 HD22 LEU A 206      24.890  -5.584  27.411  1.00 34.79           H
ATOM   3229 HD23 LEU A 206      23.959  -6.659  28.480  1.00 34.79           H
ATOM   3230  N   PRO A 207      25.856  -3.486  33.112  1.00 19.42           N
ATOM   3231  CA  PRO A 207      26.275  -3.574  34.505  1.00 21.52           C
ATOM   3232  C   PRO A 207      25.806  -4.852  35.217  1.00 22.73           C
ATOM   3233  O   PRO A 207      26.421  -5.249  36.188  1.00 30.33           O
ATOM   3234  CB  PRO A 207      25.628  -2.340  35.141  1.00 20.42           C
ATOM   3235  CG  PRO A 207      24.404  -2.050  34.282  1.00 17.34           C
ATOM   3236  CD  PRO A 207      24.917  -2.390  32.894  1.00 16.00           C
ATOM   3237  HA  PRO A 207      27.352  -3.439  34.590  1.00 25.82           H
ATOM   3238  HB2 PRO A 207      25.393  -2.456  36.193  1.00 24.50           H
ATOM   3239  HB3 PRO A 207      26.324  -1.517  35.015  1.00 24.50           H
ATOM   3240  HG2 PRO A 207      23.568  -2.678  34.582  1.00 20.81           H
ATOM   3241  HG3 PRO A 207      24.125  -0.997  34.311  1.00 20.81           H
ATOM   3242  HD2 PRO A 207      24.077  -2.654  32.259  1.00 19.19           H
ATOM   3243  HD3 PRO A 207      25.457  -1.533  32.490  1.00 19.19           H
ATOM   3244  N   TRP A 208      24.750  -5.521  34.767  1.00 26.62           N
ATOM   3245  CA  TRP A 208      24.248  -6.746  35.393  1.00 23.51           C
ATOM   3246  C   TRP A 208      23.369  -7.543  34.422  1.00 25.66           C
ATOM   3247  O   TRP A 208      22.771  -7.019  33.486  1.00 20.06           O
ATOM   3248  CB  TRP A 208      23.488  -6.413  36.689  1.00 24.56           C
ATOM   3249  CG  TRP A 208      22.548  -5.252  36.583  1.00 18.28           C
ATOM   3250  CD1 TRP A 208      21.402  -5.196  35.858  1.00 22.74           C
ATOM   3251  CD2 TRP A 208      22.716  -3.943  37.146  1.00 17.67           C
ATOM   3252  NE1 TRP A 208      20.897  -3.921  35.896  1.00 19.43           N
ATOM   3253  CE2 TRP A 208      21.660  -3.101  36.682  1.00 20.39           C
ATOM   3254  CE3 TRP A 208      23.719  -3.346  37.930  1.00 20.01           C
ATOM   3255  CZ2 TRP A 208      21.568  -1.752  37.034  1.00 20.86           C
ATOM   3256  CZ3 TRP A 208      23.606  -2.005  38.308  1.00 21.30           C
ATOM   3257  CH2 TRP A 208      22.522  -1.223  37.914  1.00 20.11           C
ATOM   3258  H   TRP A 208      24.262  -5.173  33.954  1.00 31.95           H
ATOM   3259  HA  TRP A 208      25.092  -7.379  35.662  1.00 28.21           H
ATOM   3260  HB2 TRP A 208      22.917  -7.290  36.986  1.00 29.47           H
ATOM   3261  HB3 TRP A 208      24.211  -6.201  37.471  1.00 29.47           H
ATOM   3262  HD1 TRP A 208      20.997  -5.998  35.259  1.00 27.28           H
ATOM   3263  HE1 TRP A 208      20.099  -3.632  35.349  1.00 23.31           H
ATOM   3264  HE3 TRP A 208      24.579  -3.918  38.236  1.00 24.01           H
ATOM   3265  HZ2 TRP A 208      20.767  -1.133  36.664  1.00 25.03           H
ATOM   3266  HZ3 TRP A 208      24.383  -1.572  38.901  1.00 25.55           H
ATOM   3267  HH2 TRP A 208      22.470  -0.186  38.218  1.00 24.13           H
ATOM   3268  N   ASP A 209      23.248  -8.840  34.680  1.00 25.88           N
ATOM   3269  CA  ASP A 209      22.336  -9.724  33.959  1.00 27.93           C
ATOM   3270  C   ASP A 209      20.875  -9.317  34.189  1.00 21.33           C
ATOM   3271  O   ASP A 209      20.033  -9.450  33.299  1.00 24.59           O
ATOM   3272  CB  ASP A 209      22.582 -11.152  34.456  1.00 35.35           C
ATOM   3273  CG  ASP A 209      23.969 -11.703  34.152  1.00 35.82           C
ATOM   3274  OD1 ASP A 209      24.656 -11.184  33.239  1.00 34.10           O
ATOM   3275  OD2 ASP A 209      24.307 -12.683  34.841  1.00 44.51           O1-
ATOM   3276  H   ASP A 209      23.759  -9.228  35.460  1.00 31.06           H
ATOM   3277  HA  ASP A 209      22.552  -9.673  32.891  1.00 33.52           H
ATOM   3278  HB2 ASP A 209      22.378 -11.245  35.525  1.00 42.42           H
ATOM   3279  HB3 ASP A 209      21.871 -11.813  33.966  1.00 42.42           H
ATOM   3280  N   GLN A 210      20.590  -8.809  35.391  1.00 23.65           N
ATOM   3281  CA  GLN A 210      19.255  -8.401  35.817  1.00 23.60           C
ATOM   3282  C   GLN A 210      19.332  -7.710  37.167  1.00 21.51           C
ATOM   3283  O   GLN A 210      20.192  -8.068  37.978  1.00 21.69           O
ATOM   3284  CB  GLN A 210      18.339  -9.635  35.945  1.00 20.77           C
ATOM   3285  CG  GLN A 210      18.908 -10.751  36.847  1.00 25.14           C
ATOM   3286  CD  GLN A 210      17.853 -11.839  36.960  1.00 29.36           C
ATOM   3287  OE1 GLN A 210      16.850 -11.648  37.641  1.00 43.53           O
ATOM   3288  NE2 GLN A 210      18.034 -12.951  36.265  1.00 36.43           N
ATOM   3289  H   GLN A 210      21.341  -8.701  36.060  1.00 28.38           H
ATOM   3290  HA  GLN A 210      18.845  -7.727  35.068  1.00 28.32           H
ATOM   3291  HB2 GLN A 210      17.374  -9.312  36.337  1.00 24.92           H
ATOM   3292  HB3 GLN A 210      18.162 -10.055  34.960  1.00 24.92           H
ATOM   3293  HG2 GLN A 210      19.844 -11.147  36.454  1.00 30.17           H
ATOM   3294  HG3 GLN A 210      19.049 -10.327  37.840  1.00 30.17           H
ATOM   3295 HE21 GLN A 210      18.856 -13.062  35.686  1.00 43.71           H
ATOM   3296 HE22 GLN A 210      17.330 -13.671  36.285  1.00 43.71           H
ATOM   3297  N   PRO A 211      18.430  -6.759  37.467  1.00 26.91           N
ATOM   3298  CA  PRO A 211      18.527  -5.957  38.695  1.00 19.65           C
ATOM   3299  C   PRO A 211      17.726  -6.647  39.794  1.00 30.50           C
ATOM   3300  O   PRO A 211      16.679  -6.180  40.230  1.00 24.63           O
ATOM   3301  CB  PRO A 211      17.978  -4.602  38.335  1.00 21.89           C
ATOM   3302  CG  PRO A 211      16.922  -4.961  37.316  1.00 20.67           C
ATOM   3303  CD  PRO A 211      17.440  -6.185  36.560  1.00 26.08           C
ATOM   3304  HA  PRO A 211      19.566  -5.790  38.973  1.00 23.58           H
ATOM   3305  HB2 PRO A 211      17.630  -3.980  39.157  1.00 26.26           H
ATOM   3306  HB3 PRO A 211      18.778  -4.078  37.810  1.00 26.26           H
ATOM   3307  HG2 PRO A 211      15.967  -5.165  37.788  1.00 24.80           H
ATOM   3308  HG3 PRO A 211      16.860  -4.113  36.653  1.00 24.80           H
ATOM   3309  HD2 PRO A 211      16.620  -6.873  36.353  1.00 31.29           H
ATOM   3310  HD3 PRO A 211      17.926  -5.836  35.650  1.00 31.29           H
ATOM   3311  N   SER A 212      18.213  -7.812  40.213  1.00 29.98           N
ATOM   3312  CA  SER A 212      17.608  -8.569  41.298  1.00 32.95           C
ATOM   3313  C   SER A 212      18.545  -8.594  42.497  1.00 32.66           C
ATOM   3314  O   SER A 212      19.750  -8.439  42.347  1.00 36.15           O
ATOM   3315  CB  SER A 212      17.248  -9.957  40.805  1.00 26.92           C
ATOM   3316  OG  SER A 212      18.402 -10.706  40.562  1.00 36.19           O
ATOM   3317  H   SER A 212      19.071  -8.164  39.808  1.00 35.98           H
ATOM   3318  HA  SER A 212      16.673  -8.105  41.611  1.00 39.54           H
ATOM   3319  HB2 SER A 212      16.642 -10.467  41.549  1.00 32.30           H
ATOM   3320  HB3 SER A 212      16.680  -9.874  39.876  1.00 32.30           H
ATOM   3321  HG  SER A 212      18.150 -11.536  40.150  1.00 43.42           H
ATOM   3322  N   ASP A 213      17.962  -8.810  43.681  1.00 48.27           N
ATOM   3323  CA  ASP A 213      18.655  -8.956  44.956  1.00 50.79           C
ATOM   3324  C   ASP A 213      19.694 -10.107  44.907  1.00 45.76           C
ATOM   3325  O   ASP A 213      20.723  -9.991  45.571  1.00 47.26           O
ATOM   3326  CB  ASP A 213      17.618  -9.124  46.080  1.00 56.78           C
ATOM   3327  CG  ASP A 213      16.566  -8.004  46.204  0.00 53.64           C
ATOM   3328  OD1 ASP A 213      15.536  -8.279  46.862  1.00 72.27           O
ATOM   3329  OD2 ASP A 213      16.782  -6.894  45.657  1.00 69.57           O1-
ATOM   3330  H   ASP A 213      16.960  -8.926  43.709  1.00 57.93           H
ATOM   3331  HA  ASP A 213      19.170  -8.028  45.174  1.00 60.94           H
ATOM   3332  HB2 ASP A 213      17.113 -10.089  46.005  1.00 68.13           H
ATOM   3333  HB3 ASP A 213      18.157  -9.157  47.028  1.00 68.13           H
ATOM   3334  N   SER A 214      19.457 -11.171  44.107  1.00 39.86           N
ATOM   3335  CA  SER A 214      20.379 -12.296  43.841  1.00 48.01           C
ATOM   3336  C   SER A 214      21.555 -12.006  42.883  1.00 46.73           C
ATOM   3337  O   SER A 214      22.367 -12.903  42.632  1.00 45.57           O
ATOM   3338  CB  SER A 214      19.591 -13.479  43.255  1.00 42.25           C
ATOM   3339  OG  SER A 214      19.115 -13.186  41.953  1.00 54.45           O
ATOM   3340  H   SER A 214      18.596 -11.182  43.579  1.00 47.83           H
ATOM   3341  HA  SER A 214      20.796 -12.624  44.792  1.00 57.61           H
ATOM   3342  HB2 SER A 214      20.254 -14.342  43.192  1.00 50.70           H
ATOM   3343  HB3 SER A 214      18.755 -13.736  43.905  1.00 50.70           H
ATOM   3344  HG  SER A 214      18.947 -14.011  41.491  1.00 65.33           H
ATOM   3345  N   CYS A 215      21.612 -10.812  42.273  1.00 35.78           N
ATOM   3346  CA  CYS A 215      22.624 -10.463  41.278  1.00 30.47           C
ATOM   3347  C   CYS A 215      23.692  -9.607  41.959  1.00 33.87           C
ATOM   3348  O   CYS A 215      23.409  -8.476  42.349  1.00 30.62           O
ATOM   3349  CB  CYS A 215      21.964  -9.713  40.117  1.00 35.22           C
ATOM   3350  SG  CYS A 215      23.213  -9.431  38.855  1.00 33.46           S
ATOM   3351  H   CYS A 215      20.913 -10.117  42.492  1.00 42.93           H
ATOM   3352  HA  CYS A 215      23.080 -11.369  40.876  1.00 36.56           H
ATOM   3353  HB2 CYS A 215      21.152 -10.305  39.696  1.00 42.26           H
ATOM   3354  HB3 CYS A 215      21.574  -8.755  40.462  1.00 42.26           H
ATOM   3355  HG  CYS A 215      24.198  -9.106  39.697  1.00 40.14           H
ATOM   3356  N   GLN A 216      24.911 -10.147  42.103  1.00 33.05           N
ATOM   3357  CA  GLN A 216      25.997  -9.504  42.850  1.00 36.36           C
ATOM   3358  C   GLN A 216      26.331  -8.112  42.315  1.00 28.48           C
ATOM   3359  O   GLN A 216      26.530  -7.187  43.093  1.00 31.71           O
ATOM   3360  CB  GLN A 216      27.265 -10.400  42.805  1.00 33.15           C
ATOM   3361  CG  GLN A 216      28.401  -9.860  43.704  1.00 35.37           C
ATOM   3362  CD  GLN A 216      27.916  -9.679  45.150  1.00 45.17           C
ATOM   3363  OE1 GLN A 216      27.329 -10.582  45.742  1.00 44.83           O
ATOM   3364  NE2 GLN A 216      28.123  -8.501  45.731  1.00 42.36           N
ATOM   3365  H   GLN A 216      25.089 -11.063  41.716  1.00 39.66           H
ATOM   3366  HA  GLN A 216      25.663  -9.399  43.882  1.00 43.62           H
ATOM   3367  HB2 GLN A 216      27.005 -11.409  43.120  1.00 39.78           H
ATOM   3368  HB3 GLN A 216      27.631 -10.457  41.779  1.00 39.78           H
ATOM   3369  HG2 GLN A 216      29.168 -10.633  43.708  1.00 42.44           H
ATOM   3370  HG3 GLN A 216      28.819  -8.935  43.307  1.00 42.44           H
ATOM   3371 HE21 GLN A 216      28.581  -7.753  45.227  1.00 50.83           H
ATOM   3372 HE22 GLN A 216      27.765  -8.335  46.659  1.00 50.83           H
ATOM   3373  N   GLU A 217      26.419  -7.964  40.991  1.00 31.38           N
ATOM   3374  CA  GLU A 217      26.773  -6.694  40.342  1.00 28.70           C
ATOM   3375  C   GLU A 217      25.693  -5.649  40.657  1.00 22.96           C
ATOM   3376  O   GLU A 217      26.009  -4.493  40.901  1.00 25.32           O
ATOM   3377  CB  GLU A 217      26.960  -6.887  38.824  1.00 24.42           C
ATOM   3378  CG  GLU A 217      28.160  -7.773  38.452  1.00 30.71           C
ATOM   3379  CD  GLU A 217      27.976  -9.262  38.759  1.00 36.25           C
ATOM   3380  OE1 GLU A 217      26.812  -9.733  38.852  1.00 27.13           O
ATOM   3381  OE2 GLU A 217      29.028  -9.907  38.939  1.00 44.21           O1-
ATOM   3382  H   GLU A 217      26.316  -8.775  40.394  1.00 37.66           H
ATOM   3383  HA  GLU A 217      27.722  -6.341  40.752  1.00 34.44           H
ATOM   3384  HB2 GLU A 217      26.052  -7.301  38.386  1.00 29.30           H
ATOM   3385  HB3 GLU A 217      27.127  -5.903  38.393  1.00 29.30           H
ATOM   3386  HG2 GLU A 217      28.290  -7.699  37.373  1.00 36.85           H
ATOM   3387  HG3 GLU A 217      29.085  -7.402  38.886  1.00 36.85           H
ATOM   3388  N   TYR A 218      24.423  -6.044  40.703  1.00 21.36           N
ATOM   3389  CA  TYR A 218      23.378  -5.131  41.142  1.00 25.10           C
ATOM   3390  C   TYR A 218      23.522  -4.741  42.612  1.00 26.32           C
ATOM   3391  O   TYR A 218      23.365  -3.567  42.947  1.00 22.12           O
ATOM   3392  CB  TYR A 218      21.988  -5.697  40.820  1.00 22.84           C
ATOM   3393  CG  TYR A 218      20.894  -4.665  41.073  1.00 27.15           C
ATOM   3394  CD1 TYR A 218      20.987  -3.402  40.454  1.00 24.73           C
ATOM   3395  CD2 TYR A 218      19.808  -4.927  41.929  1.00 31.11           C
ATOM   3396  CE1 TYR A 218      20.066  -2.396  40.722  1.00 27.08           C
ATOM   3397  CE2 TYR A 218      18.838  -3.935  42.170  1.00 25.62           C
ATOM   3398  CZ  TYR A 218      18.979  -2.671  41.582  1.00 26.89           C
ATOM   3399  OH  TYR A 218      18.126  -1.677  41.907  1.00 26.25           O
ATOM   3400  H   TYR A 218      24.189  -7.011  40.534  1.00 25.63           H
ATOM   3401  HA  TYR A 218      23.501  -4.215  40.566  1.00 30.12           H
ATOM   3402  HB2 TYR A 218      21.968  -5.976  39.767  1.00 27.40           H
ATOM   3403  HB3 TYR A 218      21.799  -6.595  41.407  1.00 27.40           H
ATOM   3404  HD1 TYR A 218      21.793  -3.191  39.778  1.00 29.68           H
ATOM   3405  HD2 TYR A 218      19.701  -5.893  42.387  1.00 37.33           H
ATOM   3406  HE1 TYR A 218      20.184  -1.426  40.264  1.00 32.50           H
ATOM   3407  HE2 TYR A 218      18.011  -4.130  42.831  1.00 30.74           H
ATOM   3408  HH  TYR A 218      17.342  -2.011  42.358  1.00 31.49           H
ATOM   3409  N   SER A 219      23.812  -5.696  43.516  1.00 29.08           N
ATOM   3410  CA  SER A 219      24.023  -5.365  44.935  1.00 32.91           C
ATOM   3411  C   SER A 219      25.166  -4.384  45.083  1.00 23.26           C
ATOM   3412  O   SER A 219      25.040  -3.455  45.866  1.00 28.37           O
ATOM   3413  CB  SER A 219      24.356  -6.585  45.812  1.00 29.17           C
ATOM   3414  OG  SER A 219      23.311  -7.516  45.729  1.00 37.94           O
ATOM   3415  H   SER A 219      23.945  -6.650  43.212  1.00 34.89           H
ATOM   3416  HA  SER A 219      23.117  -4.899  45.327  1.00 39.50           H
ATOM   3417  HB2 SER A 219      25.270  -7.049  45.441  1.00 35.00           H
ATOM   3418  HB3 SER A 219      24.502  -6.281  46.847  1.00 35.00           H
ATOM   3419  HG  SER A 219      23.637  -8.368  46.040  1.00 45.52           H
ATOM   3420  N   ASP A 220      26.273  -4.591  44.366  1.00 25.33           N
ATOM   3421  CA  ASP A 220      27.422  -3.687  44.404  1.00 25.60           C
ATOM   3422  C   ASP A 220      27.079  -2.249  44.048  1.00 29.00           C
ATOM   3423  O   ASP A 220      27.593  -1.312  44.679  1.00 23.31           O
ATOM   3424  CB  ASP A 220      28.540  -4.199  43.497  1.00 35.43           C
ATOM   3425  CG  ASP A 220      29.188  -5.479  44.016  1.00 32.46           C
ATOM   3426  OD1 ASP A 220      29.941  -6.076  43.234  1.00 32.39           O
ATOM   3427  OD2 ASP A 220      28.931  -5.842  45.180  1.00 29.50           O1-
ATOM   3428  H   ASP A 220      26.340  -5.418  43.789  1.00 30.39           H
ATOM   3429  HA  ASP A 220      27.770  -3.690  45.434  1.00 30.71           H
ATOM   3430  HB2 ASP A 220      28.191  -4.367  42.478  1.00 42.51           H
ATOM   3431  HB3 ASP A 220      29.316  -3.440  43.403  1.00 42.51           H
ATOM   3432  N   TRP A 221      26.229  -2.092  43.017  1.00 23.40           N
ATOM   3433  CA  TRP A 221      25.694  -0.787  42.656  1.00 21.98           C
ATOM   3434  C   TRP A 221      24.868  -0.169  43.771  1.00 24.42           C
ATOM   3435  O   TRP A 221      25.072   0.994  44.110  1.00 27.37           O
ATOM   3436  CB  TRP A 221      24.870  -0.901  41.359  1.00 22.22           C
ATOM   3437  CG  TRP A 221      24.108   0.338  41.008  1.00 22.14           C
ATOM   3438  CD1 TRP A 221      22.761   0.512  41.052  1.00 25.05           C
ATOM   3439  CD2 TRP A 221      24.648   1.606  40.554  1.00 25.25           C
ATOM   3440  NE1 TRP A 221      22.426   1.784  40.617  1.00 19.64           N
ATOM   3441  CE2 TRP A 221      23.556   2.499  40.278  1.00 20.28           C
ATOM   3442  CE3 TRP A 221      25.950   2.086  40.323  1.00 23.89           C
ATOM   3443  CZ2 TRP A 221      23.774   3.787  39.779  1.00 22.51           C
ATOM   3444  CZ3 TRP A 221      26.168   3.381  39.820  1.00 21.53           C
ATOM   3445  CH2 TRP A 221      25.081   4.234  39.559  1.00 20.34           C
ATOM   3446  H   TRP A 221      25.919  -2.901  42.494  1.00 28.07           H
ATOM   3447  HA  TRP A 221      26.524  -0.111  42.469  1.00 26.38           H
ATOM   3448  HB2 TRP A 221      25.579  -1.105  40.559  1.00 26.66           H
ATOM   3449  HB3 TRP A 221      24.170  -1.733  41.425  1.00 26.66           H
ATOM   3450  HD1 TRP A 221      22.056  -0.242  41.366  1.00 30.06           H
ATOM   3451  HE1 TRP A 221      21.474   2.117  40.552  1.00 23.57           H
ATOM   3452  HE3 TRP A 221      26.792   1.436  40.507  1.00 28.66           H
ATOM   3453  HZ2 TRP A 221      22.947   4.454  39.612  1.00 27.01           H
ATOM   3454  HZ3 TRP A 221      27.171   3.717  39.612  1.00 25.84           H
ATOM   3455  HH2 TRP A 221      25.253   5.232  39.183  1.00 24.40           H
ATOM   3456  N   LYS A 222      23.907  -0.914  44.327  1.00 21.06           N
ATOM   3457  CA  LYS A 222      23.102  -0.414  45.440  1.00 27.45           C
ATOM   3458  C   LYS A 222      23.972  -0.040  46.661  1.00 32.83           C
ATOM   3459  O   LYS A 222      23.624   0.912  47.356  1.00 34.28           O
ATOM   3460  CB  LYS A 222      22.006  -1.423  45.818  1.00 31.71           C
ATOM   3461  CG  LYS A 222      20.881  -1.589  44.752  1.00 31.29           C
ATOM   3462  CD  LYS A 222      19.667  -2.392  45.282  1.00 34.47           C
ATOM   3463  CE  LYS A 222      20.086  -3.859  45.469  1.00 36.24           C
ATOM   3464  NZ  LYS A 222      18.954  -4.669  45.946  1.00 53.60           N1+
ATOM   3465  H   LYS A 222      23.777  -1.873  44.026  1.00 25.27           H
ATOM   3466  HA  LYS A 222      22.606   0.504  45.112  1.00 32.93           H
ATOM   3467  HB2 LYS A 222      22.483  -2.394  46.011  1.00 38.05           H
ATOM   3468  HB3 LYS A 222      21.550  -1.079  46.757  1.00 38.05           H
ATOM   3469  HG2 LYS A 222      20.551  -0.580  44.463  1.00 37.54           H
ATOM   3470  HG3 LYS A 222      21.319  -2.069  43.864  1.00 37.54           H
ATOM   3471  HD2 LYS A 222      19.350  -1.955  46.234  1.00 41.37           H
ATOM   3472  HD3 LYS A 222      18.857  -2.294  44.559  1.00 41.37           H
ATOM   3473  HE2 LYS A 222      20.458  -4.251  44.510  1.00 43.49           H
ATOM   3474  HE3 LYS A 222      20.902  -3.893  46.203  1.00 43.49           H
ATOM   3475  HZ1 LYS A 222      19.264  -5.628  45.998  1.00 64.31           H
ATOM   3476  HZ2 LYS A 222      18.664  -4.357  46.863  1.00 64.31           H
ATOM   3477  HZ3 LYS A 222      18.173  -4.625  45.306  1.00 64.31           H
ATOM   3478  N   GLU A 223      25.088  -0.745  46.873  1.00 31.66           N
ATOM   3479  CA  GLU A 223      26.110  -0.440  47.888  1.00 33.29           C
ATOM   3480  C   GLU A 223      27.118   0.654  47.486  1.00 36.66           C
ATOM   3481  O   GLU A 223      28.043   0.955  48.239  1.00 40.09           O
ATOM   3482  CB  GLU A 223      26.840  -1.739  48.247  1.00 29.98           C
ATOM   3483  CG  GLU A 223      26.044  -2.751  49.082  1.00 40.60           C
ATOM   3484  CD  GLU A 223      27.005  -3.909  49.371  1.00 53.69           C
ATOM   3485  OE1 GLU A 223      27.626  -3.858  50.457  1.00 61.50           O
ATOM   3486  OE2 GLU A 223      27.180  -4.773  48.475  1.00 46.73           O1-
ATOM   3487  H   GLU A 223      25.271  -1.531  46.262  1.00 37.98           H
ATOM   3488  HA  GLU A 223      25.604  -0.096  48.787  1.00 39.95           H
ATOM   3489  HB2 GLU A 223      27.156  -2.233  47.328  1.00 35.97           H
ATOM   3490  HB3 GLU A 223      27.738  -1.499  48.810  1.00 35.97           H
ATOM   3491  HG2 GLU A 223      25.721  -2.278  50.012  1.00 48.72           H
ATOM   3492  HG3 GLU A 223      25.193  -3.094  48.493  1.00 48.72           H
ATOM   3493  N   LYS A 224      26.983   1.259  46.302  1.00 32.64           N
ATOM   3494  CA  LYS A 224      27.726   2.443  45.842  1.00 28.25           C
ATOM   3495  C   LYS A 224      29.206   2.184  45.537  1.00 31.55           C
ATOM   3496  O   LYS A 224      30.034   3.089  45.633  1.00 32.65           O
ATOM   3497  CB  LYS A 224      27.526   3.660  46.778  1.00 40.24           C
ATOM   3498  CG  LYS A 224      26.055   4.035  46.988  1.00 44.47           C
ATOM   3499  CD  LYS A 224      25.910   5.069  48.113  0.46 42.53           C
ATOM   3500  CE  LYS A 224      24.471   5.572  48.262  0.40 52.54           C
ATOM   3501  NZ  LYS A 224      23.997   6.216  47.024  0.65 52.91           N1+
ATOM   3502  H   LYS A 224      26.252   0.915  45.697  1.00 39.17           H
ATOM   3503  HA  LYS A 224      27.295   2.727  44.887  1.00 33.90           H
ATOM   3504  HB2 LYS A 224      27.997   3.468  47.742  1.00 48.28           H
ATOM   3505  HB3 LYS A 224      28.020   4.525  46.333  1.00 48.28           H
ATOM   3506  HG2 LYS A 224      25.653   4.416  46.050  1.00 53.36           H
ATOM   3507  HG3 LYS A 224      25.489   3.152  47.281  1.00 53.36           H
ATOM   3508  HD2 LYS A 224      26.208   4.609  49.056  0.00 51.03           H
ATOM   3509  HD3 LYS A 224      26.570   5.916  47.921  0.87 51.03           H
ATOM   3510  HE2 LYS A 224      23.833   4.714  48.478  1.00 63.04           H
ATOM   3511  HE3 LYS A 224      24.406   6.273  49.096  1.00 63.04           H
ATOM   3512  HZ1 LYS A 224      23.105   6.663  47.177  0.22 63.49           H
ATOM   3513  HZ2 LYS A 224      24.663   6.911  46.713  1.00 63.49           H
ATOM   3514  HZ3 LYS A 224      23.893   5.523  46.293  1.00 63.49           H
ATOM   3515  N   LYS A 225      29.523   0.969  45.097  1.00 27.52           N
ATOM   3516  CA  LYS A 225      30.863   0.505  44.783  1.00 34.16           C
ATOM   3517  C   LYS A 225      31.254   0.879  43.356  1.00 31.86           C
ATOM   3518  O   LYS A 225      31.515   0.024  42.510  1.00 27.80           O
ATOM   3519  CB  LYS A 225      30.931  -0.999  45.039  1.00 32.14           C
ATOM   3520  CG  LYS A 225      30.717  -1.285  46.542  1.00 33.22           C
ATOM   3521  CD  LYS A 225      30.175  -2.674  46.812  1.00 47.09           C
ATOM   3522  CE  LYS A 225      31.225  -3.708  47.138  1.00 46.29           C
ATOM   3523  NZ  LYS A 225      30.560  -4.934  47.628  1.00 53.30           N1+
ATOM   3524  H   LYS A 225      28.778   0.289  45.022  1.00 33.03           H
ATOM   3525  HA  LYS A 225      31.569   0.991  45.457  1.00 40.98           H
ATOM   3526  HB2 LYS A 225      30.203  -1.516  44.417  1.00 38.56           H
ATOM   3527  HB3 LYS A 225      31.925  -1.354  44.761  1.00 38.56           H
ATOM   3528  HG2 LYS A 225      31.645  -1.118  47.086  1.00 39.86           H
ATOM   3529  HG3 LYS A 225      29.983  -0.603  46.964  1.00 39.86           H
ATOM   3530  HD2 LYS A 225      29.464  -2.621  47.636  1.00 56.50           H
ATOM   3531  HD3 LYS A 225      29.658  -3.023  45.926  1.00 56.50           H
ATOM   3532  HE2 LYS A 225      31.790  -3.933  46.232  1.00 55.54           H
ATOM   3533  HE3 LYS A 225      31.897  -3.315  47.901  1.00 55.54           H
ATOM   3534  HZ1 LYS A 225      31.246  -5.634  47.867  1.00 63.96           H
ATOM   3535  HZ2 LYS A 225      29.982  -4.716  48.431  1.00 63.96           H
ATOM   3536  HZ3 LYS A 225      29.950  -5.305  46.905  1.00 63.96           H
ATOM   3537  N   THR A 226      31.334   2.189  43.110  1.00 30.03           N
ATOM   3538  CA  THR A 226      31.557   2.695  41.753  1.00 31.03           C
ATOM   3539  C   THR A 226      33.042   2.716  41.371  1.00 39.40           C
ATOM   3540  O   THR A 226      33.359   3.039  40.229  1.00 35.07           O
ATOM   3541  CB  THR A 226      30.884   4.056  41.582  1.00 30.55           C
ATOM   3542  OG1 THR A 226      31.380   4.961  42.534  1.00 32.40           O
ATOM   3543  CG2 THR A 226      29.360   3.939  41.711  1.00 27.81           C
ATOM   3544  H   THR A 226      31.102   2.849  43.840  1.00 36.03           H
ATOM   3545  HA  THR A 226      31.067   2.014  41.059  1.00 37.23           H
ATOM   3546  HB  THR A 226      31.120   4.432  40.586  1.00 36.66           H
ATOM   3547  HG1 THR A 226      30.640   5.481  42.860  1.00 38.88           H
ATOM   3548 HG21 THR A 226      28.912   4.906  41.495  1.00 33.38           H
ATOM   3549 HG22 THR A 226      28.984   3.197  41.004  1.00 33.38           H
ATOM   3550 HG23 THR A 226      29.076   3.644  42.721  1.00 33.38           H
ATOM   3551  N   TYR A 227      33.943   2.316  42.285  1.00 39.01           N
ATOM   3552  CA  TYR A 227      35.335   1.976  41.966  1.00 38.46           C
ATOM   3553  C   TYR A 227      35.438   0.691  41.138  1.00 34.16           C
ATOM   3554  O   TYR A 227      36.526   0.363  40.683  1.00 37.40           O
ATOM   3555  CB  TYR A 227      36.154   1.868  43.263  1.00 40.09           C
ATOM   3556  CG  TYR A 227      35.630   0.847  44.263  1.00 37.93           C
ATOM   3557  CD1 TYR A 227      35.959  -0.519  44.114  1.00 36.80           C
ATOM   3558  CD2 TYR A 227      34.796   1.257  45.325  1.00 30.03           C
ATOM   3559  CE1 TYR A 227      35.472  -1.475  45.024  1.00 35.56           C
ATOM   3560  CE2 TYR A 227      34.315   0.300  46.237  1.00 31.32           C
ATOM   3561  CZ  TYR A 227      34.663  -1.066  46.099  1.00 32.28           C
ATOM   3562  OH  TYR A 227      34.165  -2.002  46.956  1.00 47.51           O
ATOM   3563  H   TYR A 227      33.617   2.075  43.208  1.00 46.81           H
ATOM   3564  HA  TYR A 227      35.764   2.789  41.379  1.00 46.15           H
ATOM   3565  HB2 TYR A 227      37.181   1.609  43.006  1.00 48.11           H
ATOM   3566  HB3 TYR A 227      36.161   2.850  43.738  1.00 48.11           H
ATOM   3567  HD1 TYR A 227      36.583  -0.840  43.292  1.00 44.16           H
ATOM   3568  HD2 TYR A 227      34.529   2.299  45.440  1.00 36.03           H
ATOM   3569  HE1 TYR A 227      35.702  -2.522  44.898  1.00 42.67           H
ATOM   3570  HE2 TYR A 227      33.669   0.611  47.046  1.00 37.58           H
ATOM   3571  HH  TYR A 227      33.638  -1.621  47.661  1.00 57.01           H
ATOM   3572  N   LEU A 228      34.336  -0.057  40.967  1.00 34.07           N
ATOM   3573  CA  LEU A 228      34.235  -1.224  40.086  1.00 28.72           C
ATOM   3574  C   LEU A 228      33.732  -0.865  38.675  1.00 30.03           C
ATOM   3575  O   LEU A 228      33.075   0.158  38.462  1.00 31.26           O
ATOM   3576  CB  LEU A 228      33.247  -2.223  40.712  1.00 29.45           C
ATOM   3577  CG  LEU A 228      33.643  -2.691  42.131  1.00 38.40           C
ATOM   3578  CD1 LEU A 228      32.478  -3.515  42.694  1.00 40.50           C
ATOM   3579  CD2 LEU A 228      34.949  -3.516  42.100  1.00 34.69           C
ATOM   3580  H   LEU A 228      33.479   0.252  41.406  1.00 40.88           H
ATOM   3581  HA  LEU A 228      35.200  -1.712  39.996  1.00 34.46           H
ATOM   3582  HB2 LEU A 228      32.266  -1.746  40.757  1.00 35.34           H
ATOM   3583  HB3 LEU A 228      33.151  -3.094  40.063  1.00 35.34           H
ATOM   3584  HG  LEU A 228      33.790  -1.831  42.780  1.00 46.08           H
ATOM   3585 HD11 LEU A 228      32.683  -3.782  43.732  1.00 48.60           H
ATOM   3586 HD12 LEU A 228      31.560  -2.929  42.663  1.00 48.60           H
ATOM   3587 HD13 LEU A 228      32.336  -4.424  42.109  1.00 48.60           H
ATOM   3588 HD21 LEU A 228      35.151  -3.916  43.091  1.00 41.63           H
ATOM   3589 HD22 LEU A 228      34.856  -4.345  41.397  1.00 41.63           H
ATOM   3590 HD23 LEU A 228      35.789  -2.886  41.809  1.00 41.63           H
ATOM   3591  N   ASN A 229      33.979  -1.765  37.727  1.00 32.08           N
ATOM   3592  CA  ASN A 229      33.413  -1.683  36.396  1.00 31.76           C
ATOM   3593  C   ASN A 229      31.909  -2.023  36.454  1.00 33.45           C
ATOM   3594  O   ASN A 229      31.505  -2.860  37.253  1.00 34.70           O
ATOM   3595  CB  ASN A 229      34.140  -2.678  35.485  1.00 32.93           C
ATOM   3596  CG  ASN A 229      35.515  -2.214  34.991  1.00 40.38           C
ATOM   3597  OD1 ASN A 229      35.782  -1.024  34.868  1.00 37.75           O
ATOM   3598  ND2 ASN A 229      36.381  -3.153  34.629  1.00 50.33           N
ATOM   3599  H   ASN A 229      34.449  -2.624  37.973  1.00 38.49           H
ATOM   3600  HA  ASN A 229      33.559  -0.677  36.008  1.00 38.11           H
ATOM   3601  HB2 ASN A 229      34.215  -3.651  35.967  1.00 39.52           H
ATOM   3602  HB3 ASN A 229      33.515  -2.816  34.616  1.00 39.52           H
ATOM   3603 HD21 ASN A 229      37.267  -2.886  34.228  1.00 60.39           H
ATOM   3604 HD22 ASN A 229      36.106  -4.126  34.653  1.00 60.39           H
ATOM   3605  N   PRO A 230      31.070  -1.383  35.633  1.00 31.29           N
ATOM   3606  CA  PRO A 230      31.465  -0.457  34.556  1.00 25.03           C
ATOM   3607  C   PRO A 230      31.690   0.987  35.009  1.00 23.94           C
ATOM   3608  O   PRO A 230      32.166   1.826  34.241  1.00 24.95           O
ATOM   3609  CB  PRO A 230      30.260  -0.510  33.629  1.00 28.55           C
ATOM   3610  CG  PRO A 230      29.073  -0.690  34.584  1.00 22.27           C
ATOM   3611  CD  PRO A 230      29.639  -1.690  35.594  1.00 24.14           C
ATOM   3612  HA  PRO A 230      32.302  -0.846  33.977  1.00 30.03           H
ATOM   3613  HB2 PRO A 230      30.149   0.357  32.979  1.00 34.25           H
ATOM   3614  HB3 PRO A 230      30.355  -1.413  33.043  1.00 34.25           H
ATOM   3615  HG2 PRO A 230      28.799   0.265  35.034  1.00 26.73           H
ATOM   3616  HG3 PRO A 230      28.236  -1.140  34.054  1.00 26.73           H
ATOM   3617  HD2 PRO A 230      29.159  -1.558  36.562  1.00 28.97           H
ATOM   3618  HD3 PRO A 230      29.509  -2.698  35.198  1.00 28.97           H
ATOM   3619  N   TRP A 231      31.318   1.304  36.250  1.00 20.47           N
ATOM   3620  CA  TRP A 231      31.188   2.670  36.734  1.00 22.54           C
ATOM   3621  C   TRP A 231      32.524   3.437  36.699  1.00 27.97           C
ATOM   3622  O   TRP A 231      32.519   4.653  36.485  1.00 23.04           O
ATOM   3623  CB  TRP A 231      30.610   2.632  38.171  1.00 22.83           C
ATOM   3624  CG  TRP A 231      29.456   1.715  38.317  1.00 24.48           C
ATOM   3625  CD1 TRP A 231      29.485   0.571  39.028  1.00 26.20           C
ATOM   3626  CD2 TRP A 231      28.187   1.713  37.575  1.00 22.23           C
ATOM   3627  NE1 TRP A 231      28.332  -0.132  38.776  1.00 23.86           N
ATOM   3628  CE2 TRP A 231      27.521   0.496  37.877  1.00 23.15           C
ATOM   3629  CE3 TRP A 231      27.565   2.551  36.618  1.00 18.75           C
ATOM   3630  CZ2 TRP A 231      26.318   0.135  37.285  1.00 23.49           C
ATOM   3631  CZ3 TRP A 231      26.344   2.194  36.022  1.00 22.63           C
ATOM   3632  CH2 TRP A 231      25.727   0.977  36.335  1.00 24.64           C
ATOM   3633  H   TRP A 231      30.989   0.564  36.852  1.00 24.56           H
ATOM   3634  HA  TRP A 231      30.482   3.187  36.084  1.00 27.05           H
ATOM   3635  HB2 TRP A 231      31.393   2.276  38.833  1.00 27.39           H
ATOM   3636  HB3 TRP A 231      30.318   3.635  38.485  1.00 27.39           H
ATOM   3637  HD1 TRP A 231      30.318   0.212  39.617  1.00 31.43           H
ATOM   3638  HE1 TRP A 231      28.161  -1.053  39.153  1.00 28.64           H
ATOM   3639  HE3 TRP A 231      28.036   3.475  36.319  1.00 22.50           H
ATOM   3640  HZ2 TRP A 231      25.877  -0.807  37.541  1.00 28.18           H
ATOM   3641  HZ3 TRP A 231      25.892   2.839  35.285  1.00 27.15           H
ATOM   3642  HH2 TRP A 231      24.807   0.687  35.845  1.00 29.56           H
ATOM   3643  N   LYS A 232      33.652   2.745  36.948  1.00 28.51           N
ATOM   3644  CA  LYS A 232      34.987   3.373  36.985  1.00 34.93           C
ATOM   3645  C   LYS A 232      35.428   3.902  35.615  1.00 25.50           C
ATOM   3646  O   LYS A 232      36.199   4.850  35.582  1.00 30.29           O
ATOM   3647  CB  LYS A 232      36.042   2.457  37.658  1.00 35.54           C
ATOM   3648  CG  LYS A 232      36.295   1.142  36.925  1.00 36.08           C
ATOM   3649  CD  LYS A 232      37.473   0.339  37.536  0.63 38.69           C
ATOM   3650  CE  LYS A 232      37.213  -1.175  37.406  0.32 39.39           C
ATOM   3651  NZ  LYS A 232      37.436  -1.945  38.640  1.00 52.54           N1+
ATOM   3652  H   LYS A 232      33.575   1.760  37.162  1.00 34.21           H
ATOM   3653  HA  LYS A 232      34.903   4.256  37.619  1.00 41.91           H
ATOM   3654  HB2 LYS A 232      36.986   3.001  37.739  1.00 42.65           H
ATOM   3655  HB3 LYS A 232      35.698   2.228  38.667  1.00 42.65           H
ATOM   3656  HG2 LYS A 232      35.382   0.555  36.930  1.00 43.29           H
ATOM   3657  HG3 LYS A 232      36.533   1.380  35.892  1.00 43.29           H
ATOM   3658  HD2 LYS A 232      38.384   0.578  36.991  0.42 46.43           H
ATOM   3659  HD3 LYS A 232      37.650   0.627  38.567  1.00 46.43           H
ATOM   3660  HE2 LYS A 232      36.188  -1.335  37.093  0.00 47.26           H
ATOM   3661  HE3 LYS A 232      37.867  -1.573  36.628  1.00 47.26           H
ATOM   3662  HZ1 LYS A 232      37.073  -2.882  38.527  1.00 63.04           H
ATOM   3663  HZ2 LYS A 232      38.429  -1.992  38.824  1.00 63.04           H
ATOM   3664  HZ3 LYS A 232      36.978  -1.480  39.412  1.00 63.04           H
ATOM   3665  N   LYS A 233      34.897   3.347  34.513  1.00 24.89           N
ATOM   3666  CA  LYS A 233      35.108   3.822  33.137  1.00 27.80           C
ATOM   3667  C   LYS A 233      34.334   5.112  32.816  1.00 27.79           C
ATOM   3668  O   LYS A 233      34.555   5.694  31.757  1.00 26.91           O
ATOM   3669  CB  LYS A 233      34.791   2.705  32.131  1.00 29.62           C
ATOM   3670  CG  LYS A 233      35.650   1.468  32.408  1.00 34.19           C
ATOM   3671  CD  LYS A 233      35.581   0.360  31.345  1.00 33.17           C
ATOM   3672  CE  LYS A 233      34.342  -0.492  31.473  1.00 32.71           C
ATOM   3673  NZ  LYS A 233      34.301  -1.566  30.461  1.00 29.10           N1+
ATOM   3674  H   LYS A 233      34.232   2.597  34.634  1.00 29.87           H
ATOM   3675  HA  LYS A 233      36.164   4.059  33.023  1.00 33.36           H
ATOM   3676  HB2 LYS A 233      33.735   2.441  32.184  1.00 35.54           H
ATOM   3677  HB3 LYS A 233      35.000   3.061  31.126  1.00 35.54           H
ATOM   3678  HG2 LYS A 233      36.692   1.780  32.489  1.00 41.03           H
ATOM   3679  HG3 LYS A 233      35.347   1.044  33.363  1.00 41.03           H
ATOM   3680  HD2 LYS A 233      35.572   0.814  30.354  1.00 39.81           H
ATOM   3681  HD3 LYS A 233      36.461  -0.278  31.431  1.00 39.81           H
ATOM   3682  HE2 LYS A 233      34.277  -0.920  32.475  1.00 39.26           H
ATOM   3683  HE3 LYS A 233      33.487   0.164  31.326  1.00 39.26           H
ATOM   3684  HZ1 LYS A 233      33.600  -2.244  30.731  1.00 34.92           H
ATOM   3685  HZ2 LYS A 233      34.055  -1.186  29.555  1.00 34.92           H
ATOM   3686  HZ3 LYS A 233      35.194  -2.034  30.395  1.00 34.92           H
ATOM   3687  N   ILE A 234      33.419   5.547  33.694  1.00 23.74           N
ATOM   3688  CA  ILE A 234      32.481   6.640  33.414  1.00 24.28           C
ATOM   3689  C   ILE A 234      32.856   7.870  34.213  1.00 21.94           C
ATOM   3690  O   ILE A 234      33.024   7.819  35.430  1.00 25.07           O
ATOM   3691  CB  ILE A 234      31.024   6.206  33.703  1.00 18.79           C
ATOM   3692  CG1 ILE A 234      30.675   4.942  32.896  1.00 20.18           C
ATOM   3693  CG2 ILE A 234      30.053   7.347  33.413  1.00 20.48           C
ATOM   3694  CD1 ILE A 234      29.233   4.474  33.088  1.00 22.12           C
ATOM   3695  H   ILE A 234      33.292   5.038  34.557  1.00 28.49           H
ATOM   3696  HA  ILE A 234      32.526   6.897  32.356  1.00 29.14           H
ATOM   3697  HB  ILE A 234      30.944   5.979  34.767  1.00 22.54           H
ATOM   3698 HG12 ILE A 234      30.846   5.126  31.833  1.00 24.21           H
ATOM   3699 HG13 ILE A 234      31.330   4.125  33.193  1.00 24.21           H
ATOM   3700 HG21 ILE A 234      29.020   7.033  33.555  1.00 24.57           H
ATOM   3701 HG22 ILE A 234      30.220   8.156  34.114  1.00 24.57           H
ATOM   3702 HG23 ILE A 234      30.184   7.702  32.390  1.00 24.57           H
ATOM   3703 HD11 ILE A 234      29.143   3.461  32.692  1.00 26.54           H
ATOM   3704 HD12 ILE A 234      28.961   4.471  34.143  1.00 26.54           H
ATOM   3705 HD13 ILE A 234      28.550   5.117  32.532  1.00 26.54           H
ATOM   3706  N   ASP A 235      32.903   9.007  33.526  1.00 23.15           N
ATOM   3707  CA  ASP A 235      33.268  10.268  34.144  1.00 20.93           C
ATOM   3708  C   ASP A 235      32.241  10.657  35.204  1.00 27.30           C
ATOM   3709  O   ASP A 235      31.073  10.298  35.116  1.00 20.72           O
ATOM   3710  CB  ASP A 235      33.438  11.345  33.047  1.00 23.90           C
ATOM   3711  CG  ASP A 235      33.792  12.682  33.683  1.00 34.55           C
ATOM   3712  OD1 ASP A 235      32.879  13.536  33.803  1.00 32.44           O
ATOM   3713  OD2 ASP A 235      34.956  12.780  34.134  1.00 27.74           O1-
ATOM   3714  H   ASP A 235      32.697   8.999  32.536  1.00 27.78           H
ATOM   3715  HA  ASP A 235      34.231  10.150  34.636  1.00 25.11           H
ATOM   3716  HB2 ASP A 235      34.262  11.022  32.409  1.00 28.67           H
ATOM   3717  HB3 ASP A 235      32.506  11.452  32.486  1.00 28.67           H
ATOM   3718  N   SER A 236      32.668  11.418  36.206  1.00 25.02           N
ATOM   3719  CA  SER A 236      31.841  11.775  37.336  1.00 21.30           C
ATOM   3720  C   SER A 236      30.525  12.451  36.929  1.00 20.96           C
ATOM   3721  O   SER A 236      29.513  12.182  37.570  1.00 22.15           O
ATOM   3722  CB  SER A 236      32.648  12.657  38.308  1.00 27.25           C
ATOM   3723  OG  SER A 236      32.860  13.941  37.746  1.00 33.54           O
ATOM   3724  H   SER A 236      33.620  11.754  36.186  1.00 30.03           H
ATOM   3725  HA  SER A 236      31.605  10.844  37.850  1.00 25.56           H
ATOM   3726  HB2 SER A 236      32.107  12.761  39.248  1.00 32.69           H
ATOM   3727  HB3 SER A 236      33.614  12.186  38.501  1.00 32.69           H
ATOM   3728  HG  SER A 236      33.807  14.078  37.649  1.00 40.25           H
ATOM   3729  N   ALA A 237      30.496  13.314  35.893  1.00 22.80           N
ATOM   3730  CA  ALA A 237      29.285  14.022  35.506  1.00 23.66           C
ATOM   3731  C   ALA A 237      28.189  13.075  34.949  1.00 18.04           C
ATOM   3732  O   ALA A 237      27.116  13.091  35.531  1.00 17.50           O
ATOM   3733  CB  ALA A 237      29.590  15.201  34.573  1.00 22.76           C
ATOM   3734  H   ALA A 237      31.339  13.464  35.353  1.00 27.36           H
ATOM   3735  HA  ALA A 237      28.884  14.460  36.421  1.00 28.39           H
ATOM   3736  HB1 ALA A 237      28.713  15.842  34.512  1.00 27.31           H
ATOM   3737  HB2 ALA A 237      30.415  15.782  34.975  1.00 27.31           H
ATOM   3738  HB3 ALA A 237      29.864  14.865  33.577  1.00 27.31           H
ATOM   3739  N   PRO A 238      28.402  12.265  33.900  1.00 16.21           N
ATOM   3740  CA  PRO A 238      27.393  11.311  33.455  1.00 22.00           C
ATOM   3741  C   PRO A 238      27.073  10.267  34.533  1.00 17.76           C
ATOM   3742  O   PRO A 238      25.928   9.850  34.644  1.00 17.56           O
ATOM   3743  CB  PRO A 238      28.010  10.624  32.229  1.00 16.37           C
ATOM   3744  CG  PRO A 238      29.521  10.875  32.319  1.00 20.29           C
ATOM   3745  CD  PRO A 238      29.570  12.218  33.024  1.00 19.49           C
ATOM   3746  HA  PRO A 238      26.489  11.826  33.122  1.00 26.40           H
ATOM   3747  HB2 PRO A 238      27.753   9.572  32.138  1.00 19.64           H
ATOM   3748  HB3 PRO A 238      27.638  11.159  31.353  1.00 19.64           H
ATOM   3749  HG2 PRO A 238      30.008  10.092  32.888  1.00 24.34           H
ATOM   3750  HG3 PRO A 238      29.976  10.965  31.333  1.00 24.34           H
ATOM   3751  HD2 PRO A 238      30.504  12.254  33.576  1.00 23.39           H
ATOM   3752  HD3 PRO A 238      29.507  13.005  32.281  1.00 23.39           H
ATOM   3753  N   LEU A 239      28.047   9.895  35.365  1.00 20.50           N
ATOM   3754  CA  LEU A 239      27.821   8.918  36.449  1.00 24.45           C
ATOM   3755  C   LEU A 239      26.834   9.456  37.490  1.00 19.34           C
ATOM   3756  O   LEU A 239      26.002   8.691  37.997  1.00 18.38           O
ATOM   3757  CB  LEU A 239      29.140   8.583  37.167  1.00 21.11           C
ATOM   3758  CG  LEU A 239      29.421   7.136  37.601  1.00 32.05           C
ATOM   3759  CD1 LEU A 239      30.430   7.199  38.757  1.00 29.13           C
ATOM   3760  CD2 LEU A 239      28.242   6.255  37.943  1.00 26.09           C
ATOM   3761  H   LEU A 239      28.980  10.261  35.233  1.00 24.59           H
ATOM   3762  HA  LEU A 239      27.411   8.018  35.994  1.00 29.34           H
ATOM   3763  HB2 LEU A 239      29.971   8.838  36.530  1.00 25.33           H
ATOM   3764  HB3 LEU A 239      29.219   9.232  38.039  1.00 25.33           H
ATOM   3765  HG  LEU A 239      29.932   6.643  36.772  1.00 38.45           H
ATOM   3766 HD11 LEU A 239      30.770   6.194  39.000  1.00 34.95           H
ATOM   3767 HD12 LEU A 239      31.294   7.794  38.457  1.00 34.95           H
ATOM   3768 HD13 LEU A 239      29.964   7.653  39.630  1.00 34.95           H
ATOM   3769 HD21 LEU A 239      28.603   5.265  38.219  1.00 31.31           H
ATOM   3770 HD22 LEU A 239      27.689   6.686  38.775  1.00 31.31           H
ATOM   3771 HD23 LEU A 239      27.593   6.144  37.077  1.00 31.31           H
ATOM   3772  N   ALA A 240      26.906  10.763  37.793  1.00 17.26           N
ATOM   3773  CA  ALA A 240      25.936  11.432  38.671  1.00 18.69           C
ATOM   3774  C   ALA A 240      24.522  11.357  38.074  1.00 19.70           C
ATOM   3775  O   ALA A 240      23.556  11.184  38.811  1.00 18.10           O
ATOM   3776  CB  ALA A 240      26.357  12.890  38.916  1.00 19.47           C
ATOM   3777  H   ALA A 240      27.592  11.334  37.321  1.00 20.71           H
ATOM   3778  HA  ALA A 240      25.928  10.915  39.631  1.00 22.43           H
ATOM   3779  HB1 ALA A 240      25.674  13.366  39.616  1.00 23.36           H
ATOM   3780  HB2 ALA A 240      27.366  12.905  39.325  1.00 23.36           H
ATOM   3781  HB3 ALA A 240      26.345  13.449  37.985  1.00 23.36           H
ATOM   3782  N   LEU A 241      24.378  11.488  36.745  1.00 17.25           N
ATOM   3783  CA  LEU A 241      23.072  11.292  36.100  1.00 16.49           C
ATOM   3784  C   LEU A 241      22.592   9.842  36.296  1.00 18.68           C
ATOM   3785  O   LEU A 241      21.436   9.597  36.661  1.00 19.70           O
ATOM   3786  CB  LEU A 241      23.132  11.708  34.604  1.00 15.72           C
ATOM   3787  CG  LEU A 241      21.851  11.343  33.823  1.00 17.08           C
ATOM   3788  CD1 LEU A 241      20.578  11.954  34.432  1.00 19.55           C
ATOM   3789  CD2 LEU A 241      21.968  11.776  32.367  1.00 14.98           C
ATOM   3790  H   LEU A 241      25.191  11.615  36.159  1.00 20.69           H
ATOM   3791  HA  LEU A 241      22.362  11.956  36.592  1.00 19.78           H
ATOM   3792  HB2 LEU A 241      23.302  12.779  34.555  1.00 18.86           H
ATOM   3793  HB3 LEU A 241      23.976  11.236  34.115  1.00 18.86           H
ATOM   3794  HG  LEU A 241      21.729  10.263  33.818  1.00 20.50           H
ATOM   3795 HD11 LEU A 241      19.715  11.684  33.826  1.00 23.46           H
ATOM   3796 HD12 LEU A 241      20.405  11.584  35.440  1.00 23.46           H
ATOM   3797 HD13 LEU A 241      20.657  13.037  34.464  1.00 23.46           H
ATOM   3798 HD21 LEU A 241      21.172  11.321  31.785  1.00 17.98           H
ATOM   3799 HD22 LEU A 241      21.899  12.865  32.295  1.00 17.98           H
ATOM   3800 HD23 LEU A 241      22.928  11.468  31.957  1.00 17.98           H
ATOM   3801  N   LEU A 242      23.491   8.883  36.075  1.00 17.18           N
ATOM   3802  CA  LEU A 242      23.191   7.466  36.215  1.00 16.95           C
ATOM   3803  C   LEU A 242      22.813   7.114  37.657  1.00 19.62           C
ATOM   3804  O   LEU A 242      21.944   6.275  37.850  1.00 19.08           O
ATOM   3805  CB  LEU A 242      24.377   6.611  35.746  1.00 13.99           C
ATOM   3806  CG  LEU A 242      24.599   6.606  34.217  1.00 13.59           C
ATOM   3807  CD1 LEU A 242      25.893   5.835  33.889  1.00 19.67           C
ATOM   3808  CD2 LEU A 242      23.430   5.941  33.485  1.00 16.74           C
ATOM   3809  H   LEU A 242      24.426   9.147  35.792  1.00 20.62           H
ATOM   3810  HA  LEU A 242      22.322   7.247  35.594  1.00 20.34           H
ATOM   3811  HB2 LEU A 242      25.280   6.969  36.232  1.00 16.78           H
ATOM   3812  HB3 LEU A 242      24.223   5.582  36.081  1.00 16.78           H
ATOM   3813  HG  LEU A 242      24.703   7.631  33.862  1.00 16.31           H
ATOM   3814 HD11 LEU A 242      26.081   5.820  32.813  1.00 23.60           H
ATOM   3815 HD12 LEU A 242      26.734   6.300  34.402  1.00 23.60           H
ATOM   3816 HD13 LEU A 242      25.808   4.810  34.243  1.00 23.60           H
ATOM   3817 HD21 LEU A 242      23.701   5.743  32.449  1.00 20.09           H
ATOM   3818 HD22 LEU A 242      23.179   4.996  33.969  1.00 20.09           H
ATOM   3819 HD23 LEU A 242      22.553   6.589  33.487  1.00 20.09           H
ATOM   3820  N   HIS A 243      23.387   7.796  38.661  1.00 18.68           N
ATOM   3821  CA  HIS A 243      22.963   7.654  40.046  1.00 20.72           C
ATOM   3822  C   HIS A 243      21.499   8.045  40.264  1.00 17.40           C
ATOM   3823  O   HIS A 243      20.871   7.517  41.183  1.00 21.37           O
ATOM   3824  CB  HIS A 243      23.859   8.464  41.004  1.00 19.69           C
ATOM   3825  CG  HIS A 243      25.074   7.710  41.436  1.00 27.54           C
ATOM   3826  ND1 HIS A 243      25.086   6.657  42.351  1.00 30.97           N
ATOM   3827  CD2 HIS A 243      26.348   7.975  41.033  1.00 33.10           C
ATOM   3828  CE1 HIS A 243      26.378   6.325  42.481  1.00 30.36           C
ATOM   3829  NE2 HIS A 243      27.140   7.063  41.671  1.00 31.87           N
ATOM   3830  H   HIS A 243      24.112   8.467  38.450  1.00 22.41           H
ATOM   3831  HA  HIS A 243      23.045   6.601  40.313  1.00 24.86           H
ATOM   3832  HB2 HIS A 243      23.300   8.686  41.912  1.00 23.63           H
ATOM   3833  HB3 HIS A 243      24.144   9.417  40.565  1.00 23.63           H
ATOM   3834  HD2 HIS A 243      26.674   8.752  40.360  1.00 39.72           H
ATOM   3835  HE1 HIS A 243      26.785   5.682  43.248  1.00 36.44           H
ATOM   3836  HE2 HIS A 243      28.151   7.059  41.672  1.00 38.24           H
ATOM   3837  N   LYS A 244      20.994   8.997  39.482  1.00 16.79           N
ATOM   3838  CA  LYS A 244      19.609   9.485  39.563  1.00 19.04           C
ATOM   3839  C   LYS A 244      18.624   8.614  38.776  1.00 15.48           C
ATOM   3840  O   LYS A 244      17.469   8.499  39.186  1.00 15.01           O
ATOM   3841  CB  LYS A 244      19.544  10.956  39.146  1.00 19.57           C
ATOM   3842  CG  LYS A 244      20.292  11.861  40.133  1.00 20.32           C
ATOM   3843  CD  LYS A 244      20.235  13.350  39.767  1.00 24.61           C
ATOM   3844  CE  LYS A 244      20.972  13.652  38.459  1.00 20.56           C
ATOM   3845  NZ  LYS A 244      21.124  15.109  38.206  1.00 21.26           N1+
ATOM   3846  H   LYS A 244      21.599   9.420  38.790  1.00 20.15           H
ATOM   3847  HA  LYS A 244      19.290   9.438  40.604  1.00 22.85           H
ATOM   3848  HB2 LYS A 244      19.935  11.073  38.137  1.00 23.48           H
ATOM   3849  HB3 LYS A 244      18.505  11.265  39.142  1.00 23.48           H
ATOM   3850  HG2 LYS A 244      19.852  11.734  41.120  1.00 24.39           H
ATOM   3851  HG3 LYS A 244      21.334  11.557  40.190  1.00 24.39           H
ATOM   3852  HD2 LYS A 244      19.200  13.672  39.681  1.00 29.53           H
ATOM   3853  HD3 LYS A 244      20.701  13.919  40.572  1.00 29.53           H
ATOM   3854  HE2 LYS A 244      21.958  13.183  38.484  1.00 24.67           H
ATOM   3855  HE3 LYS A 244      20.399  13.220  37.635  1.00 24.67           H
ATOM   3856  HZ1 LYS A 244      21.785  15.259  37.457  1.00 25.51           H
ATOM   3857  HZ2 LYS A 244      20.241  15.515  37.924  1.00 25.51           H
ATOM   3858  HZ3 LYS A 244      21.464  15.577  39.031  1.00 25.51           H
ATOM   3859  N   ILE A 245      19.061   7.993  37.672  1.00 13.66           N
ATOM   3860  CA  ILE A 245      18.237   7.118  36.823  1.00 15.75           C
ATOM   3861  C   ILE A 245      18.131   5.697  37.395  1.00 14.47           C
ATOM   3862  O   ILE A 245      17.047   5.103  37.434  1.00 15.52           O
ATOM   3863  CB  ILE A 245      18.781   7.108  35.363  1.00 16.48           C
ATOM   3864  CG1 ILE A 245      18.639   8.482  34.643  1.00 15.67           C
ATOM   3865  CG2 ILE A 245      18.068   5.972  34.588  1.00 14.07           C
ATOM   3866  CD1 ILE A 245      19.418   8.543  33.319  1.00 12.78           C
ATOM   3867  H   ILE A 245      20.019   8.141  37.389  1.00 16.39           H
ATOM   3868  HA  ILE A 245      17.225   7.513  36.777  1.00 18.90           H
ATOM   3869  HB  ILE A 245      19.843   6.855  35.415  1.00 19.77           H
ATOM   3870 HG12 ILE A 245      17.586   8.682  34.442  1.00 18.80           H
ATOM   3871 HG13 ILE A 245      19.016   9.283  35.274  1.00 18.80           H
ATOM   3872 HG21 ILE A 245      18.220   6.067  33.519  1.00 16.89           H
ATOM   3873 HG22 ILE A 245      18.449   5.008  34.910  1.00 16.89           H
ATOM   3874 HG23 ILE A 245      16.996   6.009  34.775  1.00 16.89           H
ATOM   3875 HD11 ILE A 245      19.332   9.545  32.904  1.00 15.33           H
ATOM   3876 HD12 ILE A 245      20.469   8.315  33.485  1.00 15.33           H
ATOM   3877 HD13 ILE A 245      19.011   7.831  32.603  1.00 15.33           H
ATOM   3878  N   LEU A 246      19.251   5.139  37.846  1.00 16.71           N
ATOM   3879  CA  LEU A 246      19.328   3.735  38.277  1.00 16.33           C
ATOM   3880  C   LEU A 246      19.019   3.627  39.790  1.00 17.80           C
ATOM   3881  O   LEU A 246      19.773   3.033  40.554  1.00 18.43           O
ATOM   3882  CB  LEU A 246      20.684   3.123  37.851  1.00 14.84           C
ATOM   3883  CG  LEU A 246      20.970   3.111  36.313  1.00 14.66           C
ATOM   3884  CD1 LEU A 246      22.320   2.401  36.040  1.00 14.18           C
ATOM   3885  CD2 LEU A 246      19.881   2.410  35.532  1.00 16.83           C
ATOM   3886  H   LEU A 246      20.096   5.692  37.881  1.00 20.05           H
ATOM   3887  HA  LEU A 246      18.553   3.166  37.768  1.00 19.59           H
ATOM   3888  HB2 LEU A 246      21.478   3.664  38.344  1.00 17.80           H
ATOM   3889  HB3 LEU A 246      20.697   2.090  38.199  1.00 17.80           H
ATOM   3890  HG  LEU A 246      21.024   4.134  35.938  1.00 17.59           H
ATOM   3891 HD11 LEU A 246      22.610   2.537  34.997  1.00 17.01           H
ATOM   3892 HD12 LEU A 246      23.089   2.829  36.682  1.00 17.01           H
ATOM   3893 HD13 LEU A 246      22.246   1.334  36.241  1.00 17.01           H
ATOM   3894 HD21 LEU A 246      20.171   2.355  34.481  1.00 20.19           H
ATOM   3895 HD22 LEU A 246      19.734   1.401  35.916  1.00 20.19           H
ATOM   3896 HD23 LEU A 246      18.941   2.951  35.596  1.00 20.19           H
ATOM   3897  N   VAL A 247      17.893   4.212  40.187  1.00 16.02           N
ATOM   3898  CA  VAL A 247      17.364   4.229  41.557  1.00 17.01           C
ATOM   3899  C   VAL A 247      16.321   3.124  41.643  1.00 23.27           C
ATOM   3900  O   VAL A 247      15.408   3.109  40.823  1.00 17.28           O
ATOM   3901  CB  VAL A 247      16.773   5.626  41.817  1.00 17.94           C
ATOM   3902  CG1 VAL A 247      16.000   5.727  43.147  1.00 24.86           C
ATOM   3903  CG2 VAL A 247      17.859   6.705  41.835  1.00 18.05           C
ATOM   3904  H   VAL A 247      17.322   4.645  39.476  1.00 19.22           H
ATOM   3905  HA  VAL A 247      18.163   4.040  42.275  1.00 20.41           H
ATOM   3906  HB  VAL A 247      16.081   5.870  41.011  1.00 21.53           H
ATOM   3907 HG11 VAL A 247      15.567   6.723  43.245  1.00 29.82           H
ATOM   3908 HG12 VAL A 247      15.188   5.001  43.167  1.00 29.82           H
ATOM   3909 HG13 VAL A 247      16.676   5.548  43.982  1.00 29.82           H
ATOM   3910 HG21 VAL A 247      17.409   7.685  41.945  1.00 21.66           H
ATOM   3911 HG22 VAL A 247      18.546   6.525  42.660  1.00 21.66           H
ATOM   3912 HG23 VAL A 247      18.412   6.685  40.898  1.00 21.66           H
ATOM   3913  N   GLU A 248      16.449   2.216  42.623  1.00 19.35           N
ATOM   3914  CA  GLU A 248      15.597   1.048  42.808  1.00 20.15           C
ATOM   3915  C   GLU A 248      14.118   1.450  42.893  1.00 14.45           C
ATOM   3916  O   GLU A 248      13.271   0.853  42.244  1.00 18.20           O
ATOM   3917  CB  GLU A 248      16.054   0.347  44.098  1.00 27.05           C
ATOM   3918  CG  GLU A 248      15.081  -0.679  44.709  1.00 39.23           C
ATOM   3919  CD  GLU A 248      15.514  -2.087  44.404  1.00 45.72           C
ATOM   3920  OE1 GLU A 248      15.719  -2.839  45.379  0.87 47.71           O
ATOM   3921  OE2 GLU A 248      15.647  -2.388  43.204  0.74 38.90           O1-
ATOM   3922  H   GLU A 248      17.245   2.285  43.236  1.00 23.22           H
ATOM   3923  HA  GLU A 248      15.742   0.373  41.965  1.00 24.17           H
ATOM   3924  HB2 GLU A 248      17.010  -0.138  43.907  1.00 32.46           H
ATOM   3925  HB3 GLU A 248      16.241   1.102  44.862  1.00 32.46           H
ATOM   3926  HG2 GLU A 248      15.037  -0.535  45.789  1.00 47.07           H
ATOM   3927  HG3 GLU A 248      14.081  -0.558  44.302  1.00 47.07           H
ATOM   3928  N   ASN A 249      13.802   2.460  43.706  1.00 16.39           N
ATOM   3929  CA  ASN A 249      12.432   2.844  43.953  1.00 21.19           C
ATOM   3930  C   ASN A 249      11.953   3.701  42.774  1.00 17.12           C
ATOM   3931  O   ASN A 249      12.415   4.826  42.647  1.00 19.54           O
ATOM   3932  CB  ASN A 249      12.327   3.627  45.260  1.00 16.14           C
ATOM   3933  CG  ASN A 249      10.918   4.137  45.529  1.00 23.33           C
ATOM   3934  OD1 ASN A 249       9.988   3.934  44.743  1.00 21.19           O
ATOM   3935  ND2 ASN A 249      10.746   4.803  46.667  1.00 22.83           N
ATOM   3936  H   ASN A 249      14.537   2.988  44.152  1.00 19.67           H
ATOM   3937  HA  ASN A 249      11.850   1.931  44.074  1.00 25.43           H
ATOM   3938  HB2 ASN A 249      12.643   2.994  46.089  1.00 19.37           H
ATOM   3939  HB3 ASN A 249      13.007   4.478  45.216  1.00 19.37           H
ATOM   3940 HD21 ASN A 249       9.836   5.163  46.900  1.00 27.39           H
ATOM   3941 HD22 ASN A 249      11.529   4.951  47.287  1.00 27.39           H
ATOM   3942  N   PRO A 250      10.987   3.236  41.977  1.00 17.24           N
ATOM   3943  CA  PRO A 250      10.573   3.944  40.786  1.00 19.69           C
ATOM   3944  C   PRO A 250       9.896   5.275  41.113  1.00 21.46           C
ATOM   3945  O   PRO A 250       9.923   6.176  40.293  1.00 22.54           O
ATOM   3946  CB  PRO A 250       9.600   2.966  40.087  1.00 17.78           C
ATOM   3947  CG  PRO A 250       9.016   2.130  41.242  1.00 23.89           C
ATOM   3948  CD  PRO A 250      10.272   1.965  42.120  1.00 17.89           C
ATOM   3949  HA  PRO A 250      11.417   4.090  40.114  1.00 23.62           H
ATOM   3950  HB2 PRO A 250       8.839   3.448  39.472  1.00 21.34           H
ATOM   3951  HB3 PRO A 250      10.219   2.317  39.477  1.00 21.34           H
ATOM   3952  HG2 PRO A 250       8.212   2.671  41.737  1.00 28.66           H
ATOM   3953  HG3 PRO A 250       8.678   1.153  40.903  1.00 28.66           H
ATOM   3954  HD2 PRO A 250       9.950   1.772  43.141  1.00 21.47           H
ATOM   3955  HD3 PRO A 250      10.883   1.152  41.723  1.00 21.47           H
ATOM   3956  N   SER A 251       9.335   5.443  42.314  1.00 23.13           N
ATOM   3957  CA  SER A 251       8.710   6.700  42.749  1.00 23.96           C
ATOM   3958  C   SER A 251       9.754   7.754  43.100  1.00 23.20           C
ATOM   3959  O   SER A 251       9.474   8.949  43.025  1.00 26.59           O
ATOM   3960  CB  SER A 251       7.756   6.436  43.935  1.00 23.69           C
ATOM   3961  OG  SER A 251       6.802   5.455  43.557  1.00 27.44           O
ATOM   3962  H   SER A 251       9.391   4.686  42.983  1.00 27.76           H
ATOM   3963  HA  SER A 251       8.117   7.108  41.929  1.00 28.76           H
ATOM   3964  HB2 SER A 251       8.306   6.099  44.812  1.00 28.42           H
ATOM   3965  HB3 SER A 251       7.242   7.367  44.178  1.00 28.42           H
ATOM   3966  HG  SER A 251       7.213   4.584  43.581  1.00 32.92           H
ATOM   3967  N   ALA A 252      10.963   7.319  43.471  1.00 20.47           N
ATOM   3968  CA  ALA A 252      12.107   8.191  43.733  1.00 20.13           C
ATOM   3969  C   ALA A 252      12.971   8.443  42.478  1.00 23.46           C
ATOM   3970  O   ALA A 252      13.758   9.379  42.462  1.00 20.16           O
ATOM   3971  CB  ALA A 252      12.959   7.548  44.820  1.00 22.63           C
ATOM   3972  H   ALA A 252      11.126   6.322  43.486  1.00 24.56           H
ATOM   3973  HA  ALA A 252      11.758   9.155  44.099  1.00 24.16           H
ATOM   3974  HB1 ALA A 252      13.776   8.217  45.097  1.00 27.16           H
ATOM   3975  HB2 ALA A 252      12.346   7.346  45.698  1.00 27.16           H
ATOM   3976  HB3 ALA A 252      13.378   6.612  44.455  1.00 27.16           H
ATOM   3977  N   ARG A 253      12.868   7.606  41.448  1.00 17.48           N
ATOM   3978  CA  ARG A 253      13.692   7.692  40.249  1.00 17.19           C
ATOM   3979  C   ARG A 253      13.489   9.028  39.552  1.00 17.54           C
ATOM   3980  O   ARG A 253      12.386   9.564  39.542  1.00 17.04           O
ATOM   3981  CB  ARG A 253      13.346   6.462  39.405  1.00 17.99           C
ATOM   3982  CG  ARG A 253      14.219   6.342  38.152  1.00 16.45           C
ATOM   3983  CD  ARG A 253      13.943   5.050  37.407  1.00 15.13           C
ATOM   3984  NE  ARG A 253      13.986   3.914  38.312  1.00 14.93           N
ATOM   3985  CZ  ARG A 253      13.155   2.871  38.272  1.00 14.98           C
ATOM   3986  NH1 ARG A 253      13.179   1.987  39.260  1.00 14.55           N
ATOM   3987  NH2 ARG A 253      12.337   2.707  37.244  1.00 15.47           N1+
ATOM   3988  H   ARG A 253      12.202   6.848  41.508  1.00 20.98           H
ATOM   3989  HA  ARG A 253      14.744   7.622  40.529  1.00 20.62           H
ATOM   3990  HB2 ARG A 253      13.495   5.594  40.049  1.00 21.58           H
ATOM   3991  HB3 ARG A 253      12.298   6.497  39.104  1.00 21.58           H
ATOM   3992  HG2 ARG A 253      14.019   7.176  37.480  1.00 19.74           H
ATOM   3993  HG3 ARG A 253      15.264   6.380  38.449  1.00 19.74           H
ATOM   3994  HD2 ARG A 253      12.970   5.129  36.922  1.00 18.15           H
ATOM   3995  HD3 ARG A 253      14.693   4.910  36.627  1.00 18.15           H
ATOM   3996  HE  ARG A 253      14.626   3.973  39.089  1.00 17.91           H
ATOM   3997 HH11 ARG A 253      13.810   2.102  40.036  1.00 17.46           H
ATOM   3998 HH12 ARG A 253      12.580   1.173  39.225  1.00 17.46           H
ATOM   3999 HH21 ARG A 253      12.351   3.355  36.472  1.00 18.57           H
ATOM   4000 HH22 ARG A 253      11.708   1.915  37.223  1.00 18.57           H
ATOM   4001  N   ILE A 254      14.563   9.593  38.982  1.00 18.88           N
ATOM   4002  CA  ILE A 254      14.446  10.837  38.232  1.00 16.29           C
ATOM   4003  C   ILE A 254      13.440  10.704  37.083  1.00 17.67           C
ATOM   4004  O   ILE A 254      13.397   9.667  36.430  1.00 19.23           O
ATOM   4005  CB  ILE A 254      15.826  11.274  37.738  1.00 19.17           C
ATOM   4006  CG1 ILE A 254      15.812  12.742  37.310  1.00 19.31           C
ATOM   4007  CG2 ILE A 254      16.360  10.426  36.582  1.00 13.20           C
ATOM   4008  CD1 ILE A 254      17.202  13.296  37.000  1.00 15.92           C
ATOM   4009  H   ILE A 254      15.444   9.100  38.972  1.00 22.65           H
ATOM   4010  HA  ILE A 254      14.098  11.596  38.926  1.00 19.54           H
ATOM   4011  HB  ILE A 254      16.506  11.179  38.579  1.00 23.00           H
ATOM   4012 HG12 ILE A 254      15.203  12.855  36.421  1.00 23.17           H
ATOM   4013 HG13 ILE A 254      15.375  13.338  38.110  1.00 23.17           H
ATOM   4014 HG21 ILE A 254      17.426  10.593  36.451  1.00 15.84           H
ATOM   4015 HG22 ILE A 254      16.200   9.371  36.785  1.00 15.84           H
ATOM   4016 HG23 ILE A 254      15.823  10.659  35.670  1.00 15.84           H
ATOM   4017 HD11 ILE A 254      17.113  14.363  36.810  1.00 19.10           H
ATOM   4018 HD12 ILE A 254      17.865  13.133  37.845  1.00 19.10           H
ATOM   4019 HD13 ILE A 254      17.618  12.823  36.114  1.00 19.10           H
ATOM   4020  N   THR A 255      12.674  11.777  36.790  1.00 16.40           N
ATOM   4021  CA  THR A 255      11.748  11.839  35.654  1.00 19.40           C
ATOM   4022  C   THR A 255      12.466  12.502  34.491  1.00 17.47           C
ATOM   4023  O   THR A 255      13.477  13.170  34.681  1.00 18.16           O
ATOM   4024  CB  THR A 255      10.485  12.662  36.015  1.00 18.01           C
ATOM   4025  OG1 THR A 255      10.896  13.986  36.299  1.00 21.47           O
ATOM   4026  CG2 THR A 255       9.766  12.002  37.206  1.00 24.61           C
ATOM   4027  H   THR A 255      12.778  12.629  37.320  1.00 19.67           H
ATOM   4028  HA  THR A 255      11.439  10.837  35.363  1.00 23.28           H
ATOM   4029  HB  THR A 255       9.818  12.679  35.159  1.00 21.61           H
ATOM   4030  HG1 THR A 255      10.136  14.526  36.546  1.00 25.76           H
ATOM   4031 HG21 THR A 255       8.878  12.575  37.457  1.00 29.53           H
ATOM   4032 HG22 THR A 255       9.486  10.973  36.962  1.00 29.53           H
ATOM   4033 HG23 THR A 255      10.411  12.003  38.083  1.00 29.53           H
ATOM   4034  N   ILE A 256      11.901  12.390  33.291  1.00 17.08           N
ATOM   4035  CA  ILE A 256      12.507  13.021  32.116  1.00 16.44           C
ATOM   4036  C   ILE A 256      12.568  14.534  32.219  1.00 18.54           C
ATOM   4037  O   ILE A 256      13.624  15.040  31.872  1.00 17.19           O
ATOM   4038  CB  ILE A 256      11.917  12.536  30.786  1.00 19.02           C
ATOM   4039  CG1 ILE A 256      12.095  11.004  30.648  1.00 19.39           C
ATOM   4040  CG2 ILE A 256      12.644  13.286  29.652  1.00 20.85           C
ATOM   4041  CD1 ILE A 256      11.304  10.426  29.471  1.00 20.76           C
ATOM   4042  H   ILE A 256      11.041  11.871  33.183  1.00 20.49           H
ATOM   4043  HA  ILE A 256      13.545  12.684  32.112  1.00 19.73           H
ATOM   4044  HB  ILE A 256      10.857  12.789  30.762  1.00 22.83           H
ATOM   4045 HG12 ILE A 256      13.150  10.773  30.521  1.00 23.27           H
ATOM   4046 HG13 ILE A 256      11.738  10.499  31.544  1.00 23.27           H
ATOM   4047 HG21 ILE A 256      12.526  12.773  28.705  1.00 25.02           H
ATOM   4048 HG22 ILE A 256      12.249  14.296  29.549  1.00 25.02           H
ATOM   4049 HG23 ILE A 256      13.718  13.315  29.845  1.00 25.02           H
ATOM   4050 HD11 ILE A 256      11.467   9.350  29.446  1.00 24.91           H
ATOM   4051 HD12 ILE A 256      10.242  10.616  29.608  1.00 24.91           H
ATOM   4052 HD13 ILE A 256      11.624  10.840  28.517  1.00 24.91           H
ATOM   4053  N   PRO A 257      11.572  15.285  32.737  1.00 22.85           N
ATOM   4054  CA  PRO A 257      11.741  16.733  32.953  1.00 20.48           C
ATOM   4055  C   PRO A 257      12.989  17.083  33.754  1.00 21.25           C
ATOM   4056  O   PRO A 257      13.682  18.042  33.421  1.00 23.67           O
ATOM   4057  CB  PRO A 257      10.443  17.179  33.671  1.00 22.47           C
ATOM   4058  CG  PRO A 257       9.420  16.245  33.016  1.00 22.25           C
ATOM   4059  CD  PRO A 257      10.181  14.901  32.981  1.00 21.77           C
ATOM   4060  HA  PRO A 257      11.770  17.225  31.983  1.00 24.57           H
ATOM   4061  HB2 PRO A 257      10.524  16.924  34.726  1.00 26.96           H
ATOM   4062  HB3 PRO A 257      10.200  18.232  33.553  1.00 26.96           H
ATOM   4063  HG2 PRO A 257       8.524  16.135  33.626  1.00 26.70           H
ATOM   4064  HG3 PRO A 257       9.175  16.604  32.017  1.00 26.70           H
ATOM   4065  HD2 PRO A 257      10.103  14.418  33.949  1.00 26.12           H
ATOM   4066  HD3 PRO A 257       9.768  14.281  32.187  1.00 26.12           H
ATOM   4067  N   ASP A 258      13.341  16.263  34.746  1.00 19.61           N
ATOM   4068  CA  ASP A 258      14.516  16.481  35.542  1.00 17.52           C
ATOM   4069  C   ASP A 258      15.823  16.017  34.918  1.00 16.94           C
ATOM   4070  O   ASP A 258      16.849  16.653  35.150  1.00 20.19           O
ATOM   4071  CB  ASP A 258      14.227  15.896  36.923  1.00 24.40           C
ATOM   4072  CG  ASP A 258      13.255  16.786  37.731  1.00 30.77           C
ATOM   4073  OD1 ASP A 258      12.653  16.266  38.693  1.00 23.83           O
ATOM   4074  OD2 ASP A 258      13.137  17.985  37.397  1.00 30.74           O1-
ATOM   4075  H   ASP A 258      12.794  15.436  34.946  1.00 23.54           H
ATOM   4076  HA  ASP A 258      14.649  17.557  35.647  1.00 21.02           H
ATOM   4077  HB2 ASP A 258      13.825  14.885  36.855  1.00 29.28           H
ATOM   4078  HB3 ASP A 258      15.160  15.818  37.480  1.00 29.28           H
ATOM   4079  N   ILE A 259      15.797  14.939  34.122  1.00 16.30           N
ATOM   4080  CA  ILE A 259      16.940  14.555  33.280  1.00 17.24           C
ATOM   4081  C   ILE A 259      17.356  15.737  32.411  1.00 17.25           C
ATOM   4082  O   ILE A 259      18.533  16.027  32.297  1.00 18.36           O
ATOM   4083  CB  ILE A 259      16.629  13.300  32.451  1.00 14.30           C
ATOM   4084  CG1 ILE A 259      16.444  12.087  33.388  1.00 16.16           C
ATOM   4085  CG2 ILE A 259      17.709  13.067  31.375  1.00 18.80           C
ATOM   4086  CD1 ILE A 259      16.062  10.809  32.647  1.00 17.58           C
ATOM   4087  H   ILE A 259      14.945  14.400  34.047  1.00 19.55           H
ATOM   4088  HA  ILE A 259      17.778  14.315  33.937  1.00 20.69           H
ATOM   4089  HB  ILE A 259      15.691  13.468  31.924  1.00 17.15           H
ATOM   4090 HG12 ILE A 259      17.370  11.908  33.934  1.00 19.39           H
ATOM   4091 HG13 ILE A 259      15.676  12.299  34.123  1.00 19.39           H
ATOM   4092 HG21 ILE A 259      17.507  12.155  30.816  1.00 22.56           H
ATOM   4093 HG22 ILE A 259      17.697  13.880  30.649  1.00 22.56           H
ATOM   4094 HG23 ILE A 259      18.693  13.011  31.836  1.00 22.56           H
ATOM   4095 HD11 ILE A 259      15.755  10.059  33.374  1.00 21.10           H
ATOM   4096 HD12 ILE A 259      15.234  11.006  31.965  1.00 21.10           H
ATOM   4097 HD13 ILE A 259      16.911  10.424  32.084  1.00 21.10           H
ATOM   4098  N   LYS A 260      16.403  16.450  31.821  1.00 21.92           N
ATOM   4099  CA  LYS A 260      16.699  17.599  30.969  1.00 24.86           C
ATOM   4100  C   LYS A 260      17.325  18.770  31.682  1.00 18.13           C
ATOM   4101  O   LYS A 260      17.875  19.630  31.002  1.00 24.90           O
ATOM   4102  CB  LYS A 260      15.436  18.031  30.246  1.00 26.09           C
ATOM   4103  CG  LYS A 260      15.112  17.044  29.125  1.00 35.44           C
ATOM   4104  CD  LYS A 260      13.647  17.246  28.783  1.00 41.57           C
ATOM   4105  CE  LYS A 260      13.406  16.862  27.338  1.00 28.58           C
ATOM   4106  NZ  LYS A 260      12.143  17.483  26.899  1.00 38.13           N1+
ATOM   4107  H   LYS A 260      15.437  16.184  31.956  1.00 26.31           H
ATOM   4108  HA  LYS A 260      17.426  17.293  30.219  1.00 29.83           H
ATOM   4109  HB2 LYS A 260      14.609  18.140  30.949  1.00 31.31           H
ATOM   4110  HB3 LYS A 260      15.620  18.997  29.776  1.00 31.31           H
ATOM   4111  HG2 LYS A 260      15.761  17.216  28.263  1.00 42.53           H
ATOM   4112  HG3 LYS A 260      15.239  16.016  29.466  1.00 42.53           H
ATOM   4113  HD2 LYS A 260      13.042  16.614  29.433  1.00 49.89           H
ATOM   4114  HD3 LYS A 260      13.357  18.287  28.938  1.00 49.89           H
ATOM   4115  HE2 LYS A 260      14.227  17.235  26.727  1.00 34.29           H
ATOM   4116  HE3 LYS A 260      13.357  15.778  27.247  1.00 34.29           H
ATOM   4117  HZ1 LYS A 260      11.910  17.173  25.965  1.00 45.75           H
ATOM   4118  HZ2 LYS A 260      11.390  17.227  27.524  1.00 45.75           H
ATOM   4119  HZ3 LYS A 260      12.240  18.490  26.885  1.00 45.75           H
ATOM   4120  N   LYS A 261      17.252  18.802  33.013  1.00 22.12           N
ATOM   4121  CA  LYS A 261      17.875  19.795  33.889  1.00 25.27           C
ATOM   4122  C   LYS A 261      19.208  19.332  34.462  1.00 24.06           C
ATOM   4123  O   LYS A 261      19.879  20.116  35.118  1.00 20.82           O
ATOM   4124  CB  LYS A 261      16.900  20.172  35.015  1.00 23.17           C
ATOM   4125  CG  LYS A 261      15.592  20.793  34.491  1.00 33.01           C
ATOM   4126  CD  LYS A 261      14.615  20.975  35.685  1.00 35.20           C
ATOM   4127  CE  LYS A 261      13.181  21.254  35.224  0.03 34.60           C
ATOM   4128  NZ  LYS A 261      12.250  20.193  35.648  0.53 40.62           N1+
ATOM   4129  H   LYS A 261      16.747  18.053  33.464  1.00 26.55           H
ATOM   4130  HA  LYS A 261      18.078  20.704  33.318  1.00 30.33           H
ATOM   4131  HB2 LYS A 261      16.686  19.291  35.618  1.00 27.81           H
ATOM   4132  HB3 LYS A 261      17.377  20.909  35.661  1.00 27.81           H
ATOM   4133  HG2 LYS A 261      15.806  21.756  34.025  1.00 39.62           H
ATOM   4134  HG3 LYS A 261      15.131  20.147  33.746  1.00 39.62           H
ATOM   4135  HD2 LYS A 261      14.638  20.094  36.329  1.00 42.24           H
ATOM   4136  HD3 LYS A 261      14.951  21.826  36.278  1.00 42.24           H
ATOM   4137  HE2 LYS A 261      12.854  22.205  35.646  1.00 41.52           H
ATOM   4138  HE3 LYS A 261      13.163  21.334  34.137  1.00 41.52           H
ATOM   4139  HZ1 LYS A 261      11.805  19.775  34.845  1.00 48.74           H
ATOM   4140  HZ2 LYS A 261      12.745  19.474  36.166  0.00 48.74           H
ATOM   4141  HZ3 LYS A 261      11.530  20.568  36.249  1.00 48.74           H
ATOM   4142  N   ASP A 262      19.607  18.080  34.226  1.00 21.67           N
ATOM   4143  CA  ASP A 262      20.843  17.502  34.703  1.00 19.31           C
ATOM   4144  C   ASP A 262      22.067  18.187  34.108  1.00 20.59           C
ATOM   4145  O   ASP A 262      22.067  18.621  32.950  1.00 20.69           O
ATOM   4146  CB  ASP A 262      20.868  15.955  34.483  1.00 18.23           C
ATOM   4147  CG  ASP A 262      22.235  15.353  34.720  1.00 19.33           C
ATOM   4148  OD1 ASP A 262      22.970  15.184  33.722  1.00 18.60           O
ATOM   4149  OD2 ASP A 262      22.531  15.025  35.884  1.00 19.43           O1-
ATOM   4150  H   ASP A 262      19.025  17.501  33.641  1.00 26.01           H
ATOM   4151  HA  ASP A 262      20.854  17.661  35.780  1.00 23.16           H
ATOM   4152  HB2 ASP A 262      20.152  15.508  35.175  1.00 21.88           H
ATOM   4153  HB3 ASP A 262      20.616  15.742  33.448  1.00 21.88           H
ATOM   4154  N   ARG A 263      23.128  18.272  34.918  1.00 19.24           N
ATOM   4155  CA  ARG A 263      24.351  18.975  34.563  1.00 22.76           C
ATOM   4156  C   ARG A 263      25.089  18.339  33.391  1.00 22.16           C
ATOM   4157  O   ARG A 263      25.418  19.054  32.445  1.00 22.21           O
ATOM   4158  CB  ARG A 263      25.229  19.139  35.807  1.00 23.82           C
ATOM   4159  CG  ARG A 263      26.512  19.966  35.563  1.00 34.35           C
ATOM   4160  CD  ARG A 263      27.275  20.178  36.900  1.00 33.46           C
ATOM   4161  NE  ARG A 263      28.564  19.468  36.936  0.60 42.50           N
ATOM   4162  CZ  ARG A 263      28.769  18.165  37.192  0.66 34.04           C
ATOM   4163  NH1 ARG A 263      27.785  17.337  37.542  0.32 45.77           N
ATOM   4164  NH2 ARG A 263      30.000  17.671  37.093  0.34 44.94           N1+
ATOM   4165  H   ARG A 263      23.061  17.890  35.852  1.00 23.09           H
ATOM   4166  HA  ARG A 263      24.053  19.976  34.241  1.00 27.31           H
ATOM   4167  HB2 ARG A 263      24.639  19.638  36.577  1.00 28.58           H
ATOM   4168  HB3 ARG A 263      25.505  18.147  36.165  1.00 28.58           H
ATOM   4169  HG2 ARG A 263      27.152  19.457  34.840  1.00 41.22           H
ATOM   4170  HG3 ARG A 263      26.242  20.940  35.150  1.00 41.22           H
ATOM   4171  HD2 ARG A 263      27.473  21.246  37.003  0.00 40.15           H
ATOM   4172  HD3 ARG A 263      26.662  19.878  37.752  1.00 40.15           H
ATOM   4173  HE  ARG A 263      29.364  20.009  36.643  1.00 50.99           H
ATOM   4174 HH11 ARG A 263      26.838  17.676  37.622  1.00 54.92           H
ATOM   4175 HH12 ARG A 263      27.983  16.365  37.719  1.00 54.92           H
ATOM   4176 HH21 ARG A 263      30.762  18.269  36.810  1.00 53.93           H
ATOM   4177 HH22 ARG A 263      30.177  16.696  37.285  1.00 53.93           H
ATOM   4178  N   TRP A 264      25.314  17.014  33.403  1.00 19.18           N
ATOM   4179  CA  TRP A 264      25.898  16.372  32.248  1.00 18.61           C
ATOM   4180  C   TRP A 264      25.030  16.509  30.995  1.00 17.34           C
ATOM   4181  O   TRP A 264      25.565  16.771  29.921  1.00 17.34           O
ATOM   4182  CB  TRP A 264      26.234  14.917  32.536  1.00 19.37           C
ATOM   4183  CG  TRP A 264      26.861  14.312  31.338  1.00 20.76           C
ATOM   4184  CD1 TRP A 264      28.129  14.521  30.937  1.00 20.87           C
ATOM   4185  CD2 TRP A 264      26.273  13.418  30.351  1.00 22.84           C
ATOM   4186  NE1 TRP A 264      28.377  13.793  29.806  1.00 18.46           N
ATOM   4187  CE2 TRP A 264      27.282  13.064  29.411  1.00 17.94           C
ATOM   4188  CE3 TRP A 264      24.998  12.855  30.179  1.00 21.42           C
ATOM   4189  CZ2 TRP A 264      27.057  12.168  28.362  1.00 20.46           C
ATOM   4190  CZ3 TRP A 264      24.753  11.953  29.127  1.00 13.42           C
ATOM   4191  CH2 TRP A 264      25.769  11.644  28.204  1.00 19.77           C
ATOM   4192  H   TRP A 264      24.943  16.434  34.140  1.00 23.01           H
ATOM   4193  HA  TRP A 264      26.843  16.869  32.027  1.00 22.34           H
ATOM   4194  HB2 TRP A 264      26.925  14.871  33.373  1.00 23.24           H
ATOM   4195  HB3 TRP A 264      25.328  14.363  32.784  1.00 23.24           H
ATOM   4196  HD1 TRP A 264      28.849  15.145  31.445  1.00 25.04           H
ATOM   4197  HE1 TRP A 264      29.288  13.760  29.367  1.00 22.15           H
ATOM   4198  HE3 TRP A 264      24.212  13.101  30.875  1.00 25.70           H
ATOM   4199  HZ2 TRP A 264      27.848  11.887  27.684  1.00 24.55           H
ATOM   4200  HZ3 TRP A 264      23.781  11.493  29.025  1.00 16.10           H
ATOM   4201  HH2 TRP A 264      25.573  10.940  27.407  1.00 23.72           H
ATOM   4202  N   TYR A 265      23.710  16.302  31.124  1.00 16.82           N
ATOM   4203  CA  TYR A 265      22.788  16.411  30.010  1.00 16.25           C
ATOM   4204  C   TYR A 265      22.948  17.783  29.316  1.00 16.09           C
ATOM   4205  O   TYR A 265      22.884  17.866  28.096  1.00 18.81           O
ATOM   4206  CB  TYR A 265      21.371  16.238  30.530  1.00 17.59           C
ATOM   4207  CG  TYR A 265      20.361  16.082  29.415  1.00 18.85           C
ATOM   4208  CD1 TYR A 265      19.694  17.191  28.872  1.00 18.86           C
ATOM   4209  CD2 TYR A 265      20.061  14.793  28.968  1.00 20.03           C
ATOM   4210  CE1 TYR A 265      18.773  17.009  27.824  1.00 20.00           C
ATOM   4211  CE2 TYR A 265      19.079  14.594  27.998  1.00 15.29           C
ATOM   4212  CZ  TYR A 265      18.448  15.699  27.401  1.00 19.22           C
ATOM   4213  OH  TYR A 265      17.573  15.517  26.390  1.00 23.54           O
ATOM   4214  H   TYR A 265      23.330  16.072  32.032  1.00 20.18           H
ATOM   4215  HA  TYR A 265      23.005  15.621  29.293  1.00 19.50           H
ATOM   4216  HB2 TYR A 265      21.325  15.348  31.154  1.00 21.11           H
ATOM   4217  HB3 TYR A 265      21.084  17.094  31.140  1.00 21.11           H
ATOM   4218  HD1 TYR A 265      19.917  18.194  29.210  1.00 22.63           H
ATOM   4219  HD2 TYR A 265      20.588  13.952  29.390  1.00 24.04           H
ATOM   4220  HE1 TYR A 265      18.297  17.857  27.361  1.00 24.00           H
ATOM   4221  HE2 TYR A 265      18.889  13.598  27.649  1.00 18.35           H
ATOM   4222  HH  TYR A 265      17.371  16.336  25.926  1.00 28.25           H
ATOM   4223  N   ASN A 266      23.183  18.850  30.083  1.00 16.75           N
ATOM   4224  CA  ASN A 266      23.342  20.212  29.561  1.00 20.97           C
ATOM   4225  C   ASN A 266      24.793  20.636  29.336  1.00 22.02           C
ATOM   4226  O   ASN A 266      25.059  21.818  29.103  1.00 17.06           O
ATOM   4227  CB  ASN A 266      22.618  21.182  30.491  1.00 20.63           C
ATOM   4228  CG  ASN A 266      21.123  20.996  30.346  1.00 21.20           C
ATOM   4229  OD1 ASN A 266      20.527  21.340  29.329  1.00 21.18           O
ATOM   4230  ND2 ASN A 266      20.516  20.423  31.365  1.00 21.09           N
ATOM   4231  H   ASN A 266      23.251  18.714  31.085  1.00 20.10           H
ATOM   4232  HA  ASN A 266      22.856  20.285  28.586  1.00 25.16           H
ATOM   4233  HB2 ASN A 266      22.928  21.025  31.521  1.00 24.76           H
ATOM   4234  HB3 ASN A 266      22.842  22.196  30.160  1.00 24.76           H
ATOM   4235 HD21 ASN A 266      19.526  20.249  31.319  1.00 25.30           H
ATOM   4236 HD22 ASN A 266      21.057  20.123  32.165  1.00 25.30           H
ATOM   4237  N   LYS A 267      25.745  19.713  29.444  1.00 19.67           N
ATOM   4238  CA  LYS A 267      27.166  20.070  29.352  1.00 23.33           C
ATOM   4239  C   LYS A 267      27.585  20.245  27.880  1.00 25.17           C
ATOM   4240  O   LYS A 267      27.330  19.352  27.066  1.00 21.17           O
ATOM   4241  CB  LYS A 267      27.972  18.982  30.049  1.00 24.68           C
ATOM   4242  CG  LYS A 267      29.464  19.255  30.001  1.00 25.07           C
ATOM   4243  CD  LYS A 267      30.208  18.302  30.946  1.00 25.65           C
ATOM   4244  CE  LYS A 267      31.709  18.505  30.757  1.00 34.26           C
ATOM   4245  NZ  LYS A 267      32.467  17.666  31.693  1.00 30.72           N1+
ATOM   4246  H   LYS A 267      25.487  18.755  29.633  1.00 23.61           H
ATOM   4247  HA  LYS A 267      27.335  20.987  29.910  1.00 27.99           H
ATOM   4248  HB2 LYS A 267      27.657  18.906  31.090  1.00 29.62           H
ATOM   4249  HB3 LYS A 267      27.791  18.031  29.543  1.00 29.62           H
ATOM   4250  HG2 LYS A 267      29.829  19.148  28.979  1.00 30.08           H
ATOM   4251  HG3 LYS A 267      29.634  20.278  30.340  1.00 30.08           H
ATOM   4252  HD2 LYS A 267      29.938  18.520  31.981  1.00 30.78           H
ATOM   4253  HD3 LYS A 267      29.955  17.268  30.708  1.00 30.78           H
ATOM   4254  HE2 LYS A 267      31.989  18.254  29.733  1.00 41.11           H
ATOM   4255  HE3 LYS A 267      31.944  19.557  30.939  1.00 41.11           H
ATOM   4256  HZ1 LYS A 267      33.458  17.758  31.519  1.00 36.87           H
ATOM   4257  HZ2 LYS A 267      32.244  17.926  32.643  1.00 36.87           H
ATOM   4258  HZ3 LYS A 267      32.203  16.697  31.555  1.00 36.87           H
ATOM   4259  N   PRO A 268      28.298  21.323  27.504  1.00 22.53           N
ATOM   4260  CA  PRO A 268      28.696  21.461  26.108  1.00 26.05           C
ATOM   4261  C   PRO A 268      29.900  20.558  25.874  1.00 24.80           C
ATOM   4262  O   PRO A 268      30.879  20.597  26.618  1.00 23.07           O
ATOM   4263  CB  PRO A 268      29.003  22.956  25.904  1.00 23.14           C
ATOM   4264  CG  PRO A 268      28.303  23.641  27.071  1.00 23.06           C
ATOM   4265  CD  PRO A 268      28.482  22.597  28.190  1.00 25.05           C
ATOM   4266  HA  PRO A 268      27.858  21.241  25.444  1.00 31.26           H
ATOM   4267  HB2 PRO A 268      30.078  23.094  26.043  1.00 27.77           H
ATOM   4268  HB3 PRO A 268      28.691  23.340  24.932  1.00 27.77           H
ATOM   4269  HG2 PRO A 268      28.793  24.574  27.346  1.00 27.68           H
ATOM   4270  HG3 PRO A 268      27.251  23.810  26.829  1.00 27.68           H
ATOM   4271  HD2 PRO A 268      29.480  22.642  28.626  1.00 30.06           H
ATOM   4272  HD3 PRO A 268      27.711  22.781  28.939  1.00 30.06           H
ATOM   4273  N   LEU A 269      29.770  19.713  24.862  1.00 23.40           N
ATOM   4274  CA  LEU A 269      30.711  18.655  24.548  1.00 26.45           C
ATOM   4275  C   LEU A 269      31.021  18.677  23.057  1.00 31.02           C
ATOM   4276  O   LEU A 269      32.167  18.453  22.692  1.00 34.14           O
ATOM   4277  CB  LEU A 269      30.158  17.261  24.893  1.00 25.26           C
ATOM   4278  CG  LEU A 269      29.917  16.943  26.381  1.00 21.25           C
ATOM   4279  CD1 LEU A 269      29.384  15.512  26.506  1.00 28.06           C
ATOM   4280  CD2 LEU A 269      31.204  17.097  27.221  1.00 24.41           C
ATOM   4281  H   LEU A 269      28.913  19.739  24.326  1.00 28.07           H
ATOM   4282  HA  LEU A 269      31.640  18.815  25.089  1.00 31.74           H
ATOM   4283  HB2 LEU A 269      29.221  17.120  24.354  1.00 30.31           H
ATOM   4284  HB3 LEU A 269      30.858  16.523  24.504  1.00 30.31           H
ATOM   4285  HG  LEU A 269      29.169  17.630  26.770  1.00 25.50           H
ATOM   4286 HD11 LEU A 269      29.066  15.325  27.533  1.00 33.67           H
ATOM   4287 HD12 LEU A 269      28.531  15.378  25.845  1.00 33.67           H
ATOM   4288 HD13 LEU A 269      30.153  14.792  26.227  1.00 33.67           H
ATOM   4289 HD21 LEU A 269      31.031  16.721  28.230  1.00 29.29           H
ATOM   4290 HD22 LEU A 269      32.020  16.532  26.765  1.00 29.29           H
ATOM   4291 HD23 LEU A 269      31.492  18.143  27.287  1.00 29.29           H
ATOM   4292  N   LYS A 270      30.002  18.821  22.198  1.00 29.84           N
ATOM   4293  CA  LYS A 270      30.082  18.407  20.781  1.00 49.84           C
ATOM   4294  C   LYS A 270      29.871  19.598  19.838  1.00 49.40           C
ATOM   4295  O   LYS A 270      28.935  20.377  19.990  1.00 44.44           O
ATOM   4296  CB  LYS A 270      29.054  17.278  20.481  1.00 40.63           C
ATOM   4297  CG  LYS A 270      29.186  16.660  19.058  1.00 50.01           C
ATOM   4298  CD  LYS A 270      28.985  15.125  18.926  1.00 52.38           C
ATOM   4299  CE  LYS A 270      29.784  14.572  17.728  1.00 47.44           C
ATOM   4300  NZ  LYS A 270      29.133  13.428  17.056  1.00 53.35           N1+
ATOM   4301  H   LYS A 270      29.085  19.014  22.571  1.00 35.81           H
ATOM   4302  HA  LYS A 270      31.071  17.994  20.591  1.00 59.80           H
ATOM   4303  HB2 LYS A 270      29.120  16.495  21.226  1.00 48.75           H
ATOM   4304  HB3 LYS A 270      28.056  17.712  20.575  1.00 48.75           H
ATOM   4305  HG2 LYS A 270      28.446  17.147  18.423  1.00 60.01           H
ATOM   4306  HG3 LYS A 270      30.162  16.906  18.649  1.00 60.01           H
ATOM   4307  HD2 LYS A 270      29.313  14.622  19.831  1.00 62.86           H
ATOM   4308  HD3 LYS A 270      27.923  14.918  18.782  1.00 62.86           H
ATOM   4309  HE2 LYS A 270      29.995  15.364  17.007  1.00 56.92           H
ATOM   4310  HE3 LYS A 270      30.737  14.215  18.126  1.00 56.92           H
ATOM   4311  HZ1 LYS A 270      29.583  13.241  16.170  1.00 64.02           H
ATOM   4312  HZ2 LYS A 270      29.233  12.598  17.633  1.00 64.02           H
ATOM   4313  HZ3 LYS A 270      28.153  13.616  16.904  1.00 64.02           H
ATOM   4314  N   LYS A 271      30.723  19.702  18.820  0.68 54.95           N
ATOM   4315  CA  LYS A 271      30.532  20.635  17.705  0.68 42.01           C
ATOM   4316  C   LYS A 271      29.667  19.943  16.635  0.68 52.53           C
ATOM   4317  O   LYS A 271      29.411  18.741  16.723  0.68 53.50           O
ATOM   4318  CB  LYS A 271      31.921  21.080  17.202  0.68 45.32           C
ATOM   4319  CG  LYS A 271      32.812  21.614  18.354  0.68 44.19           C
ATOM   4320  CD  LYS A 271      33.612  22.870  17.988  0.68 33.67           C
ATOM   4321  CE  LYS A 271      34.521  23.242  19.177  0.68 35.81           C
ATOM   4322  NZ  LYS A 271      34.050  24.429  19.915  0.68 29.16           N1+
ATOM   4323  H   LYS A 271      31.449  19.004  18.729  0.68 65.93           H
ATOM   4324  HA  LYS A 271      29.996  21.520  18.051  0.68 50.41           H
ATOM   4325  HB2 LYS A 271      32.421  20.217  16.757  0.68 54.38           H
ATOM   4326  HB3 LYS A 271      31.803  21.837  16.424  0.68 54.38           H
ATOM   4327  HG2 LYS A 271      32.177  21.892  19.198  0.68 53.03           H
ATOM   4328  HG3 LYS A 271      33.482  20.822  18.692  0.68 53.03           H
ATOM   4329  HD2 LYS A 271      34.228  22.673  17.110  0.68 40.40           H
ATOM   4330  HD3 LYS A 271      32.929  23.688  17.756  0.68 40.40           H
ATOM   4331  HE2 LYS A 271      34.579  22.395  19.864  0.68 42.97           H
ATOM   4332  HE3 LYS A 271      35.525  23.439  18.799  0.68 42.97           H
ATOM   4333  HZ1 LYS A 271      34.680  24.627  20.679  0.68 34.99           H
ATOM   4334  HZ2 LYS A 271      34.025  25.223  19.292  0.68 34.99           H
ATOM   4335  HZ3 LYS A 271      33.122  24.259  20.280  0.68 34.99           H
ATOM   4336  N   GLY A 272      29.171  20.697  15.650  0.62 54.91           N
ATOM   4337  CA  GLY A 272      28.297  20.156  14.607  0.62 53.15           C
ATOM   4338  C   GLY A 272      28.939  19.028  13.771  0.62 64.48           C
ATOM   4339  O   GLY A 272      30.131  18.728  13.892  0.62 61.44           O
ATOM   4340  H   GLY A 272      29.388  21.681  15.624  0.62 65.89           H
ATOM   4341  HA2 GLY A 272      27.410  19.747  15.093  0.62 63.78           H
ATOM   4342  HA3 GLY A 272      27.992  20.971  13.954  0.62 63.78           H
ATOM   4343  N   ALA A 273      28.124  18.395  12.913  0.52 58.99           N
ATOM   4344  CA  ALA A 273      28.564  17.338  11.998  0.52 63.76           C
ATOM   4345  C   ALA A 273      29.605  17.885  11.013  0.52 61.36           C
ATOM   4346  O   ALA A 273      29.430  19.001  10.540  0.52 63.40           O
ATOM   4347  CB  ALA A 273      27.338  16.804  11.247  0.52 56.45           C
ATOM   4348  H   ALA A 273      27.165  18.700  12.837  0.52 70.79           H
ATOM   4349  HA  ALA A 273      28.997  16.518  12.573  0.52 76.51           H
ATOM   4350  HB1 ALA A 273      27.637  15.991  10.584  0.52 67.74           H
ATOM   4351  HB2 ALA A 273      26.599  16.430  11.956  0.52 67.74           H
ATOM   4352  HB3 ALA A 273      26.890  17.602  10.652  0.52 67.74           H
ATOM   4353  N   LYS A 274      30.677  17.115  10.741  0.50 63.42           N
ATOM   4354  CA  LYS A 274      31.868  17.479   9.944  0.36 58.19           C
ATOM   4355  C   LYS A 274      31.553  18.447   8.783  0.15 57.59           C
ATOM   4356  O   LYS A 274      31.143  18.002   7.711  0.47 55.88           O
ATOM   4357  CB  LYS A 274      32.510  16.167   9.444  0.17 57.36           C
ATOM   4358  CG  LYS A 274      33.821  16.358   8.654  0.27 60.82           C
ATOM   4359  CD  LYS A 274      34.273  15.027   8.025  0.44 65.22           C
ATOM   4360  CE  LYS A 274      35.243  15.258   6.860  0.00 66.05           C
ATOM   4361  NZ  LYS A 274      35.381  14.052   6.016  1.00 69.24           N1+
ATOM   4362  H   LYS A 274      30.699  16.203  11.174  1.00 76.10           H
ATOM   4363  HA  LYS A 274      32.573  17.974  10.613  1.00 69.82           H
ATOM   4364  HB2 LYS A 274      32.726  15.534  10.307  1.00 68.83           H
ATOM   4365  HB3 LYS A 274      31.789  15.639   8.816  0.40 68.83           H
ATOM   4366  HG2 LYS A 274      33.675  17.089   7.858  1.00 72.98           H
ATOM   4367  HG3 LYS A 274      34.595  16.731   9.326  1.00 72.98           H
ATOM   4368  HD2 LYS A 274      34.783  14.436   8.787  1.00 78.26           H
ATOM   4369  HD3 LYS A 274      33.407  14.464   7.673  1.00 78.26           H
ATOM   4370  HE2 LYS A 274      34.876  16.085   6.249  1.00 79.25           H
ATOM   4371  HE3 LYS A 274      36.221  15.530   7.260  1.00 79.25           H
ATOM   4372  HZ1 LYS A 274      36.034  14.226   5.265  1.00 83.08           H
ATOM   4373  HZ2 LYS A 274      35.714  13.279   6.575  1.00 83.08           H
ATOM   4374  HZ3 LYS A 274      34.482  13.808   5.625  1.00 83.08           H
ATOM   4375  N   ARG A 275      31.769  19.758   9.021  0.50 60.67           N
ATOM   4376  CA  ARG A 275      31.397  20.893   8.153  0.50 58.34           C
ATOM   4377  C   ARG A 275      29.862  20.924   7.947  0.50 61.19           C
ATOM   4378  O   ARG A 275      29.377  20.426   6.931  0.50 54.35           O
ATOM   4379  CB  ARG A 275      32.279  20.894   6.882  0.50 60.53           C
ATOM   4380  CG  ARG A 275      31.829  21.765   5.686  0.50 58.64           C
ATOM   4381  CD  ARG A 275      31.307  20.927   4.505  0.50 57.79           C
ATOM   4382  NE  ARG A 275      31.516  21.602   3.213  0.50 46.61           N
ATOM   4383  CZ  ARG A 275      31.893  21.013   2.068  0.50 52.84           C
ATOM   4384  NH1 ARG A 275      32.197  19.716   1.999  0.50 58.20           N
ATOM   4385  NH2 ARG A 275      31.969  21.735   0.953  0.50 51.67           N1+
ATOM   4386  H   ARG A 275      32.098  19.999   9.943  0.50 72.80           H
ATOM   4387  HA  ARG A 275      31.645  21.811   8.682  0.50 70.01           H
ATOM   4388  HB2 ARG A 275      33.288  21.193   7.173  0.50 72.63           H
ATOM   4389  HB3 ARG A 275      32.364  19.869   6.528  0.50 72.63           H
ATOM   4390  HG2 ARG A 275      31.069  22.482   6.000  0.50 70.37           H
ATOM   4391  HG3 ARG A 275      32.694  22.335   5.342  0.50 70.37           H
ATOM   4392  HD2 ARG A 275      31.787  19.948   4.499  0.50 69.35           H
ATOM   4393  HD3 ARG A 275      30.236  20.774   4.632  0.50 69.35           H
ATOM   4394  HE  ARG A 275      31.286  22.583   3.184  0.50 55.92           H
ATOM   4395 HH11 ARG A 275      32.137  19.145   2.829  0.50 69.83           H
ATOM   4396 HH12 ARG A 275      32.471  19.305   1.120  0.50 69.83           H
ATOM   4397 HH21 ARG A 275      31.743  22.717   0.972  0.50 62.00           H
ATOM   4398 HH22 ARG A 275      32.248  21.297   0.088  0.50 62.00           H
ATOM   4399  N   PRO A 276      29.093  21.478   8.912  0.59 64.04           N
ATOM   4400  CA  PRO A 276      27.632  21.442   8.895  0.59 62.41           C
ATOM   4401  C   PRO A 276      27.035  22.666   8.177  0.59 66.39           C
ATOM   4402  O   PRO A 276      26.083  22.455   7.395  0.59 70.28           O
ATOM   4403  CB  PRO A 276      27.216  21.390  10.369  0.59 59.85           C
ATOM   4404  CG  PRO A 276      28.396  21.985  11.148  0.59 66.28           C
ATOM   4405  CD  PRO A 276      29.549  22.104  10.153  0.59 63.50           C
ATOM   4406  HA  PRO A 276      27.275  20.529   8.414  0.59 74.89           H
ATOM   4407  HB2 PRO A 276      27.127  20.335  10.634  0.59 71.82           H
ATOM   4408  HB3 PRO A 276      26.273  21.894  10.585  0.59 71.82           H
ATOM   4409  HG2 PRO A 276      28.674  21.324  11.966  0.59 79.53           H
ATOM   4410  HG3 PRO A 276      28.143  22.974  11.532  0.59 79.53           H
ATOM   4411  HD2 PRO A 276      29.767  23.157   9.971  0.59 76.19           H
ATOM   4412  HD3 PRO A 276      30.419  21.596  10.567  0.59 76.19           H
ATOM   4413  HC  PRO A 276      27.525  23.796   8.423  0.59 79.66           H
TER
HETATM 4414  CAA PFP A1277      24.614  -1.546   8.248  1.00 50.81           C
HETATM 4415  CAB PFP A1277      18.709  -8.263  13.327  1.00 36.02           C
HETATM 4416  CAD PFP A1277      21.729  -1.218   8.190  1.00 31.34           C
HETATM 4417  CAE PFP A1277      21.671  -3.596   8.811  1.00 35.57           C
HETATM 4418  CAF PFP A1277      16.754  -6.339  10.941  1.00 30.28           C
HETATM 4419  CAG PFP A1277      18.493  -5.512  12.452  1.00 30.35           C
HETATM 4420  CAH PFP A1277      20.373  -1.112   8.488  1.00 28.66           C
HETATM 4421  CAI PFP A1277      20.330  -3.476   9.138  1.00 31.63           C
HETATM 4422  CAJ PFP A1277      16.683  -5.084  10.355  1.00 28.46           C
HETATM 4423  CAK PFP A1277      18.417  -4.254  11.825  1.00 26.89           C
HETATM 4424  CAL PFP A1277      14.393   0.049   9.383  1.00 24.49           C
HETATM 4425  CAM PFP A1277      12.459  -2.224  12.848  1.00 31.47           C
HETATM 4426  CAN PFP A1277      12.962  -3.116  11.701  1.00 26.08           C
HETATM 4427  CAU PFP A1277      22.370  -2.451   8.377  1.00 38.98           C
HETATM 4428  CAV PFP A1277      17.660  -6.540  12.006  1.00 36.99           C
HETATM 4429  CAW PFP A1277      19.693  -2.225   9.016  1.00 26.40           C
HETATM 4430  CAX PFP A1277      17.516  -4.027  10.782  1.00 25.79           C
HETATM 4431  CAY PFP A1277      14.849  -1.971  10.549  1.00 27.45           C
HETATM 4432  CAZ PFP A1277      18.328  -2.038   9.416  1.00 26.10           C
HETATM 4433  CBA PFP A1277      17.378  -2.718  10.136  1.00 26.66           C
HETATM 4434  CBB PFP A1277      16.497  -0.805   9.238  1.00 20.16           C
HETATM 4435  CBC PFP A1277      16.169  -1.936  10.036  1.00 24.35           C
HETATM 4436  NAO PFP A1277      13.960  -0.962  10.177  1.00 24.14           N
HETATM 4437  NAP PFP A1277      15.652   0.197   8.876  1.00 24.28           N
HETATM 4438  NAQ PFP A1277      14.390  -3.006  11.326  1.00 27.03           N
HETATM 4439  OAC PFP A1277      12.038  -0.897  12.438  1.00 38.01           O
HETATM 4440  OAR PFP A1277      23.711  -2.684   8.143  1.00 48.88           O
HETATM 4441  OAS PFP A1277      17.568  -7.809  12.556  1.00 33.55           O
HETATM 4442  OAT PFP A1277      17.797  -0.826   8.846  1.00 25.33           O
HETATM 4443  HAC PFP A1277      12.543  -0.597  11.636  1.00 45.61           H
HETATM 4444  HAD PFP A1277      22.277  -0.343   7.834  1.00 37.61           H
HETATM 4445  HAE PFP A1277      22.192  -4.550   8.895  1.00 42.68           H
HETATM 4446  HAF PFP A1277      16.126  -7.162  10.605  1.00 36.33           H
HETATM 4447  HAG PFP A1277      19.196  -5.654  13.282  1.00 36.42           H
HETATM 4448  HAH PFP A1277      19.847  -0.157   8.352  1.00 34.39           H
HETATM 4449  HAI PFP A1277      19.781  -4.356   9.489  1.00 37.95           H
HETATM 4450  HAJ PFP A1277      15.959  -4.900   9.557  1.00 34.15           H
HETATM 4451  HAK PFP A1277      19.081  -3.455  12.160  1.00 32.27           H
HETATM 4452  HAL PFP A1277      13.661   0.860   9.140  1.00 29.39           H
HETATM 4453  HAQ PFP A1277      15.070  -3.550  11.894  1.00 32.43           H
HETATM 4454 HAA1 PFP A1277      25.593  -2.024   8.115  1.00 60.97           H
HETATM 4455 HAA2 PFP A1277      24.552  -1.100   9.246  1.00 60.97           H
HETATM 4456 HAA3 PFP A1277      24.407  -0.819   7.460  1.00 60.97           H
HETATM 4457 HAB1 PFP A1277      18.374  -9.236  13.692  1.00 43.22           H
HETATM 4458 HAB2 PFP A1277      18.920  -7.585  14.165  1.00 43.22           H
HETATM 4459 HAB3 PFP A1277      19.586  -8.362  12.673  1.00 43.22           H
HETATM 4460 HAM1 PFP A1277      13.237  -2.071  13.627  1.00 37.76           H
HETATM 4461 HAM2 PFP A1277      11.540  -2.652  13.305  1.00 37.76           H
HETATM 4462 HAN1 PFP A1277      12.808  -4.185  11.997  1.00 31.29           H
HETATM 4463 HAN2 PFP A1277      12.340  -2.922  10.791  1.00 31.29           H
HETATM 4464  O1  SO4 A1278      -1.047  -3.903  27.451  0.70 60.81           O1-
HETATM 4465  O2  SO4 A1278       0.233  -4.963  29.067  0.70 60.27           O1-
HETATM 4466  O3  SO4 A1278      -1.726  -5.978  28.279  0.70 67.40           O1-
HETATM 4467  O4  SO4 A1278       0.165  -5.780  26.860  0.70 60.78           O1-
HETATM 4468  S   SO4 A1278      -0.596  -5.175  27.918  0.70 71.01           S2+
HETATM 4469  O1  SO4 A1279      27.588  -3.312  25.669  0.63 34.56           O1-
HETATM 4470  O2  SO4 A1279      26.339  -5.188  24.694  0.63 37.35           O1-
HETATM 4471  O3  SO4 A1279      25.492  -2.894  24.412  0.63 32.71           O1-
HETATM 4472  S   SO4 A1279      26.362  -3.809  25.098  0.63 54.02           S2+
HETATM 4473  O   HOH A2001       4.396   5.094  -4.708  1.00 66.84           O
HETATM 4474  H1  HOH A2001       3.913   4.495  -4.137  1.00 80.21           H
HETATM 4475  H2  HOH A2001       5.144   4.579  -5.014  1.00 80.21           H
HETATM 4476  O   HOH A2002       7.323  -5.133  -1.566  1.00 60.16           O
HETATM 4477  H1  HOH A2002       8.223  -5.238  -1.255  1.00 72.19           H
HETATM 4478  H2  HOH A2002       7.344  -5.472  -2.463  1.00 72.19           H
HETATM 4479  O   HOH A2003       6.087  20.327  16.617  1.00 70.31           O
HETATM 4480  H1  HOH A2003       5.752  19.560  17.083  1.00 84.37           H
HETATM 4481  H2  HOH A2003       6.992  20.410  16.918  1.00 84.37           H
HETATM 4482  O   HOH A2004       3.285  -1.808  -3.254  1.00 57.67           O
HETATM 4483  H1  HOH A2004       2.596  -1.183  -3.493  1.00 69.20           H
HETATM 4484  H2  HOH A2004       3.858  -1.827  -4.023  1.00 69.20           H
HETATM 4485  O   HOH A2005       5.765  -4.098  -5.602  1.00 64.46           O
HETATM 4486  H1  HOH A2005       5.253  -3.319  -5.828  1.00 77.35           H
HETATM 4487  H2  HOH A2005       5.677  -4.668  -6.370  1.00 77.35           H
HETATM 4488  O   HOH A2006       6.127  -5.941  -7.814  1.00 65.98           O
HETATM 4489  H1  HOH A2006       7.042  -6.193  -7.943  1.00 79.17           H
HETATM 4490  H2  HOH A2006       5.977  -5.243  -8.458  1.00 79.17           H
HETATM 4491  O   HOH A2007      21.393  -9.496  12.127  1.00 54.85           O
HETATM 4492  H1  HOH A2007      21.538  -8.799  11.436  1.00 65.82           H
HETATM 4493  H2  HOH A2007      21.974  -9.248  12.843  1.00 65.82           H
HETATM 4494  O   HOH A2008      14.535  -8.495  16.116  1.00 49.18           O
HETATM 4495  H1  HOH A2008      15.468  -8.488  16.343  1.00 59.01           H
HETATM 4496  H2  HOH A2008      14.162  -7.792  16.654  1.00 59.01           H
HETATM 4497  O   HOH A2009       7.631  -6.437  -4.674  1.00 72.09           O
HETATM 4498  H1  HOH A2009       6.951  -5.908  -5.095  1.00 86.51           H
HETATM 4499  H2  HOH A2009       8.454  -6.057  -4.989  1.00 86.51           H
HETATM 4500  O   HOH A2010       4.899   1.457   0.390  1.00 53.72           O
HETATM 4501  H1  HOH A2010       5.632   0.884   0.164  1.00 64.47           H
HETATM 4502  H2  HOH A2010       4.216   1.230  -0.242  1.00 64.47           H
HETATM 4503  O   HOH A2011      14.550  -0.808  -7.542  1.00 37.84           O
HETATM 4504  H1  HOH A2011      13.849  -0.890  -6.893  1.00 45.41           H
HETATM 4505  H2  HOH A2011      14.456  -1.597  -8.088  1.00 45.41           H
HETATM 4506  O   HOH A2012       9.604  -5.039  -8.575  1.00 59.55           O
HETATM 4507  H1  HOH A2012      10.540  -4.901  -8.753  1.00 71.46           H
HETATM 4508  H2  HOH A2012       9.516  -4.824  -7.645  1.00 71.46           H
HETATM 4509  O   HOH A2013       3.486  18.723  17.960  1.00 59.44           O
HETATM 4510  H1  HOH A2013       2.569  18.671  18.231  1.00 71.33           H
HETATM 4511  H2  HOH A2013       3.515  19.465  17.355  1.00 71.33           H
HETATM 4512  O   HOH A2014      11.685  -8.080  -5.694  1.00 54.90           O
HETATM 4513  H1  HOH A2014      12.249  -8.744  -6.091  1.00 65.88           H
HETATM 4514  H2  HOH A2014      11.315  -7.604  -6.438  1.00 65.88           H
HETATM 4515  O   HOH A2015      18.439  19.304  19.639  1.00 50.81           O
HETATM 4516  H1  HOH A2015      17.621  19.072  20.080  1.00 60.97           H
HETATM 4517  H2  HOH A2015      18.969  18.507  19.696  1.00 60.97           H
HETATM 4518  O   HOH A2016      21.160   8.241 -12.044  1.00 61.60           O
HETATM 4519  H1  HOH A2016      20.602   8.708 -11.418  1.00 73.91           H
HETATM 4520  H2  HOH A2016      20.867   7.329 -11.974  1.00 73.91           H
HETATM 4521  O   HOH A2017      19.297   9.042  -9.870  1.00 64.77           O
HETATM 4522  H1  HOH A2017      18.540   8.478 -10.037  1.00 77.73           H
HETATM 4523  H2  HOH A2017      19.751   8.611  -9.145  1.00 77.73           H
HETATM 4524  O   HOH A2018      19.498   1.891  -0.875  1.00 51.60           O
HETATM 4525  H1  HOH A2018      20.051   1.335  -1.424  1.00 61.92           H
HETATM 4526  H2  HOH A2018      18.941   2.363  -1.497  1.00 61.92           H
HETATM 4527  O   HOH A2019      21.779  -7.105  10.730  1.00 46.68           O
HETATM 4528  H1  HOH A2019      21.200  -6.914   9.980  1.00 56.02           H
HETATM 4529  H2  HOH A2019      21.792  -6.317  11.299  1.00 56.02           H
HETATM 4530  O   HOH A2020      19.583 -11.778  14.369  1.00 57.38           O
HETATM 4531  H1  HOH A2020      18.723 -11.401  14.215  1.00 68.85           H
HETATM 4532  H2  HOH A2020      20.216 -11.203  13.933  1.00 68.85           H
HETATM 4533  O   HOH A2021      17.039 -10.680  16.190  1.00 57.15           O
HETATM 4534  H1  HOH A2021      16.902 -10.696  15.240  1.00 68.57           H
HETATM 4535  H2  HOH A2021      17.606  -9.922  16.336  1.00 68.57           H
HETATM 4536  O   HOH A2022       9.003  -7.577  19.544  1.00 49.06           O
HETATM 4537  H1  HOH A2022       9.185  -6.735  19.124  1.00 58.88           H
HETATM 4538  H2  HOH A2022       9.870  -7.925  19.761  1.00 58.88           H
HETATM 4539  O   HOH A2023      -1.085 -17.511  18.875  1.00 67.00           O
HETATM 4540  H1  HOH A2023      -1.035 -17.951  18.026  1.00 80.40           H
HETATM 4541  H2  HOH A2023      -0.475 -18.001  19.430  1.00 80.40           H
HETATM 4542  O   HOH A2024       4.939  16.175  18.812  1.00 56.37           O
HETATM 4543  H1  HOH A2024       4.590  17.006  18.480  1.00 67.64           H
HETATM 4544  H2  HOH A2024       5.359  15.777  18.044  1.00 67.64           H
HETATM 4545  O   HOH A2025      17.623  16.341  20.506  1.00 48.71           O
HETATM 4546  H1  HOH A2025      18.435  16.346  19.993  1.00 58.46           H
HETATM 4547  H2  HOH A2025      16.992  15.884  19.944  1.00 58.46           H
HETATM 4548  O   HOH A2026      16.070   1.234  -8.899  1.00 48.96           O
HETATM 4549  H1  HOH A2026      15.639   2.020  -8.562  1.00 58.75           H
HETATM 4550  H2  HOH A2026      15.697   0.519  -8.376  1.00 58.75           H
HETATM 4551  O   HOH A2027       5.736  17.111  32.375  1.00 48.83           O
HETATM 4552  H1  HOH A2027       6.043  16.342  31.888  1.00 58.59           H
HETATM 4553  H2  HOH A2027       6.455  17.319  32.973  1.00 58.59           H
HETATM 4554  O   HOH A2028       6.269  -4.125 -15.352  1.00 41.01           O
HETATM 4555  H1  HOH A2028       6.585  -4.879 -14.852  1.00 49.21           H
HETATM 4556  H2  HOH A2028       5.322  -4.263 -15.417  1.00 49.21           H
HETATM 4557  O   HOH A2029      10.815  -0.223 -17.069  1.00 30.88           O
HETATM 4558  H1  HOH A2029      11.408   0.118 -17.739  1.00 37.06           H
HETATM 4559  H2  HOH A2029      11.156   0.140 -16.248  1.00 37.06           H
HETATM 4560  O   HOH A2030      11.842   0.426 -14.511  1.00 23.69           O
HETATM 4561  H1  HOH A2030      12.301   1.141 -14.063  1.00 28.43           H
HETATM 4562  H2  HOH A2030      12.368  -0.352 -14.318  1.00 28.43           H
HETATM 4563  O   HOH A2031      14.996   0.727 -11.939  1.00 31.26           O
HETATM 4564  H1  HOH A2031      15.615   0.587 -11.220  1.00 37.51           H
HETATM 4565  H2  HOH A2031      14.399   1.400 -11.605  1.00 37.51           H
HETATM 4566  O   HOH A2032      16.402   8.578  -4.391  1.00 46.63           O
HETATM 4567  H1  HOH A2032      16.722   7.734  -4.072  1.00 55.95           H
HETATM 4568  H2  HOH A2032      15.636   8.352  -4.923  1.00 55.95           H
HETATM 4569  O   HOH A2033      11.617  10.984  -7.425  1.00 62.41           O
HETATM 4570  H1  HOH A2033      12.548  10.769  -7.350  1.00 74.89           H
HETATM 4571  H2  HOH A2033      11.267  10.824  -6.547  1.00 74.89           H
HETATM 4572  O   HOH A2034      19.929   5.784 -11.383  1.00 37.62           O
HETATM 4573  H1  HOH A2034      19.030   5.658 -11.062  1.00 45.14           H
HETATM 4574  H2  HOH A2034      20.470   5.416 -10.683  1.00 45.14           H
HETATM 4575  O   HOH A2035      18.271   3.400  -3.192  1.00 52.51           O
HETATM 4576  H1  HOH A2035      17.356   3.669  -3.310  1.00 63.01           H
HETATM 4577  H2  HOH A2035      18.770   4.069  -3.660  1.00 63.01           H
HETATM 4578  O   HOH A2036      22.118   5.779  -7.086  1.00 65.11           O
HETATM 4579  H1  HOH A2036      21.721   6.033  -6.252  1.00 78.13           H
HETATM 4580  H2  HOH A2036      21.373   5.496  -7.621  1.00 78.13           H
HETATM 4581  O   HOH A2037      10.020  11.542  10.111  1.00 48.56           O
HETATM 4582  H1  HOH A2037      10.648  10.902  10.455  1.00 58.27           H
HETATM 4583  H2  HOH A2037       9.465  11.754  10.862  1.00 58.27           H
HETATM 4584  O   HOH A2038      25.936  -1.519  11.155  1.00 46.68           O
HETATM 4585  H1  HOH A2038      25.235  -1.674  11.793  1.00 56.01           H
HETATM 4586  H2  HOH A2038      26.745  -1.771  11.595  1.00 56.01           H
HETATM 4587  O   HOH A2039      17.185  -7.177  16.906  1.00 48.81           O
HETATM 4588  H1  HOH A2039      18.120  -7.199  16.689  1.00 58.57           H
HETATM 4589  H2  HOH A2039      16.901  -6.298  16.646  1.00 58.57           H
HETATM 4590  O   HOH A2040       9.937   6.772   0.626  1.00 50.89           O
HETATM 4591  H1  HOH A2040       9.713   6.697  -0.304  1.00 61.06           H
HETATM 4592  H2  HOH A2040      10.721   7.322   0.634  1.00 61.06           H
HETATM 4593  O   HOH A2041       7.172   5.898   0.803  1.00 51.16           O
HETATM 4594  H1  HOH A2041       7.128   4.947   0.707  1.00 61.39           H
HETATM 4595  H2  HOH A2041       8.112   6.095   0.813  1.00 61.39           H
HETATM 4596  O   HOH A2042      15.611   6.613   0.214  1.00 41.14           O
HETATM 4597  H1  HOH A2042      16.389   6.943  -0.238  1.00 49.37           H
HETATM 4598  H2  HOH A2042      15.697   6.944   1.109  1.00 49.37           H
HETATM 4599  O   HOH A2043      12.751   5.026   4.190  1.00 33.35           O
HETATM 4600  H1  HOH A2043      11.963   5.575   4.181  1.00 40.02           H
HETATM 4601  H2  HOH A2043      12.828   4.704   3.287  1.00 40.02           H
HETATM 4602  O   HOH A2044       7.779  19.317  32.028  1.00 44.62           O
HETATM 4603  H1  HOH A2044       6.899  19.036  31.768  1.00 53.54           H
HETATM 4604  H2  HOH A2044       8.330  19.091  31.278  1.00 53.54           H
HETATM 4605  O   HOH A2045      29.592  -4.809  17.611  1.00 57.36           O
HETATM 4606  H1  HOH A2045      29.236  -4.601  18.477  1.00 68.83           H
HETATM 4607  H2  HOH A2045      28.825  -4.795  17.033  1.00 68.83           H
HETATM 4608  O   HOH A2046      11.404  -5.073  14.230  1.00 44.51           O
HETATM 4609  H1  HOH A2046      11.736  -4.636  15.024  1.00 53.41           H
HETATM 4610  H2  HOH A2046      12.113  -5.673  13.967  1.00 53.41           H
HETATM 4611  O   HOH A2047      10.620  -9.346  11.449  1.00 45.83           O
HETATM 4612  H1  HOH A2047      11.523  -9.177  11.180  1.00 54.99           H
HETATM 4613  H2  HOH A2047      10.271  -9.924  10.766  1.00 54.99           H
HETATM 4614  O   HOH A2048      27.933   9.854  16.267  1.00 38.75           O
HETATM 4615  H1  HOH A2048      28.673   9.359  16.628  1.00 46.49           H
HETATM 4616  H2  HOH A2048      27.835   9.514  15.374  1.00 46.49           H
HETATM 4617  O   HOH A2049      20.282  16.692  19.272  1.00 56.11           O
HETATM 4618  H1  HOH A2049      20.955  16.110  19.628  1.00 67.33           H
HETATM 4619  H2  HOH A2049      20.649  17.002  18.442  1.00 67.33           H
HETATM 4620  O   HOH A2050       7.556  15.679  22.167  1.00 32.63           O
HETATM 4621  H1  HOH A2050       6.817  15.714  22.781  1.00 39.16           H
HETATM 4622  H2  HOH A2050       7.196  16.003  21.340  1.00 39.16           H
HETATM 4623  O   HOH A2051       8.224  13.076  29.408  1.00 30.12           O
HETATM 4624  H1  HOH A2051       7.912  13.584  30.158  1.00 36.14           H
HETATM 4625  H2  HOH A2051       8.188  12.165  29.715  1.00 36.14           H
HETATM 4626  O   HOH A2052       5.375  15.804  26.788  1.00 32.19           O
HETATM 4627  H1  HOH A2052       5.585  14.893  27.007  1.00 38.62           H
HETATM 4628  H2  HOH A2052       4.433  15.872  26.953  1.00 38.62           H
HETATM 4629  O   HOH A2053       0.445  14.429  19.105  1.00 46.97           O
HETATM 4630  H1  HOH A2053       0.868  13.762  18.560  1.00 56.36           H
HETATM 4631  H2  HOH A2053       1.140  14.719  19.702  1.00 56.36           H
HETATM 4632  O   HOH A2054       2.790  15.043  20.552  1.00 35.03           O
HETATM 4633  H1  HOH A2054       3.435  15.297  19.886  1.00 42.04           H
HETATM 4634  H2  HOH A2054       3.215  15.255  21.383  1.00 42.04           H
HETATM 4635  O   HOH A2055       5.395  15.675  23.929  1.00 34.06           O
HETATM 4636  H1  HOH A2055       5.498  14.872  24.441  1.00 40.87           H
HETATM 4637  H2  HOH A2055       4.496  15.627  23.599  1.00 40.87           H
HETATM 4638  O   HOH A2056      -2.444 -14.773  19.203  1.00 71.59           O
HETATM 4639  H1  HOH A2056      -2.223 -14.575  20.113  1.00 85.91           H
HETATM 4640  H2  HOH A2056      -2.249 -15.708  19.110  1.00 85.91           H
HETATM 4641  O   HOH A2057       7.138  -2.320  31.092  1.00 17.46           O
HETATM 4642  H1  HOH A2057       7.102  -1.376  30.925  1.00 20.95           H
HETATM 4643  H2  HOH A2057       7.910  -2.619  30.604  1.00 20.95           H
HETATM 4644  O   HOH A2058      -1.075 -10.734  26.941  1.00 57.10           O
HETATM 4645  H1  HOH A2058      -0.833 -10.545  26.033  1.00 68.52           H
HETATM 4646  H2  HOH A2058      -1.339  -9.886  27.299  1.00 68.52           H
HETATM 4647  O   HOH A2059      11.548  -9.427  20.885  1.00 59.86           O
HETATM 4648  H1  HOH A2059      11.933  -9.045  21.676  1.00 71.83           H
HETATM 4649  H2  HOH A2059      12.297  -9.559  20.302  1.00 71.83           H
HETATM 4650  O   HOH A2060      16.475 -10.604  20.818  1.00 41.60           O
HETATM 4651  H1  HOH A2060      17.067 -10.755  20.079  1.00 49.92           H
HETATM 4652  H2  HOH A2060      15.861  -9.940  20.499  1.00 49.92           H
HETATM 4653  O   HOH A2061       4.272  -9.963  23.805  1.00 44.09           O
HETATM 4654  H1  HOH A2061       4.932 -10.501  23.367  1.00 52.91           H
HETATM 4655  H2  HOH A2061       3.497 -10.034  23.245  1.00 52.91           H
HETATM 4656  O   HOH A2062      20.849  -8.604  25.621  1.00 44.16           O
HETATM 4657  H1  HOH A2062      20.900  -7.736  25.212  1.00 52.99           H
HETATM 4658  H2  HOH A2062      21.763  -8.883  25.677  1.00 52.99           H
HETATM 4659  O   HOH A2063      -5.194  -5.432  19.246  1.00 55.25           O
HETATM 4660  H1  HOH A2063      -5.218  -5.488  20.203  1.00 66.29           H
HETATM 4661  H2  HOH A2063      -4.419  -5.945  19.004  1.00 66.29           H
HETATM 4662  O   HOH A2064      -2.192  -6.645  23.975  1.00 67.36           O
HETATM 4663  H1  HOH A2064      -1.716  -7.178  23.331  1.00 80.83           H
HETATM 4664  H2  HOH A2064      -1.968  -7.041  24.819  1.00 80.83           H
HETATM 4665  O   HOH A2065       7.297  -1.496  14.867  1.00 28.07           O
HETATM 4666  H1  HOH A2065       7.159  -2.438  14.723  1.00 33.68           H
HETATM 4667  H2  HOH A2065       8.126  -1.304  14.419  1.00 33.68           H
HETATM 4668  O   HOH A2066       8.308   2.037  13.643  1.00 29.42           O
HETATM 4669  H1  HOH A2066       8.435   2.914  13.278  1.00 35.30           H
HETATM 4670  H2  HOH A2066       7.353   1.932  13.684  1.00 35.30           H
HETATM 4671  O   HOH A2067       0.730  11.318  35.240  1.00 55.21           O
HETATM 4672  H1  HOH A2067       0.992  10.664  34.584  1.00 66.25           H
HETATM 4673  H2  HOH A2067       0.508  10.796  36.013  1.00 66.25           H
HETATM 4674  O   HOH A2068       1.671  14.722  28.554  1.00 48.25           O
HETATM 4675  H1  HOH A2068       0.937  14.558  29.147  1.00 57.90           H
HETATM 4676  H2  HOH A2068       2.330  14.072  28.806  1.00 57.90           H
HETATM 4677  O   HOH A2069      -5.487   5.642  20.299  1.00 49.77           O
HETATM 4678  H1  HOH A2069      -6.434   5.587  20.148  1.00 59.72           H
HETATM 4679  H2  HOH A2069      -5.136   5.989  19.479  1.00 59.72           H
HETATM 4680  O   HOH A2070      -0.809  10.473  17.912  1.00 51.52           O
HETATM 4681  H1  HOH A2070      -1.426   9.770  18.116  1.00 61.83           H
HETATM 4682  H2  HOH A2070      -0.096  10.034  17.442  1.00 61.83           H
HETATM 4683  O   HOH A2071       5.694   6.863  12.187  1.00 36.31           O
HETATM 4684  H1  HOH A2071       4.996   7.393  12.584  1.00 43.57           H
HETATM 4685  H2  HOH A2071       5.718   6.065  12.725  1.00 43.57           H
HETATM 4686  O   HOH A2072       3.329  11.495  37.078  1.00 53.84           O
HETATM 4687  H1  HOH A2072       2.645  11.716  36.444  1.00 64.60           H
HETATM 4688  H2  HOH A2072       3.100  10.608  37.369  1.00 64.60           H
HETATM 4689  O   HOH A2073       4.045   9.098   9.460  1.00 55.29           O
HETATM 4690  H1  HOH A2073       4.279   9.279  10.372  1.00 66.34           H
HETATM 4691  H2  HOH A2073       3.845   8.161   9.448  1.00 66.34           H
HETATM 4692  O   HOH A2074       5.978  15.224  16.316  1.00 52.75           O
HETATM 4693  H1  HOH A2074       6.095  14.369  15.894  1.00 63.29           H
HETATM 4694  H2  HOH A2074       6.833  15.656  16.231  1.00 63.29           H
HETATM 4695  O   HOH A2075      10.960  16.729  20.158  1.00 31.88           O
HETATM 4696  H1  HOH A2075      11.884  16.900  19.966  1.00 38.26           H
HETATM 4697  H2  HOH A2075      10.971  16.215  20.970  1.00 38.26           H
HETATM 4698  O   HOH A2076      10.580 -11.633  24.669  1.00 39.54           O
HETATM 4699  H1  HOH A2076      10.341 -11.134  23.887  1.00 47.44           H
HETATM 4700  H2  HOH A2076      11.516 -11.450  24.787  1.00 47.44           H
HETATM 4701  O   HOH A2077       8.245  16.909  16.705  1.00 53.96           O
HETATM 4702  H1  HOH A2077       8.901  16.340  16.290  1.00 64.75           H
HETATM 4703  H2  HOH A2077       8.666  17.769  16.714  1.00 64.75           H
HETATM 4704  O   HOH A2078      13.430  16.628  18.665  1.00 54.23           O
HETATM 4705  H1  HOH A2078      13.438  15.688  18.480  1.00 65.07           H
HETATM 4706  H2  HOH A2078      12.846  16.984  17.986  1.00 65.07           H
HETATM 4707  O   HOH A2079      16.004  12.663  13.425  1.00 29.59           O
HETATM 4708  H1  HOH A2079      15.995  12.660  12.463  1.00 35.51           H
HETATM 4709  H2  HOH A2079      15.363  11.989  13.668  1.00 35.51           H
HETATM 4710  O   HOH A2080      15.778  15.232  18.550  1.00 36.75           O
HETATM 4711  H1  HOH A2080      15.041  15.846  18.508  1.00 44.10           H
HETATM 4712  H2  HOH A2080      15.377  14.374  18.381  1.00 44.10           H
HETATM 4713  O   HOH A2081      17.449  13.823  15.524  1.00 36.68           O
HETATM 4714  H1  HOH A2081      18.249  13.434  15.166  1.00 44.01           H
HETATM 4715  H2  HOH A2081      16.759  13.542  14.915  1.00 44.01           H
HETATM 4716  O   HOH A2082       7.740   8.584  13.329  1.00 28.15           O
HETATM 4717  H1  HOH A2082       8.663   8.338  13.226  1.00 33.77           H
HETATM 4718  H2  HOH A2082       7.256   7.869  12.912  1.00 33.77           H
HETATM 4719  O   HOH A2083      13.660  -9.525  41.777  1.00 47.14           O
HETATM 4720  H1  HOH A2083      13.504  -8.825  41.142  1.00 56.57           H
HETATM 4721  H2  HOH A2083      14.085  -9.083  42.513  1.00 56.57           H
HETATM 4722  O   HOH A2084       6.101   4.530  13.623  1.00 33.22           O
HETATM 4723  H1  HOH A2084       7.036   4.612  13.413  1.00 39.87           H
HETATM 4724  H2  HOH A2084       5.982   3.592  13.792  1.00 39.87           H
HETATM 4725  O   HOH A2085      -0.128  -9.721  37.380  1.00 65.58           O
HETATM 4726  H1  HOH A2085       0.566  -9.452  36.775  1.00 78.69           H
HETATM 4727  H2  HOH A2085       0.219 -10.508  37.800  1.00 78.69           H
HETATM 4728  O   HOH A2086       5.924   6.887  39.389  1.00 27.48           O
HETATM 4729  H1  HOH A2086       6.358   7.743  39.361  1.00 32.98           H
HETATM 4730  H2  HOH A2086       5.005   7.095  39.583  1.00 32.98           H
HETATM 4731  O   HOH A2087       6.892   9.109  36.095  1.00 21.21           O
HETATM 4732  H1  HOH A2087       6.648   9.986  35.789  1.00 25.45           H
HETATM 4733  H2  HOH A2087       7.126   9.233  37.017  1.00 25.45           H
HETATM 4734  O   HOH A2088       7.318  12.742  33.989  1.00 26.39           O
HETATM 4735  H1  HOH A2088       7.314  12.652  33.033  1.00 31.66           H
HETATM 4736  H2  HOH A2088       6.621  12.145  34.283  1.00 31.66           H
HETATM 4737  O   HOH A2089       2.079  13.210  33.340  1.00 35.07           O
HETATM 4738  H1  HOH A2089       1.806  14.123  33.432  1.00 42.09           H
HETATM 4739  H2  HOH A2089       1.538  12.734  33.975  1.00 42.09           H
HETATM 4740  O   HOH A2090       6.704  14.422  31.886  1.00 34.21           O
HETATM 4741  H1  HOH A2090       5.969  13.853  31.642  1.00 41.05           H
HETATM 4742  H2  HOH A2090       6.681  14.428  32.845  1.00 41.05           H
HETATM 4743  O   HOH A2091      27.772  -9.518  34.698  1.00 39.94           O
HETATM 4744  H1  HOH A2091      26.988  -9.257  35.185  1.00 47.93           H
HETATM 4745  H2  HOH A2091      27.540 -10.366  34.317  1.00 47.93           H
HETATM 4746  O   HOH A2092      22.102  -3.962  48.646  1.00 59.61           O
HETATM 4747  H1  HOH A2092      21.921  -4.889  48.804  1.00 71.54           H
HETATM 4748  H2  HOH A2092      23.057  -3.893  48.701  1.00 71.54           H
HETATM 4749  O   HOH A2093      20.265   4.857  45.031  1.00 45.75           O
HETATM 4750  H1  HOH A2093      21.077   4.389  44.822  1.00 54.90           H
HETATM 4751  H2  HOH A2093      19.824   4.948  44.185  1.00 54.90           H
HETATM 4752  O   HOH A2094       7.851 -11.283  -0.090  1.00 60.92           O
HETATM 4753  H1  HOH A2094       8.003 -10.806  -0.906  1.00 73.11           H
HETATM 4754  H2  HOH A2094       6.900 -11.282   0.015  1.00 73.11           H
HETATM 4755  O   HOH A2095      11.414   9.547  11.643  1.00 28.93           O
HETATM 4756  H1  HOH A2095      10.933   9.220  12.406  1.00 34.72           H
HETATM 4757  H2  HOH A2095      11.653   8.748  11.158  1.00 34.72           H
HETATM 4758  O   HOH A2096      31.611   9.638  41.506  1.00 59.64           O
HETATM 4759  H1  HOH A2096      32.047   9.212  40.767  1.00 71.57           H
HETATM 4760  H2  HOH A2096      30.984  10.240  41.099  1.00 71.57           H
HETATM 4761  O   HOH A2097      14.742   6.742   5.096  1.00 43.63           O
HETATM 4762  H1  HOH A2097      15.248   6.272   5.760  1.00 52.35           H
HETATM 4763  H2  HOH A2097      14.134   6.084   4.750  1.00 52.35           H
HETATM 4764  O   HOH A2098      21.966  11.506  43.321  1.00 42.10           O
HETATM 4765  H1  HOH A2098      21.569  10.635  43.414  1.00 50.52           H
HETATM 4766  H2  HOH A2098      21.488  12.050  43.949  1.00 50.52           H
HETATM 4767  O   HOH A2099      26.378  11.195  43.007  1.00 49.36           O
HETATM 4768  H1  HOH A2099      25.630  11.652  42.619  1.00 59.23           H
HETATM 4769  H2  HOH A2099      27.114  11.795  42.893  1.00 59.23           H
HETATM 4770  O   HOH A2100      24.641   5.093   6.405  1.00 50.87           O
HETATM 4771  H1  HOH A2100      24.648   5.191   7.359  1.00 61.04           H
HETATM 4772  H2  HOH A2100      23.721   4.928   6.189  1.00 61.04           H
HETATM 4773  O   HOH A2101      17.938  10.030  43.718  1.00 47.54           O
HETATM 4774  H1  HOH A2101      17.424  10.006  42.906  1.00 57.05           H
HETATM 4775  H2  HOH A2101      17.981  10.961  43.938  1.00 57.05           H
HETATM 4776  O   HOH A2102      17.157  12.740  41.044  1.00 39.25           O
HETATM 4777  H1  HOH A2102      16.930  11.813  41.177  1.00 47.09           H
HETATM 4778  H2  HOH A2102      16.556  13.209  41.628  1.00 47.09           H
HETATM 4779  O   HOH A2103      25.508   0.983  13.380  1.00 25.29           O
HETATM 4780  H1  HOH A2103      24.923   1.195  12.646  1.00 30.35           H
HETATM 4781  H2  HOH A2103      24.969   0.445  13.961  1.00 30.35           H
HETATM 4782  O   HOH A2104      12.232   0.312  47.188  1.00 41.70           O
HETATM 4783  H1  HOH A2104      12.213  -0.502  46.676  1.00 50.04           H
HETATM 4784  H2  HOH A2104      12.287   0.012  48.096  1.00 50.04           H
HETATM 4785  O   HOH A2105      21.809  -5.108  12.600  1.00 49.11           O
HETATM 4786  H1  HOH A2105      21.317  -5.340  13.434  1.00 58.93           H
HETATM 4787  H2  HOH A2105      22.556  -4.583  12.865  1.00 58.93           H
HETATM 4788  O   HOH A2106      22.619  -7.047  17.854  1.00 37.25           O
HETATM 4789  H1  HOH A2106      22.531  -6.273  17.289  1.00 44.70           H
HETATM 4790  H2  HOH A2106      23.355  -6.831  18.430  1.00 44.70           H
HETATM 4791  O   HOH A2107      20.370  -7.580  16.206  1.00 38.59           O
HETATM 4792  H1  HOH A2107      20.463  -6.686  15.764  1.00 46.30           H
HETATM 4793  H2  HOH A2107      21.008  -7.552  16.917  1.00 46.30           H
HETATM 4794  O   HOH A2108      14.692   1.840  47.709  1.00 42.44           O
HETATM 4795  H1  HOH A2108      14.022   1.162  47.603  1.00 50.92           H
HETATM 4796  H2  HOH A2108      14.701   2.294  46.864  1.00 50.92           H
HETATM 4797  O   HOH A2109       7.511   9.279  38.812  1.00 25.73           O
HETATM 4798  H1  HOH A2109       8.394   8.898  38.775  1.00 30.87           H
HETATM 4799  H2  HOH A2109       7.667  10.218  38.926  1.00 30.87           H
HETATM 4800  O   HOH A2110       7.085  14.493  36.155  1.00 43.72           O
HETATM 4801  H1  HOH A2110       6.558  13.717  35.959  1.00 52.46           H
HETATM 4802  H2  HOH A2110       7.667  14.571  35.397  1.00 52.46           H
HETATM 4803  O   HOH A2111      23.616  -2.784  12.495  1.00 31.71           O
HETATM 4804  H1  HOH A2111      23.874  -3.243  11.696  1.00 38.05           H
HETATM 4805  H2  HOH A2111      24.179  -3.166  13.178  1.00 38.05           H
HETATM 4806  O   HOH A2112      10.380  19.192  30.517  1.00 39.81           O
HETATM 4807  H1  HOH A2112      11.299  19.374  30.727  1.00 47.77           H
HETATM 4808  H2  HOH A2112       9.902  19.882  30.979  1.00 47.77           H
HETATM 4809  O   HOH A2113      14.937  14.272  41.000  1.00 44.20           O
HETATM 4810  H1  HOH A2113      15.615  13.830  40.486  1.00 53.04           H
HETATM 4811  H2  HOH A2113      14.178  14.301  40.412  1.00 53.04           H
HETATM 4812  O   HOH A2114      14.221  22.984  31.486  1.00 61.24           O
HETATM 4813  H1  HOH A2114      15.069  23.064  31.043  1.00 73.48           H
HETATM 4814  H2  HOH A2114      13.833  23.856  31.408  1.00 73.48           H
HETATM 4815  O   HOH A2115       7.322  17.552  27.967  1.00 49.94           O
HETATM 4816  H1  HOH A2115       6.804  16.887  28.426  1.00 59.93           H
HETATM 4817  H2  HOH A2115       6.909  17.602  27.102  1.00 59.93           H
HETATM 4818  O   HOH A2116       7.126  18.609  23.973  1.00 56.06           O
HETATM 4819  H1  HOH A2116       7.981  18.427  24.368  1.00 67.28           H
HETATM 4820  H2  HOH A2116       6.694  17.754  23.939  1.00 67.28           H
HETATM 4821  O   HOH A2117      29.588   6.694  17.810  1.00 48.51           O
HETATM 4822  H1  HOH A2117      30.190   7.432  17.938  1.00 58.20           H
HETATM 4823  H2  HOH A2117      30.060   5.939  18.170  1.00 58.20           H
HETATM 4824  O   HOH A2118      31.545   4.601  18.212  1.00 50.95           O
HETATM 4825  H1  HOH A2118      32.387   4.374  18.615  1.00 61.14           H
HETATM 4826  H2  HOH A2118      30.983   3.850  18.426  1.00 61.14           H
HETATM 4827  O   HOH A2119      28.318  -3.611  20.749  1.00 33.54           O
HETATM 4828  H1  HOH A2119      28.933  -2.875  20.701  1.00 40.24           H
HETATM 4829  H2  HOH A2119      28.420  -3.955  21.639  1.00 40.24           H
HETATM 4830  O   HOH A2120      33.267  -2.146  17.879  1.00 44.51           O
HETATM 4831  H1  HOH A2120      32.697  -2.917  17.912  1.00 53.41           H
HETATM 4832  H2  HOH A2120      32.670  -1.425  17.673  1.00 53.41           H
HETATM 4833  O   HOH A2121      39.321   2.348  20.458  1.00 44.13           O
HETATM 4834  H1  HOH A2121      38.364   2.361  20.540  1.00 52.95           H
HETATM 4835  H2  HOH A2121      39.528   1.414  20.392  1.00 52.95           H
HETATM 4836  O   HOH A2122      37.052  -3.908  22.053  1.00 45.88           O
HETATM 4837  H1  HOH A2122      37.262  -3.079  21.619  1.00 55.05           H
HETATM 4838  H2  HOH A2122      36.497  -3.651  22.794  1.00 55.05           H
HETATM 4839  O   HOH A2123      37.822   1.568  29.185  1.00 42.28           O
HETATM 4840  H1  HOH A2123      37.143   2.232  29.046  1.00 50.73           H
HETATM 4841  H2  HOH A2123      37.527   0.817  28.665  1.00 50.73           H
HETATM 4842  O   HOH A2124      37.119  -3.443  31.581  1.00 52.14           O
HETATM 4843  H1  HOH A2124      37.810  -3.349  30.920  1.00 62.56           H
HETATM 4844  H2  HOH A2124      36.384  -3.802  31.075  1.00 62.56           H
HETATM 4845  O   HOH A2125      36.716  -8.252  28.867  1.00 55.40           O
HETATM 4846  H1  HOH A2125      36.923  -7.366  28.567  1.00 66.47           H
HETATM 4847  H2  HOH A2125      35.912  -8.145  29.377  1.00 66.47           H
HETATM 4848  O   HOH A2126      35.394   3.411  28.608  1.00 38.72           O
HETATM 4849  H1  HOH A2126      34.860   3.103  27.870  1.00 46.46           H
HETATM 4850  H2  HOH A2126      34.955   4.213  28.891  1.00 46.46           H
HETATM 4851  O   HOH A2127      33.528   3.319  19.866  1.00 42.66           O
HETATM 4852  H1  HOH A2127      34.346   2.821  19.942  1.00 51.19           H
HETATM 4853  H2  HOH A2127      32.967   2.952  20.554  1.00 51.19           H
HETATM 4854  O   HOH A2128      31.670  14.846  31.563  1.00 25.05           O
HETATM 4855  H1  HOH A2128      31.678  14.306  30.764  1.00 30.05           H
HETATM 4856  H2  HOH A2128      32.007  14.256  32.246  1.00 30.05           H
HETATM 4857  O   HOH A2129      31.940   9.095  30.759  1.00 21.83           O
HETATM 4858  H1  HOH A2129      32.108   9.948  30.349  1.00 26.19           H
HETATM 4859  H2  HOH A2129      32.379   8.462  30.184  1.00 26.19           H
HETATM 4860  O   HOH A2130      34.629  12.996  30.365  1.00 23.63           O
HETATM 4861  H1  HOH A2130      33.917  12.492  29.962  1.00 28.35           H
HETATM 4862  H2  HOH A2130      34.913  12.459  31.107  1.00 28.35           H
HETATM 4863  O   HOH A2131      33.407  12.950  19.589  1.00 51.46           O
HETATM 4864  H1  HOH A2131      32.660  12.420  19.302  1.00 61.74           H
HETATM 4865  H2  HOH A2131      34.137  12.331  19.616  1.00 61.74           H
HETATM 4866  O   HOH A2132      26.706  16.087  22.171  1.00 35.50           O
HETATM 4867  H1  HOH A2132      26.478  16.183  23.099  1.00 42.59           H
HETATM 4868  H2  HOH A2132      27.173  15.251  22.123  1.00 42.59           H
HETATM 4869  O   HOH A2133      27.176  19.074  23.520  1.00 25.13           O
HETATM 4870  H1  HOH A2133      27.028  18.428  24.214  1.00 30.16           H
HETATM 4871  H2  HOH A2133      26.478  18.899  22.884  1.00 30.16           H
HETATM 4872  O   HOH A2134      26.132  10.919  18.228  1.00 23.48           O
HETATM 4873  H1  HOH A2134      26.030  10.418  19.041  1.00 28.17           H
HETATM 4874  H2  HOH A2134      26.634  10.332  17.653  1.00 28.17           H
HETATM 4875  O   HOH A2135      22.576  16.303  15.296  1.00 48.83           O
HETATM 4876  H1  HOH A2135      21.690  16.264  14.924  1.00 58.59           H
HETATM 4877  H2  HOH A2135      22.574  17.099  15.829  1.00 58.59           H
HETATM 4878  O   HOH A2136      16.346  16.188  23.326  1.00 37.79           O
HETATM 4879  H1  HOH A2136      16.440  15.235  23.372  1.00 45.34           H
HETATM 4880  H2  HOH A2136      16.702  16.418  22.465  1.00 45.34           H
HETATM 4881  O   HOH A2137      22.893  16.902  20.842  1.00 31.11           O
HETATM 4882  H1  HOH A2137      22.066  17.371  20.733  1.00 37.33           H
HETATM 4883  H2  HOH A2137      22.947  16.742  21.789  1.00 37.33           H
HETATM 4884  O   HOH A2138      18.024  16.603  16.428  1.00 60.88           O
HETATM 4885  H1  HOH A2138      17.500  17.046  17.097  1.00 73.05           H
HETATM 4886  H2  HOH A2138      17.571  15.767  16.289  1.00 73.05           H
HETATM 4887  O   HOH A2139      10.303  15.161  22.335  1.00 21.45           O
HETATM 4888  H1  HOH A2139      10.430  14.230  22.123  1.00 25.74           H
HETATM 4889  H2  HOH A2139       9.359  15.303  22.217  1.00 25.74           H
HETATM 4890  O   HOH A2140       6.063  13.198  27.640  1.00 20.35           O
HETATM 4891  H1  HOH A2140       6.905  13.235  28.101  1.00 24.42           H
HETATM 4892  H2  HOH A2140       6.251  12.677  26.854  1.00 24.42           H
HETATM 4893  O   HOH A2141       1.632  12.672  17.013  1.00 37.67           O
HETATM 4894  H1  HOH A2141       1.719  13.277  16.275  1.00 45.20           H
HETATM 4895  H2  HOH A2141       0.738  12.330  16.943  1.00 45.20           H
HETATM 4896  O   HOH A2142       3.912  13.598  22.642  1.00 24.18           O
HETATM 4897  H1  HOH A2142       4.366  12.751  22.682  1.00 29.02           H
HETATM 4898  H2  HOH A2142       3.277  13.484  21.932  1.00 29.02           H
HETATM 4899  O   HOH A2143      -1.470  12.945  23.948  1.00 53.03           O
HETATM 4900  H1  HOH A2143      -1.318  13.673  23.345  1.00 63.63           H
HETATM 4901  H2  HOH A2143      -0.620  12.811  24.375  1.00 63.63           H
HETATM 4902  O   HOH A2144       7.029   0.492  30.618  1.00 17.13           O
HETATM 4903  H1  HOH A2144       7.271   1.298  31.078  1.00 20.55           H
HETATM 4904  H2  HOH A2144       7.027   0.745  29.692  1.00 20.55           H
HETATM 4905  O   HOH A2145      12.003  -2.079  29.711  1.00 19.52           O
HETATM 4906  H1  HOH A2145      11.172  -2.530  29.873  1.00 23.43           H
HETATM 4907  H2  HOH A2145      11.836  -1.546  28.928  1.00 23.43           H
HETATM 4908  O   HOH A2146      12.189  -5.798  20.748  1.00 38.62           O
[truncated: 37,139 more chars]
