# Supplementary material for: High-throughput quantum-mechanics/molecular-mechanics (ONIOM) macromolecular crystallographic refinement with PHENIX/DivCon: the impact of mixed Hamiltonian methods on ligand and protein structure
Source: Acta Crystallogr D Struct Biol. 2018 Oct 29;74(Pt 11):1063–77. doi: 10.1107/S2059798318012913 (PMC6213575; doi:10.1107/S2059798318012913)
Supplement: Supplementary file 2 [file d-74-01063-sup2.gz › results_ONIOM/2BR1-H.cif]

# Generated by MOE 2016.08 on 2018-05-20 17:00.40
# Structure optimized with MOE using MMFF94x forcefield to determine
# ideal geometry (Gas Phase with Electrostatics disabled).
data_comp_list
_chem_comp.id	PFP
_chem_comp.three_letter_code	PFP
_chem_comp.name	2BR1.A
_chem_comp.group	non-polymer
_chem_comp.number_atoms_all	50
_chem_comp.number_atoms_nh	29
_chem_comp.desc_level	?
#
data_comp_PFP
#
loop_
_chem_comp_atom.comp_id
_chem_comp_atom.atom_id
_chem_comp_atom.type_symbol
_chem_comp_atom.type_energy
_chem_comp_atom.partial_charge
_chem_comp_atom.x
_chem_comp_atom.y
_chem_comp_atom.z
PFP	CAB	C	CH3	0.04	18.9620	-8.0070	12.9180	
PFP	HAB1	H	HCH3	0.08	18.9710	-8.9789	13.4113	
PFP	HAB2	H	HCH3	0.08	19.3639	-7.2526	13.5943	
PFP	HAB3	H	HCH3	0.08	19.5746	-8.0509	12.0175	
PFP	OAS	O	O2	-0.3625	17.6310	-7.6670	12.5680	
PFP	CAV	C	CR6	0.0825	17.6080	-6.4090	11.9280	
PFP	CAG	C	CR16	-0.15	18.3940	-5.3380	12.4250	
PFP	HAG	H	HCR6	0.15	19.0451	-5.4918	13.2728	
PFP	CAK	C	CR16	-0.15	18.3210	-4.0440	11.7950	
PFP	HAK	H	HCR6	0.15	18.9076	-3.2216	12.1770	
PFP	CAF	C	CR16	-0.15	16.7450	-6.1960	10.8440	
PFP	HAF	H	HCR6	0.15	16.1281	-7.0052	10.4821	
PFP	CAJ	C	CR16	-0.15	16.6770	-4.9250	10.2200	
PFP	HAJ	H	HCR6	0.15	16.0057	-4.7723	9.3879	
PFP	CAX	C	CR6	0.054	17.4810	-3.8550	10.6780	
PFP	CBA	C	CR5	-0.054	17.3310	-2.4950	10.0540	
PFP	CBC	C	CR56	-1.06564002745071e-017	16.1970	-1.8060	9.9290	
PFP	CAY	C	CR6	0.41	14.9220	-1.9560	10.4670	
PFP	NAQ	N	NT1	-0.8691	14.6190	-3.0080	11.2120	
PFP	HAQ	H	H	0.4	15.3457	-3.6405	11.5153	
PFP	CAN	C	CH2	0.2091	13.2030	-3.2550	11.6010	
PFP	HAN1	H	HCH2	0.08	13.1444	-4.2927	11.9294	
PFP	HAN2	H	HCH2	0.08	12.6030	-3.1244	10.7004	
PFP	CAM	C	CH2	0.12	12.5240	-2.3810	12.7310	
PFP	HAM1	H	HCH2	0.08	13.2322	-2.3325	13.5581	
PFP	HAM2	H	HCH2	0.0799999999999999	11.6305	-2.9184	13.0488	
PFP	OAC	O	OH1	-0.68	12.1040	-0.9840	12.4450	
PFP	HAC	H	HOH1	0.4	12.8829	-0.4986	12.1635	
PFP	NAO	N	NRD6	-0.62	13.9850	-1.0330	10.2090	
PFP	CAL	C	CR16	0.47	14.2790	0.0380	9.4700	
PFP	HAL	H	HCR6	0.15	13.5169	0.7776	9.2735	
PFP	NAP	N	NRD6	-0.567	15.5230	0.2070	8.9640	
PFP	CBB	C	CR56	0.397	16.4790	-0.7010	9.1890	
PFP	OAT	O	O2	-0.28	17.7140	-0.7390	8.8380	
PFP	CAZ	C	CR5	0.087	18.2670	-1.8180	9.2740	
PFP	CAW	C	CR6	0.053	19.5820	-2.1570	9.0700	
PFP	CAH	C	CR16	-0.15	20.4510	-1.2110	8.5100	
PFP	HAH	H	HCR6	0.15	20.0875	-0.2230	8.2691	
PFP	CAD	C	CR16	-0.15	21.7700	-1.5370	8.2650	
PFP	HAD	H	HCR6	0.15	22.4407	-0.7971	7.8538	
PFP	CAU	C	CR6	0.0825	22.2320	-2.8040	8.5440	
PFP	OAR	O	O2	-0.3625	23.5290	-3.1180	8.3000	
PFP	CAA	C	CH3	0.04	24.5290	-2.0490	8.1770	
PFP	HAA1	H	HCH3	0.08	25.5078	-2.4877	7.9828	
PFP	HAA2	H	HCH3	0.08	24.5648	-1.4765	9.1039	
PFP	HAA3	H	HCH3	0.08	24.2565	-1.3896	7.3530	
PFP	CAE	C	CR16	-0.15	21.3610	-3.7670	9.0800	
PFP	HAE	H	HCR6	0.15	21.7237	-4.7591	9.3048	
PFP	CAI	C	CR16	-0.15	20.0290	-3.4400	9.3210	
PFP	HAI	H	HCR6	0.15	19.3481	-4.1864	9.7026	
#
#
loop_
_chem_comp_tree.comp_id
_chem_comp_tree.atom_id
_chem_comp_tree.atom_back
_chem_comp_tree.atom_forward
_chem_comp_tree.connect_type
PFP	CAB	?	HAB1	START	
PFP	HAB1	CAB	?	?	
PFP	HAB2	CAB	?	?	
PFP	HAB3	CAB	?	?	
PFP	OAS	CAB	CAV	?	
PFP	CAV	OAS	CAG	?	
PFP	CAG	CAV	HAG	?	
PFP	HAG	CAG	?	?	
PFP	CAK	CAG	HAK	?	
PFP	HAK	CAK	?	?	
PFP	CAX	CAK	CAJ	?	
PFP	CAJ	CAX	HAJ	?	
PFP	HAJ	CAJ	?	?	
PFP	CAF	CAJ	HAF	?	
PFP	HAF	CAF	?	?	
PFP	CBA	CAX	CBC	?	
PFP	CBC	CBA	CAY	?	
PFP	CAY	CBC	NAQ	?	
PFP	NAQ	CAY	HAQ	?	
PFP	HAQ	NAQ	?	?	
PFP	CAN	NAQ	HAN1	?	
PFP	HAN1	CAN	?	?	
PFP	HAN2	CAN	?	?	
PFP	CAM	CAN	HAM1	?	
PFP	HAM1	CAM	?	?	
PFP	HAM2	CAM	?	?	
PFP	OAC	CAM	HAC	?	
PFP	HAC	OAC	?	?	
PFP	NAO	CAY	CAL	?	
PFP	CAL	NAO	HAL	?	
PFP	HAL	CAL	?	?	
PFP	NAP	CAL	CBB	?	
PFP	CBB	NAP	OAT	?	
PFP	OAT	CBB	CAZ	?	
PFP	CAZ	OAT	CAW	?	
PFP	CAW	CAZ	CAH	?	
PFP	CAH	CAW	HAH	?	
PFP	HAH	CAH	?	?	
PFP	CAD	CAH	HAD	?	
PFP	HAD	CAD	?	?	
PFP	CAU	CAD	CAE	?	
PFP	CAE	CAU	HAE	?	
PFP	HAE	CAE	?	?	
PFP	CAI	CAE	HAI	?	
PFP	HAI	CAI	?	?	
PFP	OAR	CAU	CAA	?	
PFP	CAA	OAR	HAA1	?	
PFP	HAA1	CAA	?	?	
PFP	HAA2	CAA	?	?	
PFP	HAA3	CAA	?	END	
PFP	CAV	CAF	?	ADD	
PFP	CBA	CAZ	?	ADD	
PFP	CBC	CBB	?	ADD	
PFP	CAW	CAI	?	ADD	
#
#
loop_
_chem_comp_bond.comp_id
_chem_comp_bond.atom_id_1
_chem_comp_bond.atom_id_2
_chem_comp_bond.type
_chem_comp_bond.value_dist
_chem_comp_bond.value_dist_esd
PFP	HAB1	CAB	single	1.094	0.020	
PFP	HAB2	CAB	single	1.095	0.020	
PFP	HAB3	CAB	single	1.095	0.020	
PFP	OAS	CAB	single	1.423	0.020	
PFP	CAV	OAS	single	1.370	0.020	
PFP	CAG	CAV	aromatic	1.397	0.020	
PFP	HAG	CAG	single	1.086	0.020	
PFP	CAK	CAG	aromatic	1.398	0.020	
PFP	HAK	CAK	single	1.088	0.020	
PFP	CAX	CAK	aromatic	1.399	0.020	
PFP	CAJ	CAX	aromatic	1.398	0.020	
PFP	HAJ	CAJ	single	1.087	0.020	
PFP	CAF	CAJ	aromatic	1.396	0.020	
PFP	HAF	CAF	single	1.088	0.020	
PFP	CBA	CAX	single	1.448	0.020	
PFP	CBC	CBA	aromatic	1.430	0.020	
PFP	CAY	CBC	aromatic	1.414	0.020	
PFP	NAQ	CAY	single	1.384	0.020	
PFP	HAQ	NAQ	single	1.012	0.020	
PFP	CAN	NAQ	single	1.451	0.020	
PFP	HAN1	CAN	single	1.096	0.020	
PFP	HAN2	CAN	single	1.096	0.020	
PFP	CAM	CAN	single	1.523	0.020	
PFP	HAM1	CAM	single	1.095	0.020	
PFP	HAM2	CAM	single	1.094	0.020	
PFP	OAC	CAM	single	1.421	0.020	
PFP	HAC	OAC	single	0.972	0.020	
PFP	NAO	CAY	aromatic	1.371	0.020	
PFP	CAL	NAO	aromatic	1.351	0.020	
PFP	HAL	CAL	single	1.084	0.020	
PFP	NAP	CAL	aromatic	1.342	0.020	
PFP	CBB	NAP	aromatic	1.340	0.020	
PFP	OAT	CBB	aromatic	1.356	0.020	
PFP	CAZ	OAT	aromatic	1.367	0.020	
PFP	CAW	CAZ	single	1.459	0.020	
PFP	CAH	CAW	aromatic	1.402	0.020	
PFP	HAH	CAH	single	1.088	0.020	
PFP	CAD	CAH	aromatic	1.400	0.020	
PFP	HAD	CAD	single	1.086	0.020	
PFP	CAU	CAD	aromatic	1.395	0.020	
PFP	CAE	CAU	aromatic	1.397	0.020	
PFP	HAE	CAE	single	1.088	0.020	
PFP	CAI	CAE	aromatic	1.398	0.020	
PFP	HAI	CAI	single	1.087	0.020	
PFP	OAR	CAU	single	1.369	0.020	
PFP	CAA	OAR	single	1.423	0.020	
PFP	HAA1	CAA	single	1.094	0.020	
PFP	HAA2	CAA	single	1.095	0.020	
PFP	HAA3	CAA	single	1.095	0.020	
PFP	CAV	CAF	aromatic	1.399	0.020	
PFP	CBA	CAZ	aromatic	1.389	0.020	
PFP	CBC	CBB	aromatic	1.389	0.020	
PFP	CAW	CAI	aromatic	1.399	0.020	
#
#
loop_
_chem_comp_angle.comp_id
_chem_comp_angle.atom_id_1
_chem_comp_angle.atom_id_2
_chem_comp_angle.atom_id_3
_chem_comp_angle.value_angle
_chem_comp_angle.value_angle_esd
PFP	HAB1	CAB	HAB2	107.68	3.000	
PFP	HAB1	CAB	HAB3	107.68	3.000	
PFP	HAB1	CAB	OAS	107.74	3.000	
PFP	HAB2	CAB	HAB3	111.27	3.000	
PFP	HAB2	CAB	OAS	111.13	3.000	
PFP	HAB3	CAB	OAS	111.14	3.000	
PFP	CAB	OAS	CAV	116.76	3.000	
PFP	CAG	CAV	CAF	119.28	3.000	
PFP	OAS	CAV	CAG	125.77	3.000	
PFP	OAS	CAV	CAF	114.96	3.000	
PFP	HAG	CAG	CAK	117.84	3.000	
PFP	CAV	CAG	HAG	121.93	3.000	
PFP	CAV	CAG	CAK	120.23	3.000	
PFP	HAK	CAK	CAX	120.78	3.000	
PFP	CAG	CAK	HAK	118.88	3.000	
PFP	CAG	CAK	CAX	120.34	3.000	
PFP	HAF	CAF	CAJ	119.11	3.000	
PFP	CAV	CAF	HAF	120.24	3.000	
PFP	CAV	CAF	CAJ	120.64	3.000	
PFP	HAJ	CAJ	CAX	120.89	3.000	
PFP	CAF	CAJ	HAJ	119.09	3.000	
PFP	CAF	CAJ	CAX	120.01	3.000	
PFP	CAK	CAX	CAJ	119.50	3.000	
PFP	CAK	CAX	CBA	120.42	3.000	
PFP	CAJ	CAX	CBA	120.08	3.000	
PFP	CAX	CBA	CBC	130.13	3.000	
PFP	CAX	CBA	CAZ	122.90	3.000	
PFP	CBC	CBA	CAZ	106.96	3.000	
PFP	CBA	CBC	CAY	137.75	3.000	
PFP	CBA	CBC	CBB	105.03	3.000	
PFP	CAY	CBC	CBB	117.21	3.000	
PFP	CBC	CAY	NAQ	121.96	3.000	
PFP	CBC	CAY	NAO	116.47	3.000	
PFP	NAQ	CAY	NAO	121.56	3.000	
PFP	HAQ	NAQ	CAN	117.97	3.000	
PFP	CAY	NAQ	HAQ	119.14	3.000	
PFP	CAY	NAQ	CAN	122.88	3.000	
PFP	HAN1	CAN	HAN2	107.11	3.000	
PFP	HAN1	CAN	CAM	108.40	3.000	
PFP	HAN2	CAN	CAM	111.38	3.000	
PFP	NAQ	CAN	HAN1	107.40	3.000	
PFP	NAQ	CAN	HAN2	111.61	3.000	
PFP	NAQ	CAN	CAM	110.73	3.000	
PFP	HAM1	CAM	HAM2	108.12	3.000	
PFP	HAM1	CAM	OAC	108.80	3.000	
PFP	HAM2	CAM	OAC	107.11	3.000	
PFP	CAN	CAM	HAM1	112.08	3.000	
PFP	CAN	CAM	HAM2	109.69	3.000	
PFP	CAN	CAM	OAC	110.87	3.000	
PFP	CAM	OAC	HAC	107.50	3.000	
PFP	CAY	NAO	CAL	119.51	3.000	
PFP	HAL	CAL	NAP	115.97	3.000	
PFP	NAO	CAL	HAL	115.64	3.000	
PFP	NAO	CAL	NAP	128.39	3.000	
PFP	CAL	NAP	CBB	110.60	3.000	
PFP	CBC	CBB	NAP	127.80	3.000	
PFP	CBC	CBB	OAT	111.08	3.000	
PFP	NAP	CBB	OAT	121.12	3.000	
PFP	CBB	OAT	CAZ	107.46	3.000	
PFP	CBA	CAZ	CAW	135.97	3.000	
PFP	CBA	CAZ	OAT	109.47	3.000	
PFP	OAT	CAZ	CAW	114.55	3.000	
PFP	CAH	CAW	CAI	118.44	3.000	
PFP	CAZ	CAW	CAH	120.39	3.000	
PFP	CAZ	CAW	CAI	121.17	3.000	
PFP	HAH	CAH	CAD	118.39	3.000	
PFP	CAW	CAH	HAH	120.61	3.000	
PFP	CAW	CAH	CAD	120.99	3.000	
PFP	HAD	CAD	CAU	121.96	3.000	
PFP	CAH	CAD	HAD	117.84	3.000	
PFP	CAH	CAD	CAU	120.21	3.000	
PFP	CAD	CAU	CAE	119.07	3.000	
PFP	CAD	CAU	OAR	125.86	3.000	
PFP	OAR	CAU	CAE	115.07	3.000	
PFP	CAU	OAR	CAA	116.75	3.000	
PFP	HAA1	CAA	HAA2	107.68	3.000	
PFP	HAA1	CAA	HAA3	107.68	3.000	
PFP	HAA2	CAA	HAA3	111.27	3.000	
PFP	OAR	CAA	HAA1	107.75	3.000	
PFP	OAR	CAA	HAA2	111.14	3.000	
PFP	OAR	CAA	HAA3	111.13	3.000	
PFP	HAE	CAE	CAI	119.05	3.000	
PFP	CAU	CAE	HAE	120.24	3.000	
PFP	CAU	CAE	CAI	120.70	3.000	
PFP	CAE	CAI	HAI	118.28	3.000	
PFP	CAW	CAI	HAI	121.13	3.000	
PFP	CAW	CAI	CAE	120.59	3.000	
#
#
loop_
_chem_comp_tor.comp_id
_chem_comp_tor.id
_chem_comp_tor.atom_id_1
_chem_comp_tor.atom_id_2
_chem_comp_tor.atom_id_3
_chem_comp_tor.atom_id_4
_chem_comp_tor.value_angle
_chem_comp_tor.value_angle_esd
_chem_comp_tor.period
PFP	Var_1	HAB1	CAB	OAS	CAV	-179.89	0.0	0	
PFP	Var_2	CAB	OAS	CAV	CAG	-0.18	0.0	0	
PFP	CONST_1	CAG	CAV	CAF	HAF	-179.96	20.0	1	
PFP	CONST_2	OAS	CAV	CAG	HAG	-0.07	20.0	1	
PFP	CONST_3	HAG	CAG	CAK	HAK	-0.17	20.0	1	
PFP	CONST_4	HAK	CAK	CAX	CAJ	-179.64	20.0	1	
PFP	CONST_5	HAF	CAF	CAJ	HAJ	-0.08	20.0	1	
PFP	CONST_6	HAJ	CAJ	CAX	CBA	0.28	20.0	1	
PFP	Var_3	CAK	CAX	CBA	CBC	-110.10	0.0	0	
PFP	CONST_7	CAX	CBA	CBC	CAY	0.31	20.0	1	
PFP	CONST_8	CAX	CBA	CAZ	CAW	1.62	20.0	1	
PFP	CONST_9	CBA	CBC	CAY	NAQ	0.88	20.0	1	
PFP	CONST_10	CBA	CBC	CBB	NAP	179.75	20.0	1	
PFP	Var_4	CBC	CAY	NAQ	HAQ	0.55	0.0	0	
PFP	CONST_11	CBC	CAY	NAO	CAL	-0.63	20.0	1	
PFP	Var_5	HAQ	NAQ	CAN	HAN1	-32.79	0.0	0	
PFP	Var_6	HAN1	CAN	CAM	HAM1	72.44	0.0	0	
PFP	Var_7	HAM1	CAM	OAC	HAC	59.65	0.0	0	
PFP	CONST_12	CAY	NAO	CAL	HAL	-179.96	20.0	1	
PFP	CONST_13	HAL	CAL	NAP	CBB	-179.76	20.0	1	
PFP	CONST_14	CAL	NAP	CBB	OAT	-179.56	20.0	1	
PFP	CONST_15	CBC	CBB	OAT	CAZ	0.54	20.0	3	
PFP	CONST_16	CBB	OAT	CAZ	CAW	178.98	20.0	3	
PFP	Var_8	CBA	CAZ	CAW	CAH	-139.18	0.0	0	
PFP	CONST_17	CAH	CAW	CAI	HAI	-178.69	20.0	1	
PFP	CONST_18	CAZ	CAW	CAH	HAH	0.34	20.0	1	
PFP	CONST_19	HAH	CAH	CAD	HAD	-0.33	20.0	1	
PFP	CONST_20	HAD	CAD	CAU	CAE	-179.95	20.0	1	
PFP	CONST_21	CAD	CAU	CAE	HAE	179.66	20.0	1	
PFP	Var_9	CAD	CAU	OAR	CAA	0.19	0.0	0	
PFP	Var_10	CAU	OAR	CAA	HAA1	179.90	0.0	0	
PFP	CONST_22	HAE	CAE	CAI	HAI	-0.79	20.0	1	
#
#
loop_
_chem_comp_plane_atom.comp_id
_chem_comp_plane_atom.plane_id
_chem_comp_plane_atom.atom_id
_chem_comp_plane_atom.dist_esd
PFP	plan-1	CBC	0.020	
PFP	plan-1	CAY	0.020	
PFP	plan-1	NAQ	0.020	
PFP	plan-1	CAN	0.020	
PFP	plan-1	NAO	0.020	
PFP	plan-2	CAB	0.020	
PFP	plan-2	OAS	0.020	
PFP	plan-2	CAV	0.020	
PFP	plan-2	CAG	0.020	
PFP	plan-2	CAK	0.020	
PFP	plan-2	CAF	0.020	
PFP	plan-2	CAJ	0.020	
PFP	plan-2	CAX	0.020	
PFP	plan-2	CBA	0.020	
PFP	plan-3	CAZ	0.020	
PFP	plan-3	CAW	0.020	
PFP	plan-3	CAH	0.020	
PFP	plan-3	CAD	0.020	
PFP	plan-3	CAU	0.020	
PFP	plan-3	OAR	0.020	
PFP	plan-3	CAA	0.020	
PFP	plan-3	CAE	0.020	
PFP	plan-3	CAI	0.020	
PFP	plan-4	CAX	0.020	
PFP	plan-4	CBA	0.020	
PFP	plan-4	CBC	0.020	
PFP	plan-4	CAY	0.020	
PFP	plan-4	NAO	0.020	
PFP	plan-4	CAL	0.020	
PFP	plan-4	NAP	0.020	
PFP	plan-4	CBB	0.020	
PFP	plan-4	OAT	0.020	
PFP	plan-4	CAZ	0.020	
PFP	plan-4	CAW	0.020	
#
