# Supplementary material for: High-throughput quantum-mechanics/molecular-mechanics (ONIOM) macromolecular crystallographic refinement with PHENIX/DivCon: the impact of mixed Hamiltonian methods on ligand and protein structure
Source: Acta Crystallogr D Struct Biol. 2018 Oct 29;74(Pt 11):1063–77. doi: 10.1107/S2059798318012913 (PMC6213575; doi:10.1107/S2059798318012913)
Supplement: Supplementary file 2 [file d-74-01063-sup2.gz › results_ONIOM/2BSM-H_refine_001.pdb]

REMARK Date 2017-01-11 Time 19:12:43 EST -0500 (1484179963.08 s)
REMARK PHENIX refinement
REMARK 
REMARK ****************** INPUT FILES AND LABELS ******************************
REMARK Reflections:
REMARK   file name      : 2BSM.sf
REMARK   labels         : ['r2bsmsf,wavelength_id=1,_refln.intensity_meas,_refln.intensity_sigma']
REMARK R-free flags:
REMARK   file name      : 2BSM.sf
REMARK   label          : r2bsmsf,wavelength_id=1,_refln.status
REMARK   test_flag_value: 0
REMARK Model file name(s): 
REMARK   /scratch/oleg/2711304.gondor.quantumbioinc.com/2BSM-H.pdb
REMARK 
REMARK ******************** REFINEMENT SUMMARY: QUICK FACTS *******************
REMARK Start: r_work = 0.1945 r_free = 0.2379 bonds = 0.016 angles = 1.531
REMARK Final: r_work = 0.1717 r_free = 0.2305 bonds = 0.016 angles = 2.040
REMARK ************************************************************************
REMARK 
REMARK ****************** REFINEMENT STATISTICS STEP BY STEP ******************
REMARK leading digit, like 1_, means number of macro-cycle                     
REMARK 0    : statistics at the very beginning when nothing is done yet        
REMARK 1_bss: bulk solvent correction and/or (anisotropic) scaling             
REMARK 1_xyz: refinement of coordinates                                        
REMARK 1_adp: refinement of ADPs (Atomic Displacement Parameters)              
REMARK 1_occ: refinement of occupancies                                        
REMARK ------------------------------------------------------------------------
REMARK  stage       r-work r-free bonds angles b_min b_max b_ave n_water shift
REMARK       0    : 0.3119 0.4190 0.016  1.53  27.1  69.5  40.6 741      0.000
REMARK       1_bss: 0.1945 0.2379 0.016  1.53  26.0  68.3  39.4 741      0.000
REMARK 1_settarget: 0.1945 0.2379 0.016  1.53  26.0  68.3  39.4 741      0.000
REMARK       1_nqh: 0.1945 0.2379 0.016  1.53  26.0  68.3  39.4 741      0.000
REMARK    1_weight: 0.1945 0.2379 0.016  1.53  26.0  68.3  39.4 741      0.000
REMARK    1_checkH: 0.1943 0.2382 0.016  1.53  26.0  68.3  39.4 741      0.404
REMARK    1_xyzrec: 0.1895 0.2369 0.015  2.02  26.0  68.3  39.4 741      0.525
REMARK    1_checkH: 0.1895 0.2371 0.015  2.02  26.0  68.3  39.4 741      0.525
REMARK       1_adp: 0.1801 0.2349 0.015  2.02  24.6  68.6  39.9 741      0.525
REMARK   1_regHadp: 0.1798 0.2341 0.015  2.02  24.6  68.6  39.9 741      0.525
REMARK       1_occ: 0.1795 0.2344 0.015  2.02  24.6  68.6  39.9 741      0.525
REMARK       2_bss: 0.1792 0.2347 0.015  2.02  24.1  68.1  39.4 741      0.525
REMARK 2_settarget: 0.1792 0.2347 0.015  2.02  24.1  68.1  39.4 741      0.525
REMARK 2_updatecdl: 0.1792 0.2347 0.015  2.03  24.1  68.1  39.4 741      0.525
REMARK       2_nqh: 0.1792 0.2347 0.015  2.03  24.1  68.1  39.4 741      0.525
REMARK    2_weight: 0.1792 0.2347 0.015  2.03  24.1  68.1  39.4 741      0.525
REMARK    2_checkH: 0.1792 0.2347 0.015  2.03  24.1  68.1  39.4 741      0.525
REMARK    2_xyzrec: 0.1772 0.2321 0.016  2.00  24.1  68.1  39.4 741      0.528
REMARK    2_checkH: 0.1772 0.2322 0.016  2.00  24.1  68.1  39.4 741      0.528
REMARK       2_adp: 0.1734 0.2310 0.016  2.00  22.7  88.7  40.2 741      0.528
REMARK   2_regHadp: 0.1736 0.2311 0.016  2.00  22.7  88.7  40.2 741      0.528
REMARK       2_occ: 0.1737 0.2317 0.016  2.00  22.7  88.7  40.2 741      0.528
REMARK       3_bss: 0.1736 0.2314 0.016  2.00  20.1  86.1  37.5 741      0.528
REMARK 3_settarget: 0.1736 0.2314 0.016  2.00  20.1  86.1  37.5 741      0.528
REMARK 3_updatecdl: 0.1736 0.2314 0.016  2.01  20.1  86.1  37.5 741      0.528
REMARK       3_nqh: 0.1736 0.2314 0.016  2.01  20.1  86.1  37.5 741      0.528
REMARK    3_weight: 0.1736 0.2314 0.016  2.01  20.1  86.1  37.5 741      0.528
REMARK    3_checkH: 0.1736 0.2313 0.016  2.01  20.1  86.1  37.5 741      0.528
REMARK    3_xyzrec: 0.1719 0.2302 0.016  2.04  20.1  86.1  37.5 741      0.547
REMARK    3_checkH: 0.1720 0.2305 0.016  2.04  20.1  86.1  37.5 741      0.548
REMARK       3_adp: 0.1719 0.2304 0.016  2.04  20.2  86.2  37.5 741      0.548
REMARK   3_regHadp: 0.1719 0.2304 0.016  2.04  20.2  86.2  37.5 741      0.548
REMARK       3_occ: 0.1719 0.2305 0.016  2.04  20.2  86.2  37.5 741      0.548
REMARK         end: 0.1717 0.2305 0.016  2.04  21.0  87.0  38.3 741      0.548
REMARK ------------------------------------------------------------------------
REMARK MODEL CONTENT.
REMARK  ELEMENT        ATOM RECORD COUNT   OCCUPANCY SUM
REMARK        C                     1053         1048.28
REMARK       Cl                        1            1.00
REMARK        H                     2144         2140.43
REMARK        O                      542          541.79
REMARK        N                      272          271.55
REMARK        S                        5            5.00
REMARK      O1-                       29           29.00
REMARK    TOTAL                     4046         4037.05
REMARK -----------------------------------------------------------------------
REMARK r_free_flags.md5.hexdigest 4c5e9816fdf2de804399d23a04116f25
REMARK 
REMARK IF THIS FILE IS FOR PDB DEPOSITION: REMOVE ALL FROM THIS LINE UP.
REMARK   3
REMARK   3 REFINEMENT.
REMARK   3   PROGRAM     : PHENIX (1.11.1_2575: ???)
REMARK   3   AUTHORS     : Adams,Afonine,Bunkoczi,Burnley,Chen,Dar,Davis,
REMARK   3               : Draizen,Echols,Gildea,Gros,Grosse-Kunstleve,Headd,
REMARK   3               : Hintze,Hung,Ioerger,Liebschner,McCoy,McKee,Moriarty,
REMARK   3               : Oeffner,Poon,Read,Richardson,Richardson,Sacchettini,
REMARK   3               : Sauter,Sobolev,Storoni,Terwilliger,Williams,Zwart
REMARK   3
REMARK   3  REFINEMENT TARGET : ML
REMARK   3  
REMARK   3  DATA USED IN REFINEMENT.
REMARK   3   RESOLUTION RANGE HIGH (ANGSTROMS) : 2.050   
REMARK   3   RESOLUTION RANGE LOW  (ANGSTROMS) : 22.501  
REMARK   3   MIN(FOBS/SIGMA_FOBS)              : 1.37  
REMARK   3   COMPLETENESS FOR RANGE        (%) : 98.98 
REMARK   3   NUMBER OF REFLECTIONS             : 18304     
REMARK   3   NUMBER OF REFLECTIONS (NON-ANOMALOUS) : 18304     
REMARK   3  
REMARK   3  FIT TO DATA USED IN REFINEMENT.
REMARK   3   R VALUE     (WORKING + TEST SET) : 0.1746
REMARK   3   R VALUE            (WORKING SET) : 0.1717
REMARK   3   FREE R VALUE                     : 0.2305
REMARK   3   FREE R VALUE TEST SET SIZE   (%) : 5.10  
REMARK   3   FREE R VALUE TEST SET COUNT      : 934       
REMARK   3  
REMARK   3  FIT TO DATA USED IN REFINEMENT (IN BINS).
REMARK   3   BIN  RESOLUTION RANGE  COMPL.    NWORK NFREE   RWORK  RFREE  CCWORK CCFREE
REMARK   3     1 22.5020 -  3.9157    1.00     2635   125  0.1287 0.1635   0.963  0.940
REMARK   3     2  3.9157 -  3.1106    1.00     2510   140  0.1402 0.2305   0.956  0.869
REMARK   3     3  3.1106 -  2.7182    1.00     2530   123  0.1826 0.2346   0.914  0.859
REMARK   3     4  2.7182 -  2.4700    0.99     2449   134  0.2061 0.2686   0.875  0.778
REMARK   3     5  2.4700 -  2.2931    0.99     2474   138  0.2247 0.2869   0.816  0.668
REMARK   3     6  2.2931 -  2.1580    0.98     2415   141  0.2551 0.2955   0.749  0.671
REMARK   3     7  2.1580 -  2.0500    0.96     2357   133  0.3048 0.3482   0.622  0.543
REMARK   3  
REMARK   3  BULK SOLVENT MODELLING.
REMARK   3   METHOD USED        : FLAT BULK SOLVENT MODEL
REMARK   3   SOLVENT RADIUS     : 1.11    
REMARK   3   SHRINKAGE RADIUS   : 0.90    
REMARK   3   GRID STEP FACTOR   : 4.00    
REMARK   3  
REMARK   3  ERROR ESTIMATES.
REMARK   3   COORDINATE ERROR (MAXIMUM-LIKELIHOOD BASED)     : 0.26    
REMARK   3   PHASE ERROR (DEGREES, MAXIMUM-LIKELIHOOD BASED) : 22.54   
REMARK   3  
REMARK   3  STRUCTURE FACTORS CALCULATION ALGORITHM : FFT
REMARK   3  
REMARK   3  RESTRAINTS LIBRARY
REMARK   3    GEOSTD + MON.LIB. + CDL v1.2
REMARK   3  
REMARK   3  DEVIATIONS FROM IDEAL VALUES.
REMARK   3                 RMSD     MAX  COUNT
REMARK   3   BOND      :  0.016   0.088   1683
REMARK   3   ANGLE     :  2.040   8.236   2273
REMARK   3   CHIRALITY :  0.109   0.286    258
REMARK   3   PLANARITY :  0.014   0.084    289
REMARK   3   DIHEDRAL  : 14.333 175.237   1001
REMARK   3   MIN NONBONDED DISTANCE : 2.180 
REMARK   3  
REMARK   3  MOLPROBITY STATISTICS.
REMARK   3   ALL-ATOM CLASHSCORE : 0.30
REMARK   3   RAMACHANDRAN PLOT:
REMARK   3     OUTLIERS : 0.97  %
REMARK   3     ALLOWED  : 4.85  %
REMARK   3     FAVORED  : 94.17 %
REMARK   3   ROTAMER OUTLIERS : 2.82 %
REMARK   3   CBETA DEVIATIONS : 0
REMARK   3   PEPTIDE PLANE:
REMARK   3     CIS-PROLINE     : 0
REMARK   3     CIS-GENERAL     : 0
REMARK   3     TWISTED PROLINE : 0
REMARK   3     TWISTED GENERAL : 0
REMARK   3  
REMARK   3  ATOMIC DISPLACEMENT PARAMETERS.
REMARK   3   WILSON B : 32.71
REMARK   3   RMS(B_ISO_OR_EQUIVALENT_BONDED) : 4.98
REMARK   3   ATOMS          NUMBER OF ATOMS
REMARK   3                    ISO.  ANISO. 
REMARK   3    ALL         :   4046       0
REMARK   3    ALL (NO H)  :   1902       0
REMARK   3    SOLVENT     :    247       0
REMARK   3    NON-SOLVENT :   1655       0
REMARK   3    HYDROGENS   :   2144       0
REMARK   3
REMARK   3
REMARK   3   OTHER REFINEMENT REMARKS:
REMARK   3   XRAY REFINEMENT USING QUANTUM MECHANICAL FUNCTIONAL
REMARK   3   PROGRAM      :QuantumBio DivCon 6 build-7.1.1-b4015.17
REMARK   3   AUTHORS      :BORBULEVYCH O.Y., PLUMLEY J., 
REMARK   3                :MARTIN, R.I., WESTERHOFF L.M. 
REMARK   3
REMARK   3   REFERENCE     :BORBULEVYCH O.Y., PLUMLEY J.A.,
REMARK   3                 :MARTIN, R.I., MERZ, K.M.,  WESTERHOFF L.M.
REMARK   3                 :ACTA CRYSTLLOGRAPHICA SECTION D, 2014, 
REMARK   3                 :V. D70, pp. 1233-1247
REMARK   3   QM METHOD(HAMILTONIAN): PM6 AMBERFF14
REMARK   3   REGION QM REFINEMENT: 
REMARK   3      MAIN/BUFFER QM REGION RADII (A): 3.0 / 0.0
REMARK   3      LIGAND / STRAIN ENERGY: BSM_A_1224 / 19.15 KCAL/MOLE
REMARK   3
HELIX    1   1 ALA A   24  ASN A   35  1               Generated by MOE   12
HELIX    2   2 ILE A   43  SER A   63  1               Generated by MOE   21
HELIX    3   3 PRO A   67  LEU A   70  5               Generated by MOE    4
HELIX    4   4 LYS A  100  ILE A  104  1               Generated by MOE    5
HELIX    5   5 ASN A  106  GLY A  108  5               Generated by MOE    3
HELIX    6   6 ALA A  111  GLN A  123  1               Generated by MOE   13
HELIX    7   7 ILE A  128  PHE A  134  5               Generated by MOE    7
HELIX    8   8 GLY A  137  LEU A  143  5               Generated by MOE    7
HELIX    9   9 GLU A  192  LEU A  198  5               Generated by MOE    7
HELIX   10  10 GLU A  200  HIS A  210  1               Generated by MOE   11
SHEET    1       VAL A  17  ALA A  21                  Generated by MOE
SHEET    2       ILE A  78  LEU A  80                  Generated by MOE
SHEET    3       ILE A  81  ASN A  83                  Generated by MOE
SHEET    4       THR A  88  ASP A  93                  Generated by MOE
SHEET    5       ALA A 145  LYS A 153                  Generated by MOE
SHEET    6       TYR A 160  SER A 164                  Generated by MOE
SHEET    7       SER A 169  THR A 174                  Generated by MOE
SHEET    8       GLY A 183  LEU A 190                  Generated by MOE
SHEET    9       ILE A 218  LEU A 220                  Generated by MOE
CRYST1   65.398   88.841   99.273  90.00  90.00  90.00 I 2 2 2
SCALE1      0.015291  0.000000  0.000000        0.00000
SCALE2      0.000000  0.011256  0.000000        0.00000
SCALE3      0.000000  0.000000  0.010073        0.00000
ATOM      1  N   GLU A  16      38.502  27.891  39.845  1.00 68.09           N
ATOM      2  CA  GLU A  16      37.452  27.485  38.887  1.00 64.99           C
ATOM      3  C   GLU A  16      38.006  26.611  37.738  1.00 60.57           C
ATOM      4  O   GLU A  16      37.470  25.538  37.499  1.00 58.04           O
ATOM      5  CB  GLU A  16      36.707  28.710  38.341  1.00 58.32           C
ATOM      6  H1  GLU A  16      38.936  27.060  40.232  1.00 81.54           H
ATOM      7  H2  GLU A  16      38.084  28.418  40.599  1.00 81.54           H
ATOM      8  HA  GLU A  16      36.722  26.881  39.427  1.00 77.83           H
ATOM      9  HB1 GLU A  16      36.380  29.347  39.161  1.00 69.83           H
ATOM     10  HB3 GLU A  16      35.838  28.387  37.769  1.00 69.83           H
ATOM     11  N   VAL A  17      39.053  27.030  37.013  1.00 48.34           N
ATOM     12  CA  VAL A  17      39.423  26.418  35.734  1.00 43.08           C
ATOM     13  C   VAL A  17      40.833  25.813  35.808  1.00 46.14           C
ATOM     14  O   VAL A  17      41.809  26.523  36.035  1.00 49.81           O
ATOM     15  CB  VAL A  17      39.309  27.472  34.638  1.00 38.42           C
ATOM     16  CG1 VAL A  17      39.638  26.884  33.254  1.00 40.88           C
ATOM     17  CG2 VAL A  17      37.889  28.072  34.577  1.00 44.87           C
ATOM     18  H   VAL A  17      39.487  27.912  37.247  1.00 57.84           H
ATOM     19  HA  VAL A  17      38.731  25.613  35.487  1.00 51.54           H
ATOM     20  HB  VAL A  17      40.015  28.277  34.844  1.00 45.94           H
ATOM     21 HG11 VAL A  17      39.559  27.660  32.492  1.00 48.89           H
ATOM     22 HG12 VAL A  17      40.658  26.498  33.241  1.00 48.89           H
ATOM     23 HG13 VAL A  17      38.943  26.079  33.013  1.00 48.89           H
ATOM     24 HG21 VAL A  17      37.857  28.839  33.802  1.00 53.69           H
ATOM     25 HG22 VAL A  17      37.158  27.312  34.322  1.00 53.69           H
ATOM     26 HG23 VAL A  17      37.614  28.535  35.523  1.00 53.69           H
ATOM     27  N   GLU A  18      40.949  24.501  35.603  1.00 36.80           N
ATOM     28  CA  GLU A  18      42.236  23.834  35.513  1.00 34.00           C
ATOM     29  C   GLU A  18      42.660  23.716  34.052  1.00 35.24           C
ATOM     30  O   GLU A  18      41.833  23.506  33.169  1.00 28.41           O
ATOM     31  CB  GLU A  18      42.189  22.480  36.213  1.00 31.93           C
ATOM     32  CG  GLU A  18      41.869  22.593  37.707  1.00 28.37           C
ATOM     33  CD  GLU A  18      41.745  21.218  38.315  1.00 34.60           C
ATOM     34  OE1 GLU A  18      40.728  20.569  38.015  1.00 39.19           O
ATOM     35  OE2 GLU A  18      42.671  20.805  39.046  1.00 45.18           O1-
ATOM     36  H   GLU A  18      40.125  23.949  35.418  1.00 43.99           H
ATOM     37  HA  GLU A  18      42.994  24.413  36.042  1.00 40.64           H
ATOM     38  HB2 GLU A  18      41.446  21.859  35.719  1.00 38.16           H
ATOM     39  HB3 GLU A  18      43.163  22.005  36.104  1.00 38.16           H
ATOM     40  HG2 GLU A  18      42.682  23.131  38.186  1.00 33.88           H
ATOM     41  HG3 GLU A  18      40.918  23.110  37.811  1.00 33.88           H
ATOM     42  N   THR A  19      43.974  23.820  33.812  1.00 40.64           N
ATOM     43  CA  THR A  19      44.571  23.744  32.491  1.00 29.03           C
ATOM     44  C   THR A  19      45.587  22.635  32.446  1.00 29.43           C
ATOM     45  O   THR A  19      46.474  22.524  33.283  1.00 27.95           O
ATOM     46  CB  THR A  19      45.184  25.070  32.022  1.00 30.54           C
ATOM     47  OG1 THR A  19      44.245  26.110  32.179  1.00 35.26           O
ATOM     48  CG2 THR A  19      45.568  24.983  30.542  1.00 29.81           C
ATOM     49  H   THR A  19      44.607  23.933  34.591  1.00 48.61           H
ATOM     50  HA  THR A  19      43.769  23.512  31.790  1.00 34.67           H
ATOM     51  HB  THR A  19      46.077  25.282  32.610  1.00 36.48           H
ATOM     52  HG1 THR A  19      44.584  26.835  31.923  1.00 42.15           H
ATOM     53 HG21 THR A  19      45.955  25.942  30.202  1.00 35.61           H
ATOM     54 HG22 THR A  19      46.333  24.223  30.396  1.00 35.61           H
ATOM     55 HG23 THR A  19      44.693  24.738  29.940  1.00 35.61           H
ATOM     56  N   PHE A  20      45.420  21.801  31.429  1.00 33.12           N
ATOM     57  CA  PHE A  20      46.151  20.564  31.241  1.00 28.92           C
ATOM     58  C   PHE A  20      46.827  20.622  29.884  1.00 28.86           C
ATOM     59  O   PHE A  20      46.279  21.234  28.975  1.00 32.18           O
ATOM     60  CB  PHE A  20      45.093  19.457  31.257  1.00 31.53           C
ATOM     61  CG  PHE A  20      44.410  19.178  32.577  1.00 30.54           C
ATOM     62  CD1 PHE A  20      43.164  19.758  32.861  1.00 32.34           C
ATOM     63  CD2 PHE A  20      45.038  18.355  33.535  1.00 32.32           C
ATOM     64  CE1 PHE A  20      42.551  19.510  34.106  1.00 28.49           C
ATOM     65  CE2 PHE A  20      44.422  18.123  34.775  1.00 34.20           C
ATOM     66  CZ  PHE A  20      43.185  18.711  35.068  1.00 33.59           C
ATOM     67  H   PHE A  20      44.660  21.980  30.787  1.00 39.58           H
ATOM     68  HA  PHE A  20      46.894  20.388  32.022  1.00 34.54           H
ATOM     69  HB2 PHE A  20      44.336  19.712  30.517  1.00 37.67           H
ATOM     70  HB3 PHE A  20      45.574  18.532  30.940  1.00 37.67           H
ATOM     71  HD1 PHE A  20      42.692  20.418  32.147  1.00 38.65           H
ATOM     72  HD2 PHE A  20      46.003  17.919  33.326  1.00 38.62           H
ATOM     73  HE1 PHE A  20      41.608  19.975  34.333  1.00 34.02           H
ATOM     74  HE2 PHE A  20      44.906  17.504  35.518  1.00 40.88           H
ATOM     75  HZ  PHE A  20      42.723  18.548  36.032  1.00 40.14           H
ATOM     76  N   ALA A  21      47.960  19.927  29.714  1.00 26.82           N
ATOM     77  CA  ALA A  21      48.583  19.694  28.434  1.00 26.52           C
ATOM     78  C   ALA A  21      48.067  18.388  27.880  1.00 32.19           C
ATOM     79  O   ALA A  21      48.076  17.409  28.620  1.00 32.50           O
ATOM     80  CB  ALA A  21      50.095  19.624  28.639  1.00 26.14           C
ATOM     81  H   ALA A  21      48.339  19.424  30.501  1.00 32.02           H
ATOM     82  HA  ALA A  21      48.355  20.503  27.743  1.00 31.67           H
ATOM     83  HB1 ALA A  21      50.592  19.369  27.707  1.00 31.20           H
ATOM     84  HB2 ALA A  21      50.456  20.601  28.958  1.00 31.20           H
ATOM     85  HB3 ALA A  21      50.346  18.868  29.385  1.00 31.20           H
ATOM     86  N   PHE A  22      47.711  18.328  26.588  1.00 32.36           N
ATOM     87  CA  PHE A  22      47.529  17.034  25.918  1.00 32.01           C
ATOM     88  C   PHE A  22      48.832  16.240  26.075  1.00 25.54           C
ATOM     89  O   PHE A  22      49.904  16.817  25.949  1.00 30.13           O
ATOM     90  CB  PHE A  22      47.190  17.266  24.431  1.00 25.56           C
ATOM     91  CG  PHE A  22      45.817  17.846  24.204  1.00 26.89           C
ATOM     92  CD1 PHE A  22      44.651  17.092  24.469  1.00 28.85           C
ATOM     93  CD2 PHE A  22      45.692  19.146  23.715  1.00 29.12           C
ATOM     94  CE1 PHE A  22      43.376  17.616  24.199  1.00 25.38           C
ATOM     95  CE2 PHE A  22      44.427  19.669  23.451  1.00 24.97           C
ATOM     96  CZ  PHE A  22      43.257  18.925  23.731  1.00 30.54           C
ATOM     97  H   PHE A  22      47.771  19.160  26.016  1.00 38.66           H
ATOM     98  HA  PHE A  22      46.712  16.481  26.378  1.00 38.25           H
ATOM     99  HB2 PHE A  22      47.934  17.923  23.983  1.00 30.51           H
ATOM    100  HB3 PHE A  22      47.238  16.309  23.919  1.00 30.51           H
ATOM    101  HD1 PHE A  22      44.740  16.095  24.871  1.00 34.46           H
ATOM    102  HD2 PHE A  22      46.568  19.718  23.477  1.00 34.78           H
ATOM    103  HE1 PHE A  22      42.493  17.036  24.353  1.00 30.30           H
ATOM    104  HE2 PHE A  22      44.358  20.649  23.007  1.00 29.80           H
ATOM    105  HZ  PHE A  22      42.275  19.325  23.522  1.00 36.49           H
ATOM    106  N   GLN A  23      48.786  14.934  26.276  1.00 34.79           N
ATOM    107  CA  GLN A  23      49.965  14.091  25.978  1.00 37.35           C
ATOM    108  C   GLN A  23      50.483  14.372  24.568  1.00 36.21           C
ATOM    109  O   GLN A  23      49.696  14.772  23.706  1.00 32.64           O
ATOM    110  CB  GLN A  23      49.584  12.631  26.014  1.00 35.65           C
ATOM    111  CG  GLN A  23      49.244  12.149  27.407  1.00 36.96           C
ATOM    112  CD  GLN A  23      48.604  10.762  27.280  1.00 51.75           C
ATOM    113  OE1 GLN A  23      47.398  10.639  27.121  1.00 52.85           O
ATOM    114  NE2 GLN A  23      49.400   9.695  27.299  1.00 65.50           N
ATOM    115  H   GLN A  23      47.892  14.481  26.398  1.00 41.58           H
ATOM    116  HA  GLN A  23      50.753  14.262  26.710  1.00 44.66           H
ATOM    117  HB2 GLN A  23      48.717  12.497  25.375  1.00 42.62           H
ATOM    118  HB3 GLN A  23      50.403  12.029  25.618  1.00 42.62           H
ATOM    119  HG2 GLN A  23      50.156  12.104  28.008  1.00 44.19           H
ATOM    120  HG3 GLN A  23      48.519  12.835  27.841  1.00 44.19           H
ATOM    121 HE21 GLN A  23      50.400   9.805  27.373  1.00 78.43           H
ATOM    122 HE22 GLN A  23      48.984   8.777  27.203  1.00 78.43           H
ATOM    123  N   ALA A  24      51.799  14.206  24.366  1.00 32.57           N
ATOM    124  CA  ALA A  24      52.496  14.539  23.135  1.00 33.74           C
ATOM    125  C   ALA A  24      51.841  13.896  21.928  1.00 32.56           C
ATOM    126  O   ALA A  24      51.621  14.587  20.947  1.00 33.49           O
ATOM    127  CB  ALA A  24      53.945  14.078  23.196  1.00 41.00           C
ATOM    128  H   ALA A  24      52.371  13.888  25.136  1.00 38.92           H
ATOM    129  HA  ALA A  24      52.486  15.623  23.020  1.00 40.33           H
ATOM    130  HB1 ALA A  24      54.458  14.385  22.286  1.00 49.03           H
ATOM    131  HB2 ALA A  24      54.438  14.527  24.058  1.00 49.03           H
ATOM    132  HB3 ALA A  24      53.979  12.990  23.279  1.00 49.03           H
ATOM    133  N   GLU A  25      51.469  12.623  22.020  1.00 33.75           N
ATOM    134  CA  GLU A  25      50.799  11.907  20.931  1.00 36.27           C
ATOM    135  C   GLU A  25      49.422  12.519  20.582  1.00 38.56           C
ATOM    136  O   GLU A  25      49.101  12.672  19.401  1.00 38.46           O
ATOM    137  CB  GLU A  25      50.690  10.397  21.256  1.00 37.66           C
ATOM    138  CG  GLU A  25      52.062   9.722  21.486  1.00 40.87           C
ATOM    139  CD  GLU A  25      52.645   9.854  22.902  1.00 44.05           C
ATOM    140  OE1 GLU A  25      51.931  10.368  23.785  1.00 44.54           O
ATOM    141  OE2 GLU A  25      53.808   9.445  23.104  1.00 55.63           O1-
ATOM    142  H   GLU A  25      51.677  12.113  22.867  1.00 40.34           H
ATOM    143  HA  GLU A  25      51.432  11.996  20.048  1.00 43.36           H
ATOM    144  HB2 GLU A  25      50.048  10.254  22.127  1.00 45.03           H
ATOM    145  HB3 GLU A  25      50.195   9.892  20.426  1.00 45.03           H
ATOM    146  HG2 GLU A  25      51.959   8.653  21.283  1.00 48.88           H
ATOM    147  HG3 GLU A  25      52.799  10.065  20.756  1.00 48.88           H
ATOM    148  N   ILE A  26      48.607  12.905  21.584  1.00 33.81           N
ATOM    149  CA  ILE A  26      47.307  13.528  21.314  1.00 32.76           C
ATOM    150  C   ILE A  26      47.503  14.884  20.623  1.00 31.74           C
ATOM    151  O   ILE A  26      46.753  15.223  19.702  1.00 31.09           O
ATOM    152  CB  ILE A  26      46.418  13.611  22.577  1.00 28.12           C
ATOM    153  CG1 ILE A  26      45.890  12.244  23.069  1.00 27.96           C
ATOM    154  CG2 ILE A  26      45.166  14.478  22.300  1.00 27.78           C
ATOM    155  CD1 ILE A  26      46.910  11.127  23.264  1.00 38.80           C
ATOM    156  H   ILE A  26      48.892  12.775  22.545  1.00 40.40           H
ATOM    157  HA  ILE A  26      46.782  12.887  20.601  1.00 39.15           H
ATOM    158  HB  ILE A  26      46.989  14.078  23.376  1.00 33.58           H
ATOM    159 HG12 ILE A  26      45.387  12.396  24.014  1.00 33.39           H
ATOM    160 HG13 ILE A  26      45.159  11.885  22.350  1.00 33.39           H
ATOM    161 HG21 ILE A  26      44.474  14.416  23.139  1.00 33.18           H
ATOM    162 HG22 ILE A  26      45.448  15.517  22.165  1.00 33.18           H
ATOM    163 HG23 ILE A  26      44.653  14.131  21.403  1.00 33.18           H
ATOM    164 HD11 ILE A  26      46.456  10.316  23.833  1.00 46.40           H
ATOM    165 HD12 ILE A  26      47.216  10.735  22.295  1.00 46.40           H
ATOM    166 HD13 ILE A  26      47.776  11.488  23.805  1.00 46.40           H
ATOM    167  N   ALA A  27      48.487  15.676  21.079  1.00 32.84           N
ATOM    168  CA  ALA A  27      48.797  16.947  20.441  1.00 27.73           C
ATOM    169  C   ALA A  27      49.207  16.683  18.984  1.00 28.54           C
ATOM    170  O   ALA A  27      48.793  17.418  18.092  1.00 33.02           O
ATOM    171  CB  ALA A  27      49.888  17.672  21.203  1.00 33.23           C
ATOM    172  H   ALA A  27      49.061  15.366  21.852  1.00 39.24           H
ATOM    173  HA  ALA A  27      47.905  17.575  20.467  1.00 33.11           H
ATOM    174  HB1 ALA A  27      50.070  18.636  20.727  1.00 39.71           H
ATOM    175  HB2 ALA A  27      49.582  17.835  22.234  1.00 39.71           H
ATOM    176  HB3 ALA A  27      50.803  17.083  21.184  1.00 39.71           H
ATOM    177  N   GLN A  28      49.978  15.630  18.718  1.00 34.35           N
ATOM    178  CA  GLN A  28      50.393  15.297  17.351  1.00 36.41           C
ATOM    179  C   GLN A  28      49.200  14.915  16.481  1.00 30.96           C
ATOM    180  O   GLN A  28      49.132  15.392  15.354  1.00 32.04           O
ATOM    181  CB  GLN A  28      51.407  14.161  17.383  1.00 39.32           C
ATOM    182  CG  GLN A  28      52.734  14.609  18.016  1.00 48.72           C
ATOM    183  CD  GLN A  28      53.649  13.467  18.478  1.00 54.61           C
ATOM    184  OE1 GLN A  28      54.549  13.725  19.275  1.00 50.67           O
ATOM    185  NE2 GLN A  28      53.466  12.234  17.979  1.00 49.95           N
ATOM    186  H   GLN A  28      50.278  15.028  19.473  1.00 41.05           H
ATOM    187  HA  GLN A  28      50.870  16.171  16.904  1.00 43.52           H
ATOM    188  HB2 GLN A  28      50.998  13.309  17.923  1.00 47.02           H
ATOM    189  HB3 GLN A  28      51.609  13.849  16.357  1.00 47.02           H
ATOM    190  HG2 GLN A  28      53.286  15.204  17.287  1.00 58.30           H
ATOM    191  HG3 GLN A  28      52.599  15.306  18.840  1.00 58.30           H
ATOM    192 HE21 GLN A  28      52.729  12.054  17.316  1.00 59.77           H
ATOM    193 HE22 GLN A  28      54.084  11.494  18.277  1.00 59.77           H
ATOM    194  N   LEU A  29      48.273  14.091  17.008  1.00 26.72           N
ATOM    195  CA  LEU A  29      47.002  13.759  16.333  1.00 31.21           C
ATOM    196  C   LEU A  29      46.233  15.016  15.911  1.00 29.35           C
ATOM    197  O   LEU A  29      45.738  15.134  14.788  1.00 28.79           O
ATOM    198  CB  LEU A  29      46.149  12.877  17.253  1.00 33.60           C
ATOM    199  CG  LEU A  29      44.794  12.396  16.679  1.00 38.69           C
ATOM    200  CD1 LEU A  29      45.059  11.534  15.429  1.00 32.29           C
ATOM    201  CD2 LEU A  29      43.940  11.614  17.723  1.00 27.40           C
ATOM    202  H   LEU A  29      48.427  13.702  17.929  1.00 31.90           H
ATOM    203  HA  LEU A  29      47.245  13.196  15.434  1.00 37.29           H
ATOM    204  HB2 LEU A  29      46.736  12.006  17.541  1.00 40.15           H
ATOM    205  HB3 LEU A  29      45.929  13.444  18.156  1.00 40.15           H
ATOM    206  HG  LEU A  29      44.220  13.274  16.389  1.00 46.26           H
ATOM    207 HD11 LEU A  29      44.114  11.168  15.032  1.00 38.58           H
ATOM    208 HD12 LEU A  29      45.541  12.119  14.644  1.00 38.58           H
ATOM    209 HD13 LEU A  29      45.687  10.683  15.700  1.00 38.58           H
ATOM    210 HD21 LEU A  29      43.005  11.291  17.266  1.00 32.72           H
ATOM    211 HD22 LEU A  29      44.473  10.735  18.077  1.00 32.72           H
ATOM    212 HD23 LEU A  29      43.714  12.253  18.575  1.00 32.72           H
ATOM    213  N   MET A  30      46.105  15.947  16.838  1.00 29.39           N
ATOM    214  CA  MET A  30      45.354  17.178  16.636  1.00 31.90           C
ATOM    215  C   MET A  30      45.974  18.110  15.574  1.00 31.93           C
ATOM    216  O   MET A  30      45.224  18.681  14.785  1.00 32.47           O
ATOM    217  CB  MET A  30      45.132  17.848  17.990  1.00 28.20           C
ATOM    218  CG  MET A  30      44.141  17.069  18.847  1.00 30.22           C
ATOM    219  SD  MET A  30      43.940  17.757  20.499  1.00 27.90           S
ATOM    220  CE  MET A  30      42.954  19.222  20.163  1.00 28.49           C
ATOM    221  H   MET A  30      46.464  15.762  17.767  1.00 35.11           H
ATOM    222  HA  MET A  30      44.374  16.889  16.252  1.00 38.11           H
ATOM    223  HB2 MET A  30      46.080  17.910  18.527  1.00 33.68           H
ATOM    224  HB3 MET A  30      44.744  18.855  17.834  1.00 33.68           H
ATOM    225  HG2 MET A  30      43.165  17.073  18.359  1.00 36.10           H
ATOM    226  HG3 MET A  30      44.463  16.033  18.947  1.00 36.10           H
ATOM    227  HE1 MET A  30      42.763  19.766  21.087  1.00 34.03           H
ATOM    228  HE2 MET A  30      43.491  19.857  19.468  1.00 34.03           H
ATOM    229  HE3 MET A  30      42.004  18.928  19.729  1.00 34.03           H
ATOM    230  N   SER A  31      47.318  18.220  15.515  1.00 33.92           N
ATOM    231  CA  SER A  31      47.997  18.922  14.408  1.00 36.71           C
ATOM    232  C   SER A  31      47.780  18.214  13.080  1.00 32.62           C
ATOM    233  O   SER A  31      47.600  18.880  12.070  1.00 37.39           O
ATOM    234  CB  SER A  31      49.488  19.090  14.686  1.00 36.29           C
ATOM    235  OG  SER A  31      49.601  20.282  15.398  1.00 55.13           O
ATOM    236  H   SER A  31      47.884  17.703  16.174  1.00 40.54           H
ATOM    237  HA  SER A  31      47.558  19.915  14.295  1.00 43.89           H
ATOM    238  HB2 SER A  31      49.871  18.267  15.286  1.00 43.38           H
ATOM    239  HB3 SER A  31      50.056  19.156  13.759  1.00 43.38           H
ATOM    240  HG  SER A  31      49.203  20.144  16.262  1.00 65.99           H
ATOM    241  N   LEU A  32      47.794  16.878  13.068  1.00 36.47           N
ATOM    242  CA  LEU A  32      47.567  16.115  11.865  1.00 34.95           C
ATOM    243  C   LEU A  32      46.160  16.380  11.303  1.00 36.82           C
ATOM    244  O   LEU A  32      46.029  16.657  10.115  1.00 32.27           O
ATOM    245  CB  LEU A  32      47.865  14.660  12.185  1.00 39.33           C
ATOM    246  CG  LEU A  32      47.802  13.726  10.962  1.00 47.88           C
ATOM    247  CD1 LEU A  32      48.630  12.486  11.331  1.00 44.85           C
ATOM    248  CD2 LEU A  32      46.372  13.288  10.560  1.00 46.83           C
ATOM    249  H   LEU A  32      47.949  16.369  13.928  1.00 43.60           H
ATOM    250  HA  LEU A  32      48.298  16.444  11.127  1.00 41.78           H
ATOM    251  HB2 LEU A  32      48.875  14.643  12.596  1.00 47.03           H
ATOM    252  HB3 LEU A  32      47.197  14.288  12.955  1.00 47.03           H
ATOM    253  HG  LEU A  32      48.259  14.227  10.106  1.00 57.29           H
ATOM    254 HD11 LEU A  32      48.660  11.801  10.485  1.00 53.66           H
ATOM    255 HD12 LEU A  32      49.655  12.778  11.555  1.00 53.66           H
ATOM    256 HD13 LEU A  32      48.193  11.982  12.194  1.00 53.66           H
ATOM    257 HD21 LEU A  32      46.426  12.610   9.709  1.00 56.03           H
ATOM    258 HD22 LEU A  32      45.887  12.770  11.389  1.00 56.03           H
ATOM    259 HD23 LEU A  32      45.754  14.129  10.258  1.00 56.03           H
ATOM    260  N   ILE A  33      45.112  16.367  12.145  1.00 36.79           N
ATOM    261  CA  ILE A  33      43.744  16.624  11.716  1.00 35.19           C
ATOM    262  C   ILE A  33      43.570  18.078  11.251  1.00 34.24           C
ATOM    263  O   ILE A  33      42.817  18.355  10.322  1.00 36.49           O
ATOM    264  CB  ILE A  33      42.796  16.199  12.835  1.00 28.03           C
ATOM    265  CG1 ILE A  33      42.674  14.648  12.853  1.00 35.75           C
ATOM    266  CG2 ILE A  33      41.422  16.832  12.695  1.00 29.70           C
ATOM    267  CD1 ILE A  33      42.343  14.098  14.245  1.00 32.11           C
ATOM    268  H   ILE A  33      45.266  16.185  13.127  1.00 43.99           H
ATOM    269  HA  ILE A  33      43.531  15.988  10.854  1.00 42.06           H
ATOM    270  HB  ILE A  33      43.228  16.558  13.773  1.00 33.47           H
ATOM    271 HG12 ILE A  33      41.909  14.327  12.143  1.00 42.74           H
ATOM    272 HG13 ILE A  33      43.615  14.189  12.546  1.00 42.74           H
ATOM    273 HG21 ILE A  33      40.743  16.421  13.436  1.00 35.48           H
ATOM    274 HG22 ILE A  33      41.482  17.911  12.841  1.00 35.48           H
ATOM    275 HG23 ILE A  33      41.036  16.603  11.711  1.00 35.48           H
ATOM    276 HD11 ILE A  33      42.530  13.027  14.257  1.00 38.36           H
ATOM    277 HD12 ILE A  33      42.972  14.572  14.996  1.00 38.36           H
ATOM    278 HD13 ILE A  33      41.300  14.290  14.488  1.00 38.36           H
ATOM    279  N   ILE A  34      44.259  19.026  11.869  1.00 30.85           N
ATOM    280  CA  ILE A  34      44.102  20.449  11.545  1.00 31.77           C
ATOM    281  C   ILE A  34      44.835  20.825  10.244  1.00 38.11           C
ATOM    282  O   ILE A  34      44.384  21.716   9.518  1.00 38.98           O
ATOM    283  CB  ILE A  34      44.525  21.268  12.788  1.00 39.65           C
ATOM    284  CG1 ILE A  34      43.408  21.085  13.829  1.00 34.54           C
ATOM    285  CG2 ILE A  34      44.822  22.754  12.505  1.00 26.22           C
ATOM    286  CD1 ILE A  34      43.702  21.681  15.204  1.00 33.62           C
ATOM    287  H   ILE A  34      44.885  18.768  12.619  1.00 36.86           H
ATOM    288  HA  ILE A  34      43.042  20.639  11.377  1.00 37.96           H
ATOM    289  HB  ILE A  34      45.442  20.829  13.189  1.00 47.41           H
ATOM    290 HG12 ILE A  34      42.511  21.566  13.443  1.00 41.29           H
ATOM    291 HG13 ILE A  34      43.182  20.027  13.969  1.00 41.29           H
ATOM    292 HG21 ILE A  34      45.091  23.275  13.418  1.00 31.30           H
ATOM    293 HG22 ILE A  34      45.658  22.843  11.814  1.00 31.30           H
ATOM    294 HG23 ILE A  34      43.942  23.232  12.077  1.00 31.30           H
ATOM    295 HD11 ILE A  34      42.878  21.453  15.879  1.00 40.18           H
ATOM    296 HD12 ILE A  34      44.619  21.247  15.603  1.00 40.18           H
ATOM    297 HD13 ILE A  34      43.798  22.762  15.137  1.00 40.18           H
ATOM    298  N   ASN A  35      45.971  20.172   9.980  1.00 36.21           N
ATOM    299  CA  ASN A  35      46.963  20.629   8.989  1.00 43.97           C
ATOM    300  C   ASN A  35      47.004  19.806   7.685  1.00 42.14           C
ATOM    301  O   ASN A  35      47.368  20.354   6.643  1.00 44.27           O
ATOM    302  CB  ASN A  35      48.352  20.765   9.663  1.00 43.31           C
ATOM    303  CG  ASN A  35      48.328  21.899  10.699  1.00 46.17           C
ATOM    304  OD1 ASN A  35      47.904  23.029  10.427  1.00 44.15           O
ATOM    305  ND2 ASN A  35      48.849  21.626  11.880  1.00 46.12           N
ATOM    306  H   ASN A  35      46.244  19.418  10.598  1.00 43.29           H
ATOM    307  HA  ASN A  35      46.675  21.636   8.683  1.00 52.60           H
ATOM    308  HB2 ASN A  35      48.699  19.826  10.087  1.00 51.81           H
ATOM    309  HB3 ASN A  35      49.043  21.070   8.878  1.00 51.81           H
ATOM    310 HD21 ASN A  35      48.884  22.350  12.583  1.00 55.17           H
ATOM    311 HD22 ASN A  35      49.219  20.705  12.056  1.00 55.17           H
ATOM    312  N   THR A  36      46.627  18.520   7.733  1.00 34.46           N
ATOM    313  CA  THR A  36      46.481  17.681   6.551  1.00 40.36           C
ATOM    314  C   THR A  36      45.380  18.208   5.644  1.00 40.31           C
ATOM    315  O   THR A  36      44.245  18.318   6.077  1.00 38.23           O
ATOM    316  CB  THR A  36      46.210  16.230   6.963  1.00 38.42           C
ATOM    317  OG1 THR A  36      47.335  15.822   7.695  1.00 38.61           O
ATOM    318  CG2 THR A  36      46.021  15.263   5.794  1.00 41.49           C
ATOM    319  H   THR A  36      46.334  18.129   8.618  1.00 41.18           H
ATOM    320  HA  THR A  36      47.437  17.696   6.027  1.00 48.27           H
ATOM    321  HB  THR A  36      45.319  16.187   7.591  1.00 45.94           H
ATOM    322  HG1 THR A  36      47.378  16.359   8.491  1.00 46.16           H
ATOM    323 HG21 THR A  36      45.935  14.241   6.163  1.00 49.62           H
ATOM    324 HG22 THR A  36      45.118  15.521   5.248  1.00 49.62           H
ATOM    325 HG23 THR A  36      46.885  15.307   5.132  1.00 49.62           H
ATOM    326  N   PHE A  37      45.707  18.494   4.383  1.00 43.00           N
ATOM    327  CA  PHE A  37      44.705  18.682   3.368  1.00 40.93           C
ATOM    328  C   PHE A  37      43.933  17.375   3.195  1.00 38.43           C
ATOM    329  O   PHE A  37      44.466  16.321   2.822  1.00 35.05           O
ATOM    330  CB  PHE A  37      45.325  19.183   2.062  1.00 40.37           C
ATOM    331  CG  PHE A  37      44.279  19.362   0.959  1.00 38.96           C
ATOM    332  CD1 PHE A  37      43.480  20.516   0.893  1.00 42.57           C
ATOM    333  CD2 PHE A  37      44.056  18.335   0.030  1.00 37.17           C
ATOM    334  CE1 PHE A  37      42.458  20.640  -0.062  1.00 38.43           C
ATOM    335  CE2 PHE A  37      43.038  18.462  -0.935  1.00 39.45           C
ATOM    336  CZ  PHE A  37      42.235  19.606  -0.973  1.00 39.01           C
ATOM    337  H   PHE A  37      46.666  18.407   4.081  1.00 51.44           H
ATOM    338  HA  PHE A  37      44.026  19.458   3.712  1.00 48.95           H
ATOM    339  HB2 PHE A  37      45.816  20.135   2.260  1.00 48.29           H
ATOM    340  HB3 PHE A  37      46.080  18.470   1.733  1.00 48.29           H
ATOM    341  HD1 PHE A  37      43.628  21.312   1.608  1.00 50.92           H
ATOM    342  HD2 PHE A  37      44.655  17.438   0.064  1.00 44.44           H
ATOM    343  HE1 PHE A  37      41.841  21.527  -0.092  1.00 45.96           H
ATOM    344  HE2 PHE A  37      42.865  17.665  -1.644  1.00 47.17           H
ATOM    345  HZ  PHE A  37      41.450  19.695  -1.709  1.00 46.65           H
ATOM    346  N   TYR A  38      42.635  17.477   3.447  1.00 33.43           N
ATOM    347  CA  TYR A  38      41.749  16.339   3.431  1.00 40.52           C
ATOM    348  C   TYR A  38      40.291  16.816   3.343  1.00 36.33           C
ATOM    349  O   TYR A  38      39.768  17.414   4.282  1.00 30.34           O
ATOM    350  CB  TYR A  38      42.061  15.429   4.631  1.00 35.51           C
ATOM    351  CG  TYR A  38      41.014  14.367   4.819  1.00 36.82           C
ATOM    352  CD1 TYR A  38      41.092  13.130   4.142  1.00 40.72           C
ATOM    353  CD2 TYR A  38      39.952  14.638   5.677  1.00 33.90           C
ATOM    354  CE1 TYR A  38      40.086  12.164   4.317  1.00 36.01           C
ATOM    355  CE2 TYR A  38      38.961  13.683   5.878  1.00 38.97           C
ATOM    356  CZ  TYR A  38      39.003  12.465   5.164  1.00 43.36           C
ATOM    357  OH  TYR A  38      37.972  11.589   5.309  1.00 50.34           O
ATOM    358  H   TYR A  38      42.255  18.370   3.721  1.00 39.95           H
ATOM    359  HA  TYR A  38      41.955  15.766   2.526  1.00 48.47           H
ATOM    360  HB2 TYR A  38      43.022  14.944   4.477  1.00 42.45           H
ATOM    361  HB3 TYR A  38      42.124  16.033   5.530  1.00 42.45           H
ATOM    362  HD1 TYR A  38      41.928  12.924   3.493  1.00 48.70           H
ATOM    363  HD2 TYR A  38      39.905  15.580   6.200  1.00 40.51           H
ATOM    364  HE1 TYR A  38      40.130  11.212   3.807  1.00 43.05           H
ATOM    365  HE2 TYR A  38      38.158  13.890   6.571  1.00 46.59           H
ATOM    366  HH  TYR A  38      37.308  11.909   5.925  1.00 60.24           H
ATOM    367  N   SER A  39      39.641  16.583   2.192  1.00 35.80           N
ATOM    368  CA  SER A  39      38.396  17.288   1.872  1.00 35.05           C
ATOM    369  C   SER A  39      37.148  16.693   2.499  1.00 29.21           C
ATOM    370  O   SER A  39      36.176  17.422   2.668  1.00 28.99           O
ATOM    371  CB  SER A  39      38.198  17.367   0.371  1.00 30.13           C
ATOM    372  OG  SER A  39      39.095  18.332  -0.087  1.00 32.47           O
ATOM    373  H   SER A  39      40.101  16.071   1.453  1.00 42.79           H
ATOM    374  HA  SER A  39      38.474  18.310   2.253  1.00 41.89           H
ATOM    375  HB2 SER A  39      38.410  16.404  -0.092  1.00 35.99           H
ATOM    376  HB3 SER A  39      37.181  17.686   0.141  1.00 35.99           H
ATOM    377  HG  SER A  39      38.942  18.472  -1.025  1.00 38.80           H
ATOM    378  N   ASN A  40      37.162  15.396   2.799  1.00 26.48           N
ATOM    379  CA  ASN A  40      36.033  14.645   3.298  1.00 32.87           C
ATOM    380  C   ASN A  40      35.852  14.894   4.827  1.00 35.97           C
ATOM    381  O   ASN A  40      35.840  13.965   5.642  1.00 32.87           O
ATOM    382  CB  ASN A  40      36.243  13.190   2.837  1.00 28.72           C
ATOM    383  CG  ASN A  40      35.139  12.258   3.296  1.00 39.32           C
ATOM    384  OD1 ASN A  40      33.959  12.617   3.254  1.00 38.62           O
ATOM    385  ND2 ASN A  40      35.512  11.026   3.644  1.00 34.37           N
ATOM    386  H   ASN A  40      38.015  14.880   2.646  1.00 31.61           H
ATOM    387  HA  ASN A  40      35.141  15.024   2.802  1.00 39.28           H
ATOM    388  HB2 ASN A  40      36.186  13.220   1.753  1.00 34.30           H
ATOM    389  HB3 ASN A  40      37.226  12.826   3.121  1.00 34.30           H
ATOM    390 HD21 ASN A  40      34.815  10.348   3.916  1.00 41.08           H
ATOM    391 HD22 ASN A  40      36.491  10.776   3.648  1.00 41.08           H
ATOM    392  N   LYS A  41      35.679  16.178   5.206  1.00 33.41           N
ATOM    393  CA  LYS A  41      35.506  16.610   6.583  1.00 30.14           C
ATOM    394  C   LYS A  41      34.238  16.092   7.222  1.00 28.28           C
ATOM    395  O   LYS A  41      34.253  15.945   8.440  1.00 33.31           O
ATOM    396  CB  LYS A  41      35.562  18.123   6.745  1.00 29.82           C
ATOM    397  CG  LYS A  41      36.955  18.679   6.374  1.00 29.47           C
ATOM    398  CD  LYS A  41      36.841  20.191   6.205  1.00 31.36           C
ATOM    399  CE  LYS A  41      38.215  20.755   5.876  1.00 35.28           C
ATOM    400  NZ  LYS A  41      39.001  20.829   7.094  1.00 35.77           N1+
ATOM    401  H   LYS A  41      35.689  16.896   4.495  1.00 39.92           H
ATOM    402  HA  LYS A  41      36.341  16.202   7.148  1.00 36.00           H
ATOM    403  HB2 LYS A  41      34.779  18.579   6.136  1.00 35.62           H
ATOM    404  HB3 LYS A  41      35.355  18.378   7.787  1.00 35.62           H
ATOM    405  HG2 LYS A  41      37.704  18.409   7.118  1.00 35.19           H
ATOM    406  HG3 LYS A  41      37.277  18.272   5.413  1.00 35.19           H
ATOM    407  HD2 LYS A  41      36.168  20.420   5.381  1.00 37.47           H
ATOM    408  HD3 LYS A  41      36.446  20.650   7.111  1.00 37.47           H
ATOM    409  HE2 LYS A  41      38.707  20.071   5.179  1.00 42.18           H
ATOM    410  HE3 LYS A  41      38.135  21.739   5.413  1.00 42.18           H
ATOM    411  HZ1 LYS A  41      39.792  21.444   6.955  1.00 42.76           H
ATOM    412  HZ2 LYS A  41      38.429  21.180   7.848  1.00 42.76           H
ATOM    413  HZ3 LYS A  41      39.346  19.907   7.331  1.00 42.76           H
ATOM    414  N   GLU A  42      33.179  15.821   6.449  1.00 28.66           N
ATOM    415  CA  GLU A  42      31.845  15.513   6.998  1.00 30.12           C
ATOM    416  C   GLU A  42      31.812  14.302   7.899  1.00 32.69           C
ATOM    417  O   GLU A  42      30.852  14.161   8.629  1.00 34.46           O
ATOM    418  CB  GLU A  42      30.818  15.286   5.868  1.00 29.70           C
ATOM    419  CG  GLU A  42      31.100  14.064   5.009  1.00 30.04           C
ATOM    420  CD  GLU A  42      30.140  13.854   3.820  1.00 39.43           C
ATOM    421  OE1 GLU A  42      29.830  14.839   3.124  1.00 39.22           O
ATOM    422  OE2 GLU A  42      29.760  12.697   3.558  1.00 34.24           O1-
ATOM    423  H   GLU A  42      33.265  15.943   5.451  1.00 34.23           H
ATOM    424  HA  GLU A  42      31.517  16.368   7.589  1.00 35.98           H
ATOM    425  HB2 GLU A  42      29.835  15.161   6.307  1.00 35.48           H
ATOM    426  HB3 GLU A  42      30.807  16.171   5.239  1.00 35.48           H
ATOM    427  HG2 GLU A  42      32.096  14.200   4.589  1.00 35.88           H
ATOM    428  HG3 GLU A  42      31.114  13.159   5.619  1.00 35.88           H
ATOM    429  N   ILE A  43      32.787  13.393   7.800  1.00 35.18           N
ATOM    430  CA  ILE A  43      32.871  12.225   8.662  1.00 29.89           C
ATOM    431  C   ILE A  43      32.887  12.569  10.150  1.00 30.58           C
ATOM    432  O   ILE A  43      32.563  11.672  10.916  1.00 25.78           O
ATOM    433  CB  ILE A  43      34.035  11.254   8.312  1.00 29.70           C
ATOM    434  CG1 ILE A  43      35.463  11.891   8.311  1.00 29.20           C
ATOM    435  CG2 ILE A  43      33.691  10.594   6.970  1.00 36.98           C
ATOM    436  CD1 ILE A  43      36.265  11.646   9.590  1.00 36.00           C
ATOM    437  H   ILE A  43      33.537  13.550   7.140  1.00 42.05           H
ATOM    438  HA  ILE A  43      31.950  11.671   8.488  1.00 35.71           H
ATOM    439  HB  ILE A  43      34.030  10.451   9.050  1.00 35.47           H
ATOM    440 HG12 ILE A  43      36.048  11.456   7.499  1.00 34.87           H
ATOM    441 HG13 ILE A  43      35.412  12.967   8.140  1.00 34.87           H
ATOM    442 HG21 ILE A  43      34.475   9.889   6.696  1.00 44.21           H
ATOM    443 HG22 ILE A  43      32.749  10.043   7.048  1.00 44.21           H
ATOM    444 HG23 ILE A  43      33.611  11.345   6.184  1.00 44.21           H
ATOM    445 HD11 ILE A  43      37.258  12.081   9.484  1.00 43.04           H
ATOM    446 HD12 ILE A  43      35.762  12.107  10.442  1.00 43.04           H
ATOM    447 HD13 ILE A  43      36.372  10.574   9.762  1.00 43.04           H
ATOM    448  N   PHE A  44      33.225  13.798  10.583  1.00 25.16           N
ATOM    449  CA  PHE A  44      33.202  14.113  11.997  1.00 26.66           C
ATOM    450  C   PHE A  44      31.797  13.805  12.626  1.00 28.66           C
ATOM    451  O   PHE A  44      31.696  13.458  13.796  1.00 26.80           O
ATOM    452  CB  PHE A  44      33.601  15.616  12.160  1.00 26.61           C
ATOM    453  CG  PHE A  44      32.427  16.560  11.954  1.00 26.00           C
ATOM    454  CD1 PHE A  44      32.051  16.973  10.666  1.00 27.75           C
ATOM    455  CD2 PHE A  44      31.613  16.914  13.049  1.00 29.38           C
ATOM    456  CE1 PHE A  44      30.892  17.748  10.453  1.00 27.35           C
ATOM    457  CE2 PHE A  44      30.447  17.664  12.828  1.00 23.29           C
ATOM    458  CZ  PHE A  44      30.095  18.079  11.546  1.00 21.31           C
ATOM    459  H   PHE A  44      33.449  14.530   9.925  1.00 30.02           H
ATOM    460  HA  PHE A  44      33.938  13.476  12.472  1.00 31.83           H
ATOM    461  HB2 PHE A  44      33.982  15.756  13.171  1.00 31.77           H
ATOM    462  HB3 PHE A  44      34.407  15.863  11.472  1.00 31.77           H
ATOM    463  HD1 PHE A  44      32.639  16.687   9.827  1.00 33.14           H
ATOM    464  HD2 PHE A  44      31.869  16.596  14.046  1.00 35.09           H
ATOM    465  HE1 PHE A  44      30.607  18.063   9.462  1.00 32.66           H
ATOM    466  HE2 PHE A  44      29.791  17.888  13.651  1.00 27.78           H
ATOM    467  HZ  PHE A  44      29.200  18.659  11.397  1.00 25.41           H
ATOM    468  N   LEU A  45      30.697  13.989  11.884  1.00 25.12           N
ATOM    469  CA  LEU A  45      29.375  13.887  12.462  1.00 26.49           C
ATOM    470  C   LEU A  45      29.079  12.432  12.824  1.00 28.81           C
ATOM    471  O   LEU A  45      28.600  12.120  13.926  1.00 28.74           O
ATOM    472  CB  LEU A  45      28.327  14.514  11.536  1.00 23.17           C
ATOM    473  CG  LEU A  45      26.936  14.520  12.211  1.00 21.12           C
ATOM    474  CD1 LEU A  45      26.868  15.368  13.477  1.00 25.90           C
ATOM    475  CD2 LEU A  45      25.874  15.061  11.272  1.00 33.41           C
ATOM    476  H   LEU A  45      30.787  14.304  10.929  1.00 29.98           H
ATOM    477  HA  LEU A  45      29.400  14.471  13.381  1.00 31.63           H
ATOM    478  HB2 LEU A  45      28.617  15.531  11.276  1.00 27.65           H
ATOM    479  HB3 LEU A  45      28.282  13.934  10.619  1.00 27.65           H
ATOM    480  HG  LEU A  45      26.668  13.499  12.463  1.00 25.18           H
ATOM    481 HD11 LEU A  45      25.848  15.368  13.856  1.00 30.91           H
ATOM    482 HD12 LEU A  45      27.495  14.948  14.262  1.00 30.91           H
ATOM    483 HD13 LEU A  45      27.189  16.389  13.264  1.00 30.91           H
ATOM    484 HD21 LEU A  45      24.891  14.985  11.738  1.00 39.93           H
ATOM    485 HD22 LEU A  45      26.081  16.108  11.044  1.00 39.93           H
ATOM    486 HD23 LEU A  45      25.867  14.476  10.353  1.00 39.93           H
ATOM    487  N   ARG A  46      29.446  11.535  11.907  1.00 30.02           N
ATOM    488  CA  ARG A  46      29.366  10.105  12.116  1.00 29.23           C
ATOM    489  C   ARG A  46      30.172   9.702  13.354  1.00 34.72           C
ATOM    490  O   ARG A  46      29.681   8.930  14.158  1.00 33.45           O
ATOM    491  CB  ARG A  46      29.896   9.368  10.871  1.00 32.26           C
ATOM    492  CG  ARG A  46      29.863   7.817  11.029  1.00 39.20           C
ATOM    493  CD  ARG A  46      30.658   7.039   9.967  1.00 44.92           C
ATOM    494  NE  ARG A  46      32.088   7.424   9.946  1.00 45.97           N
ATOM    495  CZ  ARG A  46      32.893   7.200   8.900  1.00 47.50           C
ATOM    496  NH1 ARG A  46      32.451   6.501   7.860  1.00 46.15           N
ATOM    497  NH2 ARG A  46      34.143   7.669   8.891  1.00 39.30           N1+
ATOM    498  H   ARG A  46      29.910  11.860  11.071  1.00 35.86           H
ATOM    499  HA  ARG A  46      28.325   9.835  12.275  1.00 34.91           H
ATOM    500  HB2 ARG A  46      29.266   9.643  10.034  1.00 38.55           H
ATOM    501  HB3 ARG A  46      30.911   9.699  10.651  1.00 38.55           H
ATOM    502  HG2 ARG A  46      30.291   7.526  11.988  1.00 46.88           H
ATOM    503  HG3 ARG A  46      28.829   7.485  11.015  1.00 46.88           H
ATOM    504  HD2 ARG A  46      30.587   5.972  10.190  1.00 53.74           H
ATOM    505  HD3 ARG A  46      30.213   7.204   8.986  1.00 53.74           H
ATOM    506  HE  ARG A  46      32.460   7.926  10.742  1.00 55.00           H
ATOM    507 HH11 ARG A  46      31.512   6.132   7.852  1.00 55.22           H
ATOM    508 HH12 ARG A  46      33.072   6.315   7.091  1.00 55.22           H
ATOM    509 HH21 ARG A  46      34.490   8.170   9.697  1.00 46.99           H
ATOM    510 HH22 ARG A  46      34.759   7.472   8.116  1.00 46.99           H
ATOM    511  N   GLU A  47      31.407  10.163  13.484  1.00 28.28           N
ATOM    512  CA  GLU A  47      32.231   9.789  14.639  1.00 33.64           C
ATOM    513  C   GLU A  47      31.637  10.226  15.979  1.00 25.00           C
ATOM    514  O   GLU A  47      31.668   9.484  16.952  1.00 25.05           O
ATOM    515  CB  GLU A  47      33.637  10.371  14.496  1.00 30.82           C
ATOM    516  CG  GLU A  47      34.368   9.905  13.223  1.00 33.55           C
ATOM    517  CD  GLU A  47      34.476   8.392  13.040  1.00 34.59           C
ATOM    518  OE1 GLU A  47      34.501   7.692  14.072  1.00 32.66           O
ATOM    519  OE2 GLU A  47      34.530   7.953  11.864  1.00 35.63           O1-
ATOM    520  H   GLU A  47      31.800  10.769  12.778  1.00 33.77           H
ATOM    521  HA  GLU A  47      32.294   8.703  14.649  1.00 40.21           H
ATOM    522  HB2 GLU A  47      33.561  11.462  14.482  1.00 36.82           H
ATOM    523  HB3 GLU A  47      34.227  10.083  15.366  1.00 36.82           H
ATOM    524  HG2 GLU A  47      33.958  10.356  12.329  1.00 40.09           H
ATOM    525  HG3 GLU A  47      35.388  10.284  13.292  1.00 40.09           H
ATOM    526  N   LEU A  48      31.066  11.421  16.039  1.00 28.51           N
ATOM    527  CA  LEU A  48      30.505  11.969  17.265  1.00 26.14           C
ATOM    528  C   LEU A  48      29.143  11.307  17.662  1.00 30.37           C
ATOM    529  O   LEU A  48      28.954  10.968  18.815  1.00 28.50           O
ATOM    530  CB  LEU A  48      30.312  13.483  17.127  1.00 25.34           C
ATOM    531  CG  LEU A  48      31.682  14.203  17.060  1.00 23.79           C
ATOM    532  CD1 LEU A  48      31.436  15.696  16.799  1.00 22.12           C
ATOM    533  CD2 LEU A  48      32.564  14.016  18.277  1.00 22.59           C
ATOM    534  H   LEU A  48      31.034  11.964  15.209  1.00 34.04           H
ATOM    535  HA  LEU A  48      31.195  11.772  18.137  1.00 31.20           H
ATOM    536  HB2 LEU A  48      29.704  13.732  16.240  1.00 30.24           H
ATOM    537  HB3 LEU A  48      29.745  13.870  18.004  1.00 30.24           H
ATOM    538  HG  LEU A  48      32.255  13.782  16.197  1.00 28.39           H
ATOM    539 HD11 LEU A  48      32.370  16.217  16.558  1.00 26.38           H
ATOM    540 HD12 LEU A  48      30.730  15.854  15.979  1.00 26.38           H
ATOM    541 HD13 LEU A  48      31.006  16.174  17.687  1.00 26.38           H
ATOM    542 HD21 LEU A  48      33.507  14.571  18.174  1.00 26.95           H
ATOM    543 HD22 LEU A  48      32.067  14.375  19.196  1.00 26.95           H
ATOM    544 HD23 LEU A  48      32.841  12.970  18.445  1.00 26.95           H
ATOM    545  N   ILE A  49      28.252  11.072  16.665  1.00 30.03           N
ATOM    546  CA  ILE A  49      27.041  10.243  16.805  1.00 25.41           C
ATOM    547  C   ILE A  49      27.353   8.828  17.297  1.00 26.63           C
ATOM    548  O   ILE A  49      26.637   8.251  18.117  1.00 26.17           O
ATOM    549  CB  ILE A  49      26.229  10.278  15.480  1.00 27.35           C
ATOM    550  CG1 ILE A  49      25.599  11.680  15.251  1.00 21.78           C
ATOM    551  CG2 ILE A  49      25.137   9.177  15.458  1.00 29.05           C
ATOM    552  CD1 ILE A  49      24.882  11.903  13.908  1.00 30.76           C
ATOM    553  H   ILE A  49      28.490  11.386  15.733  1.00 35.87           H
ATOM    554  HA  ILE A  49      26.432  10.709  17.580  1.00 30.33           H
ATOM    555  HB  ILE A  49      26.923  10.083  14.661  1.00 32.66           H
ATOM    556 HG12 ILE A  49      24.876  11.855  16.046  1.00 25.97           H
ATOM    557 HG13 ILE A  49      26.359  12.452  15.343  1.00 25.97           H
ATOM    558 HG21 ILE A  49      24.588   9.208  14.520  1.00 34.70           H
ATOM    559 HG22 ILE A  49      25.591   8.191  15.524  1.00 34.70           H
ATOM    560 HG23 ILE A  49      24.444   9.314  16.284  1.00 34.70           H
ATOM    561 HD11 ILE A  49      24.665  12.964  13.795  1.00 36.74           H
ATOM    562 HD12 ILE A  49      25.513  11.571  13.080  1.00 36.74           H
ATOM    563 HD13 ILE A  49      23.942  11.356  13.884  1.00 36.74           H
ATOM    564  N   SER A  50      28.399   8.232  16.725  1.00 26.17           N
ATOM    565  CA  SER A  50      28.802   6.895  17.040  1.00 25.30           C
ATOM    566  C   SER A  50      29.308   6.842  18.503  1.00 32.64           C
ATOM    567  O   SER A  50      29.005   5.916  19.256  1.00 26.46           O
ATOM    568  CB  SER A  50      29.750   6.424  15.922  1.00 28.96           C
ATOM    569  OG  SER A  50      30.604   5.410  16.366  1.00 34.99           O
ATOM    570  H   SER A  50      28.935   8.731  16.033  1.00 31.24           H
ATOM    571  HA  SER A  50      27.914   6.266  16.983  1.00 30.19           H
ATOM    572  HB2 SER A  50      29.161   6.047  15.087  1.00 34.59           H
ATOM    573  HB3 SER A  50      30.385   7.238  15.587  1.00 34.59           H
ATOM    574  HG  SER A  50      31.334   5.817  16.843  1.00 41.82           H
ATOM    575  N   ASN A  51      30.028   7.872  18.958  1.00 31.94           N
ATOM    576  CA  ASN A  51      30.457   7.957  20.348  1.00 30.88           C
ATOM    577  C   ASN A  51      29.233   8.049  21.322  1.00 28.34           C
ATOM    578  O   ASN A  51      29.164   7.380  22.353  1.00 31.02           O
ATOM    579  CB  ASN A  51      31.377   9.174  20.548  1.00 27.84           C
ATOM    580  CG  ASN A  51      32.793   8.851  20.090  1.00 28.95           C
ATOM    581  OD1 ASN A  51      33.177   7.776  19.632  1.00 31.48           O
ATOM    582  ND2 ASN A  51      33.707   9.852  20.296  1.00 29.85           N
ATOM    583  H   ASN A  51      30.249   8.612  18.333  1.00 38.17           H
ATOM    584  HA  ASN A  51      31.007   7.014  20.640  1.00 36.90           H
ATOM    585  HB2 ASN A  51      30.968  10.061  20.013  1.00 33.24           H
ATOM    586  HB3 ASN A  51      31.396   9.477  21.622  1.00 33.24           H
ATOM    587 HD21 ASN A  51      34.690   9.711  20.035  1.00 35.65           H
ATOM    588 HD22 ASN A  51      33.450  10.777  20.602  1.00 35.65           H
ATOM    589  N   SER A  52      28.227   8.885  20.897  1.00 24.10           N
ATOM    590  CA  SER A  52      26.978   9.076  21.642  1.00 23.71           C
ATOM    591  C   SER A  52      26.280   7.702  21.855  1.00 28.30           C
ATOM    592  O   SER A  52      25.905   7.333  22.944  1.00 27.05           O
ATOM    593  CB  SER A  52      26.106  10.075  20.870  1.00 21.95           C
ATOM    594  OG  SER A  52      26.562  11.436  21.007  1.00 26.35           O
ATOM    595  H   SER A  52      28.403   9.562  20.135  1.00 28.76           H
ATOM    596  HA  SER A  52      27.212   9.503  22.670  1.00 28.29           H
ATOM    597  HB2 SER A  52      26.105   9.936  19.782  1.00 26.18           H
ATOM    598  HB3 SER A  52      25.072  10.012  21.261  1.00 26.18           H
ATOM    599  HG  SER A  52      26.523  11.708  21.997  1.00 31.46           H
ATOM    600  N   SER A  53      26.177   6.957  20.754  1.00 25.81           N
ATOM    601  CA  SER A  53      25.606   5.635  20.688  1.00 29.83           C
ATOM    602  C   SER A  53      26.308   4.647  21.650  1.00 30.72           C
ATOM    603  O   SER A  53      25.648   3.921  22.399  1.00 30.05           O
ATOM    604  CB  SER A  53      25.675   5.186  19.218  1.00 28.64           C
ATOM    605  OG  SER A  53      25.133   3.873  19.032  1.00 24.82           O
ATOM    606  H   SER A  53      26.518   7.346  19.885  1.00 30.81           H
ATOM    607  HA  SER A  53      24.558   5.713  20.981  1.00 35.63           H
ATOM    608  HB2 SER A  53      25.108   5.900  18.617  1.00 34.21           H
ATOM    609  HB3 SER A  53      26.708   5.186  18.884  1.00 34.21           H
ATOM    610  HG  SER A  53      25.738   3.223  19.411  1.00 29.62           H
ATOM    611  N   ASP A  54      27.644   4.599  21.632  1.00 29.09           N
ATOM    612  CA  ASP A  54      28.428   3.831  22.592  1.00 27.32           C
ATOM    613  C   ASP A  54      28.114   4.156  24.060  1.00 29.21           C
ATOM    614  O   ASP A  54      27.953   3.260  24.881  1.00 28.05           O
ATOM    615  CB  ASP A  54      29.908   4.010  22.304  1.00 21.11           C
ATOM    616  CG  ASP A  54      30.383   3.364  21.010  1.00 28.68           C
ATOM    617  OD1 ASP A  54      29.597   2.633  20.371  1.00 28.40           O
ATOM    618  OD2 ASP A  54      31.555   3.619  20.670  1.00 28.47           O1-
ATOM    619  H   ASP A  54      28.148   5.132  20.938  1.00 34.74           H
ATOM    620  HA  ASP A  54      28.174   2.783  22.442  1.00 32.62           H
ATOM    621  HB2 ASP A  54      30.174   5.063  22.287  1.00 25.16           H
ATOM    622  HB3 ASP A  54      30.490   3.598  23.124  1.00 25.16           H
ATOM    623  N   ALA A  55      28.070   5.446  24.400  1.00 30.87           N
ATOM    624  CA  ALA A  55      27.742   5.950  25.748  1.00 28.81           C
ATOM    625  C   ALA A  55      26.287   5.592  26.150  1.00 26.15           C
ATOM    626  O   ALA A  55      26.004   5.316  27.295  1.00 25.95           O
ATOM    627  CB  ALA A  55      27.867   7.480  25.791  1.00 26.29           C
ATOM    628  H   ALA A  55      28.186   6.119  23.657  1.00 36.88           H
ATOM    629  HA  ALA A  55      28.428   5.499  26.510  1.00 34.40           H
ATOM    630  HB1 ALA A  55      27.658   7.908  26.778  1.00 31.39           H
ATOM    631  HB2 ALA A  55      28.858   7.820  25.460  1.00 31.39           H
ATOM    632  HB3 ALA A  55      27.165   7.984  25.099  1.00 31.39           H
ATOM    633  N   LEU A  56      25.384   5.579  25.163  1.00 27.09           N
ATOM    634  CA  LEU A  56      23.988   5.189  25.317  1.00 27.59           C
ATOM    635  C   LEU A  56      23.871   3.697  25.576  1.00 29.19           C
ATOM    636  O   LEU A  56      23.063   3.292  26.411  1.00 34.45           O
ATOM    637  CB  LEU A  56      23.150   5.596  24.111  1.00 25.73           C
ATOM    638  CG  LEU A  56      22.873   7.103  24.106  1.00 27.56           C
ATOM    639  CD1 LEU A  56      22.503   7.591  22.716  1.00 22.65           C
ATOM    640  CD2 LEU A  56      21.724   7.416  25.050  1.00 29.30           C
ATOM    641  H   LEU A  56      25.698   5.795  24.227  1.00 32.34           H
ATOM    642  HA  LEU A  56      23.594   5.701  26.187  1.00 32.94           H
ATOM    643  HB2 LEU A  56      23.689   5.322  23.206  1.00 30.72           H
ATOM    644  HB3 LEU A  56      22.204   5.057  24.120  1.00 30.72           H
ATOM    645  HG  LEU A  56      23.742   7.661  24.458  1.00 32.91           H
ATOM    646 HD11 LEU A  56      22.450   8.678  22.717  1.00 27.02           H
ATOM    647 HD12 LEU A  56      23.235   7.267  21.980  1.00 27.02           H
ATOM    648 HD13 LEU A  56      21.527   7.202  22.435  1.00 27.02           H
ATOM    649 HD21 LEU A  56      21.575   8.494  25.099  1.00 35.00           H
ATOM    650 HD22 LEU A  56      20.818   6.970  24.665  1.00 35.00           H
ATOM    651 HD23 LEU A  56      21.919   7.034  26.048  1.00 35.00           H
ATOM    652  N   ASP A  57      24.677   2.897  24.870  1.00 30.29           N
ATOM    653  CA  ASP A  57      24.718   1.463  25.084  1.00 25.76           C
ATOM    654  C   ASP A  57      25.137   1.146  26.487  1.00 34.44           C
ATOM    655  O   ASP A  57      24.592   0.224  27.076  1.00 31.45           O
ATOM    656  CB  ASP A  57      25.666   0.773  24.118  1.00 28.41           C
ATOM    657  CG  ASP A  57      25.188   0.666  22.689  1.00 33.64           C
ATOM    658  OD1 ASP A  57      24.023   0.982  22.378  1.00 31.31           O
ATOM    659  OD2 ASP A  57      26.010   0.185  21.895  1.00 36.43           O1-
ATOM    660  H   ASP A  57      25.313   3.294  24.190  1.00 36.19           H
ATOM    661  HA  ASP A  57      23.718   1.062  24.933  1.00 30.75           H
ATOM    662  HB2 ASP A  57      26.645   1.245  24.126  1.00 33.93           H
ATOM    663  HB3 ASP A  57      25.858  -0.246  24.462  1.00 33.93           H
ATOM    664  N   LYS A  58      26.127   1.900  26.982  1.00 31.70           N
ATOM    665  CA  LYS A  58      26.705   1.718  28.298  1.00 29.90           C
ATOM    666  C   LYS A  58      25.709   1.969  29.423  1.00 26.15           C
ATOM    667  O   LYS A  58      25.633   1.161  30.331  1.00 27.83           O
ATOM    668  CB  LYS A  58      27.919   2.652  28.473  1.00 34.96           C
ATOM    669  CG  LYS A  58      29.170   2.057  27.795  1.00 32.47           C
ATOM    670  CD  LYS A  58      30.408   2.855  28.193  1.00 36.24           C
ATOM    671  CE  LYS A  58      31.699   2.455  27.460  1.00 41.02           C
ATOM    672  NZ  LYS A  58      32.028   3.525  26.402  1.00 58.98           N1+
ATOM    673  H   LYS A  58      26.391   2.698  26.449  1.00 37.88           H
ATOM    674  HA  LYS A  58      27.039   0.643  28.402  1.00 35.71           H
ATOM    675  HB2 LYS A  58      27.685   3.660  28.062  1.00 41.78           H
ATOM    676  HB3 LYS A  58      28.107   2.822  29.551  1.00 41.78           H
ATOM    677  HG2 LYS A  58      29.288   0.990  28.067  1.00 38.80           H
ATOM    678  HG3 LYS A  58      29.025   2.072  26.710  1.00 38.80           H
ATOM    679  HD2 LYS A  58      30.194   3.942  28.074  1.00 43.32           H
ATOM    680  HD3 LYS A  58      30.570   2.751  29.286  1.00 43.32           H
ATOM    681  HE2 LYS A  58      32.560   2.408  28.175  1.00 49.05           H
ATOM    682  HE3 LYS A  58      31.625   1.457  26.982  1.00 49.05           H
ATOM    683  HZ1 LYS A  58      32.904   3.292  25.903  1.00 70.61           H
ATOM    684  HZ2 LYS A  58      31.268   3.624  25.713  1.00 70.61           H
ATOM    685  HZ3 LYS A  58      32.181   4.480  26.860  1.00 70.61           H
ATOM    686  N   ILE A  59      24.899   3.035  29.343  1.00 26.69           N
ATOM    687  CA  ILE A  59      23.864   3.282  30.353  1.00 32.43           C
ATOM    688  C   ILE A  59      22.709   2.278  30.245  1.00 33.79           C
ATOM    689  O   ILE A  59      22.147   1.877  31.256  1.00 39.46           O
ATOM    690  CB  ILE A  59      23.356   4.743  30.402  1.00 30.70           C
ATOM    691  CG1 ILE A  59      22.622   4.993  31.755  1.00 26.68           C
ATOM    692  CG2 ILE A  59      22.471   5.151  29.196  1.00 28.89           C
ATOM    693  CD1 ILE A  59      23.391   4.681  33.048  1.00 30.34           C
ATOM    694  H   ILE A  59      24.955   3.647  28.540  1.00 31.87           H
ATOM    695  HA  ILE A  59      24.352   3.089  31.307  1.00 38.75           H
ATOM    696  HB  ILE A  59      24.229   5.390  30.379  1.00 36.67           H
ATOM    697 HG12 ILE A  59      22.316   6.031  31.808  1.00 31.86           H
ATOM    698 HG13 ILE A  59      21.718   4.387  31.771  1.00 31.86           H
ATOM    699 HG21 ILE A  59      22.179   6.197  29.284  1.00 34.51           H
ATOM    700 HG22 ILE A  59      23.027   5.037  28.271  1.00 34.51           H
ATOM    701 HG23 ILE A  59      21.561   4.555  29.156  1.00 34.51           H
ATOM    702 HD11 ILE A  59      22.889   5.160  33.886  1.00 36.24           H
ATOM    703 HD12 ILE A  59      23.425   3.606  33.225  1.00 36.24           H
ATOM    704 HD13 ILE A  59      24.405   5.076  32.992  1.00 36.24           H
ATOM    705  N   ARG A  60      22.334   1.895  29.027  1.00 35.37           N
ATOM    706  CA  ARG A  60      21.359   0.879  28.828  1.00 34.34           C
ATOM    707  C   ARG A  60      21.841  -0.426  29.433  1.00 33.88           C
ATOM    708  O   ARG A  60      21.077  -1.002  30.171  1.00 34.39           O
ATOM    709  CB  ARG A  60      20.969   0.754  27.369  1.00 32.66           C
ATOM    710  CG  ARG A  60      19.717  -0.152  27.308  1.00 33.25           C
ATOM    711  CD  ARG A  60      19.359  -0.390  25.853  1.00 42.70           C
ATOM    712  NE  ARG A  60      18.247   0.476  25.456  1.00 51.71           N
ATOM    713  CZ  ARG A  60      17.986   0.911  24.222  1.00 45.81           C
ATOM    714  NH1 ARG A  60      18.659   0.472  23.164  1.00 49.79           N
ATOM    715  NH2 ARG A  60      17.047   1.832  24.065  1.00 46.44           N1+
ATOM    716  H   ARG A  60      22.767   2.305  28.209  1.00 42.29           H
ATOM    717  HA  ARG A  60      20.474   1.194  29.381  1.00 41.04           H
ATOM    718  HB2 ARG A  60      20.730   1.740  26.973  1.00 39.03           H
ATOM    719  HB3 ARG A  60      21.795   0.329  26.799  1.00 39.03           H
ATOM    720  HG2 ARG A  60      19.906  -1.119  27.765  1.00 39.74           H
ATOM    721  HG3 ARG A  60      18.886   0.306  27.842  1.00 39.74           H
ATOM    722  HD2 ARG A  60      20.223  -0.201  25.210  1.00 51.08           H
ATOM    723  HD3 ARG A  60      19.062  -1.433  25.738  1.00 51.08           H
ATOM    724  HE  ARG A  60      17.681   0.846  26.206  1.00 61.88           H
ATOM    725 HH11 ARG A  60      19.398  -0.206  23.281  1.00 59.59           H
ATOM    726 HH12 ARG A  60      18.448   0.825  22.241  1.00 59.59           H
ATOM    727 HH21 ARG A  60      16.544   2.181  24.869  1.00 55.56           H
ATOM    728 HH22 ARG A  60      16.853   2.188  23.141  1.00 55.56           H
ATOM    729  N   TYR A  61      23.053  -0.887  29.168  1.00 33.64           N
ATOM    730  CA  TYR A  61      23.587  -2.125  29.753  1.00 35.41           C
ATOM    731  C   TYR A  61      23.611  -2.066  31.278  1.00 37.02           C
ATOM    732  O   TYR A  61      23.282  -3.044  31.952  1.00 34.54           O
ATOM    733  CB  TYR A  61      24.998  -2.411  29.212  1.00 34.97           C
ATOM    734  CG  TYR A  61      25.536  -3.739  29.674  1.00 32.46           C
ATOM    735  CD1 TYR A  61      25.002  -4.935  29.156  1.00 28.78           C
ATOM    736  CD2 TYR A  61      26.532  -3.769  30.675  1.00 36.91           C
ATOM    737  CE1 TYR A  61      25.462  -6.167  29.649  1.00 30.99           C
ATOM    738  CE2 TYR A  61      26.987  -4.997  31.178  1.00 33.50           C
ATOM    739  CZ  TYR A  61      26.454  -6.197  30.653  1.00 27.71           C
ATOM    740  OH  TYR A  61      26.902  -7.397  31.109  1.00 39.38           O
ATOM    741  H   TYR A  61      23.646  -0.352  28.553  1.00 40.20           H
ATOM    742  HA  TYR A  61      22.936  -2.945  29.448  1.00 42.33           H
ATOM    743  HB2 TYR A  61      24.966  -2.415  28.122  1.00 41.80           H
ATOM    744  HB3 TYR A  61      25.680  -1.618  29.523  1.00 41.80           H
ATOM    745  HD1 TYR A  61      24.230  -4.910  28.402  1.00 34.37           H
ATOM    746  HD2 TYR A  61      26.936  -2.851  31.073  1.00 44.12           H
ATOM    747  HE1 TYR A  61      25.051  -7.092  29.274  1.00 37.02           H
ATOM    748  HE2 TYR A  61      27.758  -5.013  31.936  1.00 40.03           H
ATOM    749  HH  TYR A  61      27.590  -7.303  31.771  1.00 47.10           H
ATOM    750  N   GLU A  62      24.002  -0.919  31.836  1.00 35.07           N
ATOM    751  CA  GLU A  62      23.923  -0.722  33.289  1.00 34.55           C
ATOM    752  C   GLU A  62      22.509  -0.824  33.850  1.00 36.11           C
ATOM    753  O   GLU A  62      22.303  -1.566  34.814  1.00 43.57           O
ATOM    754  CB  GLU A  62      24.565   0.584  33.692  1.00 37.71           C
ATOM    755  CG  GLU A  62      26.067   0.417  33.764  1.00 40.98           C
ATOM    756  CD  GLU A  62      26.775   1.547  34.502  1.00 51.74           C
ATOM    757  OE1 GLU A  62      26.099   2.548  34.841  1.00 52.13           O
ATOM    758  OE2 GLU A  62      27.993   1.381  34.744  1.00 51.94           O1-
ATOM    759  H   GLU A  62      24.300  -0.149  31.255  1.00 41.91           H
ATOM    760  HA  GLU A  62      24.502  -1.524  33.750  1.00 41.30           H
ATOM    761  HB2 GLU A  62      24.314   1.361  32.970  1.00 45.09           H
ATOM    762  HB3 GLU A  62      24.185   0.871  34.672  1.00 45.09           H
ATOM    763  HG2 GLU A  62      26.314  -0.501  34.290  1.00 49.01           H
ATOM    764  HG3 GLU A  62      26.479   0.316  32.767  1.00 49.01           H
ATOM    765  N   SER A  63      21.517  -0.154  33.241  1.00 39.49           N
ATOM    766  CA  SER A  63      20.121  -0.250  33.674  1.00 34.26           C
ATOM    767  C   SER A  63      19.572  -1.685  33.697  1.00 40.52           C
ATOM    768  O   SER A  63      18.524  -1.908  34.305  1.00 40.93           O
ATOM    769  CB  SER A  63      19.200   0.623  32.838  1.00 34.05           C
ATOM    770  OG  SER A  63      18.888   0.059  31.573  1.00 35.36           O
ATOM    771  H   SER A  63      21.729   0.430  32.445  1.00 47.22           H
ATOM    772  HA  SER A  63      20.090   0.149  34.676  1.00 40.95           H
ATOM    773  HB2 SER A  63      18.278   0.781  33.395  1.00 40.69           H
ATOM    774  HB3 SER A  63      19.687   1.582  32.674  1.00 40.69           H
ATOM    775  HG  SER A  63      19.708  -0.101  31.095  1.00 42.26           H
ATOM    776  N   LEU A  64      20.189  -2.631  32.968  1.00 39.99           N
ATOM    777  CA  LEU A  64      19.618  -3.966  32.798  1.00 45.59           C
ATOM    778  C   LEU A  64      19.512  -4.654  34.152  1.00 48.83           C
ATOM    779  O   LEU A  64      18.540  -5.385  34.395  1.00 48.57           O
ATOM    780  CB  LEU A  64      20.429  -4.826  31.815  1.00 40.95           C
ATOM    781  CG  LEU A  64      20.346  -4.374  30.349  1.00 42.16           C
ATOM    782  CD1 LEU A  64      21.078  -5.360  29.431  1.00 33.98           C
ATOM    783  CD2 LEU A  64      18.898  -4.233  29.889  1.00 38.32           C
ATOM    784  H   LEU A  64      21.076  -2.429  32.530  1.00 47.82           H
ATOM    785  HA  LEU A  64      18.604  -3.857  32.419  1.00 54.55           H
ATOM    786  HB2 LEU A  64      21.469  -4.844  32.136  1.00 48.97           H
ATOM    787  HB3 LEU A  64      20.053  -5.847  31.877  1.00 48.97           H
ATOM    788  HG  LEU A  64      20.837  -3.412  30.269  1.00 50.43           H
ATOM    789 HD11 LEU A  64      21.069  -4.990  28.406  1.00 40.61           H
ATOM    790 HD12 LEU A  64      22.116  -5.463  29.745  1.00 40.61           H
ATOM    791 HD13 LEU A  64      20.595  -6.335  29.470  1.00 40.61           H
ATOM    792 HD21 LEU A  64      18.864  -4.103  28.807  1.00 45.82           H
ATOM    793 HD22 LEU A  64      18.338  -5.124  30.173  1.00 45.82           H
ATOM    794 HD23 LEU A  64      18.445  -3.349  30.338  1.00 45.82           H
ATOM    795  N   THR A  65      20.531  -4.387  34.983  1.00 40.13           N
ATOM    796  CA  THR A  65      20.739  -4.974  36.307  1.00 48.88           C
ATOM    797  C   THR A  65      20.430  -3.985  37.452  1.00 51.62           C
ATOM    798  O   THR A  65      20.197  -4.438  38.569  1.00 48.86           O
ATOM    799  CB  THR A  65      22.184  -5.519  36.433  1.00 42.50           C
ATOM    800  OG1 THR A  65      23.123  -4.485  36.316  1.00 50.76           O
ATOM    801  CG2 THR A  65      22.484  -6.613  35.400  1.00 48.82           C
ATOM    802  H   THR A  65      21.241  -3.749  34.654  1.00 48.00           H
ATOM    803  HA  THR A  65      20.052  -5.813  36.419  1.00 58.49           H
ATOM    804  HB  THR A  65      22.299  -5.945  37.428  1.00 50.84           H
ATOM    805  HG1 THR A  65      24.005  -4.863  36.342  1.00 60.75           H
ATOM    806 HG21 THR A  65      23.487  -7.005  35.567  1.00 58.42           H
ATOM    807 HG22 THR A  65      21.766  -7.428  35.497  1.00 58.42           H
ATOM    808 HG23 THR A  65      22.429  -6.207  34.389  1.00 58.42           H
ATOM    809  N   ASP A  66      20.461  -2.668  37.197  1.00 48.47           N
ATOM    810  CA  ASP A  66      20.145  -1.643  38.165  1.00 41.79           C
ATOM    811  C   ASP A  66      19.293  -0.566  37.487  1.00 44.75           C
ATOM    812  O   ASP A  66      19.822   0.412  36.951  1.00 41.16           O
ATOM    813  CB  ASP A  66      21.422  -1.053  38.754  1.00 48.45           C
ATOM    814  CG  ASP A  66      21.123  -0.020  39.849  1.00 43.13           C
ATOM    815  OD1 ASP A  66      19.932   0.169  40.196  1.00 41.64           O
ATOM    816  OD2 ASP A  66      22.116   0.568  40.329  1.00 51.06           O1-
ATOM    817  H   ASP A  66      20.703  -2.356  36.267  1.00 58.00           H
ATOM    818  HA  ASP A  66      19.572  -2.087  38.978  1.00 49.99           H
ATOM    819  HB2 ASP A  66      22.039  -1.842  39.185  1.00 57.98           H
ATOM    820  HB3 ASP A  66      22.054  -0.607  37.987  1.00 57.98           H
ATOM    821  N   PRO A  67      17.964  -0.675  37.548  1.00 41.80           N
ATOM    822  CA  PRO A  67      17.110   0.297  36.887  1.00 44.89           C
ATOM    823  C   PRO A  67      17.198   1.715  37.467  1.00 42.15           C
ATOM    824  O   PRO A  67      16.860   2.668  36.766  1.00 46.18           O
ATOM    825  CB  PRO A  67      15.691  -0.284  37.022  1.00 48.94           C
ATOM    826  CG  PRO A  67      15.929  -1.787  37.212  1.00 51.59           C
ATOM    827  CD  PRO A  67      17.209  -1.810  38.041  1.00 40.37           C
ATOM    828  HA  PRO A  67      17.345   0.292  35.822  1.00 53.70           H
ATOM    829  HB2 PRO A  67      15.265   0.111  37.946  1.00 58.56           H
ATOM    830  HB3 PRO A  67      15.033  -0.065  36.182  1.00 58.56           H
ATOM    831  HG2 PRO A  67      15.127  -2.260  37.777  1.00 61.74           H
ATOM    832  HG3 PRO A  67      16.055  -2.272  36.242  1.00 61.74           H
ATOM    833  HD2 PRO A  67      16.992  -1.669  39.099  1.00 48.28           H
ATOM    834  HD3 PRO A  67      17.712  -2.758  37.846  1.00 48.28           H
ATOM    835  N   SER A  68      17.695   1.891  38.701  1.00 47.60           N
ATOM    836  CA  SER A  68      17.883   3.235  39.257  1.00 46.78           C
ATOM    837  C   SER A  68      18.943   4.062  38.496  1.00 50.21           C
ATOM    838  O   SER A  68      19.001   5.281  38.647  1.00 46.50           O
ATOM    839  CB  SER A  68      18.204   3.170  40.747  1.00 35.92           C
ATOM    840  OG  SER A  68      19.527   2.718  40.969  1.00 47.00           O
ATOM    841  H   SER A  68      18.040   1.099  39.229  1.00 56.95           H
ATOM    842  HA  SER A  68      16.928   3.748  39.158  1.00 55.97           H
ATOM    843  HB2 SER A  68      18.096   4.163  41.181  1.00 42.94           H
ATOM    844  HB3 SER A  68      17.501   2.497  41.238  1.00 42.94           H
ATOM    845  HG  SER A  68      19.602   1.790  40.710  1.00 56.23           H
ATOM    846  N   LYS A  69      19.796   3.427  37.677  1.00 43.71           N
ATOM    847  CA  LYS A  69      20.743   4.123  36.810  1.00 38.04           C
ATOM    848  C   LYS A  69      20.039   5.116  35.881  1.00 36.77           C
ATOM    849  O   LYS A  69      20.669   6.053  35.393  1.00 43.48           O
ATOM    850  CB  LYS A  69      21.493   3.049  36.037  1.00 40.88           C
ATOM    851  CG  LYS A  69      22.306   2.164  36.976  1.00 38.00           C
ATOM    852  CD  LYS A  69      23.630   2.817  37.323  1.00 40.26           C
ATOM    853  CE  LYS A  69      24.525   1.726  37.887  1.00 38.40           C
ATOM    854  NZ  LYS A  69      25.943   2.141  37.887  1.00 46.53           N1+
ATOM    855  H   LYS A  69      19.752   2.418  37.611  1.00 52.29           H
ATOM    856  HA  LYS A  69      21.451   4.679  37.423  1.00 45.48           H
ATOM    857  HB2 LYS A  69      20.801   2.433  35.461  1.00 48.90           H
ATOM    858  HB3 LYS A  69      22.159   3.532  35.328  1.00 48.90           H
ATOM    859  HG2 LYS A  69      21.765   1.937  37.890  1.00 45.44           H
ATOM    860  HG3 LYS A  69      22.504   1.227  36.455  1.00 45.44           H
ATOM    861  HD2 LYS A  69      24.083   3.268  36.439  1.00 48.15           H
ATOM    862  HD3 LYS A  69      23.468   3.582  38.083  1.00 48.15           H
ATOM    863  HE2 LYS A  69      24.208   1.499  38.905  1.00 45.92           H
ATOM    864  HE3 LYS A  69      24.412   0.827  37.279  1.00 45.92           H
ATOM    865  HZ1 LYS A  69      26.520   1.417  38.288  1.00 55.67           H
ATOM    866  HZ2 LYS A  69      26.234   2.316  36.932  1.00 55.67           H
ATOM    867  HZ3 LYS A  69      26.052   2.998  38.414  1.00 55.67           H
ATOM    868  N   LEU A  70      18.738   4.902  35.610  1.00 41.44           N
ATOM    869  CA  LEU A  70      17.912   5.729  34.742  1.00 38.18           C
ATOM    870  C   LEU A  70      17.086   6.776  35.492  1.00 39.43           C
ATOM    871  O   LEU A  70      16.287   7.479  34.871  1.00 42.54           O
ATOM    872  CB  LEU A  70      17.014   4.861  33.851  1.00 40.79           C
ATOM    873  CG  LEU A  70      17.709   3.996  32.782  1.00 33.85           C
ATOM    874  CD1 LEU A  70      16.621   3.522  31.796  1.00 35.01           C
ATOM    875  CD2 LEU A  70      18.813   4.692  31.967  1.00 35.11           C
ATOM    876  H   LEU A  70      18.276   4.134  36.077  1.00 49.56           H
ATOM    877  HA  LEU A  70      18.568   6.297  34.083  1.00 45.65           H
ATOM    878  HB2 LEU A  70      16.431   4.219  34.500  1.00 48.78           H
ATOM    879  HB3 LEU A  70      16.316   5.519  33.332  1.00 48.78           H
ATOM    880  HG  LEU A  70      18.139   3.134  33.287  1.00 40.46           H
ATOM    881 HD11 LEU A  70      17.057   2.826  31.076  1.00 41.84           H
ATOM    882 HD12 LEU A  70      15.818   3.023  32.334  1.00 41.84           H
ATOM    883 HD13 LEU A  70      16.207   4.370  31.254  1.00 41.84           H
ATOM    884 HD21 LEU A  70      19.202   4.000  31.219  1.00 41.97           H
ATOM    885 HD22 LEU A  70      18.413   5.572  31.456  1.00 41.97           H
ATOM    886 HD23 LEU A  70      19.634   4.992  32.618  1.00 41.97           H
ATOM    887  N   ASP A  71      17.272   6.906  36.804  1.00 42.98           N
ATOM    888  CA  ASP A  71      16.592   7.932  37.578  1.00 41.08           C
ATOM    889  C   ASP A  71      16.901   9.341  37.086  1.00 37.52           C
ATOM    890  O   ASP A  71      15.985  10.155  37.007  1.00 43.55           O
ATOM    891  CB  ASP A  71      16.888   7.733  39.061  1.00 41.50           C
ATOM    892  CG  ASP A  71      16.257   6.487  39.680  1.00 44.16           C
ATOM    893  OD1 ASP A  71      15.410   5.826  39.017  1.00 50.37           O
ATOM    894  OD2 ASP A  71      16.645   6.220  40.839  1.00 46.36           O1-
ATOM    895  H   ASP A  71      17.904   6.290  37.297  1.00 51.41           H
ATOM    896  HA  ASP A  71      15.522   7.786  37.435  1.00 49.13           H
ATOM    897  HB2 ASP A  71      17.959   7.730  39.249  1.00 49.63           H
ATOM    898  HB3 ASP A  71      16.515   8.593  39.617  1.00 49.63           H
ATOM    899  N   SER A  72      18.148   9.567  36.655  1.00 37.54           N
ATOM    900  CA  SER A  72      18.639  10.735  35.900  1.00 37.12           C
ATOM    901  C   SER A  72      18.132  10.957  34.450  1.00 42.76           C
ATOM    902  O   SER A  72      18.599  11.876  33.781  1.00 47.71           O
ATOM    903  CB  SER A  72      20.150  10.670  35.948  1.00 36.18           C
ATOM    904  OG  SER A  72      20.596   9.416  35.503  1.00 35.23           O
ATOM    905  H   SER A  72      18.823   8.824  36.789  1.00 44.89           H
ATOM    906  HA  SER A  72      18.355  11.628  36.455  1.00 44.38           H
ATOM    907  HB2 SER A  72      20.568  11.462  35.337  1.00 43.25           H
ATOM    908  HB3 SER A  72      20.475  10.808  36.977  1.00 43.25           H
ATOM    909  HG  SER A  72      21.476   9.268  35.869  1.00 42.12           H
ATOM    910  N   GLY A  73      17.171  10.156  33.977  1.00 44.15           N
ATOM    911  CA  GLY A  73      16.476  10.252  32.690  1.00 37.47           C
ATOM    912  C   GLY A  73      16.326   8.861  32.030  1.00 39.47           C
ATOM    913  O   GLY A  73      17.312   8.175  31.750  1.00 43.76           O
ATOM    914  H   GLY A  73      16.851   9.420  34.593  1.00 52.82           H
ATOM    915  HA2 GLY A  73      15.484  10.673  32.853  1.00 44.80           H
ATOM    916  HA3 GLY A  73      17.019  10.925  32.029  1.00 44.80           H
ATOM    917  N   LYS A  74      15.087   8.465  31.717  1.00 42.92           N
ATOM    918  CA  LYS A  74      14.786   7.234  30.962  1.00 40.64           C
ATOM    919  C   LYS A  74      14.999   7.361  29.427  1.00 43.90           C
ATOM    920  O   LYS A  74      15.216   6.325  28.801  1.00 40.36           O
ATOM    921  CB  LYS A  74      13.368   6.730  31.284  1.00 44.15           C
ATOM    922  CG  LYS A  74      13.100   6.346  32.764  1.00 47.61           C
ATOM    923  CD  LYS A  74      11.731   5.669  32.973  0.74 54.20           C
ATOM    924  CE  LYS A  74      10.521   6.515  32.501  0.00 60.18           C
ATOM    925  NZ  LYS A  74       9.943   6.075  31.203  0.92 60.82           N1+
ATOM    926  H   LYS A  74      14.315   9.061  31.982  1.00 51.34           H
ATOM    927  HA  LYS A  74      15.475   6.462  31.304  1.00 48.61           H
ATOM    928  HB2 LYS A  74      12.657   7.498  30.976  1.00 52.82           H
ATOM    929  HB3 LYS A  74      13.188   5.843  30.674  1.00 52.82           H
ATOM    930  HG2 LYS A  74      13.871   5.648  33.094  1.00 56.96           H
ATOM    931  HG3 LYS A  74      13.152   7.231  33.397  1.00 56.96           H
ATOM    932  HD2 LYS A  74      11.731   4.714  32.445  0.00 64.88           H
ATOM    933  HD3 LYS A  74      11.618   5.454  34.036  1.00 64.88           H
ATOM    934  HE2 LYS A  74       9.741   6.490  33.265  0.00 72.05           H
ATOM    935  HE3 LYS A  74      10.840   7.553  32.406  0.00 72.05           H
ATOM    936  HZ1 LYS A  74       9.149   6.651  30.963  1.00 72.82           H
ATOM    937  HZ2 LYS A  74      10.637   6.149  30.473  1.00 72.82           H
ATOM    938  HZ3 LYS A  74       9.642   5.114  31.276  1.00 72.82           H
ATOM    939  N   GLU A  75      14.867   8.559  28.807  1.00 41.45           N
ATOM    940  CA  GLU A  75      14.933   8.763  27.352  1.00 37.08           C
ATOM    941  C   GLU A  75      16.368   8.521  26.864  1.00 39.63           C
ATOM    942  O   GLU A  75      17.299   9.116  27.405  1.00 39.63           O
ATOM    943  CB  GLU A  75      14.592  10.221  26.999  1.00 50.00           C
ATOM    944  CG  GLU A  75      13.160  10.722  27.285  1.00 65.03           C
ATOM    945  CD  GLU A  75      13.014  12.154  26.712  0.00 54.16           C
ATOM    946  OE1 GLU A  75      12.783  12.270  25.485  0.95 59.89           O
ATOM    947  OE2 GLU A  75      13.163  13.124  27.490  1.00 55.37           O1-
ATOM    948  H   GLU A  75      14.731   9.384  29.372  1.00 49.58           H
ATOM    949  HA  GLU A  75      14.234   8.099  26.844  1.00 44.33           H
ATOM    950  HB2 GLU A  75      15.276  10.873  27.547  1.00 59.84           H
ATOM    951  HB3 GLU A  75      14.802  10.364  25.939  1.00 59.84           H
ATOM    952  HG2 GLU A  75      12.472  10.048  26.770  1.00 77.87           H
ATOM    953  HG3 GLU A  75      12.997  10.724  28.366  1.00 77.87           H
ATOM    954  N   LEU A  76      16.583   7.656  25.869  1.00 42.71           N
ATOM    955  CA  LEU A  76      17.922   7.354  25.340  1.00 32.63           C
ATOM    956  C   LEU A  76      17.910   7.863  23.910  1.00 35.21           C
ATOM    957  O   LEU A  76      17.278   7.279  23.040  1.00 34.11           O
ATOM    958  CB  LEU A  76      18.261   5.864  25.495  1.00 34.39           C
ATOM    959  CG  LEU A  76      18.340   5.345  26.951  1.00 34.09           C
ATOM    960  CD1 LEU A  76      18.889   3.920  26.951  1.00 36.80           C
ATOM    961  CD2 LEU A  76      19.203   6.155  27.899  1.00 32.41           C
ATOM    962  H   LEU A  76      15.798   7.180  25.445  1.00 51.09           H
ATOM    963  HA  LEU A  76      18.688   7.905  25.878  1.00 38.99           H
ATOM    964  HB2 LEU A  76      17.529   5.271  24.948  1.00 41.11           H
ATOM    965  HB3 LEU A  76      19.220   5.681  25.021  1.00 41.11           H
ATOM    966  HG  LEU A  76      17.334   5.305  27.359  1.00 40.74           H
ATOM    967 HD11 LEU A  76      18.877   3.518  27.965  1.00 44.00           H
ATOM    968 HD12 LEU A  76      18.273   3.292  26.308  1.00 44.00           H
ATOM    969 HD13 LEU A  76      19.915   3.909  26.581  1.00 44.00           H
ATOM    970 HD21 LEU A  76      19.211   5.676  28.878  1.00 38.72           H
ATOM    971 HD22 LEU A  76      20.225   6.211  27.524  1.00 38.72           H
ATOM    972 HD23 LEU A  76      18.796   7.156  28.015  1.00 38.72           H
ATOM    973  N   HIS A  77      18.529   9.016  23.666  1.00 34.62           N
ATOM    974  CA  HIS A  77      18.466   9.652  22.362  1.00 33.83           C
ATOM    975  C   HIS A  77      19.622  10.607  22.115  1.00 25.52           C
ATOM    976  O   HIS A  77      20.445  10.815  23.001  1.00 27.23           O
ATOM    977  CB  HIS A  77      17.112  10.391  22.212  1.00 40.25           C
ATOM    978  CG  HIS A  77      16.861  11.596  23.098  1.00 34.35           C
ATOM    979  ND1 HIS A  77      17.684  12.105  24.096  1.00 39.35           N
ATOM    980  CD2 HIS A  77      15.696  12.284  23.120  1.00 49.24           C
ATOM    981  CE1 HIS A  77      16.999  13.054  24.714  1.00 31.90           C
ATOM    982  NE2 HIS A  77      15.807  13.171  24.152  1.00 53.13           N
ATOM    983  H   HIS A  77      18.983   9.518  24.420  1.00 41.38           H
ATOM    984  HA  HIS A  77      18.524   8.872  21.600  1.00 40.43           H
ATOM    985  HB2 HIS A  77      16.311   9.679  22.404  1.00 48.14           H
ATOM    986  HB3 HIS A  77      17.006  10.691  21.178  1.00 48.14           H
ATOM    987  HD2 HIS A  77      14.830  12.123  22.493  1.00 58.93           H
ATOM    988  HE1 HIS A  77      17.373  13.683  25.509  1.00 38.12           H
ATOM    989  HE2 HIS A  77      15.097  13.839  24.426  1.00 63.59           H
ATOM    990  N   ILE A  78      19.675  11.120  20.881  1.00 21.04           N
ATOM    991  CA  ILE A  78      20.716  11.982  20.319  1.00 26.27           C
ATOM    992  C   ILE A  78      19.953  13.139  19.679  1.00 25.49           C
ATOM    993  O   ILE A  78      19.056  12.920  18.868  1.00 30.50           O
ATOM    994  CB  ILE A  78      21.616  11.233  19.285  1.00 29.20           C
ATOM    995  CG1 ILE A  78      22.224   9.963  19.903  1.00 23.26           C
ATOM    996  CG2 ILE A  78      22.728  12.120  18.680  1.00 25.34           C
ATOM    997  CD1 ILE A  78      22.867   8.949  18.938  1.00 31.99           C
ATOM    998  H   ILE A  78      18.952  10.846  20.236  1.00 25.08           H
ATOM    999  HA  ILE A  78      21.352  12.335  21.122  1.00 31.36           H
ATOM   1000  HB  ILE A  78      20.971  10.920  18.469  1.00 34.88           H
ATOM   1001 HG12 ILE A  78      22.964  10.254  20.649  1.00 27.75           H
ATOM   1002 HG13 ILE A  78      21.433   9.411  20.407  1.00 27.75           H
ATOM   1003 HG21 ILE A  78      23.328  11.568  17.957  1.00 30.24           H
ATOM   1004 HG22 ILE A  78      22.284  12.978  18.168  1.00 30.24           H
ATOM   1005 HG23 ILE A  78      23.390  12.475  19.471  1.00 30.24           H
ATOM   1006 HD11 ILE A  78      23.189   8.066  19.496  1.00 38.22           H
ATOM   1007 HD12 ILE A  78      22.145   8.645  18.179  1.00 38.22           H
ATOM   1008 HD13 ILE A  78      23.743   9.392  18.464  1.00 38.22           H
ATOM   1009  N   ASN A  79      20.293  14.378  20.029  1.00 29.81           N
ATOM   1010  CA  ASN A  79      19.792  15.573  19.355  1.00 30.76           C
ATOM   1011  C   ASN A  79      20.947  16.282  18.686  1.00 24.65           C
ATOM   1012  O   ASN A  79      22.069  16.310  19.208  1.00 26.31           O
ATOM   1013  CB  ASN A  79      19.089  16.501  20.354  1.00 30.08           C
ATOM   1014  CG  ASN A  79      17.886  15.835  21.039  1.00 30.69           C
ATOM   1015  OD1 ASN A  79      17.220  14.979  20.480  1.00 27.53           O
ATOM   1016  ND2 ASN A  79      17.555  16.297  22.233  1.00 27.75           N
ATOM   1017  H   ASN A  79      21.001  14.510  20.740  1.00 35.61           H
ATOM   1018  HA  ASN A  79      19.058  15.298  18.598  1.00 36.75           H
ATOM   1019  HB2 ASN A  79      19.791  16.893  21.092  1.00 35.93           H
ATOM   1020  HB3 ASN A  79      18.709  17.339  19.773  1.00 35.93           H
ATOM   1021 HD21 ASN A  79      16.732  15.934  22.690  1.00 33.13           H
ATOM   1022 HD22 ASN A  79      18.133  16.990  22.688  1.00 33.13           H
ATOM   1023  N   LEU A  80      20.637  16.848  17.517  1.00 29.26           N
ATOM   1024  CA  LEU A  80      21.550  17.635  16.707  1.00 24.54           C
ATOM   1025  C   LEU A  80      20.988  19.058  16.669  1.00 26.12           C
ATOM   1026  O   LEU A  80      19.923  19.276  16.125  1.00 27.77           O
ATOM   1027  CB  LEU A  80      21.621  17.065  15.305  1.00 23.61           C
ATOM   1028  CG  LEU A  80      22.034  15.583  15.219  1.00 26.05           C
ATOM   1029  CD1 LEU A  80      22.125  15.192  13.741  1.00 25.55           C
ATOM   1030  CD2 LEU A  80      23.363  15.273  15.897  1.00 25.43           C
ATOM   1031  H   LEU A  80      19.685  16.784  17.184  1.00 34.95           H
ATOM   1032  HA  LEU A  80      22.548  17.643  17.142  1.00 29.29           H
ATOM   1033  HB2 LEU A  80      20.650  17.175  14.828  1.00 28.16           H
ATOM   1034  HB3 LEU A  80      22.334  17.667  14.744  1.00 28.16           H
ATOM   1035  HG  LEU A  80      21.266  14.965  15.685  1.00 31.10           H
ATOM   1036 HD11 LEU A  80      22.162  14.107  13.660  1.00 30.50           H
ATOM   1037 HD12 LEU A  80      21.245  15.543  13.205  1.00 30.50           H
ATOM   1038 HD13 LEU A  80      23.010  15.633  13.283  1.00 30.50           H
ATOM   1039 HD21 LEU A  80      23.656  14.246  15.680  1.00 30.36           H
ATOM   1040 HD22 LEU A  80      24.143  15.945  15.541  1.00 30.36           H
ATOM   1041 HD23 LEU A  80      23.249  15.379  16.976  1.00 30.36           H
ATOM   1042  N   ILE A  81      21.726  20.040  17.186  1.00 27.72           N
ATOM   1043  CA  ILE A  81      21.233  21.413  17.359  1.00 30.04           C
ATOM   1044  C   ILE A  81      22.155  22.406  16.636  1.00 30.13           C
ATOM   1045  O   ILE A  81      23.182  22.807  17.190  1.00 25.18           O
ATOM   1046  CB  ILE A  81      21.061  21.750  18.850  1.00 27.73           C
ATOM   1047  CG1 ILE A  81      20.249  20.668  19.590  1.00 29.78           C
ATOM   1048  CG2 ILE A  81      20.409  23.137  18.976  1.00 26.56           C
ATOM   1049  CD1 ILE A  81      20.630  20.573  21.035  1.00 33.57           C
ATOM   1050  H   ILE A  81      22.612  19.812  17.606  1.00 33.10           H
ATOM   1051  HA  ILE A  81      20.240  21.491  16.929  1.00 35.89           H
ATOM   1052  HB  ILE A  81      22.048  21.808  19.304  1.00 33.11           H
ATOM   1053 HG12 ILE A  81      19.196  20.903  19.527  1.00 35.57           H
ATOM   1054 HG13 ILE A  81      20.393  19.668  19.191  1.00 35.57           H
ATOM   1055 HG21 ILE A  81      20.337  23.414  20.026  1.00 31.70           H
ATOM   1056 HG22 ILE A  81      21.014  23.893  18.477  1.00 31.70           H
ATOM   1057 HG23 ILE A  81      19.411  23.126  18.535  1.00 31.70           H
ATOM   1058 HD11 ILE A  81      20.090  19.737  21.483  1.00 40.12           H
ATOM   1059 HD12 ILE A  81      21.702  20.402  21.110  1.00 40.12           H
ATOM   1060 HD13 ILE A  81      20.374  21.506  21.538  1.00 40.12           H
ATOM   1061  N   PRO A  82      21.754  22.870  15.440  1.00 32.24           N
ATOM   1062  CA  PRO A  82      22.499  23.921  14.740  1.00 26.45           C
ATOM   1063  C   PRO A  82      22.083  25.315  15.227  1.00 35.47           C
ATOM   1064  O   PRO A  82      20.924  25.552  15.558  1.00 28.61           O
ATOM   1065  CB  PRO A  82      22.070  23.737  13.297  1.00 27.10           C
ATOM   1066  CG  PRO A  82      20.637  23.186  13.380  1.00 39.35           C
ATOM   1067  CD  PRO A  82      20.654  22.318  14.642  1.00 26.88           C
ATOM   1068  HA  PRO A  82      23.577  23.771  14.762  1.00 31.57           H
ATOM   1069  HB2 PRO A  82      22.154  24.630  12.681  1.00 32.35           H
ATOM   1070  HB3 PRO A  82      22.704  22.948  12.895  1.00 32.35           H
ATOM   1071  HG2 PRO A  82      19.921  24.002  13.462  1.00 47.06           H
ATOM   1072  HG3 PRO A  82      20.412  22.565  12.512  1.00 47.06           H
ATOM   1073  HD2 PRO A  82      19.690  22.404  15.139  1.00 32.09           H
ATOM   1074  HD3 PRO A  82      20.887  21.294  14.357  1.00 32.09           H
ATOM   1075  N   ASN A  83      23.032  26.251  15.225  1.00 31.87           N
ATOM   1076  CA  ASN A  83      22.811  27.620  15.642  1.00 33.50           C
ATOM   1077  C   ASN A  83      23.690  28.510  14.792  1.00 31.20           C
ATOM   1078  O   ASN A  83      24.889  28.634  15.042  1.00 31.54           O
ATOM   1079  CB  ASN A  83      23.052  27.780  17.154  1.00 32.51           C
ATOM   1080  CG  ASN A  83      22.512  29.124  17.624  1.00 34.60           C
ATOM   1081  OD1 ASN A  83      22.720  30.159  17.002  1.00 37.38           O
ATOM   1082  ND2 ASN A  83      21.843  29.134  18.758  1.00 37.79           N
ATOM   1083  H   ASN A  83      23.968  25.994  14.942  1.00 38.08           H
ATOM   1084  HA  ASN A  83      21.775  27.886  15.437  1.00 40.03           H
ATOM   1085  HB2 ASN A  83      22.591  26.963  17.711  1.00 38.85           H
ATOM   1086  HB3 ASN A  83      24.125  27.769  17.325  1.00 38.85           H
ATOM   1087 HD21 ASN A  83      21.467  30.006  19.099  1.00 45.19           H
ATOM   1088 HD22 ASN A  83      21.699  28.276  19.269  1.00 45.19           H
ATOM   1089  N   LYS A  84      23.085  29.134  13.798  1.00 35.54           N
ATOM   1090  CA  LYS A  84      23.794  30.013  12.866  1.00 35.24           C
ATOM   1091  C   LYS A  84      24.302  31.301  13.492  1.00 35.58           C
ATOM   1092  O   LYS A  84      25.393  31.712  13.129  1.00 42.49           O
ATOM   1093  CB  LYS A  84      22.923  30.299  11.658  1.00 36.21           C
ATOM   1094  CG  LYS A  84      22.719  28.995  10.902  1.00 33.73           C
ATOM   1095  CD  LYS A  84      22.020  29.191   9.557  1.00 39.77           C
ATOM   1096  CE  LYS A  84      21.173  27.980   9.214  1.00 44.75           C
ATOM   1097  NZ  LYS A  84      20.877  28.003   7.782  1.00 46.04           N1+
ATOM   1098  H   LYS A  84      22.096  28.971  13.651  1.00 42.48           H
ATOM   1099  HA  LYS A  84      24.679  29.492  12.514  1.00 42.13           H
ATOM   1100  HB2 LYS A  84      21.964  30.705  11.985  1.00 43.28           H
ATOM   1101  HB3 LYS A  84      23.425  31.020  11.013  1.00 43.28           H
ATOM   1102  HG2 LYS A  84      23.698  28.561  10.704  1.00 40.32           H
ATOM   1103  HG3 LYS A  84      22.149  28.305  11.515  1.00 40.32           H
ATOM   1104  HD2 LYS A  84      21.384  30.075   9.584  1.00 47.56           H
ATOM   1105  HD3 LYS A  84      22.775  29.316   8.782  1.00 47.56           H
ATOM   1106  HE2 LYS A  84      21.706  27.065   9.481  1.00 53.54           H
ATOM   1107  HE3 LYS A  84      20.236  28.016   9.777  1.00 53.54           H
ATOM   1108  HZ1 LYS A  84      20.314  27.199   7.531  1.00 55.09           H
ATOM   1109  HZ2 LYS A  84      20.380  28.850   7.552  1.00 55.09           H
ATOM   1110  HZ3 LYS A  84      21.738  27.974   7.248  1.00 55.09           H
ATOM   1111  N   GLN A  85      23.579  31.880  14.454  1.00 34.47           N
ATOM   1112  CA  GLN A  85      23.959  33.069  15.213  1.00 36.89           C
ATOM   1113  C   GLN A  85      25.247  32.848  16.007  1.00 39.46           C
ATOM   1114  O   GLN A  85      26.175  33.652  15.936  1.00 42.33           O
ATOM   1115  CB  GLN A  85      22.793  33.517  16.136  1.00 42.67           C
ATOM   1116  CG  GLN A  85      21.529  34.035  15.392  1.00 46.76           C
ATOM   1117  CD  GLN A  85      20.716  32.968  14.638  0.12 43.08           C
ATOM   1118  OE1 GLN A  85      20.298  31.941  15.181  0.84 53.88           O
ATOM   1119  NE2 GLN A  85      20.440  33.235  13.362  0.63 41.06           N
ATOM   1120  H   GLN A  85      22.738  31.404  14.751  1.00 41.20           H
ATOM   1121  HA  GLN A  85      24.154  33.872  14.503  1.00 44.11           H
ATOM   1122  HB2 GLN A  85      22.509  32.696  16.792  1.00 51.04           H
ATOM   1123  HB3 GLN A  85      23.151  34.324  16.779  1.00 51.04           H
ATOM   1124  HG2 GLN A  85      20.881  34.420  16.181  1.00 55.94           H
ATOM   1125  HG3 GLN A  85      21.792  34.865  14.731  1.00 55.94           H
ATOM   1126 HE21 GLN A  85      20.780  34.085  12.939  1.00 49.11           H
ATOM   1127 HE22 GLN A  85      19.887  32.573  12.839  1.00 49.11           H
ATOM   1128  N   ASP A  86      25.313  31.755  16.762  1.00 36.48           N
ATOM   1129  CA  ASP A  86      26.515  31.363  17.517  1.00 33.99           C
ATOM   1130  C   ASP A  86      27.605  30.671  16.684  1.00 32.83           C
ATOM   1131  O   ASP A  86      28.710  30.471  17.200  1.00 31.54           O
ATOM   1132  CB  ASP A  86      26.086  30.487  18.699  1.00 34.14           C
ATOM   1133  CG  ASP A  86      25.168  31.210  19.673  1.00 36.95           C
ATOM   1134  OD1 ASP A  86      25.062  32.446  19.552  1.00 46.84           O
ATOM   1135  OD2 ASP A  86      24.547  30.513  20.507  1.00 42.95           O1-
ATOM   1136  H   ASP A  86      24.493  31.167  16.836  1.00 43.61           H
ATOM   1137  HA  ASP A  86      26.964  32.266  17.931  1.00 40.62           H
ATOM   1138  HB2 ASP A  86      25.609  29.566  18.362  1.00 40.81           H
ATOM   1139  HB3 ASP A  86      26.964  30.159  19.254  1.00 40.81           H
ATOM   1140  N   ARG A  87      27.254  30.260  15.450  1.00 33.05           N
ATOM   1141  CA  ARG A  87      28.006  29.413  14.534  1.00 33.82           C
ATOM   1142  C   ARG A  87      28.442  28.099  15.250  1.00 31.04           C
ATOM   1143  O   ARG A  87      29.606  27.705  15.271  1.00 34.12           O
ATOM   1144  CB  ARG A  87      29.137  30.254  13.893  1.00 24.53           C
ATOM   1145  CG  ARG A  87      29.650  29.605  12.610  1.00 37.27           C
ATOM   1146  CD  ARG A  87      31.155  29.743  12.530  1.00 41.36           C
ATOM   1147  NE  ARG A  87      31.514  31.124  12.249  1.00 45.91           N
ATOM   1148  CZ  ARG A  87      32.737  31.646  12.374  1.00 47.59           C
ATOM   1149  NH1 ARG A  87      33.745  30.987  12.936  1.00 35.35           N
ATOM   1150  NH2 ARG A  87      32.942  32.871  11.916  1.00 55.24           N1+
ATOM   1151  H   ARG A  87      26.327  30.512  15.135  1.00 39.50           H
ATOM   1152  HA  ARG A  87      27.304  29.139  13.751  1.00 40.42           H
ATOM   1153  HB2 ARG A  87      28.723  31.222  13.609  1.00 29.27           H
ATOM   1154  HB3 ARG A  87      29.937  30.434  14.610  1.00 29.27           H
ATOM   1155  HG2 ARG A  87      29.424  28.542  12.610  1.00 44.56           H
ATOM   1156  HG3 ARG A  87      29.181  30.046  11.736  1.00 44.56           H
ATOM   1157  HD2 ARG A  87      31.563  29.455  13.498  1.00 49.46           H
ATOM   1158  HD3 ARG A  87      31.565  29.092  11.758  1.00 49.46           H
ATOM   1159  HE  ARG A  87      30.804  31.689  11.804  1.00 54.93           H
ATOM   1160 HH11 ARG A  87      33.586  30.059  13.304  1.00 42.26           H
ATOM   1161 HH12 ARG A  87      34.657  31.407  13.022  1.00 42.26           H
ATOM   1162 HH21 ARG A  87      32.179  33.376  11.491  1.00 66.12           H
ATOM   1163 HH22 ARG A  87      33.854  33.294  11.996  1.00 66.12           H
ATOM   1164  N   THR A  88      27.494  27.409  15.851  1.00 32.32           N
ATOM   1165  CA  THR A  88      27.755  26.168  16.591  1.00 32.73           C
ATOM   1166  C   THR A  88      26.859  25.053  16.094  1.00 28.14           C
ATOM   1167  O   THR A  88      25.708  25.295  15.803  1.00 31.52           O
ATOM   1168  CB  THR A  88      27.539  26.316  18.091  1.00 25.95           C
ATOM   1169  OG1 THR A  88      26.242  26.798  18.343  1.00 29.47           O
ATOM   1170  CG2 THR A  88      28.620  27.166  18.764  1.00 31.45           C
ATOM   1171  H   THR A  88      26.546  27.758  15.817  1.00 38.62           H
ATOM   1172  HA  THR A  88      28.778  25.887  16.416  1.00 39.11           H
ATOM   1173  HB  THR A  88      27.604  25.320  18.527  1.00 30.98           H
ATOM   1174  HG1 THR A  88      25.611  26.188  17.949  1.00 35.20           H
ATOM   1175 HG21 THR A  88      28.411  27.240  19.831  1.00 37.58           H
ATOM   1176 HG22 THR A  88      29.598  26.709  18.631  1.00 37.58           H
ATOM   1177 HG23 THR A  88      28.619  28.168  18.345  1.00 37.58           H
ATOM   1178  N   LEU A  89      27.401  23.835  16.006  1.00 30.76           N
ATOM   1179  CA  LEU A  89      26.618  22.625  15.950  1.00 26.66           C
ATOM   1180  C   LEU A  89      26.803  21.861  17.264  1.00 24.67           C
ATOM   1181  O   LEU A  89      27.929  21.550  17.664  1.00 26.12           O
ATOM   1182  CB  LEU A  89      27.047  21.802  14.728  1.00 33.07           C
ATOM   1183  CG  LEU A  89      26.238  20.488  14.587  1.00 30.16           C
ATOM   1184  CD1 LEU A  89      24.744  20.755  14.292  1.00 28.28           C
ATOM   1185  CD2 LEU A  89      26.822  19.667  13.435  1.00 29.01           C
ATOM   1186  H   LEU A  89      28.386  23.733  16.210  1.00 36.75           H
ATOM   1187  HA  LEU A  89      25.566  22.879  15.834  1.00 31.83           H
ATOM   1188  HB2 LEU A  89      26.927  22.395  13.822  1.00 39.52           H
ATOM   1189  HB3 LEU A  89      28.107  21.567  14.830  1.00 39.52           H
ATOM   1190  HG  LEU A  89      26.328  19.914  15.512  1.00 36.03           H
ATOM   1191 HD11 LEU A  89      24.238  19.817  14.063  1.00 33.78           H
ATOM   1192 HD12 LEU A  89      24.270  21.203  15.161  1.00 33.78           H
ATOM   1193 HD13 LEU A  89      24.644  21.429  13.441  1.00 33.78           H
ATOM   1194 HD21 LEU A  89      26.241  18.755  13.292  1.00 34.65           H
ATOM   1195 HD22 LEU A  89      26.802  20.250  12.513  1.00 34.65           H
ATOM   1196 HD23 LEU A  89      27.852  19.391  13.660  1.00 34.65           H
ATOM   1197  N   THR A  90      25.695  21.574  17.953  1.00 28.86           N
ATOM   1198  CA  THR A  90      25.712  20.839  19.222  1.00 28.98           C
ATOM   1199  C   THR A  90      25.130  19.446  19.031  1.00 26.07           C
ATOM   1200  O   THR A  90      24.058  19.325  18.453  1.00 28.27           O
ATOM   1201  CB  THR A  90      25.057  21.642  20.349  1.00 31.32           C
ATOM   1202  OG1 THR A  90      25.785  22.834  20.504  1.00 31.56           O
ATOM   1203  CG2 THR A  90      25.065  20.930  21.690  1.00 28.16           C
ATOM   1204  H   THR A  90      24.797  21.865  17.598  1.00 34.47           H
ATOM   1205  HA  THR A  90      26.745  20.744  19.519  1.00 34.61           H
ATOM   1206  HB  THR A  90      24.030  21.876  20.080  1.00 37.43           H
ATOM   1207  HG1 THR A  90      25.688  23.350  19.697  1.00 37.71           H
ATOM   1208 HG21 THR A  90      24.618  21.562  22.455  1.00 33.63           H
ATOM   1209 HG22 THR A  90      24.490  20.014  21.617  1.00 33.63           H
ATOM   1210 HG23 THR A  90      26.097  20.727  21.978  1.00 33.63           H
ATOM   1211  N   ILE A  91      25.843  18.415  19.509  1.00 28.14           N
ATOM   1212  CA  ILE A  91      25.370  17.038  19.610  1.00 26.84           C
ATOM   1213  C   ILE A  91      25.154  16.734  21.104  1.00 24.84           C
ATOM   1214  O   ILE A  91      26.060  16.826  21.927  1.00 25.70           O
ATOM   1215  CB  ILE A  91      26.372  16.084  18.929  1.00 27.56           C
ATOM   1216  CG1 ILE A  91      26.661  16.450  17.457  1.00 27.40           C
ATOM   1217  CG2 ILE A  91      25.778  14.682  18.964  1.00 21.40           C
ATOM   1218  CD1 ILE A  91      27.926  17.305  17.238  1.00 36.65           C
ATOM   1219  H   ILE A  91      26.743  18.609  19.927  1.00 33.60           H
ATOM   1220  HA  ILE A  91      24.415  16.947  19.092  1.00 32.05           H
ATOM   1221  HB  ILE A  91      27.304  16.065  19.498  1.00 32.91           H
ATOM   1222 HG12 ILE A  91      26.807  15.536  16.878  1.00 32.71           H
ATOM   1223 HG13 ILE A  91      25.799  16.964  17.032  1.00 32.71           H
ATOM   1224 HG21 ILE A  91      26.387  13.998  18.369  1.00 25.52           H
ATOM   1225 HG22 ILE A  91      25.743  14.319  19.990  1.00 25.52           H
ATOM   1226 HG23 ILE A  91      24.770  14.699  18.560  1.00 25.52           H
ATOM   1227 HD11 ILE A  91      28.003  17.581  16.185  1.00 43.82           H
ATOM   1228 HD12 ILE A  91      27.891  18.215  17.833  1.00 43.82           H
ATOM   1229 HD13 ILE A  91      28.809  16.732  17.519  1.00 43.82           H
ATOM   1230  N   VAL A  92      23.935  16.385  21.465  1.00 26.51           N
ATOM   1231  CA  VAL A  92      23.516  16.058  22.842  1.00 29.14           C
ATOM   1232  C   VAL A  92      23.054  14.635  22.824  1.00 24.63           C
ATOM   1233  O   VAL A  92      22.298  14.240  21.943  1.00 25.42           O
ATOM   1234  CB  VAL A  92      22.341  16.922  23.354  1.00 28.34           C
ATOM   1235  CG1 VAL A  92      22.170  16.833  24.884  1.00 25.50           C
ATOM   1236  CG2 VAL A  92      22.597  18.334  22.897  1.00 27.59           C
ATOM   1237  H   VAL A  92      23.224  16.331  20.747  1.00 31.65           H
ATOM   1238  HA  VAL A  92      24.346  16.165  23.534  1.00 34.80           H
ATOM   1239  HB  VAL A  92      21.423  16.578  22.881  1.00 33.85           H
ATOM   1240 HG11 VAL A  92      21.343  17.471  25.192  1.00 30.44           H
ATOM   1241 HG12 VAL A  92      21.935  15.810  25.179  1.00 30.44           H
ATOM   1242 HG13 VAL A  92      23.075  17.141  25.403  1.00 30.44           H
ATOM   1243 HG21 VAL A  92      21.949  19.018  23.443  1.00 32.94           H
ATOM   1244 HG22 VAL A  92      23.638  18.597  23.046  1.00 32.94           H
ATOM   1245 HG23 VAL A  92      22.379  18.400  21.833  1.00 32.94           H
ATOM   1246  N   ASP A  93      23.490  13.897  23.821  1.00 28.97           N
ATOM   1247  CA  ASP A  93      23.042  12.546  24.055  1.00 31.87           C
ATOM   1248  C   ASP A  93      22.814  12.362  25.582  1.00 32.33           C
ATOM   1249  O   ASP A  93      23.328  13.042  26.448  1.00 25.32           O
ATOM   1250  CB  ASP A  93      24.051  11.495  23.517  1.00 29.35           C
ATOM   1251  CG  ASP A  93      25.300  11.379  24.358  1.00 27.65           C
ATOM   1252  OD1 ASP A  93      25.212  10.903  25.491  1.00 29.82           O
ATOM   1253  OD2 ASP A  93      26.427  11.741  23.803  1.00 30.70           O1-
ATOM   1254  H   ASP A  93      24.146  14.300  24.462  1.00 34.59           H
ATOM   1255  HA  ASP A  93      22.077  12.359  23.528  1.00 38.08           H
ATOM   1256  HB2 ASP A  93      23.575  10.499  23.488  1.00 35.06           H
ATOM   1257  HB3 ASP A  93      24.304  11.768  22.472  1.00 35.06           H
ATOM   1258  N   THR A  94      21.942  11.386  25.851  1.00 27.13           N
ATOM   1259  CA  THR A  94      21.574  10.999  27.216  1.00 34.83           C
ATOM   1260  C   THR A  94      22.251   9.673  27.589  1.00 29.28           C
ATOM   1261  O   THR A  94      21.701   8.893  28.345  1.00 26.55           O
ATOM   1262  CB  THR A  94      20.052  10.975  27.393  1.00 24.40           C
ATOM   1263  OG1 THR A  94      19.535  10.124  26.408  1.00 30.58           O
ATOM   1264  CG2 THR A  94      19.408  12.372  27.318  1.00 23.34           C
ATOM   1265  H   THR A  94      21.462  10.930  25.087  1.00 32.39           H
ATOM   1266  HA  THR A  94      21.947  11.746  27.912  1.00 41.64           H
ATOM   1267  HB  THR A  94      19.819  10.561  28.372  1.00 29.11           H
ATOM   1268  HG1 THR A  94      18.701   9.767  26.732  1.00 36.53           H
ATOM   1269 HG21 THR A  94      18.330  12.297  27.423  1.00 27.85           H
ATOM   1270 HG22 THR A  94      19.817  12.994  28.112  1.00 27.85           H
ATOM   1271 HG23 THR A  94      19.622  12.835  26.361  1.00 27.85           H
ATOM   1272  N   GLY A  95      23.486   9.443  27.150  1.00 32.39           N
ATOM   1273  CA  GLY A  95      24.319   8.300  27.522  1.00 29.76           C
ATOM   1274  C   GLY A  95      24.808   8.355  28.973  1.00 28.06           C
ATOM   1275  O   GLY A  95      24.349   9.138  29.798  1.00 28.81           O
ATOM   1276  H   GLY A  95      23.905  10.138  26.548  1.00 38.70           H
ATOM   1277  HA2 GLY A  95      23.742   7.390  27.399  1.00 35.55           H
ATOM   1278  HA3 GLY A  95      25.181   8.269  26.858  1.00 35.55           H
ATOM   1279  N   ILE A  96      25.764   7.489  29.280  1.00 28.02           N
ATOM   1280  CA  ILE A  96      26.317   7.288  30.610  1.00 31.50           C
ATOM   1281  C   ILE A  96      27.103   8.525  31.130  1.00 34.34           C
ATOM   1282  O   ILE A  96      27.327   8.732  32.317  1.00 34.98           O
ATOM   1283  CB  ILE A  96      27.205   5.983  30.655  1.00 29.57           C
ATOM   1284  CG1 ILE A  96      27.482   5.536  32.108  1.00 30.96           C
ATOM   1285  CG2 ILE A  96      28.511   6.158  29.885  1.00 24.92           C
ATOM   1286  CD1 ILE A  96      27.706   4.035  32.194  1.00 34.38           C
ATOM   1287  H   ILE A  96      26.107   6.920  28.536  1.00 33.46           H
ATOM   1288  HA  ILE A  96      25.477   7.158  31.354  1.00 37.64           H
ATOM   1289  HB  ILE A  96      26.601   5.177  30.164  1.00 35.33           H
ATOM   1290 HG12 ILE A  96      28.362   6.090  32.493  1.00 36.99           H
ATOM   1291 HG13 ILE A  96      26.650   5.818  32.780  1.00 36.99           H
ATOM   1292 HG21 ILE A  96      29.134   5.262  29.976  1.00 29.74           H
ATOM   1293 HG22 ILE A  96      28.322   6.348  28.828  1.00 29.74           H
ATOM   1294 HG23 ILE A  96      29.089   7.010  30.272  1.00 29.74           H
ATOM   1295 HD11 ILE A  96      27.987   3.742  33.207  1.00 41.09           H
ATOM   1296 HD12 ILE A  96      26.799   3.472  31.933  1.00 41.09           H
ATOM   1297 HD13 ILE A  96      28.524   3.710  31.539  1.00 41.09           H
ATOM   1298  N   GLY A  97      27.584   9.400  30.170  1.00 31.38           N
ATOM   1299  CA  GLY A  97      28.389  10.534  30.612  1.00 30.64           C
ATOM   1300  C   GLY A  97      29.759  10.096  31.072  1.00 26.24           C
ATOM   1301  O   GLY A  97      30.179   8.945  31.059  1.00 32.88           O
ATOM   1302  H   GLY A  97      27.276   9.407  29.178  1.00 37.49           H
ATOM   1303  HA2 GLY A  97      28.475  11.273  29.766  1.00 36.61           H
ATOM   1304  HA3 GLY A  97      27.882  11.056  31.465  1.00 36.61           H
ATOM   1305  N   MET A  98      30.582  11.144  31.440  1.00 30.25           N
ATOM   1306  CA  MET A  98      31.983  10.960  31.860  1.00 31.37           C
ATOM   1307  C   MET A  98      32.158  11.769  33.178  1.00 35.43           C
ATOM   1308  O   MET A  98      31.727  12.890  33.318  1.00 31.64           O
ATOM   1309  CB  MET A  98      32.927  11.506  30.762  1.00 29.92           C
ATOM   1310  CG  MET A  98      33.150  10.558  29.610  1.00 31.77           C
ATOM   1311  SD  MET A  98      34.054  11.386  28.288  1.00 33.25           S
ATOM   1312  CE  MET A  98      32.895  12.516  27.520  1.00 26.32           C
ATOM   1313  H   MET A  98      30.273  12.125  31.397  1.00 36.14           H
ATOM   1314  HA  MET A  98      32.186   9.869  32.034  1.00 37.48           H
ATOM   1315  HB2 MET A  98      32.491  12.450  30.362  1.00 35.74           H
ATOM   1316  HB3 MET A  98      33.885  11.820  31.206  1.00 35.74           H
ATOM   1317  HG2 MET A  98      33.768   9.687  29.905  1.00 37.96           H
ATOM   1318  HG3 MET A  98      32.194  10.162  29.216  1.00 37.96           H
ATOM   1319  HE1 MET A  98      33.399  12.958  26.645  1.00 31.42           H
ATOM   1320  HE2 MET A  98      31.995  12.011  27.151  1.00 31.42           H
ATOM   1321  HE3 MET A  98      32.586  13.324  28.190  1.00 31.42           H
ATOM   1322  N   THR A  99      32.874  11.121  34.112  1.00 31.86           N
ATOM   1323  CA  THR A  99      33.529  11.751  35.271  1.00 38.65           C
ATOM   1324  C   THR A  99      34.685  12.686  34.849  1.00 35.89           C
ATOM   1325  O   THR A  99      35.208  12.603  33.731  1.00 31.70           O
ATOM   1326  CB  THR A  99      34.124  10.665  36.208  1.00 35.49           C
ATOM   1327  OG1 THR A  99      35.270  10.058  35.631  1.00 33.98           O
ATOM   1328  CG2 THR A  99      33.102   9.593  36.589  1.00 36.59           C
ATOM   1329  H   THR A  99      33.107  10.151  33.942  1.00 38.07           H
ATOM   1330  HA  THR A  99      32.789  12.320  35.836  1.00 46.22           H
ATOM   1331  HB  THR A  99      34.427  11.147  37.131  1.00 42.43           H
ATOM   1332  HG1 THR A  99      34.984   9.495  34.903  1.00 40.61           H
ATOM   1333 HG21 THR A  99      33.557   8.898  37.290  1.00 43.75           H
ATOM   1334 HG22 THR A  99      32.231  10.056  37.054  1.00 43.75           H
ATOM   1335 HG23 THR A  99      32.783   9.037  35.708  1.00 43.75           H
ATOM   1336  N   LYS A 100      35.119  13.550  35.786  1.00 37.33           N
ATOM   1337  CA  LYS A 100      36.293  14.423  35.622  1.00 32.54           C
ATOM   1338  C   LYS A 100      37.546  13.671  35.180  1.00 31.96           C
ATOM   1339  O   LYS A 100      38.257  14.132  34.297  1.00 37.13           O
ATOM   1340  CB  LYS A 100      36.524  15.133  36.960  1.00 42.07           C
ATOM   1341  CG  LYS A 100      37.514  16.286  36.790  1.00 47.66           C
ATOM   1342  CD  LYS A 100      37.840  16.924  38.134  1.00 47.15           C
ATOM   1343  CE  LYS A 100      38.793  18.092  37.949  1.00 37.87           C
ATOM   1344  NZ  LYS A 100      39.394  18.429  39.246  1.00 51.34           N1+
ATOM   1345  H   LYS A 100      34.658  13.557  36.689  1.00 44.63           H
ATOM   1346  HA  LYS A 100      36.057  15.167  34.864  1.00 38.88           H
ATOM   1347  HB2 LYS A 100      35.581  15.542  37.318  1.00 50.32           H
ATOM   1348  HB3 LYS A 100      36.891  14.428  37.704  1.00 50.32           H
ATOM   1349  HG2 LYS A 100      38.444  15.906  36.368  1.00 57.03           H
ATOM   1350  HG3 LYS A 100      37.085  17.033  36.122  1.00 57.03           H
ATOM   1351  HD2 LYS A 100      36.920  17.298  38.585  1.00 56.41           H
ATOM   1352  HD3 LYS A 100      38.292  16.174  38.788  1.00 56.41           H
ATOM   1353  HE2 LYS A 100      39.572  17.813  37.240  1.00 45.28           H
ATOM   1354  HE3 LYS A 100      38.240  18.949  37.570  1.00 45.28           H
ATOM   1355  HZ1 LYS A 100      40.052  19.188  39.118  1.00 61.45           H
ATOM   1356  HZ2 LYS A 100      38.675  18.704  39.897  1.00 61.45           H
ATOM   1357  HZ3 LYS A 100      39.891  17.621  39.599  1.00 61.45           H
ATOM   1358  N   ALA A 101      37.810  12.500  35.779  1.00 34.84           N
ATOM   1359  CA  ALA A 101      38.934  11.651  35.437  1.00 33.32           C
ATOM   1360  C   ALA A 101      38.820  11.161  33.994  1.00 32.12           C
ATOM   1361  O   ALA A 101      39.828  11.146  33.295  1.00 33.34           O
ATOM   1362  CB  ALA A 101      39.035  10.483  36.445  1.00 27.38           C
ATOM   1363  H   ALA A 101      37.183  12.171  36.501  1.00 41.64           H
ATOM   1364  HA  ALA A 101      39.846  12.243  35.517  1.00 39.82           H
ATOM   1365  HB1 ALA A 101      39.872   9.836  36.188  1.00 32.69           H
ATOM   1366  HB2 ALA A 101      39.186  10.883  37.446  1.00 32.69           H
ATOM   1367  HB3 ALA A 101      38.120   9.896  36.438  1.00 32.69           H
ATOM   1368  N   ASP A 102      37.616  10.769  33.543  1.00 34.47           N
ATOM   1369  CA  ASP A 102      37.422  10.352  32.161  1.00 30.92           C
ATOM   1370  C   ASP A 102      37.727  11.488  31.181  1.00 32.11           C
ATOM   1371  O   ASP A 102      38.393  11.224  30.187  1.00 31.41           O
ATOM   1372  CB  ASP A 102      36.012   9.823  31.909  1.00 35.28           C
ATOM   1373  CG  ASP A 102      35.700   8.541  32.651  1.00 31.09           C
ATOM   1374  OD1 ASP A 102      36.577   7.653  32.634  1.00 42.94           O
ATOM   1375  OD2 ASP A 102      34.604   8.489  33.258  1.00 41.59           O1-
ATOM   1376  H   ASP A 102      36.803  10.835  34.142  1.00 41.20           H
ATOM   1377  HA  ASP A 102      38.128   9.543  31.963  1.00 36.94           H
ATOM   1378  HB2 ASP A 102      35.281  10.574  32.185  1.00 42.17           H
ATOM   1379  HB3 ASP A 102      35.931   9.627  30.838  1.00 42.17           H
ATOM   1380  N   LEU A 103      37.218  12.711  31.447  1.00 28.09           N
ATOM   1381  CA  LEU A 103      37.490  13.860  30.618  1.00 32.16           C
ATOM   1382  C   LEU A 103      38.999  14.048  30.460  1.00 30.52           C
ATOM   1383  O   LEU A 103      39.478  14.168  29.329  1.00 32.98           O
ATOM   1384  CB  LEU A 103      36.841  15.105  31.232  1.00 27.07           C
ATOM   1385  CG  LEU A 103      35.331  15.205  31.034  1.00 29.70           C
ATOM   1386  CD1 LEU A 103      34.911  16.514  31.704  1.00 34.78           C
ATOM   1387  CD2 LEU A 103      34.873  15.230  29.569  1.00 25.22           C
ATOM   1388  H   LEU A 103      36.615  12.842  32.250  1.00 33.54           H
ATOM   1389  HA  LEU A 103      37.073  13.681  29.627  1.00 38.43           H
ATOM   1390  HB2 LEU A 103      37.053  15.138  32.299  1.00 32.32           H
ATOM   1391  HB3 LEU A 103      37.315  15.979  30.791  1.00 32.32           H
ATOM   1392  HG  LEU A 103      34.869  14.363  31.552  1.00 35.48           H
ATOM   1393 HD11 LEU A 103      33.854  16.709  31.532  1.00 41.57           H
ATOM   1394 HD12 LEU A 103      35.090  16.436  32.778  1.00 41.57           H
ATOM   1395 HD13 LEU A 103      35.490  17.352  31.326  1.00 41.57           H
ATOM   1396 HD21 LEU A 103      33.804  15.424  29.513  1.00 30.10           H
ATOM   1397 HD22 LEU A 103      35.394  16.015  29.024  1.00 30.10           H
ATOM   1398 HD23 LEU A 103      35.068  14.269  29.096  1.00 30.10           H
ATOM   1399  N   ILE A 104      39.752  14.009  31.574  1.00 36.62           N
ATOM   1400  CA  ILE A 104      41.215  14.232  31.603  1.00 31.77           C
ATOM   1401  C   ILE A 104      41.963  13.129  30.856  1.00 32.80           C
ATOM   1402  O   ILE A 104      42.790  13.497  30.015  1.00 27.53           O
ATOM   1403  CB  ILE A 104      41.674  14.374  33.058  1.00 33.99           C
ATOM   1404  CG1 ILE A 104      41.062  15.660  33.636  1.00 31.18           C
ATOM   1405  CG2 ILE A 104      43.208  14.433  33.193  1.00 32.95           C
ATOM   1406  CD1 ILE A 104      41.109  15.703  35.176  1.00 36.87           C
ATOM   1407  H   ILE A 104      39.289  13.849  32.460  1.00 43.78           H
ATOM   1408  HA  ILE A 104      41.428  15.175  31.094  1.00 37.96           H
ATOM   1409  HB  ILE A 104      41.306  13.516  33.623  1.00 40.62           H
ATOM   1410 HG12 ILE A 104      41.612  16.512  33.238  1.00 37.25           H
ATOM   1411 HG13 ILE A 104      40.022  15.781  33.336  1.00 37.25           H
ATOM   1412 HG21 ILE A 104      43.493  14.470  34.242  1.00 39.37           H
ATOM   1413 HG22 ILE A 104      43.666  13.545  32.765  1.00 39.37           H
ATOM   1414 HG23 ILE A 104      43.596  15.317  32.686  1.00 39.37           H
ATOM   1415 HD11 ILE A 104      40.636  16.626  35.516  1.00 44.08           H
ATOM   1416 HD12 ILE A 104      40.573  14.852  35.594  1.00 44.08           H
ATOM   1417 HD13 ILE A 104      42.139  15.693  35.527  1.00 44.08           H
ATOM   1418  N   ASN A 105      41.628  11.839  31.103  1.00 23.56           N
ATOM   1419  CA  ASN A 105      42.063  10.660  30.317  1.00 34.45           C
ATOM   1420  C   ASN A 105      41.410  10.565  28.939  1.00 34.37           C
ATOM   1421  O   ASN A 105      40.813   9.544  28.578  1.00 28.32           O
ATOM   1422  CB  ASN A 105      41.893   9.320  31.080  1.00 35.69           C
ATOM   1423  CG  ASN A 105      42.904   9.301  32.215  1.00 45.22           C
ATOM   1424  OD1 ASN A 105      44.068   8.983  32.005  1.00 46.89           O
ATOM   1425  ND2 ASN A 105      42.492   9.684  33.419  1.00 46.70           N
ATOM   1426  H   ASN A 105      40.923  11.671  31.805  1.00 28.10           H
ATOM   1427  HA  ASN A 105      43.132  10.791  30.143  1.00 41.18           H
ATOM   1428  HB2 ASN A 105      40.868   9.208  31.440  1.00 42.66           H
ATOM   1429  HB3 ASN A 105      42.150   8.496  30.409  1.00 42.66           H
ATOM   1430 HD21 ASN A 105      43.137   9.638  34.193  1.00 55.88           H
ATOM   1431 HD22 ASN A 105      41.532   9.975  33.550  1.00 55.88           H
ATOM   1432  N   ASN A 106      41.657  11.610  28.145  1.00 31.16           N
ATOM   1433  CA  ASN A 106      41.339  11.708  26.750  1.00 34.93           C
ATOM   1434  C   ASN A 106      39.881  11.382  26.432  1.00 31.31           C
ATOM   1435  O   ASN A 106      39.616  10.684  25.468  1.00 32.83           O
ATOM   1436  CB  ASN A 106      42.346  10.871  25.931  1.00 30.40           C
ATOM   1437  CG  ASN A 106      43.750  11.406  26.184  1.00 40.47           C
ATOM   1438  OD1 ASN A 106      44.030  12.583  25.965  1.00 31.50           O
ATOM   1439  ND2 ASN A 106      44.635  10.543  26.651  1.00 38.09           N
ATOM   1440  H   ASN A 106      42.189  12.375  28.531  1.00 37.23           H
ATOM   1441  HA  ASN A 106      41.472  12.757  26.488  1.00 41.75           H
ATOM   1442  HB2 ASN A 106      42.258   9.815  26.184  1.00 36.32           H
ATOM   1443  HB3 ASN A 106      42.114  11.023  24.879  1.00 36.32           H
ATOM   1444 HD21 ASN A 106      45.577  10.850  26.836  1.00 45.55           H
ATOM   1445 HD22 ASN A 106      44.368   9.584  26.819  1.00 45.55           H
ATOM   1446  N   LEU A 107      38.949  11.925  27.204  1.00 33.03           N
ATOM   1447  CA  LEU A 107      37.521  11.786  26.939  1.00 37.34           C
ATOM   1448  C   LEU A 107      37.158  10.286  26.814  1.00 30.59           C
ATOM   1449  O   LEU A 107      36.413   9.834  25.975  1.00 32.83           O
ATOM   1450  CB  LEU A 107      37.032  12.594  25.709  1.00 39.44           C
ATOM   1451  CG  LEU A 107      37.450  14.077  25.909  1.00 38.16           C
ATOM   1452  CD1 LEU A 107      38.751  14.405  25.140  1.00 39.81           C
ATOM   1453  CD2 LEU A 107      36.350  15.006  25.424  1.00 35.09           C
ATOM   1454  H   LEU A 107      39.244  12.567  27.904  1.00 39.47           H
ATOM   1455  HA  LEU A 107      36.951  12.174  27.840  1.00 44.65           H
ATOM   1456  HB2 LEU A 107      37.430  12.196  24.762  1.00 47.16           H
ATOM   1457  HB3 LEU A 107      35.937  12.493  25.606  1.00 47.16           H
ATOM   1458  HG  LEU A 107      37.613  14.278  26.997  1.00 45.63           H
ATOM   1459 HD11 LEU A 107      39.063  15.436  25.307  1.00 47.61           H
ATOM   1460 HD12 LEU A 107      39.589  13.772  25.425  1.00 47.61           H
ATOM   1461 HD13 LEU A 107      38.600  14.281  24.059  1.00 47.61           H
ATOM   1462 HD21 LEU A 107      36.627  16.055  25.566  1.00 41.95           H
ATOM   1463 HD22 LEU A 107      36.156  14.871  24.349  1.00 41.95           H
ATOM   1464 HD23 LEU A 107      35.416  14.830  25.965  1.00 41.95           H
ATOM   1465  N   GLY A 108      37.740   9.467  27.795  1.00 26.82           N
ATOM   1466  CA  GLY A 108      37.309   8.091  28.055  1.00 29.13           C
ATOM   1467  C   GLY A 108      37.837   7.117  27.005  1.00 35.58           C
ATOM   1468  O   GLY A 108      37.366   5.990  26.855  1.00 37.14           O
ATOM   1469  H   GLY A 108      38.274   9.901  28.554  1.00 32.02           H
ATOM   1470  HA2 GLY A 108      37.645   7.756  29.064  1.00 34.79           H
ATOM   1471  HA3 GLY A 108      36.192   8.018  28.062  1.00 34.79           H
ATOM   1472  N   THR A 109      38.838   7.619  26.195  1.00 37.57           N
ATOM   1473  CA  THR A 109      39.458   6.792  25.142  1.00 30.10           C
ATOM   1474  C   THR A 109      40.831   6.363  25.653  1.00 33.05           C
ATOM   1475  O   THR A 109      41.275   6.801  26.690  1.00 33.45           O
ATOM   1476  CB  THR A 109      39.596   7.607  23.816  1.00 33.21           C
ATOM   1477  OG1 THR A 109      40.603   8.615  24.008  1.00 35.09           O
ATOM   1478  CG2 THR A 109      38.337   8.256  23.308  1.00 32.17           C
ATOM   1479  H   THR A 109      39.397   8.424  26.494  1.00 44.92           H
ATOM   1480  HA  THR A 109      38.828   5.876  24.939  1.00 35.95           H
ATOM   1481  HB  THR A 109      40.051   6.934  23.045  1.00 39.68           H
ATOM   1482  HG1 THR A 109      40.219   9.409  24.438  1.00 41.95           H
ATOM   1483 HG21 THR A 109      38.541   8.867  22.418  1.00 38.44           H
ATOM   1484 HG22 THR A 109      37.556   7.527  23.046  1.00 38.44           H
ATOM   1485 HG23 THR A 109      37.871   8.921  24.053  1.00 38.44           H
ATOM   1486  N   ILE A 110      41.432   5.479  24.845  1.00 32.95           N
ATOM   1487  CA  ILE A 110      42.801   4.943  24.891  1.00 35.60           C
ATOM   1488  C   ILE A 110      43.636   5.634  23.801  1.00 36.33           C
ATOM   1489  O   ILE A 110      44.360   5.013  23.018  1.00 36.23           O
ATOM   1490  CB  ILE A 110      42.803   3.401  24.741  1.00 40.90           C
ATOM   1491  CG1 ILE A 110      41.999   2.948  23.493  1.00 41.08           C
ATOM   1492  CG2 ILE A 110      42.259   2.781  26.038  1.00 27.65           C
ATOM   1493  CD1 ILE A 110      42.826   2.092  22.562  1.00 49.77           C
ATOM   1494  H   ILE A 110      40.897   5.197  24.035  1.00 39.38           H
ATOM   1495  HA  ILE A 110      43.241   5.191  25.858  1.00 42.55           H
ATOM   1496  HB  ILE A 110      43.837   3.067  24.643  1.00 48.91           H
ATOM   1497 HG12 ILE A 110      41.119   2.379  23.795  1.00 49.13           H
ATOM   1498 HG13 ILE A 110      41.662   3.801  22.903  1.00 49.13           H
ATOM   1499 HG21 ILE A 110      42.248   1.695  25.938  1.00 33.02           H
ATOM   1500 HG22 ILE A 110      42.890   3.059  26.882  1.00 33.02           H
ATOM   1501 HG23 ILE A 110      41.248   3.134  26.240  1.00 33.02           H
ATOM   1502 HD11 ILE A 110      42.207   1.799  21.712  1.00 59.56           H
ATOM   1503 HD12 ILE A 110      43.678   2.660  22.191  1.00 59.56           H
ATOM   1504 HD13 ILE A 110      43.175   1.206  23.099  1.00 59.56           H
ATOM   1505  N   ALA A 111      43.527   6.967  23.804  1.00 39.39           N
ATOM   1506  CA  ALA A 111      44.011   7.831  22.752  1.00 37.09           C
ATOM   1507  C   ALA A 111      45.497   7.714  22.456  1.00 31.73           C
ATOM   1508  O   ALA A 111      45.833   7.920  21.305  1.00 36.49           O
ATOM   1509  CB  ALA A 111      43.705   9.297  23.089  1.00 35.29           C
ATOM   1510  H   ALA A 111      42.914   7.389  24.489  1.00 47.10           H
ATOM   1511  HA  ALA A 111      43.468   7.554  21.857  1.00 44.35           H
ATOM   1512  HB1 ALA A 111      44.164   9.935  22.340  1.00 42.18           H
ATOM   1513  HB2 ALA A 111      42.639   9.491  23.065  1.00 42.18           H
ATOM   1514  HB3 ALA A 111      44.118   9.546  24.066  1.00 42.18           H
ATOM   1515  N   LYS A 112      46.393   7.456  23.420  1.00 33.71           N
ATOM   1516  CA  LYS A 112      47.837   7.389  23.133  1.00 38.81           C
ATOM   1517  C   LYS A 112      48.217   6.246  22.186  1.00 38.25           C
ATOM   1518  O   LYS A 112      48.883   6.461  21.167  1.00 39.67           O
ATOM   1519  CB  LYS A 112      48.623   7.330  24.445  1.00 43.85           C
ATOM   1520  CG  LYS A 112      50.113   7.025  24.205  1.00 46.17           C
ATOM   1521  CD  LYS A 112      50.946   7.568  25.363  1.00 50.65           C
ATOM   1522  CE  LYS A 112      52.383   7.060  25.321  1.00 54.25           C
ATOM   1523  NZ  LYS A 112      53.121   7.596  26.485  1.00 62.68           N1+
ATOM   1524  H   LYS A 112      46.081   7.319  24.372  1.00 40.29           H
ATOM   1525  HA  LYS A 112      48.127   8.309  22.622  1.00 46.41           H
ATOM   1526  HB2 LYS A 112      48.479   8.258  24.999  1.00 52.46           H
ATOM   1527  HB3 LYS A 112      48.232   6.512  25.046  1.00 52.46           H
ATOM   1528  HG2 LYS A 112      50.269   5.954  24.075  1.00 55.24           H
ATOM   1529  HG3 LYS A 112      50.443   7.547  23.305  1.00 55.24           H
ATOM   1530  HD2 LYS A 112      50.943   8.655  25.323  1.00 60.61           H
ATOM   1531  HD3 LYS A 112      50.496   7.259  26.306  1.00 60.61           H
ATOM   1532  HE2 LYS A 112      52.383   5.969  25.350  1.00 64.94           H
ATOM   1533  HE3 LYS A 112      52.855   7.391  24.394  1.00 64.94           H
ATOM   1534  HZ1 LYS A 112      54.075   7.267  26.472  1.00 75.05           H
ATOM   1535  HZ2 LYS A 112      53.125   8.607  26.435  1.00 75.05           H
ATOM   1536  HZ3 LYS A 112      52.668   7.312  27.342  1.00 75.05           H
ATOM   1537  N   SER A 113      47.779   5.035  22.534  1.00 38.37           N
ATOM   1538  CA  SER A 113      47.968   3.834  21.720  1.00 41.34           C
ATOM   1539  C   SER A 113      47.100   3.907  20.455  1.00 39.67           C
ATOM   1540  O   SER A 113      47.574   3.539  19.390  1.00 40.92           O
ATOM   1541  CB  SER A 113      47.717   2.548  22.545  1.00 39.15           C
ATOM   1542  OG  SER A 113      46.393   2.411  23.039  1.00 44.13           O
ATOM   1543  H   SER A 113      47.225   4.950  23.373  1.00 45.88           H
ATOM   1544  HA  SER A 113      49.011   3.806  21.401  1.00 49.44           H
ATOM   1545  HB2 SER A 113      47.932   1.690  21.909  1.00 46.81           H
ATOM   1546  HB3 SER A 113      48.405   2.526  23.389  1.00 46.81           H
ATOM   1547  HG  SER A 113      46.270   3.030  23.766  1.00 52.79           H
ATOM   1548  N   GLY A 114      45.857   4.396  20.556  1.00 35.89           N
ATOM   1549  CA  GLY A 114      44.978   4.575  19.396  1.00 33.14           C
ATOM   1550  C   GLY A 114      45.555   5.566  18.366  1.00 36.79           C
ATOM   1551  O   GLY A 114      45.483   5.304  17.173  1.00 38.55           O
ATOM   1552  H   GLY A 114      45.494   4.635  21.470  1.00 42.91           H
ATOM   1553  HA2 GLY A 114      44.850   3.604  18.915  1.00 39.61           H
ATOM   1554  HA3 GLY A 114      44.000   4.919  19.725  1.00 39.61           H
ATOM   1555  N   THR A 115      46.161   6.684  18.795  1.00 35.42           N
ATOM   1556  CA  THR A 115      46.942   7.561  17.910  1.00 38.13           C
ATOM   1557  C   THR A 115      48.105   6.843  17.198  1.00 42.54           C
ATOM   1558  O   THR A 115      48.312   7.072  16.003  1.00 47.97           O
ATOM   1559  CB  THR A 115      47.472   8.781  18.688  1.00 38.20           C
ATOM   1560  OG1 THR A 115      46.420   9.588  19.186  1.00 40.28           O
ATOM   1561  CG2 THR A 115      48.338   9.663  17.799  1.00 36.79           C
ATOM   1562  H   THR A 115      46.176   6.882  19.786  1.00 42.34           H
ATOM   1563  HA  THR A 115      46.244   7.928  17.154  1.00 45.59           H
ATOM   1564  HB  THR A 115      48.077   8.437  19.530  1.00 45.68           H
ATOM   1565  HG1 THR A 115      45.890   9.046  19.775  1.00 48.17           H
ATOM   1566 HG21 THR A 115      48.627  10.549  18.350  1.00 43.98           H
ATOM   1567 HG22 THR A 115      49.249   9.142  17.515  1.00 43.98           H
ATOM   1568 HG23 THR A 115      47.780   9.963  16.911  1.00 43.98           H
ATOM   1569  N   LYS A 116      48.910   6.067  17.933  1.00 38.98           N
ATOM   1570  CA  LYS A 116      50.058   5.340  17.384  1.00 47.37           C
ATOM   1571  C   LYS A 116      49.615   4.395  16.261  1.00 45.52           C
ATOM   1572  O   LYS A 116      50.148   4.475  15.159  1.00 44.87           O
ATOM   1573  CB  LYS A 116      50.783   4.624  18.534  1.00 47.17           C
ATOM   1574  CG  LYS A 116      51.907   3.668  18.114  0.42 58.73           C
ATOM   1575  CD  LYS A 116      52.281   2.758  19.303  0.60 56.32           C
ATOM   1576  CE  LYS A 116      53.734   2.303  19.223  0.93 65.63           C
ATOM   1577  NZ  LYS A 116      53.955   1.525  18.001  1.00 67.15           N1+
ATOM   1578  H   LYS A 116      48.711   5.966  18.919  1.00 46.61           H
ATOM   1579  HA  LYS A 116      50.747   6.059  16.946  1.00 56.68           H
ATOM   1580  HB2 LYS A 116      51.197   5.377  19.207  1.00 56.44           H
ATOM   1581  HB3 LYS A 116      50.054   4.037  19.094  1.00 56.44           H
ATOM   1582  HG2 LYS A 116      51.547   3.021  17.316  1.00 70.31           H
ATOM   1583  HG3 LYS A 116      52.771   4.228  17.748  1.00 70.31           H
ATOM   1584  HD2 LYS A 116      52.113   3.272  20.254  1.00 67.42           H
ATOM   1585  HD3 LYS A 116      51.633   1.877  19.287  1.00 67.42           H
ATOM   1586  HE2 LYS A 116      54.381   3.179  19.235  1.00 78.59           H
ATOM   1587  HE3 LYS A 116      53.952   1.691  20.095  1.00 78.59           H
ATOM   1588  HZ1 LYS A 116      54.178   0.575  18.225  1.00 80.42           H
ATOM   1589  HZ2 LYS A 116      53.122   1.534  17.431  1.00 80.42           H
ATOM   1590  HZ3 LYS A 116      54.695   1.934  17.460  1.00 80.42           H
ATOM   1591  N   ALA A 117      48.610   3.555  16.545  1.00 42.49           N
ATOM   1592  CA  ALA A 117      47.928   2.710  15.569  1.00 41.72           C
ATOM   1593  C   ALA A 117      47.428   3.491  14.329  1.00 46.02           C
ATOM   1594  O   ALA A 117      47.748   3.133  13.198  1.00 49.68           O
ATOM   1595  CB  ALA A 117      46.782   1.987  16.281  1.00 43.67           C
ATOM   1596  H   ALA A 117      48.241   3.558  17.484  1.00 50.82           H
ATOM   1597  HA  ALA A 117      48.644   1.963  15.228  1.00 49.90           H
ATOM   1598  HB1 ALA A 117      46.326   1.267  15.601  1.00 52.24           H
ATOM   1599  HB2 ALA A 117      47.162   1.455  17.154  1.00 52.24           H
ATOM   1600  HB3 ALA A 117      46.020   2.699  16.602  1.00 52.24           H
ATOM   1601  N   PHE A 118      46.671   4.579  14.520  1.00 43.11           N
ATOM   1602  CA  PHE A 118      46.176   5.379  13.409  1.00 44.41           C
ATOM   1603  C   PHE A 118      47.312   5.913  12.536  1.00 45.36           C
ATOM   1604  O   PHE A 118      47.222   5.824  11.313  1.00 43.15           O
ATOM   1605  CB  PHE A 118      45.254   6.480  13.935  1.00 37.27           C
ATOM   1606  CG  PHE A 118      44.625   7.419  12.923  1.00 34.72           C
ATOM   1607  CD1 PHE A 118      44.100   6.981  11.695  1.00 36.17           C
ATOM   1608  CD2 PHE A 118      44.468   8.760  13.282  1.00 34.82           C
ATOM   1609  CE1 PHE A 118      43.377   7.862  10.871  1.00 37.80           C
ATOM   1610  CE2 PHE A 118      43.775   9.646  12.453  1.00 36.34           C
ATOM   1611  CZ  PHE A 118      43.208   9.194  11.269  1.00 30.59           C
ATOM   1612  H   PHE A 118      46.402   4.847  15.456  1.00 51.57           H
ATOM   1613  HA  PHE A 118      45.573   4.720  12.784  1.00 53.13           H
ATOM   1614  HB2 PHE A 118      44.435   6.007  14.474  1.00 44.56           H
ATOM   1615  HB3 PHE A 118      45.815   7.068  14.661  1.00 44.56           H
ATOM   1616  HD1 PHE A 118      44.219   5.954  11.393  1.00 43.23           H
ATOM   1617  HD2 PHE A 118      44.835   9.102  14.234  1.00 41.62           H
ATOM   1618  HE1 PHE A 118      42.921   7.509   9.956  1.00 45.20           H
ATOM   1619  HE2 PHE A 118      43.619  10.669  12.762  1.00 43.44           H
ATOM   1620  HZ  PHE A 118      42.603   9.876  10.702  1.00 36.55           H
ATOM   1621  N   MET A 119      48.391   6.416  13.147  1.00 46.47           N
ATOM   1622  CA  MET A 119      49.544   6.929  12.420  1.00 50.73           C
ATOM   1623  C   MET A 119      50.282   5.862  11.610  1.00 56.33           C
ATOM   1624  O   MET A 119      50.592   6.120  10.445  1.00 54.36           O
ATOM   1625  CB  MET A 119      50.463   7.682  13.366  1.00 44.58           C
ATOM   1626  CG  MET A 119      50.074   9.150  13.421  1.00 43.52           C
ATOM   1627  SD  MET A 119      50.901   9.985  14.778  1.00 69.93           S
ATOM   1628  CE  MET A 119      50.153  11.599  14.452  1.00 49.62           C
ATOM   1629  H   MET A 119      48.423   6.434  14.157  1.00 55.60           H
ATOM   1630  HA  MET A 119      49.161   7.648  11.693  1.00 60.71           H
ATOM   1631  HB2 MET A 119      50.399   7.252  14.368  1.00 53.33           H
ATOM   1632  HB3 MET A 119      51.493   7.607  13.017  1.00 53.33           H
ATOM   1633  HG2 MET A 119      50.333   9.644  12.484  1.00 52.06           H
ATOM   1634  HG3 MET A 119      48.999   9.227  13.572  1.00 52.06           H
ATOM   1635  HE1 MET A 119      50.423  12.298  15.241  1.00 59.38           H
ATOM   1636  HE2 MET A 119      50.521  11.962  13.493  1.00 59.38           H
ATOM   1637  HE3 MET A 119      49.069  11.500  14.407  1.00 59.38           H
ATOM   1638  N   GLU A 120      50.538   4.688  12.201  1.00 54.51           N
ATOM   1639  CA  GLU A 120      51.060   3.526  11.474  1.00 58.25           C
ATOM   1640  C   GLU A 120      50.195   3.201  10.234  1.00 57.05           C
ATOM   1641  O   GLU A 120      50.734   2.937   9.160  1.00 65.03           O
ATOM   1642  CB  GLU A 120      51.109   2.270  12.373  1.00 62.93           C
ATOM   1643  CG  GLU A 120      52.150   2.267  13.503  1.00 67.68           C
ATOM   1644  CD  GLU A 120      51.974   1.087  14.481  1.00 68.85           C
ATOM   1645  OE1 GLU A 120      51.552   0.001  14.027  1.00 73.59           O
ATOM   1646  OE2 GLU A 120      52.270   1.278  15.687  1.00 72.66           O1-
ATOM   1647  H   GLU A 120      50.251   4.549  13.160  1.00 65.25           H
ATOM   1648  HA  GLU A 120      52.075   3.759  11.152  1.00 69.74           H
ATOM   1649  HB2 GLU A 120      50.126   2.109  12.816  1.00 75.35           H
ATOM   1650  HB3 GLU A 120      51.323   1.413  11.733  1.00 75.35           H
ATOM   1651  HG2 GLU A 120      53.136   2.175  13.047  1.00 81.05           H
ATOM   1652  HG3 GLU A 120      52.138   3.205  14.046  1.00 81.05           H
ATOM   1653  N   ALA A 121      48.855   3.194  10.382  1.00 57.44           N
ATOM   1654  CA  ALA A 121      47.929   2.912   9.287  1.00 56.27           C
ATOM   1655  C   ALA A 121      48.028   3.989   8.197  1.00 51.76           C
ATOM   1656  O   ALA A 121      48.085   3.662   7.014  1.00 54.31           O
ATOM   1657  CB  ALA A 121      46.516   2.703   9.841  1.00 44.91           C
ATOM   1658  H   ALA A 121      48.453   3.409  11.285  1.00 68.77           H
ATOM   1659  HA  ALA A 121      48.230   1.964   8.840  1.00 67.36           H
ATOM   1660  HB1 ALA A 121      45.845   2.399   9.039  1.00 53.72           H
ATOM   1661  HB2 ALA A 121      46.536   1.929  10.608  1.00 53.72           H
ATOM   1662  HB3 ALA A 121      46.157   3.629  10.284  1.00 53.72           H
ATOM   1663  N   LEU A 122      48.113   5.263   8.573  1.00 46.18           N
ATOM   1664  CA  LEU A 122      48.224   6.340   7.599  1.00 55.65           C
ATOM   1665  C   LEU A 122      49.494   6.204   6.731  1.00 65.71           C
ATOM   1666  O   LEU A 122      49.436   6.505   5.535  1.00 68.34           O
ATOM   1667  CB  LEU A 122      48.144   7.704   8.293  1.00 47.90           C
ATOM   1668  CG  LEU A 122      46.789   8.072   8.922  1.00 52.89           C
ATOM   1669  CD1 LEU A 122      47.008   9.375   9.710  1.00 43.33           C
ATOM   1670  CD2 LEU A 122      45.660   8.227   7.885  1.00 47.66           C
ATOM   1671  H   LEU A 122      48.094   5.495   9.555  1.00 55.25           H
ATOM   1672  HA  LEU A 122      47.370   6.263   6.926  1.00 66.62           H
ATOM   1673  HB2 LEU A 122      48.896   7.712   9.081  1.00 57.31           H
ATOM   1674  HB3 LEU A 122      48.412   8.478   7.575  1.00 57.31           H
ATOM   1675  HG  LEU A 122      46.487   7.285   9.601  1.00 63.30           H
ATOM   1676 HD11 LEU A 122      46.073   9.682  10.179  1.00 51.83           H
ATOM   1677 HD12 LEU A 122      47.755   9.220  10.488  1.00 51.83           H
ATOM   1678 HD13 LEU A 122      47.341  10.165   9.037  1.00 51.83           H
ATOM   1679 HD21 LEU A 122      44.807   8.742   8.331  1.00 57.02           H
ATOM   1680 HD22 LEU A 122      46.003   8.794   7.018  1.00 57.02           H
ATOM   1681 HD23 LEU A 122      45.326   7.240   7.575  1.00 57.02           H
ATOM   1682  N   GLN A 123      50.618   5.746   7.322  1.00 72.04           N
ATOM   1683  CA  GLN A 123      51.880   5.434   6.627  1.00 70.90           C
ATOM   1684  C   GLN A 123      51.651   4.320   5.594  1.00 66.45           C
ATOM   1685  O   GLN A 123      51.970   4.515   4.418  1.00 71.00           O
ATOM   1686  CB  GLN A 123      52.959   5.067   7.661  1.00 72.08           C
ATOM   1687  H   GLN A 123      50.577   5.533   8.310  1.00 86.28           H
ATOM   1688  HA  GLN A 123      52.220   6.327   6.101  1.00 84.92           H
ATOM   1689  HB1 GLN A 123      53.192   5.932   8.284  1.00 86.33           H
ATOM   1690  HB3 GLN A 123      53.867   4.735   7.158  1.00 86.33           H
ATOM   1691  N   ALA A 124      51.020   3.219   6.042  1.00 62.04           N
ATOM   1692  CA  ALA A 124      50.420   2.127   5.257  1.00 60.41           C
ATOM   1693  C   ALA A 124      49.230   2.489   4.304  1.00 64.83           C
ATOM   1694  O   ALA A 124      48.510   1.590   3.858  1.00 62.26           O
ATOM   1695  CB  ALA A 124      50.001   1.009   6.245  1.00 55.08           C
ATOM   1696  H   ALA A 124      50.829   3.187   7.034  1.00 74.28           H
ATOM   1697  HA  ALA A 124      51.211   1.719   4.630  1.00 72.33           H
ATOM   1698  HB1 ALA A 124      49.709   0.112   5.700  1.00 65.93           H
ATOM   1699  HB2 ALA A 124      50.832   0.760   6.903  1.00 65.93           H
ATOM   1700  HB3 ALA A 124      49.158   1.332   6.852  1.00 65.93           H
ATOM   1701  N   GLY A 125      48.997   3.773   3.979  1.00 66.97           N
ATOM   1702  CA  GLY A 125      48.020   4.210   2.975  1.00 61.45           C
ATOM   1703  C   GLY A 125      46.571   4.499   3.435  1.00 61.85           C
ATOM   1704  O   GLY A 125      45.850   5.127   2.654  1.00 59.29           O
ATOM   1705  H   GLY A 125      49.593   4.488   4.374  1.00 80.19           H
ATOM   1706  HA2 GLY A 125      48.404   5.134   2.544  1.00 73.58           H
ATOM   1707  HA3 GLY A 125      47.965   3.456   2.190  1.00 73.58           H
ATOM   1708  N   ALA A 126      46.110   4.075   4.635  1.00 64.48           N
ATOM   1709  CA  ALA A 126      44.785   4.458   5.180  1.00 56.04           C
ATOM   1710  C   ALA A 126      44.606   5.985   5.152  1.00 50.76           C
ATOM   1711  O   ALA A 126      45.600   6.726   5.093  1.00 46.21           O
ATOM   1712  CB  ALA A 126      44.613   3.951   6.617  1.00 49.63           C
ATOM   1713  H   ALA A 126      46.732   3.558   5.241  1.00 77.21           H
ATOM   1714  HA  ALA A 126      44.000   3.997   4.579  1.00 67.08           H
ATOM   1715  HB1 ALA A 126      43.613   4.190   6.972  1.00 59.39           H
ATOM   1716  HB2 ALA A 126      44.749   2.871   6.650  1.00 59.39           H
ATOM   1717  HB3 ALA A 126      45.336   4.429   7.274  1.00 59.39           H
ATOM   1718  N   ASP A 127      43.341   6.446   5.195  1.00 49.05           N
ATOM   1719  CA  ASP A 127      43.038   7.884   5.320  1.00 49.78           C
ATOM   1720  C   ASP A 127      42.215   8.201   6.574  1.00 40.68           C
ATOM   1721  O   ASP A 127      41.729   7.313   7.282  1.00 33.37           O
ATOM   1722  CB  ASP A 127      42.391   8.489   4.060  1.00 48.43           C
ATOM   1723  CG  ASP A 127      41.069   7.822   3.795  1.00 44.94           C
ATOM   1724  OD1 ASP A 127      41.080   6.755   3.145  1.00 52.07           O
ATOM   1725  OD2 ASP A 127      40.072   8.411   4.258  1.00 47.61           O1-
ATOM   1726  H   ASP A 127      42.567   5.796   5.257  1.00 58.69           H
ATOM   1727  HA  ASP A 127      43.975   8.430   5.444  1.00 59.57           H
ATOM   1728  HB2 ASP A 127      42.241   9.559   4.201  1.00 57.95           H
ATOM   1729  HB3 ASP A 127      43.064   8.298   3.228  1.00 57.95           H
ATOM   1730  N   ILE A 128      42.103   9.516   6.814  1.00 40.45           N
ATOM   1731  CA  ILE A 128      41.504  10.118   7.986  1.00 37.57           C
ATOM   1732  C   ILE A 128      40.068   9.650   8.225  1.00 39.19           C
ATOM   1733  O   ILE A 128      39.626   9.681   9.363  1.00 37.45           O
ATOM   1734  CB  ILE A 128      41.696  11.644   7.916  1.00 39.48           C
ATOM   1735  CG1 ILE A 128      43.197  12.012   8.129  1.00 43.04           C
ATOM   1736  CG2 ILE A 128      40.803  12.399   8.906  1.00 31.59           C
ATOM   1737  CD1 ILE A 128      43.552  13.470   7.780  1.00 44.91           C
ATOM   1738  H   ILE A 128      42.509  10.158   6.145  1.00 48.37           H
ATOM   1739  HA  ILE A 128      42.088   9.747   8.816  1.00 44.92           H
ATOM   1740  HB  ILE A 128      41.407  11.960   6.914  1.00 47.21           H
ATOM   1741 HG12 ILE A 128      43.454  11.841   9.175  1.00 51.48           H
ATOM   1742 HG13 ILE A 128      43.841  11.360   7.541  1.00 51.48           H
ATOM   1743 HG21 ILE A 128      41.005  13.467   8.854  1.00 37.74           H
ATOM   1744 HG22 ILE A 128      39.756  12.260   8.643  1.00 37.74           H
ATOM   1745 HG23 ILE A 128      40.984  12.043   9.919  1.00 37.74           H
ATOM   1746 HD11 ILE A 128      44.621  13.616   7.912  1.00 53.73           H
ATOM   1747 HD12 ILE A 128      43.287  13.686   6.745  1.00 53.73           H
ATOM   1748 HD13 ILE A 128      43.035  14.163   8.443  1.00 53.73           H
ATOM   1749  N   SER A 129      39.327   9.213   7.200  1.00 37.09           N
ATOM   1750  CA  SER A 129      37.962   8.698   7.366  1.00 39.43           C
ATOM   1751  C   SER A 129      37.927   7.467   8.275  1.00 39.48           C
ATOM   1752  O   SER A 129      36.857   7.127   8.778  1.00 38.27           O
ATOM   1753  CB  SER A 129      37.230   8.449   6.009  1.00 37.01           C
ATOM   1754  OG  SER A 129      37.531   7.212   5.399  1.00 35.66           O
ATOM   1755  H   SER A 129      39.737   9.183   6.276  1.00 44.35           H
ATOM   1756  HA  SER A 129      37.407   9.489   7.870  1.00 47.15           H
ATOM   1757  HB2 SER A 129      36.157   8.475   6.192  1.00 44.24           H
ATOM   1758  HB3 SER A 129      37.465   9.234   5.297  1.00 44.24           H
ATOM   1759  HG  SER A 129      38.423   7.261   5.038  1.00 42.63           H
ATOM   1760  N   MET A 130      39.070   6.796   8.477  1.00 34.13           N
ATOM   1761  CA  MET A 130      39.177   5.558   9.246  1.00 40.28           C
ATOM   1762  C   MET A 130      39.550   5.791  10.707  1.00 37.24           C
ATOM   1763  O   MET A 130      39.735   4.822  11.431  1.00 37.15           O
ATOM   1764  CB  MET A 130      40.170   4.620   8.541  1.00 45.91           C
ATOM   1765  CG  MET A 130      39.667   4.311   7.107  1.00 55.09           C
ATOM   1766  SD  MET A 130      40.955   3.977   5.890  1.00 59.19           S
ATOM   1767  CE  MET A 130      41.008   2.212   6.265  1.00 60.16           C
ATOM   1768  H   MET A 130      39.910   7.136   8.029  1.00 40.79           H
ATOM   1769  HA  MET A 130      38.210   5.055   9.236  1.00 48.18           H
ATOM   1770  HB2 MET A 130      41.144   5.106   8.496  1.00 54.93           H
ATOM   1771  HB3 MET A 130      40.274   3.687   9.096  1.00 54.93           H
ATOM   1772  HG2 MET A 130      38.988   3.459   7.161  1.00 65.94           H
ATOM   1773  HG3 MET A 130      39.090   5.141   6.703  1.00 65.94           H
ATOM   1774  HE1 MET A 130      41.781   1.745   5.654  1.00 72.03           H
ATOM   1775  HE2 MET A 130      41.235   2.067   7.321  1.00 72.03           H
ATOM   1776  HE3 MET A 130      40.042   1.762   6.035  1.00 72.03           H
ATOM   1777  N   ILE A 131      39.654   7.055  11.153  1.00 35.85           N
ATOM   1778  CA  ILE A 131      40.055   7.447  12.514  1.00 33.32           C
ATOM   1779  C   ILE A 131      39.301   6.704  13.628  1.00 30.07           C
ATOM   1780  O   ILE A 131      39.892   6.364  14.642  1.00 32.85           O
ATOM   1781  CB  ILE A 131      39.904   8.984  12.670  1.00 34.56           C
ATOM   1782  CG1 ILE A 131      40.497   9.441  14.024  1.00 27.12           C
ATOM   1783  CG2 ILE A 131      38.444   9.461  12.486  1.00 34.33           C
ATOM   1784  CD1 ILE A 131      40.588  10.948  14.191  1.00 24.21           C
ATOM   1785  H   ILE A 131      39.443   7.803  10.508  1.00 42.86           H
ATOM   1786  HA  ILE A 131      41.111   7.203  12.616  1.00 39.82           H
ATOM   1787  HB  ILE A 131      40.500   9.458  11.890  1.00 41.31           H
ATOM   1788 HG12 ILE A 131      39.905   9.039  14.843  1.00 32.38           H
ATOM   1789 HG13 ILE A 131      41.504   9.041  14.115  1.00 32.38           H
ATOM   1790 HG21 ILE A 131      38.417  10.547  12.434  1.00 41.03           H
ATOM   1791 HG22 ILE A 131      38.024   9.079  11.555  1.00 41.03           H
ATOM   1792 HG23 ILE A 131      37.814   9.127  13.309  1.00 41.03           H
ATOM   1793 HD11 ILE A 131      41.058  11.168  15.150  1.00 28.88           H
ATOM   1794 HD12 ILE A 131      41.185  11.366  13.384  1.00 28.88           H
ATOM   1795 HD13 ILE A 131      39.597  11.399  14.180  1.00 28.88           H
ATOM   1796  N   GLY A 132      38.005   6.460  13.462  1.00 34.86           N
ATOM   1797  CA  GLY A 132      37.190   5.797  14.473  1.00 37.58           C
ATOM   1798  C   GLY A 132      37.612   4.338  14.683  1.00 36.14           C
ATOM   1799  O   GLY A 132      37.410   3.801  15.770  1.00 30.54           O
ATOM   1800  H   GLY A 132      37.552   6.748  12.605  1.00 41.67           H
ATOM   1801  HA2 GLY A 132      37.303   6.332  15.418  1.00 44.93           H
ATOM   1802  HA3 GLY A 132      36.147   5.815  14.165  1.00 44.93           H
ATOM   1803  N   GLN A 133      38.200   3.682  13.671  1.00 35.13           N
ATOM   1804  CA  GLN A 133      38.615   2.277  13.839  1.00 41.54           C
ATOM   1805  C   GLN A 133      39.686   2.085  14.944  1.00 39.62           C
ATOM   1806  O   GLN A 133      39.938   0.964  15.404  1.00 44.68           O
ATOM   1807  CB  GLN A 133      39.063   1.733  12.490  1.00 41.02           C
ATOM   1808  CG  GLN A 133      37.877   1.573  11.525  1.00 42.37           C
ATOM   1809  CD  GLN A 133      38.303   1.158  10.121  1.00 59.20           C
ATOM   1810  OE1 GLN A 133      37.718   1.627   9.144  1.00 63.36           O
ATOM   1811  NE2 GLN A 133      39.325   0.299   9.988  1.00 71.71           N
ATOM   1812  H   GLN A 133      38.388   4.153  12.795  1.00 42.00           H
ATOM   1813  HA  GLN A 133      37.736   1.710  14.142  1.00 49.68           H
ATOM   1814  HB2 GLN A 133      39.808   2.395  12.050  1.00 49.06           H
ATOM   1815  HB3 GLN A 133      39.525   0.760  12.653  1.00 49.06           H
ATOM   1816  HG2 GLN A 133      37.183   0.822  11.904  1.00 50.68           H
ATOM   1817  HG3 GLN A 133      37.317   2.503  11.446  1.00 50.68           H
ATOM   1818 HE21 GLN A 133      39.799  -0.061  10.804  1.00 85.89           H
ATOM   1819 HE22 GLN A 133      39.630   0.035   9.062  1.00 85.89           H
ATOM   1820  N   PHE A 134      40.327   3.206  15.323  1.00 40.61           N
ATOM   1821  CA  PHE A 134      41.463   3.335  16.247  1.00 36.13           C
ATOM   1822  C   PHE A 134      41.051   4.005  17.570  1.00 36.91           C
ATOM   1823  O   PHE A 134      41.908   4.280  18.410  1.00 45.58           O
ATOM   1824  CB  PHE A 134      42.597   4.122  15.568  1.00 35.67           C
ATOM   1825  CG  PHE A 134      42.964   3.632  14.191  1.00 46.04           C
ATOM   1826  CD1 PHE A 134      43.663   2.421  14.030  1.00 51.37           C
ATOM   1827  CD2 PHE A 134      42.508   4.330  13.059  1.00 45.80           C
ATOM   1828  CE1 PHE A 134      43.919   1.938  12.734  1.00 55.21           C
ATOM   1829  CE2 PHE A 134      42.744   3.828  11.762  1.00 51.17           C
ATOM   1830  CZ  PHE A 134      43.484   2.651  11.599  1.00 48.65           C
ATOM   1831  H   PHE A 134      40.029   4.065  14.882  1.00 48.57           H
ATOM   1832  HA  PHE A 134      41.844   2.340  16.478  1.00 43.19           H
ATOM   1833  HB2 PHE A 134      42.314   5.171  15.500  1.00 42.64           H
ATOM   1834  HB3 PHE A 134      43.479   4.052  16.198  1.00 42.64           H
ATOM   1835  HD1 PHE A 134      43.995   1.860  14.892  1.00 61.48           H
ATOM   1836  HD2 PHE A 134      41.945   5.240  13.184  1.00 54.79           H
ATOM   1837  HE1 PHE A 134      44.464   1.015  12.610  1.00 66.09           H
ATOM   1838  HE2 PHE A 134      42.378   4.358  10.894  1.00 61.24           H
ATOM   1839  HZ  PHE A 134      43.694   2.284  10.604  1.00 58.22           H
ATOM   1840  N   GLY A 135      39.758   4.298  17.760  1.00 32.64           N
ATOM   1841  CA  GLY A 135      39.208   4.719  19.041  1.00 32.45           C
ATOM   1842  C   GLY A 135      39.348   6.245  19.338  1.00 29.61           C
ATOM   1843  O   GLY A 135      39.011   6.703  20.422  1.00 28.99           O
ATOM   1844  H   GLY A 135      39.100   4.095  17.017  1.00 39.01           H
ATOM   1845  HA2 GLY A 135      38.153   4.463  19.057  1.00 38.78           H
ATOM   1846  HA3 GLY A 135      39.713   4.158  19.827  1.00 38.78           H
ATOM   1847  N   VAL A 136      39.781   7.048  18.378  1.00 31.02           N
ATOM   1848  CA  VAL A 136      40.050   8.455  18.572  1.00 34.37           C
ATOM   1849  C   VAL A 136      39.227   9.306  17.624  1.00 30.34           C
ATOM   1850  O   VAL A 136      39.662  10.404  17.304  1.00 29.08           O
ATOM   1851  CB  VAL A 136      41.570   8.704  18.505  1.00 28.72           C
ATOM   1852  CG1 VAL A 136      42.210   8.019  19.712  1.00 27.18           C
ATOM   1853  CG2 VAL A 136      42.181   8.250  17.181  1.00 33.15           C
ATOM   1854  H   VAL A 136      40.012   6.655  17.477  1.00 37.06           H
ATOM   1855  HA  VAL A 136      39.730   8.762  19.569  1.00 41.08           H
ATOM   1856  HB  VAL A 136      41.778   9.766  18.611  1.00 34.30           H
ATOM   1857 HG11 VAL A 136      43.288   8.189  19.679  1.00 32.46           H
ATOM   1858 HG12 VAL A 136      41.802   8.444  20.628  1.00 32.46           H
ATOM   1859 HG13 VAL A 136      42.029   6.945  19.693  1.00 32.46           H
ATOM   1860 HG21 VAL A 136      43.243   8.503  17.167  1.00 39.61           H
ATOM   1861 HG22 VAL A 136      42.071   7.174  17.051  1.00 39.61           H
ATOM   1862 HG23 VAL A 136      41.692   8.766  16.361  1.00 39.61           H
ATOM   1863  N   GLY A 137      38.038   8.838  17.218  1.00 28.44           N
ATOM   1864  CA  GLY A 137      37.193   9.582  16.310  1.00 31.82           C
ATOM   1865  C   GLY A 137      36.737  10.945  16.811  1.00 28.81           C
ATOM   1866  O   GLY A 137      36.488  11.809  15.984  1.00 29.98           O
ATOM   1867  H   GLY A 137      37.702   7.949  17.563  1.00 33.96           H
ATOM   1868  HA2 GLY A 137      37.763   9.755  15.402  1.00 38.01           H
ATOM   1869  HA3 GLY A 137      36.314   8.989  16.070  1.00 38.01           H
ATOM   1870  N   PHE A 138      36.626  11.174  18.121  1.00 27.63           N
ATOM   1871  CA  PHE A 138      36.264  12.505  18.676  1.00 32.78           C
ATOM   1872  C   PHE A 138      37.083  13.674  18.072  1.00 27.49           C
ATOM   1873  O   PHE A 138      36.545  14.709  17.742  1.00 23.71           O
ATOM   1874  CB  PHE A 138      36.534  12.530  20.199  1.00 25.01           C
ATOM   1875  CG  PHE A 138      36.584  13.901  20.835  1.00 24.21           C
ATOM   1876  CD1 PHE A 138      35.389  14.649  21.009  1.00 22.75           C
ATOM   1877  CD2 PHE A 138      37.791  14.465  21.248  1.00 22.25           C
ATOM   1878  CE1 PHE A 138      35.423  15.960  21.460  1.00 26.92           C
ATOM   1879  CE2 PHE A 138      37.826  15.788  21.692  1.00 23.77           C
ATOM   1880  CZ  PHE A 138      36.662  16.550  21.766  1.00 25.43           C
ATOM   1881  H   PHE A 138      36.866  10.436  18.752  1.00 32.99           H
ATOM   1882  HA  PHE A 138      35.177  12.713  18.475  1.00 39.17           H
ATOM   1883  HB2 PHE A 138      35.769  11.900  20.706  1.00 29.84           H
ATOM   1884  HB3 PHE A 138      37.484  11.982  20.404  1.00 29.84           H
ATOM   1885  HD1 PHE A 138      34.431  14.215  20.715  1.00 27.13           H
ATOM   1886  HD2 PHE A 138      38.726  13.917  21.176  1.00 26.54           H
ATOM   1887  HE1 PHE A 138      34.499  16.527  21.556  1.00 32.14           H
ATOM   1888  HE2 PHE A 138      38.785  16.217  21.979  1.00 28.36           H
ATOM   1889  HZ  PHE A 138      36.693  17.595  22.056  1.00 30.36           H
ATOM   1890  N   TYR A 139      38.409  13.463  17.951  1.00 26.10           N
ATOM   1891  CA  TYR A 139      39.375  14.494  17.507  1.00 26.78           C
ATOM   1892  C   TYR A 139      39.118  14.904  16.065  1.00 24.02           C
ATOM   1893  O   TYR A 139      39.591  15.967  15.695  1.00 29.06           O
ATOM   1894  CB  TYR A 139      40.821  14.022  17.729  1.00 23.20           C
ATOM   1895  CG  TYR A 139      41.131  13.681  19.179  1.00 27.24           C
ATOM   1896  CD1 TYR A 139      41.566  14.693  20.053  1.00 23.45           C
ATOM   1897  CD2 TYR A 139      40.850  12.389  19.701  1.00 24.69           C
ATOM   1898  CE1 TYR A 139      41.689  14.443  21.426  1.00 24.55           C
ATOM   1899  CE2 TYR A 139      40.989  12.119  21.060  1.00 25.90           C
ATOM   1900  CZ  TYR A 139      41.449  13.147  21.934  1.00 35.64           C
ATOM   1901  OH  TYR A 139      41.733  12.874  23.235  1.00 34.14           O
ATOM   1902  H   TYR A 139      38.785  12.578  18.265  1.00 31.15           H
ATOM   1903  HA  TYR A 139      39.248  15.383  18.125  1.00 31.97           H
ATOM   1904  HB2 TYR A 139      40.997  13.140  17.109  1.00 27.68           H
ATOM   1905  HB3 TYR A 139      41.492  14.807  17.386  1.00 27.68           H
ATOM   1906  HD1 TYR A 139      41.737  15.688  19.675  1.00 27.98           H
ATOM   1907  HD2 TYR A 139      40.499  11.613  19.061  1.00 29.47           H
ATOM   1908  HE1 TYR A 139      42.001  15.231  22.094  1.00 29.30           H
ATOM   1909  HE2 TYR A 139      40.789  11.125  21.431  1.00 30.92           H
ATOM   1910  HH  TYR A 139      41.438  12.002  23.506  1.00 40.81           H
ATOM   1911  N   SER A 140      38.377  14.119  15.242  1.00 25.44           N
ATOM   1912  CA  SER A 140      37.955  14.548  13.906  1.00 30.49           C
ATOM   1913  C   SER A 140      37.060  15.789  13.992  1.00 30.18           C
ATOM   1914  O   SER A 140      36.826  16.414  12.969  1.00 28.97           O
ATOM   1915  CB  SER A 140      37.222  13.444  13.122  1.00 28.80           C
ATOM   1916  OG  SER A 140      35.949  13.200  13.694  1.00 30.11           O
ATOM   1917  H   SER A 140      38.000  13.249  15.598  1.00 30.37           H
ATOM   1918  HA  SER A 140      38.846  14.808  13.337  1.00 36.42           H
ATOM   1919  HB2 SER A 140      37.070  13.776  12.096  1.00 34.40           H
ATOM   1920  HB3 SER A 140      37.816  12.535  13.122  1.00 34.40           H
ATOM   1921  HG  SER A 140      36.059  12.738  14.532  1.00 35.97           H
ATOM   1922  N   ALA A 141      36.552  16.124  15.195  1.00 25.46           N
ATOM   1923  CA  ALA A 141      35.804  17.364  15.469  1.00 29.00           C
ATOM   1924  C   ALA A 141      36.620  18.562  14.991  1.00 30.51           C
ATOM   1925  O   ALA A 141      36.028  19.508  14.462  1.00 27.60           O
ATOM   1926  CB  ALA A 141      35.463  17.500  16.959  1.00 25.52           C
ATOM   1927  H   ALA A 141      36.755  15.523  15.981  1.00 30.39           H
ATOM   1928  HA  ALA A 141      34.867  17.339  14.908  1.00 34.64           H
ATOM   1929  HB1 ALA A 141      34.911  18.420  17.123  1.00 30.46           H
ATOM   1930  HB2 ALA A 141      34.852  16.660  17.282  1.00 30.46           H
ATOM   1931  HB3 ALA A 141      36.369  17.534  17.565  1.00 30.46           H
ATOM   1932  N   TYR A 142      37.966  18.485  15.140  1.00 27.17           N
ATOM   1933  CA  TYR A 142      38.875  19.542  14.694  1.00 29.12           C
ATOM   1934  C   TYR A 142      39.103  19.635  13.153  1.00 33.03           C
ATOM   1935  O   TYR A 142      39.826  20.530  12.691  1.00 30.42           O
ATOM   1936  CB  TYR A 142      40.173  19.517  15.545  1.00 28.54           C
ATOM   1937  CG  TYR A 142      39.956  19.794  17.017  1.00 25.85           C
ATOM   1938  CD1 TYR A 142      39.999  21.119  17.499  1.00 26.76           C
ATOM   1939  CD2 TYR A 142      39.638  18.738  17.897  1.00 29.24           C
ATOM   1940  CE1 TYR A 142      39.694  21.391  18.837  1.00 28.85           C
ATOM   1941  CE2 TYR A 142      39.362  18.997  19.250  1.00 27.53           C
ATOM   1942  CZ  TYR A 142      39.399  20.325  19.722  1.00 30.06           C
ATOM   1943  OH  TYR A 142      39.084  20.581  21.018  1.00 24.08           O
ATOM   1944  H   TYR A 142      38.373  17.666  15.571  1.00 32.44           H
ATOM   1945  HA  TYR A 142      38.392  20.482  14.956  1.00 34.78           H
ATOM   1946  HB2 TYR A 142      40.658  18.548  15.429  1.00 34.09           H
ATOM   1947  HB3 TYR A 142      40.853  20.277  15.163  1.00 34.09           H
ATOM   1948  HD1 TYR A 142      40.212  21.939  16.827  1.00 31.94           H
ATOM   1949  HD2 TYR A 142      39.597  17.724  17.536  1.00 34.92           H
ATOM   1950  HE1 TYR A 142      39.696  22.413  19.185  1.00 34.45           H
ATOM   1951  HE2 TYR A 142      39.104  18.191  19.918  1.00 32.87           H
ATOM   1952  HH  TYR A 142      39.011  21.524  21.181  1.00 28.73           H
ATOM   1953  N   LEU A 143      38.456  18.764  12.346  1.00 29.65           N
ATOM   1954  CA  LEU A 143      38.302  18.970  10.908  1.00 28.60           C
ATOM   1955  C   LEU A 143      37.450  20.208  10.626  1.00 33.50           C
ATOM   1956  O   LEU A 143      37.701  20.906   9.650  1.00 27.83           O
ATOM   1957  CB  LEU A 143      37.673  17.726  10.255  1.00 31.09           C
ATOM   1958  CG  LEU A 143      38.557  16.466  10.249  1.00 31.62           C
ATOM   1959  CD1 LEU A 143      37.753  15.282   9.734  1.00 27.35           C
ATOM   1960  CD2 LEU A 143      39.831  16.638   9.394  1.00 28.72           C
ATOM   1961  H   LEU A 143      37.870  18.055  12.768  1.00 35.41           H
ATOM   1962  HA  LEU A 143      39.281  19.146  10.467  1.00 34.15           H
ATOM   1963  HB2 LEU A 143      36.726  17.518  10.751  1.00 37.14           H
ATOM   1964  HB3 LEU A 143      37.438  17.964   9.224  1.00 37.14           H
ATOM   1965  HG  LEU A 143      38.863  16.230  11.267  1.00 37.79           H
ATOM   1966 HD11 LEU A 143      38.316  14.366   9.903  1.00 32.65           H
ATOM   1967 HD12 LEU A 143      36.788  15.215  10.242  1.00 32.65           H
ATOM   1968 HD13 LEU A 143      37.585  15.386   8.665  1.00 32.65           H
ATOM   1969 HD21 LEU A 143      40.456  15.747   9.455  1.00 34.29           H
ATOM   1970 HD22 LEU A 143      39.551  16.817   8.359  1.00 34.29           H
ATOM   1971 HD23 LEU A 143      40.411  17.492   9.729  1.00 34.29           H
ATOM   1972  N   VAL A 144      36.425  20.473  11.454  1.00 31.17           N
ATOM   1973  CA  VAL A 144      35.446  21.533  11.214  1.00 30.22           C
ATOM   1974  C   VAL A 144      35.418  22.607  12.307  1.00 25.88           C
ATOM   1975  O   VAL A 144      34.872  23.661  12.052  1.00 32.60           O
ATOM   1976  CB  VAL A 144      34.013  20.957  11.019  1.00 25.93           C
ATOM   1977  CG1 VAL A 144      33.884  20.121   9.740  1.00 26.96           C
ATOM   1978  CG2 VAL A 144      33.536  20.152  12.256  1.00 28.87           C
ATOM   1979  H   VAL A 144      36.267  19.860  12.243  1.00 37.24           H
ATOM   1980  HA  VAL A 144      35.718  22.036  10.294  1.00 36.10           H
ATOM   1981  HB  VAL A 144      33.321  21.794  10.908  1.00 30.95           H
ATOM   1982 HG11 VAL A 144      32.841  19.843   9.588  1.00 32.19           H
ATOM   1983 HG12 VAL A 144      34.223  20.704   8.887  1.00 32.19           H
ATOM   1984 HG13 VAL A 144      34.478  19.209   9.815  1.00 32.19           H
ATOM   1985 HG21 VAL A 144      32.510  19.821  12.103  1.00 34.48           H
ATOM   1986 HG22 VAL A 144      34.161  19.274  12.420  1.00 34.48           H
ATOM   1987 HG23 VAL A 144      33.552  20.770  13.153  1.00 34.48           H
ATOM   1988  N   ALA A 145      35.845  22.330  13.540  1.00 31.93           N
ATOM   1989  CA  ALA A 145      35.635  23.204  14.690  1.00 31.78           C
ATOM   1990  C   ALA A 145      36.946  23.835  15.086  1.00 32.81           C
ATOM   1991  O   ALA A 145      37.961  23.141  15.217  1.00 33.19           O
ATOM   1992  CB  ALA A 145      35.098  22.372  15.848  1.00 30.49           C
ATOM   1993  H   ALA A 145      36.228  21.414  13.730  1.00 38.15           H
ATOM   1994  HA  ALA A 145      34.906  23.977  14.464  1.00 37.98           H
ATOM   1995  HB1 ALA A 145      34.817  23.024  16.668  1.00 36.42           H
ATOM   1996  HB2 ALA A 145      34.225  21.809  15.519  1.00 36.42           H
ATOM   1997  HB3 ALA A 145      35.865  21.680  16.194  1.00 36.42           H
ATOM   1998  N   GLU A 146      36.948  25.146  15.310  1.00 32.48           N
ATOM   1999  CA  GLU A 146      38.128  25.808  15.877  1.00 35.71           C
ATOM   2000  C   GLU A 146      38.236  25.645  17.388  1.00 34.56           C
ATOM   2001  O   GLU A 146      39.343  25.686  17.914  1.00 38.44           O
ATOM   2002  CB  GLU A 146      38.184  27.275  15.484  1.00 33.85           C
ATOM   2003  CG  GLU A 146      36.917  28.028  15.840  1.00 38.70           C
ATOM   2004  CD  GLU A 146      36.949  29.507  15.496  1.00 54.71           C
ATOM   2005  OE1 GLU A 146      37.836  29.919  14.707  1.00 62.82           O
ATOM   2006  OE2 GLU A 146      36.053  30.196  16.043  1.00 59.64           O1-
ATOM   2007  H   GLU A 146      36.107  25.689  15.170  1.00 38.81           H
ATOM   2008  HA  GLU A 146      39.013  25.346  15.442  1.00 42.68           H
ATOM   2009  HB2 GLU A 146      39.021  27.747  15.996  1.00 40.45           H
ATOM   2010  HB3 GLU A 146      38.353  27.343  14.409  1.00 40.45           H
ATOM   2011  HG2 GLU A 146      36.081  27.609  15.284  1.00 46.28           H
ATOM   2012  HG3 GLU A 146      36.661  27.911  16.894  1.00 46.28           H
ATOM   2013  N   LYS A 147      37.103  25.473  18.079  1.00 31.55           N
ATOM   2014  CA  LYS A 147      37.024  25.208  19.506  1.00 32.68           C
ATOM   2015  C   LYS A 147      35.968  24.118  19.729  1.00 29.99           C
ATOM   2016  O   LYS A 147      34.956  24.106  19.033  1.00 30.91           O
ATOM   2017  CB  LYS A 147      36.693  26.527  20.273  1.00 31.44           C
ATOM   2018  CG  LYS A 147      36.616  26.300  21.786  1.00 33.46           C
ATOM   2019  CD  LYS A 147      36.713  27.563  22.645  1.00 41.17           C
ATOM   2020  CE  LYS A 147      35.446  28.387  22.564  1.00 33.02           C
ATOM   2021  NZ  LYS A 147      35.447  29.395  23.616  1.00 54.80           N1+
ATOM   2022  H   LYS A 147      36.231  25.476  17.566  1.00 37.70           H
ATOM   2023  HA  LYS A 147      37.987  24.839  19.854  1.00 39.06           H
ATOM   2024  HB2 LYS A 147      37.454  27.278  20.055  1.00 37.57           H
ATOM   2025  HB3 LYS A 147      35.737  26.910  19.937  1.00 37.57           H
ATOM   2026  HG2 LYS A 147      35.696  25.764  22.030  1.00 39.99           H
ATOM   2027  HG3 LYS A 147      37.451  25.667  22.089  1.00 39.99           H
ATOM   2028  HD2 LYS A 147      36.911  27.281  23.679  1.00 49.24           H
ATOM   2029  HD3 LYS A 147      37.539  28.178  22.294  1.00 49.24           H
ATOM   2030  HE2 LYS A 147      35.402  28.882  21.592  1.00 39.46           H
ATOM   2031  HE3 LYS A 147      34.584  27.732  22.684  1.00 39.46           H
ATOM   2032  HZ1 LYS A 147      34.571  29.899  23.585  1.00 65.59           H
ATOM   2033  HZ2 LYS A 147      35.545  28.936  24.515  1.00 65.59           H
ATOM   2034  HZ3 LYS A 147      36.217  30.032  23.465  1.00 65.59           H
ATOM   2035  N   VAL A 148      36.188  23.213  20.699  1.00 28.07           N
ATOM   2036  CA  VAL A 148      35.183  22.214  21.098  1.00 29.07           C
ATOM   2037  C   VAL A 148      35.008  22.309  22.621  1.00 33.26           C
ATOM   2038  O   VAL A 148      35.976  22.352  23.380  1.00 28.39           O
ATOM   2039  CB  VAL A 148      35.575  20.791  20.617  1.00 29.30           C
ATOM   2040  CG1 VAL A 148      34.511  19.778  21.048  1.00 27.48           C
ATOM   2041  CG2 VAL A 148      35.835  20.682  19.084  1.00 34.33           C
ATOM   2042  H   VAL A 148      37.044  23.256  21.231  1.00 33.52           H
ATOM   2043  HA  VAL A 148      34.224  22.454  20.642  1.00 34.72           H
ATOM   2044  HB  VAL A 148      36.492  20.497  21.120  1.00 34.99           H
ATOM   2045 HG11 VAL A 148      34.772  18.793  20.660  1.00 32.81           H
ATOM   2046 HG12 VAL A 148      34.468  19.708  22.132  1.00 32.81           H
ATOM   2047 HG13 VAL A 148      33.533  20.072  20.664  1.00 32.81           H
ATOM   2048 HG21 VAL A 148      36.154  19.670  18.839  1.00 41.03           H
ATOM   2049 HG22 VAL A 148      34.929  20.916  18.526  1.00 41.03           H
ATOM   2050 HG23 VAL A 148      36.627  21.364  18.771  1.00 41.03           H
ATOM   2051  N   THR A 149      33.753  22.275  23.059  1.00 33.34           N
ATOM   2052  CA  THR A 149      33.355  22.245  24.454  1.00 26.41           C
ATOM   2053  C   THR A 149      32.567  20.965  24.697  1.00 30.94           C
ATOM   2054  O   THR A 149      31.627  20.663  23.958  1.00 34.19           O
ATOM   2055  CB  THR A 149      32.472  23.468  24.751  1.00 37.28           C
ATOM   2056  OG1 THR A 149      33.022  24.635  24.192  1.00 32.81           O
ATOM   2057  CG2 THR A 149      32.261  23.658  26.247  1.00 32.43           C
ATOM   2058  H   THR A 149      33.010  22.255  22.373  1.00 39.85           H
ATOM   2059  HA  THR A 149      34.240  22.292  25.080  1.00 31.53           H
ATOM   2060  HB  THR A 149      31.492  23.310  24.311  1.00 44.57           H
ATOM   2061  HG1 THR A 149      33.727  24.956  24.766  1.00 39.21           H
ATOM   2062 HG21 THR A 149      31.638  24.537  26.405  1.00 38.75           H
ATOM   2063 HG22 THR A 149      31.765  22.782  26.665  1.00 38.75           H
ATOM   2064 HG23 THR A 149      33.218  23.813  26.748  1.00 38.75           H
ATOM   2065  N   VAL A 150      32.946  20.200  25.722  1.00 30.91           N
ATOM   2066  CA  VAL A 150      32.257  18.958  26.076  1.00 33.71           C
ATOM   2067  C   VAL A 150      31.692  19.126  27.473  1.00 30.08           C
ATOM   2068  O   VAL A 150      32.429  19.203  28.459  1.00 31.21           O
ATOM   2069  CB  VAL A 150      33.180  17.756  25.923  1.00 25.32           C
ATOM   2070  CG1 VAL A 150      32.463  16.516  26.421  1.00 26.19           C
ATOM   2071  CG2 VAL A 150      33.627  17.596  24.471  1.00 27.25           C
ATOM   2072  H   VAL A 150      33.698  20.506  26.317  1.00 36.93           H
ATOM   2073  HA  VAL A 150      31.423  18.792  25.399  1.00 40.29           H
ATOM   2074  HB  VAL A 150      34.060  17.913  26.531  1.00 30.22           H
ATOM   2075 HG11 VAL A 150      33.097  15.642  26.269  1.00 31.26           H
ATOM   2076 HG12 VAL A 150      32.252  16.598  27.488  1.00 31.26           H
ATOM   2077 HG13 VAL A 150      31.533  16.392  25.864  1.00 31.26           H
ATOM   2078 HG21 VAL A 150      34.199  16.675  24.363  1.00 32.54           H
ATOM   2079 HG22 VAL A 150      32.762  17.570  23.808  1.00 32.54           H
ATOM   2080 HG23 VAL A 150      34.267  18.424  24.179  1.00 32.54           H
ATOM   2081  N   ILE A 151      30.370  19.193  27.544  1.00 27.67           N
ATOM   2082  CA  ILE A 151      29.648  19.265  28.798  1.00 31.82           C
ATOM   2083  C   ILE A 151      29.119  17.865  29.114  1.00 33.27           C
ATOM   2084  O   ILE A 151      28.478  17.270  28.270  1.00 29.65           O
ATOM   2085  CB  ILE A 151      28.602  20.406  28.747  1.00 37.91           C
ATOM   2086  CG1 ILE A 151      29.364  21.700  28.360  1.00 30.56           C
ATOM   2087  CG2 ILE A 151      27.916  20.500  30.131  1.00 37.23           C
ATOM   2088  CD1 ILE A 151      28.595  22.993  28.532  1.00 43.43           C
ATOM   2089  H   ILE A 151      29.831  19.140  26.692  1.00 33.04           H
ATOM   2090  HA  ILE A 151      30.346  19.531  29.590  1.00 38.02           H
ATOM   2091  HB  ILE A 151      27.843  20.205  27.998  1.00 45.33           H
ATOM   2092 HG12 ILE A 151      30.268  21.778  28.966  1.00 36.51           H
ATOM   2093 HG13 ILE A 151      29.654  21.650  27.313  1.00 36.51           H
ATOM   2094 HG21 ILE A 151      27.096  21.214  30.096  1.00 44.51           H
ATOM   2095 HG22 ILE A 151      27.495  19.536  30.415  1.00 44.51           H
ATOM   2096 HG23 ILE A 151      28.639  20.796  30.892  1.00 44.51           H
ATOM   2097 HD11 ILE A 151      29.149  23.811  28.072  1.00 51.95           H
ATOM   2098 HD12 ILE A 151      27.619  22.919  28.051  1.00 51.95           H
ATOM   2099 HD13 ILE A 151      28.479  23.207  29.595  1.00 51.95           H
ATOM   2100  N   THR A 152      29.406  17.306  30.296  1.00 31.52           N
ATOM   2101  CA  THR A 152      29.069  15.925  30.591  1.00 31.52           C
ATOM   2102  C   THR A 152      28.637  15.763  32.037  1.00 30.35           C
ATOM   2103  O   THR A 152      29.101  16.473  32.917  1.00 33.02           O
ATOM   2104  CB  THR A 152      30.236  14.999  30.211  1.00 32.67           C
ATOM   2105  OG1 THR A 152      29.852  13.634  30.198  1.00 28.53           O
ATOM   2106  CG2 THR A 152      31.397  15.192  31.194  1.00 25.59           C
ATOM   2107  H   THR A 152      29.919  17.826  30.994  1.00 37.66           H
ATOM   2108  HA  THR A 152      28.215  15.632  29.984  1.00 37.66           H
ATOM   2109  HB  THR A 152      30.575  15.258  29.209  1.00 39.04           H
ATOM   2110  HG1 THR A 152      29.094  13.551  29.612  1.00 34.08           H
ATOM   2111 HG21 THR A 152      32.225  14.552  30.908  1.00 30.55           H
ATOM   2112 HG22 THR A 152      31.721  16.229  31.195  1.00 30.55           H
ATOM   2113 HG23 THR A 152      31.093  14.929  32.199  1.00 30.55           H
ATOM   2114  N   LYS A 153      27.738  14.813  32.278  1.00 34.98           N
ATOM   2115  CA  LYS A 153      27.194  14.479  33.570  1.00 27.51           C
ATOM   2116  C   LYS A 153      27.095  12.950  33.643  1.00 27.74           C
ATOM   2117  O   LYS A 153      26.310  12.302  32.972  1.00 32.84           O
ATOM   2118  CB  LYS A 153      25.850  15.204  33.771  1.00 31.71           C
ATOM   2119  CG  LYS A 153      25.174  14.917  35.126  1.00 31.63           C
ATOM   2120  CD  LYS A 153      26.004  15.361  36.346  1.00 36.94           C
ATOM   2121  CE  LYS A 153      25.267  15.191  37.685  1.00 39.75           C
ATOM   2122  NZ  LYS A 153      25.203  13.782  38.097  1.00 33.03           N1+
ATOM   2123  H   LYS A 153      27.438  14.242  31.500  1.00 41.81           H
ATOM   2124  HA  LYS A 153      27.893  14.818  34.339  1.00 32.85           H
ATOM   2125  HB2 LYS A 153      26.017  16.276  33.685  1.00 37.88           H
ATOM   2126  HB3 LYS A 153      25.157  14.912  32.980  1.00 37.88           H
ATOM   2127  HG2 LYS A 153      24.220  15.440  35.141  1.00 37.79           H
ATOM   2128  HG3 LYS A 153      24.976  13.848  35.202  1.00 37.79           H
ATOM   2129  HD2 LYS A 153      26.927  14.783  36.392  1.00 44.16           H
ATOM   2130  HD3 LYS A 153      26.271  16.408  36.228  1.00 44.16           H
ATOM   2131  HE2 LYS A 153      25.812  15.752  38.447  1.00 47.54           H
ATOM   2132  HE3 LYS A 153      24.257  15.598  37.603  1.00 47.54           H
ATOM   2133  HZ1 LYS A 153      24.682  13.692  38.956  1.00 39.47           H
ATOM   2134  HZ2 LYS A 153      24.758  13.235  37.375  1.00 39.47           H
ATOM   2135  HZ3 LYS A 153      26.143  13.432  38.239  1.00 39.47           H
ATOM   2136  N   HIS A 154      27.887  12.371  34.515  1.00 31.13           N
ATOM   2137  CA  HIS A 154      27.812  10.962  34.886  1.00 34.80           C
ATOM   2138  C   HIS A 154      27.151  10.941  36.279  1.00 36.43           C
ATOM   2139  O   HIS A 154      27.181  11.886  37.028  1.00 40.05           O
ATOM   2140  CB  HIS A 154      29.253  10.386  34.894  1.00 28.66           C
ATOM   2141  CG  HIS A 154      29.388   8.930  35.130  1.00 34.53           C
ATOM   2142  ND1 HIS A 154      29.092   8.349  36.372  1.00 34.10           N
ATOM   2143  CD2 HIS A 154      29.813   7.952  34.228  1.00 30.50           C
ATOM   2144  CE1 HIS A 154      29.294   7.031  36.233  1.00 34.28           C
ATOM   2145  NE2 HIS A 154      29.756   6.742  34.933  1.00 37.05           N
ATOM   2146  H   HIS A 154      28.428  12.970  35.100  1.00 37.19           H
ATOM   2147  HA  HIS A 154      27.197  10.356  34.165  1.00 41.59           H
ATOM   2148  HB2 HIS A 154      29.853  10.920  35.666  1.00 34.23           H
ATOM   2149  HB3 HIS A 154      29.708  10.642  33.914  1.00 34.23           H
ATOM   2150  HD2 HIS A 154      30.068   8.030  33.182  1.00 36.44           H
ATOM   2151  HE1 HIS A 154      29.124   6.280  36.986  1.00 40.97           H
ATOM   2152  HE2 HIS A 154      29.954   5.835  34.555  1.00 44.30           H
ATOM   2153  N   ASN A 155      26.471   9.831  36.540  1.00 32.83           N
ATOM   2154  CA  ASN A 155      25.757   9.536  37.789  1.00 34.86           C
ATOM   2155  C   ASN A 155      26.664   9.659  39.030  1.00 33.83           C
ATOM   2156  O   ASN A 155      26.213  10.150  40.066  1.00 42.17           O
ATOM   2157  CB  ASN A 155      25.063   8.147  37.695  1.00 25.03           C
ATOM   2158  CG  ASN A 155      23.780   8.077  36.863  1.00 30.89           C
ATOM   2159  OD1 ASN A 155      23.070   9.063  36.667  1.00 28.48           O
ATOM   2160  ND2 ASN A 155      23.382   6.869  36.447  1.00 30.27           N
ATOM   2161  H   ASN A 155      26.510   9.092  35.851  1.00 39.24           H
ATOM   2162  HA  ASN A 155      24.978  10.283  37.917  1.00 41.67           H
ATOM   2163  HB2 ASN A 155      25.774   7.396  37.351  1.00 29.87           H
ATOM   2164  HB3 ASN A 155      24.777   7.876  38.707  1.00 29.87           H
ATOM   2165 HD21 ASN A 155      22.520   6.780  35.929  1.00 36.16           H
ATOM   2166 HD22 ASN A 155      23.987   6.068  36.580  1.00 36.16           H
ATOM   2167  N   ASP A 156      27.919   9.216  38.938  1.00 36.71           N
ATOM   2168  CA  ASP A 156      28.891   9.118  40.058  1.00 46.72           C
ATOM   2169  C   ASP A 156      29.757  10.406  40.287  1.00 50.73           C
ATOM   2170  O   ASP A 156      30.840  10.337  40.905  1.00 45.64           O
ATOM   2171  CB  ASP A 156      29.846   7.908  39.811  1.00 45.57           C
ATOM   2172  CG  ASP A 156      29.257   6.508  39.759  1.00 46.68           C
ATOM   2173  OD1 ASP A 156      28.073   6.349  40.131  1.00 50.04           O
ATOM   2174  OD2 ASP A 156      30.023   5.597  39.363  1.00 54.46           O1-
ATOM   2175  H   ASP A 156      28.223   8.856  38.045  1.00 43.89           H
ATOM   2176  HA  ASP A 156      28.340   8.923  40.980  1.00 55.90           H
ATOM   2177  HB2 ASP A 156      30.432   8.066  38.902  1.00 54.52           H
ATOM   2178  HB3 ASP A 156      30.600   7.873  40.600  1.00 54.52           H
ATOM   2179  N   ASP A 157      29.337  11.564  39.742  1.00 42.10           N
ATOM   2180  CA  ASP A 157      30.147  12.777  39.768  1.00 41.16           C
ATOM   2181  C   ASP A 157      29.235  13.976  39.408  1.00 37.03           C
ATOM   2182  O   ASP A 157      28.041  13.830  39.122  1.00 37.51           O
ATOM   2183  CB  ASP A 157      31.390  12.546  38.841  1.00 41.83           C
ATOM   2184  CG  ASP A 157      32.617  13.433  39.121  1.00 45.78           C
ATOM   2185  OD1 ASP A 157      32.513  14.362  39.953  1.00 42.64           O
ATOM   2186  OD2 ASP A 157      33.677  13.177  38.498  1.00 42.17           O1-
ATOM   2187  H   ASP A 157      28.437  11.617  39.285  1.00 50.36           H
ATOM   2188  HA  ASP A 157      30.499  12.936  40.787  1.00 49.23           H
ATOM   2189  HB2 ASP A 157      31.734  11.511  38.862  1.00 50.03           H
ATOM   2190  HB3 ASP A 157      31.110  12.673  37.801  1.00 50.03           H
ATOM   2191  N   GLU A 158      29.804  15.186  39.466  1.00 39.44           N
ATOM   2192  CA  GLU A 158      29.131  16.434  39.140  1.00 40.64           C
ATOM   2193  C   GLU A 158      29.285  16.781  37.659  1.00 37.03           C
ATOM   2194  O   GLU A 158      29.976  16.090  36.917  1.00 35.23           O
ATOM   2195  CB  GLU A 158      29.665  17.539  40.087  1.00 48.12           C
ATOM   2196  CG  GLU A 158      29.326  17.304  41.600  1.00 59.34           C
ATOM   2197  CD  GLU A 158      27.852  16.871  41.944  1.00 80.17           C
ATOM   2198  OE1 GLU A 158      26.896  17.285  41.227  1.00 62.40           O
ATOM   2199  OE2 GLU A 158      27.699  16.123  42.945  1.00 70.52           O1-
ATOM   2200  H   GLU A 158      30.781  15.244  39.719  1.00 47.16           H
ATOM   2201  HA  GLU A 158      28.061  16.316  39.306  1.00 48.61           H
ATOM   2202  HB2 GLU A 158      30.750  17.573  39.982  1.00 57.58           H
ATOM   2203  HB3 GLU A 158      29.274  18.511  39.785  1.00 57.58           H
ATOM   2204  HG2 GLU A 158      30.034  16.601  42.043  1.00 71.04           H
ATOM   2205  HG3 GLU A 158      29.494  18.238  42.134  1.00 71.04           H
ATOM   2206  N   GLN A 159      28.593  17.813  37.199  1.00 29.44           N
ATOM   2207  CA  GLN A 159      28.628  18.269  35.830  1.00 32.01           C
ATOM   2208  C   GLN A 159      29.916  19.051  35.537  1.00 36.48           C
ATOM   2209  O   GLN A 159      30.174  20.029  36.214  1.00 38.31           O
ATOM   2210  CB  GLN A 159      27.394  19.121  35.563  1.00 35.54           C
ATOM   2211  CG  GLN A 159      27.215  19.357  34.067  1.00 31.49           C
ATOM   2212  CD  GLN A 159      25.817  19.811  33.778  1.00 36.85           C
ATOM   2213  OE1 GLN A 159      24.873  19.088  34.061  1.00 42.66           O
ATOM   2214  NE2 GLN A 159      25.666  20.990  33.197  1.00 33.64           N
ATOM   2215  H   GLN A 159      28.020  18.337  37.844  1.00 35.16           H
ATOM   2216  HA  GLN A 159      28.573  17.390  35.191  1.00 38.24           H
ATOM   2217  HB2 GLN A 159      26.514  18.621  35.962  1.00 42.49           H
ATOM   2218  HB3 GLN A 159      27.499  20.084  36.065  1.00 42.49           H
ATOM   2219  HG2 GLN A 159      27.953  20.059  33.686  1.00 37.63           H
ATOM   2220  HG3 GLN A 159      27.330  18.392  33.577  1.00 37.63           H
ATOM   2221 HE21 GLN A 159      26.476  21.546  32.960  1.00 40.21           H
ATOM   2222 HE22 GLN A 159      24.740  21.328  32.984  1.00 40.21           H
ATOM   2223  N   TYR A 160      30.711  18.635  34.531  1.00 35.78           N
ATOM   2224  CA  TYR A 160      31.942  19.283  34.086  1.00 30.23           C
ATOM   2225  C   TYR A 160      31.845  19.795  32.662  1.00 27.92           C
ATOM   2226  O   TYR A 160      31.127  19.257  31.826  1.00 32.67           O
ATOM   2227  CB  TYR A 160      33.130  18.320  34.187  1.00 33.46           C
ATOM   2228  CG  TYR A 160      33.535  18.001  35.603  1.00 35.94           C
ATOM   2229  CD1 TYR A 160      34.381  18.867  36.329  1.00 41.12           C
ATOM   2230  CD2 TYR A 160      33.002  16.855  36.210  1.00 39.72           C
ATOM   2231  CE1 TYR A 160      34.614  18.653  37.699  1.00 41.08           C
ATOM   2232  CE2 TYR A 160      33.200  16.654  37.582  1.00 42.99           C
ATOM   2233  CZ  TYR A 160      33.975  17.565  38.330  1.00 44.21           C
ATOM   2234  OH  TYR A 160      34.081  17.388  39.670  1.00 63.46           O
ATOM   2235  H   TYR A 160      30.432  17.810  34.017  1.00 42.78           H
ATOM   2236  HA  TYR A 160      32.158  20.130  34.730  1.00 36.12           H
ATOM   2237  HB2 TYR A 160      32.878  17.398  33.662  1.00 39.99           H
ATOM   2238  HB3 TYR A 160      33.994  18.767  33.691  1.00 39.99           H
ATOM   2239  HD1 TYR A 160      34.820  19.722  35.843  1.00 49.19           H
ATOM   2240  HD2 TYR A 160      32.394  16.167  35.641  1.00 47.51           H
ATOM   2241  HE1 TYR A 160      35.244  19.327  38.261  1.00 49.13           H
ATOM   2242  HE2 TYR A 160      32.726  15.817  38.057  1.00 51.42           H
ATOM   2243  HH  TYR A 160      33.525  16.662  39.974  1.00 75.99           H
ATOM   2244  N   ALA A 161      32.619  20.832  32.370  1.00 32.81           N
ATOM   2245  CA  ALA A 161      32.888  21.298  31.014  1.00 27.14           C
ATOM   2246  C   ALA A 161      34.382  21.157  30.744  1.00 31.38           C
ATOM   2247  O   ALA A 161      35.242  21.648  31.487  1.00 28.13           O
ATOM   2248  CB  ALA A 161      32.321  22.699  30.816  1.00 30.98           C
ATOM   2249  H   ALA A 161      33.153  21.252  33.116  1.00 39.20           H
ATOM   2250  HA  ALA A 161      32.356  20.669  30.306  1.00 32.40           H
ATOM   2251  HB1 ALA A 161      32.545  23.041  29.805  1.00 37.01           H
ATOM   2252  HB2 ALA A 161      31.236  22.679  30.935  1.00 37.01           H
ATOM   2253  HB3 ALA A 161      32.758  23.384  31.537  1.00 37.01           H
ATOM   2254  N   TRP A 162      34.668  20.416  29.680  1.00 29.49           N
ATOM   2255  CA  TRP A 162      35.981  20.283  29.065  1.00 27.94           C
ATOM   2256  C   TRP A 162      36.010  21.210  27.861  1.00 27.56           C
ATOM   2257  O   TRP A 162      34.978  21.340  27.209  1.00 28.91           O
ATOM   2258  CB  TRP A 162      36.172  18.824  28.635  1.00 34.15           C
ATOM   2259  CG  TRP A 162      37.403  18.509  27.839  1.00 30.96           C
ATOM   2260  CD1 TRP A 162      38.472  17.872  28.364  1.00 32.57           C
ATOM   2261  CD2 TRP A 162      37.721  18.718  26.419  1.00 29.10           C
ATOM   2262  NE1 TRP A 162      39.403  17.652  27.384  1.00 26.88           N
ATOM   2263  CE2 TRP A 162      39.000  18.136  26.172  1.00 23.77           C
ATOM   2264  CE3 TRP A 162      37.061  19.278  25.295  1.00 27.14           C
ATOM   2265  CZ2 TRP A 162      39.558  18.048  24.889  1.00 28.66           C
ATOM   2266  CZ3 TRP A 162      37.645  19.276  24.027  1.00 30.82           C
ATOM   2267  CH2 TRP A 162      38.878  18.625  23.802  1.00 30.05           C
ATOM   2268  H   TRP A 162      33.892  20.048  29.150  1.00 35.23           H
ATOM   2269  HA  TRP A 162      36.756  20.540  29.775  1.00 33.36           H
ATOM   2270  HB2 TRP A 162      36.194  18.215  29.531  1.00 40.82           H
ATOM   2271  HB3 TRP A 162      35.309  18.531  28.049  1.00 40.82           H
ATOM   2272  HD1 TRP A 162      38.568  17.545  29.390  1.00 38.92           H
ATOM   2273  HE1 TRP A 162      40.247  17.121  27.550  1.00 32.09           H
ATOM   2274  HE3 TRP A 162      36.079  19.709  25.398  1.00 32.40           H
ATOM   2275  HZ2 TRP A 162      40.466  17.495  24.737  1.00 34.22           H
ATOM   2276  HZ3 TRP A 162      37.105  19.715  23.202  1.00 36.82           H
ATOM   2277  HH2 TRP A 162      39.285  18.550  22.804  1.00 35.89           H
ATOM   2278  N   GLU A 163      37.148  21.832  27.532  1.00 28.80           N
ATOM   2279  CA  GLU A 163      37.220  22.692  26.368  1.00 29.88           C
ATOM   2280  C   GLU A 163      38.626  22.752  25.765  1.00 27.70           C
ATOM   2281  O   GLU A 163      39.606  22.739  26.500  1.00 30.25           O
ATOM   2282  CB  GLU A 163      36.676  24.075  26.760  1.00 30.87           C
ATOM   2283  CG  GLU A 163      36.658  25.116  25.619  1.00 37.92           C
ATOM   2284  CD  GLU A 163      35.807  26.366  25.996  1.00 43.35           C
ATOM   2285  OE1 GLU A 163      36.241  27.111  26.905  1.00 43.36           O
ATOM   2286  OE2 GLU A 163      34.725  26.568  25.390  1.00 39.39           O1-
ATOM   2287  H   GLU A 163      37.991  21.673  28.063  1.00 34.40           H
ATOM   2288  HA  GLU A 163      36.566  22.276  25.615  1.00 35.69           H
ATOM   2289  HB2 GLU A 163      35.659  23.959  27.129  1.00 36.88           H
ATOM   2290  HB3 GLU A 163      37.283  24.465  27.574  1.00 36.88           H
ATOM   2291  HG2 GLU A 163      37.696  25.423  25.467  1.00 45.34           H
ATOM   2292  HG3 GLU A 163      36.267  24.657  24.708  1.00 45.34           H
ATOM   2293  N   SER A 164      38.743  22.831  24.438  1.00 25.67           N
ATOM   2294  CA  SER A 164      40.042  23.017  23.764  1.00 30.78           C
ATOM   2295  C   SER A 164      39.906  23.679  22.399  1.00 30.56           C
ATOM   2296  O   SER A 164      38.994  23.398  21.625  1.00 30.32           O
ATOM   2297  CB  SER A 164      40.820  21.704  23.674  1.00 29.00           C
ATOM   2298  OG  SER A 164      42.064  21.908  23.042  1.00 35.16           O
ATOM   2299  H   SER A 164      37.911  22.787  23.867  1.00 30.64           H
ATOM   2300  HA  SER A 164      40.650  23.669  24.379  1.00 36.77           H
ATOM   2301  HB2 SER A 164      41.003  21.326  24.673  1.00 34.64           H
ATOM   2302  HB3 SER A 164      40.252  20.963  23.125  1.00 34.64           H
ATOM   2303  HG  SER A 164      42.653  22.369  23.650  1.00 42.03           H
ATOM   2304  N   SER A 165      40.855  24.555  22.086  1.00 31.97           N
ATOM   2305  CA  SER A 165      41.079  25.097  20.736  1.00 24.62           C
ATOM   2306  C   SER A 165      42.384  24.534  20.151  1.00 27.98           C
ATOM   2307  O   SER A 165      42.991  25.157  19.294  1.00 31.69           O
ATOM   2308  CB  SER A 165      41.127  26.609  20.749  1.00 28.19           C
ATOM   2309  OG  SER A 165      39.958  27.090  21.319  1.00 37.17           O
ATOM   2310  H   SER A 165      41.528  24.798  22.797  1.00 38.20           H
ATOM   2311  HA  SER A 165      40.270  24.809  20.073  1.00 29.38           H
ATOM   2312  HB2 SER A 165      41.981  26.969  21.321  1.00 33.66           H
ATOM   2313  HB3 SER A 165      41.191  26.968  19.723  1.00 33.66           H
ATOM   2314  HG  SER A 165      40.021  27.014  22.279  1.00 44.44           H
ATOM   2315  N   ALA A 166      42.796  23.341  20.597  1.00 32.74           N
ATOM   2316  CA  ALA A 166      44.007  22.668  20.180  1.00 34.60           C
ATOM   2317  C   ALA A 166      45.198  23.497  20.682  1.00 34.01           C
ATOM   2318  O   ALA A 166      45.157  23.992  21.810  1.00 35.45           O
ATOM   2319  CB  ALA A 166      43.964  22.326  18.679  1.00 35.26           C
ATOM   2320  H   ALA A 166      42.264  22.892  21.330  1.00 39.12           H
ATOM   2321  HA  ALA A 166      44.024  21.725  20.724  1.00 41.36           H
ATOM   2322  HB1 ALA A 166      44.784  21.652  18.425  1.00 42.15           H
ATOM   2323  HB2 ALA A 166      43.023  21.827  18.441  1.00 42.15           H
ATOM   2324  HB3 ALA A 166      44.048  23.229  18.079  1.00 42.15           H
ATOM   2325  N   GLY A 167      46.284  23.628  19.924  1.00 36.55           N
ATOM   2326  CA  GLY A 167      47.461  24.322  20.458  1.00 40.24           C
ATOM   2327  C   GLY A 167      48.068  23.733  21.761  1.00 33.83           C
ATOM   2328  O   GLY A 167      48.831  24.396  22.456  1.00 34.83           O
ATOM   2329  H   GLY A 167      46.308  23.243  18.988  1.00 43.70           H
ATOM   2330  HA2 GLY A 167      48.233  24.336  19.686  1.00 48.12           H
ATOM   2331  HA3 GLY A 167      47.151  25.344  20.680  1.00 48.12           H
ATOM   2332  N   GLY A 168      47.771  22.483  22.079  1.00 33.85           N
ATOM   2333  CA  GLY A 168      48.526  21.687  23.028  1.00 30.88           C
ATOM   2334  C   GLY A 168      47.913  21.661  24.421  1.00 30.34           C
ATOM   2335  O   GLY A 168      48.533  21.086  25.308  1.00 31.46           O
ATOM   2336  H   GLY A 168      47.060  22.011  21.536  1.00 40.46           H
ATOM   2337  HA2 GLY A 168      48.562  20.662  22.659  1.00 36.89           H
ATOM   2338  HA3 GLY A 168      49.542  22.071  23.098  1.00 36.89           H
ATOM   2339  N   SER A 169      46.714  22.220  24.607  1.00 33.52           N
ATOM   2340  CA  SER A 169      46.110  22.276  25.933  1.00 34.07           C
ATOM   2341  C   SER A 169      44.590  22.225  25.900  1.00 30.22           C
ATOM   2342  O   SER A 169      43.968  22.685  24.943  1.00 34.39           O
ATOM   2343  CB  SER A 169      46.587  23.547  26.656  1.00 37.78           C
ATOM   2344  OG  SER A 169      45.892  24.700  26.225  1.00 36.41           O
ATOM   2345  H   SER A 169      46.224  22.643  23.831  1.00 40.06           H
ATOM   2346  HA  SER A 169      46.450  21.411  26.498  1.00 40.72           H
ATOM   2347  HB2 SER A 169      46.462  23.445  27.733  1.00 45.17           H
ATOM   2348  HB3 SER A 169      47.648  23.674  26.445  1.00 45.17           H
ATOM   2349  HG  SER A 169      45.080  24.760  26.736  1.00 43.53           H
ATOM   2350  N   PHE A 170      44.023  21.707  26.986  1.00 32.06           N
ATOM   2351  CA  PHE A 170      42.604  21.747  27.261  1.00 31.76           C
ATOM   2352  C   PHE A 170      42.337  22.234  28.711  1.00 33.61           C
ATOM   2353  O   PHE A 170      43.187  22.160  29.598  1.00 30.49           O
ATOM   2354  CB  PHE A 170      41.948  20.376  27.007  1.00 29.73           C
ATOM   2355  CG  PHE A 170      42.411  19.285  27.945  1.00 30.61           C
ATOM   2356  CD1 PHE A 170      41.739  19.073  29.162  1.00 26.59           C
ATOM   2357  CD2 PHE A 170      43.544  18.533  27.627  1.00 24.91           C
ATOM   2358  CE1 PHE A 170      42.203  18.092  30.053  1.00 22.70           C
ATOM   2359  CE2 PHE A 170      43.988  17.537  28.500  1.00 21.70           C
ATOM   2360  CZ  PHE A 170      43.301  17.297  29.699  1.00 26.91           C
ATOM   2361  H   PHE A 170      44.618  21.335  27.714  1.00 38.31           H
ATOM   2362  HA  PHE A 170      42.137  22.454  26.577  1.00 37.95           H
ATOM   2363  HB2 PHE A 170      40.867  20.477  27.113  1.00 35.51           H
ATOM   2364  HB3 PHE A 170      42.153  20.065  25.985  1.00 35.51           H
ATOM   2365  HD1 PHE A 170      40.878  19.676  29.412  1.00 31.75           H
ATOM   2366  HD2 PHE A 170      44.102  18.749  26.728  1.00 29.73           H
ATOM   2367  HE1 PHE A 170      41.709  17.927  30.999  1.00 27.08           H
ATOM   2368  HE2 PHE A 170      44.876  16.972  28.262  1.00 25.87           H
ATOM   2369  HZ  PHE A 170      43.650  16.536  30.383  1.00 32.13           H
ATOM   2370  N   THR A 171      41.120  22.716  28.958  1.00 30.83           N
ATOM   2371  CA  THR A 171      40.667  23.077  30.288  1.00 34.59           C
ATOM   2372  C   THR A 171      39.525  22.168  30.727  1.00 29.65           C
ATOM   2373  O   THR A 171      38.775  21.649  29.915  1.00 28.45           O
ATOM   2374  CB  THR A 171      40.185  24.532  30.344  1.00 30.83           C
ATOM   2375  OG1 THR A 171      39.160  24.719  29.434  1.00 37.07           O
ATOM   2376  CG2 THR A 171      41.276  25.545  30.021  1.00 34.17           C
ATOM   2377  H   THR A 171      40.449  22.774  28.206  1.00 36.83           H
ATOM   2378  HA  THR A 171      41.491  22.967  30.980  1.00 41.35           H
ATOM   2379  HB  THR A 171      39.799  24.742  31.340  1.00 36.83           H
ATOM   2380  HG1 THR A 171      38.344  24.374  29.806  1.00 44.32           H
ATOM   2381 HG21 THR A 171      40.892  26.560  30.132  1.00 40.84           H
ATOM   2382 HG22 THR A 171      42.121  25.412  30.699  1.00 40.84           H
ATOM   2383 HG23 THR A 171      41.610  25.416  28.989  1.00 40.84           H
ATOM   2384  N   VAL A 172      39.395  22.054  32.034  1.00 25.46           N
ATOM   2385  CA  VAL A 172      38.305  21.428  32.739  1.00 32.52           C
ATOM   2386  C   VAL A 172      37.875  22.399  33.877  1.00 36.63           C
ATOM   2387  O   VAL A 172      38.693  22.851  34.675  1.00 36.32           O
ATOM   2388  CB  VAL A 172      38.693  20.041  33.298  1.00 39.95           C
ATOM   2389  CG1 VAL A 172      37.496  19.424  34.032  1.00 31.17           C
ATOM   2390  CG2 VAL A 172      39.213  19.085  32.210  1.00 31.67           C
ATOM   2391  H   VAL A 172      40.049  22.570  32.609  1.00 30.39           H
ATOM   2392  HA  VAL A 172      37.482  21.283  32.049  1.00 38.86           H
ATOM   2393  HB  VAL A 172      39.483  20.181  34.036  1.00 47.78           H
ATOM   2394 HG11 VAL A 172      37.768  18.433  34.381  1.00 37.24           H
ATOM   2395 HG12 VAL A 172      37.226  20.030  34.895  1.00 37.24           H
ATOM   2396 HG13 VAL A 172      36.642  19.344  33.356  1.00 37.24           H
ATOM   2397 HG21 VAL A 172      39.440  18.113  32.650  1.00 37.84           H
ATOM   2398 HG22 VAL A 172      38.463  18.963  31.431  1.00 37.84           H
ATOM   2399 HG23 VAL A 172      40.123  19.489  31.774  1.00 37.84           H
ATOM   2400  N   ARG A 173      36.569  22.659  33.975  1.00 37.24           N
ATOM   2401  CA  ARG A 173      35.897  23.308  35.102  1.00 36.70           C
ATOM   2402  C   ARG A 173      34.626  22.544  35.463  1.00 36.71           C
ATOM   2403  O   ARG A 173      34.001  21.928  34.605  1.00 33.32           O
ATOM   2404  CB  ARG A 173      35.560  24.754  34.758  1.00 34.50           C
ATOM   2405  CG  ARG A 173      34.690  24.881  33.509  1.00 35.23           C
ATOM   2406  CD  ARG A 173      34.116  26.284  33.309  1.00 42.88           C
ATOM   2407  NE  ARG A 173      33.373  26.387  32.028  1.00 66.89           N
ATOM   2408  CZ  ARG A 173      32.047  26.197  31.853  1.00 65.82           C
ATOM   2409  NH1 ARG A 173      31.251  26.061  32.905  1.00 56.29           N
ATOM   2410  NH2 ARG A 173      31.497  26.131  30.632  1.00 59.35           N1+
ATOM   2411  H   ARG A 173      35.961  22.256  33.272  1.00 44.52           H
ATOM   2412  HA  ARG A 173      36.549  23.309  35.976  1.00 43.87           H
ATOM   2413  HB2 ARG A 173      35.058  25.218  35.605  1.00 41.24           H
ATOM   2414  HB3 ARG A 173      36.497  25.273  34.592  1.00 41.24           H
ATOM   2415  HG2 ARG A 173      35.264  24.600  32.630  1.00 42.11           H
ATOM   2416  HG3 ARG A 173      33.838  24.213  33.601  1.00 42.11           H
ATOM   2417  HD2 ARG A 173      33.438  26.486  34.139  1.00 51.29           H
ATOM   2418  HD3 ARG A 173      34.908  27.028  33.353  1.00 51.29           H
ATOM   2419  HE  ARG A 173      33.938  26.458  31.190  1.00 80.11           H
ATOM   2420 HH11 ARG A 173      31.632  26.102  33.838  1.00 67.38           H
ATOM   2421 HH12 ARG A 173      30.259  25.905  32.776  1.00 67.38           H
ATOM   2422 HH21 ARG A 173      32.071  26.228  29.806  1.00 71.06           H
ATOM   2423 HH22 ARG A 173      30.501  25.980  30.537  1.00 71.06           H
ATOM   2424  N   THR A 174      34.226  22.594  36.729  1.00 45.15           N
ATOM   2425  CA  THR A 174      32.857  22.295  37.127  1.00 42.96           C
ATOM   2426  C   THR A 174      31.912  23.298  36.436  1.00 45.77           C
ATOM   2427  O   THR A 174      32.096  24.517  36.484  1.00 50.84           O
ATOM   2428  CB  THR A 174      32.752  22.411  38.634  1.00 48.11           C
ATOM   2429  OG1 THR A 174      32.942  23.764  38.939  1.00 58.36           O
ATOM   2430  CG2 THR A 174      33.766  21.533  39.386  1.00 36.66           C
ATOM   2431  H   THR A 174      34.822  23.014  37.427  1.00 54.02           H
ATOM   2432  HA  THR A 174      32.601  21.272  36.845  1.00 51.38           H
ATOM   2433  HB  THR A 174      31.742  22.122  38.930  1.00 57.57           H
ATOM   2434  HG1 THR A 174      32.300  24.267  38.426  1.00 69.87           H
ATOM   2435 HG21 THR A 174      33.695  21.733  40.451  1.00 43.83           H
ATOM   2436 HG22 THR A 174      33.516  20.488  39.229  1.00 43.83           H
ATOM   2437 HG23 THR A 174      34.790  21.725  39.077  1.00 43.83           H
ATOM   2438  N   ASP A 175      30.905  22.769  35.758  1.00 40.70           N
ATOM   2439  CA  ASP A 175      29.898  23.550  35.091  1.00 48.07           C
ATOM   2440  C   ASP A 175      28.715  23.787  36.056  1.00 49.25           C
ATOM   2441  O   ASP A 175      27.991  22.874  36.452  1.00 49.99           O
ATOM   2442  CB  ASP A 175      29.536  22.822  33.800  1.00 39.59           C
ATOM   2443  CG  ASP A 175      28.515  23.604  32.994  1.00 48.98           C
ATOM   2444  OD1 ASP A 175      28.631  24.849  32.907  1.00 62.79           O
ATOM   2445  OD2 ASP A 175      27.610  22.946  32.455  1.00 45.02           O1-
ATOM   2446  H   ASP A 175      30.773  21.769  35.765  1.00 48.68           H
ATOM   2447  HA  ASP A 175      30.325  24.511  34.811  1.00 57.52           H
ATOM   2448  HB2 ASP A 175      30.448  22.772  33.207  1.00 47.34           H
ATOM   2449  HB3 ASP A 175      29.205  21.804  33.991  1.00 47.34           H
ATOM   2450  N   THR A 176      28.517  25.046  36.431  1.00 62.16           N
ATOM   2451  CA  THR A 176      27.408  25.482  37.299  1.00 77.10           C
ATOM   2452  C   THR A 176      26.218  25.973  36.441  1.00 76.46           C
ATOM   2453  O   THR A 176      25.142  26.236  36.987  1.00 65.56           O
ATOM   2454  CB  THR A 176      27.909  26.558  38.294  1.00 70.84           C
ATOM   2455  OG1 THR A 176      28.459  27.665  37.595  1.00 70.56           O
ATOM   2456  CG2 THR A 176      28.963  26.011  39.271  1.00 65.20           C
ATOM   2457  H   THR A 176      29.127  25.766  36.064  1.00 74.43           H
ATOM   2458  HA  THR A 176      27.054  24.633  37.885  1.00 92.36           H
ATOM   2459  HB  THR A 176      27.054  26.909  38.875  1.00 84.85           H
ATOM   2460  HG1 THR A 176      28.651  28.351  38.239  1.00 84.51           H
ATOM   2461 HG21 THR A 176      29.268  26.796  39.960  1.00 78.07           H
ATOM   2462 HG22 THR A 176      28.546  25.179  39.837  1.00 78.07           H
ATOM   2463 HG23 THR A 176      29.846  25.676  38.727  1.00 78.07           H
ATOM   2464  N   GLY A 177      26.420  26.083  35.111  1.00 71.72           N
ATOM   2465  CA  GLY A 177      25.407  26.397  34.129  1.00 74.17           C
ATOM   2466  C   GLY A 177      24.326  25.316  34.071  1.00 71.76           C
ATOM   2467  O   GLY A 177      23.949  24.708  35.071  1.00 70.21           O
ATOM   2468  H   GLY A 177      27.329  25.831  34.746  1.00 85.90           H
ATOM   2469  HA2 GLY A 177      24.936  27.344  34.391  1.00 88.84           H
ATOM   2470  HA3 GLY A 177      25.887  26.482  33.154  1.00 88.84           H
ATOM   2471  N   GLU A 178      23.789  25.133  32.872  1.00 68.43           N
ATOM   2472  CA  GLU A 178      22.503  24.488  32.657  1.00 62.90           C
ATOM   2473  C   GLU A 178      22.566  23.014  33.090  1.00 52.39           C
ATOM   2474  O   GLU A 178      23.159  22.238  32.345  1.00 55.66           O
ATOM   2475  CB  GLU A 178      22.177  24.651  31.139  1.00 67.50           C
ATOM   2476  CG  GLU A 178      20.724  24.287  30.779  1.00 72.49           C
ATOM   2477  CD  GLU A 178      19.748  25.065  31.674  1.00 69.37           C
ATOM   2478  OE1 GLU A 178      18.883  24.387  32.279  1.00 68.83           O
ATOM   2479  OE2 GLU A 178      19.929  26.306  31.795  1.00 64.54           O1-
ATOM   2480  H   GLU A 178      24.186  25.624  32.086  1.00 81.95           H
ATOM   2481  HA  GLU A 178      21.770  25.026  33.256  1.00 75.32           H
ATOM   2482  HB2 GLU A 178      22.368  25.681  30.833  1.00 80.83           H
ATOM   2483  HB3 GLU A 178      22.841  24.023  30.544  1.00 80.83           H
ATOM   2484  HG2 GLU A 178      20.565  24.600  29.744  1.00 86.82           H
ATOM   2485  HG3 GLU A 178      20.556  23.210  30.858  1.00 86.82           H
ATOM   2486  N   PRO A 179      21.991  22.580  34.234  1.00 51.95           N
ATOM   2487  CA  PRO A 179      22.068  21.165  34.611  1.00 52.81           C
ATOM   2488  C   PRO A 179      21.385  20.280  33.547  1.00 52.97           C
ATOM   2489  O   PRO A 179      20.382  20.678  32.936  1.00 54.76           O
ATOM   2490  CB  PRO A 179      21.372  21.079  35.977  1.00 44.93           C
ATOM   2491  CG  PRO A 179      20.407  22.270  35.990  1.00 62.52           C
ATOM   2492  CD  PRO A 179      21.172  23.336  35.183  1.00 60.99           C
ATOM   2493  HA  PRO A 179      23.102  20.871  34.788  1.00 63.21           H
ATOM   2494  HB2 PRO A 179      20.883  20.128  36.174  1.00 53.75           H
ATOM   2495  HB3 PRO A 179      22.142  21.265  36.727  1.00 53.75           H
ATOM   2496  HG2 PRO A 179      19.461  21.997  35.519  1.00 74.86           H
ATOM   2497  HG3 PRO A 179      20.230  22.630  37.005  1.00 74.86           H
ATOM   2498  HD2 PRO A 179      20.439  23.965  34.676  1.00 73.02           H
ATOM   2499  HD3 PRO A 179      21.800  23.915  35.860  1.00 73.02           H
ATOM   2500  N   MET A 180      21.953  19.086  33.292  1.00 54.01           N
ATOM   2501  CA  MET A 180      21.537  18.250  32.163  1.00 51.25           C
ATOM   2502  C   MET A 180      21.120  16.820  32.545  1.00 46.50           C
ATOM   2503  O   MET A 180      20.629  16.082  31.688  1.00 53.93           O
ATOM   2504  CB  MET A 180      22.594  18.335  31.049  1.00 59.41           C
ATOM   2505  CG  MET A 180      23.847  17.498  31.273  1.00 51.16           C
ATOM   2506  SD  MET A 180      25.071  17.822  29.989  1.00 51.14           S
ATOM   2507  CE  MET A 180      24.292  16.849  28.718  1.00 43.64           C
ATOM   2508  H   MET A 180      22.791  18.818  33.791  1.00 64.65           H
ATOM   2509  HA  MET A 180      20.633  18.679  31.730  1.00 61.34           H
ATOM   2510  HB2 MET A 180      22.125  18.028  30.114  1.00 71.12           H
ATOM   2511  HB3 MET A 180      22.896  19.377  30.926  1.00 71.12           H
ATOM   2512  HG2 MET A 180      24.281  17.721  32.239  1.00 61.23           H
ATOM   2513  HG3 MET A 180      23.582  16.438  31.257  1.00 61.23           H
ATOM   2514  HE1 MET A 180      24.959  16.754  27.867  1.00 52.21           H
ATOM   2515  HE2 MET A 180      24.098  15.856  29.120  1.00 52.21           H
ATOM   2516  HE3 MET A 180      23.369  17.338  28.407  1.00 52.21           H
ATOM   2517  N   GLY A 181      21.298  16.413  33.803  1.00 43.68           N
ATOM   2518  CA  GLY A 181      20.675  15.183  34.294  1.00 38.41           C
ATOM   2519  C   GLY A 181      21.617  14.004  34.166  1.00 39.81           C
ATOM   2520  O   GLY A 181      22.024  13.480  35.194  1.00 46.22           O
ATOM   2521  H   GLY A 181      21.768  17.013  34.469  1.00 52.26           H
ATOM   2522  HA2 GLY A 181      20.441  15.307  35.351  1.00 45.93           H
ATOM   2523  HA3 GLY A 181      19.757  14.962  33.744  1.00 45.93           H
ATOM   2524  N   ARG A 182      21.946  13.602  32.932  1.00 36.49           N
ATOM   2525  CA  ARG A 182      22.951  12.601  32.572  1.00 37.44           C
ATOM   2526  C   ARG A 182      23.165  12.684  31.061  1.00 30.61           C
ATOM   2527  O   ARG A 182      22.232  12.850  30.290  1.00 31.63           O
ATOM   2528  CB  ARG A 182      22.520  11.194  33.010  1.00 30.13           C
ATOM   2529  CG  ARG A 182      23.628  10.122  32.889  1.00 31.09           C
ATOM   2530  CD  ARG A 182      23.037   8.725  32.838  1.00 27.46           C
ATOM   2531  NE  ARG A 182      22.125   8.570  31.689  1.00 32.52           N
ATOM   2532  CZ  ARG A 182      20.786   8.437  31.724  1.00 32.91           C
ATOM   2533  NH1 ARG A 182      20.089   8.425  32.852  1.00 36.02           N
ATOM   2534  NH2 ARG A 182      20.109   8.306  30.595  1.00 31.42           N1+
ATOM   2535  H   ARG A 182      21.515  14.090  32.154  1.00 43.62           H
ATOM   2536  HA  ARG A 182      23.882  12.847  33.087  1.00 44.76           H
ATOM   2537  HB2 ARG A 182      22.260  11.223  34.062  1.00 35.99           H
ATOM   2538  HB3 ARG A 182      21.626  10.928  32.451  1.00 35.99           H
ATOM   2539  HG2 ARG A 182      24.197  10.273  31.978  1.00 37.15           H
ATOM   2540  HG3 ARG A 182      24.324  10.196  33.725  1.00 37.15           H
ATOM   2541  HD2 ARG A 182      23.842   7.998  32.752  1.00 32.78           H
ATOM   2542  HD3 ARG A 182      22.518   8.537  33.775  1.00 32.78           H
ATOM   2543  HE  ARG A 182      22.565   8.602  30.782  1.00 38.86           H
ATOM   2544 HH11 ARG A 182      20.555   8.527  33.741  1.00 43.06           H
ATOM   2545 HH12 ARG A 182      19.085   8.335  32.821  1.00 43.06           H
ATOM   2546 HH21 ARG A 182      20.596   8.318  29.713  1.00 37.54           H
ATOM   2547 HH22 ARG A 182      19.104   8.209  30.626  1.00 37.54           H
ATOM   2548  N   GLY A 183      24.421  12.586  30.660  1.00 34.23           N
ATOM   2549  CA  GLY A 183      24.828  12.436  29.283  1.00 28.65           C
ATOM   2550  C   GLY A 183      25.996  13.318  28.965  1.00 29.28           C
ATOM   2551  O   GLY A 183      26.732  13.726  29.851  1.00 26.03           O
ATOM   2552  H   GLY A 183      25.144  12.493  31.359  1.00 40.91           H
ATOM   2553  HA2 GLY A 183      25.159  11.411  29.121  1.00 34.22           H
ATOM   2554  HA3 GLY A 183      23.995  12.666  28.628  1.00 34.22           H
ATOM   2555  N   THR A 184      26.146  13.588  27.673  1.00 33.67           N
ATOM   2556  CA  THR A 184      27.223  14.374  27.118  1.00 24.25           C
ATOM   2557  C   THR A 184      26.608  15.242  26.003  1.00 28.30           C
ATOM   2558  O   THR A 184      25.823  14.829  25.178  1.00 31.43           O
ATOM   2559  CB  THR A 184      28.309  13.410  26.528  1.00 26.95           C
ATOM   2560  OG1 THR A 184      28.756  12.602  27.647  1.00 29.38           O
ATOM   2561  CG2 THR A 184      29.525  14.064  25.900  1.00 26.93           C
ATOM   2562  H   THR A 184      25.532  13.116  27.029  1.00 40.23           H
ATOM   2563  HA  THR A 184      27.711  15.000  27.896  1.00 28.93           H
ATOM   2564  HB  THR A 184      27.799  12.717  25.810  1.00 32.18           H
ATOM   2565  HG1 THR A 184      29.240  11.809  27.319  1.00 35.09           H
ATOM   2566 HG21 THR A 184      30.133  13.322  25.365  1.00 32.15           H
ATOM   2567 HG22 THR A 184      29.271  14.839  25.170  1.00 32.15           H
ATOM   2568 HG23 THR A 184      30.178  14.501  26.665  1.00 32.15           H
ATOM   2569  N   LYS A 185      27.074  16.496  25.999  1.00 26.08           N
ATOM   2570  CA  LYS A 185      26.791  17.599  25.081  1.00 32.16           C
ATOM   2571  C   LYS A 185      28.146  18.033  24.477  1.00 31.78           C
ATOM   2572  O   LYS A 185      29.057  18.460  25.186  1.00 32.16           O
ATOM   2573  CB  LYS A 185      26.151  18.781  25.836  1.00 37.59           C
ATOM   2574  CG  LYS A 185      25.177  19.670  25.069  1.00 44.80           C
ATOM   2575  CD  LYS A 185      24.785  21.002  25.754  1.00 59.39           C
ATOM   2576  CE  LYS A 185      23.515  20.847  26.623  1.00 61.88           C
ATOM   2577  NZ  LYS A 185      22.929  22.156  26.987  1.00 73.10           N1+
ATOM   2578  H   LYS A 185      27.758  16.706  26.707  1.00 31.13           H
ATOM   2579  HA  LYS A 185      26.106  17.242  24.319  1.00 38.43           H
ATOM   2580  HB2 LYS A 185      25.584  18.394  26.679  1.00 44.94           H
ATOM   2581  HB3 LYS A 185      26.941  19.410  26.236  1.00 44.94           H
ATOM   2582  HG2 LYS A 185      25.606  19.898  24.099  1.00 53.60           H
ATOM   2583  HG3 LYS A 185      24.272  19.084  24.952  1.00 53.60           H
ATOM   2584  HD2 LYS A 185      25.602  21.344  26.392  1.00 71.11           H
ATOM   2585  HD3 LYS A 185      24.618  21.764  24.988  1.00 71.11           H
ATOM   2586  HE2 LYS A 185      22.768  20.274  26.071  1.00 74.09           H
ATOM   2587  HE3 LYS A 185      23.755  20.295  27.534  1.00 74.09           H
ATOM   2588  HZ1 LYS A 185      22.123  22.005  27.580  1.00 87.55           H
ATOM   2589  HZ2 LYS A 185      23.606  22.715  27.492  1.00 87.55           H
ATOM   2590  HZ3 LYS A 185      22.638  22.652  26.157  1.00 87.55           H
ATOM   2591  N   VAL A 186      28.276  17.927  23.168  1.00 28.97           N
ATOM   2592  CA  VAL A 186      29.437  18.333  22.390  1.00 28.72           C
ATOM   2593  C   VAL A 186      29.054  19.523  21.488  1.00 31.62           C
ATOM   2594  O   VAL A 186      28.293  19.454  20.552  1.00 26.74           O
ATOM   2595  CB  VAL A 186      30.011  17.232  21.450  1.00 27.77           C
ATOM   2596  CG1 VAL A 186      31.232  17.797  20.687  1.00 25.84           C
ATOM   2597  CG2 VAL A 186      30.376  16.023  22.284  1.00 28.54           C
ATOM   2598  H   VAL A 186      27.526  17.505  22.683  1.00 34.60           H
ATOM   2599  HA  VAL A 186      30.265  18.641  23.081  1.00 34.30           H
ATOM   2600  HB  VAL A 186      29.226  16.945  20.710  1.00 33.15           H
ATOM   2601 HG11 VAL A 186      31.677  17.012  20.064  1.00 30.85           H
ATOM   2602 HG12 VAL A 186      30.959  18.626  20.032  1.00 30.85           H
ATOM   2603 HG13 VAL A 186      32.016  18.151  21.360  1.00 30.85           H
ATOM   2604 HG21 VAL A 186      30.782  15.214  21.653  1.00 34.09           H
ATOM   2605 HG22 VAL A 186      31.126  16.251  23.045  1.00 34.09           H
ATOM   2606 HG23 VAL A 186      29.493  15.618  22.802  1.00 34.09           H
ATOM   2607  N   ILE A 187      29.710  20.638  21.784  1.00 31.08           N
ATOM   2608  CA  ILE A 187      29.467  21.915  21.138  1.00 34.96           C
ATOM   2609  C   ILE A 187      30.658  22.232  20.237  1.00 27.71           C
ATOM   2610  O   ILE A 187      31.774  22.480  20.714  1.00 21.90           O
ATOM   2611  CB  ILE A 187      29.258  23.013  22.228  1.00 32.52           C
ATOM   2612  CG1 ILE A 187      28.187  22.669  23.280  1.00 29.55           C
ATOM   2613  CG2 ILE A 187      28.927  24.308  21.505  1.00 26.78           C
ATOM   2614  CD1 ILE A 187      28.277  23.576  24.515  1.00 41.34           C
ATOM   2615  H   ILE A 187      30.364  20.621  22.555  1.00 37.13           H
ATOM   2616  HA  ILE A 187      28.563  21.852  20.527  1.00 41.78           H
ATOM   2617  HB  ILE A 187      30.206  23.148  22.741  1.00 38.86           H
ATOM   2618 HG12 ILE A 187      27.199  22.745  22.833  1.00 35.29           H
ATOM   2619 HG13 ILE A 187      28.314  21.645  23.637  1.00 35.29           H
ATOM   2620 HG21 ILE A 187      28.835  25.121  22.219  1.00 31.98           H
ATOM   2621 HG22 ILE A 187      29.718  24.575  20.805  1.00 31.98           H
ATOM   2622 HG23 ILE A 187      27.992  24.209  20.954  1.00 31.98           H
ATOM   2623 HD11 ILE A 187      27.523  23.265  25.240  1.00 49.45           H
ATOM   2624 HD12 ILE A 187      29.260  23.491  24.978  1.00 49.45           H
ATOM   2625 HD13 ILE A 187      28.079  24.611  24.243  1.00 49.45           H
ATOM   2626  N   LEU A 188      30.383  22.241  18.930  1.00 27.24           N
ATOM   2627  CA  LEU A 188      31.377  22.513  17.895  1.00 25.51           C
ATOM   2628  C   LEU A 188      31.250  23.990  17.524  1.00 32.31           C
ATOM   2629  O   LEU A 188      30.273  24.352  16.883  1.00 30.59           O
ATOM   2630  CB  LEU A 188      31.127  21.641  16.654  1.00 27.31           C
ATOM   2631  CG  LEU A 188      31.054  20.120  16.960  1.00 25.44           C
ATOM   2632  CD1 LEU A 188      30.799  19.468  15.617  1.00 26.63           C
ATOM   2633  CD2 LEU A 188      32.346  19.588  17.574  1.00 28.59           C
ATOM   2634  H   LEU A 188      29.439  22.045  18.629  1.00 32.52           H
ATOM   2635  HA  LEU A 188      32.382  22.312  18.266  1.00 30.45           H
ATOM   2636  HB2 LEU A 188      30.195  21.940  16.177  1.00 32.61           H
ATOM   2637  HB3 LEU A 188      31.925  21.831  15.939  1.00 32.61           H
ATOM   2638  HG  LEU A 188      30.221  19.893  17.628  1.00 30.36           H
ATOM   2639 HD11 LEU A 188      30.703  18.393  15.755  1.00 31.80           H
ATOM   2640 HD12 LEU A 188      29.868  19.857  15.203  1.00 31.80           H
ATOM   2641 HD13 LEU A 188      31.615  19.669  14.923  1.00 31.80           H
ATOM   2642 HD21 LEU A 188      32.303  18.502  17.686  1.00 34.15           H
ATOM   2643 HD22 LEU A 188      33.192  19.867  16.944  1.00 34.15           H
ATOM   2644 HD23 LEU A 188      32.485  20.026  18.562  1.00 34.15           H
ATOM   2645  N   HIS A 189      32.238  24.815  17.886  1.00 30.46           N
ATOM   2646  CA  HIS A 189      32.379  26.182  17.408  1.00 37.96           C
ATOM   2647  C   HIS A 189      33.009  26.099  16.027  1.00 36.36           C
ATOM   2648  O   HIS A 189      34.206  25.900  15.938  1.00 30.27           O
ATOM   2649  CB  HIS A 189      33.252  26.996  18.378  1.00 34.41           C
ATOM   2650  CG  HIS A 189      32.747  27.018  19.803  1.00 37.89           C
ATOM   2651  ND1 HIS A 189      31.950  28.013  20.355  1.00 39.36           N
ATOM   2652  CD2 HIS A 189      32.950  26.046  20.756  1.00 39.38           C
ATOM   2653  CE1 HIS A 189      31.607  27.555  21.570  1.00 37.42           C
ATOM   2654  NE2 HIS A 189      32.248  26.416  21.871  1.00 34.41           N
ATOM   2655  H   HIS A 189      33.005  24.444  18.431  1.00 36.39           H
ATOM   2656  HA  HIS A 189      31.398  26.654  17.330  1.00 45.39           H
ATOM   2657  HB2 HIS A 189      33.335  28.016  18.008  1.00 41.12           H
ATOM   2658  HB3 HIS A 189      34.248  26.560  18.378  1.00 41.12           H
ATOM   2659  HD2 HIS A 189      33.482  25.119  20.634  1.00 47.09           H
ATOM   2660  HE1 HIS A 189      30.760  27.917  22.135  1.00 44.74           H
ATOM   2661  HE2 HIS A 189      32.061  25.826  22.672  1.00 41.13           H
ATOM   2662  N   LEU A 190      32.222  26.215  14.954  1.00 29.15           N
ATOM   2663  CA  LEU A 190      32.707  25.905  13.618  1.00 28.58           C
ATOM   2664  C   LEU A 190      33.732  26.913  13.106  1.00 30.90           C
ATOM   2665  O   LEU A 190      33.585  28.102  13.323  1.00 34.53           O
ATOM   2666  CB  LEU A 190      31.462  25.868  12.717  1.00 32.61           C
ATOM   2667  CG  LEU A 190      30.497  24.687  13.039  1.00 28.78           C
ATOM   2668  CD1 LEU A 190      29.432  24.530  11.940  1.00 28.00           C
ATOM   2669  CD2 LEU A 190      31.265  23.358  13.092  1.00 26.48           C
ATOM   2670  H   LEU A 190      31.243  26.436  15.075  1.00 34.81           H
ATOM   2671  HA  LEU A 190      33.193  24.934  13.623  1.00 34.13           H
ATOM   2672  HB2 LEU A 190      30.916  26.806  12.812  1.00 38.97           H
ATOM   2673  HB3 LEU A 190      31.793  25.784  11.682  1.00 38.97           H
ATOM   2674  HG  LEU A 190      29.992  24.870  13.988  1.00 34.37           H
ATOM   2675 HD11 LEU A 190      28.673  23.821  12.267  1.00 33.43           H
ATOM   2676 HD12 LEU A 190      28.975  25.501  11.763  1.00 33.43           H
ATOM   2677 HD13 LEU A 190      29.875  24.163  11.017  1.00 33.43           H
ATOM   2678 HD21 LEU A 190      30.562  22.531  13.184  1.00 31.61           H
ATOM   2679 HD22 LEU A 190      31.840  23.220  12.175  1.00 31.61           H
ATOM   2680 HD23 LEU A 190      31.923  23.328  13.957  1.00 31.61           H
ATOM   2681  N   LYS A 191      34.735  26.456  12.365  1.00 27.43           N
ATOM   2682  CA  LYS A 191      35.540  27.289  11.486  1.00 35.85           C
ATOM   2683  C   LYS A 191      34.631  28.045  10.502  1.00 32.04           C
ATOM   2684  O   LYS A 191      33.602  27.560  10.061  1.00 36.96           O
ATOM   2685  CB  LYS A 191      36.523  26.412  10.686  1.00 37.22           C
ATOM   2686  CG  LYS A 191      37.644  25.715  11.497  1.00 38.85           C
ATOM   2687  CD  LYS A 191      38.447  24.758  10.564  1.00 46.33           C
ATOM   2688  CE  LYS A 191      39.500  23.934  11.334  1.00 55.79           C
ATOM   2689  NZ  LYS A 191      40.131  22.839  10.533  1.00 50.61           N1+
ATOM   2690  H   LYS A 191      34.837  25.458  12.271  1.00 32.75           H
ATOM   2691  HA  LYS A 191      36.115  28.001  12.083  1.00 42.85           H
ATOM   2692  HB2 LYS A 191      35.946  25.654  10.167  1.00 44.50           H
ATOM   2693  HB3 LYS A 191      37.002  27.038   9.932  1.00 44.50           H
ATOM   2694  HG2 LYS A 191      38.303  26.466  11.935  1.00 46.45           H
ATOM   2695  HG3 LYS A 191      37.196  25.127  12.300  1.00 46.45           H
ATOM   2696  HD2 LYS A 191      37.757  24.078  10.059  1.00 55.44           H
ATOM   2697  HD3 LYS A 191      38.961  25.349   9.804  1.00 55.44           H
ATOM   2698  HE2 LYS A 191      40.283  24.622  11.662  1.00 66.78           H
ATOM   2699  HE3 LYS A 191      39.032  23.510  12.225  1.00 66.78           H
ATOM   2700  HZ1 LYS A 191      40.739  22.283  11.120  1.00 60.57           H
ATOM   2701  HZ2 LYS A 191      39.418  22.224  10.167  1.00 60.57           H
ATOM   2702  HZ3 LYS A 191      40.668  23.221   9.767  1.00 60.57           H
ATOM   2703  N   GLU A 192      35.023  29.255  10.167  1.00 39.07           N
ATOM   2704  CA  GLU A 192      34.307  30.219   9.335  1.00 46.72           C
ATOM   2705  C   GLU A 192      33.910  29.669   7.956  1.00 39.26           C
ATOM   2706  O   GLU A 192      32.820  29.982   7.488  1.00 42.28           O
ATOM   2707  CB  GLU A 192      35.270  31.410   9.177  1.00 55.57           C
ATOM   2708  CG  GLU A 192      34.706  32.669   8.516  1.00 67.48           C
ATOM   2709  CD  GLU A 192      35.663  33.877   8.622  1.00 86.03           C
ATOM   2710  OE1 GLU A 192      35.312  34.922   8.023  1.00 87.04           O
ATOM   2711  OE2 GLU A 192      36.715  33.745   9.300  1.00 81.52           O1-
ATOM   2712  H   GLU A 192      35.890  29.580  10.573  1.00 46.71           H
ATOM   2713  HA  GLU A 192      33.411  30.541   9.865  1.00 55.90           H
ATOM   2714  HB2 GLU A 192      35.615  31.685  10.175  1.00 66.52           H
ATOM   2715  HB3 GLU A 192      36.141  31.091   8.601  1.00 66.52           H
ATOM   2716  HG2 GLU A 192      34.460  32.495   7.466  1.00 80.81           H
ATOM   2717  HG3 GLU A 192      33.757  32.943   8.982  1.00 80.81           H
ATOM   2718  N   ASP A 193      34.764  28.852   7.313  1.00 38.45           N
ATOM   2719  CA  ASP A 193      34.459  28.203   6.051  1.00 36.80           C
ATOM   2720  C   ASP A 193      33.698  26.872   6.175  1.00 38.22           C
ATOM   2721  O   ASP A 193      33.538  26.189   5.172  1.00 34.29           O
ATOM   2722  CB  ASP A 193      35.710  28.056   5.198  1.00 41.23           C
ATOM   2723  CG  ASP A 193      36.838  27.224   5.794  1.00 45.96           C
ATOM   2724  OD1 ASP A 193      36.816  26.892   7.003  1.00 48.26           O
ATOM   2725  OD2 ASP A 193      37.710  26.889   4.973  1.00 55.96           O1-
ATOM   2726  H   ASP A 193      35.651  28.612   7.738  1.00 45.98           H
ATOM   2727  HA  ASP A 193      33.807  28.868   5.491  1.00 44.00           H
ATOM   2728  HB2 ASP A 193      35.461  27.677   4.207  1.00 49.31           H
ATOM   2729  HB3 ASP A 193      36.116  29.052   5.011  1.00 49.31           H
ATOM   2730  N   GLN A 194      33.263  26.460   7.372  1.00 37.16           N
ATOM   2731  CA  GLN A 194      32.656  25.150   7.631  1.00 32.14           C
ATOM   2732  C   GLN A 194      31.169  25.272   8.009  1.00 30.60           C
ATOM   2733  O   GLN A 194      30.607  24.345   8.590  1.00 30.23           O
ATOM   2734  CB  GLN A 194      33.501  24.371   8.667  1.00 33.62           C
ATOM   2735  CG  GLN A 194      34.916  24.105   8.166  1.00 28.30           C
ATOM   2736  CD  GLN A 194      35.017  23.314   6.861  1.00 35.48           C
ATOM   2737  OE1 GLN A 194      34.250  22.397   6.572  1.00 29.54           O
ATOM   2738  NE2 GLN A 194      36.000  23.663   6.042  1.00 35.09           N
ATOM   2739  H   GLN A 194      33.442  27.041   8.179  1.00 44.43           H
ATOM   2740  HA  GLN A 194      32.677  24.556   6.721  1.00 38.41           H
ATOM   2741  HB2 GLN A 194      33.562  24.941   9.595  1.00 40.18           H
ATOM   2742  HB3 GLN A 194      33.027  23.413   8.887  1.00 40.18           H
ATOM   2743  HG2 GLN A 194      35.445  25.048   8.074  1.00 33.80           H
ATOM   2744  HG3 GLN A 194      35.421  23.519   8.923  1.00 33.80           H
ATOM   2745 HE21 GLN A 194      36.611  24.438   6.269  1.00 41.94           H
ATOM   2746 HE22 GLN A 194      36.082  23.188   5.156  1.00 41.94           H
ATOM   2747  N   THR A 195      30.493  26.374   7.633  1.00 35.50           N
ATOM   2748  CA  THR A 195      29.105  26.646   8.058  1.00 37.26           C
ATOM   2749  C   THR A 195      28.055  25.828   7.290  1.00 35.15           C
ATOM   2750  O   THR A 195      26.875  25.875   7.653  1.00 34.69           O
ATOM   2751  CB  THR A 195      28.731  28.139   8.009  1.00 38.92           C
ATOM   2752  OG1 THR A 195      28.646  28.558   6.653  1.00 46.12           O
ATOM   2753  CG2 THR A 195      29.685  29.035   8.823  1.00 35.81           C
ATOM   2754  H   THR A 195      30.971  27.088   7.100  1.00 42.44           H
ATOM   2755  HA  THR A 195      29.027  26.362   9.108  1.00 44.55           H
ATOM   2756  HB  THR A 195      27.740  28.240   8.454  1.00 46.54           H
ATOM   2757  HG1 THR A 195      29.085  29.410   6.568  1.00 55.18           H
ATOM   2758 HG21 THR A 195      29.353  30.072   8.773  1.00 42.80           H
ATOM   2759 HG22 THR A 195      29.692  28.705   9.861  1.00 42.80           H
ATOM   2760 HG23 THR A 195      30.692  28.987   8.420  1.00 42.80           H
ATOM   2761  N   GLU A 196      28.443  25.064   6.260  1.00 32.26           N
ATOM   2762  CA  GLU A 196      27.518  24.144   5.588  1.00 32.41           C
ATOM   2763  C   GLU A 196      26.922  23.147   6.603  1.00 34.24           C
ATOM   2764  O   GLU A 196      25.843  22.612   6.341  1.00 33.15           O
ATOM   2765  CB  GLU A 196      28.213  23.382   4.423  1.00 31.86           C
ATOM   2766  CG  GLU A 196      29.237  22.364   4.915  1.00 30.93           C
ATOM   2767  CD  GLU A 196      30.167  21.837   3.810  1.00 36.80           C
ATOM   2768  OE1 GLU A 196      31.258  22.422   3.634  1.00 38.53           O
ATOM   2769  OE2 GLU A 196      29.813  20.803   3.190  1.00 35.62           O1-
ATOM   2770  H   GLU A 196      29.416  25.061   5.980  1.00 38.55           H
ATOM   2771  HA  GLU A 196      26.705  24.734   5.164  1.00 38.73           H
ATOM   2772  HB2 GLU A 196      27.457  22.852   3.848  1.00 38.06           H
ATOM   2773  HB3 GLU A 196      28.694  24.095   3.755  1.00 38.06           H
ATOM   2774  HG2 GLU A 196      29.842  22.837   5.689  1.00 36.95           H
ATOM   2775  HG3 GLU A 196      28.675  21.523   5.322  1.00 36.95           H
ATOM   2776  N   TYR A 197      27.639  22.854   7.710  1.00 26.90           N
ATOM   2777  CA  TYR A 197      27.209  21.879   8.720  1.00 30.65           C
ATOM   2778  C   TYR A 197      26.190  22.455   9.713  1.00 32.94           C
ATOM   2779  O   TYR A 197      25.780  21.731  10.613  1.00 34.58           O
ATOM   2780  CB  TYR A 197      28.404  21.192   9.399  1.00 28.58           C
ATOM   2781  CG  TYR A 197      29.323  20.563   8.367  1.00 29.03           C
ATOM   2782  CD1 TYR A 197      28.930  19.405   7.675  1.00 32.39           C
ATOM   2783  CD2 TYR A 197      30.579  21.126   8.108  1.00 29.43           C
ATOM   2784  CE1 TYR A 197      29.791  18.838   6.728  1.00 31.16           C
ATOM   2785  CE2 TYR A 197      31.439  20.534   7.194  1.00 30.11           C
ATOM   2786  CZ  TYR A 197      31.030  19.415   6.460  1.00 29.69           C
ATOM   2787  OH  TYR A 197      31.819  18.891   5.483  1.00 30.16           O
ATOM   2788  H   TYR A 197      28.519  23.330   7.864  1.00 32.12           H
ATOM   2789  HA  TYR A 197      26.682  21.086   8.188  1.00 36.61           H
ATOM   2790  HB2 TYR A 197      28.956  21.915  10.000  1.00 34.13           H
ATOM   2791  HB3 TYR A 197      28.041  20.416  10.075  1.00 34.13           H
ATOM   2792  HD1 TYR A 197      27.969  18.954   7.871  1.00 38.70           H
ATOM   2793  HD2 TYR A 197      30.915  21.990   8.653  1.00 35.15           H
ATOM   2794  HE1 TYR A 197      29.512  17.959   6.180  1.00 37.22           H
ATOM   2795  HE2 TYR A 197      32.407  20.964   7.022  1.00 35.96           H
ATOM   2796  HH  TYR A 197      31.512  18.038   5.171  1.00 36.03           H
ATOM   2797  N   LEU A 198      25.728  23.702   9.496  1.00 34.30           N
ATOM   2798  CA  LEU A 198      24.560  24.279  10.149  1.00 27.56           C
ATOM   2799  C   LEU A 198      23.334  24.221   9.270  1.00 31.18           C
ATOM   2800  O   LEU A 198      22.271  24.627   9.731  1.00 34.27           O
ATOM   2801  CB  LEU A 198      24.848  25.749  10.547  1.00 36.99           C
ATOM   2802  CG  LEU A 198      26.115  25.856  11.417  1.00 33.06           C
ATOM   2803  CD1 LEU A 198      26.366  27.282  11.848  1.00 31.17           C
ATOM   2804  CD2 LEU A 198      26.003  25.010  12.692  1.00 32.68           C
ATOM   2805  H   LEU A 198      26.128  24.237   8.737  1.00 40.99           H
ATOM   2806  HA  LEU A 198      24.316  23.712  11.046  1.00 32.91           H
ATOM   2807  HB2 LEU A 198      24.980  26.349   9.651  1.00 44.22           H
ATOM   2808  HB3 LEU A 198      23.993  26.137  11.103  1.00 44.22           H
ATOM   2809  HG  LEU A 198      26.967  25.529  10.824  1.00 39.51           H
ATOM   2810 HD11 LEU A 198      27.284  27.320  12.433  1.00 37.24           H
ATOM   2811 HD12 LEU A 198      26.469  27.920  10.970  1.00 37.24           H
ATOM   2812 HD13 LEU A 198      25.534  27.615  12.463  1.00 37.24           H
ATOM   2813 HD21 LEU A 198      26.888  25.162  13.308  1.00 39.05           H
ATOM   2814 HD22 LEU A 198      25.107  25.293  13.247  1.00 39.05           H
ATOM   2815 HD23 LEU A 198      25.949  23.951  12.450  1.00 39.05           H
ATOM   2816  N   GLU A 199      23.477  23.805   8.016  1.00 29.05           N
ATOM   2817  CA  GLU A 199      22.353  23.748   7.075  1.00 35.78           C
ATOM   2818  C   GLU A 199      21.552  22.460   7.240  1.00 35.82           C
ATOM   2819  O   GLU A 199      22.161  21.397   7.211  1.00 34.87           O
ATOM   2820  CB  GLU A 199      22.836  23.837   5.621  1.00 41.17           C
ATOM   2821  CG  GLU A 199      23.457  25.209   5.331  1.00 40.95           C
ATOM   2822  CD  GLU A 199      22.423  26.356   5.318  1.00 54.11           C
ATOM   2823  OE1 GLU A 199      21.219  26.086   5.080  1.00 57.02           O
ATOM   2824  OE2 GLU A 199      22.856  27.511   5.556  1.00 59.58           O1-
ATOM   2825  H   GLU A 199      24.391  23.528   7.689  1.00 34.69           H
ATOM   2826  HA  GLU A 199      21.695  24.593   7.269  1.00 42.77           H
ATOM   2827  HB2 GLU A 199      23.563  23.053   5.417  1.00 49.24           H
ATOM   2828  HB3 GLU A 199      21.990  23.664   4.956  1.00 49.24           H
ATOM   2829  HG2 GLU A 199      24.277  25.447   6.014  1.00 48.98           H
ATOM   2830  HG3 GLU A 199      23.906  25.156   4.338  1.00 48.98           H
ATOM   2831  N   GLU A 200      20.217  22.549   7.394  1.00 35.62           N
ATOM   2832  CA  GLU A 200      19.339  21.391   7.619  1.00 36.23           C
ATOM   2833  C   GLU A 200      19.551  20.293   6.554  1.00 36.86           C
ATOM   2834  O   GLU A 200      19.754  19.123   6.884  1.00 31.75           O
ATOM   2835  CB  GLU A 200      17.872  21.842   7.652  1.00 32.63           C
ATOM   2836  CG  GLU A 200      16.890  20.679   7.952  1.00 45.42           C
ATOM   2837  CD  GLU A 200      15.391  21.020   8.088  1.00 44.58           C
ATOM   2838  OE1 GLU A 200      15.015  22.201   7.912  1.00 47.22           O
ATOM   2839  OE2 GLU A 200      14.630  20.070   8.386  1.00 50.06           O1-
ATOM   2840  H   GLU A 200      19.792  23.466   7.427  1.00 42.58           H
ATOM   2841  HA  GLU A 200      19.580  20.974   8.597  1.00 43.32           H
ATOM   2842  HB2 GLU A 200      17.751  22.631   8.393  1.00 38.99           H
ATOM   2843  HB3 GLU A 200      17.629  22.255   6.673  1.00 38.99           H
ATOM   2844  HG2 GLU A 200      16.974  19.914   7.180  1.00 54.34           H
ATOM   2845  HG3 GLU A 200      17.193  20.160   8.860  1.00 54.34           H
ATOM   2846  N   ARG A 201      19.496  20.683   5.278  1.00 32.88           N
ATOM   2847  CA  ARG A 201      19.690  19.816   4.116  1.00 34.85           C
ATOM   2848  C   ARG A 201      20.956  18.987   4.196  1.00 30.44           C
ATOM   2849  O   ARG A 201      20.914  17.774   3.961  1.00 28.20           O
ATOM   2850  CB  ARG A 201      19.800  20.669   2.834  1.00 41.21           C
ATOM   2851  CG  ARG A 201      18.434  21.092   2.279  1.00 58.26           C
ATOM   2852  CD  ARG A 201      18.571  21.577   0.835  1.00 64.12           C
ATOM   2853  NE  ARG A 201      19.678  22.552   0.688  1.00 63.37           N
ATOM   2854  CZ  ARG A 201      19.946  23.202  -0.450  1.00 62.61           C
ATOM   2855  NH1 ARG A 201      19.149  23.062  -1.513  1.00 51.80           N
ATOM   2856  NH2 ARG A 201      21.016  23.989  -0.519  1.00 56.35           N1+
ATOM   2857  H   ARG A 201      19.328  21.666   5.099  1.00 39.29           H
ATOM   2858  HA  ARG A 201      18.851  19.123   4.043  1.00 41.66           H
ATOM   2859  HB2 ARG A 201      20.427  21.542   3.031  1.00 49.29           H
ATOM   2860  HB3 ARG A 201      20.291  20.076   2.060  1.00 49.29           H
ATOM   2861  HG2 ARG A 201      17.770  20.225   2.263  1.00 69.75           H
ATOM   2862  HG3 ARG A 201      17.981  21.863   2.901  1.00 69.75           H
ATOM   2863  HD2 ARG A 201      18.722  20.728   0.165  1.00 76.78           H
ATOM   2864  HD3 ARG A 201      17.632  22.064   0.563  1.00 76.78           H
ATOM   2865  HE  ARG A 201      20.305  22.669   1.472  1.00 75.88           H
ATOM   2866 HH11 ARG A 201      18.337  22.468  -1.447  1.00 62.00           H
ATOM   2867 HH12 ARG A 201      19.357  23.543  -2.374  1.00 62.00           H
ATOM   2868 HH21 ARG A 201      21.612  24.099   0.288  1.00 67.45           H
ATOM   2869 HH22 ARG A 201      21.235  24.476  -1.374  1.00 67.45           H
ATOM   2870  N   ARG A 202      22.068  19.648   4.523  1.00 29.76           N
ATOM   2871  CA  ARG A 202      23.376  19.026   4.616  1.00 32.02           C
ATOM   2872  C   ARG A 202      23.482  18.087   5.822  1.00 33.37           C
ATOM   2873  O   ARG A 202      24.074  17.017   5.684  1.00 35.22           O
ATOM   2874  CB  ARG A 202      24.425  20.134   4.696  1.00 32.87           C
ATOM   2875  CG  ARG A 202      25.901  19.682   4.709  1.00 28.99           C
ATOM   2876  CD  ARG A 202      26.320  19.128   3.351  1.00 30.61           C
ATOM   2877  NE  ARG A 202      27.747  18.796   3.348  1.00 28.38           N
ATOM   2878  CZ  ARG A 202      28.316  17.602   3.217  1.00 32.27           C
ATOM   2879  NH1 ARG A 202      27.592  16.492   3.023  1.00 29.61           N
ATOM   2880  NH2 ARG A 202      29.649  17.554   3.245  1.00 29.00           N1+
ATOM   2881  H   ARG A 202      22.012  20.638   4.708  1.00 35.54           H
ATOM   2882  HA  ARG A 202      23.542  18.450   3.706  1.00 38.26           H
ATOM   2883  HB2 ARG A 202      24.275  20.796   3.845  1.00 39.28           H
ATOM   2884  HB3 ARG A 202      24.240  20.724   5.593  1.00 39.28           H
ATOM   2885  HG2 ARG A 202      26.533  20.539   4.945  1.00 34.63           H
ATOM   2886  HG3 ARG A 202      26.061  18.939   5.487  1.00 34.63           H
ATOM   2887  HD2 ARG A 202      25.732  18.240   3.138  1.00 36.57           H
ATOM   2888  HD3 ARG A 202      26.126  19.872   2.578  1.00 36.57           H
ATOM   2889  HE  ARG A 202      28.376  19.579   3.476  1.00 33.89           H
ATOM   2890 HH11 ARG A 202      26.583  16.539   2.961  1.00 35.37           H
ATOM   2891 HH12 ARG A 202      28.076  15.612   2.922  1.00 35.37           H
ATOM   2892 HH21 ARG A 202      30.178  18.408   3.358  1.00 34.64           H
ATOM   2893 HH22 ARG A 202      30.112  16.664   3.136  1.00 34.64           H
ATOM   2894  N   ILE A 203      22.979  18.488   7.002  1.00 32.97           N
ATOM   2895  CA  ILE A 203      23.030  17.633   8.194  1.00 34.82           C
ATOM   2896  C   ILE A 203      22.214  16.354   7.926  1.00 27.38           C
ATOM   2897  O   ILE A 203      22.706  15.254   8.177  1.00 31.36           O
ATOM   2898  CB  ILE A 203      22.571  18.340   9.489  1.00 29.88           C
ATOM   2899  CG1 ILE A 203      23.364  19.623   9.784  1.00 28.22           C
ATOM   2900  CG2 ILE A 203      22.677  17.381  10.702  1.00 29.31           C
ATOM   2901  CD1 ILE A 203      22.642  20.494  10.811  1.00 30.26           C
ATOM   2902  H   ILE A 203      22.538  19.396   7.074  1.00 39.41           H
ATOM   2903  HA  ILE A 203      24.072  17.347   8.341  1.00 41.62           H
ATOM   2904  HB  ILE A 203      21.521  18.607   9.357  1.00 35.69           H
ATOM   2905 HG12 ILE A 203      24.357  19.377  10.155  1.00 33.70           H
ATOM   2906 HG13 ILE A 203      23.495  20.202   8.876  1.00 33.70           H
ATOM   2907 HG21 ILE A 203      22.396  17.884  11.619  1.00 35.01           H
ATOM   2908 HG22 ILE A 203      22.026  16.516  10.576  1.00 35.01           H
ATOM   2909 HG23 ILE A 203      23.701  17.028  10.816  1.00 35.01           H
ATOM   2910 HD11 ILE A 203      23.169  21.443  10.900  1.00 36.14           H
ATOM   2911 HD12 ILE A 203      21.619  20.699  10.489  1.00 36.14           H
ATOM   2912 HD13 ILE A 203      22.630  20.016  11.791  1.00 36.14           H
ATOM   2913  N   LYS A 204      20.996  16.491   7.377  1.00 30.34           N
ATOM   2914  CA  LYS A 204      20.137  15.368   6.999  1.00 33.96           C
ATOM   2915  C   LYS A 204      20.836  14.380   6.091  1.00 33.41           C
ATOM   2916  O   LYS A 204      20.752  13.176   6.314  1.00 34.98           O
ATOM   2917  CB  LYS A 204      18.863  15.801   6.262  1.00 38.73           C
ATOM   2918  CG  LYS A 204      17.807  16.338   7.190  1.00 42.17           C
ATOM   2919  CD  LYS A 204      16.599  16.817   6.377  1.00 52.40           C
ATOM   2920  CE  LYS A 204      15.461  17.253   7.326  1.00 63.60           C
ATOM   2921  NZ  LYS A 204      14.395  17.972   6.605  1.00 68.14           N1+
ATOM   2922  H   LYS A 204      20.654  17.422   7.179  1.00 36.25           H
ATOM   2923  HA  LYS A 204      19.857  14.836   7.907  1.00 40.58           H
ATOM   2924  HB2 LYS A 204      19.104  16.527   5.485  1.00 46.32           H
ATOM   2925  HB3 LYS A 204      18.426  14.921   5.787  1.00 46.32           H
ATOM   2926  HG2 LYS A 204      17.506  15.558   7.892  1.00 50.43           H
ATOM   2927  HG3 LYS A 204      18.228  17.183   7.730  1.00 50.43           H
ATOM   2928  HD2 LYS A 204      16.910  17.674   5.779  1.00 62.72           H
ATOM   2929  HD3 LYS A 204      16.249  16.014   5.724  1.00 62.72           H
ATOM   2930  HE2 LYS A 204      15.028  16.356   7.770  1.00 76.15           H
ATOM   2931  HE3 LYS A 204      15.848  17.881   8.130  1.00 76.15           H
ATOM   2932  HZ1 LYS A 204      14.150  18.797   7.142  1.00 81.60           H
ATOM   2933  HZ2 LYS A 204      14.729  18.266   5.698  1.00 81.60           H
ATOM   2934  HZ3 LYS A 204      13.578  17.388   6.512  1.00 81.60           H
ATOM   2935  N   GLU A 205      21.515  14.892   5.072  1.00 34.73           N
ATOM   2936  CA  GLU A 205      22.210  14.087   4.091  1.00 27.86           C
ATOM   2937  C   GLU A 205      23.313  13.299   4.774  1.00 31.35           C
ATOM   2938  O   GLU A 205      23.460  12.113   4.510  1.00 31.68           O
ATOM   2939  CB  GLU A 205      22.700  15.038   2.972  1.00 33.63           C
ATOM   2940  CG  GLU A 205      23.744  14.408   2.045  1.00 32.10           C
ATOM   2941  CD  GLU A 205      24.375  15.479   1.150  1.00 34.14           C
ATOM   2942  OE1 GLU A 205      24.852  16.502   1.684  1.00 28.47           O
ATOM   2943  OE2 GLU A 205      24.386  15.231  -0.070  1.00 37.39           O1-
ATOM   2944  H   GLU A 205      21.535  15.895   4.957  1.00 41.52           H
ATOM   2945  HA  GLU A 205      21.510  13.378   3.655  1.00 33.27           H
ATOM   2946  HB2 GLU A 205      21.844  15.338   2.367  1.00 40.19           H
ATOM   2947  HB3 GLU A 205      23.108  15.942   3.422  1.00 40.19           H
ATOM   2948  HG2 GLU A 205      24.553  14.016   2.658  1.00 38.36           H
ATOM   2949  HG3 GLU A 205      23.304  13.597   1.462  1.00 38.36           H
ATOM   2950  N   ILE A 206      24.099  13.945   5.642  1.00 31.65           N
ATOM   2951  CA  ILE A 206      25.160  13.264   6.351  1.00 31.11           C
ATOM   2952  C   ILE A 206      24.626  12.176   7.284  1.00 32.81           C
ATOM   2953  O   ILE A 206      25.219  11.098   7.350  1.00 36.32           O
ATOM   2954  CB  ILE A 206      26.043  14.288   7.076  1.00 35.64           C
ATOM   2955  CG1 ILE A 206      26.723  15.237   6.067  1.00 33.31           C
ATOM   2956  CG2 ILE A 206      27.134  13.586   7.883  1.00 29.74           C
ATOM   2957  CD1 ILE A 206      27.356  16.401   6.800  1.00 33.30           C
ATOM   2958  H   ILE A 206      23.960  14.932   5.814  1.00 37.81           H
ATOM   2959  HA  ILE A 206      25.783  12.771   5.604  1.00 37.16           H
ATOM   2960  HB  ILE A 206      25.415  14.859   7.760  1.00 42.61           H
ATOM   2961 HG12 ILE A 206      27.491  14.692   5.516  1.00 39.81           H
ATOM   2962 HG13 ILE A 206      26.015  15.632   5.344  1.00 39.81           H
ATOM   2963 HG21 ILE A 206      27.820  14.287   8.348  1.00 35.53           H
ATOM   2964 HG22 ILE A 206      26.665  13.033   8.677  1.00 35.53           H
ATOM   2965 HG23 ILE A 206      27.687  12.924   7.224  1.00 35.53           H
ATOM   2966 HD11 ILE A 206      27.603  17.146   6.051  1.00 39.80           H
ATOM   2967 HD12 ILE A 206      26.640  16.835   7.496  1.00 39.80           H
ATOM   2968 HD13 ILE A 206      28.244  16.117   7.359  1.00 39.80           H
ATOM   2969  N   VAL A 207      23.551  12.453   8.040  1.00 35.24           N
ATOM   2970  CA  VAL A 207      22.964  11.461   8.955  1.00 35.88           C
ATOM   2971  C   VAL A 207      22.417  10.286   8.177  1.00 31.50           C
ATOM   2972  O   VAL A 207      22.620   9.154   8.605  1.00 30.07           O
ATOM   2973  CB  VAL A 207      21.900  12.074   9.899  1.00 32.36           C
ATOM   2974  CG1 VAL A 207      21.179  11.013  10.739  1.00 37.54           C
ATOM   2975  CG2 VAL A 207      22.515  13.124  10.846  1.00 29.06           C
ATOM   2976  H   VAL A 207      23.118  13.365   7.969  1.00 42.13           H
ATOM   2977  HA  VAL A 207      23.773  11.089   9.585  1.00 42.89           H
ATOM   2978  HB  VAL A 207      21.149  12.572   9.288  1.00 38.67           H
ATOM   2979 HG11 VAL A 207      20.438  11.495  11.379  1.00 44.88           H
ATOM   2980 HG12 VAL A 207      20.657  10.302  10.099  1.00 44.88           H
ATOM   2981 HG13 VAL A 207      21.894  10.475  11.363  1.00 44.88           H
ATOM   2982 HG21 VAL A 207      21.723  13.590  11.427  1.00 34.70           H
ATOM   2983 HG22 VAL A 207      23.221  12.646  11.526  1.00 34.70           H
ATOM   2984 HG23 VAL A 207      23.030  13.905  10.293  1.00 34.70           H
ATOM   2985  N   LYS A 208      21.737  10.545   7.042  1.00 31.91           N
ATOM   2986  CA  LYS A 208      21.204   9.491   6.168  1.00 34.30           C
ATOM   2987  C   LYS A 208      22.334   8.622   5.595  1.00 37.33           C
ATOM   2988  O   LYS A 208      22.187   7.410   5.564  1.00 42.72           O
ATOM   2989  CB  LYS A 208      20.296  10.102   5.080  1.00 41.62           C
ATOM   2990  CG  LYS A 208      19.436   9.062   4.356  1.00 51.56           C
ATOM   2991  CD  LYS A 208      19.441   9.254   2.834  1.00 68.52           C
ATOM   2992  CE  LYS A 208      18.727   8.090   2.130  1.00 68.61           C
ATOM   2993  NZ  LYS A 208      17.587   8.541   1.301  1.00 77.83           N1+
ATOM   2994  H   LYS A 208      21.624  11.509   6.754  1.00 38.13           H
ATOM   2995  HA  LYS A 208      20.584   8.848   6.798  1.00 40.99           H
ATOM   2996  HB2 LYS A 208      19.607  10.806   5.552  1.00 49.78           H
ATOM   2997  HB3 LYS A 208      20.906  10.664   4.372  1.00 49.78           H
ATOM   2998  HG2 LYS A 208      19.808   8.059   4.570  1.00 61.71           H
ATOM   2999  HG3 LYS A 208      18.414   9.133   4.731  1.00 61.71           H
ATOM   3000  HD2 LYS A 208      18.969  10.210   2.598  1.00 82.06           H
ATOM   3001  HD3 LYS A 208      20.468   9.266   2.479  1.00 82.06           H
ATOM   3002  HE2 LYS A 208      19.445   7.558   1.502  1.00 82.16           H
ATOM   3003  HE3 LYS A 208      18.363   7.398   2.891  1.00 82.16           H
ATOM   3004  HZ1 LYS A 208      17.195   7.756   0.800  1.00 93.23           H
ATOM   3005  HZ2 LYS A 208      16.879   8.954   1.889  1.00 93.23           H
ATOM   3006  HZ3 LYS A 208      17.901   9.237   0.637  1.00 93.23           H
ATOM   3007  N   LYS A 209      23.450   9.231   5.177  1.00 35.47           N
ATOM   3008  CA  LYS A 209      24.600   8.579   4.526  1.00 37.45           C
ATOM   3009  C   LYS A 209      25.378   7.688   5.476  1.00 36.57           C
ATOM   3010  O   LYS A 209      25.805   6.625   5.064  1.00 37.95           O
ATOM   3011  CB  LYS A 209      25.504   9.671   3.959  1.00 34.80           C
ATOM   3012  CG  LYS A 209      26.653   9.263   3.024  1.00 44.22           C
ATOM   3013  CD  LYS A 209      27.341  10.595   2.612  1.00 51.40           C
ATOM   3014  CE  LYS A 209      27.965  10.693   1.219  1.00 58.24           C
ATOM   3015  NZ  LYS A 209      28.269  12.106   0.899  1.00 61.39           N1+
ATOM   3016  H   LYS A 209      23.490  10.235   5.277  1.00 42.40           H
ATOM   3017  HA  LYS A 209      24.231   7.970   3.703  1.00 44.77           H
ATOM   3018  HB2 LYS A 209      24.867  10.329   3.372  1.00 41.60           H
ATOM   3019  HB3 LYS A 209      25.910  10.261   4.781  1.00 41.60           H
ATOM   3020  HG2 LYS A 209      27.354   8.617   3.558  1.00 52.90           H
ATOM   3021  HG3 LYS A 209      26.266   8.736   2.151  1.00 52.90           H
ATOM   3022  HD2 LYS A 209      26.650  11.435   2.735  1.00 61.52           H
ATOM   3023  HD3 LYS A 209      28.146  10.759   3.321  1.00 61.52           H
ATOM   3024  HE2 LYS A 209      28.867  10.085   1.152  1.00 69.73           H
ATOM   3025  HE3 LYS A 209      27.228  10.322   0.506  1.00 69.73           H
ATOM   3026  HZ1 LYS A 209      29.064  12.159   0.286  1.00 73.50           H
ATOM   3027  HZ2 LYS A 209      27.483  12.549   0.448  1.00 73.50           H
ATOM   3028  HZ3 LYS A 209      28.491  12.612   1.745  1.00 73.50           H
ATOM   3029  N   HIS A 210      25.630   8.149   6.706  1.00 43.56           N
ATOM   3030  CA  HIS A 210      26.688   7.618   7.582  1.00 44.02           C
ATOM   3031  C   HIS A 210      26.204   7.093   8.910  1.00 35.72           C
ATOM   3032  O   HIS A 210      27.004   6.508   9.629  1.00 47.81           O
ATOM   3033  CB  HIS A 210      27.745   8.675   7.832  1.00 41.47           C
ATOM   3034  CG  HIS A 210      28.605   8.952   6.651  1.00 44.38           C
ATOM   3035  ND1 HIS A 210      29.369   7.995   5.987  1.00 45.05           N
ATOM   3036  CD2 HIS A 210      28.837  10.180   6.105  1.00 42.21           C
ATOM   3037  CE1 HIS A 210      30.065   8.681   5.062  1.00 46.14           C
ATOM   3038  NE2 HIS A 210      29.783   9.995   5.118  1.00 45.17           N
ATOM   3039  H   HIS A 210      25.219   9.029   6.981  1.00 52.11           H
ATOM   3040  HA  HIS A 210      27.184   6.778   7.092  1.00 52.66           H
ATOM   3041  HB2 HIS A 210      28.407   8.316   8.607  1.00 49.61           H
ATOM   3042  HB3 HIS A 210      27.269   9.593   8.163  1.00 49.61           H
ATOM   3043  HD2 HIS A 210      28.406  11.116   6.416  1.00 50.49           H
ATOM   3044  HE1 HIS A 210      30.815   8.247   4.417  1.00 55.21           H
ATOM   3045  HE2 HIS A 210      30.212  10.722   4.559  1.00 54.04           H
ATOM   3046  N   SER A 211      24.921   7.295   9.221  1.00 41.52           N
ATOM   3047  CA  SER A 211      24.354   7.080  10.535  1.00 44.03           C
ATOM   3048  C   SER A 211      22.913   6.539  10.454  1.00 43.66           C
ATOM   3049  O   SER A 211      22.106   6.808  11.340  1.00 42.55           O
ATOM   3050  CB  SER A 211      24.443   8.404  11.341  1.00 48.07           C
ATOM   3051  OG  SER A 211      25.786   8.838  11.548  1.00 37.39           O
ATOM   3052  H   SER A 211      24.324   7.736   8.534  1.00 49.66           H
ATOM   3053  HA  SER A 211      24.936   6.329  11.069  1.00 52.67           H
ATOM   3054  HB2 SER A 211      23.888   9.191  10.831  1.00 57.52           H
ATOM   3055  HB3 SER A 211      23.982   8.246  12.318  1.00 57.52           H
ATOM   3056  HG  SER A 211      26.320   8.090  11.840  1.00 44.70           H
ATOM   3057  N   GLN A 212      22.587   5.759   9.419  1.00 50.08           N
ATOM   3058  CA  GLN A 212      21.240   5.200   9.188  1.00 62.68           C
ATOM   3059  C   GLN A 212      20.853   4.029  10.151  1.00 48.02           C
ATOM   3060  O   GLN A 212      19.674   3.768  10.346  1.00 55.67           O
ATOM   3061  CB  GLN A 212      21.045   4.893   7.668  1.00 60.30           C
ATOM   3062  CG  GLN A 212      21.976   3.839   7.020  1.00 72.98           C
ATOM   3063  CD  GLN A 212      23.309   4.370   6.435  1.00 79.23           C
ATOM   3064  OE1 GLN A 212      24.071   5.093   7.081  1.00 69.49           O
ATOM   3065  NE2 GLN A 212      23.635   3.965   5.198  1.00 77.66           N
ATOM   3066  H   GLN A 212      23.310   5.545   8.746  1.00 59.94           H
ATOM   3067  HA  GLN A 212      20.537   6.005   9.413  1.00 75.05           H
ATOM   3068  HB2 GLN A 212      20.016   4.568   7.517  1.00 72.19           H
ATOM   3069  HB3 GLN A 212      21.148   5.827   7.121  1.00 72.19           H
ATOM   3070  HG2 GLN A 212      22.242   3.141   7.811  1.00 87.41           H
ATOM   3071  HG3 GLN A 212      21.426   3.298   6.247  1.00 87.41           H
ATOM   3072 HE21 GLN A 212      23.018   3.362   4.677  1.00 93.03           H
ATOM   3073 HE22 GLN A 212      24.500   4.284   4.785  1.00 93.03           H
ATOM   3074  N   PHE A 213      21.826   3.336  10.763  1.00 55.94           N
ATOM   3075  CA  PHE A 213      21.709   2.163  11.652  1.00 52.44           C
ATOM   3076  C   PHE A 213      22.353   2.476  13.024  1.00 57.18           C
ATOM   3077  O   PHE A 213      23.223   1.776  13.568  1.00 58.96           O
ATOM   3078  CB  PHE A 213      22.387   0.958  10.982  1.00 70.77           C
ATOM   3079  CG  PHE A 213      21.970   0.688   9.540  1.00 68.11           C
ATOM   3080  CD1 PHE A 213      20.622   0.845   9.125  1.00 72.18           C
ATOM   3081  CD2 PHE A 213      22.955   0.302   8.606  1.00 66.93           C
ATOM   3082  CE1 PHE A 213      20.264   0.678   7.774  1.00 65.60           C
ATOM   3083  CE2 PHE A 213      22.592   0.125   7.260  1.00 73.72           C
ATOM   3084  CZ  PHE A 213      21.255   0.329   6.842  1.00 75.43           C
ATOM   3085  H   PHE A 213      22.768   3.644  10.583  1.00 66.97           H
ATOM   3086  HA  PHE A 213      20.655   1.934  11.814  1.00 62.76           H
ATOM   3087  HB2 PHE A 213      23.471   1.102  11.008  1.00 84.75           H
ATOM   3088  HB3 PHE A 213      22.163   0.069  11.575  1.00 84.75           H
ATOM   3089  HD1 PHE A 213      19.858   1.116   9.840  1.00 86.45           H
ATOM   3090  HD2 PHE A 213      23.980   0.152   8.917  1.00 80.15           H
ATOM   3091  HE1 PHE A 213      19.239   0.818   7.460  1.00 78.56           H
ATOM   3092  HE2 PHE A 213      23.344  -0.164   6.541  1.00 88.31           H
ATOM   3093  HZ  PHE A 213      20.989   0.200   5.802  1.00 90.35           H
ATOM   3094  N   ILE A 214      21.890   3.590  13.573  1.00 37.83           N
ATOM   3095  CA  ILE A 214      22.082   3.977  14.938  1.00 38.02           C
ATOM   3096  C   ILE A 214      20.774   3.605  15.638  1.00 36.88           C
ATOM   3097  O   ILE A 214      19.666   3.893  15.173  1.00 39.55           O
ATOM   3098  CB  ILE A 214      22.498   5.466  15.001  1.00 38.07           C
ATOM   3099  CG1 ILE A 214      23.865   5.735  14.302  1.00 37.47           C
ATOM   3100  CG2 ILE A 214      22.415   6.008  16.453  1.00 40.29           C
ATOM   3101  CD1 ILE A 214      25.104   5.326  15.116  1.00 32.04           C
ATOM   3102  H   ILE A 214      21.225   4.138  13.045  1.00 45.23           H
ATOM   3103  HA  ILE A 214      22.891   3.390  15.370  1.00 45.46           H
ATOM   3104  HB  ILE A 214      21.749   6.021  14.435  1.00 45.51           H
ATOM   3105 HG12 ILE A 214      23.907   5.244  13.332  1.00 44.79           H
ATOM   3106 HG13 ILE A 214      23.938   6.803  14.109  1.00 44.79           H
ATOM   3107 HG21 ILE A 214      22.813   7.022  16.494  1.00 48.19           H
ATOM   3108 HG22 ILE A 214      21.376   6.042  16.784  1.00 48.19           H
ATOM   3109 HG23 ILE A 214      22.981   5.369  17.135  1.00 48.19           H
ATOM   3110 HD11 ILE A 214      25.991   5.463  14.499  1.00 38.28           H
ATOM   3111 HD12 ILE A 214      25.206   5.930  16.018  1.00 38.28           H
ATOM   3112 HD13 ILE A 214      25.031   4.275  15.397  1.00 38.28           H
ATOM   3113  N   GLY A 215      20.929   2.903  16.747  1.00 31.39           N
ATOM   3114  CA  GLY A 215      19.855   2.234  17.437  1.00 34.02           C
ATOM   3115  C   GLY A 215      19.109   3.128  18.421  1.00 38.07           C
ATOM   3116  O   GLY A 215      18.390   2.589  19.264  1.00 37.24           O
ATOM   3117  H   GLY A 215      21.867   2.746  17.093  1.00 37.51           H
ATOM   3118  HA2 GLY A 215      19.155   1.843  16.706  1.00 40.66           H
ATOM   3119  HA3 GLY A 215      20.289   1.404  17.996  1.00 40.66           H
ATOM   3120  N   TYR A 216      19.253   4.456  18.293  1.00 30.85           N
ATOM   3121  CA  TYR A 216      18.615   5.471  19.114  1.00 32.86           C
ATOM   3122  C   TYR A 216      18.058   6.533  18.192  1.00 30.24           C
ATOM   3123  O   TYR A 216      18.683   6.787  17.160  1.00 38.24           O
ATOM   3124  CB  TYR A 216      19.675   6.102  20.056  1.00 27.78           C
ATOM   3125  CG  TYR A 216      20.306   5.085  20.983  1.00 23.46           C
ATOM   3126  CD1 TYR A 216      19.626   4.702  22.149  1.00 30.16           C
ATOM   3127  CD2 TYR A 216      21.538   4.484  20.656  1.00 29.69           C
ATOM   3128  CE1 TYR A 216      20.138   3.664  22.944  1.00 33.92           C
ATOM   3129  CE2 TYR A 216      22.046   3.434  21.440  1.00 26.97           C
ATOM   3130  CZ  TYR A 216      21.320   2.988  22.553  1.00 25.88           C
ATOM   3131  OH  TYR A 216      21.760   1.935  23.290  1.00 33.09           O
ATOM   3132  H   TYR A 216      19.810   4.800  17.523  1.00 36.86           H
ATOM   3133  HA  TYR A 216      17.811   5.031  19.705  1.00 39.27           H
ATOM   3134  HB2 TYR A 216      20.447   6.594  19.462  1.00 33.18           H
ATOM   3135  HB3 TYR A 216      19.185   6.861  20.664  1.00 33.18           H
ATOM   3136  HD1 TYR A 216      18.697   5.177  22.418  1.00 36.03           H
ATOM   3137  HD2 TYR A 216      22.086   4.804  19.781  1.00 35.46           H
ATOM   3138  HE1 TYR A 216      19.611   3.354  23.833  1.00 40.53           H
ATOM   3139  HE2 TYR A 216      22.990   2.977  21.183  1.00 32.20           H
ATOM   3140  HH  TYR A 216      22.593   1.579  22.954  1.00 39.55           H
ATOM   3141  N   PRO A 217      16.961   7.213  18.564  1.00 32.65           N
ATOM   3142  CA  PRO A 217      16.446   8.298  17.742  1.00 31.78           C
ATOM   3143  C   PRO A 217      17.432   9.459  17.682  1.00 33.97           C
ATOM   3144  O   PRO A 217      18.089   9.818  18.660  1.00 35.17           O
ATOM   3145  CB  PRO A 217      15.104   8.668  18.372  1.00 31.84           C
ATOM   3146  CG  PRO A 217      15.195   8.171  19.813  1.00 37.74           C
ATOM   3147  CD  PRO A 217      16.144   6.970  19.741  1.00 34.96           C
ATOM   3148  HA  PRO A 217      16.204   7.939  16.742  1.00 37.97           H
ATOM   3149  HB2 PRO A 217      14.847   9.726  18.300  1.00 38.05           H
ATOM   3150  HB3 PRO A 217      14.352   8.067  17.862  1.00 38.05           H
ATOM   3151  HG2 PRO A 217      15.606   8.959  20.437  1.00 45.12           H
ATOM   3152  HG3 PRO A 217      14.217   7.862  20.182  1.00 45.12           H
ATOM   3153  HD2 PRO A 217      16.744   6.951  20.648  1.00 41.79           H
ATOM   3154  HD3 PRO A 217      15.564   6.056  19.611  1.00 41.79           H
ATOM   3155  N   ILE A 218      17.547  10.023  16.480  1.00 34.66           N
ATOM   3156  CA  ILE A 218      18.356  11.193  16.188  1.00 29.37           C
ATOM   3157  C   ILE A 218      17.372  12.264  15.734  1.00 25.72           C
ATOM   3158  O   ILE A 218      16.756  12.136  14.672  1.00 28.22           O
ATOM   3159  CB  ILE A 218      19.448  10.900  15.151  1.00 31.43           C
ATOM   3160  CG1 ILE A 218      20.415   9.778  15.615  1.00 32.11           C
ATOM   3161  CG2 ILE A 218      20.188  12.206  14.846  1.00 28.60           C
ATOM   3162  CD1 ILE A 218      21.334   9.254  14.490  1.00 24.45           C
ATOM   3163  H   ILE A 218      16.990   9.655  15.721  1.00 41.43           H
ATOM   3164  HA  ILE A 218      18.858  11.511  17.091  1.00 35.08           H
ATOM   3165  HB  ILE A 218      18.958  10.570  14.228  1.00 37.56           H
ATOM   3166 HG12 ILE A 218      21.031  10.138  16.435  1.00 38.37           H
ATOM   3167 HG13 ILE A 218      19.839   8.928  15.977  1.00 38.37           H
ATOM   3168 HG21 ILE A 218      20.992  12.021  14.135  1.00 34.16           H
ATOM   3169 HG22 ILE A 218      19.513  12.930  14.392  1.00 34.16           H
ATOM   3170 HG23 ILE A 218      20.602  12.629  15.762  1.00 34.16           H
ATOM   3171 HD11 ILE A 218      21.985   8.481  14.891  1.00 29.18           H
ATOM   3172 HD12 ILE A 218      20.742   8.807  13.696  1.00 29.18           H
ATOM   3173 HD13 ILE A 218      21.931  10.065  14.083  1.00 29.18           H
ATOM   3174  N   THR A 219      17.223  13.318  16.550  1.00 25.02           N
ATOM   3175  CA  THR A 219      16.387  14.457  16.218  1.00 22.55           C
ATOM   3176  C   THR A 219      17.271  15.588  15.742  1.00 24.49           C
ATOM   3177  O   THR A 219      18.145  16.050  16.472  1.00 26.89           O
ATOM   3178  CB  THR A 219      15.539  14.864  17.428  1.00 27.90           C
ATOM   3179  OG1 THR A 219      14.805  13.761  17.858  1.00 29.72           O
ATOM   3180  CG2 THR A 219      14.546  15.967  17.068  1.00 28.23           C
ATOM   3181  H   THR A 219      17.746  13.354  17.414  1.00 29.86           H
ATOM   3182  HA  THR A 219      15.708  14.168  15.421  1.00 26.89           H
ATOM   3183  HB  THR A 219      16.182  15.208  18.235  1.00 33.31           H
ATOM   3184  HG1 THR A 219      15.412  13.160  18.302  1.00 35.49           H
ATOM   3185 HG21 THR A 219      13.943  16.192  17.944  1.00 33.71           H
ATOM   3186 HG22 THR A 219      15.057  16.876  16.756  1.00 33.71           H
ATOM   3187 HG23 THR A 219      13.886  15.632  16.268  1.00 33.71           H
ATOM   3188  N   LEU A 220      17.002  16.043  14.522  1.00 28.41           N
ATOM   3189  CA  LEU A 220      17.573  17.228  13.963  1.00 27.06           C
ATOM   3190  C   LEU A 220      16.628  18.398  14.296  1.00 31.10           C
ATOM   3191  O   LEU A 220      15.517  18.497  13.794  1.00 29.81           O
ATOM   3192  CB  LEU A 220      17.875  17.009  12.465  1.00 28.65           C
ATOM   3193  CG  LEU A 220      18.401  18.288  11.770  1.00 24.34           C
ATOM   3194  CD1 LEU A 220      19.667  18.800  12.478  1.00 24.68           C
ATOM   3195  CD2 LEU A 220      18.636  18.059  10.261  1.00 31.21           C
ATOM   3196  H   LEU A 220      16.284  15.587  13.980  1.00 33.93           H
ATOM   3197  HA  LEU A 220      18.522  17.400  14.464  1.00 32.31           H
ATOM   3198  HB2 LEU A 220      18.625  16.223  12.382  1.00 34.22           H
ATOM   3199  HB3 LEU A 220      16.963  16.674  11.968  1.00 34.22           H
ATOM   3200  HG  LEU A 220      17.633  19.058  11.856  1.00 29.04           H
ATOM   3201 HD11 LEU A 220      20.082  19.646  11.936  1.00 29.45           H
ATOM   3202 HD12 LEU A 220      19.433  19.149  13.480  1.00 29.45           H
ATOM   3203 HD13 LEU A 220      20.400  17.999  12.529  1.00 29.45           H
ATOM   3204 HD21 LEU A 220      18.979  18.980   9.788  1.00 37.29           H
ATOM   3205 HD22 LEU A 220      19.381  17.281  10.098  1.00 37.29           H
ATOM   3206 HD23 LEU A 220      17.697  17.754   9.805  1.00 37.29           H
ATOM   3207  N   PHE A 221      17.091  19.277  15.174  1.00 25.81           N
ATOM   3208  CA  PHE A 221      16.396  20.480  15.527  1.00 31.97           C
ATOM   3209  C   PHE A 221      16.464  21.426  14.354  1.00 31.51           C
ATOM   3210  O   PHE A 221      17.406  21.409  13.575  1.00 30.33           O
ATOM   3211  CB  PHE A 221      17.029  21.127  16.751  1.00 25.17           C
ATOM   3212  CG  PHE A 221      16.748  20.411  18.027  1.00 25.36           C
ATOM   3213  CD1 PHE A 221      16.581  19.004  18.118  1.00 25.33           C
ATOM   3214  CD2 PHE A 221      16.694  21.198  19.181  1.00 29.86           C
ATOM   3215  CE1 PHE A 221      16.297  18.426  19.337  1.00 26.35           C
ATOM   3216  CE2 PHE A 221      16.498  20.593  20.415  1.00 27.40           C
ATOM   3217  CZ  PHE A 221      16.257  19.216  20.486  1.00 32.91           C
ATOM   3218  H   PHE A 221      18.018  19.152  15.554  1.00 30.81           H
ATOM   3219  HA  PHE A 221      15.356  20.253  15.761  1.00 38.20           H
ATOM   3220  HB2 PHE A 221      18.105  21.199  16.618  1.00 30.04           H
ATOM   3221  HB3 PHE A 221      16.660  22.147  16.840  1.00 30.04           H
ATOM   3222  HD1 PHE A 221      16.623  18.342  17.278  1.00 30.23           H
ATOM   3223  HD2 PHE A 221      16.833  22.266  19.127  1.00 35.67           H
ATOM   3224  HE1 PHE A 221      16.108  17.363  19.395  1.00 31.46           H
ATOM   3225  HE2 PHE A 221      16.472  21.199  21.307  1.00 32.72           H
ATOM   3226  HZ  PHE A 221      16.040  18.753  21.439  1.00 39.33           H
ATOM   3227  N   VAL A 222      15.455  22.270  14.274  1.00 30.83           N
ATOM   3228  CA  VAL A 222      15.315  23.274  13.251  1.00 27.88           C
ATOM   3229  C   VAL A 222      15.483  24.658  13.880  1.00 30.34           C
ATOM   3230  O   VAL A 222      15.454  24.769  15.104  1.00 29.97           O
ATOM   3231  CB  VAL A 222      13.984  22.954  12.560  1.00 30.54           C
ATOM   3232  CG1 VAL A 222      12.944  24.026  12.755  1.00 44.20           C
ATOM   3233  CG2 VAL A 222      14.292  22.691  11.089  1.00 44.52           C
ATOM   3234  H   VAL A 222      14.727  22.221  14.970  1.00 36.84           H
ATOM   3235  HA  VAL A 222      16.118  23.165  12.526  1.00 33.30           H
ATOM   3236  HB  VAL A 222      13.543  22.031  12.947  1.00 36.49           H
ATOM   3237 HG11 VAL A 222      12.009  23.714  12.284  1.00 52.87           H
ATOM   3238 HG12 VAL A 222      12.766  24.167  13.825  1.00 52.87           H
ATOM   3239 HG13 VAL A 222      13.273  24.962  12.301  1.00 52.87           H
ATOM   3240 HG21 VAL A 222      13.379  22.430  10.553  1.00 53.26           H
ATOM   3241 HG22 VAL A 222      14.740  23.574  10.630  1.00 53.26           H
ATOM   3242 HG23 VAL A 222      14.991  21.854  11.012  1.00 53.26           H
ATOM   3243  N   GLU A 223      15.784  25.688  13.083  1.00 33.92           N
ATOM   3244  CA  GLU A 223      15.941  27.063  13.585  1.00 35.75           C
ATOM   3245  C   GLU A 223      14.743  27.981  13.269  1.00 31.79           C
ATOM   3246  O   GLU A 223      14.119  27.845  12.228  1.00 38.72           O
ATOM   3247  CB  GLU A 223      17.260  27.635  13.061  1.00 39.84           C
ATOM   3248  CG  GLU A 223      18.469  26.900  13.693  1.00 41.67           C
ATOM   3249  CD  GLU A 223      19.821  27.448  13.193  1.00 40.11           C
ATOM   3250  OE1 GLU A 223      20.198  28.535  13.686  1.00 39.76           O
ATOM   3251  OE2 GLU A 223      20.464  26.753  12.361  1.00 43.16           O1-
ATOM   3252  H   GLU A 223      15.892  25.536  12.092  1.00 40.54           H
ATOM   3253  HA  GLU A 223      16.037  27.033  14.665  1.00 42.73           H
ATOM   3254  HB2 GLU A 223      17.292  27.527  11.977  1.00 47.65           H
ATOM   3255  HB3 GLU A 223      17.316  28.695  13.311  1.00 47.65           H
ATOM   3256  HG2 GLU A 223      18.407  27.086  14.766  1.00 49.84           H
ATOM   3257  HG3 GLU A 223      18.398  25.833  13.480  1.00 49.84           H
ATOM   3258  N   LYS A 224      14.396  28.925  14.159  1.00 37.90           N
ATOM   3259  H1  LYS A 224      13.650  29.573  13.949  1.00 45.31           H
ATOM   3260  H2  LYS A 224      14.913  29.027  15.017  1.00 45.31           H
TER
HETATM 3261  C11 BSM A1224      32.106  10.954  24.134  1.00 25.96           C
HETATM 3262  C12 BSM A1224      32.097  11.766  23.001  1.00 26.83           C
HETATM 3263  C13 BSM A1224      30.885  12.076  22.337  1.00 27.09           C
HETATM 3264  C14 BSM A1224      29.668  11.606  22.872  1.00 29.32           C
HETATM 3265  C15 BSM A1224      29.683  10.892  24.083  1.00 26.14           C
HETATM 3266  C16 BSM A1224      34.001   7.748  25.594  1.00 35.18           C
HETATM 3267  C17 BSM A1224      34.893   7.136  24.722  1.00 31.14           C
HETATM 3268  C18 BSM A1224      34.437   6.722  23.451  1.00 29.60           C
HETATM 3269  C19 BSM A1224      33.102   6.892  23.060  1.00 28.61           C
HETATM 3270  C2  BSM A1224      30.916   9.702  25.898  1.00 30.89           C
HETATM 3271  C20 BSM A1224      32.185   7.422  23.988  1.00 28.25           C
HETATM 3272  C22 BSM A1224      35.224   5.567  21.425  1.00 29.19           C
HETATM 3273  C26 BSM A1224      32.115   6.082  30.619  1.00 31.60           C
HETATM 3274  C27 BSM A1224      33.541   5.564  30.507  0.47 38.42           C
HETATM 3275  C3  BSM A1224      31.725   8.518  26.173  1.00 32.01           C
HETATM 3276  C4  BSM A1224      31.401   8.142  27.482  1.00 25.37           C
HETATM 3277  C6  BSM A1224      30.920  10.514  24.704  1.00 22.00           C
HETATM 3278  C7  BSM A1224      32.631   7.861  25.246  1.00 32.44           C
HETATM 3279  C8  BSM A1224      31.920   7.033  28.276  1.00 27.69           C
HETATM 3280  N1  BSM A1224      30.101   9.939  26.966  1.00 29.72           N
HETATM 3281  N10 BSM A1224      31.771   7.149  29.635  1.00 28.86           N
HETATM 3282  N5  BSM A1224      30.426   9.047  27.931  1.00 32.96           N
HETATM 3283  O21 BSM A1224      35.464   6.138  22.737  1.00 28.35           O
HETATM 3284  O23 BSM A1224      28.582  10.525  24.683  1.00 23.77           O
HETATM 3285  O24 BSM A1224      30.971  12.733  21.178  1.00 25.25           O
HETATM 3286  O9  BSM A1224      32.432   6.031  27.748  1.00 31.00           O
HETATM 3287 CL25 BSM A1224      33.562  12.474  22.455  1.00 31.16          Cl
HETATM 3288  H10 BSM A1224      31.423   8.027  30.065  1.00 34.47           H
HETATM 3289  H11 BSM A1224      33.061  10.684  24.598  1.00 30.99           H
HETATM 3290  H14 BSM A1224      28.719  11.797  22.381  1.00 35.02           H
HETATM 3291  H16 BSM A1224      34.360   8.181  26.530  1.00 42.05           H
HETATM 3292  H17 BSM A1224      35.946   7.009  24.977  1.00 37.20           H
HETATM 3293  H19 BSM A1224      32.774   6.612  22.063  1.00 34.16           H
HETATM 3294  H20 BSM A1224      31.127   7.525  23.710  1.00 33.74           H
HETATM 3295  H23 BSM A1224      27.629  11.049  24.304  1.00 28.36           H
HETATM 3296  H24 BSM A1224      29.999  12.986  20.750  1.00 30.14           H
HETATM 3297  H5  BSM A1224      29.837   8.925  28.755  1.00 39.39           H
HETATM 3298 H221 BSM A1224      36.233   5.397  21.033  1.00 34.86           H
HETATM 3299 H222 BSM A1224      34.677   6.268  20.775  1.00 34.86           H
HETATM 3300 H223 BSM A1224      34.671   4.632  21.541  1.00 34.86           H
HETATM 3301 H261 BSM A1224      31.395   5.241  30.494  1.00 37.76           H
HETATM 3302 H262 BSM A1224      31.946   6.507  31.641  1.00 37.76           H
HETATM 3303 H271 BSM A1224      33.763   5.139  29.513  1.00 45.94           H
HETATM 3304 H272 BSM A1224      33.722   4.766  31.239  0.43 45.94           H
HETATM 3305 H273 BSM A1224      34.283   6.349  30.703  1.00 45.94           H
HETATM 3306  O   HOH A2001      35.763  24.038  38.822  1.00 45.96           O
HETATM 3307  H1  HOH A2001      35.001  24.595  38.986  1.00 54.99           H
HETATM 3308  H2  HOH A2001      36.359  24.585  38.304  1.00 54.99           H
HETATM 3309  O   HOH A2002      39.881  24.949  40.238  1.00 60.10           O
HETATM 3310  H1  HOH A2002      40.748  24.537  40.240  1.00 71.96           H
HETATM 3311  H2  HOH A2002      39.310  24.294  39.831  1.00 71.96           H
HETATM 3312  O   HOH A2003      41.970  27.070  39.506  1.00 61.33           O
HETATM 3313  H1  HOH A2003      41.098  26.833  39.823  1.00 73.43           H
HETATM 3314  H2  HOH A2003      41.916  26.957  38.555  1.00 73.43           H
HETATM 3315  O   HOH A2004      40.660  29.363  37.886  1.00 53.13           O
HETATM 3316  H1  HOH A2004      41.611  29.331  37.766  1.00 63.59           H
HETATM 3317  H2  HOH A2004      40.544  29.528  38.823  1.00 63.59           H
HETATM 3318  O   HOH A2005      38.294  21.802  37.323  1.00 46.54           O
HETATM 3319  H1  HOH A2005      39.124  21.397  37.587  1.00 55.68           H
HETATM 3320  H2  HOH A2005      38.473  22.159  36.450  1.00 55.68           H
HETATM 3321  O   HOH A2006      43.809  23.264  40.588  1.00 57.67           O
HETATM 3322  H1  HOH A2006      43.688  22.539  39.970  1.00 69.04           H
HETATM 3323  H2  HOH A2006      43.447  22.932  41.410  1.00 69.04           H
HETATM 3324  O   HOH A2007      44.315  27.113  34.705  1.00 43.48           O
HETATM 3325  H1  HOH A2007      44.310  28.073  34.690  1.00 52.02           H
HETATM 3326  H2  HOH A2007      43.531  26.883  35.208  1.00 52.02           H
HETATM 3327  O   HOH A2008      43.770  28.382  30.225  1.00 42.47           O
HETATM 3328  H1  HOH A2008      43.894  27.992  29.360  1.00 50.80           H
HETATM 3329  H2  HOH A2008      43.707  27.629  30.817  1.00 50.80           H
HETATM 3330  O   HOH A2009      47.000  15.920  30.499  1.00 37.19           O
HETATM 3331  H1  HOH A2009      47.741  15.311  30.494  1.00 44.47           H
HETATM 3332  H2  HOH A2009      47.204  16.540  29.791  1.00 44.47           H
HETATM 3333  O   HOH A2010      50.402  14.739  29.843  1.00 51.35           O
HETATM 3334  H1  HOH A2010      49.788  15.413  29.551  1.00 61.45           H
HETATM 3335  H2  HOH A2010      51.184  14.881  29.309  1.00 61.45           H
HETATM 3336  O   HOH A2011      52.283  16.382  27.459  1.00 46.62           O
HETATM 3337  H1  HOH A2011      51.952  16.815  28.246  1.00 55.79           H
HETATM 3338  H2  HOH A2011      51.695  16.678  26.759  1.00 55.79           H
HETATM 3339  O   HOH A2012      44.480  25.381  38.378  1.00 48.30           O
HETATM 3340  H1  HOH A2012      43.637  25.815  38.518  1.00 57.80           H
HETATM 3341  H2  HOH A2012      44.619  24.869  39.178  1.00 57.80           H
HETATM 3342  O   HOH A2013      46.514  11.173  29.671  1.00 47.17           O
HETATM 3343  H1  HOH A2013      46.702  11.126  28.731  1.00 56.44           H
HETATM 3344  H2  HOH A2013      46.272  12.091  29.817  1.00 56.44           H
HETATM 3345  O   HOH A2014      48.563   6.862  28.202  1.00 49.40           O
HETATM 3346  H1  HOH A2014      48.829   5.980  28.467  1.00 59.11           H
HETATM 3347  H2  HOH A2014      48.341   7.295  29.033  1.00 59.11           H
HETATM 3348  O   HOH A2015      44.221  30.150  34.607  1.00 62.22           O
HETATM 3349  H1  HOH A2015      44.281  30.926  35.165  1.00 74.50           H
HETATM 3350  H2  HOH A2015      44.228  30.497  33.714  1.00 74.50           H
HETATM 3351  O   HOH A2016      53.500  13.732  26.913  1.00 41.17           O
HETATM 3352  H1  HOH A2016      53.238  14.621  27.164  1.00 49.25           H
HETATM 3353  H2  HOH A2016      54.195  13.505  27.532  1.00 49.25           H
HETATM 3354  O   HOH A2017      54.340  17.650  25.189  1.00 46.48           O
HETATM 3355  H1  HOH A2017      53.874  17.430  25.997  1.00 55.61           H
HETATM 3356  H2  HOH A2017      54.326  18.607  25.161  1.00 55.61           H
HETATM 3357  O   HOH A2018      48.005   7.669  30.747  1.00 63.32           O
HETATM 3358  H1  HOH A2018      47.100   7.932  30.566  1.00 75.82           H
HETATM 3359  H2  HOH A2018      48.321   8.327  31.367  1.00 75.82           H
HETATM 3360  O   HOH A2019      53.012  10.864  26.254  1.00 45.44           O
HETATM 3361  H1  HOH A2019      53.782  11.397  26.047  1.00 54.37           H
HETATM 3362  H2  HOH A2019      52.568  10.763  25.404  1.00 54.37           H
HETATM 3363  O   HOH A2020      56.934  16.272  25.127  1.00 57.97           O
HETATM 3364  H1  HOH A2020      56.082  16.715  25.157  1.00 69.40           H
HETATM 3365  H2  HOH A2020      56.900  15.748  24.327  1.00 69.40           H
HETATM 3366  O   HOH A2021      53.031   5.337  21.594  1.00 60.33           O
HETATM 3367  H1  HOH A2021      52.280   5.740  21.152  1.00 72.23           H
HETATM 3368  H2  HOH A2021      53.671   6.047  21.663  1.00 72.23           H
HETATM 3369  O   HOH A2022      48.093  19.995  18.634  1.00 33.53           O
HETATM 3370  H1  HOH A2022      48.920  20.197  19.077  1.00 40.07           H
HETATM 3371  H2  HOH A2022      48.194  19.080  18.352  1.00 40.07           H
HETATM 3372  O   HOH A2023      55.758  11.646  20.730  1.00 60.91           O
HETATM 3373  H1  HOH A2023      55.176  11.603  21.489  1.00 72.92           H
HETATM 3374  H2  HOH A2023      55.557  12.491  20.321  1.00 72.92           H
HETATM 3375  O   HOH A2024      51.640  15.688  13.529  1.00 53.14           O
HETATM 3376  H1  HOH A2024      50.791  15.665  13.975  1.00 63.61           H
HETATM 3377  H2  HOH A2024      51.531  15.100  12.781  1.00 63.61           H
HETATM 3378  O   HOH A2025      43.978  22.332   4.426  1.00 55.28           O
HETATM 3379  H1  HOH A2025      44.852  22.708   4.542  1.00 66.17           H
HETATM 3380  H2  HOH A2025      43.708  22.075   5.310  1.00 66.17           H
HETATM 3381  O   HOH A2026      48.385  18.231   0.054  1.00 52.78           O
HETATM 3382  H1  HOH A2026      48.493  19.173  -0.081  1.00 63.17           H
HETATM 3383  H2  HOH A2026      48.350  18.129   1.006  1.00 63.17           H
HETATM 3384  O   HOH A2027      50.390  17.702   5.103  1.00 56.50           O
HETATM 3385  H1  HOH A2027      50.417  17.591   6.055  1.00 67.64           H
HETATM 3386  H2  HOH A2027      49.465  17.859   4.909  1.00 67.64           H
HETATM 3387  O   HOH A2028      39.730  21.525   2.704  1.00 46.78           O
HETATM 3388  H1  HOH A2028      38.995  22.115   2.888  1.00 55.98           H
HETATM 3389  H2  HOH A2028      39.567  21.223   1.807  1.00 55.98           H
HETATM 3390  O   HOH A2029      47.273  21.999  16.698  1.00 40.34           O
HETATM 3391  H1  HOH A2029      47.828  21.796  15.943  1.00 48.24           H
HETATM 3392  H2  HOH A2029      47.455  21.303  17.332  1.00 48.24           H
HETATM 3393  O   HOH A2030      42.602  16.949   7.875  1.00 43.25           O
HETATM 3394  H1  HOH A2030      43.244  17.373   7.301  1.00 51.73           H
HETATM 3395  H2  HOH A2030      42.625  17.466   8.683  1.00 51.73           H
HETATM 3396  O   HOH A2031      51.736  21.500  10.192  1.00 56.01           O
HETATM 3397  H1  HOH A2031      52.555  21.588   9.706  1.00 67.05           H
HETATM 3398  H2  HOH A2031      51.449  22.401  10.345  1.00 67.05           H
HETATM 3399  O   HOH A2032      44.944  26.139  12.258  1.00 50.50           O
HETATM 3400  H1  HOH A2032      44.629  25.993  13.150  1.00 60.43           H
HETATM 3401  H2  HOH A2032      45.586  25.443  12.110  1.00 60.43           H
HETATM 3402  O   HOH A2033      43.034  21.001   6.818  1.00 45.01           O
HETATM 3403  H1  HOH A2033      43.436  20.190   6.497  1.00 53.85           H
HETATM 3404  H2  HOH A2033      43.672  21.344   7.450  1.00 53.85           H
HETATM 3405  O   HOH A2034      47.112  15.136   2.434  1.00 45.16           O
HETATM 3406  H1  HOH A2034      46.207  15.422   2.579  1.00 54.03           H
HETATM 3407  H2  HOH A2034      47.040  14.459   1.760  1.00 54.03           H
HETATM 3408  O   HOH A2035      48.311  17.577   3.332  1.00 46.71           O
HETATM 3409  H1  HOH A2035      48.034  16.700   3.045  1.00 55.89           H
HETATM 3410  H2  HOH A2035      49.270  17.536   3.318  1.00 55.89           H
HETATM 3411  O   HOH A2036      29.184  -2.036  19.943  1.00 56.16           O
HETATM 3412  H1  HOH A2036      28.868  -1.215  19.564  1.00 67.23           H
HETATM 3413  H2  HOH A2036      29.253  -1.856  20.881  1.00 67.23           H
HETATM 3414  O   HOH A2037      41.683  20.094   4.079  1.00 39.05           O
HETATM 3415  H1  HOH A2037      42.221  20.846   4.333  1.00 46.70           H
HETATM 3416  H2  HOH A2037      41.004  20.477   3.515  1.00 46.70           H
HETATM 3417  O   HOH A2038      30.577   1.499  31.728  1.00 53.78           O
HETATM 3418  H1  HOH A2038      30.325   2.020  32.492  1.00 64.38           H
HETATM 3419  H2  HOH A2038      29.917   0.803  31.688  1.00 64.38           H
HETATM 3420  O   HOH A2039      27.992  -2.154  33.614  1.00 57.13           O
HETATM 3421  H1  HOH A2039      28.090  -1.505  32.915  1.00 68.39           H
HETATM 3422  H2  HOH A2039      28.003  -1.631  34.418  1.00 68.39           H
HETATM 3423  O   HOH A2040      36.934   2.045  28.246  1.00 53.69           O
HETATM 3424  H1  HOH A2040      37.329   1.635  29.016  1.00 64.27           H
HETATM 3425  H2  HOH A2040      36.620   2.894  28.566  1.00 64.27           H
HETATM 3426  O   HOH A2041      44.739   8.875   1.239  1.00 61.66           O
HETATM 3427  H1  HOH A2041      45.259   8.356   1.853  1.00 73.83           H
HETATM 3428  H2  HOH A2041      44.250   8.220   0.737  1.00 73.83           H
HETATM 3429  O   HOH A2042      34.530  17.866   0.054  1.00 34.47           O
HETATM 3430  H1  HOH A2042      34.023  18.124   0.827  1.00 41.20           H
HETATM 3431  H2  HOH A2042      34.385  18.585  -0.562  1.00 41.20           H
HETATM 3432  O   HOH A2043      38.538  20.930  -0.026  1.00 47.39           O
HETATM 3433  H1  HOH A2043      38.850  20.033   0.118  1.00 56.71           H
HETATM 3434  H2  HOH A2043      37.595  20.831  -0.171  1.00 56.71           H
HETATM 3435  O   HOH A2044      35.635  20.104   2.617  1.00 35.47           O
HETATM 3436  H1  HOH A2044      34.903  20.251   3.222  1.00 42.41           H
HETATM 3437  H2  HOH A2044      35.798  19.160   2.679  1.00 42.41           H
HETATM 3438  O   HOH A2045      33.775   8.663   3.931  1.00 45.92           O
HETATM 3439  H1  HOH A2045      33.573   8.460   3.017  1.00 54.94           H
HETATM 3440  H2  HOH A2045      32.980   8.422   4.410  1.00 54.94           H
HETATM 3441  O   HOH A2046      33.296  14.391   1.171  1.00 42.55           O
HETATM 3442  H1  HOH A2046      33.412  13.793   0.431  1.00 50.89           H
HETATM 3443  H2  HOH A2046      33.282  13.815   1.941  1.00 50.89           H
HETATM 3444  O   HOH A2047      41.255  20.459   9.152  1.00 49.22           O
HETATM 3445  H1  HOH A2047      41.637  19.651   9.504  1.00 58.90           H
HETATM 3446  H2  HOH A2047      41.841  20.701   8.430  1.00 58.90           H
HETATM 3447  O   HOH A2048      40.331  23.385   7.154  1.00 46.71           O
HETATM 3448  H1  HOH A2048      39.733  24.094   6.897  1.00 55.89           H
HETATM 3449  H2  HOH A2048      41.149  23.592   6.700  1.00 55.89           H
HETATM 3450  O   HOH A2049      40.703  18.744   6.554  1.00 42.80           O
HETATM 3451  H1  HOH A2049      41.658  18.733   6.480  1.00 51.19           H
HETATM 3452  H2  HOH A2049      40.398  18.471   5.685  1.00 51.19           H
HETATM 3453  O   HOH A2050      29.867  14.944   0.270  1.00 37.14           O
HETATM 3454  H1  HOH A2050      29.856  15.899   0.179  1.00 44.40           H
HETATM 3455  H2  HOH A2050      29.901  14.800   1.218  1.00 44.40           H
HETATM 3456  O   HOH A2051      31.759  10.743   2.849  1.00 42.94           O
HETATM 3457  H1  HOH A2051      31.130  11.448   3.022  1.00 51.36           H
HETATM 3458  H2  HOH A2051      32.613  11.146   3.023  1.00 51.36           H
HETATM 3459  O   HOH A2052      29.458  11.867   8.932  1.00 38.48           O
HETATM 3460  H1  HOH A2052      29.770  12.770   8.826  1.00 46.01           H
HETATM 3461  H2  HOH A2052      28.618  11.950   9.389  1.00 46.01           H
HETATM 3462  O   HOH A2053      32.884  16.628   3.285  1.00 32.25           O
HETATM 3463  H1  HOH A2053      32.449  15.997   2.706  1.00 38.54           H
HETATM 3464  H2  HOH A2053      33.503  17.081   2.709  1.00 38.54           H
HETATM 3465  O   HOH A2054      13.096   5.871  21.739  1.00 50.42           O
HETATM 3466  H1  HOH A2054      13.985   5.559  21.939  1.00 60.34           H
HETATM 3467  H2  HOH A2054      13.017   6.680  22.246  1.00 60.34           H
HETATM 3468  O   HOH A2055      33.665   6.317   5.380  1.00 50.97           O
HETATM 3469  H1  HOH A2055      34.335   6.832   4.924  1.00 61.00           H
HETATM 3470  H2  HOH A2055      33.137   5.931   4.680  1.00 61.00           H
HETATM 3471  O   HOH A2056      18.570  29.226  16.713  1.00 47.59           O
HETATM 3472  H1  HOH A2056      19.094  28.474  16.990  1.00 56.94           H
HETATM 3473  H2  HOH A2056      19.075  29.609  15.990  1.00 56.94           H
HETATM 3474  O   HOH A2057      22.706  25.733  20.780  1.00 40.61           O
HETATM 3475  H1  HOH A2057      23.252  26.506  20.943  1.00 48.56           H
HETATM 3476  H2  HOH A2057      21.863  26.096  20.493  1.00 48.56           H
HETATM 3477  O   HOH A2058      25.119  30.496   8.816  1.00 45.51           O
HETATM 3478  H1  HOH A2058      25.548  30.874   8.047  1.00 54.44           H
HETATM 3479  H2  HOH A2058      25.083  29.554   8.623  1.00 54.44           H
HETATM 3480  O   HOH A2059      36.107   5.793  11.218  1.00 35.91           O
HETATM 3481  H1  HOH A2059      35.476   6.370  11.657  1.00 42.92           H
HETATM 3482  H2  HOH A2059      36.303   6.250  10.397  1.00 42.92           H
HETATM 3483  O   HOH A2060      33.207   5.195  13.850  1.00 46.22           O
HETATM 3484  H1  HOH A2060      33.541   6.095  13.896  1.00 55.30           H
HETATM 3485  H2  HOH A2060      33.857   4.732  13.317  1.00 55.30           H
HETATM 3486  O   HOH A2061      26.271  26.954  23.187  1.00 59.19           O
HETATM 3487  H1  HOH A2061      25.890  27.675  23.689  1.00 70.87           H
HETATM 3488  H2  HOH A2061      25.966  27.111  22.287  1.00 70.87           H
HETATM 3489  O   HOH A2062      22.382  23.710  23.121  1.00 49.85           O
HETATM 3490  H1  HOH A2062      23.330  23.848  23.222  1.00 59.65           H
HETATM 3491  H2  HOH A2062      22.141  24.314  22.414  1.00 59.65           H
HETATM 3492  O   HOH A2063      16.000  33.892  10.361  1.00 50.85           O
HETATM 3493  H1  HOH A2063      16.777  33.590  10.831  1.00 60.85           H
HETATM 3494  H2  HOH A2063      15.359  33.190  10.490  1.00 60.85           H
HETATM 3495  O   HOH A2064      33.698   4.029  16.308  1.00 46.81           O
HETATM 3496  H1  HOH A2064      33.275   4.465  17.052  1.00 56.01           H
HETATM 3497  H2  HOH A2064      33.382   4.516  15.541  1.00 56.01           H
HETATM 3498  O   HOH A2065      32.581   5.264  18.543  1.00 33.98           O
HETATM 3499  H1  HOH A2065      31.828   4.698  18.349  1.00 40.61           H
HETATM 3500  H2  HOH A2065      32.647   5.225  19.500  1.00 40.61           H
HETATM 3501  O   HOH A2066      27.591   2.966  16.055  1.00 46.17           O
HETATM 3502  H1  HOH A2066      28.485   3.262  16.232  1.00 55.24           H
HETATM 3503  H2  HOH A2066      27.359   2.442  16.823  1.00 55.24           H
HETATM 3504  O   HOH A2067      34.117   7.750  16.902  1.00 31.72           O
HETATM 3505  H1  HOH A2067      33.292   7.846  17.382  1.00 37.90           H
HETATM 3506  H2  HOH A2067      33.859   7.610  15.987  1.00 37.90           H
HETATM 3507  O   HOH A2068      38.864   7.068  35.850  1.00 46.75           O
HETATM 3508  H1  HOH A2068      38.519   7.292  34.983  1.00 55.93           H
HETATM 3509  H2  HOH A2068      38.785   6.115  35.898  1.00 55.93           H
HETATM 3510  O   HOH A2069      37.053   9.428  39.300  1.00 51.16           O
HETATM 3511  H1  HOH A2069      36.935   9.006  38.444  1.00 61.23           H
HETATM 3512  H2  HOH A2069      36.469   8.938  39.878  1.00 61.23           H
HETATM 3513  O   HOH A2070      23.594   1.978  17.560  1.00 34.90           O
HETATM 3514  H1  HOH A2070      23.949   2.246  18.411  1.00 41.71           H
HETATM 3515  H2  HOH A2070      24.365   1.735  17.041  1.00 41.71           H
HETATM 3516  O   HOH A2071      26.954   1.969  19.785  1.00 36.30           O
HETATM 3517  H1  HOH A2071      27.869   2.215  19.961  1.00 43.39           H
HETATM 3518  H2  HOH A2071      26.680   1.494  20.574  1.00 43.39           H
HETATM 3519  O   HOH A2072      42.600  13.588  37.357  1.00 51.68           O
HETATM 3520  H1  HOH A2072      41.837  13.172  37.763  1.00 61.85           H
HETATM 3521  H2  HOH A2072      43.033  12.879  36.880  1.00 61.85           H
HETATM 3522  O   HOH A2073      29.736   0.965  24.615  1.00 40.38           O
HETATM 3523  H1  HOH A2073      29.122   1.702  24.628  1.00 48.29           H
HETATM 3524  H2  HOH A2073      29.370   0.365  23.959  1.00 48.29           H
HETATM 3525  O   HOH A2074      49.047   3.392  26.205  1.00 47.46           O
HETATM 3526  H1  HOH A2074      48.205   3.730  25.888  1.00 56.78           H
HETATM 3527  H2  HOH A2074      48.892   2.455  26.321  1.00 56.78           H
HETATM 3528  O   HOH A2075      23.034   0.054  19.729  1.00 45.37           O
HETATM 3529  H1  HOH A2075      23.384   0.373  20.566  1.00 54.28           H
HETATM 3530  H2  HOH A2075      23.814  -0.183  19.226  1.00 54.28           H
HETATM 3531  O   HOH A2076      28.649  -0.275  22.503  1.00 37.99           O
HETATM 3532  H1  HOH A2076      27.693  -0.190  22.417  1.00 45.42           H
HETATM 3533  H2  HOH A2076      28.991   0.098  21.687  1.00 45.42           H
HETATM 3534  O   HOH A2077      28.039  -0.360  30.886  1.00 43.81           O
HETATM 3535  H1  HOH A2077      27.182   0.072  30.913  1.00 52.41           H
HETATM 3536  H2  HOH A2077      28.075  -0.759  30.016  1.00 52.41           H
HETATM 3537  O   HOH A2078      34.671   1.086  26.698  1.00 35.98           O
HETATM 3538  H1  HOH A2078      35.200   1.680  27.232  1.00 43.01           H
HETATM 3539  H2  HOH A2078      35.314   0.475  26.336  1.00 43.01           H
HETATM 3540  O   HOH A2079      16.504   1.482  27.532  1.00 51.99           O
HETATM 3541  H1  HOH A2079      16.594   2.337  27.955  1.00 62.23           H
HETATM 3542  H2  HOH A2079      16.574   0.853  28.256  1.00 62.23           H
HETATM 3543  O   HOH A2080      43.463  11.530   1.848  1.00 38.21           O
HETATM 3544  H1  HOH A2080      42.721  10.983   2.108  1.00 45.69           H
HETATM 3545  H2  HOH A2080      44.116  10.901   1.533  1.00 45.69           H
HETATM 3546  O   HOH A2081      46.625  11.402   5.262  1.00 52.90           O
HETATM 3547  H1  HOH A2081      47.517  11.740   5.357  1.00 63.32           H
HETATM 3548  H2  HOH A2081      46.738  10.485   5.007  1.00 63.32           H
HETATM 3549  O   HOH A2082      25.528  -7.347  33.845  1.00 41.64           O
HETATM 3550  H1  HOH A2082      25.652  -7.383  32.896  1.00 49.81           H
HETATM 3551  H2  HOH A2082      24.975  -6.572  33.979  1.00 49.81           H
HETATM 3552  O   HOH A2083      24.580  -4.675  33.802  1.00 44.85           O
HETATM 3553  H1  HOH A2083      25.448  -4.379  33.526  1.00 53.65           H
HETATM 3554  H2  HOH A2083      23.975  -4.088  33.341  1.00 53.65           H
HETATM 3555  O   HOH A2084      28.978   3.776  35.949  1.00 64.97           O
HETATM 3556  H1  HOH A2084      28.666   2.979  35.508  1.00 77.80           H
HETATM 3557  H2  HOH A2084      29.355   3.461  36.773  1.00 77.80           H
HETATM 3558  O   HOH A2085      26.148   5.259  35.815  1.00 32.67           O
HETATM 3559  H1  HOH A2085      26.745   5.146  36.558  1.00 39.04           H
HETATM 3560  H2  HOH A2085      26.189   4.413  35.360  1.00 39.04           H
HETATM 3561  O   HOH A2086      24.476  -1.652  36.604  1.00 46.75           O
HETATM 3562  H1  HOH A2086      24.198  -2.285  37.266  1.00 55.93           H
HETATM 3563  H2  HOH A2086      23.779  -1.686  35.945  1.00 55.93           H
HETATM 3564  O   HOH A2087      16.745  -0.260  29.889  1.00 48.48           O
HETATM 3565  H1  HOH A2087      16.256  -0.936  30.360  1.00 58.02           H
HETATM 3566  H2  HOH A2087      17.505  -0.090  30.454  1.00 58.02           H
HETATM 3567  O   HOH A2088      16.436  -5.194  37.190  1.00 51.55           O
HETATM 3568  H1  HOH A2088      16.723  -5.180  36.275  1.00 61.70           H
HETATM 3569  H2  HOH A2088      17.251  -5.174  37.693  1.00 61.70           H
HETATM 3570  O   HOH A2089      14.563   2.786  35.264  1.00 45.25           O
HETATM 3571  H1  HOH A2089      14.143   3.277  35.972  1.00 54.14           H
HETATM 3572  H2  HOH A2089      15.467   2.678  35.573  1.00 54.14           H
HETATM 3573  O   HOH A2090      14.278   2.080  39.643  1.00 53.39           O
HETATM 3574  H1  HOH A2090      14.345   1.958  40.590  1.00 63.91           H
HETATM 3575  H2  HOH A2090      14.622   2.962  39.494  1.00 63.91           H
HETATM 3576  O   HOH A2091      20.570   8.056  38.420  1.00 42.88           O
HETATM 3577  H1  HOH A2091      21.270   7.981  37.770  1.00 51.29           H
HETATM 3578  H2  HOH A2091      20.449   7.161  38.741  1.00 51.29           H
HETATM 3579  O   HOH A2092      38.469  13.305  39.903  1.00 45.66           O
HETATM 3580  H1  HOH A2092      38.736  12.465  40.275  1.00 54.63           H
HETATM 3581  H2  HOH A2092      37.644  13.107  39.452  1.00 54.63           H
HETATM 3582  O   HOH A2093      14.589  12.337  35.394  1.00 55.65           O
HETATM 3583  H1  HOH A2093      15.061  13.092  35.748  1.00 66.61           H
HETATM 3584  H2  HOH A2093      14.916  11.594  35.906  1.00 66.61           H
HETATM 3585  O   HOH A2094      19.463  12.095  31.087  1.00 42.40           O
HETATM 3586  H1  HOH A2094      18.715  11.681  30.650  1.00 50.72           H
HETATM 3587  H2  HOH A2094      19.216  12.106  32.014  1.00 50.72           H
HETATM 3588  O   HOH A2095      52.983  21.096  26.065  1.00 54.10           O
HETATM 3589  H1  HOH A2095      52.333  20.581  25.583  1.00 64.76           H
HETATM 3590  H2  HOH A2095      52.782  22.004  25.833  1.00 64.76           H
HETATM 3591  O   HOH A2096      17.294  10.931  29.533  1.00 42.02           O
HETATM 3592  H1  HOH A2096      17.071  11.757  29.101  1.00 50.26           H
HETATM 3593  H2  HOH A2096      17.470  10.325  28.809  1.00 50.26           H
HETATM 3594  O   HOH A2097      14.933   5.243  25.457  1.00 43.52           O
HETATM 3595  H1  HOH A2097      14.396   4.816  24.788  1.00 52.06           H
HETATM 3596  H2  HOH A2097      14.501   5.036  26.286  1.00 52.06           H
HETATM 3597  O   HOH A2098      15.575   5.155  22.684  1.00 38.13           O
HETATM 3598  H1  HOH A2098      16.223   4.454  22.601  1.00 45.59           H
HETATM 3599  H2  HOH A2098      16.090   5.926  22.936  1.00 45.59           H
HETATM 3600  O   HOH A2099      18.402  16.062  26.159  1.00 44.15           O
HETATM 3601  H1  HOH A2099      17.569  15.873  26.592  1.00 52.82           H
HETATM 3602  H2  HOH A2099      19.068  15.880  26.828  1.00 52.82           H
HETATM 3603  O   HOH A2100      14.261  15.456  22.561  1.00 40.50           O
HETATM 3604  H1  HOH A2100      14.203  14.993  21.723  1.00 48.43           H
HETATM 3605  H2  HOH A2100      13.529  15.114  23.076  1.00 48.43           H
HETATM 3606  O   HOH A2101      13.678  10.003  23.595  1.00 48.19           O
HETATM 3607  H1  HOH A2101      14.577  10.254  23.808  1.00 57.67           H
HETATM 3608  H2  HOH A2101      13.145  10.655  24.057  1.00 57.67           H
HETATM 3609  O   HOH A2102      20.449  25.937  26.751  1.00 58.59           O
HETATM 3610  H1  HOH A2102      20.588  26.050  27.695  1.00 70.14           H
HETATM 3611  H2  HOH A2102      20.876  26.700  26.362  1.00 70.14           H
HETATM 3612  O   HOH A2103      19.044  18.264  23.978  1.00 42.56           O
HETATM 3613  H1  HOH A2103      19.473  19.043  24.340  1.00 50.91           H
HETATM 3614  H2  HOH A2103      18.932  17.684  24.735  1.00 50.91           H
HETATM 3615  O   HOH A2104      27.191  26.319  26.388  1.00 54.11           O
HETATM 3616  H1  HOH A2104      27.831  26.215  27.094  1.00 64.77           H
HETATM 3617  H2  HOH A2104      27.712  26.586  25.630  1.00 64.77           H
HETATM 3618  O   HOH A2105      19.197  26.245  17.471  1.00 36.06           O
HETATM 3619  H1  HOH A2105      18.306  26.172  17.122  1.00 43.11           H
HETATM 3620  H2  HOH A2105      19.766  26.031  16.723  1.00 43.11           H
HETATM 3621  O   HOH A2106      20.392  26.772  19.891  1.00 38.36           O
HETATM 3622  H1  HOH A2106      20.009  26.455  19.066  1.00 45.87           H
HETATM 3623  H2  HOH A2106      19.734  27.379  20.234  1.00 45.87           H
HETATM 3624  O   HOH A2107      20.573  31.852  19.700  1.00 48.94           O
HETATM 3625  H1  HOH A2107      21.440  31.919  20.106  1.00 58.57           H
HETATM 3626  H2  HOH A2107      20.665  32.317  18.868  1.00 58.57           H
HETATM 3627  O   HOH A2108      29.857  26.796   2.939  1.00 50.77           O
HETATM 3628  H1  HOH A2108      29.409  27.349   3.581  1.00 60.75           H
HETATM 3629  H2  HOH A2108      30.297  26.127   3.473  1.00 60.75           H
HETATM 3630  O   HOH A2109      26.869  30.845  10.956  1.00 37.17           O
HETATM 3631  H1  HOH A2109      26.395  31.171  11.726  1.00 44.44           H
HETATM 3632  H2  HOH A2109      26.186  30.735  10.289  1.00 44.44           H
HETATM 3633  O   HOH A2110      19.198  25.407   7.601  1.00 44.93           O
HETATM 3634  H1  HOH A2110      19.346  25.239   8.535  1.00 53.75           H
HETATM 3635  H2  HOH A2110      18.284  25.691   7.554  1.00 53.75           H
HETATM 3636  O   HOH A2111      32.067  20.998  -1.225  1.00 52.89           O
HETATM 3637  H1  HOH A2111      31.169  20.777  -0.965  1.00 63.31           H
HETATM 3638  H2  HOH A2111      32.510  21.181  -0.396  1.00 63.31           H
HETATM 3639  O   HOH A2112      17.502  28.281   9.346  1.00 56.28           O
HETATM 3640  H1  HOH A2112      17.574  28.845  10.118  1.00 67.38           H
HETATM 3641  H2  HOH A2112      16.639  27.874   9.432  1.00 67.38           H
HETATM 3642  O   HOH A2113      15.035  15.611  10.092  1.00 56.08           O
HETATM 3643  H1  HOH A2113      14.765  16.389  10.588  1.00 67.13           H
HETATM 3644  H2  HOH A2113      15.494  15.069  10.738  1.00 67.13           H
HETATM 3645  O   HOH A2114      16.153  17.976   3.346  1.00 56.94           O
HETATM 3646  H1  HOH A2114      15.746  17.917   2.482  1.00 68.16           H
HETATM 3647  H2  HOH A2114      17.025  17.596   3.217  1.00 68.16           H
HETATM 3648  O   HOH A2115      27.502  34.506  19.482  1.00 52.60           O
HETATM 3649  H1  HOH A2115      26.747  33.998  19.788  1.00 62.95           H
HETATM 3650  H2  HOH A2115      27.372  34.570  18.535  1.00 62.95           H
HETATM 3651  O   HOH A2116      31.299  29.516  17.471  1.00 43.62           O
HETATM 3652  H1  HOH A2116      30.432  29.794  17.161  1.00 52.18           H
HETATM 3653  H2  HOH A2116      31.188  29.413  18.418  1.00 52.18           H
HETATM 3654  O   HOH A2117      25.215  27.809  20.797  1.00 39.90           O
HETATM 3655  H1  HOH A2117      25.714  27.601  20.003  1.00 47.72           H
HETATM 3656  H2  HOH A2117      25.013  28.747  20.703  1.00 47.72           H
HETATM 3657  O   HOH A2118      16.777  11.771   6.051  1.00 59.43           O
HETATM 3658  H1  HOH A2118      16.478  10.976   6.496  1.00 71.15           H
HETATM 3659  H2  HOH A2118      16.894  12.407   6.760  1.00 71.15           H
HETATM 3660  O   HOH A2119      18.242   9.147   8.332  1.00 47.26           O
HETATM 3661  H1  HOH A2119      18.433   9.712   9.083  1.00 56.55           H
HETATM 3662  H2  HOH A2119      18.231   8.264   8.707  1.00 56.55           H
HETATM 3663  O   HOH A2120      17.865  13.779  10.448  1.00 51.91           O
HETATM 3664  H1  HOH A2120      18.459  14.526  10.510  1.00 62.13           H
HETATM 3665  H2  HOH A2120      18.252  13.223   9.768  1.00 62.13           H
HETATM 3666  O   HOH A2121      20.270  12.759   1.121  1.00 45.35           O
HETATM 3667  H1  HOH A2121      20.858  12.151   1.578  1.00 54.25           H
HETATM 3668  H2  HOH A2121      20.807  13.105   0.403  1.00 54.25           H
HETATM 3669  O   HOH A2122      29.399  32.450  10.693  1.00 48.27           O
HETATM 3670  H1  HOH A2122      29.381  32.522   9.738  1.00 57.77           H
HETATM 3671  H2  HOH A2122      28.611  31.944  10.909  1.00 57.77           H
HETATM 3672  O   HOH A2123      24.531  24.619  18.759  1.00 30.89           O
HETATM 3673  H1  HOH A2123      23.977  24.129  18.145  1.00 36.90           H
HETATM 3674  H2  HOH A2123      23.906  25.083  19.322  1.00 36.90           H
HETATM 3675  O   HOH A2124      24.901  24.505  22.896  1.00 43.56           O
HETATM 3676  H1  HOH A2124      25.348  25.353  22.961  1.00 52.11           H
HETATM 3677  H2  HOH A2124      25.217  24.137  22.069  1.00 52.11           H
HETATM 3678  O   HOH A2125      13.950  10.378  14.677  1.00 51.61           O
HETATM 3679  H1  HOH A2125      14.868  10.540  14.898  1.00 61.77           H
HETATM 3680  H2  HOH A2125      13.456  10.875  15.336  1.00 61.77           H
HETATM 3681  O   HOH A2126      27.341  14.295  22.642  1.00 26.07           O
HETATM 3682  H1  HOH A2126      26.691  14.989  22.564  1.00 31.12           H
HETATM 3683  H2  HOH A2126      26.956  13.643  23.277  1.00 31.12           H
HETATM 3684  O   HOH A2127      27.122  10.171  27.323  1.00 26.33           O
HETATM 3685  H1  HOH A2127      27.875  10.575  26.882  1.00 31.43           H
HETATM 3686  H2  HOH A2127      26.334  10.487  26.832  1.00 31.43           H
HETATM 3687  O   HOH A2128      21.966  15.083  28.095  1.00 47.52           O
HETATM 3688  H1  HOH A2128      22.419  14.480  27.500  1.00 56.86           H
HETATM 3689  H2  HOH A2128      21.918  14.604  28.925  1.00 56.86           H
HETATM 3690  O   HOH A2129      13.678  32.396  10.408  1.00 45.81           O
HETATM 3691  H1  HOH A2129      13.578  33.034  11.115  1.00 54.81           H
HETATM 3692  H2  HOH A2129      13.614  32.916   9.606  1.00 54.81           H
HETATM 3693  O   HOH A2130      25.893   7.776  34.433  1.00 30.35           O
HETATM 3694  H1  HOH A2130      26.583   8.004  33.805  1.00 36.25           H
HETATM 3695  H2  HOH A2130      26.157   6.920  34.782  1.00 36.25           H
HETATM 3696  O   HOH A2131      36.292   7.926  37.137  1.00 51.28           O
HETATM 3697  H1  HOH A2131      35.840   8.676  36.742  1.00 61.37           H
HETATM 3698  H2  HOH A2131      36.636   7.438  36.388  1.00 61.37           H
HETATM 3699  O   HOH A2132      41.242  16.047  39.166  1.00 57.25           O
HETATM 3700  H1  HOH A2132      42.101  16.469  39.173  1.00 68.54           H
HETATM 3701  H2  HOH A2132      41.398  15.201  38.741  1.00 68.54           H
HETATM 3702  O   HOH A2133      41.411  15.445  27.707  1.00 27.31           O
HETATM 3703  H1  HOH A2133      42.140  15.719  28.264  1.00 32.60           H
HETATM 3704  H2  HOH A2133      40.808  14.996  28.307  1.00 32.60           H
HETATM 3705  O   HOH A2134      45.429  13.867  29.680  1.00 34.18           O
HETATM 3706  H1  HOH A2134      44.468  13.880  29.729  1.00 40.86           H
HETATM 3707  H2  HOH A2134      45.701  14.658  30.154  1.00 40.86           H
HETATM 3708  O   HOH A2135      42.600  11.300  35.627  1.00 57.30           O
HETATM 3709  H1  HOH A2135      42.517  10.755  34.844  1.00 68.60           H
HETATM 3710  H2  HOH A2135      41.945  11.988  35.499  1.00 68.60           H
HETATM 3711  O   HOH A2136      45.285   8.653  29.675  1.00 50.59           O
HETATM 3712  H1  HOH A2136      44.818   8.661  30.516  1.00 60.54           H
HETATM 3713  H2  HOH A2136      45.736   9.503  29.652  1.00 60.54           H
HETATM 3714  O   HOH A2137      46.141  14.052  26.850  1.00 26.89           O
HETATM 3715  H1  HOH A2137      45.392  13.703  26.360  1.00 32.11           H
HETATM 3716  H2  HOH A2137      45.976  13.772  27.753  1.00 32.11           H
HETATM 3717  O   HOH A2138      43.876   7.816  27.308  1.00 39.50           O
HETATM 3718  H1  HOH A2138      44.100   8.045  28.215  1.00 47.24           H
HETATM 3719  H2  HOH A2138      42.946   7.572  27.348  1.00 47.24           H
HETATM 3720  O   HOH A2139      35.835   9.893  22.981  1.00 39.44           O
HETATM 3721  H1  HOH A2139      34.975   9.474  22.979  1.00 47.17           H
HETATM 3722  H2  HOH A2139      36.018  10.121  23.907  1.00 47.17           H
HETATM 3723  O   HOH A2140      37.656   2.522  25.511  1.00 45.89           O
HETATM 3724  H1  HOH A2140      37.491   3.462  25.576  1.00 54.91           H
HETATM 3725  H2  HOH A2140      37.581   2.204  26.412  1.00 54.91           H
HETATM 3726  O   HOH A2141      46.049   6.547  26.323  1.00 43.48           O
HETATM 3727  H1  HOH A2141      45.297   7.095  26.571  1.00 52.02           H
HETATM 3728  H2  HOH A2141      46.448   6.308  27.163  1.00 52.02           H
HETATM 3729  O   HOH A2142      51.285   3.673  23.082  1.00 60.20           O
HETATM 3730  H1  HOH A2142      51.515   3.498  23.995  1.00 72.08           H
HETATM 3731  H2  HOH A2142      52.050   4.127  22.721  1.00 72.08           H
HETATM 3732  O   HOH A2143      44.531   0.836  20.297  1.00 48.65           O
HETATM 3733  H1  HOH A2143      43.615   0.837  20.576  1.00 58.21           H
HETATM 3734  H2  HOH A2143      45.018   1.091  21.081  1.00 58.21           H
HETATM 3735  O   HOH A2144      46.423   4.065  25.384  1.00 35.92           O
HETATM 3736  H1  HOH A2144      45.748   3.636  25.912  1.00 42.94           H
HETATM 3737  H2  HOH A2144      46.264   5.004  25.528  1.00 42.94           H
HETATM 3738  O   HOH A2145      49.114   0.919  19.392  1.00 45.31           O
HETATM 3739  H1  HOH A2145      48.379   1.407  19.016  1.00 54.21           H
HETATM 3740  H2  HOH A2145      49.395   0.333  18.683  1.00 54.21           H
HETATM 3741  O   HOH A2146      51.892   8.247  18.315  1.00 50.35           O
HETATM 3742  H1  HOH A2146      51.407   8.366  17.497  1.00 60.25           H
HETATM 3743  H2  HOH A2146      52.615   8.871  18.254  1.00 60.25           H
HETATM 3744  O   HOH A2147      52.825   5.562  14.674  1.00 55.02           O
HETATM 3745  H1  HOH A2147      51.970   5.126  14.634  1.00 65.86           H
HETATM 3746  H2  HOH A2147      53.092   5.479  15.590  1.00 65.86           H
HETATM 3747  O   HOH A2148      50.109  -0.632  17.321  1.00 52.28           O
HETATM 3748  H1  HOH A2148      50.737  -0.230  16.714  1.00 62.57           H
HETATM 3749  H2  HOH A2148      49.557  -1.177  16.760  1.00 62.57           H
HETATM 3750  O   HOH A2149      54.634   3.202  15.345  1.00 61.05           O
HETATM 3751  H1  HOH A2149      54.674   3.726  14.543  1.00 73.09           H
HETATM 3752  H2  HOH A2149      53.879   2.624  15.208  1.00 73.09           H
HETATM 3753  O   HOH A2150      43.114   5.445   1.495  1.00 51.85           O
HETATM 3754  H1  HOH A2150      42.375   5.674   2.065  1.00 62.05           H
HETATM 3755  H2  HOH A2150      43.885   5.512   2.061  1.00 62.05           H
HETATM 3756  O   HOH A2151      43.930  11.282   5.012  1.00 39.93           O
HETATM 3757  H1  HOH A2151      44.770  11.627   5.324  1.00 47.75           H
HETATM 3758  H2  HOH A2151      44.170  10.732   4.266  1.00 47.75           H
HETATM 3759  O   HOH A2152      35.830   3.908  18.526  1.00 36.26           O
HETATM 3760  H1  HOH A2152      34.880   3.874  18.647  1.00 43.34           H
HETATM 3761  H2  HOH A2152      36.014   3.452  17.699  1.00 43.34           H
HETATM 3762  O   HOH A2153      35.875   3.867   8.639  1.00 46.54           O
HETATM 3763  H1  HOH A2153      36.494   3.136   8.702  1.00 55.68           H
HETATM 3764  H2  HOH A2153      35.762   4.156   9.547  1.00 55.68           H
HETATM 3765  O   HOH A2154      34.798   3.025  12.533  1.00 48.44           O
HETATM 3766  H1  HOH A2154      34.201   2.312  12.307  1.00 57.97           H
HETATM 3767  H2  HOH A2154      34.859   2.987  13.490  1.00 57.97           H
HETATM 3768  O   HOH A2155      39.006   4.743  22.752  1.00 36.62           O
HETATM 3769  H1  HOH A2155      38.762   5.076  21.891  1.00 43.78           H
HETATM 3770  H2  HOH A2155      38.201   4.422  23.162  1.00 43.78           H
HETATM 3771  O   HOH A2156      36.253   6.701  18.064  1.00 30.01           O
HETATM 3772  H1  HOH A2156      35.391   7.115  17.885  1.00 35.84           H
HETATM 3773  H2  HOH A2156      36.089   5.749  18.069  1.00 35.84           H
HETATM 3774  O   HOH A2157      36.636   9.161  20.282  1.00 31.04           O
HETATM 3775  H1  HOH A2157      36.642   9.263  21.247  1.00 37.08           H
HETATM 3776  H2  HOH A2157      36.668   8.225  20.083  1.00 37.08           H
HETATM 3777  O   HOH A2158      42.439  14.813  25.167  1.00 28.72           O
HETATM 3778  H1  HOH A2158      42.134  15.088  26.037  1.00 34.30           H
HETATM 3779  H2  HOH A2158      42.834  13.950  25.313  1.00 34.30           H
HETATM 3780  O   HOH A2159      40.478  23.103  14.181  1.00 35.20           O
HETATM 3781  H1  HOH A2159      39.667  23.288  14.664  1.00 42.07           H
HETATM 3782  H2  HOH A2159      40.384  22.189  13.911  1.00 42.07           H
HETATM 3783  O   HOH A2160      41.758  26.519  16.804  1.00 40.82           O
HETATM 3784  H1  HOH A2160      40.881  26.390  17.176  1.00 48.82           H
HETATM 3785  H2  HOH A2160      42.337  26.047  17.404  1.00 48.82           H
HETATM 3786  O   HOH A2161      34.797  33.130  16.385  1.00 51.94           O
HETATM 3787  H1  HOH A2161      35.667  33.528  16.396  1.00 62.16           H
HETATM 3788  H2  HOH A2161      34.969  32.192  16.269  1.00 62.16           H
HETATM 3789  O   HOH A2162      33.333  29.574  15.790  1.00 46.34           O
HETATM 3790  H1  HOH A2162      32.688  29.591  16.504  1.00 55.45           H
HETATM 3791  H2  HOH A2162      34.168  29.800  16.208  1.00 55.45           H
HETATM 3792  O   HOH A2163      23.995  14.209  40.822  1.00 53.00           O
HETATM 3793  H1  HOH A2163      24.299  13.388  41.209  1.00 63.44           H
HETATM 3794  H2  HOH A2163      24.635  14.859  41.122  1.00 63.44           H
HETATM 3795  O   HOH A2164      31.009   4.147  33.758  1.00 48.39           O
HETATM 3796  H1  HOH A2164      31.791   4.468  34.209  1.00 57.91           H
HETATM 3797  H2  HOH A2164      30.429   3.857  34.464  1.00 57.91           H
HETATM 3798  O   HOH A2165      26.152   4.965  38.828  1.00 51.09           O
HETATM 3799  H1  HOH A2165      26.998   5.324  39.123  1.00 61.15           H
HETATM 3800  H2  HOH A2165      25.515   5.408  39.391  1.00 61.15           H
HETATM 3801  O   HOH A2166      36.238  12.060  38.523  1.00 44.71           O
HETATM 3802  H1  HOH A2166      35.342  12.394  38.640  1.00 53.49           H
HETATM 3803  H2  HOH A2166      36.224  11.191  38.930  1.00 53.49           H
HETATM 3804  O   HOH A2167      26.757  19.367  39.160  1.00 51.16           O
HETATM 3805  H1  HOH A2167      26.209  20.109  39.415  1.00 61.23           H
HETATM 3806  H2  HOH A2167      26.670  18.741  39.887  1.00 61.23           H
HETATM 3807  O   HOH A2168      30.245  13.660  35.686  1.00 33.72           O
HETATM 3808  H1  HOH A2168      30.211  14.529  36.094  1.00 40.30           H
HETATM 3809  H2  HOH A2168      31.021  13.687  35.123  1.00 40.30           H
HETATM 3810  O   HOH A2169      31.362  19.727  41.474  1.00 47.17           O
HETATM 3811  H1  HOH A2169      30.562  19.201  41.529  1.00 56.44           H
HETATM 3812  H2  HOH A2169      32.046  19.148  41.810  1.00 56.44           H
HETATM 3813  O   HOH A2170      22.982  17.641  36.068  1.00 55.36           O
HETATM 3814  H1  HOH A2170      23.745  18.087  35.693  1.00 66.27           H
HETATM 3815  H2  HOH A2170      23.019  17.856  37.000  1.00 66.27           H
HETATM 3816  O   HOH A2171      35.391  15.336  40.930  1.00 59.70           O
HETATM 3817  H1  HOH A2171      35.090  16.195  40.632  1.00 71.47           H
HETATM 3818  H2  HOH A2171      34.684  14.739  40.675  1.00 71.47           H
HETATM 3819  O   HOH A2172      40.800  25.700  25.636  1.00 42.65           O
HETATM 3820  H1  HOH A2172      41.250  25.007  26.124  1.00 51.01           H
HETATM 3821  H2  HOH A2172      39.997  25.851  26.144  1.00 51.01           H
HETATM 3822  O   HOH A2173      34.950  25.879  29.482  1.00 51.39           O
HETATM 3823  H1  HOH A2173      35.607  25.211  29.696  1.00 61.50           H
HETATM 3824  H2  HOH A2173      35.303  26.315  28.701  1.00 61.50           H
HETATM 3825  O   HOH A2174      38.993  29.779  20.679  1.00 52.43           O
HETATM 3826  H1  HOH A2174      39.393  28.930  20.878  1.00 62.75           H
HETATM 3827  H2  HOH A2174      38.827  29.743  19.735  1.00 62.75           H
HETATM 3828  O   HOH A2175      39.988  27.715  23.965  1.00 33.73           O
HETATM 3829  H1  HOH A2175      40.028  28.568  24.405  1.00 40.32           H
HETATM 3830  H2  HOH A2175      40.477  27.121  24.544  1.00 40.32           H
HETATM 3831  O   HOH A2176      44.898  27.424  19.449  1.00 53.93           O
HETATM 3832  H1  HOH A2176      44.432  27.989  18.831  1.00 64.55           H
HETATM 3833  H2  HOH A2176      44.355  26.636  19.503  1.00 64.55           H
HETATM 3834  O   HOH A2177      43.204  25.094  23.561  1.00 36.88           O
HETATM 3835  H1  HOH A2177      43.837  25.052  22.841  1.00 44.09           H
HETATM 3836  H2  HOH A2177      43.497  24.408  24.165  1.00 44.09           H
HETATM 3837  O   HOH A2178      49.323  25.328  25.250  1.00 43.04           O
HETATM 3838  H1  HOH A2178      49.145  24.955  24.385  1.00 51.49           H
HETATM 3839  H2  HOH A2178      48.656  26.010  25.355  1.00 51.49           H
HETATM 3840  O   HOH A2179      46.349  20.450  20.649  1.00 27.99           O
HETATM 3841  H1  HOH A2179      45.881  19.633  20.832  1.00 33.42           H
HETATM 3842  H2  HOH A2179      46.933  20.230  19.920  1.00 33.42           H
HETATM 3843  O   HOH A2180      50.624  19.290  24.677  1.00 37.45           O
HETATM 3844  H1  HOH A2180      49.923  19.864  24.993  1.00 44.77           H
HETATM 3845  H2  HOH A2180      50.395  18.421  25.012  1.00 44.77           H
HETATM 3846  O   HOH A2181      43.277  25.376  26.734  1.00 36.34           O
HETATM 3847  H1  HOH A2181      42.569  25.763  26.213  1.00 43.45           H
HETATM 3848  H2  HOH A2181      44.075  25.678  26.298  1.00 43.45           H
HETATM 3849  O   HOH A2182      38.976  26.681  27.547  1.00 39.51           O
HETATM 3850  H1  HOH A2182      38.067  26.840  27.274  1.00 47.25           H
HETATM 3851  H2  HOH A2182      38.898  26.192  28.370  1.00 47.25           H
HETATM 3852  O   HOH A2183      36.811  24.090  30.582  1.00 30.55           O
HETATM 3853  H1  HOH A2183      37.535  23.462  30.498  1.00 36.50           H
HETATM 3854  H2  HOH A2183      36.086  23.548  30.908  1.00 36.50           H
HETATM 3855  O   HOH A2184      36.301  27.704  31.509  1.00 44.34           O
HETATM 3856  H1  HOH A2184      36.552  28.151  30.700  1.00 53.04           H
HETATM 3857  H2  HOH A2184      36.165  26.794  31.241  1.00 53.04           H
HETATM 3858  O   HOH A2185      27.985  25.795  30.252  1.00 70.52           O
HETATM 3859  H1  HOH A2185      27.050  25.613  30.145  1.00 84.46           H
HETATM 3860  H2  HOH A2185      28.205  25.390  31.096  1.00 84.46           H
HETATM 3861  O   HOH A2186      25.218  22.446  36.387  1.00 53.27           O
HETATM 3862  H1  HOH A2186      26.171  22.547  36.322  1.00 63.76           H
HETATM 3863  H2  HOH A2186      24.865  23.181  35.881  1.00 63.76           H
HETATM 3864  O   HOH A2187      29.219  27.554  34.846  1.00 64.33           O
HETATM 3865  H1  HOH A2187      28.576  28.008  34.300  1.00 77.03           H
HETATM 3866  H2  HOH A2187      28.907  27.692  35.744  1.00 77.03           H
HETATM 3867  O   HOH A2188      22.952  24.142  38.555  1.00 56.80           O
HETATM 3868  H1  HOH A2188      23.416  23.353  38.273  1.00 67.99           H
HETATM 3869  H2  HOH A2188      23.172  24.791  37.886  1.00 67.99           H
HETATM 3870  O   HOH A2189      27.233  28.227  41.479  1.00 62.33           O
HETATM 3871  H1  HOH A2189      26.333  28.394  41.199  1.00 74.63           H
HETATM 3872  H2  HOH A2189      27.148  27.569  42.169  1.00 74.63           H
HETATM 3873  O   HOH A2190      21.081  27.295  29.130  1.00 54.92           O
HETATM 3874  H1  HOH A2190      20.649  28.144  29.231  1.00 65.73           H
HETATM 3875  H2  HOH A2190      20.958  26.868  29.981  1.00 65.73           H
HETATM 3876  O   HOH A2191      20.198  26.845  34.630  1.00 64.93           O
HETATM 3877  H1  HOH A2191      20.326  26.812  33.677  1.00 77.75           H
HETATM 3878  H2  HOH A2191      19.365  26.392  34.765  1.00 77.75           H
HETATM 3879  O   HOH A2192      17.696  22.732  29.929  1.00 41.09           O
HETATM 3880  H1  HOH A2192      17.272  23.563  29.715  1.00 49.15           H
HETATM 3881  H2  HOH A2192      18.225  22.939  30.704  1.00 49.15           H
HETATM 3882  O   HOH A2193      18.424  19.660  30.397  1.00 61.07           O
HETATM 3883  H1  HOH A2193      17.852  20.406  30.208  1.00 73.12           H
HETATM 3884  H2  HOH A2193      18.726  19.818  31.293  1.00 73.12           H
HETATM 3885  O   HOH A2194      23.698  11.923  36.534  1.00 31.26           O
HETATM 3886  H1  HOH A2194      23.047  12.406  36.019  1.00 37.35           H
HETATM 3887  H2  HOH A2194      23.452  11.002  36.425  1.00 37.35           H
HETATM 3888  O   HOH A2195      21.745  14.738  37.886  1.00 51.33           O
HETATM 3889  H1  HOH A2195      21.375  13.950  38.284  1.00 61.43           H
HETATM 3890  H2  HOH A2195      21.858  14.505  36.963  1.00 61.43           H
HETATM 3891  O   HOH A2196      20.745  21.467  24.741  1.00 60.64           O
HETATM 3892  H1  HOH A2196      19.846  21.784  24.837  1.00 72.60           H
HETATM 3893  H2  HOH A2196      21.167  22.119  24.177  1.00 72.60           H
HETATM 3894  O   HOH A2197      24.824  22.521  29.547  1.00 48.82           O
HETATM 3895  H1  HOH A2197      25.617  22.735  30.042  1.00 58.42           H
HETATM 3896  H2  HOH A2197      24.197  22.254  30.221  1.00 58.42           H
HETATM 3897  O   HOH A2198      24.790  24.757  27.045  1.00 67.24           O
HETATM 3898  H1  HOH A2198      25.377  25.271  27.600  1.00 80.53           H
HETATM 3899  H2  HOH A2198      25.139  24.887  26.161  1.00 80.53           H
HETATM 3900  O   HOH A2199      21.142  20.859  28.944  1.00 59.36           O
HETATM 3901  H1  HOH A2199      20.261  20.520  29.120  1.00 71.06           H
HETATM 3902  H2  HOH A2199      21.508  21.013  29.816  1.00 71.06           H
HETATM 3903  O   HOH A2200      37.400  30.300  11.610  1.00 44.66           O
HETATM 3904  H1  HOH A2200      37.471  31.237  11.412  1.00 53.43           H
HETATM 3905  H2  HOH A2200      37.748  30.219  12.504  1.00 53.43           H
HETATM 3906  O   HOH A2201      31.280  32.511   7.361  1.00 60.08           O
HETATM 3907  H1  HOH A2201      32.023  33.117   7.392  1.00 71.93           H
HETATM 3908  H2  HOH A2201      31.688  31.642   7.374  1.00 71.93           H
HETATM 3909  O   HOH A2202      34.205  25.518   2.586  1.00 51.11           O
HETATM 3910  H1  HOH A2202      33.896  25.553   3.494  1.00 61.17           H
HETATM 3911  H2  HOH A2202      35.035  25.994   2.605  1.00 61.17           H
HETATM 3912  O   HOH A2203      32.529  28.694   2.961  1.00 50.97           O
HETATM 3913  H1  HOH A2203      33.136  28.274   2.349  1.00 61.00           H
HETATM 3914  H2  HOH A2203      31.787  28.088   3.008  1.00 61.00           H
HETATM 3915  O   HOH A2204      36.773  22.577   3.359  1.00 41.83           O
HETATM 3916  H1  HOH A2204      36.317  23.336   2.988  1.00 50.03           H
HETATM 3917  H2  HOH A2204      36.311  21.818   2.990  1.00 50.03           H
HETATM 3918  O   HOH A2205      31.167  28.831   5.450  1.00 48.79           O
HETATM 3919  H1  HOH A2205      31.642  29.082   4.654  1.00 58.38           H
HETATM 3920  H2  HOH A2205      31.690  29.205   6.164  1.00 58.38           H
HETATM 3921  O   HOH A2206      25.154  27.981   7.680  1.00 37.26           O
HETATM 3922  H1  HOH A2206      25.753  27.229   7.661  1.00 44.55           H
HETATM 3923  H2  HOH A2206      24.617  27.872   6.892  1.00 44.55           H
HETATM 3924  O   HOH A2207      29.582  20.980   0.332  1.00 42.21           O
HETATM 3925  H1  HOH A2207      29.539  21.937   0.325  1.00 50.49           H
HETATM 3926  H2  HOH A2207      29.630  20.753   1.265  1.00 50.49           H
HETATM 3927  O   HOH A2208      31.086  24.942   4.620  1.00 37.62           O
HETATM 3928  H1  HOH A2208      31.948  25.368   4.641  1.00 44.98           H
HETATM 3929  H2  HOH A2208      31.275  24.048   4.315  1.00 44.98           H
HETATM 3930  O   HOH A2209      33.669  20.534   4.474  1.00 34.79           O
HETATM 3931  H1  HOH A2209      33.838  20.973   5.312  1.00 41.58           H
HETATM 3932  H2  HOH A2209      32.906  21.000   4.121  1.00 41.58           H
HETATM 3933  O   HOH A2210      14.953  18.416  10.894  1.00 49.68           O
HETATM 3934  H1  HOH A2210      14.784  19.091  10.232  1.00 59.45           H
HETATM 3935  H2  HOH A2210      15.412  18.879  11.598  1.00 59.45           H
HETATM 3936  O   HOH A2211      19.018  16.691   2.324  1.00 39.31           O
HETATM 3937  H1  HOH A2211      19.136  15.743   2.418  1.00 47.01           H
HETATM 3938  H2  HOH A2211      19.715  17.062   2.873  1.00 47.01           H
HETATM 3939  O   HOH A2212      19.017  23.681   4.376  1.00 45.87           O
HETATM 3940  H1  HOH A2212      18.201  24.032   4.735  1.00 54.88           H
HETATM 3941  H2  HOH A2212      19.669  24.358   4.576  1.00 54.88           H
HETATM 3942  O   HOH A2213      32.503  19.000   1.870  1.00 50.14           O
HETATM 3943  H1  HOH A2213      32.009  19.780   2.132  1.00 60.00           H
HETATM 3944  H2  HOH A2213      32.573  18.481   2.673  1.00 60.00           H
HETATM 3945  O   HOH A2214      18.614  12.189   8.087  1.00 38.88           O
HETATM 3946  H1  HOH A2214      18.267  11.390   7.683  1.00 46.49           H
HETATM 3947  H2  HOH A2214      19.358  12.425   7.528  1.00 46.49           H
HETATM 3948  O   HOH A2215      26.420  13.581  -0.938  1.00 33.84           O
HETATM 3949  H1  HOH A2215      27.000  14.198  -1.384  1.00 40.44           H
HETATM 3950  H2  HOH A2215      25.644  14.110  -0.723  1.00 40.44           H
HETATM 3951  O   HOH A2216      22.318  10.828   1.978  1.00 44.28           O
HETATM 3952  H1  HOH A2216      22.670  11.106   2.826  1.00 52.97           H
HETATM 3953  H2  HOH A2216      23.069  10.443   1.523  1.00 52.97           H
HETATM 3954  O   HOH A2217      22.052  14.093  -1.056  1.00 37.76           O
HETATM 3955  H1  HOH A2217      22.927  14.340  -0.738  1.00 45.15           H
HETATM 3956  H2  HOH A2217      21.774  14.850  -1.575  1.00 45.15           H
HETATM 3957  O   HOH A2218      18.905  14.026   3.221  1.00 53.14           O
HETATM 3958  H1  HOH A2218      18.047  13.639   3.407  1.00 63.60           H
HETATM 3959  H2  HOH A2218      19.242  13.520   2.477  1.00 63.60           H
HETATM 3960  O   HOH A2219      26.600  11.120  10.071  1.00 47.29           O
HETATM 3961  H1  HOH A2219      26.120  10.915   9.266  1.00 56.58           H
HETATM 3962  H2  HOH A2219      26.151  10.616  10.755  1.00 56.58           H
HETATM 3963  O   HOH A2220      21.442   6.249   2.640  1.00 56.93           O
HETATM 3964  H1  HOH A2220      21.595   6.372   3.579  1.00 68.15           H
HETATM 3965  H2  HOH A2220      22.251   5.840   2.325  1.00 68.15           H
HETATM 3966  O   HOH A2221      18.187  11.168   0.159  1.00 61.05           O
HETATM 3967  H1  HOH A2221      17.550  11.845  -0.073  1.00 73.10           H
HETATM 3968  H2  HOH A2221      18.979  11.665   0.387  1.00 73.10           H
HETATM 3969  O   HOH A2222      25.339   5.116   2.721  1.00 45.74           O
HETATM 3970  H1  HOH A2222      26.170   4.687   2.520  1.00 54.72           H
HETATM 3971  H2  HOH A2222      25.536   5.660   3.489  1.00 54.72           H
HETATM 3972  O   HOH A2223      29.792   5.236   6.242  1.00 53.05           O
HETATM 3973  H1  HOH A2223      29.075   4.832   5.752  1.00 63.50           H
HETATM 3974  H2  HOH A2223      29.583   6.175   6.235  1.00 63.50           H
HETATM 3975  O   HOH A2224      27.726   4.650  12.317  1.00 44.12           O
HETATM 3976  H1  HOH A2224      27.803   5.369  12.948  1.00 52.78           H
HETATM 3977  H2  HOH A2224      27.774   5.078  11.463  1.00 52.78           H
HETATM 3978  O   HOH A2225      27.483   7.384  13.219  1.00 37.19           O
HETATM 3979  H1  HOH A2225      28.204   7.842  13.660  1.00 44.47           H
HETATM 3980  H2  HOH A2225      26.694   7.738  13.632  1.00 44.47           H
HETATM 3981  O   HOH A2226      19.867   5.788  12.555  1.00 61.97           O
HETATM 3982  H1  HOH A2226      19.339   6.438  13.024  1.00 74.21           H
HETATM 3983  H2  HOH A2226      20.570   6.303  12.148  1.00 74.21           H
HETATM 3984  O   HOH A2227      17.638   3.684  12.743  1.00 58.88           O
HETATM 3985  H1  HOH A2227      18.310   3.830  13.410  1.00 70.49           H
HETATM 3986  H2  HOH A2227      18.095   3.848  11.914  1.00 70.49           H
HETATM 3987  O   HOH A2228      24.586   3.846  10.678  1.00 56.38           O
HETATM 3988  H1  HOH A2228      25.450   3.870  10.264  1.00 67.49           H
HETATM 3989  H2  HOH A2228      24.754   3.495  11.555  1.00 67.49           H
HETATM 3990  O   HOH A2229      17.154   1.563  15.415  1.00 54.40           O
HETATM 3991  H1  HOH A2229      17.337   2.271  14.795  1.00 65.11           H
HETATM 3992  H2  HOH A2229      17.098   0.778  14.871  1.00 65.11           H
HETATM 3993  O   HOH A2230      16.617   2.847  21.421  1.00 34.19           O
HETATM 3994  H1  HOH A2230      15.800   3.131  21.006  1.00 40.87           H
HETATM 3995  H2  HOH A2230      17.251   2.816  20.698  1.00 40.87           H
HETATM 3996  O   HOH A2231      18.462  -0.070  20.160  1.00 53.38           O
HETATM 3997  H1  HOH A2231      18.464   0.843  19.861  1.00 63.89           H
HETATM 3998  H2  HOH A2231      18.942  -0.542  19.477  1.00 63.89           H
HETATM 3999  O   HOH A2232      18.010   6.519  14.449  1.00 49.90           O
HETATM 4000  H1  HOH A2232      18.192   5.583  14.336  1.00 59.72           H
HETATM 4001  H2  HOH A2232      18.375   6.725  15.314  1.00 59.72           H
HETATM 4002  O   HOH A2233      15.485   4.363  17.326  1.00 47.90           O
HETATM 4003  H1  HOH A2233      16.061   3.864  16.744  1.00 57.31           H
HETATM 4004  H2  HOH A2233      15.445   5.234  16.932  1.00 57.31           H
HETATM 4005  O   HOH A2234      16.297   8.624  14.075  1.00 50.01           O
HETATM 4006  H1  HOH A2234      16.775   7.804  14.222  1.00 59.85           H
HETATM 4007  H2  HOH A2234      16.346   8.755  13.127  1.00 59.85           H
HETATM 4008  O   HOH A2235      17.577  10.260  11.348  1.00 52.49           O
HETATM 4009  H1  HOH A2235      17.529  11.140  10.973  1.00 62.82           H
HETATM 4010  H2  HOH A2235      17.487  10.410  12.290  1.00 62.82           H
HETATM 4011  O   HOH A2236      16.384  12.459  19.668  1.00 36.46           O
HETATM 4012  H1  HOH A2236      17.270  12.246  19.367  1.00 43.59           H
HETATM 4013  H2  HOH A2236      16.506  13.255  20.194  1.00 43.59           H
HETATM 4014  O   HOH A2237      12.805  11.851  16.641  1.00 51.88           O
HETATM 4015  H1  HOH A2237      12.643  11.370  17.453  1.00 62.10           H
HETATM 4016  H2  HOH A2237      13.284  12.635  16.920  1.00 62.10           H
HETATM 4017  O   HOH A2238      12.815  19.170  14.002  1.00 30.07           O
HETATM 4018  H1  HOH A2238      12.761  19.455  13.090  1.00 35.92           H
HETATM 4019  H2  HOH A2238      13.667  18.731  14.063  1.00 35.92           H
HETATM 4020  O   HOH A2239      14.824  14.660  13.103  1.00 39.34           O
HETATM 4021  H1  HOH A2239      14.044  14.801  13.643  1.00 47.05           H
HETATM 4022  H2  HOH A2239      15.086  13.756  13.290  1.00 47.05           H
HETATM 4023  O   HOH A2240      18.019  21.949  10.930  1.00 40.71           O
HETATM 4024  H1  HOH A2240      17.697  21.732  11.809  1.00 48.69           H
HETATM 4025  H2  HOH A2240      18.233  22.884  10.978  1.00 48.69           H
HETATM 4026  O   HOH A2241      16.482  25.558  17.383  1.00 31.16           O
HETATM 4027  H1  HOH A2241      16.929  24.826  17.807  1.00 37.23           H
HETATM 4028  H2  HOH A2241      16.078  25.169  16.599  1.00 37.23           H
HETATM 4029  O   HOH A2242      19.130  24.621  10.644  1.00 41.69           O
HETATM 4030  H1  HOH A2242      19.444  25.336  11.206  1.00 49.86           H
HETATM 4031  H2  HOH A2242      19.921  24.112  10.461  1.00 49.86           H
HETATM 4032  O   HOH A2243      11.272  27.710  11.240  1.00 51.67           O
HETATM 4033  H1  HOH A2243      12.111  27.658  11.703  1.00 61.85           H
HETATM 4034  H2  HOH A2243      11.452  27.319  10.385  1.00 61.85           H
HETATM 4035  O   HOH A2244      15.877  28.499  16.701  1.00 38.02           O
HETATM 4036  H1  HOH A2244      16.738  28.891  16.880  1.00 45.46           H
HETATM 4037  H2  HOH A2244      15.895  27.664  17.173  1.00 45.46           H
HETATM 4038  O   HOH A2245      14.826  30.954  12.322  1.00 47.12           O
HETATM 4039  H1  HOH A2245      14.307  31.286  11.585  1.00 56.38           H
HETATM 4040  H2  HOH A2245      14.259  30.301  12.732  1.00 56.38           H
HETATM 4041  O   HOH A2246      28.587  13.404  20.270  1.00 29.83           O
HETATM 4042  H1  HOH A2246      28.167  13.822  21.080  1.00 35.63           H
HETATM 4043  H2  HOH A2246      28.079  12.556  20.173  1.00 35.63           H
HETATM 4044  O   HOH A2247      34.792   4.751  27.619  1.00 56.89           O
HETATM 4045  H1  HOH A2247      34.270   5.567  27.591  1.00 68.10           H
HETATM 4046  H2  HOH A2247      35.705   5.015  27.401  1.00 68.10           H
TER
END
