# Supplementary material for: High-throughput quantum-mechanics/molecular-mechanics (ONIOM) macromolecular crystallographic refinement with PHENIX/DivCon: the impact of mixed Hamiltonian methods on ligand and protein structure
Source: Acta Crystallogr D Struct Biol. 2018 Oct 29;74(Pt 11):1063–77. doi: 10.1107/S2059798318012913 (PMC6213575; doi:10.1107/S2059798318012913)
Supplement: Supplementary file 2 [file d-74-01063-sup2.gz › results_ONIOM/2BSM-H.cif]

# Generated by MOE 2016.08 on 2017-01-11 18:11.42
# Structure optimized with MOE using MMFF94x forcefield to determine
# ideal geometry (Gas Phase with Electrostatics disabled).
data_comp_list
_chem_comp.id	BSM
_chem_comp.three_letter_code	BSM
_chem_comp.name	2BSM.A
_chem_comp.group	non-polymer
_chem_comp.number_atoms_all	45
_chem_comp.number_atoms_nh	27
_chem_comp.desc_level	?
#
data_comp_BSM
#
loop_
_chem_comp_atom.comp_id
_chem_comp_atom.atom_id
_chem_comp_atom.type_symbol
_chem_comp_atom.type_energy
_chem_comp_atom.partial_charge
_chem_comp_atom.x
_chem_comp_atom.y
_chem_comp_atom.z
BSM	C22	C	CH3	0.04	35.0300	5.5210	21.5590	
BSM	H221	H	HCH3	0.08	35.8782	5.0748	21.0398	
BSM	H222	H	HCH3	0.08	34.5981	6.3076	20.9403	
BSM	H223	H	HCH3	0.08	34.2780	4.7556	21.7510	
BSM	O21	O	O2	-0.3625	35.4700	6.0780	22.7990	
BSM	C18	C	CR6	0.0825	34.4740	6.6820	23.5620	
BSM	C19	C	CR16	-0.15	33.1400	6.8550	23.1240	
BSM	H19	H	HCR6	0.15	32.8427	6.5220	22.1406	
BSM	C20	C	CR16	-0.15	32.1930	7.4710	23.9890	
BSM	H20	H	HCR6	0.15	31.1685	7.5838	23.6664	
BSM	C17	C	CR16	-0.15	34.8200	7.1250	24.8320	
BSM	H17	H	HCR6	0.15	35.8320	6.9806	25.1803	
BSM	C16	C	CR16	-0.15	33.8950	7.7530	25.6730	
BSM	H16	H	HCR6	0.15	34.2058	8.0984	26.6479	
BSM	C7	C	CR6	0.054	32.5790	7.9360	25.2640	
BSM	C3	C	CR5	-0.054	31.6570	8.5710	26.1310	
BSM	C4	C	CR5	-0.2366	31.3230	8.1960	27.4090	
BSM	C8	C	C	0.715	31.8440	7.0080	28.2280	
BSM	O9	O	O	-0.57	32.3840	6.0480	27.7010	
BSM	N10	N	NH1	-0.7301	31.6730	7.1410	29.5480	
BSM	H10	H	HNH1	0.37	31.2589	8.0003	29.8799	
BSM	C26	C	CH2	0.1401	32.0460	6.1200	30.5660	
BSM	H261	H	HCH2	0.08	31.3383	5.2931	30.5071	
BSM	H262	H	HCH2	0.08	31.9907	6.5758	31.5546	
BSM	C27	C	CH3	-0.24	33.4590	5.5720	30.3570	
BSM	H271	H	HCH3	0.08	33.5284	5.1127	29.3709	
BSM	H272	H	HCH3	0.08	33.6761	4.8259	31.1214	
BSM	H273	H	HCH3	0.08	34.1792	6.3869	30.4298	
BSM	N5	N	NR15	0.2996	30.4190	9.0730	27.8520	
BSM	H5	H	HNR5	0.27	30.0028	9.0412	28.7717	
BSM	N1	N	NRD5	-0.7068	30.1470	9.9480	26.9810	
BSM	C2	C	CR5	0.2348	30.8870	9.7460	25.8920	
BSM	C6	C	CR6	0.054	30.8960	10.5090	24.7240	
BSM	C11	C	CR16	-0.15	32.0850	11.0070	24.2240	
BSM	H11	H	HCR6	0.15	33.0122	10.7911	24.7340	
BSM	C12	C	CR6	0.177	32.0980	11.7910	23.0590	
BSM	CL25	Cl	CL	-0.177	33.5840	12.4180	22.4400	
BSM	C13	C	CR6	0.0825	30.9090	12.0920	22.4120	
BSM	O24	O	OH1	-0.5325	30.9180	12.8280	21.2740	
BSM	H24	H	HOH1	0.45	30.0565	12.9671	20.8739	
BSM	C14	C	CR16	-0.15	29.7020	11.5950	22.9230	
BSM	H14	H	HCR6	0.15	28.7726	11.7996	22.4124	
BSM	C15	C	CR6	0.0825	29.7050	10.8360	24.0920	
BSM	O23	O	OH1	-0.5325	28.5470	10.3880	24.5870	
BSM	H23	H	HOH1	0.45	27.7683	10.6315	24.0812	
#
#
loop_
_chem_comp_tree.comp_id
_chem_comp_tree.atom_id
_chem_comp_tree.atom_back
_chem_comp_tree.atom_forward
_chem_comp_tree.connect_type
BSM	C22	?	H221	START	
BSM	H221	C22	?	?	
BSM	H222	C22	?	?	
BSM	H223	C22	?	?	
BSM	O21	C22	C18	?	
BSM	C18	O21	C19	?	
BSM	C19	C18	H19	?	
BSM	H19	C19	?	?	
BSM	C20	C19	H20	?	
BSM	H20	C20	?	?	
BSM	C7	C20	C16	?	
BSM	C16	C7	H16	?	
BSM	H16	C16	?	?	
BSM	C17	C16	H17	?	
BSM	H17	C17	?	?	
BSM	C3	C7	C2	?	
BSM	C2	C3	C6	?	
BSM	C6	C2	C11	?	
BSM	C11	C6	H11	?	
BSM	H11	C11	?	?	
BSM	C12	C11	C13	?	
BSM	C13	C12	C14	?	
BSM	C14	C13	H14	?	
BSM	H14	C14	?	?	
BSM	C15	C14	O23	?	
BSM	O23	C15	H23	?	
BSM	H23	O23	?	?	
BSM	O24	C13	H24	?	
BSM	H24	O24	?	?	
BSM	CL25	C12	?	?	
BSM	N1	C2	N5	?	
BSM	N5	N1	H5	?	
BSM	H5	N5	?	?	
BSM	C4	N5	C8	?	
BSM	C8	C4	N10	?	
BSM	N10	C8	H10	?	
BSM	H10	N10	?	?	
BSM	C26	N10	H261	?	
BSM	H261	C26	?	?	
BSM	H262	C26	?	?	
BSM	C27	C26	H271	?	
BSM	H271	C27	?	?	
BSM	H272	C27	?	?	
BSM	H273	C27	?	?	
BSM	O9	C8	?	END	
BSM	C18	C17	?	ADD	
BSM	C3	C4	?	ADD	
BSM	C6	C15	?	ADD	
#
#
loop_
_chem_comp_bond.comp_id
_chem_comp_bond.atom_id_1
_chem_comp_bond.atom_id_2
_chem_comp_bond.type
_chem_comp_bond.value_dist
_chem_comp_bond.value_dist_esd
BSM	H221	C22	single	1.094	0.020	
BSM	H222	C22	single	1.095	0.020	
BSM	H223	C22	single	1.095	0.020	
BSM	O21	C22	single	1.423	0.020	
BSM	C18	O21	single	1.370	0.020	
BSM	C19	C18	aromatic	1.397	0.020	
BSM	H19	C19	single	1.086	0.020	
BSM	C20	C19	aromatic	1.398	0.020	
BSM	H20	C20	single	1.088	0.020	
BSM	C7	C20	aromatic	1.399	0.020	
BSM	C16	C7	aromatic	1.398	0.020	
BSM	H16	C16	single	1.087	0.020	
BSM	C17	C16	aromatic	1.396	0.020	
BSM	H17	C17	single	1.088	0.020	
BSM	C3	C7	single	1.449	0.020	
BSM	C2	C3	aromatic	1.427	0.020	
BSM	C6	C2	single	1.460	0.020	
BSM	C11	C6	aromatic	1.403	0.020	
BSM	H11	C11	single	1.088	0.020	
BSM	C12	C11	aromatic	1.398	0.020	
BSM	C13	C12	aromatic	1.395	0.020	
BSM	C14	C13	aromatic	1.395	0.020	
BSM	H14	C14	single	1.087	0.020	
BSM	C15	C14	aromatic	1.397	0.020	
BSM	O23	C15	single	1.370	0.020	
BSM	H23	O23	single	0.973	0.020	
BSM	O24	C13	single	1.368	0.020	
BSM	H24	O24	single	0.973	0.020	
BSM	CL25	C12	single	1.726	0.020	
BSM	N1	C2	aromatic	1.339	0.020	
BSM	N5	N1	aromatic	1.338	0.020	
BSM	H5	N5	single	1.012	0.020	
BSM	C4	N5	aromatic	1.373	0.020	
BSM	C8	C4	single	1.457	0.020	
BSM	N10	C8	single	1.393	0.020	
BSM	H10	N10	single	1.014	0.020	
BSM	C26	N10	single	1.453	0.020	
BSM	H261	C26	single	1.095	0.020	
BSM	H262	C26	single	1.094	0.020	
BSM	C27	C26	single	1.518	0.020	
BSM	H271	C27	single	1.095	0.020	
BSM	H272	C27	single	1.094	0.020	
BSM	H273	C27	single	1.095	0.020	
BSM	O9	C8	double	1.231	0.020	
BSM	C18	C17	aromatic	1.399	0.020	
BSM	C3	C4	aromatic	1.389	0.020	
BSM	C6	C15	aromatic	1.402	0.020	
#
#
loop_
_chem_comp_angle.comp_id
_chem_comp_angle.atom_id_1
_chem_comp_angle.atom_id_2
_chem_comp_angle.atom_id_3
_chem_comp_angle.value_angle
_chem_comp_angle.value_angle_esd
BSM	H221	C22	H222	107.68	3.000	
BSM	H221	C22	H223	107.68	3.000	
BSM	H221	C22	O21	107.75	3.000	
BSM	H222	C22	H223	111.27	3.000	
BSM	H222	C22	O21	111.13	3.000	
BSM	H223	C22	O21	111.14	3.000	
BSM	C22	O21	C18	116.76	3.000	
BSM	C19	C18	C17	119.27	3.000	
BSM	O21	C18	C19	125.77	3.000	
BSM	O21	C18	C17	114.96	3.000	
BSM	H19	C19	C20	117.84	3.000	
BSM	C18	C19	H19	121.93	3.000	
BSM	C18	C19	C20	120.23	3.000	
BSM	H20	C20	C7	120.76	3.000	
BSM	C19	C20	H20	118.88	3.000	
BSM	C19	C20	C7	120.37	3.000	
BSM	H17	C17	C16	119.11	3.000	
BSM	C18	C17	H17	120.24	3.000	
BSM	C18	C17	C16	120.64	3.000	
BSM	H16	C16	C7	120.91	3.000	
BSM	C17	C16	H16	119.07	3.000	
BSM	C17	C16	C7	120.02	3.000	
BSM	C20	C7	C16	119.47	3.000	
BSM	C20	C7	C3	119.96	3.000	
BSM	C16	C7	C3	120.54	3.000	
BSM	C7	C3	C2	129.73	3.000	
BSM	C7	C3	C4	124.15	3.000	
BSM	C4	C3	C2	106.11	3.000	
BSM	C3	C4	C8	130.73	3.000	
BSM	C3	C4	N5	103.73	3.000	
BSM	C8	C4	N5	125.52	3.000	
BSM	C4	C8	N10	114.93	3.000	
BSM	C4	C8	O9	122.79	3.000	
BSM	O9	C8	N10	122.28	3.000	
BSM	H10	N10	C26	116.66	3.000	
BSM	C8	N10	H10	120.64	3.000	
BSM	C8	N10	C26	122.70	3.000	
BSM	H261	C26	H262	108.39	3.000	
BSM	H261	C26	C27	110.20	3.000	
BSM	H262	C26	C27	110.27	3.000	
BSM	N10	C26	H261	109.12	3.000	
BSM	N10	C26	H262	107.31	3.000	
BSM	N10	C26	C27	111.46	3.000	
BSM	H271	C27	H272	108.25	3.000	
BSM	H271	C27	H273	107.68	3.000	
BSM	H272	C27	H273	108.32	3.000	
BSM	C26	C27	H271	111.17	3.000	
BSM	C26	C27	H272	110.42	3.000	
BSM	C26	C27	H273	110.89	3.000	
BSM	H5	N5	N1	117.39	3.000	
BSM	C4	N5	H5	127.39	3.000	
BSM	C4	N5	N1	115.22	3.000	
BSM	N5	N1	C2	104.13	3.000	
BSM	C3	C2	C6	128.21	3.000	
BSM	C3	C2	N1	110.80	3.000	
BSM	N1	C2	C6	120.98	3.000	
BSM	C11	C6	C15	118.94	3.000	
BSM	C2	C6	C11	119.41	3.000	
BSM	C2	C6	C15	121.64	3.000	
BSM	H11	C11	C12	119.53	3.000	
BSM	C6	C11	H11	120.12	3.000	
BSM	C6	C11	C12	120.35	3.000	
BSM	C11	C12	C13	120.02	3.000	
BSM	C11	C12	CL25	118.80	3.000	
BSM	CL25	C12	C13	121.18	3.000	
BSM	C12	C13	C14	120.28	3.000	
BSM	C12	C13	O24	119.78	3.000	
BSM	O24	C13	C14	119.94	3.000	
BSM	C13	O24	H24	108.75	3.000	
BSM	H14	C14	C15	120.21	3.000	
BSM	C13	C14	H14	120.20	3.000	
BSM	C13	C14	C15	119.59	3.000	
BSM	C14	C15	O23	119.40	3.000	
BSM	C6	C15	C14	120.82	3.000	
BSM	C6	C15	O23	119.77	3.000	
BSM	C15	O23	H23	108.80	3.000	
#
#
loop_
_chem_comp_tor.comp_id
_chem_comp_tor.id
_chem_comp_tor.atom_id_1
_chem_comp_tor.atom_id_2
_chem_comp_tor.atom_id_3
_chem_comp_tor.atom_id_4
_chem_comp_tor.value_angle
_chem_comp_tor.value_angle_esd
_chem_comp_tor.period
BSM	Var_1	H221	C22	O21	C18	-179.99	0.0	0	
BSM	Var_2	C22	O21	C18	C19	0.00	0.0	0	
BSM	CONST_1	C19	C18	C17	H17	-179.76	20.0	1	
BSM	CONST_2	O21	C18	C19	H19	-0.05	20.0	1	
BSM	CONST_3	H19	C19	C20	H20	-0.07	20.0	1	
BSM	CONST_4	H20	C20	C7	C16	-179.49	20.0	1	
BSM	CONST_5	H17	C17	C16	H16	0.36	20.0	1	
BSM	CONST_6	H16	C16	C7	C3	1.05	20.0	1	
BSM	Var_3	C20	C7	C3	C2	-66.30	0.0	0	
BSM	CONST_7	C7	C3	C2	C6	-1.21	20.0	1	
BSM	CONST_8	C7	C3	C4	C8	-1.16	20.0	1	
BSM	Var_4	C3	C4	C8	N10	170.59	0.0	0	
BSM	CONST_9	C3	C4	N5	H5	-179.89	20.0	1	
BSM	Var_5	C4	C8	N10	H10	-0.97	0.0	0	
BSM	Var_6	H10	N10	C26	H261	143.76	0.0	0	
BSM	Var_7	H261	C26	C27	H271	60.22	0.0	0	
BSM	CONST_10	H5	N5	N1	C2	-179.75	20.0	1	
BSM	CONST_11	N5	N1	C2	C6	-179.56	20.0	1	
BSM	Var_8	C3	C2	C6	C11	-54.95	0.0	0	
BSM	CONST_12	C11	C6	C15	C14	0.05	20.0	1	
BSM	CONST_13	C2	C6	C11	H11	-0.87	20.0	1	
BSM	CONST_14	H11	C11	C12	C13	-179.36	20.0	1	
BSM	CONST_15	C11	C12	C13	C14	-0.05	20.0	1	
BSM	CONST_16	C12	C13	C14	H14	-179.81	20.0	1	
BSM	Var_9	C12	C13	O24	H24	179.99	0.0	0	
BSM	CONST_17	H14	C14	C15	O23	0.70	20.0	1	
BSM	Var_10	C14	C15	O23	H23	-0.56	0.0	0	
#
#
loop_
_chem_comp_plane_atom.comp_id
_chem_comp_plane_atom.plane_id
_chem_comp_plane_atom.atom_id
_chem_comp_plane_atom.dist_esd
BSM	plan-1	C4	0.020	
BSM	plan-1	C8	0.020	
BSM	plan-1	O9	0.020	
BSM	plan-1	N10	0.020	
BSM	plan-2	C7	0.020	
BSM	plan-2	C3	0.020	
BSM	plan-2	C4	0.020	
BSM	plan-2	N5	0.020	
BSM	plan-2	N1	0.020	
BSM	plan-2	C2	0.020	
BSM	plan-2	C6	0.020	
BSM	plan-3	C22	0.020	
BSM	plan-3	O21	0.020	
BSM	plan-3	C18	0.020	
BSM	plan-3	C19	0.020	
BSM	plan-3	C20	0.020	
BSM	plan-3	C17	0.020	
BSM	plan-3	C16	0.020	
BSM	plan-3	C7	0.020	
BSM	plan-4	C2	0.020	
BSM	plan-4	C6	0.020	
BSM	plan-4	C11	0.020	
BSM	plan-4	C12	0.020	
BSM	plan-4	CL25	0.020	
BSM	plan-4	C13	0.020	
BSM	plan-4	O24	0.020	
BSM	plan-4	C14	0.020	
BSM	plan-4	C15	0.020	
#
