# Supplementary material for: High-throughput quantum-mechanics/molecular-mechanics (ONIOM) macromolecular crystallographic refinement with PHENIX/DivCon: the impact of mixed Hamiltonian methods on ligand and protein structure
Source: Acta Crystallogr D Struct Biol. 2018 Oct 29;74(Pt 11):1063–77. doi: 10.1107/S2059798318012913 (PMC6213575; doi:10.1107/S2059798318012913)
Supplement: Supplementary file 3 [file d-74-01063-sup3.gz › results_regionQM/1G9V-H_refine_001.pdb]

REMARK Date 2017-01-10 Time 23:03:34 EST -0500 (1484107414.47 s)
REMARK PHENIX refinement
REMARK 
REMARK ****************** INPUT FILES AND LABELS ******************************
REMARK Reflections:
REMARK   file name      : 1G9V.sf
REMARK   labels         : ['r1g9vsf,wavelength_id=1,_refln.F_meas_au,_refln.F_meas_sigma_au']
REMARK R-free flags:
REMARK   file name      : None
REMARK   label          : R-free-flags
REMARK   test_flag_value: 1
REMARK Model file name(s): 
REMARK   /scratch/oleg/2711128.gondor.quantumbioinc.com/1G9V-H.pdb
REMARK 
REMARK ******************** REFINEMENT SUMMARY: QUICK FACTS *******************
REMARK Start: r_work = 0.1639 r_free = 0.1599 bonds = 0.020 angles = 2.033
REMARK Final: r_work = 0.1445 r_free = 0.1759 bonds = 0.016 angles = 1.927
REMARK ************************************************************************
REMARK 
REMARK ****************** REFINEMENT STATISTICS STEP BY STEP ******************
REMARK leading digit, like 1_, means number of macro-cycle                     
REMARK 0    : statistics at the very beginning when nothing is done yet        
REMARK 1_bss: bulk solvent correction and/or (anisotropic) scaling             
REMARK 1_xyz: refinement of coordinates                                        
REMARK 1_adp: refinement of ADPs (Atomic Displacement Parameters)              
REMARK 1_occ: refinement of occupancies                                        
REMARK ------------------------------------------------------------------------
REMARK  stage       r-work r-free bonds angles b_min b_max b_ave n_water shift
REMARK       0    : 0.2625 0.2180 0.020  2.03   9.2  67.3  22.2 780      0.000
REMARK       1_bss: 0.1639 0.1599 0.020  2.03  13.5  71.6  26.5 780      0.000
REMARK 1_settarget: 0.1639 0.1599 0.020  2.03  13.5  71.6  26.5 780      0.000
REMARK       1_nqh: 0.1640 0.1599 0.020  2.03  13.5  71.6  26.5 780      0.003
REMARK    1_weight: 0.1640 0.1599 0.020  2.03  13.5  71.6  26.5 780      0.003
REMARK    1_checkH: 0.1648 0.1604 0.020  2.03  13.5  71.6  26.5 780      0.423
REMARK    1_xyzrec: 0.1588 0.1746 0.016  1.92  13.5  71.6  26.5 780      0.504
REMARK    1_checkH: 0.1589 0.1746 0.016  1.92  13.5  71.6  26.5 780      0.503
REMARK       1_adp: 0.1525 0.1795 0.016  1.92  13.6  75.5  26.7 780      0.503
REMARK   1_regHadp: 0.1518 0.1793 0.016  1.92  13.6  75.5  26.7 780      0.503
REMARK       2_bss: 0.1516 0.1790 0.016  1.92  13.5  75.4  26.6 780      0.503
REMARK 2_settarget: 0.1516 0.1790 0.016  1.92  13.5  75.4  26.6 780      0.503
REMARK 2_updatecdl: 0.1516 0.1790 0.016  1.92  13.5  75.4  26.6 780      0.503
REMARK       2_nqh: 0.1516 0.1790 0.016  1.92  13.5  75.4  26.6 780      0.503
REMARK    2_weight: 0.1516 0.1790 0.016  1.92  13.5  75.4  26.6 780      0.503
REMARK    2_checkH: 0.1516 0.1790 0.016  1.92  13.5  75.4  26.6 780      0.503
REMARK    2_xyzrec: 0.1481 0.1770 0.016  1.86  13.5  75.4  26.6 780      0.513
REMARK    2_checkH: 0.1482 0.1769 0.016  1.86  13.5  75.4  26.6 780      0.513
REMARK       2_adp: 0.1480 0.1759 0.016  1.86  13.4  75.6  26.5 780      0.513
REMARK   2_regHadp: 0.1480 0.1759 0.016  1.86  13.4  75.6  26.5 780      0.513
REMARK       3_bss: 0.1479 0.1756 0.016  1.86  13.4  75.6  26.5 780      0.513
REMARK 3_settarget: 0.1479 0.1756 0.016  1.86  13.4  75.6  26.5 780      0.513
REMARK 3_updatecdl: 0.1479 0.1756 0.016  1.86  13.4  75.6  26.5 780      0.513
REMARK       3_nqh: 0.1479 0.1756 0.016  1.86  13.4  75.6  26.5 780      0.513
REMARK    3_weight: 0.1479 0.1756 0.016  1.86  13.4  75.6  26.5 780      0.513
REMARK    3_checkH: 0.1479 0.1756 0.016  1.86  13.4  75.6  26.5 780      0.513
REMARK    3_xyzrec: 0.1465 0.1763 0.016  1.93  13.4  75.6  26.5 780      0.519
REMARK    3_checkH: 0.1465 0.1763 0.016  1.93  13.4  75.6  26.5 780      0.518
REMARK       3_adp: 0.1445 0.1759 0.016  1.93  12.7  77.9  26.6 780      0.518
REMARK   3_regHadp: 0.1446 0.1760 0.016  1.93  12.7  77.9  26.6 780      0.518
REMARK         end: 0.1445 0.1759 0.016  1.93  12.7  77.9  26.6 780      0.518
REMARK ------------------------------------------------------------------------
REMARK MODEL CONTENT.
REMARK  ELEMENT        ATOM RECORD COUNT   OCCUPANCY SUM
REMARK        C                     2994         2994.00
REMARK        H                     5082         5082.00
REMARK        O                     1008         1008.00
REMARK        N                      782          782.00
REMARK        S                       14           14.00
REMARK       Fe                        4            4.00
REMARK      O1-                       74           74.00
REMARK    TOTAL                     9958         9958.00
REMARK -----------------------------------------------------------------------
REMARK r_free_flags.md5.hexdigest eff08a08c0b3603899c1c390c47be0ed
REMARK 
REMARK ---------------------------------------------------------------
REMARK  Atom Name   Residue Name    Residue ID     Chain     Charge  
REMARK ---------------------------------------------------------------
REMARK      C1           RQ3            801          A       0.5624  
REMARK     C10           RQ3            801          A      -0.0819  
REMARK     C11           RQ3            801          A       0.0103  
REMARK     C12           RQ3            801          A      -0.3212  
REMARK     C13           RQ3            801          A      -0.0921  
REMARK     C14           RQ3            801          A      -0.4502  
REMARK     C15           RQ3            801          A       0.6689  
REMARK     C18           RQ3            801          A       0.3281  
REMARK     C19           RQ3            801          A      -0.4125  
REMARK     C20           RQ3            801          A       0.2228  
REMARK     C21           RQ3            801          A      -0.3991  
REMARK     C22           RQ3            801          A      -0.4092  
REMARK     C23           RQ3            801          A       0.2735  
REMARK     C24           RQ3            801          A      -0.5179  
REMARK     C25           RQ3            801          A      -0.5532  
REMARK      C4           RQ3            801          A       0.3814  
REMARK      C5           RQ3            801          A      -0.5531  
REMARK      C6           RQ3            801          A       -0.58   
REMARK      C8           RQ3            801          A       0.2869  
REMARK      C9           RQ3            801          A      -0.2935  
REMARK     N17           RQ3            801          A      -0.4682  
REMARK     O16           RQ3            801          A       -0.685  
REMARK      O2           RQ3            801          A      -0.5261  
REMARK      O3           RQ3            801          A      -0.5355  
REMARK      O7           RQ3            801          A      -0.4672  
REMARK     H51           RQ3            801          A       0.2169  
REMARK     H52           RQ3            801          A       0.1948  
REMARK     H53           RQ3            801          A       0.1918  
REMARK     H61           RQ3            801          A       0.2153  
REMARK     H62           RQ3            801          A       0.1861  
REMARK     H63           RQ3            801          A       0.2016  
REMARK     H91           RQ3            801          A       0.1851  
REMARK     HO2           RQ3            801          A       0.359   
REMARK     H10           RQ3            801          A       0.1641  
REMARK     H12           RQ3            801          A       0.1732  
REMARK     H13           RQ3            801          A       0.1729  
REMARK     H14           RQ3            801          A       0.2071  
REMARK     H14           RQ3            801          A       0.2268  
REMARK     H17           RQ3            801          A       0.3358  
REMARK     H19           RQ3            801          A       0.1888  
REMARK     H21           RQ3            801          A       0.1712  
REMARK     H22           RQ3            801          A       0.197   
REMARK     H24           RQ3            801          A       0.1539  
REMARK     H24           RQ3            801          A       0.1567  
REMARK     H24           RQ3            801          A       0.172   
REMARK     H25           RQ3            801          A       0.1772  
REMARK     H25           RQ3            801          A       0.1973  
REMARK     H25           RQ3            801          A       0.1988  
REMARK      C1           RQ3            802          C       0.5486  
REMARK     C10           RQ3            802          C      -0.0951  
REMARK     C11           RQ3            802          C      -0.0061  
REMARK     C12           RQ3            802          C      -0.2811  
REMARK     C13           RQ3            802          C      -0.0914  
REMARK     C14           RQ3            802          C      -0.4469  
REMARK     C15           RQ3            802          C       0.6719  
REMARK     C18           RQ3            802          C       0.3129  
REMARK     C19           RQ3            802          C      -0.3957  
REMARK     C20           RQ3            802          C       0.2183  
REMARK     C21           RQ3            802          C       -0.394  
REMARK     C22           RQ3            802          C      -0.4083  
REMARK     C23           RQ3            802          C       0.2808  
REMARK     C24           RQ3            802          C      -0.5159  
REMARK     C25           RQ3            802          C      -0.5564  
REMARK      C4           RQ3            802          C       0.3712  
REMARK      C5           RQ3            802          C      -0.5505  
REMARK      C6           RQ3            802          C      -0.5727  
REMARK      C8           RQ3            802          C       0.3174  
REMARK      C9           RQ3            802          C      -0.3485  
REMARK     N17           RQ3            802          C      -0.5048  
REMARK     O16           RQ3            802          C      -0.6822  
REMARK      O2           RQ3            802          C      -0.5664  
REMARK      O3           RQ3            802          C      -0.4738  
REMARK      O7           RQ3            802          C      -0.4411  
REMARK     H51           RQ3            802          C       0.2085  
REMARK     H52           RQ3            802          C       0.192   
REMARK     H53           RQ3            802          C       0.1923  
REMARK     H61           RQ3            802          C       0.2063  
REMARK     H62           RQ3            802          C       0.184   
REMARK     H63           RQ3            802          C       0.1985  
REMARK     H91           RQ3            802          C       0.1717  
REMARK     HO2           RQ3            802          C       0.3562  
REMARK     H10           RQ3            802          C       0.174   
REMARK     H12           RQ3            802          C       0.1862  
REMARK     H13           RQ3            802          C       0.1622  
REMARK     H14           RQ3            802          C       0.2087  
REMARK     H14           RQ3            802          C       0.223   
REMARK     H17           RQ3            802          C       0.3455  
REMARK     H19           RQ3            802          C       0.1804  
REMARK     H21           RQ3            802          C       0.1741  
REMARK     H22           RQ3            802          C       0.2008  
REMARK     H24           RQ3            802          C       0.1527  
REMARK     H24           RQ3            802          C       0.1554  
REMARK     H24           RQ3            802          C       0.1771  
REMARK     H25           RQ3            802          C       0.1784  
REMARK     H25           RQ3            802          C       0.2042  
REMARK     H25           RQ3            802          C       0.2007  
REMARK ---------------------------------------------------------------
REMARK IF THIS FILE IS FOR PDB DEPOSITION: REMOVE ALL FROM THIS LINE UP.
REMARK   3
REMARK   3 REFINEMENT.
REMARK   3   PROGRAM     : PHENIX (1.11.1_2575: ???)
REMARK   3   AUTHORS     : Adams,Afonine,Bunkoczi,Burnley,Chen,Dar,Davis,
REMARK   3               : Draizen,Echols,Gildea,Gros,Grosse-Kunstleve,Headd,
REMARK   3               : Hintze,Hung,Ioerger,Liebschner,McCoy,McKee,Moriarty,
REMARK   3               : Oeffner,Poon,Read,Richardson,Richardson,Sacchettini,
REMARK   3               : Sauter,Sobolev,Storoni,Terwilliger,Williams,Zwart
REMARK   3
REMARK   3  REFINEMENT TARGET : ML
REMARK   3  
REMARK   3  DATA USED IN REFINEMENT.
REMARK   3   RESOLUTION RANGE HIGH (ANGSTROMS) : 1.850   
REMARK   3   RESOLUTION RANGE LOW  (ANGSTROMS) : 44.860  
REMARK   3   MIN(FOBS/SIGMA_FOBS)              : 0.96  
REMARK   3   COMPLETENESS FOR RANGE        (%) : 92.67 
REMARK   3   NUMBER OF REFLECTIONS             : 86094     
REMARK   3   NUMBER OF REFLECTIONS (NON-ANOMALOUS) : 44112     
REMARK   3  
REMARK   3  FIT TO DATA USED IN REFINEMENT.
REMARK   3   R VALUE     (WORKING + TEST SET) : 0.1460
REMARK   3   R VALUE            (WORKING SET) : 0.1445
REMARK   3   FREE R VALUE                     : 0.1759
REMARK   3   FREE R VALUE TEST SET SIZE   (%) : 4.54  
REMARK   3   FREE R VALUE TEST SET COUNT      : 3912      
REMARK   3  
REMARK   3  FIT TO DATA USED IN REFINEMENT (IN BINS).
REMARK   3   BIN  RESOLUTION RANGE  COMPL.    NWORK NFREE   RWORK  RFREE  CCWORK CCFREE
REMARK   3     1 44.8737 -  5.6142    0.98     3122   147  0.1341 0.1460   0.962  0.955
REMARK   3     2  5.6142 -  4.4574    0.98     3097   149  0.1169 0.1538   0.962  0.943
REMARK   3     3  4.4574 -  3.8943    0.98     3110   147  0.1114 0.1372   0.966  0.944
REMARK   3     4  3.8943 -  3.5384    0.97     3090   146  0.1238 0.1551   0.956  0.920
REMARK   3     5  3.5384 -  3.2849    0.97     3063   148  0.1416 0.1566   0.945  0.916
REMARK   3     6  3.2849 -  3.0913    0.96     3031   142  0.1557 0.2031   0.928  0.870
REMARK   3     7  3.0913 -  2.9365    0.96     3071   149  0.1580 0.2319   0.929  0.874
REMARK   3     8  2.9365 -  2.8087    0.96     3031   141  0.1464 0.1696   0.941  0.914
REMARK   3     9  2.8087 -  2.7006    0.95     2960   140  0.1549 0.1717   0.932  0.911
REMARK   3    10  2.7006 -  2.6074    0.95     3046   145  0.1573 0.1845   0.931  0.912
REMARK   3    11  2.6074 -  2.5259    0.95     3022   141  0.1434 0.1706   0.945  0.898
REMARK   3    12  2.5259 -  2.4537    0.94     2934   139  0.1491 0.2120   0.933  0.855
REMARK   3    13  2.4537 -  2.3891    0.94     3010   143  0.1436 0.1651   0.939  0.924
REMARK   3    14  2.3891 -  2.3308    0.94     2927   142  0.1428 0.1659   0.939  0.910
REMARK   3    15  2.3308 -  2.2778    0.93     2991   141  0.1518 0.1712   0.934  0.917
REMARK   3    16  2.2778 -  2.2294    0.93     2892   140  0.1494 0.2074   0.939  0.885
REMARK   3    17  2.2294 -  2.1848    0.93     2956   139  0.1567 0.2113   0.932  0.838
REMARK   3    18  2.1848 -  2.1435    0.91     2897   139  0.1546 0.2100   0.933  0.884
REMARK   3    19  2.1435 -  2.1052    0.92     2916   139  0.1610 0.2062   0.925  0.895
REMARK   3    20  2.1052 -  2.0696    0.91     2841   137  0.1646 0.1996   0.921  0.894
REMARK   3    21  2.0696 -  2.0362    0.91     2917   140  0.1627 0.1879   0.920  0.871
REMARK   3    22  2.0362 -  2.0049    0.90     2868   140  0.1808 0.1952   0.908  0.870
REMARK   3    23  2.0049 -  1.9754    0.90     2837   130  0.1820 0.2103   0.905  0.864
REMARK   3    24  1.9754 -  1.9475    0.89     2854   134  0.1849 0.2470   0.899  0.765
REMARK   3    25  1.9475 -  1.9212    0.90     2839   136  0.1851 0.2043   0.903  0.847
REMARK   3    26  1.9212 -  1.8963    0.88     2839   136  0.1966 0.2028   0.888  0.872
REMARK   3    27  1.8963 -  1.8726    0.87     2700   129  0.1919 0.2427   0.893  0.831
REMARK   3    28  1.8726 -  1.8500    0.73     2321   113  0.2150 0.2191   0.866  0.851
REMARK   3  
REMARK   3  BULK SOLVENT MODELLING.
REMARK   3   METHOD USED        : FLAT BULK SOLVENT MODEL
REMARK   3   SOLVENT RADIUS     : 1.11    
REMARK   3   SHRINKAGE RADIUS   : 0.90    
REMARK   3   GRID STEP FACTOR   : 4.00    
REMARK   3  
REMARK   3  ERROR ESTIMATES.
REMARK   3   COORDINATE ERROR (MAXIMUM-LIKELIHOOD BASED)     : 0.16    
REMARK   3   PHASE ERROR (DEGREES, MAXIMUM-LIKELIHOOD BASED) : 17.90   
REMARK   3  
REMARK   3  STRUCTURE FACTORS CALCULATION ALGORITHM : FFT
REMARK   3  
REMARK   3  RESTRAINTS LIBRARY
REMARK   3    GEOSTD + MON.LIB. + CDL v1.2
REMARK   3  
REMARK   3  DEVIATIONS FROM IDEAL VALUES.
REMARK   3                 RMSD     MAX  COUNT
REMARK   3   BOND      :  0.016   0.157   4760
REMARK   3   ANGLE     :  1.927  36.379   6536
REMARK   3   CHIRALITY :  0.218   3.210    704
REMARK   3   PLANARITY :  0.013   0.233    821
REMARK   3   DIHEDRAL  : 15.623 179.738   2728
REMARK   3   MIN NONBONDED DISTANCE : 2.217 
REMARK   3  
REMARK   3  MOLPROBITY STATISTICS.
REMARK   3   ALL-ATOM CLASHSCORE : 2.64
REMARK   3   RAMACHANDRAN PLOT:
REMARK   3     OUTLIERS : 0.00  %
REMARK   3     ALLOWED  : 1.06  %
REMARK   3     FAVORED  : 98.94 %
REMARK   3   ROTAMER OUTLIERS : 4.76 %
REMARK   3   CBETA DEVIATIONS : 0
REMARK   3   PEPTIDE PLANE:
REMARK   3     CIS-PROLINE     : 0
REMARK   3     CIS-GENERAL     : 0
REMARK   3     TWISTED PROLINE : 0
REMARK   3     TWISTED GENERAL : 0
REMARK   3  
REMARK   3  ATOMIC DISPLACEMENT PARAMETERS.
REMARK   3   WILSON B : 23.94
REMARK   3   RMS(B_ISO_OR_EQUIVALENT_BONDED) : 3.93
REMARK   3   ATOMS          NUMBER OF ATOMS
REMARK   3                    ISO.  ANISO. 
REMARK   3    ALL         :   9958       0
REMARK   3    ALL (NO H)  :   4876       0
REMARK   3    SOLVENT     :    260       0
REMARK   3    NON-SOLVENT :   4616       0
REMARK   3    HYDROGENS   :   5082       0
REMARK   3
REMARK   3
REMARK   3   OTHER REFINEMENT REMARKS:
REMARK   3   XRAY REFINEMENT USING QUANTUM MECHANICAL FUNCTIONAL
REMARK   3   PROGRAM      :QuantumBio DivCon 6 build-7.1.1-b4015.17
REMARK   3   AUTHORS      :BORBULEVYCH O.Y., PLUMLEY J., 
REMARK   3                :MARTIN, R.I., WESTERHOFF L.M. 
REMARK   3
REMARK   3   REFERENCE     :BORBULEVYCH O.Y., PLUMLEY J.A.,
REMARK   3                 :MARTIN, R.I., MERZ, K.M.,  WESTERHOFF L.M.
REMARK   3                 :ACTA CRYSTLLOGRAPHICA SECTION D, 2014, 
REMARK   3                 :V. D70, pp. 1233-1247
REMARK   3   QM METHOD(HAMILTONIAN): PM6
REMARK   3   REGION QM REFINEMENT: 
REMARK   3      MAIN/BUFFER QM REGION RADII (A): 3.0 / 2.5
REMARK   3      LIGAND / STRAIN ENERGY: RQ3_A_801 / 4.74 KCAL/MOLE
REMARK   3      LIGAND / STRAIN ENERGY: RQ3_C_802 / 4.29 KCAL/MOLE
REMARK   3
HELIX    1   1 PRO A    4  VAL A   17  1               Generated by MOE   14
HELIX    2   2 GLY A   18  HIS A   20  5               Generated by MOE    3
HELIX    3   3 ALA A   21  SER A   35  1               Generated by MOE   15
HELIX    4   4 PRO A   37  TYR A   42  5               Generated by MOE    6
HELIX    5   5 ALA A   53  ALA A   71  1               Generated by MOE   19
HELIX    6   6 VAL A   73  ASP A   75  5               Generated by MOE    3
HELIX    7   7 MET A   76  ALA A   79  1               Generated by MOE    4
HELIX    8   8 SER A   81  HIS A   89  1               Generated by MOE    9
HELIX    9   9 VAL A   96  HIS A  112  1               Generated by MOE   17
HELIX   10  10 PRO A  119  THR A  137  1               Generated by MOE   19
HELIX   11  11 PRO B  205  TRP B  215  1               Generated by MOE   11
HELIX   12  12 VAL B  220  VAL B  234  1               Generated by MOE   15
HELIX   13  13 PRO B  236  PHE B  245  5               Generated by MOE   10
HELIX   14  14 PRO B  251  GLY B  256  1               Generated by MOE    6
HELIX   15  15 PRO B  258  GLY B  274  1               Generated by MOE   17
HELIX   16  16 LEU B  275  HIS B  277  5               Generated by MOE    3
HELIX   17  17 LEU B  281  ASP B  294  1               Generated by MOE   14
HELIX   18  18 GLU B  301  PHE B  318  1               Generated by MOE   18
HELIX   19  19 GLY B  319  GLU B  321  5               Generated by MOE    3
HELIX   20  20 PRO B  324  ALA B  342  1               Generated by MOE   19
HELIX   21  21 PRO C  404  VAL C  417  1               Generated by MOE   14
HELIX   22  22 GLY C  418  HIS C  420  5               Generated by MOE    3
HELIX   23  23 ALA C  421  SER C  435  1               Generated by MOE   15
HELIX   24  24 PRO C  437  TYR C  442  5               Generated by MOE    6
HELIX   25  25 ALA C  453  ALA C  471  1               Generated by MOE   19
HELIX   26  26 VAL C  473  ASP C  475  5               Generated by MOE    3
HELIX   27  27 MET C  476  ALA C  479  1               Generated by MOE    4
HELIX   28  28 SER C  481  HIS C  489  1               Generated by MOE    9
HELIX   29  29 VAL C  496  HIS C  512  1               Generated by MOE   17
HELIX   30  30 PRO C  519  THR C  537  1               Generated by MOE   19
HELIX   31  31 PRO D  605  TRP D  615  1               Generated by MOE   11
HELIX   32  32 VAL D  620  VAL D  634  1               Generated by MOE   15
HELIX   33  33 PRO D  636  PHE D  641  5               Generated by MOE    6
HELIX   34  34 GLU D  643  PHE D  645  5               Generated by MOE    3
HELIX   35  35 PRO D  651  GLY D  656  1               Generated by MOE    6
HELIX   36  36 PRO D  658  LEU D  675  1               Generated by MOE   18
HELIX   37  37 LEU D  681  ASP D  694  1               Generated by MOE   14
HELIX   38  38 GLU D  701  PHE D  718  1               Generated by MOE   18
HELIX   39  39 GLY D  719  GLU D  721  5               Generated by MOE    3
HELIX   40  40 PRO D  724  ALA D  742  1               Generated by MOE   19
CRYST1   63.200   83.560   53.860  90.00  99.16  90.00 P 1 21 1
SCALE1      0.015823  0.000000  0.002551        0.00000
SCALE2      0.000000  0.011967  0.000000        0.00000
SCALE3      0.000000  0.000000  0.018806        0.00000
ATOM      1  N   VAL A   1      19.426  29.414  43.015  1.00 36.69           N
ATOM      2  CA  VAL A   1      20.331  30.513  42.747  1.00 39.73           C
ATOM      3  C   VAL A   1      21.749  30.006  42.833  1.00 31.38           C
ATOM      4  O   VAL A   1      22.146  29.463  43.859  1.00 34.26           O
ATOM      5  CB  VAL A   1      20.110  31.689  43.751  1.00 52.23           C
ATOM      6  CG1 VAL A   1      21.386  32.524  43.950  1.00 42.50           C
ATOM      7  CG2 VAL A   1      18.977  32.593  43.259  1.00 61.18           C
ATOM      8  H1  VAL A   1      18.523  29.738  42.969  1.00 44.03           H
ATOM      9  H2  VAL A   1      19.599  29.064  43.892  1.00 44.03           H
ATOM     10  HA  VAL A   1      20.186  30.851  41.848  1.00 47.67           H
ATOM     11  HB  VAL A   1      19.861  31.329  44.616  1.00 62.67           H
ATOM     12 HG11 VAL A   1      22.079  31.984  44.360  1.00 51.00           H
ATOM     13 HG12 VAL A   1      21.683  32.854  43.086  1.00 51.00           H
ATOM     14 HG13 VAL A   1      21.182  33.272  44.533  1.00 51.00           H
ATOM     15 HG21 VAL A   1      19.210  32.946  42.384  1.00 73.42           H
ATOM     16 HG22 VAL A   1      18.156  32.077  43.201  1.00 73.42           H
ATOM     17 HG23 VAL A   1      18.865  33.327  43.888  1.00 73.42           H
ATOM     18  N   LEU A   2      22.515  30.232  41.776  1.00 29.49           N
ATOM     19  CA  LEU A   2      23.953  30.006  41.829  1.00 30.85           C
ATOM     20  C   LEU A   2      24.634  31.155  42.581  1.00 29.98           C
ATOM     21  O   LEU A   2      24.555  32.311  42.168  1.00 35.20           O
ATOM     22  CB  LEU A   2      24.507  29.875  40.422  1.00 28.40           C
ATOM     23  CG  LEU A   2      24.024  28.639  39.668  1.00 33.15           C
ATOM     24  CD1 LEU A   2      24.476  28.688  38.218  1.00 37.20           C
ATOM     25  CD2 LEU A   2      24.537  27.384  40.322  1.00 29.54           C
ATOM     26  H   LEU A   2      22.230  30.518  41.018  1.00 35.39           H
ATOM     27  HA  LEU A   2      24.127  29.183  42.312  1.00 37.01           H
ATOM     28  HB2 LEU A   2      24.224  30.650  39.911  1.00 34.08           H
ATOM     29  HB3 LEU A   2      25.476  29.837  40.460  1.00 34.08           H
ATOM     30  HG  LEU A   2      23.055  28.607  39.690  1.00 39.78           H
ATOM     31 HD11 LEU A   2      24.200  27.865  37.781  1.00 44.64           H
ATOM     32 HD12 LEU A   2      24.083  29.456  37.777  1.00 44.64           H
ATOM     33 HD13 LEU A   2      25.444  28.751  38.201  1.00 44.64           H
ATOM     34 HD21 LEU A   2      24.248  26.612  39.805  1.00 35.44           H
ATOM     35 HD22 LEU A   2      25.507  27.422  40.345  1.00 35.44           H
ATOM     36 HD23 LEU A   2      24.176  27.320  41.223  1.00 35.44           H
ATOM     37  N   SER A   3      25.270  30.841  43.695  1.00 26.34           N
ATOM     38  CA  SER A   3      26.077  31.803  44.416  1.00 26.18           C
ATOM     39  C   SER A   3      27.320  32.150  43.596  1.00 31.25           C
ATOM     40  O   SER A   3      27.677  31.447  42.651  1.00 27.42           O
ATOM     41  CB  SER A   3      26.503  31.228  45.755  1.00 26.96           C
ATOM     42  OG  SER A   3      27.573  30.322  45.575  1.00 25.60           O
ATOM     43  H   SER A   3      25.243  30.064  44.064  1.00 31.60           H
ATOM     44  HA  SER A   3      25.548  32.602  44.574  1.00 31.42           H
ATOM     45  HB2 SER A   3      26.795  31.956  46.323  1.00 32.35           H
ATOM     46  HB3 SER A   3      25.747  30.770  46.157  1.00 32.35           H
ATOM     47  HG  SER A   3      27.671  29.861  46.269  1.00 30.72           H
ATOM     48  N   PRO A   4      28.022  33.224  43.961  1.00 38.49           N
ATOM     49  CA  PRO A   4      29.300  33.518  43.290  1.00 34.76           C
ATOM     50  C   PRO A   4      30.329  32.417  43.473  1.00 26.23           C
ATOM     51  O   PRO A   4      31.110  32.160  42.551  1.00 30.80           O
ATOM     52  CB  PRO A   4      29.749  34.831  43.959  1.00 40.54           C
ATOM     53  CG  PRO A   4      28.457  35.457  44.455  1.00 41.64           C
ATOM     54  CD  PRO A   4      27.655  34.266  44.944  1.00 36.09           C
ATOM     55  HA  PRO A   4      29.154  33.671  42.344  1.00 41.71           H
ATOM     56  HB2 PRO A   4      30.338  34.629  44.705  1.00 48.65           H
ATOM     57  HB3 PRO A   4      30.187  35.397  43.305  1.00 48.65           H
ATOM     58  HG2 PRO A   4      28.635  36.082  45.173  1.00 49.96           H
ATOM     59  HG3 PRO A   4      28.009  35.893  43.711  1.00 49.96           H
ATOM     60  HD2 PRO A   4      27.930  34.009  45.838  1.00 43.31           H
ATOM     61  HD3 PRO A   4      26.703  34.453  44.909  1.00 43.31           H
ATOM     62  N   ALA A   5      30.338  31.738  44.623  1.00 28.71           N
ATOM     63  CA  ALA A   5      31.243  30.598  44.803  1.00 28.47           C
ATOM     64  C   ALA A   5      30.905  29.473  43.822  1.00 25.33           C
ATOM     65  O   ALA A   5      31.813  28.837  43.258  1.00 24.39           O
ATOM     66  CB  ALA A   5      31.183  30.067  46.248  1.00 32.44           C
ATOM     67  H   ALA A   5      29.829  31.912  45.295  1.00 34.45           H
ATOM     68  HA  ALA A   5      32.153  30.884  44.620  1.00 34.17           H
ATOM     69  HB1 ALA A   5      31.811  29.336  46.346  1.00 38.93           H
ATOM     70  HB2 ALA A   5      31.414  30.781  46.864  1.00 38.93           H
ATOM     71  HB3 ALA A   5      30.286  29.749  46.445  1.00 38.93           H
ATOM     72  N   ASP A   6      29.607  29.197  43.629  1.00 24.73           N
ATOM     73  CA  ASP A   6      29.196  28.177  42.654  1.00 20.75           C
ATOM     74  C   ASP A   6      29.746  28.495  41.283  1.00 23.11           C
ATOM     75  O   ASP A   6      30.229  27.603  40.576  1.00 21.38           O
ATOM     76  CB  ASP A   6      27.674  28.070  42.562  1.00 21.68           C
ATOM     77  CG  ASP A   6      27.057  27.433  43.793  1.00 22.35           C
ATOM     78  OD1 ASP A   6      27.670  26.517  44.392  1.00 22.21           O
ATOM     79  OD2 ASP A   6      25.954  27.893  44.149  1.00 22.14           O1-
ATOM     80  H   ASP A   6      28.957  29.577  44.044  1.00 29.68           H
ATOM     81  HA  ASP A   6      29.528  27.306  42.920  1.00 24.90           H
ATOM     82  HB2 ASP A   6      27.300  28.958  42.466  1.00 26.02           H
ATOM     83  HB3 ASP A   6      27.432  27.537  41.790  1.00 26.02           H
ATOM     84  N   LYS A   7      29.611  29.756  40.856  1.00 21.11           N
ATOM     85  CA  LYS A   7      30.057  30.129  39.511  1.00 25.98           C
ATOM     86  C   LYS A   7      31.546  29.918  39.366  1.00 25.65           C
ATOM     87  O   LYS A   7      32.016  29.414  38.339  1.00 23.08           O
ATOM     88  CB  LYS A   7      29.693  31.591  39.204  1.00 27.01           C
ATOM     89  CG  LYS A   7      28.191  31.865  39.204  1.00 32.82           C
ATOM     90  CD  LYS A   7      27.865  33.364  39.212  1.00 40.31           C
ATOM     91  CE  LYS A   7      26.375  33.625  39.409  1.00 43.90           C
ATOM     92  NZ  LYS A   7      26.092  35.066  39.632  1.00 45.38           N1+
ATOM     93  H   LYS A   7      29.262  30.399  41.313  1.00 25.33           H
ATOM     94  HA  LYS A   7      29.621  29.564  38.854  1.00 31.18           H
ATOM     95  HB2 LYS A   7      30.094  32.160  39.879  1.00 32.41           H
ATOM     96  HB3 LYS A   7      30.037  31.827  38.328  1.00 32.41           H
ATOM     97  HG2 LYS A   7      27.803  31.482  38.400  1.00 39.38           H
ATOM     98  HG3 LYS A   7      27.784  31.465  39.990  1.00 39.38           H
ATOM     99  HD2 LYS A   7      28.337  33.790  39.946  1.00 48.37           H
ATOM    100  HD3 LYS A   7      28.123  33.756  38.363  1.00 48.37           H
ATOM    101  HE2 LYS A   7      25.880  33.336  38.627  1.00 52.68           H
ATOM    102  HE3 LYS A   7      26.075  33.138  40.197  1.00 52.68           H
ATOM    103  HZ1 LYS A   7      25.224  35.174  39.802  1.00 54.45           H
ATOM    104  HZ2 LYS A   7      26.555  35.355  40.339  1.00 54.45           H
ATOM    105  HZ3 LYS A   7      26.313  35.545  38.918  1.00 54.45           H
ATOM    106  N   THR A   8      32.298  30.265  40.401  1.00 25.22           N
ATOM    107  CA  THR A   8      33.739  30.045  40.384  1.00 28.84           C
ATOM    108  C   THR A   8      34.065  28.568  40.253  1.00 26.27           C
ATOM    109  O   THR A   8      34.938  28.176  39.470  1.00 20.34           O
ATOM    110  CB  THR A   8      34.355  30.659  41.665  1.00 29.23           C
ATOM    111  OG1 THR A   8      34.086  32.057  41.662  1.00 32.37           O
ATOM    112  CG2 THR A   8      35.813  30.495  41.693  1.00 35.98           C
ATOM    113  H   THR A   8      31.993  30.627  41.125  1.00 30.27           H
ATOM    114  HA  THR A   8      34.104  30.489  39.606  1.00 34.61           H
ATOM    115  HB  THR A   8      33.969  30.260  42.461  1.00 35.07           H
ATOM    116  HG1 THR A   8      33.256  32.199  41.639  1.00 38.84           H
ATOM    117 HG21 THR A   8      36.166  30.953  42.469  1.00 43.18           H
ATOM    118 HG22 THR A   8      36.045  29.554  41.745  1.00 43.18           H
ATOM    119 HG23 THR A   8      36.198  30.885  40.890  1.00 43.18           H
ATOM    120  N   ASN A   9      33.352  27.732  40.991  1.00 20.90           N
ATOM    121  CA  ASN A   9      33.604  26.293  40.951  1.00 22.56           C
ATOM    122  C   ASN A   9      33.271  25.704  39.593  1.00 18.92           C
ATOM    123  O   ASN A   9      34.009  24.857  39.084  1.00 24.14           O
ATOM    124  CB  ASN A   9      32.791  25.576  42.042  1.00 19.63           C
ATOM    125  CG  ASN A   9      33.320  25.834  43.430  1.00 30.07           C
ATOM    126  OD1 ASN A   9      34.485  26.188  43.617  1.00 27.46           O
ATOM    127  ND2 ASN A   9      32.458  25.642  44.422  1.00 26.57           N
ATOM    128  H   ASN A   9      32.720  27.978  41.529  1.00 25.08           H
ATOM    129  HA  ASN A   9      34.542  26.141  41.132  1.00 27.08           H
ATOM    130  HB2 ASN A   9      31.872  25.883  42.011  1.00 23.56           H
ATOM    131  HB3 ASN A   9      32.822  24.623  41.883  1.00 23.56           H
ATOM    132 HD21 ASN A   9      32.695  25.784  45.235  1.00 31.89           H
ATOM    133 HD22 ASN A   9      31.657  25.382  44.245  1.00 31.89           H
ATOM    134  N   VAL A  10      32.142  26.110  38.998  1.00 22.30           N
ATOM    135  CA  VAL A  10      31.772  25.592  37.685  1.00 21.28           C
ATOM    136  C   VAL A  10      32.805  26.003  36.639  1.00 25.24           C
ATOM    137  O   VAL A  10      33.236  25.189  35.818  1.00 24.05           O
ATOM    138  CB  VAL A  10      30.359  26.067  37.301  1.00 23.30           C
ATOM    139  CG1 VAL A  10      30.030  25.669  35.882  1.00 25.67           C
ATOM    140  CG2 VAL A  10      29.336  25.501  38.270  1.00 25.64           C
ATOM    141  H   VAL A  10      31.580  26.673  39.328  1.00 26.76           H
ATOM    142  HA  VAL A  10      31.763  24.622  37.726  1.00 25.54           H
ATOM    143  HB  VAL A  10      30.311  27.034  37.357  1.00 27.96           H
ATOM    144 HG11 VAL A  10      29.137  25.991  35.677  1.00 30.81           H
ATOM    145 HG12 VAL A  10      30.664  26.068  35.270  1.00 30.81           H
ATOM    146 HG13 VAL A  10      30.066  24.702  35.816  1.00 30.81           H
ATOM    147 HG21 VAL A  10      28.461  25.839  38.026  1.00 30.76           H
ATOM    148 HG22 VAL A  10      29.354  24.530  38.220  1.00 30.76           H
ATOM    149 HG23 VAL A  10      29.550  25.793  39.169  1.00 30.76           H
ATOM    150  N   LYS A  11      33.213  27.274  36.650  1.00 23.25           N
ATOM    151  CA  LYS A  11      34.178  27.745  35.641  1.00 23.85           C
ATOM    152  C   LYS A  11      35.493  26.983  35.736  1.00 27.66           C
ATOM    153  O   LYS A  11      36.110  26.660  34.715  1.00 29.83           O
ATOM    154  CB  LYS A  11      34.425  29.237  35.812  1.00 31.24           C
ATOM    155  CG  LYS A  11      33.305  30.140  35.349  1.00 34.34           C
ATOM    156  CD  LYS A  11      33.799  31.606  35.322  1.00 44.95           C
ATOM    157  CE  LYS A  11      32.873  32.539  34.497  1.00 54.16           C
ATOM    158  NZ  LYS A  11      31.538  32.664  35.123  1.00 55.40           N1+
ATOM    159  H   LYS A  11      32.954  27.867  37.222  1.00 27.90           H
ATOM    160  HA  LYS A  11      33.828  27.596  34.753  1.00 28.62           H
ATOM    161  HB2 LYS A  11      34.585  29.419  36.751  1.00 37.49           H
ATOM    162  HB3 LYS A  11      35.217  29.471  35.302  1.00 37.49           H
ATOM    163  HG2 LYS A  11      33.036  29.885  34.453  1.00 41.21           H
ATOM    164  HG3 LYS A  11      32.557  30.072  35.965  1.00 41.21           H
ATOM    165  HD2 LYS A  11      33.827  31.936  36.235  1.00 53.93           H
ATOM    166  HD3 LYS A  11      34.689  31.640  34.934  1.00 53.93           H
ATOM    167  HE2 LYS A  11      33.264  33.429  34.460  1.00 64.99           H
ATOM    168  HE3 LYS A  11      32.755  32.184  33.601  1.00 64.99           H
ATOM    169  HZ1 LYS A  11      31.068  33.305  34.722  1.00 66.48           H
ATOM    170  HZ2 LYS A  11      31.098  31.893  35.049  1.00 66.48           H
ATOM    171  HZ3 LYS A  11      31.626  32.866  35.989  1.00 66.48           H
ATOM    172  N   ALA A  12      35.925  26.660  36.955  1.00 29.63           N
ATOM    173  CA  ALA A  12      37.191  25.959  37.134  1.00 30.63           C
ATOM    174  C   ALA A  12      37.094  24.517  36.667  1.00 35.80           C
ATOM    175  O   ALA A  12      37.974  24.022  35.947  1.00 33.41           O
ATOM    176  CB  ALA A  12      37.600  26.000  38.600  1.00 30.86           C
ATOM    177  H   ALA A  12      35.513  26.839  37.689  1.00 35.56           H
ATOM    178  HA  ALA A  12      37.875  26.399  36.609  1.00 36.75           H
ATOM    179  HB1 ALA A  12      38.435  25.524  38.711  1.00 37.03           H
ATOM    180  HB2 ALA A  12      37.707  26.928  38.866  1.00 37.03           H
ATOM    181  HB3 ALA A  12      36.905  25.573  39.125  1.00 37.03           H
ATOM    182  N   ALA A  13      36.029  23.820  37.065  1.00 27.92           N
ATOM    183  CA  ALA A  13      35.876  22.447  36.621  1.00 27.02           C
ATOM    184  C   ALA A  13      35.679  22.383  35.107  1.00 29.44           C
ATOM    185  O   ALA A  13      36.224  21.495  34.447  1.00 28.63           O
ATOM    186  CB  ALA A  13      34.699  21.793  37.335  1.00 28.83           C
ATOM    187  H   ALA A  13      35.389  24.115  37.566  1.00 33.51           H
ATOM    188  HA  ALA A  13      36.679  21.955  36.853  1.00 32.42           H
ATOM    189  HB1 ALA A  13      34.623  20.871  37.039  1.00 34.59           H
ATOM    190  HB2 ALA A  13      34.841  21.828  38.292  1.00 34.59           H
ATOM    191  HB3 ALA A  13      33.891  22.280  37.106  1.00 34.59           H
ATOM    192  N   TRP A  14      34.875  23.298  34.544  1.00 25.00           N
ATOM    193  CA  TRP A  14      34.609  23.245  33.114  1.00 23.97           C
ATOM    194  C   TRP A  14      35.843  23.635  32.315  1.00 34.13           C
ATOM    195  O   TRP A  14      36.041  23.123  31.212  1.00 31.77           O
ATOM    196  CB  TRP A  14      33.436  24.156  32.734  1.00 30.93           C
ATOM    197  CG  TRP A  14      32.849  23.739  31.464  1.00 31.72           C
ATOM    198  CD1 TRP A  14      32.990  24.340  30.251  1.00 25.37           C
ATOM    199  CD2 TRP A  14      32.032  22.601  31.260  1.00 32.31           C
ATOM    200  NE1 TRP A  14      32.299  23.636  29.298  1.00 35.38           N
ATOM    201  CE2 TRP A  14      31.702  22.562  29.897  1.00 31.52           C
ATOM    202  CE3 TRP A  14      31.545  21.607  32.102  1.00 37.63           C
ATOM    203  CZ2 TRP A  14      30.904  21.566  29.355  1.00 37.38           C
ATOM    204  CZ3 TRP A  14      30.772  20.624  31.575  1.00 39.92           C
ATOM    205  CH2 TRP A  14      30.443  20.606  30.209  1.00 39.21           C
ATOM    206  H   TRP A  14      34.480  23.940  34.962  1.00 30.00           H
ATOM    207  HA  TRP A  14      34.363  22.340  32.875  1.00 28.77           H
ATOM    208  HB2 TRP A  14      32.741  24.106  33.407  1.00 37.12           H
ATOM    209  HB3 TRP A  14      33.751  25.070  32.637  1.00 37.12           H
ATOM    210  HD1 TRP A  14      33.480  25.114  30.087  1.00 30.44           H
ATOM    211  HE1 TRP A  14      32.247  23.837  28.464  1.00 42.46           H
ATOM    212  HE3 TRP A  14      31.757  21.614  33.006  1.00 45.16           H
ATOM    213  HZ2 TRP A  14      30.695  21.555  28.450  1.00 44.86           H
ATOM    214  HZ3 TRP A  14      30.443  19.961  32.136  1.00 47.90           H
ATOM    215  HH2 TRP A  14      29.908  19.922  29.878  1.00 47.05           H
ATOM    216  N   GLY A  15      36.658  24.557  32.838  1.00 33.79           N
ATOM    217  CA  GLY A  15      37.939  24.847  32.209  1.00 38.81           C
ATOM    218  C   GLY A  15      38.803  23.612  32.076  1.00 39.92           C
ATOM    219  O   GLY A  15      39.440  23.393  31.041  1.00 36.06           O
ATOM    220  H   GLY A  15      36.492  25.021  33.544  1.00 40.55           H
ATOM    221  HA2 GLY A  15      37.791  25.209  31.320  1.00 46.58           H
ATOM    222  HA3 GLY A  15      38.427  25.501  32.734  1.00 46.58           H
ATOM    223  N   LYS A  16      38.831  22.778  33.120  1.00 34.65           N
ATOM    224  CA  LYS A  16      39.603  21.540  33.054  1.00 39.36           C
ATOM    225  C   LYS A  16      39.042  20.576  32.027  1.00 35.80           C
ATOM    226  O   LYS A  16      39.808  19.835  31.405  1.00 39.42           O
ATOM    227  CB  LYS A  16      39.658  20.868  34.428  1.00 37.65           C
ATOM    228  CG  LYS A  16      40.451  21.661  35.462  1.00 49.69           C
ATOM    229  CD  LYS A  16      41.917  21.918  35.042  1.00 53.98           C
ATOM    230  CE  LYS A  16      42.745  20.603  34.941  1.00 56.78           C
ATOM    231  NZ  LYS A  16      44.148  20.854  34.479  1.00 56.05           N1+
ATOM    232  H   LYS A  16      38.427  22.911  33.868  1.00 41.58           H
ATOM    233  HA  LYS A  16      40.504  21.741  32.764  1.00 47.23           H
ATOM    234  HB2 LYS A  16      38.752  20.770  34.763  1.00 45.18           H
ATOM    235  HB3 LYS A  16      40.068  19.992  34.336  1.00 45.18           H
ATOM    236  HG2 LYS A  16      40.021  22.521  35.592  1.00 59.63           H
ATOM    237  HG3 LYS A  16      40.464  21.160  36.292  1.00 59.63           H
ATOM    238  HD2 LYS A  16      41.937  22.361  34.178  1.00 64.77           H
ATOM    239  HD3 LYS A  16      42.336  22.488  35.707  1.00 64.77           H
ATOM    240  HE2 LYS A  16      42.792  20.183  35.814  1.00 68.14           H
ATOM    241  HE3 LYS A  16      42.324  20.003  34.303  1.00 68.14           H
ATOM    242  HZ1 LYS A  16      44.597  20.087  34.439  1.00 67.26           H
ATOM    243  HZ2 LYS A  16      44.134  21.219  33.666  1.00 67.26           H
ATOM    244  HZ3 LYS A  16      44.562  21.410  35.037  1.00 67.26           H
ATOM    245  N   VAL A  17      37.717  20.546  31.856  1.00 34.25           N
ATOM    246  CA  VAL A  17      37.129  19.762  30.777  1.00 35.07           C
ATOM    247  C   VAL A  17      37.756  20.186  29.456  1.00 37.28           C
ATOM    248  O   VAL A  17      38.210  19.352  28.667  1.00 32.89           O
ATOM    249  CB  VAL A  17      35.595  19.915  30.758  1.00 30.21           C
ATOM    250  CG1 VAL A  17      35.022  19.386  29.473  1.00 32.68           C
ATOM    251  CG2 VAL A  17      34.937  19.200  31.983  1.00 30.02           C
ATOM    252  H   VAL A  17      37.144  20.967  32.337  1.00 41.10           H
ATOM    253  HA  VAL A  17      37.331  18.824  30.919  1.00 42.09           H
ATOM    254  HB  VAL A  17      35.363  20.855  30.804  1.00 36.25           H
ATOM    255 HG11 VAL A  17      34.056  19.487  29.512  1.00 39.21           H
ATOM    256 HG12 VAL A  17      35.366  19.886  28.718  1.00 39.21           H
ATOM    257 HG13 VAL A  17      35.252  18.448  29.386  1.00 39.21           H
ATOM    258 HG21 VAL A  17      33.977  19.344  31.938  1.00 36.02           H
ATOM    259 HG22 VAL A  17      35.131  18.252  31.941  1.00 36.02           H
ATOM    260 HG23 VAL A  17      35.281  19.578  32.808  1.00 36.02           H
ATOM    261  N   GLY A  18      37.837  21.497  29.227  1.00 33.42           N
ATOM    262  CA  GLY A  18      38.511  22.023  28.058  1.00 37.36           C
ATOM    263  C   GLY A  18      38.095  21.356  26.764  1.00 33.63           C
ATOM    264  O   GLY A  18      36.905  21.315  26.442  1.00 30.75           O
ATOM    265  H   GLY A  18      37.509  22.101  29.742  1.00 40.11           H
ATOM    266  HA2 GLY A  18      38.310  22.968  27.980  1.00 44.84           H
ATOM    267  HA3 GLY A  18      39.470  21.914  28.158  1.00 44.84           H
ATOM    268  N   ALA A  19      39.072  20.829  26.013  1.00 37.22           N
ATOM    269  CA  ALA A  19      38.821  20.328  24.663  1.00 39.47           C
ATOM    270  C   ALA A  19      38.181  18.950  24.658  1.00 40.19           C
ATOM    271  O   ALA A  19      37.826  18.459  23.579  1.00 35.50           O
ATOM    272  CB  ALA A  19      40.123  20.260  23.842  1.00 40.23           C
ATOM    273  H   ALA A  19      39.887  20.741  26.272  1.00 44.67           H
ATOM    274  HA  ALA A  19      38.219  20.934  24.201  1.00 47.36           H
ATOM    275  HB1 ALA A  19      39.929  19.869  22.974  1.00 48.27           H
ATOM    276  HB2 ALA A  19      40.495  21.146  23.732  1.00 48.27           H
ATOM    277  HB3 ALA A  19      40.754  19.687  24.314  1.00 48.27           H
ATOM    278  N   HIS A  20      38.024  18.319  25.819  1.00 30.90           N
ATOM    279  CA  HIS A  20      37.326  17.039  25.885  1.00 31.35           C
ATOM    280  C   HIS A  20      35.823  17.193  26.000  1.00 30.85           C
ATOM    281  O   HIS A  20      35.135  16.189  26.194  1.00 27.64           O
ATOM    282  CB  HIS A  20      37.779  16.231  27.089  1.00 32.40           C
ATOM    283  CG  HIS A  20      39.241  15.933  27.106  1.00 36.56           C
ATOM    284  ND1 HIS A  20      39.762  14.761  26.598  1.00 47.01           N
ATOM    285  CD2 HIS A  20      40.291  16.643  27.581  1.00 40.57           C
ATOM    286  CE1 HIS A  20      41.076  14.762  26.770  1.00 51.83           C
ATOM    287  NE2 HIS A  20      41.421  15.891  27.369  1.00 42.46           N
ATOM    288  H   HIS A  20      38.309  18.608  26.575  1.00 37.08           H
ATOM    289  HA  HIS A  20      37.515  16.517  25.088  1.00 37.63           H
ATOM    290  HB2 HIS A  20      37.302  15.384  27.087  1.00 38.88           H
ATOM    291  HB3 HIS A  20      37.557  16.723  27.894  1.00 38.88           H
ATOM    292  HD1 HIS A  20      39.303  14.125  26.241  1.00 56.41           H
ATOM    293  HD2 HIS A  20      40.251  17.480  27.987  1.00 48.68           H
ATOM    294  HE1 HIS A  20      41.659  14.084  26.511  1.00 62.19           H
ATOM    295  N   ALA A  21      35.302  18.416  25.935  1.00 38.13           N
ATOM    296  CA  ALA A  21      33.893  18.627  26.263  1.00 36.08           C
ATOM    297  C   ALA A  21      33.014  17.747  25.389  1.00 31.96           C
ATOM    298  O   ALA A  21      32.087  17.094  25.880  1.00 28.66           O
ATOM    299  CB  ALA A  21      33.532  20.115  26.123  1.00 34.97           C
ATOM    300  H   ALA A  21      35.735  19.122  25.707  1.00 45.76           H
ATOM    301  HA  ALA A  21      33.734  18.372  27.187  1.00 43.29           H
ATOM    302  HB1 ALA A  21      32.595  20.247  26.306  1.00 41.96           H
ATOM    303  HB2 ALA A  21      34.054  20.635  26.751  1.00 41.96           H
ATOM    304  HB3 ALA A  21      33.730  20.396  25.212  1.00 41.96           H
ATOM    305  N   GLY A  22      33.355  17.648  24.109  1.00 28.75           N
ATOM    306  CA  GLY A  22      32.534  16.892  23.187  1.00 33.50           C
ATOM    307  C   GLY A  22      32.542  15.405  23.446  1.00 31.11           C
ATOM    308  O   GLY A  22      31.494  14.747  23.371  1.00 29.45           O
ATOM    309  H   GLY A  22      34.048  18.016  23.758  1.00 34.50           H
ATOM    310  HA2 GLY A  22      31.619  17.212  23.222  1.00 40.20           H
ATOM    311  HA3 GLY A  22      32.880  17.020  22.284  1.00 40.20           H
ATOM    312  N   GLU A  23      33.711  14.839  23.738  1.00 28.61           N
ATOM    313  CA  GLU A  23      33.718  13.410  24.001  1.00 26.95           C
ATOM    314  C   GLU A  23      33.085  13.097  25.357  1.00 21.20           C
ATOM    315  O   GLU A  23      32.487  12.037  25.513  1.00 20.63           O
ATOM    316  CB  GLU A  23      35.127  12.830  23.920  1.00 35.48           C
ATOM    317  CG  GLU A  23      36.068  13.298  24.953  1.00 46.94           C
ATOM    318  CD  GLU A  23      37.387  12.516  24.945  1.00 57.46           C
ATOM    319  OE1 GLU A  23      37.382  11.339  25.408  1.00 61.91           O
ATOM    320  OE2 GLU A  23      38.410  13.089  24.479  1.00 59.46           O1-
ATOM    321  H   GLU A  23      34.471  15.240  23.795  1.00 34.33           H
ATOM    322  HA  GLU A  23      33.179  12.979  23.320  1.00 32.34           H
ATOM    323  HB2 GLU A  23      35.067  11.864  24.004  1.00 42.58           H
ATOM    324  HB3 GLU A  23      35.507  13.061  23.058  1.00 42.58           H
ATOM    325  HG2 GLU A  23      36.265  14.234  24.792  1.00 56.33           H
ATOM    326  HG3 GLU A  23      35.662  13.181  25.826  1.00 56.33           H
ATOM    327  N   TYR A  24      33.205  13.991  26.343  1.00 21.44           N
ATOM    328  CA  TYR A  24      32.469  13.778  27.594  1.00 22.36           C
ATOM    329  C   TYR A  24      30.961  13.878  27.387  1.00 20.18           C
ATOM    330  O   TYR A  24      30.195  13.181  28.058  1.00 19.54           O
ATOM    331  CB  TYR A  24      32.896  14.791  28.671  1.00 21.60           C
ATOM    332  CG  TYR A  24      34.324  14.637  29.175  1.00 21.50           C
ATOM    333  CD1 TYR A  24      34.832  15.508  30.110  1.00 23.36           C
ATOM    334  CD2 TYR A  24      35.166  13.638  28.696  1.00 24.70           C
ATOM    335  CE1 TYR A  24      36.135  15.385  30.568  1.00 23.84           C
ATOM    336  CE2 TYR A  24      36.457  13.525  29.135  1.00 28.07           C
ATOM    337  CZ  TYR A  24      36.931  14.411  30.084  1.00 28.36           C
ATOM    338  OH  TYR A  24      38.223  14.333  30.551  1.00 30.97           O
ATOM    339  H   TYR A  24      33.694  14.699  26.323  1.00 25.73           H
ATOM    340  HA  TYR A  24      32.663  12.882  27.915  1.00 26.83           H
ATOM    341  HB2 TYR A  24      32.811  15.685  28.303  1.00 25.91           H
ATOM    342  HB3 TYR A  24      32.295  14.709  29.426  1.00 25.91           H
ATOM    343  HD1 TYR A  24      34.288  16.184  30.443  1.00 28.03           H
ATOM    344  HD2 TYR A  24      34.855  13.040  28.059  1.00 29.64           H
ATOM    345  HE1 TYR A  24      36.471  15.980  31.201  1.00 28.61           H
ATOM    346  HE2 TYR A  24      37.002  12.851  28.806  1.00 33.68           H
ATOM    347  HH  TYR A  24      38.762  14.392  29.907  1.00 37.16           H
ATOM    348  N   GLY A  25      30.512  14.748  26.484  1.00 20.23           N
ATOM    349  CA  GLY A  25      29.103  14.812  26.179  1.00 23.11           C
ATOM    350  C   GLY A  25      28.597  13.521  25.582  1.00 19.44           C
ATOM    351  O   GLY A  25      27.542  13.029  25.961  1.00 19.24           O
ATOM    352  H   GLY A  25      30.999  15.302  26.039  1.00 24.27           H
ATOM    353  HA2 GLY A  25      28.606  14.993  26.993  1.00 27.73           H
ATOM    354  HA3 GLY A  25      28.936  15.526  25.543  1.00 27.73           H
ATOM    355  N   ALA A  26      29.346  12.950  24.645  1.00 21.34           N
ATOM    356  CA  ALA A  26      28.949  11.685  24.057  1.00 22.36           C
ATOM    357  C   ALA A  26      28.935  10.579  25.100  1.00 21.58           C
ATOM    358  O   ALA A  26      28.060   9.706  25.092  1.00 17.62           O
ATOM    359  CB  ALA A  26      29.890  11.315  22.911  1.00 24.34           C
ATOM    360  H   ALA A  26      30.083  13.275  24.338  1.00 25.61           H
ATOM    361  HA  ALA A  26      28.054  11.768  23.690  1.00 26.83           H
ATOM    362  HB1 ALA A  26      29.591  10.482  22.510  1.00 29.21           H
ATOM    363  HB2 ALA A  26      29.866  12.034  22.260  1.00 29.21           H
ATOM    364  HB3 ALA A  26      30.787  11.206  23.261  1.00 29.21           H
ATOM    365  N   GLU A  27      29.918  10.577  25.993  1.00 17.09           N
ATOM    366  CA  GLU A  27      29.939   9.556  27.039  1.00 21.28           C
ATOM    367  C   GLU A  27      28.722   9.685  27.957  1.00 15.92           C
ATOM    368  O   GLU A  27      28.120   8.678  28.364  1.00 16.80           O
ATOM    369  CB  GLU A  27      31.241   9.663  27.857  1.00 22.23           C
ATOM    370  CG  GLU A  27      31.331   8.650  28.984  1.00 20.72           C
ATOM    371  CD  GLU A  27      32.621   8.757  29.785  1.00 20.89           C
ATOM    372  OE1 GLU A  27      32.564   8.491  30.993  1.00 21.16           O
ATOM    373  OE2 GLU A  27      33.669   9.121  29.203  1.00 21.80           O1-
ATOM    374  H   GLU A  27      30.562  11.144  26.014  1.00 20.51           H
ATOM    375  HA  GLU A  27      29.903   8.677  26.626  1.00 25.54           H
ATOM    376  HB2 GLU A  27      31.997   9.515  27.269  1.00 26.68           H
ATOM    377  HB3 GLU A  27      31.294  10.551  28.250  1.00 26.68           H
ATOM    378  HG2 GLU A  27      30.591   8.788  29.591  1.00 24.87           H
ATOM    379  HG3 GLU A  27      31.289   7.761  28.602  1.00 24.87           H
ATOM    380  N   ALA A  28      28.344  10.913  28.286  1.00 17.48           N
ATOM    381  CA  ALA A  28      27.192  11.107  29.160  1.00 17.83           C
ATOM    382  C   ALA A  28      25.930  10.582  28.509  1.00 19.97           C
ATOM    383  O   ALA A  28      25.069  10.008  29.181  1.00 15.61           O
ATOM    384  CB  ALA A  28      27.037  12.588  29.488  1.00 18.31           C
ATOM    385  H   ALA A  28      28.726  11.636  28.027  1.00 20.97           H
ATOM    386  HA  ALA A  28      27.334  10.616  29.983  1.00 21.40           H
ATOM    387  HB1 ALA A  28      26.259  12.709  30.051  1.00 21.97           H
ATOM    388  HB2 ALA A  28      27.835  12.903  29.944  1.00 21.97           H
ATOM    389  HB3 ALA A  28      26.919  13.076  28.658  1.00 21.97           H
ATOM    390  N   LEU A  29      25.781  10.823  27.197  1.00 14.49           N
ATOM    391  CA  LEU A  29      24.617  10.296  26.464  1.00 18.05           C
ATOM    392  C   LEU A  29      24.591   8.773  26.477  1.00 18.33           C
ATOM    393  O   LEU A  29      23.540   8.152  26.737  1.00 16.96           O
ATOM    394  CB  LEU A  29      24.637  10.803  25.030  1.00 16.36           C
ATOM    395  CG  LEU A  29      24.576  12.273  24.827  1.00 20.87           C
ATOM    396  CD1 LEU A  29      24.790  12.572  23.332  1.00 25.39           C
ATOM    397  CD2 LEU A  29      23.261  12.783  25.245  1.00 20.65           C
ATOM    398  H   LEU A  29      26.324  11.295  26.733  1.00 17.39           H
ATOM    399  HA  LEU A  29      23.792  10.604  26.877  1.00 21.66           H
ATOM    400  HB2 LEU A  29      25.452  10.488  24.611  1.00 19.63           H
ATOM    401  HB3 LEU A  29      23.876  10.426  24.560  1.00 19.63           H
ATOM    402  HG  LEU A  29      25.274  12.712  25.334  1.00 25.05           H
ATOM    403 HD11 LEU A  29      24.760  13.533  23.192  1.00 30.47           H
ATOM    404 HD12 LEU A  29      25.644  12.207  23.048  1.00 30.47           H
ATOM    405 HD13 LEU A  29      24.070  12.147  22.839  1.00 30.47           H
ATOM    406 HD21 LEU A  29      23.242  13.742  25.092  1.00 24.78           H
ATOM    407 HD22 LEU A  29      22.572  12.337  24.730  1.00 24.78           H
ATOM    408 HD23 LEU A  29      23.146  12.603  26.192  1.00 24.78           H
ATOM    409  N   GLU A  30      25.746   8.140  26.210  1.00 17.87           N
ATOM    410  CA  GLU A  30      25.801   6.687  26.256  1.00 17.72           C
ATOM    411  C   GLU A  30      25.468   6.168  27.641  1.00 17.73           C
ATOM    412  O   GLU A  30      24.764   5.162  27.782  1.00 19.52           O
ATOM    413  CB  GLU A  30      27.176   6.179  25.801  1.00 20.85           C
ATOM    414  CG  GLU A  30      27.311   4.693  25.922  1.00 29.87           C
ATOM    415  CD  GLU A  30      28.414   4.134  25.014  1.00 42.99           C
ATOM    416  OE1 GLU A  30      29.292   4.925  24.567  1.00 44.59           O
ATOM    417  OE2 GLU A  30      28.377   2.915  24.732  1.00 45.62           O1-
ATOM    418  H   GLU A  30      26.490   8.526  26.007  1.00 21.45           H
ATOM    419  HA  GLU A  30      25.122   6.349  25.650  1.00 21.27           H
ATOM    420  HB2 GLU A  30      27.297   6.406  24.861  1.00 25.02           H
ATOM    421  HB3 GLU A  30      27.882   6.583  26.332  1.00 25.02           H
ATOM    422  HG2 GLU A  30      27.531   4.471  26.839  1.00 35.84           H
ATOM    423  HG3 GLU A  30      26.469   4.274  25.674  1.00 35.84           H
ATOM    424  N   ARG A  31      25.981   6.823  28.681  1.00 16.58           N
ATOM    425  CA  ARG A  31      25.636   6.393  30.035  1.00 17.89           C
ATOM    426  C   ARG A  31      24.127   6.477  30.269  1.00 17.83           C
ATOM    427  O   ARG A  31      23.525   5.587  30.883  1.00 19.16           O
ATOM    428  CB  ARG A  31      26.403   7.233  31.063  1.00 18.57           C
ATOM    429  CG  ARG A  31      27.885   6.845  31.232  1.00 18.65           C
ATOM    430  CD  ARG A  31      28.622   7.775  32.223  1.00 18.61           C
ATOM    431  NE  ARG A  31      30.049   7.468  32.235  1.00 22.94           N
ATOM    432  CZ  ARG A  31      30.582   6.429  32.850  1.00 18.82           C
ATOM    433  NH1 ARG A  31      29.838   5.580  33.551  1.00 17.63           N
ATOM    434  NH2 ARG A  31      31.868   6.216  32.732  1.00 21.13           N1+
ATOM    435  H   ARG A  31      26.521   7.496  28.632  1.00 19.89           H
ATOM    436  HA  ARG A  31      25.891   5.465  30.150  1.00 21.47           H
ATOM    437  HB2 ARG A  31      26.367   8.165  30.798  1.00 22.29           H
ATOM    438  HB3 ARG A  31      25.976   7.117  31.925  1.00 22.29           H
ATOM    439  HG2 ARG A  31      27.940   5.938  31.572  1.00 22.38           H
ATOM    440  HG3 ARG A  31      28.336   6.905  30.376  1.00 22.38           H
ATOM    441  HD2 ARG A  31      28.535   8.689  31.909  1.00 22.33           H
ATOM    442  HD3 ARG A  31      28.263   7.685  33.118  1.00 22.33           H
ATOM    443  HE  ARG A  31      30.585   8.023  31.855  1.00 27.52           H
ATOM    444 HH11 ARG A  31      28.988   5.699  33.626  1.00 21.16           H
ATOM    445 HH12 ARG A  31      30.215   4.918  33.942  1.00 21.16           H
ATOM    446 HH21 ARG A  31      32.354   6.762  32.278  1.00 25.35           H
ATOM    447 HH22 ARG A  31      32.223   5.552  33.143  1.00 25.35           H
ATOM    448  N   MET A  32      23.495   7.532  29.759  1.00 18.38           N
ATOM    449  CA  MET A  32      22.069   7.724  29.977  1.00 17.48           C
ATOM    450  C   MET A  32      21.246   6.668  29.250  1.00 17.28           C
ATOM    451  O   MET A  32      20.268   6.133  29.803  1.00 15.95           O
ATOM    452  CB  MET A  32      21.673   9.123  29.514  1.00 17.38           C
ATOM    453  CG  MET A  32      20.190   9.452  29.619  1.00 17.48           C
ATOM    454  SD  MET A  32      19.715  11.055  28.944  1.00 20.23           S
ATOM    455  CE  MET A  32      19.867  10.793  27.196  1.00 22.64           C
ATOM    456  H   MET A  32      23.866   8.150  29.285  1.00 22.05           H
ATOM    457  HA  MET A  32      21.890   7.652  30.930  1.00 20.98           H
ATOM    458  HB2 MET A  32      22.156   9.765  30.054  1.00 20.85           H
ATOM    459  HB3 MET A  32      21.934   9.224  28.585  1.00 20.85           H
ATOM    460  HG2 MET A  32      19.698   8.778  29.122  1.00 20.98           H
ATOM    461  HG3 MET A  32      19.926   9.432  30.557  1.00 20.98           H
ATOM    462  HE1 MET A  32      19.670  11.633  26.755  1.00 27.17           H
ATOM    463  HE2 MET A  32      20.776  10.524  27.003  1.00 27.17           H
ATOM    464  HE3 MET A  32      19.243  10.108  26.908  1.00 27.17           H
ATOM    465  N   PHE A  33      21.586   6.401  27.980  1.00 17.81           N
ATOM    466  CA  PHE A  33      20.828   5.418  27.205  1.00 19.71           C
ATOM    467  C   PHE A  33      20.912   4.042  27.820  1.00 17.86           C
ATOM    468  O   PHE A  33      19.947   3.280  27.763  1.00 19.90           O
ATOM    469  CB  PHE A  33      21.341   5.332  25.773  1.00 21.71           C
ATOM    470  CG  PHE A  33      21.159   6.579  24.991  1.00 17.98           C
ATOM    471  CD1 PHE A  33      20.006   7.345  25.132  1.00 19.02           C
ATOM    472  CD2 PHE A  33      22.140   7.000  24.095  1.00 24.90           C
ATOM    473  CE1 PHE A  33      19.826   8.509  24.378  1.00 22.62           C
ATOM    474  CE2 PHE A  33      21.951   8.189  23.348  1.00 18.65           C
ATOM    475  CZ  PHE A  33      20.821   8.919  23.498  1.00 22.36           C
ATOM    476  H   PHE A  33      22.238   6.772  27.554  1.00 21.38           H
ATOM    477  HA  PHE A  33      19.894   5.670  27.205  1.00 23.65           H
ATOM    478  HB2 PHE A  33      22.289   5.124  25.786  1.00 26.05           H
ATOM    479  HB3 PHE A  33      20.864   4.623  25.315  1.00 26.05           H
ATOM    480  HD1 PHE A  33      19.342   7.070  25.723  1.00 22.83           H
ATOM    481  HD2 PHE A  33      22.918   6.497  23.993  1.00 29.88           H
ATOM    482  HE1 PHE A  33      19.055   9.020  24.471  1.00 27.14           H
ATOM    483  HE2 PHE A  33      22.593   8.476  22.746  1.00 22.38           H
ATOM    484  HZ  PHE A  33      20.704   9.692  22.994  1.00 26.83           H
ATOM    485  N   LEU A  34      22.067   3.700  28.409  1.00 20.61           N
ATOM    486  CA  LEU A  34      22.201   2.393  29.051  1.00 19.68           C
ATOM    487  C   LEU A  34      21.525   2.347  30.415  1.00 20.87           C
ATOM    488  O   LEU A  34      20.913   1.329  30.772  1.00 19.23           O
ATOM    489  CB  LEU A  34      23.662   2.017  29.230  1.00 22.64           C
ATOM    490  CG  LEU A  34      24.453   1.804  27.943  1.00 28.94           C
ATOM    491  CD1 LEU A  34      25.853   1.304  28.318  1.00 26.74           C
ATOM    492  CD2 LEU A  34      23.777   0.814  27.061  1.00 32.48           C
ATOM    493  H   LEU A  34      22.764   4.206  28.450  1.00 24.73           H
ATOM    494  HA  LEU A  34      21.774   1.726  28.495  1.00 23.62           H
ATOM    495  HB2 LEU A  34      24.109   2.715  29.740  1.00 27.17           H
ATOM    496  HB3 LEU A  34      23.700   1.186  29.729  1.00 27.17           H
ATOM    497  HG  LEU A  34      24.536   2.641  27.460  1.00 34.72           H
ATOM    498 HD11 LEU A  34      26.369   1.176  27.507  1.00 32.09           H
ATOM    499 HD12 LEU A  34      26.283   1.975  28.873  1.00 32.09           H
ATOM    500 HD13 LEU A  34      25.767   0.465  28.804  1.00 32.09           H
ATOM    501 HD21 LEU A  34      24.332   0.663  26.279  1.00 38.98           H
ATOM    502 HD22 LEU A  34      23.669  -0.014  27.557  1.00 38.98           H
ATOM    503 HD23 LEU A  34      22.913   1.157  26.790  1.00 38.98           H
ATOM    504  N   SER A  35      21.700   3.403  31.225  1.00 19.94           N
ATOM    505  CA  SER A  35      21.158   3.394  32.579  1.00 18.94           C
ATOM    506  C   SER A  35      19.665   3.661  32.617  1.00 19.79           C
ATOM    507  O   SER A  35      19.011   3.108  33.514  1.00 17.16           O
ATOM    508  CB  SER A  35      21.861   4.430  33.485  1.00 20.82           C
ATOM    509  OG  SER A  35      23.158   3.993  33.863  1.00 26.25           O
ATOM    510  H   SER A  35      22.137   4.123  31.019  1.00 23.93           H
ATOM    511  HA  SER A  35      21.309   2.514  32.943  1.00 22.73           H
ATOM    512  HB2 SER A  35      21.941   5.288  33.026  1.00 24.98           H
ATOM    513  HB3 SER A  35      21.327   4.546  34.282  1.00 24.98           H
ATOM    514  HG  SER A  35      23.666   3.988  33.194  1.00 31.50           H
ATOM    515  N   PHE A  36      19.135   4.523  31.697  1.00 18.04           N
ATOM    516  CA  PHE A  36      17.752   5.014  31.742  1.00 18.42           C
ATOM    517  C   PHE A  36      17.268   4.881  30.280  1.00 16.30           C
ATOM    518  O   PHE A  36      17.123   5.796  29.495  1.00 18.06           O
ATOM    519  CB  PHE A  36      17.679   6.483  32.179  1.00 17.86           C
ATOM    520  CG  PHE A  36      18.370   6.703  33.497  1.00 18.80           C
ATOM    521  CD1 PHE A  36      19.566   7.428  33.540  1.00 20.14           C
ATOM    522  CD2 PHE A  36      17.821   6.184  34.678  1.00 22.65           C
ATOM    523  CE1 PHE A  36      20.234   7.596  34.754  1.00 23.73           C
ATOM    524  CE2 PHE A  36      18.498   6.352  35.890  1.00 23.03           C
ATOM    525  CZ  PHE A  36      19.713   7.039  35.925  1.00 23.97           C
ATOM    526  H   PHE A  36      19.749   4.993  31.028  1.00 21.65           H
ATOM    527  HA  PHE A  36      17.142   4.389  32.444  1.00 22.10           H
ATOM    528  HB2 PHE A  36      18.106   7.136  31.385  1.00 21.43           H
ATOM    529  HB3 PHE A  36      16.615   6.798  32.240  1.00 21.43           H
ATOM    530  HD1 PHE A  36      19.987   7.851  32.628  1.00 24.17           H
ATOM    531  HD2 PHE A  36      16.892   5.623  34.644  1.00 27.18           H
ATOM    532  HE1 PHE A  36      21.175   8.145  34.784  1.00 28.47           H
ATOM    533  HE2 PHE A  36      18.095   5.915  36.798  1.00 27.64           H
ATOM    534  HZ  PHE A  36      20.269   7.134  36.856  1.00 28.77           H
ATOM    535  N   PRO A  37      16.984   3.595  29.914  1.00 18.29           N
ATOM    536  CA  PRO A  37      16.521   3.207  28.552  1.00 20.14           C
ATOM    537  C   PRO A  37      15.275   3.902  28.048  1.00 18.50           C
ATOM    538  O   PRO A  37      15.091   4.030  26.829  1.00 20.28           O
ATOM    539  CB  PRO A  37      16.235   1.696  28.695  1.00 24.76           C
ATOM    540  CG  PRO A  37      16.906   1.267  29.873  1.00 27.40           C
ATOM    541  CD  PRO A  37      16.986   2.430  30.803  1.00 18.37           C
ATOM    542  HA  PRO A  37      17.235   3.319  27.911  1.00 24.17           H
ATOM    543  HB2 PRO A  37      15.282   1.558  28.815  1.00 29.71           H
ATOM    544  HB3 PRO A  37      16.549   1.215  27.911  1.00 29.71           H
ATOM    545  HG2 PRO A  37      16.411   0.535  30.270  1.00 32.88           H
ATOM    546  HG3 PRO A  37      17.803   0.984  29.623  1.00 32.88           H
ATOM    547  HD2 PRO A  37      16.197   2.450  31.362  1.00 22.04           H
ATOM    548  HD3 PRO A  37      17.790   2.390  31.335  1.00 22.04           H
ATOM    549  N   THR A  38      14.385   4.348  28.931  1.00 19.74           N
ATOM    550  CA  THR A  38      13.269   5.116  28.428  1.00 17.88           C
ATOM    551  C   THR A  38      13.717   6.373  27.692  1.00 17.86           C
ATOM    552  O   THR A  38      12.984   6.836  26.815  1.00 18.50           O
ATOM    553  CB  THR A  38      12.339   5.468  29.569  1.00 18.22           C
ATOM    554  OG1 THR A  38      13.072   6.252  30.515  1.00 18.37           O
ATOM    555  CG2 THR A  38      11.791   4.188  30.252  1.00 19.78           C
ATOM    556  H   THR A  38      14.411   4.235  29.780  1.00 23.68           H
ATOM    557  HA  THR A  38      12.776   4.570  27.788  1.00 21.45           H
ATOM    558  HB  THR A  38      11.599   5.975  29.217  1.00 21.86           H
ATOM    559  HG1 THR A  38      13.041   7.066  30.313  1.00 22.05           H
ATOM    560 HG21 THR A  38      11.164   4.441  30.951  1.00 23.74           H
ATOM    561 HG22 THR A  38      11.341   3.631  29.601  1.00 23.74           H
ATOM    562 HG23 THR A  38      12.505   3.664  30.645  1.00 23.74           H
ATOM    563  N   THR A  39      14.932   6.900  27.956  1.00 17.35           N
ATOM    564  CA  THR A  39      15.380   8.111  27.234  1.00 13.41           C
ATOM    565  C   THR A  39      15.620   7.848  25.757  1.00 15.88           C
ATOM    566  O   THR A  39      15.727   8.802  24.984  1.00 16.71           O
ATOM    567  CB  THR A  39      16.674   8.692  27.842  1.00 19.81           C
ATOM    568  OG1 THR A  39      17.732   7.711  27.842  1.00 17.12           O
ATOM    569  CG2 THR A  39      16.425   9.097  29.286  1.00 17.35           C
ATOM    570  H   THR A  39      15.492   6.574  28.507  1.00 20.82           H
ATOM    571  HA  THR A  39      14.683   8.791  27.280  1.00 16.09           H
ATOM    572  HB  THR A  39      16.955   9.468  27.335  1.00 23.78           H
ATOM    573  HG1 THR A  39      17.504   7.045  28.298  1.00 20.55           H
ATOM    574 HG21 THR A  39      17.242   9.449  29.667  1.00 20.82           H
ATOM    575 HG22 THR A  39      15.727   9.767  29.333  1.00 20.82           H
ATOM    576 HG23 THR A  39      16.158   8.312  29.791  1.00 20.82           H
ATOM    577  N   LYS A  40      15.719   6.590  25.370  1.00 18.94           N
ATOM    578  CA  LYS A  40      15.957   6.268  23.975  1.00 19.02           C
ATOM    579  C   LYS A  40      14.714   6.523  23.143  1.00 21.61           C
ATOM    580  O   LYS A  40      14.811   6.585  21.914  1.00 19.19           O
ATOM    581  CB  LYS A  40      16.401   4.798  23.839  1.00 16.58           C
ATOM    582  CG  LYS A  40      17.714   4.488  24.444  1.00 21.37           C
ATOM    583  CD  LYS A  40      18.167   3.061  24.155  1.00 23.20           C
ATOM    584  CE  LYS A  40      17.307   2.005  24.762  1.00 25.57           C
ATOM    585  NZ  LYS A  40      17.784   0.613  24.384  1.00 26.23           N1+
ATOM    586  H   LYS A  40      15.641   5.906  25.891  1.00 22.73           H
ATOM    587  HA  LYS A  40      16.664   6.842  23.641  1.00 22.82           H
ATOM    588  HB2 LYS A  40      15.729   4.223  24.234  1.00 19.90           H
ATOM    589  HB3 LYS A  40      16.481   4.597  22.895  1.00 19.90           H
ATOM    590  HG2 LYS A  40      18.379   5.090  24.064  1.00 25.65           H
ATOM    591  HG3 LYS A  40      17.668   4.604  25.407  1.00 25.65           H
ATOM    592  HD2 LYS A  40      18.193   2.927  23.194  1.00 27.84           H
ATOM    593  HD3 LYS A  40      19.055   2.949  24.532  1.00 27.84           H
ATOM    594  HE2 LYS A  40      17.333   2.090  25.728  1.00 30.68           H
ATOM    595  HE3 LYS A  40      16.396   2.113  24.442  1.00 30.68           H
ATOM    596  HZ1 LYS A  40      17.253  -0.001  24.746  1.00 31.47           H
ATOM    597  HZ2 LYS A  40      17.770   0.515  23.498  1.00 31.47           H
ATOM    598  HZ3 LYS A  40      18.614   0.484  24.681  1.00 31.47           H
ATOM    599  N   THR A  41      13.539   6.655  23.781  1.00 16.77           N
ATOM    600  CA  THR A  41      12.325   6.981  23.039  1.00 20.58           C
ATOM    601  C   THR A  41      12.441   8.308  22.323  1.00 17.19           C
ATOM    602  O   THR A  41      11.652   8.551  21.417  1.00 17.55           O
ATOM    603  CB  THR A  41      11.076   7.044  23.932  1.00 18.16           C
ATOM    604  OG1 THR A  41      11.213   8.051  24.941  1.00 18.86           O
ATOM    605  CG2 THR A  41      10.794   5.701  24.551  1.00 20.10           C
ATOM    606  H   THR A  41      13.422   6.541  24.625  1.00 20.12           H
ATOM    607  HA  THR A  41      12.170   6.298  22.373  1.00 24.70           H
ATOM    608  HB  THR A  41      10.314   7.264  23.375  1.00 21.80           H
ATOM    609  HG1 THR A  41      11.788   7.827  25.506  1.00 22.63           H
ATOM    610 HG21 THR A  41      10.003   5.754  25.108  1.00 24.12           H
ATOM    611 HG22 THR A  41      10.640   5.044  23.857  1.00 24.12           H
ATOM    612 HG23 THR A  41      11.558   5.426  25.084  1.00 24.12           H
ATOM    613  N   TYR A  42      13.351   9.202  22.739  1.00 15.44           N
ATOM    614  CA  TYR A  42      13.512  10.479  22.052  1.00 20.09           C
ATOM    615  C   TYR A  42      14.468  10.432  20.851  1.00 19.08           C
ATOM    616  O   TYR A  42      14.544  11.441  20.123  1.00 18.40           O
ATOM    617  CB  TYR A  42      13.987  11.546  23.041  1.00 18.22           C
ATOM    618  CG  TYR A  42      12.909  11.820  24.072  1.00 18.75           C
ATOM    619  CD1 TYR A  42      11.855  12.652  23.778  1.00 19.13           C
ATOM    620  CD2 TYR A  42      12.938  11.210  25.327  1.00 20.27           C
ATOM    621  CE1 TYR A  42      10.826  12.887  24.703  1.00 21.20           C
ATOM    622  CE2 TYR A  42      11.896  11.439  26.250  1.00 17.03           C
ATOM    623  CZ  TYR A  42      10.874  12.298  25.925  1.00 18.15           C
ATOM    624  OH  TYR A  42       9.845  12.565  26.804  1.00 18.76           O
ATOM    625  H   TYR A  42      13.882   9.091  23.410  1.00 18.52           H
ATOM    626  HA  TYR A  42      12.646  10.752  21.712  1.00 24.11           H
ATOM    627  HB2 TYR A  42      14.785  11.235  23.504  1.00 21.87           H
ATOM    628  HB3 TYR A  42      14.171  12.368  22.562  1.00 21.87           H
ATOM    629  HD1 TYR A  42      11.817  13.061  22.948  1.00 22.95           H
ATOM    630  HD2 TYR A  42      13.634  10.635  25.545  1.00 24.33           H
ATOM    631  HE1 TYR A  42      10.120  13.459  24.496  1.00 25.44           H
ATOM    632  HE2 TYR A  42      11.917  11.043  27.088  1.00 20.43           H
ATOM    633  HH  TYR A  42       9.820  11.963  27.395  1.00 22.51           H
ATOM    634  N   PHE A  43      15.171   9.302  20.628  1.00 18.18           N
ATOM    635  CA  PHE A  43      16.196   9.200  19.588  1.00 21.32           C
ATOM    636  C   PHE A  43      15.943   7.972  18.708  1.00 18.76           C
ATOM    637  O   PHE A  43      16.888   7.242  18.376  1.00 22.47           O
ATOM    638  CB  PHE A  43      17.599   9.133  20.215  1.00 20.98           C
ATOM    639  CG  PHE A  43      17.973  10.352  21.039  1.00 20.28           C
ATOM    640  CD1 PHE A  43      17.615  10.417  22.387  1.00 19.21           C
ATOM    641  CD2 PHE A  43      18.657  11.417  20.476  1.00 25.30           C
ATOM    642  CE1 PHE A  43      17.962  11.504  23.164  1.00 18.18           C
ATOM    643  CE2 PHE A  43      19.003  12.537  21.233  1.00 28.80           C
ATOM    644  CZ  PHE A  43      18.652  12.579  22.605  1.00 20.40           C
ATOM    645  H   PHE A  43      15.073   8.563  21.060  1.00 21.82           H
ATOM    646  HA  PHE A  43      16.162   9.989  19.022  1.00 25.58           H
ATOM    647  HB2 PHE A  43      17.643   8.357  20.797  1.00 25.18           H
ATOM    648  HB3 PHE A  43      18.267   9.040  19.513  1.00 25.18           H
ATOM    649  HD1 PHE A  43      17.160   9.700  22.771  1.00 23.05           H
ATOM    650  HD2 PHE A  43      18.895  11.389  19.577  1.00 30.36           H
ATOM    651  HE1 PHE A  43      17.716  11.521  24.062  1.00 21.81           H
ATOM    652  HE2 PHE A  43      19.466  13.241  20.839  1.00 34.56           H
ATOM    653  HZ  PHE A  43      18.873  13.317  23.122  1.00 24.48           H
ATOM    654  N   PRO A  44      14.704   7.708  18.282  1.00 20.60           N
ATOM    655  CA  PRO A  44      14.482   6.547  17.419  1.00 21.28           C
ATOM    656  C   PRO A  44      15.090   6.724  16.040  1.00 21.29           C
ATOM    657  O   PRO A  44      15.246   5.747  15.310  1.00 24.29           O
ATOM    658  CB  PRO A  44      12.966   6.473  17.344  1.00 23.15           C
ATOM    659  CG  PRO A  44      12.560   7.897  17.363  1.00 23.39           C
ATOM    660  CD  PRO A  44      13.506   8.557  18.329  1.00 21.41           C
ATOM    661  HA  PRO A  44      14.837   5.744  17.828  1.00 25.54           H
ATOM    662  HB2 PRO A  44      12.693   6.036  16.522  1.00 27.79           H
ATOM    663  HB3 PRO A  44      12.632   5.999  18.123  1.00 27.79           H
ATOM    664  HG2 PRO A  44      12.656   8.278  16.476  1.00 28.07           H
ATOM    665  HG3 PRO A  44      11.645   7.971  17.674  1.00 28.07           H
ATOM    666  HD2 PRO A  44      13.723   9.457  18.034  1.00 25.69           H
ATOM    667  HD3 PRO A  44      13.126   8.551  19.223  1.00 25.69           H
ATOM    668  N   HIS A  45      15.432   7.945  15.682  1.00 21.52           N
ATOM    669  CA  HIS A  45      16.008   8.268  14.392  1.00 24.61           C
ATOM    670  C   HIS A  45      17.526   8.239  14.403  1.00 24.10           C
ATOM    671  O   HIS A  45      18.139   8.659  13.414  1.00 23.55           O
ATOM    672  CB  HIS A  45      15.536   9.664  13.947  1.00 23.03           C
ATOM    673  CG  HIS A  45      15.903  10.758  14.897  1.00 26.12           C
ATOM    674  ND1 HIS A  45      15.548  10.734  16.228  1.00 19.72           N
ATOM    675  CD2 HIS A  45      16.581  11.911  14.707  1.00 24.53           C
ATOM    676  CE1 HIS A  45      15.983  11.833  16.819  1.00 25.98           C
ATOM    677  NE2 HIS A  45      16.625  12.563  15.923  1.00 29.42           N
ATOM    678  H   HIS A  45      15.326   8.625  16.194  1.00 25.83           H
ATOM    679  HA  HIS A  45      15.696   7.615  13.743  1.00 29.53           H
ATOM    680  HB2 HIS A  45      14.572   9.671  13.872  1.00 27.63           H
ATOM    681  HB3 HIS A  45      15.937   9.874  13.085  1.00 27.63           H
ATOM    682  HD2 HIS A  45      16.950  12.204  13.907  1.00 29.43           H
ATOM    683  HE1 HIS A  45      15.869  12.046  17.717  1.00 31.18           H
ATOM    684  HE2 HIS A  45      17.003  13.324  16.076  1.00 35.30           H
ATOM    685  N   PHE A  46      18.145   7.841  15.518  1.00 19.76           N
ATOM    686  CA  PHE A  46      19.589   7.769  15.655  1.00 19.54           C
ATOM    687  C   PHE A  46      20.032   6.319  15.636  1.00 21.63           C
ATOM    688  O   PHE A  46      19.320   5.432  16.119  1.00 21.82           O
ATOM    689  CB  PHE A  46      20.086   8.366  16.990  1.00 20.66           C
ATOM    690  CG  PHE A  46      20.363   9.820  16.977  1.00 20.53           C
ATOM    691  CD1 PHE A  46      21.243  10.341  17.917  1.00 25.30           C
ATOM    692  CD2 PHE A  46      19.774  10.677  16.090  1.00 27.97           C
ATOM    693  CE1 PHE A  46      21.530  11.656  17.963  1.00 21.69           C
ATOM    694  CE2 PHE A  46      20.065  12.037  16.131  1.00 31.38           C
ATOM    695  CZ  PHE A  46      20.937  12.526  17.065  1.00 28.04           C
ATOM    696  H   PHE A  46      17.730   7.596  16.229  1.00 23.71           H
ATOM    697  HA  PHE A  46      20.015   8.237  14.920  1.00 23.45           H
ATOM    698  HB2 PHE A  46      19.405   8.213  17.666  1.00 24.80           H
ATOM    699  HB3 PHE A  46      20.906   7.914  17.244  1.00 24.80           H
ATOM    700  HD1 PHE A  46      21.642   9.763  18.525  1.00 30.36           H
ATOM    701  HD2 PHE A  46      19.177  10.347  15.457  1.00 33.56           H
ATOM    702  HE1 PHE A  46      22.125  11.975  18.602  1.00 26.03           H
ATOM    703  HE2 PHE A  46      19.666  12.619  15.524  1.00 37.66           H
ATOM    704  HZ  PHE A  46      21.133  13.432  17.091  1.00 33.64           H
ATOM    705  N   ASP A  47      21.240   6.099  15.108  1.00 24.71           N
ATOM    706  CA  ASP A  47      22.021   4.900  15.394  1.00 23.84           C
ATOM    707  C   ASP A  47      22.642   5.089  16.767  1.00 22.16           C
ATOM    708  O   ASP A  47      23.496   5.960  16.936  1.00 21.41           O
ATOM    709  CB  ASP A  47      23.126   4.689  14.360  1.00 24.21           C
ATOM    710  CG  ASP A  47      23.937   3.427  14.630  1.00 28.98           C
ATOM    711  OD1 ASP A  47      23.535   2.602  15.479  1.00 30.43           O
ATOM    712  OD2 ASP A  47      24.974   3.243  13.984  1.00 35.85           O1-
ATOM    713  H   ASP A  47      21.639   6.645  14.582  1.00 29.65           H
ATOM    714  HA  ASP A  47      21.438   4.125  15.410  1.00 28.60           H
ATOM    715  HB2 ASP A  47      22.722   4.597  13.482  1.00 29.05           H
ATOM    716  HB3 ASP A  47      23.731   5.446  14.368  1.00 29.05           H
ATOM    717  N   LEU A  48      22.153   4.352  17.755  1.00 24.41           N
ATOM    718  CA  LEU A  48      22.613   4.541  19.124  1.00 24.94           C
ATOM    719  C   LEU A  48      23.721   3.570  19.502  1.00 30.19           C
ATOM    720  O   LEU A  48      24.102   3.512  20.680  1.00 32.24           O
ATOM    721  CB  LEU A  48      21.430   4.427  20.105  1.00 25.67           C
ATOM    722  CG  LEU A  48      20.330   5.506  19.986  1.00 27.46           C
ATOM    723  CD1 LEU A  48      19.202   5.268  21.012  1.00 32.20           C
ATOM    724  CD2 LEU A  48      20.841   6.926  20.124  1.00 24.58           C
ATOM    725  H   LEU A  48      21.559   3.738  17.661  1.00 29.29           H
ATOM    726  HA  LEU A  48      22.978   5.437  19.204  1.00 29.93           H
ATOM    727  HB2 LEU A  48      21.007   3.563  19.980  1.00 30.80           H
ATOM    728  HB3 LEU A  48      21.781   4.485  21.006  1.00 30.80           H
ATOM    729  HG  LEU A  48      19.926   5.439  19.107  1.00 32.95           H
ATOM    730 HD11 LEU A  48      18.515   5.943  20.902  1.00 38.64           H
ATOM    731 HD12 LEU A  48      18.825   4.387  20.849  1.00 38.64           H
ATOM    732 HD13 LEU A  48      19.579   5.315  21.907  1.00 38.64           H
ATOM    733 HD21 LEU A  48      20.096   7.539  20.021  1.00 29.50           H
ATOM    734 HD22 LEU A  48      21.234   7.034  21.002  1.00 29.50           H
ATOM    735 HD23 LEU A  48      21.503   7.101  19.436  1.00 29.50           H
ATOM    736  N   SER A  49      24.279   2.838  18.532  1.00 27.62           N
ATOM    737  CA  SER A  49      25.408   1.960  18.822  1.00 32.08           C
ATOM    738  C   SER A  49      26.617   2.764  19.305  1.00 32.14           C
ATOM    739  O   SER A  49      26.791   3.965  19.022  1.00 28.95           O
ATOM    740  CB  SER A  49      25.761   1.111  17.596  1.00 30.02           C
ATOM    741  OG  SER A  49      26.040   1.915  16.487  1.00 42.03           O
ATOM    742  H   SER A  49      24.025   2.826  17.712  1.00 33.14           H
ATOM    743  HA  SER A  49      25.159   1.347  19.529  1.00 38.49           H
ATOM    744  HB2 SER A  49      26.562   0.605  17.803  1.00 36.03           H
ATOM    745  HB3 SER A  49      25.027   0.511  17.386  1.00 36.03           H
ATOM    746  HG  SER A  49      26.076   1.427  15.801  1.00 50.43           H
ATOM    747  N   HIS A  50      27.465   2.075  20.065  1.00 31.71           N
ATOM    748  CA  HIS A  50      28.615   2.710  20.663  1.00 28.49           C
ATOM    749  C   HIS A  50      29.479   3.348  19.599  1.00 27.80           C
ATOM    750  O   HIS A  50      29.839   2.717  18.601  1.00 34.97           O
ATOM    751  CB  HIS A  50      29.424   1.677  21.457  1.00 33.73           C
ATOM    752  CG  HIS A  50      30.713   2.218  21.984  1.00 39.63           C
ATOM    753  ND1 HIS A  50      30.762   3.223  22.924  1.00 37.48           N
ATOM    754  CD2 HIS A  50      32.002   1.924  21.681  1.00 43.53           C
ATOM    755  CE1 HIS A  50      32.021   3.524  23.183  1.00 40.91           C
ATOM    756  NE2 HIS A  50      32.795   2.753  22.440  1.00 40.42           N
ATOM    757  H   HIS A  50      27.396   1.237  20.235  1.00 38.06           H
ATOM    758  HA  HIS A  50      28.321   3.407  21.270  1.00 34.18           H
ATOM    759  HB2 HIS A  50      29.628   0.932  20.871  1.00 40.47           H
ATOM    760  HB3 HIS A  50      28.893   1.368  22.211  1.00 40.47           H
ATOM    761  HD1 HIS A  50      30.075   3.599  23.276  1.00 44.98           H
ATOM    762  HD2 HIS A  50      32.295   1.283  21.076  1.00 52.23           H
ATOM    763  HE1 HIS A  50      32.314   4.170  23.785  1.00 49.09           H
ATOM    764  N   GLY A  51      29.763   4.616  19.788  1.00 25.99           N
ATOM    765  CA  GLY A  51      30.679   5.331  18.943  1.00 34.24           C
ATOM    766  C   GLY A  51      30.073   5.895  17.681  1.00 31.32           C
ATOM    767  O   GLY A  51      30.815   6.386  16.817  1.00 29.67           O
ATOM    768  H   GLY A  51      29.419   5.094  20.417  1.00 31.19           H
ATOM    769  HA2 GLY A  51      31.043   6.078  19.446  1.00 41.09           H
ATOM    770  HA3 GLY A  51      31.405   4.734  18.703  1.00 41.09           H
ATOM    771  N   SER A  52      28.756   5.861  17.546  1.00 26.33           N
ATOM    772  CA  SER A  52      28.147   6.324  16.303  1.00 25.72           C
ATOM    773  C   SER A  52      28.411   7.803  16.091  1.00 22.44           C
ATOM    774  O   SER A  52      28.507   8.595  17.031  1.00 24.06           O
ATOM    775  CB  SER A  52      26.652   6.055  16.300  1.00 26.92           C
ATOM    776  OG  SER A  52      25.986   7.106  16.954  1.00 25.91           O
ATOM    777  H   SER A  52      28.202   5.566  18.138  1.00 31.60           H
ATOM    778  HA  SER A  52      28.540   5.847  15.558  1.00 30.86           H
ATOM    779  HB2 SER A  52      26.337   6.026  15.386  1.00 32.31           H
ATOM    780  HB3 SER A  52      26.457   5.210  16.739  1.00 32.31           H
ATOM    781  HG  SER A  52      25.158   6.985  16.904  1.00 31.09           H
ATOM    782  N   ALA A  53      28.539   8.178  14.821  1.00 23.96           N
ATOM    783  CA  ALA A  53      28.767   9.574  14.489  1.00 24.37           C
ATOM    784  C   ALA A  53      27.632  10.449  14.995  1.00 20.64           C
ATOM    785  O   ALA A  53      27.852  11.609  15.351  1.00 21.20           O
ATOM    786  CB  ALA A  53      28.908   9.744  12.966  1.00 23.85           C
ATOM    787  H   ALA A  53      28.503   7.647  14.145  1.00 28.75           H
ATOM    788  HA  ALA A  53      29.590   9.866  14.909  1.00 29.24           H
ATOM    789  HB1 ALA A  53      29.077  10.677  12.768  1.00 28.62           H
ATOM    790  HB2 ALA A  53      29.649   9.197  12.660  1.00 28.62           H
ATOM    791  HB3 ALA A  53      28.084   9.459  12.541  1.00 28.62           H
ATOM    792  N   GLN A  54      26.410   9.917  15.011  1.00 20.00           N
ATOM    793  CA  GLN A  54      25.271  10.715  15.451  1.00 19.93           C
ATOM    794  C   GLN A  54      25.337  11.011  16.946  1.00 22.99           C
ATOM    795  O   GLN A  54      25.062  12.142  17.372  1.00 21.08           O
ATOM    796  CB  GLN A  54      23.976   9.995  15.114  1.00 21.94           C
ATOM    797  CG  GLN A  54      23.515  10.157  13.653  1.00 23.93           C
ATOM    798  CD  GLN A  54      22.557   9.038  13.263  1.00 24.61           C
ATOM    799  OE1 GLN A  54      22.799   7.889  13.574  1.00 24.67           O
ATOM    800  NE2 GLN A  54      21.489   9.369  12.561  1.00 26.34           N
ATOM    801  H   GLN A  54      26.223   9.114  14.779  1.00 24.00           H
ATOM    802  HA  GLN A  54      25.274  11.568  14.994  1.00 23.91           H
ATOM    803  HB2 GLN A  54      24.113   9.046  15.264  1.00 26.33           H
ATOM    804  HB3 GLN A  54      23.264  10.324  15.686  1.00 26.33           H
ATOM    805  HG2 GLN A  54      23.056  11.008  13.564  1.00 28.71           H
ATOM    806  HG3 GLN A  54      24.285  10.120  13.064  1.00 28.71           H
ATOM    807 HE21 GLN A  54      21.323  10.196  12.401  1.00 31.61           H
ATOM    808 HE22 GLN A  54      20.959   8.757  12.263  1.00 31.61           H
ATOM    809  N   VAL A  55      25.693  10.020  17.751  1.00 21.34           N
ATOM    810  CA  VAL A  55      25.849  10.276  19.188  1.00 21.76           C
ATOM    811  C   VAL A  55      27.045  11.194  19.454  1.00 22.54           C
ATOM    812  O   VAL A  55      26.964  12.117  20.262  1.00 20.67           O
ATOM    813  CB  VAL A  55      25.945   8.944  19.944  1.00 22.07           C
ATOM    814  CG1 VAL A  55      26.328   9.173  21.418  1.00 25.06           C
ATOM    815  CG2 VAL A  55      24.618   8.202  19.820  1.00 23.77           C
ATOM    816  H   VAL A  55      25.844   9.211  17.502  1.00 25.61           H
ATOM    817  HA  VAL A  55      25.057  10.738  19.510  1.00 26.11           H
ATOM    818  HB  VAL A  55      26.635   8.398  19.537  1.00 26.48           H
ATOM    819 HG11 VAL A  55      26.374   8.314  21.866  1.00 30.07           H
ATOM    820 HG12 VAL A  55      27.190   9.614  21.457  1.00 30.07           H
ATOM    821 HG13 VAL A  55      25.652   9.732  21.838  1.00 30.07           H
ATOM    822 HG21 VAL A  55      24.691   7.333  20.251  1.00 28.52           H
ATOM    823 HG22 VAL A  55      23.921   8.724  20.239  1.00 28.52           H
ATOM    824 HG23 VAL A  55      24.421   8.089  18.877  1.00 28.52           H
ATOM    825  N   LYS A  56      28.166  10.974  18.770  1.00 20.89           N
ATOM    826  CA  LYS A  56      29.328  11.823  18.963  1.00 23.34           C
ATOM    827  C   LYS A  56      29.021  13.260  18.575  1.00 23.77           C
ATOM    828  O   LYS A  56      29.415  14.192  19.284  1.00 26.86           O
ATOM    829  CB  LYS A  56      30.528  11.290  18.162  1.00 23.47           C
ATOM    830  CG  LYS A  56      31.172  10.068  18.789  1.00 29.64           C
ATOM    831  CD  LYS A  56      32.454   9.719  18.049  1.00 41.36           C
ATOM    832  CE  LYS A  56      33.198   8.550  18.690  1.00 46.90           C
ATOM    833  NZ  LYS A  56      34.431   8.191  17.904  1.00 54.53           N1+
ATOM    834  H   LYS A  56      28.275  10.340  18.210  1.00 25.07           H
ATOM    835  HA  LYS A  56      29.570  11.815  19.903  1.00 28.01           H
ATOM    836  HB2 LYS A  56      30.243  11.052  17.264  1.00 28.16           H
ATOM    837  HB3 LYS A  56      31.204  11.983  18.116  1.00 28.16           H
ATOM    838  HG2 LYS A  56      31.390  10.263  19.713  1.00 35.56           H
ATOM    839  HG3 LYS A  56      30.566   9.311  18.733  1.00 35.56           H
ATOM    840  HD2 LYS A  56      32.239   9.477  17.134  1.00 49.63           H
ATOM    841  HD3 LYS A  56      33.044  10.490  18.060  1.00 49.63           H
ATOM    842  HE2 LYS A  56      33.465   8.789  19.591  1.00 56.28           H
ATOM    843  HE3 LYS A  56      32.612   7.775  18.707  1.00 56.28           H
ATOM    844  HZ1 LYS A  56      34.833   7.487  18.277  1.00 65.44           H
ATOM    845  HZ2 LYS A  56      34.211   7.984  17.066  1.00 65.44           H
ATOM    846  HZ3 LYS A  56      35.002   8.874  17.892  1.00 65.44           H
ATOM    847  N   GLY A  57      28.302  13.462  17.463  1.00 19.20           N
ATOM    848  CA  GLY A  57      27.942  14.812  17.048  1.00 22.34           C
ATOM    849  C   GLY A  57      26.939  15.470  17.985  1.00 21.93           C
ATOM    850  O   GLY A  57      27.052  16.653  18.305  1.00 21.48           O
ATOM    851  H   GLY A  57      28.009  12.843  16.950  1.00 23.04           H
ATOM    852  HA2 GLY A  57      28.738  15.360  17.004  1.00 26.81           H
ATOM    853  HA3 GLY A  57      27.545  14.782  16.163  1.00 26.81           H
ATOM    854  N   HIS A  58      25.967  14.707  18.467  1.00 20.99           N
ATOM    855  CA  HIS A  58      25.042  15.290  19.421  1.00 23.97           C
ATOM    856  C   HIS A  58      25.752  15.621  20.737  1.00 19.80           C
ATOM    857  O   HIS A  58      25.511  16.683  21.334  1.00 21.81           O
ATOM    858  CB  HIS A  58      23.854  14.353  19.649  1.00 23.82           C
ATOM    859  CG  HIS A  58      22.720  15.048  20.330  1.00 21.98           C
ATOM    860  ND1 HIS A  58      22.192  14.625  21.527  1.00 24.95           N
ATOM    861  CD2 HIS A  58      22.080  16.199  20.025  1.00 20.86           C
ATOM    862  CE1 HIS A  58      21.249  15.468  21.911  1.00 19.41           C
ATOM    863  NE2 HIS A  58      21.179  16.446  21.033  1.00 25.22           N
ATOM    864  H   HIS A  58      25.834  13.878  18.281  1.00 25.18           H
ATOM    865  HA  HIS A  58      24.700  16.122  19.054  1.00 28.76           H
ATOM    866  HB2 HIS A  58      24.147  13.635  20.232  1.00 28.58           H
ATOM    867  HB3 HIS A  58      23.546  13.986  18.804  1.00 28.58           H
ATOM    868  HD1 HIS A  58      22.428  13.913  21.948  1.00 29.94           H
ATOM    869  HD2 HIS A  58      22.227  16.729  19.282  1.00 25.04           H
ATOM    870  HE1 HIS A  58      20.730  15.401  22.673  1.00 23.30           H
ATOM    871  N   GLY A  59      26.616  14.724  21.209  1.00 21.45           N
ATOM    872  CA  GLY A  59      27.388  15.019  22.410  1.00 21.99           C
ATOM    873  C   GLY A  59      28.162  16.309  22.307  1.00 22.69           C
ATOM    874  O   GLY A  59      28.296  17.055  23.288  1.00 20.27           O
ATOM    875  H   GLY A  59      26.761  13.948  20.869  1.00 25.74           H
ATOM    876  HA2 GLY A  59      26.795  15.083  23.180  1.00 26.38           H
ATOM    877  HA3 GLY A  59      28.022  14.307  22.573  1.00 26.38           H
ATOM    878  N   LYS A  60      28.715  16.590  21.128  1.00 20.04           N
ATOM    879  CA  LYS A  60      29.433  17.844  20.955  1.00 22.11           C
ATOM    880  C   LYS A  60      28.496  19.041  21.029  1.00 23.13           C
ATOM    881  O   LYS A  60      28.838  20.067  21.620  1.00 22.76           O
ATOM    882  CB  LYS A  60      30.181  17.835  19.628  1.00 33.02           C
ATOM    883  CG  LYS A  60      31.001  19.091  19.377  1.00 40.44           C
ATOM    884  CD  LYS A  60      31.936  18.876  18.156  1.00 51.35           C
ATOM    885  CE  LYS A  60      32.847  17.611  18.325  1.00 60.18           C
ATOM    886  NZ  LYS A  60      33.765  17.343  17.154  1.00 65.38           N1+
ATOM    887  H   LYS A  60      28.709  16.072  20.445  1.00 24.04           H
ATOM    888  HA  LYS A  60      30.086  17.936  21.667  1.00 26.53           H
ATOM    889  HB2 LYS A  60      30.768  17.069  19.655  1.00 39.62           H
ATOM    890  HB3 LYS A  60      29.543  17.746  18.902  1.00 39.62           H
ATOM    891  HG2 LYS A  60      30.404  19.835  19.188  1.00 48.53           H
ATOM    892  HG3 LYS A  60      31.544  19.290  20.157  1.00 48.53           H
ATOM    893  HD2 LYS A  60      31.394  18.756  17.359  1.00 61.62           H
ATOM    894  HD3 LYS A  60      32.507  19.655  18.056  1.00 61.62           H
ATOM    895  HE2 LYS A  60      33.395  17.720  19.121  1.00 72.21           H
ATOM    896  HE3 LYS A  60      32.298  16.819  18.413  1.00 72.21           H
ATOM    897  HZ1 LYS A  60      34.260  16.622  17.324  1.00 78.45           H
ATOM    898  HZ2 LYS A  60      33.282  17.195  16.421  1.00 78.45           H
ATOM    899  HZ3 LYS A  60      34.301  18.040  17.016  1.00 78.45           H
ATOM    900  N   LYS A  61      27.305  18.937  20.438  1.00 22.73           N
ATOM    901  CA  LYS A  61      26.384  20.061  20.488  1.00 22.82           C
ATOM    902  C   LYS A  61      25.948  20.326  21.910  1.00 22.46           C
ATOM    903  O   LYS A  61      25.830  21.484  22.336  1.00 22.71           O
ATOM    904  CB  LYS A  61      25.170  19.777  19.609  1.00 22.17           C
ATOM    905  CG  LYS A  61      25.443  19.881  18.100  1.00 30.59           C
ATOM    906  CD  LYS A  61      24.265  19.359  17.350  1.00 39.46           C
ATOM    907  CE  LYS A  61      24.472  19.455  15.868  1.00 45.60           C
ATOM    908  NZ  LYS A  61      23.224  18.965  15.202  1.00 52.44           N1+
ATOM    909  H   LYS A  61      27.014  18.242  20.021  1.00 27.28           H
ATOM    910  HA  LYS A  61      26.831  20.857  20.161  1.00 27.38           H
ATOM    911  HB2 LYS A  61      24.883  18.865  19.783  1.00 26.61           H
ATOM    912  HB3 LYS A  61      24.456  20.390  19.837  1.00 26.61           H
ATOM    913  HG2 LYS A  61      25.587  20.808  17.848  1.00 36.70           H
ATOM    914  HG3 LYS A  61      26.212  19.337  17.865  1.00 36.70           H
ATOM    915  HD2 LYS A  61      24.102  18.431  17.578  1.00 47.35           H
ATOM    916  HD3 LYS A  61      23.491  19.901  17.575  1.00 47.35           H
ATOM    917  HE2 LYS A  61      24.624  20.384  15.622  1.00 54.72           H
ATOM    918  HE3 LYS A  61      25.219  18.899  15.603  1.00 54.72           H
ATOM    919  HZ1 LYS A  61      23.307  19.025  14.317  1.00 62.93           H
ATOM    920  HZ2 LYS A  61      23.074  18.117  15.427  1.00 62.93           H
ATOM    921  HZ3 LYS A  61      22.528  19.461  15.461  1.00 62.93           H
ATOM    922  N   VAL A  62      25.682  19.264  22.658  1.00 20.76           N
ATOM    923  CA  VAL A  62      25.256  19.432  24.046  1.00 20.56           C
ATOM    924  C   VAL A  62      26.366  20.091  24.857  1.00 22.69           C
ATOM    925  O   VAL A  62      26.129  21.040  25.616  1.00 19.59           O
ATOM    926  CB  VAL A  62      24.854  18.069  24.630  1.00 21.34           C
ATOM    927  CG1 VAL A  62      24.687  18.138  26.138  1.00 19.62           C
ATOM    928  CG2 VAL A  62      23.566  17.575  23.981  1.00 24.82           C
ATOM    929  H   VAL A  62      25.742  18.448  22.394  1.00 24.91           H
ATOM    930  HA  VAL A  62      24.480  20.008  24.069  1.00 24.67           H
ATOM    931  HB  VAL A  62      25.552  17.433  24.427  1.00 25.61           H
ATOM    932 HG11 VAL A  62      24.376  17.272  26.439  1.00 23.55           H
ATOM    933 HG12 VAL A  62      25.530  18.343  26.560  1.00 23.55           H
ATOM    934 HG13 VAL A  62      24.025  18.819  26.344  1.00 23.55           H
ATOM    935 HG21 VAL A  62      23.356  16.700  24.343  1.00 29.79           H
ATOM    936 HG22 VAL A  62      22.852  18.206  24.179  1.00 29.79           H
ATOM    937 HG23 VAL A  62      23.697  17.510  23.020  1.00 29.79           H
ATOM    938  N   ALA A  63      27.602  19.623  24.673  1.00 23.69           N
ATOM    939  CA  ALA A  63      28.728  20.184  25.428  1.00 22.10           C
ATOM    940  C   ALA A  63      28.999  21.634  25.048  1.00 26.38           C
ATOM    941  O   ALA A  63      29.320  22.444  25.914  1.00 26.62           O
ATOM    942  CB  ALA A  63      29.971  19.326  25.210  1.00 31.75           C
ATOM    943  H   ALA A  63      27.809  18.979  24.135  1.00 28.42           H
ATOM    944  HA  ALA A  63      28.531  20.176  26.376  1.00 26.51           H
ATOM    945  HB1 ALA A  63      30.688  19.704  25.736  1.00 38.10           H
ATOM    946  HB2 ALA A  63      29.790  18.418  25.510  1.00 38.10           H
ATOM    947  HB3 ALA A  63      30.205  19.342  24.268  1.00 38.10           H
ATOM    948  N   ASP A  64      28.863  21.996  23.765  1.00 24.01           N
ATOM    949  CA  ASP A  64      29.057  23.393  23.379  1.00 27.17           C
ATOM    950  C   ASP A  64      27.996  24.301  23.989  1.00 27.58           C
ATOM    951  O   ASP A  64      28.297  25.433  24.395  1.00 24.23           O
ATOM    952  CB  ASP A  64      29.061  23.528  21.850  1.00 32.15           C
ATOM    953  CG  ASP A  64      30.340  22.966  21.210  1.00 33.23           C
ATOM    954  OD1 ASP A  64      31.301  22.639  21.942  1.00 38.88           O
ATOM    955  OD2 ASP A  64      30.353  22.798  19.984  1.00 40.76           O1-
ATOM    956  H   ASP A  64      28.668  21.464  23.115  1.00 28.81           H
ATOM    957  HA  ASP A  64      29.920  23.682  23.713  1.00 32.60           H
ATOM    958  HB2 ASP A  64      28.305  23.039  21.492  1.00 38.58           H
ATOM    959  HB3 ASP A  64      28.990  24.464  21.611  1.00 38.58           H
ATOM    960  N   ALA A  65      26.747  23.824  24.067  1.00 23.98           N
ATOM    961  CA  ALA A  65      25.706  24.584  24.744  1.00 23.53           C
ATOM    962  C   ALA A  65      26.047  24.763  26.226  1.00 20.54           C
ATOM    963  O   ALA A  65      25.841  25.846  26.791  1.00 20.83           O
ATOM    964  CB  ALA A  65      24.348  23.892  24.583  1.00 22.67           C
ATOM    965  H   ALA A  65      26.487  23.070  23.746  1.00 28.77           H
ATOM    966  HA  ALA A  65      25.635  25.457  24.328  1.00 28.23           H
ATOM    967  HB1 ALA A  65      23.665  24.429  25.014  1.00 27.20           H
ATOM    968  HB2 ALA A  65      24.146  23.802  23.639  1.00 27.20           H
ATOM    969  HB3 ALA A  65      24.395  23.011  24.994  1.00 27.20           H
ATOM    970  N   LEU A  66      26.578  23.721  26.877  1.00 18.09           N
ATOM    971  CA  LEU A  66      26.971  23.897  28.276  1.00 21.04           C
ATOM    972  C   LEU A  66      28.134  24.883  28.428  1.00 22.13           C
ATOM    973  O   LEU A  66      28.156  25.695  29.358  1.00 21.32           O
ATOM    974  CB  LEU A  66      27.309  22.555  28.885  1.00 25.30           C
ATOM    975  CG  LEU A  66      26.102  21.613  29.095  1.00 25.36           C
ATOM    976  CD1 LEU A  66      26.627  20.268  29.560  1.00 26.13           C
ATOM    977  CD2 LEU A  66      25.019  22.197  30.054  1.00 26.19           C
ATOM    978  H   LEU A  66      26.709  22.938  26.548  1.00 21.71           H
ATOM    979  HA  LEU A  66      26.224  24.263  28.771  1.00 25.25           H
ATOM    980  HB2 LEU A  66      27.928  22.104  28.291  1.00 30.36           H
ATOM    981  HB3 LEU A  66      27.723  22.704  29.751  1.00 30.36           H
ATOM    982  HG  LEU A  66      25.668  21.468  28.239  1.00 30.43           H
ATOM    983 HD11 LEU A  66      25.884  19.659  29.674  1.00 31.36           H
ATOM    984 HD12 LEU A  66      27.245  19.915  28.900  1.00 31.36           H
ATOM    985 HD13 LEU A  66      27.090  20.399  30.406  1.00 31.36           H
ATOM    986 HD21 LEU A  66      24.329  21.526  30.180  1.00 31.42           H
ATOM    987 HD22 LEU A  66      25.426  22.422  30.907  1.00 31.42           H
ATOM    988 HD23 LEU A  66      24.628  22.988  29.655  1.00 31.42           H
ATOM    989  N   THR A  67      29.122  24.818  27.542  1.00 24.97           N
ATOM    990  CA  THR A  67      30.201  25.810  27.531  1.00 23.08           C
ATOM    991  C   THR A  67      29.662  27.231  27.377  1.00 22.12           C
ATOM    992  O   THR A  67      30.134  28.169  28.043  1.00 25.24           O
ATOM    993  CB  THR A  67      31.171  25.483  26.395  1.00 29.48           C
ATOM    994  OG1 THR A  67      31.691  24.167  26.593  1.00 29.27           O
ATOM    995  CG2 THR A  67      32.322  26.517  26.323  1.00 35.56           C
ATOM    996  H   THR A  67      29.199  24.196  26.955  1.00 29.97           H
ATOM    997  HA  THR A  67      30.689  25.756  28.366  1.00 27.69           H
ATOM    998  HB  THR A  67      30.692  25.512  25.550  1.00 35.38           H
ATOM    999  HG1 THR A  67      31.084  23.594  26.485  1.00 35.12           H
ATOM   1000 HG21 THR A  67      32.916  26.293  25.592  1.00 42.67           H
ATOM   1001 HG22 THR A  67      31.979  27.412  26.187  1.00 42.67           H
ATOM   1002 HG23 THR A  67      32.821  26.488  27.155  1.00 42.67           H
ATOM   1003  N   ASN A  68      28.679  27.410  26.504  1.00 23.33           N
ATOM   1004  CA  ASN A  68      28.041  28.709  26.333  1.00 25.55           C
ATOM   1005  C   ASN A  68      27.396  29.162  27.635  1.00 30.69           C
ATOM   1006  O   ASN A  68      27.536  30.319  28.052  1.00 25.20           O
ATOM   1007  CB  ASN A  68      27.000  28.618  25.213  1.00 27.61           C
ATOM   1008  CG  ASN A  68      26.270  29.925  24.965  1.00 29.92           C
ATOM   1009  OD1 ASN A  68      26.870  30.983  24.971  1.00 35.12           O
ATOM   1010  ND2 ASN A  68      24.976  29.843  24.701  1.00 34.80           N
ATOM   1011  H   ASN A  68      28.360  26.790  26.003  1.00 28.00           H
ATOM   1012  HA  ASN A  68      28.717  29.357  26.083  1.00 30.66           H
ATOM   1013  HB2 ASN A  68      27.463  28.396  24.391  1.00 33.13           H
ATOM   1014  HB3 ASN A  68      26.348  27.932  25.425  1.00 33.13           H
ATOM   1015 HD21 ASN A  68      24.521  30.558  24.567  1.00 41.76           H
ATOM   1016 HD22 ASN A  68      24.595  29.072  24.663  1.00 41.76           H
ATOM   1017  N   ALA A  69      26.710  28.240  28.309  1.00 23.60           N
ATOM   1018  CA  ALA A  69      26.051  28.582  29.550  1.00 22.07           C
ATOM   1019  C   ALA A  69      27.073  28.948  30.610  1.00 21.95           C
ATOM   1020  O   ALA A  69      26.856  29.875  31.377  1.00 26.22           O
ATOM   1021  CB  ALA A  69      25.190  27.422  30.025  1.00 22.79           C
ATOM   1022  H   ALA A  69      26.634  27.415  28.070  1.00 28.32           H
ATOM   1023  HA  ALA A  69      25.474  29.342  29.402  1.00 26.49           H
ATOM   1024  HB1 ALA A  69      24.766  27.683  30.855  1.00 27.35           H
ATOM   1025  HB2 ALA A  69      24.521  27.228  29.347  1.00 27.35           H
ATOM   1026  HB3 ALA A  69      25.761  26.650  30.164  1.00 27.35           H
ATOM   1027  N   VAL A  70      28.190  28.221  30.677  1.00 21.06           N
ATOM   1028  CA  VAL A  70      29.239  28.579  31.638  1.00 25.77           C
ATOM   1029  C   VAL A  70      29.762  29.986  31.359  1.00 27.16           C
ATOM   1030  O   VAL A  70      29.981  30.788  32.274  1.00 27.96           O
ATOM   1031  CB  VAL A  70      30.367  27.534  31.586  1.00 27.51           C
ATOM   1032  CG1 VAL A  70      31.606  27.997  32.388  1.00 26.67           C
ATOM   1033  CG2 VAL A  70      29.857  26.169  32.092  1.00 29.69           C
ATOM   1034  H   VAL A  70      28.358  27.527  30.194  1.00 25.28           H
ATOM   1035  HA  VAL A  70      28.868  28.578  32.537  1.00 30.93           H
ATOM   1036  HB  VAL A  70      30.640  27.429  30.662  1.00 33.02           H
ATOM   1037 HG11 VAL A  70      32.281  27.301  32.346  1.00 32.01           H
ATOM   1038 HG12 VAL A  70      31.963  28.813  32.007  1.00 32.01           H
ATOM   1039 HG13 VAL A  70      31.342  28.141  33.311  1.00 32.01           H
ATOM   1040 HG21 VAL A  70      30.590  25.531  32.088  1.00 35.63           H
ATOM   1041 HG22 VAL A  70      29.515  26.278  32.996  1.00 35.63           H
ATOM   1042 HG23 VAL A  70      29.149  25.855  31.509  1.00 35.63           H
ATOM   1043  N   ALA A  71      29.948  30.307  30.082  1.00 28.60           N
ATOM   1044  CA  ALA A  71      30.489  31.598  29.679  1.00 28.63           C
ATOM   1045  C   ALA A  71      29.548  32.731  29.987  1.00 30.37           C
ATOM   1046  O   ALA A  71      29.992  33.880  30.083  1.00 32.61           O
ATOM   1047  CB  ALA A  71      30.775  31.588  28.177  1.00 31.86           C
ATOM   1048  H   ALA A  71      29.750  29.790  29.423  1.00 34.33           H
ATOM   1049  HA  ALA A  71      31.317  31.769  30.155  1.00 34.36           H
ATOM   1050  HB1 ALA A  71      31.108  32.459  27.919  1.00 38.24           H
ATOM   1051  HB2 ALA A  71      31.437  30.905  27.985  1.00 38.24           H
ATOM   1052  HB3 ALA A  71      29.952  31.401  27.696  1.00 38.24           H
ATOM   1053  N   HIS A  72      28.260  32.445  30.082  1.00 26.85           N
ATOM   1054  CA  HIS A  72      27.219  33.435  30.295  1.00 28.81           C
ATOM   1055  C   HIS A  72      26.395  33.061  31.496  1.00 26.04           C
ATOM   1056  O   HIS A  72      25.169  33.204  31.522  1.00 30.39           O
ATOM   1057  CB  HIS A  72      26.350  33.577  29.051  1.00 33.17           C
ATOM   1058  CG  HIS A  72      27.123  34.050  27.858  1.00 34.62           C
ATOM   1059  ND1 HIS A  72      27.562  33.196  26.870  1.00 39.47           N
ATOM   1060  CD2 HIS A  72      27.552  35.287  27.503  1.00 34.63           C
ATOM   1061  CE1 HIS A  72      28.217  33.887  25.950  1.00 41.62           C
ATOM   1062  NE2 HIS A  72      28.228  35.157  26.314  1.00 40.45           N
ATOM   1063  H   HIS A  72      27.955  31.644  30.020  1.00 32.21           H
ATOM   1064  HA  HIS A  72      27.636  34.289  30.472  1.00 34.57           H
ATOM   1065  HB2 HIS A  72      25.646  34.220  29.230  1.00 39.81           H
ATOM   1066  HB3 HIS A  72      25.957  32.716  28.843  1.00 39.81           H
ATOM   1067  HD1 HIS A  72      27.423  32.347  26.852  1.00 47.37           H
ATOM   1068  HD2 HIS A  72      27.412  36.075  27.976  1.00 41.55           H
ATOM   1069  HE1 HIS A  72      28.608  33.537  25.180  1.00 49.94           H
ATOM   1070  N   VAL A  73      27.076  32.575  32.518  1.00 31.09           N
ATOM   1071  CA  VAL A  73      26.374  32.032  33.669  1.00 30.96           C
ATOM   1072  C   VAL A  73      25.528  33.093  34.360  1.00 37.22           C
ATOM   1073  O   VAL A  73      24.497  32.770  34.955  1.00 45.27           O
ATOM   1074  CB  VAL A  73      27.373  31.366  34.628  1.00 37.98           C
ATOM   1075  CG1 VAL A  73      28.201  32.413  35.408  1.00 34.77           C
ATOM   1076  CG2 VAL A  73      26.623  30.433  35.554  1.00 40.86           C
ATOM   1077  H   VAL A  73      27.937  32.537  32.557  1.00 37.31           H
ATOM   1078  HA  VAL A  73      25.768  31.345  33.352  1.00 37.15           H
ATOM   1079  HB  VAL A  73      27.991  30.828  34.106  1.00 45.58           H
ATOM   1080 HG11 VAL A  73      28.818  31.949  35.995  1.00 41.73           H
ATOM   1081 HG12 VAL A  73      28.702  32.949  34.775  1.00 41.73           H
ATOM   1082 HG13 VAL A  73      27.610  32.976  35.931  1.00 41.73           H
ATOM   1083 HG21 VAL A  73      27.257  30.011  36.155  1.00 49.03           H
ATOM   1084 HG22 VAL A  73      25.980  30.952  36.059  1.00 49.03           H
ATOM   1085 HG23 VAL A  73      26.165  29.762  35.023  1.00 49.03           H
ATOM   1086  N   ASP A  74      25.908  34.368  34.264  1.00 33.64           N
ATOM   1087  CA  ASP A  74      25.127  35.441  34.874  1.00 35.74           C
ATOM   1088  C   ASP A  74      23.856  35.780  34.093  1.00 39.69           C
ATOM   1089  O   ASP A  74      22.958  36.421  34.646  1.00 45.66           O
ATOM   1090  CB  ASP A  74      25.986  36.702  35.008  1.00 39.60           C
ATOM   1091  CG  ASP A  74      27.109  36.552  36.038  1.00 46.06           C
ATOM   1092  OD1 ASP A  74      26.815  36.202  37.192  1.00 47.51           O
ATOM   1093  OD2 ASP A  74      28.290  36.783  35.693  1.00 52.36           O1-
ATOM   1094  H   ASP A  74      26.613  34.635  33.846  1.00 40.37           H
ATOM   1095  HA  ASP A  74      24.871  35.162  35.766  1.00 42.89           H
ATOM   1096  HB2 ASP A  74      26.389  36.899  34.148  1.00 47.52           H
ATOM   1097  HB3 ASP A  74      25.417  37.433  35.288  1.00 47.52           H
ATOM   1098  N   ASP A  75      23.741  35.362  32.836  1.00 32.68           N
ATOM   1099  CA  ASP A  75      22.537  35.605  32.055  1.00 33.87           C
ATOM   1100  C   ASP A  75      22.180  34.379  31.207  1.00 31.61           C
ATOM   1101  O   ASP A  75      22.131  34.420  29.980  1.00 31.15           O
ATOM   1102  CB  ASP A  75      22.705  36.836  31.175  1.00 45.10           C
ATOM   1103  CG  ASP A  75      21.392  37.295  30.578  1.00 50.76           C
ATOM   1104  OD1 ASP A  75      20.314  36.799  31.026  1.00 54.18           O
ATOM   1105  OD2 ASP A  75      21.437  38.125  29.647  1.00 51.05           O1-
ATOM   1106  H   ASP A  75      24.355  34.933  32.413  1.00 39.22           H
ATOM   1107  HA  ASP A  75      21.803  35.779  32.664  1.00 40.64           H
ATOM   1108  HB2 ASP A  75      23.073  37.561  31.707  1.00 54.12           H
ATOM   1109  HB3 ASP A  75      23.314  36.619  30.449  1.00 54.12           H
ATOM   1110  N   MET A  76      21.862  33.268  31.872  1.00 31.53           N
ATOM   1111  CA  MET A  76      21.614  32.017  31.157  1.00 34.79           C
ATOM   1112  C   MET A  76      20.308  32.030  30.357  1.00 31.56           C
ATOM   1113  O   MET A  76      20.275  31.483  29.244  1.00 28.13           O
ATOM   1114  CB  MET A  76      21.607  30.833  32.129  1.00 30.45           C
ATOM   1115  CG  MET A  76      22.986  30.219  32.351  1.00 42.16           C
ATOM   1116  SD  MET A  76      22.909  28.630  33.210  1.00 43.09           S
ATOM   1117  CE  MET A  76      22.781  29.126  34.886  1.00 36.77           C
ATOM   1118  H   MET A  76      21.771  33.215  32.725  1.00 37.83           H
ATOM   1119  HA  MET A  76      22.344  31.882  30.530  1.00 41.75           H
ATOM   1120  HB2 MET A  76      21.272  31.137  32.988  1.00 36.54           H
ATOM   1121  HB3 MET A  76      21.027  30.140  31.772  1.00 36.54           H
ATOM   1122  HG2 MET A  76      23.405  30.070  31.489  1.00 50.59           H
ATOM   1123  HG3 MET A  76      23.520  30.825  32.885  1.00 50.59           H
ATOM   1124  HE1 MET A  76      22.723  28.331  35.437  1.00 44.13           H
ATOM   1125  HE2 MET A  76      23.576  29.634  35.109  1.00 44.13           H
ATOM   1126  HE3 MET A  76      21.990  29.676  34.997  1.00 44.13           H
ATOM   1127  N   PRO A  77      19.211  32.615  30.856  1.00 31.49           N
ATOM   1128  CA  PRO A  77      17.975  32.573  30.047  1.00 35.46           C
ATOM   1129  C   PRO A  77      18.143  33.227  28.698  1.00 34.17           C
ATOM   1130  O   PRO A  77      17.585  32.758  27.696  1.00 33.04           O
ATOM   1131  CB  PRO A  77      16.934  33.301  30.917  1.00 38.51           C
ATOM   1132  CG  PRO A  77      17.729  33.963  31.989  1.00 42.63           C
ATOM   1133  CD  PRO A  77      18.948  33.134  32.203  1.00 33.94           C
ATOM   1134  HA  PRO A  77      17.689  31.655  29.921  1.00 42.55           H
ATOM   1135  HB2 PRO A  77      16.444  33.949  30.388  1.00 46.22           H
ATOM   1136  HB3 PRO A  77      16.323  32.654  31.306  1.00 46.22           H
ATOM   1137  HG2 PRO A  77      17.990  34.844  31.675  1.00 51.16           H
ATOM   1138  HG3 PRO A  77      17.202  34.025  32.801  1.00 51.16           H
ATOM   1139  HD2 PRO A  77      19.675  33.676  32.533  1.00 40.72           H
ATOM   1140  HD3 PRO A  77      18.733  32.411  32.812  1.00 40.72           H
ATOM   1141  N   ASN A  78      18.932  34.290  28.633  1.00 33.47           N
ATOM   1142  CA  ASN A  78      19.170  34.929  27.356  1.00 33.01           C
ATOM   1143  C   ASN A  78      20.107  34.086  26.499  1.00 30.35           C
ATOM   1144  O   ASN A  78      19.827  33.826  25.318  1.00 29.31           O
ATOM   1145  CB  ASN A  78      19.717  36.329  27.616  1.00 37.61           C
ATOM   1146  CG  ASN A  78      19.257  37.318  26.587  1.00 50.12           C
ATOM   1147  OD1 ASN A  78      19.602  37.210  25.404  1.00 51.09           O
ATOM   1148  ND2 ASN A  78      18.459  38.294  27.021  1.00 55.85           N
ATOM   1149  H   ASN A  78      19.339  34.647  29.300  1.00 40.16           H
ATOM   1150  HA  ASN A  78      18.327  35.013  26.883  1.00 39.61           H
ATOM   1151  HB2 ASN A  78      19.374  36.635  28.474  1.00 45.13           H
ATOM   1152  HB3 ASN A  78      20.684  36.305  27.634  1.00 45.13           H
ATOM   1153 HD21 ASN A  78      18.135  38.866  26.465  1.00 67.02           H
ATOM   1154 HD22 ASN A  78      18.274  38.354  27.860  1.00 67.02           H
ATOM   1155  N   ALA A  79      21.177  33.574  27.101  1.00 27.47           N
ATOM   1156  CA  ALA A  79      22.158  32.796  26.352  1.00 29.99           C
ATOM   1157  C   ALA A  79      21.574  31.518  25.756  1.00 29.55           C
ATOM   1158  O   ALA A  79      21.996  31.099  24.677  1.00 30.81           O
ATOM   1159  CB  ALA A  79      23.331  32.434  27.264  1.00 34.04           C
ATOM   1160  H   ALA A  79      21.353  33.660  27.940  1.00 32.96           H
ATOM   1161  HA  ALA A  79      22.484  33.340  25.617  1.00 35.99           H
ATOM   1162  HB1 ALA A  79      23.971  31.920  26.751  1.00 40.85           H
ATOM   1163  HB2 ALA A  79      23.741  33.257  27.579  1.00 40.85           H
ATOM   1164  HB3 ALA A  79      23.006  31.917  28.017  1.00 40.85           H
ATOM   1165  N   LEU A  80      20.621  30.887  26.439  1.00 25.60           N
ATOM   1166  CA  LEU A  80      20.012  29.632  26.009  1.00 25.20           C
ATOM   1167  C   LEU A  80      18.610  29.816  25.423  1.00 29.90           C
ATOM   1168  O   LEU A  80      17.850  28.847  25.312  1.00 26.90           O
ATOM   1169  CB  LEU A  80      19.958  28.679  27.204  1.00 25.67           C
ATOM   1170  CG  LEU A  80      21.314  28.270  27.749  1.00 30.54           C
ATOM   1171  CD1 LEU A  80      21.163  27.421  29.003  1.00 30.08           C
ATOM   1172  CD2 LEU A  80      22.093  27.511  26.666  1.00 38.16           C
ATOM   1173  H   LEU A  80      20.299  31.179  27.180  1.00 30.72           H
ATOM   1174  HA  LEU A  80      20.564  29.229  25.323  1.00 30.24           H
ATOM   1175  HB2 LEU A  80      19.483  29.123  27.923  1.00 30.81           H
ATOM   1176  HB3 LEU A  80      19.482  27.875  26.946  1.00 30.81           H
ATOM   1177  HG  LEU A  80      21.813  29.067  27.976  1.00 36.65           H
ATOM   1178 HD11 LEU A  80      22.042  27.184  29.335  1.00 36.10           H
ATOM   1179 HD12 LEU A  80      20.672  27.921  29.675  1.00 36.10           H
ATOM   1180 HD13 LEU A  80      20.670  26.617  28.771  1.00 36.10           H
ATOM   1181 HD21 LEU A  80      22.924  27.191  27.049  1.00 45.79           H
ATOM   1182 HD22 LEU A  80      21.555  26.762  26.361  1.00 45.79           H
ATOM   1183 HD23 LEU A  80      22.279  28.106  25.922  1.00 45.79           H
ATOM   1184  N   SER A  81      18.253  31.043  25.045  1.00 29.97           N
ATOM   1185  CA  SER A  81      16.890  31.353  24.624  1.00 31.71           C
ATOM   1186  C   SER A  81      16.458  30.487  23.447  1.00 25.40           C
ATOM   1187  O   SER A  81      15.337  29.958  23.425  1.00 26.69           O
ATOM   1188  CB  SER A  81      16.817  32.850  24.253  1.00 38.41           C
ATOM   1189  OG  SER A  81      15.516  33.214  23.824  1.00 46.42           O
ATOM   1190  H   SER A  81      18.782  31.720  25.030  1.00 35.96           H
ATOM   1191  HA  SER A  81      16.275  31.198  25.360  1.00 38.05           H
ATOM   1192  HB2 SER A  81      17.064  33.389  25.021  1.00 46.09           H
ATOM   1193  HB3 SER A  81      17.434  33.014  23.520  1.00 46.09           H
ATOM   1194  HG  SER A  81      15.522  34.002  23.530  1.00 55.70           H
ATOM   1195  N   ALA A  82      17.328  30.346  22.436  1.00 28.68           N
ATOM   1196  CA  ALA A  82      16.969  29.569  21.256  1.00 30.67           C
ATOM   1197  C   ALA A  82      16.742  28.107  21.604  1.00 23.84           C
ATOM   1198  O   ALA A  82      15.878  27.444  21.012  1.00 22.15           O
ATOM   1199  CB  ALA A  82      18.064  29.678  20.213  1.00 31.75           C
ATOM   1200  H   ALA A  82      18.117  30.685  22.413  1.00 34.42           H
ATOM   1201  HA  ALA A  82      16.147  29.922  20.879  1.00 36.81           H
ATOM   1202  HB1 ALA A  82      17.818  29.132  19.451  1.00 38.10           H
ATOM   1203  HB2 ALA A  82      18.131  30.607  19.949  1.00 38.10           H
ATOM   1204  HB3 ALA A  82      18.901  29.367  20.589  1.00 38.10           H
ATOM   1205  N   LEU A  83      17.568  27.575  22.520  1.00 22.79           N
ATOM   1206  CA  LEU A  83      17.473  26.169  22.904  1.00 26.66           C
ATOM   1207  C   LEU A  83      16.261  25.922  23.771  1.00 21.65           C
ATOM   1208  O   LEU A  83      15.685  24.833  23.711  1.00 19.68           O
ATOM   1209  CB  LEU A  83      18.730  25.714  23.671  1.00 27.04           C
ATOM   1210  CG  LEU A  83      19.935  25.229  22.866  1.00 34.96           C
ATOM   1211  CD1 LEU A  83      21.089  24.801  23.778  1.00 32.54           C
ATOM   1212  CD2 LEU A  83      19.537  24.059  21.983  1.00 31.41           C
ATOM   1213  H   LEU A  83      18.182  28.015  22.940  1.00 27.35           H
ATOM   1214  HA  LEU A  83      17.370  25.627  22.105  1.00 31.99           H
ATOM   1215  HB2 LEU A  83      19.031  26.460  24.214  1.00 32.45           H
ATOM   1216  HB3 LEU A  83      18.474  24.987  24.262  1.00 32.45           H
ATOM   1217  HG  LEU A  83      20.254  25.947  22.300  1.00 41.95           H
ATOM   1218 HD11 LEU A  83      21.839  24.500  23.241  1.00 39.05           H
ATOM   1219 HD12 LEU A  83      21.352  25.551  24.334  1.00 39.05           H
ATOM   1220 HD13 LEU A  83      20.774  24.072  24.340  1.00 39.05           H
ATOM   1221 HD21 LEU A  83      20.321  23.728  21.531  1.00 37.69           H
ATOM   1222 HD22 LEU A  83      19.162  23.367  22.555  1.00 37.69           H
ATOM   1223 HD23 LEU A  83      18.880  24.348  21.333  1.00 37.69           H
ATOM   1224  N   SER A  84      15.887  26.907  24.601  1.00 19.86           N
ATOM   1225  CA  SER A  84      14.645  26.830  25.364  1.00 22.55           C
ATOM   1226  C   SER A  84      13.448  26.756  24.428  1.00 21.03           C
ATOM   1227  O   SER A  84      12.522  25.975  24.647  1.00 23.64           O
ATOM   1228  CB  SER A  84      14.496  28.053  26.274  1.00 25.41           C
ATOM   1229  OG  SER A  84      15.540  28.082  27.209  1.00 41.95           O
ATOM   1230  H   SER A  84      16.336  27.630  24.741  1.00 23.83           H
ATOM   1231  HA  SER A  84      14.662  26.034  25.914  1.00 27.06           H
ATOM   1232  HB2 SER A  84      14.519  28.866  25.743  1.00 30.49           H
ATOM   1233  HB3 SER A  84      13.655  27.994  26.755  1.00 30.49           H
ATOM   1234  HG  SER A  84      15.236  27.880  27.967  1.00 50.34           H
ATOM   1235  N   ASP A  85      13.451  27.573  23.378  1.00 21.73           N
ATOM   1236  CA  ASP A  85      12.351  27.535  22.403  1.00 24.67           C
ATOM   1237  C   ASP A  85      12.285  26.181  21.723  1.00 20.92           C
ATOM   1238  O   ASP A  85      11.210  25.600  21.568  1.00 22.62           O
ATOM   1239  CB  ASP A  85      12.521  28.612  21.323  1.00 24.74           C
ATOM   1240  CG  ASP A  85      12.261  30.011  21.817  1.00 39.12           C
ATOM   1241  OD1 ASP A  85      11.457  30.187  22.749  1.00 44.04           O
ATOM   1242  OD2 ASP A  85      12.840  30.951  21.218  1.00 45.12           O1-
ATOM   1243  H   ASP A  85      14.066  28.150  23.212  1.00 26.07           H
ATOM   1244  HA  ASP A  85      11.503  27.680  22.855  1.00 29.60           H
ATOM   1245  HB2 ASP A  85      13.424  28.578  20.977  1.00 29.68           H
ATOM   1246  HB3 ASP A  85      11.888  28.436  20.609  1.00 29.68           H
ATOM   1247  N   LEU A  86      13.437  25.664  21.303  1.00 21.42           N
ATOM   1248  CA  LEU A  86      13.465  24.400  20.581  1.00 18.77           C
ATOM   1249  C   LEU A  86      12.917  23.261  21.430  1.00 21.20           C
ATOM   1250  O   LEU A  86      12.147  22.415  20.953  1.00 18.50           O
ATOM   1251  CB  LEU A  86      14.908  24.093  20.161  1.00 19.86           C
ATOM   1252  CG  LEU A  86      15.181  22.783  19.481  1.00 25.56           C
ATOM   1253  CD1 LEU A  86      14.569  22.812  18.112  1.00 30.98           C
ATOM   1254  CD2 LEU A  86      16.687  22.550  19.387  1.00 32.81           C
ATOM   1255  H   LEU A  86      14.208  26.027  21.425  1.00 25.71           H
ATOM   1256  HA  LEU A  86      12.926  24.478  19.781  1.00 22.52           H
ATOM   1257  HB2 LEU A  86      15.204  24.781  19.548  1.00 23.83           H
ATOM   1258  HB3 LEU A  86      15.461  24.110  20.956  1.00 23.83           H
ATOM   1259  HG  LEU A  86      14.784  22.061  19.991  1.00 30.67           H
ATOM   1260 HD11 LEU A  86      14.762  21.973  17.662  1.00 37.17           H
ATOM   1261 HD12 LEU A  86      13.611  22.929  18.208  1.00 37.17           H
ATOM   1262 HD13 LEU A  86      14.950  23.555  17.618  1.00 37.17           H
ATOM   1263 HD21 LEU A  86      16.848  21.707  18.931  1.00 39.37           H
ATOM   1264 HD22 LEU A  86      17.084  23.277  18.881  1.00 39.37           H
ATOM   1265 HD23 LEU A  86      17.064  22.526  20.282  1.00 39.37           H
ATOM   1266  N   HIS A  87      13.352  23.185  22.688  1.00 18.19           N
ATOM   1267  CA  HIS A  87      12.902  22.073  23.507  1.00 20.03           C
ATOM   1268  C   HIS A  87      11.436  22.219  23.848  1.00 18.23           C
ATOM   1269  O   HIS A  87      10.705  21.231  23.867  1.00 18.47           O
ATOM   1270  CB  HIS A  87      13.757  21.952  24.763  1.00 18.15           C
ATOM   1271  CG  HIS A  87      15.096  21.356  24.480  1.00 20.06           C
ATOM   1272  ND1 HIS A  87      16.118  22.093  23.927  1.00 20.90           N1+
ATOM   1273  CD2 HIS A  87      15.550  20.083  24.570  1.00 19.86           C
ATOM   1274  CE1 HIS A  87      17.157  21.310  23.721  1.00 20.74           C
ATOM   1275  NE2 HIS A  87      16.845  20.086  24.111  1.00 19.31           N
ATOM   1276  H   HIS A  87      13.880  23.744  23.068  1.00 21.83           H
ATOM   1277  HA  HIS A  87      13.002  21.254  22.994  1.00 24.04           H
ATOM   1278  HB2 HIS A  87      13.294  21.377  25.398  1.00 21.77           H
ATOM   1279  HB3 HIS A  87      13.891  22.837  25.146  1.00 21.77           H
ATOM   1280  HD1 HIS A  87      16.085  22.933  23.751  1.00 25.08           H
ATOM   1281  HD2 HIS A  87      15.085  19.350  24.902  1.00 23.83           H
ATOM   1282  HE1 HIS A  87      17.976  21.586  23.375  1.00 24.88           H
ATOM   1283  N   ALA A  88      10.983  23.451  24.078  1.00 17.98           N
ATOM   1284  CA  ALA A  88       9.591  23.684  24.453  1.00 21.48           C
ATOM   1285  C   ALA A  88       8.627  23.439  23.294  1.00 26.86           C
ATOM   1286  O   ALA A  88       7.546  22.881  23.500  1.00 21.33           O
ATOM   1287  CB  ALA A  88       9.416  25.116  24.987  1.00 22.31           C
ATOM   1288  H   ALA A  88      11.469  24.160  24.030  1.00 21.58           H
ATOM   1289  HA  ALA A  88       9.355  23.068  25.167  1.00 25.78           H
ATOM   1290  HB1 ALA A  88       8.481  25.277  25.181  1.00 26.77           H
ATOM   1291  HB2 ALA A  88       9.940  25.221  25.795  1.00 26.77           H
ATOM   1292  HB3 ALA A  88       9.719  25.737  24.305  1.00 26.77           H
ATOM   1293  N   HIS A  89       8.982  23.859  22.073  1.00 20.80           N
ATOM   1294  CA  HIS A  89       8.014  23.874  20.975  1.00 24.40           C
ATOM   1295  C   HIS A  89       8.196  22.779  19.935  1.00 26.09           C
ATOM   1296  O   HIS A  89       7.234  22.459  19.238  1.00 27.44           O
ATOM   1297  CB  HIS A  89       8.058  25.237  20.279  1.00 28.27           C
ATOM   1298  CG  HIS A  89       7.728  26.363  21.209  1.00 32.17           C
ATOM   1299  ND1 HIS A  89       6.711  26.281  22.141  1.00 38.73           N
ATOM   1300  CD2 HIS A  89       8.288  27.583  21.369  1.00 37.89           C
ATOM   1301  CE1 HIS A  89       6.650  27.414  22.819  1.00 31.79           C
ATOM   1302  NE2 HIS A  89       7.592  28.219  22.367  1.00 37.83           N
ATOM   1303  H   HIS A  89       9.769  24.147  21.863  1.00 24.96           H
ATOM   1304  HA  HIS A  89       7.126  23.773  21.345  1.00 29.28           H
ATOM   1305  HB2 HIS A  89       7.413  25.250  19.558  1.00 33.92           H
ATOM   1306  HB3 HIS A  89       8.948  25.387  19.925  1.00 33.92           H
ATOM   1307  HD2 HIS A  89       9.001  27.934  20.883  1.00 45.46           H
ATOM   1308  HE1 HIS A  89       6.048  27.613  23.499  1.00 38.14           H
ATOM   1309  HE2 HIS A  89       7.755  29.011  22.658  1.00 45.40           H
ATOM   1310  N   LYS A  90       9.382  22.204  19.813  1.00 23.73           N
ATOM   1311  CA  LYS A  90       9.630  21.174  18.816  1.00 22.43           C
ATOM   1312  C   LYS A  90       9.976  19.835  19.452  1.00 22.87           C
ATOM   1313  O   LYS A  90       9.261  18.860  19.213  1.00 23.18           O
ATOM   1314  CB  LYS A  90      10.725  21.630  17.839  1.00 23.52           C
ATOM   1315  CG  LYS A  90      10.294  22.809  16.993  1.00 30.80           C
ATOM   1316  CD  LYS A  90      11.296  23.117  15.881  1.00 40.02           C
ATOM   1317  CE  LYS A  90      10.912  24.407  15.133  1.00 44.60           C
ATOM   1318  NZ  LYS A  90       9.538  24.291  14.566  1.00 56.53           N1+
ATOM   1319  H   LYS A  90      10.067  22.388  20.302  1.00 28.48           H
ATOM   1320  HA  LYS A  90       8.818  21.043  18.303  1.00 26.92           H
ATOM   1321  HB2 LYS A  90      11.516  21.895  18.331  1.00 28.22           H
ATOM   1322  HB3 LYS A  90      10.932  20.886  17.247  1.00 28.22           H
ATOM   1323  HG2 LYS A  90       9.436  22.614  16.580  1.00 36.95           H
ATOM   1324  HG3 LYS A  90      10.214  23.588  17.564  1.00 36.95           H
ATOM   1325  HD2 LYS A  90      12.178  23.234  16.267  1.00 48.03           H
ATOM   1326  HD3 LYS A  90      11.303  22.385  15.244  1.00 48.03           H
ATOM   1327  HE2 LYS A  90      10.915  25.152  15.754  1.00 53.52           H
ATOM   1328  HE3 LYS A  90      11.537  24.569  14.408  1.00 53.52           H
ATOM   1329  HZ1 LYS A  90       9.387  24.946  13.980  1.00 67.84           H
ATOM   1330  HZ2 LYS A  90       9.445  23.506  14.157  1.00 67.84           H
ATOM   1331  HZ3 LYS A  90       8.937  24.341  15.222  1.00 67.84           H
ATOM   1332  N   LEU A  91      11.030  19.747  20.279  1.00 18.92           N
ATOM   1333  CA  LEU A  91      11.457  18.448  20.799  1.00 21.09           C
ATOM   1334  C   LEU A  91      10.509  17.936  21.888  1.00 21.87           C
ATOM   1335  O   LEU A  91      10.133  16.754  21.896  1.00 21.08           O
ATOM   1336  CB  LEU A  91      12.895  18.559  21.327  1.00 17.98           C
ATOM   1337  CG  LEU A  91      13.912  19.063  20.305  1.00 20.56           C
ATOM   1338  CD1 LEU A  91      15.269  19.334  20.923  1.00 23.14           C
ATOM   1339  CD2 LEU A  91      14.058  18.057  19.195  1.00 24.40           C
ATOM   1340  H   LEU A  91      11.499  20.414  20.556  1.00 22.70           H
ATOM   1341  HA  LEU A  91      11.451  17.802  20.075  1.00 25.30           H
ATOM   1342  HB2 LEU A  91      12.896  19.186  22.070  1.00 21.57           H
ATOM   1343  HB3 LEU A  91      13.199  17.693  21.630  1.00 21.57           H
ATOM   1344  HG  LEU A  91      13.586  19.885  19.913  1.00 24.67           H
ATOM   1345 HD11 LEU A  91      15.893  19.558  20.216  1.00 27.77           H
ATOM   1346 HD12 LEU A  91      15.185  20.082  21.538  1.00 27.77           H
ATOM   1347 HD13 LEU A  91      15.580  18.547  21.394  1.00 27.77           H
ATOM   1348 HD21 LEU A  91      14.753  18.360  18.592  1.00 29.28           H
ATOM   1349 HD22 LEU A  91      14.314  17.210  19.595  1.00 29.28           H
ATOM   1350 HD23 LEU A  91      13.213  17.964  18.730  1.00 29.28           H
ATOM   1351  N   ARG A  92      10.118  18.796  22.816  1.00 20.15           N
ATOM   1352  CA  ARG A  92       9.035  18.471  23.750  1.00 19.42           C
ATOM   1353  C   ARG A  92       9.361  17.253  24.616  1.00 21.24           C
ATOM   1354  O   ARG A  92       8.531  16.361  24.839  1.00 20.98           O
ATOM   1355  CB  ARG A  92       7.733  18.277  22.968  1.00 19.53           C
ATOM   1356  CG  ARG A  92       7.249  19.563  22.431  1.00 20.80           C
ATOM   1357  CD  ARG A  92       7.009  19.436  20.921  1.00 37.06           C
ATOM   1358  NE  ARG A  92       5.625  19.590  20.657  1.00 38.91           N
ATOM   1359  CZ  ARG A  92       5.038  19.272  19.504  1.00 29.03           C
ATOM   1360  NH1 ARG A  92       5.700  18.691  18.512  1.00 30.16           N
ATOM   1361  NH2 ARG A  92       3.772  19.473  19.422  1.00 25.44           N1+
ATOM   1362  H   ARG A  92      10.456  19.578  22.926  1.00 24.18           H
ATOM   1363  HA  ARG A  92       8.921  19.223  24.356  1.00 23.31           H
ATOM   1364  HB2 ARG A  92       7.879  17.647  22.249  1.00 23.44           H
ATOM   1365  HB3 ARG A  92       7.049  17.932  23.562  1.00 23.44           H
ATOM   1366  HG2 ARG A  92       6.405  19.786  22.851  1.00 24.96           H
ATOM   1367  HG3 ARG A  92       7.894  20.268  22.605  1.00 24.96           H
ATOM   1368  HD2 ARG A  92       7.463  20.168  20.475  1.00 44.47           H
ATOM   1369  HD3 ARG A  92       7.287  18.581  20.560  1.00 44.47           H
ATOM   1370  HE  ARG A  92       5.136  19.921  21.285  1.00 46.70           H
ATOM   1371 HH11 ARG A  92       6.545  18.553  18.596  1.00 36.19           H
ATOM   1372 HH12 ARG A  92       5.298  18.477  17.781  1.00 36.19           H
ATOM   1373 HH21 ARG A  92       3.353  19.840  20.079  1.00 30.52           H
ATOM   1374 HH22 ARG A  92       3.358  19.266  18.699  1.00 30.52           H
ATOM   1375  N   VAL A  93      10.569  17.276  25.164  1.00 21.22           N
ATOM   1376  CA  VAL A  93      11.094  16.254  26.070  1.00 19.03           C
ATOM   1377  C   VAL A  93      10.478  16.420  27.446  1.00 17.57           C
ATOM   1378  O   VAL A  93      10.579  17.492  28.050  1.00 21.37           O
ATOM   1379  CB  VAL A  93      12.632  16.366  26.143  1.00 18.60           C
ATOM   1380  CG1 VAL A  93      13.198  15.424  27.178  1.00 22.48           C
ATOM   1381  CG2 VAL A  93      13.246  16.111  24.760  1.00 20.75           C
ATOM   1382  H   VAL A  93      11.121  17.918  25.021  1.00 25.47           H
ATOM   1383  HA  VAL A  93      10.871  15.367  25.755  1.00 22.84           H
ATOM   1384  HB  VAL A  93      12.886  17.265  26.409  1.00 22.32           H
ATOM   1385 HG11 VAL A  93      14.158  15.554  27.224  1.00 26.97           H
ATOM   1386 HG12 VAL A  93      12.815  15.641  28.044  1.00 26.97           H
ATOM   1387 HG13 VAL A  93      12.992  14.510  26.939  1.00 26.97           H
ATOM   1388 HG21 VAL A  93      14.212  16.183  24.824  1.00 24.90           H
ATOM   1389 HG22 VAL A  93      13.005  15.219  24.464  1.00 24.90           H
ATOM   1390 HG23 VAL A  93      12.905  16.769  24.136  1.00 24.90           H
ATOM   1391  N   ASP A  94       9.933  15.336  28.008  1.00 18.40           N
ATOM   1392  CA  ASP A  94       9.352  15.464  29.345  1.00 18.01           C
ATOM   1393  C   ASP A  94      10.412  15.983  30.323  1.00 17.93           C
ATOM   1394  O   ASP A  94      11.575  15.537  30.257  1.00 18.22           O
ATOM   1395  CB  ASP A  94       8.788  14.134  29.849  1.00 18.05           C
ATOM   1396  CG  ASP A  94       8.033  14.309  31.170  1.00 21.73           C
ATOM   1397  OD1 ASP A  94       6.819  14.460  31.131  1.00 24.54           O
ATOM   1398  OD2 ASP A  94       8.663  14.314  32.242  1.00 21.83           O1-
ATOM   1399  H   ASP A  94       9.890  14.561  27.653  1.00 22.08           H
ATOM   1400  HA  ASP A  94       8.618  16.091  29.301  1.00 21.61           H
ATOM   1401  HB2 ASP A  94       8.174  13.777  29.194  1.00 21.66           H
ATOM   1402  HB3 ASP A  94       9.516  13.506  29.980  1.00 21.66           H
ATOM   1403  N   PRO A  95      10.067  16.937  31.229  1.00 18.67           N
ATOM   1404  CA  PRO A  95      11.094  17.517  32.130  1.00 22.25           C
ATOM   1405  C   PRO A  95      11.892  16.485  32.934  1.00 19.64           C
ATOM   1406  O   PRO A  95      13.054  16.755  33.252  1.00 19.48           O
ATOM   1407  CB  PRO A  95      10.262  18.473  33.013  1.00 17.42           C
ATOM   1408  CG  PRO A  95       9.116  18.940  32.097  1.00 21.42           C
ATOM   1409  CD  PRO A  95       8.794  17.707  31.237  1.00 19.87           C
ATOM   1410  HA  PRO A  95      11.850  18.092  31.517  1.00 26.70           H
ATOM   1411  HB2 PRO A  95       9.855  17.935  33.889  1.00 20.90           H
ATOM   1412  HB3 PRO A  95      10.864  19.311  33.397  1.00 20.90           H
ATOM   1413  HG2 PRO A  95       8.242  19.302  32.671  1.00 25.71           H
ATOM   1414  HG3 PRO A  95       9.437  19.785  31.462  1.00 25.71           H
ATOM   1415  HD2 PRO A  95       7.996  17.076  31.692  1.00 23.85           H
ATOM   1416  HD3 PRO A  95       8.474  17.983  30.210  1.00 23.85           H
ATOM   1417  N   VAL A  96      11.326  15.289  33.335  1.00 19.60           N
ATOM   1418  CA  VAL A  96      12.092  14.390  34.232  1.00 19.42           C
ATOM   1419  C   VAL A  96      13.461  13.962  33.658  1.00 18.45           C
ATOM   1420  O   VAL A  96      14.498  13.679  34.246  1.00 18.64           O
ATOM   1421  CB  VAL A  96      11.245  13.131  34.597  1.00 20.02           C
ATOM   1422  CG1 VAL A  96      11.016  12.185  33.438  1.00 26.37           C
ATOM   1423  CG2 VAL A  96      11.960  12.411  35.753  1.00 26.87           C
ATOM   1424  H   VAL A  96      10.413  14.946  32.954  1.00 23.52           H
ATOM   1425  HA  VAL A  96      12.315  14.954  35.178  1.00 23.31           H
ATOM   1426  HB  VAL A  96      10.244  13.489  34.955  1.00 24.02           H
ATOM   1427 HG11 VAL A  96      10.428  11.309  33.737  1.00 31.64           H
ATOM   1428 HG12 VAL A  96      10.434  12.675  32.634  1.00 31.64           H
ATOM   1429 HG13 VAL A  96      11.945  11.802  32.997  1.00 31.64           H
ATOM   1430 HG21 VAL A  96      11.429  11.501  36.048  1.00 32.24           H
ATOM   1431 HG22 VAL A  96      12.974  12.096  35.453  1.00 32.24           H
ATOM   1432 HG23 VAL A  96      12.061  13.042  36.638  1.00 32.24           H
ATOM   1433  N   ASN A  97      13.440  13.908  32.290  1.00 16.38           N
ATOM   1434  CA  ASN A  97      14.595  13.414  31.523  1.00 16.98           C
ATOM   1435  C   ASN A  97      15.817  14.324  31.667  1.00 15.18           C
ATOM   1436  O   ASN A  97      16.958  13.852  31.545  1.00 15.89           O
ATOM   1437  CB  ASN A  97      14.281  13.256  30.034  1.00 17.20           C
ATOM   1438  CG  ASN A  97      13.264  12.161  29.773  1.00 21.37           C
ATOM   1439  OD1 ASN A  97      13.580  10.959  29.884  1.00 18.71           O
ATOM   1440  ND2 ASN A  97      12.032  12.564  29.489  1.00 18.85           N
ATOM   1441  H   ASN A  97      12.774  14.172  31.799  1.00 19.65           H
ATOM   1442  HA  ASN A  97      14.838  12.540  31.851  1.00 20.38           H
ATOM   1443  HB2 ASN A  97      13.932  14.093  29.691  1.00 20.64           H
ATOM   1444  HB3 ASN A  97      15.095  13.020  29.567  1.00 20.64           H
ATOM   1445 HD21 ASN A  97      11.409  11.984  29.370  1.00 22.62           H
ATOM   1446 HD22 ASN A  97      11.853  13.402  29.435  1.00 22.62           H
ATOM   1447  N   PHE A  98      15.604  15.614  31.930  1.00 14.64           N
ATOM   1448  CA  PHE A  98      16.718  16.508  32.219  1.00 17.50           C
ATOM   1449  C   PHE A  98      17.420  16.124  33.527  1.00 17.51           C
ATOM   1450  O   PHE A  98      18.649  16.215  33.562  1.00 16.57           O
ATOM   1451  CB  PHE A  98      16.264  17.982  32.254  1.00 17.00           C
ATOM   1452  CG  PHE A  98      15.809  18.515  30.933  1.00 17.22           C
ATOM   1453  CD1 PHE A  98      16.704  19.176  30.087  1.00 20.30           C
ATOM   1454  CD2 PHE A  98      14.507  18.319  30.496  1.00 17.80           C
ATOM   1455  CE1 PHE A  98      16.279  19.618  28.852  1.00 19.29           C
ATOM   1456  CE2 PHE A  98      14.090  18.773  29.243  1.00 22.10           C
ATOM   1457  CZ  PHE A  98      14.962  19.409  28.436  1.00 19.55           C
ATOM   1458  H   PHE A  98      14.832  15.974  31.956  1.00 17.57           H
ATOM   1459  HA  PHE A  98      17.370  16.424  31.508  1.00 21.00           H
ATOM   1460  HB2 PHE A  98      15.530  18.092  32.884  1.00 20.40           H
ATOM   1461  HB3 PHE A  98      17.025  18.513  32.530  1.00 20.40           H
ATOM   1462  HD1 PHE A  98      17.589  19.306  30.349  1.00 24.35           H
ATOM   1463  HD2 PHE A  98      13.899  17.872  31.032  1.00 21.36           H
ATOM   1464  HE1 PHE A  98      16.874  20.058  28.290  1.00 23.15           H
ATOM   1465  HE2 PHE A  98      13.215  18.640  28.964  1.00 26.52           H
ATOM   1466  HZ  PHE A  98      14.671  19.715  27.605  1.00 23.46           H
ATOM   1467  N   LYS A  99      16.697  15.626  34.571  1.00 17.85           N
ATOM   1468  CA  LYS A  99      17.419  15.108  35.759  1.00 17.54           C
ATOM   1469  C   LYS A  99      18.302  13.886  35.436  1.00 18.54           C
ATOM   1470  O   LYS A  99      19.361  13.713  36.039  1.00 14.69           O
ATOM   1471  CB  LYS A  99      16.370  14.768  36.815  1.00 19.22           C
ATOM   1472  CG  LYS A  99      15.707  16.047  37.319  1.00 25.52           C
ATOM   1473  CD  LYS A  99      14.563  15.712  38.273  1.00 29.83           C
ATOM   1474  CE  LYS A  99      13.978  16.955  38.955  1.00 40.20           C
ATOM   1475  NZ  LYS A  99      15.009  17.594  39.880  1.00 39.64           N1+
ATOM   1476  H   LYS A  99      15.708  15.356  34.466  1.00 21.42           H
ATOM   1477  HA  LYS A  99      18.129  15.906  36.134  1.00 21.05           H
ATOM   1478  HB2 LYS A  99      15.618  14.059  36.402  1.00 23.06           H
ATOM   1479  HB3 LYS A  99      16.856  14.228  37.661  1.00 23.06           H
ATOM   1480  HG2 LYS A  99      16.481  16.662  37.818  1.00 30.63           H
ATOM   1481  HG3 LYS A  99      15.340  16.658  36.471  1.00 30.63           H
ATOM   1482  HD2 LYS A  99      13.762  15.176  37.725  1.00 35.79           H
ATOM   1483  HD3 LYS A  99      14.930  14.989  39.044  1.00 35.79           H
ATOM   1484  HE2 LYS A  99      13.641  17.700  38.199  1.00 48.24           H
ATOM   1485  HE3 LYS A  99      13.082  16.680  39.558  1.00 48.24           H
ATOM   1486  HZ1 LYS A  99      14.545  18.180  40.643  1.00 47.56           H
ATOM   1487  HZ2 LYS A  99      15.616  16.856  40.345  1.00 47.56           H
ATOM   1488  HZ3 LYS A  99      15.635  18.212  39.346  1.00 47.56           H
ATOM   1489  N   LEU A 100      17.844  13.023  34.475  1.00 15.22           N
ATOM   1490  CA  LEU A 100      18.550  11.756  34.175  1.00 15.14           C
ATOM   1491  C   LEU A 100      19.897  12.031  33.467  1.00 16.08           C
ATOM   1492  O   LEU A 100      20.964  11.534  33.765  1.00 17.29           O
ATOM   1493  CB  LEU A 100      17.676  10.892  33.271  1.00 16.11           C
ATOM   1494  CG  LEU A 100      16.339  10.492  33.912  1.00 18.93           C
ATOM   1495  CD1 LEU A 100      15.541   9.601  32.971  1.00 16.22           C
ATOM   1496  CD2 LEU A 100      16.575   9.805  35.255  1.00 21.31           C
ATOM   1497  H   LEU A 100      16.980  13.195  33.953  1.00 18.27           H
ATOM   1498  HA  LEU A 100      18.796  11.226  35.137  1.00 18.16           H
ATOM   1499  HB2 LEU A 100      17.475  11.404  32.304  1.00 19.34           H
ATOM   1500  HB3 LEU A 100      18.247   9.977  32.998  1.00 19.34           H
ATOM   1501  HG  LEU A 100      15.738  11.425  34.096  1.00 22.71           H
ATOM   1502 HD11 LEU A 100      14.574   9.315  33.399  1.00 19.47           H
ATOM   1503 HD12 LEU A 100      15.327  10.082  32.004  1.00 19.47           H
ATOM   1504 HD13 LEU A 100      16.093   8.677  32.731  1.00 19.47           H
ATOM   1505 HD21 LEU A 100      15.633   9.465  35.693  1.00 25.57           H
ATOM   1506 HD22 LEU A 100      17.223   8.923  35.145  1.00 25.57           H
ATOM   1507 HD23 LEU A 100      17.057  10.474  35.976  1.00 25.57           H
ATOM   1508  N   LEU A 101      19.792  12.932  32.430  1.00 15.53           N
ATOM   1509  CA  LEU A 101      20.980  13.419  31.697  1.00 18.98           C
ATOM   1510  C   LEU A 101      21.923  14.182  32.634  1.00 18.79           C
ATOM   1511  O   LEU A 101      23.145  14.003  32.587  1.00 17.66           O
ATOM   1512  CB  LEU A 101      20.601  14.313  30.512  1.00 16.66           C
ATOM   1513  CG  LEU A 101      21.461  14.417  29.239  1.00 28.08           C
ATOM   1514  CD1 LEU A 101      21.414  15.797  28.586  1.00 24.41           C
ATOM   1515  CD2 LEU A 101      22.828  13.935  29.375  1.00 23.20           C
ATOM   1516  H   LEU A 101      19.043  13.268  32.139  1.00 18.64           H
ATOM   1517  HA  LEU A 101      21.466  12.664  31.340  1.00 22.77           H
ATOM   1518  HB2 LEU A 101      19.723  14.033  30.204  1.00 20.00           H
ATOM   1519  HB3 LEU A 101      20.549  15.217  30.844  1.00 20.00           H
ATOM   1520  HG  LEU A 101      21.056  13.824  28.587  1.00 33.70           H
ATOM   1521 HD11 LEU A 101      21.908  15.780  27.751  1.00 29.29           H
ATOM   1522 HD12 LEU A 101      20.492  16.044  28.422  1.00 29.29           H
ATOM   1523 HD13 LEU A 101      21.822  16.420  29.208  1.00 29.29           H
ATOM   1524 HD21 LEU A 101      23.278  14.028  28.521  1.00 27.84           H
ATOM   1525 HD22 LEU A 101      23.259  14.482  30.049  1.00 27.84           H
ATOM   1526 HD23 LEU A 101      22.816  13.000  29.632  1.00 27.84           H
ATOM   1527  N   SER A 102      21.378  15.028  33.502  1.00 17.75           N
ATOM   1528  CA  SER A 102      22.219  15.740  34.465  1.00 17.39           C
ATOM   1529  C   SER A 102      22.994  14.788  35.383  1.00 16.68           C
ATOM   1530  O   SER A 102      24.200  15.002  35.578  1.00 16.88           O
ATOM   1531  CB  SER A 102      21.378  16.712  35.294  1.00 17.34           C
ATOM   1532  OG  SER A 102      20.861  17.802  34.516  1.00 20.12           O
ATOM   1533  H   SER A 102      20.538  15.203  33.548  1.00 21.30           H
ATOM   1534  HA  SER A 102      22.891  16.255  33.985  1.00 20.87           H
ATOM   1535  HB2 SER A 102      20.638  16.231  35.694  1.00 20.81           H
ATOM   1536  HB3 SER A 102      21.942  17.061  35.993  1.00 20.81           H
ATOM   1537  HG  SER A 102      20.244  17.543  34.005  1.00 24.15           H
ATOM   1538  N   HIS A 103      22.329  13.751  35.976  1.00 19.43           N
ATOM   1539  CA  HIS A 103      23.067  12.772  36.814  1.00 18.91           C
ATOM   1540  C   HIS A 103      24.300  12.156  36.093  1.00 13.93           C
ATOM   1541  O   HIS A 103      25.414  11.936  36.497  1.00 16.13           O
ATOM   1542  CB  HIS A 103      22.008  11.732  37.229  1.00 17.18           C
ATOM   1543  CG  HIS A 103      22.618  10.599  37.948  1.00 18.99           C
ATOM   1544  ND1 HIS A 103      23.268  10.748  39.171  1.00 18.97           N
ATOM   1545  CD2 HIS A 103      22.748   9.279  37.498  1.00 19.19           C
ATOM   1546  CE1 HIS A 103      23.813   9.542  39.461  1.00 21.56           C
ATOM   1547  NE2 HIS A 103      23.487   8.612  38.469  1.00 19.69           N
ATOM   1548  H   HIS A 103      21.386  13.489  35.663  1.00 23.31           H
ATOM   1549  HA  HIS A 103      23.476  13.296  37.724  1.00 22.69           H
ATOM   1550  HB2 HIS A 103      21.469  11.367  36.324  1.00 20.62           H
ATOM   1551  HB3 HIS A 103      21.250  12.239  37.861  1.00 20.62           H
ATOM   1552  HD2 HIS A 103      22.422   8.825  36.587  1.00 23.03           H
ATOM   1553  HE1 HIS A 103      24.449   9.328  40.320  1.00 25.87           H
ATOM   1554  HE2 HIS A 103      23.839   7.652  38.388  1.00 23.63           H
ATOM   1555  N   CYS A 104      23.986  11.789  34.800  1.00 16.48           N
ATOM   1556  CA  CYS A 104      24.949  11.080  33.914  1.00 17.90           C
ATOM   1557  C   CYS A 104      26.082  11.978  33.455  1.00 13.68           C
ATOM   1558  O   CYS A 104      27.220  11.516  33.299  1.00 17.47           O
ATOM   1559  CB  CYS A 104      24.260  10.475  32.672  1.00 17.80           C
ATOM   1560  SG  CYS A 104      23.155   9.097  32.990  1.00 17.78           S
ATOM   1561  H   CYS A 104      23.220  11.938  34.422  1.00 19.77           H
ATOM   1562  HA  CYS A 104      25.358  10.354  34.403  1.00 21.48           H
ATOM   1563  HB2 CYS A 104      23.731  11.165  32.241  1.00 21.36           H
ATOM   1564  HB3 CYS A 104      24.936  10.157  32.057  1.00 21.36           H
ATOM   1565  HG  CYS A 104      22.255   9.464  33.693  1.00 21.34           H
ATOM   1566  N   LEU A 105      25.813  13.266  33.280  1.00 16.91           N
ATOM   1567  CA  LEU A 105      26.897  14.218  33.073  1.00 17.43           C
ATOM   1568  C   LEU A 105      27.753  14.332  34.335  1.00 19.76           C
ATOM   1569  O   LEU A 105      28.968  14.407  34.247  1.00 17.76           O
ATOM   1570  CB  LEU A 105      26.312  15.569  32.692  1.00 20.65           C
ATOM   1571  CG  LEU A 105      26.606  16.411  31.461  1.00 38.19           C
ATOM   1572  CD1 LEU A 105      27.250  15.705  30.311  1.00 30.10           C
ATOM   1573  CD2 LEU A 105      25.279  17.040  31.039  1.00 32.13           C
ATOM   1574  H   LEU A 105      25.023  13.605  33.293  1.00 20.29           H
ATOM   1575  HA  LEU A 105      27.451  13.908  32.344  1.00 20.92           H
ATOM   1576  HB2 LEU A 105      25.359  15.426  32.616  1.00 24.78           H
ATOM   1577  HB3 LEU A 105      26.461  16.159  33.447  1.00 24.78           H
ATOM   1578  HG  LEU A 105      27.207  17.128  31.724  1.00 45.83           H
ATOM   1579 HD11 LEU A 105      27.489  16.363  29.640  1.00 36.12           H
ATOM   1580 HD12 LEU A 105      28.050  15.248  30.625  1.00 36.12           H
ATOM   1581 HD13 LEU A 105      26.618  15.070  29.953  1.00 36.12           H
ATOM   1582 HD21 LEU A 105      25.459  17.627  30.285  1.00 38.56           H
ATOM   1583 HD22 LEU A 105      24.659  16.342  30.777  1.00 38.56           H
ATOM   1584 HD23 LEU A 105      24.926  17.563  31.774  1.00 38.56           H
ATOM   1585  N   LEU A 106      27.125  14.365  35.519  1.00 17.32           N
ATOM   1586  CA  LEU A 106      27.879  14.446  36.759  1.00 19.16           C
ATOM   1587  C   LEU A 106      28.747  13.204  36.965  1.00 19.12           C
ATOM   1588  O   LEU A 106      29.907  13.313  37.383  1.00 21.10           O
ATOM   1589  CB  LEU A 106      26.875  14.662  37.901  1.00 21.14           C
ATOM   1590  CG  LEU A 106      27.160  15.510  39.109  1.00 26.68           C
ATOM   1591  CD1 LEU A 106      27.543  16.964  38.730  1.00 23.26           C
ATOM   1592  CD2 LEU A 106      25.907  15.474  39.974  1.00 27.01           C
ATOM   1593  H   LEU A 106      26.268  14.331  35.630  1.00 20.78           H
ATOM   1594  HA  LEU A 106      28.461  15.218  36.723  1.00 22.99           H
ATOM   1595  HB2 LEU A 106      26.087  15.065  37.504  1.00 25.37           H
ATOM   1596  HB3 LEU A 106      26.652  13.782  38.245  1.00 25.37           H
ATOM   1597  HG  LEU A 106      27.889  15.112  39.610  1.00 32.01           H
ATOM   1598 HD11 LEU A 106      27.698  17.458  39.547  1.00 27.91           H
ATOM   1599 HD12 LEU A 106      28.350  16.954  38.193  1.00 27.91           H
ATOM   1600 HD13 LEU A 106      26.817  17.366  38.225  1.00 27.91           H
ATOM   1601 HD21 LEU A 106      26.054  16.020  40.761  1.00 32.41           H
ATOM   1602 HD22 LEU A 106      25.157  15.824  39.461  1.00 32.41           H
ATOM   1603 HD23 LEU A 106      25.733  14.552  40.233  1.00 32.41           H
ATOM   1604  N   VAL A 107      28.222  12.008  36.648  1.00 15.65           N
ATOM   1605  CA  VAL A 107      29.022  10.787  36.707  1.00 15.68           C
ATOM   1606  C   VAL A 107      30.205  10.865  35.747  1.00 18.60           C
ATOM   1607  O   VAL A 107      31.306  10.407  36.054  1.00 16.51           O
ATOM   1608  CB  VAL A 107      28.133   9.564  36.407  1.00 18.09           C
ATOM   1609  CG1 VAL A 107      28.968   8.294  36.248  1.00 22.56           C
ATOM   1610  CG2 VAL A 107      27.085   9.388  37.567  1.00 18.94           C
ATOM   1611  H   VAL A 107      27.421  11.886  36.379  1.00 18.78           H
ATOM   1612  HA  VAL A 107      29.381  10.678  37.608  1.00 18.81           H
ATOM   1613  HB  VAL A 107      27.649   9.717  35.580  1.00 21.70           H
ATOM   1614 HG11 VAL A 107      28.373   7.544  36.092  1.00 27.08           H
ATOM   1615 HG12 VAL A 107      29.579   8.375  35.498  1.00 27.08           H
ATOM   1616 HG13 VAL A 107      29.469   8.153  37.068  1.00 27.08           H
ATOM   1617 HG21 VAL A 107      26.525   8.628  37.345  1.00 22.72           H
ATOM   1618 HG22 VAL A 107      27.546   9.226  38.403  1.00 22.72           H
ATOM   1619 HG23 VAL A 107      26.542  10.186  37.646  1.00 22.72           H
ATOM   1620  N   THR A 108      29.965  11.355  34.533  1.00 18.49           N
ATOM   1621  CA  THR A 108      31.043  11.431  33.551  1.00 16.88           C
ATOM   1622  C   THR A 108      32.152  12.351  34.046  1.00 14.74           C
ATOM   1623  O   THR A 108      33.336  12.006  33.980  1.00 18.71           O
ATOM   1624  CB  THR A 108      30.485  11.916  32.202  1.00 18.69           C
ATOM   1625  OG1 THR A 108      29.453  11.034  31.756  1.00 16.39           O
ATOM   1626  CG2 THR A 108      31.575  11.974  31.167  1.00 19.56           C
ATOM   1627  H   THR A 108      29.201  11.653  34.272  1.00 22.19           H
ATOM   1628  HA  THR A 108      31.419  10.540  33.436  1.00 20.25           H
ATOM   1629  HB  THR A 108      30.107  12.803  32.313  1.00 22.43           H
ATOM   1630  HG1 THR A 108      28.762  11.127  32.229  1.00 19.67           H
ATOM   1631 HG21 THR A 108      31.204  12.286  30.331  1.00 23.47           H
ATOM   1632 HG22 THR A 108      32.284  12.578  31.432  1.00 23.47           H
ATOM   1633 HG23 THR A 108      31.943  11.086  31.047  1.00 23.47           H
ATOM   1634  N   LEU A 109      31.780  13.509  34.589  1.00 16.89           N
ATOM   1635  CA  LEU A 109      32.772  14.431  35.125  1.00 17.68           C
ATOM   1636  C   LEU A 109      33.508  13.822  36.318  1.00 21.53           C
ATOM   1637  O   LEU A 109      34.726  13.990  36.457  1.00 19.05           O
ATOM   1638  CB  LEU A 109      32.092  15.730  35.525  1.00 20.17           C
ATOM   1639  CG  LEU A 109      31.949  16.956  34.600  1.00 30.58           C
ATOM   1640  CD1 LEU A 109      32.226  16.720  33.170  1.00 28.84           C
ATOM   1641  CD2 LEU A 109      30.601  17.579  34.784  1.00 30.92           C
ATOM   1642  H   LEU A 109      30.968  13.767  34.678  1.00 20.26           H
ATOM   1643  HA  LEU A 109      33.420  14.630  34.433  1.00 21.21           H
ATOM   1644  HB2 LEU A 109      31.186  15.504  35.781  1.00 24.21           H
ATOM   1645  HB3 LEU A 109      32.562  16.055  36.308  1.00 24.21           H
ATOM   1646  HG  LEU A 109      32.589  17.622  34.891  1.00 36.69           H
ATOM   1647 HD11 LEU A 109      32.069  17.544  32.680  1.00 34.60           H
ATOM   1648 HD12 LEU A 109      33.146  16.445  33.063  1.00 34.60           H
ATOM   1649 HD13 LEU A 109      31.626  16.022  32.865  1.00 34.60           H
ATOM   1650 HD21 LEU A 109      30.516  18.338  34.186  1.00 37.10           H
ATOM   1651 HD22 LEU A 109      29.927  16.910  34.585  1.00 37.10           H
ATOM   1652 HD23 LEU A 109      30.519  17.877  35.704  1.00 37.10           H
ATOM   1653  N   ALA A 110      32.777  13.138  37.212  1.00 19.62           N
ATOM   1654  CA  ALA A 110      33.400  12.448  38.343  1.00 19.70           C
ATOM   1655  C   ALA A 110      34.481  11.479  37.886  1.00 18.52           C
ATOM   1656  O   ALA A 110      35.557  11.374  38.499  1.00 21.24           O
ATOM   1657  CB  ALA A 110      32.345  11.676  39.137  1.00 21.32           C
ATOM   1658  H   ALA A 110      31.922  13.082  37.201  1.00 23.54           H
ATOM   1659  HA  ALA A 110      33.799  13.113  38.925  1.00 23.63           H
ATOM   1660  HB1 ALA A 110      32.773  11.240  39.891  1.00 25.58           H
ATOM   1661  HB2 ALA A 110      31.671  12.297  39.456  1.00 25.58           H
ATOM   1662  HB3 ALA A 110      31.932  11.006  38.565  1.00 25.58           H
ATOM   1663  N   ALA A 111      34.167  10.702  36.854  1.00 17.03           N
ATOM   1664  CA  ALA A 111      35.056   9.679  36.333  1.00 16.77           C
ATOM   1665  C   ALA A 111      36.261  10.261  35.618  1.00 20.23           C
ATOM   1666  O   ALA A 111      37.223   9.534  35.394  1.00 21.97           O
ATOM   1667  CB  ALA A 111      34.312   8.764  35.370  1.00 17.61           C
ATOM   1668  H   ALA A 111      33.413  10.748  36.444  1.00 20.44           H
ATOM   1669  HA  ALA A 111      35.373   9.122  37.063  1.00 20.12           H
ATOM   1670  HB1 ALA A 111      34.930   8.084  35.061  1.00 21.13           H
ATOM   1671  HB2 ALA A 111      33.553   8.354  35.813  1.00 21.13           H
ATOM   1672  HB3 ALA A 111      34.007   9.304  34.622  1.00 21.13           H
ATOM   1673  N   HIS A 112      36.224  11.532  35.235  1.00 19.51           N
ATOM   1674  CA  HIS A 112      37.323  12.146  34.489  1.00 22.57           C
ATOM   1675  C   HIS A 112      38.042  13.255  35.225  1.00 22.18           C
ATOM   1676  O   HIS A 112      39.072  13.714  34.728  1.00 24.05           O
ATOM   1677  CB  HIS A 112      36.819  12.737  33.163  1.00 22.03           C
ATOM   1678  CG  HIS A 112      36.503  11.705  32.145  1.00 20.15           C
ATOM   1679  ND1 HIS A 112      37.481  11.091  31.396  1.00 24.42           N1+
ATOM   1680  CD2 HIS A 112      35.326  11.176  31.744  1.00 23.55           C
ATOM   1681  CE1 HIS A 112      36.917  10.230  30.568  1.00 24.68           C
ATOM   1682  NE2 HIS A 112      35.609  10.256  30.765  1.00 21.76           N
ATOM   1683  H   HIS A 112      35.562  12.062  35.385  1.00 23.41           H
ATOM   1684  HA  HIS A 112      37.990  11.470  34.278  1.00 27.08           H
ATOM   1685  HB2 HIS A 112      37.501  13.311  32.785  1.00 26.43           H
ATOM   1686  HB3 HIS A 112      36.018  13.248  33.338  1.00 26.43           H
ATOM   1687  HD1 HIS A 112      38.325  11.250  31.452  1.00 29.30           H
ATOM   1688  HD2 HIS A 112      34.483  11.391  32.070  1.00 28.26           H
ATOM   1689  HE1 HIS A 112      37.372   9.694  29.959  1.00 29.61           H
ATOM   1690  HE2 HIS A 112      35.031   9.781  30.342  1.00 26.11           H
ATOM   1691  N   LEU A 113      37.543  13.709  36.367  1.00 20.29           N
ATOM   1692  CA  LEU A 113      38.160  14.811  37.106  1.00 25.19           C
ATOM   1693  C   LEU A 113      38.466  14.372  38.534  1.00 21.07           C
ATOM   1694  O   LEU A 113      37.888  14.893  39.493  1.00 25.20           O
ATOM   1695  CB  LEU A 113      37.265  16.047  37.117  1.00 30.22           C
ATOM   1696  CG  LEU A 113      36.793  16.701  35.804  1.00 30.07           C
ATOM   1697  CD1 LEU A 113      35.845  17.854  36.107  1.00 38.56           C
ATOM   1698  CD2 LEU A 113      37.921  17.223  34.934  1.00 29.73           C
ATOM   1699  H   LEU A 113      36.845  13.382  36.748  1.00 24.35           H
ATOM   1700  HA  LEU A 113      38.995  15.054  36.678  1.00 30.22           H
ATOM   1701  HB2 LEU A 113      36.464  15.807  37.611  1.00 36.27           H
ATOM   1702  HB3 LEU A 113      37.742  16.733  37.610  1.00 36.27           H
ATOM   1703  HG  LEU A 113      36.307  16.043  35.281  1.00 36.09           H
ATOM   1704 HD11 LEU A 113      35.573  18.255  35.267  1.00 46.28           H
ATOM   1705 HD12 LEU A 113      35.069  17.518  36.587  1.00 46.28           H
ATOM   1706 HD13 LEU A 113      36.316  18.512  36.646  1.00 46.28           H
ATOM   1707 HD21 LEU A 113      37.541  17.603  34.126  1.00 35.68           H
ATOM   1708 HD22 LEU A 113      38.402  17.911  35.422  1.00 35.68           H
ATOM   1709 HD23 LEU A 113      38.515  16.490  34.707  1.00 35.68           H
ATOM   1710  N   PRO A 114      39.364  13.407  38.714  1.00 19.25           N
ATOM   1711  CA  PRO A 114      39.656  12.951  40.099  1.00 22.32           C
ATOM   1712  C   PRO A 114      40.112  14.081  41.019  1.00 20.63           C
ATOM   1713  O   PRO A 114      39.675  14.139  42.174  1.00 23.99           O
ATOM   1714  CB  PRO A 114      40.733  11.892  39.910  1.00 23.01           C
ATOM   1715  CG  PRO A 114      41.363  12.214  38.550  1.00 23.43           C
ATOM   1716  CD  PRO A 114      40.267  12.821  37.708  1.00 21.12           C
ATOM   1717  HA  PRO A 114      38.880  12.516  40.489  1.00 26.78           H
ATOM   1718  HB2 PRO A 114      41.385  11.959  40.623  1.00 27.61           H
ATOM   1719  HB3 PRO A 114      40.319  11.014  39.901  1.00 27.61           H
ATOM   1720  HG2 PRO A 114      42.075  12.856  38.690  1.00 28.11           H
ATOM   1721  HG3 PRO A 114      41.696  11.397  38.149  1.00 28.11           H
ATOM   1722  HD2 PRO A 114      40.610  13.502  37.113  1.00 25.35           H
ATOM   1723  HD3 PRO A 114      39.803  12.128  37.217  1.00 25.35           H
ATOM   1724  N   ALA A 115      40.956  14.999  40.541  1.00 22.63           N
ATOM   1725  CA  ALA A 115      41.492  16.017  41.449  1.00 21.53           C
ATOM   1726  C   ALA A 115      40.444  17.073  41.768  1.00 22.15           C
ATOM   1727  O   ALA A 115      40.409  17.602  42.891  1.00 20.53           O
ATOM   1728  CB  ALA A 115      42.730  16.682  40.859  1.00 22.25           C
ATOM   1729  H   ALA A 115      41.221  15.056  39.722  1.00 27.16           H
ATOM   1730  HA  ALA A 115      41.756  15.602  42.284  1.00 25.84           H
ATOM   1731  HB1 ALA A 115      43.026  17.375  41.471  1.00 26.70           H
ATOM   1732  HB2 ALA A 115      43.426  16.015  40.754  1.00 26.70           H
ATOM   1733  HB3 ALA A 115      42.504  17.080  40.003  1.00 26.70           H
ATOM   1734  N   GLU A 116      39.606  17.408  40.789  1.00 17.60           N
ATOM   1735  CA  GLU A 116      38.737  18.584  40.872  1.00 19.26           C
ATOM   1736  C   GLU A 116      37.354  18.303  41.455  1.00 22.97           C
ATOM   1737  O   GLU A 116      36.686  19.252  41.887  1.00 21.94           O
ATOM   1738  CB  GLU A 116      38.537  19.205  39.486  1.00 21.76           C
ATOM   1739  CG  GLU A 116      39.784  19.819  38.840  1.00 26.47           C
ATOM   1740  CD  GLU A 116      40.734  18.789  38.206  1.00 32.15           C
ATOM   1741  OE1 GLU A 116      40.423  17.570  38.106  1.00 25.18           O
ATOM   1742  OE2 GLU A 116      41.827  19.229  37.799  1.00 35.95           O1-
ATOM   1743  H   GLU A 116      39.534  16.973  40.048  1.00 21.13           H
ATOM   1744  HA  GLU A 116      39.174  19.244  41.433  1.00 23.12           H
ATOM   1745  HB2 GLU A 116      38.228  18.506  38.891  1.00 26.11           H
ATOM   1746  HB3 GLU A 116      37.866  19.902  39.549  1.00 26.11           H
ATOM   1747  HG2 GLU A 116      39.506  20.440  38.150  1.00 31.76           H
ATOM   1748  HG3 GLU A 116      40.281  20.298  39.522  1.00 31.76           H
ATOM   1749  N   PHE A 117      36.901  17.043  41.472  1.00 20.77           N
ATOM   1750  CA  PHE A 117      35.522  16.720  41.860  1.00 22.70           C
ATOM   1751  C   PHE A 117      35.395  16.573  43.376  1.00 18.81           C
ATOM   1752  O   PHE A 117      35.130  15.497  43.893  1.00 20.15           O
ATOM   1753  CB  PHE A 117      35.065  15.452  41.150  1.00 18.59           C
ATOM   1754  CG  PHE A 117      33.558  15.256  41.115  1.00 19.42           C
ATOM   1755  CD1 PHE A 117      32.782  15.996  40.250  1.00 23.18           C
ATOM   1756  CD2 PHE A 117      32.934  14.313  41.917  1.00 24.51           C
ATOM   1757  CE1 PHE A 117      31.425  15.824  40.189  1.00 22.83           C
ATOM   1758  CE2 PHE A 117      31.550  14.152  41.850  1.00 21.63           C
ATOM   1759  CZ  PHE A 117      30.826  14.899  40.988  1.00 22.03           C
ATOM   1760  H   PHE A 117      37.372  16.355  41.252  1.00 24.92           H
ATOM   1761  HA  PHE A 117      34.934  17.440  41.580  1.00 27.24           H
ATOM   1762  HB2 PHE A 117      35.376  15.476  40.232  1.00 22.31           H
ATOM   1763  HB3 PHE A 117      35.451  14.692  41.609  1.00 22.31           H
ATOM   1764  HD1 PHE A 117      33.181  16.626  39.702  1.00 27.81           H
ATOM   1765  HD2 PHE A 117      33.430  13.796  42.508  1.00 29.41           H
ATOM   1766  HE1 PHE A 117      30.922  16.338  39.604  1.00 27.40           H
ATOM   1767  HE2 PHE A 117      31.122  13.525  42.384  1.00 25.95           H
ATOM   1768  HZ  PHE A 117      29.905  14.786  40.949  1.00 26.44           H
ATOM   1769  N   THR A 118      35.598  17.691  44.088  1.00 19.06           N
ATOM   1770  CA  THR A 118      35.485  17.734  45.532  1.00 17.46           C
ATOM   1771  C   THR A 118      34.016  17.791  45.895  1.00 20.19           C
ATOM   1772  O   THR A 118      33.165  18.077  45.052  1.00 18.77           O
ATOM   1773  CB  THR A 118      36.187  18.974  46.083  1.00 20.76           C
ATOM   1774  OG1 THR A 118      35.547  20.117  45.511  1.00 22.82           O
ATOM   1775  CG2 THR A 118      37.695  18.996  45.694  1.00 26.99           C
ATOM   1776  H   THR A 118      35.791  18.455  43.747  1.00 22.87           H
ATOM   1777  HA  THR A 118      35.887  16.948  45.921  1.00 20.96           H
ATOM   1778  HB  THR A 118      36.119  18.991  47.048  1.00 24.91           H
ATOM   1779  HG1 THR A 118      35.952  20.814  45.737  1.00 27.38           H
ATOM   1780 HG21 THR A 118      38.121  19.791  46.052  1.00 32.38           H
ATOM   1781 HG22 THR A 118      38.141  18.213  46.048  1.00 32.38           H
ATOM   1782 HG23 THR A 118      37.793  19.005  44.726  1.00 32.38           H
ATOM   1783  N   PRO A 119      33.681  17.599  47.166  1.00 20.62           N
ATOM   1784  CA  PRO A 119      32.266  17.731  47.546  1.00 17.22           C
ATOM   1785  C   PRO A 119      31.658  19.076  47.184  1.00 19.41           C
ATOM   1786  O   PRO A 119      30.522  19.135  46.681  1.00 17.58           O
ATOM   1787  CB  PRO A 119      32.293  17.486  49.054  1.00 20.27           C
ATOM   1788  CG  PRO A 119      33.486  16.619  49.271  1.00 24.63           C
ATOM   1789  CD  PRO A 119      34.510  17.015  48.239  1.00 21.35           C
ATOM   1790  HA  PRO A 119      31.750  17.035  47.113  1.00 20.67           H
ATOM   1791  HB2 PRO A 119      32.400  18.333  49.516  1.00 24.32           H
ATOM   1792  HB3 PRO A 119      31.479  17.038  49.325  1.00 24.32           H
ATOM   1793  HG2 PRO A 119      33.834  16.731  50.168  1.00 29.55           H
ATOM   1794  HG3 PRO A 119      33.214  15.702  49.116  1.00 29.55           H
ATOM   1795  HD2 PRO A 119      35.110  17.681  48.597  1.00 25.62           H
ATOM   1796  HD3 PRO A 119      35.000  16.233  47.933  1.00 25.62           H
ATOM   1797  N   ALA A 120      32.408  20.160  47.373  1.00 20.39           N
ATOM   1798  CA  ALA A 120      31.879  21.490  47.110  1.00 20.42           C
ATOM   1799  C   ALA A 120      31.662  21.703  45.620  1.00 18.77           C
ATOM   1800  O   ALA A 120      30.651  22.287  45.205  1.00 18.89           O
ATOM   1801  CB  ALA A 120      32.822  22.573  47.655  1.00 23.86           C
ATOM   1802  H   ALA A 120      33.226  20.142  47.633  1.00 24.47           H
ATOM   1803  HA  ALA A 120      31.026  21.577  47.561  1.00 24.50           H
ATOM   1804  HB1 ALA A 120      32.478  23.445  47.416  1.00 28.63           H
ATOM   1805  HB2 ALA A 120      32.884  22.499  48.619  1.00 28.63           H
ATOM   1806  HB3 ALA A 120      33.695  22.454  47.252  1.00 28.63           H
ATOM   1807  N   VAL A 121      32.580  21.201  44.802  1.00 16.50           N
ATOM   1808  CA  VAL A 121      32.447  21.315  43.351  1.00 17.08           C
ATOM   1809  C   VAL A 121      31.311  20.422  42.844  1.00 18.35           C
ATOM   1810  O   VAL A 121      30.538  20.822  41.968  1.00 20.70           O
ATOM   1811  CB  VAL A 121      33.790  21.003  42.653  1.00 19.32           C
ATOM   1812  CG1 VAL A 121      33.640  20.831  41.101  1.00 21.54           C
ATOM   1813  CG2 VAL A 121      34.831  22.089  42.929  1.00 23.64           C
ATOM   1814  H   VAL A 121      33.278  20.775  45.063  1.00 19.80           H
ATOM   1815  HA  VAL A 121      32.219  22.234  43.146  1.00 20.50           H
ATOM   1816  HB  VAL A 121      34.132  20.166  43.008  1.00 23.19           H
ATOM   1817 HG11 VAL A 121      34.511  20.620  40.734  1.00 25.85           H
ATOM   1818 HG12 VAL A 121      33.019  20.112  40.889  1.00 25.85           H
ATOM   1819 HG13 VAL A 121      33.329  21.673  40.727  1.00 25.85           H
ATOM   1820 HG21 VAL A 121      35.656  21.846  42.487  1.00 28.37           H
ATOM   1821 HG22 VAL A 121      34.499  22.927  42.569  1.00 28.37           H
ATOM   1822 HG23 VAL A 121      34.975  22.164  43.886  1.00 28.37           H
ATOM   1823  N   HIS A 122      31.220  19.192  43.344  1.00 19.04           N
ATOM   1824  CA  HIS A 122      30.050  18.340  43.098  1.00 16.52           C
ATOM   1825  C   HIS A 122      28.735  19.110  43.346  1.00 19.00           C
ATOM   1826  O   HIS A 122      27.819  19.094  42.515  1.00 16.94           O
ATOM   1827  CB  HIS A 122      30.219  17.090  43.990  1.00 18.57           C
ATOM   1828  CG  HIS A 122      29.140  16.058  43.892  1.00 20.07           C
ATOM   1829  ND1 HIS A 122      29.266  14.840  44.528  1.00 18.89           N
ATOM   1830  CD2 HIS A 122      27.937  16.033  43.264  1.00 20.44           C
ATOM   1831  CE1 HIS A 122      28.187  14.108  44.299  1.00 22.33           C
ATOM   1832  NE2 HIS A 122      27.361  14.810  43.538  1.00 20.13           N
ATOM   1833  H   HIS A 122      31.826  18.821  43.828  1.00 22.85           H
ATOM   1834  HA  HIS A 122      30.061  18.047  42.173  1.00 19.83           H
ATOM   1835  HB2 HIS A 122      30.266  17.361  44.919  1.00 22.29           H
ATOM   1836  HB3 HIS A 122      31.048  16.651  43.739  1.00 22.29           H
ATOM   1837  HD2 HIS A 122      27.561  16.712  42.751  1.00 24.52           H
ATOM   1838  HE1 HIS A 122      28.040  13.249  44.624  1.00 26.80           H
ATOM   1839  HE2 HIS A 122      26.597  14.542  43.256  1.00 24.15           H
ATOM   1840  N   ALA A 123      28.630  19.811  44.486  1.00 18.21           N
ATOM   1841  CA  ALA A 123      27.389  20.522  44.790  1.00 17.00           C
ATOM   1842  C   ALA A 123      27.144  21.642  43.786  1.00 18.45           C
ATOM   1843  O   ALA A 123      26.029  21.798  43.280  1.00 18.10           O
ATOM   1844  CB  ALA A 123      27.428  21.075  46.219  1.00 18.76           C
ATOM   1845  H   ALA A 123      29.247  19.877  45.080  1.00 21.85           H
ATOM   1846  HA  ALA A 123      26.642  19.907  44.725  1.00 20.40           H
ATOM   1847  HB1 ALA A 123      26.591  21.526  46.398  1.00 22.51           H
ATOM   1848  HB2 ALA A 123      27.532  20.337  46.835  1.00 22.51           H
ATOM   1849  HB3 ALA A 123      28.169  21.691  46.308  1.00 22.51           H
ATOM   1850  N   SER A 124      28.197  22.397  43.439  1.00 17.25           N
ATOM   1851  CA  SER A 124      28.040  23.510  42.526  1.00 17.48           C
ATOM   1852  C   SER A 124      27.665  23.016  41.139  1.00 17.51           C
ATOM   1853  O   SER A 124      26.849  23.642  40.462  1.00 16.91           O
ATOM   1854  CB  SER A 124      29.335  24.338  42.452  1.00 17.60           C
ATOM   1855  OG  SER A 124      29.688  24.928  43.668  1.00 20.09           O
ATOM   1856  H   SER A 124      29.001  22.286  43.721  1.00 20.70           H
ATOM   1857  HA  SER A 124      27.324  24.084  42.845  1.00 20.97           H
ATOM   1858  HB2 SER A 124      30.059  23.753  42.182  1.00 21.12           H
ATOM   1859  HB3 SER A 124      29.216  25.040  41.793  1.00 21.12           H
ATOM   1860  HG  SER A 124      29.066  25.429  43.929  1.00 24.10           H
ATOM   1861  N   LEU A 125      28.264  21.908  40.689  1.00 17.13           N
ATOM   1862  CA  LEU A 125      27.934  21.400  39.366  1.00 16.83           C
ATOM   1863  C   LEU A 125      26.505  20.890  39.316  1.00 18.02           C
ATOM   1864  O   LEU A 125      25.790  21.102  38.330  1.00 16.46           O
ATOM   1865  CB  LEU A 125      28.889  20.286  38.974  1.00 15.48           C
ATOM   1866  CG  LEU A 125      30.322  20.674  38.602  1.00 18.78           C
ATOM   1867  CD1 LEU A 125      31.228  19.461  38.588  1.00 23.28           C
ATOM   1868  CD2 LEU A 125      30.297  21.332  37.238  1.00 22.61           C
ATOM   1869  H   LEU A 125      28.847  21.440  41.121  1.00 20.55           H
ATOM   1870  HA  LEU A 125      28.024  22.122  38.728  1.00 20.20           H
ATOM   1871  HB2 LEU A 125      28.954  19.686  39.732  1.00 18.58           H
ATOM   1872  HB3 LEU A 125      28.505  19.805  38.230  1.00 18.58           H
ATOM   1873  HG  LEU A 125      30.663  21.310  39.248  1.00 22.54           H
ATOM   1874 HD11 LEU A 125      32.121  19.741  38.334  1.00 27.94           H
ATOM   1875 HD12 LEU A 125      31.240  19.057  39.470  1.00 27.94           H
ATOM   1876 HD13 LEU A 125      30.882  18.826  37.940  1.00 27.94           H
ATOM   1877 HD21 LEU A 125      31.202  21.571  36.991  1.00 27.13           H
ATOM   1878 HD22 LEU A 125      29.930  20.704  36.598  1.00 27.13           H
ATOM   1879 HD23 LEU A 125      29.739  22.126  37.278  1.00 27.13           H
ATOM   1880  N   ASP A 126      26.082  20.164  40.355  1.00 17.30           N
ATOM   1881  CA  ASP A 126      24.694  19.728  40.415  1.00 19.37           C
ATOM   1882  C   ASP A 126      23.731  20.917  40.395  1.00 17.93           C
ATOM   1883  O   ASP A 126      22.718  20.892  39.686  1.00 17.16           O
ATOM   1884  CB  ASP A 126      24.493  18.843  41.657  1.00 17.43           C
ATOM   1885  CG  ASP A 126      23.252  17.992  41.559  1.00 22.41           C
ATOM   1886  OD1 ASP A 126      23.048  17.375  40.492  1.00 21.76           O
ATOM   1887  OD2 ASP A 126      22.455  17.960  42.508  1.00 21.92           O1-
ATOM   1888  H   ASP A 126      26.575  19.903  41.014  1.00 20.77           H
ATOM   1889  HA  ASP A 126      24.504  19.189  39.630  1.00 23.24           H
ATOM   1890  HB2 ASP A 126      25.256  18.250  41.749  1.00 20.92           H
ATOM   1891  HB3 ASP A 126      24.424  19.417  42.438  1.00 20.92           H
ATOM   1892  N   LYS A 127      24.049  21.995  41.125  1.00 17.26           N
ATOM   1893  CA  LYS A 127      23.214  23.179  41.072  1.00 17.21           C
ATOM   1894  C   LYS A 127      23.202  23.764  39.674  1.00 18.51           C
ATOM   1895  O   LYS A 127      22.158  24.214  39.197  1.00 17.99           O
ATOM   1896  CB  LYS A 127      23.705  24.229  42.057  1.00 18.46           C
ATOM   1897  CG  LYS A 127      23.372  23.917  43.475  1.00 20.67           C
ATOM   1898  CD  LYS A 127      23.918  25.033  44.395  1.00 20.23           C
ATOM   1899  CE  LYS A 127      23.115  26.328  44.188  1.00 25.69           C
ATOM   1900  NZ  LYS A 127      23.457  27.367  45.207  1.00 28.11           N1+
ATOM   1901  H   LYS A 127      24.738  22.068  41.634  1.00 20.71           H
ATOM   1902  HA  LYS A 127      22.304  22.944  41.313  1.00 20.65           H
ATOM   1903  HB2 LYS A 127      24.672  24.310  41.980  1.00 22.15           H
ATOM   1904  HB3 LYS A 127      23.280  25.072  41.839  1.00 22.15           H
ATOM   1905  HG2 LYS A 127      22.410  23.847  43.584  1.00 24.80           H
ATOM   1906  HG3 LYS A 127      23.797  23.075  43.714  1.00 24.80           H
ATOM   1907  HD2 LYS A 127      23.835  24.755  45.319  1.00 24.28           H
ATOM   1908  HD3 LYS A 127      24.851  25.207  44.189  1.00 24.28           H
ATOM   1909  HE2 LYS A 127      23.302  26.694  43.311  1.00 30.82           H
ATOM   1910  HE3 LYS A 127      22.170  26.132  44.263  1.00 30.82           H
ATOM   1911  HZ1 LYS A 127      22.962  28.097  45.070  1.00 33.73           H
ATOM   1912  HZ2 LYS A 127      23.294  27.052  46.022  1.00 33.73           H
ATOM   1913  HZ3 LYS A 127      24.316  27.581  45.151  1.00 33.73           H
ATOM   1914  N   PHE A 128      24.365  23.795  39.027  1.00 17.71           N
ATOM   1915  CA  PHE A 128      24.468  24.391  37.697  1.00 17.31           C
ATOM   1916  C   PHE A 128      23.608  23.629  36.711  1.00 17.86           C
ATOM   1917  O   PHE A 128      22.874  24.233  35.920  1.00 19.12           O
ATOM   1918  CB  PHE A 128      25.921  24.386  37.254  1.00 17.63           C
ATOM   1919  CG  PHE A 128      26.140  24.694  35.804  1.00 18.63           C
ATOM   1920  CD1 PHE A 128      25.965  25.983  35.308  1.00 26.55           C
ATOM   1921  CD2 PHE A 128      26.589  23.707  34.947  1.00 19.11           C
ATOM   1922  CE1 PHE A 128      26.206  26.257  33.983  1.00 27.46           C
ATOM   1923  CE2 PHE A 128      26.833  23.980  33.615  1.00 24.83           C
ATOM   1924  CZ  PHE A 128      26.639  25.252  33.140  1.00 24.97           C
ATOM   1925  H   PHE A 128      25.105  23.473  39.330  1.00 21.25           H
ATOM   1926  HA  PHE A 128      24.164  25.308  37.734  1.00 20.77           H
ATOM   1927  HB2 PHE A 128      26.389  25.059  37.770  1.00 21.16           H
ATOM   1928  HB3 PHE A 128      26.310  23.516  37.432  1.00 21.16           H
ATOM   1929  HD1 PHE A 128      25.672  26.664  35.870  1.00 31.86           H
ATOM   1930  HD2 PHE A 128      26.723  22.847  35.262  1.00 22.94           H
ATOM   1931  HE1 PHE A 128      26.074  27.114  33.653  1.00 32.95           H
ATOM   1932  HE2 PHE A 128      27.124  23.306  33.044  1.00 29.79           H
ATOM   1933  HZ  PHE A 128      26.797  25.438  32.242  1.00 29.96           H
ATOM   1934  N   LEU A 129      23.690  22.295  36.747  1.00 19.19           N
ATOM   1935  CA  LEU A 129      22.906  21.480  35.816  1.00 18.11           C
ATOM   1936  C   LEU A 129      21.419  21.608  36.085  1.00 18.99           C
ATOM   1937  O   LEU A 129      20.625  21.599  35.147  1.00 19.90           O
ATOM   1938  CB  LEU A 129      23.351  20.013  35.866  1.00 18.37           C
ATOM   1939  CG  LEU A 129      24.787  19.783  35.351  1.00 23.96           C
ATOM   1940  CD1 LEU A 129      25.258  18.401  35.665  1.00 23.74           C
ATOM   1941  CD2 LEU A 129      24.857  20.030  33.842  1.00 26.56           C
ATOM   1942  H   LEU A 129      24.201  21.853  37.286  1.00 23.02           H
ATOM   1943  HA  LEU A 129      23.053  21.825  34.923  1.00 21.73           H
ATOM   1944  HB2 LEU A 129      23.330  19.704  36.784  1.00 22.05           H
ATOM   1945  HB3 LEU A 129      22.750  19.474  35.331  1.00 22.05           H
ATOM   1946  HG  LEU A 129      25.391  20.400  35.794  1.00 28.75           H
ATOM   1947 HD11 LEU A 129      26.182  18.302  35.389  1.00 28.49           H
ATOM   1948 HD12 LEU A 129      25.187  18.253  36.621  1.00 28.49           H
ATOM   1949 HD13 LEU A 129      24.698  17.771  35.181  1.00 28.49           H
ATOM   1950 HD21 LEU A 129      25.753  19.818  33.538  1.00 31.87           H
ATOM   1951 HD22 LEU A 129      24.214  19.460  33.397  1.00 31.87           H
ATOM   1952 HD23 LEU A 129      24.660  20.961  33.661  1.00 31.87           H
ATOM   1953  N   ALA A 130      21.029  21.791  37.344  1.00 16.19           N
ATOM   1954  CA  ALA A 130      19.625  22.029  37.656  1.00 18.51           C
ATOM   1955  C   ALA A 130      19.157  23.371  37.104  1.00 21.34           C
ATOM   1956  O   ALA A 130      18.020  23.494  36.643  1.00 17.83           O
ATOM   1957  CB  ALA A 130      19.393  21.962  39.179  1.00 20.32           C
ATOM   1958  H   ALA A 130      21.554  21.782  38.026  1.00 19.43           H
ATOM   1959  HA  ALA A 130      19.096  21.336  37.241  1.00 22.21           H
ATOM   1960  HB1 ALA A 130      18.451  22.098  39.372  1.00 24.38           H
ATOM   1961  HB2 ALA A 130      19.679  21.094  39.502  1.00 24.38           H
ATOM   1962  HB3 ALA A 130      19.914  22.660  39.610  1.00 24.38           H
ATOM   1963  N   SER A 131      20.031  24.376  37.124  1.00 17.59           N
ATOM   1964  CA  SER A 131      19.676  25.689  36.612  1.00 20.53           C
ATOM   1965  C   SER A 131      19.545  25.662  35.103  1.00 19.96           C
ATOM   1966  O   SER A 131      18.608  26.255  34.558  1.00 21.89           O
ATOM   1967  CB  SER A 131      20.730  26.731  37.013  1.00 20.08           C
ATOM   1968  OG  SER A 131      20.755  26.859  38.419  1.00 31.17           O
ATOM   1969  H   SER A 131      20.842  24.319  37.422  1.00 21.11           H
ATOM   1970  HA  SER A 131      18.821  25.949  36.983  1.00 24.64           H
ATOM   1971  HB2 SER A 131      21.604  26.443  36.703  1.00 24.10           H
ATOM   1972  HB3 SER A 131      20.511  27.590  36.614  1.00 24.10           H
ATOM   1973  HG  SER A 131      21.130  26.187  38.759  1.00 37.40           H
ATOM   1974  N   VAL A 132      20.488  24.999  34.426  1.00 17.18           N
ATOM   1975  CA  VAL A 132      20.384  24.858  32.964  1.00 20.06           C
ATOM   1976  C   VAL A 132      19.087  24.149  32.608  1.00 18.84           C
ATOM   1977  O   VAL A 132      18.379  24.549  31.674  1.00 19.50           O
ATOM   1978  CB  VAL A 132      21.607  24.115  32.403  1.00 20.17           C
ATOM   1979  CG1 VAL A 132      21.425  23.707  30.870  1.00 22.26           C
ATOM   1980  CG2 VAL A 132      22.849  24.936  32.539  1.00 23.80           C
ATOM   1981  H   VAL A 132      21.181  24.628  34.779  1.00 20.62           H
ATOM   1982  HA  VAL A 132      20.363  25.741  32.562  1.00 24.07           H
ATOM   1983  HB  VAL A 132      21.726  23.299  32.913  1.00 24.21           H
ATOM   1984 HG11 VAL A 132      22.238  23.277  30.566  1.00 26.72           H
ATOM   1985 HG12 VAL A 132      20.678  23.093  30.781  1.00 26.72           H
ATOM   1986 HG13 VAL A 132      21.267  24.513  30.351  1.00 26.72           H
ATOM   1987 HG21 VAL A 132      23.595  24.414  32.210  1.00 28.56           H
ATOM   1988 HG22 VAL A 132      22.752  25.746  32.013  1.00 28.56           H
ATOM   1989 HG23 VAL A 132      22.983  25.161  33.476  1.00 28.56           H
ATOM   1990  N   SER A 133      18.755  23.073  33.350  1.00 15.79           N
ATOM   1991  CA  SER A 133      17.529  22.322  33.085  1.00 20.21           C
ATOM   1992  C   SER A 133      16.311  23.199  33.293  1.00 19.68           C
ATOM   1993  O   SER A 133      15.353  23.145  32.517  1.00 19.55           O
ATOM   1994  CB  SER A 133      17.441  21.068  33.972  1.00 18.12           C
ATOM   1995  OG  SER A 133      18.521  20.189  33.733  1.00 19.24           O
ATOM   1996  H   SER A 133      19.228  22.767  34.002  1.00 18.95           H
ATOM   1997  HA  SER A 133      17.527  22.020  32.165  1.00 24.25           H
ATOM   1998  HB2 SER A 133      17.446  21.333  34.905  1.00 21.74           H
ATOM   1999  HB3 SER A 133      16.615  20.609  33.774  1.00 21.74           H
ATOM   2000  HG  SER A 133      19.251  20.607  33.766  1.00 23.09           H
ATOM   2001  N   THR A 134      16.337  24.042  34.321  1.00 17.01           N
ATOM   2002  CA  THR A 134      15.208  24.925  34.567  1.00 19.98           C
ATOM   2003  C   THR A 134      15.023  25.921  33.430  1.00 20.07           C
ATOM   2004  O   THR A 134      13.900  26.155  32.991  1.00 20.59           O
ATOM   2005  CB  THR A 134      15.408  25.666  35.878  1.00 24.84           C
ATOM   2006  OG1 THR A 134      15.291  24.717  36.929  1.00 23.66           O
ATOM   2007  CG2 THR A 134      14.370  26.700  36.071  1.00 26.11           C
ATOM   2008  H   THR A 134      16.989  24.124  34.878  1.00 20.42           H
ATOM   2009  HA  THR A 134      14.403  24.395  34.633  1.00 23.97           H
ATOM   2010  HB  THR A 134      16.280  26.089  35.889  1.00 29.80           H
ATOM   2011  HG1 THR A 134      15.898  24.140  36.854  1.00 28.39           H
ATOM   2012 HG21 THR A 134      14.484  27.099  36.947  1.00 31.33           H
ATOM   2013 HG22 THR A 134      14.431  27.396  35.396  1.00 31.33           H
ATOM   2014 HG23 THR A 134      13.496  26.280  36.035  1.00 31.33           H
ATOM   2015  N   VAL A 135      16.110  26.511  32.949  1.00 18.28           N
ATOM   2016  CA  VAL A 135      16.031  27.418  31.807  1.00 18.01           C
ATOM   2017  C   VAL A 135      15.481  26.679  30.605  1.00 18.80           C
ATOM   2018  O   VAL A 135      14.641  27.205  29.866  1.00 20.61           O
ATOM   2019  CB  VAL A 135      17.420  28.024  31.506  1.00 21.16           C
ATOM   2020  CG1 VAL A 135      17.380  28.873  30.236  1.00 27.67           C
ATOM   2021  CG2 VAL A 135      17.948  28.828  32.673  1.00 24.22           C
ATOM   2022  H   VAL A 135      16.913  26.392  33.245  1.00 21.93           H
ATOM   2023  HA  VAL A 135      15.420  28.144  32.011  1.00 21.61           H
ATOM   2024  HB  VAL A 135      18.044  27.300  31.355  1.00 25.40           H
ATOM   2025 HG11 VAL A 135      18.257  29.267  30.104  1.00 33.20           H
ATOM   2026 HG12 VAL A 135      17.146  28.321  29.474  1.00 33.20           H
ATOM   2027 HG13 VAL A 135      16.722  29.575  30.356  1.00 33.20           H
ATOM   2028 HG21 VAL A 135      18.815  29.185  32.430  1.00 29.06           H
ATOM   2029 HG22 VAL A 135      17.332  29.553  32.858  1.00 29.06           H
ATOM   2030 HG23 VAL A 135      18.033  28.257  33.451  1.00 29.06           H
ATOM   2031  N   LEU A 136      15.947  25.447  30.371  1.00 17.57           N
ATOM   2032  CA  LEU A 136      15.510  24.780  29.151  1.00 19.78           C
ATOM   2033  C   LEU A 136      14.029  24.326  29.191  1.00 18.86           C
ATOM   2034  O   LEU A 136      13.497  24.050  28.101  1.00 21.77           O
ATOM   2035  CB  LEU A 136      16.472  23.616  28.824  1.00 21.03           C
ATOM   2036  CG  LEU A 136      17.919  23.897  28.341  1.00 24.33           C
ATOM   2037  CD1 LEU A 136      18.718  22.620  28.079  1.00 28.56           C
ATOM   2038  CD2 LEU A 136      17.977  24.732  27.077  1.00 28.48           C
ATOM   2039  H   LEU A 136      16.502  25.006  30.866  1.00 21.08           H
ATOM   2040  HA  LEU A 136      15.586  25.422  28.424  1.00 23.74           H
ATOM   2041  HB2 LEU A 136      16.563  23.088  29.635  1.00 25.23           H
ATOM   2042  HB3 LEU A 136      16.058  23.075  28.134  1.00 25.23           H
ATOM   2043  HG  LEU A 136      18.393  24.386  29.029  1.00 29.19           H
ATOM   2044 HD11 LEU A 136      19.586  22.859  27.717  1.00 34.27           H
ATOM   2045 HD12 LEU A 136      18.822  22.149  28.925  1.00 34.27           H
ATOM   2046 HD13 LEU A 136      18.240  22.068  27.440  1.00 34.27           H
ATOM   2047 HD21 LEU A 136      18.904  24.867  26.828  1.00 34.18           H
ATOM   2048 HD22 LEU A 136      17.508  24.270  26.367  1.00 34.18           H
ATOM   2049 HD23 LEU A 136      17.553  25.587  27.245  1.00 34.18           H
ATOM   2050  N   THR A 137      13.350  24.231  30.379  1.00 17.26           N
ATOM   2051  CA  THR A 137      11.956  23.742  30.441  1.00 18.43           C
ATOM   2052  C   THR A 137      10.964  24.861  30.789  1.00 17.43           C
ATOM   2053  O   THR A 137       9.770  24.771  31.026  1.00 23.82           O
ATOM   2054  CB  THR A 137      11.869  22.598  31.503  1.00 16.58           C
ATOM   2055  OG1 THR A 137      12.386  23.088  32.740  1.00 19.56           O
ATOM   2056  CG2 THR A 137      12.627  21.389  31.015  1.00 17.30           C
ATOM   2057  H   THR A 137      13.854  24.268  31.275  1.00 20.72           H
ATOM   2058  HA  THR A 137      11.664  23.330  29.421  1.00 22.11           H
ATOM   2059  HB  THR A 137      10.800  22.388  31.734  1.00 19.89           H
ATOM   2060  HG1 THR A 137      13.369  22.936  32.800  1.00 23.47           H
ATOM   2061 HG21 THR A 137      12.509  20.523  31.680  1.00 20.76           H
ATOM   2062 HG22 THR A 137      12.294  21.061  30.014  1.00 20.76           H
ATOM   2063 HG23 THR A 137      13.713  21.563  30.926  1.00 20.76           H
ATOM   2064  N   SER A 138      11.574  26.101  30.790  1.00 21.32           N
ATOM   2065  CA  SER A 138      10.957  27.348  31.278  1.00 21.36           C
ATOM   2066  C   SER A 138       9.894  27.874  30.331  1.00 20.99           C
ATOM   2067  O   SER A 138       9.007  28.614  30.763  1.00 22.55           O
ATOM   2068  CB  SER A 138      11.991  28.478  31.550  1.00 22.76           C
ATOM   2069  OG  SER A 138      12.614  29.010  30.378  1.00 26.21           O
ATOM   2070  H   SER A 138      12.371  26.236  30.495  1.00 25.58           H
ATOM   2071  HA  SER A 138      10.526  27.169  32.130  1.00 25.63           H
ATOM   2072  HB2 SER A 138      11.515  29.206  31.979  1.00 27.31           H
ATOM   2073  HB3 SER A 138      12.683  28.148  32.149  1.00 27.31           H
ATOM   2074  HG  SER A 138      13.143  28.451  30.045  1.00 31.45           H
ATOM   2075  N   LYS A 139       9.922  27.473  29.066  1.00 19.60           N
ATOM   2076  CA  LYS A 139       8.883  27.884  28.143  1.00 19.93           C
ATOM   2077  C   LYS A 139       7.948  26.737  27.769  1.00 16.58           C
ATOM   2078  O   LYS A 139       7.195  26.889  26.796  1.00 18.98           O
ATOM   2079  CB  LYS A 139       9.511  28.499  26.890  1.00 23.03           C
ATOM   2080  CG  LYS A 139      10.413  29.689  27.161  1.00 25.33           C
ATOM   2081  CD  LYS A 139      11.202  30.092  25.909  1.00 28.37           C
ATOM   2082  CE  LYS A 139      12.129  31.274  26.178  1.00 42.50           C
ATOM   2083  NZ  LYS A 139      12.846  31.729  24.929  1.00 49.96           N1+
ATOM   2084  H   LYS A 139      10.534  26.965  28.729  1.00 23.52           H
ATOM   2085  HA  LYS A 139       8.337  28.565  28.561  1.00 23.91           H
ATOM   2086  HB2 LYS A 139      10.030  27.815  26.442  1.00 27.63           H
ATOM   2087  HB3 LYS A 139       8.800  28.802  26.308  1.00 27.63           H
ATOM   2088  HG2 LYS A 139       9.876  30.446  27.444  1.00 30.39           H
ATOM   2089  HG3 LYS A 139      11.047  29.446  27.855  1.00 30.39           H
ATOM   2090  HD2 LYS A 139      11.746  29.347  25.611  1.00 34.05           H
ATOM   2091  HD3 LYS A 139      10.579  30.349  25.211  1.00 34.05           H
ATOM   2092  HE2 LYS A 139      11.607  32.021  26.518  1.00 51.00           H
ATOM   2093  HE3 LYS A 139      12.799  31.015  26.831  1.00 51.00           H
ATOM   2094  HZ1 LYS A 139      13.343  31.068  24.600  1.00 59.96           H
ATOM   2095  HZ2 LYS A 139      12.259  31.991  24.312  1.00 59.96           H
ATOM   2096  HZ3 LYS A 139      13.378  32.418  25.127  1.00 59.96           H
ATOM   2097  N   TYR A 140       7.933  25.617  28.544  1.00 19.34           N
ATOM   2098  CA  TYR A 140       7.093  24.476  28.131  1.00 21.45           C
ATOM   2099  C   TYR A 140       5.590  24.825  28.137  1.00 19.33           C
ATOM   2100  O   TYR A 140       4.853  24.273  27.322  1.00 21.79           O
ATOM   2101  CB  TYR A 140       7.398  23.293  29.056  1.00 16.38           C
ATOM   2102  CG  TYR A 140       8.483  22.408  28.512  1.00 21.20           C
ATOM   2103  CD1 TYR A 140       8.292  21.012  28.563  1.00 22.20           C
ATOM   2104  CD2 TYR A 140       9.695  22.922  28.038  1.00 18.11           C
ATOM   2105  CE1 TYR A 140       9.267  20.143  28.093  1.00 21.51           C
ATOM   2106  CE2 TYR A 140      10.702  22.063  27.589  1.00 17.31           C
ATOM   2107  CZ  TYR A 140      10.466  20.682  27.597  1.00 16.79           C
ATOM   2108  OH  TYR A 140      11.462  19.886  27.102  1.00 21.83           O
ATOM   2109  H   TYR A 140       8.393  25.558  29.456  1.00 23.21           H
ATOM   2110  HA  TYR A 140       7.342  24.216  27.059  1.00 25.74           H
ATOM   2111  HB2 TYR A 140       7.688  23.650  30.074  1.00 19.66           H
ATOM   2112  HB3 TYR A 140       6.464  22.711  29.220  1.00 19.66           H
ATOM   2113  HD1 TYR A 140       7.366  20.598  28.967  1.00 26.63           H
ATOM   2114  HD2 TYR A 140       9.867  23.998  27.999  1.00 21.73           H
ATOM   2115  HE1 TYR A 140       9.115  19.062  28.114  1.00 25.81           H
ATOM   2116  HE2 TYR A 140      11.657  22.443  27.224  1.00 20.77           H
ATOM   2117  HH  TYR A 140      11.300  18.900  27.334  1.00 26.20           H
ATOM   2118  N   ARG A 141       5.121  25.694  29.088  1.00 17.90           N
ATOM   2119  CA  ARG A 141       3.701  26.111  29.053  1.00 18.61           C
ATOM   2120  C   ARG A 141       3.556  27.505  29.738  1.00 23.73           C
ATOM   2121  O   ARG A 141       4.549  27.965  30.334  1.00 22.30           O
ATOM   2122  CB  ARG A 141       2.818  25.074  29.776  1.00 17.89           C
ATOM   2123  CG  ARG A 141       3.242  24.859  31.224  1.00 17.74           C
ATOM   2124  CD  ARG A 141       2.381  23.773  31.866  1.00 16.70           C
ATOM   2125  NE  ARG A 141       2.853  23.601  33.272  1.00 17.18           N
ATOM   2126  CZ  ARG A 141       2.050  22.949  34.205  1.00 19.46           C
ATOM   2127  NH1 ARG A 141       0.946  22.231  33.857  1.00 19.68           N
ATOM   2128  NH2 ARG A 141       2.422  23.026  35.528  1.00 20.85           N1+
ATOM   2129  OXT ARG A 141       2.407  28.012  29.719  1.00 24.45           O1-
ATOM   2130  H   ARG A 141       5.729  26.220  29.728  1.00 21.48           H
ATOM   2131  HA  ARG A 141       3.350  26.197  27.987  1.00 22.34           H
ATOM   2132  HB2 ARG A 141       1.768  25.426  29.723  1.00 21.46           H
ATOM   2133  HB3 ARG A 141       2.862  24.123  29.210  1.00 21.46           H
ATOM   2134  HG2 ARG A 141       4.317  24.580  31.265  1.00 21.29           H
ATOM   2135  HG3 ARG A 141       3.172  25.812  31.782  1.00 21.29           H
ATOM   2136  HD2 ARG A 141       1.302  24.040  31.815  1.00 20.04           H
ATOM   2137  HD3 ARG A 141       2.484  22.796  31.339  1.00 20.04           H
ATOM   2138  HE  ARG A 141       3.493  24.336  33.622  1.00 20.62           H
ATOM   2139 HH11 ARG A 141       0.712  22.008  32.876  1.00 23.62           H
ATOM   2140 HH12 ARG A 141       0.470  21.618  34.581  1.00 23.62           H
ATOM   2141 HH21 ARG A 141       3.211  23.597  35.829  1.00 25.02           H
ATOM   2142 HH22 ARG A 141       1.962  22.433  36.227  1.00 25.02           H
TER
ATOM   2143  N   VAL B 201      16.421  -7.893  42.463  1.00 53.18           N1+
ATOM   2144  CA  VAL B 201      16.360  -7.219  41.109  1.00 59.94           C
ATOM   2145  C   VAL B 201      16.848  -8.167  40.021  1.00 54.34           C
ATOM   2146  O   VAL B 201      17.676  -9.054  40.272  1.00 57.74           O
ATOM   2147  CB  VAL B 201      17.199  -5.913  41.072  1.00 56.00           C
ATOM   2148  CG1 VAL B 201      16.382  -4.723  41.589  1.00 52.61           C
ATOM   2149  CG2 VAL B 201      18.496  -6.097  41.876  1.00 52.77           C
ATOM   2150  H1  VAL B 201      15.932  -8.636  42.447  1.00 63.81           H
ATOM   2151  H2  VAL B 201      17.266  -8.109  42.649  1.00 63.81           H
ATOM   2152  H3  VAL B 201      16.110  -7.347  43.090  1.00 63.81           H
ATOM   2153  HA  VAL B 201      15.438  -6.992  40.910  1.00 71.93           H
ATOM   2154  HB  VAL B 201      17.444  -5.720  40.154  1.00 67.20           H
ATOM   2155 HG11 VAL B 201      15.567  -4.647  41.065  1.00 63.14           H
ATOM   2156 HG12 VAL B 201      16.166  -4.871  42.525  1.00 63.14           H
ATOM   2157 HG13 VAL B 201      16.909  -3.915  41.493  1.00 63.14           H
ATOM   2158 HG21 VAL B 201      18.273  -6.295  42.800  1.00 63.33           H
ATOM   2159 HG22 VAL B 201      19.009  -6.829  41.495  1.00 63.33           H
ATOM   2160 HG23 VAL B 201      19.009  -5.274  41.833  1.00 63.33           H
ATOM   2161  N   HIS B 202      16.362  -7.964  38.804  1.00 58.20           N
ATOM   2162  CA  HIS B 202      16.787  -8.820  37.703  1.00 58.93           C
ATOM   2163  C   HIS B 202      18.098  -8.272  37.152  1.00 55.39           C
ATOM   2164  O   HIS B 202      18.124  -7.280  36.409  1.00 51.63           O
ATOM   2165  CB  HIS B 202      15.724  -8.905  36.615  1.00 58.40           C
ATOM   2166  CG  HIS B 202      16.231  -9.540  35.355  1.00 66.07           C
ATOM   2167  ND1 HIS B 202      16.524 -10.886  35.268  1.00 60.98           N
ATOM   2168  CD2 HIS B 202      16.550  -9.005  34.147  1.00 64.70           C
ATOM   2169  CE1 HIS B 202      16.977 -11.157  34.054  1.00 62.85           C
ATOM   2170  NE2 HIS B 202      17.003 -10.034  33.355  1.00 62.02           N
ATOM   2171  H   HIS B 202      15.810  -7.340  38.586  1.00 69.84           H
ATOM   2172  HA  HIS B 202      16.949  -9.718  38.033  1.00 70.71           H
ATOM   2173  HB2 HIS B 202      15.420  -8.007  36.399  1.00 70.08           H
ATOM   2174  HB3 HIS B 202      14.980  -9.436  36.941  1.00 70.08           H
ATOM   2175  HD2 HIS B 202      16.469  -8.111  33.898  1.00 77.64           H
ATOM   2176  HE1 HIS B 202      17.234 -11.996  33.744  1.00 75.42           H
ATOM   2177  HE2 HIS B 202      17.261  -9.962  32.537  1.00 74.43           H
ATOM   2178  N   LEU B 203      19.192  -8.916  37.539  1.00 48.97           N
ATOM   2179  CA  LEU B 203      20.496  -8.684  36.949  1.00 47.63           C
ATOM   2180  C   LEU B 203      20.876  -9.906  36.131  1.00 44.49           C
ATOM   2181  O   LEU B 203      20.628 -11.038  36.552  1.00 45.94           O
ATOM   2182  CB  LEU B 203      21.558  -8.443  38.027  1.00 33.27           C
ATOM   2183  CG  LEU B 203      21.394  -7.271  39.001  1.00 43.42           C
ATOM   2184  CD1 LEU B 203      22.635  -7.176  39.913  1.00 46.47           C
ATOM   2185  CD2 LEU B 203      21.197  -5.968  38.292  1.00 41.73           C
ATOM   2186  H   LEU B 203      19.198  -9.515  38.157  1.00 58.76           H
ATOM   2187  HA  LEU B 203      20.463  -7.917  36.355  1.00 57.16           H
ATOM   2188  HB2 LEU B 203      21.601  -9.247  38.568  1.00 39.93           H
ATOM   2189  HB3 LEU B 203      22.409  -8.318  37.582  1.00 39.93           H
ATOM   2190  HG  LEU B 203      20.618  -7.427  39.561  1.00 52.11           H
ATOM   2191 HD11 LEU B 203      22.507  -6.447  40.540  1.00 55.77           H
ATOM   2192 HD12 LEU B 203      22.736  -8.013  40.398  1.00 55.77           H
ATOM   2193 HD13 LEU B 203      23.420  -7.010  39.368  1.00 55.77           H
ATOM   2194 HD21 LEU B 203      21.060  -5.280  38.964  1.00 50.08           H
ATOM   2195 HD22 LEU B 203      21.988  -5.768  37.768  1.00 50.08           H
ATOM   2196 HD23 LEU B 203      20.411  -6.027  37.725  1.00 50.08           H
ATOM   2197  N   THR B 204      21.486  -9.680  34.972  1.00 44.10           N
ATOM   2198  CA  THR B 204      22.068 -10.786  34.259  1.00 39.00           C
ATOM   2199  C   THR B 204      23.289 -11.293  35.016  1.00 41.46           C
ATOM   2200  O   THR B 204      23.804 -10.612  35.902  1.00 37.62           O
ATOM   2201  CB  THR B 204      22.455 -10.365  32.850  1.00 46.60           C
ATOM   2202  OG1 THR B 204      23.394  -9.292  32.916  1.00 42.75           O
ATOM   2203  CG2 THR B 204      21.214  -9.882  32.089  1.00 51.59           C
ATOM   2204  H   THR B 204      21.568  -8.916  34.586  1.00 52.91           H
ATOM   2205  HA  THR B 204      21.418 -11.504  34.204  1.00 46.80           H
ATOM   2206  HB  THR B 204      22.840 -11.118  32.374  1.00 55.92           H
ATOM   2207  HG1 THR B 204      23.422  -8.894  32.176  1.00 51.30           H
ATOM   2208 HG21 THR B 204      21.454  -9.607  31.190  1.00 61.91           H
ATOM   2209 HG22 THR B 204      20.556 -10.594  32.036  1.00 61.91           H
ATOM   2210 HG23 THR B 204      20.819  -9.129  32.556  1.00 61.91           H
ATOM   2211  N   PRO B 205      23.750 -12.508  34.706  1.00 43.84           N
ATOM   2212  CA  PRO B 205      24.979 -13.001  35.347  1.00 42.23           C
ATOM   2213  C   PRO B 205      26.166 -12.083  35.146  1.00 39.26           C
ATOM   2214  O   PRO B 205      27.003 -11.968  36.052  1.00 36.99           O
ATOM   2215  CB  PRO B 205      25.187 -14.368  34.675  1.00 44.10           C
ATOM   2216  CG  PRO B 205      23.791 -14.809  34.359  1.00 42.42           C
ATOM   2217  CD  PRO B 205      23.126 -13.549  33.869  1.00 41.99           C
ATOM   2218  HA  PRO B 205      24.836 -13.135  36.297  1.00 50.67           H
ATOM   2219  HB2 PRO B 205      25.700 -14.265  33.856  1.00 52.92           H
ATOM   2220  HB3 PRO B 205      25.625 -14.983  35.284  1.00 52.92           H
ATOM   2221  HG2 PRO B 205      23.804 -15.492  33.669  1.00 50.91           H
ATOM   2222  HG3 PRO B 205      23.361 -15.134  35.168  1.00 50.91           H
ATOM   2223  HD2 PRO B 205      23.320 -13.399  32.931  1.00 50.39           H
ATOM   2224  HD3 PRO B 205      22.170 -13.594  34.035  1.00 50.39           H
ATOM   2225  N   GLU B 206      26.264 -11.427  33.981  1.00 43.46           N
ATOM   2226  CA  GLU B 206      27.408 -10.556  33.726  1.00 43.46           C
ATOM   2227  C   GLU B 206      27.283  -9.275  34.538  1.00 35.54           C
ATOM   2228  O   GLU B 206      28.297  -8.738  35.008  1.00 32.23           O
ATOM   2229  CB  GLU B 206      27.566 -10.246  32.210  1.00 40.97           C
ATOM   2230  CG  GLU B 206      26.315  -9.758  31.435  1.00 44.36           C
ATOM   2231  CD  GLU B 206      25.497 -10.903  30.748  1.00 49.09           C
ATOM   2232  OE1 GLU B 206      25.529 -12.086  31.217  1.00 40.42           O
ATOM   2233  OE2 GLU B 206      24.823 -10.599  29.727  1.00 50.61           O1-
ATOM   2234  H   GLU B 206      25.686 -11.459  33.345  1.00 52.15           H
ATOM   2235  HA  GLU B 206      28.211 -11.016  34.019  1.00 52.15           H
ATOM   2236  HB2 GLU B 206      28.234  -9.549  32.112  1.00 49.16           H
ATOM   2237  HB3 GLU B 206      27.883 -11.045  31.761  1.00 49.16           H
ATOM   2238  HG2 GLU B 206      25.729  -9.298  32.056  1.00 53.23           H
ATOM   2239  HG3 GLU B 206      26.599  -9.140  30.742  1.00 53.23           H
ATOM   2240  N   GLU B 207      26.053  -8.795  34.729  1.00 32.04           N
ATOM   2241  CA  GLU B 207      25.826  -7.624  35.570  1.00 34.74           C
ATOM   2242  C   GLU B 207      26.159  -7.919  37.024  1.00 31.29           C
ATOM   2243  O   GLU B 207      26.857  -7.140  37.681  1.00 30.13           O
ATOM   2244  CB  GLU B 207      24.388  -7.158  35.436  1.00 37.71           C
ATOM   2245  CG  GLU B 207      24.136  -6.470  34.102  1.00 37.95           C
ATOM   2246  CD  GLU B 207      22.807  -5.800  34.048  1.00 40.10           C
ATOM   2247  OE1 GLU B 207      22.787  -4.606  33.671  1.00 46.46           O
ATOM   2248  OE2 GLU B 207      21.798  -6.453  34.416  1.00 42.13           O1-
ATOM   2249  H   GLU B 207      25.341  -9.118  34.373  1.00 38.44           H
ATOM   2250  HA  GLU B 207      26.398  -6.903  35.271  1.00 41.69           H
ATOM   2251  HB2 GLU B 207      23.798  -7.927  35.501  1.00 45.25           H
ATOM   2252  HB3 GLU B 207      24.188  -6.529  36.147  1.00 45.25           H
ATOM   2253  HG2 GLU B 207      24.807  -5.784  33.969  1.00 45.55           H
ATOM   2254  HG3 GLU B 207      24.179  -7.123  33.388  1.00 45.55           H
ATOM   2255  N   LYS B 208      25.674  -9.044  37.540  1.00 29.42           N
ATOM   2256  CA  LYS B 208      26.032  -9.452  38.895  1.00 30.26           C
ATOM   2257  C   LYS B 208      27.544  -9.508  39.064  1.00 29.73           C
ATOM   2258  O   LYS B 208      28.089  -9.020  40.060  1.00 28.34           O
ATOM   2259  CB  LYS B 208      25.407 -10.816  39.209  1.00 37.96           C
ATOM   2260  CG  LYS B 208      23.948 -10.757  39.691  1.00 46.29           C
ATOM   2261  CD  LYS B 208      23.056 -11.890  39.137  1.00 50.02           C
ATOM   2262  CE  LYS B 208      23.700 -13.306  39.253  1.00 60.89           C
ATOM   2263  NZ  LYS B 208      23.124 -14.330  38.285  1.00 61.73           N1+
ATOM   2264  H   LYS B 208      25.142  -9.579  37.131  1.00 35.31           H
ATOM   2265  HA  LYS B 208      25.681  -8.801  39.524  1.00 36.31           H
ATOM   2266  HB2 LYS B 208      25.429 -11.353  38.402  1.00 45.55           H
ATOM   2267  HB3 LYS B 208      25.929 -11.248  39.905  1.00 45.55           H
ATOM   2268  HG2 LYS B 208      23.940 -10.838  40.658  1.00 55.55           H
ATOM   2269  HG3 LYS B 208      23.559  -9.909  39.426  1.00 55.55           H
ATOM   2270  HD2 LYS B 208      22.223 -11.901  39.637  1.00 60.02           H
ATOM   2271  HD3 LYS B 208      22.875 -11.715  38.200  1.00 60.02           H
ATOM   2272  HE2 LYS B 208      24.651 -13.254  39.072  1.00 73.07           H
ATOM   2273  HE3 LYS B 208      23.558 -13.640  40.153  1.00 73.07           H
ATOM   2274  HZ1 LYS B 208      23.528 -15.117  38.396  1.00 74.08           H
ATOM   2275  HZ2 LYS B 208      22.252 -14.433  38.434  1.00 74.08           H
ATOM   2276  HZ3 LYS B 208      23.243 -14.061  37.443  1.00 74.08           H
ATOM   2277  N   SER B 209      28.245 -10.116  38.105  1.00 29.78           N
ATOM   2278  CA  SER B 209      29.691 -10.268  38.252  1.00 31.47           C
ATOM   2279  C   SER B 209      30.397  -8.919  38.250  1.00 29.82           C
ATOM   2280  O   SER B 209      31.375  -8.722  38.988  1.00 31.95           O
ATOM   2281  CB  SER B 209      30.259 -11.153  37.139  1.00 37.11           C
ATOM   2282  OG  SER B 209      29.882 -12.490  37.354  1.00 43.64           O
ATOM   2283  H   SER B 209      27.916 -10.427  37.376  1.00 35.73           H
ATOM   2284  HA  SER B 209      29.881 -10.690  39.106  1.00 37.77           H
ATOM   2285  HB2 SER B 209      29.919 -10.862  36.278  1.00 44.53           H
ATOM   2286  HB3 SER B 209      31.227 -11.093  37.157  1.00 44.53           H
ATOM   2287  HG  SER B 209      29.110 -12.616  37.049  1.00 52.37           H
ATOM   2288  N   ALA B 210      29.947  -7.996  37.404  1.00 27.50           N
ATOM   2289  CA  ALA B 210      30.549  -6.670  37.388  1.00 29.48           C
ATOM   2290  C   ALA B 210      30.366  -5.964  38.738  1.00 27.04           C
ATOM   2291  O   ALA B 210      31.308  -5.371  39.275  1.00 27.52           O
ATOM   2292  CB  ALA B 210      29.945  -5.835  36.257  1.00 32.13           C
ATOM   2293  H   ALA B 210      29.308  -8.111  36.840  1.00 33.00           H
ATOM   2294  HA  ALA B 210      31.503  -6.762  37.219  1.00 35.38           H
ATOM   2295  HB1 ALA B 210      30.360  -4.958  36.255  1.00 38.56           H
ATOM   2296  HB2 ALA B 210      30.100  -6.285  35.413  1.00 38.56           H
ATOM   2297  HB3 ALA B 210      28.990  -5.744  36.411  1.00 38.56           H
ATOM   2298  N   VAL B 211      29.156  -6.003  39.287  1.00 27.81           N
ATOM   2299  CA  VAL B 211      28.897  -5.397  40.594  1.00 23.92           C
ATOM   2300  C   VAL B 211      29.829  -5.965  41.655  1.00 22.47           C
ATOM   2301  O   VAL B 211      30.422  -5.213  42.438  1.00 23.19           O
ATOM   2302  CB  VAL B 211      27.430  -5.607  40.999  1.00 23.10           C
ATOM   2303  CG1 VAL B 211      27.214  -5.225  42.440  1.00 23.68           C
ATOM   2304  CG2 VAL B 211      26.521  -4.803  40.081  1.00 32.21           C
ATOM   2305  H   VAL B 211      28.465  -6.367  38.925  1.00 33.37           H
ATOM   2306  HA  VAL B 211      29.057  -4.443  40.536  1.00 28.71           H
ATOM   2307  HB  VAL B 211      27.208  -6.545  40.911  1.00 27.72           H
ATOM   2308 HG11 VAL B 211      26.269  -5.300  42.636  1.00 28.41           H
ATOM   2309 HG12 VAL B 211      27.709  -5.821  43.021  1.00 28.41           H
ATOM   2310 HG13 VAL B 211      27.508  -4.307  42.563  1.00 28.41           H
ATOM   2311 HG21 VAL B 211      25.601  -4.952  40.352  1.00 38.65           H
ATOM   2312 HG22 VAL B 211      26.740  -3.859  40.149  1.00 38.65           H
ATOM   2313 HG23 VAL B 211      26.648  -5.110  39.169  1.00 38.65           H
ATOM   2314  N   THR B 212      29.884  -7.301  41.760  1.00 23.08           N
ATOM   2315  CA  THR B 212      30.660  -7.974  42.809  1.00 26.50           C
ATOM   2316  C   THR B 212      32.141  -7.679  42.694  1.00 23.48           C
ATOM   2317  O   THR B 212      32.811  -7.389  43.690  1.00 26.62           O
ATOM   2318  CB  THR B 212      30.427  -9.484  42.709  1.00 27.78           C
ATOM   2319  OG1 THR B 212      29.037  -9.725  42.878  1.00 39.44           O
ATOM   2320  CG2 THR B 212      31.204 -10.239  43.768  1.00 41.09           C
ATOM   2321  H   THR B 212      29.455  -7.846  41.248  1.00 27.70           H
ATOM   2322  HA  THR B 212      30.363  -7.674  43.679  1.00 31.80           H
ATOM   2323  HB  THR B 212      30.715  -9.811  41.839  1.00 33.34           H
ATOM   2324  HG1 THR B 212      28.640  -9.523  42.165  1.00 47.32           H
ATOM   2325 HG21 THR B 212      31.076 -11.195  43.635  1.00 49.31           H
ATOM   2326 HG22 THR B 212      32.153 -10.055  43.703  1.00 49.31           H
ATOM   2327 HG23 THR B 212      30.887  -9.991  44.649  1.00 49.31           H
ATOM   2328  N   ALA B 213      32.666  -7.788  41.477  1.00 27.45           N
ATOM   2329  CA  ALA B 213      34.078  -7.550  41.200  1.00 28.61           C
ATOM   2330  C   ALA B 213      34.498  -6.156  41.633  1.00 24.95           C
ATOM   2331  O   ALA B 213      35.513  -5.972  42.318  1.00 30.55           O
ATOM   2332  CB  ALA B 213      34.319  -7.743  39.697  1.00 28.84           C
ATOM   2333  H   ALA B 213      32.208  -8.004  40.783  1.00 32.94           H
ATOM   2334  HA  ALA B 213      34.614  -8.192  41.688  1.00 34.33           H
ATOM   2335  HB1 ALA B 213      35.247  -7.563  39.500  1.00 34.60           H
ATOM   2336  HB2 ALA B 213      34.092  -8.651  39.443  1.00 34.60           H
ATOM   2337  HB3 ALA B 213      33.754  -7.124  39.207  1.00 34.60           H
ATOM   2338  N   LEU B 214      33.728  -5.152  41.236  1.00 22.70           N
ATOM   2339  CA  LEU B 214      34.041  -3.798  41.648  1.00 20.22           C
ATOM   2340  C   LEU B 214      33.936  -3.650  43.148  1.00 18.73           C
ATOM   2341  O   LEU B 214      34.806  -3.037  43.773  1.00 20.40           O
ATOM   2342  CB  LEU B 214      33.098  -2.831  40.944  1.00 26.31           C
ATOM   2343  CG  LEU B 214      33.540  -1.481  40.449  1.00 32.74           C
ATOM   2344  CD1 LEU B 214      32.927  -0.422  41.290  1.00 37.40           C
ATOM   2345  CD2 LEU B 214      35.054  -1.363  40.353  1.00 42.81           C
ATOM   2346  H   LEU B 214      33.025  -5.229  40.743  1.00 27.24           H
ATOM   2347  HA  LEU B 214      34.957  -3.626  41.393  1.00 24.26           H
ATOM   2348  HB2 LEU B 214      32.770  -3.291  40.156  1.00 31.57           H
ATOM   2349  HB3 LEU B 214      32.352  -2.677  41.541  1.00 31.57           H
ATOM   2350  HG  LEU B 214      33.181  -1.359  39.554  1.00 39.29           H
ATOM   2351 HD11 LEU B 214      33.193   0.448  40.953  1.00 44.88           H
ATOM   2352 HD12 LEU B 214      31.957  -0.503  41.246  1.00 44.88           H
ATOM   2353 HD13 LEU B 214      33.239  -0.545  42.203  1.00 44.88           H
ATOM   2354 HD21 LEU B 214      35.275  -0.479  40.015  1.00 51.37           H
ATOM   2355 HD22 LEU B 214      35.434  -1.493  41.235  1.00 51.37           H
ATOM   2356 HD23 LEU B 214      35.382  -2.040  39.737  1.00 51.37           H
ATOM   2357  N   TRP B 215      32.877  -4.196  43.747  1.00 20.64           N
ATOM   2358  CA  TRP B 215      32.687  -4.001  45.182  1.00 22.89           C
ATOM   2359  C   TRP B 215      33.838  -4.594  45.999  1.00 22.51           C
ATOM   2360  O   TRP B 215      34.118  -4.102  47.106  1.00 22.64           O
ATOM   2361  CB  TRP B 215      31.355  -4.596  45.633  1.00 20.79           C
ATOM   2362  CG  TRP B 215      30.947  -4.045  46.965  1.00 20.25           C
ATOM   2363  CD1 TRP B 215      31.027  -4.662  48.176  1.00 23.56           C
ATOM   2364  CD2 TRP B 215      30.413  -2.738  47.215  1.00 22.36           C
ATOM   2365  NE1 TRP B 215      30.569  -3.816  49.173  1.00 21.76           N
ATOM   2366  CE2 TRP B 215      30.186  -2.632  48.604  1.00 24.13           C
ATOM   2367  CE3 TRP B 215      30.098  -1.646  46.393  1.00 20.79           C
ATOM   2368  CZ2 TRP B 215      29.669  -1.484  49.187  1.00 24.05           C
ATOM   2369  CZ3 TRP B 215      29.587  -0.495  46.983  1.00 23.92           C
ATOM   2370  CH2 TRP B 215      29.374  -0.428  48.358  1.00 29.32           C
ATOM   2371  H   TRP B 215      32.269  -4.666  43.363  1.00 24.77           H
ATOM   2372  HA  TRP B 215      32.660  -3.045  45.369  1.00 27.47           H
ATOM   2373  HB2 TRP B 215      30.667  -4.378  44.988  1.00 24.95           H
ATOM   2374  HB3 TRP B 215      31.448  -5.557  45.714  1.00 24.95           H
ATOM   2375  HD1 TRP B 215      31.343  -5.525  48.313  1.00 28.27           H
ATOM   2376  HE1 TRP B 215      30.527  -4.000  50.007  1.00 26.11           H
ATOM   2377  HE3 TRP B 215      30.243  -1.691  45.477  1.00 24.95           H
ATOM   2378  HZ2 TRP B 215      29.524  -1.428  50.102  1.00 28.85           H
ATOM   2379  HZ3 TRP B 215      29.372   0.236  46.451  1.00 28.70           H
ATOM   2380  HH2 TRP B 215      29.023   0.352  48.724  1.00 35.18           H
ATOM   2381  N   GLY B 216      34.511  -5.638  45.483  1.00 23.27           N
ATOM   2382  CA  GLY B 216      35.639  -6.234  46.201  1.00 24.95           C
ATOM   2383  C   GLY B 216      36.812  -5.301  46.351  1.00 27.05           C
ATOM   2384  O   GLY B 216      37.675  -5.527  47.214  1.00 25.61           O
ATOM   2385  H   GLY B 216      34.332  -6.011  44.729  1.00 27.92           H
ATOM   2386  HA2 GLY B 216      35.358  -6.488  47.091  1.00 29.94           H
ATOM   2387  HA3 GLY B 216      35.931  -7.035  45.741  1.00 29.94           H
ATOM   2388  N   LYS B 217      36.835  -4.213  45.573  1.00 21.39           N
ATOM   2389  CA  LYS B 217      37.888  -3.219  45.676  1.00 26.95           C
ATOM   2390  C   LYS B 217      37.508  -2.016  46.527  1.00 24.93           C
ATOM   2391  O   LYS B 217      38.325  -1.108  46.684  1.00 26.26           O
ATOM   2392  CB  LYS B 217      38.293  -2.744  44.285  1.00 25.20           C
ATOM   2393  CG  LYS B 217      38.594  -3.881  43.314  1.00 29.86           C
ATOM   2394  CD  LYS B 217      39.073  -3.288  41.975  1.00 33.87           C
ATOM   2395  CE  LYS B 217      39.359  -4.348  40.941  1.00 48.71           C
ATOM   2396  NZ  LYS B 217      39.740  -3.680  39.669  1.00 53.45           N1+
ATOM   2397  H   LYS B 217      36.238  -4.031  44.980  1.00 25.66           H
ATOM   2398  HA  LYS B 217      38.659  -3.636  46.088  1.00 32.34           H
ATOM   2399  HB2 LYS B 217      37.566  -2.226  43.910  1.00 30.24           H
ATOM   2400  HB3 LYS B 217      39.085  -2.189  44.363  1.00 30.24           H
ATOM   2401  HG2 LYS B 217      39.292  -4.446  43.681  1.00 35.84           H
ATOM   2402  HG3 LYS B 217      37.789  -4.401  43.158  1.00 35.84           H
ATOM   2403  HD2 LYS B 217      38.384  -2.708  41.617  1.00 40.64           H
ATOM   2404  HD3 LYS B 217      39.888  -2.783  42.116  1.00 40.64           H
ATOM   2405  HE2 LYS B 217      40.101  -4.900  41.240  1.00 58.45           H
ATOM   2406  HE3 LYS B 217      38.568  -4.889  40.785  1.00 58.45           H
ATOM   2407  HZ1 LYS B 217      40.035  -4.289  39.088  1.00 64.14           H
ATOM   2408  HZ2 LYS B 217      39.039  -3.259  39.320  1.00 64.14           H
ATOM   2409  HZ3 LYS B 217      40.390  -3.088  39.821  1.00 64.14           H
ATOM   2410  N   VAL B 218      36.323  -2.021  47.121  1.00 25.71           N
ATOM   2411  CA  VAL B 218      35.793  -0.890  47.883  1.00 24.35           C
ATOM   2412  C   VAL B 218      36.227  -0.982  49.345  1.00 25.24           C
ATOM   2413  O   VAL B 218      36.102  -2.036  49.977  1.00 25.98           O
ATOM   2414  CB  VAL B 218      34.259  -0.849  47.761  1.00 23.81           C
ATOM   2415  CG1 VAL B 218      33.624   0.130  48.767  1.00 25.30           C
ATOM   2416  CG2 VAL B 218      33.868  -0.451  46.340  1.00 28.62           C
ATOM   2417  H   VAL B 218      35.790  -2.695  47.099  1.00 30.85           H
ATOM   2418  HA  VAL B 218      36.144  -0.062  47.518  1.00 29.22           H
ATOM   2419  HB  VAL B 218      33.902  -1.736  47.924  1.00 28.57           H
ATOM   2420 HG11 VAL B 218      32.669   0.163  48.596  1.00 30.36           H
ATOM   2421 HG12 VAL B 218      33.782  -0.168  49.677  1.00 30.36           H
ATOM   2422 HG13 VAL B 218      34.009   1.012  48.627  1.00 30.36           H
ATOM   2423 HG21 VAL B 218      32.900  -0.392  46.280  1.00 34.34           H
ATOM   2424 HG22 VAL B 218      34.268   0.409  46.126  1.00 34.34           H
ATOM   2425 HG23 VAL B 218      34.189  -1.132  45.727  1.00 34.34           H
ATOM   2426  N   ASN B 219      36.725   0.128  49.885  1.00 24.38           N
ATOM   2427  CA  ASN B 219      36.884   0.304  51.330  1.00 28.23           C
ATOM   2428  C   ASN B 219      35.536   0.803  51.830  1.00 25.09           C
ATOM   2429  O   ASN B 219      35.180   1.966  51.634  1.00 23.82           O
ATOM   2430  CB  ASN B 219      37.998   1.296  51.664  1.00 29.64           C
ATOM   2431  CG  ASN B 219      38.235   1.446  53.159  1.00 28.46           C
ATOM   2432  OD1 ASN B 219      37.314   1.360  53.991  1.00 28.24           O
ATOM   2433  ND2 ASN B 219      39.494   1.675  53.514  1.00 34.58           N
ATOM   2434  H   ASN B 219      36.980   0.807  49.424  1.00 29.26           H
ATOM   2435  HA  ASN B 219      37.092  -0.550  51.730  1.00 33.88           H
ATOM   2436  HB2 ASN B 219      38.822   0.990  51.254  1.00 35.57           H
ATOM   2437  HB3 ASN B 219      37.757   2.168  51.313  1.00 35.57           H
ATOM   2438 HD21 ASN B 219      39.707   1.737  54.342  1.00 41.49           H
ATOM   2439 HD22 ASN B 219      40.098   1.761  52.904  1.00 41.49           H
ATOM   2440  N   VAL B 220      34.768  -0.101  52.436  1.00 21.57           N
ATOM   2441  CA  VAL B 220      33.391   0.188  52.804  1.00 24.09           C
ATOM   2442  C   VAL B 220      33.326   1.360  53.776  1.00 24.15           C
ATOM   2443  O   VAL B 220      32.463   2.236  53.651  1.00 23.63           O
ATOM   2444  CB  VAL B 220      32.742  -1.090  53.373  1.00 24.11           C
ATOM   2445  CG1 VAL B 220      31.365  -0.797  53.873  1.00 29.99           C
ATOM   2446  CG2 VAL B 220      32.680  -2.176  52.253  1.00 27.64           C
ATOM   2447  H   VAL B 220      35.004  -0.901  52.633  1.00 25.88           H
ATOM   2448  HA  VAL B 220      32.907   0.428  51.997  1.00 28.91           H
ATOM   2449  HB  VAL B 220      33.277  -1.429  54.106  1.00 28.93           H
ATOM   2450 HG11 VAL B 220      30.957  -1.629  54.163  1.00 35.99           H
ATOM   2451 HG12 VAL B 220      31.421  -0.177  54.621  1.00 35.99           H
ATOM   2452 HG13 VAL B 220      30.848  -0.412  53.147  1.00 35.99           H
ATOM   2453 HG21 VAL B 220      32.274  -2.977  52.616  1.00 33.17           H
ATOM   2454 HG22 VAL B 220      32.146  -1.836  51.515  1.00 33.17           H
ATOM   2455 HG23 VAL B 220      33.581  -2.372  51.955  1.00 33.17           H
ATOM   2456  N   ASP B 221      34.255   1.428  54.731  1.00 25.67           N
ATOM   2457  CA  ASP B 221      34.201   2.512  55.715  1.00 25.13           C
ATOM   2458  C   ASP B 221      34.472   3.864  55.057  1.00 25.66           C
ATOM   2459  O   ASP B 221      33.758   4.841  55.319  1.00 23.86           O
ATOM   2460  CB  ASP B 221      35.200   2.271  56.846  1.00 28.31           C
ATOM   2461  CG  ASP B 221      34.687   1.314  57.898  1.00 37.51           C
ATOM   2462  OD1 ASP B 221      33.575   0.745  57.737  1.00 41.36           O
ATOM   2463  OD2 ASP B 221      35.424   1.139  58.893  1.00 42.78           O1-
ATOM   2464  H   ASP B 221      34.907   0.874  54.827  1.00 30.80           H
ATOM   2465  HA  ASP B 221      33.313   2.555  56.102  1.00 30.15           H
ATOM   2466  HB2 ASP B 221      36.022   1.908  56.480  1.00 33.97           H
ATOM   2467  HB3 ASP B 221      35.375   3.113  57.291  1.00 33.97           H
ATOM   2468  N   GLU B 222      35.475   3.915  54.179  1.00 22.75           N
ATOM   2469  CA  GLU B 222      35.886   5.144  53.496  1.00 25.06           C
ATOM   2470  C   GLU B 222      34.792   5.626  52.552  1.00 26.05           C
ATOM   2471  O   GLU B 222      34.327   6.780  52.637  1.00 24.87           O
ATOM   2472  CB  GLU B 222      37.189   4.870  52.734  1.00 29.22           C
ATOM   2473  CG  GLU B 222      37.754   6.010  51.907  1.00 42.16           C
ATOM   2474  CD  GLU B 222      38.788   5.510  50.872  1.00 50.66           C
ATOM   2475  OE1 GLU B 222      39.962   5.261  51.247  1.00 54.77           O
ATOM   2476  OE2 GLU B 222      38.412   5.318  49.696  1.00 48.15           O1-
ATOM   2477  H   GLU B 222      35.933   3.232  53.943  1.00 27.30           H
ATOM   2478  HA  GLU B 222      36.066   5.841  54.148  1.00 30.07           H
ATOM   2479  HB2 GLU B 222      37.876   4.590  53.360  1.00 35.06           H
ATOM   2480  HB3 GLU B 222      37.020   4.144  52.111  1.00 35.06           H
ATOM   2481  HG2 GLU B 222      37.040   6.463  51.433  1.00 50.60           H
ATOM   2482  HG3 GLU B 222      38.209   6.626  52.504  1.00 50.60           H
ATOM   2483  N   VAL B 223      34.323   4.731  51.681  1.00 23.72           N
ATOM   2484  CA  VAL B 223      33.269   5.086  50.745  1.00 22.66           C
ATOM   2485  C   VAL B 223      31.968   5.440  51.494  1.00 24.54           C
ATOM   2486  O   VAL B 223      31.228   6.347  51.091  1.00 21.93           O
ATOM   2487  CB  VAL B 223      33.098   3.942  49.725  1.00 24.16           C
ATOM   2488  CG1 VAL B 223      31.819   4.067  48.962  1.00 27.52           C
ATOM   2489  CG2 VAL B 223      34.304   3.930  48.740  1.00 25.01           C
ATOM   2490  H   VAL B 223      34.599   3.917  51.614  1.00 28.46           H
ATOM   2491  HA  VAL B 223      33.544   5.876  50.258  1.00 27.19           H
ATOM   2492  HB  VAL B 223      33.078   3.094  50.194  1.00 28.99           H
ATOM   2493 HG11 VAL B 223      31.770   3.343  48.317  1.00 33.02           H
ATOM   2494 HG12 VAL B 223      31.069   4.006  49.570  1.00 33.02           H
ATOM   2495 HG13 VAL B 223      31.811   4.922  48.502  1.00 33.02           H
ATOM   2496 HG21 VAL B 223      34.174   3.210  48.103  1.00 30.02           H
ATOM   2497 HG22 VAL B 223      34.356   4.781  48.279  1.00 30.02           H
ATOM   2498 HG23 VAL B 223      35.122   3.781  49.241  1.00 30.02           H
ATOM   2499  N   GLY B 224      31.681   4.760  52.606  1.00 19.34           N
ATOM   2500  CA  GLY B 224      30.470   5.082  53.350  1.00 22.77           C
ATOM   2501  C   GLY B 224      30.477   6.484  53.948  1.00 20.25           C
ATOM   2502  O   GLY B 224      29.490   7.216  53.860  1.00 19.67           O
ATOM   2503  H   GLY B 224      32.155   4.130  52.944  1.00 23.20           H
ATOM   2504  HA2 GLY B 224      29.714   5.030  52.744  1.00 27.32           H
ATOM   2505  HA3 GLY B 224      30.338   4.451  54.073  1.00 27.32           H
ATOM   2506  N   GLY B 225      31.581   6.868  54.589  1.00 21.29           N
ATOM   2507  CA  GLY B 225      31.742   8.246  55.028  1.00 20.75           C
ATOM   2508  C   GLY B 225      31.683   9.265  53.900  1.00 18.84           C
ATOM   2509  O   GLY B 225      31.119  10.341  54.056  1.00 22.17           O
ATOM   2510  H   GLY B 225      32.225   6.347  54.795  1.00 25.54           H
ATOM   2511  HA2 GLY B 225      31.032   8.452  55.657  1.00 24.90           H
ATOM   2512  HA3 GLY B 225      32.598   8.339  55.476  1.00 24.90           H
ATOM   2513  N   GLU B 226      32.319   8.965  52.785  1.00 19.25           N
ATOM   2514  CA  GLU B 226      32.354   9.883  51.664  1.00 22.39           C
ATOM   2515  C   GLU B 226      30.949  10.076  51.071  1.00 21.93           C
ATOM   2516  O   GLU B 226      30.548  11.202  50.744  1.00 21.31           O
ATOM   2517  CB  GLU B 226      33.353   9.317  50.659  1.00 22.59           C
ATOM   2518  CG  GLU B 226      33.591  10.089  49.396  1.00 34.42           C
ATOM   2519  CD  GLU B 226      34.440  11.302  49.587  1.00 44.10           C
ATOM   2520  OE1 GLU B 226      35.211  11.359  50.591  1.00 41.72           O
ATOM   2521  OE2 GLU B 226      34.314  12.213  48.742  1.00 32.65           O1-
ATOM   2522  H   GLU B 226      32.754   8.233  52.652  1.00 23.10           H
ATOM   2523  HA  GLU B 226      32.693  10.740  51.967  1.00 26.87           H
ATOM   2524  HB2 GLU B 226      34.207   9.206  51.105  1.00 27.11           H
ATOM   2525  HB3 GLU B 226      33.029   8.449  50.378  1.00 27.11           H
ATOM   2526  HG2 GLU B 226      34.079   9.511  48.786  1.00 41.31           H
ATOM   2527  HG3 GLU B 226      32.743  10.357  49.009  1.00 41.31           H
ATOM   2528  N   ALA B 227      30.185   8.989  50.936  1.00 18.27           N
ATOM   2529  CA  ALA B 227      28.858   9.063  50.336  1.00 19.16           C
ATOM   2530  C   ALA B 227      27.885   9.804  51.250  1.00 19.28           C
ATOM   2531  O   ALA B 227      27.124  10.674  50.805  1.00 17.22           O
ATOM   2532  CB  ALA B 227      28.334   7.665  50.046  1.00 16.86           C
ATOM   2533  H   ALA B 227      30.414   8.198  51.176  1.00 21.93           H
ATOM   2534  HA  ALA B 227      28.908   9.542  49.493  1.00 22.99           H
ATOM   2535  HB1 ALA B 227      27.445   7.736  49.665  1.00 20.23           H
ATOM   2536  HB2 ALA B 227      28.942   7.259  49.414  1.00 20.23           H
ATOM   2537  HB3 ALA B 227      28.293   7.143  50.861  1.00 20.23           H
ATOM   2538  N   LEU B 228      27.865   9.445  52.527  1.00 18.33           N
ATOM   2539  CA  LEU B 228      26.957  10.139  53.430  1.00 19.83           C
ATOM   2540  C   LEU B 228      27.339  11.609  53.548  1.00 18.59           C
ATOM   2541  O   LEU B 228      26.468  12.487  53.512  1.00 18.52           O
ATOM   2542  CB  LEU B 228      26.914   9.467  54.801  1.00 18.55           C
ATOM   2543  CG  LEU B 228      25.813  10.028  55.699  1.00 26.08           C
ATOM   2544  CD1 LEU B 228      24.460   9.777  55.100  1.00 23.94           C
ATOM   2545  CD2 LEU B 228      25.905   9.335  57.018  1.00 28.88           C
ATOM   2546  H   LEU B 228      28.356   8.831  52.874  1.00 22.00           H
ATOM   2547  HA  LEU B 228      26.071  10.089  53.042  1.00 23.79           H
ATOM   2548  HB2 LEU B 228      26.735   8.525  54.671  1.00 22.26           H
ATOM   2549  HB3 LEU B 228      27.763   9.593  55.254  1.00 22.26           H
ATOM   2550  HG  LEU B 228      25.925  10.983  55.820  1.00 31.30           H
ATOM   2551 HD11 LEU B 228      23.780  10.065  55.726  1.00 28.73           H
ATOM   2552 HD12 LEU B 228      24.370  10.279  54.275  1.00 28.73           H
ATOM   2553 HD13 LEU B 228      24.381   8.825  54.922  1.00 28.73           H
ATOM   2554 HD21 LEU B 228      25.192   9.665  57.584  1.00 34.65           H
ATOM   2555 HD22 LEU B 228      25.797   8.380  56.875  1.00 34.65           H
ATOM   2556 HD23 LEU B 228      26.772   9.518  57.414  1.00 34.65           H
ATOM   2557  N   GLY B 229      28.636  11.909  53.633  1.00 15.92           N
ATOM   2558  CA  GLY B 229      29.049  13.294  53.687  1.00 20.05           C
ATOM   2559  C   GLY B 229      28.633  14.068  52.453  1.00 18.01           C
ATOM   2560  O   GLY B 229      28.148  15.188  52.550  1.00 16.81           O
ATOM   2561  H   GLY B 229      29.280  11.343  53.659  1.00 19.11           H
ATOM   2562  HA2 GLY B 229      28.630  13.714  54.453  1.00 24.06           H
ATOM   2563  HA3 GLY B 229      30.011  13.350  53.775  1.00 24.06           H
ATOM   2564  N   ARG B 230      28.840  13.495  51.271  1.00 16.09           N
ATOM   2565  CA  ARG B 230      28.425  14.203  50.056  1.00 19.23           C
ATOM   2566  C   ARG B 230      26.911  14.375  49.972  1.00 16.98           C
ATOM   2567  O   ARG B 230      26.425  15.401  49.477  1.00 19.10           O
ATOM   2568  CB  ARG B 230      28.959  13.477  48.816  1.00 18.65           C
ATOM   2569  CG  ARG B 230      30.394  13.869  48.462  1.00 21.00           C
ATOM   2570  CD  ARG B 230      30.863  13.142  47.249  1.00 18.79           C
ATOM   2571  NE  ARG B 230      32.300  13.230  47.139  1.00 20.12           N
ATOM   2572  CZ  ARG B 230      32.932  13.935  46.209  1.00 21.50           C
ATOM   2573  NH1 ARG B 230      32.258  14.631  45.294  1.00 19.40           N
ATOM   2574  NH2 ARG B 230      34.259  13.952  46.200  1.00 23.48           N1+
ATOM   2575  H   ARG B 230      29.214  12.732  51.144  1.00 19.31           H
ATOM   2576  HA  ARG B 230      28.820  15.086  50.076  1.00 23.07           H
ATOM   2577  HB2 ARG B 230      28.935  12.519  48.967  1.00 22.38           H
ATOM   2578  HB3 ARG B 230      28.408  13.708  48.053  1.00 22.38           H
ATOM   2579  HG2 ARG B 230      30.421  14.818  48.256  1.00 25.20           H
ATOM   2580  HG3 ARG B 230      30.994  13.658  49.196  1.00 25.20           H
ATOM   2581  HD2 ARG B 230      30.637  12.205  47.346  1.00 22.54           H
ATOM   2582  HD3 ARG B 230      30.437  13.507  46.462  1.00 22.54           H
ATOM   2583  HE  ARG B 230      32.769  12.752  47.675  1.00 24.15           H
ATOM   2584 HH11 ARG B 230      31.404  14.637  45.282  1.00 23.28           H
ATOM   2585 HH12 ARG B 230      32.688  15.082  44.705  1.00 23.28           H
ATOM   2586 HH21 ARG B 230      34.706  13.510  46.785  1.00 28.17           H
ATOM   2587 HH22 ARG B 230      34.672  14.411  45.601  1.00 28.17           H
ATOM   2588  N   LEU B 231      26.143  13.407  50.474  1.00 13.67           N
ATOM   2589  CA  LEU B 231      24.705  13.569  50.528  1.00 17.63           C
ATOM   2590  C   LEU B 231      24.350  14.823  51.296  1.00 16.05           C
ATOM   2591  O   LEU B 231      23.448  15.591  50.911  1.00 16.08           O
ATOM   2592  CB  LEU B 231      24.065  12.352  51.180  1.00 18.43           C
ATOM   2593  CG  LEU B 231      22.571  12.420  51.375  1.00 17.09           C
ATOM   2594  CD1 LEU B 231      21.892  12.266  50.025  1.00 17.31           C
ATOM   2595  CD2 LEU B 231      22.137  11.360  52.312  1.00 20.35           C
ATOM   2596  H   LEU B 231      26.420  12.660  50.784  1.00 16.41           H
ATOM   2597  HA  LEU B 231      24.349  13.644  49.623  1.00 21.15           H
ATOM   2598  HB2 LEU B 231      24.247  11.565  50.645  1.00 22.11           H
ATOM   2599  HB3 LEU B 231      24.446  12.238  52.058  1.00 22.11           H
ATOM   2600  HG  LEU B 231      22.315  13.271  51.756  1.00 20.51           H
ATOM   2601 HD11 LEU B 231      20.929  12.278  50.143  1.00 20.77           H
ATOM   2602 HD12 LEU B 231      22.154  13.017  49.471  1.00 20.77           H
ATOM   2603 HD13 LEU B 231      22.174  11.430  49.619  1.00 20.77           H
ATOM   2604 HD21 LEU B 231      21.189  11.473  52.485  1.00 24.42           H
ATOM   2605 HD22 LEU B 231      22.296  10.496  51.896  1.00 24.42           H
ATOM   2606 HD23 LEU B 231      22.647  11.431  53.133  1.00 24.42           H
ATOM   2607  N   LEU B 232      24.994  15.002  52.446  1.00 18.45           N
ATOM   2608  CA  LEU B 232      24.645  16.111  53.315  1.00 18.63           C
ATOM   2609  C   LEU B 232      25.115  17.447  52.750  1.00 18.23           C
ATOM   2610  O   LEU B 232      24.532  18.486  53.067  1.00 20.17           O
ATOM   2611  CB  LEU B 232      25.255  15.892  54.690  1.00 18.21           C
ATOM   2612  CG  LEU B 232      24.382  15.153  55.703  1.00 25.14           C
ATOM   2613  CD1 LEU B 232      23.738  13.968  55.179  1.00 23.05           C
ATOM   2614  CD2 LEU B 232      25.247  14.776  56.925  1.00 32.13           C
ATOM   2615  H   LEU B 232      25.628  14.510  52.734  1.00 22.14           H
ATOM   2616  HA  LEU B 232      23.679  16.144  53.404  1.00 22.36           H
ATOM   2617  HB2 LEU B 232      26.050  15.352  54.580  1.00 21.86           H
ATOM   2618  HB3 LEU B 232      25.497  16.753  55.065  1.00 21.86           H
ATOM   2619  HG  LEU B 232      23.670  15.739  56.004  1.00 30.17           H
ATOM   2620 HD11 LEU B 232      23.214  13.572  55.895  1.00 27.66           H
ATOM   2621 HD12 LEU B 232      23.145  14.225  54.455  1.00 27.66           H
ATOM   2622 HD13 LEU B 232      24.417  13.351  54.871  1.00 27.66           H
ATOM   2623 HD21 LEU B 232      24.678  14.347  57.586  1.00 38.55           H
ATOM   2624 HD22 LEU B 232      25.947  14.169  56.636  1.00 38.55           H
ATOM   2625 HD23 LEU B 232      25.635  15.584  57.297  1.00 38.55           H
ATOM   2626  N   VAL B 233      26.175  17.441  51.948  1.00 16.52           N
ATOM   2627  CA  VAL B 233      26.696  18.664  51.331  1.00 17.94           C
ATOM   2628  C   VAL B 233      25.894  19.035  50.097  1.00 20.03           C
ATOM   2629  O   VAL B 233      25.543  20.205  49.879  1.00 18.36           O
ATOM   2630  CB  VAL B 233      28.178  18.466  50.972  1.00 18.95           C
ATOM   2631  CG1 VAL B 233      28.669  19.595  50.069  1.00 23.03           C
ATOM   2632  CG2 VAL B 233      29.035  18.354  52.268  1.00 22.66           C
ATOM   2633  H   VAL B 233      26.608  16.731  51.739  1.00 19.83           H
ATOM   2634  HA  VAL B 233      26.624  19.392  51.964  1.00 21.52           H
ATOM   2635  HB  VAL B 233      28.271  17.633  50.484  1.00 22.74           H
ATOM   2636 HG11 VAL B 233      29.618  19.482  49.905  1.00 27.63           H
ATOM   2637 HG12 VAL B 233      28.196  19.577  49.222  1.00 27.63           H
ATOM   2638 HG13 VAL B 233      28.520  20.442  50.520  1.00 27.63           H
ATOM   2639 HG21 VAL B 233      29.965  18.216  52.029  1.00 27.20           H
ATOM   2640 HG22 VAL B 233      28.941  19.169  52.787  1.00 27.20           H
ATOM   2641 HG23 VAL B 233      28.720  17.601  52.788  1.00 27.20           H
ATOM   2642  N   VAL B 234      25.601  18.049  49.277  1.00 17.02           N
ATOM   2643  CA  VAL B 234      24.963  18.328  47.996  1.00 17.90           C
ATOM   2644  C   VAL B 234      23.448  18.500  48.143  1.00 18.02           C
ATOM   2645  O   VAL B 234      22.862  19.253  47.345  1.00 18.48           O
ATOM   2646  CB  VAL B 234      25.311  17.212  46.994  1.00 16.01           C
ATOM   2647  CG1 VAL B 234      24.646  17.446  45.644  1.00 16.61           C
ATOM   2648  CG2 VAL B 234      26.840  17.063  46.859  1.00 17.73           C
ATOM   2649  H   VAL B 234      25.765  17.214  49.429  1.00 20.42           H
ATOM   2650  HA  VAL B 234      25.319  19.161  47.649  1.00 21.48           H
ATOM   2651  HB  VAL B 234      24.966  16.373  47.338  1.00 19.21           H
ATOM   2652 HG11 VAL B 234      24.877  16.703  45.064  1.00 19.93           H
ATOM   2653 HG12 VAL B 234      23.686  17.481  45.750  1.00 19.93           H
ATOM   2654 HG13 VAL B 234      24.972  18.285  45.273  1.00 19.93           H
ATOM   2655 HG21 VAL B 234      27.031  16.363  46.218  1.00 21.28           H
ATOM   2656 HG22 VAL B 234      27.216  17.901  46.556  1.00 21.28           H
ATOM   2657 HG23 VAL B 234      27.225  16.829  47.715  1.00 21.28           H
ATOM   2658  N   TYR B 235      22.790  17.781  49.103  1.00 15.96           N
ATOM   2659  CA  TYR B 235      21.317  17.788  49.221  1.00 18.31           C
ATOM   2660  C   TYR B 235      21.110  18.054  50.713  1.00 18.40           C
ATOM   2661  O   TYR B 235      20.729  17.260  51.564  1.00 18.25           O
ATOM   2662  CB  TYR B 235      20.666  16.472  48.812  1.00 18.93           C
ATOM   2663  CG  TYR B 235      21.007  16.186  47.377  1.00 20.30           C
ATOM   2664  CD1 TYR B 235      20.483  17.004  46.359  1.00 19.26           C
ATOM   2665  CD2 TYR B 235      21.883  15.139  47.060  1.00 18.68           C
ATOM   2666  CE1 TYR B 235      20.799  16.767  45.031  1.00 20.89           C
ATOM   2667  CE2 TYR B 235      22.198  14.877  45.728  1.00 20.81           C
ATOM   2668  CZ  TYR B 235      21.675  15.712  44.733  1.00 18.06           C
ATOM   2669  OH  TYR B 235      22.040  15.433  43.445  1.00 18.67           O
ATOM   2670  H   TYR B 235      23.287  17.044  49.605  1.00 19.15           H
ATOM   2671  HA  TYR B 235      20.888  18.619  48.587  1.00 21.97           H
ATOM   2672  HB2 TYR B 235      20.965  15.645  49.490  1.00 22.71           H
ATOM   2673  HB3 TYR B 235      19.563  16.554  48.953  1.00 22.71           H
ATOM   2674  HD1 TYR B 235      19.828  17.835  46.617  1.00 23.11           H
ATOM   2675  HD2 TYR B 235      22.317  14.526  47.849  1.00 22.42           H
ATOM   2676  HE1 TYR B 235      20.414  17.391  44.230  1.00 25.07           H
ATOM   2677  HE2 TYR B 235      22.875  14.071  45.447  1.00 24.97           H
ATOM   2678  HH  TYR B 235      22.098  16.318  42.867  1.00 22.40           H
ATOM   2679  N   PRO B 236      21.411  19.324  51.085  1.00 18.02           N
ATOM   2680  CA  PRO B 236      21.493  19.682  52.525  1.00 17.15           C
ATOM   2681  C   PRO B 236      20.201  19.586  53.331  1.00 18.95           C
ATOM   2682  O   PRO B 236      20.359  19.527  54.565  1.00 18.37           O
ATOM   2683  CB  PRO B 236      22.022  21.132  52.521  1.00 18.96           C
ATOM   2684  CG  PRO B 236      21.793  21.630  51.169  1.00 25.28           C
ATOM   2685  CD  PRO B 236      21.897  20.458  50.266  1.00 20.52           C
ATOM   2686  HA  PRO B 236      22.154  19.125  52.970  1.00 20.58           H
ATOM   2687  HB2 PRO B 236      21.531  21.670  53.170  1.00 22.75           H
ATOM   2688  HB3 PRO B 236      22.973  21.129  52.730  1.00 22.75           H
ATOM   2689  HG2 PRO B 236      20.901  22.006  51.115  1.00 30.34           H
ATOM   2690  HG3 PRO B 236      22.464  22.298  50.959  1.00 30.34           H
ATOM   2691  HD2 PRO B 236      21.334  20.611  49.491  1.00 24.63           H
ATOM   2692  HD3 PRO B 236      22.818  20.318  50.006  1.00 24.63           H
ATOM   2693  N   TRP B 237      18.983  19.505  52.733  1.00 18.68           N
ATOM   2694  CA  TRP B 237      17.765  19.259  53.523  1.00 16.98           C
ATOM   2695  C   TRP B 237      17.792  17.921  54.290  1.00 18.63           C
ATOM   2696  O   TRP B 237      17.132  17.650  55.289  1.00 21.76           O
ATOM   2697  CB  TRP B 237      16.553  19.361  52.577  1.00 19.53           C
ATOM   2698  CG  TRP B 237      16.617  18.538  51.336  1.00 18.06           C
ATOM   2699  CD1 TRP B 237      16.003  17.304  51.150  1.00 17.62           C
ATOM   2700  CD2 TRP B 237      17.166  18.929  50.059  1.00 19.55           C
ATOM   2701  NE1 TRP B 237      16.136  16.887  49.816  1.00 19.93           N
ATOM   2702  CE2 TRP B 237      16.837  17.881  49.127  1.00 18.43           C
ATOM   2703  CE3 TRP B 237      17.875  20.050  49.595  1.00 18.84           C
ATOM   2704  CZ2 TRP B 237      17.172  17.969  47.760  1.00 19.46           C
ATOM   2705  CZ3 TRP B 237      18.233  20.111  48.259  1.00 24.41           C
ATOM   2706  CH2 TRP B 237      17.868  19.087  47.352  1.00 17.18           C
ATOM   2707  H   TRP B 237      18.912  19.436  51.719  1.00 22.42           H
ATOM   2708  HA  TRP B 237      17.697  20.062  54.323  1.00 20.38           H
ATOM   2709  HB2 TRP B 237      15.640  19.112  53.163  1.00 23.43           H
ATOM   2710  HB3 TRP B 237      16.415  20.432  52.293  1.00 23.43           H
ATOM   2711  HD1 TRP B 237      15.485  16.693  51.871  1.00 21.14           H
ATOM   2712  HE1 TRP B 237      15.658  16.071  49.394  1.00 23.92           H
ATOM   2713  HE3 TRP B 237      18.114  20.870  50.277  1.00 22.61           H
ATOM   2714  HZ2 TRP B 237      16.896  17.176  47.071  1.00 23.35           H
ATOM   2715  HZ3 TRP B 237      18.786  20.971  47.883  1.00 29.29           H
ATOM   2716  HH2 TRP B 237      18.135  19.200  46.300  1.00 20.62           H
ATOM   2717  N   THR B 238      18.683  17.005  53.775  1.00 17.13           N
ATOM   2718  CA  THR B 238      18.934  15.677  54.371  1.00 19.49           C
ATOM   2719  C   THR B 238      19.661  15.761  55.700  1.00 17.88           C
ATOM   2720  O   THR B 238      19.693  14.756  56.429  1.00 20.41           O
ATOM   2721  CB  THR B 238      19.753  14.733  53.487  1.00 20.36           C
ATOM   2722  OG1 THR B 238      21.091  15.214  53.340  1.00 18.40           O
ATOM   2723  CG2 THR B 238      19.093  14.546  52.101  1.00 21.19           C
ATOM   2724  H   THR B 238      19.156  17.143  53.075  1.00 20.55           H
ATOM   2725  HA  THR B 238      18.089  15.234  54.545  1.00 23.38           H
ATOM   2726  HB  THR B 238      19.793  13.861  53.916  1.00 24.43           H
ATOM   2727  HG1 THR B 238      21.078  15.958  52.966  1.00 22.08           H
ATOM   2728 HG21 THR B 238      19.635  13.954  51.563  1.00 25.43           H
ATOM   2729 HG22 THR B 238      18.206  14.178  52.201  1.00 25.43           H
ATOM   2730 HG23 THR B 238      19.023  15.401  51.650  1.00 25.43           H
ATOM   2731  N   GLN B 239      20.220  16.917  56.019  1.00 20.13           N
ATOM   2732  CA  GLN B 239      20.803  17.175  57.341  1.00 23.58           C
ATOM   2733  C   GLN B 239      19.759  17.179  58.452  1.00 21.66           C
ATOM   2734  O   GLN B 239      20.136  17.090  59.638  1.00 21.01           O
ATOM   2735  CB  GLN B 239      21.548  18.519  57.346  1.00 20.57           C
ATOM   2736  CG  GLN B 239      22.790  18.551  56.491  1.00 23.71           C
ATOM   2737  CD  GLN B 239      23.457  19.911  56.439  1.00 28.85           C
ATOM   2738  OE1 GLN B 239      23.245  20.768  57.306  1.00 24.99           O
ATOM   2739  NE2 GLN B 239      24.271  20.114  55.402  1.00 24.92           N
ATOM   2740  H   GLN B 239      20.262  17.586  55.480  1.00 24.16           H
ATOM   2741  HA  GLN B 239      21.447  16.480  57.542  1.00 28.29           H
ATOM   2742  HB2 GLN B 239      20.955  19.217  57.023  1.00 24.69           H
ATOM   2743  HB3 GLN B 239      21.819  18.712  58.257  1.00 24.69           H
ATOM   2744  HG2 GLN B 239      23.430  17.910  56.840  1.00 28.45           H
ATOM   2745  HG3 GLN B 239      22.549  18.317  55.581  1.00 28.45           H
ATOM   2746 HE21 GLN B 239      24.370  19.504  54.799  1.00 29.90           H
ATOM   2747 HE22 GLN B 239      24.694  20.857  55.329  1.00 29.90           H
ATOM   2748  N   ARG B 240      18.476  17.217  58.089  1.00 21.70           N
ATOM   2749  CA  ARG B 240      17.394  17.345  59.070  1.00 21.00           C
ATOM   2750  C   ARG B 240      17.386  16.209  60.099  1.00 24.08           C
ATOM   2751  O   ARG B 240      16.898  16.406  61.207  1.00 21.52           O
ATOM   2752  CB  ARG B 240      16.048  17.425  58.332  1.00 21.78           C
ATOM   2753  CG  ARG B 240      15.597  16.100  57.734  1.00 22.62           C
ATOM   2754  CD  ARG B 240      14.359  16.230  56.821  1.00 24.95           C
ATOM   2755  NE  ARG B 240      13.277  16.978  57.436  1.00 28.51           N
ATOM   2756  CZ  ARG B 240      12.335  16.450  58.219  1.00 28.31           C
ATOM   2757  NH1 ARG B 240      12.348  15.157  58.497  1.00 25.46           N
ATOM   2758  NH2 ARG B 240      11.371  17.238  58.724  1.00 33.91           N1+
ATOM   2759  H   ARG B 240      18.201  17.169  57.272  1.00 26.04           H
ATOM   2760  HA  ARG B 240      17.506  18.182  59.554  1.00 25.20           H
ATOM   2761  HB2 ARG B 240      15.365  17.715  58.958  1.00 26.13           H
ATOM   2762  HB3 ARG B 240      16.120  18.059  57.599  1.00 26.13           H
ATOM   2763  HG2 ARG B 240      16.329  15.734  57.211  1.00 27.14           H
ATOM   2764  HG3 ARG B 240      15.371  15.487  58.453  1.00 27.14           H
ATOM   2765  HD2 ARG B 240      14.613  16.699  56.009  1.00 29.94           H
ATOM   2766  HD3 ARG B 240      14.023  15.347  56.589  1.00 29.94           H
ATOM   2767  HE  ARG B 240      13.298  17.835  57.358  1.00 34.21           H
ATOM   2768 HH11 ARG B 240      12.960  14.651  58.166  1.00 30.55           H
ATOM   2769 HH12 ARG B 240      11.737  14.819  58.999  1.00 30.55           H
ATOM   2770 HH21 ARG B 240      11.356  18.082  58.549  1.00 40.69           H
ATOM   2771 HH22 ARG B 240      10.768  16.897  59.234  1.00 40.69           H
ATOM   2772  N   PHE B 241      17.924  15.022  59.776  1.00 20.01           N
ATOM   2773  CA  PHE B 241      17.915  13.876  60.684  1.00 20.63           C
ATOM   2774  C   PHE B 241      19.114  13.858  61.630  1.00 25.66           C
ATOM   2775  O   PHE B 241      19.154  13.026  62.543  1.00 25.02           O
ATOM   2776  CB  PHE B 241      17.905  12.552  59.878  1.00 22.19           C
ATOM   2777  CG  PHE B 241      16.803  12.471  58.903  1.00 23.64           C
ATOM   2778  CD1 PHE B 241      17.028  12.784  57.576  1.00 20.31           C
ATOM   2779  CD2 PHE B 241      15.529  12.154  59.318  1.00 25.22           C
ATOM   2780  CE1 PHE B 241      16.009  12.773  56.666  1.00 25.91           C
ATOM   2781  CE2 PHE B 241      14.479  12.117  58.406  1.00 22.50           C
ATOM   2782  CZ  PHE B 241      14.719  12.425  57.069  1.00 19.20           C
ATOM   2783  H   PHE B 241      18.315  14.859  59.030  1.00 24.01           H
ATOM   2784  HA  PHE B 241      17.105  13.904  61.217  1.00 24.75           H
ATOM   2785  HB2 PHE B 241      18.739  12.451  59.389  1.00 26.62           H
ATOM   2786  HB3 PHE B 241      17.781  11.816  60.497  1.00 26.62           H
ATOM   2787  HD1 PHE B 241      17.884  13.016  57.308  1.00 24.37           H
ATOM   2788  HD2 PHE B 241      15.377  11.954  60.214  1.00 30.26           H
ATOM   2789  HE1 PHE B 241      16.183  12.975  55.774  1.00 31.09           H
ATOM   2790  HE2 PHE B 241      13.624  11.895  58.690  1.00 27.00           H
ATOM   2791  HZ  PHE B 241      14.027  12.406  56.452  1.00 23.04           H
ATOM   2792  N   PHE B 242      20.077  14.752  61.433  1.00 23.84           N
ATOM   2793  CA  PHE B 242      21.424  14.612  61.971  1.00 24.09           C
ATOM   2794  C   PHE B 242      21.821  15.811  62.816  1.00 28.18           C
ATOM   2795  O   PHE B 242      23.009  16.065  63.009  1.00 30.20           O
ATOM   2796  CB  PHE B 242      22.443  14.392  60.843  1.00 23.60           C
ATOM   2797  CG  PHE B 242      22.152  13.176  60.023  1.00 24.76           C
ATOM   2798  CD1 PHE B 242      21.737  13.298  58.706  1.00 23.84           C
ATOM   2799  CD2 PHE B 242      22.258  11.919  60.581  1.00 20.87           C
ATOM   2800  CE1 PHE B 242      21.441  12.185  57.973  1.00 21.07           C
ATOM   2801  CE2 PHE B 242      21.953  10.800  59.867  1.00 28.24           C
ATOM   2802  CZ  PHE B 242      21.556  10.918  58.548  1.00 26.67           C
ATOM   2803  H   PHE B 242      19.966  15.477  60.988  1.00 28.61           H
ATOM   2804  HA  PHE B 242      21.455  13.832  62.544  1.00 28.91           H
ATOM   2805  HB2 PHE B 242      22.462  15.164  60.258  1.00 28.32           H
ATOM   2806  HB3 PHE B 242      23.320  14.260  61.239  1.00 28.32           H
ATOM   2807  HD1 PHE B 242      21.656  14.145  58.326  1.00 28.61           H
ATOM   2808  HD2 PHE B 242      22.524  11.839  61.468  1.00 25.04           H
ATOM   2809  HE1 PHE B 242      21.166  12.270  57.093  1.00 25.28           H
ATOM   2810  HE2 PHE B 242      22.042   9.959  60.256  1.00 33.89           H
ATOM   2811  HZ  PHE B 242      21.354  10.160  58.051  1.00 32.00           H
ATOM   2812  N   GLU B 243      20.846  16.521  63.372  1.00 31.73           N
ATOM   2813  CA  GLU B 243      21.189  17.684  64.174  1.00 39.45           C
ATOM   2814  C   GLU B 243      21.940  17.320  65.452  1.00 30.69           C
ATOM   2815  O   GLU B 243      22.632  18.174  66.001  1.00 36.52           O
ATOM   2816  CB  GLU B 243      19.929  18.496  64.472  1.00 46.76           C
ATOM   2817  CG  GLU B 243      19.803  19.721  63.509  1.00 54.89           C
ATOM   2818  CD  GLU B 243      18.459  20.411  63.591  1.00 59.92           C
ATOM   2819  OE1 GLU B 243      18.328  21.474  62.932  1.00 65.62           O
ATOM   2820  OE2 GLU B 243      17.558  19.900  64.313  1.00 57.73           O1-
ATOM   2821  H   GLU B 243      20.003  16.365  63.286  1.00 38.07           H
ATOM   2822  HA  GLU B 243      21.775  18.245  63.643  1.00 47.34           H
ATOM   2823  HB2 GLU B 243      19.148  17.935  64.352  1.00 56.11           H
ATOM   2824  HB3 GLU B 243      19.974  18.827  65.383  1.00 56.11           H
ATOM   2825  HG2 GLU B 243      20.471  20.385  63.755  1.00 65.87           H
ATOM   2826  HG3 GLU B 243      19.946  19.446  62.588  1.00 65.87           H
ATOM   2827  N   SER B 244      21.891  16.074  65.898  1.00 31.00           N
ATOM   2828  CA  SER B 244      22.677  15.685  67.063  1.00 32.90           C
ATOM   2829  C   SER B 244      24.128  15.343  66.723  1.00 36.86           C
ATOM   2830  O   SER B 244      24.894  15.030  67.636  1.00 30.97           O
ATOM   2831  CB  SER B 244      22.006  14.497  67.772  1.00 32.16           C
ATOM   2832  OG  SER B 244      22.148  13.274  67.049  1.00 33.16           O
ATOM   2833  H   SER B 244      21.421  15.443  65.548  1.00 37.21           H
ATOM   2834  HA  SER B 244      22.698  16.438  67.674  1.00 39.48           H
ATOM   2835  HB2 SER B 244      22.386  14.403  68.659  1.00 38.59           H
ATOM   2836  HB3 SER B 244      21.060  14.698  67.843  1.00 38.59           H
ATOM   2837  HG  SER B 244      21.661  13.277  66.368  1.00 39.80           H
ATOM   2838  N   PHE B 245      24.523  15.384  65.437  1.00 33.12           N
ATOM   2839  CA  PHE B 245      25.881  15.042  65.032  1.00 30.09           C
ATOM   2840  C   PHE B 245      26.858  16.198  65.220  1.00 29.73           C
ATOM   2841  O   PHE B 245      28.057  16.019  65.003  1.00 34.27           O
ATOM   2842  CB  PHE B 245      25.902  14.588  63.566  1.00 27.32           C
ATOM   2843  CG  PHE B 245      25.423  13.180  63.342  1.00 28.37           C
ATOM   2844  CD1 PHE B 245      25.754  12.498  62.170  1.00 32.01           C
ATOM   2845  CD2 PHE B 245      24.622  12.542  64.270  1.00 35.11           C
ATOM   2846  CE1 PHE B 245      25.307  11.193  61.968  1.00 28.12           C
ATOM   2847  CE2 PHE B 245      24.196  11.249  64.073  1.00 31.27           C
ATOM   2848  CZ  PHE B 245      24.514  10.587  62.932  1.00 26.81           C
ATOM   2849  H   PHE B 245      24.012  15.594  64.780  1.00 39.75           H
ATOM   2850  HA  PHE B 245      26.179  14.302  65.575  1.00 36.10           H
ATOM   2851  HB2 PHE B 245      25.335  15.178  63.045  1.00 32.78           H
ATOM   2852  HB3 PHE B 245      26.813  14.637  63.239  1.00 32.78           H
ATOM   2853  HD1 PHE B 245      26.287  12.912  61.528  1.00 38.41           H
ATOM   2854  HD2 PHE B 245      24.391  12.980  65.056  1.00 42.13           H
ATOM   2855  HE1 PHE B 245      25.529  10.734  61.194  1.00 33.75           H
ATOM   2856  HE2 PHE B 245      23.658  10.836  64.708  1.00 37.52           H
ATOM   2857  HZ  PHE B 245      24.211   9.719  62.809  1.00 32.17           H
ATOM   2858  N   GLY B 246      26.383  17.381  65.568  1.00 30.76           N
ATOM   2859  CA  GLY B 246      27.275  18.497  65.815  1.00 37.83           C
ATOM   2860  C   GLY B 246      27.477  19.383  64.603  1.00 31.91           C
ATOM   2861  O   GLY B 246      26.535  19.661  63.874  1.00 33.17           O
ATOM   2862  H   GLY B 246      25.547  17.564  65.659  1.00 36.91           H
ATOM   2863  HA2 GLY B 246      26.913  19.043  66.531  1.00 45.39           H
ATOM   2864  HA3 GLY B 246      28.138  18.156  66.093  1.00 45.39           H
ATOM   2865  N   ASP B 247      28.719  19.767  64.346  1.00 28.79           N
ATOM   2866  CA  ASP B 247      29.019  20.808  63.361  1.00 34.99           C
ATOM   2867  C   ASP B 247      28.842  20.299  61.931  1.00 31.22           C
ATOM   2868  O   ASP B 247      29.566  19.400  61.492  1.00 28.17           O
ATOM   2869  CB  ASP B 247      30.451  21.294  63.549  1.00 35.20           C
ATOM   2870  CG  ASP B 247      30.766  22.542  62.747  1.00 35.15           C
ATOM   2871  OD1 ASP B 247      31.962  22.892  62.704  1.00 41.96           O
ATOM   2872  OD2 ASP B 247      29.846  23.156  62.150  1.00 39.92           O1-
ATOM   2873  H   ASP B 247      29.413  19.424  64.725  1.00 34.55           H
ATOM   2874  HA  ASP B 247      28.413  21.556  63.492  1.00 41.98           H
ATOM   2875  HB2 ASP B 247      30.586  21.500  64.487  1.00 42.24           H
ATOM   2876  HB3 ASP B 247      31.055  20.588  63.267  1.00 42.24           H
ATOM   2877  N   LEU B 248      27.902  20.904  61.210  1.00 28.10           N
ATOM   2878  CA  LEU B 248      27.632  20.611  59.806  1.00 31.33           C
ATOM   2879  C   LEU B 248      27.625  21.889  58.971  1.00 31.35           C
ATOM   2880  O   LEU B 248      26.984  21.948  57.919  1.00 36.60           O
ATOM   2881  CB  LEU B 248      26.314  19.868  59.654  1.00 26.67           C
ATOM   2882  CG  LEU B 248      26.175  18.521  60.372  1.00 26.86           C
ATOM   2883  CD1 LEU B 248      24.763  17.970  60.179  1.00 36.97           C
ATOM   2884  CD2 LEU B 248      27.223  17.498  59.952  1.00 28.71           C
ATOM   2885  H   LEU B 248      27.395  21.519  61.526  1.00 33.71           H
ATOM   2886  HA  LEU B 248      28.339  20.043  59.458  1.00 37.60           H
ATOM   2887  HB2 LEU B 248      25.608  20.450  59.977  1.00 32.01           H
ATOM   2888  HB3 LEU B 248      26.184  19.702  58.706  1.00 32.01           H
ATOM   2889  HG  LEU B 248      26.292  18.676  61.319  1.00 32.23           H
ATOM   2890 HD11 LEU B 248      24.677  17.134  60.667  1.00 44.37           H
ATOM   2891 HD12 LEU B 248      24.125  18.622  60.514  1.00 44.37           H
ATOM   2892 HD13 LEU B 248      24.612  17.823  59.231  1.00 44.37           H
ATOM   2893 HD21 LEU B 248      27.089  16.685  60.464  1.00 34.45           H
ATOM   2894 HD22 LEU B 248      27.123  17.307  59.003  1.00 34.45           H
ATOM   2895 HD23 LEU B 248      28.109  17.852  60.128  1.00 34.45           H
ATOM   2896  N   SER B 249      28.393  22.890  59.398  1.00 36.38           N
ATOM   2897  CA  SER B 249      28.255  24.255  58.892  1.00 39.74           C
ATOM   2898  C   SER B 249      28.878  24.448  57.524  1.00 39.16           C
ATOM   2899  O   SER B 249      28.496  25.380  56.803  1.00 41.87           O
ATOM   2900  CB  SER B 249      28.914  25.241  59.853  1.00 42.13           C
ATOM   2901  OG  SER B 249      30.299  24.941  59.982  1.00 42.08           O
ATOM   2902  H   SER B 249      29.008  22.806  59.993  1.00 43.66           H
ATOM   2903  HA  SER B 249      27.311  24.478  58.835  1.00 47.68           H
ATOM   2904  HB2 SER B 249      28.821  26.135  59.489  1.00 50.56           H
ATOM   2905  HB3 SER B 249      28.493  25.182  60.724  1.00 50.56           H
ATOM   2906  HG  SER B 249      30.394  24.167  60.293  1.00 50.49           H
ATOM   2907  N   THR B 250      29.882  23.653  57.193  1.00 31.04           N
ATOM   2908  CA  THR B 250      30.596  23.791  55.936  1.00 29.59           C
ATOM   2909  C   THR B 250      30.882  22.415  55.357  1.00 26.33           C
ATOM   2910  O   THR B 250      30.800  21.412  56.079  1.00 23.19           O
ATOM   2911  CB  THR B 250      31.909  24.538  56.122  1.00 29.76           C
ATOM   2912  OG1 THR B 250      32.810  23.747  56.916  1.00 32.15           O
ATOM   2913  CG2 THR B 250      31.664  25.913  56.779  1.00 34.46           C
ATOM   2914  H   THR B 250      30.186  23.026  57.698  1.00 37.25           H
ATOM   2915  HA  THR B 250      30.044  24.282  55.309  1.00 35.51           H
ATOM   2916  HB  THR B 250      32.304  24.683  55.249  1.00 35.71           H
ATOM   2917  HG1 THR B 250      33.562  24.118  56.944  1.00 38.58           H
ATOM   2918 HG21 THR B 250      32.500  26.396  56.850  1.00 41.35           H
ATOM   2919 HG22 THR B 250      31.045  26.431  56.238  1.00 41.35           H
ATOM   2920 HG23 THR B 250      31.288  25.801  57.666  1.00 41.35           H
ATOM   2921  N   PRO B 251      31.249  22.332  54.073  1.00 30.26           N
ATOM   2922  CA  PRO B 251      31.611  21.023  53.511  1.00 27.77           C
ATOM   2923  C   PRO B 251      32.755  20.344  54.241  1.00 29.32           C
ATOM   2924  O   PRO B 251      32.684  19.140  54.470  1.00 27.04           O
ATOM   2925  CB  PRO B 251      31.975  21.368  52.063  1.00 29.09           C
ATOM   2926  CG  PRO B 251      31.068  22.532  51.764  1.00 32.14           C
ATOM   2927  CD  PRO B 251      31.117  23.357  53.017  1.00 29.08           C
ATOM   2928  HA  PRO B 251      30.837  20.434  53.515  1.00 33.32           H
ATOM   2929  HB2 PRO B 251      32.908  21.624  52.004  1.00 34.91           H
ATOM   2930  HB3 PRO B 251      31.781  20.610  51.489  1.00 34.91           H
ATOM   2931  HG2 PRO B 251      31.396  23.031  50.999  1.00 38.57           H
ATOM   2932  HG3 PRO B 251      30.165  22.210  51.607  1.00 38.57           H
ATOM   2933  HD2 PRO B 251      31.888  23.944  53.010  1.00 34.90           H
ATOM   2934  HD3 PRO B 251      30.292  23.853  53.127  1.00 34.90           H
ATOM   2935  N   ASP B 252      33.806  21.075  54.632  1.00 29.18           N
ATOM   2936  CA  ASP B 252      34.902  20.444  55.365  1.00 27.59           C
ATOM   2937  C   ASP B 252      34.448  19.958  56.731  1.00 25.41           C
ATOM   2938  O   ASP B 252      34.918  18.920  57.203  1.00 25.95           O
ATOM   2939  CB  ASP B 252      36.078  21.412  55.530  1.00 34.13           C
ATOM   2940  CG  ASP B 252      36.838  21.653  54.222  1.00 41.09           C
ATOM   2941  OD1 ASP B 252      36.953  20.725  53.373  1.00 38.94           O
ATOM   2942  OD2 ASP B 252      37.314  22.794  54.054  1.00 49.71           O1-
ATOM   2943  H   ASP B 252      33.900  21.916  54.485  1.00 35.02           H
ATOM   2944  HA  ASP B 252      35.216  19.677  54.864  1.00 33.11           H
ATOM   2945  HB2 ASP B 252      35.744  22.267  55.845  1.00 40.95           H
ATOM   2946  HB3 ASP B 252      36.701  21.040  56.173  1.00 40.95           H
ATOM   2947  N   ALA B 253      33.536  20.689  57.382  1.00 23.43           N
ATOM   2948  CA  ALA B 253      33.030  20.237  58.680  1.00 25.43           C
ATOM   2949  C   ALA B 253      32.185  18.975  58.535  1.00 23.71           C
ATOM   2950  O   ALA B 253      32.278  18.062  59.358  1.00 22.77           O
ATOM   2951  CB  ALA B 253      32.220  21.337  59.358  1.00 32.37           C
ATOM   2952  H   ALA B 253      33.212  21.435  57.103  1.00 28.12           H
ATOM   2953  HA  ALA B 253      33.784  20.028  59.252  1.00 30.52           H
ATOM   2954  HB1 ALA B 253      31.882  21.004  60.204  1.00 38.85           H
ATOM   2955  HB2 ALA B 253      32.791  22.103  59.500  1.00 38.85           H
ATOM   2956  HB3 ALA B 253      31.478  21.578  58.780  1.00 38.85           H
ATOM   2957  N   VAL B 254      31.346  18.912  57.503  1.00 21.32           N
ATOM   2958  CA  VAL B 254      30.574  17.703  57.244  1.00 22.55           C
ATOM   2959  C   VAL B 254      31.502  16.538  56.953  1.00 22.90           C
ATOM   2960  O   VAL B 254      31.383  15.456  57.551  1.00 22.55           O
ATOM   2961  CB  VAL B 254      29.591  17.925  56.077  1.00 22.62           C
ATOM   2962  CG1 VAL B 254      28.882  16.599  55.728  1.00 22.94           C
ATOM   2963  CG2 VAL B 254      28.596  19.083  56.390  1.00 27.59           C
ATOM   2964  H   VAL B 254      31.203  19.549  56.945  1.00 25.59           H
ATOM   2965  HA  VAL B 254      30.052  17.483  58.036  1.00 27.06           H
ATOM   2966  HB  VAL B 254      30.093  18.191  55.293  1.00 27.14           H
ATOM   2967 HG11 VAL B 254      28.265  16.754  54.998  1.00 27.53           H
ATOM   2968 HG12 VAL B 254      29.539  15.929  55.475  1.00 27.53           H
ATOM   2969 HG13 VAL B 254      28.394  16.301  56.511  1.00 27.53           H
ATOM   2970 HG21 VAL B 254      27.965  19.169  55.658  1.00 33.11           H
ATOM   2971 HG22 VAL B 254      28.126  18.876  57.214  1.00 33.11           H
ATOM   2972 HG23 VAL B 254      29.089  19.909  56.496  1.00 33.11           H
ATOM   2973  N   MET B 255      32.424  16.726  55.994  1.00 24.29           N
ATOM   2974  CA  MET B 255      33.245  15.614  55.546  1.00 21.05           C
ATOM   2975  C   MET B 255      34.170  15.114  56.648  1.00 29.08           C
ATOM   2976  O   MET B 255      34.536  13.929  56.653  1.00 29.45           O
ATOM   2977  CB  MET B 255      34.064  16.029  54.313  1.00 25.15           C
ATOM   2978  CG  MET B 255      33.216  16.397  53.077  1.00 22.44           C
ATOM   2979  SD  MET B 255      31.941  15.216  52.586  1.00 25.52           S
ATOM   2980  CE  MET B 255      32.951  13.824  52.192  1.00 24.52           C
ATOM   2981  H   MET B 255      32.588  17.471  55.596  1.00 29.15           H
ATOM   2982  HA  MET B 255      32.659  14.888  55.285  1.00 25.26           H
ATOM   2983  HB2 MET B 255      34.605  16.803  54.548  1.00 30.18           H
ATOM   2984  HB3 MET B 255      34.644  15.292  54.068  1.00 30.18           H
ATOM   2985  HG2 MET B 255      32.781  17.246  53.224  1.00 26.93           H
ATOM   2986  HG3 MET B 255      33.829  16.479  52.335  1.00 26.93           H
ATOM   2987  HE1 MET B 255      32.376  13.102  51.888  1.00 29.42           H
ATOM   2988  HE2 MET B 255      33.567  14.072  51.490  1.00 29.42           H
ATOM   2989  HE3 MET B 255      33.441  13.557  52.988  1.00 29.42           H
ATOM   2990  N   GLY B 256      34.541  15.988  57.590  1.00 22.71           N
ATOM   2991  CA  GLY B 256      35.420  15.675  58.701  1.00 26.68           C
ATOM   2992  C   GLY B 256      34.739  15.179  59.957  1.00 27.96           C
ATOM   2993  O   GLY B 256      35.417  14.767  60.897  1.00 29.04           O
ATOM   2994  H   GLY B 256      34.281  16.808  57.602  1.00 27.25           H
ATOM   2995  HA2 GLY B 256      36.041  14.980  58.426  1.00 32.02           H
ATOM   2996  HA3 GLY B 256      35.930  16.466  58.932  1.00 32.02           H
ATOM   2997  N   ASN B 257      33.421  15.191  59.987  1.00 23.21           N
ATOM   2998  CA  ASN B 257      32.658  14.948  61.193  1.00 22.96           C
ATOM   2999  C   ASN B 257      32.683  13.468  61.552  1.00 24.40           C
ATOM   3000  O   ASN B 257      32.245  12.643  60.757  1.00 22.14           O
ATOM   3001  CB  ASN B 257      31.219  15.434  60.980  1.00 24.85           C
ATOM   3002  CG  ASN B 257      30.360  15.300  62.224  1.00 30.84           C
ATOM   3003  OD1 ASN B 257      30.198  14.213  62.774  1.00 30.48           O
ATOM   3004  ND2 ASN B 257      29.800  16.410  62.657  1.00 26.27           N
ATOM   3005  H   ASN B 257      32.927  15.349  59.300  1.00 27.85           H
ATOM   3006  HA  ASN B 257      33.055  15.467  61.908  1.00 27.55           H
ATOM   3007  HB2 ASN B 257      31.222  16.369  60.721  1.00 29.82           H
ATOM   3008  HB3 ASN B 257      30.809  14.902  60.283  1.00 29.82           H
ATOM   3009 HD21 ASN B 257      29.283  16.389  63.341  1.00 31.52           H
ATOM   3010 HD22 ASN B 257      29.945  17.152  62.243  1.00 31.52           H
ATOM   3011  N   PRO B 258      33.185  13.090  62.727  1.00 27.92           N
ATOM   3012  CA  PRO B 258      33.318  11.668  63.037  1.00 23.55           C
ATOM   3013  C   PRO B 258      31.992  10.930  63.130  1.00 22.42           C
ATOM   3014  O   PRO B 258      31.971   9.721  62.878  1.00 23.55           O
ATOM   3015  CB  PRO B 258      34.059  11.693  64.384  1.00 28.26           C
ATOM   3016  CG  PRO B 258      33.756  12.952  64.936  1.00 29.06           C
ATOM   3017  CD  PRO B 258      33.704  13.922  63.824  1.00 30.55           C
ATOM   3018  HA  PRO B 258      33.881  11.232  62.381  1.00 28.26           H
ATOM   3019  HB2 PRO B 258      33.726  10.981  64.951  1.00 33.91           H
ATOM   3020  HB3 PRO B 258      35.014  11.617  64.230  1.00 33.91           H
ATOM   3021  HG2 PRO B 258      32.882  12.896  65.353  1.00 34.87           H
ATOM   3022  HG3 PRO B 258      34.436  13.203  65.577  1.00 34.87           H
ATOM   3023  HD2 PRO B 258      33.096  14.651  64.030  1.00 36.66           H
ATOM   3024  HD3 PRO B 258      34.595  14.237  63.612  1.00 36.66           H
ATOM   3025  N   LYS B 259      30.890  11.616  63.475  1.00 23.61           N
ATOM   3026  CA  LYS B 259      29.600  10.954  63.604  1.00 25.29           C
ATOM   3027  C   LYS B 259      28.975  10.723  62.242  1.00 24.09           C
ATOM   3028  O   LYS B 259      28.245   9.739  62.052  1.00 20.15           O
ATOM   3029  CB  LYS B 259      28.671  11.790  64.470  1.00 31.54           C
ATOM   3030  CG  LYS B 259      29.207  11.974  65.909  1.00 36.31           C
ATOM   3031  CD  LYS B 259      28.235  12.771  66.788  1.00 44.40           C
ATOM   3032  CE  LYS B 259      28.913  13.388  68.033  1.00 53.19           C
ATOM   3033  NZ  LYS B 259      29.742  12.390  68.805  1.00 56.94           N1+
ATOM   3034  H   LYS B 259      30.861  12.459  63.619  1.00 28.33           H
ATOM   3035  HA  LYS B 259      29.713  10.086  64.021  1.00 30.34           H
ATOM   3036  HB2 LYS B 259      28.588  12.670  64.069  1.00 37.84           H
ATOM   3037  HB3 LYS B 259      27.800  11.363  64.513  1.00 37.84           H
ATOM   3038  HG2 LYS B 259      29.340  11.102  66.310  1.00 43.57           H
ATOM   3039  HG3 LYS B 259      30.047  12.458  65.874  1.00 43.57           H
ATOM   3040  HD2 LYS B 259      27.891  13.503  66.261  1.00 53.28           H
ATOM   3041  HD3 LYS B 259      27.511  12.193  67.080  1.00 53.28           H
ATOM   3042  HE2 LYS B 259      29.503  14.103  67.741  1.00 63.83           H
ATOM   3043  HE3 LYS B 259      28.230  13.744  68.624  1.00 63.83           H
ATOM   3044  HZ1 LYS B 259      30.024  12.747  69.570  1.00 68.33           H
ATOM   3045  HZ2 LYS B 259      29.257  11.665  68.981  1.00 68.33           H
ATOM   3046  HZ3 LYS B 259      30.451  12.148  68.320  1.00 68.33           H
ATOM   3047  N   VAL B 260      29.249  11.630  61.302  1.00 23.33           N
ATOM   3048  CA  VAL B 260      28.889  11.398  59.899  1.00 22.83           C
ATOM   3049  C   VAL B 260      29.643  10.183  59.359  1.00 23.67           C
ATOM   3050  O   VAL B 260      29.062   9.281  58.729  1.00 20.87           O
ATOM   3051  CB  VAL B 260      29.182  12.657  59.056  1.00 20.33           C
ATOM   3052  CG1 VAL B 260      29.029  12.380  57.544  1.00 24.04           C
ATOM   3053  CG2 VAL B 260      28.306  13.788  59.459  1.00 28.52           C
ATOM   3054  H   VAL B 260      29.635  12.388  61.450  1.00 28.00           H
ATOM   3055  HA  VAL B 260      27.934  11.212  59.844  1.00 27.39           H
ATOM   3056  HB  VAL B 260      30.099  12.926  59.214  1.00 24.40           H
ATOM   3057 HG11 VAL B 260      29.185  13.200  57.053  1.00 28.85           H
ATOM   3058 HG12 VAL B 260      29.672  11.706  57.274  1.00 28.85           H
ATOM   3059 HG13 VAL B 260      28.126  12.071  57.372  1.00 28.85           H
ATOM   3060 HG21 VAL B 260      28.548  14.567  58.934  1.00 34.22           H
ATOM   3061 HG22 VAL B 260      27.383  13.546  59.291  1.00 34.22           H
ATOM   3062 HG23 VAL B 260      28.441  13.970  60.404  1.00 34.22           H
ATOM   3063  N   LYS B 261      30.959  10.169  59.546  1.00 20.63           N
ATOM   3064  CA  LYS B 261      31.743   9.010  59.126  1.00 23.18           C
ATOM   3065  C   LYS B 261      31.224   7.723  59.768  1.00 21.90           C
ATOM   3066  O   LYS B 261      31.110   6.692  59.103  1.00 24.67           O
ATOM   3067  CB  LYS B 261      33.211   9.230  59.473  1.00 23.61           C
ATOM   3068  CG  LYS B 261      33.898  10.320  58.676  1.00 27.42           C
ATOM   3069  CD  LYS B 261      35.312  10.567  59.238  1.00 40.14           C
ATOM   3070  CE  LYS B 261      36.109  11.473  58.311  1.00 45.41           C
ATOM   3071  NZ  LYS B 261      37.401  11.881  58.926  1.00 51.68           N1+
ATOM   3072  H   LYS B 261      31.414  10.806  59.897  1.00 24.75           H
ATOM   3073  HA  LYS B 261      31.673   8.905  58.165  1.00 27.82           H
ATOM   3074  HB2 LYS B 261      33.272   9.456  60.414  1.00 28.33           H
ATOM   3075  HB3 LYS B 261      33.693   8.405  59.303  1.00 28.33           H
ATOM   3076  HG2 LYS B 261      33.977  10.036  57.750  1.00 32.90           H
ATOM   3077  HG3 LYS B 261      33.389  11.143  58.733  1.00 32.90           H
ATOM   3078  HD2 LYS B 261      35.251  10.991  60.110  1.00 48.17           H
ATOM   3079  HD3 LYS B 261      35.782   9.720  59.311  1.00 48.17           H
ATOM   3080  HE2 LYS B 261      36.298  11.008  57.479  1.00 54.49           H
ATOM   3081  HE3 LYS B 261      35.591  12.276  58.136  1.00 54.49           H
ATOM   3082  HZ1 LYS B 261      37.840  12.431  58.379  1.00 62.01           H
ATOM   3083  HZ2 LYS B 261      37.249  12.301  59.697  1.00 62.01           H
ATOM   3084  HZ3 LYS B 261      37.904  11.163  59.078  1.00 62.01           H
ATOM   3085  N   ALA B 262      30.848   7.776  61.040  1.00 21.27           N
ATOM   3086  CA  ALA B 262      30.379   6.557  61.730  1.00 25.27           C
ATOM   3087  C   ALA B 262      29.044   6.058  61.183  1.00 20.93           C
ATOM   3088  O   ALA B 262      28.842   4.841  61.029  1.00 21.40           O
ATOM   3089  CB  ALA B 262      30.243   6.786  63.242  1.00 25.11           C
ATOM   3090  H   ALA B 262      30.846   8.500  61.504  1.00 25.53           H
ATOM   3091  HA  ALA B 262      31.029   5.850  61.590  1.00 30.32           H
ATOM   3092  HB1 ALA B 262      29.940   5.961  63.647  1.00 30.13           H
ATOM   3093  HB2 ALA B 262      31.108   7.038  63.601  1.00 30.13           H
ATOM   3094  HB3 ALA B 262      29.598   7.492  63.404  1.00 30.13           H
ATOM   3095  N   HIS B 263      28.126   6.980  60.877  1.00 21.25           N
ATOM   3096  CA  HIS B 263      26.850   6.580  60.305  1.00 24.29           C
ATOM   3097  C   HIS B 263      27.034   6.095  58.885  1.00 22.34           C
ATOM   3098  O   HIS B 263      26.389   5.134  58.470  1.00 21.55           O
ATOM   3099  CB  HIS B 263      25.823   7.718  60.347  1.00 24.64           C
ATOM   3100  CG  HIS B 263      24.424   7.231  60.131  1.00 23.80           C
ATOM   3101  ND1 HIS B 263      23.634   7.634  59.072  1.00 27.20           N
ATOM   3102  CD2 HIS B 263      23.709   6.286  60.792  1.00 20.61           C
ATOM   3103  CE1 HIS B 263      22.480   6.986  59.108  1.00 22.28           C
ATOM   3104  NE2 HIS B 263      22.502   6.162  60.140  1.00 26.97           N
ATOM   3105  H   HIS B 263      28.220   7.827  60.995  1.00 25.50           H
ATOM   3106  HA  HIS B 263      26.492   5.846  60.827  1.00 29.14           H
ATOM   3107  HB2 HIS B 263      26.024   8.361  59.648  1.00 29.57           H
ATOM   3108  HB3 HIS B 263      25.868   8.151  61.214  1.00 29.57           H
ATOM   3109  HD1 HIS B 263      23.852   8.219  58.480  1.00 32.64           H
ATOM   3110  HD2 HIS B 263      23.981   5.815  61.539  1.00 24.73           H
ATOM   3111  HE1 HIS B 263      21.768   7.091  58.512  1.00 26.73           H
ATOM   3112  N   GLY B 264      27.911   6.743  58.124  1.00 19.73           N
ATOM   3113  CA  GLY B 264      28.210   6.250  56.799  1.00 21.24           C
ATOM   3114  C   GLY B 264      28.655   4.799  56.762  1.00 20.13           C
ATOM   3115  O   GLY B 264      28.302   4.052  55.838  1.00 21.23           O
ATOM   3116  H   GLY B 264      28.337   7.463  58.342  1.00 23.68           H
ATOM   3117  HA2 GLY B 264      27.405   6.333  56.263  1.00 25.49           H
ATOM   3118  HA3 GLY B 264      28.916   6.791  56.411  1.00 25.49           H
ATOM   3119  N   LYS B 265      29.517   4.397  57.689  1.00 20.82           N
ATOM   3120  CA  LYS B 265      30.014   3.035  57.622  1.00 26.32           C
ATOM   3121  C   LYS B 265      28.958   2.035  58.075  1.00 21.24           C
ATOM   3122  O   LYS B 265      28.941   0.910  57.592  1.00 24.67           O
ATOM   3123  CB  LYS B 265      31.312   2.871  58.423  1.00 34.53           C
ATOM   3124  CG  LYS B 265      31.240   3.258  59.829  1.00 39.71           C
ATOM   3125  CD  LYS B 265      32.536   2.832  60.623  1.00 46.84           C
ATOM   3126  CE  LYS B 265      32.604   1.302  60.882  1.00 54.27           C
ATOM   3127  NZ  LYS B 265      31.662   0.832  61.978  1.00 58.37           N1+
ATOM   3128  H   LYS B 265      29.835   4.877  58.327  1.00 24.99           H
ATOM   3129  HA  LYS B 265      30.237   2.840  56.695  1.00 31.59           H
ATOM   3130  HB2 LYS B 265      31.566   1.937  58.393  1.00 41.44           H
ATOM   3131  HB3 LYS B 265      32.009   3.412  58.013  1.00 41.44           H
ATOM   3132  HG2 LYS B 265      31.154   4.224  59.874  1.00 47.66           H
ATOM   3133  HG3 LYS B 265      30.468   2.826  60.226  1.00 47.66           H
ATOM   3134  HD2 LYS B 265      33.324   3.092  60.117  1.00 56.21           H
ATOM   3135  HD3 LYS B 265      32.540   3.274  61.487  1.00 56.21           H
ATOM   3136  HE2 LYS B 265      32.381   0.823  60.068  1.00 65.13           H
ATOM   3137  HE3 LYS B 265      33.508   1.074  61.156  1.00 65.13           H
ATOM   3138  HZ1 LYS B 265      31.747  -0.047  62.098  1.00 70.04           H
ATOM   3139  HZ2 LYS B 265      31.851   1.245  62.745  1.00 70.04           H
ATOM   3140  HZ3 LYS B 265      30.818   1.009  61.754  1.00 70.04           H
ATOM   3141  N   LYS B 266      28.044   2.448  58.936  1.00 19.04           N
ATOM   3142  CA  LYS B 266      26.916   1.614  59.315  1.00 22.40           C
ATOM   3143  C   LYS B 266      25.937   1.450  58.150  1.00 21.05           C
ATOM   3144  O   LYS B 266      25.486   0.332  57.842  1.00 22.16           O
ATOM   3145  CB  LYS B 266      26.251   2.268  60.519  1.00 24.04           C
ATOM   3146  CG  LYS B 266      25.102   1.531  61.120  1.00 37.47           C
ATOM   3147  CD  LYS B 266      24.400   2.430  62.175  1.00 38.17           C
ATOM   3148  CE  LYS B 266      25.323   2.799  63.350  1.00 46.95           C
ATOM   3149  NZ  LYS B 266      24.567   3.490  64.461  1.00 47.96           N1+
ATOM   3150  H   LYS B 266      28.052   3.219  59.320  1.00 22.85           H
ATOM   3151  HA  LYS B 266      27.246   0.736  59.570  1.00 26.88           H
ATOM   3152  HB2 LYS B 266      26.928   2.355  61.209  1.00 28.85           H
ATOM   3153  HB3 LYS B 266      25.929   3.146  60.263  1.00 28.85           H
ATOM   3154  HG2 LYS B 266      24.464   1.290  60.431  1.00 44.97           H
ATOM   3155  HG3 LYS B 266      25.443   0.739  61.568  1.00 44.97           H
ATOM   3156  HD2 LYS B 266      24.117   3.254  61.751  1.00 45.81           H
ATOM   3157  HD3 LYS B 266      23.634   1.958  62.537  1.00 45.81           H
ATOM   3158  HE2 LYS B 266      25.722   1.990  63.712  1.00 56.34           H
ATOM   3159  HE3 LYS B 266      26.017   3.403  63.035  1.00 56.34           H
ATOM   3160  HZ1 LYS B 266      25.116   3.676  65.138  1.00 57.55           H
ATOM   3161  HZ2 LYS B 266      24.218   4.251  64.158  1.00 57.55           H
ATOM   3162  HZ3 LYS B 266      23.909   2.966  64.753  1.00 57.55           H
ATOM   3163  N   VAL B 267      25.621   2.555  57.462  1.00 21.44           N
ATOM   3164  CA  VAL B 267      24.727   2.496  56.302  1.00 21.16           C
ATOM   3165  C   VAL B 267      25.334   1.638  55.196  1.00 20.14           C
ATOM   3166  O   VAL B 267      24.668   0.760  54.635  1.00 19.45           O
ATOM   3167  CB  VAL B 267      24.432   3.924  55.809  1.00 23.38           C
ATOM   3168  CG1 VAL B 267      23.865   3.919  54.428  1.00 23.95           C
ATOM   3169  CG2 VAL B 267      23.502   4.614  56.858  1.00 21.35           C
ATOM   3170  H   VAL B 267      25.903   3.346  57.645  1.00 25.73           H
ATOM   3171  HA  VAL B 267      23.884   2.088  56.561  1.00 25.39           H
ATOM   3172  HB  VAL B 267      25.266   4.419  55.765  1.00 28.05           H
ATOM   3173 HG11 VAL B 267      23.658   4.830  54.168  1.00 28.74           H
ATOM   3174 HG12 VAL B 267      24.506   3.552  53.797  1.00 28.74           H
ATOM   3175 HG13 VAL B 267      23.051   3.389  54.431  1.00 28.74           H
ATOM   3176 HG21 VAL B 267      23.310   5.517  56.558  1.00 25.62           H
ATOM   3177 HG22 VAL B 267      22.683   4.105  56.944  1.00 25.62           H
ATOM   3178 HG23 VAL B 267      23.960   4.639  57.713  1.00 25.62           H
ATOM   3179  N   LEU B 268      26.591   1.909  54.828  1.00 18.95           N
ATOM   3180  CA  LEU B 268      27.194   1.158  53.718  1.00 20.54           C
ATOM   3181  C   LEU B 268      27.525  -0.293  54.086  1.00 20.67           C
ATOM   3182  O   LEU B 268      27.616  -1.154  53.204  1.00 21.35           O
ATOM   3183  CB  LEU B 268      28.458   1.877  53.225  1.00 23.15           C
ATOM   3184  CG  LEU B 268      28.562   2.424  51.798  1.00 28.37           C
ATOM   3185  CD1 LEU B 268      29.483   1.546  51.007  1.00 36.71           C
ATOM   3186  CD2 LEU B 268      27.241   2.570  51.094  1.00 31.48           C
ATOM   3187  H   LEU B 268      27.087   2.507  55.182  1.00 22.74           H
ATOM   3188  HA  LEU B 268      26.549   1.113  52.996  1.00 24.64           H
ATOM   3189  HB2 LEU B 268      28.618   2.637  53.802  1.00 27.78           H
ATOM   3190  HB3 LEU B 268      29.197   1.257  53.326  1.00 27.78           H
ATOM   3191  HG  LEU B 268      28.964   3.303  51.824  1.00 34.05           H
ATOM   3192 HD11 LEU B 268      29.504   1.866  50.091  1.00 44.05           H
ATOM   3193 HD12 LEU B 268      30.371   1.588  51.397  1.00 44.05           H
ATOM   3194 HD13 LEU B 268      29.143   0.636  51.038  1.00 44.05           H
ATOM   3195 HD21 LEU B 268      27.397   2.945  50.212  1.00 37.78           H
ATOM   3196 HD22 LEU B 268      26.818   1.703  51.006  1.00 37.78           H
ATOM   3197 HD23 LEU B 268      26.688   3.178  51.615  1.00 37.78           H
ATOM   3198  N   GLY B 269      27.758  -0.594  55.355  1.00 19.00           N
ATOM   3199  CA  GLY B 269      27.921  -1.990  55.735  1.00 23.44           C
ATOM   3200  C   GLY B 269      26.651  -2.794  55.516  1.00 21.77           C
ATOM   3201  O   GLY B 269      26.697  -3.940  55.063  1.00 21.76           O
ATOM   3202  H   GLY B 269      27.825  -0.021  55.987  1.00 22.80           H
ATOM   3203  HA2 GLY B 269      28.636  -2.399  55.216  1.00 28.13           H
ATOM   3204  HA3 GLY B 269      28.162  -2.039  56.674  1.00 28.13           H
ATOM   3205  N   ALA B 270      25.489  -2.202  55.837  1.00 21.06           N
ATOM   3206  CA  ALA B 270      24.224  -2.874  55.538  1.00 19.96           C
ATOM   3207  C   ALA B 270      23.986  -2.976  54.040  1.00 20.06           C
ATOM   3208  O   ALA B 270      23.484  -3.993  53.554  1.00 20.70           O
ATOM   3209  CB  ALA B 270      23.054  -2.158  56.212  1.00 21.41           C
ATOM   3210  H   ALA B 270      25.416  -1.435  56.211  1.00 25.27           H
ATOM   3211  HA  ALA B 270      24.251  -3.775  55.890  1.00 23.95           H
ATOM   3212  HB1 ALA B 270      22.243  -2.654  56.021  1.00 25.69           H
ATOM   3213  HB2 ALA B 270      23.210  -2.133  57.170  1.00 25.69           H
ATOM   3214  HB3 ALA B 270      22.991  -1.256  55.857  1.00 25.69           H
ATOM   3215  N   PHE B 271      24.319  -1.927  53.289  1.00 18.93           N
ATOM   3216  CA  PHE B 271      24.258  -2.018  51.834  1.00 22.21           C
ATOM   3217  C   PHE B 271      25.122  -3.179  51.329  1.00 22.15           C
ATOM   3218  O   PHE B 271      24.691  -3.992  50.497  1.00 22.27           O
ATOM   3219  CB  PHE B 271      24.714  -0.677  51.246  1.00 22.39           C
ATOM   3220  CG  PHE B 271      24.682  -0.615  49.755  1.00 21.53           C
ATOM   3221  CD1 PHE B 271      23.558  -0.183  49.104  1.00 25.15           C
ATOM   3222  CD2 PHE B 271      25.798  -0.968  49.012  1.00 26.22           C
ATOM   3223  CE1 PHE B 271      23.524  -0.092  47.741  1.00 23.76           C
ATOM   3224  CE2 PHE B 271      25.769  -0.884  47.635  1.00 22.89           C
ATOM   3225  CZ  PHE B 271      24.622  -0.452  47.006  1.00 21.61           C
ATOM   3226  H   PHE B 271      24.573  -1.162  53.590  1.00 22.72           H
ATOM   3227  HA  PHE B 271      23.336  -2.172  51.564  1.00 26.66           H
ATOM   3228  HB2 PHE B 271      24.151   0.035  51.591  1.00 26.87           H
ATOM   3229  HB3 PHE B 271      25.633  -0.521  51.513  1.00 26.87           H
ATOM   3230  HD1 PHE B 271      22.810   0.064  49.597  1.00 30.18           H
ATOM   3231  HD2 PHE B 271      26.570  -1.253  49.444  1.00 31.46           H
ATOM   3232  HE1 PHE B 271      22.747   0.198  47.322  1.00 28.51           H
ATOM   3233  HE2 PHE B 271      26.515  -1.125  47.139  1.00 27.47           H
ATOM   3234  HZ  PHE B 271      24.596  -0.394  46.081  1.00 25.94           H
ATOM   3235  N   SER B 272      26.341  -3.274  51.850  1.00 22.74           N
ATOM   3236  CA  SER B 272      27.306  -4.276  51.410  1.00 24.67           C
ATOM   3237  C   SER B 272      26.761  -5.678  51.642  1.00 26.82           C
ATOM   3238  O   SER B 272      26.786  -6.539  50.748  1.00 23.24           O
ATOM   3239  CB  SER B 272      28.629  -4.051  52.162  1.00 23.39           C
ATOM   3240  OG  SER B 272      29.714  -4.772  51.619  1.00 26.45           O
ATOM   3241  H   SER B 272      26.635  -2.761  52.474  1.00 27.29           H
ATOM   3242  HA  SER B 272      27.468  -4.160  50.460  1.00 29.60           H
ATOM   3243  HB2 SER B 272      28.846  -3.105  52.121  1.00 28.07           H
ATOM   3244  HB3 SER B 272      28.509  -4.316  53.088  1.00 28.07           H
ATOM   3245  HG  SER B 272      30.428  -4.552  52.009  1.00 31.74           H
ATOM   3246  N   ASP B 273      26.222  -5.920  52.837  1.00 27.74           N
ATOM   3247  CA  ASP B 273      25.630  -7.233  53.104  1.00 33.27           C
ATOM   3248  C   ASP B 273      24.424  -7.499  52.187  1.00 30.27           C
ATOM   3249  O   ASP B 273      24.169  -8.653  51.802  1.00 30.81           O
ATOM   3250  CB  ASP B 273      25.250  -7.362  54.605  1.00 36.15           C
ATOM   3251  CG  ASP B 273      26.468  -7.162  55.600  1.00 41.09           C
ATOM   3252  OD1 ASP B 273      26.203  -6.868  56.789  1.00 39.88           O
ATOM   3253  OD2 ASP B 273      27.678  -7.280  55.239  1.00 37.44           O1-
ATOM   3254  H   ASP B 273      26.206  -5.365  53.492  1.00 33.29           H
ATOM   3255  HA  ASP B 273      26.297  -7.914  52.909  1.00 39.92           H
ATOM   3256  HB2 ASP B 273      24.584  -6.687  54.815  1.00 43.39           H
ATOM   3257  HB3 ASP B 273      24.873  -8.241  54.764  1.00 43.39           H
ATOM   3258  N   GLY B 274      23.700  -6.452  51.783  1.00 27.73           N
ATOM   3259  CA  GLY B 274      22.589  -6.633  50.872  1.00 27.50           C
ATOM   3260  C   GLY B 274      23.016  -7.139  49.508  1.00 29.43           C
ATOM   3261  O   GLY B 274      22.239  -7.795  48.816  1.00 28.94           O
ATOM   3262  H   GLY B 274      23.828  -5.641  52.027  1.00 33.28           H
ATOM   3263  HA2 GLY B 274      21.966  -7.274  51.241  1.00 32.99           H
ATOM   3264  HA3 GLY B 274      22.130  -5.784  50.763  1.00 32.99           H
ATOM   3265  N   LEU B 275      24.268  -6.858  49.103  1.00 28.73           N
ATOM   3266  CA  LEU B 275      24.737  -7.290  47.784  1.00 26.47           C
ATOM   3267  C   LEU B 275      24.919  -8.791  47.705  1.00 27.34           C
ATOM   3268  O   LEU B 275      24.977  -9.340  46.606  1.00 29.44           O
ATOM   3269  CB  LEU B 275      26.061  -6.627  47.414  1.00 28.46           C
ATOM   3270  CG  LEU B 275      26.037  -5.129  47.350  1.00 28.25           C
ATOM   3271  CD1 LEU B 275      27.476  -4.599  47.168  1.00 30.96           C
ATOM   3272  CD2 LEU B 275      25.190  -4.679  46.213  1.00 35.55           C
ATOM   3273  H   LEU B 275      24.855  -6.433  49.575  1.00 34.48           H
ATOM   3274  HA  LEU B 275      24.076  -7.028  47.130  1.00 31.76           H
ATOM   3275  HB2 LEU B 275      26.736  -6.888  48.061  1.00 34.15           H
ATOM   3276  HB3 LEU B 275      26.321  -6.938  46.536  1.00 34.15           H
ATOM   3277  HG  LEU B 275      25.669  -4.774  48.172  1.00 33.91           H
ATOM   3278 HD11 LEU B 275      27.448  -3.632  47.087  1.00 37.15           H
ATOM   3279 HD12 LEU B 275      28.012  -4.848  47.938  1.00 37.15           H
ATOM   3280 HD13 LEU B 275      27.849  -4.988  46.360  1.00 37.15           H
ATOM   3281 HD21 LEU B 275      25.228  -3.710  46.170  1.00 42.65           H
ATOM   3282 HD22 LEU B 275      25.543  -5.065  45.394  1.00 42.65           H
ATOM   3283 HD23 LEU B 275      24.277  -4.969  46.358  1.00 42.65           H
ATOM   3284  N   ALA B 276      25.024  -9.461  48.841  1.00 26.50           N
ATOM   3285  CA  ALA B 276      25.020 -10.906  48.881  1.00 26.60           C
ATOM   3286  C   ALA B 276      23.637 -11.485  48.690  1.00 30.32           C
ATOM   3287  O   ALA B 276      23.522 -12.705  48.584  1.00 32.22           O
ATOM   3288  CB  ALA B 276      25.579 -11.386  50.225  1.00 30.40           C
ATOM   3289  H   ALA B 276      25.087  -9.094  49.615  1.00 31.80           H
ATOM   3290  HA  ALA B 276      25.573 -11.249  48.163  1.00 31.92           H
ATOM   3291  HB1 ALA B 276      25.608 -12.355  50.228  1.00 36.48           H
ATOM   3292  HB2 ALA B 276      26.471 -11.023  50.338  1.00 36.48           H
ATOM   3293  HB3 ALA B 276      25.003 -11.073  50.939  1.00 36.48           H
ATOM   3294  N   HIS B 277      22.591 -10.645  48.664  1.00 30.35           N
ATOM   3295  CA  HIS B 277      21.200 -11.090  48.653  1.00 30.33           C
ATOM   3296  C   HIS B 277      20.406 -10.378  47.575  1.00 27.55           C
ATOM   3297  O   HIS B 277      19.242 -10.042  47.768  1.00 25.84           O
ATOM   3298  CB  HIS B 277      20.565 -10.885  50.017  1.00 30.85           C
ATOM   3299  CG  HIS B 277      21.271 -11.646  51.089  1.00 37.37           C
ATOM   3300  ND1 HIS B 277      21.210 -13.023  51.175  1.00 36.31           N
ATOM   3301  CD2 HIS B 277      22.123 -11.241  52.061  1.00 32.55           C
ATOM   3302  CE1 HIS B 277      21.953 -13.425  52.189  1.00 33.93           C
ATOM   3303  NE2 HIS B 277      22.525 -12.366  52.734  1.00 37.72           N
ATOM   3304  H   HIS B 277      22.663  -9.788  48.646  1.00 36.42           H
ATOM   3305  HA  HIS B 277      21.172 -12.039  48.450  1.00 36.39           H
ATOM   3306  HB2 HIS B 277      19.649 -11.201  49.978  1.00 37.02           H
ATOM   3307  HB3 HIS B 277      20.576  -9.943  50.248  1.00 37.02           H
ATOM   3308  HD2 HIS B 277      22.377 -10.367  52.248  1.00 39.06           H
ATOM   3309  HE1 HIS B 277      22.065 -14.307  52.461  1.00 40.71           H
ATOM   3310  HE2 HIS B 277      23.058 -12.377  53.411  1.00 45.26           H
ATOM   3311  N   LEU B 278      21.039 -10.186  46.413  1.00 27.89           N
ATOM   3312  CA  LEU B 278      20.454  -9.394  45.338  1.00 32.01           C
ATOM   3313  C   LEU B 278      19.143  -9.989  44.833  1.00 35.86           C
ATOM   3314  O   LEU B 278      18.301  -9.254  44.319  1.00 32.83           O
ATOM   3315  CB  LEU B 278      21.446  -9.285  44.183  1.00 32.89           C
ATOM   3316  CG  LEU B 278      22.235  -8.010  43.874  1.00 42.44           C
ATOM   3317  CD1 LEU B 278      22.180  -6.947  44.938  1.00 33.11           C
ATOM   3318  CD2 LEU B 278      23.680  -8.378  43.531  1.00 40.52           C
ATOM   3319  H   LEU B 278      21.815 -10.507  46.228  1.00 33.47           H
ATOM   3320  HA  LEU B 278      20.259  -8.503  45.665  1.00 38.41           H
ATOM   3321  HB2 LEU B 278      22.115  -9.975  44.322  1.00 39.47           H
ATOM   3322  HB3 LEU B 278      20.960  -9.495  43.370  1.00 39.47           H
ATOM   3323  HG  LEU B 278      21.856  -7.613  43.075  1.00 50.93           H
ATOM   3324 HD11 LEU B 278      22.764  -6.214  44.688  1.00 39.73           H
ATOM   3325 HD12 LEU B 278      21.267  -6.632  45.033  1.00 39.73           H
ATOM   3326 HD13 LEU B 278      22.481  -7.346  45.768  1.00 39.73           H
ATOM   3327 HD21 LEU B 278      24.175  -7.560  43.356  1.00 48.62           H
ATOM   3328 HD22 LEU B 278      24.066  -8.847  44.288  1.00 48.62           H
ATOM   3329 HD23 LEU B 278      23.686  -8.947  42.745  1.00 48.62           H
ATOM   3330  N   ASP B 279      18.950 -11.307  44.968  1.00 32.65           N
ATOM   3331  CA  ASP B 279      17.690 -11.940  44.592  1.00 36.50           C
ATOM   3332  C   ASP B 279      16.608 -11.865  45.660  1.00 40.65           C
ATOM   3333  O   ASP B 279      15.508 -12.367  45.420  1.00 36.30           O
ATOM   3334  CB  ASP B 279      17.932 -13.408  44.230  1.00 44.34           C
ATOM   3335  CG  ASP B 279      18.807 -13.561  43.015  1.00 46.61           C
ATOM   3336  OD1 ASP B 279      19.926 -14.091  43.162  1.00 58.59           O
ATOM   3337  OD2 ASP B 279      18.385 -13.112  41.925  1.00 53.88           O1-
ATOM   3338  H   ASP B 279      19.538 -11.855  45.270  1.00 39.17           H
ATOM   3339  HA  ASP B 279      17.342 -11.493  43.803  1.00 43.80           H
ATOM   3340  HB2 ASP B 279      18.363 -13.867  44.956  1.00 53.21           H
ATOM   3341  HB3 ASP B 279      17.082 -13.831  44.039  1.00 53.21           H
ATOM   3342  N   ASN B 280      16.867 -11.267  46.820  1.00 35.62           N
ATOM   3343  CA  ASN B 280      15.847 -11.147  47.854  1.00 30.33           C
ATOM   3344  C   ASN B 280      16.068  -9.852  48.631  1.00 29.79           C
ATOM   3345  O   ASN B 280      16.252  -9.837  49.827  1.00 28.41           O
ATOM   3346  CB  ASN B 280      15.879 -12.372  48.781  1.00 30.85           C
ATOM   3347  CG  ASN B 280      14.797 -12.313  49.846  1.00 36.66           C
ATOM   3348  OD1 ASN B 280      13.653 -11.960  49.556  1.00 41.49           O
ATOM   3349  ND2 ASN B 280      15.163 -12.649  51.101  1.00 37.14           N
ATOM   3350  H   ASN B 280      17.624 -10.919  47.035  1.00 42.74           H
ATOM   3351  HA  ASN B 280      14.970 -11.113  47.446  1.00 36.39           H
ATOM   3352  HB2 ASN B 280      15.723 -13.162  48.243  1.00 37.02           H
ATOM   3353  HB3 ASN B 280      16.741 -12.433  49.217  1.00 37.02           H
ATOM   3354 HD21 ASN B 280      14.594 -12.603  51.744  1.00 44.57           H
ATOM   3355 HD22 ASN B 280      15.970 -12.903  51.258  1.00 44.57           H
ATOM   3356  N   LEU B 281      16.080  -8.708  47.948  1.00 29.05           N
ATOM   3357  CA  LEU B 281      16.332  -7.458  48.669  1.00 28.54           C
ATOM   3358  C   LEU B 281      15.159  -7.098  49.567  1.00 26.75           C
ATOM   3359  O   LEU B 281      15.342  -6.552  50.658  1.00 26.55           O
ATOM   3360  CB  LEU B 281      16.610  -6.336  47.677  1.00 26.82           C
ATOM   3361  CG  LEU B 281      17.886  -6.435  46.847  1.00 28.62           C
ATOM   3362  CD1 LEU B 281      17.915  -5.371  45.753  1.00 35.95           C
ATOM   3363  CD2 LEU B 281      19.091  -6.293  47.791  1.00 26.90           C
ATOM   3364  H   LEU B 281      15.969  -8.628  47.096  1.00 34.85           H
ATOM   3365  HA  LEU B 281      17.110  -7.563  49.237  1.00 34.25           H
ATOM   3366  HB2 LEU B 281      15.875  -6.312  47.047  1.00 32.19           H
ATOM   3367  HB3 LEU B 281      16.646  -5.500  48.166  1.00 32.19           H
ATOM   3368  HG  LEU B 281      17.931  -7.304  46.420  1.00 34.35           H
ATOM   3369 HD11 LEU B 281      18.764  -5.427  45.283  1.00 43.14           H
ATOM   3370 HD12 LEU B 281      17.181  -5.528  45.138  1.00 43.14           H
ATOM   3371 HD13 LEU B 281      17.823  -4.495  46.159  1.00 43.14           H
ATOM   3372 HD21 LEU B 281      19.910  -6.333  47.270  1.00 32.28           H
ATOM   3373 HD22 LEU B 281      19.028  -5.439  48.246  1.00 32.28           H
ATOM   3374 HD23 LEU B 281      19.076  -7.012  48.440  1.00 32.28           H
ATOM   3375  N   LYS B 282      13.936  -7.374  49.127  1.00 26.45           N
ATOM   3376  CA  LYS B 282      12.802  -6.945  49.935  1.00 28.69           C
ATOM   3377  C   LYS B 282      12.785  -7.671  51.263  1.00 29.59           C
ATOM   3378  O   LYS B 282      12.544  -7.057  52.306  1.00 28.76           O
ATOM   3379  CB  LYS B 282      11.496  -7.141  49.164  1.00 30.48           C
ATOM   3380  CG  LYS B 282      11.233  -5.990  48.212  1.00 35.27           C
ATOM   3381  CD  LYS B 282       9.783  -5.928  47.711  1.00 43.59           C
ATOM   3382  CE  LYS B 282       9.438  -7.056  46.764  1.00 51.73           C
ATOM   3383  NZ  LYS B 282       8.019  -6.921  46.207  1.00 61.57           N1+
ATOM   3384  H   LYS B 282      13.745  -7.787  48.396  1.00 31.75           H
ATOM   3385  HA  LYS B 282      12.901  -6.001  50.132  1.00 34.43           H
ATOM   3386  HB2 LYS B 282      11.554  -7.960  48.650  1.00 36.57           H
ATOM   3387  HB3 LYS B 282      10.761  -7.186  49.792  1.00 36.57           H
ATOM   3388  HG2 LYS B 282      11.428  -5.153  48.661  1.00 42.33           H
ATOM   3389  HG3 LYS B 282      11.809  -6.087  47.437  1.00 42.33           H
ATOM   3390  HD2 LYS B 282       9.177  -5.956  48.466  1.00 52.31           H
ATOM   3391  HD3 LYS B 282       9.670  -5.101  47.217  1.00 52.31           H
ATOM   3392  HE2 LYS B 282      10.064  -7.058  46.021  1.00 62.08           H
ATOM   3393  HE3 LYS B 282       9.493  -7.895  47.250  1.00 62.08           H
ATOM   3394  HZ1 LYS B 282       7.814  -7.627  45.703  1.00 73.88           H
ATOM   3395  HZ2 LYS B 282       7.431  -6.863  46.874  1.00 73.88           H
ATOM   3396  HZ3 LYS B 282       7.956  -6.184  45.708  1.00 73.88           H
ATOM   3397  N   GLY B 283      13.093  -8.966  51.259  1.00 29.85           N
ATOM   3398  CA  GLY B 283      13.140  -9.704  52.514  1.00 32.09           C
ATOM   3399  C   GLY B 283      14.332  -9.335  53.372  1.00 30.87           C
ATOM   3400  O   GLY B 283      14.235  -9.306  54.603  1.00 31.80           O
ATOM   3401  H   GLY B 283      13.274  -9.426  50.555  1.00 35.82           H
ATOM   3402  HA2 GLY B 283      12.332  -9.529  53.023  1.00 38.50           H
ATOM   3403  HA3 GLY B 283      13.188 -10.654  52.323  1.00 38.50           H
ATOM   3404  N   THR B 284      15.473  -9.057  52.734  1.00 27.99           N
ATOM   3405  CA  THR B 284      16.671  -8.650  53.445  1.00 25.71           C
ATOM   3406  C   THR B 284      16.468  -7.331  54.189  1.00 25.71           C
ATOM   3407  O   THR B 284      16.996  -7.154  55.287  1.00 26.20           O
ATOM   3408  CB  THR B 284      17.844  -8.514  52.466  1.00 33.70           C
ATOM   3409  OG1 THR B 284      18.074  -9.764  51.799  1.00 36.46           O
ATOM   3410  CG2 THR B 284      19.102  -8.123  53.194  1.00 34.89           C
ATOM   3411  H   THR B 284      15.572  -9.091  51.882  1.00 33.59           H
ATOM   3412  HA  THR B 284      16.893  -9.336  54.091  1.00 30.85           H
ATOM   3413  HB  THR B 284      17.643  -7.825  51.812  1.00 40.45           H
ATOM   3414  HG1 THR B 284      17.358 -10.045  51.459  1.00 43.75           H
ATOM   3415 HG21 THR B 284      19.842  -8.121  52.565  1.00 41.86           H
ATOM   3416 HG22 THR B 284      19.017  -7.240  53.582  1.00 41.86           H
ATOM   3417 HG23 THR B 284      19.284  -8.762  53.902  1.00 41.86           H
ATOM   3418  N   PHE B 285      15.739  -6.384  53.601  1.00 26.18           N
ATOM   3419  CA  PHE B 285      15.625  -5.037  54.160  1.00 27.41           C
ATOM   3420  C   PHE B 285      14.266  -4.767  54.795  1.00 25.30           C
ATOM   3421  O   PHE B 285      13.980  -3.630  55.144  1.00 23.39           O
ATOM   3422  CB  PHE B 285      15.930  -3.991  53.075  1.00 25.03           C
ATOM   3423  CG  PHE B 285      17.371  -3.935  52.703  1.00 26.82           C
ATOM   3424  CD1 PHE B 285      17.821  -4.406  51.477  1.00 27.75           C
ATOM   3425  CD2 PHE B 285      18.285  -3.455  53.605  1.00 25.33           C
ATOM   3426  CE1 PHE B 285      19.170  -4.358  51.159  1.00 27.66           C
ATOM   3427  CE2 PHE B 285      19.625  -3.406  53.295  1.00 30.08           C
ATOM   3428  CZ  PHE B 285      20.070  -3.871  52.069  1.00 27.03           C
ATOM   3429  H   PHE B 285      15.291  -6.495  52.875  1.00 31.42           H
ATOM   3430  HA  PHE B 285      16.288  -4.937  54.862  1.00 32.90           H
ATOM   3431  HB2 PHE B 285      15.424  -4.201  52.274  1.00 30.04           H
ATOM   3432  HB3 PHE B 285      15.671  -3.115  53.397  1.00 30.04           H
ATOM   3433  HD1 PHE B 285      17.215  -4.744  50.856  1.00 33.30           H
ATOM   3434  HD2 PHE B 285      17.992  -3.148  54.429  1.00 30.39           H
ATOM   3435  HE1 PHE B 285      19.468  -4.669  50.337  1.00 33.19           H
ATOM   3436  HE2 PHE B 285      20.233  -3.071  53.916  1.00 36.10           H
ATOM   3437  HZ  PHE B 285      20.974  -3.836  51.858  1.00 32.44           H
ATOM   3438  N   ALA B 286      13.442  -5.795  54.981  1.00 25.09           N
ATOM   3439  CA  ALA B 286      12.091  -5.599  55.490  1.00 25.25           C
ATOM   3440  C   ALA B 286      12.094  -4.951  56.857  1.00 23.87           C
ATOM   3441  O   ALA B 286      11.316  -4.026  57.103  1.00 24.60           O
ATOM   3442  CB  ALA B 286      11.341  -6.939  55.539  1.00 26.22           C
ATOM   3443  H   ALA B 286      13.643  -6.615  54.815  1.00 30.11           H
ATOM   3444  HA  ALA B 286      11.606  -5.006  54.893  1.00 30.30           H
ATOM   3445  HB1 ALA B 286      10.453  -6.789  55.897  1.00 31.47           H
ATOM   3446  HB2 ALA B 286      11.267  -7.289  54.637  1.00 31.47           H
ATOM   3447  HB3 ALA B 286      11.828  -7.557  56.103  1.00 31.47           H
ATOM   3448  N   THR B 287      12.911  -5.461  57.793  1.00 23.59           N
ATOM   3449  CA  THR B 287      12.901  -4.884  59.136  1.00 23.72           C
ATOM   3450  C   THR B 287      13.447  -3.463  59.145  1.00 22.18           C
ATOM   3451  O   THR B 287      12.931  -2.603  59.866  1.00 23.42           O
ATOM   3452  CB  THR B 287      13.693  -5.741  60.120  1.00 28.29           C
ATOM   3453  OG1 THR B 287      13.177  -7.074  60.082  1.00 38.53           O
ATOM   3454  CG2 THR B 287      13.521  -5.171  61.572  1.00 40.17           C
ATOM   3455  H   THR B 287      13.452  -6.119  57.677  1.00 28.31           H
ATOM   3456  HA  THR B 287      11.980  -4.844  59.441  1.00 28.46           H
ATOM   3457  HB  THR B 287      14.637  -5.734  59.888  1.00 33.95           H
ATOM   3458  HG1 THR B 287      13.658  -7.579  60.554  1.00 46.24           H
ATOM   3459 HG21 THR B 287      13.987  -5.731  62.211  1.00 48.20           H
ATOM   3460 HG22 THR B 287      13.866  -4.266  61.639  1.00 48.20           H
ATOM   3461 HG23 THR B 287      12.580  -5.164  61.809  1.00 48.20           H
ATOM   3462  N   LEU B 288      14.495  -3.196  58.369  1.00 23.52           N
ATOM   3463  CA  LEU B 288      15.008  -1.833  58.284  1.00 24.06           C
ATOM   3464  C   LEU B 288      14.000  -0.902  57.644  1.00 18.30           C
ATOM   3465  O   LEU B 288      13.944   0.277  58.005  1.00 20.44           O
ATOM   3466  CB  LEU B 288      16.301  -1.789  57.494  1.00 21.72           C
ATOM   3467  CG  LEU B 288      17.582  -2.216  58.192  1.00 29.98           C
ATOM   3468  CD1 LEU B 288      18.715  -2.234  57.206  1.00 29.98           C
ATOM   3469  CD2 LEU B 288      17.872  -1.271  59.350  1.00 30.99           C
ATOM   3470  H   LEU B 288      14.918  -3.769  57.890  1.00 28.22           H
ATOM   3471  HA  LEU B 288      15.187  -1.495  59.177  1.00 28.87           H
ATOM   3472  HB2 LEU B 288      16.195  -2.373  56.727  1.00 26.07           H
ATOM   3473  HB3 LEU B 288      16.448  -0.880  57.189  1.00 26.07           H
ATOM   3474  HG  LEU B 288      17.472  -3.111  58.548  1.00 35.98           H
ATOM   3475 HD11 LEU B 288      19.522  -2.519  57.663  1.00 35.98           H
ATOM   3476 HD12 LEU B 288      18.506  -2.858  56.495  1.00 35.98           H
ATOM   3477 HD13 LEU B 288      18.831  -1.340  56.845  1.00 35.98           H
ATOM   3478 HD21 LEU B 288      18.709  -1.534  59.768  1.00 37.19           H
ATOM   3479 HD22 LEU B 288      17.927  -0.365  59.011  1.00 37.19           H
ATOM   3480 HD23 LEU B 288      17.157  -1.345  60.000  1.00 37.19           H
ATOM   3481  N   SER B 289      13.209  -1.404  56.696  1.00 19.98           N
ATOM   3482  CA  SER B 289      12.177  -0.569  56.093  1.00 22.09           C
ATOM   3483  C   SER B 289      11.202  -0.106  57.158  1.00 21.17           C
ATOM   3484  O   SER B 289      10.921   1.092  57.292  1.00 17.87           O
ATOM   3485  CB  SER B 289      11.457  -1.337  54.979  1.00 19.91           C
ATOM   3486  OG  SER B 289      10.398  -0.575  54.404  1.00 19.66           O
ATOM   3487  H   SER B 289      13.248  -2.209  56.393  1.00 23.98           H
ATOM   3488  HA  SER B 289      12.583   0.221  55.702  1.00 26.50           H
ATOM   3489  HB2 SER B 289      12.103  -1.542  54.289  1.00 23.89           H
ATOM   3490  HB3 SER B 289      11.097  -2.158  55.346  1.00 23.89           H
ATOM   3491  HG  SER B 289      10.699   0.130  54.062  1.00 23.60           H
ATOM   3492  N   GLU B 290      10.734  -1.047  57.971  1.00 19.48           N
ATOM   3493  CA  GLU B 290       9.790  -0.720  59.039  1.00 27.35           C
ATOM   3494  C   GLU B 290      10.377   0.281  60.009  1.00 18.65           C
ATOM   3495  O   GLU B 290       9.700   1.229  60.414  1.00 19.45           O
ATOM   3496  CB  GLU B 290       9.390  -1.982  59.812  1.00 30.48           C
ATOM   3497  CG  GLU B 290       8.602  -2.979  59.018  1.00 32.04           C
ATOM   3498  CD  GLU B 290       8.183  -4.174  59.878  1.00 44.91           C
ATOM   3499  OE1 GLU B 290       8.022  -3.998  61.122  1.00 46.06           O
ATOM   3500  OE2 GLU B 290       8.051  -5.278  59.303  1.00 49.64           O1-
ATOM   3501  H   GLU B 290      10.955  -1.877  57.923  1.00 23.37           H
ATOM   3502  HA  GLU B 290       8.994  -0.323  58.652  1.00 32.82           H
ATOM   3503  HB2 GLU B 290      10.196  -2.425  60.122  1.00 36.58           H
ATOM   3504  HB3 GLU B 290       8.849  -1.723  60.576  1.00 36.58           H
ATOM   3505  HG2 GLU B 290       7.801  -2.548  58.679  1.00 38.45           H
ATOM   3506  HG3 GLU B 290       9.142  -3.306  58.283  1.00 38.45           H
ATOM   3507  N   LEU B 291      11.649   0.088  60.376  1.00 20.94           N
ATOM   3508  CA  LEU B 291      12.308   0.993  61.304  1.00 18.34           C
ATOM   3509  C   LEU B 291      12.406   2.393  60.734  1.00 18.43           C
ATOM   3510  O   LEU B 291      12.118   3.378  61.428  1.00 17.11           O
ATOM   3511  CB  LEU B 291      13.710   0.490  61.621  1.00 22.09           C
ATOM   3512  CG  LEU B 291      14.507   1.377  62.586  1.00 24.28           C
ATOM   3513  CD1 LEU B 291      13.933   1.256  64.002  1.00 28.98           C
ATOM   3514  CD2 LEU B 291      15.963   0.996  62.609  1.00 29.56           C
ATOM   3515  H   LEU B 291      12.143  -0.558  60.101  1.00 25.13           H
ATOM   3516  HA  LEU B 291      11.797   1.041  62.119  1.00 22.00           H
ATOM   3517  HB2 LEU B 291      13.645  -0.410  61.994  1.00 26.50           H
ATOM   3518  HB3 LEU B 291      14.213   0.464  60.791  1.00 26.50           H
ATOM   3519  HG  LEU B 291      14.451   2.306  62.313  1.00 29.13           H
ATOM   3520 HD11 LEU B 291      14.428   1.846  64.589  1.00 34.77           H
ATOM   3521 HD12 LEU B 291      12.995   1.507  63.989  1.00 34.77           H
ATOM   3522 HD13 LEU B 291      14.022   0.334  64.300  1.00 34.77           H
ATOM   3523 HD21 LEU B 291      16.424   1.591  63.219  1.00 35.47           H
ATOM   3524 HD22 LEU B 291      16.044   0.081  62.914  1.00 35.47           H
ATOM   3525 HD23 LEU B 291      16.331   1.082  61.713  1.00 35.47           H
ATOM   3526  N   HIS B 292      12.786   2.501  59.460  1.00 19.51           N
ATOM   3527  CA  HIS B 292      12.944   3.827  58.869  1.00 19.43           C
ATOM   3528  C   HIS B 292      11.608   4.551  58.718  1.00 15.50           C
ATOM   3529  O   HIS B 292      11.570   5.784  58.751  1.00 18.02           O
ATOM   3530  CB  HIS B 292      13.643   3.738  57.500  1.00 17.42           C
ATOM   3531  CG  HIS B 292      15.122   3.582  57.607  1.00 21.65           C
ATOM   3532  ND1 HIS B 292      15.722   2.380  57.908  1.00 19.47           N1+
ATOM   3533  CD2 HIS B 292      16.129   4.495  57.529  1.00 20.29           C
ATOM   3534  CE1 HIS B 292      17.028   2.546  57.983  1.00 21.23           C
ATOM   3535  NE2 HIS B 292      17.305   3.819  57.754  1.00 18.31           N
ATOM   3536  H   HIS B 292      12.953   1.835  58.930  1.00 23.42           H
ATOM   3537  HA  HIS B 292      13.506   4.350  59.460  1.00 23.31           H
ATOM   3538  HB2 HIS B 292      13.462   4.563  57.025  1.00 20.91           H
ATOM   3539  HB3 HIS B 292      13.282   2.990  57.008  1.00 20.91           H
ATOM   3540  HD1 HIS B 292      15.319   1.635  58.019  1.00 23.36           H
ATOM   3541  HD2 HIS B 292      16.046   5.407  57.343  1.00 24.35           H
ATOM   3542  HE1 HIS B 292      17.643   1.871  58.164  1.00 25.48           H
ATOM   3543  N   CYS B 293      10.519   3.813  58.546  1.00 18.39           N
ATOM   3544  CA  CYS B 293       9.201   4.425  58.454  1.00 17.14           C
ATOM   3545  C   CYS B 293       8.660   4.763  59.841  1.00 18.34           C
ATOM   3546  O   CYS B 293       8.356   5.919  60.129  1.00 19.59           O
ATOM   3547  CB  CYS B 293       8.223   3.501  57.731  1.00 20.51           C
ATOM   3548  SG  CYS B 293       6.536   4.129  57.682  1.00 20.11           S
ATOM   3549  H   CYS B 293      10.520   2.953  58.473  1.00 22.07           H
ATOM   3550  HA  CYS B 293       9.260   5.245  57.939  1.00 20.57           H
ATOM   3551  HB2 CYS B 293       8.527   3.398  56.819  1.00 24.62           H
ATOM   3552  HB3 CYS B 293       8.201   2.630  58.163  1.00 24.62           H
ATOM   3553  HG  CYS B 293       6.139   4.321  58.804  1.00 24.14           H
ATOM   3554  N   ASP B 294       8.580   3.768  60.711  1.00 19.27           N
ATOM   3555  CA  ASP B 294       7.801   3.924  61.942  1.00 21.30           C
ATOM   3556  C   ASP B 294       8.547   4.668  63.042  1.00 23.19           C
ATOM   3557  O   ASP B 294       7.917   5.359  63.847  1.00 23.43           O
ATOM   3558  CB  ASP B 294       7.386   2.562  62.480  1.00 21.07           C
ATOM   3559  CG  ASP B 294       6.349   1.889  61.616  1.00 28.97           C
ATOM   3560  OD1 ASP B 294       5.765   2.548  60.761  1.00 32.70           O
ATOM   3561  OD2 ASP B 294       6.155   0.673  61.786  1.00 39.39           O1-
ATOM   3562  H   ASP B 294       8.957   2.997  60.611  1.00 23.13           H
ATOM   3563  HA  ASP B 294       6.994   4.419  61.731  1.00 25.57           H
ATOM   3564  HB2 ASP B 294       8.158   1.982  62.550  1.00 25.28           H
ATOM   3565  HB3 ASP B 294       6.997   2.696  63.360  1.00 25.28           H
ATOM   3566  N   LYS B 295       9.865   4.535  63.117  1.00 19.12           N
ATOM   3567  CA  LYS B 295      10.622   5.193  64.177  1.00 21.78           C
ATOM   3568  C   LYS B 295      11.483   6.344  63.695  1.00 21.75           C
ATOM   3569  O   LYS B 295      11.599   7.358  64.385  1.00 20.65           O
ATOM   3570  CB  LYS B 295      11.503   4.154  64.885  1.00 21.71           C
ATOM   3571  CG  LYS B 295      10.706   3.068  65.573  1.00 24.75           C
ATOM   3572  CD  LYS B 295       9.786   3.691  66.640  1.00 33.17           C
ATOM   3573  CE  LYS B 295       8.846   2.671  67.216  1.00 41.59           C
ATOM   3574  NZ  LYS B 295       9.610   1.598  67.906  1.00 48.51           N1+
ATOM   3575  H   LYS B 295      10.343   4.060  62.584  1.00 22.95           H
ATOM   3576  HA  LYS B 295      10.009   5.568  64.821  1.00 26.14           H
ATOM   3577  HB2 LYS B 295      12.076   3.717  64.235  1.00 26.05           H
ATOM   3578  HB3 LYS B 295      12.046   4.605  65.547  1.00 26.05           H
ATOM   3579  HG2 LYS B 295      10.155   2.603  64.922  1.00 29.70           H
ATOM   3580  HG3 LYS B 295      11.311   2.445  66.008  1.00 29.70           H
ATOM   3581  HD2 LYS B 295      10.326   4.048  67.362  1.00 39.81           H
ATOM   3582  HD3 LYS B 295       9.237   4.390  66.256  1.00 39.81           H
ATOM   3583  HE2 LYS B 295       8.250   3.100  67.853  1.00 49.91           H
ATOM   3584  HE3 LYS B 295       8.339   2.268  66.491  1.00 49.91           H
ATOM   3585  HZ1 LYS B 295       9.041   1.037  68.303  1.00 58.21           H
ATOM   3586  HZ2 LYS B 295      10.093   1.139  67.314  1.00 58.21           H
ATOM   3587  HZ3 LYS B 295      10.148   1.948  68.523  1.00 58.21           H
ATOM   3588  N   LEU B 296      12.112   6.226  62.526  1.00 19.56           N
ATOM   3589  CA  LEU B 296      13.036   7.258  62.094  1.00 16.92           C
ATOM   3590  C   LEU B 296      12.393   8.337  61.227  1.00 20.04           C
ATOM   3591  O   LEU B 296      12.938   9.441  61.129  1.00 19.86           O
ATOM   3592  CB  LEU B 296      14.210   6.598  61.357  1.00 19.56           C
ATOM   3593  CG  LEU B 296      14.970   5.499  62.144  1.00 19.11           C
ATOM   3594  CD1 LEU B 296      16.013   4.832  61.295  1.00 20.96           C
ATOM   3595  CD2 LEU B 296      15.604   6.104  63.399  1.00 23.75           C
ATOM   3596  H   LEU B 296      12.037   5.553  61.992  1.00 23.47           H
ATOM   3597  HA  LEU B 296      13.381   7.714  62.874  1.00 20.31           H
ATOM   3598  HB2 LEU B 296      13.869   6.197  60.539  1.00 23.47           H
ATOM   3599  HB3 LEU B 296      14.849   7.292  61.136  1.00 23.47           H
ATOM   3600  HG  LEU B 296      14.351   4.815  62.441  1.00 22.93           H
ATOM   3601 HD11 LEU B 296      16.514   4.214  61.844  1.00 25.15           H
ATOM   3602 HD12 LEU B 296      15.580   4.354  60.570  1.00 25.15           H
ATOM   3603 HD13 LEU B 296      16.612   5.509  60.941  1.00 25.15           H
ATOM   3604 HD21 LEU B 296      16.088   5.409  63.872  1.00 28.50           H
ATOM   3605 HD22 LEU B 296      16.214   6.805  63.113  1.00 28.50           H
ATOM   3606 HD23 LEU B 296      14.912   6.478  63.967  1.00 28.50           H
ATOM   3607  N   HIS B 297      11.242   8.055  60.632  1.00 17.31           N
ATOM   3608  CA  HIS B 297      10.492   9.019  59.822  1.00 16.63           C
ATOM   3609  C   HIS B 297      11.337   9.571  58.677  1.00 17.20           C
ATOM   3610  O   HIS B 297      11.316  10.765  58.393  1.00 19.65           O
ATOM   3611  CB  HIS B 297       9.937  10.157  60.664  1.00 18.97           C
ATOM   3612  CG  HIS B 297       9.381   9.675  61.959  1.00 19.48           C
ATOM   3613  ND1 HIS B 297       8.277   8.858  62.011  1.00 21.97           N
ATOM   3614  CD2 HIS B 297       9.839   9.782  63.228  1.00 25.31           C
ATOM   3615  CE1 HIS B 297       8.036   8.524  63.264  1.00 22.17           C
ATOM   3616  NE2 HIS B 297       8.976   9.063  64.027  1.00 24.44           N
ATOM   3617  H   HIS B 297      10.863   7.282  60.682  1.00 20.77           H
ATOM   3618  HA  HIS B 297       9.731   8.558  59.439  1.00 19.95           H
ATOM   3619  HB2 HIS B 297       9.222  10.591  60.178  1.00 22.76           H
ATOM   3620  HB3 HIS B 297      10.650  10.790  60.835  1.00 22.76           H
ATOM   3621  HD2 HIS B 297      10.587  10.264  63.501  1.00 30.38           H
ATOM   3622  HE1 HIS B 297       7.328   7.992  63.544  1.00 26.61           H
ATOM   3623  HE2 HIS B 297       9.032   8.994  64.879  1.00 29.33           H
ATOM   3624  N   VAL B 298      12.026   8.678  57.967  1.00 17.50           N
ATOM   3625  CA  VAL B 298      12.877   9.081  56.838  1.00 16.70           C
ATOM   3626  C   VAL B 298      12.081   8.982  55.533  1.00 15.55           C
ATOM   3627  O   VAL B 298      11.692   7.886  55.109  1.00 17.73           O
ATOM   3628  CB  VAL B 298      14.137   8.212  56.761  1.00 15.76           C
ATOM   3629  CG1 VAL B 298      14.968   8.509  55.493  1.00 17.31           C
ATOM   3630  CG2 VAL B 298      15.012   8.347  58.042  1.00 17.58           C
ATOM   3631  H   VAL B 298      12.016   7.832  58.121  1.00 21.00           H
ATOM   3632  HA  VAL B 298      13.149  10.009  56.948  1.00 20.04           H
ATOM   3633  HB  VAL B 298      13.854   7.288  56.698  1.00 18.92           H
ATOM   3634 HG11 VAL B 298      15.764   7.956  55.510  1.00 20.77           H
ATOM   3635 HG12 VAL B 298      14.447   8.320  54.693  1.00 20.77           H
ATOM   3636 HG13 VAL B 298      15.233   9.443  55.505  1.00 20.77           H
ATOM   3637 HG21 VAL B 298      15.769   7.748  57.967  1.00 21.10           H
ATOM   3638 HG22 VAL B 298      15.319   9.263  58.125  1.00 21.10           H
ATOM   3639 HG23 VAL B 298      14.475   8.114  58.815  1.00 21.10           H
ATOM   3640  N   ASP B 299      11.929  10.106  54.852  1.00 14.18           N
ATOM   3641  CA  ASP B 299      11.293  10.136  53.523  1.00 17.23           C
ATOM   3642  C   ASP B 299      12.098   9.233  52.594  1.00 16.22           C
ATOM   3643  O   ASP B 299      13.305   9.436  52.463  1.00 17.70           O
ATOM   3644  CB  ASP B 299      11.281  11.577  53.022  1.00 16.49           C
ATOM   3645  CG  ASP B 299      10.578  11.772  51.691  1.00 17.05           C
ATOM   3646  OD1 ASP B 299      10.335  12.987  51.372  1.00 17.53           O
ATOM   3647  OD2 ASP B 299      10.229  10.781  51.011  1.00 16.34           O1-
ATOM   3648  H   ASP B 299      12.203  10.881  55.123  1.00 17.02           H
ATOM   3649  HA  ASP B 299      10.382   9.829  53.595  1.00 20.67           H
ATOM   3650  HB2 ASP B 299      10.802  12.114  53.677  1.00 19.79           H
ATOM   3651  HB3 ASP B 299      12.193  11.898  52.933  1.00 19.79           H
ATOM   3652  N   PRO B 300      11.488   8.241  51.939  1.00 13.23           N
ATOM   3653  CA  PRO B 300      12.278   7.347  51.066  1.00 17.74           C
ATOM   3654  C   PRO B 300      12.951   8.055  49.887  1.00 19.03           C
ATOM   3655  O   PRO B 300      13.883   7.475  49.307  1.00 17.97           O
ATOM   3656  CB  PRO B 300      11.248   6.335  50.557  1.00 25.97           C
ATOM   3657  CG  PRO B 300      10.178   6.341  51.630  1.00 24.75           C
ATOM   3658  CD  PRO B 300      10.119   7.754  52.151  1.00 18.24           C
ATOM   3659  HA  PRO B 300      12.938   6.879  51.594  1.00 21.29           H
ATOM   3660  HB2 PRO B 300      10.876   6.641  49.712  1.00 31.17           H
ATOM   3661  HB3 PRO B 300      11.661   5.466  50.462  1.00 31.17           H
ATOM   3662  HG2 PRO B 300       9.329   6.075  51.243  1.00 29.70           H
ATOM   3663  HG3 PRO B 300      10.456   5.736  52.340  1.00 29.70           H
ATOM   3664  HD2 PRO B 300       9.500   8.282  51.630  1.00 21.89           H
ATOM   3665  HD3 PRO B 300       9.889   7.766  53.090  1.00 21.89           H
ATOM   3666  N   GLU B 301      12.502   9.254  49.493  1.00 17.87           N
ATOM   3667  CA  GLU B 301      13.283  10.008  48.503  1.00 18.24           C
ATOM   3668  C   GLU B 301      14.739  10.115  48.906  1.00 18.40           C
ATOM   3669  O   GLU B 301      15.602  10.148  48.038  1.00 21.17           O
ATOM   3670  CB  GLU B 301      12.761  11.401  48.298  1.00 21.38           C
ATOM   3671  CG  GLU B 301      11.579  11.461  47.523  1.00 30.50           C
ATOM   3672  CD  GLU B 301      11.715  10.757  46.170  1.00 27.00           C
ATOM   3673  OE1 GLU B 301      10.818   9.964  45.879  1.00 34.96           O
ATOM   3674  OE2 GLU B 301      12.715  10.963  45.465  1.00 29.74           O1-
ATOM   3675  H   GLU B 301      11.780   9.632  49.774  1.00 21.45           H
ATOM   3676  HA  GLU B 301      13.278   9.544  47.655  1.00 21.88           H
ATOM   3677  HB2 GLU B 301      12.567  11.796  49.163  1.00 25.66           H
ATOM   3678  HB3 GLU B 301      13.425  11.928  47.826  1.00 25.66           H
ATOM   3679  HG2 GLU B 301      10.828  11.099  48.018  1.00 36.60           H
ATOM   3680  HG3 GLU B 301      11.493  12.399  47.376  1.00 36.60           H
ATOM   3681  N   ASN B 302      15.034  10.188  50.215  1.00 18.00           N
ATOM   3682  CA  ASN B 302      16.418  10.238  50.694  1.00 17.62           C
ATOM   3683  C   ASN B 302      17.223   9.003  50.288  1.00 15.69           C
ATOM   3684  O   ASN B 302      18.435   9.109  50.039  1.00 21.39           O
ATOM   3685  CB  ASN B 302      16.460  10.376  52.216  1.00 19.12           C
ATOM   3686  CG  ASN B 302      15.962  11.717  52.693  1.00 22.43           C
ATOM   3687  OD1 ASN B 302      16.496  12.754  52.306  1.00 36.96           O
ATOM   3688  ND2 ASN B 302      14.898  11.718  53.488  1.00 21.27           N
ATOM   3689  H   ASN B 302      14.450  10.215  50.838  1.00 21.60           H
ATOM   3690  HA  ASN B 302      16.854  11.023  50.317  1.00 21.15           H
ATOM   3691  HB2 ASN B 302      15.923   9.678  52.618  1.00 22.95           H
ATOM   3692  HB3 ASN B 302      17.373  10.289  52.521  1.00 22.95           H
ATOM   3693 HD21 ASN B 302      14.613  12.460  53.816  1.00 25.52           H
ATOM   3694 HD22 ASN B 302      14.489  10.982  53.667  1.00 25.52           H
ATOM   3695  N   PHE B 303      16.591   7.838  50.223  1.00 18.09           N
ATOM   3696  CA  PHE B 303      17.297   6.653  49.765  1.00 14.42           C
ATOM   3697  C   PHE B 303      17.718   6.822  48.307  1.00 19.98           C
ATOM   3698  O   PHE B 303      18.788   6.359  47.891  1.00 17.45           O
ATOM   3699  CB  PHE B 303      16.414   5.428  49.904  1.00 18.87           C
ATOM   3700  CG  PHE B 303      15.861   5.224  51.277  1.00 19.60           C
ATOM   3701  CD1 PHE B 303      16.600   5.512  52.391  1.00 20.82           C
ATOM   3702  CD2 PHE B 303      14.591   4.722  51.431  1.00 20.01           C
ATOM   3703  CE1 PHE B 303      16.047   5.282  53.692  1.00 21.73           C
ATOM   3704  CE2 PHE B 303      14.042   4.502  52.684  1.00 19.23           C
ATOM   3705  CZ  PHE B 303      14.778   4.773  53.821  1.00 20.50           C
ATOM   3706  H   PHE B 303      15.764   7.713  50.416  1.00 21.70           H
ATOM   3707  HA  PHE B 303      18.093   6.523  50.302  1.00 17.31           H
ATOM   3708  HB2 PHE B 303      15.658   5.513  49.298  1.00 22.65           H
ATOM   3709  HB3 PHE B 303      16.927   4.640  49.667  1.00 22.65           H
ATOM   3710  HD1 PHE B 303      17.460   5.842  52.299  1.00 24.99           H
ATOM   3711  HD2 PHE B 303      14.100   4.520  50.671  1.00 24.01           H
ATOM   3712  HE1 PHE B 303      16.540   5.477  54.456  1.00 26.08           H
ATOM   3713  HE2 PHE B 303      13.189   4.157  52.752  1.00 23.08           H
ATOM   3714  HZ  PHE B 303      14.410   4.631  54.667  1.00 24.59           H
ATOM   3715  N   ARG B 304      16.849   7.433  47.512  1.00 18.03           N
ATOM   3716  CA  ARG B 304      17.146   7.646  46.111  1.00 16.84           C
ATOM   3717  C   ARG B 304      18.292   8.634  45.927  1.00 18.52           C
ATOM   3718  O   ARG B 304      19.191   8.365  45.101  1.00 17.63           O
ATOM   3719  CB  ARG B 304      15.872   8.105  45.375  1.00 20.80           C
ATOM   3720  CG  ARG B 304      14.766   7.064  45.427  1.00 30.15           C
ATOM   3721  CD  ARG B 304      13.553   7.480  44.565  1.00 47.81           C
ATOM   3722  NE  ARG B 304      12.520   6.439  44.563  1.00 54.97           N
ATOM   3723  CZ  ARG B 304      11.672   6.205  45.573  1.00 55.81           C
ATOM   3724  NH1 ARG B 304      10.769   5.228  45.477  1.00 65.96           N
ATOM   3725  NH2 ARG B 304      11.708   6.940  46.680  1.00 47.87           N1+
ATOM   3726  H   ARG B 304      16.084   7.734  47.767  1.00 21.64           H
ATOM   3727  HA  ARG B 304      17.429   6.796  45.737  1.00 20.20           H
ATOM   3728  HB2 ARG B 304      15.522   8.919  45.769  1.00 24.96           H
ATOM   3729  HB3 ARG B 304      16.086   8.258  44.439  1.00 24.96           H
ATOM   3730  HG2 ARG B 304      15.101   6.220  45.085  1.00 36.18           H
ATOM   3731  HG3 ARG B 304      14.471   6.953  46.343  1.00 36.18           H
ATOM   3732  HD2 ARG B 304      13.170   8.306  44.902  1.00 57.37           H
ATOM   3733  HD3 ARG B 304      13.846   7.611  43.647  1.00 57.37           H
ATOM   3734  HE  ARG B 304      12.337   6.074  43.806  1.00 65.97           H
ATOM   3735 HH11 ARG B 304      10.728   4.750  44.762  1.00 79.16           H
ATOM   3736 HH12 ARG B 304      10.223   5.085  46.125  1.00 79.16           H
ATOM   3737 HH21 ARG B 304      12.290   7.569  46.758  1.00 57.44           H
ATOM   3738 HH22 ARG B 304      11.161   6.777  47.321  1.00 57.44           H
ATOM   3739  N   LEU B 305      18.300   9.773  46.676  1.00 17.97           N
ATOM   3740  CA  LEU B 305      19.419  10.725  46.536  1.00 16.08           C
ATOM   3741  C   LEU B 305      20.769  10.056  46.877  1.00 16.20           C
ATOM   3742  O   LEU B 305      21.824  10.168  46.286  1.00 17.00           O
ATOM   3743  CB  LEU B 305      19.167  11.894  47.481  1.00 13.61           C
ATOM   3744  CG  LEU B 305      17.930  12.733  47.060  1.00 19.68           C
ATOM   3745  CD1 LEU B 305      17.591  13.712  48.179  1.00 22.71           C
ATOM   3746  CD2 LEU B 305      18.206  13.463  45.737  1.00 28.36           C
ATOM   3747  H   LEU B 305      17.619   9.948  47.411  1.00 21.57           H
ATOM   3748  HA  LEU B 305      19.473  11.070  45.464  1.00 19.29           H
ATOM   3749  HB2 LEU B 305      19.061  11.542  48.523  1.00 16.33           H
ATOM   3750  HB3 LEU B 305      20.061  12.559  47.499  1.00 16.33           H
ATOM   3751  HG  LEU B 305      17.052  12.060  46.912  1.00 23.62           H
ATOM   3752 HD11 LEU B 305      16.663  14.268  47.957  1.00 27.26           H
ATOM   3753 HD12 LEU B 305      17.408  13.203  49.131  1.00 27.26           H
ATOM   3754 HD13 LEU B 305      18.389  14.444  48.343  1.00 27.26           H
ATOM   3755 HD21 LEU B 305      17.374  14.132  45.486  1.00 34.03           H
ATOM   3756 HD22 LEU B 305      19.109  14.086  45.800  1.00 34.03           H
ATOM   3757 HD23 LEU B 305      18.336  12.769  44.902  1.00 34.03           H
ATOM   3758  N   LEU B 306      20.708   9.266  48.009  1.00 16.93           N
ATOM   3759  CA  LEU B 306      21.906   8.567  48.500  1.00 15.50           C
ATOM   3760  C   LEU B 306      22.410   7.584  47.459  1.00 15.82           C
ATOM   3761  O   LEU B 306      23.609   7.498  47.210  1.00 16.68           O
ATOM   3762  CB  LEU B 306      21.679   7.842  49.832  1.00 17.14           C
ATOM   3763  CG  LEU B 306      22.930   7.141  50.346  1.00 18.74           C
ATOM   3764  CD1 LEU B 306      24.144   8.065  50.622  1.00 21.75           C
ATOM   3765  CD2 LEU B 306      22.617   6.377  51.544  1.00 24.61           C
ATOM   3766  H   LEU B 306      19.997   9.128  48.481  1.00 20.32           H
ATOM   3767  HA  LEU B 306      22.626   9.196  48.660  1.00 18.60           H
ATOM   3768  HB2 LEU B 306      21.414   8.492  50.507  1.00 20.57           H
ATOM   3769  HB3 LEU B 306      20.991   7.173  49.708  1.00 20.57           H
ATOM   3770  HG  LEU B 306      23.201   6.494  49.677  1.00 22.49           H
ATOM   3771 HD11 LEU B 306      24.874   7.526  50.949  1.00 26.10           H
ATOM   3772 HD12 LEU B 306      24.414   8.509  49.799  1.00 26.10           H
ATOM   3773 HD13 LEU B 306      23.892   8.723  51.284  1.00 26.10           H
ATOM   3774 HD21 LEU B 306      23.427   5.944  51.843  1.00 29.53           H
ATOM   3775 HD22 LEU B 306      22.280   6.984  52.220  1.00 29.53           H
ATOM   3776 HD23 LEU B 306      21.951   5.712  51.313  1.00 29.53           H
ATOM   3777  N   GLY B 307      21.508   6.842  46.839  1.00 15.15           N
ATOM   3778  CA  GLY B 307      21.893   6.034  45.694  1.00 17.35           C
ATOM   3779  C   GLY B 307      22.606   6.775  44.570  1.00 16.89           C
ATOM   3780  O   GLY B 307      23.629   6.280  44.074  1.00 18.48           O
ATOM   3781  H   GLY B 307      20.682   6.793  47.067  1.00 18.18           H
ATOM   3782  HA2 GLY B 307      22.513   5.360  46.017  1.00 20.82           H
ATOM   3783  HA3 GLY B 307      21.110   5.604  45.317  1.00 20.82           H
ATOM   3784  N   ASN B 308      22.071   7.939  44.104  1.00 14.85           N
ATOM   3785  CA  ASN B 308      22.758   8.605  42.969  1.00 17.09           C
ATOM   3786  C   ASN B 308      24.169   9.098  43.349  1.00 14.53           C
ATOM   3787  O   ASN B 308      25.156   9.090  42.646  1.00 19.01           O
ATOM   3788  CB  ASN B 308      21.851   9.739  42.509  1.00 17.74           C
ATOM   3789  CG  ASN B 308      20.607   9.122  41.887  1.00 21.86           C
ATOM   3790  OD1 ASN B 308      20.555   8.011  41.383  1.00 26.30           O
ATOM   3791  ND2 ASN B 308      19.490   9.955  41.897  1.00 29.69           N
ATOM   3792  H   ASN B 308      21.261   8.388  44.536  1.00 17.82           H
ATOM   3793  HA  ASN B 308      22.901   7.850  42.131  1.00 20.51           H
ATOM   3794  HB2 ASN B 308      21.626  10.448  43.330  1.00 21.29           H
ATOM   3795  HB3 ASN B 308      22.381  10.339  41.728  1.00 21.29           H
ATOM   3796 HD21 ASN B 308      18.663   9.685  41.382  1.00 35.63           H
ATOM   3797 HD22 ASN B 308      19.553  10.941  42.131  1.00 35.63           H
ATOM   3798  N   VAL B 309      24.206   9.580  44.636  1.00 16.12           N
ATOM   3799  CA  VAL B 309      25.445  10.093  45.238  1.00 16.47           C
ATOM   3800  C   VAL B 309      26.478   8.976  45.341  1.00 18.83           C
ATOM   3801  O   VAL B 309      27.652   9.182  45.018  1.00 17.27           O
ATOM   3802  CB  VAL B 309      25.222  10.752  46.618  1.00 18.67           C
ATOM   3803  CG1 VAL B 309      26.570  10.991  47.280  1.00 18.81           C
ATOM   3804  CG2 VAL B 309      24.491  12.100  46.490  1.00 19.78           C
ATOM   3805  H   VAL B 309      23.526   9.605  45.161  1.00 19.35           H
ATOM   3806  HA  VAL B 309      25.823  10.773  44.657  1.00 19.76           H
ATOM   3807  HB  VAL B 309      24.707  10.162  47.189  1.00 22.40           H
ATOM   3808 HG11 VAL B 309      26.413  11.417  48.139  1.00 22.57           H
ATOM   3809 HG12 VAL B 309      27.025  10.145  47.433  1.00 22.57           H
ATOM   3810 HG13 VAL B 309      27.126  11.571  46.729  1.00 22.57           H
ATOM   3811 HG21 VAL B 309      24.368  12.490  47.369  1.00 23.74           H
ATOM   3812 HG22 VAL B 309      25.022  12.688  45.932  1.00 23.74           H
ATOM   3813 HG23 VAL B 309      23.625  11.945  46.080  1.00 23.74           H
ATOM   3814  N   LEU B 310      26.061   7.783  45.820  1.00 16.07           N
ATOM   3815  CA  LEU B 310      26.952   6.619  45.812  1.00 14.28           C
ATOM   3816  C   LEU B 310      27.488   6.344  44.408  1.00 15.39           C
ATOM   3817  O   LEU B 310      28.671   6.036  44.233  1.00 17.35           O
ATOM   3818  CB  LEU B 310      26.230   5.376  46.331  1.00 19.01           C
ATOM   3819  CG  LEU B 310      27.084   4.098  46.455  1.00 19.29           C
ATOM   3820  CD1 LEU B 310      28.334   4.303  47.350  1.00 21.64           C
ATOM   3821  CD2 LEU B 310      26.284   2.930  47.007  1.00 17.26           C
ATOM   3822  H   LEU B 310      25.272   7.625  46.134  1.00 19.29           H
ATOM   3823  HA  LEU B 310      27.711   6.792  46.387  1.00 17.14           H
ATOM   3824  HB2 LEU B 310      25.908   5.583  47.224  1.00 22.81           H
ATOM   3825  HB3 LEU B 310      25.476   5.179  45.749  1.00 22.81           H
ATOM   3826  HG  LEU B 310      27.389   3.841  45.572  1.00 23.15           H
ATOM   3827 HD11 LEU B 310      28.834   3.470  47.378  1.00 25.97           H
ATOM   3828 HD12 LEU B 310      28.887   5.005  46.976  1.00 25.97           H
ATOM   3829 HD13 LEU B 310      28.047   4.552  48.243  1.00 25.97           H
ATOM   3830 HD21 LEU B 310      26.837   2.134  46.981  1.00 20.72           H
ATOM   3831 HD22 LEU B 310      26.040   3.125  47.924  1.00 20.72           H
ATOM   3832 HD23 LEU B 310      25.485   2.806  46.469  1.00 20.72           H
ATOM   3833  N   VAL B 311      26.622   6.387  43.410  1.00 16.04           N
ATOM   3834  CA  VAL B 311      27.090   6.130  42.050  1.00 14.20           C
ATOM   3835  C   VAL B 311      28.167   7.147  41.655  1.00 17.12           C
ATOM   3836  O   VAL B 311      29.192   6.784  41.055  1.00 16.40           O
ATOM   3837  CB  VAL B 311      25.882   6.090  41.079  1.00 15.61           C
ATOM   3838  CG1 VAL B 311      26.362   6.031  39.646  1.00 18.91           C
ATOM   3839  CG2 VAL B 311      25.017   4.893  41.341  1.00 17.13           C
ATOM   3840  H   VAL B 311      25.783   6.553  43.486  1.00 19.24           H
ATOM   3841  HA  VAL B 311      27.509   5.254  42.034  1.00 17.04           H
ATOM   3842  HB  VAL B 311      25.324   6.868  41.209  1.00 18.73           H
ATOM   3843 HG11 VAL B 311      25.595   5.973  39.055  1.00 22.70           H
ATOM   3844 HG12 VAL B 311      26.864   6.835  39.451  1.00 22.70           H
ATOM   3845 HG13 VAL B 311      26.922   5.246  39.536  1.00 22.70           H
ATOM   3846 HG21 VAL B 311      24.272   4.902  40.724  1.00 20.55           H
ATOM   3847 HG22 VAL B 311      25.535   4.082  41.214  1.00 20.55           H
ATOM   3848 HG23 VAL B 311      24.684   4.931  42.249  1.00 20.55           H
ATOM   3849  N   CYS B 312      27.960   8.437  41.971  1.00 15.22           N
ATOM   3850  CA  CYS B 312      28.975   9.474  41.712  1.00 18.80           C
ATOM   3851  C   CYS B 312      30.284   9.192  42.429  1.00 16.77           C
ATOM   3852  O   CYS B 312      31.365   9.429  41.877  1.00 18.19           O
ATOM   3853  CB  CYS B 312      28.454  10.848  42.135  1.00 21.05           C
ATOM   3854  SG  CYS B 312      27.173  11.443  41.019  1.00 20.96           S
ATOM   3855  H   CYS B 312      27.233   8.734  42.304  1.00 18.27           H
ATOM   3856  HA  CYS B 312      29.162   9.511  40.756  1.00 22.56           H
ATOM   3857  HB2 CYS B 312      28.102  10.790  43.038  1.00 25.26           H
ATOM   3858  HB3 CYS B 312      29.173  11.492  42.090  1.00 25.26           H
ATOM   3859  HG  CYS B 312      26.830  12.514  41.434  1.00 25.16           H
ATOM   3860  N   VAL B 313      30.208   8.718  43.670  1.00 15.13           N
ATOM   3861  CA  VAL B 313      31.407   8.393  44.453  1.00 17.97           C
ATOM   3862  C   VAL B 313      32.192   7.238  43.831  1.00 17.91           C
ATOM   3863  O   VAL B 313      33.431   7.301  43.717  1.00 17.19           O
ATOM   3864  CB  VAL B 313      31.008   8.111  45.909  1.00 18.12           C
ATOM   3865  CG1 VAL B 313      32.181   7.520  46.677  1.00 22.69           C
ATOM   3866  CG2 VAL B 313      30.578   9.399  46.544  1.00 18.80           C
ATOM   3867  H   VAL B 313      29.471   8.587  44.083  1.00 18.16           H
ATOM   3868  HA  VAL B 313      32.000   9.164  44.462  1.00 21.56           H
ATOM   3869  HB  VAL B 313      30.264   7.491  45.936  1.00 21.74           H
ATOM   3870 HG11 VAL B 313      31.934   7.432  47.609  1.00 27.22           H
ATOM   3871 HG12 VAL B 313      32.395   6.646  46.321  1.00 27.22           H
ATOM   3872 HG13 VAL B 313      32.942   8.114  46.596  1.00 27.22           H
ATOM   3873 HG21 VAL B 313      30.326   9.213  47.464  1.00 22.57           H
ATOM   3874 HG22 VAL B 313      31.324  10.019  46.533  1.00 22.57           H
ATOM   3875 HG23 VAL B 313      29.827   9.772  46.052  1.00 22.57           H
ATOM   3876  N   LEU B 314      31.500   6.193  43.388  1.00 15.10           N
ATOM   3877  CA  LEU B 314      32.177   5.082  42.746  1.00 17.26           C
ATOM   3878  C   LEU B 314      32.836   5.518  41.449  1.00 19.32           C
ATOM   3879  O   LEU B 314      33.956   5.085  41.141  1.00 19.97           O
ATOM   3880  CB  LEU B 314      31.182   3.952  42.490  1.00 14.83           C
ATOM   3881  CG  LEU B 314      30.550   3.278  43.702  1.00 17.45           C
ATOM   3882  CD1 LEU B 314      29.474   2.289  43.294  1.00 22.77           C
ATOM   3883  CD2 LEU B 314      31.623   2.628  44.552  1.00 21.33           C
ATOM   3884  H   LEU B 314      30.650   6.097  43.448  1.00 18.12           H
ATOM   3885  HA  LEU B 314      32.878   4.758  43.336  1.00 20.71           H
ATOM   3886  HB2 LEU B 314      30.455   4.299  41.953  1.00 17.79           H
ATOM   3887  HB3 LEU B 314      31.647   3.256  42.007  1.00 17.79           H
ATOM   3888  HG  LEU B 314      30.127   3.959  44.245  1.00 20.93           H
ATOM   3889 HD11 LEU B 314      29.083   1.910  44.100  1.00 27.32           H
ATOM   3890 HD12 LEU B 314      28.790   2.756  42.787  1.00 27.32           H
ATOM   3891 HD13 LEU B 314      29.867   1.585  42.754  1.00 27.32           H
ATOM   3892 HD21 LEU B 314      31.201   2.178  45.299  1.00 25.60           H
ATOM   3893 HD22 LEU B 314      32.103   1.981  44.014  1.00 25.60           H
ATOM   3894 HD23 LEU B 314      32.225   3.311  44.882  1.00 25.60           H
ATOM   3895  N   ALA B 315      32.166   6.392  40.694  1.00 17.04           N
ATOM   3896  CA  ALA B 315      32.769   6.912  39.475  1.00 16.45           C
ATOM   3897  C   ALA B 315      34.026   7.716  39.801  1.00 15.92           C
ATOM   3898  O   ALA B 315      35.033   7.633  39.092  1.00 16.74           O
ATOM   3899  CB  ALA B 315      31.761   7.762  38.710  1.00 19.55           C
ATOM   3900  H   ALA B 315      31.380   6.686  40.866  1.00 20.44           H
ATOM   3901  HA  ALA B 315      33.014   6.169  38.900  1.00 19.74           H
ATOM   3902  HB1 ALA B 315      32.193   8.146  37.929  1.00 23.46           H
ATOM   3903  HB2 ALA B 315      31.024   7.196  38.437  1.00 23.46           H
ATOM   3904  HB3 ALA B 315      31.434   8.469  39.293  1.00 23.46           H
ATOM   3905  N   HIS B 316      33.972   8.526  40.846  1.00 16.09           N
ATOM   3906  CA  HIS B 316      35.134   9.339  41.227  1.00 18.40           C
ATOM   3907  C   HIS B 316      36.268   8.458  41.718  1.00 18.03           C
ATOM   3908  O   HIS B 316      37.432   8.681  41.382  1.00 18.37           O
ATOM   3909  CB  HIS B 316      34.734  10.343  42.301  1.00 20.69           C
ATOM   3910  CG  HIS B 316      35.812  11.316  42.658  1.00 22.14           C
ATOM   3911  ND1 HIS B 316      36.202  11.550  43.964  1.00 29.03           N
ATOM   3912  CD2 HIS B 316      36.557  12.142  41.887  1.00 22.26           C
ATOM   3913  CE1 HIS B 316      37.159  12.466  43.968  1.00 25.45           C
ATOM   3914  NE2 HIS B 316      37.371  12.856  42.726  1.00 22.27           N
ATOM   3915  H   HIS B 316      33.276   8.615  41.346  1.00 19.31           H
ATOM   3916  HA  HIS B 316      35.451   9.839  40.462  1.00 22.08           H
ATOM   3917  HB2 HIS B 316      34.489   9.860  43.106  1.00 24.83           H
ATOM   3918  HB3 HIS B 316      33.980  10.861  41.968  1.00 24.83           H
ATOM   3919  HD2 HIS B 316      36.517  12.226  40.962  1.00 26.71           H
ATOM   3920  HE1 HIS B 316      37.596  12.806  44.716  1.00 30.54           H
ATOM   3921  HE2 HIS B 316      37.951  13.437  42.477  1.00 26.73           H
ATOM   3922  N   HIS B 317      35.934   7.428  42.492  1.00 16.05           N
ATOM   3923  CA  HIS B 317      36.927   6.513  43.025  1.00 20.16           C
ATOM   3924  C   HIS B 317      37.559   5.637  41.947  1.00 20.37           C
ATOM   3925  O   HIS B 317      38.763   5.388  41.991  1.00 22.00           O
ATOM   3926  CB  HIS B 317      36.263   5.648  44.101  1.00 25.83           C
ATOM   3927  CG  HIS B 317      37.238   4.928  44.959  1.00 38.26           C
ATOM   3928  ND1 HIS B 317      38.005   5.571  45.906  1.00 39.55           N
ATOM   3929  CD2 HIS B 317      37.603   3.624  44.991  1.00 40.43           C
ATOM   3930  CE1 HIS B 317      38.797   4.687  46.490  1.00 49.69           C
ATOM   3931  NE2 HIS B 317      38.568   3.500  45.956  1.00 40.64           N
ATOM   3932  H   HIS B 317      35.129   7.248  42.743  1.00 19.26           H
ATOM   3933  HA  HIS B 317      37.638   7.021  43.447  1.00 24.19           H
ATOM   3934  HB2 HIS B 317      35.684   4.998  43.674  1.00 31.00           H
ATOM   3935  HB3 HIS B 317      35.743   6.221  44.690  1.00 31.00           H
ATOM   3936  HD2 HIS B 317      37.255   2.943  44.465  1.00 48.52           H
ATOM   3937  HE1 HIS B 317      39.409   4.871  47.167  1.00 59.63           H
ATOM   3938  HE2 HIS B 317      38.958   2.767  46.176  1.00 48.77           H
ATOM   3939  N   PHE B 318      36.781   5.162  40.968  1.00 18.92           N
ATOM   3940  CA  PHE B 318      37.286   4.160  40.038  1.00 19.61           C
ATOM   3941  C   PHE B 318      37.593   4.686  38.646  1.00 18.13           C
ATOM   3942  O   PHE B 318      38.157   3.933  37.828  1.00 19.80           O
ATOM   3943  CB  PHE B 318      36.297   3.004  39.986  1.00 20.33           C
ATOM   3944  CG  PHE B 318      36.331   2.188  41.237  1.00 23.83           C
ATOM   3945  CD1 PHE B 318      35.283   2.167  42.106  1.00 25.43           C
ATOM   3946  CD2 PHE B 318      37.486   1.490  41.572  1.00 30.43           C
ATOM   3947  CE1 PHE B 318      35.355   1.399  43.282  1.00 28.53           C
ATOM   3948  CE2 PHE B 318      37.567   0.758  42.738  1.00 35.69           C
ATOM   3949  CZ  PHE B 318      36.496   0.713  43.591  1.00 32.25           C
ATOM   3950  H   PHE B 318      35.969   5.399  40.829  1.00 22.71           H
ATOM   3951  HA  PHE B 318      38.120   3.807  40.380  1.00 23.53           H
ATOM   3952  HB2 PHE B 318      35.397   3.348  39.862  1.00 24.39           H
ATOM   3953  HB3 PHE B 318      36.539   2.422  39.248  1.00 24.39           H
ATOM   3954  HD1 PHE B 318      34.505   2.632  41.899  1.00 30.52           H
ATOM   3955  HD2 PHE B 318      38.218   1.511  40.999  1.00 36.52           H
ATOM   3956  HE1 PHE B 318      34.639   1.374  43.872  1.00 34.24           H
ATOM   3957  HE2 PHE B 318      38.342   0.284  42.936  1.00 42.82           H
ATOM   3958  HZ  PHE B 318      36.546   0.211  44.375  1.00 38.70           H
ATOM   3959  N   GLY B 319      37.233   5.935  38.363  1.00 20.94           N
ATOM   3960  CA  GLY B 319      37.546   6.534  37.071  1.00 20.87           C
ATOM   3961  C   GLY B 319      37.062   5.666  35.927  1.00 21.90           C
ATOM   3962  O   GLY B 319      35.917   5.202  35.896  1.00 20.43           O
ATOM   3963  H   GLY B 319      36.794   6.443  38.903  1.00 25.13           H
ATOM   3964  HA2 GLY B 319      37.106   7.392  37.002  1.00 25.05           H
ATOM   3965  HA3 GLY B 319      38.496   6.678  36.977  1.00 25.05           H
ATOM   3966  N   LYS B 320      37.966   5.383  34.995  1.00 20.69           N
ATOM   3967  CA  LYS B 320      37.562   4.729  33.755  1.00 23.36           C
ATOM   3968  C   LYS B 320      37.096   3.288  33.950  1.00 22.77           C
ATOM   3969  O   LYS B 320      36.422   2.745  33.062  1.00 20.96           O
ATOM   3970  CB  LYS B 320      38.721   4.768  32.744  1.00 28.54           C
ATOM   3971  CG  LYS B 320      39.989   4.045  33.208  1.00 30.13           C
ATOM   3972  CD  LYS B 320      41.140   4.214  32.194  1.00 41.39           C
ATOM   3973  CE  LYS B 320      41.464   2.918  31.497  1.00 48.23           C
ATOM   3974  NZ  LYS B 320      42.051   1.927  32.452  1.00 44.37           N1+
ATOM   3975  H   LYS B 320      38.806   5.550  35.070  1.00 24.83           H
ATOM   3976  HA  LYS B 320      36.816   5.221  33.371  1.00 28.04           H
ATOM   3977  HB2 LYS B 320      38.435   4.327  31.931  1.00 34.25           H
ATOM   3978  HB3 LYS B 320      38.944   5.694  32.563  1.00 34.25           H
ATOM   3979  HG2 LYS B 320      40.280   4.436  34.048  1.00 36.15           H
ATOM   3980  HG3 LYS B 320      39.806   3.099  33.321  1.00 36.15           H
ATOM   3981  HD2 LYS B 320      40.904   4.872  31.521  1.00 49.67           H
ATOM   3982  HD3 LYS B 320      41.941   4.495  32.670  1.00 49.67           H
ATOM   3983  HE2 LYS B 320      40.650   2.545  31.122  1.00 57.88           H
ATOM   3984  HE3 LYS B 320      42.113   3.083  30.792  1.00 57.88           H
ATOM   3985  HZ1 LYS B 320      42.446   1.271  31.998  1.00 53.25           H
ATOM   3986  HZ2 LYS B 320      42.651   2.317  32.979  1.00 53.25           H
ATOM   3987  HZ3 LYS B 320      41.407   1.572  32.959  1.00 53.25           H
ATOM   3988  N   GLU B 321      37.438   2.638  35.066  1.00 20.09           N
ATOM   3989  CA  GLU B 321      36.862   1.323  35.324  1.00 21.43           C
ATOM   3990  C   GLU B 321      35.354   1.363  35.528  1.00 22.89           C
ATOM   3991  O   GLU B 321      34.685   0.326  35.396  1.00 23.37           O
ATOM   3992  CB  GLU B 321      37.462   0.697  36.578  1.00 22.08           C
ATOM   3993  CG  GLU B 321      38.719  -0.026  36.451  1.00 41.89           C
ATOM   3994  CD  GLU B 321      38.854  -0.978  37.651  1.00 44.62           C
ATOM   3995  OE1 GLU B 321      38.206  -2.063  37.687  1.00 49.49           O
ATOM   3996  OE2 GLU B 321      39.560  -0.605  38.594  1.00 43.99           O1-
ATOM   3997  H   GLU B 321      37.990   2.925  35.664  1.00 24.10           H
ATOM   3998  HA  GLU B 321      37.032   0.751  34.567  1.00 25.72           H
ATOM   3999  HB2 GLU B 321      37.601   1.404  37.224  1.00 26.50           H
ATOM   4000  HB3 GLU B 321      36.830   0.054  36.928  1.00 26.50           H
ATOM   4001  HG2 GLU B 321      38.728  -0.538  35.629  1.00 50.26           H
ATOM   4002  HG3 GLU B 321      39.453   0.615  36.458  1.00 50.26           H
ATOM   4003  N   PHE B 322      34.798   2.526  35.863  1.00 16.44           N
ATOM   4004  CA  PHE B 322      33.376   2.643  36.125  1.00 21.36           C
ATOM   4005  C   PHE B 322      32.684   2.952  34.794  1.00 22.48           C
ATOM   4006  O   PHE B 322      32.184   4.038  34.537  1.00 20.19           O
ATOM   4007  CB  PHE B 322      33.126   3.698  37.219  1.00 17.23           C
ATOM   4008  CG  PHE B 322      31.732   3.636  37.803  1.00 17.69           C
ATOM   4009  CD1 PHE B 322      31.387   2.583  38.627  1.00 22.53           C
ATOM   4010  CD2 PHE B 322      30.779   4.592  37.515  1.00 18.19           C
ATOM   4011  CE1 PHE B 322      30.119   2.471  39.156  1.00 22.39           C
ATOM   4012  CE2 PHE B 322      29.499   4.500  38.074  1.00 17.50           C
ATOM   4013  CZ  PHE B 322      29.178   3.400  38.872  1.00 19.27           C
ATOM   4014  H   PHE B 322      35.228   3.268  35.944  1.00 19.72           H
ATOM   4015  HA  PHE B 322      33.037   1.783  36.434  1.00 25.63           H
ATOM   4016  HB2 PHE B 322      33.758   3.554  37.938  1.00 20.67           H
ATOM   4017  HB3 PHE B 322      33.254   4.585  36.849  1.00 20.67           H
ATOM   4018  HD1 PHE B 322      32.015   1.929  38.816  1.00 27.04           H
ATOM   4019  HD2 PHE B 322      30.982   5.316  36.974  1.00 21.83           H
ATOM   4020  HE1 PHE B 322      29.916   1.750  39.707  1.00 26.87           H
ATOM   4021  HE2 PHE B 322      28.855   5.142  37.873  1.00 21.00           H
ATOM   4022  HZ  PHE B 322      28.334   3.323  39.250  1.00 23.12           H
ATOM   4023  N   THR B 323      32.672   1.935  33.932  1.00 17.79           N
ATOM   4024  CA  THR B 323      32.243   2.085  32.560  1.00 21.66           C
ATOM   4025  C   THR B 323      30.734   2.262  32.491  1.00 22.42           C
ATOM   4026  O   THR B 323      30.032   1.994  33.465  1.00 19.92           O
ATOM   4027  CB  THR B 323      32.590   0.840  31.767  1.00 21.84           C
ATOM   4028  OG1 THR B 323      31.896  -0.243  32.351  1.00 20.14           O
ATOM   4029  CG2 THR B 323      34.072   0.522  31.804  1.00 24.43           C
ATOM   4030  H   THR B 323      32.913   1.136  34.131  1.00 21.34           H
ATOM   4031  HA  THR B 323      32.673   2.856  32.154  1.00 25.99           H
ATOM   4032  HB  THR B 323      32.299   0.943  30.845  1.00 26.20           H
ATOM   4033  HG1 THR B 323      32.115  -0.958  31.978  1.00 24.17           H
ATOM   4034 HG21 THR B 323      34.248  -0.280  31.291  1.00 29.31           H
ATOM   4035 HG22 THR B 323      34.568   1.265  31.427  1.00 29.31           H
ATOM   4036 HG23 THR B 323      34.368   0.371  32.714  1.00 29.31           H
ATOM   4037  N   PRO B 324      30.208   2.663  31.341  1.00 19.72           N
ATOM   4038  CA  PRO B 324      28.767   2.863  31.222  1.00 18.51           C
ATOM   4039  C   PRO B 324      27.989   1.604  31.557  1.00 21.09           C
ATOM   4040  O   PRO B 324      26.995   1.697  32.299  1.00 19.31           O
ATOM   4041  CB  PRO B 324      28.576   3.317  29.760  1.00 21.64           C
ATOM   4042  CG  PRO B 324      29.904   4.103  29.480  1.00 21.92           C
ATOM   4043  CD  PRO B 324      30.949   3.248  30.187  1.00 23.73           C
ATOM   4044  HA  PRO B 324      28.483   3.583  31.808  1.00 22.21           H
ATOM   4045  HB2 PRO B 324      28.492   2.564  29.163  1.00 25.97           H
ATOM   4046  HB3 PRO B 324      27.803   3.897  29.692  1.00 25.97           H
ATOM   4047  HG2 PRO B 324      30.070   4.162  28.528  1.00 26.30           H
ATOM   4048  HG3 PRO B 324      29.851   4.981  29.884  1.00 26.30           H
ATOM   4049  HD2 PRO B 324      31.254   2.543  29.592  1.00 28.47           H
ATOM   4050  HD3 PRO B 324      31.690   3.791  30.497  1.00 28.47           H
ATOM   4051  N   PRO B 325      28.402   0.413  31.090  1.00 20.08           N
ATOM   4052  CA  PRO B 325      27.662  -0.812  31.500  1.00 19.98           C
ATOM   4053  C   PRO B 325      27.736  -1.099  32.994  1.00 18.85           C
ATOM   4054  O   PRO B 325      26.757  -1.568  33.599  1.00 21.92           O
ATOM   4055  CB  PRO B 325      28.334  -1.921  30.690  1.00 21.56           C
ATOM   4056  CG  PRO B 325      29.023  -1.202  29.550  1.00 27.94           C
ATOM   4057  CD  PRO B 325      29.453   0.102  30.084  1.00 21.17           C
ATOM   4058  HA  PRO B 325      26.733  -0.765  31.229  1.00 23.98           H
ATOM   4059  HB2 PRO B 325      28.989  -2.376  31.240  1.00 25.87           H
ATOM   4060  HB3 PRO B 325      27.666  -2.545  30.363  1.00 25.87           H
ATOM   4061  HG2 PRO B 325      29.783  -1.724  29.244  1.00 33.53           H
ATOM   4062  HG3 PRO B 325      28.392  -1.065  28.826  1.00 33.53           H
ATOM   4063  HD2 PRO B 325      30.320   0.010  30.500  1.00 25.40           H
ATOM   4064  HD3 PRO B 325      29.480   0.756  29.374  1.00 25.40           H
ATOM   4065  N   VAL B 326      28.894  -0.865  33.601  1.00 19.31           N
ATOM   4066  CA  VAL B 326      29.027  -1.037  35.044  1.00 18.14           C
ATOM   4067  C   VAL B 326      28.130  -0.046  35.784  1.00 21.88           C
ATOM   4068  O   VAL B 326      27.457  -0.405  36.752  1.00 18.53           O
ATOM   4069  CB  VAL B 326      30.498  -0.901  35.476  1.00 20.06           C
ATOM   4070  CG1 VAL B 326      30.619  -0.750  37.007  1.00 24.52           C
ATOM   4071  CG2 VAL B 326      31.316  -2.114  35.010  1.00 24.28           C
ATOM   4072  H   VAL B 326      29.610  -0.605  33.207  1.00 23.17           H
ATOM   4073  HA  VAL B 326      28.735  -1.931  35.270  1.00 21.76           H
ATOM   4074  HB  VAL B 326      30.879  -0.107  35.060  1.00 24.08           H
ATOM   4075 HG11 VAL B 326      31.561  -0.722  37.244  1.00 29.42           H
ATOM   4076 HG12 VAL B 326      30.189   0.071  37.305  1.00 29.42           H
ATOM   4077 HG13 VAL B 326      30.208  -1.517  37.440  1.00 29.42           H
ATOM   4078 HG21 VAL B 326      32.241  -1.990  35.277  1.00 29.14           H
ATOM   4079 HG22 VAL B 326      30.960  -2.913  35.426  1.00 29.14           H
ATOM   4080 HG23 VAL B 326      31.260  -2.178  34.046  1.00 29.14           H
ATOM   4081  N   GLN B 327      28.085   1.208  35.330  1.00 20.98           N
ATOM   4082  CA  GLN B 327      27.153   2.155  35.943  1.00 18.37           C
ATOM   4083  C   GLN B 327      25.721   1.638  35.857  1.00 18.68           C
ATOM   4084  O   GLN B 327      24.969   1.706  36.833  1.00 16.40           O
ATOM   4085  CB  GLN B 327      27.266   3.521  35.279  1.00 16.71           C
ATOM   4086  CG  GLN B 327      26.211   4.475  35.770  1.00 20.59           C
ATOM   4087  CD  GLN B 327      26.174   5.809  35.063  1.00 19.16           C
ATOM   4088  OE1 GLN B 327      27.021   6.128  34.228  1.00 21.27           O
ATOM   4089  NE2 GLN B 327      25.169   6.585  35.380  1.00 22.46           N
ATOM   4090  H   GLN B 327      28.562   1.528  34.686  1.00 25.18           H
ATOM   4091  HA  GLN B 327      27.380   2.267  36.879  1.00 22.05           H
ATOM   4092  HB2 GLN B 327      28.127   3.900  35.504  1.00 20.06           H
ATOM   4093  HB3 GLN B 327      27.172   3.419  34.320  1.00 20.06           H
ATOM   4094  HG2 GLN B 327      25.338   4.080  35.630  1.00 24.71           H
ATOM   4095  HG3 GLN B 327      26.354   4.636  36.715  1.00 24.71           H
ATOM   4096 HE21 GLN B 327      24.575   6.312  35.944  1.00 26.95           H
ATOM   4097 HE22 GLN B 327      25.096   7.362  35.019  1.00 26.95           H
ATOM   4098  N   ALA B 328      25.307   1.170  34.672  1.00 20.64           N
ATOM   4099  CA  ALA B 328      23.932   0.737  34.478  1.00 20.36           C
ATOM   4100  C   ALA B 328      23.566  -0.347  35.489  1.00 18.00           C
ATOM   4101  O   ALA B 328      22.490  -0.301  36.080  1.00 21.31           O
ATOM   4102  CB  ALA B 328      23.719   0.243  33.047  1.00 20.63           C
ATOM   4103  H   ALA B 328      25.801   1.093  33.980  1.00 24.76           H
ATOM   4104  HA  ALA B 328      23.346   1.497  34.615  1.00 24.43           H
ATOM   4105  HB1 ALA B 328      22.814  -0.085  32.955  1.00 24.76           H
ATOM   4106  HB2 ALA B 328      23.855   0.986  32.442  1.00 24.76           H
ATOM   4107  HB3 ALA B 328      24.342  -0.473  32.844  1.00 24.76           H
ATOM   4108  N   ALA B 329      24.482  -1.292  35.722  1.00 17.96           N
ATOM   4109  CA  ALA B 329      24.286  -2.364  36.689  1.00 22.14           C
ATOM   4110  C   ALA B 329      24.143  -1.794  38.096  1.00 20.44           C
ATOM   4111  O   ALA B 329      23.211  -2.149  38.837  1.00 17.55           O
ATOM   4112  CB  ALA B 329      25.463  -3.350  36.626  1.00 19.97           C
ATOM   4113  H   ALA B 329      25.245  -1.331  35.328  1.00 21.55           H
ATOM   4114  HA  ALA B 329      23.470  -2.841  36.466  1.00 26.57           H
ATOM   4115  HB1 ALA B 329      25.328  -4.043  37.287  1.00 23.96           H
ATOM   4116  HB2 ALA B 329      25.498  -3.742  35.742  1.00 23.96           H
ATOM   4117  HB3 ALA B 329      26.290  -2.879  36.820  1.00 23.96           H
ATOM   4118  N   TYR B 330      25.028  -0.864  38.464  1.00 18.25           N
ATOM   4119  CA  TYR B 330      24.890  -0.243  39.794  1.00 17.79           C
ATOM   4120  C   TYR B 330      23.630   0.608  39.917  1.00 18.21           C
ATOM   4121  O   TYR B 330      23.040   0.667  40.999  1.00 17.07           O
ATOM   4122  CB  TYR B 330      26.102   0.604  40.142  1.00 19.85           C
ATOM   4123  CG  TYR B 330      27.133  -0.213  40.860  1.00 18.90           C
ATOM   4124  CD1 TYR B 330      27.106  -0.316  42.228  1.00 19.13           C
ATOM   4125  CD2 TYR B 330      28.108  -0.915  40.161  1.00 18.81           C
ATOM   4126  CE1 TYR B 330      28.028  -1.090  42.905  1.00 18.60           C
ATOM   4127  CE2 TYR B 330      29.041  -1.687  40.820  1.00 18.84           C
ATOM   4128  CZ  TYR B 330      28.997  -1.769  42.201  1.00 22.06           C
ATOM   4129  OH  TYR B 330      29.905  -2.539  42.897  1.00 24.61           O
ATOM   4130  H   TYR B 330      25.694  -0.593  37.992  1.00 21.90           H
ATOM   4131  HA  TYR B 330      24.832  -0.951  40.447  1.00 21.35           H
ATOM   4132  HB2 TYR B 330      26.499   0.965  39.334  1.00 23.82           H
ATOM   4133  HB3 TYR B 330      25.822   1.316  40.735  1.00 23.82           H
ATOM   4134  HD1 TYR B 330      26.452   0.142  42.701  1.00 22.96           H
ATOM   4135  HD2 TYR B 330      28.134  -0.851  39.235  1.00 22.58           H
ATOM   4136  HE1 TYR B 330      27.997  -1.148  43.827  1.00 22.32           H
ATOM   4137  HE2 TYR B 330      29.690  -2.146  40.336  1.00 22.60           H
ATOM   4138  HH  TYR B 330      29.915  -3.320  42.589  1.00 29.54           H
ATOM   4139  N   GLN B 331      23.189   1.280  38.846  1.00 16.23           N
ATOM   4140  CA  GLN B 331      21.926   2.012  38.946  1.00 18.38           C
ATOM   4141  C   GLN B 331      20.776   1.088  39.288  1.00 17.50           C
ATOM   4142  O   GLN B 331      19.920   1.453  40.090  1.00 19.44           O
ATOM   4143  CB  GLN B 331      21.602   2.771  37.666  1.00 20.76           C
ATOM   4144  CG  GLN B 331      22.583   3.817  37.309  1.00 23.13           C
ATOM   4145  CD  GLN B 331      22.496   5.158  38.092  1.00 22.58           C
ATOM   4146  OE1 GLN B 331      23.346   5.984  37.888  1.00 24.28           O
ATOM   4147  NE2 GLN B 331      21.477   5.372  38.912  1.00 19.25           N
ATOM   4148  H   GLN B 331      23.590   1.328  38.086  1.00 19.47           H
ATOM   4149  HA  GLN B 331      21.990   2.664  39.661  1.00 22.05           H
ATOM   4150  HB2 GLN B 331      21.548   2.135  36.932  1.00 24.91           H
ATOM   4151  HB3 GLN B 331      20.753   3.223  37.771  1.00 24.91           H
ATOM   4152  HG2 GLN B 331      23.478   3.463  37.430  1.00 27.75           H
ATOM   4153  HG3 GLN B 331      22.450   4.044  36.375  1.00 27.75           H
ATOM   4154 HE21 GLN B 331      20.880   4.765  39.018  1.00 23.10           H
ATOM   4155 HE22 GLN B 331      21.412   6.121  39.331  1.00 23.10           H
ATOM   4156  N   LYS B 332      20.707  -0.100  38.661  1.00 15.84           N
ATOM   4157  CA  LYS B 332      19.668  -1.073  39.006  1.00 18.36           C
ATOM   4158  C   LYS B 332      19.755  -1.502  40.467  1.00 19.44           C
ATOM   4159  O   LYS B 332      18.728  -1.642  41.133  1.00 19.68           O
ATOM   4160  CB  LYS B 332      19.770  -2.297  38.102  1.00 21.79           C
ATOM   4161  CG  LYS B 332      19.287  -2.083  36.627  1.00 28.15           C
ATOM   4162  CD  LYS B 332      19.519  -3.372  35.844  1.00 30.60           C
ATOM   4163  CE  LYS B 332      19.309  -3.220  34.327  1.00 44.10           C
ATOM   4164  NZ  LYS B 332      19.442  -4.561  33.700  1.00 40.01           N1+
ATOM   4165  H   LYS B 332      21.232  -0.363  38.036  1.00 19.01           H
ATOM   4166  HA  LYS B 332      18.797  -0.676  38.853  1.00 22.03           H
ATOM   4167  HB2 LYS B 332      20.700  -2.571  38.070  1.00 26.14           H
ATOM   4168  HB3 LYS B 332      19.239  -3.012  38.487  1.00 26.14           H
ATOM   4169  HG2 LYS B 332      18.340  -1.877  36.614  1.00 33.78           H
ATOM   4170  HG3 LYS B 332      19.794  -1.372  36.207  1.00 33.78           H
ATOM   4171  HD2 LYS B 332      20.428  -3.678  35.992  1.00 36.72           H
ATOM   4172  HD3 LYS B 332      18.891  -4.041  36.167  1.00 36.72           H
ATOM   4173  HE2 LYS B 332      18.409  -2.900  34.152  1.00 52.92           H
ATOM   4174  HE3 LYS B 332      19.971  -2.620  33.949  1.00 52.92           H
ATOM   4175  HZ1 LYS B 332      19.619  -4.478  32.833  1.00 48.02           H
ATOM   4176  HZ2 LYS B 332      20.108  -5.009  34.088  1.00 48.02           H
ATOM   4177  HZ3 LYS B 332      18.689  -5.026  33.804  1.00 48.02           H
ATOM   4178  N   VAL B 333      20.971  -1.723  40.986  1.00 18.17           N
ATOM   4179  CA  VAL B 333      21.126  -2.146  42.383  1.00 16.99           C
ATOM   4180  C   VAL B 333      20.667  -1.048  43.337  1.00 20.12           C
ATOM   4181  O   VAL B 333      19.965  -1.313  44.331  1.00 19.21           O
ATOM   4182  CB  VAL B 333      22.590  -2.556  42.648  1.00 22.24           C
ATOM   4183  CG1 VAL B 333      22.869  -2.694  44.138  1.00 26.35           C
ATOM   4184  CG2 VAL B 333      22.899  -3.854  41.909  1.00 23.18           C
ATOM   4185  H   VAL B 333      21.709  -1.637  40.560  1.00 21.81           H
ATOM   4186  HA  VAL B 333      20.574  -2.927  42.529  1.00 20.39           H
ATOM   4187  HB  VAL B 333      23.180  -1.873  42.299  1.00 26.69           H
ATOM   4188 HG11 VAL B 333      23.791  -2.977  44.251  1.00 31.62           H
ATOM   4189 HG12 VAL B 333      22.730  -1.847  44.589  1.00 31.62           H
ATOM   4190 HG13 VAL B 333      22.275  -3.371  44.497  1.00 31.62           H
ATOM   4191 HG21 VAL B 333      23.819  -4.110  42.079  1.00 27.82           H
ATOM   4192 HG22 VAL B 333      22.299  -4.551  42.222  1.00 27.82           H
ATOM   4193 HG23 VAL B 333      22.769  -3.715  40.958  1.00 27.82           H
ATOM   4194  N   VAL B 334      21.076   0.198  43.078  1.00 17.00           N
ATOM   4195  CA  VAL B 334      20.760   1.252  44.025  1.00 19.15           C
ATOM   4196  C   VAL B 334      19.262   1.592  43.970  1.00 23.62           C
ATOM   4197  O   VAL B 334      18.639   1.863  45.004  1.00 21.63           O
ATOM   4198  CB  VAL B 334      21.738   2.416  43.768  1.00 22.75           C
ATOM   4199  CG1 VAL B 334      21.284   3.344  42.666  1.00 22.49           C
ATOM   4200  CG2 VAL B 334      22.007   3.092  44.962  1.00 39.72           C
ATOM   4201  H   VAL B 334      21.524   0.446  42.389  1.00 20.40           H
ATOM   4202  HA  VAL B 334      20.941   0.921  44.913  1.00 22.98           H
ATOM   4203  HB  VAL B 334      22.596   2.043  43.518  1.00 27.31           H
ATOM   4204 HG11 VAL B 334      21.926   4.067  42.581  1.00 26.98           H
ATOM   4205 HG12 VAL B 334      21.259   2.836  41.839  1.00 26.98           H
ATOM   4206 HG13 VAL B 334      20.408   3.696  42.873  1.00 26.98           H
ATOM   4207 HG21 VAL B 334      22.681   3.759  44.765  1.00 47.67           H
ATOM   4208 HG22 VAL B 334      21.182   3.492  45.278  1.00 47.67           H
ATOM   4209 HG23 VAL B 334      22.357   2.452  45.608  1.00 47.67           H
ATOM   4210  N   ALA B 335      18.634   1.465  42.801  1.00 19.04           N
ATOM   4211  CA  ALA B 335      17.182   1.579  42.747  1.00 21.89           C
ATOM   4212  C   ALA B 335      16.516   0.443  43.519  1.00 21.73           C
ATOM   4213  O   ALA B 335      15.510   0.667  44.202  1.00 21.24           O
ATOM   4214  CB  ALA B 335      16.719   1.564  41.314  1.00 21.67           C
ATOM   4215  H   ALA B 335      19.012   1.300  42.043  1.00 22.85           H
ATOM   4216  HA  ALA B 335      16.904   2.420  43.141  1.00 26.27           H
ATOM   4217  HB1 ALA B 335      15.756   1.662  41.291  1.00 26.00           H
ATOM   4218  HB2 ALA B 335      17.145   2.300  40.843  1.00 26.00           H
ATOM   4219  HB3 ALA B 335      16.990   0.718  40.914  1.00 26.00           H
ATOM   4220  N   GLY B 336      17.053  -0.776  43.402  1.00 19.34           N
ATOM   4221  CA  GLY B 336      16.439  -1.920  44.054  1.00 23.07           C
ATOM   4222  C   GLY B 336      16.535  -1.831  45.560  1.00 21.32           C
ATOM   4223  O   GLY B 336      15.594  -2.165  46.274  1.00 19.02           O
ATOM   4224  H   GLY B 336      17.765  -0.966  42.957  1.00 23.20           H
ATOM   4225  HA2 GLY B 336      15.504  -1.965  43.812  1.00 27.68           H
ATOM   4226  HA3 GLY B 336      16.877  -2.736  43.759  1.00 27.68           H
ATOM   4227  N   VAL B 337      17.678  -1.381  46.064  1.00 18.60           N
ATOM   4228  CA  VAL B 337      17.816  -1.182  47.493  1.00 17.16           C
ATOM   4229  C   VAL B 337      16.849  -0.097  47.969  1.00 20.76           C
ATOM   4230  O   VAL B 337      16.159  -0.262  48.980  1.00 19.27           O
ATOM   4231  CB  VAL B 337      19.285  -0.866  47.833  1.00 20.84           C
ATOM   4232  CG1 VAL B 337      19.410  -0.511  49.276  1.00 26.01           C
ATOM   4233  CG2 VAL B 337      20.181  -2.077  47.541  1.00 22.55           C
ATOM   4234  H   VAL B 337      18.377  -1.189  45.602  1.00 22.32           H
ATOM   4235  HA  VAL B 337      17.575  -2.006  47.942  1.00 20.60           H
ATOM   4236  HB  VAL B 337      19.598  -0.125  47.290  1.00 25.01           H
ATOM   4237 HG11 VAL B 337      20.351  -0.404  49.492  1.00 31.21           H
ATOM   4238 HG12 VAL B 337      18.935   0.317  49.441  1.00 31.21           H
ATOM   4239 HG13 VAL B 337      19.028  -1.232  49.807  1.00 31.21           H
ATOM   4240 HG21 VAL B 337      21.097  -1.832  47.733  1.00 27.06           H
ATOM   4241 HG22 VAL B 337      19.913  -2.821  48.102  1.00 27.06           H
ATOM   4242 HG23 VAL B 337      20.092  -2.316  46.606  1.00 27.06           H
ATOM   4243  N   ALA B 338      16.760   1.018  47.241  1.00 19.57           N
ATOM   4244  CA  ALA B 338      15.835   2.073  47.657  1.00 19.42           C
ATOM   4245  C   ALA B 338      14.409   1.567  47.673  1.00 21.24           C
ATOM   4246  O   ALA B 338      13.649   1.878  48.595  1.00 19.49           O
ATOM   4247  CB  ALA B 338      15.945   3.285  46.739  1.00 19.53           C
ATOM   4248  H   ALA B 338      17.201   1.177  46.522  1.00 23.48           H
ATOM   4249  HA  ALA B 338      16.055   2.369  48.559  1.00 23.30           H
ATOM   4250  HB1 ALA B 338      15.313   3.962  47.027  1.00 23.44           H
ATOM   4251  HB2 ALA B 338      16.848   3.635  46.787  1.00 23.44           H
ATOM   4252  HB3 ALA B 338      15.740   3.007  45.833  1.00 23.44           H
ATOM   4253  N   ASN B 339      14.014   0.816  46.637  1.00 17.60           N
ATOM   4254  CA  ASN B 339      12.664   0.254  46.593  1.00 22.88           C
ATOM   4255  C   ASN B 339      12.433  -0.695  47.755  1.00 20.67           C
ATOM   4256  O   ASN B 339      11.360  -0.671  48.371  1.00 19.96           O
ATOM   4257  CB  ASN B 339      12.417  -0.480  45.270  1.00 21.81           C
ATOM   4258  CG  ASN B 339      12.325   0.462  44.095  1.00 35.46           C
ATOM   4259  OD1 ASN B 339      12.195   1.676  44.284  1.00 36.39           O
ATOM   4260  ND2 ASN B 339      12.354  -0.090  42.863  1.00 43.76           N
ATOM   4261  H   ASN B 339      14.511   0.626  45.960  1.00 21.12           H
ATOM   4262  HA  ASN B 339      12.015   0.969  46.671  1.00 27.45           H
ATOM   4263  HB2 ASN B 339      13.146  -1.101  45.105  1.00 26.17           H
ATOM   4264  HB3 ASN B 339      11.579  -0.964  45.324  1.00 26.17           H
ATOM   4265 HD21 ASN B 339      12.261   0.401  42.162  1.00 52.52           H
ATOM   4266 HD22 ASN B 339      12.448  -0.944  42.777  1.00 52.52           H
ATOM   4267  N   ALA B 340      13.451  -1.503  48.098  1.00 21.48           N
ATOM   4268  CA  ALA B 340      13.314  -2.463  49.195  1.00 24.56           C
ATOM   4269  C   ALA B 340      13.203  -1.757  50.533  1.00 22.46           C
ATOM   4270  O   ALA B 340      12.455  -2.195  51.416  1.00 20.41           O
ATOM   4271  CB  ALA B 340      14.513  -3.421  49.224  1.00 26.55           C
ATOM   4272  H   ALA B 340      14.221  -1.516  47.720  1.00 25.77           H
ATOM   4273  HA  ALA B 340      12.508  -2.993  49.067  1.00 29.47           H
ATOM   4274  HB1 ALA B 340      14.399  -4.051  49.951  1.00 31.86           H
ATOM   4275  HB2 ALA B 340      14.578  -3.890  48.378  1.00 31.86           H
ATOM   4276  HB3 ALA B 340      15.322  -2.904  49.380  1.00 31.86           H
ATOM   4277  N   LEU B 341      13.950  -0.678  50.713  1.00 18.98           N
ATOM   4278  CA  LEU B 341      13.848   0.069  51.959  1.00 18.21           C
ATOM   4279  C   LEU B 341      12.531   0.830  52.052  1.00 18.16           C
ATOM   4280  O   LEU B 341      12.120   1.202  53.156  1.00 20.20           O
ATOM   4281  CB  LEU B 341      15.008   1.056  52.123  1.00 16.49           C
ATOM   4282  CG  LEU B 341      16.288   0.463  52.666  1.00 25.25           C
ATOM   4283  CD1 LEU B 341      17.438   1.434  52.448  1.00 30.22           C
ATOM   4284  CD2 LEU B 341      16.148   0.163  54.151  1.00 24.09           C
ATOM   4285  H   LEU B 341      14.508  -0.369  50.137  1.00 22.78           H
ATOM   4286  HA  LEU B 341      13.895  -0.568  52.686  1.00 21.85           H
ATOM   4287  HB2 LEU B 341      15.207   1.442  51.258  1.00 19.79           H
ATOM   4288  HB3 LEU B 341      14.741   1.763  52.735  1.00 19.79           H
ATOM   4289  HG  LEU B 341      16.490  -0.362  52.201  1.00 30.30           H
ATOM   4290 HD11 LEU B 341      18.246   1.026  52.799  1.00 36.26           H
ATOM   4291 HD12 LEU B 341      17.530   1.618  51.499  1.00 36.26           H
ATOM   4292 HD13 LEU B 341      17.245   2.252  52.940  1.00 36.26           H
ATOM   4293 HD21 LEU B 341      16.991  -0.185  54.474  1.00 28.91           H
ATOM   4294 HD22 LEU B 341      15.938   0.991  54.613  1.00 28.91           H
ATOM   4295 HD23 LEU B 341      15.441  -0.488  54.292  1.00 28.91           H
ATOM   4296  N   ALA B 342      11.889   1.124  50.933  1.00 16.79           N
ATOM   4297  CA  ALA B 342      10.631   1.866  50.996  1.00 22.50           C
ATOM   4298  C   ALA B 342       9.393   0.956  51.063  1.00 22.02           C
ATOM   4299  O   ALA B 342       8.279   1.462  51.225  1.00 20.19           O
ATOM   4300  CB  ALA B 342      10.514   2.820  49.805  1.00 23.75           C
ATOM   4301  H   ALA B 342      12.159   0.922  50.147  1.00 20.15           H
ATOM   4302  HA  ALA B 342      10.627   2.418  51.793  1.00 27.00           H
ATOM   4303  HB1 ALA B 342       9.701   3.337  49.915  1.00 28.50           H
ATOM   4304  HB2 ALA B 342      11.279   3.416  49.805  1.00 28.50           H
ATOM   4305  HB3 ALA B 342      10.475   2.316  48.977  1.00 28.50           H
ATOM   4306  N   HIS B 343       9.572  -0.368  50.995  1.00 22.06           N
ATOM   4307  CA  HIS B 343       8.457  -1.260  50.670  1.00 24.62           C
ATOM   4308  C   HIS B 343       7.453  -1.382  51.817  1.00 26.73           C
ATOM   4309  O   HIS B 343       6.270  -1.619  51.570  1.00 26.90           O
ATOM   4310  CB  HIS B 343       8.976  -2.650  50.290  1.00 24.66           C
ATOM   4311  CG  HIS B 343       7.904  -3.580  49.808  1.00 34.84           C
ATOM   4312  ND1 HIS B 343       7.498  -4.689  50.525  1.00 48.82           N
ATOM   4313  CD2 HIS B 343       7.156  -3.569  48.674  1.00 44.98           C
ATOM   4314  CE1 HIS B 343       6.540  -5.315  49.853  1.00 46.21           C
ATOM   4315  NE2 HIS B 343       6.312  -4.654  48.731  1.00 43.50           N
ATOM   4316  H   HIS B 343      10.321  -0.764  51.123  1.00 26.47           H
ATOM   4317  HA  HIS B 343       7.981  -0.911  49.898  1.00 29.54           H
ATOM   4318  HB2 HIS B 343       9.375  -3.065  51.076  1.00 29.60           H
ATOM   4319  HB3 HIS B 343       9.645  -2.560  49.596  1.00 29.60           H
ATOM   4320  HD1 HIS B 343       7.815  -4.935  51.288  1.00 58.59           H
ATOM   4321  HD2 HIS B 343       7.199  -2.937  47.991  1.00 53.98           H
ATOM   4322  HE1 HIS B 343       6.099  -6.090  50.122  1.00 55.45           H
ATOM   4323  N   LYS B 344       7.901  -1.248  53.058  1.00 24.22           N
ATOM   4324  CA  LYS B 344       7.041  -1.384  54.222  1.00 21.85           C
ATOM   4325  C   LYS B 344       6.492  -0.057  54.733  1.00 23.92           C
ATOM   4326  O   LYS B 344       5.854  -0.032  55.785  1.00 21.06           O
ATOM   4327  CB  LYS B 344       7.806  -2.084  55.328  1.00 24.08           C
ATOM   4328  CG  LYS B 344       8.235  -3.542  54.969  1.00 32.70           C
ATOM   4329  CD  LYS B 344       6.994  -4.429  54.867  1.00 34.45           C
ATOM   4330  CE  LYS B 344       7.300  -5.900  55.159  1.00 47.20           C
ATOM   4331  NZ  LYS B 344       6.038  -6.738  55.250  1.00 51.09           N1+
ATOM   4332  H   LYS B 344       8.720  -1.090  53.258  1.00 29.06           H
ATOM   4333  HA  LYS B 344       6.286  -1.940  53.977  1.00 26.22           H
ATOM   4334  HB2 LYS B 344       8.604  -1.579  55.541  1.00 28.90           H
ATOM   4335  HB3 LYS B 344       7.231  -2.127  56.108  1.00 28.90           H
ATOM   4336  HG2 LYS B 344       8.706  -3.556  54.120  1.00 39.24           H
ATOM   4337  HG3 LYS B 344       8.798  -3.891  55.679  1.00 39.24           H
ATOM   4338  HD2 LYS B 344       6.338  -4.132  55.519  1.00 41.35           H
ATOM   4339  HD3 LYS B 344       6.630  -4.355  53.971  1.00 41.35           H
ATOM   4340  HE2 LYS B 344       7.853  -6.248  54.439  1.00 56.64           H
ATOM   4341  HE3 LYS B 344       7.766  -5.968  56.007  1.00 56.64           H
ATOM   4342  HZ1 LYS B 344       6.247  -7.596  55.367  1.00 61.31           H
ATOM   4343  HZ2 LYS B 344       5.530  -6.465  55.928  1.00 61.31           H
ATOM   4344  HZ3 LYS B 344       5.571  -6.660  54.493  1.00 61.31           H
ATOM   4345  N   TYR B 345       6.726   1.050  54.027  1.00 19.56           N
ATOM   4346  CA  TYR B 345       6.113   2.303  54.421  1.00 20.38           C
ATOM   4347  C   TYR B 345       4.595   2.208  54.276  1.00 27.90           C
ATOM   4348  O   TYR B 345       4.065   1.561  53.365  1.00 26.66           O
ATOM   4349  CB  TYR B 345       6.696   3.477  53.599  1.00 19.83           C
ATOM   4350  CG  TYR B 345       8.063   3.965  54.106  1.00 15.54           C
ATOM   4351  CD1 TYR B 345       8.206   5.243  54.598  1.00 16.49           C
ATOM   4352  CD2 TYR B 345       9.197   3.139  54.096  1.00 19.73           C
ATOM   4353  CE1 TYR B 345       9.391   5.704  55.073  1.00 19.87           C
ATOM   4354  CE2 TYR B 345      10.434   3.601  54.565  1.00 19.31           C
ATOM   4355  CZ  TYR B 345      10.519   4.873  55.077  1.00 17.48           C
ATOM   4356  OH  TYR B 345      11.726   5.348  55.526  1.00 19.44           O
ATOM   4357  H   TYR B 345       7.235   1.099  53.334  1.00 23.47           H
ATOM   4358  HA  TYR B 345       6.319   2.455  55.356  1.00 24.46           H
ATOM   4359  HB2 TYR B 345       6.806   3.180  52.681  1.00 23.79           H
ATOM   4360  HB3 TYR B 345       6.083   4.225  53.633  1.00 23.79           H
ATOM   4361  HD1 TYR B 345       7.463   5.795  54.620  1.00 19.78           H
ATOM   4362  HD2 TYR B 345       9.135   2.274  53.773  1.00 23.67           H
ATOM   4363  HE1 TYR B 345       9.436   6.571  55.400  1.00 23.85           H
ATOM   4364  HE2 TYR B 345      11.178   3.047  54.563  1.00 23.17           H
ATOM   4365  HH  TYR B 345      11.801   6.164  55.336  1.00 23.33           H
ATOM   4366  N   HIS B 346       3.905   2.822  55.211  1.00 20.38           N
ATOM   4367  CA  HIS B 346       2.464   2.796  55.280  1.00 24.13           C
ATOM   4368  C   HIS B 346       2.042   4.044  55.965  1.00 23.58           C
ATOM   4369  O   HIS B 346       2.861   4.752  56.581  1.00 25.45           O
ATOM   4370  CB  HIS B 346       1.963   1.597  56.083  1.00 27.25           C
ATOM   4371  CG  HIS B 346       2.495   1.585  57.482  1.00 32.87           C
ATOM   4372  ND1 HIS B 346       1.829   2.157  58.552  1.00 35.61           N
ATOM   4373  CD2 HIS B 346       3.666   1.120  57.972  1.00 33.89           C
ATOM   4374  CE1 HIS B 346       2.571   2.029  59.642  1.00 33.10           C
ATOM   4375  NE2 HIS B 346       3.681   1.389  59.317  1.00 36.73           N
ATOM   4376  OXT HIS B 346       0.856   4.328  55.962  1.00 27.30           O1-
ATOM   4377  H   HIS B 346       4.271   3.269  55.847  1.00 24.46           H
ATOM   4378  HA  HIS B 346       2.079   2.771  54.392  1.00 28.96           H
ATOM   4379  HB2 HIS B 346       2.236   0.778  55.641  1.00 32.70           H
ATOM   4380  HB3 HIS B 346       0.995   1.638  56.130  1.00 32.70           H
ATOM   4381  HD2 HIS B 346       4.325   0.677  57.486  1.00 40.67           H
ATOM   4382  HE1 HIS B 346       2.350   2.314  60.496  1.00 39.72           H
ATOM   4383  HE2 HIS B 346       4.320   1.173  59.849  1.00 44.08           H
TER
ATOM   4384  N   VAL C 401       6.209  30.823  33.658  1.00 46.03           N
ATOM   4385  CA  VAL C 401       5.783  32.220  33.705  1.00 43.80           C
ATOM   4386  C   VAL C 401       4.261  32.313  33.623  1.00 37.97           C
ATOM   4387  O   VAL C 401       3.655  31.712  32.725  1.00 38.96           O
ATOM   4388  CB  VAL C 401       6.423  33.023  32.564  1.00 50.24           C
ATOM   4389  CG1 VAL C 401       5.928  34.449  32.573  1.00 40.82           C
ATOM   4390  CG2 VAL C 401       7.940  33.003  32.687  1.00 54.33           C
ATOM   4391  H1  VAL C 401       7.163  30.764  33.719  1.00 55.23           H
ATOM   4392  H2  VAL C 401       5.906  30.415  32.839  1.00 55.23           H
ATOM   4393  HA  VAL C 401       6.063  32.607  34.550  1.00 52.56           H
ATOM   4394  HB  VAL C 401       6.175  32.617  31.717  1.00 60.29           H
ATOM   4395 HG11 VAL C 401       4.965  34.460  32.452  1.00 48.99           H
ATOM   4396 HG12 VAL C 401       6.170  34.861  33.416  1.00 48.99           H
ATOM   4397 HG13 VAL C 401       6.347  34.918  31.838  1.00 48.99           H
ATOM   4398 HG21 VAL C 401       8.191  33.383  33.544  1.00 65.20           H
ATOM   4399 HG22 VAL C 401       8.258  32.086  32.619  1.00 65.20           H
ATOM   4400 HG23 VAL C 401       8.313  33.538  31.967  1.00 65.20           H
ATOM   4401  N   LEU C 402       3.645  33.069  34.535  1.00 32.28           N
ATOM   4402  CA  LEU C 402       2.193  33.226  34.546  1.00 29.08           C
ATOM   4403  C   LEU C 402       1.784  34.344  33.587  1.00 30.03           C
ATOM   4404  O   LEU C 402       2.168  35.495  33.771  1.00 30.88           O
ATOM   4405  CB  LEU C 402       1.676  33.528  35.946  1.00 31.76           C
ATOM   4406  CG  LEU C 402       1.856  32.397  36.974  1.00 28.22           C
ATOM   4407  CD1 LEU C 402       1.458  32.844  38.328  1.00 33.12           C
ATOM   4408  CD2 LEU C 402       1.046  31.157  36.577  1.00 29.31           C
ATOM   4409  H   LEU C 402       4.047  33.501  35.161  1.00 38.73           H
ATOM   4410  HA  LEU C 402       1.781  32.404  34.244  1.00 34.90           H
ATOM   4411  HB2 LEU C 402       2.157  34.305  36.277  1.00 38.11           H
ATOM   4412  HB3 LEU C 402       0.728  33.728  35.894  1.00 38.11           H
ATOM   4413  HG  LEU C 402       2.791  32.149  37.011  1.00 33.87           H
ATOM   4414 HD11 LEU C 402       1.572  32.104  38.949  1.00 39.74           H
ATOM   4415 HD12 LEU C 402       2.015  33.591  38.591  1.00 39.74           H
ATOM   4416 HD13 LEU C 402       0.528  33.112  38.303  1.00 39.74           H
ATOM   4417 HD21 LEU C 402       1.156  30.474  37.258  1.00 35.17           H
ATOM   4418 HD22 LEU C 402       0.111  31.399  36.498  1.00 35.17           H
ATOM   4419 HD23 LEU C 402       1.370  30.821  35.725  1.00 35.17           H
ATOM   4420  N   SER C 403       0.986  34.000  32.591  1.00 26.84           N
ATOM   4421  CA  SER C 403       0.443  34.997  31.681  1.00 27.04           C
ATOM   4422  C   SER C 403      -0.666  35.797  32.355  1.00 26.33           C
ATOM   4423  O   SER C 403      -1.192  35.415  33.412  1.00 23.00           O
ATOM   4424  CB  SER C 403      -0.100  34.316  30.445  1.00 26.60           C
ATOM   4425  OG  SER C 403      -1.228  33.549  30.776  1.00 25.08           O
ATOM   4426  H   SER C 403       0.743  33.193  32.411  1.00 32.21           H
ATOM   4427  HA  SER C 403       1.146  35.607  31.411  1.00 32.45           H
ATOM   4428  HB2 SER C 403      -0.349  34.980  29.787  1.00 31.93           H
ATOM   4429  HB3 SER C 403       0.588  33.738  30.085  1.00 31.93           H
ATOM   4430  HG  SER C 403      -1.866  33.777  30.284  1.00 30.10           H
ATOM   4431  N   PRO C 404      -1.034  36.934  31.768  1.00 27.50           N
ATOM   4432  CA  PRO C 404      -2.179  37.658  32.310  1.00 22.46           C
ATOM   4433  C   PRO C 404      -3.440  36.810  32.310  1.00 21.65           C
ATOM   4434  O   PRO C 404      -4.229  36.918  33.248  1.00 22.32           O
ATOM   4435  CB  PRO C 404      -2.281  38.902  31.403  1.00 27.14           C
ATOM   4436  CG  PRO C 404      -1.488  38.604  30.223  1.00 32.36           C
ATOM   4437  CD  PRO C 404      -0.377  37.684  30.686  1.00 33.06           C
ATOM   4438  HA  PRO C 404      -1.987  37.961  33.211  1.00 26.96           H
ATOM   4439  HB2 PRO C 404      -3.207  39.063  31.158  1.00 32.57           H
ATOM   4440  HB3 PRO C 404      -1.907  39.661  31.872  1.00 32.57           H
ATOM   4441  HG2 PRO C 404      -2.051  38.151  29.574  1.00 38.84           H
ATOM   4442  HG3 PRO C 404      -1.131  39.429  29.856  1.00 38.84           H
ATOM   4443  HD2 PRO C 404      -0.080  37.104  29.970  1.00 39.68           H
ATOM   4444  HD3 PRO C 404       0.355  38.215  31.040  1.00 39.68           H
ATOM   4445  N   ALA C 405      -3.642  35.944  31.308  1.00 22.51           N
ATOM   4446  CA  ALA C 405      -4.778  35.028  31.366  1.00 22.72           C
ATOM   4447  C   ALA C 405      -4.642  34.052  32.528  1.00 22.70           C
ATOM   4448  O   ALA C 405      -5.638  33.740  33.199  1.00 21.00           O
ATOM   4449  CB  ALA C 405      -4.929  34.245  30.061  1.00 21.78           C
ATOM   4450  H   ALA C 405      -3.150  35.872  30.608  1.00 27.01           H
ATOM   4451  HA  ALA C 405      -5.588  35.542  31.495  1.00 27.27           H
ATOM   4452  HB1 ALA C 405      -5.710  33.676  30.124  1.00 26.14           H
ATOM   4453  HB2 ALA C 405      -5.040  34.878  29.335  1.00 26.14           H
ATOM   4454  HB3 ALA C 405      -4.135  33.707  29.909  1.00 26.14           H
ATOM   4455  N   ASP C 406      -3.431  33.528  32.760  1.00 20.83           N
ATOM   4456  CA  ASP C 406      -3.249  32.633  33.909  1.00 19.08           C
ATOM   4457  C   ASP C 406      -3.624  33.343  35.215  1.00 18.49           C
ATOM   4458  O   ASP C 406      -4.296  32.769  36.075  1.00 18.78           O
ATOM   4459  CB  ASP C 406      -1.808  32.133  34.001  1.00 21.17           C
ATOM   4460  CG  ASP C 406      -1.433  31.149  32.909  1.00 20.58           C
ATOM   4461  OD1 ASP C 406      -2.279  30.353  32.454  1.00 22.59           O
ATOM   4462  OD2 ASP C 406      -0.250  31.211  32.505  1.00 24.73           O1-
ATOM   4463  H   ASP C 406      -2.732  33.663  32.285  1.00 25.00           H
ATOM   4464  HA  ASP C 406      -3.832  31.862  33.818  1.00 22.89           H
ATOM   4465  HB2 ASP C 406      -1.214  32.894  33.930  1.00 25.41           H
ATOM   4466  HB3 ASP C 406      -1.680  31.702  34.860  1.00 25.41           H
ATOM   4467  N   LYS C 407      -3.176  34.585  35.388  1.00 19.30           N
ATOM   4468  CA  LYS C 407      -3.452  35.313  36.633  1.00 21.49           C
ATOM   4469  C   LYS C 407      -4.934  35.560  36.812  1.00 21.00           C
ATOM   4470  O   LYS C 407      -5.461  35.449  37.924  1.00 21.12           O
ATOM   4471  CB  LYS C 407      -2.710  36.639  36.646  1.00 26.69           C
ATOM   4472  CG  LYS C 407      -1.189  36.518  36.771  1.00 33.67           C
ATOM   4473  CD  LYS C 407      -0.535  37.877  36.520  1.00 43.31           C
ATOM   4474  CE  LYS C 407       0.938  37.747  36.205  1.00 42.82           C
ATOM   4475  NZ  LYS C 407       1.371  38.948  35.400  1.00 53.20           N1+
ATOM   4476  H   LYS C 407      -2.718  35.025  34.817  1.00 23.16           H
ATOM   4477  HA  LYS C 407      -3.148  34.785  37.389  1.00 25.79           H
ATOM   4478  HB2 LYS C 407      -2.902  37.085  35.806  1.00 32.02           H
ATOM   4479  HB3 LYS C 407      -3.031  37.175  37.389  1.00 32.02           H
ATOM   4480  HG2 LYS C 407      -0.958  36.240  37.670  1.00 40.40           H
ATOM   4481  HG3 LYS C 407      -0.855  35.884  36.118  1.00 40.40           H
ATOM   4482  HD2 LYS C 407      -0.965  38.305  35.760  1.00 51.97           H
ATOM   4483  HD3 LYS C 407      -0.634  38.429  37.314  1.00 51.97           H
ATOM   4484  HE2 LYS C 407       1.447  37.721  37.030  1.00 51.38           H
ATOM   4485  HE3 LYS C 407       1.093  36.945  35.678  1.00 51.38           H
ATOM   4486  HZ1 LYS C 407       2.043  38.728  34.859  1.00 63.83           H
ATOM   4487  HZ2 LYS C 407       0.693  39.248  34.903  1.00 63.83           H
ATOM   4488  HZ3 LYS C 407       1.637  39.604  35.942  1.00 63.83           H
ATOM   4489  N   THR C 408      -5.625  35.906  35.715  1.00 19.71           N
ATOM   4490  CA  THR C 408      -7.071  36.105  35.774  1.00 20.57           C
ATOM   4491  C   THR C 408      -7.756  34.825  36.203  1.00 20.33           C
ATOM   4492  O   THR C 408      -8.610  34.832  37.096  1.00 22.30           O
ATOM   4493  CB  THR C 408      -7.592  36.583  34.397  1.00 25.72           C
ATOM   4494  OG1 THR C 408      -6.911  37.796  34.051  1.00 27.44           O
ATOM   4495  CG2 THR C 408      -9.081  36.841  34.418  1.00 27.52           C
ATOM   4496  H   THR C 408      -5.272  36.024  34.935  1.00 23.66           H
ATOM   4497  HA  THR C 408      -7.274  36.783  36.437  1.00 24.68           H
ATOM   4498  HB  THR C 408      -7.417  35.908  33.720  1.00 30.87           H
ATOM   4499  HG1 THR C 408      -6.084  37.661  34.000  1.00 32.93           H
ATOM   4500 HG21 THR C 408      -9.361  37.193  33.562  1.00 33.03           H
ATOM   4501 HG22 THR C 408      -9.570  36.024  34.594  1.00 33.03           H
ATOM   4502 HG23 THR C 408      -9.290  37.489  35.109  1.00 33.03           H
ATOM   4503  N   ASN C 409      -7.365  33.704  35.591  1.00 19.25           N
ATOM   4504  CA  ASN C 409      -7.963  32.407  35.919  1.00 18.92           C
ATOM   4505  C   ASN C 409      -7.734  32.025  37.376  1.00 18.77           C
ATOM   4506  O   ASN C 409      -8.650  31.543  38.067  1.00 22.14           O
ATOM   4507  CB  ASN C 409      -7.384  31.331  35.008  1.00 21.18           C
ATOM   4508  CG  ASN C 409      -7.950  31.376  33.609  1.00 26.20           C
ATOM   4509  OD1 ASN C 409      -9.006  31.969  33.353  1.00 21.13           O
ATOM   4510  ND2 ASN C 409      -7.246  30.734  32.686  1.00 21.72           N
ATOM   4511  H   ASN C 409      -6.751  33.672  34.992  1.00 23.11           H
ATOM   4512  HA  ASN C 409      -8.918  32.435  35.768  1.00 22.71           H
ATOM   4513  HB2 ASN C 409      -6.425  31.473  34.943  1.00 25.42           H
ATOM   4514  HB3 ASN C 409      -7.564  30.453  35.383  1.00 25.42           H
ATOM   4515 HD21 ASN C 409      -7.554  30.639  31.891  1.00 26.06           H
ATOM   4516 HD22 ASN C 409      -6.473  30.415  32.893  1.00 26.06           H
ATOM   4517  N   VAL C 410      -6.519  32.217  37.864  1.00 19.66           N
ATOM   4518  CA  VAL C 410      -6.234  31.890  39.252  1.00 18.14           C
ATOM   4519  C   VAL C 410      -7.039  32.785  40.197  1.00 25.33           C
ATOM   4520  O   VAL C 410      -7.614  32.312  41.179  1.00 23.74           O
ATOM   4521  CB  VAL C 410      -4.727  32.006  39.504  1.00 21.82           C
ATOM   4522  CG1 VAL C 410      -4.439  31.862  41.013  1.00 22.45           C
ATOM   4523  CG2 VAL C 410      -4.017  30.939  38.684  1.00 21.86           C
ATOM   4524  H   VAL C 410      -5.849  32.522  37.419  1.00 23.59           H
ATOM   4525  HA  VAL C 410      -6.504  30.975  39.421  1.00 21.77           H
ATOM   4526  HB  VAL C 410      -4.417  32.874  39.203  1.00 26.19           H
ATOM   4527 HG11 VAL C 410      -3.482  31.921  41.156  1.00 26.94           H
ATOM   4528 HG12 VAL C 410      -4.888  32.563  41.505  1.00 26.94           H
ATOM   4529 HG13 VAL C 410      -4.760  30.996  41.309  1.00 26.94           H
ATOM   4530 HG21 VAL C 410      -3.064  31.014  38.848  1.00 26.24           H
ATOM   4531 HG22 VAL C 410      -4.338  30.064  38.957  1.00 26.24           H
ATOM   4532 HG23 VAL C 410      -4.201  31.073  37.743  1.00 26.24           H
ATOM   4533  N   LYS C 411      -7.063  34.093  39.940  1.00 25.59           N
ATOM   4534  CA  LYS C 411      -7.808  34.983  40.838  1.00 24.89           C
ATOM   4535  C   LYS C 411      -9.281  34.634  40.841  1.00 25.97           C
ATOM   4536  O   LYS C 411      -9.936  34.673  41.885  1.00 26.29           O
ATOM   4537  CB  LYS C 411      -7.588  36.441  40.442  1.00 28.67           C
ATOM   4538  CG  LYS C 411      -6.219  36.986  40.862  1.00 30.77           C
ATOM   4539  CD  LYS C 411      -6.045  38.448  40.401  1.00 41.37           C
ATOM   4540  CE  LYS C 411      -4.594  38.957  40.551  1.00 41.05           C
ATOM   4541  NZ  LYS C 411      -4.180  39.256  41.987  1.00 43.09           N1+
ATOM   4542  H   LYS C 411      -6.662  34.478  39.282  1.00 30.71           H
ATOM   4543  HA  LYS C 411      -7.487  34.880  41.744  1.00 29.87           H
ATOM   4544  HB2 LYS C 411      -7.670  36.520  39.479  1.00 34.40           H
ATOM   4545  HB3 LYS C 411      -8.265  36.984  40.872  1.00 34.40           H
ATOM   4546  HG2 LYS C 411      -6.161  36.972  41.830  1.00 36.92           H
ATOM   4547  HG3 LYS C 411      -5.510  36.448  40.475  1.00 36.92           H
ATOM   4548  HD2 LYS C 411      -6.283  38.506  39.461  1.00 49.64           H
ATOM   4549  HD3 LYS C 411      -6.628  39.023  40.923  1.00 49.64           H
ATOM   4550  HE2 LYS C 411      -3.988  38.294  40.186  1.00 49.26           H
ATOM   4551  HE3 LYS C 411      -4.510  39.781  40.043  1.00 49.26           H
ATOM   4552  HZ1 LYS C 411      -3.333  39.531  42.014  1.00 51.70           H
ATOM   4553  HZ2 LYS C 411      -4.699  39.895  42.327  1.00 51.70           H
ATOM   4554  HZ3 LYS C 411      -4.264  38.525  42.485  1.00 51.70           H
ATOM   4555  N   ALA C 412      -9.823  34.265  39.678  1.00 28.55           N
ATOM   4556  CA  ALA C 412     -11.230  33.894  39.599  1.00 27.02           C
ATOM   4557  C   ALA C 412     -11.519  32.633  40.397  1.00 30.91           C
ATOM   4558  O   ALA C 412     -12.451  32.601  41.207  1.00 29.76           O
ATOM   4559  CB  ALA C 412     -11.653  33.723  38.136  1.00 29.88           C
ATOM   4560  H   ALA C 412      -9.401  34.235  38.930  1.00 34.26           H
ATOM   4561  HA  ALA C 412     -11.751  34.613  39.980  1.00 32.42           H
ATOM   4562  HB1 ALA C 412     -12.590  33.479  38.106  1.00 35.86           H
ATOM   4563  HB2 ALA C 412     -11.514  34.567  37.676  1.00 35.86           H
ATOM   4564  HB3 ALA C 412     -11.114  33.033  37.718  1.00 35.86           H
ATOM   4565  N   ALA C 413     -10.716  31.583  40.204  1.00 26.28           N
ATOM   4566  CA  ALA C 413     -10.981  30.324  40.897  1.00 24.80           C
ATOM   4567  C   ALA C 413     -10.788  30.462  42.401  1.00 25.14           C
ATOM   4568  O   ALA C 413     -11.613  29.969  43.185  1.00 26.70           O
ATOM   4569  CB  ALA C 413     -10.085  29.217  40.344  1.00 26.92           C
ATOM   4570  H   ALA C 413     -10.025  31.579  39.690  1.00 31.54           H
ATOM   4571  HA  ALA C 413     -11.906  30.066  40.748  1.00 29.76           H
ATOM   4572  HB1 ALA C 413     -10.262  28.398  40.833  1.00 32.30           H
ATOM   4573  HB2 ALA C 413     -10.302  29.089  39.405  1.00 32.30           H
ATOM   4574  HB3 ALA C 413      -9.155  29.473  40.441  1.00 32.30           H
ATOM   4575  N   TRP C 414      -9.706  31.116  42.820  1.00 24.87           N
ATOM   4576  CA  TRP C 414      -9.451  31.290  44.251  1.00 28.91           C
ATOM   4577  C   TRP C 414     -10.483  32.210  44.896  1.00 32.77           C
ATOM   4578  O   TRP C 414     -10.855  32.012  46.059  1.00 29.91           O
ATOM   4579  CB  TRP C 414      -8.045  31.844  44.488  1.00 28.66           C
ATOM   4580  CG  TRP C 414      -7.521  31.427  45.797  1.00 27.58           C
ATOM   4581  CD1 TRP C 414      -7.348  32.214  46.890  1.00 30.54           C
ATOM   4582  CD2 TRP C 414      -7.128  30.108  46.183  1.00 27.02           C
ATOM   4583  NE1 TRP C 414      -6.849  31.468  47.934  1.00 27.23           N
ATOM   4584  CE2 TRP C 414      -6.721  30.168  47.525  1.00 26.12           C
ATOM   4585  CE3 TRP C 414      -7.091  28.882  45.523  1.00 35.24           C
ATOM   4586  CZ2 TRP C 414      -6.283  29.059  48.220  1.00 32.27           C
ATOM   4587  CZ3 TRP C 414      -6.645  27.774  46.209  1.00 39.63           C
ATOM   4588  CH2 TRP C 414      -6.249  27.871  47.551  1.00 39.18           C
ATOM   4589  H   TRP C 414      -9.114  31.462  42.300  1.00 29.85           H
ATOM   4590  HA  TRP C 414      -9.500  30.422  44.681  1.00 34.69           H
ATOM   4591  HB2 TRP C 414      -7.441  31.523  43.800  1.00 34.39           H
ATOM   4592  HB3 TRP C 414      -8.082  32.815  44.476  1.00 34.39           H
ATOM   4593  HD1 TRP C 414      -7.524  33.128  46.923  1.00 36.65           H
ATOM   4594  HE1 TRP C 414      -6.668  31.763  48.721  1.00 32.68           H
ATOM   4595  HE3 TRP C 414      -7.363  28.815  44.639  1.00 42.29           H
ATOM   4596  HZ2 TRP C 414      -6.008  29.121  49.104  1.00 38.73           H
ATOM   4597  HZ3 TRP C 414      -6.617  26.952  45.776  1.00 47.56           H
ATOM   4598  HH2 TRP C 414      -5.946  27.108  47.990  1.00 47.02           H
ATOM   4599  N   GLY C 415     -10.955  33.215  44.160  1.00 32.99           N
ATOM   4600  CA  GLY C 415     -12.064  34.018  44.638  1.00 30.36           C
ATOM   4601  C   GLY C 415     -13.296  33.195  44.958  1.00 37.18           C
ATOM   4602  O   GLY C 415     -13.948  33.420  45.976  1.00 33.00           O
ATOM   4603  H   GLY C 415     -10.653  33.443  43.389  1.00 39.59           H
ATOM   4604  HA2 GLY C 415     -11.794  34.475  45.450  1.00 36.43           H
ATOM   4605  HA3 GLY C 415     -12.304  34.677  43.968  1.00 36.43           H
ATOM   4606  N   LYS C 416     -13.636  32.233  44.094  1.00 34.96           N
ATOM   4607  CA  LYS C 416     -14.776  31.362  44.384  1.00 33.28           C
ATOM   4608  C   LYS C 416     -14.497  30.451  45.572  1.00 34.55           C
ATOM   4609  O   LYS C 416     -15.433  30.021  46.252  1.00 39.68           O
ATOM   4610  CB  LYS C 416     -15.141  30.514  43.165  1.00 33.90           C
ATOM   4611  CG  LYS C 416     -15.721  31.309  42.020  1.00 45.85           C
ATOM   4612  CD  LYS C 416     -17.137  31.825  42.323  1.00 49.77           C
ATOM   4613  CE  LYS C 416     -18.203  30.705  42.293  1.00 54.42           C
ATOM   4614  NZ  LYS C 416     -18.203  29.738  43.472  1.00 57.37           N1+
ATOM   4615  H   LYS C 416     -13.234  32.069  43.352  1.00 41.95           H
ATOM   4616  HA  LYS C 416     -15.542  31.909  44.613  1.00 39.94           H
ATOM   4617  HB2 LYS C 416     -14.344  30.060  42.848  1.00 40.68           H
ATOM   4618  HB3 LYS C 416     -15.800  29.854  43.430  1.00 40.68           H
ATOM   4619  HG2 LYS C 416     -15.147  32.071  41.843  1.00 55.02           H
ATOM   4620  HG3 LYS C 416     -15.770  30.736  41.236  1.00 55.02           H
ATOM   4621  HD2 LYS C 416     -17.151  32.234  43.203  1.00 59.73           H
ATOM   4622  HD3 LYS C 416     -17.373  32.482  41.650  1.00 59.73           H
ATOM   4623  HE2 LYS C 416     -19.077  31.128  42.267  1.00 65.31           H
ATOM   4624  HE3 LYS C 416     -18.072  30.183  41.485  1.00 65.31           H
ATOM   4625  HZ1 LYS C 416     -19.039  29.512  43.680  1.00 68.85           H
ATOM   4626  HZ2 LYS C 416     -17.749  28.999  43.269  1.00 68.85           H
ATOM   4627  HZ3 LYS C 416     -17.828  30.121  44.184  1.00 68.85           H
ATOM   4628  N   VAL C 417     -13.229  30.140  45.837  1.00 33.93           N
ATOM   4629  CA  VAL C 417     -12.907  29.350  47.018  1.00 32.63           C
ATOM   4630  C   VAL C 417     -13.290  30.139  48.252  1.00 40.31           C
ATOM   4631  O   VAL C 417     -14.013  29.649  49.130  1.00 37.85           O
ATOM   4632  CB  VAL C 417     -11.415  28.958  47.023  1.00 33.61           C
ATOM   4633  CG1 VAL C 417     -10.961  28.523  48.419  1.00 32.41           C
ATOM   4634  CG2 VAL C 417     -11.133  27.843  45.957  1.00 37.88           C
ATOM   4635  H   VAL C 417     -12.549  30.372  45.364  1.00 40.72           H
ATOM   4636  HA  VAL C 417     -13.435  28.536  47.022  1.00 39.15           H
ATOM   4637  HB  VAL C 417     -10.886  29.735  46.786  1.00 40.33           H
ATOM   4638 HG11 VAL C 417     -10.027  28.267  48.371  1.00 38.89           H
ATOM   4639 HG12 VAL C 417     -11.064  29.249  49.056  1.00 38.89           H
ATOM   4640 HG13 VAL C 417     -11.500  27.764  48.695  1.00 38.89           H
ATOM   4641 HG21 VAL C 417     -10.184  27.644  45.963  1.00 45.46           H
ATOM   4642 HG22 VAL C 417     -11.635  27.044  46.190  1.00 45.46           H
ATOM   4643 HG23 VAL C 417     -11.404  28.158  45.081  1.00 45.46           H
ATOM   4644  N   GLY C 418     -12.828  31.391  48.307  1.00 40.62           N
ATOM   4645  CA  GLY C 418     -13.232  32.361  49.303  1.00 40.14           C
ATOM   4646  C   GLY C 418     -13.060  31.857  50.705  1.00 33.03           C
ATOM   4647  O   GLY C 418     -11.962  31.450  51.108  1.00 35.64           O
ATOM   4648  H   GLY C 418     -12.263  31.709  47.745  1.00 48.74           H
ATOM   4649  HA2 GLY C 418     -12.677  33.154  49.213  1.00 48.17           H
ATOM   4650  HA3 GLY C 418     -14.159  32.613  49.168  1.00 48.17           H
ATOM   4651  N   ALA C 419     -14.157  31.872  51.454  1.00 32.54           N
ATOM   4652  CA  ALA C 419     -14.110  31.509  52.849  1.00 36.60           C
ATOM   4653  C   ALA C 419     -13.913  30.022  53.083  1.00 33.99           C
ATOM   4654  O   ALA C 419     -13.605  29.643  54.215  1.00 40.23           O
ATOM   4655  CB  ALA C 419     -15.389  31.962  53.551  1.00 44.54           C
ATOM   4656  H   ALA C 419     -14.940  32.081  51.170  1.00 39.05           H
ATOM   4657  HA  ALA C 419     -13.361  31.970  53.257  1.00 43.92           H
ATOM   4658  HB1 ALA C 419     -15.367  31.681  54.479  1.00 53.44           H
ATOM   4659  HB2 ALA C 419     -15.459  32.926  53.491  1.00 53.44           H
ATOM   4660  HB3 ALA C 419     -16.144  31.547  53.099  1.00 53.44           H
ATOM   4661  N   HIS C 420     -14.063  29.175  52.064  1.00 34.47           N
ATOM   4662  CA  HIS C 420     -13.857  27.738  52.258  1.00 36.75           C
ATOM   4663  C   HIS C 420     -12.385  27.324  52.155  1.00 35.34           C
ATOM   4664  O   HIS C 420     -12.081  26.132  52.272  1.00 28.48           O
ATOM   4665  CB  HIS C 420     -14.650  26.926  51.225  1.00 37.80           C
ATOM   4666  CG  HIS C 420     -16.120  27.220  51.184  1.00 43.50           C
ATOM   4667  ND1 HIS C 420     -17.023  26.603  52.026  1.00 44.18           N
ATOM   4668  CD2 HIS C 420     -16.853  28.010  50.357  1.00 44.56           C
ATOM   4669  CE1 HIS C 420     -18.245  27.025  51.739  1.00 49.96           C
ATOM   4670  NE2 HIS C 420     -18.169  27.872  50.725  1.00 44.60           N
ATOM   4671  H   HIS C 420     -14.272  29.402  51.260  1.00 41.36           H
ATOM   4672  HA  HIS C 420     -14.185  27.488  53.138  1.00 44.09           H
ATOM   4673  HB2 HIS C 420     -14.553  25.984  51.435  1.00 45.36           H
ATOM   4674  HB3 HIS C 420     -14.284  27.103  50.344  1.00 45.36           H
ATOM   4675  HD1 HIS C 420     -16.820  26.042  52.645  1.00 53.01           H
ATOM   4676  HD2 HIS C 420     -16.525  28.550  49.673  1.00 53.47           H
ATOM   4677  HE1 HIS C 420     -19.028  26.767  52.172  1.00 59.95           H
ATOM   4678  N   ALA C 421     -11.478  28.275  51.915  1.00 40.44           N
ATOM   4679  CA  ALA C 421     -10.084  27.955  51.641  1.00 30.61           C
ATOM   4680  C   ALA C 421      -9.489  27.045  52.710  1.00 23.74           C
ATOM   4681  O   ALA C 421      -8.806  26.069  52.397  1.00 25.90           O
ATOM   4682  CB  ALA C 421      -9.267  29.248  51.524  1.00 32.50           C
ATOM   4683  H   ALA C 421     -11.649  29.116  51.894  1.00 48.53           H
ATOM   4684  HA  ALA C 421     -10.039  27.491  50.791  1.00 36.74           H
ATOM   4685  HB1 ALA C 421      -8.332  29.022  51.406  1.00 39.00           H
ATOM   4686  HB2 ALA C 421      -9.580  29.753  50.762  1.00 39.00           H
ATOM   4687  HB3 ALA C 421      -9.380  29.760  52.342  1.00 39.00           H
ATOM   4688  N   GLY C 422      -9.732  27.343  53.980  1.00 25.90           N
ATOM   4689  CA  GLY C 422      -9.176  26.513  55.038  1.00 26.77           C
ATOM   4690  C   GLY C 422      -9.681  25.082  55.021  1.00 29.79           C
ATOM   4691  O   GLY C 422      -8.926  24.136  55.257  1.00 23.85           O
ATOM   4692  H   GLY C 422     -10.203  28.011  54.245  1.00 31.08           H
ATOM   4693  HA2 GLY C 422      -8.208  26.501  54.956  1.00 32.12           H
ATOM   4694  HA3 GLY C 422      -9.413  26.899  55.895  1.00 32.12           H
ATOM   4695  N   GLU C 423     -10.978  24.905  54.803  1.00 28.95           N
ATOM   4696  CA  GLU C 423     -11.558  23.567  54.737  1.00 27.60           C
ATOM   4697  C   GLU C 423     -10.978  22.775  53.553  1.00 24.40           C
ATOM   4698  O   GLU C 423     -10.751  21.562  53.650  1.00 22.08           O
ATOM   4699  CB  GLU C 423     -13.073  23.717  54.616  1.00 37.36           C
ATOM   4700  CG  GLU C 423     -13.885  22.452  54.686  1.00 46.90           C
ATOM   4701  CD  GLU C 423     -15.272  22.654  54.087  1.00 52.29           C
ATOM   4702  OE1 GLU C 423     -15.983  21.642  53.870  1.00 60.38           O
ATOM   4703  OE2 GLU C 423     -15.631  23.826  53.801  1.00 53.36           O1-
ATOM   4704  H   GLU C 423     -11.545  25.539  54.688  1.00 34.74           H
ATOM   4705  HA  GLU C 423     -11.368  23.092  55.559  1.00 33.13           H
ATOM   4706  HB2 GLU C 423     -13.379  24.287  55.342  1.00 44.84           H
ATOM   4707  HB3 GLU C 423     -13.270  24.141  53.765  1.00 44.84           H
ATOM   4708  HG2 GLU C 423     -13.439  21.757  54.178  1.00 56.28           H
ATOM   4709  HG3 GLU C 423     -13.979  22.181  55.614  1.00 56.28           H
ATOM   4710  N   TYR C 424     -10.748  23.451  52.425  1.00 24.06           N
ATOM   4711  CA  TYR C 424     -10.137  22.796  51.271  1.00 23.55           C
ATOM   4712  C   TYR C 424      -8.673  22.477  51.522  1.00 21.67           C
ATOM   4713  O   TYR C 424      -8.172  21.485  51.003  1.00 19.51           O
ATOM   4714  CB  TYR C 424     -10.252  23.666  50.020  1.00 23.33           C
ATOM   4715  CG  TYR C 424     -11.667  23.947  49.537  1.00 21.13           C
ATOM   4716  CD1 TYR C 424     -11.894  24.846  48.498  1.00 26.62           C
ATOM   4717  CD2 TYR C 424     -12.751  23.333  50.102  1.00 25.69           C
ATOM   4718  CE1 TYR C 424     -13.169  25.103  48.037  1.00 29.04           C
ATOM   4719  CE2 TYR C 424     -14.048  23.591  49.651  1.00 27.08           C
ATOM   4720  CZ  TYR C 424     -14.248  24.484  48.640  1.00 28.48           C
ATOM   4721  OH  TYR C 424     -15.528  24.762  48.181  1.00 33.42           O
ATOM   4722  H   TYR C 424     -10.933  24.277  52.304  1.00 28.87           H
ATOM   4723  HA  TYR C 424     -10.594  21.952  51.100  1.00 28.26           H
ATOM   4724  HB2 TYR C 424      -9.820  24.514  50.210  1.00 28.00           H
ATOM   4725  HB3 TYR C 424      -9.788  23.219  49.295  1.00 28.00           H
ATOM   4726  HD1 TYR C 424     -11.176  25.269  48.092  1.00 31.95           H
ATOM   4727  HD2 TYR C 424     -12.620  22.733  50.796  1.00 30.82           H
ATOM   4728  HE1 TYR C 424     -13.297  25.712  47.346  1.00 34.85           H
ATOM   4729  HE2 TYR C 424     -14.769  23.167  50.059  1.00 32.50           H
ATOM   4730  HH  TYR C 424     -16.094  24.406  48.687  1.00 40.10           H
ATOM   4731  N   GLY C 425      -7.964  23.315  52.292  1.00 20.97           N
ATOM   4732  CA  GLY C 425      -6.593  22.999  52.643  1.00 22.06           C
ATOM   4733  C   GLY C 425      -6.476  21.718  53.445  1.00 20.66           C
ATOM   4734  O   GLY C 425      -5.592  20.902  53.202  1.00 20.43           O
ATOM   4735  H   GLY C 425      -8.255  24.053  52.612  1.00 25.17           H
ATOM   4736  HA2 GLY C 425      -6.065  22.905  51.838  1.00 26.47           H
ATOM   4737  HA3 GLY C 425      -6.227  23.733  53.166  1.00 26.47           H
ATOM   4738  N   ALA C 426      -7.342  21.556  54.447  1.00 20.44           N
ATOM   4739  CA  ALA C 426      -7.380  20.342  55.250  1.00 19.62           C
ATOM   4740  C   ALA C 426      -7.720  19.129  54.384  1.00 18.04           C
ATOM   4741  O   ALA C 426      -7.114  18.069  54.524  1.00 19.32           O
ATOM   4742  CB  ALA C 426      -8.406  20.512  56.364  1.00 21.43           C
ATOM   4743  H   ALA C 426      -7.925  22.139  54.681  1.00 24.53           H
ATOM   4744  HA  ALA C 426      -6.511  20.206  55.669  1.00 23.54           H
ATOM   4745  HB1 ALA C 426      -8.413  19.726  56.934  1.00 25.71           H
ATOM   4746  HB2 ALA C 426      -8.170  21.296  56.881  1.00 25.71           H
ATOM   4747  HB3 ALA C 426      -9.281  20.639  55.966  1.00 25.71           H
ATOM   4748  N   GLU C 427      -8.714  19.261  53.504  1.00 19.41           N
ATOM   4749  CA  GLU C 427      -9.079  18.135  52.643  1.00 16.14           C
ATOM   4750  C   GLU C 427      -7.909  17.728  51.762  1.00 14.67           C
ATOM   4751  O   GLU C 427      -7.662  16.535  51.559  1.00 17.16           O
ATOM   4752  CB  GLU C 427     -10.293  18.501  51.779  1.00 19.00           C
ATOM   4753  CG  GLU C 427     -10.728  17.376  50.916  1.00 18.25           C
ATOM   4754  CD  GLU C 427     -11.934  17.709  50.116  1.00 24.05           C
ATOM   4755  OE1 GLU C 427     -11.955  17.263  48.973  1.00 20.43           O
ATOM   4756  OE2 GLU C 427     -12.836  18.435  50.603  1.00 21.36           O1-
ATOM   4757  H   GLU C 427      -9.170  19.980  53.380  1.00 23.29           H
ATOM   4758  HA  GLU C 427      -9.301  17.370  53.193  1.00 19.37           H
ATOM   4759  HB2 GLU C 427     -11.043  18.727  52.360  1.00 22.80           H
ATOM   4760  HB3 GLU C 427     -10.082  19.246  51.192  1.00 22.80           H
ATOM   4761  HG2 GLU C 427     -10.011  17.131  50.303  1.00 21.90           H
ATOM   4762  HG3 GLU C 427     -10.952  16.610  51.473  1.00 21.90           H
ATOM   4763  N   ALA C 428      -7.168  18.710  51.255  1.00 17.11           N
ATOM   4764  CA  ALA C 428      -6.032  18.408  50.382  1.00 17.07           C
ATOM   4765  C   ALA C 428      -4.948  17.663  51.134  1.00 17.14           C
ATOM   4766  O   ALA C 428      -4.369  16.713  50.598  1.00 18.30           O
ATOM   4767  CB  ALA C 428      -5.466  19.699  49.765  1.00 20.77           C
ATOM   4768  H   ALA C 428      -7.301  19.547  51.405  1.00 20.53           H
ATOM   4769  HA  ALA C 428      -6.326  17.828  49.658  1.00 20.49           H
ATOM   4770  HB1 ALA C 428      -4.713  19.479  49.196  1.00 24.93           H
ATOM   4771  HB2 ALA C 428      -6.150  20.137  49.237  1.00 24.93           H
ATOM   4772  HB3 ALA C 428      -5.178  20.290  50.477  1.00 24.93           H
ATOM   4773  N   LEU C 429      -4.659  18.077  52.380  1.00 16.28           N
ATOM   4774  CA  LEU C 429      -3.697  17.353  53.206  1.00 17.40           C
ATOM   4775  C   LEU C 429      -4.153  15.923  53.464  1.00 17.11           C
ATOM   4776  O   LEU C 429      -3.358  14.981  53.381  1.00 15.88           O
ATOM   4777  CB  LEU C 429      -3.489  18.081  54.535  1.00 17.98           C
ATOM   4778  CG  LEU C 429      -2.817  19.421  54.492  1.00 19.48           C
ATOM   4779  CD1 LEU C 429      -2.923  20.120  55.832  1.00 21.95           C
ATOM   4780  CD2 LEU C 429      -1.383  19.288  54.071  1.00 19.43           C
ATOM   4781  H   LEU C 429      -4.999  18.774  52.752  1.00 19.53           H
ATOM   4782  HA  LEU C 429      -2.848  17.319  52.740  1.00 20.88           H
ATOM   4783  HB2 LEU C 429      -4.358  18.222  54.948  1.00 21.57           H
ATOM   4784  HB3 LEU C 429      -2.943  17.518  55.107  1.00 21.57           H
ATOM   4785  HG  LEU C 429      -3.264  19.977  53.837  1.00 23.38           H
[truncated: 408,878 more chars]
