# Supplementary material for: High-throughput quantum-mechanics/molecular-mechanics (ONIOM) macromolecular crystallographic refinement with PHENIX/DivCon: the impact of mixed Hamiltonian methods on ligand and protein structure
Source: Acta Crystallogr D Struct Biol. 2018 Oct 29;74(Pt 11):1063–77. doi: 10.1107/S2059798318012913 (PMC6213575; doi:10.1107/S2059798318012913)
Supplement: Supplementary file 3 [file d-74-01063-sup3.gz › results_regionQM/1GKC-H_refine_001.pdb]

REMARK Date 2017-01-10 Time 23:49:51 EST -0500 (1484110191.53 s)
REMARK PHENIX refinement
REMARK 
REMARK ****************** INPUT FILES AND LABELS ******************************
REMARK Reflections:
REMARK   file name      : 1GKC.sf
REMARK   labels         : ['r1gkcsf,wavelength_id=1,_refln.F_meas_au,_refln.F_meas_sigma_au']
REMARK R-free flags:
REMARK   file name      : 1GKC.sf
REMARK   label          : r1gkcsf,wavelength_id=1,_refln.status
REMARK   test_flag_value: 0
REMARK Model file name(s): 
REMARK   /scratch/oleg/2711129.gondor.quantumbioinc.com/1GKC-H.pdb
REMARK 
REMARK ******************** REFINEMENT SUMMARY: QUICK FACTS *******************
REMARK Start: r_work = 0.2029 r_free = 0.2273 bonds = 0.010 angles = 1.382
REMARK Final: r_work = 0.1791 r_free = 0.2296 bonds = 0.015 angles = 1.693
REMARK ************************************************************************
REMARK 
REMARK ****************** REFINEMENT STATISTICS STEP BY STEP ******************
REMARK leading digit, like 1_, means number of macro-cycle                     
REMARK 0    : statistics at the very beginning when nothing is done yet        
REMARK 1_bss: bulk solvent correction and/or (anisotropic) scaling             
REMARK 1_xyz: refinement of coordinates                                        
REMARK 1_adp: refinement of ADPs (Atomic Displacement Parameters)              
REMARK 1_occ: refinement of occupancies                                        
REMARK ------------------------------------------------------------------------
REMARK  stage       r-work r-free bonds angles b_min b_max b_ave n_water shift
REMARK       0    : 0.3562 0.3485 0.010  1.38   1.0  99.9  26.7 360      0.000
REMARK       1_bss: 0.2029 0.2273 0.010  1.38   1.0  99.9  26.7 360      0.000
REMARK 1_settarget: 0.2029 0.2273 0.010  1.38   1.0  99.9  26.7 360      0.000
REMARK       1_nqh: 0.2030 0.2277 0.010  1.38   1.0  99.9  26.7 360      0.002
REMARK    1_weight: 0.2030 0.2277 0.010  1.38   1.0  99.9  26.7 360      0.002
REMARK    1_checkH: 0.2033 0.2277 0.010  1.38   1.0  99.9  26.7 360      0.385
REMARK    1_xyzrec: 0.1908 0.2338 0.016  1.63   1.0  99.9  26.7 360      0.466
REMARK    1_checkH: 0.1908 0.2338 0.016  1.63   1.0  99.9  26.7 360      0.466
REMARK       1_adp: 0.1817 0.2347 0.016  1.63   3.0  94.9  27.1 360      0.466
REMARK   1_regHadp: 0.1812 0.2347 0.016  1.63   3.0  94.9  27.1 360      0.466
REMARK       2_bss: 0.1806 0.2338 0.016  1.63   3.0  94.9  27.1 360      0.466
REMARK 2_settarget: 0.1806 0.2338 0.016  1.63   3.0  94.9  27.1 360      0.466
REMARK 2_updatecdl: 0.1806 0.2338 0.016  1.63   3.0  94.9  27.1 360      0.466
REMARK       2_nqh: 0.1806 0.2338 0.016  1.63   3.0  94.9  27.1 360      0.466
REMARK    2_weight: 0.1806 0.2338 0.016  1.63   3.0  94.9  27.1 360      0.466
REMARK    2_checkH: 0.1806 0.2338 0.016  1.63   3.0  94.9  27.1 360      0.466
REMARK    2_xyzrec: 0.1813 0.2296 0.015  1.69   3.0  94.9  27.1 360      0.485
REMARK    2_checkH: 0.1813 0.2296 0.015  1.69   3.0  94.9  27.1 360      0.485
REMARK       2_adp: 0.1803 0.2299 0.015  1.69   1.2  92.4  26.5 360      0.485
REMARK   2_regHadp: 0.1803 0.2297 0.015  1.69   1.2  92.4  26.5 360      0.485
REMARK       3_bss: 0.1796 0.2298 0.015  1.69   1.8  93.1  27.2 360      0.485
REMARK 3_settarget: 0.1796 0.2298 0.015  1.69   1.8  93.1  27.2 360      0.485
REMARK 3_updatecdl: 0.1796 0.2298 0.015  1.69   1.8  93.1  27.2 360      0.485
REMARK       3_nqh: 0.1796 0.2298 0.015  1.69   1.8  93.1  27.2 360      0.485
REMARK    3_weight: 0.1796 0.2298 0.015  1.69   1.8  93.1  27.2 360      0.485
REMARK    3_checkH: 0.1796 0.2298 0.015  1.69   1.8  93.1  27.2 360      0.485
REMARK    3_xyzrec: 0.1791 0.2299 0.015  1.69   1.8  93.1  27.2 360      0.486
REMARK    3_checkH: 0.1791 0.2299 0.015  1.69   1.8  93.1  27.2 360      0.486
REMARK       3_adp: 0.1792 0.2296 0.015  1.69   1.6  92.9  27.1 360      0.486
REMARK   3_regHadp: 0.1792 0.2297 0.015  1.69   1.6  92.9  27.1 360      0.486
REMARK         end: 0.1791 0.2296 0.015  1.69   1.6  92.9  27.1 360      0.486
REMARK ------------------------------------------------------------------------
REMARK MODEL CONTENT.
REMARK  ELEMENT        ATOM RECORD COUNT   OCCUPANCY SUM
REMARK        C                     1655         1655.00
REMARK        H                     2607         2607.00
REMARK        O                      542          542.00
REMARK        N                      428          428.00
REMARK     Ca2+                       10           10.00
REMARK        S                        4            4.00
REMARK     Zn2+                        4            4.00
REMARK      O1-                       47           47.00
REMARK    TOTAL                     5297         5297.00
REMARK -----------------------------------------------------------------------
REMARK r_free_flags.md5.hexdigest 8d289622f8e8f52581bbd4481fd6ae9b
REMARK 
REMARK ---------------------------------------------------------------
REMARK  Atom Name   Residue Name    Residue ID     Chain     Charge  
REMARK ---------------------------------------------------------------
REMARK      N            NFH           1448          A      -0.2029  
REMARK      CA           NFH           1448          A      -0.2301  
REMARK      C            NFH           1448          A       0.5772  
REMARK      O            NFH           1448          A      -0.5736  
REMARK      CB           NFH           1448          A      -0.3062  
REMARK     CB1           NFH           1448          A       0.2699  
REMARK      CG           NFH           1448          A       0.0303  
REMARK     CG1           NFH           1448          A       -0.544  
REMARK     CG2           NFH           1448          A      -0.5347  
REMARK     CG3           NFH           1448          A      -0.5417  
REMARK     CD1           NFH           1448          A      -0.5017  
REMARK     CD2           NFH           1448          A      -0.5128  
REMARK      C1           NFH           1448          A       0.5673  
REMARK     CA1           NFH           1448          A      -0.1293  
REMARK      CM           NFH           1448          A       0.4858  
REMARK      CN           NFH           1448          A      -0.1303  
REMARK     CN2           NFH           1448          A      -0.3036  
REMARK      N1           NFH           1448          A      -0.4652  
REMARK      N2           NFH           1448          A      -0.3968  
REMARK      O1           NFH           1448          A      -0.7401  
REMARK      OM           NFH           1448          A      -0.4485  
REMARK      ON           NFH           1448          A      -0.2726  
REMARK      H2           NFH           1448          A       0.3465  
REMARK      HA           NFH           1448          A       0.1628  
REMARK     HA1           NFH           1448          A       0.2359  
REMARK      HB           NFH           1448          A       0.1711  
REMARK      HG           NFH           1448          A       0.1197  
REMARK     HG1           NFH           1448          A       0.1857  
REMARK     HG2           NFH           1448          A       0.176   
REMARK     HG3           NFH           1448          A       0.1598  
REMARK     HD1           NFH           1448          A       0.152   
REMARK     HD2           NFH           1448          A       0.1594  
REMARK     H29           NFH           1448          A       0.1838  
REMARK     HBA           NFH           1448          A       0.1563  
REMARK      HM           NFH           1448          A       0.2614  
REMARK      HN           NFH           1448          A       0.1729  
REMARK     HN1           NFH           1448          A       0.2903  
REMARK     HN2           NFH           1448          A       0.1519  
REMARK     HNA           NFH           1448          A       0.2274  
REMARK     HON           NFH           1448          A       0.3438  
REMARK     HD1           NFH           1448          A       0.1528  
REMARK     HD1           NFH           1448          A       0.1438  
REMARK     HD2           NFH           1448          A       0.1327  
REMARK     HD2           NFH           1448          A       0.1651  
REMARK     HG1           NFH           1448          A        0.16   
REMARK     HG1           NFH           1448          A       0.1561  
REMARK     HG2           NFH           1448          A       0.1544  
REMARK     HG2           NFH           1448          A       0.1626  
REMARK     HG3           NFH           1448          A       0.1577  
REMARK     HG3           NFH           1448          A       0.1535  
REMARK     HN2           NFH           1448          A       0.166   
REMARK      N            NFH           1449          B      -0.2791  
REMARK      CA           NFH           1449          B      -0.2341  
REMARK      C            NFH           1449          B       0.5936  
REMARK      O            NFH           1449          B      -0.6284  
REMARK      CB           NFH           1449          B      -0.3043  
REMARK     CB1           NFH           1449          B       0.2628  
REMARK      CG           NFH           1449          B       0.0314  
REMARK     CG1           NFH           1449          B      -0.5409  
REMARK     CG2           NFH           1449          B      -0.5278  
REMARK     CG3           NFH           1449          B      -0.5473  
REMARK     CD1           NFH           1449          B      -0.5069  
REMARK     CD2           NFH           1449          B      -0.5081  
REMARK      C1           NFH           1449          B       0.5653  
REMARK     CA1           NFH           1449          B      -0.1222  
REMARK      CM           NFH           1449          B       0.4829  
REMARK      CN           NFH           1449          B       -0.09   
REMARK     CN2           NFH           1449          B      -0.3001  
REMARK      N1           NFH           1449          B       -0.465  
REMARK      N2           NFH           1449          B      -0.4097  
REMARK      O1           NFH           1449          B      -0.6928  
REMARK      OM           NFH           1449          B      -0.3873  
REMARK      ON           NFH           1449          B      -0.2379  
REMARK      H2           NFH           1449          B       0.3239  
REMARK      HA           NFH           1449          B        0.18   
REMARK     HA1           NFH           1449          B       0.2208  
REMARK      HB           NFH           1449          B       0.1598  
REMARK      HG           NFH           1449          B       0.1117  
REMARK     HG1           NFH           1449          B       0.1683  
REMARK     HG2           NFH           1449          B       0.1637  
REMARK     HG3           NFH           1449          B       0.1755  
REMARK     HD1           NFH           1449          B       0.1621  
REMARK     HD2           NFH           1449          B       0.1627  
REMARK     H29           NFH           1449          B       0.1758  
REMARK     HBA           NFH           1449          B       0.1666  
REMARK      HM           NFH           1449          B       0.2489  
REMARK      HN           NFH           1449          B       0.1477  
REMARK     HN1           NFH           1449          B       0.2978  
REMARK     HN2           NFH           1449          B       0.1642  
REMARK     HNA           NFH           1449          B       0.1987  
REMARK     HON           NFH           1449          B       0.3309  
REMARK     HD1           NFH           1449          B       0.1466  
REMARK     HD1           NFH           1449          B       0.1607  
REMARK     HD2           NFH           1449          B       0.1406  
REMARK     HD2           NFH           1449          B       0.1536  
REMARK     HG1           NFH           1449          B       0.1681  
REMARK     HG1           NFH           1449          B       0.1554  
REMARK     HG2           NFH           1449          B       0.1521  
REMARK     HG2           NFH           1449          B       0.1581  
REMARK     HG3           NFH           1449          B       0.1646  
REMARK     HG3           NFH           1449          B       0.1497  
REMARK     HN2           NFH           1449          B       0.167   
REMARK ---------------------------------------------------------------
REMARK IF THIS FILE IS FOR PDB DEPOSITION: REMOVE ALL FROM THIS LINE UP.
REMARK   3
REMARK   3 REFINEMENT.
REMARK   3   PROGRAM     : PHENIX (1.11.1_2575: ???)
REMARK   3   AUTHORS     : Adams,Afonine,Bunkoczi,Burnley,Chen,Dar,Davis,
REMARK   3               : Draizen,Echols,Gildea,Gros,Grosse-Kunstleve,Headd,
REMARK   3               : Hintze,Hung,Ioerger,Liebschner,McCoy,McKee,Moriarty,
REMARK   3               : Oeffner,Poon,Read,Richardson,Richardson,Sacchettini,
REMARK   3               : Sauter,Sobolev,Storoni,Terwilliger,Williams,Zwart
REMARK   3
REMARK   3  REFINEMENT TARGET : ML
REMARK   3  
REMARK   3  DATA USED IN REFINEMENT.
REMARK   3   RESOLUTION RANGE HIGH (ANGSTROMS) : 2.300   
REMARK   3   RESOLUTION RANGE LOW  (ANGSTROMS) : 51.516  
REMARK   3   MIN(FOBS/SIGMA_FOBS)              : 1.35  
REMARK   3   COMPLETENESS FOR RANGE        (%) : 88.31 
REMARK   3   NUMBER OF REFLECTIONS             : 17369     
REMARK   3   NUMBER OF REFLECTIONS (NON-ANOMALOUS) : 17369     
REMARK   3  
REMARK   3  FIT TO DATA USED IN REFINEMENT.
REMARK   3   R VALUE     (WORKING + TEST SET) : 0.1812
REMARK   3   R VALUE            (WORKING SET) : 0.1791
REMARK   3   FREE R VALUE                     : 0.2296
REMARK   3   FREE R VALUE TEST SET SIZE   (%) : 3.94  
REMARK   3   FREE R VALUE TEST SET COUNT      : 684       
REMARK   3  
REMARK   3  FIT TO DATA USED IN REFINEMENT (IN BINS).
REMARK   3   BIN  RESOLUTION RANGE  COMPL.    NWORK NFREE   RWORK  RFREE  CCWORK CCFREE
REMARK   3     1 51.5291 -  3.9325    0.90     3630   130  0.1569 0.1893   0.947  0.919
REMARK   3     2  3.9325 -  3.1215    0.91     3442   134  0.1635 0.2004   0.940  0.917
REMARK   3     3  3.1215 -  2.7269    0.91     3379   152  0.1972 0.2672   0.910  0.782
REMARK   3     4  2.7269 -  2.4776    0.87     3212   134  0.2157 0.2741   0.894  0.791
REMARK   3     5  2.4776 -  2.3000    0.83     3022   134  0.2253 0.3029   0.879  0.789
REMARK   3  
REMARK   3  BULK SOLVENT MODELLING.
REMARK   3   METHOD USED        : FLAT BULK SOLVENT MODEL
REMARK   3   SOLVENT RADIUS     : 1.11    
REMARK   3   SHRINKAGE RADIUS   : 0.90    
REMARK   3   GRID STEP FACTOR   : 4.00    
REMARK   3  
REMARK   3  ERROR ESTIMATES.
REMARK   3   COORDINATE ERROR (MAXIMUM-LIKELIHOOD BASED)     : 0.29    
REMARK   3   PHASE ERROR (DEGREES, MAXIMUM-LIKELIHOOD BASED) : 22.04   
REMARK   3  
REMARK   3  STRUCTURE FACTORS CALCULATION ALGORITHM : FFT
REMARK   3  
REMARK   3  RESTRAINTS LIBRARY
REMARK   3    GEOSTD + MON.LIB. + CDL v1.2
REMARK   3  
REMARK   3  DEVIATIONS FROM IDEAL VALUES.
REMARK   3                 RMSD     MAX  COUNT
REMARK   3   BOND      :  0.015   0.105   2647
REMARK   3   ANGLE     :  1.693  14.614   3614
REMARK   3   CHIRALITY :  0.072   0.274    358
REMARK   3   PLANARITY :  0.009   0.060    472
REMARK   3   DIHEDRAL  : 14.145 179.790   1463
REMARK   3   MIN NONBONDED DISTANCE : 1.879 
REMARK   3  
REMARK   3  MOLPROBITY STATISTICS.
REMARK   3   ALL-ATOM CLASHSCORE : 6.28
REMARK   3   RAMACHANDRAN PLOT:
REMARK   3     OUTLIERS : 0.00  %
REMARK   3     ALLOWED  : 3.22  %
REMARK   3     FAVORED  : 96.78 %
REMARK   3   ROTAMER OUTLIERS : 1.98 %
REMARK   3   CBETA DEVIATIONS : 2
REMARK   3   PEPTIDE PLANE:
REMARK   3     CIS-PROLINE     : 0
REMARK   3     CIS-GENERAL     : 0
REMARK   3     TWISTED PROLINE : 0
REMARK   3     TWISTED GENERAL : 0
REMARK   3  
REMARK   3  ATOMIC DISPLACEMENT PARAMETERS.
REMARK   3   WILSON B : 25.39
REMARK   3   RMS(B_ISO_OR_EQUIVALENT_BONDED) : 4.39
REMARK   3   ATOMS          NUMBER OF ATOMS
REMARK   3                    ISO.  ANISO. 
REMARK   3    ALL         :   5297       0
REMARK   3    ALL (NO H)  :   2690       0
REMARK   3    SOLVENT     :    120       0
REMARK   3    NON-SOLVENT :   2570       0
REMARK   3    HYDROGENS   :   2607       0
REMARK   3
REMARK   3
REMARK   3   OTHER REFINEMENT REMARKS:
REMARK   3   XRAY REFINEMENT USING QUANTUM MECHANICAL FUNCTIONAL
REMARK   3   PROGRAM      :QuantumBio DivCon 6 build-7.1.1-b4015.17
REMARK   3   AUTHORS      :BORBULEVYCH O.Y., PLUMLEY J., 
REMARK   3                :MARTIN, R.I., WESTERHOFF L.M. 
REMARK   3
REMARK   3   REFERENCE     :BORBULEVYCH O.Y., PLUMLEY J.A.,
REMARK   3                 :MARTIN, R.I., MERZ, K.M.,  WESTERHOFF L.M.
REMARK   3                 :ACTA CRYSTLLOGRAPHICA SECTION D, 2014, 
REMARK   3                 :V. D70, pp. 1233-1247
REMARK   3   QM METHOD(HAMILTONIAN): PM6
REMARK   3   REGION QM REFINEMENT: 
REMARK   3      MAIN/BUFFER QM REGION RADII (A): 3.0 / 2.5
REMARK   3      LIGAND / STRAIN ENERGY: NFH_A_1448 / 11.78 KCAL/MOLE
REMARK   3      LIGAND / STRAIN ENERGY: NFH_B_1449 / 10.35 KCAL/MOLE
REMARK   3
HELIX    1   1 ARG A  134  SER A  149  1               Generated by MOE   16
HELIX    2   2 LEU A  395  ALA A  406  1               Generated by MOE   12
HELIX    3   3 LYS A  433  LEU A  442  1               Generated by MOE   10
HELIX    4   4 ARG B  134  SER B  149  1               Generated by MOE   16
HELIX    5   5 LEU B  395  ALA B  406  1               Generated by MOE   12
HELIX    6   6 LYS B  433  LEU B  442  1               Generated by MOE   10
SHEET    1       ASN A 120  ILE A 125                  Generated by MOE
SHEET    2       THR A 155  ARG A 158                  Generated by MOE
SHEET    3       ILE A 166  GLY A 171                  Generated by MOE
SHEET    4       ALA A 189  ALA A 191                  Generated by MOE
SHEET    5       ALA A 202  ASP A 205                  Generated by MOE
SHEET    6       TRP A 210  SER A 211                  Generated by MOE
SHEET    7       TYR A 393  SER A 394                  Generated by MOE
SHEET    8       ASN B 120  ILE B 125                  Generated by MOE
SHEET    9       THR B 155  ARG B 158                  Generated by MOE
SHEET   10       ILE B 166  GLY B 171                  Generated by MOE
SHEET   11       ALA B 189  ALA B 191                  Generated by MOE
SHEET   12       ALA B 202  ASP B 205                  Generated by MOE
SHEET   13       TRP B 210  SER B 211                  Generated by MOE
SHEET   14       TYR B 393  SER B 394                  Generated by MOE
CRYST1   56.005   56.005  262.655  90.00  90.00  90.00 P 41 21 2
SCALE1      0.017856  0.000000  0.000000        0.00000
SCALE2      0.000000  0.017856  0.000000        0.00000
SCALE3      0.000000  0.000000  0.003807        0.00000
ATOM      1  N   PHE A 110      69.441  28.118 105.157  1.00 79.50           N
ATOM      2  CA  PHE A 110      68.198  27.481 105.587  1.00 76.60           C
ATOM      3  C   PHE A 110      67.016  28.319 105.125  1.00 78.68           C
ATOM      4  O   PHE A 110      65.986  28.399 105.821  1.00 79.09           O
ATOM      5  CB  PHE A 110      68.154  27.310 107.105  1.00 74.85           C
ATOM      6  CG  PHE A 110      69.070  26.233 107.615  1.00 76.93           C
ATOM      7  CD1 PHE A 110      70.451  26.314 107.422  1.00 75.84           C
ATOM      8  CD2 PHE A 110      68.552  25.140 108.289  1.00 71.17           C
ATOM      9  CE1 PHE A 110      71.293  25.331 107.892  1.00 70.80           C
ATOM     10  CE2 PHE A 110      69.388  24.148 108.769  1.00 69.65           C
ATOM     11  CZ  PHE A 110      70.762  24.243 108.569  1.00 70.23           C
ATOM     12  H1  PHE A 110      70.196  27.546 105.313  1.00 95.40           H
ATOM     13  H2  PHE A 110      69.557  28.952 105.620  1.00 95.40           H
ATOM     14  HA  PHE A 110      68.139  26.600 105.174  1.00 91.92           H
ATOM     15  HB2 PHE A 110      67.246  27.078 107.371  1.00 89.82           H
ATOM     16  HB3 PHE A 110      68.413  28.148 107.524  1.00 89.82           H
ATOM     17  HD1 PHE A 110      70.810  27.044 106.967  1.00 91.00           H
ATOM     18  HD2 PHE A 110      67.631  25.078 108.426  1.00 85.40           H
ATOM     19  HE1 PHE A 110      72.212  25.397 107.755  1.00 84.95           H
ATOM     20  HE2 PHE A 110      69.028  23.417 109.224  1.00 83.58           H
ATOM     21  HZ  PHE A 110      71.323  23.573 108.891  1.00 84.27           H
ATOM     22  N   GLU A 111      67.189  28.950 103.957  1.00 76.50           N
ATOM     23  CA  GLU A 111      66.141  29.727 103.302  1.00 73.58           C
ATOM     24  C   GLU A 111      66.039  29.264 101.855  1.00 70.01           C
ATOM     25  O   GLU A 111      67.058  29.085 101.176  1.00 69.68           O
ATOM     26  CB  GLU A 111      66.433  31.229 103.376  1.00 76.28           C
ATOM     27  CG  GLU A 111      66.811  31.764 104.791  1.00 83.34           C
ATOM     28  CD  GLU A 111      65.737  31.572 105.882  1.00 87.63           C
ATOM     29  OE1 GLU A 111      64.564  31.974 105.672  1.00 84.97           O
ATOM     30  OE2 GLU A 111      66.087  31.038 106.969  1.00 82.20           O1-
ATOM     31  H   GLU A 111      67.931  28.936 103.514  1.00 91.80           H
ATOM     32  HA  GLU A 111      65.286  29.563 103.733  1.00 88.29           H
ATOM     33  HB2 GLU A 111      67.199  31.395 102.804  1.00 91.54           H
ATOM     34  HB3 GLU A 111      65.666  31.722 103.047  1.00 91.54           H
ATOM     35  HG2 GLU A 111      67.610  31.303 105.094  1.00100.01           H
ATOM     36  HG3 GLU A 111      66.993  32.714 104.719  1.00100.01           H
ATOM     37  N   GLY A 112      64.808  29.028 101.401  1.00 66.58           N
ATOM     38  CA  GLY A 112      64.567  28.555 100.053  1.00 56.52           C
ATOM     39  C   GLY A 112      63.258  29.113  99.558  1.00 53.36           C
ATOM     40  O   GLY A 112      62.451  29.661 100.321  1.00 58.07           O
ATOM     41  H   GLY A 112      64.093  29.129 101.876  1.00 79.90           H
ATOM     42  HA2 GLY A 112      65.279  28.832  99.455  1.00 67.82           H
ATOM     43  HA3 GLY A 112      64.511  27.590 100.032  1.00 67.82           H
ATOM     44  N   ASP A 113      63.055  28.959  98.258  1.00 53.80           N
ATOM     45  CA  ASP A 113      61.870  29.473  97.580  1.00 52.50           C
ATOM     46  C   ASP A 113      61.120  28.343  96.895  1.00 41.40           C
ATOM     47  O   ASP A 113      60.572  28.512  95.805  1.00 40.17           O
ATOM     48  CB  ASP A 113      62.232  30.552  96.557  1.00 53.47           C
ATOM     49  CG  ASP A 113      62.810  31.804  97.192  1.00 53.56           C
ATOM     50  OD1 ASP A 113      62.117  32.460  98.020  1.00 50.35           O
ATOM     51  OD2 ASP A 113      63.975  32.108  96.847  1.00 48.30           O1-
ATOM     52  H   ASP A 113      63.598  28.538  97.734  1.00 64.56           H
ATOM     53  HA  ASP A 113      61.273  29.880  98.233  1.00 63.00           H
ATOM     54  HB2 ASP A 113      62.895  30.188  95.951  1.00 64.16           H
ATOM     55  HB3 ASP A 113      61.436  30.807  96.063  1.00 64.16           H
ATOM     56  N   LEU A 114      61.106  27.174  97.523  1.00 33.97           N
ATOM     57  CA  LEU A 114      60.380  26.027  97.026  1.00 30.27           C
ATOM     58  C   LEU A 114      59.266  25.660  97.983  1.00 28.02           C
ATOM     59  O   LEU A 114      59.380  25.857  99.193  1.00 30.41           O
ATOM     60  CB  LEU A 114      61.281  24.834  96.861  1.00 34.11           C
ATOM     61  CG  LEU A 114      62.410  24.988  95.868  1.00 38.58           C
ATOM     62  CD1 LEU A 114      63.147  23.664  95.790  1.00 35.45           C
ATOM     63  CD2 LEU A 114      61.904  25.434  94.465  1.00 35.04           C
ATOM     64  H   LEU A 114      61.510  27.025  98.267  1.00 40.76           H
ATOM     65  HA  LEU A 114      59.974  26.235  96.171  1.00 36.33           H
ATOM     66  HB2 LEU A 114      61.678  24.646  97.726  1.00 40.94           H
ATOM     67  HB3 LEU A 114      60.747  24.074  96.580  1.00 40.94           H
ATOM     68  HG  LEU A 114      63.022  25.666  96.203  1.00 46.30           H
ATOM     69 HD11 LEU A 114      63.876  23.749  95.156  1.00 42.54           H
ATOM     70 HD12 LEU A 114      63.491  23.451  96.671  1.00 42.54           H
ATOM     71 HD13 LEU A 114      62.531  22.973  95.499  1.00 42.54           H
ATOM     72 HD21 LEU A 114      62.655  25.501  93.854  1.00 42.05           H
ATOM     73 HD22 LEU A 114      61.271  24.781  94.138  1.00 42.05           H
ATOM     74 HD23 LEU A 114      61.469  26.297  94.543  1.00 42.05           H
ATOM     75  N   LYS A 115      58.190  25.109  97.428  1.00 22.25           N
ATOM     76  CA  LYS A 115      57.108  24.566  98.214  1.00 23.61           C
ATOM     77  C   LYS A 115      56.967  23.101  97.867  1.00 23.22           C
ATOM     78  O   LYS A 115      57.649  22.592  96.982  1.00 23.22           O
ATOM     79  CB  LYS A 115      55.806  25.320  97.981  1.00 25.45           C
ATOM     80  CG  LYS A 115      55.144  25.100  96.614  1.00 30.77           C
ATOM     81  CD  LYS A 115      53.737  25.634  96.620  1.00 29.50           C
ATOM     82  CE  LYS A 115      52.999  25.252  95.340  1.00 31.59           C
ATOM     83  NZ  LYS A 115      51.577  25.729  95.402  1.00 33.65           N1+
ATOM     84  H   LYS A 115      58.072  25.015  96.586  1.00 26.69           H
ATOM     85  HA  LYS A 115      57.325  24.628  99.159  1.00 28.33           H
ATOM     86  HB2 LYS A 115      55.176  25.053  98.670  1.00 30.54           H
ATOM     87  HB3 LYS A 115      55.998  26.263  98.074  1.00 30.54           H
ATOM     88  HG2 LYS A 115      55.641  25.569  95.927  1.00 36.92           H
ATOM     89  HG3 LYS A 115      55.096  24.154  96.407  1.00 36.92           H
ATOM     90  HD2 LYS A 115      53.253  25.272  97.381  1.00 35.40           H
ATOM     91  HD3 LYS A 115      53.770  26.603  96.688  1.00 35.40           H
ATOM     92  HE2 LYS A 115      53.439  25.666  94.581  1.00 37.90           H
ATOM     93  HE3 LYS A 115      53.002  24.289  95.238  1.00 37.90           H
ATOM     94  HZ1 LYS A 115      51.144  25.342  96.080  1.00 40.38           H
ATOM     95  HZ2 LYS A 115      51.554  26.617  95.514  1.00 40.38           H
ATOM     96  HZ3 LYS A 115      51.165  25.522  94.636  1.00 40.38           H
ATOM     97  N   TRP A 116      56.094  22.423  98.594  1.00 21.92           N
ATOM     98  CA  TRP A 116      55.779  21.036  98.282  1.00 25.56           C
ATOM     99  C   TRP A 116      54.780  21.024  97.135  1.00 28.00           C
ATOM    100  O   TRP A 116      53.839  21.822  97.111  1.00 23.27           O
ATOM    101  CB  TRP A 116      55.185  20.289  99.498  1.00 24.07           C
ATOM    102  CG  TRP A 116      56.125  20.176 100.707  1.00 28.87           C
ATOM    103  CD1 TRP A 116      56.033  20.855 101.888  1.00 21.17           C
ATOM    104  CD2 TRP A 116      57.286  19.337 100.822  1.00 29.17           C
ATOM    105  NE1 TRP A 116      57.060  20.490 102.733  1.00 18.43           N
ATOM    106  CE2 TRP A 116      57.838  19.556 102.108  1.00 23.69           C
ATOM    107  CE3 TRP A 116      57.912  18.424  99.964  1.00 24.97           C
ATOM    108  CZ2 TRP A 116      58.985  18.902 102.550  1.00 24.77           C
ATOM    109  CZ3 TRP A 116      59.062  17.773 100.398  1.00 25.71           C
ATOM    110  CH2 TRP A 116      59.593  18.026 101.681  1.00 27.02           C
ATOM    111  H   TRP A 116      55.677  22.753  99.273  1.00 26.30           H
ATOM    112  HA  TRP A 116      56.584  20.567  98.007  1.00 30.68           H
ATOM    113  HB2 TRP A 116      54.373  20.743  99.785  1.00 28.88           H
ATOM    114  HB3 TRP A 116      54.954  19.390  99.223  1.00 28.88           H
ATOM    115  HD1 TRP A 116      55.360  21.465 102.093  1.00 25.40           H
ATOM    116  HE1 TRP A 116      57.185  20.791 103.528  1.00 22.12           H
ATOM    117  HE3 TRP A 116      57.560  18.270  99.120  1.00 29.96           H
ATOM    118  HZ2 TRP A 116      59.340  19.069 103.394  1.00 29.73           H
ATOM    119  HZ3 TRP A 116      59.483  17.161  99.835  1.00 30.86           H
ATOM    120  HH2 TRP A 116      60.358  17.569 101.959  1.00 32.42           H
ATOM    121  N   HIS A 117      54.981  20.110  96.189  1.00 23.91           N
ATOM    122  CA  HIS A 117      54.013  19.951  95.117  1.00 30.29           C
ATOM    123  C   HIS A 117      52.877  18.994  95.467  1.00 33.39           C
ATOM    124  O   HIS A 117      51.887  18.948  94.737  1.00 42.44           O
ATOM    125  CB  HIS A 117      54.719  19.482  93.864  1.00 21.54           C
ATOM    126  CG  HIS A 117      55.370  20.582  93.077  1.00 28.61           C
ATOM    127  ND1 HIS A 117      55.327  21.914  93.437  1.00 30.91           N
ATOM    128  CD2 HIS A 117      56.074  20.533  91.923  1.00 29.65           C
ATOM    129  CE1 HIS A 117      56.000  22.631  92.548  1.00 23.40           C
ATOM    130  NE2 HIS A 117      56.456  21.815  91.615  1.00 22.26           N
ATOM    131  H   HIS A 117      55.649  19.565  96.156  1.00 28.69           H
ATOM    132  HA  HIS A 117      53.600  20.806  94.919  1.00 36.35           H
ATOM    133  HB2 HIS A 117      54.062  19.043  93.295  1.00 25.85           H
ATOM    134  HB3 HIS A 117      55.405  18.846  94.123  1.00 25.85           H
ATOM    135  HD2 HIS A 117      56.268  19.768  91.451  1.00 35.58           H
ATOM    136  HE1 HIS A 117      56.120  23.555  92.551  1.00 28.08           H
ATOM    137  HE2 HIS A 117      56.920  22.042  90.928  1.00 26.72           H
ATOM    138  N   HIS A 118      52.972  18.249  96.564  1.00 30.01           N
ATOM    139  CA  HIS A 118      51.847  17.463  97.043  1.00 26.29           C
ATOM    140  C   HIS A 118      51.332  18.018  98.364  1.00 27.65           C
ATOM    141  O   HIS A 118      52.011  18.781  99.054  1.00 34.03           O
ATOM    142  CB  HIS A 118      52.238  15.995  97.186  1.00 25.48           C
ATOM    143  CG  HIS A 118      53.451  15.770  98.030  1.00 32.20           C
ATOM    144  ND1 HIS A 118      54.728  16.038  97.584  1.00 25.96           N
ATOM    145  CD2 HIS A 118      53.583  15.296  99.293  1.00 29.64           C
ATOM    146  CE1 HIS A 118      55.595  15.744  98.537  1.00 25.65           C
ATOM    147  NE2 HIS A 118      54.926  15.287  99.578  1.00 24.31           N
ATOM    148  H   HIS A 118      53.684  18.190  97.051  1.00 36.01           H
ATOM    149  HA  HIS A 118      51.118  17.515  96.406  1.00 31.55           H
ATOM    150  HB2 HIS A 118      52.426  15.646  96.298  1.00 30.58           H
ATOM    151  HB3 HIS A 118      51.490  15.510  97.582  1.00 30.58           H
ATOM    152  HD2 HIS A 118      52.893  15.015  99.856  1.00 35.57           H
ATOM    153  HE1 HIS A 118      56.523  15.842  98.485  1.00 30.78           H
ATOM    154  HE2 HIS A 118      55.273  15.029 100.319  1.00 29.18           H
ATOM    155  N   HIS A 119      50.094  17.657  98.689  1.00 27.14           N
ATOM    156  CA  HIS A 119      49.453  18.153  99.897  1.00 28.72           C
ATOM    157  C   HIS A 119      49.373  17.128 101.021  1.00 28.56           C
ATOM    158  O   HIS A 119      49.120  17.521 102.167  1.00 23.87           O
ATOM    159  CB  HIS A 119      48.031  18.607  99.611  1.00 26.35           C
ATOM    160  CG  HIS A 119      47.930  19.897  98.876  1.00 35.49           C
ATOM    161  ND1 HIS A 119      49.026  20.633  98.469  1.00 32.22           N
ATOM    162  CD2 HIS A 119      46.836  20.576  98.458  1.00 38.10           C
ATOM    163  CE1 HIS A 119      48.600  21.724  97.847  1.00 33.33           C
ATOM    164  NE2 HIS A 119      47.279  21.710  97.828  1.00 36.01           N
ATOM    165  H   HIS A 119      49.602  17.123  98.221  1.00 32.57           H
ATOM    166  HA  HIS A 119      49.954  18.915 100.229  1.00 34.47           H
ATOM    167  HB2 HIS A 119      47.582  18.739 100.462  1.00 31.62           H
ATOM    168  HB3 HIS A 119      47.573  17.908  99.108  1.00 31.62           H
ATOM    169  HD2 HIS A 119      45.951  20.317  98.590  1.00 45.72           H
ATOM    170  HE1 HIS A 119      49.129  22.393  97.476  1.00 40.00           H
ATOM    171  HE2 HIS A 119      46.769  22.307  97.475  1.00 43.21           H
ATOM    172  N   ASN A 120      49.501  15.838 100.716  1.00 26.76           N
ATOM    173  CA  ASN A 120      49.472  14.778 101.731  1.00 34.63           C
ATOM    174  C   ASN A 120      50.926  14.551 102.143  1.00 31.02           C
ATOM    175  O   ASN A 120      51.669  13.782 101.528  1.00 29.30           O
ATOM    176  CB  ASN A 120      48.779  13.504 101.220  1.00 44.80           C
ATOM    177  CG  ASN A 120      49.289  13.024  99.822  1.00 50.78           C
ATOM    178  OD1 ASN A 120      49.493  13.844  98.899  1.00 47.78           O
ATOM    179  ND2 ASN A 120      49.460  11.682  99.663  1.00 50.16           N
ATOM    180  H   ASN A 120      49.614  15.557  99.908  1.00 32.11           H
ATOM    181  HA  ASN A 120      48.966  15.076 102.507  1.00 41.56           H
ATOM    182  HB2 ASN A 120      48.918  12.777 101.854  1.00 53.75           H
ATOM    183  HB3 ASN A 120      47.828  13.675 101.120  1.00 53.75           H
ATOM    184 HD21 ASN A 120      49.760  11.367  98.915  1.00 60.19           H
ATOM    185 HD22 ASN A 120      49.274  11.133 100.312  1.00 60.19           H
ATOM    186  N   ILE A 121      51.354  15.269 103.197  1.00 31.72           N
ATOM    187  CA  ILE A 121      52.756  15.260 103.608  1.00 28.67           C
ATOM    188  C   ILE A 121      52.956  14.193 104.679  1.00 24.31           C
ATOM    189  O   ILE A 121      52.076  13.944 105.504  1.00 22.10           O
ATOM    190  CB  ILE A 121      53.181  16.661 104.095  1.00 26.52           C
ATOM    191  CG1 ILE A 121      53.033  17.663 102.949  1.00 33.81           C
ATOM    192  CG2 ILE A 121      54.622  16.625 104.634  1.00 26.79           C
ATOM    193  CD1 ILE A 121      53.489  19.043 103.275  1.00 40.00           C
ATOM    194  H   ILE A 121      50.839  15.761 103.684  1.00 38.06           H
ATOM    195  HA  ILE A 121      53.317  15.020 102.848  1.00 34.40           H
ATOM    196  HB  ILE A 121      52.594  16.935 104.820  1.00 31.82           H
ATOM    197 HG12 ILE A 121      53.550  17.356 102.188  1.00 40.58           H
ATOM    198 HG13 ILE A 121      52.092  17.722 102.717  1.00 40.58           H
ATOM    199 HG21 ILE A 121      54.868  17.502 104.966  1.00 32.15           H
ATOM    200 HG22 ILE A 121      54.670  15.987 105.363  1.00 32.15           H
ATOM    201 HG23 ILE A 121      55.217  16.354 103.919  1.00 32.15           H
ATOM    202 HD11 ILE A 121      53.340  19.619 102.510  1.00 48.00           H
ATOM    203 HD12 ILE A 121      52.973  19.361 104.038  1.00 48.00           H
ATOM    204 HD13 ILE A 121      54.433  19.025 103.501  1.00 48.00           H
ATOM    205  N   THR A 122      54.122  13.550 104.657  1.00 16.37           N
ATOM    206  CA  THR A 122      54.450  12.524 105.632  1.00 25.61           C
ATOM    207  C   THR A 122      55.624  12.935 106.530  1.00 20.41           C
ATOM    208  O   THR A 122      56.495  13.735 106.152  1.00 15.73           O
ATOM    209  CB  THR A 122      54.775  11.167 104.931  1.00 29.03           C
ATOM    210  OG1 THR A 122      55.994  11.261 104.177  1.00 19.18           O
ATOM    211  CG2 THR A 122      53.618  10.760 104.014  1.00 23.40           C
ATOM    212  H   THR A 122      54.738  13.700 104.071  1.00 19.64           H
ATOM    213  HA  THR A 122      53.673  12.403 106.206  1.00 30.73           H
ATOM    214  HB  THR A 122      54.888  10.471 105.604  1.00 34.83           H
ATOM    215  HG1 THR A 122      55.976  10.729 103.530  1.00 23.01           H
ATOM    216 HG21 THR A 122      53.826   9.921 103.574  1.00 28.08           H
ATOM    217 HG22 THR A 122      52.801  10.651 104.530  1.00 28.08           H
ATOM    218 HG23 THR A 122      53.477  11.441 103.343  1.00 28.08           H
ATOM    219  N   TYR A 123      55.647  12.359 107.728  1.00 19.39           N
ATOM    220  CA  TYR A 123      56.719  12.648 108.666  1.00 17.85           C
ATOM    221  C   TYR A 123      57.065  11.397 109.459  1.00 16.64           C
ATOM    222  O   TYR A 123      56.221  10.547 109.745  1.00 16.22           O
ATOM    223  CB  TYR A 123      56.377  13.804 109.609  1.00 10.46           C
ATOM    224  CG  TYR A 123      55.311  13.529 110.641  1.00 13.82           C
ATOM    225  CD1 TYR A 123      53.984  13.739 110.349  1.00 17.68           C
ATOM    226  CD2 TYR A 123      55.636  13.098 111.935  1.00 18.82           C
ATOM    227  CE1 TYR A 123      52.993  13.513 111.284  1.00 18.45           C
ATOM    228  CE2 TYR A 123      54.651  12.877 112.875  1.00 14.45           C
ATOM    229  CZ  TYR A 123      53.326  13.089 112.552  1.00 14.02           C
ATOM    230  OH  TYR A 123      52.315  12.891 113.479  1.00 20.86           O
ATOM    231  H   TYR A 123      55.061  11.796 108.024  1.00 23.26           H
ATOM    232  HA  TYR A 123      57.508  12.899 108.172  1.00 21.42           H
ATOM    233  HB2 TYR A 123      57.180  14.039 110.096  1.00 12.56           H
ATOM    234  HB3 TYR A 123      56.099  14.565 109.086  1.00 12.56           H
ATOM    235  HD1 TYR A 123      53.750  14.030 109.497  1.00 21.22           H
ATOM    236  HD2 TYR A 123      56.527  12.957 112.169  1.00 22.59           H
ATOM    237  HE1 TYR A 123      52.101  13.664 111.055  1.00 22.13           H
ATOM    238  HE2 TYR A 123      54.889  12.592 113.727  1.00 17.34           H
ATOM    239  HH  TYR A 123      51.582  13.158 113.178  1.00 25.03           H
ATOM    240  N   TRP A 124      58.335  11.311 109.783  1.00 12.21           N
ATOM    241  CA  TRP A 124      58.917  10.213 110.509  1.00 17.96           C
ATOM    242  C   TRP A 124      59.637  10.782 111.727  1.00 16.67           C
ATOM    243  O   TRP A 124      60.546  11.601 111.593  1.00 11.56           O
ATOM    244  CB  TRP A 124      59.871   9.456 109.595  1.00 24.19           C
ATOM    245  CG  TRP A 124      60.601   8.356 110.238  1.00 18.29           C
ATOM    246  CD1 TRP A 124      60.127   7.477 111.173  1.00 21.38           C
ATOM    247  CD2 TRP A 124      61.955   8.003 109.996  1.00 21.37           C
ATOM    248  NE1 TRP A 124      61.123   6.588 111.522  1.00 22.63           N
ATOM    249  CE2 TRP A 124      62.256   6.897 110.813  1.00 24.00           C
ATOM    250  CE3 TRP A 124      62.952   8.511 109.155  1.00 25.19           C
ATOM    251  CZ2 TRP A 124      63.504   6.293 110.808  1.00 20.85           C
ATOM    252  CZ3 TRP A 124      64.192   7.920 109.174  1.00 28.85           C
ATOM    253  CH2 TRP A 124      64.457   6.818 109.990  1.00 23.32           C
ATOM    254  H   TRP A 124      58.914  11.911 109.578  1.00 14.65           H
ATOM    255  HA  TRP A 124      58.228   9.602 110.812  1.00 21.55           H
ATOM    256  HB2 TRP A 124      59.352   9.066 108.874  1.00 29.03           H
ATOM    257  HB3 TRP A 124      60.519  10.080 109.230  1.00 29.03           H
ATOM    258  HD1 TRP A 124      59.260   7.473 111.521  1.00 25.65           H
ATOM    259  HE1 TRP A 124      61.045   5.948 112.093  1.00 27.16           H
ATOM    260  HE3 TRP A 124      62.781   9.244 108.608  1.00 30.23           H
ATOM    261  HZ2 TRP A 124      63.686   5.566 111.357  1.00 25.02           H
ATOM    262  HZ3 TRP A 124      64.862   8.253 108.615  1.00 34.62           H
ATOM    263  HH2 TRP A 124      65.307   6.436 109.972  1.00 27.99           H
ATOM    264  N   ILE A 125      59.220  10.354 112.913  1.00 14.79           N
ATOM    265  CA  ILE A 125      59.924  10.688 114.146  1.00 14.85           C
ATOM    266  C   ILE A 125      61.049   9.667 114.273  1.00 13.79           C
ATOM    267  O   ILE A 125      60.810   8.530 114.636  1.00 19.08           O
ATOM    268  CB  ILE A 125      58.990  10.665 115.353  1.00 15.23           C
ATOM    269  CG1 ILE A 125      57.859  11.669 115.135  1.00 18.35           C
ATOM    270  CG2 ILE A 125      59.743  11.043 116.630  1.00 15.97           C
ATOM    271  CD1 ILE A 125      56.744  11.530 116.118  1.00 18.82           C
ATOM    272  H   ILE A 125      58.527   9.855 113.020  1.00 17.75           H
ATOM    273  HA  ILE A 125      60.293  11.585 114.074  1.00 17.82           H
ATOM    274  HB  ILE A 125      58.622   9.770 115.441  1.00 18.28           H
ATOM    275 HG12 ILE A 125      58.208  12.570 115.206  1.00 22.02           H
ATOM    276 HG13 ILE A 125      57.478  11.527 114.253  1.00 22.02           H
ATOM    277 HG21 ILE A 125      59.126  10.991 117.373  1.00 19.16           H
ATOM    278 HG22 ILE A 125      60.478  10.428 116.774  1.00 19.16           H
ATOM    279 HG23 ILE A 125      60.086  11.947 116.549  1.00 19.16           H
ATOM    280 HD11 ILE A 125      56.041  12.162 115.896  1.00 22.58           H
ATOM    281 HD12 ILE A 125      56.407  10.622 116.073  1.00 22.58           H
ATOM    282 HD13 ILE A 125      57.083  11.704 117.013  1.00 22.58           H
ATOM    283  N   GLN A 126      62.267  10.053 113.921  1.00 14.04           N
ATOM    284  CA  GLN A 126      63.353   9.089 113.829  1.00 17.67           C
ATOM    285  C   GLN A 126      63.812   8.668 115.220  1.00 16.80           C
ATOM    286  O   GLN A 126      64.027   7.483 115.476  1.00 14.97           O
ATOM    287  CB  GLN A 126      64.526   9.682 113.026  1.00 14.63           C
ATOM    288  CG  GLN A 126      65.820   8.849 113.053  1.00 20.61           C
ATOM    289  CD  GLN A 126      67.059   9.588 112.502  1.00 18.77           C
ATOM    290  OE1 GLN A 126      68.178   9.540 113.079  1.00 19.12           O
ATOM    291  NE2 GLN A 126      66.871  10.251 111.415  1.00 26.08           N
ATOM    292  H   GLN A 126      62.495  10.857 113.730  1.00 16.84           H
ATOM    293  HA  GLN A 126      63.042   8.300 113.357  1.00 21.20           H
ATOM    294  HB2 GLN A 126      64.261   9.775 112.101  1.00 17.55           H
ATOM    295  HB3 GLN A 126      64.737  10.556 113.390  1.00 17.55           H
ATOM    296  HG2 GLN A 126      66.020   8.616 113.973  1.00 24.73           H
ATOM    297  HG3 GLN A 126      65.686   8.046 112.529  1.00 24.73           H
ATOM    298 HE21 GLN A 126      66.076  10.298 111.072  1.00 31.30           H
ATOM    299 HE22 GLN A 126      67.539  10.638 111.030  1.00 31.30           H
ATOM    300  N   ASN A 127      64.012   9.637 116.114  1.00 20.81           N
ATOM    301  CA  ASN A 127      64.517   9.395 117.465  1.00 16.46           C
ATOM    302  C   ASN A 127      63.938  10.449 118.395  1.00 19.09           C
ATOM    303  O   ASN A 127      63.290  11.403 117.952  1.00 14.08           O
ATOM    304  CB  ASN A 127      66.043   9.375 117.505  1.00 14.80           C
ATOM    305  CG  ASN A 127      66.651  10.698 117.156  1.00 20.77           C
ATOM    306  OD1 ASN A 127      65.986  11.715 117.219  1.00 22.06           O
ATOM    307  ND2 ASN A 127      67.927  10.693 116.772  1.00 22.10           N
ATOM    308  H   ASN A 127      63.851  10.467 115.945  1.00 24.97           H
ATOM    309  HA  ASN A 127      64.212   8.532 117.784  1.00 19.75           H
ATOM    310  HB2 ASN A 127      66.331   9.135 118.400  1.00 17.76           H
ATOM    311  HB3 ASN A 127      66.372   8.722 116.867  1.00 17.76           H
ATOM    312 HD21 ASN A 127      68.320  11.434 116.594  1.00 26.51           H
ATOM    313 HD22 ASN A 127      68.348   9.949 116.686  1.00 26.51           H
ATOM    314  N   TYR A 128      64.182  10.260 119.704  1.00 18.22           N
ATOM    315  CA  TYR A 128      63.536  11.022 120.772  1.00 14.29           C
ATOM    316  C   TYR A 128      64.524  11.722 121.681  1.00 11.10           C
ATOM    317  O   TYR A 128      65.674  11.319 121.824  1.00 17.19           O
ATOM    318  CB  TYR A 128      62.645  10.110 121.648  1.00 17.85           C
ATOM    319  CG  TYR A 128      61.437   9.591 120.903  1.00 13.64           C
ATOM    320  CD1 TYR A 128      61.487   8.410 120.179  1.00 13.79           C
ATOM    321  CD2 TYR A 128      60.259  10.307 120.911  1.00 13.00           C
ATOM    322  CE1 TYR A 128      60.381   7.967 119.492  1.00 16.40           C
ATOM    323  CE2 TYR A 128      59.180   9.879 120.250  1.00 17.86           C
ATOM    324  CZ  TYR A 128      59.236   8.716 119.528  1.00 16.62           C
ATOM    325  OH  TYR A 128      58.109   8.372 118.886  1.00 13.21           O
ATOM    326  H   TYR A 128      64.725   9.659 119.989  1.00 21.87           H
ATOM    327  HA  TYR A 128      62.987  11.719 120.377  1.00 17.15           H
ATOM    328  HB2 TYR A 128      63.156   9.355 121.981  1.00 21.43           H
ATOM    329  HB3 TYR A 128      62.320  10.636 122.394  1.00 21.43           H
ATOM    330  HD1 TYR A 128      62.277   7.918 120.155  1.00 16.55           H
ATOM    331  HD2 TYR A 128      60.199  11.099 121.397  1.00 15.60           H
ATOM    332  HE1 TYR A 128      60.422   7.178 119.001  1.00 19.69           H
ATOM    333  HE2 TYR A 128      58.390  10.379 120.278  1.00 21.43           H
ATOM    334  HH  TYR A 128      57.501   8.932 119.054  1.00 15.85           H
ATOM    335  N   SER A 129      64.041  12.780 122.312  1.00 15.91           N
ATOM    336  CA  SER A 129      64.749  13.411 123.417  1.00 20.35           C
ATOM    337  C   SER A 129      64.599  12.582 124.685  1.00 22.23           C
ATOM    338  O   SER A 129      63.635  11.837 124.853  1.00 24.44           O
ATOM    339  CB  SER A 129      64.206  14.796 123.696  1.00 15.69           C
ATOM    340  OG  SER A 129      64.790  15.317 124.869  1.00 16.76           O
ATOM    341  H   SER A 129      63.285  13.147 122.122  1.00 19.09           H
ATOM    342  HA  SER A 129      65.693  13.501 123.202  1.00 24.42           H
ATOM    343  HB2 SER A 129      64.439  15.365 122.951  1.00 18.83           H
ATOM    344  HB3 SER A 129      63.244  14.749 123.801  1.00 18.83           H
ATOM    345  HG  SER A 129      65.616  15.428 124.751  1.00 20.11           H
ATOM    346  N   GLU A 130      65.534  12.754 125.611  1.00 24.34           N
ATOM    347  CA  GLU A 130      65.435  12.041 126.879  1.00 29.15           C
ATOM    348  C   GLU A 130      64.555  12.757 127.901  1.00 23.90           C
ATOM    349  O   GLU A 130      64.137  12.129 128.874  1.00 27.67           O
ATOM    350  CB  GLU A 130      66.847  11.808 127.453  1.00 35.76           C
ATOM    351  CG  GLU A 130      67.828  11.122 126.440  1.00 40.40           C
ATOM    352  CD  GLU A 130      69.206  10.774 127.053  1.00 40.57           C
ATOM    353  OE1 GLU A 130      69.272  10.636 128.296  1.00 49.02           O
ATOM    354  OE2 GLU A 130      70.214  10.640 126.321  1.00 25.14           O1-
ATOM    355  H   GLU A 130      66.219  13.271 125.530  1.00 29.20           H
ATOM    356  HA  GLU A 130      65.040  11.167 126.718  1.00 34.98           H
ATOM    357  HB2 GLU A 130      67.224  12.669 127.699  1.00 42.91           H
ATOM    358  HB3 GLU A 130      66.782  11.250 128.241  1.00 42.91           H
ATOM    359  HG2 GLU A 130      67.416  10.289 126.160  1.00 48.49           H
ATOM    360  HG3 GLU A 130      67.957  11.701 125.669  1.00 48.49           H
ATOM    361  N   ASP A 131      64.209  14.027 127.672  1.00 18.86           N
ATOM    362  CA  ASP A 131      63.544  14.851 128.683  1.00 17.62           C
ATOM    363  C   ASP A 131      62.053  14.595 128.838  1.00 22.10           C
ATOM    364  O   ASP A 131      61.444  15.094 129.793  1.00 20.17           O
ATOM    365  CB  ASP A 131      63.715  16.327 128.336  1.00 21.43           C
ATOM    366  CG  ASP A 131      65.154  16.703 128.145  1.00 22.26           C
ATOM    367  OD1 ASP A 131      66.023  16.010 128.704  1.00 24.49           O
ATOM    368  OD2 ASP A 131      65.414  17.692 127.446  1.00 16.67           O1-
ATOM    369  H   ASP A 131      64.370  14.435 126.927  1.00 22.63           H
ATOM    370  HA  ASP A 131      63.957  14.683 129.541  1.00 21.14           H
ATOM    371  HB2 ASP A 131      63.232  16.528 127.518  1.00 25.71           H
ATOM    372  HB3 ASP A 131      63.366  16.870 129.060  1.00 25.71           H
ATOM    373  N   LEU A 132      61.427  13.920 127.891  1.00 24.30           N
ATOM    374  CA  LEU A 132      59.988  13.777 127.933  1.00 16.14           C
ATOM    375  C   LEU A 132      59.607  12.353 127.516  1.00 17.74           C
ATOM    376  O   LEU A 132      60.289  11.742 126.694  1.00 20.05           O
ATOM    377  CB  LEU A 132      59.304  14.789 127.005  1.00 22.81           C
ATOM    378  CG  LEU A 132      59.425  16.277 127.373  1.00 13.97           C
ATOM    379  CD1 LEU A 132      58.977  17.147 126.267  1.00 15.99           C
ATOM    380  CD2 LEU A 132      58.571  16.572 128.571  1.00 16.76           C
ATOM    381  H   LEU A 132      61.815  13.555 127.210  1.00 29.16           H
ATOM    382  HA  LEU A 132      59.678  13.932 128.839  1.00 19.37           H
ATOM    383  HB2 LEU A 132      59.660  14.668 126.112  1.00 27.38           H
ATOM    384  HB3 LEU A 132      58.356  14.581 126.995  1.00 27.38           H
ATOM    385  HG  LEU A 132      60.351  16.485 127.574  1.00 16.76           H
ATOM    386 HD11 LEU A 132      59.053  18.077 126.530  1.00 19.19           H
ATOM    387 HD12 LEU A 132      59.516  16.971 125.482  1.00 19.19           H
ATOM    388 HD13 LEU A 132      58.051  16.931 126.092  1.00 19.19           H
ATOM    389 HD21 LEU A 132      58.655  17.511 128.799  1.00 20.11           H
ATOM    390 HD22 LEU A 132      57.652  16.362 128.351  1.00 20.11           H
ATOM    391 HD23 LEU A 132      58.874  16.022 129.312  1.00 20.11           H
ATOM    392  N   PRO A 133      58.539  11.823 128.086  1.00 18.37           N
ATOM    393  CA  PRO A 133      58.084  10.512 127.628  1.00 20.98           C
ATOM    394  C   PRO A 133      57.757  10.554 126.136  1.00 18.57           C
ATOM    395  O   PRO A 133      57.358  11.592 125.595  1.00 12.42           O
ATOM    396  CB  PRO A 133      56.841  10.276 128.489  1.00 16.97           C
ATOM    397  CG  PRO A 133      56.946  11.217 129.585  1.00 14.74           C
ATOM    398  CD  PRO A 133      57.573  12.408 129.023  1.00 18.77           C
ATOM    399  HA  PRO A 133      58.744   9.820 127.805  1.00 25.18           H
ATOM    400  HB2 PRO A 133      56.041  10.468 127.975  1.00 20.37           H
ATOM    401  HB3 PRO A 133      56.834   9.365 128.812  1.00 20.37           H
ATOM    402  HG2 PRO A 133      56.071  11.415 129.947  1.00 17.69           H
ATOM    403  HG3 PRO A 133      57.527  10.836 130.258  1.00 17.69           H
ATOM    404  HD2 PRO A 133      56.911  12.931 128.544  1.00 22.52           H
ATOM    405  HD3 PRO A 133      58.004  12.929 129.718  1.00 22.52           H
ATOM    406  N   ARG A 134      57.923   9.401 125.468  1.00 16.10           N
ATOM    407  CA  ARG A 134      57.691   9.342 124.021  1.00 21.74           C
ATOM    408  C   ARG A 134      56.246   9.655 123.663  1.00 21.45           C
ATOM    409  O   ARG A 134      55.986  10.285 122.638  1.00 16.01           O
ATOM    410  CB  ARG A 134      58.102   7.983 123.459  1.00 21.24           C
ATOM    411  CG  ARG A 134      59.578   7.725 123.685  1.00 20.98           C
ATOM    412  CD  ARG A 134      60.070   6.469 123.030  1.00 24.96           C
ATOM    413  NE  ARG A 134      61.518   6.335 123.205  1.00 31.79           N
ATOM    414  CZ  ARG A 134      62.252   5.347 122.692  1.00 36.65           C
ATOM    415  NH1 ARG A 134      61.681   4.386 121.973  1.00 36.55           N
ATOM    416  NH2 ARG A 134      63.568   5.332 122.902  1.00 31.08           N1+
ATOM    417  H   ARG A 134      58.174   8.667 125.827  1.00 19.32           H
ATOM    418  HA  ARG A 134      58.237  10.017 123.584  1.00 26.09           H
ATOM    419  HB2 ARG A 134      57.594   7.274 123.881  1.00 25.49           H
ATOM    420  HB3 ARG A 134      57.939   7.969 122.503  1.00 25.49           H
ATOM    421  HG2 ARG A 134      60.092   8.464 123.329  1.00 25.18           H
ATOM    422  HG3 ARG A 134      59.747   7.639 124.634  1.00 25.18           H
ATOM    423  HD2 ARG A 134      59.639   5.703 123.439  1.00 29.95           H
ATOM    424  HD3 ARG A 134      59.871   6.496 122.079  1.00 29.95           H
ATOM    425  HE  ARG A 134      61.927   6.931 123.681  1.00 38.15           H
ATOM    426 HH11 ARG A 134      60.825   4.394 121.832  1.00 43.86           H
ATOM    427 HH12 ARG A 134      62.168   3.749 121.649  1.00 43.86           H
ATOM    428 HH21 ARG A 134      63.941   5.952 123.366  1.00 37.30           H
ATOM    429 HH22 ARG A 134      64.041   4.692 122.574  1.00 37.30           H
ATOM    430  N   ALA A 135      55.285   9.224 124.490  1.00 18.30           N
ATOM    431  CA  ALA A 135      53.882   9.559 124.229  1.00 20.65           C
ATOM    432  C   ALA A 135      53.626  11.067 124.307  1.00 20.71           C
ATOM    433  O   ALA A 135      52.761  11.594 123.599  1.00 17.61           O
ATOM    434  CB  ALA A 135      52.972   8.817 125.215  1.00 18.35           C
ATOM    435  H   ALA A 135      55.427   8.738 125.185  1.00 21.96           H
ATOM    436  HA  ALA A 135      53.663   9.273 123.330  1.00 24.78           H
ATOM    437  HB1 ALA A 135      52.045   9.010 125.009  1.00 22.02           H
ATOM    438  HB2 ALA A 135      53.131   7.866 125.127  1.00 22.02           H
ATOM    439  HB3 ALA A 135      53.163   9.103 126.125  1.00 22.02           H
ATOM    440  N   VAL A 136      54.347  11.769 125.173  1.00 16.88           N
ATOM    441  CA  VAL A 136      54.236  13.229 125.218  1.00 23.89           C
ATOM    442  C   VAL A 136      54.812  13.852 123.942  1.00 19.34           C
ATOM    443  O   VAL A 136      54.236  14.793 123.369  1.00 14.30           O
ATOM    444  CB  VAL A 136      54.935  13.781 126.485  1.00 21.21           C
ATOM    445  CG1 VAL A 136      54.955  15.313 126.529  1.00 17.57           C
ATOM    446  CG2 VAL A 136      54.268  13.250 127.705  1.00 17.54           C
ATOM    447  H   VAL A 136      54.896  11.418 125.739  1.00 20.25           H
ATOM    448  HA  VAL A 136      53.293  13.460 125.271  1.00 28.67           H
ATOM    449  HB  VAL A 136      55.860  13.479 126.499  1.00 25.46           H
ATOM    450 HG11 VAL A 136      55.407  15.585 127.340  1.00 21.09           H
ATOM    451 HG12 VAL A 136      55.446  15.646 125.760  1.00 21.09           H
ATOM    452 HG13 VAL A 136      54.048  15.651 126.525  1.00 21.09           H
ATOM    453 HG21 VAL A 136      54.815  13.512 128.458  1.00 21.05           H
ATOM    454 HG22 VAL A 136      53.392  13.635 127.809  1.00 21.05           H
ATOM    455 HG23 VAL A 136      54.224  12.284 127.641  1.00 21.05           H
ATOM    456  N   ILE A 137      55.964  13.351 123.497  1.00 11.88           N
ATOM    457  CA  ILE A 137      56.620  13.908 122.317  1.00 15.54           C
ATOM    458  C   ILE A 137      55.758  13.685 121.072  1.00 12.80           C
ATOM    459  O   ILE A 137      55.538  14.606 120.279  1.00 11.48           O
ATOM    460  CB  ILE A 137      58.031  13.315 122.147  1.00 13.08           C
ATOM    461  CG1 ILE A 137      58.901  13.711 123.334  1.00 14.88           C
ATOM    462  CG2 ILE A 137      58.664  13.780 120.814  1.00  9.61           C
ATOM    463  CD1 ILE A 137      60.271  13.163 123.331  1.00 15.60           C
ATOM    464  H   ILE A 137      56.380  12.696 123.875  1.00 14.25           H
ATOM    465  HA  ILE A 137      56.729  14.863 122.460  1.00 18.64           H
ATOM    466  HB  ILE A 137      57.960  12.346 122.130  1.00 15.70           H
ATOM    467 HG12 ILE A 137      58.975  14.676 123.378  1.00 17.86           H
ATOM    468 HG13 ILE A 137      58.480  13.364 124.134  1.00 17.86           H
ATOM    469 HG21 ILE A 137      59.552  13.401 120.727  1.00 11.54           H
ATOM    470 HG22 ILE A 137      58.123  13.468 120.074  1.00 11.54           H
ATOM    471 HG23 ILE A 137      58.712  14.747 120.800  1.00 11.54           H
ATOM    472 HD11 ILE A 137      60.726  13.458 124.134  1.00 18.72           H
ATOM    473 HD12 ILE A 137      60.212  12.196 123.311  1.00 18.72           H
ATOM    474 HD13 ILE A 137      60.741  13.486 122.545  1.00 18.72           H
ATOM    475  N   ASP A 138      55.284  12.455 120.862  1.00 12.10           N
ATOM    476  CA  ASP A 138      54.424  12.179 119.709  1.00 14.98           C
ATOM    477  C   ASP A 138      53.285  13.193 119.633  1.00 15.33           C
ATOM    478  O   ASP A 138      53.040  13.790 118.585  1.00 18.90           O
ATOM    479  CB  ASP A 138      53.875  10.746 119.787  1.00 16.71           C
ATOM    480  CG  ASP A 138      54.949   9.674 119.604  1.00 17.27           C
ATOM    481  OD1 ASP A 138      56.106   9.996 119.275  1.00 18.90           O
ATOM    482  OD2 ASP A 138      54.624   8.487 119.800  1.00 22.63           O1-
ATOM    483  H   ASP A 138      55.451  11.776 121.368  1.00 14.52           H
ATOM    484  HA  ASP A 138      54.935  12.259 118.887  1.00 17.98           H
ATOM    485  HB2 ASP A 138      53.472  10.598 120.658  1.00 20.05           H
ATOM    486  HB3 ASP A 138      53.213  10.619 119.089  1.00 20.05           H
ATOM    487  N   ASP A 139      52.606  13.428 120.761  1.00 17.99           N
ATOM    488  CA  ASP A 139      51.420  14.282 120.794  1.00 11.87           C
ATOM    489  C   ASP A 139      51.776  15.743 120.533  1.00 15.14           C
ATOM    490  O   ASP A 139      51.010  16.468 119.902  1.00 17.76           O
ATOM    491  CB  ASP A 139      50.707  14.105 122.142  1.00 15.94           C
ATOM    492  CG  ASP A 139      49.560  15.074 122.340  1.00 19.05           C
ATOM    493  OD1 ASP A 139      48.537  14.992 121.649  1.00 21.56           O
ATOM    494  OD2 ASP A 139      49.690  15.944 123.196  1.00 14.03           O1-
ATOM    495  H   ASP A 139      52.826  13.091 121.522  1.00 21.59           H
ATOM    496  HA  ASP A 139      50.801  13.999 120.108  1.00 14.25           H
ATOM    497  HB2 ASP A 139      50.376  13.197 122.240  1.00 19.13           H
ATOM    498  HB3 ASP A 139      51.349  14.299 122.842  1.00 19.13           H
ATOM    499  N   ALA A 140      52.934  16.193 121.016  1.00 14.69           N
ATOM    500  CA  ALA A 140      53.362  17.569 120.782  1.00 16.29           C
ATOM    501  C   ALA A 140      53.596  17.818 119.299  1.00 14.55           C
ATOM    502  O   ALA A 140      53.214  18.867 118.763  1.00 11.95           O
ATOM    503  CB  ALA A 140      54.649  17.873 121.565  1.00 10.65           C
ATOM    504  H   ALA A 140      53.485  15.721 121.476  1.00 17.63           H
ATOM    505  HA  ALA A 140      52.665  18.170 121.103  1.00 19.54           H
ATOM    506  HB1 ALA A 140      54.906  18.795 121.417  1.00 12.78           H
ATOM    507  HB2 ALA A 140      54.487  17.723 122.508  1.00 12.78           H
ATOM    508  HB3 ALA A 140      55.362  17.291 121.265  1.00 12.78           H
ATOM    509  N   PHE A 141      54.260  16.878 118.635  1.00 10.89           N
ATOM    510  CA  PHE A 141      54.505  17.011 117.201  1.00 17.75           C
ATOM    511  C   PHE A 141      53.191  17.012 116.418  1.00 14.67           C
ATOM    512  O   PHE A 141      52.973  17.861 115.538  1.00 15.22           O
ATOM    513  CB  PHE A 141      55.425  15.882 116.731  1.00 15.12           C
ATOM    514  CG  PHE A 141      56.866  16.063 117.139  1.00 11.06           C
ATOM    515  CD1 PHE A 141      57.417  17.307 117.291  1.00 12.54           C
ATOM    516  CD2 PHE A 141      57.662  14.991 117.365  1.00 13.79           C
ATOM    517  CE1 PHE A 141      58.757  17.462 117.653  1.00 17.63           C
ATOM    518  CE2 PHE A 141      58.995  15.150 117.719  1.00 14.96           C
ATOM    519  CZ  PHE A 141      59.534  16.375 117.854  1.00 10.76           C
ATOM    520  H   PHE A 141      54.572  16.163 119.006  1.00 13.07           H
ATOM    521  HA  PHE A 141      54.938  17.862 117.047  1.00 21.31           H
ATOM    522  HB2 PHE A 141      55.117  15.044 117.109  1.00 18.15           H
ATOM    523  HB3 PHE A 141      55.384  15.824 115.762  1.00 18.15           H
ATOM    524  HD1 PHE A 141      56.890  18.060 117.144  1.00 15.04           H
ATOM    525  HD2 PHE A 141      57.306  14.140 117.257  1.00 16.55           H
ATOM    526  HE1 PHE A 141      59.121  18.318 117.755  1.00 21.16           H
ATOM    527  HE2 PHE A 141      59.524  14.400 117.865  1.00 17.95           H
ATOM    528  HZ  PHE A 141      60.424  16.471 118.108  1.00 12.91           H
ATOM    529  N   ALA A 142      52.281  16.117 116.791  1.00 12.39           N
ATOM    530  CA  ALA A 142      50.995  15.987 116.121  1.00 17.16           C
ATOM    531  C   ALA A 142      50.167  17.254 116.276  1.00 18.82           C
ATOM    532  O   ALA A 142      49.520  17.714 115.319  1.00 13.40           O
ATOM    533  CB  ALA A 142      50.241  14.791 116.695  1.00 16.77           C
ATOM    534  H   ALA A 142      52.387  15.585 117.458  1.00 14.87           H
ATOM    535  HA  ALA A 142      51.139  15.819 115.174  1.00 20.59           H
ATOM    536  HB1 ALA A 142      49.393  14.686 116.246  1.00 20.12           H
ATOM    537  HB2 ALA A 142      50.776  13.991 116.579  1.00 20.12           H
ATOM    538  HB3 ALA A 142      50.091  14.961 117.640  1.00 20.12           H
ATOM    539  N   ARG A 143      50.150  17.812 117.483  1.00 16.17           N
ATOM    540  CA  ARG A 143      49.459  19.073 117.683  1.00 15.16           C
ATOM    541  C   ARG A 143      50.158  20.196 116.931  1.00 14.50           C
ATOM    542  O   ARG A 143      49.505  21.123 116.458  1.00 15.45           O
ATOM    543  CB  ARG A 143      49.347  19.402 119.185  1.00 11.45           C
ATOM    544  CG  ARG A 143      48.433  18.431 119.941  1.00 17.60           C
ATOM    545  CD  ARG A 143      48.186  18.805 121.400  1.00 15.71           C
ATOM    546  NE  ARG A 143      49.412  18.682 122.183  1.00 15.88           N
ATOM    547  CZ  ARG A 143      50.136  19.702 122.634  1.00 19.95           C
ATOM    548  NH1 ARG A 143      49.748  20.956 122.426  1.00 17.03           N
ATOM    549  NH2 ARG A 143      51.267  19.461 123.302  1.00 19.18           N1+
ATOM    550  H   ARG A 143      50.532  17.473 118.177  1.00 19.40           H
ATOM    551  HA  ARG A 143      48.555  18.990 117.336  1.00 18.19           H
ATOM    552  HB2 ARG A 143      50.230  19.361 119.581  1.00 13.74           H
ATOM    553  HB3 ARG A 143      48.992  20.295 119.302  1.00 13.74           H
ATOM    554  HG2 ARG A 143      47.575  18.394 119.494  1.00 21.12           H
ATOM    555  HG3 ARG A 143      48.838  17.552 119.927  1.00 21.12           H
ATOM    556  HD2 ARG A 143      47.846  19.707 121.459  1.00 18.85           H
ATOM    557  HD3 ARG A 143      47.541  18.184 121.773  1.00 18.85           H
ATOM    558  HE  ARG A 143      49.728  17.888 122.312  1.00 19.06           H
ATOM    559 HH11 ARG A 143      49.028  21.119 121.989  1.00 20.44           H
ATOM    560 HH12 ARG A 143      50.227  21.600 122.729  1.00 20.44           H
ATOM    561 HH21 ARG A 143      51.516  18.649 123.441  1.00 23.02           H
ATOM    562 HH22 ARG A 143      51.734  20.121 123.610  1.00 23.02           H
ATOM    563  N   ALA A 144      51.474  20.145 116.820  1.00 13.87           N
ATOM    564  CA  ALA A 144      52.176  21.202 116.095  1.00 16.14           C
ATOM    565  C   ALA A 144      51.812  21.177 114.599  1.00 17.25           C
ATOM    566  O   ALA A 144      51.597  22.224 113.993  1.00 15.31           O
ATOM    567  CB  ALA A 144      53.699  21.067 116.329  1.00  9.76           C
ATOM    568  H   ALA A 144      51.966  19.518 117.151  1.00 16.65           H
ATOM    569  HA  ALA A 144      51.897  22.058 116.450  1.00 19.36           H
ATOM    570  HB1 ALA A 144      54.174  21.780 115.879  1.00 11.71           H
ATOM    571  HB2 ALA A 144      53.858  21.123 117.273  1.00 11.71           H
ATOM    572  HB3 ALA A 144      54.011  20.208 115.999  1.00 11.71           H
ATOM    573  N   PHE A 145      51.698  19.982 114.003  1.00 16.21           N
ATOM    574  CA  PHE A 145      51.219  19.834 112.621  1.00 18.72           C
ATOM    575  C   PHE A 145      49.751  20.225 112.471  1.00 21.04           C
ATOM    576  O   PHE A 145      49.367  20.836 111.462  1.00 17.40           O
ATOM    577  CB  PHE A 145      51.403  18.395 112.119  1.00 12.87           C
ATOM    578  CG  PHE A 145      52.793  18.075 111.708  1.00  9.38           C
ATOM    579  CD1 PHE A 145      53.426  18.794 110.719  1.00 13.79           C
ATOM    580  CD2 PHE A 145      53.472  17.045 112.299  1.00 13.20           C
ATOM    581  CE1 PHE A 145      54.736  18.501 110.338  1.00 13.36           C
ATOM    582  CE2 PHE A 145      54.785  16.726 111.905  1.00 14.19           C
ATOM    583  CZ  PHE A 145      55.413  17.473 110.921  1.00 11.67           C
ATOM    584  H   PHE A 145      51.899  19.238 114.398  1.00 19.45           H
ATOM    585  HA  PHE A 145      51.743  20.420 112.055  1.00 22.47           H
ATOM    586  HB2 PHE A 145      51.156  17.778 112.825  1.00 15.44           H
ATOM    587  HB3 PHE A 145      50.823  18.251 111.360  1.00 15.44           H
ATOM    588  HD1 PHE A 145      52.974  19.498 110.312  1.00 16.55           H
ATOM    589  HD2 PHE A 145      53.046  16.549 112.966  1.00 15.84           H
ATOM    590  HE1 PHE A 145      55.146  18.998 109.668  1.00 16.04           H
ATOM    591  HE2 PHE A 145      55.236  16.024 112.328  1.00 17.03           H
ATOM    592  HZ  PHE A 145      56.283  17.280 110.656  1.00 14.00           H
ATOM    593  N   ALA A 146      48.903  19.862 113.440  1.00 18.73           N
ATOM    594  CA  ALA A 146      47.489  20.226 113.320  1.00 19.32           C
ATOM    595  C   ALA A 146      47.290  21.733 113.181  1.00 19.37           C
ATOM    596  O   ALA A 146      46.337  22.160 112.533  1.00 22.31           O
ATOM    597  CB  ALA A 146      46.703  19.717 114.528  1.00 16.90           C
ATOM    598  H   ALA A 146      49.119  19.419 114.147  1.00 22.48           H
ATOM    599  HA  ALA A 146      47.125  19.793 112.533  1.00 23.18           H
ATOM    600  HB1 ALA A 146      45.777  19.987 114.465  1.00 20.28           H
ATOM    601  HB2 ALA A 146      46.778  18.749 114.553  1.00 20.28           H
ATOM    602  HB3 ALA A 146      47.106  20.103 115.319  1.00 20.28           H
ATOM    603  N   LEU A 147      48.124  22.557 113.828  1.00 23.26           N
ATOM    604  CA  LEU A 147      47.999  24.008 113.657  1.00 21.20           C
ATOM    605  C   LEU A 147      47.985  24.398 112.175  1.00 20.73           C
ATOM    606  O   LEU A 147      47.223  25.272 111.740  1.00 18.83           O
ATOM    607  CB  LEU A 147      49.154  24.740 114.337  1.00 19.38           C
ATOM    608  CG  LEU A 147      49.247  24.778 115.876  1.00 26.37           C
ATOM    609  CD1 LEU A 147      50.478  25.592 116.226  1.00 25.13           C
ATOM    610  CD2 LEU A 147      47.978  25.343 116.559  1.00 23.28           C
ATOM    611  H   LEU A 147      48.744  22.297 114.371  1.00 27.91           H
ATOM    612  HA  LEU A 147      47.171  24.296 114.069  1.00 25.44           H
ATOM    613  HB2 LEU A 147      49.977  24.340 114.014  1.00 23.26           H
ATOM    614  HB3 LEU A 147      49.134  25.660 114.034  1.00 23.26           H
ATOM    615  HG  LEU A 147      49.378  23.877 116.208  1.00 31.64           H
ATOM    616 HD11 LEU A 147      50.583  25.612 117.189  1.00 30.16           H
ATOM    617 HD12 LEU A 147      51.250  25.171 115.819  1.00 30.16           H
ATOM    618 HD13 LEU A 147      50.361  26.492 115.883  1.00 30.16           H
ATOM    619 HD21 LEU A 147      48.083  25.345 117.524  1.00 27.93           H
ATOM    620 HD22 LEU A 147      47.836  26.247 116.240  1.00 27.93           H
ATOM    621 HD23 LEU A 147      47.219  24.790 116.319  1.00 27.93           H
ATOM    622  N   TRP A 148      48.851  23.782 111.396  1.00 18.12           N
ATOM    623  CA  TRP A 148      49.025  24.202 110.023  1.00 20.63           C
ATOM    624  C   TRP A 148      47.989  23.557 109.112  1.00 21.61           C
ATOM    625  O   TRP A 148      47.463  24.211 108.206  1.00 19.19           O
ATOM    626  CB  TRP A 148      50.436  23.872 109.553  1.00 15.74           C
ATOM    627  CG  TRP A 148      51.543  24.614 110.250  1.00 21.37           C
ATOM    628  CD1 TRP A 148      52.468  24.087 111.105  1.00 20.00           C
ATOM    629  CD2 TRP A 148      51.870  26.007 110.120  1.00 22.50           C
ATOM    630  NE1 TRP A 148      53.337  25.061 111.517  1.00 15.32           N
ATOM    631  CE2 TRP A 148      52.996  26.250 110.929  1.00 20.43           C
ATOM    632  CE3 TRP A 148      51.320  27.067 109.406  1.00 15.80           C
ATOM    633  CZ2 TRP A 148      53.591  27.514 111.029  1.00 19.28           C
ATOM    634  CZ3 TRP A 148      51.900  28.332 109.518  1.00 21.02           C
ATOM    635  CH2 TRP A 148      53.031  28.544 110.325  1.00 16.94           C
ATOM    636  H   TRP A 148      49.341  23.123 111.650  1.00 21.75           H
ATOM    637  HA  TRP A 148      48.904  25.164 109.986  1.00 24.76           H
ATOM    638  HB2 TRP A 148      50.591  22.924 109.677  1.00 18.89           H
ATOM    639  HB3 TRP A 148      50.504  24.080 108.613  1.00 18.89           H
ATOM    640  HD1 TRP A 148      52.505  23.191 111.371  1.00 23.99           H
ATOM    641  HE1 TRP A 148      53.995  24.935 112.055  1.00 18.38           H
ATOM    642  HE3 TRP A 148      50.576  26.922 108.866  1.00 18.96           H
ATOM    643  HZ2 TRP A 148      54.329  27.653 111.574  1.00 23.14           H
ATOM    644  HZ3 TRP A 148      51.537  29.048 109.036  1.00 25.23           H
ATOM    645  HH2 TRP A 148      53.402  29.399 110.386  1.00 20.32           H
ATOM    646  N   SER A 149      47.665  22.289 109.343  1.00 23.55           N
ATOM    647  CA  SER A 149      46.626  21.649 108.543  1.00 29.71           C
ATOM    648  C   SER A 149      45.258  22.239 108.823  1.00 30.24           C
ATOM    649  O   SER A 149      44.322  21.973 108.067  1.00 30.88           O
ATOM    650  CB  SER A 149      46.575  20.137 108.808  1.00 28.74           C
ATOM    651  OG  SER A 149      46.050  19.931 110.084  1.00 26.08           O
ATOM    652  H   SER A 149      48.022  21.794 109.950  1.00 28.26           H
ATOM    653  HA  SER A 149      46.817  21.784 107.598  1.00 35.65           H
ATOM    654  HB2 SER A 149      46.009  19.702 108.155  1.00 34.49           H
ATOM    655  HB3 SER A 149      47.469  19.761 108.765  1.00 34.49           H
ATOM    656  HG  SER A 149      46.553  20.282 110.661  1.00 31.29           H
ATOM    657  N   ALA A 150      45.106  23.020 109.890  1.00 23.95           N
ATOM    658  CA  ALA A 150      43.796  23.586 110.150  1.00 23.95           C
ATOM    659  C   ALA A 150      43.489  24.798 109.276  1.00 23.74           C
ATOM    660  O   ALA A 150      42.324  25.124 109.101  1.00 27.39           O
ATOM    661  CB  ALA A 150      43.668  23.958 111.621  1.00 18.58           C
ATOM    662  H   ALA A 150      45.734  23.226 110.448  1.00 28.74           H
ATOM    663  HA  ALA A 150      43.126  22.910 109.967  1.00 28.74           H
ATOM    664  HB1 ALA A 150      42.809  24.362 111.800  1.00 22.30           H
ATOM    665  HB2 ALA A 150      43.784  23.152 112.145  1.00 22.30           H
ATOM    666  HB3 ALA A 150      44.378  24.588 111.819  1.00 22.30           H
ATOM    667  N   VAL A 151      44.495  25.475 108.737  1.00 30.26           N
ATOM    668  CA  VAL A 151      44.294  26.666 107.910  1.00 30.62           C
ATOM    669  C   VAL A 151      44.685  26.420 106.459  1.00 29.98           C
ATOM    670  O   VAL A 151      44.757  27.365 105.669  1.00 27.56           O
ATOM    671  CB  VAL A 151      45.058  27.882 108.467  1.00 27.40           C
ATOM    672  CG1 VAL A 151      44.462  28.323 109.767  1.00 30.14           C
ATOM    673  CG2 VAL A 151      46.547  27.558 108.644  1.00 25.90           C
ATOM    674  H   VAL A 151      45.322  25.257 108.850  1.00 36.32           H
ATOM    675  HA  VAL A 151      43.352  26.886 107.917  1.00 36.74           H
ATOM    676  HB  VAL A 151      44.987  28.619 107.840  1.00 32.88           H
ATOM    677 HG11 VAL A 151      44.952  29.095 110.090  1.00 36.17           H
ATOM    678 HG12 VAL A 151      43.531  28.549 109.632  1.00 36.17           H
ATOM    679 HG13 VAL A 151      44.538  27.596 110.405  1.00 36.17           H
ATOM    680 HG21 VAL A 151      46.986  28.345 108.997  1.00 31.08           H
ATOM    681 HG22 VAL A 151      46.646  26.819 109.262  1.00 31.08           H
ATOM    682 HG23 VAL A 151      46.939  27.325 107.788  1.00 31.08           H
ATOM    683  N   THR A 152      44.966  25.196 106.097  1.00 24.82           N
ATOM    684  CA  THR A 152      45.318  24.928 104.718  1.00 26.70           C
ATOM    685  C   THR A 152      44.664  23.629 104.276  1.00 28.16           C
ATOM    686  O   THR A 152      44.010  22.954 105.087  1.00 25.34           O
ATOM    687  CB  THR A 152      46.842  24.843 104.530  1.00 27.02           C
ATOM    688  OG1 THR A 152      47.366  23.649 105.128  1.00 20.91           O
ATOM    689  CG2 THR A 152      47.528  26.083 105.057  1.00 26.96           C
ATOM    690  H   THR A 152      44.941  24.514 106.618  1.00 29.78           H
ATOM    691  HA  THR A 152      44.984  25.645 104.158  1.00 32.04           H
ATOM    692  HB  THR A 152      47.051  24.804 103.593  1.00 32.42           H
ATOM    693  HG1 THR A 152      47.214  23.658 105.955  1.00 25.09           H
ATOM    694 HG21 THR A 152      48.485  26.005 104.920  1.00 32.36           H
ATOM    695 HG22 THR A 152      47.207  26.848 104.556  1.00 32.36           H
ATOM    696 HG23 THR A 152      47.342  26.221 105.994  1.00 32.36           H
ATOM    697  N   PRO A 153      44.808  23.261 102.997  1.00 28.14           N
ATOM    698  CA  PRO A 153      44.393  21.930 102.552  1.00 29.24           C
ATOM    699  C   PRO A 153      45.420  20.836 102.811  1.00 28.05           C
ATOM    700  O   PRO A 153      45.194  19.696 102.394  1.00 28.61           O
ATOM    701  CB  PRO A 153      44.191  22.148 101.032  1.00 30.84           C
ATOM    702  CG  PRO A 153      45.225  23.132 100.682  1.00 28.94           C
ATOM    703  CD  PRO A 153      45.221  24.101 101.842  1.00 26.66           C
ATOM    704  HA  PRO A 153      43.553  21.679 102.971  1.00 35.09           H
ATOM    705  HB2 PRO A 153      44.308  21.321 100.534  1.00 37.01           H
ATOM    706  HB3 PRO A 153      43.314  22.525 100.872  1.00 37.01           H
ATOM    707  HG2 PRO A 153      46.079  22.674 100.616  1.00 34.73           H
ATOM    708  HG3 PRO A 153      45.012  23.571  99.850  1.00 34.73           H
ATOM    709  HD2 PRO A 153      46.112  24.466 101.935  1.00 31.99           H
ATOM    710  HD3 PRO A 153      44.568  24.799 101.687  1.00 31.99           H
ATOM    711  N   LEU A 154      46.546  21.146 103.450  1.00 27.63           N
ATOM    712  CA  LEU A 154      47.548  20.128 103.735  1.00 24.37           C
ATOM    713  C   LEU A 154      47.040  19.144 104.790  1.00 22.86           C
ATOM    714  O   LEU A 154      46.152  19.449 105.583  1.00 21.15           O
ATOM    715  CB  LEU A 154      48.848  20.768 104.212  1.00 28.27           C
ATOM    716  CG  LEU A 154      49.531  21.831 103.342  1.00 25.43           C
ATOM    717  CD1 LEU A 154      50.625  22.524 104.101  1.00 23.88           C
ATOM    718  CD2 LEU A 154      50.096  21.226 102.118  1.00 31.97           C
ATOM    719  H   LEU A 154      46.740  21.939 103.727  1.00 33.16           H
ATOM    720  HA  LEU A 154      47.738  19.631 102.921  1.00 29.25           H
ATOM    721  HB2 LEU A 154      48.652  21.199 105.059  1.00 33.92           H
ATOM    722  HB3 LEU A 154      49.500  20.063 104.356  1.00 33.92           H
ATOM    723  HG  LEU A 154      48.878  22.499 103.077  1.00 30.52           H
ATOM    724 HD11 LEU A 154      51.043  23.193 103.539  1.00 28.66           H
ATOM    725 HD12 LEU A 154      50.224  22.948 104.877  1.00 28.66           H
ATOM    726 HD13 LEU A 154      51.283  21.866 104.379  1.00 28.66           H
ATOM    727 HD21 LEU A 154      50.520  21.919 101.589  1.00 38.37           H
ATOM    728 HD22 LEU A 154      50.745  20.551 102.371  1.00 38.37           H
ATOM    729 HD23 LEU A 154      49.365  20.829 101.618  1.00 38.37           H
ATOM    730  N   THR A 155      47.576  17.928 104.732  1.00 24.12           N
ATOM    731  CA  THR A 155      47.372  16.894 105.736  1.00 29.89           C
ATOM    732  C   THR A 155      48.733  16.318 106.095  1.00 26.49           C
ATOM    733  O   THR A 155      49.688  16.397 105.306  1.00 21.72           O
ATOM    734  CB  THR A 155      46.467  15.760 105.234  1.00 28.64           C
ATOM    735  OG1 THR A 155      47.041  15.208 104.045  1.00 37.45           O
ATOM    736  CG2 THR A 155      45.068  16.262 104.930  1.00 29.66           C
ATOM    737  H   THR A 155      48.094  17.673 104.091  1.00 28.94           H
ATOM    738  HA  THR A 155      46.974  17.280 106.537  1.00 35.86           H
ATOM    739  HB  THR A 155      46.395  15.066 105.915  1.00 34.36           H
ATOM    740  HG1 THR A 155      47.241  14.404 104.167  1.00 44.94           H
ATOM    741 HG21 THR A 155      44.526  15.538 104.581  1.00 35.59           H
ATOM    742 HG22 THR A 155      44.661  16.603 105.741  1.00 35.59           H
ATOM    743 HG23 THR A 155      45.110  16.970 104.267  1.00 35.59           H
ATOM    744  N   PHE A 156      48.811  15.721 107.291  1.00 23.92           N
ATOM    745  CA  PHE A 156      50.068  15.165 107.781  1.00 25.32           C
ATOM    746  C   PHE A 156      49.862  13.757 108.305  1.00 21.89           C
ATOM    747  O   PHE A 156      49.026  13.521 109.184  1.00 29.28           O
ATOM    748  CB  PHE A 156      50.673  16.077 108.855  1.00 20.75           C
ATOM    749  CG  PHE A 156      50.950  17.453 108.347  1.00 13.18           C
ATOM    750  CD1 PHE A 156      52.104  17.713 107.639  1.00 17.67           C
ATOM    751  CD2 PHE A 156      50.017  18.453 108.497  1.00 16.30           C
ATOM    752  CE1 PHE A 156      52.352  18.947 107.124  1.00 16.60           C
ATOM    753  CE2 PHE A 156      50.249  19.707 107.976  1.00 20.70           C
ATOM    754  CZ  PHE A 156      51.422  19.957 107.296  1.00 17.00           C
ATOM    755  H   PHE A 156      48.150  15.642 107.841  1.00 28.71           H
ATOM    756  HA  PHE A 156      50.704  15.106 107.049  1.00 30.39           H
ATOM    757  HB2 PHE A 156      50.037  16.152 109.582  1.00 24.90           H
ATOM    758  HB3 PHE A 156      51.501  15.685 109.175  1.00 24.90           H
ATOM    759  HD1 PHE A 156      52.728  17.033 107.526  1.00 21.21           H
ATOM    760  HD2 PHE A 156      49.225  18.279 108.957  1.00 19.56           H
ATOM    761  HE1 PHE A 156      53.148  19.102 106.665  1.00 19.92           H
ATOM    762  HE2 PHE A 156      49.621  20.385 108.095  1.00 24.83           H
ATOM    763  HZ  PHE A 156      51.581  20.806 106.951  1.00 20.39           H
ATOM    764  N   THR A 157      50.668  12.845 107.788  1.00 23.04           N
ATOM    765  CA  THR A 157      50.571  11.425 108.086  1.00 26.64           C
ATOM    766  C   THR A 157      51.892  10.963 108.654  1.00 20.00           C
ATOM    767  O   THR A 157      52.952  11.209 108.061  1.00 19.86           O
ATOM    768  CB  THR A 157      50.231  10.611 106.830  1.00 26.33           C
ATOM    769  OG1 THR A 157      48.905  10.950 106.433  1.00 28.78           O
ATOM    770  CG2 THR A 157      50.296   9.116 107.120  1.00 27.34           C
ATOM    771  H   THR A 157      51.309  13.042 107.247  1.00 27.65           H
ATOM    772  HA  THR A 157      49.887  11.269 108.757  1.00 31.97           H
ATOM    773  HB  THR A 157      50.864  10.803 106.116  1.00 31.60           H
ATOM    774  HG1 THR A 157      48.879  11.759 106.206  1.00 34.54           H
ATOM    775 HG21 THR A 157      50.069   8.607 106.329  1.00 32.81           H
ATOM    776 HG22 THR A 157      51.188   8.862 107.400  1.00 32.81           H
ATOM    777 HG23 THR A 157      49.666   8.896 107.825  1.00 32.81           H
ATOM    778  N   ARG A 158      51.811  10.276 109.778  1.00 22.41           N
ATOM    779  CA  ARG A 158      52.978   9.694 110.421  1.00 24.93           C
ATOM    780  C   ARG A 158      53.293   8.328 109.819  1.00 20.93           C
ATOM    781  O   ARG A 158      52.411   7.478 109.712  1.00 21.25           O
ATOM    782  CB  ARG A 158      52.741   9.564 111.924  1.00 21.53           C
ATOM    783  CG  ARG A 158      53.949   9.033 112.644  1.00 23.40           C
ATOM    784  CD  ARG A 158      53.716   8.911 114.129  1.00 18.45           C
ATOM    785  NE  ARG A 158      54.929   8.415 114.787  1.00 22.41           N
ATOM    786  CZ  ARG A 158      54.995   8.053 116.062  1.00 21.23           C
ATOM    787  NH1 ARG A 158      53.909   8.153 116.826  1.00 20.65           N
ATOM    788  NH2 ARG A 158      56.141   7.577 116.559  1.00 23.07           N1+
ATOM    789  H   ARG A 158      51.075  10.135 110.206  1.00 26.90           H
ATOM    790  HA  ARG A 158      53.745  10.273 110.273  1.00 29.91           H
ATOM    791  HB2 ARG A 158      52.537  10.437 112.285  1.00 25.83           H
ATOM    792  HB3 ARG A 158      52.001   8.958 112.075  1.00 25.83           H
ATOM    793  HG2 ARG A 158      54.182   8.157 112.298  1.00 28.08           H
ATOM    794  HG3 ARG A 158      54.689   9.646 112.504  1.00 28.08           H
ATOM    795  HD2 ARG A 158      53.474   9.773 114.498  1.00 22.14           H
ATOM    796  HD3 ARG A 158      53.004   8.272 114.281  1.00 22.14           H
ATOM    797  HE  ARG A 158      55.647   8.344 114.312  1.00 26.89           H
ATOM    798 HH11 ARG A 158      53.171   8.452 116.491  1.00 24.78           H
ATOM    799 HH12 ARG A 158      53.944   7.921 117.657  1.00 24.78           H
ATOM    800 HH21 ARG A 158      56.846   7.514 116.067  1.00 27.69           H
ATOM    801 HH22 ARG A 158      56.181   7.353 117.386  1.00 27.69           H
ATOM    802  N   VAL A 159      54.557   8.129 109.446  1.00 23.79           N
ATOM    803  CA  VAL A 159      55.061   6.897 108.851  1.00 29.53           C
ATOM    804  C   VAL A 159      56.312   6.488 109.621  1.00 29.69           C
ATOM    805  O   VAL A 159      56.774   7.217 110.496  1.00 26.63           O
ATOM    806  CB  VAL A 159      55.355   7.052 107.334  1.00 20.69           C
ATOM    807  CG1 VAL A 159      54.114   7.508 106.593  1.00 15.80           C
ATOM    808  CG2 VAL A 159      56.498   8.015 107.100  1.00 23.72           C
ATOM    809  H   VAL A 159      55.178   8.720 109.542  1.00 28.54           H
ATOM    810  HA  VAL A 159      54.398   6.199 108.967  1.00 35.43           H
ATOM    811  HB  VAL A 159      55.624   6.197 106.965  1.00 24.83           H
ATOM    812 HG11 VAL A 159      54.346   7.612 105.660  1.00 18.96           H
ATOM    813 HG12 VAL A 159      53.407   6.853 106.695  1.00 18.96           H
ATOM    814 HG13 VAL A 159      53.828   8.359 106.956  1.00 18.96           H
ATOM    815 HG21 VAL A 159      56.626   8.090 106.145  1.00 28.46           H
ATOM    816 HG22 VAL A 159      56.272   8.883 107.468  1.00 28.46           H
ATOM    817 HG23 VAL A 159      57.312   7.683 107.519  1.00 28.46           H
ATOM    818  N   TYR A 160      56.879   5.316 109.279  1.00 33.55           N
ATOM    819  CA  TYR A 160      58.008   4.782 110.047  1.00 37.44           C
ATOM    820  C   TYR A 160      59.210   4.420 109.183  1.00 36.20           C
ATOM    821  O   TYR A 160      60.048   3.608 109.592  1.00 42.17           O
ATOM    822  CB  TYR A 160      57.575   3.573 110.877  1.00 28.45           C
ATOM    823  CG  TYR A 160      56.515   3.959 111.862  1.00 29.83           C
ATOM    824  CD1 TYR A 160      55.185   4.062 111.465  1.00 25.36           C
ATOM    825  CD2 TYR A 160      56.850   4.290 113.183  1.00 30.67           C
ATOM    826  CE1 TYR A 160      54.194   4.464 112.373  1.00 27.57           C
ATOM    827  CE2 TYR A 160      55.876   4.690 114.081  1.00 32.21           C
ATOM    828  CZ  TYR A 160      54.551   4.776 113.664  1.00 29.38           C
ATOM    829  OH  TYR A 160      53.574   5.169 114.532  1.00 33.39           O
ATOM    830  H   TYR A 160      56.617   4.815 108.629  1.00 40.25           H
ATOM    831  HA  TYR A 160      58.312   5.471 110.662  1.00 44.93           H
ATOM    832  HB2 TYR A 160      57.227   2.891 110.289  1.00 34.14           H
ATOM    833  HB3 TYR A 160      58.349   3.234 111.361  1.00 34.14           H
ATOM    834  HD1 TYR A 160      54.957   3.859 110.585  1.00 30.43           H
ATOM    835  HD2 TYR A 160      57.742   4.238 113.465  1.00 36.80           H
ATOM    836  HE1 TYR A 160      53.302   4.531 112.115  1.00 33.08           H
ATOM    837  HE2 TYR A 160      56.117   4.897 114.961  1.00 38.65           H
ATOM    838  HH  TYR A 160      53.920   5.297 115.288  1.00 40.07           H
ATOM    839  N   SER A 161      59.361   5.056 108.031  1.00 35.51           N
ATOM    840  CA  SER A 161      60.526   4.804 107.201  1.00 43.71           C
ATOM    841  C   SER A 161      61.169   6.130 106.822  1.00 40.33           C
ATOM    842  O   SER A 161      60.581   7.194 107.021  1.00 41.02           O
ATOM    843  CB  SER A 161      60.151   3.999 105.947  1.00 40.84           C
ATOM    844  OG  SER A 161      59.255   4.714 105.124  1.00 40.88           O
ATOM    845  H   SER A 161      58.808   5.638 107.717  1.00 42.62           H
ATOM    846  HA  SER A 161      61.175   4.286 107.709  1.00 52.46           H
ATOM    847  HB2 SER A 161      60.961   3.821 105.443  1.00 49.00           H
ATOM    848  HB3 SER A 161      59.736   3.169 106.219  1.00 49.00           H
ATOM    849  HG  SER A 161      59.053   4.253 104.450  1.00 49.06           H
ATOM    850  N   ARG A 162      62.368   6.038 106.213  1.00 46.36           N
ATOM    851  CA  ARG A 162      63.164   7.179 105.748  1.00 44.15           C
ATOM    852  C   ARG A 162      62.537   7.863 104.550  1.00 48.03           C
ATOM    853  O   ARG A 162      63.059   8.887 104.096  1.00 49.50           O
ATOM    854  CB  ARG A 162      64.575   6.751 105.335  1.00 48.91           C
ATOM    855  CG  ARG A 162      65.388   6.006 106.401  1.00 58.14           C
ATOM    856  CD  ARG A 162      64.775   4.645 106.796  1.00 60.40           C
ATOM    857  NE  ARG A 162      65.680   3.764 107.521  1.00 60.57           N
ATOM    858  CZ  ARG A 162      65.272   2.670 108.161  1.00 64.27           C
ATOM    859  NH1 ARG A 162      63.980   2.363 108.143  1.00 64.49           N
ATOM    860  NH2 ARG A 162      66.139   1.886 108.825  1.00 60.95           N1+
ATOM    861  H   ARG A 162      62.714   5.283 106.002  1.00 55.63           H
ATOM    862  HA  ARG A 162      63.239   7.834 106.458  1.00 52.98           H
ATOM    863  HB2 ARG A 162      64.508   6.177 104.557  1.00 58.69           H
ATOM    864  HB3 ARG A 162      65.077   7.549 105.097  1.00 58.69           H
ATOM    865  HG2 ARG A 162      66.285   5.853 106.066  1.00 69.76           H
ATOM    866  HG3 ARG A 162      65.426   6.556 107.199  1.00 69.76           H
ATOM    867  HD2 ARG A 162      64.019   4.808 107.384  1.00 72.48           H
ATOM    868  HD3 ARG A 162      64.486   4.183 105.993  1.00 72.48           H
ATOM    869  HE  ARG A 162      66.511   3.992 107.576  1.00 72.69           H
ATOM    870 HH11 ARG A 162      63.419   2.864 107.717  1.00 77.39           H
ATOM    871 HH12 ARG A 162      63.705   1.653 108.552  1.00 77.39           H
ATOM    872 HH21 ARG A 162      66.977   2.083 108.842  1.00 73.14           H
ATOM    873 HH22 ARG A 162      65.860   1.183 109.232  1.00 73.14           H
ATOM    874  N   ASP A 163      61.456   7.295 104.017  1.00 51.37           N
ATOM    875  CA  ASP A 163      60.785   7.821 102.839  1.00 49.35           C
ATOM    876  C   ASP A 163      59.874   9.000 103.131  1.00 43.73           C
ATOM    877  O   ASP A 163      59.405   9.642 102.184  1.00 47.97           O
ATOM    878  CB  ASP A 163      59.964   6.703 102.190  1.00 57.15           C
ATOM    879  CG  ASP A 163      60.837   5.609 101.625  1.00 60.76           C
ATOM    880  OD1 ASP A 163      61.763   5.940 100.848  1.00 61.09           O
ATOM    881  OD2 ASP A 163      60.618   4.431 101.985  1.00 66.69           O1-
ATOM    882  H   ASP A 163      61.094   6.573 104.331  1.00 61.65           H
ATOM    883  HA  ASP A 163      61.460   8.127 102.210  1.00 59.22           H
ATOM    884  HB2 ASP A 163      59.389   6.311 102.869  1.00 68.58           H
ATOM    885  HB3 ASP A 163      59.425   7.064 101.468  1.00 68.58           H
ATOM    886  N   ALA A 164      59.601   9.295 104.397  1.00 34.57           N
ATOM    887  CA  ALA A 164      58.786  10.458 104.728  1.00 28.16           C
ATOM    888  C   ALA A 164      59.366  11.741 104.109  1.00 23.06           C
ATOM    889  O   ALA A 164      60.568  11.847 103.832  1.00 16.10           O
ATOM    890  CB  ALA A 164      58.679  10.605 106.247  1.00 26.71           C
ATOM    891  H   ALA A 164      59.890   8.842 105.069  1.00 41.48           H
ATOM    892  HA  ALA A 164      57.897  10.306 104.381  1.00 33.79           H
ATOM    893  HB1 ALA A 164      58.111  11.365 106.450  1.00 32.05           H
ATOM    894  HB2 ALA A 164      58.297   9.803 106.628  1.00 32.05           H
ATOM    895  HB3 ALA A 164      59.568  10.745 106.610  1.00 32.05           H
ATOM    896  N   ASP A 165      58.494  12.728 103.885  1.00 15.23           N
ATOM    897  CA  ASP A 165      58.976  14.053 103.487  1.00 19.19           C
ATOM    898  C   ASP A 165      59.728  14.741 104.619  1.00 19.66           C
ATOM    899  O   ASP A 165      60.844  15.233 104.418  1.00 21.03           O
ATOM    900  CB  ASP A 165      57.813  14.933 103.046  1.00 24.75           C
ATOM    901  CG  ASP A 165      57.008  14.307 101.935  1.00 18.37           C
ATOM    902  OD1 ASP A 165      57.617  13.938 100.924  1.00 24.00           O
ATOM    903  OD2 ASP A 165      55.782  14.145 102.108  1.00 22.56           O1-
ATOM    904  H   ASP A 165      57.639  12.652 103.959  1.00 18.27           H
ATOM    905  HA  ASP A 165      59.586  13.963 102.739  1.00 23.02           H
ATOM    906  HB2 ASP A 165      57.227  15.072 103.808  1.00 29.70           H
ATOM    907  HB3 ASP A 165      58.153  15.793 102.751  1.00 29.70           H
ATOM    908  N   ILE A 166      59.127  14.792 105.814  1.00 18.28           N
ATOM    909  CA  ILE A 166      59.682  15.530 106.950  1.00 23.51           C
ATOM    910  C   ILE A 166      60.228  14.513 107.946  1.00 21.35           C
ATOM    911  O   ILE A 166      59.470  13.769 108.579  1.00 17.79           O
ATOM    912  CB  ILE A 166      58.641  16.453 107.602  1.00 17.76           C
ATOM    913  CG1 ILE A 166      58.131  17.499 106.581  1.00 18.11           C
ATOM    914  CG2 ILE A 166      59.260  17.154 108.869  1.00 18.41           C
ATOM    915  CD1 ILE A 166      57.012  18.394 107.088  1.00 14.76           C
ATOM    916  H   ILE A 166      58.385  14.382 106.001  1.00 21.94           H
ATOM    917  HA  ILE A 166      60.430  16.074 106.654  1.00 28.21           H
ATOM    918  HB  ILE A 166      57.889  15.902 107.874  1.00 21.32           H
ATOM    919 HG12 ILE A 166      58.865  18.080 106.331  1.00 21.73           H
ATOM    920 HG13 ILE A 166      57.805  17.042 105.791  1.00 21.73           H
ATOM    921 HG21 ILE A 166      58.611  17.753 109.270  1.00 22.09           H
ATOM    922 HG22 ILE A 166      59.523  16.489 109.526  1.00 22.09           H
ATOM    923 HG23 ILE A 166      60.033  17.664 108.590  1.00 22.09           H
ATOM    924 HD11 ILE A 166      56.779  19.040 106.405  1.00 17.71           H
ATOM    925 HD12 ILE A 166      56.242  17.852 107.305  1.00 17.71           H
ATOM    926 HD13 ILE A 166      57.329  18.862 107.874  1.00 17.71           H
ATOM    927  N   VAL A 167      61.542  14.440 108.054  1.00 16.23           N
ATOM    928  CA  VAL A 167      62.185  13.571 109.028  1.00 14.73           C
ATOM    929  C   VAL A 167      62.588  14.418 110.234  1.00 19.66           C
ATOM    930  O   VAL A 167      63.192  15.490 110.079  1.00 14.10           O
ATOM    931  CB  VAL A 167      63.401  12.850 108.427  1.00 17.35           C
ATOM    932  CG1 VAL A 167      64.134  12.030 109.474  1.00 21.97           C
ATOM    933  CG2 VAL A 167      62.966  11.954 107.248  1.00 27.02           C
ATOM    934  H   VAL A 167      62.087  14.883 107.553  1.00 19.48           H
ATOM    935  HA  VAL A 167      61.545  12.898 109.307  1.00 17.68           H
ATOM    936  HB  VAL A 167      64.024  13.522 108.110  1.00 20.82           H
ATOM    937 HG11 VAL A 167      64.897  11.616 109.042  1.00 26.37           H
ATOM    938 HG12 VAL A 167      64.445  12.619 110.180  1.00 26.37           H
ATOM    939 HG13 VAL A 167      63.545  11.350 109.838  1.00 26.37           H
ATOM    940 HG21 VAL A 167      63.753  11.533 106.867  1.00 32.42           H
ATOM    941 HG22 VAL A 167      62.355  11.274 107.577  1.00 32.42           H
ATOM    942 HG23 VAL A 167      62.524  12.492 106.572  1.00 32.42           H
ATOM    943  N   ILE A 168      62.260  13.923 111.428  1.00 12.36           N
ATOM    944  CA  ILE A 168      62.442  14.634 112.685  1.00 18.11           C
ATOM    945  C   ILE A 168      63.502  13.914 113.497  1.00 12.30           C
ATOM    946  O   ILE A 168      63.408  12.710 113.737  1.00 15.28           O
ATOM    947  CB  ILE A 168      61.128  14.707 113.478  1.00 13.77           C
ATOM    948  CG1 ILE A 168      60.083  15.410 112.630  1.00 17.00           C
ATOM    949  CG2 ILE A 168      61.375  15.405 114.806  1.00 17.86           C
ATOM    950  CD1 ILE A 168      58.699  15.355 113.146  1.00 14.83           C
ATOM    951  H   ILE A 168      61.914  13.144 111.526  1.00 14.83           H
ATOM    952  HA  ILE A 168      62.751  15.539 112.504  1.00 21.73           H
ATOM    953  HB  ILE A 168      60.821  13.807 113.671  1.00 16.52           H
ATOM    954 HG12 ILE A 168      60.330  16.345 112.555  1.00 20.40           H
ATOM    955 HG13 ILE A 168      60.078  15.002 111.750  1.00 20.40           H
ATOM    956 HG21 ILE A 168      60.534  15.468 115.281  1.00 21.43           H
ATOM    957 HG22 ILE A 168      62.012  14.911 115.345  1.00 21.43           H
ATOM    958 HG23 ILE A 168      61.719  16.294 114.612  1.00 21.43           H
ATOM    959 HD11 ILE A 168      58.107  15.818 112.532  1.00 17.79           H
ATOM    960 HD12 ILE A 168      58.436  14.425 113.216  1.00 17.79           H
ATOM    961 HD13 ILE A 168      58.667  15.776 114.021  1.00 17.79           H
ATOM    962  N   GLN A 169      64.494  14.645 113.947  1.00 15.71           N
ATOM    963  CA  GLN A 169      65.457  14.026 114.829  1.00 20.67           C
ATOM    964  C   GLN A 169      65.959  15.025 115.863  1.00 19.38           C
ATOM    965  O   GLN A 169      65.982  16.236 115.625  1.00 16.17           O
ATOM    966  CB  GLN A 169      66.607  13.452 114.016  1.00 23.50           C
ATOM    967  CG  GLN A 169      67.448  14.486 113.374  1.00 25.34           C
ATOM    968  CD  GLN A 169      68.748  13.929 112.820  1.00 27.87           C
ATOM    969  OE1 GLN A 169      68.978  14.003 111.637  1.00 36.97           O
ATOM    970  NE2 GLN A 169      69.613  13.409 113.683  1.00 34.96           N
ATOM    971  H   GLN A 169      64.623  15.473 113.763  1.00 18.85           H
ATOM    972  HA  GLN A 169      65.032  13.300 115.314  1.00 24.80           H
ATOM    973  HB2 GLN A 169      67.170  12.896 114.580  1.00 28.20           H
ATOM    974  HB3 GLN A 169      66.222  12.919 113.305  1.00 28.20           H
ATOM    975  HG2 GLN A 169      66.955  14.871 112.637  1.00 30.40           H
ATOM    976  HG3 GLN A 169      67.671  15.172 114.022  1.00 30.40           H
ATOM    977 HE21 GLN A 169      69.422  13.370 114.522  1.00 41.95           H
ATOM    978 HE22 GLN A 169      70.367  13.111 113.396  1.00 41.95           H
ATOM    979  N   PHE A 170      66.395  14.472 116.994  1.00 12.80           N
ATOM    980  CA  PHE A 170      67.109  15.181 118.046  1.00 17.71           C
ATOM    981  C   PHE A 170      68.585  14.843 117.926  1.00 16.24           C
ATOM    982  O   PHE A 170      68.944  13.675 117.820  1.00 19.47           O
ATOM    983  CB  PHE A 170      66.599  14.769 119.440  1.00 12.92           C
ATOM    984  CG  PHE A 170      65.166  15.098 119.687  1.00 12.46           C
ATOM    985  CD1 PHE A 170      64.152  14.309 119.145  1.00 13.59           C
ATOM    986  CD2 PHE A 170      64.823  16.198 120.471  1.00 15.36           C
ATOM    987  CE1 PHE A 170      62.836  14.611 119.352  1.00 12.70           C
ATOM    988  CE2 PHE A 170      63.501  16.515 120.689  1.00 12.97           C
ATOM    989  CZ  PHE A 170      62.496  15.721 120.143  1.00 14.33           C
ATOM    990  H   PHE A 170      66.294  13.636 117.169  1.00 15.36           H
ATOM    991  HA  PHE A 170      67.003  16.141 117.937  1.00 21.25           H
ATOM    992  HB2 PHE A 170      66.693  13.810 119.523  1.00 15.50           H
ATOM    993  HB3 PHE A 170      67.132  15.222 120.113  1.00 15.50           H
ATOM    994  HD1 PHE A 170      64.372  13.569 118.624  1.00 16.31           H
ATOM    995  HD2 PHE A 170      65.491  16.737 120.837  1.00 18.43           H
ATOM    996  HE1 PHE A 170      62.173  14.069 118.982  1.00 15.24           H
ATOM    997  HE2 PHE A 170      63.290  17.261 121.209  1.00 15.56           H
ATOM    998  HZ  PHE A 170      61.601  15.934 120.292  1.00 17.19           H
ATOM    999  N   GLY A 171      69.446  15.850 117.997  1.00 15.72           N
ATOM   1000  CA  GLY A 171      70.869  15.618 117.964  1.00 21.33           C
ATOM   1001  C   GLY A 171      71.595  16.585 118.879  1.00 21.15           C
ATOM   1002  O   GLY A 171      71.008  17.553 119.353  1.00 22.86           O
ATOM   1003  H   GLY A 171      69.214  16.684 118.079  1.00 18.86           H
ATOM   1004  HA2 GLY A 171      71.063  14.705 118.237  1.00 25.59           H
ATOM   1005  HA3 GLY A 171      71.200  15.737 117.060  1.00 25.59           H
ATOM   1006  N   VAL A 172      72.879  16.299 119.130  1.00 24.22           N
ATOM   1007  CA  VAL A 172      73.742  17.177 119.920  1.00 25.90           C
ATOM   1008  C   VAL A 172      75.016  17.456 119.136  1.00 24.46           C
ATOM   1009  O   VAL A 172      75.622  16.546 118.561  1.00 22.56           O
ATOM   1010  CB  VAL A 172      74.082  16.572 121.308  1.00 28.28           C
ATOM   1011  CG1 VAL A 172      72.829  16.269 122.031  1.00 31.92           C
ATOM   1012  CG2 VAL A 172      74.885  15.308 121.173  1.00 30.88           C
ATOM   1013  H   VAL A 172      73.280  15.585 118.854  1.00 29.06           H
ATOM   1014  HA  VAL A 172      73.301  18.026 120.069  1.00 31.08           H
ATOM   1015  HB  VAL A 172      74.599  17.204 121.835  1.00 33.94           H
ATOM   1016 HG11 VAL A 172      73.053  15.869 122.885  1.00 38.31           H
ATOM   1017 HG12 VAL A 172      72.340  17.095 122.169  1.00 38.31           H
ATOM   1018 HG13 VAL A 172      72.313  15.643 121.500  1.00 38.31           H
ATOM   1019 HG21 VAL A 172      75.050  14.931 122.051  1.00 37.05           H
ATOM   1020 HG22 VAL A 172      74.377  14.678 120.635  1.00 37.05           H
ATOM   1021 HG23 VAL A 172      75.730  15.511 120.738  1.00 37.05           H
ATOM   1022  N   ALA A 173      75.417  18.722 119.125  1.00 31.53           N
ATOM   1023  CA  ALA A 173      76.604  19.204 118.411  1.00 29.17           C
ATOM   1024  C   ALA A 173      76.560  18.687 116.979  1.00 33.14           C
ATOM   1025  O   ALA A 173      75.543  18.879 116.284  1.00 26.44           O
ATOM   1026  CB  ALA A 173      77.832  18.780 119.204  1.00 33.90           C
ATOM   1027  H   ALA A 173      74.999  19.350 119.546  1.00 37.84           H
ATOM   1028  HA  ALA A 173      76.596  20.178 118.384  1.00 35.01           H
ATOM   1029  HB1 ALA A 173      78.635  19.075 118.744  1.00 40.68           H
ATOM   1030  HB2 ALA A 173      77.786  19.177 120.085  1.00 40.68           H
ATOM   1031  HB3 ALA A 173      77.844  17.811 119.273  1.00 40.68           H
ATOM   1032  N   GLU A 174      77.612  18.032 116.506  1.00 27.59           N
ATOM   1033  CA  GLU A 174      77.678  17.462 115.182  1.00 30.96           C
ATOM   1034  C   GLU A 174      76.649  16.362 115.047  1.00 26.86           C
ATOM   1035  O   GLU A 174      76.591  15.469 115.889  1.00 32.59           O
ATOM   1036  CB  GLU A 174      79.079  16.879 114.954  1.00 50.85           C
ATOM   1037  CG  GLU A 174      80.250  17.513 115.775  1.00 53.97           C
ATOM   1038  CD  GLU A 174      80.616  18.925 115.327  1.00 63.20           C
ATOM   1039  OE1 GLU A 174      81.284  19.639 116.121  1.00 59.63           O
ATOM   1040  OE2 GLU A 174      80.246  19.307 114.181  1.00 69.59           O1-
ATOM   1041  H   GLU A 174      78.307  17.901 116.982  1.00 33.11           H
ATOM   1042  HA  GLU A 174      77.500  18.146 114.516  1.00 37.15           H
ATOM   1043  HB2 GLU A 174      79.043  15.944 115.221  1.00 61.02           H
ATOM   1044  HB3 GLU A 174      79.301  16.929 114.010  1.00 61.02           H
ATOM   1045  HG2 GLU A 174      80.046  17.542 116.722  1.00 64.77           H
ATOM   1046  HG3 GLU A 174      81.038  16.960 115.650  1.00 64.77           H
ATOM   1047  N   HIS A 175      75.839  16.403 113.978  1.00 23.74           N
ATOM   1048  CA  HIS A 175      74.773  15.411 113.857  1.00 25.13           C
ATOM   1049  C   HIS A 175      74.476  15.073 112.415  1.00 33.42           C
ATOM   1050  O   HIS A 175      73.355  14.653 112.092  1.00 33.51           O
ATOM   1051  CB  HIS A 175      73.484  15.886 114.562  1.00 27.52           C
ATOM   1052  CG  HIS A 175      72.934  17.163 114.028  1.00 19.18           C
ATOM   1053  ND1 HIS A 175      73.301  18.389 114.533  1.00 25.60           N
ATOM   1054  CD2 HIS A 175      72.006  17.406 113.074  1.00 18.55           C
ATOM   1055  CE1 HIS A 175      72.643  19.340 113.888  1.00 20.87           C
ATOM   1056  NE2 HIS A 175      71.854  18.770 112.996  1.00 18.20           N
ATOM   1057  H   HIS A 175      75.876  16.981 113.344  1.00 28.48           H
ATOM   1058  HA  HIS A 175      75.057  14.585 114.282  1.00 30.15           H
ATOM   1059  HB2 HIS A 175      73.671  16.030 115.506  1.00 33.02           H
ATOM   1060  HB3 HIS A 175      72.793  15.206 114.473  1.00 33.02           H
ATOM   1061  HD1 HIS A 175      73.883  18.512 115.163  1.00 30.72           H
ATOM   1062  HD2 HIS A 175      71.568  16.762 112.558  1.00 22.26           H
ATOM   1063  HE1 HIS A 175      72.719  20.256 114.035  1.00 25.04           H
ATOM   1064  N   GLY A 176      75.457  15.227 111.536  1.00 33.75           N
ATOM   1065  CA  GLY A 176      75.242  14.712 110.202  1.00 35.75           C
ATOM   1066  C   GLY A 176      75.270  15.726 109.091  1.00 34.58           C
ATOM   1067  O   GLY A 176      75.974  15.553 108.106  1.00 39.07           O
ATOM   1068  H   GLY A 176      76.226  15.588 111.699  1.00 40.50           H
ATOM   1069  HA2 GLY A 176      75.854  13.988 110.014  1.00 42.90           H
ATOM   1070  HA3 GLY A 176      74.342  14.339 110.177  1.00 42.90           H
ATOM   1071  N   ASP A 177      74.414  16.730 109.181  1.00 43.61           N
ATOM   1072  CA  ASP A 177      74.460  17.828 108.237  1.00 31.49           C
ATOM   1073  C   ASP A 177      75.653  18.694 108.609  1.00 37.40           C
ATOM   1074  O   ASP A 177      76.466  18.344 109.473  1.00 50.58           O
ATOM   1075  CB  ASP A 177      73.151  18.605 108.255  1.00 31.33           C
ATOM   1076  CG  ASP A 177      72.793  19.143 109.656  1.00 28.91           C
ATOM   1077  OD1 ASP A 177      73.693  19.640 110.368  1.00 21.86           O
ATOM   1078  OD2 ASP A 177      71.606  19.084 110.045  1.00 30.85           O1-
ATOM   1079  H   ASP A 177      73.783  16.792 109.772  1.00 52.33           H
ATOM   1080  HA  ASP A 177      74.600  17.476 107.343  1.00 37.79           H
ATOM   1081  HB2 ASP A 177      73.265  19.358 107.654  1.00 37.59           H
ATOM   1082  HB3 ASP A 177      72.439  18.033 107.932  1.00 37.59           H
ATOM   1083  N   GLY A 178      75.780  19.839 107.976  1.00 28.63           N
ATOM   1084  CA  GLY A 178      76.965  20.629 108.257  1.00 38.51           C
ATOM   1085  C   GLY A 178      76.751  21.794 109.188  1.00 38.39           C
ATOM   1086  O   GLY A 178      77.524  22.759 109.162  1.00 37.63           O
ATOM   1087  H   GLY A 178      75.224  20.156 107.397  1.00 34.36           H
ATOM   1088  HA2 GLY A 178      77.648  20.064 108.662  1.00 46.21           H
ATOM   1089  HA3 GLY A 178      77.317  20.981 107.430  1.00 46.21           H
ATOM   1090  N   TYR A 179      75.727  21.711 110.036  1.00 40.07           N
ATOM   1091  CA  TYR A 179      75.338  22.823 110.901  1.00 33.84           C
ATOM   1092  C   TYR A 179      75.194  22.322 112.328  1.00 28.69           C
ATOM   1093  O   TYR A 179      74.085  22.175 112.846  1.00 23.22           O
ATOM   1094  CB  TYR A 179      74.053  23.466 110.393  1.00 30.01           C
ATOM   1095  CG  TYR A 179      74.180  23.956 108.980  1.00 44.64           C
ATOM   1096  CD1 TYR A 179      73.938  23.097 107.901  1.00 50.01           C
ATOM   1097  CD2 TYR A 179      74.553  25.271 108.709  1.00 47.66           C
ATOM   1098  CE1 TYR A 179      74.047  23.541 106.593  1.00 46.23           C
ATOM   1099  CE2 TYR A 179      74.676  25.727 107.404  1.00 40.11           C
ATOM   1100  CZ  TYR A 179      74.412  24.859 106.352  1.00 47.68           C
ATOM   1101  OH  TYR A 179      74.521  25.301 105.055  1.00 50.92           O
ATOM   1102  H   TYR A 179      75.236  21.003 110.131  1.00 48.08           H
ATOM   1103  HA  TYR A 179      76.036  23.496 110.890  1.00 40.61           H
ATOM   1104  HB2 TYR A 179      73.330  22.824 110.431  1.00 36.01           H
ATOM   1105  HB3 TYR A 179      73.843  24.235 110.942  1.00 36.01           H
ATOM   1106  HD1 TYR A 179      73.689  22.212 108.071  1.00 60.01           H
ATOM   1107  HD2 TYR A 179      74.719  25.855 109.420  1.00 57.20           H
ATOM   1108  HE1 TYR A 179      73.880  22.959 105.881  1.00 55.48           H
ATOM   1109  HE2 TYR A 179      74.916  26.614 107.240  1.00 48.14           H
ATOM   1110  HH  TYR A 179      74.742  26.110 105.053  1.00 61.11           H
ATOM   1111  N   PRO A 180      76.306  22.053 112.996  1.00 32.86           N
ATOM   1112  CA  PRO A 180      76.224  21.516 114.357  1.00 34.59           C
ATOM   1113  C   PRO A 180      75.534  22.484 115.292  1.00 25.34           C
ATOM   1114  O   PRO A 180      75.438  23.684 115.034  1.00 27.38           O
ATOM   1115  CB  PRO A 180      77.694  21.310 114.745  1.00 36.33           C
ATOM   1116  CG  PRO A 180      78.433  22.262 113.899  1.00 34.63           C
ATOM   1117  CD  PRO A 180      77.701  22.220 112.573  1.00 29.12           C
ATOM   1118  HA  PRO A 180      75.741  20.670 114.371  1.00 41.51           H
ATOM   1119  HB2 PRO A 180      77.821  21.503 115.687  1.00 43.59           H
ATOM   1120  HB3 PRO A 180      77.958  20.399 114.531  1.00 43.59           H
ATOM   1121  HG2 PRO A 180      78.364  23.144 114.300  1.00 41.56           H
ATOM   1122  HG3 PRO A 180      79.358  21.989 113.817  1.00 41.56           H
ATOM   1123  HD2 PRO A 180      77.828  23.041 112.071  1.00 34.95           H
ATOM   1124  HD3 PRO A 180      77.973  21.437 112.067  1.00 34.95           H
ATOM   1125  N   PHE A 181      74.997  21.933 116.364  1.00 22.93           N
ATOM   1126  CA  PHE A 181      74.339  22.752 117.370  1.00 28.89           C
ATOM   1127  C   PHE A 181      75.384  23.282 118.350  1.00 29.60           C
ATOM   1128  O   PHE A 181      76.535  22.865 118.360  1.00 32.21           O
ATOM   1129  CB  PHE A 181      73.252  21.966 118.123  1.00 26.27           C
ATOM   1130  CG  PHE A 181      72.027  21.666 117.315  1.00 23.37           C
ATOM   1131  CD1 PHE A 181      71.277  22.685 116.774  1.00 24.11           C
ATOM   1132  CD2 PHE A 181      71.586  20.348 117.149  1.00 25.77           C
ATOM   1133  CE1 PHE A 181      70.114  22.407 116.030  1.00 25.24           C
ATOM   1134  CE2 PHE A 181      70.429  20.059 116.435  1.00 24.17           C
ATOM   1135  CZ  PHE A 181      69.688  21.090 115.864  1.00 22.60           C
ATOM   1136  H   PHE A 181      75.008  21.086 116.532  1.00 27.52           H
ATOM   1137  HA  PHE A 181      73.912  23.513 116.942  1.00 34.67           H
ATOM   1138  HB2 PHE A 181      73.624  21.125 118.426  1.00 31.53           H
ATOM   1139  HB3 PHE A 181      72.968  22.485 118.889  1.00 31.53           H
ATOM   1140  HD1 PHE A 181      71.568  23.564 116.888  1.00 28.93           H
ATOM   1141  HD2 PHE A 181      72.073  19.649 117.526  1.00 30.93           H
ATOM   1142  HE1 PHE A 181      69.621  23.107 115.658  1.00 30.29           H
ATOM   1143  HE2 PHE A 181      70.159  19.171 116.326  1.00 29.00           H
ATOM   1144  HZ  PHE A 181      68.915  20.895 115.377  1.00 27.12           H
ATOM   1145  N   ASP A 182      74.947  24.188 119.210  1.00 28.36           N
ATOM   1146  CA  ASP A 182      75.837  24.965 120.049  1.00 27.31           C
ATOM   1147  C   ASP A 182      75.652  24.675 121.537  1.00 34.23           C
ATOM   1148  O   ASP A 182      75.948  25.534 122.379  1.00 38.70           O
ATOM   1149  CB  ASP A 182      75.612  26.449 119.759  1.00 26.72           C
ATOM   1150  CG  ASP A 182      74.145  26.835 119.888  1.00 28.41           C
ATOM   1151  OD1 ASP A 182      73.367  26.015 120.412  1.00 28.26           O
ATOM   1152  OD2 ASP A 182      73.746  27.937 119.469  1.00 31.26           O1-
ATOM   1153  H   ASP A 182      74.114  24.391 119.307  1.00 34.03           H
ATOM   1154  HA  ASP A 182      76.753  24.727 119.836  1.00 32.77           H
ATOM   1155  HB2 ASP A 182      76.131  26.981 120.384  1.00 32.06           H
ATOM   1156  HB3 ASP A 182      75.900  26.641 118.856  1.00 32.06           H
ATOM   1157  N   GLY A 183      75.194  23.466 121.896  1.00 34.11           N
ATOM   1158  CA  GLY A 183      74.990  23.212 123.331  1.00 28.55           C
ATOM   1159  C   GLY A 183      73.832  24.033 123.920  1.00 29.30           C
ATOM   1160  O   GLY A 183      72.922  24.495 123.218  1.00 33.02           O
ATOM   1161  H   GLY A 183      75.023  22.811 121.357  1.00 40.93           H
ATOM   1162  HA2 GLY A 183      74.829  22.267 123.484  1.00 34.26           H
ATOM   1163  HA3 GLY A 183      75.801  23.456 123.803  1.00 34.26           H
ATOM   1164  N   LYS A 184      73.880  24.212 125.235  1.00 30.33           N
ATOM   1165  CA  LYS A 184      72.809  24.913 125.953  1.00 31.21           C
ATOM   1166  C   LYS A 184      72.555  26.304 125.372  1.00 29.77           C
ATOM   1167  O   LYS A 184      73.498  27.025 125.047  1.00 36.23           O
ATOM   1168  CB  LYS A 184      73.185  25.020 127.435  1.00 40.74           C
ATOM   1169  CG  LYS A 184      72.023  25.251 128.393  1.00 44.38           C
ATOM   1170  CD  LYS A 184      71.111  24.023 128.469  1.00 50.03           C
ATOM   1171  CE  LYS A 184      69.935  24.242 129.405  1.00 45.74           C
ATOM   1172  NZ  LYS A 184      70.355  24.454 130.799  1.00 52.13           N1+
ATOM   1173  H   LYS A 184      74.522  23.919 125.737  1.00 36.39           H
ATOM   1174  HA  LYS A 184      71.990  24.394 125.881  1.00 37.45           H
ATOM   1175  HB2 LYS A 184      73.623  24.194 127.708  1.00 48.88           H
ATOM   1176  HB3 LYS A 184      73.808  25.758 127.538  1.00 48.88           H
ATOM   1177  HG2 LYS A 184      72.372  25.427 129.282  1.00 53.26           H
ATOM   1178  HG3 LYS A 184      71.503  26.008 128.080  1.00 53.26           H
ATOM   1179  HD2 LYS A 184      70.750  23.845 127.585  1.00 60.04           H
ATOM   1180  HD3 LYS A 184      71.616  23.255 128.784  1.00 60.04           H
ATOM   1181  HE2 LYS A 184      69.448  25.033 129.125  1.00 54.89           H
ATOM   1182  HE3 LYS A 184      69.358  23.461 129.373  1.00 54.89           H
ATOM   1183  HZ1 LYS A 184      69.654  24.354 131.338  1.00 62.55           H
ATOM   1184  HZ2 LYS A 184      70.980  23.859 131.018  1.00 62.55           H
ATOM   1185  HZ3 LYS A 184      70.684  25.275 130.897  1.00 62.55           H
ATOM   1186  N   ASP A 185      71.263  26.657 125.190  1.00 32.22           N
ATOM   1187  CA  ASP A 185      70.778  28.001 124.785  1.00 28.34           C
ATOM   1188  C   ASP A 185      71.328  28.578 123.487  1.00 23.97           C
ATOM   1189  O   ASP A 185      71.883  27.757 122.725  1.00 20.93           O
ATOM   1190  CB  ASP A 185      71.055  28.982 125.895  1.00 31.33           C
ATOM   1191  CG  ASP A 185      70.313  28.632 127.127  1.00 34.70           C
ATOM   1192  OD1 ASP A 185      69.064  28.564 127.069  1.00 38.78           O
ATOM   1193  OD2 ASP A 185      70.983  28.366 128.143  1.00 42.92           O1-
ATOM   1194  H   ASP A 185      70.622  26.090 125.330  1.00 38.66           H
ATOM   1195  HA  ASP A 185      69.819  27.906 124.674  1.00 34.01           H
ATOM   1196  HB2 ASP A 185      72.001  28.954 126.094  1.00 37.60           H
ATOM   1197  HB3 ASP A 185      70.791  29.866 125.606  1.00 37.60           H
ATOM   1198  N   GLY A 186      71.066  29.889 123.050  1.00 25.90           N
ATOM   1199  CA  GLY A 186      71.498  30.104 121.657  1.00 29.96           C
ATOM   1200  C   GLY A 186      70.502  29.476 120.678  1.00 27.20           C
ATOM   1201  O   GLY A 186      69.305  29.825 120.727  1.00 23.73           O
ATOM   1202  H   GLY A 186      70.177  30.307 123.309  1.00 31.08           H
ATOM   1203  HA2 GLY A 186      71.582  31.189 121.454  1.00 35.96           H
ATOM   1204  HA3 GLY A 186      72.526  29.655 121.523  1.00 35.96           H
ATOM   1205  N   LEU A 187      71.044  28.675 119.717  1.00 28.19           N
ATOM   1206  CA  LEU A 187      70.214  28.026 118.684  1.00 24.82           C
ATOM   1207  C   LEU A 187      69.499  26.827 119.350  1.00 24.34           C
ATOM   1208  O   LEU A 187      70.009  25.957 119.995  1.00 23.35           O
ATOM   1209  CB  LEU A 187      71.136  27.541 117.551  1.00 21.69           C
ATOM   1210  CG  LEU A 187      70.382  27.087 116.290  1.00 33.64           C
ATOM   1211  CD1 LEU A 187      69.647  28.258 115.620  1.00 22.80           C
ATOM   1212  CD2 LEU A 187      71.340  26.391 115.307  1.00 36.62           C
ATOM   1213  H   LEU A 187      72.061  28.257 119.825  1.00 33.83           H
ATOM   1214  HA  LEU A 187      69.469  28.769 118.289  1.00 29.79           H
ATOM   1215  HB2 LEU A 187      71.848  28.351 117.298  1.00 26.03           H
ATOM   1216  HB3 LEU A 187      71.772  26.706 117.926  1.00 26.03           H
ATOM   1217  HG  LEU A 187      69.608  26.329 116.581  1.00 40.37           H
ATOM   1218 HD11 LEU A 187      69.114  27.911 114.725  1.00 27.36           H
ATOM   1219 HD12 LEU A 187      68.910  28.681 116.311  1.00 27.36           H
ATOM   1220 HD13 LEU A 187      70.334  29.052 115.324  1.00 27.36           H
ATOM   1221 HD21 LEU A 187      70.802  26.029 114.421  1.00 43.95           H
ATOM   1222 HD22 LEU A 187      72.133  27.059 114.962  1.00 43.95           H
ATOM   1223 HD23 LEU A 187      71.819  25.529 115.782  1.00 43.95           H
ATOM   1224  N   LEU A 188      68.101  26.755 119.026  1.00 21.34           N
ATOM   1225  CA  LEU A 188      67.292  25.749 119.756  1.00 18.61           C
ATOM   1226  C   LEU A 188      67.027  24.529 118.847  1.00 20.95           C
ATOM   1227  O   LEU A 188      66.765  23.382 119.215  1.00 17.29           O
ATOM   1228  CB  LEU A 188      65.925  26.288 120.168  1.00 15.79           C
ATOM   1229  CG  LEU A 188      65.981  27.537 121.074  1.00 20.48           C
ATOM   1230  CD1 LEU A 188      64.546  27.982 121.419  1.00 19.06           C
ATOM   1231  CD2 LEU A 188      66.776  27.270 122.348  1.00 20.91           C
ATOM   1232  H   LEU A 188      67.614  27.632 118.794  1.00 25.60           H
ATOM   1233  HA  LEU A 188      67.884  25.369 120.652  1.00 22.33           H
ATOM   1234  HB2 LEU A 188      65.344  26.535 119.256  1.00 18.95           H
ATOM   1235  HB3 LEU A 188      65.379  25.484 120.702  1.00 18.95           H
ATOM   1236  HG  LEU A 188      66.475  28.373 120.515  1.00 24.58           H
ATOM   1237 HD11 LEU A 188      64.580  28.852 122.082  1.00 22.88           H
ATOM   1238 HD12 LEU A 188      63.986  28.247 120.523  1.00 22.88           H
ATOM   1239 HD13 LEU A 188      64.009  27.195 121.960  1.00 22.88           H
ATOM   1240 HD21 LEU A 188      66.802  28.152 122.998  1.00 25.10           H
ATOM   1241 HD22 LEU A 188      66.368  26.451 122.949  1.00 25.10           H
ATOM   1242 HD23 LEU A 188      67.824  27.008 122.123  1.00 25.10           H
ATOM   1243  N   ALA A 189      67.027  24.862 117.508  1.00 14.56           N
ATOM   1244  CA  ALA A 189      66.631  23.912 116.474  1.00 13.28           C
ATOM   1245  C   ALA A 189      66.827  24.620 115.133  1.00 15.29           C
ATOM   1246  O   ALA A 189      66.992  25.821 114.954  1.00 15.06           O
ATOM   1247  CB  ALA A 189      65.187  23.455 116.611  1.00 13.86           C
ATOM   1248  H   ALA A 189      67.252  25.823 117.202  1.00 17.47           H
ATOM   1249  HA  ALA A 189      67.312  23.008 116.532  1.00 15.93           H
ATOM   1250  HB1 ALA A 189      64.974  22.655 115.887  1.00 16.63           H
ATOM   1251  HB2 ALA A 189      65.027  23.022 117.612  1.00 16.63           H
ATOM   1252  HB3 ALA A 189      64.460  24.259 116.480  1.00 16.63           H
ATOM   1253  N   HIS A 190      66.839  23.717 114.095  1.00 14.70           N
ATOM   1254  CA  HIS A 190      66.824  24.183 112.721  1.00 18.32           C
ATOM   1255  C   HIS A 190      66.043  23.137 111.927  1.00 17.72           C
ATOM   1256  O   HIS A 190      65.934  21.941 112.122  1.00 15.94           O
ATOM   1257  CB  HIS A 190      68.233  24.462 112.157  1.00 17.97           C
ATOM   1258  CG  HIS A 190      69.225  23.364 112.093  1.00 16.02           C
ATOM   1259  ND1 HIS A 190      70.539  23.599 112.563  1.00 18.95           N
ATOM   1260  CD2 HIS A 190      69.149  22.056 111.645  1.00 19.39           C
ATOM   1261  CE1 HIS A 190      71.217  22.455 112.441  1.00 21.52           C
ATOM   1262  NE2 HIS A 190      70.428  21.437 111.846  1.00 21.87           N1-
ATOM   1263  H   HIS A 190      66.700  22.702 114.253  1.00 17.64           H
ATOM   1264  HA  HIS A 190      66.260  25.174 112.687  1.00 21.98           H
ATOM   1265  HB2 HIS A 190      68.125  24.936 111.157  1.00 21.56           H
ATOM   1266  HB3 HIS A 190      68.659  25.269 112.820  1.00 21.56           H
ATOM   1267  HD2 HIS A 190      68.299  21.542 111.232  1.00 23.27           H
ATOM   1268  HE1 HIS A 190      72.236  22.293 112.769  1.00 25.83           H
ATOM   1269  N   ALA A 191      65.478  23.710 110.816  1.00 19.27           N
ATOM   1270  CA  ALA A 191      64.718  22.990 109.766  1.00 22.79           C
ATOM   1271  C   ALA A 191      65.014  23.506 108.352  1.00 23.18           C
ATOM   1272  O   ALA A 191      65.388  24.656 108.135  1.00 25.29           O
ATOM   1273  CB  ALA A 191      63.187  23.080 109.941  1.00 16.90           C
ATOM   1274  H   ALA A 191      65.519  24.551 110.655  1.00 23.12           H
ATOM   1275  HA  ALA A 191      64.946  22.047 109.788  1.00 27.34           H
ATOM   1276  HB1 ALA A 191      62.743  22.533 109.272  1.00 20.28           H
ATOM   1277  HB2 ALA A 191      62.935  22.786 110.825  1.00 20.28           H
ATOM   1278  HB3 ALA A 191      62.941  24.005 109.815  1.00 20.28           H
ATOM   1279  N   PHE A 192      64.758  22.631 107.357  1.00 27.71           N
ATOM   1280  CA  PHE A 192      65.169  22.859 105.966  1.00 24.64           C
ATOM   1281  C   PHE A 192      63.947  23.032 105.073  1.00 23.01           C
ATOM   1282  O   PHE A 192      62.919  22.376 105.301  1.00 23.16           O
ATOM   1283  CB  PHE A 192      66.021  21.717 105.396  1.00 22.53           C
ATOM   1284  CG  PHE A 192      67.332  21.496 106.100  1.00 23.50           C
ATOM   1285  CD1 PHE A 192      67.395  20.666 107.207  1.00 31.21           C
ATOM   1286  CD2 PHE A 192      68.498  22.105 105.651  1.00 29.09           C
ATOM   1287  CE1 PHE A 192      68.604  20.444 107.878  1.00 29.91           C
ATOM   1288  CE2 PHE A 192      69.713  21.897 106.295  1.00 31.15           C
ATOM   1289  CZ  PHE A 192      69.767  21.053 107.426  1.00 31.85           C
ATOM   1290  H   PHE A 192      64.321  21.901 107.475  1.00 33.26           H
ATOM   1291  HA  PHE A 192      65.705  23.669 105.941  1.00 29.56           H
ATOM   1292  HB2 PHE A 192      65.508  20.896 105.419  1.00 27.03           H
ATOM   1293  HB3 PHE A 192      66.237  21.951 104.482  1.00 27.03           H
ATOM   1294  HD1 PHE A 192      66.611  20.257 107.511  1.00 37.45           H
ATOM   1295  HD2 PHE A 192      68.464  22.660 104.899  1.00 34.91           H
ATOM   1296  HE1 PHE A 192      68.620  19.885 108.624  1.00 35.90           H
ATOM   1297  HE2 PHE A 192      70.489  22.315 105.980  1.00 37.38           H
ATOM   1298  HZ  PHE A 192      70.571  20.907 107.873  1.00 38.22           H
ATOM   1299  N   PRO A 193      64.036  23.900 104.065  1.00 25.02           N
ATOM   1300  CA  PRO A 193      62.885  24.175 103.197  1.00 26.60           C
ATOM   1301  C   PRO A 193      62.499  22.964 102.366  1.00 25.44           C
ATOM   1302  O   PRO A 193      63.278  22.008 102.225  1.00 21.52           O
ATOM   1303  CB  PRO A 193      63.392  25.301 102.290  1.00 21.14           C
ATOM   1304  CG  PRO A 193      64.516  25.846 102.927  1.00 33.81           C
ATOM   1305  CD  PRO A 193      65.189  24.712 103.646  1.00 34.63           C
ATOM   1306  HA  PRO A 193      62.123  24.494 103.710  1.00 31.92           H
ATOM   1307  HB2 PRO A 193      63.679  24.906 101.455  1.00 25.37           H
ATOM   1308  HB3 PRO A 193      62.706  25.969 102.144  1.00 25.37           H
ATOM   1309  HG2 PRO A 193      65.103  26.254 102.272  1.00 40.57           H
ATOM   1310  HG3 PRO A 193      64.200  26.509 103.560  1.00 40.57           H
ATOM   1311  HD2 PRO A 193      65.764  24.215 103.036  1.00 41.55           H
ATOM   1312  HD3 PRO A 193      65.687  25.058 104.404  1.00 41.55           H
ATOM   1313  N   PRO A 194      61.314  23.000 101.764  1.00 18.47           N
ATOM   1314  CA  PRO A 194      60.825  21.853 100.994  1.00 26.04           C
ATOM   1315  C   PRO A 194      61.811  21.362  99.938  1.00 21.50           C
ATOM   1316  O   PRO A 194      62.535  22.131  99.316  1.00 17.19           O
ATOM   1317  CB  PRO A 194      59.545  22.404 100.354  1.00 23.15           C
ATOM   1318  CG  PRO A 194      59.062  23.374 101.383  1.00 21.98           C
ATOM   1319  CD  PRO A 194      60.300  24.068 101.847  1.00 19.73           C
ATOM   1320  HA  PRO A 194      60.601  21.108 101.575  1.00 31.25           H
ATOM   1321  HB2 PRO A 194      59.751  22.862  99.526  1.00 27.78           H
ATOM   1322  HB3 PRO A 194      58.905  21.691 100.197  1.00 27.78           H
ATOM   1323  HG2 PRO A 194      58.442  23.998 100.983  1.00 26.38           H
ATOM   1324  HG3 PRO A 194      58.637  22.892 102.113  1.00 26.38           H
ATOM   1325  HD2 PRO A 194      60.522  24.792 101.245  1.00 23.68           H
ATOM   1326  HD3 PRO A 194      60.178  24.401 102.752  1.00 23.68           H
ATOM   1327  N   GLY A 195      61.787  20.064  99.698  1.00 28.97           N
ATOM   1328  CA  GLY A 195      62.650  19.462  98.706  1.00 27.92           C
ATOM   1329  C   GLY A 195      62.938  18.015  99.040  1.00 30.53           C
ATOM   1330  O   GLY A 195      62.396  17.455  99.997  1.00 33.83           O
ATOM   1331  H   GLY A 195      61.248  19.508 100.092  1.00 34.77           H
ATOM   1332  HA2 GLY A 195      62.229  19.506  97.830  1.00 33.51           H
ATOM   1333  HA3 GLY A 195      63.485  19.957  98.667  1.00 33.51           H
ATOM   1334  N   PRO A 196      63.802  17.387  98.258  1.00 28.25           N
ATOM   1335  CA  PRO A 196      64.157  15.982  98.495  1.00 33.17           C
ATOM   1336  C   PRO A 196      65.264  15.828  99.536  1.00 34.61           C
ATOM   1337  O   PRO A 196      66.022  16.756  99.814  1.00 32.61           O
ATOM   1338  CB  PRO A 196      64.652  15.527  97.114  1.00 26.49           C
ATOM   1339  CG  PRO A 196      65.281  16.783  96.569  1.00 26.76           C
ATOM   1340  CD  PRO A 196      64.353  17.892  96.995  1.00 27.59           C
ATOM   1341  HA  PRO A 196      63.380  15.461  98.771  1.00 39.81           H
ATOM   1342  HB2 PRO A 196      65.306  14.822  97.205  1.00 31.79           H
ATOM   1343  HB3 PRO A 196      63.910  15.247  96.555  1.00 31.79           H
ATOM   1344  HG2 PRO A 196      66.153  16.905  96.976  1.00 32.11           H
ATOM   1345  HG3 PRO A 196      65.355  16.729  95.603  1.00 32.11           H
ATOM   1346  HD2 PRO A 196      64.839  18.717  97.154  1.00 33.11           H
ATOM   1347  HD3 PRO A 196      63.644  18.017  96.340  1.00 33.11           H
ATOM   1348  N   GLY A 197      65.382  14.603 100.067  1.00 32.74           N
ATOM   1349  CA  GLY A 197      66.490  14.285 100.958  1.00 29.09           C
ATOM   1350  C   GLY A 197      66.369  14.982 102.305  1.00 26.25           C
ATOM   1351  O   GLY A 197      65.297  15.044 102.912  1.00 29.57           O
ATOM   1352  H   GLY A 197      64.865  13.935  99.890  1.00 39.29           H
ATOM   1353  HA2 GLY A 197      66.554  13.326 101.076  1.00 34.91           H
ATOM   1354  HA3 GLY A 197      67.308  14.594 100.543  1.00 34.91           H
ATOM   1355  N   ILE A 198      67.485  15.544 102.770  1.00 17.47           N
ATOM   1356  CA  ILE A 198      67.488  16.284 104.021  1.00 27.40           C
ATOM   1357  C   ILE A 198      66.529  17.469 103.973  1.00 33.18           C
ATOM   1358  O   ILE A 198      66.089  17.965 105.021  1.00 25.56           O
ATOM   1359  CB  ILE A 198      68.911  16.760 104.345  1.00 28.69           C
ATOM   1360  CG1 ILE A 198      68.959  17.211 105.795  1.00 35.77           C
ATOM   1361  CG2 ILE A 198      69.313  17.908 103.411  1.00 31.55           C
ATOM   1362  CD1 ILE A 198      70.325  17.583 106.277  1.00 40.06           C
ATOM   1363  H   ILE A 198      68.254  15.515 102.377  1.00 20.97           H
ATOM   1364  HA  ILE A 198      67.192  15.695 104.733  1.00 32.88           H
ATOM   1365  HB  ILE A 198      69.528  16.020 104.231  1.00 34.43           H
ATOM   1366 HG12 ILE A 198      68.386  17.988 105.893  1.00 42.92           H
ATOM   1367 HG13 ILE A 198      68.629  16.490 106.354  1.00 42.92           H
ATOM   1368 HG21 ILE A 198      70.216  18.177 103.643  1.00 37.86           H
ATOM   1369 HG22 ILE A 198      69.290  17.606 102.490  1.00 37.86           H
ATOM   1370 HG23 ILE A 198      68.716  18.664 103.524  1.00 37.86           H
ATOM   1371 HD11 ILE A 198      70.253  17.858 107.207  1.00 48.07           H
ATOM   1372 HD12 ILE A 198      70.909  16.814 106.202  1.00 48.07           H
ATOM   1373 HD13 ILE A 198      70.666  18.319 105.745  1.00 48.07           H
ATOM   1374  N   GLN A 199      66.214  17.943 102.772  1.00 27.34           N
ATOM   1375  CA  GLN A 199      65.267  19.031 102.597  1.00 31.59           C
ATOM   1376  C   GLN A 199      63.933  18.682 103.259  1.00 21.41           C
ATOM   1377  O   GLN A 199      63.459  17.549 103.201  1.00 19.36           O
ATOM   1378  CB  GLN A 199      65.082  19.335 101.085  1.00 33.22           C
ATOM   1379  CG  GLN A 199      65.578  20.705 100.615  1.00 44.02           C
ATOM   1380  CD  GLN A 199      67.022  20.955 100.987  1.00 46.48           C
ATOM   1381  OE1 GLN A 199      67.738  20.031 101.376  1.00 47.43           O
ATOM   1382  NE2 GLN A 199      67.457  22.197 100.881  1.00 49.98           N
ATOM   1383  H   GLN A 199      66.550  17.641 102.042  1.00 32.80           H
ATOM   1384  HA  GLN A 199      65.615  19.835 103.016  1.00 37.91           H
ATOM   1385  HB2 GLN A 199      65.555  18.685 100.552  1.00 39.86           H
ATOM   1386  HB3 GLN A 199      64.141  19.313 100.877  1.00 39.86           H
ATOM   1387  HG2 GLN A 199      65.497  20.772  99.649  1.00 52.82           H
ATOM   1388  HG3 GLN A 199      65.048  21.406 101.031  1.00 52.82           H
ATOM   1389 HE21 GLN A 199      66.928  22.821 100.607  1.00 59.97           H
ATOM   1390 HE22 GLN A 199      68.278  22.377 101.062  1.00 59.97           H
ATOM   1391  N   GLY A 200      63.317  19.680 103.872  1.00 19.55           N
ATOM   1392  CA  GLY A 200      62.098  19.476 104.609  1.00 19.21           C
ATOM   1393  C   GLY A 200      62.274  18.890 106.000  1.00 18.99           C
ATOM   1394  O   GLY A 200      61.283  18.760 106.722  1.00 26.55           O
ATOM   1395  H   GLY A 200      63.609  20.492 103.870  1.00 23.45           H
ATOM   1396  HA2 GLY A 200      61.656  20.332 104.699  1.00 23.05           H
ATOM   1397  HA3 GLY A 200      61.512  18.888 104.104  1.00 23.05           H
ATOM   1398  N   ASP A 201      63.489  18.558 106.417  1.00 14.66           N
ATOM   1399  CA  ASP A 201      63.697  17.917 107.713  1.00 20.62           C
ATOM   1400  C   ASP A 201      63.833  18.937 108.846  1.00 20.53           C
ATOM   1401  O   ASP A 201      64.207  20.089 108.642  1.00 20.22           O
ATOM   1402  CB  ASP A 201      64.929  17.013 107.671  1.00 18.77           C
ATOM   1403  CG  ASP A 201      64.738  15.830 106.707  1.00 22.81           C
ATOM   1404  OD1 ASP A 201      63.629  15.663 106.128  1.00 17.49           O
ATOM   1405  OD2 ASP A 201      65.700  15.065 106.547  1.00 22.82           O1-
ATOM   1406  H   ASP A 201      64.211  18.692 105.959  1.00 17.59           H
ATOM   1407  HA  ASP A 201      62.929  17.361 107.919  1.00 24.74           H
ATOM   1408  HB2 ASP A 201      65.703  17.529 107.396  1.00 22.52           H
ATOM   1409  HB3 ASP A 201      65.093  16.651 108.557  1.00 22.52           H
ATOM   1410  N   ALA A 202      63.532  18.485 110.059  1.00 18.71           N
ATOM   1411  CA  ALA A 202      63.543  19.338 111.243  1.00 17.65           C
ATOM   1412  C   ALA A 202      64.345  18.689 112.362  1.00 18.58           C
ATOM   1413  O   ALA A 202      64.079  17.543 112.750  1.00 17.17           O
ATOM   1414  CB  ALA A 202      62.112  19.620 111.711  1.00 22.46           C
ATOM   1415  H   ALA A 202      63.307  17.669 110.218  1.00 22.45           H
ATOM   1416  HA  ALA A 202      63.968  20.187 111.039  1.00 21.18           H
ATOM   1417  HB1 ALA A 202      62.125  20.216 112.480  1.00 26.96           H
ATOM   1418  HB2 ALA A 202      61.633  20.041 110.982  1.00 26.96           H
ATOM   1419  HB3 ALA A 202      61.688  18.778 111.943  1.00 26.96           H
ATOM   1420  N   HIS A 203      65.318  19.438 112.869  1.00 16.88           N
ATOM   1421  CA  HIS A 203      66.292  18.971 113.842  1.00 17.11           C
ATOM   1422  C   HIS A 203      66.209  19.805 115.117  1.00 17.42           C
ATOM   1423  O   HIS A 203      66.198  21.031 115.052  1.00 18.01           O
ATOM   1424  CB  HIS A 203      67.711  19.077 113.273  1.00 12.41           C
ATOM   1425  CG  HIS A 203      67.947  18.271 112.032  1.00 16.69           C
ATOM   1426  ND1 HIS A 203      69.090  18.406 111.273  1.00 17.81           N
ATOM   1427  CD2 HIS A 203      67.200  17.315 111.426  1.00 15.50           C
ATOM   1428  CE1 HIS A 203      69.033  17.569 110.249  1.00 20.37           C
ATOM   1429  NE2 HIS A 203      67.898  16.900 110.318  1.00 17.08           N
ATOM   1430  H   HIS A 203      65.449  20.252 112.625  1.00 20.25           H
ATOM   1431  HA  HIS A 203      66.097  18.046 114.069  1.00 20.53           H
ATOM   1432  HB2 HIS A 203      68.324  18.734 113.946  1.00 14.89           H
ATOM   1433  HB3 HIS A 203      67.910  20.008 113.101  1.00 14.89           H
ATOM   1434  HD2 HIS A 203      66.366  16.997 111.701  1.00 18.60           H
ATOM   1435  HE1 HIS A 203      69.680  17.468 109.583  1.00 24.45           H
ATOM   1436  HE2 HIS A 203      67.634  16.297 109.759  1.00 20.49           H
ATOM   1437  N   PHE A 204      66.205  19.144 116.276  1.00 16.40           N
ATOM   1438  CA  PHE A 204      66.141  19.818 117.571  1.00 19.13           C
ATOM   1439  C   PHE A 204      67.409  19.542 118.378  1.00 20.69           C
ATOM   1440  O   PHE A 204      67.883  18.403 118.430  1.00 14.06           O
ATOM   1441  CB  PHE A 204      64.895  19.373 118.359  1.00 16.74           C
ATOM   1442  CG  PHE A 204      63.611  19.582 117.601  1.00 16.77           C
ATOM   1443  CD1 PHE A 204      63.245  18.702 116.592  1.00 17.87           C
ATOM   1444  CD2 PHE A 204      62.785  20.675 117.871  1.00 17.51           C
ATOM   1445  CE1 PHE A 204      62.058  18.905 115.851  1.00 20.55           C
ATOM   1446  CE2 PHE A 204      61.628  20.890 117.145  1.00 14.55           C
ATOM   1447  CZ  PHE A 204      61.254  19.997 116.134  1.00 19.95           C
ATOM   1448  H   PHE A 204      66.224  18.287 116.329  1.00 19.68           H
ATOM   1449  HA  PHE A 204      66.073  20.776 117.424  1.00 22.95           H
ATOM   1450  HB2 PHE A 204      64.975  18.431 118.558  1.00 20.08           H
ATOM   1451  HB3 PHE A 204      64.839  19.871 119.193  1.00 20.08           H
ATOM   1452  HD1 PHE A 204      63.794  17.968 116.401  1.00 21.45           H
ATOM   1453  HD2 PHE A 204      63.019  21.287 118.534  1.00 21.01           H
ATOM   1454  HE1 PHE A 204      61.814  18.303 115.175  1.00 24.66           H
ATOM   1455  HE2 PHE A 204      61.090  21.624 117.346  1.00 17.46           H
ATOM   1456  HZ  PHE A 204      60.466  20.130 115.655  1.00 23.94           H
ATOM   1457  N   ASP A 205      67.947  20.599 119.002  1.00 16.41           N
ATOM   1458  CA  ASP A 205      69.121  20.514 119.872  1.00 18.21           C
ATOM   1459  C   ASP A 205      68.763  19.884 121.224  1.00 17.49           C
ATOM   1460  O   ASP A 205      68.095  20.498 122.065  1.00 16.45           O
ATOM   1461  CB  ASP A 205      69.700  21.910 120.059  1.00 21.14           C
ATOM   1462  CG  ASP A 205      70.991  21.899 120.841  1.00 21.86           C
ATOM   1463  OD1 ASP A 205      71.320  20.829 121.378  1.00 19.53           O
ATOM   1464  OD2 ASP A 205      71.673  22.945 120.899  1.00 20.73           O1-
ATOM   1465  H   ASP A 205      67.646  21.403 118.934  1.00 19.69           H
ATOM   1466  HA  ASP A 205      69.790  19.960 119.447  1.00 21.86           H
ATOM   1467  HB2 ASP A 205      69.873  22.288 119.185  1.00 25.37           H
ATOM   1468  HB3 ASP A 205      69.059  22.458 120.534  1.00 25.37           H
ATOM   1469  N   ASP A 206      69.201  18.651 121.443  1.00 18.72           N
ATOM   1470  CA  ASP A 206      68.857  17.970 122.672  1.00 21.57           C
ATOM   1471  C   ASP A 206      69.771  18.344 123.840  1.00 20.12           C
ATOM   1472  O   ASP A 206      69.606  17.791 124.923  1.00 23.66           O
ATOM   1473  CB  ASP A 206      68.864  16.453 122.459  1.00 28.39           C
ATOM   1474  CG  ASP A 206      68.010  15.722 123.493  1.00 23.78           C
ATOM   1475  OD1 ASP A 206      67.084  16.353 124.064  1.00 22.51           O
ATOM   1476  OD2 ASP A 206      68.276  14.544 123.751  1.00 24.79           O1-
ATOM   1477  H   ASP A 206      69.695  18.195 120.904  1.00 22.46           H
ATOM   1478  HA  ASP A 206      67.949  18.226 122.902  1.00 25.88           H
ATOM   1479  HB2 ASP A 206      68.494  16.264 121.582  1.00 34.07           H
ATOM   1480  HB3 ASP A 206      69.776  16.121 122.515  1.00 34.07           H
ATOM   1481  N   ASP A 207      70.704  19.282 123.672  1.00 22.41           N
ATOM   1482  CA  ASP A 207      71.342  19.889 124.838  1.00 23.10           C
ATOM   1483  C   ASP A 207      70.453  20.921 125.512  1.00 21.71           C
ATOM   1484  O   ASP A 207      70.818  21.438 126.569  1.00 23.24           O
ATOM   1485  CB  ASP A 207      72.670  20.546 124.454  1.00 23.81           C
ATOM   1486  CG  ASP A 207      73.814  19.561 124.421  1.00 23.50           C
ATOM   1487  OD1 ASP A 207      73.762  18.551 125.137  1.00 27.95           O
ATOM   1488  OD2 ASP A 207      74.773  19.780 123.670  1.00 25.32           O1-
ATOM   1489  H   ASP A 207      70.952  19.605 122.908  1.00 26.90           H
ATOM   1490  HA  ASP A 207      71.518  19.194 125.491  1.00 27.72           H
ATOM   1491  HB2 ASP A 207      72.568  20.920 123.563  1.00 28.58           H
ATOM   1492  HB3 ASP A 207      72.892  21.252 125.081  1.00 28.58           H
ATOM   1493  N   GLU A 208      69.321  21.246 124.904  1.00 21.48           N
ATOM   1494  CA  GLU A 208      68.338  22.097 125.532  1.00 23.32           C
ATOM   1495  C   GLU A 208      67.491  21.230 126.442  1.00 19.42           C
ATOM   1496  O   GLU A 208      67.354  20.021 126.225  1.00 16.88           O
ATOM   1497  CB  GLU A 208      67.446  22.792 124.491  1.00 22.63           C
ATOM   1498  CG  GLU A 208      68.177  23.455 123.348  1.00 24.05           C
ATOM   1499  CD  GLU A 208      68.933  24.645 123.747  1.00 24.25           C
ATOM   1500  OE1 GLU A 208      68.762  25.090 124.907  1.00 32.49           O
ATOM   1501  OE2 GLU A 208      69.723  25.120 122.907  1.00 28.92           O1-
ATOM   1502  H   GLU A 208      69.091  20.960 124.128  1.00 25.77           H
ATOM   1503  HA  GLU A 208      68.777  22.780 126.069  1.00 27.98           H
ATOM   1504  HB2 GLU A 208      66.846  22.128 124.114  1.00 27.15           H
ATOM   1505  HB3 GLU A 208      66.926  23.482 124.930  1.00 27.15           H
ATOM   1506  HG2 GLU A 208      68.831  22.829 122.996  1.00 28.86           H
ATOM   1507  HG3 GLU A 208      67.556  23.715 122.654  1.00 28.86           H
ATOM   1508  N   LEU A 209      66.947  21.857 127.478  1.00 15.06           N
ATOM   1509  CA  LEU A 209      65.915  21.257 128.318  1.00 19.29           C
ATOM   1510  C   LEU A 209      64.553  21.431 127.643  1.00 19.64           C
ATOM   1511  O   LEU A 209      64.058  22.553 127.509  1.00 19.75           O
ATOM   1512  CB  LEU A 209      65.948  21.904 129.699  1.00 12.77           C
ATOM   1513  CG  LEU A 209      64.916  21.396 130.694  1.00 18.16           C
ATOM   1514  CD1 LEU A 209      65.103  19.975 130.979  1.00 18.62           C
ATOM   1515  CD2 LEU A 209      64.994  22.181 131.981  1.00 24.70           C
ATOM   1516  H   LEU A 209      67.161  22.660 127.714  1.00 18.07           H
ATOM   1517  HA  LEU A 209      66.078  20.307 128.424  1.00 23.15           H
ATOM   1518  HB2 LEU A 209      66.821  21.767 130.093  1.00 15.32           H
ATOM   1519  HB3 LEU A 209      65.792  22.854 129.578  1.00 15.32           H
ATOM   1520  HG  LEU A 209      64.026  21.503 130.326  1.00 21.79           H
ATOM   1521 HD11 LEU A 209      64.439  19.699 131.627  1.00 22.34           H
ATOM   1522 HD12 LEU A 209      64.986  19.483 130.154  1.00 22.34           H
ATOM   1523 HD13 LEU A 209      65.995  19.851 131.334  1.00 22.34           H
ATOM   1524 HD21 LEU A 209      64.345  21.825 132.608  1.00 29.64           H
ATOM   1525 HD22 LEU A 209      65.889  22.097 132.341  1.00 29.64           H
ATOM   1526 HD23 LEU A 209      64.800  23.113 131.794  1.00 29.64           H
ATOM   1527  N   TRP A 210      63.952  20.323 127.207  1.00 17.42           N
ATOM   1528  CA  TRP A 210      62.675  20.345 126.501  1.00 15.64           C
ATOM   1529  C   TRP A 210      61.561  20.064 127.490  1.00 12.74           C
ATOM   1530  O   TRP A 210      61.635  19.110 128.262  1.00  9.21           O
ATOM   1531  CB  TRP A 210      62.603  19.335 125.315  1.00 10.72           C
ATOM   1532  CG  TRP A 210      63.511  19.710 124.206  1.00 13.97           C
ATOM   1533  CD1 TRP A 210      64.691  19.086 123.829  1.00 16.55           C
ATOM   1534  CD2 TRP A 210      63.398  20.857 123.378  1.00 15.45           C
ATOM   1535  NE1 TRP A 210      65.293  19.783 122.842  1.00 17.37           N
ATOM   1536  CE2 TRP A 210      64.520  20.873 122.531  1.00 15.38           C
ATOM   1537  CE3 TRP A 210      62.461  21.876 123.268  1.00 14.87           C
ATOM   1538  CZ2 TRP A 210      64.713  21.861 121.580  1.00 16.31           C
ATOM   1539  CZ3 TRP A 210      62.666  22.866 122.322  1.00 16.21           C
ATOM   1540  CH2 TRP A 210      63.782  22.853 121.498  1.00 14.58           C
ATOM   1541  H   TRP A 210      64.273  19.535 127.324  1.00 20.90           H
ATOM   1542  HA  TRP A 210      62.535  21.249 126.172  1.00 18.77           H
ATOM   1543  HB2 TRP A 210      62.880  18.470 125.639  1.00 12.86           H
ATOM   1544  HB3 TRP A 210      61.692  19.288 124.978  1.00 12.86           H
ATOM   1545  HD1 TRP A 210      65.052  18.312 124.202  1.00 19.87           H
ATOM   1546  HE1 TRP A 210      66.028  19.553 122.453  1.00 20.85           H
ATOM   1547  HE3 TRP A 210      61.719  21.896 123.826  1.00 17.85           H
ATOM   1548  HZ2 TRP A 210      65.457  21.850 121.022  1.00 19.57           H
ATOM   1549  HZ3 TRP A 210      62.039  23.551 122.245  1.00 19.45           H
ATOM   1550  HH2 TRP A 210      63.890  23.524 120.860  1.00 17.49           H
ATOM   1551  N   SER A 211      60.518  20.879 127.418  1.00 14.21           N
ATOM   1552  CA  SER A 211      59.383  20.809 128.296  1.00 11.56           C
ATOM   1553  C   SER A 211      58.141  21.195 127.494  1.00 15.31           C
ATOM   1554  O   SER A 211      58.121  21.098 126.264  1.00 12.32           O
ATOM   1555  CB  SER A 211      59.620  21.727 129.505  1.00 14.61           C
ATOM   1556  OG  SER A 211      58.677  21.420 130.474  1.00 16.56           O
ATOM   1557  H   SER A 211      60.448  21.509 126.838  1.00 17.06           H
ATOM   1558  HA  SER A 211      59.278  19.899 128.611  1.00 13.87           H
ATOM   1559  HB2 SER A 211      60.503  21.568 129.863  1.00 17.54           H
ATOM   1560  HB3 SER A 211      59.523  22.658 129.254  1.00 17.54           H
ATOM   1561  HG  SER A 211      59.037  21.425 131.229  1.00 19.87           H
ATOM   1562  N   LEU A 212      57.097  21.619 128.201  1.00 17.45           N
ATOM   1563  CA  LEU A 212      55.857  22.151 127.636  1.00 15.40           C
ATOM   1564  C   LEU A 212      55.309  23.141 128.660  1.00 16.69           C
ATOM   1565  O   LEU A 212      55.601  23.058 129.853  1.00 20.15           O
ATOM   1566  CB  LEU A 212      54.812  21.065 127.361  1.00 11.37           C
ATOM   1567  CG  LEU A 212      55.142  19.910 126.409  1.00 11.23           C
ATOM   1568  CD1 LEU A 212      54.132  18.814 126.598  1.00 11.18           C
ATOM   1569  CD2 LEU A 212      55.186  20.436 124.981  1.00 13.28           C
ATOM   1570  H   LEU A 212      57.093  21.619 129.061  1.00 20.94           H
ATOM   1571  HA  LEU A 212      56.029  22.619 126.806  1.00 18.48           H
ATOM   1572  HB2 LEU A 212      54.609  20.656 128.215  1.00 13.65           H
ATOM   1573  HB3 LEU A 212      54.004  21.494 127.038  1.00 13.65           H
ATOM   1574  HG  LEU A 212      56.010  19.533 126.607  1.00 13.48           H
ATOM   1575 HD11 LEU A 212      54.313  18.097 125.971  1.00 13.42           H
ATOM   1576 HD12 LEU A 212      54.223  18.470 127.497  1.00 13.42           H
ATOM   1577 HD13 LEU A 212      53.243  19.173 126.459  1.00 13.42           H
ATOM   1578 HD21 LEU A 212      55.407  19.716 124.374  1.00 15.93           H
ATOM   1579 HD22 LEU A 212      54.323  20.818 124.750  1.00 15.93           H
ATOM   1580 HD23 LEU A 212      55.867  21.125 124.939  1.00 15.93           H
ATOM   1581  N   GLY A 213      54.530  24.081 128.182  1.00 21.06           N
ATOM   1582  CA  GLY A 213      53.820  25.000 129.025  1.00 23.35           C
ATOM   1583  C   GLY A 213      54.723  26.029 129.703  1.00 19.34           C
ATOM   1584  O   GLY A 213      55.854  26.295 129.286  1.00 21.17           O
ATOM   1585  H   GLY A 213      54.406  24.211 127.337  1.00 25.28           H
ATOM   1586  HA2 GLY A 213      53.172  25.473 128.476  1.00 28.02           H
ATOM   1587  HA3 GLY A 213      53.332  24.512 129.707  1.00 28.02           H
ATOM   1588  N   LYS A 214      54.169  26.628 130.759  1.00 21.38           N
ATOM   1589  CA  LYS A 214      54.893  27.603 131.569  1.00 23.17           C
ATOM   1590  C   LYS A 214      55.972  26.890 132.367  1.00 20.31           C
ATOM   1591  O   LYS A 214      55.844  25.708 132.691  1.00 24.41           O
ATOM   1592  CB  LYS A 214      53.936  28.329 132.524  1.00 23.93           C
ATOM   1593  CG  LYS A 214      52.937  29.270 131.842  1.00 27.06           C
ATOM   1594  CD  LYS A 214      51.959  29.910 132.831  1.00 32.67           C
ATOM   1595  CE  LYS A 214      51.048  28.886 133.444  1.00 34.62           C
ATOM   1596  NZ  LYS A 214      49.878  29.504 134.134  1.00 40.62           N1+
ATOM   1597  H   LYS A 214      53.364  26.469 131.028  1.00 25.66           H
ATOM   1598  HA  LYS A 214      55.312  28.266 131.000  1.00 27.80           H
ATOM   1599  HB2 LYS A 214      53.431  27.667 133.023  1.00 28.71           H
ATOM   1600  HB3 LYS A 214      54.463  28.858 133.144  1.00 28.71           H
ATOM   1601  HG2 LYS A 214      53.418  29.986 131.399  1.00 32.48           H
ATOM   1602  HG3 LYS A 214      52.425  28.762 131.193  1.00 32.48           H
ATOM   1603  HD2 LYS A 214      52.449  30.340 133.546  1.00 39.20           H
ATOM   1604  HD3 LYS A 214      51.404  30.557 132.366  1.00 39.20           H
ATOM   1605  HE2 LYS A 214      50.706  28.315 132.735  1.00 41.54           H
ATOM   1606  HE3 LYS A 214      51.541  28.355 134.087  1.00 41.54           H
ATOM   1607  HZ1 LYS A 214      49.329  28.863 134.422  1.00 48.75           H
ATOM   1608  HZ2 LYS A 214      50.155  29.981 134.833  1.00 48.75           H
ATOM   1609  HZ3 LYS A 214      49.431  30.036 133.575  1.00 48.75           H
ATOM   1610  N   GLY A 215      57.041  27.607 132.690  1.00 17.05           N
ATOM   1611  CA  GLY A 215      58.135  27.036 133.455  1.00 23.84           C
ATOM   1612  C   GLY A 215      59.440  27.076 132.690  1.00 24.55           C
ATOM   1613  O   GLY A 215      59.513  27.541 131.556  1.00 20.03           O
ATOM   1614  H   GLY A 215      57.153  28.433 132.480  1.00 20.47           H
ATOM   1615  HA2 GLY A 215      58.260  27.514 134.284  1.00 28.61           H
ATOM   1616  HA3 GLY A 215      57.937  26.107 133.675  1.00 28.61           H
ATOM   1617  N   GLN A 391      60.477  26.549 133.339  1.00 19.76           N
ATOM   1618  CA  GLN A 391      61.816  26.586 132.767  1.00 23.00           C
ATOM   1619  C   GLN A 391      61.948  25.558 131.622  1.00 21.45           C
ATOM   1620  O   GLN A 391      61.184  24.606 131.516  1.00 19.44           O
ATOM   1621  CB  GLN A 391      62.851  26.357 133.889  1.00 29.36           C
ATOM   1622  CG  GLN A 391      63.274  24.973 134.092  1.00 30.54           C
ATOM   1623  CD  GLN A 391      62.103  24.071 134.266  1.00 36.27           C
ATOM   1624  OE1 GLN A 391      61.226  24.339 135.084  1.00 47.77           O
ATOM   1625  NE2 GLN A 391      62.033  23.015 133.455  1.00 43.62           N
ATOM   1626  H   GLN A 391      60.425  26.166 134.105  1.00 23.72           H
ATOM   1627  HA  GLN A 391      61.979  27.468 132.396  1.00 27.60           H
ATOM   1628  HB2 GLN A 391      63.659  26.855 133.696  1.00 35.23           H
ATOM   1629  HB3 GLN A 391      62.476  26.655 134.736  1.00 35.23           H
ATOM   1630  HG2 GLN A 391      63.789  24.668 133.329  1.00 36.65           H
ATOM   1631  HG3 GLN A 391      63.814  24.924 134.895  1.00 36.65           H
ATOM   1632 HE21 GLN A 391      62.676  22.829 132.914  1.00 52.35           H
ATOM   1633 HE22 GLN A 391      61.315  22.532 133.471  1.00 52.35           H
ATOM   1634  N   GLY A 392      62.931  25.745 130.754  1.00 18.94           N
ATOM   1635  CA  GLY A 392      63.088  24.873 129.609  1.00 26.02           C
ATOM   1636  C   GLY A 392      62.268  25.383 128.437  1.00 18.70           C
ATOM   1637  O   GLY A 392      61.604  26.415 128.529  1.00 13.30           O
ATOM   1638  H   GLY A 392      63.503  26.395 130.801  1.00 22.73           H
ATOM   1639  HA2 GLY A 392      64.019  24.844 129.351  1.00 31.23           H
ATOM   1640  HA3 GLY A 392      62.796  23.970 129.832  1.00 31.23           H
ATOM   1641  N   TYR A 393      62.405  24.709 127.260  1.00 20.72           N
ATOM   1642  CA  TYR A 393      61.828  25.314 126.062  1.00 14.55           C
ATOM   1643  C   TYR A 393      60.775  24.241 125.730  1.00 17.19           C
ATOM   1644  O   TYR A 393      60.741  23.033 125.803  1.00 20.57           O
ATOM   1645  CB  TYR A 393      62.802  25.539 124.920  1.00 20.22           C
ATOM   1646  CG  TYR A 393      63.833  26.553 125.309  1.00 19.53           C
ATOM   1647  CD1 TYR A 393      63.631  27.927 125.111  1.00 19.98           C
ATOM   1648  CD2 TYR A 393      65.086  26.100 125.770  1.00 22.04           C
ATOM   1649  CE1 TYR A 393      64.654  28.838 125.348  1.00 25.27           C
ATOM   1650  CE2 TYR A 393      66.143  26.976 125.922  1.00 22.23           C
ATOM   1651  CZ  TYR A 393      65.933  28.362 125.739  1.00 27.92           C
ATOM   1652  OH  TYR A 393      66.901  29.262 125.879  1.00 25.72           O
ATOM   1653  H   TYR A 393      63.089  23.941 127.130  1.00 24.87           H
ATOM   1654  HA  TYR A 393      61.355  26.307 126.325  1.00 17.46           H
ATOM   1655  HB2 TYR A 393      63.283  24.580 124.617  1.00 24.26           H
ATOM   1656  HB3 TYR A 393      62.244  25.864 124.017  1.00 24.26           H
ATOM   1657  HD1 TYR A 393      62.670  28.293 124.757  1.00 23.98           H
ATOM   1658  HD2 TYR A 393      65.233  25.036 125.968  1.00 26.45           H
ATOM   1659  HE1 TYR A 393      64.499  29.900 125.219  1.00 30.32           H
ATOM   1660  HE2 TYR A 393      67.148  26.607 126.151  1.00 26.68           H
ATOM   1661  HH  TYR A 393      67.900  28.859 126.248  1.00 30.86           H
ATOM   1662  N   SER A 394      59.651  24.917 125.347  1.00 13.05           N
ATOM   1663  CA  SER A 394      58.403  24.283 124.868  1.00 18.66           C
ATOM   1664  C   SER A 394      58.633  23.584 123.542  1.00 13.01           C
ATOM   1665  O   SER A 394      58.764  24.230 122.508  1.00 14.15           O
ATOM   1666  CB  SER A 394      57.243  25.255 124.650  1.00 17.95           C
ATOM   1667  OG  SER A 394      56.090  24.517 124.133  1.00 15.26           O
ATOM   1668  H   SER A 394      59.599  25.775 125.342  1.00 15.66           H
ATOM   1669  HA  SER A 394      58.104  23.621 125.515  1.00 22.39           H
ATOM   1670  HB2 SER A 394      56.999  25.687 125.480  1.00 21.54           H
ATOM   1671  HB3 SER A 394      57.493  25.919 123.988  1.00 21.54           H
ATOM   1672  HG  SER A 394      55.374  24.960 124.138  1.00 18.31           H
ATOM   1673  N   LEU A 395      58.577  22.262 123.568  1.00 11.40           N
ATOM   1674  CA  LEU A 395      58.788  21.487 122.368  1.00 14.50           C
ATOM   1675  C   LEU A 395      57.684  21.749 121.357  1.00 12.59           C
ATOM   1676  O   LEU A 395      57.945  21.787 120.161  1.00 11.91           O
ATOM   1677  CB  LEU A 395      58.856  20.017 122.745  1.00 10.28           C
ATOM   1678  CG  LEU A 395      59.158  19.086 121.573  1.00 12.96           C
ATOM   1679  CD1 LEU A 395      60.494  19.419 120.957  1.00 14.68           C
ATOM   1680  CD2 LEU A 395      59.105  17.625 121.945  1.00 12.80           C
ATOM   1681  H   LEU A 395      58.401  21.794 124.270  1.00 13.68           H
ATOM   1682  HA  LEU A 395      59.625  21.752 121.967  1.00 17.40           H
ATOM   1683  HB2 LEU A 395      59.562  19.923 123.402  1.00 12.34           H
ATOM   1684  HB3 LEU A 395      58.003  19.768 123.132  1.00 12.34           H
ATOM   1685  HG  LEU A 395      58.483  19.228 120.896  1.00 15.55           H
ATOM   1686 HD11 LEU A 395      60.654  18.805 120.223  1.00 17.62           H
ATOM   1687 HD12 LEU A 395      60.476  20.327 120.619  1.00 17.62           H
ATOM   1688 HD13 LEU A 395      61.188  19.323 121.628  1.00 17.62           H
ATOM   1689 HD21 LEU A 395      59.281  17.094 121.157  1.00 15.36           H
ATOM   1690 HD22 LEU A 395      59.779  17.454 122.620  1.00 15.36           H
ATOM   1691 HD23 LEU A 395      58.220  17.423 122.286  1.00 15.36           H
ATOM   1692  N   PHE A 396      56.448  21.922 121.837  1.00 11.92           N
ATOM   1693  CA  PHE A 396      55.283  22.173 120.987  1.00 13.75           C
ATOM   1694  C   PHE A 396      55.430  23.458 120.174  1.00 14.56           C
ATOM   1695  O   PHE A 396      55.171  23.478 118.962  1.00 12.19           O
ATOM   1696  CB  PHE A 396      54.012  22.217 121.866  1.00 11.59           C
ATOM   1697  CG  PHE A 396      52.804  22.798 121.189  1.00 15.35           C
ATOM   1698  CD1 PHE A 396      52.207  22.140 120.114  1.00 17.85           C
ATOM   1699  CD2 PHE A 396      52.272  24.012 121.617  1.00 17.44           C
ATOM   1700  CE1 PHE A 396      51.104  22.686 119.459  1.00 15.77           C
ATOM   1701  CE2 PHE A 396      51.179  24.581 120.989  1.00 18.99           C
ATOM   1702  CZ  PHE A 396      50.576  23.911 119.886  1.00 19.43           C
ATOM   1703  H   PHE A 396      56.259  21.883 122.681  1.00 14.31           H
ATOM   1704  HA  PHE A 396      55.194  21.441 120.355  1.00 16.50           H
ATOM   1705  HB2 PHE A 396      53.808  21.318 122.167  1.00 13.90           H
ATOM   1706  HB3 PHE A 396      54.203  22.782 122.628  1.00 13.90           H
ATOM   1707  HD1 PHE A 396      52.563  21.325 119.824  1.00 21.42           H
ATOM   1708  HD2 PHE A 396      52.676  24.457 122.332  1.00 20.93           H
ATOM   1709  HE1 PHE A 396      50.721  22.223 118.746  1.00 18.93           H
ATOM   1710  HE2 PHE A 396      50.843  25.399 121.294  1.00 22.78           H
ATOM   1711  HZ  PHE A 396      49.831  24.277 119.462  1.00 23.32           H
ATOM   1712  N   LEU A 397      55.822  24.549 120.824  1.00 13.73           N
ATOM   1713  CA  LEU A 397      55.996  25.802 120.100  1.00  9.24           C
ATOM   1714  C   LEU A 397      57.251  25.815 119.216  1.00 14.28           C
ATOM   1715  O   LEU A 397      57.208  26.438 118.159  1.00 16.72           O
ATOM   1716  CB  LEU A 397      55.998  26.985 121.081  1.00 14.71           C
ATOM   1717  CG  LEU A 397      54.729  27.355 121.853  1.00 16.50           C
ATOM   1718  CD1 LEU A 397      55.002  28.510 122.918  1.00 20.46           C
ATOM   1719  CD2 LEU A 397      53.540  27.736 120.932  1.00 19.20           C
ATOM   1720  H   LEU A 397      55.944  24.593 121.676  1.00 16.48           H
ATOM   1721  HA  LEU A 397      55.252  25.922 119.497  1.00 11.08           H
ATOM   1722  HB2 LEU A 397      56.687  26.820 121.749  1.00 17.65           H
ATOM   1723  HB3 LEU A 397      56.235  27.775 120.576  1.00 17.65           H
ATOM   1724  HG  LEU A 397      54.460  26.566 122.348  1.00 19.79           H
ATOM   1725 HD11 LEU A 397      54.195  28.692 123.421  1.00 24.56           H
ATOM   1726 HD12 LEU A 397      55.700  28.224 123.528  1.00 24.56           H
ATOM   1727 HD13 LEU A 397      55.289  29.317 122.461  1.00 24.56           H
ATOM   1728 HD21 LEU A 397      52.788  27.982 121.488  1.00 23.03           H
ATOM   1729 HD22 LEU A 397      53.803  28.483 120.375  1.00 23.03           H
ATOM   1730 HD23 LEU A 397      53.301  26.977 120.382  1.00 23.03           H
ATOM   1731  N   VAL A 398      58.412  25.224 119.632  1.00 16.78           N
ATOM   1732  CA  VAL A 398      59.606  25.442 118.780  1.00 14.80           C
ATOM   1733  C   VAL A 398      59.357  24.717 117.449  1.00 14.61           C
ATOM   1734  O   VAL A 398      59.647  24.992 116.309  1.00 13.08           O
ATOM   1735  CB  VAL A 398      60.835  24.905 119.536  1.00 12.43           C
ATOM   1736  CG1 VAL A 398      61.973  24.716 118.555  1.00  8.03           C
ATOM   1737  CG2 VAL A 398      61.116  25.902 120.681  1.00 11.73           C
ATOM   1738  H   VAL A 398      58.504  24.735 120.536  1.00 20.13           H
ATOM   1739  HA  VAL A 398      59.720  26.540 118.549  1.00 17.76           H
ATOM   1740  HB  VAL A 398      60.617  23.904 119.993  1.00 14.92           H
ATOM   1741 HG11 VAL A 398      62.901  24.392 119.052  1.00  9.64           H
ATOM   1742 HG12 VAL A 398      61.759  23.957 117.798  1.00  9.64           H
ATOM   1743 HG13 VAL A 398      62.224  25.643 118.014  1.00  9.64           H
ATOM   1744 HG21 VAL A 398      62.020  25.626 121.239  1.00 14.08           H
ATOM   1745 HG22 VAL A 398      61.285  26.920 120.330  1.00 14.08           H
ATOM   1746 HG23 VAL A 398      60.292  25.904 121.401  1.00 14.08           H
ATOM   1747  N   ALA A 399      58.665  23.557 117.668  1.00 12.17           N
ATOM   1748  CA  ALA A 399      58.311  22.594 116.607  1.00 19.04           C
ATOM   1749  C   ALA A 399      57.358  23.193 115.592  1.00 12.13           C
ATOM   1750  O   ALA A 399      57.495  22.974 114.390  1.00 14.89           O
ATOM   1751  CB  ALA A 399      57.637  21.336 117.183  1.00 13.99           C
ATOM   1752  H   ALA A 399      58.387  23.287 118.446  1.00 14.61           H
ATOM   1753  HA  ALA A 399      59.106  22.311 116.126  1.00 22.85           H
ATOM   1754  HB1 ALA A 399      57.434  20.707 116.469  1.00 16.79           H
ATOM   1755  HB2 ALA A 399      58.214  20.914 117.832  1.00 16.79           H
ATOM   1756  HB3 ALA A 399      56.796  21.594 117.591  1.00 16.79           H
ATOM   1757  N   ALA A 400      56.307  23.839 116.076  1.00 15.30           N
ATOM   1758  CA  ALA A 400      55.453  24.619 115.203  1.00 14.29           C
ATOM   1759  C   ALA A 400      56.250  25.623 114.363  1.00 15.04           C
ATOM   1760  O   ALA A 400      56.032  25.675 113.152  1.00 15.25           O
ATOM   1761  CB  ALA A 400      54.341  25.275 116.015  1.00 13.10           C
ATOM   1762  H   ALA A 400      56.053  23.790 116.901  1.00 18.36           H
ATOM   1763  HA  ALA A 400      55.026  24.014 114.580  1.00 17.14           H
ATOM   1764  HB1 ALA A 400      53.722  25.689 115.399  1.00 15.71           H
ATOM   1765  HB2 ALA A 400      53.886  24.576 116.511  1.00 15.71           H
ATOM   1766  HB3 ALA A 400      54.696  25.938 116.630  1.00 15.71           H
ATOM   1767  N   HIS A 401      57.217  26.378 114.953  1.00 16.80           N
ATOM   1768  CA  HIS A 401      58.107  27.218 114.128  1.00 10.27           C
ATOM   1769  C   HIS A 401      58.874  26.410 113.052  1.00 15.03           C
ATOM   1770  O   HIS A 401      58.833  26.777 111.884  1.00 13.42           O
ATOM   1771  CB  HIS A 401      59.037  27.920 115.127  1.00 16.03           C
ATOM   1772  CG  HIS A 401      59.948  28.865 114.456  1.00 15.43           C
ATOM   1773  ND1 HIS A 401      59.679  30.225 114.337  1.00 14.42           N
ATOM   1774  CD2 HIS A 401      61.202  28.646 113.891  1.00 13.40           C
ATOM   1775  CE1 HIS A 401      60.764  30.816 113.711  1.00 14.22           C
ATOM   1776  NE2 HIS A 401      61.693  29.858 113.423  1.00 11.64           N
ATOM   1777  H   HIS A 401      57.445  26.270 115.955  1.00 20.16           H
ATOM   1778  HA  HIS A 401      57.491  27.971 113.561  1.00 12.32           H
ATOM   1779  HB2 HIS A 401      59.646  27.150 115.687  1.00 19.24           H
ATOM   1780  HB3 HIS A 401      58.435  28.437 115.908  1.00 19.24           H
ATOM   1781  HD1 HIS A 401      58.829  30.693 114.668  1.00 17.31           H
ATOM   1782  HD2 HIS A 401      61.761  27.697 113.847  1.00 16.08           H
ATOM   1783  HE1 HIS A 401      60.855  31.888 113.531  1.00 17.06           H
ATOM   1784  N   GLU A 402      59.578  25.302 113.451  1.00  9.26           N
ATOM   1785  CA  GLU A 402      60.524  24.580 112.564  1.00 17.06           C
ATOM   1786  C   GLU A 402      59.786  24.047 111.309  1.00 19.42           C
ATOM   1787  O   GLU A 402      60.158  24.035 110.146  1.00 18.24           O
ATOM   1788  CB  GLU A 402      61.151  23.391 113.314  1.00 18.36           C
ATOM   1789  CG  GLU A 402      62.102  23.839 114.426  1.00 20.88           C
ATOM   1790  CD  GLU A 402      62.836  25.150 114.098  1.00 15.78           C
ATOM   1791  OE1 GLU A 402      63.340  25.315 112.965  1.00 19.64           O
ATOM   1792  OE2 GLU A 402      62.861  26.018 114.997  1.00 17.22           O1-
ATOM   1793  H   GLU A 402      59.553  24.986 114.428  1.00 11.11           H
ATOM   1794  HA  GLU A 402      61.334  25.291 112.214  1.00 20.47           H
ATOM   1795  HB2 GLU A 402      60.366  22.735 113.737  1.00 22.04           H
ATOM   1796  HB3 GLU A 402      61.719  22.774 112.588  1.00 22.04           H
ATOM   1797  HG2 GLU A 402      61.551  24.002 115.374  1.00 25.06           H
ATOM   1798  HG3 GLU A 402      62.847  23.053 114.643  1.00 25.06           H
ATOM   1799  N   PHE A 403      58.568  23.505 111.640  1.00 15.97           N
ATOM   1800  CA  PHE A 403      57.615  22.964 110.666  1.00 20.14           C
ATOM   1801  C   PHE A 403      57.082  24.058 109.740  1.00 19.15           C
ATOM   1802  O   PHE A 403      56.753  23.781 108.589  1.00 14.35           O
ATOM   1803  CB  PHE A 403      56.399  22.274 111.325  1.00 15.94           C
ATOM   1804  CG  PHE A 403      56.721  21.044 112.169  1.00 20.47           C
ATOM   1805  CD1 PHE A 403      57.970  20.428 112.097  1.00 15.75           C
ATOM   1806  CD2 PHE A 403      55.754  20.515 113.050  1.00 14.87           C
ATOM   1807  CE1 PHE A 403      58.270  19.327 112.894  1.00 20.57           C
ATOM   1808  CE2 PHE A 403      56.026  19.400 113.844  1.00 12.30           C
ATOM   1809  CZ  PHE A 403      57.274  18.794 113.781  1.00 19.99           C
ATOM   1810  H   PHE A 403      58.280  23.442 112.450  1.00 19.16           H
ATOM   1811  HA  PHE A 403      58.068  22.296 110.129  1.00 24.17           H
ATOM   1812  HB2 PHE A 403      55.928  22.924 111.868  1.00 19.13           H
ATOM   1813  HB3 PHE A 403      55.805  21.963 110.625  1.00 19.13           H
ATOM   1814  HD1 PHE A 403      58.616  20.771 111.531  1.00 18.91           H
ATOM   1815  HD2 PHE A 403      54.910  20.913 113.110  1.00 17.84           H
ATOM   1816  HE1 PHE A 403      59.109  18.925 112.832  1.00 24.69           H
ATOM   1817  HE2 PHE A 403      55.371  19.065 114.422  1.00 14.76           H
ATOM   1818  HZ  PHE A 403      57.459  18.047 114.310  1.00 23.98           H
ATOM   1819  N   GLY A 404      56.956  25.278 110.224  1.00 19.55           N
ATOM   1820  CA  GLY A 404      56.847  26.419 109.342  1.00 19.12           C
ATOM   1821  C   GLY A 404      57.974  26.525 108.308  1.00 14.64           C
ATOM   1822  O   GLY A 404      57.660  26.521 107.103  1.00 14.17           O
ATOM   1823  H   GLY A 404      56.949  25.452 111.076  1.00 23.46           H
ATOM   1824  HA2 GLY A 404      56.022  26.311 108.857  1.00 22.95           H
ATOM   1825  HA3 GLY A 404      56.785  27.254 109.850  1.00 22.95           H
ATOM   1826  N   HIS A 405      59.262  26.576 108.719  1.00 15.65           N
ATOM   1827  CA  HIS A 405      60.331  26.552 107.699  1.00 17.80           C
ATOM   1828  C   HIS A 405      60.225  25.440 106.621  1.00 17.22           C
ATOM   1829  O   HIS A 405      60.514  25.525 105.451  1.00 23.76           O
ATOM   1830  CB  HIS A 405      61.645  26.350 108.446  1.00 12.14           C
ATOM   1831  CG  HIS A 405      61.976  27.617 109.113  1.00 18.52           C
ATOM   1832  ND1 HIS A 405      61.841  28.874 108.510  1.00 15.44           N
ATOM   1833  CD2 HIS A 405      62.452  27.822 110.401  1.00 13.00           C
ATOM   1834  CE1 HIS A 405      62.279  29.815 109.432  1.00 19.97           C
ATOM   1835  NE2 HIS A 405      62.659  29.187 110.584  1.00 17.30           N
ATOM   1836  H   HIS A 405      59.507  26.389 109.702  1.00 18.78           H
ATOM   1837  HA  HIS A 405      60.286  27.534 107.125  1.00 21.36           H
ATOM   1838  HB2 HIS A 405      62.465  26.038 107.755  1.00 14.57           H
ATOM   1839  HB3 HIS A 405      61.569  25.517 109.187  1.00 14.57           H
ATOM   1840  HD1 HIS A 405      61.486  29.054 107.556  1.00 18.53           H
ATOM   1841  HD2 HIS A 405      62.655  27.078 111.173  1.00 15.60           H
ATOM   1842  HE1 HIS A 405      62.318  30.887 109.244  1.00 23.96           H
ATOM   1843  N   ALA A 406      59.889  24.226 107.163  1.00 14.46           N
ATOM   1844  CA  ALA A 406      59.818  22.945 106.455  1.00 18.74           C
ATOM   1845  C   ALA A 406      58.691  22.903 105.433  1.00 18.90           C
ATOM   1846  O   ALA A 406      58.712  22.047 104.557  1.00 12.91           O
ATOM   1847  CB  ALA A 406      59.609  21.789 107.439  1.00 18.65           C
ATOM   1848  H   ALA A 406      59.709  24.114 108.001  1.00 17.35           H
ATOM   1849  HA  ALA A 406      60.658  22.769 106.001  1.00 22.49           H
ATOM   1850  HB1 ALA A 406      59.534  20.953 106.948  1.00 22.38           H
ATOM   1851  HB2 ALA A 406      60.354  21.732 108.051  1.00 22.38           H
ATOM   1852  HB3 ALA A 406      58.790  21.935 107.937  1.00 22.38           H
ATOM   1853  N   LEU A 407      57.688  23.767 105.579  1.00 20.15           N
ATOM   1854  CA  LEU A 407      56.624  23.947 104.605  1.00 22.87           C
ATOM   1855  C   LEU A 407      56.887  25.129 103.676  1.00 22.52           C
ATOM   1856  O   LEU A 407      56.019  25.470 102.876  1.00 21.15           O
ATOM   1857  CB  LEU A 407      55.278  24.152 105.321  1.00 19.00           C
ATOM   1858  CG  LEU A 407      54.800  23.034 106.249  1.00 20.80           C
ATOM   1859  CD1 LEU A 407      53.515  23.403 106.924  1.00 17.14           C
ATOM   1860  CD2 LEU A 407      54.629  21.749 105.471  1.00 28.35           C
ATOM   1861  H   LEU A 407      57.620  24.289 106.263  1.00 24.18           H
ATOM   1862  HA  LEU A 407      56.564  23.142 104.064  1.00 27.45           H
ATOM   1863  HB2 LEU A 407      55.357  24.952 105.861  1.00 22.80           H
ATOM   1864  HB3 LEU A 407      54.591  24.289 104.653  1.00 22.80           H
ATOM   1865  HG  LEU A 407      55.460  22.879 106.938  1.00 24.95           H
ATOM   1866 HD11 LEU A 407      53.241  22.679 107.507  1.00 20.56           H
ATOM   1867 HD12 LEU A 407      53.640  24.211 107.438  1.00 20.56           H
ATOM   1868 HD13 LEU A 407      52.845  23.546 106.236  1.00 20.56           H
ATOM   1869 HD21 LEU A 407      54.297  21.055 106.060  1.00 34.02           H
ATOM   1870 HD22 LEU A 407      53.999  21.900 104.746  1.00 34.02           H
ATOM   1871 HD23 LEU A 407      55.494  21.493 105.114  1.00 34.02           H
ATOM   1872  N   GLY A 408      58.049  25.776 103.796  1.00 20.81           N
ATOM   1873  CA  GLY A 408      58.475  26.857 102.925  1.00 22.98           C
ATOM   1874  C   GLY A 408      58.421  28.275 103.481  1.00 21.96           C
ATOM   1875  O   GLY A 408      58.867  29.200 102.787  1.00 20.27           O
ATOM   1876  H   GLY A 408      58.630  25.576 104.402  1.00 24.97           H
ATOM   1877  HA2 GLY A 408      59.389  26.688 102.651  1.00 27.57           H
ATOM   1878  HA3 GLY A 408      57.913  26.843 102.133  1.00 27.57           H
ATOM   1879  N   LEU A 409      57.901  28.493 104.683  1.00 25.37           N
ATOM   1880  CA  LEU A 409      57.827  29.839 105.245  1.00 19.08           C
ATOM   1881  C   LEU A 409      59.208  30.321 105.670  1.00 22.98           C
ATOM   1882  O   LEU A 409      60.043  29.530 106.086  1.00 25.91           O
ATOM   1883  CB  LEU A 409      56.904  29.849 106.453  1.00 18.51           C
ATOM   1884  CG  LEU A 409      55.408  29.717 106.235  1.00 23.95           C
ATOM   1885  CD1 LEU A 409      54.730  29.926 107.566  1.00 17.12           C
ATOM   1886  CD2 LEU A 409      54.871  30.684 105.170  1.00 22.97           C
ATOM   1887  H   LEU A 409      57.597  27.872 105.198  1.00 30.45           H
ATOM   1888  HA  LEU A 409      57.471  30.446 104.578  1.00 22.90           H
ATOM   1889  HB2 LEU A 409      57.161  29.108 107.021  1.00 22.21           H
ATOM   1890  HB3 LEU A 409      57.034  30.670 106.947  1.00 22.21           H
ATOM   1891  HG  LEU A 409      55.209  28.816 105.940  1.00 28.74           H
ATOM   1892 HD11 LEU A 409      53.775  29.831 107.431  1.00 20.54           H
ATOM   1893 HD12 LEU A 409      55.040  29.254 108.194  1.00 20.54           H
ATOM   1894 HD13 LEU A 409      54.930  30.813 107.907  1.00 20.54           H
ATOM   1895 HD21 LEU A 409      53.909  30.569 105.097  1.00 27.57           H
ATOM   1896 HD22 LEU A 409      55.079  31.594 105.422  1.00 27.57           H
ATOM   1897 HD23 LEU A 409      55.293  30.467 104.326  1.00 27.57           H
ATOM   1898  N   ASP A 410      59.438  31.637 105.584  1.00 23.85           N
ATOM   1899  CA  ASP A 410      60.681  32.294 106.003  1.00 30.17           C
ATOM   1900  C   ASP A 410      60.473  32.983 107.361  1.00 28.34           C
ATOM   1901  O   ASP A 410      59.315  33.103 107.795  1.00 13.76           O
ATOM   1902  CB  ASP A 410      61.094  33.326 104.951  1.00 34.09           C
ATOM   1903  CG  ASP A 410      61.636  32.692 103.675  1.00 45.75           C
ATOM   1904  OD1 ASP A 410      62.175  31.554 103.706  1.00 55.42           O
ATOM   1905  OD2 ASP A 410      61.511  33.340 102.620  1.00 55.24           O1-
ATOM   1906  H   ASP A 410      58.861  32.198 105.281  1.00 28.62           H
ATOM   1907  HA  ASP A 410      61.393  31.636 106.061  1.00 36.21           H
ATOM   1908  HB2 ASP A 410      60.293  33.818 104.702  1.00 40.91           H
ATOM   1909  HB3 ASP A 410      61.759  33.932 105.316  1.00 40.91           H
ATOM   1910  N   HIS A 411      61.563  33.538 107.981  1.00 26.52           N
ATOM   1911  CA  HIS A 411      61.241  34.459 109.064  1.00 28.57           C
ATOM   1912  C   HIS A 411      60.425  35.667 108.471  1.00 25.83           C
ATOM   1913  O   HIS A 411      60.410  36.260 107.429  1.00 31.22           O
ATOM   1914  CB  HIS A 411      62.494  34.890 109.811  1.00 23.13           C
ATOM   1915  CG  HIS A 411      63.110  33.724 110.501  1.00 22.41           C
ATOM   1916  ND1 HIS A 411      64.486  33.576 110.500  1.00 23.35           N
ATOM   1917  CD2 HIS A 411      62.526  32.662 111.212  1.00 18.37           C
ATOM   1918  CE1 HIS A 411      64.726  32.434 111.209  1.00 20.26           C
ATOM   1919  NE2 HIS A 411      63.558  31.828 111.656  1.00 19.66           N1-
ATOM   1920  H   HIS A 411      62.463  33.640 107.504  1.00 31.82           H
ATOM   1921  HA  HIS A 411      60.574  33.894 109.799  1.00 34.28           H
ATOM   1922  HB2 HIS A 411      63.246  35.345 109.126  1.00 27.76           H
ATOM   1923  HB3 HIS A 411      62.245  35.689 110.542  1.00 27.76           H
ATOM   1924  HD2 HIS A 411      61.484  32.469 111.382  1.00 22.05           H
ATOM   1925  HE1 HIS A 411      65.723  32.074 111.411  1.00 24.32           H
ATOM   1926  N   SER A 412      59.561  36.006 109.494  1.00 23.71           N
ATOM   1927  CA  SER A 412      58.598  37.094 109.704  1.00 27.44           C
ATOM   1928  C   SER A 412      59.212  38.235 110.504  1.00 29.08           C
ATOM   1929  O   SER A 412      60.108  38.035 111.321  1.00 30.24           O
ATOM   1930  CB  SER A 412      57.374  36.643 110.512  1.00 23.31           C
ATOM   1931  OG  SER A 412      56.478  37.720 110.781  1.00 21.45           O
ATOM   1932  H   SER A 412      59.525  35.501 110.205  1.00 28.45           H
ATOM   1933  HA  SER A 412      58.277  37.418 108.848  1.00 32.93           H
ATOM   1934  HB2 SER A 412      56.885  35.942 110.065  1.00 27.97           H
ATOM   1935  HB3 SER A 412      57.688  36.338 111.378  1.00 27.97           H
ATOM   1936  HG  SER A 412      55.705  37.565 110.483  1.00 25.74           H
ATOM   1937  N   SER A 413      58.646  39.430 110.327  1.00 25.36           N
ATOM   1938  CA  SER A 413      59.106  40.624 111.031  1.00 30.58           C
ATOM   1939  C   SER A 413      58.138  41.082 112.102  1.00 27.25           C
ATOM   1940  O   SER A 413      58.423  42.060 112.799  1.00 34.36           O
ATOM   1941  CB  SER A 413      59.339  41.778 110.042  1.00 36.02           C
ATOM   1942  OG  SER A 413      58.145  42.065 109.351  1.00 36.93           O
ATOM   1943  H   SER A 413      57.983  39.573 109.793  1.00 30.43           H
ATOM   1944  HA  SER A 413      59.949  40.430 111.469  1.00 36.70           H
ATOM   1945  HB2 SER A 413      59.611  42.569 110.530  1.00 43.23           H
ATOM   1946  HB3 SER A 413      60.034  41.525 109.412  1.00 43.23           H
ATOM   1947  HG  SER A 413      58.138  41.631 108.630  1.00 44.32           H
ATOM   1948  N   VAL A 414      57.002  40.414 112.236  1.00 25.26           N
ATOM   1949  CA  VAL A 414      55.992  40.697 113.251  1.00 28.66           C
ATOM   1950  C   VAL A 414      56.356  40.025 114.580  1.00 29.45           C
ATOM   1951  O   VAL A 414      56.371  38.784 114.670  1.00 22.54           O
ATOM   1952  CB  VAL A 414      54.613  40.229 112.767  1.00 27.49           C
ATOM   1953  CG1 VAL A 414      53.554  40.576 113.737  1.00 32.24           C
ATOM   1954  CG2 VAL A 414      54.321  40.829 111.467  1.00 27.43           C
ATOM   1955  H   VAL A 414      56.787  39.758 111.715  1.00 30.32           H
ATOM   1956  HA  VAL A 414      55.933  41.660 113.367  1.00 34.40           H
ATOM   1957  HB  VAL A 414      54.618  39.266 112.666  1.00 32.99           H
ATOM   1958 HG11 VAL A 414      52.705  40.262 113.393  1.00 38.69           H
ATOM   1959 HG12 VAL A 414      53.747  40.140 114.584  1.00 38.69           H
ATOM   1960 HG13 VAL A 414      53.539  41.538 113.846  1.00 38.69           H
ATOM   1961 HG21 VAL A 414      53.450  40.519 111.175  1.00 32.92           H
ATOM   1962 HG22 VAL A 414      54.324  41.792 111.579  1.00 32.92           H
ATOM   1963 HG23 VAL A 414      54.998  40.557 110.832  1.00 32.92           H
ATOM   1964  N   PRO A 415      56.615  40.795 115.644  1.00 32.98           N
ATOM   1965  CA  PRO A 415      57.099  40.185 116.892  1.00 31.40           C
ATOM   1966  C   PRO A 415      56.160  39.168 117.487  1.00 24.81           C
ATOM   1967  O   PRO A 415      56.631  38.229 118.123  1.00 26.62           O
ATOM   1968  CB  PRO A 415      57.282  41.409 117.813  1.00 30.86           C
ATOM   1969  CG  PRO A 415      57.633  42.500 116.867  1.00 30.03           C
ATOM   1970  CD  PRO A 415      56.712  42.263 115.701  1.00 30.03           C
ATOM   1971  HA  PRO A 415      57.954  39.748 116.755  1.00 37.68           H
ATOM   1972  HB2 PRO A 415      56.443  41.617 118.256  1.00 37.03           H
ATOM   1973  HB3 PRO A 415      57.985  41.263 118.461  1.00 37.03           H
ATOM   1974  HG2 PRO A 415      57.484  43.371 117.266  1.00 36.03           H
ATOM   1975  HG3 PRO A 415      58.559  42.399 116.597  1.00 36.03           H
ATOM   1976  HD2 PRO A 415      55.838  42.651 115.866  1.00 36.03           H
ATOM   1977  HD3 PRO A 415      57.117  42.612 114.888  1.00 36.03           H
ATOM   1978  N   GLU A 416      54.854  39.301 117.301  1.00 29.33           N
ATOM   1979  CA  GLU A 416      53.927  38.332 117.878  1.00 28.39           C
ATOM   1980  C   GLU A 416      53.626  37.175 116.936  1.00 29.13           C
ATOM   1981  O   GLU A 416      52.885  36.271 117.315  1.00 33.35           O
ATOM   1982  CB  GLU A 416      52.617  38.995 118.316  1.00 33.31           C
ATOM   1983  CG  GLU A 416      52.155  40.150 117.457  1.00 51.71           C
ATOM   1984  CD  GLU A 416      52.907  41.458 117.739  1.00 45.31           C
ATOM   1985  OE1 GLU A 416      53.327  42.104 116.754  1.00 37.65           O
ATOM   1986  OE2 GLU A 416      53.084  41.812 118.938  1.00 49.89           O1-
ATOM   1987  H   GLU A 416      54.497  39.927 116.829  1.00 35.19           H
ATOM   1988  HA  GLU A 416      54.332  37.959 118.676  1.00 34.07           H
ATOM   1989  HB2 GLU A 416      51.913  38.329 118.300  1.00 39.97           H
ATOM   1990  HB3 GLU A 416      52.732  39.339 119.215  1.00 39.97           H
ATOM   1991  HG2 GLU A 416      52.294  39.916 116.521  1.00 62.05           H
ATOM   1992  HG3 GLU A 416      51.213  40.300 117.624  1.00 62.05           H
ATOM   1993  N   ALA A 417      54.221  37.150 115.752  1.00 22.57           N
ATOM   1994  CA  ALA A 417      54.036  36.030 114.853  1.00 22.49           C
ATOM   1995  C   ALA A 417      54.858  34.838 115.340  1.00 20.85           C
ATOM   1996  O   ALA A 417      55.914  34.996 115.950  1.00 21.22           O
ATOM   1997  CB  ALA A 417      54.449  36.422 113.430  1.00 19.59           C
ATOM   1998  H   ALA A 417      54.739  37.773 115.455  1.00 27.08           H
ATOM   1999  HA  ALA A 417      53.099  35.786 114.849  1.00 26.99           H
ATOM   2000  HB1 ALA A 417      54.294  35.680 112.829  1.00 23.51           H
ATOM   2001  HB2 ALA A 417      53.908  37.176 113.155  1.00 23.51           H
ATOM   2002  HB3 ALA A 417      55.384  36.670 113.418  1.00 23.51           H
ATOM   2003  N   LEU A 418      54.349  33.636 115.082  1.00 15.30           N
ATOM   2004  CA  LEU A 418      55.088  32.414 115.393  1.00 16.51           C
ATOM   2005  C   LEU A 418      56.393  32.302 114.622  1.00 18.74           C
ATOM   2006  O   LEU A 418      57.344  31.691 115.120  1.00 16.46           O
ATOM   2007  CB  LEU A 418      54.206  31.194 115.121  1.00 27.04           C
ATOM   2008  CG  LEU A 418      54.828  29.792 115.298  1.00 25.79           C
ATOM   2009  CD1 LEU A 418      55.187  29.561 116.715  1.00 23.28           C
ATOM   2010  CD2 LEU A 418      53.928  28.659 114.853  1.00 25.83           C
ATOM   2011  H   LEU A 418      53.566  33.502 114.753  1.00 18.36           H
ATOM   2012  HA  LEU A 418      55.314  32.412 116.332  1.00 19.81           H
ATOM   2013  HB2 LEU A 418      53.444  31.243 115.726  1.00 32.45           H
ATOM   2014  HB3 LEU A 418      53.895  31.260 114.200  1.00 32.45           H
ATOM   2015  HG  LEU A 418      55.636  29.744 114.761  1.00 30.95           H
ATOM   2016 HD11 LEU A 418      55.576  28.676 116.798  1.00 27.94           H
ATOM   2017 HD12 LEU A 418      55.828  30.235 116.991  1.00 27.94           H
ATOM   2018 HD13 LEU A 418      54.383  29.628 117.251  1.00 27.94           H
ATOM   2019 HD21 LEU A 418      54.396  27.823 114.988  1.00 30.99           H
ATOM   2020 HD22 LEU A 418      53.125  28.681 115.396  1.00 30.99           H
ATOM   2021 HD23 LEU A 418      53.699  28.776 113.915  1.00 30.99           H
ATOM   2022  N   MET A 419      56.459  32.846 113.407  1.00 17.95           N
ATOM   2023  CA  MET A 419      57.668  32.785 112.604  1.00 17.31           C
ATOM   2024  C   MET A 419      58.672  33.893 112.914  1.00 13.90           C
ATOM   2025  O   MET A 419      59.673  34.003 112.222  1.00 17.29           O
ATOM   2026  CB  MET A 419      57.297  32.793 111.118  1.00 17.16           C
ATOM   2027  CG  MET A 419      56.548  31.557 110.639  1.00 17.16           C
ATOM   2028  SD  MET A 419      57.221  29.960 111.135  1.00 15.33           S
ATOM   2029  CE  MET A 419      58.807  29.920 110.399  1.00 15.37           C
ATOM   2030  H   MET A 419      55.793  33.223 113.011  1.00 21.54           H
ATOM   2031  HA  MET A 419      58.117  31.947 112.795  1.00 20.77           H
ATOM   2032  HB2 MET A 419      56.713  33.547 110.954  1.00 20.59           H
ATOM   2033  HB3 MET A 419      58.101  32.876 110.583  1.00 20.59           H
ATOM   2034  HG2 MET A 419      55.638  31.595 110.966  1.00 20.59           H
ATOM   2035  HG3 MET A 419      56.540  31.577 109.671  1.00 20.59           H
ATOM   2036  HE1 MET A 419      59.243  29.096 110.652  1.00 18.45           H
ATOM   2037  HE2 MET A 419      58.719  29.969 109.434  1.00 18.45           H
ATOM   2038  HE3 MET A 419      59.304  30.681 110.730  1.00 18.45           H
ATOM   2039  N   TYR A 420      58.469  34.662 113.966  1.00 20.17           N
ATOM   2040  CA  TYR A 420      59.506  35.593 114.412  1.00 23.05           C
ATOM   2041  C   TYR A 420      60.792  34.843 114.782  1.00 19.99           C
ATOM   2042  O   TYR A 420      60.711  33.769 115.397  1.00 14.68           O
ATOM   2043  CB  TYR A 420      58.968  36.379 115.602  1.00 27.62           C
ATOM   2044  CG  TYR A 420      59.712  37.633 115.916  1.00 31.55           C
ATOM   2045  CD1 TYR A 420      59.691  38.724 115.038  1.00 33.43           C
ATOM   2046  CD2 TYR A 420      60.407  37.744 117.101  1.00 31.52           C
ATOM   2047  CE1 TYR A 420      60.375  39.871 115.329  1.00 33.69           C
ATOM   2048  CE2 TYR A 420      61.082  38.884 117.416  1.00 36.07           C
ATOM   2049  CZ  TYR A 420      61.072  39.950 116.543  1.00 42.46           C
ATOM   2050  OH  TYR A 420      61.771  41.077 116.906  1.00 42.87           O
ATOM   2051  H   TYR A 420      57.748  34.666 114.447  1.00 24.20           H
ATOM   2052  HA  TYR A 420      59.693  36.217 113.701  1.00 27.66           H
ATOM   2053  HB2 TYR A 420      58.049  36.630 115.410  1.00 33.14           H
ATOM   2054  HB3 TYR A 420      58.995  35.811 116.392  1.00 33.14           H
ATOM   2055  HD1 TYR A 420      59.220  38.657 114.234  1.00 40.11           H
ATOM   2056  HD2 TYR A 420      60.417  37.019 117.692  1.00 37.82           H
ATOM   2057  HE1 TYR A 420      60.354  40.589 114.736  1.00 40.42           H
ATOM   2058  HE2 TYR A 420      61.555  38.931 118.221  1.00 43.29           H
ATOM   2059  HH  TYR A 420      62.310  40.891 117.526  1.00 51.45           H
ATOM   2060  N   PRO A 421      61.989  35.372 114.447  1.00 17.32           N
ATOM   2061  CA  PRO A 421      63.222  34.549 114.582  1.00 24.31           C
ATOM   2062  C   PRO A 421      63.668  34.295 116.034  1.00 21.86           C
ATOM   2063  O   PRO A 421      64.679  33.649 116.292  1.00 20.99           O
ATOM   2064  CB  PRO A 421      64.256  35.367 113.788  1.00 29.30           C
ATOM   2065  CG  PRO A 421      63.696  36.797 113.739  1.00 25.12           C
ATOM   2066  CD  PRO A 421      62.191  36.601 113.623  1.00 24.32           C
ATOM   2067  HA  PRO A 421      63.047  33.525 114.132  1.00 29.18           H
ATOM   2068  HB2 PRO A 421      65.263  35.307 114.234  1.00 35.16           H
ATOM   2069  HB3 PRO A 421      64.347  34.962 112.751  1.00 35.16           H
ATOM   2070  HG2 PRO A 421      63.935  37.325 114.682  1.00 30.15           H
ATOM   2071  HG3 PRO A 421      64.103  37.391 112.910  1.00 30.15           H
ATOM   2072  HD2 PRO A 421      61.607  37.447 114.033  1.00 29.18           H
ATOM   2073  HD3 PRO A 421      61.873  36.415 112.567  1.00 29.18           H
ATOM   2074  N   MET A 422      62.890  34.779 117.059  1.00 19.38           N
ATOM   2075  CA  MET A 422      63.308  34.718 118.466  1.00 24.07           C
ATOM   2076  C   MET A 422      62.225  33.898 119.190  1.00 25.53           C
ATOM   2077  O   MET A 422      61.018  34.026 118.982  1.00 22.16           O
ATOM   2078  CB  MET A 422      63.385  36.176 118.974  1.00 25.92           C
ATOM   2079  CG  MET A 422      63.710  36.310 120.443  1.00 45.22           C
ATOM   2080  SD  MET A 422      63.353  38.050 120.864  1.00 58.47           S
ATOM   2081  CE  MET A 422      61.841  37.914 121.848  1.00 35.38           C
ATOM   2082  H   MET A 422      61.964  35.178 116.905  1.00 23.26           H
ATOM   2083  HA  MET A 422      64.323  34.226 118.556  1.00 28.89           H
ATOM   2084  HB2 MET A 422      64.160  36.712 118.384  1.00 31.11           H
ATOM   2085  HB3 MET A 422      62.424  36.685 118.747  1.00 31.11           H
ATOM   2086  HG2 MET A 422      63.126  35.609 121.077  1.00 54.27           H
ATOM   2087  HG3 MET A 422      64.773  36.092 120.668  1.00 54.27           H
ATOM   2088  HE1 MET A 422      61.624  38.894 122.280  1.00 42.45           H
ATOM   2089  HE2 MET A 422      61.001  37.602 121.229  1.00 42.45           H
ATOM   2090  HE3 MET A 422      61.963  37.182 122.659  1.00 42.45           H
ATOM   2091  N   TYR A 423      62.742  33.003 120.098  1.00 14.03           N
ATOM   2092  CA  TYR A 423      61.842  32.273 120.978  1.00 17.75           C
ATOM   2093  C   TYR A 423      61.401  33.289 122.067  1.00 22.60           C
ATOM   2094  O   TYR A 423      62.040  34.073 122.720  1.00 31.62           O
ATOM   2095  CB  TYR A 423      62.497  31.101 121.718  1.00 21.09           C
ATOM   2096  CG  TYR A 423      61.533  30.381 122.614  1.00 17.79           C
ATOM   2097  CD1 TYR A 423      60.790  29.285 122.157  1.00 17.78           C
ATOM   2098  CD2 TYR A 423      61.419  30.753 123.965  1.00 20.44           C
ATOM   2099  CE1 TYR A 423      59.959  28.558 123.017  1.00 14.83           C
ATOM   2100  CE2 TYR A 423      60.572  30.070 124.837  1.00 19.39           C
ATOM   2101  CZ  TYR A 423      59.848  28.977 124.340  1.00 23.26           C
ATOM   2102  OH  TYR A 423      58.926  28.283 125.116  1.00 16.64           O
ATOM   2103  H   TYR A 423      63.780  32.883 120.254  1.00 16.84           H
ATOM   2104  HA  TYR A 423      60.970  31.905 120.366  1.00 21.30           H
ATOM   2105  HB2 TYR A 423      62.956  30.401 120.979  1.00 25.31           H
ATOM   2106  HB3 TYR A 423      63.382  31.457 122.307  1.00 25.31           H
ATOM   2107  HD1 TYR A 423      60.869  28.978 121.111  1.00 21.34           H
ATOM   2108  HD2 TYR A 423      62.014  31.591 124.334  1.00 24.53           H
ATOM   2109  HE1 TYR A 423      59.409  27.687 122.677  1.00 17.80           H
ATOM   2110  HE2 TYR A 423      60.514  30.348 125.883  1.00 23.27           H
ATOM   2111  HH  TYR A 423      59.124  28.397 126.080  1.00 19.96           H
ATOM   2112  N   ARG A 424      60.032  33.133 122.198  1.00 19.07           N
ATOM   2113  CA  ARG A 424      59.061  33.734 123.146  1.00 35.65           C
ATOM   2114  C   ARG A 424      57.888  32.786 123.501  1.00 26.42           C
ATOM   2115  O   ARG A 424      57.111  32.387 122.638  1.00 25.45           O
ATOM   2116  CB  ARG A 424      58.487  35.054 122.575  1.00 37.52           C
ATOM   2117  CG  ARG A 424      57.316  34.929 121.577  1.00 46.26           C
ATOM   2118  CD  ARG A 424      56.717  36.283 121.201  1.00 52.76           C
ATOM   2119  NE  ARG A 424      55.515  36.157 120.349  1.00 59.79           N
ATOM   2120  CZ  ARG A 424      54.333  35.682 120.766  1.00 65.17           C
ATOM   2121  NH1 ARG A 424      54.183  35.267 122.018  1.00 68.90           N
ATOM   2122  NH2 ARG A 424      53.283  35.610 119.940  1.00 60.14           N1+
ATOM   2123  H   ARG A 424      59.605  32.599 121.676  1.00 22.88           H
ATOM   2124  HA  ARG A 424      59.519  33.946 123.976  1.00 42.78           H
ATOM   2125  HB2 ARG A 424      58.159  35.582 123.319  1.00 45.03           H
ATOM   2126  HB3 ARG A 424      59.200  35.534 122.129  1.00 45.03           H
ATOM   2127  HG2 ARG A 424      57.624  34.510 120.758  1.00 55.51           H
ATOM   2128  HG3 ARG A 424      56.592  34.411 121.962  1.00 55.51           H
ATOM   2129  HD2 ARG A 424      56.467  36.753 122.013  1.00 63.32           H
ATOM   2130  HD3 ARG A 424      57.382  36.798 120.714  1.00 63.32           H
ATOM   2131  HE  ARG A 424      55.537  36.536 119.576  1.00 71.75           H
ATOM   2132 HH11 ARG A 424      54.834  35.294 122.581  1.00 82.68           H
ATOM   2133 HH12 ARG A 424      53.417  34.968 122.251  1.00 82.68           H
ATOM   2134 HH21 ARG A 424      53.359  35.880 119.124  1.00 72.17           H
ATOM   2135 HH22 ARG A 424      52.529  35.298 120.226  1.00 72.17           H
ATOM   2136  N   PHE A 425      57.693  32.442 124.777  1.00 27.43           N
ATOM   2137  CA  PHE A 425      56.569  31.565 125.154  1.00 26.16           C
ATOM   2138  C   PHE A 425      55.220  32.297 125.142  1.00 30.58           C
ATOM   2139  O   PHE A 425      55.123  33.488 125.425  1.00 35.61           O
ATOM   2140  CB  PHE A 425      56.794  30.950 126.542  1.00 21.69           C
ATOM   2141  CG  PHE A 425      55.628  30.131 127.040  1.00 24.46           C
ATOM   2142  CD1 PHE A 425      54.658  30.707 127.851  1.00 20.93           C
ATOM   2143  CD2 PHE A 425      55.472  28.800 126.661  1.00 22.27           C
ATOM   2144  CE1 PHE A 425      53.546  29.979 128.256  1.00 20.33           C
ATOM   2145  CE2 PHE A 425      54.358  28.053 127.086  1.00 21.73           C
ATOM   2146  CZ  PHE A 425      53.402  28.638 127.876  1.00 20.47           C
ATOM   2147  H   PHE A 425      58.212  32.664 125.434  1.00 32.91           H
ATOM   2148  HA  PHE A 425      56.509  30.847 124.509  1.00 31.40           H
ATOM   2149  HB2 PHE A 425      57.582  30.387 126.511  1.00 26.02           H
ATOM   2150  HB3 PHE A 425      56.923  31.677 127.167  1.00 26.02           H
ATOM   2151  HD1 PHE A 425      54.740  31.603 128.091  1.00 25.12           H
ATOM   2152  HD2 PHE A 425      56.112  28.402 126.113  1.00 26.73           H
ATOM   2153  HE1 PHE A 425      52.907  30.381 128.801  1.00 24.40           H
ATOM   2154  HE2 PHE A 425      54.265  27.162 126.829  1.00 26.07           H
ATOM   2155  HZ  PHE A 425      52.669  28.138 128.163  1.00 24.56           H
ATOM   2156  N   THR A 426      54.158  31.566 124.818  1.00 22.75           N
ATOM   2157  CA  THR A 426      52.844  32.189 124.803  1.00 25.61           C
ATOM   2158  C   THR A 426      51.772  31.158 125.070  1.00 22.98           C
ATOM   2159  O   THR A 426      51.900  29.990 124.705  1.00 24.37           O
ATOM   2160  CB  THR A 426      52.537  32.890 123.465  1.00 33.57           C
ATOM   2161  OG1 THR A 426      51.205  33.404 123.487  1.00 32.26           O
ATOM   2162  CG2 THR A 426      52.654  31.960 122.296  1.00 25.08           C
ATOM   2163  H   THR A 426      54.168  30.731 124.595  1.00 27.30           H
ATOM   2164  HA  THR A 426      52.812  32.848 125.512  1.00 30.73           H
ATOM   2165  HB  THR A 426      53.168  33.606 123.354  1.00 40.29           H
ATOM   2166  HG1 THR A 426      51.058  33.824 122.772  1.00 38.72           H
ATOM   2167 HG21 THR A 426      52.492  32.450 121.478  1.00 30.10           H
ATOM   2168 HG22 THR A 426      53.547  31.578 122.261  1.00 30.10           H
ATOM   2169 HG23 THR A 426      51.999  31.249 122.373  1.00 30.10           H
ATOM   2170  N   GLU A 427      50.711  31.610 125.711  1.00 33.52           N
ATOM   2171  CA  GLU A 427      49.516  30.804 125.892  1.00 36.28           C
ATOM   2172  C   GLU A 427      48.512  31.180 124.805  1.00 35.03           C
ATOM   2173  O   GLU A 427      48.642  32.209 124.137  1.00 29.53           O
ATOM   2174  CB  GLU A 427      48.905  31.032 127.272  1.00 36.98           C
ATOM   2175  CG  GLU A 427      49.779  30.541 128.418  1.00 45.52           C
ATOM   2176  CD  GLU A 427      49.139  30.712 129.799  1.00 41.47           C
ATOM   2177  OE1 GLU A 427      48.987  31.874 130.247  1.00 44.70           O
ATOM   2178  OE2 GLU A 427      48.796  29.689 130.432  1.00 38.83           O1-
ATOM   2179  H   GLU A 427      50.648  32.409 126.040  1.00 40.22           H
ATOM   2180  HA  GLU A 427      49.738  29.859 125.817  1.00 43.53           H
ATOM   2181  HB2 GLU A 427      48.778  31.986 127.370  1.00 44.38           H
ATOM   2182  HB3 GLU A 427      48.050  30.573 127.311  1.00 44.38           H
ATOM   2183  HG2 GLU A 427      49.966  29.600 128.274  1.00 54.62           H
ATOM   2184  HG3 GLU A 427      50.607  31.048 128.410  1.00 54.62           H
ATOM   2185  N   GLY A 428      47.507  30.342 124.630  1.00 29.96           N
ATOM   2186  CA  GLY A 428      46.532  30.613 123.603  1.00 40.77           C
ATOM   2187  C   GLY A 428      47.079  30.333 122.211  1.00 37.95           C
ATOM   2188  O   GLY A 428      48.191  29.808 122.049  1.00 30.99           O
ATOM   2189  H   GLY A 428      47.382  29.613 125.077  1.00 35.95           H
ATOM   2190  HA2 GLY A 428      45.751  30.052 123.737  1.00 48.92           H
ATOM   2191  HA3 GLY A 428      46.254  31.543 123.648  1.00 48.92           H
ATOM   2192  N   PRO A 429      46.296  30.689 121.186  1.00 38.82           N
ATOM   2193  CA  PRO A 429      46.572  30.243 119.816  1.00 31.04           C
ATOM   2194  C   PRO A 429      47.923  30.722 119.330  1.00 26.34           C
ATOM   2195  O   PRO A 429      48.208  31.925 119.332  1.00 30.95           O
ATOM   2196  CB  PRO A 429      45.429  30.876 119.015  1.00 35.09           C
ATOM   2197  CG  PRO A 429      44.967  31.993 119.863  1.00 32.81           C
ATOM   2198  CD  PRO A 429      45.038  31.443 121.233  1.00 36.14           C
ATOM   2199  HA  PRO A 429      46.508  29.281 119.746  1.00 37.24           H
ATOM   2200  HB2 PRO A 429      45.758  31.206 118.165  1.00 42.11           H
ATOM   2201  HB3 PRO A 429      44.718  30.233 118.884  1.00 42.11           H
ATOM   2202  HG2 PRO A 429      45.572  32.745 119.765  1.00 39.37           H
ATOM   2203  HG3 PRO A 429      44.063  32.242 119.625  1.00 39.37           H
ATOM   2204  HD2 PRO A 429      45.071  32.152 121.890  1.00 43.37           H
ATOM   2205  HD3 PRO A 429      44.293  30.831 121.386  1.00 43.37           H
ATOM   2206  N   PRO A 430      48.785  29.812 118.891  1.00 25.73           N
ATOM   2207  CA  PRO A 430      50.133  30.241 118.486  1.00 28.57           C
ATOM   2208  C   PRO A 430      50.175  31.011 117.171  1.00 23.91           C
ATOM   2209  O   PRO A 430      51.004  31.917 117.018  1.00 24.50           O
ATOM   2210  CB  PRO A 430      50.902  28.912 118.382  1.00 28.58           C
ATOM   2211  CG  PRO A 430      50.072  27.914 119.187  1.00 30.83           C
ATOM   2212  CD  PRO A 430      48.660  28.337 118.935  1.00 24.88           C
ATOM   2213  HA  PRO A 430      50.519  30.801 119.180  1.00 34.28           H
ATOM   2214  HB2 PRO A 430      50.948  28.632 117.453  1.00 34.29           H
ATOM   2215  HB3 PRO A 430      51.786  29.017 118.756  1.00 34.29           H
ATOM   2216  HG2 PRO A 430      50.237  27.007 118.888  1.00 37.00           H
ATOM   2217  HG3 PRO A 430      50.295  28.014 120.127  1.00 37.00           H
ATOM   2218  HD2 PRO A 430      48.348  27.984 118.086  1.00 29.85           H
ATOM   2219  HD3 PRO A 430      48.096  28.036 119.665  1.00 29.85           H
ATOM   2220  N   LEU A 431      49.331  30.672 116.213  1.00 22.30           N
ATOM   2221  CA  LEU A 431      49.438  31.254 114.883  1.00 28.55           C
ATOM   2222  C   LEU A 431      48.852  32.648 114.878  1.00 21.43           C
ATOM   2223  O   LEU A 431      47.747  32.865 115.372  1.00 23.67           O
ATOM   2224  CB  LEU A 431      48.731  30.393 113.832  1.00 22.41           C
ATOM   2225  CG  LEU A 431      49.363  29.049 113.520  1.00 23.45           C
ATOM   2226  CD1 LEU A 431      48.645  28.495 112.310  1.00 30.01           C
ATOM   2227  CD2 LEU A 431      50.835  29.130 113.225  1.00 27.36           C
ATOM   2228  H   LEU A 431      48.700  30.093 116.303  1.00 26.76           H
ATOM   2229  HA  LEU A 431      50.378  31.330 114.651  1.00 34.25           H
ATOM   2230  HB2 LEU A 431      47.824  30.226 114.118  1.00 26.89           H
ATOM   2231  HB3 LEU A 431      48.700  30.887 112.999  1.00 26.89           H
ATOM   2232  HG  LEU A 431      49.247  28.446 114.270  1.00 28.14           H
ATOM   2233 HD11 LEU A 431      49.015  27.628 112.079  1.00 36.02           H
ATOM   2234 HD12 LEU A 431      47.700  28.407 112.517  1.00 36.02           H
ATOM   2235 HD13 LEU A 431      48.771  29.111 111.572  1.00 36.02           H
ATOM   2236 HD21 LEU A 431      51.164  28.236 113.037  1.00 32.84           H
ATOM   2237 HD22 LEU A 431      50.963  29.693 112.441  1.00 32.84           H
ATOM   2238 HD23 LEU A 431      51.302  29.494 113.989  1.00 32.84           H
ATOM   2239  N   HIS A 432      49.610  33.585 114.337  1.00 19.73           N
ATOM   2240  CA  HIS A 432      49.188  34.956 114.129  1.00 24.38           C
ATOM   2241  C   HIS A 432      48.625  35.107 112.706  1.00 25.94           C
ATOM   2242  O   HIS A 432      48.872  34.274 111.839  1.00 24.99           O
ATOM   2243  CB  HIS A 432      50.396  35.860 114.377  1.00 26.13           C
ATOM   2244  CG  HIS A 432      50.103  37.328 114.295  1.00 35.35           C
ATOM   2245  ND1 HIS A 432      50.070  38.013 113.100  1.00 29.93           N
ATOM   2246  CD2 HIS A 432      49.885  38.253 115.261  1.00 33.92           C
ATOM   2247  CE1 HIS A 432      49.816  39.288 113.327  1.00 28.88           C
ATOM   2248  NE2 HIS A 432      49.712  39.461 114.630  1.00 35.47           N
ATOM   2249  H   HIS A 432      50.418  33.441 114.078  1.00 23.68           H
ATOM   2250  HA  HIS A 432      48.499  35.188 114.770  1.00 29.26           H
ATOM   2251  HB2 HIS A 432      51.065  35.653 113.701  1.00 31.35           H
ATOM   2252  HB3 HIS A 432      50.765  35.672 115.253  1.00 31.35           H
ATOM   2253  HD2 HIS A 432      49.868  38.100 116.180  1.00 40.71           H
ATOM   2254  HE1 HIS A 432      49.731  39.951 112.678  1.00 34.65           H
ATOM   2255  HE2 HIS A 432      49.551  40.210 115.018  1.00 42.57           H
ATOM   2256  N   LYS A 433      47.834  36.166 112.481  1.00 28.54           N
ATOM   2257  CA  LYS A 433      47.276  36.424 111.146  1.00 27.17           C
ATOM   2258  C   LYS A 433      48.364  36.410 110.098  1.00 29.33           C
ATOM   2259  O   LYS A 433      48.164  35.945 108.972  1.00 22.79           O
ATOM   2260  CB  LYS A 433      46.565  37.785 111.081  1.00 31.85           C
ATOM   2261  CG  LYS A 433      45.424  37.981 112.060  1.00 51.11           C
ATOM   2262  CD  LYS A 433      45.164  39.480 112.370  1.00 58.35           C
ATOM   2263  CE  LYS A 433      44.194  39.682 113.600  1.00 67.16           C
ATOM   2264  NZ  LYS A 433      43.904  41.122 113.954  1.00 64.41           N1+
ATOM   2265  H   LYS A 433      47.614  36.744 113.080  1.00 34.24           H
ATOM   2266  HA  LYS A 433      46.637  35.728 110.926  1.00 32.60           H
ATOM   2267  HB2 LYS A 433      47.221  38.479 111.251  1.00 38.22           H
ATOM   2268  HB3 LYS A 433      46.195  37.903 110.195  1.00 38.22           H
ATOM   2269  HG2 LYS A 433      44.614  37.595 111.693  1.00 61.34           H
ATOM   2270  HG3 LYS A 433      45.640  37.535 112.888  1.00 61.34           H
ATOM   2271  HD2 LYS A 433      46.007  39.914 112.577  1.00 70.02           H
ATOM   2272  HD3 LYS A 433      44.759  39.895 111.592  1.00 70.02           H
ATOM   2273  HE2 LYS A 433      43.341  39.258 113.404  1.00 80.59           H
ATOM   2274  HE3 LYS A 433      44.586  39.270 114.388  1.00 80.59           H
ATOM   2275  HZ1 LYS A 433      43.331  41.164 114.633  1.00 77.29           H
ATOM   2276  HZ2 LYS A 433      44.657  41.537 114.183  1.00 77.29           H
ATOM   2277  HZ3 LYS A 433      43.547  41.537 113.249  1.00 77.29           H
ATOM   2278  N   ASP A 434      49.519  36.956 110.443  1.00 25.04           N
ATOM   2279  CA  ASP A 434      50.645  36.956 109.526  1.00 21.59           C
ATOM   2280  C   ASP A 434      51.072  35.543 109.170  1.00 23.14           C
ATOM   2281  O   ASP A 434      51.407  35.265 108.019  1.00 22.58           O
ATOM   2282  CB  ASP A 434      51.788  37.737 110.141  1.00 20.29           C
ATOM   2283  CG  ASP A 434      52.914  37.943 109.189  1.00 21.34           C
ATOM   2284  OD1 ASP A 434      53.894  37.206 109.292  1.00 25.08           O
ATOM   2285  OD2 ASP A 434      52.817  38.838 108.316  1.00 28.26           O1-
ATOM   2286  H   ASP A 434      49.661  37.338 111.187  1.00 30.05           H
ATOM   2287  HA  ASP A 434      50.384  37.402 108.709  1.00 25.91           H
ATOM   2288  HB2 ASP A 434      51.455  38.608 110.401  1.00 24.35           H
ATOM   2289  HB3 ASP A 434      52.118  37.272 110.924  1.00 24.35           H
ATOM   2290  N   ASP A 435      51.067  34.629 110.138  1.00 20.67           N
ATOM   2291  CA  ASP A 435      51.479  33.254 109.841  1.00 24.74           C
ATOM   2292  C   ASP A 435      50.459  32.585 108.924  1.00 22.81           C
ATOM   2293  O   ASP A 435      50.823  31.832 108.012  1.00 21.56           O
ATOM   2294  CB  ASP A 435      51.634  32.412 111.127  1.00 24.95           C
ATOM   2295  CG  ASP A 435      52.628  33.008 112.160  1.00 19.03           C
ATOM   2296  OD1 ASP A 435      53.820  33.258 111.860  1.00 13.00           O
ATOM   2297  OD2 ASP A 435      52.180  33.198 113.295  1.00 14.39           O1-
ATOM   2298  H   ASP A 435      50.822  34.784 110.945  1.00 24.81           H
ATOM   2299  HA  ASP A 435      52.338  33.275 109.386  1.00 29.69           H
ATOM   2300  HB2 ASP A 435      50.773  32.374 111.568  1.00 29.94           H
ATOM   2301  HB3 ASP A 435      51.913  31.509 110.902  1.00 29.94           H
ATOM   2302  N   VAL A 436      49.174  32.839 109.182  1.00 20.74           N
ATOM   2303  CA  VAL A 436      48.090  32.243 108.414  1.00 23.46           C
ATOM   2304  C   VAL A 436      48.079  32.763 106.976  1.00 22.56           C
ATOM   2305  O   VAL A 436      47.916  31.992 106.032  1.00 22.58           O
ATOM   2306  CB  VAL A 436      46.746  32.509 109.117  1.00 25.98           C
ATOM   2307  CG1 VAL A 436      45.623  31.847 108.333  1.00 31.24           C
ATOM   2308  CG2 VAL A 436      46.765  31.984 110.532  1.00 23.26           C
ATOM   2309  H   VAL A 436      48.912  33.359 109.820  1.00 24.89           H
ATOM   2310  HA  VAL A 436      48.232  31.284 108.385  1.00 28.15           H
ATOM   2311  HB  VAL A 436      46.581  33.467 109.150  1.00 31.17           H
ATOM   2312 HG11 VAL A 436      44.787  32.028 108.786  1.00 37.49           H
ATOM   2313 HG12 VAL A 436      45.591  32.203 107.430  1.00 37.49           H
ATOM   2314 HG13 VAL A 436      45.782  30.891 108.309  1.00 37.49           H
ATOM   2315 HG21 VAL A 436      45.904  32.146 110.950  1.00 27.91           H
ATOM   2316 HG22 VAL A 436      46.940  31.030 110.514  1.00 27.91           H
ATOM   2317 HG23 VAL A 436      47.462  32.436 111.033  1.00 27.91           H
ATOM   2318  N   ASN A 437      48.259  34.063 106.781  1.00 25.74           N
ATOM   2319  CA  ASN A 437      48.346  34.599 105.422  1.00 27.35           C
ATOM   2320  C   ASN A 437      49.513  33.996 104.672  1.00 26.78           C
ATOM   2321  O   ASN A 437      49.392  33.689 103.483  1.00 25.20           O
ATOM   2322  CB  ASN A 437      48.518  36.127 105.429  1.00 32.73           C
ATOM   2323  CG  ASN A 437      47.329  36.841 105.975  1.00 38.46           C
ATOM   2324  OD1 ASN A 437      46.199  36.363 105.863  1.00 44.89           O
ATOM   2325  ND2 ASN A 437      47.573  37.973 106.632  1.00 46.27           N
ATOM   2326  H   ASN A 437      48.369  34.636 107.416  1.00 30.89           H
ATOM   2327  HA  ASN A 437      47.529  34.386 104.952  1.00 32.82           H
ATOM   2328  HB2 ASN A 437      49.275  36.354 105.997  1.00 39.27           H
ATOM   2329  HB3 ASN A 437      48.692  36.449 104.533  1.00 39.27           H
ATOM   2330 HD21 ASN A 437      46.921  38.437 106.953  1.00 55.52           H
ATOM   2331 HD22 ASN A 437      48.393  38.232 106.754  1.00 55.52           H
ATOM   2332  N   GLY A 438      50.674  33.888 105.330  1.00 19.66           N
ATOM   2333  CA  GLY A 438      51.859  33.374 104.659  1.00 20.77           C
ATOM   2334  C   GLY A 438      51.717  31.933 104.225  1.00 20.06           C
ATOM   2335  O   GLY A 438      52.188  31.551 103.159  1.00 21.80           O
ATOM   2336  H   GLY A 438      50.794  34.114 106.149  1.00 23.59           H
ATOM   2337  HA2 GLY A 438      52.050  33.897 103.866  1.00 24.93           H
ATOM   2338  HA3 GLY A 438      52.630  33.427 105.240  1.00 24.93           H
ATOM   2339  N   ILE A 439      51.076  31.107 105.045  1.00 22.93           N
ATOM   2340  CA  ILE A 439      50.947  29.708 104.666  1.00 21.38           C
ATOM   2341  C   ILE A 439      49.905  29.535 103.547  1.00 22.98           C
ATOM   2342  O   ILE A 439      50.127  28.784 102.589  1.00 19.39           O
ATOM   2343  CB  ILE A 439      50.643  28.840 105.902  1.00 16.32           C
ATOM   2344  CG1 ILE A 439      50.879  27.379 105.572  1.00 18.95           C
ATOM   2345  CG2 ILE A 439      49.233  29.044 106.480  1.00 17.42           C
ATOM   2346  CD1 ILE A 439      52.320  27.050 105.156  1.00 13.88           C
ATOM   2347  H   ILE A 439      50.731  31.325 105.801  1.00 27.52           H
ATOM   2348  HA  ILE A 439      51.800  29.438 104.300  1.00 25.66           H
ATOM   2349  HB  ILE A 439      51.272  29.096 106.593  1.00 19.59           H
ATOM   2350 HG12 ILE A 439      50.657  26.849 106.352  1.00 22.74           H
ATOM   2351 HG13 ILE A 439      50.295  27.132 104.839  1.00 22.74           H
ATOM   2352 HG21 ILE A 439      49.117  28.498 107.270  1.00 20.90           H
ATOM   2353 HG22 ILE A 439      49.127  29.980 106.710  1.00 20.90           H
ATOM   2354 HG23 ILE A 439      48.577  28.791 105.817  1.00 20.90           H
ATOM   2355 HD11 ILE A 439      52.375  26.100 104.988  1.00 16.66           H
ATOM   2356 HD12 ILE A 439      52.553  27.536 104.354  1.00 16.66           H
ATOM   2357 HD13 ILE A 439      52.918  27.291 105.874  1.00 16.66           H
ATOM   2358  N   ARG A 440      48.784  30.251 103.630  1.00 21.27           N
ATOM   2359  CA  ARG A 440      47.758  30.191 102.600  1.00 19.89           C
ATOM   2360  C   ARG A 440      48.241  30.787 101.288  1.00 23.39           C
ATOM   2361  O   ARG A 440      47.791  30.373 100.215  1.00 33.86           O
ATOM   2362  CB  ARG A 440      46.497  30.912 103.080  1.00 24.11           C
ATOM   2363  CG  ARG A 440      45.668  30.150 104.068  1.00 23.18           C
ATOM   2364  CD  ARG A 440      44.425  30.895 104.413  1.00 28.46           C
ATOM   2365  NE  ARG A 440      43.635  30.168 105.401  1.00 44.20           N
ATOM   2366  CZ  ARG A 440      42.745  30.728 106.221  1.00 46.52           C
ATOM   2367  NH1 ARG A 440      42.520  32.038 106.186  1.00 51.09           N
ATOM   2368  NH2 ARG A 440      42.071  29.975 107.084  1.00 42.72           N1+
ATOM   2369  H   ARG A 440      48.606  30.793 104.277  1.00 25.52           H
ATOM   2370  HA  ARG A 440      47.534  29.264 102.432  1.00 23.87           H
ATOM   2371  HB2 ARG A 440      46.752  31.742 103.504  1.00 28.93           H
ATOM   2372  HB3 ARG A 440      45.934  31.092 102.310  1.00 28.93           H
ATOM   2373  HG2 ARG A 440      45.387  29.315 103.666  1.00 27.81           H
ATOM   2374  HG3 ARG A 440      46.176  29.975 104.873  1.00 27.81           H
ATOM   2375  HD2 ARG A 440      44.673  31.753 104.791  1.00 34.16           H
ATOM   2376  HD3 ARG A 440      43.880  31.021 103.622  1.00 34.16           H
ATOM   2377  HE  ARG A 440      43.832  29.338 105.539  1.00 53.03           H
ATOM   2378 HH11 ARG A 440      42.947  32.541 105.629  1.00 61.30           H
ATOM   2379 HH12 ARG A 440      41.937  32.382 106.726  1.00 61.30           H
ATOM   2380 HH21 ARG A 440      42.212  29.128 107.116  1.00 51.27           H
ATOM   2381 HH22 ARG A 440      41.500  30.338 107.615  1.00 51.27           H
ATOM   2382  N   HIS A 441      49.174  31.726 101.336  1.00 20.48           N
ATOM   2383  CA  HIS A 441      49.725  32.261 100.095  1.00 25.05           C
ATOM   2384  C   HIS A 441      50.495  31.203  99.311  1.00 27.98           C
ATOM   2385  O   HIS A 441      50.548  31.260  98.074  1.00 21.59           O
ATOM   2386  CB  HIS A 441      50.614  33.458 100.403  1.00 20.22           C
ATOM   2387  CG  HIS A 441      50.939  34.292  99.208  1.00 21.67           C
ATOM   2388  ND1 HIS A 441      50.041  35.179  98.656  1.00 24.97           N
ATOM   2389  CD2 HIS A 441      52.067  34.385  98.462  1.00 26.40           C
ATOM   2390  CE1 HIS A 441      50.598  35.776  97.619  1.00 24.52           C
ATOM   2391  NE2 HIS A 441      51.831  35.321  97.490  1.00 26.99           N
ATOM   2392  H   HIS A 441      49.500  32.055 102.061  1.00 24.57           H
ATOM   2393  HA  HIS A 441      48.994  32.561  99.529  1.00 30.06           H
ATOM   2394  HB2 HIS A 441      51.455  33.131 100.770  1.00 24.26           H
ATOM   2395  HB3 HIS A 441      50.165  34.020 101.059  1.00 24.26           H
ATOM   2396  HD2 HIS A 441      52.862  33.917  98.592  1.00 31.68           H
ATOM   2397  HE1 HIS A 441      50.193  36.417  97.076  1.00 29.43           H
ATOM   2398  HE2 HIS A 441      52.392  35.561  96.886  1.00 32.39           H
ATOM   2399  N   LEU A 442      51.100  30.243 100.007  1.00 24.74           N
ATOM   2400  CA  LEU A 442      51.823  29.155  99.351  1.00 25.53           C
ATOM   2401  C   LEU A 442      50.897  28.030  98.900  1.00 25.06           C
ATOM   2402  O   LEU A 442      51.124  27.452  97.833  1.00 22.47           O
ATOM   2403  CB  LEU A 442      52.887  28.579 100.296  1.00 23.38           C
ATOM   2404  CG  LEU A 442      54.045  29.484 100.674  1.00 27.41           C
ATOM   2405  CD1 LEU A 442      54.887  28.832 101.732  1.00 34.05           C
ATOM   2406  CD2 LEU A 442      54.890  29.771  99.451  1.00 33.48           C
ATOM   2407  H   LEU A 442      51.103  30.208 100.867  1.00 29.69           H
ATOM   2408  HA  LEU A 442      52.261  29.506  98.559  1.00 30.63           H
ATOM   2409  HB2 LEU A 442      52.437  28.337 101.121  1.00 28.05           H
ATOM   2410  HB3 LEU A 442      53.267  27.785  99.894  1.00 28.05           H
ATOM   2411  HG  LEU A 442      53.699  30.323 101.027  1.00 32.89           H
ATOM   2412 HD11 LEU A 442      55.632  29.417 101.937  1.00 40.86           H
ATOM   2413 HD12 LEU A 442      54.352  28.688 102.529  1.00 40.86           H
ATOM   2414 HD13 LEU A 442      55.214  27.989 101.384  1.00 40.86           H
ATOM   2415 HD21 LEU A 442      55.626  30.349  99.700  1.00 40.18           H
ATOM   2416 HD22 LEU A 442      55.224  28.935  99.094  1.00 40.18           H
ATOM   2417 HD23 LEU A 442      54.336  30.215  98.787  1.00 40.18           H
ATOM   2418  N   TYR A 443      49.872  27.700  99.707  1.00 27.54           N
ATOM   2419  CA  TYR A 443      48.989  26.535  99.486  1.00 29.59           C
ATOM   2420  C   TYR A 443      47.506  26.875  99.455  1.00 28.78           C
ATOM   2421  O   TYR A 443      46.740  26.061  98.987  1.00 31.24           O
ATOM   2422  CB  TYR A 443      49.207  25.459 100.588  1.00 33.57           C
ATOM   2423  CG  TYR A 443      50.643  25.020 100.697  1.00 29.91           C
ATOM   2424  CD1 TYR A 443      51.493  25.554 101.671  1.00 25.77           C
ATOM   2425  CD2 TYR A 443      51.169  24.102  99.786  1.00 27.43           C
ATOM   2426  CE1 TYR A 443      52.847  25.165 101.739  1.00 20.56           C
ATOM   2427  CE2 TYR A 443      52.495  23.708  99.856  1.00 31.95           C
ATOM   2428  CZ  TYR A 443      53.324  24.235 100.838  1.00 21.24           C
ATOM   2429  OH  TYR A 443      54.619  23.812 100.837  1.00 19.67           O
ATOM   2430  OXT TYR A 443      46.997  27.888  99.906  1.00 29.25           O1-
ATOM   2431  H   TYR A 443      49.674  28.147 100.417  1.00 33.04           H
ATOM   2432  HA  TYR A 443      49.194  26.142  98.624  1.00 35.51           H
ATOM   2433  HB2 TYR A 443      48.921  25.809 101.449  1.00 40.28           H
ATOM   2434  HB3 TYR A 443      48.674  24.678 100.367  1.00 40.28           H
ATOM   2435  HD1 TYR A 443      51.153  26.183 102.273  1.00 30.92           H
ATOM   2436  HD2 TYR A 443      50.620  23.734  99.129  1.00 32.92           H
ATOM   2437  HE1 TYR A 443      53.409  25.524 102.389  1.00 24.67           H
ATOM   2438  HE2 TYR A 443      52.830  23.088  99.245  1.00 38.34           H
ATOM   2439  HH  TYR A 443      55.045  24.191 101.450  1.00 23.61           H
TER
ATOM   2440  N   ASP B 113      38.457  24.589 161.408  1.00 61.55           N
ATOM   2441  CA  ASP B 113      39.403  24.909 160.332  1.00 65.65           C
ATOM   2442  C   ASP B 113      40.872  24.875 160.816  1.00 61.71           C
ATOM   2443  O   ASP B 113      41.387  25.813 161.445  1.00 58.26           O
ATOM   2444  CB  ASP B 113      39.084  26.282 159.699  1.00 69.40           C
ATOM   2445  CG  ASP B 113      38.978  27.412 160.731  1.00 68.81           C
ATOM   2446  OD1 ASP B 113      40.032  27.847 161.265  1.00 66.54           O
ATOM   2447  OD2 ASP B 113      37.834  27.868 160.986  1.00 66.50           O1-
ATOM   2448  H1  ASP B 113      37.563  24.595 161.051  1.00 73.86           H
ATOM   2449  H2  ASP B 113      38.526  25.240 162.114  1.00 73.86           H
ATOM   2450  HA  ASP B 113      39.303  24.242 159.629  1.00 78.78           H
ATOM   2451  HB2 ASP B 113      38.231  26.227 159.235  1.00 83.27           H
ATOM   2452  HB3 ASP B 113      39.789  26.520 159.070  1.00 83.27           H
ATOM   2453  N   LEU B 114      41.540  23.777 160.480  1.00 56.46           N
ATOM   2454  CA  LEU B 114      42.935  23.603 160.836  1.00 50.84           C
ATOM   2455  C   LEU B 114      43.828  24.471 159.947  1.00 43.12           C
ATOM   2456  O   LEU B 114      43.527  24.729 158.777  1.00 42.11           O
ATOM   2457  CB  LEU B 114      43.292  22.124 160.716  1.00 45.75           C
ATOM   2458  CG  LEU B 114      44.490  21.637 161.526  1.00 50.78           C
ATOM   2459  CD1 LEU B 114      44.514  22.160 162.971  1.00 51.06           C
ATOM   2460  CD2 LEU B 114      44.474  20.123 161.528  1.00 55.27           C
ATOM   2461  H   LEU B 114      41.200  23.120 160.035  1.00 67.75           H
ATOM   2462  HA  LEU B 114      43.054  23.886 161.755  1.00 61.01           H
ATOM   2463  HB2 LEU B 114      42.525  21.616 161.030  1.00 54.90           H
ATOM   2464  HB3 LEU B 114      43.450  21.900 159.785  1.00 54.90           H
ATOM   2465  HG  LEU B 114      45.305  21.927 161.086  1.00 60.94           H
ATOM   2466 HD11 LEU B 114      45.298  21.796 163.411  1.00 61.27           H
ATOM   2467 HD12 LEU B 114      44.569  23.127 162.970  1.00 61.27           H
ATOM   2468 HD13 LEU B 114      43.714  21.869 163.435  1.00 61.27           H
ATOM   2469 HD21 LEU B 114      45.256  19.800 162.004  1.00 66.33           H
ATOM   2470 HD22 LEU B 114      43.669  19.813 161.970  1.00 66.33           H
ATOM   2471 HD23 LEU B 114      44.490  19.811 160.608  1.00 66.33           H
ATOM   2472  N   LYS B 115      44.922  24.960 160.526  1.00 35.92           N
ATOM   2473  CA  LYS B 115      45.854  25.800 159.777  1.00 35.59           C
ATOM   2474  C   LYS B 115      47.223  25.808 160.455  1.00 29.22           C
ATOM   2475  O   LYS B 115      47.365  25.399 161.607  1.00 30.92           O
ATOM   2476  CB  LYS B 115      45.318  27.222 159.649  1.00 37.59           C
ATOM   2477  CG  LYS B 115      45.405  28.033 160.959  1.00 47.16           C
ATOM   2478  CD  LYS B 115      45.094  29.484 160.689  1.00 41.59           C
ATOM   2479  CE  LYS B 115      45.512  30.348 161.828  1.00 45.06           C
ATOM   2480  NZ  LYS B 115      45.396  31.768 161.420  1.00 48.10           N1+
ATOM   2481  H   LYS B 115      45.141  24.822 161.347  1.00 43.11           H
ATOM   2482  HA  LYS B 115      45.955  25.438 158.885  1.00 42.71           H
ATOM   2483  HB2 LYS B 115      45.824  27.689 158.966  1.00 45.11           H
ATOM   2484  HB3 LYS B 115      44.386  27.174 159.385  1.00 45.11           H
ATOM   2485  HG2 LYS B 115      44.759  27.698 161.599  1.00 56.59           H
ATOM   2486  HG3 LYS B 115      46.299  27.984 161.339  1.00 56.59           H
ATOM   2487  HD2 LYS B 115      45.600  29.767 159.909  1.00 49.91           H
ATOM   2488  HD3 LYS B 115      44.145  29.601 160.536  1.00 49.91           H
ATOM   2489  HE2 LYS B 115      44.927  30.187 162.585  1.00 54.07           H
ATOM   2490  HE3 LYS B 115      46.436  30.160 162.062  1.00 54.07           H
ATOM   2491  HZ1 LYS B 115      45.947  31.936 160.737  1.00 57.72           H
ATOM   2492  HZ2 LYS B 115      44.556  31.949 161.179  1.00 57.72           H
ATOM   2493  HZ3 LYS B 115      45.620  32.286 162.113  1.00 57.72           H
ATOM   2494  N   TRP B 116      48.231  26.303 159.729  1.00 27.40           N
ATOM   2495  CA  TRP B 116      49.570  26.429 160.282  1.00 29.90           C
ATOM   2496  C   TRP B 116      49.629  27.633 161.211  1.00 31.23           C
ATOM   2497  O   TRP B 116      49.050  28.684 160.929  1.00 32.23           O
ATOM   2498  CB  TRP B 116      50.638  26.581 159.191  1.00 26.54           C
ATOM   2499  CG  TRP B 116      50.739  25.409 158.246  1.00 27.89           C
ATOM   2500  CD1 TRP B 116      50.358  25.385 156.924  1.00 27.72           C
ATOM   2501  CD2 TRP B 116      51.238  24.090 158.539  1.00 27.68           C
ATOM   2502  NE1 TRP B 116      50.578  24.143 156.393  1.00 24.49           N
ATOM   2503  CE2 TRP B 116      51.120  23.327 157.355  1.00 32.68           C
ATOM   2504  CE3 TRP B 116      51.771  23.485 159.674  1.00 20.87           C
ATOM   2505  CZ2 TRP B 116      51.522  21.978 157.281  1.00 26.92           C
ATOM   2506  CZ3 TRP B 116      52.158  22.149 159.611  1.00 23.70           C
ATOM   2507  CH2 TRP B 116      52.035  21.408 158.426  1.00 24.95           C
ATOM   2508  H   TRP B 116      48.159  26.561 158.911  1.00 32.88           H
ATOM   2509  HA  TRP B 116      49.770  25.631 160.798  1.00 35.88           H
ATOM   2510  HB2 TRP B 116      50.433  27.371 158.671  1.00 31.85           H
ATOM   2511  HB3 TRP B 116      51.503  26.689 159.616  1.00 31.85           H
ATOM   2512  HD1 TRP B 116      49.989  26.103 156.455  1.00 33.26           H
ATOM   2513  HE1 TRP B 116      50.408  23.911 155.581  1.00 29.38           H
ATOM   2514  HE3 TRP B 116      51.854  23.965 160.465  1.00 25.05           H
ATOM   2515  HZ2 TRP B 116      51.431  21.496 156.485  1.00 32.31           H
ATOM   2516  HZ3 TRP B 116      52.519  21.741 160.371  1.00 28.44           H
ATOM   2517  HH2 TRP B 116      52.314  20.516 158.415  1.00 29.93           H
ATOM   2518  N   HIS B 117      50.329  27.469 162.325  1.00 24.75           N
ATOM   2519  CA  HIS B 117      50.509  28.551 163.281  1.00 34.12           C
ATOM   2520  C   HIS B 117      51.763  29.363 163.035  1.00 27.97           C
ATOM   2521  O   HIS B 117      52.014  30.311 163.789  1.00 40.69           O
ATOM   2522  CB  HIS B 117      50.566  28.008 164.715  1.00 32.68           C
ATOM   2523  CG  HIS B 117      49.279  27.406 165.181  1.00 35.53           C
ATOM   2524  ND1 HIS B 117      48.074  27.617 164.539  1.00 33.45           N
ATOM   2525  CD2 HIS B 117      49.013  26.584 166.223  1.00 31.31           C
ATOM   2526  CE1 HIS B 117      47.124  26.949 165.174  1.00 35.50           C
ATOM   2527  NE2 HIS B 117      47.671  26.309 166.192  1.00 33.50           N
ATOM   2528  H   HIS B 117      50.710  26.724 162.546  1.00 29.70           H
ATOM   2529  HA  HIS B 117      49.750  29.151 163.204  1.00 40.94           H
ATOM   2530  HB2 HIS B 117      50.839  28.716 165.321  1.00 39.22           H
ATOM   2531  HB3 HIS B 117      51.236  27.301 164.731  1.00 39.22           H
ATOM   2532  HD2 HIS B 117      49.620  26.260 166.836  1.00 37.58           H
ATOM   2533  HE1 HIS B 117      46.220  26.928 164.953  1.00 42.59           H
ATOM   2534  HE2 HIS B 117      47.256  25.817 166.767  1.00 40.21           H
ATOM   2535  N   HIS B 118      52.573  28.980 162.055  1.00 26.64           N
ATOM   2536  CA  HIS B 118      53.712  29.754 161.575  1.00 20.79           C
ATOM   2537  C   HIS B 118      53.532  30.025 160.091  1.00 26.16           C
ATOM   2538  O   HIS B 118      52.833  29.293 159.387  1.00 25.40           O
ATOM   2539  CB  HIS B 118      55.035  29.010 161.785  1.00 25.09           C
ATOM   2540  CG  HIS B 118      55.087  27.673 161.110  1.00 24.85           C
ATOM   2541  ND1 HIS B 118      54.207  26.654 161.408  1.00 22.81           N
ATOM   2542  CD2 HIS B 118      55.875  27.207 160.112  1.00 26.97           C
ATOM   2543  CE1 HIS B 118      54.475  25.601 160.659  1.00 20.74           C
ATOM   2544  NE2 HIS B 118      55.485  25.910 159.863  1.00 27.48           N
ATOM   2545  H   HIS B 118      52.486  28.227 161.645  1.00 31.97           H
ATOM   2546  HA  HIS B 118      53.764  30.604 162.043  1.00 24.95           H
ATOM   2547  HB2 HIS B 118      55.175  28.876 162.735  1.00 30.11           H
ATOM   2548  HB3 HIS B 118      55.752  29.556 161.418  1.00 30.11           H
ATOM   2549  HD2 HIS B 118      56.567  27.665 159.687  1.00 32.36           H
ATOM   2550  HE1 HIS B 118      54.022  24.782 160.681  1.00 24.88           H
ATOM   2551  HE2 HIS B 118      55.833  25.387 159.272  1.00 32.98           H
ATOM   2552  N   HIS B 119      54.221  31.060 159.623  1.00 25.94           N
ATOM   2553  CA  HIS B 119      54.121  31.547 158.259  1.00 24.80           C
ATOM   2554  C   HIS B 119      55.291  31.148 157.374  1.00 24.06           C
ATOM   2555  O   HIS B 119      55.192  31.300 156.154  1.00 20.88           O
ATOM   2556  CB  HIS B 119      54.045  33.088 158.241  1.00 29.60           C
ATOM   2557  CG  HIS B 119      52.737  33.639 158.702  1.00 32.36           C
ATOM   2558  ND1 HIS B 119      51.693  32.835 159.107  1.00 25.86           N
ATOM   2559  CD2 HIS B 119      52.296  34.913 158.804  1.00 26.74           C
ATOM   2560  CE1 HIS B 119      50.671  33.591 159.457  1.00 31.51           C
ATOM   2561  NE2 HIS B 119      51.008  34.854 159.273  1.00 36.08           N
ATOM   2562  H   HIS B 119      54.771  31.513 160.107  1.00 31.13           H
ATOM   2563  HA  HIS B 119      53.312  31.182 157.867  1.00 29.76           H
ATOM   2564  HB2 HIS B 119      54.166  33.399 157.328  1.00 35.52           H
ATOM   2565  HB3 HIS B 119      54.746  33.453 158.807  1.00 35.52           H
ATOM   2566  HD2 HIS B 119      52.772  35.680 158.591  1.00 32.09           H
ATOM   2567  HE1 HIS B 119      49.845  33.282 159.767  1.00 37.82           H
ATOM   2568  HE2 HIS B 119      50.496  35.529 159.426  1.00 43.30           H
ATOM   2569  N   ASN B 120      56.411  30.731 157.953  1.00 23.72           N
ATOM   2570  CA  ASN B 120      57.598  30.360 157.195  1.00 22.02           C
ATOM   2571  C   ASN B 120      57.592  28.842 157.045  1.00 23.50           C
ATOM   2572  O   ASN B 120      58.248  28.093 157.772  1.00 18.00           O
ATOM   2573  CB  ASN B 120      58.864  30.905 157.857  1.00 22.18           C
ATOM   2574  CG  ASN B 120      59.051  30.456 159.340  1.00 25.41           C
ATOM   2575  OD1 ASN B 120      58.102  30.144 160.093  1.00 25.18           O
ATOM   2576  ND2 ASN B 120      60.304  30.389 159.733  1.00 19.94           N
ATOM   2577  H   ASN B 120      56.515  30.672 158.806  1.00 28.46           H
ATOM   2578  HA  ASN B 120      57.541  30.745 156.307  1.00 26.42           H
ATOM   2579  HB2 ASN B 120      59.622  30.569 157.359  1.00 26.61           H
ATOM   2580  HB3 ASN B 120      58.852  31.872 157.813  1.00 26.61           H
ATOM   2581 HD21 ASN B 120      60.483  30.111 160.529  1.00 23.93           H
ATOM   2582 HD22 ASN B 120      60.941  30.588 159.187  1.00 23.93           H
ATOM   2583  N   ILE B 121      56.811  28.393 156.078  1.00 20.54           N
ATOM   2584  CA  ILE B 121      56.589  26.972 155.898  1.00 23.43           C
ATOM   2585  C   ILE B 121      57.757  26.351 155.143  1.00 20.81           C
ATOM   2586  O   ILE B 121      58.438  27.012 154.352  1.00 23.41           O
ATOM   2587  CB  ILE B 121      55.234  26.762 155.196  1.00 25.71           C
ATOM   2588  CG1 ILE B 121      54.103  27.280 156.114  1.00 28.07           C
ATOM   2589  CG2 ILE B 121      55.054  25.316 154.858  1.00 24.86           C
ATOM   2590  CD1 ILE B 121      52.708  27.048 155.562  1.00 37.36           C
ATOM   2591  H   ILE B 121      56.382  28.894 155.521  1.00 24.64           H
ATOM   2592  HA  ILE B 121      56.568  26.543 156.768  1.00 28.11           H
ATOM   2593  HB  ILE B 121      55.216  27.274 154.373  1.00 30.86           H
ATOM   2594 HG12 ILE B 121      54.147  26.822 156.970  1.00 33.69           H
ATOM   2595 HG13 ILE B 121      54.209  28.236 156.251  1.00 33.69           H
ATOM   2596 HG21 ILE B 121      54.202  25.204 154.412  1.00 29.83           H
ATOM   2597 HG22 ILE B 121      55.769  25.033 154.267  1.00 29.83           H
ATOM   2598 HG23 ILE B 121      55.069  24.789 155.676  1.00 29.83           H
ATOM   2599 HD11 ILE B 121      52.053  27.417 156.175  1.00 44.83           H
ATOM   2600 HD12 ILE B 121      52.633  27.488 154.699  1.00 44.83           H
ATOM   2601 HD13 ILE B 121      52.557  26.096 155.455  1.00 44.83           H
ATOM   2602  N   THR B 122      58.026  25.078 155.435  1.00 18.88           N
ATOM   2603  CA  THR B 122      59.089  24.345 154.772  1.00 21.68           C
ATOM   2604  C   THR B 122      58.538  23.124 154.057  1.00 18.20           C
ATOM   2605  O   THR B 122      57.494  22.570 154.435  1.00 16.33           O
ATOM   2606  CB  THR B 122      60.214  23.899 155.744  1.00 20.06           C
ATOM   2607  OG1 THR B 122      59.656  23.095 156.756  1.00 19.84           O
ATOM   2608  CG2 THR B 122      60.912  25.083 156.351  1.00 19.32           C
ATOM   2609  H   THR B 122      57.601  24.618 156.027  1.00 22.65           H
ATOM   2610  HA  THR B 122      59.478  24.918 154.097  1.00 26.02           H
ATOM   2611  HB  THR B 122      60.882  23.379 155.270  1.00 24.07           H
ATOM   2612  HG1 THR B 122      58.979  23.483 157.062  1.00 23.81           H
ATOM   2613 HG21 THR B 122      61.600  24.772 156.954  1.00 23.18           H
ATOM   2614 HG22 THR B 122      61.314  25.638 155.662  1.00 23.18           H
ATOM   2615 HG23 THR B 122      60.267  25.616 156.841  1.00 23.18           H
ATOM   2616  N   TYR B 123      59.266  22.710 153.019  1.00 20.28           N
ATOM   2617  CA  TYR B 123      58.863  21.565 152.211  1.00 20.01           C
ATOM   2618  C   TYR B 123      60.086  20.803 151.728  1.00 15.14           C
ATOM   2619  O   TYR B 123      61.142  21.382 151.497  1.00 15.74           O
ATOM   2620  CB  TYR B 123      57.986  21.963 150.990  1.00 14.04           C
ATOM   2621  CG  TYR B 123      58.672  22.722 149.874  1.00 12.69           C
ATOM   2622  CD1 TYR B 123      58.786  24.100 149.914  1.00 17.40           C
ATOM   2623  CD2 TYR B 123      59.137  22.055 148.739  1.00 18.20           C
ATOM   2624  CE1 TYR B 123      59.378  24.818 148.887  1.00 15.04           C
ATOM   2625  CE2 TYR B 123      59.724  22.752 147.693  1.00 17.60           C
ATOM   2626  CZ  TYR B 123      59.845  24.129 147.762  1.00 20.01           C
ATOM   2627  OH  TYR B 123      60.422  24.825 146.724  1.00 20.59           O
ATOM   2628  H   TYR B 123      59.998  23.090 152.772  1.00 24.34           H
ATOM   2629  HA  TYR B 123      58.334  20.974 152.770  1.00 24.02           H
ATOM   2630  HB2 TYR B 123      57.629  21.155 150.594  1.00 16.85           H
ATOM   2631  HB3 TYR B 123      57.248  22.514 151.278  1.00 16.85           H
ATOM   2632  HD1 TYR B 123      58.473  24.556 150.662  1.00 20.88           H
ATOM   2633  HD2 TYR B 123      59.057  21.128 148.686  1.00 21.84           H
ATOM   2634  HE1 TYR B 123      59.452  25.747 148.939  1.00 18.04           H
ATOM   2635  HE2 TYR B 123      60.035  22.288 146.950  1.00 21.12           H
ATOM   2636  HH  TYR B 123      60.348  25.654 146.847  1.00 24.70           H
ATOM   2637  N   TRP B 124      59.886  19.501 151.535  1.00 11.91           N
ATOM   2638  CA  TRP B 124      60.894  18.546 151.109  1.00 17.03           C
ATOM   2639  C   TRP B 124      60.363  17.748 149.917  1.00 17.97           C
ATOM   2640  O   TRP B 124      59.338  17.061 150.036  1.00 10.97           O
ATOM   2641  CB  TRP B 124      61.221  17.592 152.267  1.00 20.98           C
ATOM   2642  CG  TRP B 124      62.221  16.487 151.991  1.00 18.83           C
ATOM   2643  CD1 TRP B 124      63.255  16.523 151.109  1.00 21.34           C
ATOM   2644  CD2 TRP B 124      62.298  15.202 152.648  1.00 20.13           C
ATOM   2645  NE1 TRP B 124      63.982  15.356 151.189  1.00 20.75           N
ATOM   2646  CE2 TRP B 124      63.407  14.529 152.115  1.00 20.21           C
ATOM   2647  CE3 TRP B 124      61.535  14.564 153.644  1.00 22.08           C
ATOM   2648  CZ2 TRP B 124      63.764  13.243 152.517  1.00 20.68           C
ATOM   2649  CZ3 TRP B 124      61.896  13.300 154.051  1.00 23.90           C
ATOM   2650  CH2 TRP B 124      63.006  12.652 153.494  1.00 28.18           C
ATOM   2651  H   TRP B 124      59.126  19.122 151.678  1.00 14.29           H
ATOM   2652  HA  TRP B 124      61.693  19.033 150.851  1.00 20.43           H
ATOM   2653  HB2 TRP B 124      61.627  18.131 152.967  1.00 25.17           H
ATOM   2654  HB3 TRP B 124      60.396  17.201 152.594  1.00 25.17           H
ATOM   2655  HD1 TRP B 124      63.462  17.247 150.551  1.00 25.61           H
ATOM   2656  HE1 TRP B 124      64.666  15.171 150.700  1.00 24.90           H
ATOM   2657  HE3 TRP B 124      60.802  14.991 154.027  1.00 26.50           H
ATOM   2658  HZ2 TRP B 124      64.500  12.810 152.145  1.00 24.82           H
ATOM   2659  HZ3 TRP B 124      61.396  12.869 154.708  1.00 28.67           H
ATOM   2660  HH2 TRP B 124      63.222  11.791 153.782  1.00 33.81           H
ATOM   2661  N   ILE B 125      61.074  17.804 148.792  1.00 15.08           N
ATOM   2662  CA  ILE B 125      60.802  16.940 147.650  1.00 13.97           C
ATOM   2663  C   ILE B 125      61.567  15.644 147.877  1.00 11.28           C
ATOM   2664  O   ILE B 125      62.748  15.548 147.608  1.00 14.83           O
ATOM   2665  CB  ILE B 125      61.182  17.610 146.335  1.00 16.21           C
ATOM   2666  CG1 ILE B 125      60.525  18.995 146.249  1.00 16.88           C
ATOM   2667  CG2 ILE B 125      60.787  16.711 145.145  1.00 15.73           C
ATOM   2668  CD1 ILE B 125      60.981  19.829 145.039  1.00 16.13           C
ATOM   2669  H   ILE B 125      61.729  18.346 148.669  1.00 18.10           H
ATOM   2670  HA  ILE B 125      59.854  16.726 147.624  1.00 16.77           H
ATOM   2671  HB  ILE B 125      62.147  17.729 146.330  1.00 19.45           H
ATOM   2672 HG12 ILE B 125      59.565  18.875 146.186  1.00 20.25           H
ATOM   2673 HG13 ILE B 125      60.741  19.497 147.049  1.00 20.25           H
ATOM   2674 HG21 ILE B 125      61.065  17.138 144.320  1.00 18.88           H
ATOM   2675 HG22 ILE B 125      61.221  15.849 145.233  1.00 18.88           H
ATOM   2676 HG23 ILE B 125      59.825  16.585 145.143  1.00 18.88           H
ATOM   2677 HD11 ILE B 125      60.513  20.677 145.050  1.00 19.35           H
ATOM   2678 HD12 ILE B 125      61.936  19.975 145.115  1.00 19.35           H
ATOM   2679 HD13 ILE B 125      60.790  19.346 144.219  1.00 19.35           H
ATOM   2680  N   GLN B 126      60.882  14.649 148.408  1.00 13.73           N
ATOM   2681  CA  GLN B 126      61.534  13.403 148.786  1.00 15.69           C
ATOM   2682  C   GLN B 126      61.985  12.569 147.581  1.00 18.18           C
ATOM   2683  O   GLN B 126      63.042  11.925 147.631  1.00 15.50           O
ATOM   2684  CB  GLN B 126      60.569  12.610 149.644  1.00 14.85           C
ATOM   2685  CG  GLN B 126      61.042  11.259 149.985  1.00 24.09           C
ATOM   2686  CD  GLN B 126      60.092  10.577 150.902  1.00 23.00           C
ATOM   2687  OE1 GLN B 126      59.618  11.175 151.855  1.00 23.39           O
ATOM   2688  NE2 GLN B 126      59.816   9.314 150.629  1.00 29.51           N
ATOM   2689  H   GLN B 126      60.040  14.674 148.584  1.00 16.48           H
ATOM   2690  HA  GLN B 126      62.324  13.604 149.311  1.00 18.83           H
ATOM   2691  HB2 GLN B 126      60.426  13.091 150.471  1.00 17.82           H
ATOM   2692  HB3 GLN B 126      59.733  12.520 149.165  1.00 17.82           H
ATOM   2693  HG2 GLN B 126      61.144  10.714 149.184  1.00 28.91           H
ATOM   2694  HG3 GLN B 126      61.887  11.334 150.450  1.00 28.91           H
ATOM   2695 HE21 GLN B 126      60.331   8.878 150.082  1.00 35.41           H
ATOM   2696 HE22 GLN B 126      59.152   8.916 151.009  1.00 35.41           H
ATOM   2697  N   ASN B 127      61.162  12.481 146.534  1.00 17.28           N
ATOM   2698  CA  ASN B 127      61.498  11.683 145.361  1.00 17.21           C
ATOM   2699  C   ASN B 127      60.831  12.303 144.142  1.00 18.63           C
ATOM   2700  O   ASN B 127      60.205  13.370 144.221  1.00 17.03           O
ATOM   2701  CB  ASN B 127      61.128  10.207 145.522  1.00 16.42           C
ATOM   2702  CG  ASN B 127      59.664   9.978 145.712  1.00 18.22           C
ATOM   2703  OD1 ASN B 127      58.870  10.896 145.751  1.00 18.16           O
ATOM   2704  ND2 ASN B 127      59.303   8.735 145.857  1.00 23.08           N
ATOM   2705  H   ASN B 127      60.391  12.865 146.498  1.00 20.74           H
ATOM   2706  HA  ASN B 127      62.455  11.713 145.212  1.00 20.65           H
ATOM   2707  HB2 ASN B 127      61.392   9.731 144.721  1.00 19.71           H
ATOM   2708  HB3 ASN B 127      61.599   9.834 146.280  1.00 19.71           H
ATOM   2709 HD21 ASN B 127      58.470   8.540 145.934  1.00 27.70           H
ATOM   2710 HD22 ASN B 127      59.899   8.114 145.913  1.00 27.70           H
ATOM   2711  N   TYR B 128      61.037  11.654 142.991  1.00 21.22           N
ATOM   2712  CA  TYR B 128      60.666  12.237 141.710  1.00 12.50           C
ATOM   2713  C   TYR B 128      59.874  11.251 140.870  1.00 10.84           C
ATOM   2714  O   TYR B 128      59.842  10.050 141.141  1.00 12.09           O
ATOM   2715  CB  TYR B 128      61.919  12.713 140.938  1.00 14.70           C
ATOM   2716  CG  TYR B 128      62.577  13.916 141.568  1.00 11.54           C
ATOM   2717  CD1 TYR B 128      63.595  13.774 142.478  1.00 12.53           C
ATOM   2718  CD2 TYR B 128      62.133  15.203 141.277  1.00 17.71           C
ATOM   2719  CE1 TYR B 128      64.159  14.873 143.080  1.00 14.60           C
ATOM   2720  CE2 TYR B 128      62.710  16.307 141.868  1.00 13.58           C
ATOM   2721  CZ  TYR B 128      63.721  16.126 142.771  1.00 14.47           C
ATOM   2722  OH  TYR B 128      64.295  17.209 143.389  1.00 14.15           O
ATOM   2723  H   TYR B 128      61.415  10.876 142.935  1.00 25.47           H
ATOM   2724  HA  TYR B 128      60.097  13.000 141.893  1.00 15.01           H
ATOM   2725  HB2 TYR B 128      62.573  12.002 140.919  1.00 17.64           H
ATOM   2726  HB3 TYR B 128      61.655  12.954 140.033  1.00 17.64           H
ATOM   2727  HD1 TYR B 128      63.898  12.923 142.708  1.00 15.03           H
ATOM   2728  HD2 TYR B 128      61.440  15.320 140.665  1.00 21.25           H
ATOM   2729  HE1 TYR B 128      64.849  14.759 143.698  1.00 17.52           H
ATOM   2730  HE2 TYR B 128      62.399  17.164 141.664  1.00 16.29           H
ATOM   2731  HH  TYR B 128      63.966  17.922 143.082  1.00 16.98           H
ATOM   2732  N   SER B 129      59.216  11.775 139.845  1.00 17.21           N
ATOM   2733  CA  SER B 129      58.495  10.947 138.870  1.00 16.33           C
ATOM   2734  C   SER B 129      59.399  10.590 137.698  1.00 20.89           C
ATOM   2735  O   SER B 129      60.279  11.353 137.292  1.00 16.30           O
ATOM   2736  CB  SER B 129      57.258  11.680 138.330  1.00 19.56           C
ATOM   2737  OG  SER B 129      56.739  11.106 137.118  1.00 13.64           O
ATOM   2738  H   SER B 129      59.162  12.624 139.691  1.00 20.65           H
ATOM   2739  HA  SER B 129      58.189  10.127 139.286  1.00 19.59           H
ATOM   2740  HB2 SER B 129      56.570  11.668 139.008  1.00 23.47           H
ATOM   2741  HB3 SER B 129      57.522  12.594 138.147  1.00 23.47           H
ATOM   2742  HG  SER B 129      56.489  10.317 137.255  1.00 16.36           H
ATOM   2743  N   GLU B 130      59.137   9.436 137.113  1.00 23.41           N
ATOM   2744  CA  GLU B 130      59.942   9.069 135.956  1.00 27.92           C
ATOM   2745  C   GLU B 130      59.582   9.859 134.707  1.00 24.37           C
ATOM   2746  O   GLU B 130      60.338   9.799 133.738  1.00 25.38           O
ATOM   2747  CB  GLU B 130      59.779   7.587 135.666  1.00 34.14           C
ATOM   2748  CG  GLU B 130      59.835   6.739 136.905  1.00 41.79           C
ATOM   2749  CD  GLU B 130      60.036   5.256 136.601  1.00 52.44           C
ATOM   2750  OE1 GLU B 130      61.072   4.923 135.958  1.00 49.26           O
ATOM   2751  OE2 GLU B 130      59.164   4.443 137.016  1.00 52.79           O1-
ATOM   2752  H   GLU B 130      58.516   8.885 137.350  1.00 28.09           H
ATOM   2753  HA  GLU B 130      60.874   9.240 136.158  1.00 33.51           H
ATOM   2754  HB2 GLU B 130      58.909   7.450 135.259  1.00 40.97           H
ATOM   2755  HB3 GLU B 130      60.482   7.300 135.063  1.00 40.97           H
ATOM   2756  HG2 GLU B 130      60.597   7.031 137.428  1.00 50.15           H
ATOM   2757  HG3 GLU B 130      59.017   6.851 137.421  1.00 50.15           H
ATOM   2758  N   ASP B 131      58.466  10.597 134.708  1.00 19.81           N
ATOM   2759  CA  ASP B 131      57.961  11.224 133.498  1.00 20.77           C
ATOM   2760  C   ASP B 131      58.579  12.580 133.198  1.00 21.80           C
ATOM   2761  O   ASP B 131      58.486  13.041 132.053  1.00 18.19           O
ATOM   2762  CB  ASP B 131      56.435  11.411 133.567  1.00 22.86           C
ATOM   2763  CG  ASP B 131      55.681  10.130 133.866  1.00 14.93           C
ATOM   2764  OD1 ASP B 131      56.083   9.064 133.424  1.00 21.59           O
ATOM   2765  OD2 ASP B 131      54.664  10.206 134.568  1.00 14.68           O1-
ATOM   2766  H   ASP B 131      57.984  10.742 135.409  1.00 23.77           H
ATOM   2767  HA  ASP B 131      58.172  10.650 132.742  1.00 24.93           H
ATOM   2768  HB2 ASP B 131      56.244  12.041 134.276  1.00 27.43           H
ATOM   2769  HB3 ASP B 131      56.104  11.760 132.723  1.00 27.43           H
ATOM   2770  N   LEU B 132      59.189  13.236 134.182  1.00 17.39           N
ATOM   2771  CA  LEU B 132      59.753  14.551 133.968  1.00 14.65           C
ATOM   2772  C   LEU B 132      61.150  14.647 134.581  1.00 18.81           C
ATOM   2773  O   LEU B 132      61.468  13.908 135.527  1.00 20.31           O
ATOM   2774  CB  LEU B 132      58.856  15.634 134.561  1.00 15.23           C
ATOM   2775  CG  LEU B 132      57.484  15.797 133.906  1.00 19.76           C
ATOM   2776  CD1 LEU B 132      56.639  16.777 134.714  1.00 20.91           C
ATOM   2777  CD2 LEU B 132      57.602  16.281 132.504  1.00 21.45           C
ATOM   2778  H   LEU B 132      59.297  12.927 134.971  1.00 20.87           H
ATOM   2779  HA  LEU B 132      59.822  14.720 133.018  1.00 17.58           H
ATOM   2780  HB2 LEU B 132      58.728  15.454 135.502  1.00 18.28           H
ATOM   2781  HB3 LEU B 132      59.303  16.491 134.458  1.00 18.28           H
ATOM   2782  HG  LEU B 132      57.041  14.933 133.881  1.00 23.71           H
ATOM   2783 HD11 LEU B 132      55.771  16.856 134.292  1.00 25.10           H
ATOM   2784 HD12 LEU B 132      56.536  16.430 135.615  1.00 25.10           H
ATOM   2785 HD13 LEU B 132      57.078  17.642 134.731  1.00 25.10           H
ATOM   2786 HD21 LEU B 132      56.710  16.351 132.132  1.00 25.74           H
ATOM   2787 HD22 LEU B 132      58.028  17.149 132.505  1.00 25.74           H
ATOM   2788 HD23 LEU B 132      58.127  15.649 131.987  1.00 25.74           H
ATOM   2789  N   PRO B 133      62.008  15.515 134.036  1.00 17.28           N
ATOM   2790  CA  PRO B 133      63.330  15.756 134.650  1.00 21.51           C
ATOM   2791  C   PRO B 133      63.226  16.415 136.022  1.00 13.72           C
ATOM   2792  O   PRO B 133      62.276  17.139 136.320  1.00 14.21           O
ATOM   2793  CB  PRO B 133      64.001  16.707 133.656  1.00 13.86           C
ATOM   2794  CG  PRO B 133      63.190  16.598 132.408  1.00 16.95           C
ATOM   2795  CD  PRO B 133      61.811  16.364 132.859  1.00 15.36           C
ATOM   2796  HA  PRO B 133      63.854  14.937 134.720  1.00 25.81           H
ATOM   2797  HB2 PRO B 133      63.926  17.616 133.979  1.00 16.63           H
ATOM   2798  HB3 PRO B 133      64.926  16.462 133.518  1.00 16.63           H
ATOM   2799  HG2 PRO B 133      63.262  17.406 131.877  1.00 20.34           H
ATOM   2800  HG3 PRO B 133      63.503  15.826 131.913  1.00 20.34           H
ATOM   2801  HD2 PRO B 133      61.399  17.204 133.110  1.00 18.43           H
ATOM   2802  HD3 PRO B 133      61.308  15.911 132.165  1.00 18.43           H
ATOM   2803  N   ARG B 134      64.261  16.214 136.845  1.00 15.79           N
ATOM   2804  CA  ARG B 134      64.267  16.811 138.192  1.00 17.39           C
ATOM   2805  C   ARG B 134      64.033  18.302 138.136  1.00 14.67           C
ATOM   2806  O   ARG B 134      63.258  18.856 138.922  1.00 12.73           O
ATOM   2807  CB  ARG B 134      65.594  16.593 138.922  1.00 18.42           C
ATOM   2808  CG  ARG B 134      65.739  15.265 139.541  1.00 22.90           C
ATOM   2809  CD  ARG B 134      66.909  15.231 140.498  1.00 17.94           C
ATOM   2810  NE  ARG B 134      67.076  13.852 140.954  1.00 28.58           N
ATOM   2811  CZ  ARG B 134      67.533  13.499 142.151  1.00 32.88           C
ATOM   2812  NH1 ARG B 134      67.906  14.428 143.055  1.00 21.88           N
ATOM   2813  NH2 ARG B 134      67.596  12.198 142.440  1.00 31.22           N1+
ATOM   2814  H   ARG B 134      64.956  15.757 136.628  1.00 18.94           H
ATOM   2815  HA  ARG B 134      63.547  16.419 138.715  1.00 20.87           H
ATOM   2816  HB2 ARG B 134      66.331  16.736 138.310  1.00 22.11           H
ATOM   2817  HB3 ARG B 134      65.654  17.235 139.642  1.00 22.11           H
ATOM   2818  HG2 ARG B 134      64.929  15.029 140.019  1.00 27.48           H
ATOM   2819  HG3 ARG B 134      65.898  14.608 138.842  1.00 27.48           H
ATOM   2820  HD2 ARG B 134      67.716  15.513 140.047  1.00 21.52           H
ATOM   2821  HD3 ARG B 134      66.721  15.804 141.252  1.00 21.52           H
ATOM   2822  HE  ARG B 134      66.846  13.214 140.417  1.00 34.30           H
ATOM   2823 HH11 ARG B 134      67.851  15.268 142.862  1.00 26.26           H
ATOM   2824 HH12 ARG B 134      68.202  14.180 143.826  1.00 26.26           H
ATOM   2825 HH21 ARG B 134      67.360  11.610 141.857  1.00 37.47           H
ATOM   2826 HH22 ARG B 134      67.899  11.946 143.206  1.00 37.47           H
ATOM   2827  N   ALA B 135      64.739  18.975 137.231  1.00 10.92           N
ATOM   2828  CA  ALA B 135      64.665  20.429 137.184  1.00 17.80           C
ATOM   2829  C   ALA B 135      63.249  20.900 136.875  1.00 17.71           C
ATOM   2830  O   ALA B 135      62.802  21.928 137.387  1.00 19.10           O
ATOM   2831  CB  ALA B 135      65.666  20.956 136.145  1.00 19.42           C
ATOM   2832  H   ALA B 135      65.264  18.616 136.651  1.00 13.10           H
ATOM   2833  HA  ALA B 135      64.909  20.784 138.055  1.00 21.36           H
ATOM   2834  HB1 ALA B 135      65.603  21.923 136.108  1.00 23.31           H
ATOM   2835  HB2 ALA B 135      66.564  20.695 136.398  1.00 23.31           H
ATOM   2836  HB3 ALA B 135      65.451  20.586 135.274  1.00 23.31           H
ATOM   2837  N   VAL B 136      62.530  20.163 136.024  1.00 15.41           N
ATOM   2838  CA  VAL B 136      61.178  20.557 135.657  1.00 14.42           C
ATOM   2839  C   VAL B 136      60.249  20.418 136.851  1.00 12.56           C
ATOM   2840  O   VAL B 136      59.343  21.227 137.051  1.00 10.02           O
ATOM   2841  CB  VAL B 136      60.693  19.703 134.464  1.00 16.08           C
ATOM   2842  CG1 VAL B 136      59.229  19.968 134.172  1.00  9.65           C
ATOM   2843  CG2 VAL B 136      61.575  19.962 133.231  1.00 19.22           C
ATOM   2844  H   VAL B 136      62.809  19.436 135.652  1.00 18.50           H
ATOM   2845  HA  VAL B 136      61.189  21.487 135.381  1.00 17.30           H
ATOM   2846  HB  VAL B 136      60.771  18.761 134.685  1.00 19.30           H
ATOM   2847 HG11 VAL B 136      58.978  19.437 133.410  1.00 11.58           H
ATOM   2848 HG12 VAL B 136      58.686  19.697 134.927  1.00 11.58           H
ATOM   2849 HG13 VAL B 136      59.104  20.910 133.974  1.00 11.58           H
ATOM   2850 HG21 VAL B 136      61.337  19.317 132.549  1.00 23.06           H
ATOM   2851 HG22 VAL B 136      61.413  20.839 132.874  1.00 23.06           H
ATOM   2852 HG23 VAL B 136      62.508  19.855 133.476  1.00 23.06           H
ATOM   2853  N   ILE B 137      60.426  19.342 137.606  1.00 14.80           N
ATOM   2854  CA  ILE B 137      59.579  19.042 138.754  1.00 13.00           C
ATOM   2855  C   ILE B 137      59.850  20.026 139.881  1.00 15.02           C
ATOM   2856  O   ILE B 137      58.913  20.557 140.477  1.00 13.87           O
ATOM   2857  CB  ILE B 137      59.806  17.583 139.203  1.00 11.85           C
ATOM   2858  CG1 ILE B 137      59.209  16.602 138.172  1.00 11.15           C
ATOM   2859  CG2 ILE B 137      59.262  17.358 140.585  1.00 16.15           C
ATOM   2860  CD1 ILE B 137      59.405  15.112 138.527  1.00 13.39           C
ATOM   2861  H   ILE B 137      61.050  18.767 137.460  1.00 17.76           H
ATOM   2862  HA  ILE B 137      58.651  19.138 138.490  1.00 15.60           H
ATOM   2863  HB  ILE B 137      60.763  17.421 139.237  1.00 14.22           H
ATOM   2864 HG12 ILE B 137      58.260  16.763 138.067  1.00 13.38           H
ATOM   2865 HG13 ILE B 137      59.658  16.753 137.325  1.00 13.38           H
ATOM   2866 HG21 ILE B 137      59.434  16.442 140.845  1.00 19.38           H
ATOM   2867 HG22 ILE B 137      59.692  17.952 141.217  1.00 19.38           H
ATOM   2868 HG23 ILE B 137      58.307  17.526 140.561  1.00 19.38           H
ATOM   2869 HD11 ILE B 137      59.036  14.560 137.823  1.00 16.07           H
ATOM   2870 HD12 ILE B 137      60.355  14.927 138.613  1.00 16.07           H
ATOM   2871 HD13 ILE B 137      58.960  14.913 139.364  1.00 16.07           H
ATOM   2872  N   ASP B 138      61.138  20.301 140.175  1.00 16.26           N
ATOM   2873  CA  ASP B 138      61.460  21.292 141.212  1.00 15.00           C
ATOM   2874  C   ASP B 138      60.784  22.621 140.901  1.00 16.90           C
ATOM   2875  O   ASP B 138      60.184  23.251 141.779  1.00 18.70           O
ATOM   2876  CB  ASP B 138      62.977  21.517 141.352  1.00 11.65           C
ATOM   2877  CG  ASP B 138      63.736  20.326 141.867  1.00 10.02           C
ATOM   2878  OD1 ASP B 138      63.178  19.347 142.380  1.00 10.79           O
ATOM   2879  OD2 ASP B 138      64.957  20.370 141.726  1.00 17.19           O1-
ATOM   2880  H   ASP B 138      61.819  19.947 139.775  1.00 19.51           H
ATOM   2881  HA  ASP B 138      61.128  20.992 142.073  1.00 18.00           H
ATOM   2882  HB2 ASP B 138      63.351  21.736 140.485  1.00 13.98           H
ATOM   2883  HB3 ASP B 138      63.137  22.239 141.977  1.00 13.98           H
ATOM   2884  N   ASP B 139      60.888  23.067 139.650  1.00 13.37           N
ATOM   2885  CA  ASP B 139      60.325  24.347 139.247  1.00 11.02           C
ATOM   2886  C   ASP B 139      58.803  24.356 139.293  1.00 11.85           C
ATOM   2887  O   ASP B 139      58.204  25.347 139.709  1.00 15.29           O
ATOM   2888  CB  ASP B 139      60.827  24.667 137.855  1.00 17.50           C
ATOM   2889  CG  ASP B 139      60.261  25.937 137.313  1.00 19.28           C
ATOM   2890  OD1 ASP B 139      60.730  26.993 137.729  1.00 22.59           O
ATOM   2891  OD2 ASP B 139      59.349  25.864 136.458  1.00 17.97           O1-
ATOM   2892  H   ASP B 139      61.313  22.655 139.027  1.00 16.05           H
ATOM   2893  HA  ASP B 139      60.638  25.045 139.844  1.00 13.22           H
ATOM   2894  HB2 ASP B 139      61.797  24.719 137.854  1.00 21.00           H
ATOM   2895  HB3 ASP B 139      60.529  23.964 137.258  1.00 21.00           H
ATOM   2896  N   ALA B 140      58.154  23.286 138.847  1.00 12.41           N
ATOM   2897  CA  ALA B 140      56.695  23.208 138.929  1.00 10.14           C
ATOM   2898  C   ALA B 140      56.182  23.312 140.365  1.00 13.76           C
ATOM   2899  O   ALA B 140      55.166  23.971 140.621  1.00 11.48           O
ATOM   2900  CB  ALA B 140      56.209  21.894 138.328  1.00 10.76           C
ATOM   2901  H   ALA B 140      58.535  22.600 138.503  1.00 14.89           H
ATOM   2902  HA  ALA B 140      56.307  23.942 138.427  1.00 12.16           H
ATOM   2903  HB1 ALA B 140      55.244  21.866 138.379  1.00 12.92           H
ATOM   2904  HB2 ALA B 140      56.484  21.832 137.400  1.00 12.92           H
ATOM   2905  HB3 ALA B 140      56.584  21.157 138.831  1.00 12.92           H
ATOM   2906  N   PHE B 141      56.824  22.608 141.308  1.00 16.20           N
ATOM   2907  CA  PHE B 141      56.437  22.730 142.723  1.00 21.06           C
ATOM   2908  C   PHE B 141      56.697  24.143 143.259  1.00 14.03           C
ATOM   2909  O   PHE B 141      55.906  24.674 144.032  1.00 18.23           O
ATOM   2910  CB  PHE B 141      57.176  21.693 143.584  1.00 15.25           C
ATOM   2911  CG  PHE B 141      56.712  20.267 143.386  1.00 13.49           C
ATOM   2912  CD1 PHE B 141      55.407  19.971 143.049  1.00 15.88           C
ATOM   2913  CD2 PHE B 141      57.601  19.222 143.522  1.00 13.28           C
ATOM   2914  CE1 PHE B 141      55.021  18.663 142.850  1.00 17.94           C
ATOM   2915  CE2 PHE B 141      57.220  17.924 143.332  1.00  9.07           C
ATOM   2916  CZ  PHE B 141      55.938  17.637 143.004  1.00 13.29           C
ATOM   2917  H   PHE B 141      57.475  22.063 141.151  1.00 19.44           H
ATOM   2918  HA  PHE B 141      55.480  22.571 142.798  1.00 25.27           H
ATOM   2919  HB2 PHE B 141      58.123  21.725 143.378  1.00 18.30           H
ATOM   2920  HB3 PHE B 141      57.044  21.923 144.517  1.00 18.30           H
ATOM   2921  HD1 PHE B 141      54.782  20.652 142.941  1.00 19.06           H
ATOM   2922  HD2 PHE B 141      58.486  19.404 143.743  1.00 15.93           H
ATOM   2923  HE1 PHE B 141      54.135  18.472 142.622  1.00 21.53           H
ATOM   2924  HE2 PHE B 141      57.839  17.235 143.429  1.00 10.89           H
ATOM   2925  HZ  PHE B 141      55.684  16.751 142.875  1.00 15.95           H
ATOM   2926  N   ALA B 142      57.779  24.784 142.819  1.00 16.22           N
ATOM   2927  CA  ALA B 142      58.070  26.141 143.273  1.00 18.67           C
ATOM   2928  C   ALA B 142      57.037  27.140 142.765  1.00 20.32           C
ATOM   2929  O   ALA B 142      56.604  28.035 143.509  1.00 18.29           O
ATOM   2930  CB  ALA B 142      59.465  26.542 142.814  1.00 14.62           C
ATOM   2931  H   ALA B 142      58.351  24.462 142.254  1.00 19.47           H
ATOM   2932  HA  ALA B 142      58.048  26.153 144.246  1.00 22.41           H
ATOM   2933  HB1 ALA B 142      59.647  27.446 143.108  1.00 17.54           H
ATOM   2934  HB2 ALA B 142      60.100  25.918 143.191  1.00 17.54           H
ATOM   2935  HB3 ALA B 142      59.486  26.490 141.845  1.00 17.54           H
ATOM   2936  N   ARG B 143      56.667  27.030 141.490  1.00 20.16           N
ATOM   2937  CA  ARG B 143      55.665  27.923 140.904  1.00 17.43           C
ATOM   2938  C   ARG B 143      54.304  27.663 141.521  1.00 14.00           C
ATOM   2939  O   ARG B 143      53.543  28.603 141.746  1.00 20.72           O
ATOM   2940  CB  ARG B 143      55.629  27.757 139.358  1.00 14.49           C
ATOM   2941  CG  ARG B 143      56.932  28.151 138.700  1.00 16.32           C
ATOM   2942  CD  ARG B 143      56.884  28.122 137.159  1.00 19.71           C
ATOM   2943  NE  ARG B 143      56.763  26.760 136.653  1.00 17.02           N
ATOM   2944  CZ  ARG B 143      55.676  26.205 136.137  1.00 14.83           C
ATOM   2945  NH1 ARG B 143      54.558  26.877 136.016  1.00 18.17           N
ATOM   2946  NH2 ARG B 143      55.724  24.937 135.750  1.00 17.94           N1+
ATOM   2947  H   ARG B 143      56.997  26.444 140.952  1.00 24.19           H
ATOM   2948  HA  ARG B 143      55.898  28.848 141.098  1.00 20.91           H
ATOM   2949  HB2 ARG B 143      55.453  26.832 139.127  1.00 17.39           H
ATOM   2950  HB3 ARG B 143      54.925  28.307 138.980  1.00 17.39           H
ATOM   2951  HG2 ARG B 143      57.145  29.055 138.973  1.00 19.58           H
ATOM   2952  HG3 ARG B 143      57.630  27.552 138.999  1.00 19.58           H
ATOM   2953  HD2 ARG B 143      56.122  28.639 136.855  1.00 23.65           H
ATOM   2954  HD3 ARG B 143      57.704  28.514 136.810  1.00 23.65           H
ATOM   2955  HE  ARG B 143      57.462  26.262 136.694  1.00 20.43           H
ATOM   2956 HH11 ARG B 143      54.514  27.694 136.270  1.00 21.81           H
ATOM   2957 HH12 ARG B 143      53.867  26.492 135.676  1.00 21.81           H
ATOM   2958 HH21 ARG B 143      56.460  24.496 135.826  1.00 21.53           H
ATOM   2959 HH22 ARG B 143      55.024  24.566 135.405  1.00 21.53           H
ATOM   2960  N   ALA B 144      54.015  26.409 141.865  1.00 16.74           N
ATOM   2961  CA  ALA B 144      52.765  26.071 142.550  1.00 16.08           C
ATOM   2962  C   ALA B 144      52.675  26.691 143.951  1.00 20.82           C
ATOM   2963  O   ALA B 144      51.590  27.073 144.382  1.00 18.08           O
ATOM   2964  CB  ALA B 144      52.626  24.551 142.640  1.00 17.62           C
ATOM   2965  H   ALA B 144      54.531  25.735 141.710  1.00 20.08           H
ATOM   2966  HA  ALA B 144      52.012  26.412 142.045  1.00 19.30           H
ATOM   2967  HB1 ALA B 144      51.771  24.333 143.045  1.00 21.14           H
ATOM   2968  HB2 ALA B 144      52.675  24.174 141.750  1.00 21.14           H
ATOM   2969  HB3 ALA B 144      53.353  24.200 143.178  1.00 21.14           H
ATOM   2970  N   PHE B 145      53.792  26.749 144.693  1.00 22.61           N
ATOM   2971  CA  PHE B 145      53.784  27.420 146.001  1.00 25.95           C
ATOM   2972  C   PHE B 145      53.692  28.927 145.841  1.00 22.58           C
ATOM   2973  O   PHE B 145      53.056  29.602 146.649  1.00 27.61           O
ATOM   2974  CB  PHE B 145      55.047  27.077 146.825  1.00 19.56           C
ATOM   2975  CG  PHE B 145      54.988  25.752 147.475  1.00 15.72           C
ATOM   2976  CD1 PHE B 145      53.951  25.444 148.322  1.00 16.62           C
ATOM   2977  CD2 PHE B 145      55.962  24.814 147.238  1.00 16.19           C
ATOM   2978  CE1 PHE B 145      53.872  24.229 148.927  1.00 22.29           C
ATOM   2979  CE2 PHE B 145      55.914  23.592 147.836  1.00 24.26           C
ATOM   2980  CZ  PHE B 145      54.854  23.285 148.700  1.00 27.35           C
ATOM   2981  H   PHE B 145      54.555  26.414 144.461  1.00 27.13           H
ATOM   2982  HA  PHE B 145      53.001  27.139 146.504  1.00 31.14           H
ATOM   2983  HB2 PHE B 145      55.818  27.069 146.237  1.00 23.48           H
ATOM   2984  HB3 PHE B 145      55.183  27.741 147.514  1.00 23.48           H
ATOM   2985  HD1 PHE B 145      53.293  26.079 148.475  1.00 19.94           H
ATOM   2986  HD2 PHE B 145      56.665  25.023 146.664  1.00 19.42           H
ATOM   2987  HE1 PHE B 145      53.164  24.040 149.499  1.00 26.74           H
ATOM   2988  HE2 PHE B 145      56.583  22.963 147.670  1.00 29.11           H
ATOM   2989  HZ  PHE B 145      54.803  22.452 149.118  1.00 32.82           H
ATOM   2990  N   ALA B 146      54.375  29.476 144.844  1.00 19.87           N
ATOM   2991  CA  ALA B 146      54.338  30.920 144.625  1.00 23.95           C
ATOM   2992  C   ALA B 146      52.927  31.452 144.348  1.00 26.06           C
ATOM   2993  O   ALA B 146      52.650  32.627 144.613  1.00 26.17           O
ATOM   2994  CB  ALA B 146      55.263  31.279 143.467  1.00 19.15           C
ATOM   2995  H   ALA B 146      54.880  29.029 144.306  1.00 23.84           H
ATOM   2996  HA  ALA B 146      54.657  31.362 145.428  1.00 28.75           H
ATOM   2997  HB1 ALA B 146      55.251  32.236 143.327  1.00 22.97           H
ATOM   2998  HB2 ALA B 146      56.157  30.981 143.684  1.00 22.97           H
ATOM   2999  HB3 ALA B 146      54.941  30.829 142.669  1.00 22.97           H
ATOM   3000  N   LEU B 147      52.029  30.631 143.801  1.00 26.09           N
ATOM   3001  CA  LEU B 147      50.647  31.083 143.619  1.00 29.48           C
ATOM   3002  C   LEU B 147      50.057  31.508 144.947  1.00 31.56           C
ATOM   3003  O   LEU B 147      49.401  32.545 145.061  1.00 37.60           O
ATOM   3004  CB  LEU B 147      49.770  29.977 143.033  1.00 24.70           C
ATOM   3005  CG  LEU B 147      49.937  29.569 141.562  1.00 29.92           C
ATOM   3006  CD1 LEU B 147      48.942  28.476 141.256  1.00 25.99           C
ATOM   3007  CD2 LEU B 147      49.727  30.767 140.645  1.00 26.73           C
ATOM   3008  H   LEU B 147      52.193  29.824 143.541  1.00 31.31           H
ATOM   3009  HA  LEU B 147      50.628  31.845 143.021  1.00 35.37           H
ATOM   3010  HB2 LEU B 147      49.921  29.179 143.565  1.00 29.64           H
ATOM   3011  HB3 LEU B 147      48.848  30.249 143.149  1.00 29.64           H
ATOM   3012  HG  LEU B 147      50.830  29.217 141.407  1.00 35.90           H
ATOM   3013 HD11 LEU B 147      49.037  28.219 140.327  1.00 31.19           H
ATOM   3014 HD12 LEU B 147      49.111  27.713 141.831  1.00 31.19           H
ATOM   3015 HD13 LEU B 147      48.051  28.825 141.417  1.00 31.19           H
ATOM   3016 HD21 LEU B 147      49.818  30.500 139.716  1.00 32.07           H
ATOM   3017 HD22 LEU B 147      48.836  31.115 140.802  1.00 32.07           H
ATOM   3018 HD23 LEU B 147      50.388  31.443 140.857  1.00 32.07           H
ATOM   3019  N   TRP B 148      50.263  30.686 145.958  1.00 32.65           N
ATOM   3020  CA  TRP B 148      49.657  30.902 147.262  1.00 31.08           C
ATOM   3021  C   TRP B 148      50.386  31.950 148.081  1.00 26.91           C
ATOM   3022  O   TRP B 148      49.748  32.769 148.743  1.00 27.42           O
ATOM   3023  CB  TRP B 148      49.646  29.595 148.009  1.00 27.44           C
ATOM   3024  CG  TRP B 148      48.789  28.545 147.416  1.00 24.62           C
ATOM   3025  CD1 TRP B 148      49.202  27.376 146.889  1.00 21.71           C
ATOM   3026  CD2 TRP B 148      47.359  28.547 147.337  1.00 28.51           C
ATOM   3027  NE1 TRP B 148      48.122  26.621 146.505  1.00 22.05           N
ATOM   3028  CE2 TRP B 148      46.976  27.320 146.764  1.00 25.16           C
ATOM   3029  CE3 TRP B 148      46.361  29.460 147.716  1.00 28.83           C
ATOM   3030  CZ2 TRP B 148      45.635  26.972 146.547  1.00 31.98           C
ATOM   3031  CZ3 TRP B 148      45.019  29.114 147.500  1.00 28.11           C
ATOM   3032  CH2 TRP B 148      44.673  27.880 146.919  1.00 27.93           C
ATOM   3033  H   TRP B 148      50.743  29.970 145.898  1.00 39.18           H
ATOM   3034  HA  TRP B 148      48.743  31.211 147.149  1.00 37.29           H
ATOM   3035  HB2 TRP B 148      50.554  29.253 148.063  1.00 32.93           H
ATOM   3036  HB3 TRP B 148      49.314  29.767 148.903  1.00 32.93           H
ATOM   3037  HD1 TRP B 148      50.094  27.107 146.830  1.00 26.05           H
ATOM   3038  HE1 TRP B 148      48.161  25.840 146.140  1.00 26.46           H
ATOM   3039  HE3 TRP B 148      46.587  30.271 148.118  1.00 34.60           H
ATOM   3040  HZ2 TRP B 148      45.408  26.159 146.150  1.00 38.37           H
ATOM   3041  HZ3 TRP B 148      44.346  29.714 147.747  1.00 33.73           H
ATOM   3042  HH2 TRP B 148      43.773  27.672 146.768  1.00 33.52           H
ATOM   3043  N   SER B 149      51.713  31.938 148.082  1.00 30.48           N
ATOM   3044  CA  SER B 149      52.421  32.987 148.822  1.00 36.13           C
ATOM   3045  C   SER B 149      52.173  34.366 148.238  1.00 39.58           C
ATOM   3046  O   SER B 149      52.525  35.369 148.868  1.00 45.32           O
ATOM   3047  CB  SER B 149      53.913  32.727 148.813  1.00 29.83           C
ATOM   3048  OG  SER B 149      54.348  32.800 147.487  1.00 38.49           O
ATOM   3049  H   SER B 149      52.210  31.352 147.684  1.00 36.58           H
ATOM   3050  HA  SER B 149      52.130  32.992 149.753  1.00 43.35           H
ATOM   3051  HB2 SER B 149      54.386  33.388 149.339  1.00 35.79           H
ATOM   3052  HB3 SER B 149      54.083  31.832 149.132  1.00 35.79           H
ATOM   3053  HG  SER B 149      53.686  32.643 146.986  1.00 46.18           H
ATOM   3054  N   ALA B 150      51.626  34.431 147.030  1.00 36.71           N
ATOM   3055  CA  ALA B 150      51.390  35.708 146.386  1.00 37.91           C
ATOM   3056  C   ALA B 150      50.177  36.399 146.971  1.00 38.08           C
ATOM   3057  O   ALA B 150      50.094  37.626 146.922  1.00 35.52           O
ATOM   3058  CB  ALA B 150      51.202  35.495 144.884  1.00 38.20           C
ATOM   3059  H   ALA B 150      51.384  33.744 146.569  1.00 44.06           H
ATOM   3060  HA  ALA B 150      52.165  36.282 146.524  1.00 45.49           H
ATOM   3061  HB1 ALA B 150      51.034  36.343 144.448  1.00 45.84           H
ATOM   3062  HB2 ALA B 150      52.009  35.093 144.530  1.00 45.84           H
ATOM   3063  HB3 ALA B 150      50.450  34.896 144.747  1.00 45.84           H
ATOM   3064  N   VAL B 151      49.241  35.635 147.525  1.00 38.74           N
ATOM   3065  CA  VAL B 151      48.018  36.188 148.095  1.00 41.57           C
ATOM   3066  C   VAL B 151      47.949  35.972 149.613  1.00 41.35           C
ATOM   3067  O   VAL B 151      46.849  35.945 150.178  1.00 40.90           O
ATOM   3068  CB  VAL B 151      46.769  35.606 147.411  1.00 40.00           C
ATOM   3069  CG1 VAL B 151      46.757  35.953 145.937  1.00 43.41           C
ATOM   3070  CG2 VAL B 151      46.702  34.108 147.597  1.00 40.03           C
ATOM   3071  H   VAL B 151      49.302  34.776 147.587  1.00 46.49           H
ATOM   3072  HA  VAL B 151      48.021  37.145 147.937  1.00 49.88           H
ATOM   3073  HB  VAL B 151      45.974  35.983 147.822  1.00 48.00           H
ATOM   3074 HG11 VAL B 151      45.954  35.578 145.538  1.00 52.10           H
ATOM   3075 HG12 VAL B 151      46.755  36.917 145.841  1.00 52.10           H
ATOM   3076 HG13 VAL B 151      47.543  35.578 145.510  1.00 52.10           H
ATOM   3077 HG21 VAL B 151      45.894  33.781 147.174  1.00 48.04           H
ATOM   3078 HG22 VAL B 151      47.481  33.712 147.176  1.00 48.04           H
ATOM   3079 HG23 VAL B 151      46.691  33.895 148.545  1.00 48.04           H
ATOM   3080  N   THR B 152      49.090  35.776 150.276  1.00 42.54           N
ATOM   3081  CA  THR B 152      49.111  35.584 151.728  1.00 34.80           C
ATOM   3082  C   THR B 152      50.486  35.997 152.243  1.00 36.03           C
ATOM   3083  O   THR B 152      51.439  36.133 151.464  1.00 35.14           O
ATOM   3084  CB  THR B 152      48.821  34.124 152.127  1.00 31.32           C
ATOM   3085  OG1 THR B 152      49.843  33.267 151.611  1.00 36.45           O
ATOM   3086  CG2 THR B 152      47.502  33.658 151.682  1.00 32.35           C
ATOM   3087  H   THR B 152      49.867  35.746 149.902  1.00 51.05           H
ATOM   3088  HA  THR B 152      48.440  36.156 152.131  1.00 41.77           H
ATOM   3089  HB  THR B 152      48.811  34.055 153.088  1.00 37.59           H
ATOM   3090  HG1 THR B 152      49.922  33.370 150.782  1.00 43.75           H
ATOM   3091 HG21 THR B 152      47.362  32.755 152.000  1.00 38.82           H
ATOM   3092 HG22 THR B 152      46.801  34.236 152.022  1.00 38.82           H
ATOM   3093 HG23 THR B 152      47.476  33.657 150.712  1.00 38.82           H
ATOM   3094  N   PRO B 153      50.611  36.174 153.568  1.00 40.89           N
ATOM   3095  CA  PRO B 153      51.936  36.402 154.174  1.00 42.15           C
ATOM   3096  C   PRO B 153      52.788  35.139 154.303  1.00 36.17           C
ATOM   3097  O   PRO B 153      53.892  35.208 154.859  1.00 33.23           O
ATOM   3098  CB  PRO B 153      51.560  36.958 155.556  1.00 37.09           C
ATOM   3099  CG  PRO B 153      50.341  36.161 155.902  1.00 43.22           C
ATOM   3100  CD  PRO B 153      49.551  36.131 154.603  1.00 40.03           C
ATOM   3101  HA  PRO B 153      52.440  37.069 153.674  1.00 50.57           H
ATOM   3102  HB2 PRO B 153      52.267  36.814 156.201  1.00 44.51           H
ATOM   3103  HB3 PRO B 153      51.334  37.898 155.479  1.00 44.51           H
ATOM   3104  HG2 PRO B 153      50.608  35.266 156.164  1.00 51.86           H
ATOM   3105  HG3 PRO B 153      49.836  36.593 156.608  1.00 51.86           H
ATOM   3106  HD2 PRO B 153      49.030  35.314 154.576  1.00 48.04           H
ATOM   3107  HD3 PRO B 153      48.975  36.911 154.534  1.00 48.04           H
ATOM   3108  N   LEU B 154      52.324  34.003 153.782  1.00 38.69           N
ATOM   3109  CA  LEU B 154      53.113  32.779 153.817  1.00 30.99           C
ATOM   3110  C   LEU B 154      54.312  32.840 152.868  1.00 29.98           C
ATOM   3111  O   LEU B 154      54.269  33.453 151.801  1.00 35.07           O
ATOM   3112  CB  LEU B 154      52.246  31.586 153.454  1.00 23.70           C
ATOM   3113  CG  LEU B 154      50.973  31.381 154.245  1.00 32.08           C
ATOM   3114  CD1 LEU B 154      50.146  30.330 153.520  1.00 24.73           C
ATOM   3115  CD2 LEU B 154      51.281  30.959 155.701  1.00 32.28           C
ATOM   3116  H   LEU B 154      51.554  33.923 153.390  1.00 46.42           H
ATOM   3117  HA  LEU B 154      53.445  32.648 154.721  1.00 37.19           H
ATOM   3118  HB2 LEU B 154      51.983  31.688 152.525  1.00 28.45           H
ATOM   3119  HB3 LEU B 154      52.776  30.783 153.547  1.00 28.45           H
ATOM   3120  HG  LEU B 154      50.462  32.208 154.269  1.00 38.50           H
ATOM   3121 HD11 LEU B 154      49.332  30.167 154.022  1.00 29.68           H
ATOM   3122 HD12 LEU B 154      49.926  30.644 152.631  1.00 29.68           H
ATOM   3123 HD13 LEU B 154      50.669  29.514 153.473  1.00 29.68           H
ATOM   3124 HD21 LEU B 154      50.449  30.800 156.173  1.00 38.73           H
ATOM   3125 HD22 LEU B 154      51.807  30.144 155.694  1.00 38.73           H
ATOM   3126 HD23 LEU B 154      51.776  31.667 156.138  1.00 38.73           H
ATOM   3127  N   THR B 155      55.387  32.174 153.273  1.00 25.36           N
ATOM   3128  CA  THR B 155      56.566  31.973 152.457  1.00 26.77           C
ATOM   3129  C   THR B 155      56.861  30.479 152.457  1.00 29.99           C
ATOM   3130  O   THR B 155      56.392  29.740 153.328  1.00 28.22           O
ATOM   3131  CB  THR B 155      57.781  32.735 152.971  1.00 23.59           C
ATOM   3132  OG1 THR B 155      58.182  32.172 154.239  1.00 28.69           O
ATOM   3133  CG2 THR B 155      57.448  34.186 153.127  1.00 29.21           C
ATOM   3134  H   THR B 155      55.448  31.806 154.049  1.00 30.43           H
ATOM   3135  HA  THR B 155      56.383  32.273 151.552  1.00 32.13           H
ATOM   3136  HB  THR B 155      58.510  32.664 152.334  1.00 28.31           H
ATOM   3137  HG1 THR B 155      58.890  31.735 154.161  1.00 34.43           H
ATOM   3138 HG21 THR B 155      58.217  34.676 153.461  1.00 35.06           H
ATOM   3139 HG22 THR B 155      57.169  34.561 152.281  1.00 35.06           H
ATOM   3140 HG23 THR B 155      56.720  34.281 153.764  1.00 35.06           H
ATOM   3141  N   PHE B 156      57.647  30.038 151.474  1.00 28.41           N
ATOM   3142  CA  PHE B 156      57.857  28.608 151.251  1.00 26.72           C
ATOM   3143  C   PHE B 156      59.329  28.326 150.983  1.00 19.28           C
ATOM   3144  O   PHE B 156      59.892  28.805 150.002  1.00 28.67           O
ATOM   3145  CB  PHE B 156      56.969  28.112 150.103  1.00 20.28           C
ATOM   3146  CG  PHE B 156      55.496  28.161 150.417  1.00 22.63           C
ATOM   3147  CD1 PHE B 156      54.885  27.171 151.220  1.00 23.38           C
ATOM   3148  CD2 PHE B 156      54.721  29.195 149.935  1.00 22.13           C
ATOM   3149  CE1 PHE B 156      53.525  27.231 151.518  1.00 20.53           C
ATOM   3150  CE2 PHE B 156      53.363  29.259 150.218  1.00 18.85           C
ATOM   3151  CZ  PHE B 156      52.760  28.285 151.002  1.00 19.91           C
ATOM   3152  H   PHE B 156      58.055  30.548 150.914  1.00 34.09           H
ATOM   3153  HA  PHE B 156      57.616  28.127 152.058  1.00 32.07           H
ATOM   3154  HB2 PHE B 156      57.129  28.663 149.328  1.00 24.33           H
ATOM   3155  HB3 PHE B 156      57.184  27.187 149.901  1.00 24.33           H
ATOM   3156  HD1 PHE B 156      55.387  26.466 151.561  1.00 28.06           H
ATOM   3157  HD2 PHE B 156      55.111  29.855 149.407  1.00 26.55           H
ATOM   3158  HE1 PHE B 156      53.124  26.572 152.041  1.00 24.64           H
ATOM   3159  HE2 PHE B 156      52.860  29.965 149.880  1.00 22.62           H
ATOM   3160  HZ  PHE B 156      51.849  28.337 151.192  1.00 23.89           H
ATOM   3161  N   THR B 157      59.954  27.564 151.877  1.00 24.50           N
ATOM   3162  CA  THR B 157      61.392  27.308 151.853  1.00 23.01           C
ATOM   3163  C   THR B 157      61.661  25.828 151.673  1.00 17.50           C
ATOM   3164  O   THR B 157      61.142  24.998 152.430  1.00 19.62           O
ATOM   3165  CB  THR B 157      62.036  27.786 153.142  1.00 20.68           C
ATOM   3166  OG1 THR B 157      61.784  29.168 153.238  1.00 24.55           O
ATOM   3167  CG2 THR B 157      63.532  27.539 153.154  1.00 24.20           C
ATOM   3168  H   THR B 157      59.554  27.191 152.544  1.00 29.40           H
ATOM   3169  HA  THR B 157      61.801  27.789 151.117  1.00 27.61           H
ATOM   3170  HB  THR B 157      61.642  27.311 153.891  1.00 24.81           H
ATOM   3171  HG1 THR B 157      60.962  29.283 153.374  1.00 29.47           H
ATOM   3172 HG21 THR B 157      63.923  27.862 153.977  1.00 29.04           H
ATOM   3173 HG22 THR B 157      63.714  26.587 153.083  1.00 29.04           H
ATOM   3174 HG23 THR B 157      63.941  28.001 152.406  1.00 29.04           H
ATOM   3175  N   ARG B 158      62.512  25.514 150.712  1.00 19.60           N
ATOM   3176  CA  ARG B 158      62.849  24.137 150.417  1.00 24.14           C
ATOM   3177  C   ARG B 158      63.970  23.686 151.346  1.00 23.08           C
ATOM   3178  O   ARG B 158      64.960  24.395 151.521  1.00 24.72           O
ATOM   3179  CB  ARG B 158      63.270  23.985 148.955  1.00 25.76           C
ATOM   3180  CG  ARG B 158      63.533  22.534 148.555  1.00 21.86           C
ATOM   3181  CD  ARG B 158      64.079  22.446 147.187  1.00 25.51           C
ATOM   3182  NE  ARG B 158      64.404  21.084 146.812  1.00 20.14           N
ATOM   3183  CZ  ARG B 158      64.903  20.749 145.630  1.00 17.06           C
ATOM   3184  NH1 ARG B 158      65.140  21.690 144.730  1.00 21.65           N
ATOM   3185  NH2 ARG B 158      65.176  19.484 145.352  1.00 19.84           N1+
ATOM   3186  H   ARG B 158      62.920  26.089 150.218  1.00 23.52           H
ATOM   3187  HA  ARG B 158      62.066  23.582 150.578  1.00 28.97           H
ATOM   3188  HB2 ARG B 158      62.556  24.323 148.390  1.00 30.91           H
ATOM   3189  HB3 ARG B 158      64.083  24.497 148.807  1.00 30.91           H
ATOM   3190  HG2 ARG B 158      64.186  22.142 149.154  1.00 26.23           H
ATOM   3191  HG3 ARG B 158      62.700  22.038 148.579  1.00 26.23           H
ATOM   3192  HD2 ARG B 158      63.409  22.773 146.563  1.00 30.62           H
ATOM   3193  HD3 ARG B 158      64.883  22.982 147.130  1.00 30.62           H
ATOM   3194  HE  ARG B 158      64.196  20.460 147.366  1.00 24.17           H
ATOM   3195 HH11 ARG B 158      64.966  22.514 144.899  1.00 25.98           H
ATOM   3196 HH12 ARG B 158      65.466  21.470 143.962  1.00 25.98           H
ATOM   3197 HH21 ARG B 158      65.027  18.862 145.940  1.00 23.81           H
ATOM   3198 HH22 ARG B 158      65.504  19.279 144.582  1.00 23.81           H
ATOM   3199  N   VAL B 159      63.805  22.504 151.931  1.00 17.97           N
ATOM   3200  CA  VAL B 159      64.782  21.899 152.806  1.00 20.48           C
ATOM   3201  C   VAL B 159      64.907  20.446 152.377  1.00 20.19           C
ATOM   3202  O   VAL B 159      64.199  20.002 151.484  1.00 20.37           O
ATOM   3203  CB  VAL B 159      64.391  22.027 154.292  1.00 19.33           C
ATOM   3204  CG1 VAL B 159      64.089  23.490 154.634  1.00 20.04           C
ATOM   3205  CG2 VAL B 159      63.189  21.152 154.601  1.00 21.51           C
ATOM   3206  H   VAL B 159      63.114  22.009 151.805  1.00 21.57           H
ATOM   3207  HA  VAL B 159      65.637  22.336 152.678  1.00 24.57           H
ATOM   3208  HB  VAL B 159      65.128  21.733 154.844  1.00 23.20           H
ATOM   3209 HG11 VAL B 159      63.820  23.557 155.560  1.00 24.05           H
ATOM   3210 HG12 VAL B 159      64.878  24.027 154.476  1.00 24.05           H
ATOM   3211 HG13 VAL B 159      63.368  23.805 154.068  1.00 24.05           H
ATOM   3212 HG21 VAL B 159      62.956  21.275 155.532  1.00 25.81           H
ATOM   3213 HG22 VAL B 159      62.447  21.433 154.039  1.00 25.81           H
ATOM   3214 HG23 VAL B 159      63.397  20.220 154.434  1.00 25.81           H
ATOM   3215  N   TYR B 160      65.798  19.706 153.028  1.00 23.28           N
ATOM   3216  CA  TYR B 160      66.101  18.336 152.622  1.00 25.14           C
ATOM   3217  C   TYR B 160      65.984  17.324 153.761  1.00 26.21           C
ATOM   3218  O   TYR B 160      66.665  16.299 153.754  1.00 28.16           O
ATOM   3219  CB  TYR B 160      67.501  18.266 152.009  1.00 22.00           C
ATOM   3220  CG  TYR B 160      67.635  19.095 150.763  1.00 25.23           C
ATOM   3221  CD1 TYR B 160      67.827  20.472 150.838  1.00 23.24           C
ATOM   3222  CD2 TYR B 160      67.515  18.509 149.497  1.00 23.23           C
ATOM   3223  CE1 TYR B 160      67.913  21.243 149.684  1.00 22.59           C
ATOM   3224  CE2 TYR B 160      67.614  19.272 148.348  1.00 26.09           C
ATOM   3225  CZ  TYR B 160      67.818  20.641 148.449  1.00 25.89           C
ATOM   3226  OH  TYR B 160      67.924  21.400 147.292  1.00 36.31           O
ATOM   3227  H   TYR B 160      66.256  19.992 153.698  1.00 27.94           H
ATOM   3228  HA  TYR B 160      65.450  18.076 151.948  1.00 30.17           H
ATOM   3229  HB2 TYR B 160      68.145  18.568 152.661  1.00 26.40           H
ATOM   3230  HB3 TYR B 160      67.685  17.345 151.750  1.00 26.40           H
ATOM   3231  HD1 TYR B 160      67.894  20.885 151.668  1.00 27.88           H
ATOM   3232  HD2 TYR B 160      67.386  17.587 149.427  1.00 27.87           H
ATOM   3233  HE1 TYR B 160      68.054  22.164 149.746  1.00 27.11           H
ATOM   3234  HE2 TYR B 160      67.550  18.869 147.507  1.00 31.31           H
ATOM   3235  HH  TYR B 160      67.900  20.892 146.623  1.00 43.57           H
ATOM   3236  N   SER B 161      65.127  17.566 154.743  1.00 32.37           N
ATOM   3237  CA  SER B 161      65.003  16.626 155.847  1.00 35.51           C
ATOM   3238  C   SER B 161      63.537  16.416 156.175  1.00 33.59           C
ATOM   3239  O   SER B 161      62.661  17.200 155.784  1.00 22.17           O
ATOM   3240  CB  SER B 161      65.744  17.103 157.110  1.00 32.69           C
ATOM   3241  OG  SER B 161      65.254  18.357 157.556  1.00 38.14           O
ATOM   3242  H   SER B 161      64.619  18.264 154.801  1.00 38.84           H
ATOM   3243  HA  SER B 161      65.376  15.767 155.587  1.00 42.62           H
ATOM   3244  HB2 SER B 161      65.627  16.445 157.812  1.00 39.23           H
ATOM   3245  HB3 SER B 161      66.685  17.204 156.909  1.00 39.23           H
ATOM   3246  HG  SER B 161      65.716  18.637 158.200  1.00 45.77           H
ATOM   3247  N   ARG B 162      63.303  15.368 156.957  1.00 37.50           N
ATOM   3248  CA  ARG B 162      61.988  15.018 157.461  1.00 36.35           C
ATOM   3249  C   ARG B 162      61.403  16.088 158.377  1.00 32.48           C
ATOM   3250  O   ARG B 162      60.260  15.972 158.803  1.00 37.23           O
ATOM   3251  CB  ARG B 162      62.072  13.700 158.211  1.00 45.51           C
ATOM   3252  CG  ARG B 162      60.963  12.724 157.882  1.00 63.04           C
ATOM   3253  CD  ARG B 162      61.036  11.483 158.806  1.00 69.71           C
ATOM   3254  NE  ARG B 162      59.974  10.514 158.515  1.00 76.65           N
ATOM   3255  CZ  ARG B 162      59.695   9.452 159.274  1.00 77.51           C
ATOM   3256  NH1 ARG B 162      58.710   8.625 158.922  1.00 76.53           N
ATOM   3257  NH2 ARG B 162      60.395   9.217 160.387  1.00 74.10           N1+
ATOM   3258  H   ARG B 162      63.922  14.819 157.218  1.00 45.00           H
ATOM   3259  HA  ARG B 162      61.382  14.901 156.712  1.00 43.62           H
ATOM   3260  HB2 ARG B 162      62.913  13.273 157.981  1.00 54.61           H
ATOM   3261  HB3 ARG B 162      62.042  13.885 159.162  1.00 54.61           H
ATOM   3262  HG2 ARG B 162      60.105  13.161 158.011  1.00 75.65           H
ATOM   3263  HG3 ARG B 162      61.055  12.430 156.960  1.00 75.65           H
ATOM   3264  HD2 ARG B 162      61.891  11.039 158.674  1.00 83.66           H
ATOM   3265  HD3 ARG B 162      60.950  11.765 159.731  1.00 83.66           H
ATOM   3266  HE  ARG B 162      59.500  10.636 157.801  1.00 91.98           H
ATOM   3267 HH11 ARG B 162      58.253   8.772 158.208  1.00 91.83           H
ATOM   3268 HH12 ARG B 162      58.531   7.946 159.416  1.00 91.83           H
ATOM   3269 HH21 ARG B 162      61.036   9.751 160.617  1.00 88.92           H
ATOM   3270 HH22 ARG B 162      60.207   8.528 160.873  1.00 88.92           H
ATOM   3271  N   ASP B 163      62.178  17.127 158.685  1.00 33.40           N
ATOM   3272  CA  ASP B 163      61.698  18.237 159.500  1.00 36.74           C
ATOM   3273  C   ASP B 163      60.764  19.166 158.741  1.00 30.79           C
ATOM   3274  O   ASP B 163      60.169  20.066 159.358  1.00 30.00           O
ATOM   3275  CB  ASP B 163      62.884  19.069 160.025  1.00 41.74           C
ATOM   3276  CG  ASP B 163      63.909  18.234 160.743  1.00 47.29           C
ATOM   3277  OD1 ASP B 163      63.520  17.317 161.516  1.00 46.25           O
ATOM   3278  OD2 ASP B 163      65.107  18.505 160.520  1.00 52.20           O1-
ATOM   3279  H   ASP B 163      62.998  17.210 158.435  1.00 40.08           H
ATOM   3280  HA  ASP B 163      61.209  17.875 160.254  1.00 44.09           H
ATOM   3281  HB2 ASP B 163      63.332  19.485 159.271  1.00 50.08           H
ATOM   3282  HB3 ASP B 163      62.571  19.752 160.640  1.00 50.08           H
ATOM   3283  N   ALA B 164      60.662  19.010 157.427  1.00 29.11           N
ATOM   3284  CA  ALA B 164      59.805  19.881 156.636  1.00 24.98           C
ATOM   3285  C   ALA B 164      58.351  19.753 157.080  1.00 20.74           C
ATOM   3286  O   ALA B 164      57.897  18.696 157.524  1.00 15.49           O
ATOM   3287  CB  ALA B 164      59.941  19.534 155.150  1.00 22.92           C
ATOM   3288  H   ALA B 164      61.091  18.417 156.973  1.00 34.93           H
ATOM   3289  HA  ALA B 164      60.080  20.802 156.762  1.00 29.98           H
ATOM   3290  HB1 ALA B 164      59.394  20.146 154.634  1.00 27.50           H
ATOM   3291  HB2 ALA B 164      60.870  19.642 154.894  1.00 27.50           H
ATOM   3292  HB3 ALA B 164      59.660  18.620 155.006  1.00 27.50           H
ATOM   3293  N   ASP B 165      57.610  20.848 156.976  1.00 17.20           N
ATOM   3294  CA  ASP B 165      56.171  20.773 157.237  1.00 17.96           C
ATOM   3295  C   ASP B 165      55.470  19.928 156.173  1.00 21.36           C
ATOM   3296  O   ASP B 165      54.658  19.039 156.488  1.00 15.35           O
ATOM   3297  CB  ASP B 165      55.580  22.185 157.301  1.00 18.56           C
ATOM   3298  CG  ASP B 165      56.273  23.072 158.351  1.00 15.35           C
ATOM   3299  OD1 ASP B 165      56.441  22.602 159.502  1.00 15.56           O
ATOM   3300  OD2 ASP B 165      56.659  24.222 158.018  1.00 13.78           O1-
ATOM   3301  H   ASP B 165      57.915  21.628 156.752  1.00 20.64           H
ATOM   3302  HA  ASP B 165      56.026  20.345 158.095  1.00 21.55           H
ATOM   3303  HB2 ASP B 165      55.703  22.615 156.442  1.00 22.27           H
ATOM   3304  HB3 ASP B 165      54.633  22.124 157.506  1.00 22.27           H
ATOM   3305  N   ILE B 166      55.796  20.181 154.902  1.00 19.02           N
ATOM   3306  CA  ILE B 166      55.116  19.583 153.760  1.00 19.64           C
ATOM   3307  C   ILE B 166      56.102  18.631 153.106  1.00 16.70           C
ATOM   3308  O   ILE B 166      57.098  19.053 152.511  1.00 16.44           O
ATOM   3309  CB  ILE B 166      54.628  20.656 152.774  1.00 23.92           C
ATOM   3310  CG1 ILE B 166      53.625  21.572 153.495  1.00 26.43           C
ATOM   3311  CG2 ILE B 166      54.045  20.021 151.506  1.00 16.73           C
ATOM   3312  CD1 ILE B 166      53.211  22.805 152.686  1.00 20.18           C
ATOM   3313  H   ILE B 166      56.430  20.720 154.668  1.00 22.82           H
ATOM   3314  HA  ILE B 166      54.346  19.071 154.066  1.00 23.57           H
ATOM   3315  HB  ILE B 166      55.392  21.184 152.493  1.00 28.70           H
ATOM   3316 HG12 ILE B 166      52.820  21.071 153.710  1.00 31.71           H
ATOM   3317 HG13 ILE B 166      54.034  21.891 154.316  1.00 31.71           H
ATOM   3318 HG21 ILE B 166      53.742  20.728 150.919  1.00 20.07           H
ATOM   3319 HG22 ILE B 166      54.729  19.499 151.063  1.00 20.07           H
ATOM   3320 HG23 ILE B 166      53.300  19.447 151.752  1.00 20.07           H
ATOM   3321 HD11 ILE B 166      52.553  23.313 153.188  1.00 24.21           H
ATOM   3322 HD12 ILE B 166      53.990  23.351 152.507  1.00 24.21           H
ATOM   3323 HD13 ILE B 166      52.819  22.492 151.856  1.00 24.21           H
ATOM   3324  N   VAL B 167      55.842  17.350 153.221  1.00 13.99           N
ATOM   3325  CA  VAL B 167      56.646  16.345 152.568  1.00 13.04           C
ATOM   3326  C   VAL B 167      55.914  15.896 151.317  1.00 14.99           C
ATOM   3327  O   VAL B 167      54.727  15.540 151.365  1.00 15.87           O
ATOM   3328  CB  VAL B 167      56.949  15.167 153.500  1.00 14.93           C
ATOM   3329  CG1 VAL B 167      57.739  14.093 152.757  1.00 19.05           C
ATOM   3330  CG2 VAL B 167      57.703  15.686 154.713  1.00 19.31           C
ATOM   3331  H   VAL B 167      55.182  17.040 153.673  1.00 16.79           H
ATOM   3332  HA  VAL B 167      57.491  16.744 152.305  1.00 15.64           H
ATOM   3333  HB  VAL B 167      56.119  14.769 153.803  1.00 17.91           H
ATOM   3334 HG11 VAL B 167      57.908  13.361 153.370  1.00 22.87           H
ATOM   3335 HG12 VAL B 167      57.213  13.770 152.011  1.00 22.87           H
ATOM   3336 HG13 VAL B 167      58.574  14.468 152.434  1.00 22.87           H
ATOM   3337 HG21 VAL B 167      57.883  14.951 155.318  1.00 23.17           H
ATOM   3338 HG22 VAL B 167      58.538  16.079 154.411  1.00 23.17           H
ATOM   3339 HG23 VAL B 167      57.171  16.366 155.155  1.00 23.17           H
ATOM   3340  N   ILE B 168      56.632  15.936 150.202  1.00 11.81           N
ATOM   3341  CA  ILE B 168      56.131  15.604 148.871  1.00 12.25           C
ATOM   3342  C   ILE B 168      56.718  14.285 148.418  1.00 11.15           C
ATOM   3343  O   ILE B 168      57.930  14.071 148.507  1.00  9.78           O
ATOM   3344  CB  ILE B 168      56.479  16.699 147.871  1.00 12.81           C
ATOM   3345  CG1 ILE B 168      55.911  18.037 148.374  1.00 13.03           C
ATOM   3346  CG2 ILE B 168      55.945  16.301 146.513  1.00 13.37           C
ATOM   3347  CD1 ILE B 168      56.370  19.262 147.575  1.00 18.95           C
ATOM   3348  H   ILE B 168      57.445  16.199 150.209  1.00 14.18           H
ATOM   3349  HA  ILE B 168      55.168  15.513 148.884  1.00 14.70           H
ATOM   3350  HB  ILE B 168      57.444  16.785 147.803  1.00 15.37           H
ATOM   3351 HG12 ILE B 168      54.942  18.002 148.337  1.00 15.64           H
ATOM   3352 HG13 ILE B 168      56.188  18.179 149.289  1.00 15.64           H
ATOM   3353 HG21 ILE B 168      56.111  17.016 145.877  1.00 16.05           H
ATOM   3354 HG22 ILE B 168      56.378  15.489 146.211  1.00 16.05           H
ATOM   3355 HG23 ILE B 168      54.995  16.148 146.595  1.00 16.05           H
ATOM   3356 HD11 ILE B 168      55.991  20.061 147.976  1.00 22.74           H
ATOM   3357 HD12 ILE B 168      57.339  19.316 147.597  1.00 22.74           H
ATOM   3358 HD13 ILE B 168      56.069  19.179 146.655  1.00 22.74           H
ATOM   3359  N   GLN B 169      55.878  13.424 147.870  1.00 12.31           N
ATOM   3360  CA  GLN B 169      56.383  12.186 147.329  1.00 17.27           C
ATOM   3361  C   GLN B 169      55.477  11.666 146.234  1.00 17.14           C
ATOM   3362  O   GLN B 169      54.264  11.877 146.251  1.00 13.41           O
ATOM   3363  CB  GLN B 169      56.575  11.126 148.425  1.00 19.49           C
ATOM   3364  CG  GLN B 169      55.344  10.510 148.943  1.00 31.61           C
ATOM   3365  CD  GLN B 169      55.613   9.292 149.859  1.00 32.97           C
ATOM   3366  OE1 GLN B 169      55.886   8.176 149.400  1.00 31.29           O
ATOM   3367  NE2 GLN B 169      55.504   9.514 151.151  1.00 35.89           N
ATOM   3368  H   GLN B 169      55.037  13.549 147.779  1.00 14.77           H
ATOM   3369  HA  GLN B 169      57.243  12.362 146.918  1.00 20.73           H
ATOM   3370  HB2 GLN B 169      57.136  10.409 148.091  1.00 23.39           H
ATOM   3371  HB3 GLN B 169      57.016  11.559 149.170  1.00 23.39           H
ATOM   3372  HG2 GLN B 169      54.903  11.188 149.473  1.00 37.93           H
ATOM   3373  HG3 GLN B 169      54.779  10.243 148.204  1.00 37.93           H
ATOM   3374 HE21 GLN B 169      55.240  10.289 151.432  1.00 43.06           H
ATOM   3375 HE22 GLN B 169      55.664   8.878 151.712  1.00 43.06           H
ATOM   3376  N   PHE B 170      56.119  10.995 145.276  1.00 13.40           N
ATOM   3377  CA  PHE B 170      55.487  10.194 144.245  1.00 11.90           C
ATOM   3378  C   PHE B 170      55.432   8.745 144.687  1.00 12.45           C
ATOM   3379  O   PHE B 170      56.393   8.239 145.234  1.00 14.76           O
ATOM   3380  CB  PHE B 170      56.271  10.289 142.933  1.00  8.48           C
ATOM   3381  CG  PHE B 170      56.278  11.664 142.343  1.00 13.41           C
ATOM   3382  CD1 PHE B 170      57.194  12.595 142.764  1.00 12.71           C
ATOM   3383  CD2 PHE B 170      55.360  12.025 141.365  1.00 14.05           C
ATOM   3384  CE1 PHE B 170      57.203  13.856 142.246  1.00 13.21           C
ATOM   3385  CE2 PHE B 170      55.347  13.303 140.853  1.00 12.65           C
ATOM   3386  CZ  PHE B 170      56.270  14.217 141.280  1.00 18.22           C
ATOM   3387  H   PHE B 170      56.973  10.984 145.231  1.00 16.08           H
ATOM   3388  HA  PHE B 170      54.579  10.516 144.106  1.00 14.28           H
ATOM   3389  HB2 PHE B 170      57.185  10.006 143.077  1.00 10.18           H
ATOM   3390  HB3 PHE B 170      55.848   9.707 142.282  1.00 10.18           H
ATOM   3391  HD1 PHE B 170      57.816  12.356 143.413  1.00 15.25           H
ATOM   3392  HD2 PHE B 170      54.727  11.406 141.072  1.00 16.86           H
ATOM   3393  HE1 PHE B 170      57.829  14.476 142.547  1.00 15.85           H
ATOM   3394  HE2 PHE B 170      54.730  13.533 140.200  1.00 15.18           H
ATOM   3395  HZ  PHE B 170      56.278  15.079 140.925  1.00 21.86           H
ATOM   3396  N   GLY B 171      54.296   8.079 144.451  1.00 16.06           N
ATOM   3397  CA  GLY B 171      54.177   6.669 144.745  1.00 17.46           C
ATOM   3398  C   GLY B 171      53.150   5.975 143.867  1.00 17.75           C
ATOM   3399  O   GLY B 171      52.332   6.625 143.235  1.00 20.03           O
ATOM   3400  H   GLY B 171      53.583   8.432 144.113  1.00 19.28           H
ATOM   3401  HA2 GLY B 171      55.037   6.237 144.641  1.00 20.95           H
ATOM   3402  HA3 GLY B 171      53.890   6.561 145.662  1.00 20.95           H
ATOM   3403  N   VAL B 172      53.190   4.635 143.866  1.00 18.99           N
ATOM   3404  CA  VAL B 172      52.201   3.783 143.208  1.00 19.91           C
ATOM   3405  C   VAL B 172      51.568   2.837 144.227  1.00 25.60           C
ATOM   3406  O   VAL B 172      52.247   2.286 145.102  1.00 22.08           O
ATOM   3407  CB  VAL B 172      52.817   2.952 142.067  1.00 21.29           C
ATOM   3408  CG1 VAL B 172      53.549   3.860 141.133  1.00 22.94           C
ATOM   3409  CG2 VAL B 172      53.740   1.919 142.638  1.00 25.19           C
ATOM   3410  H   VAL B 172      53.801   4.180 144.282  1.00 22.78           H
ATOM   3411  HA  VAL B 172      51.504   4.339 142.836  1.00 23.89           H
ATOM   3412  HB  VAL B 172      52.122   2.489 141.570  1.00 25.55           H
ATOM   3413 HG11 VAL B 172      53.976   3.342 140.436  1.00 27.52           H
ATOM   3414 HG12 VAL B 172      52.921   4.492 140.751  1.00 27.52           H
ATOM   3415 HG13 VAL B 172      54.219   4.337 141.648  1.00 27.52           H
ATOM   3416 HG21 VAL B 172      54.185   1.473 141.904  1.00 30.23           H
ATOM   3417 HG22 VAL B 172      54.399   2.372 143.192  1.00 30.23           H
ATOM   3418 HG23 VAL B 172      53.253   1.269 143.171  1.00 30.23           H
ATOM   3419  N   ALA B 173      50.274   2.605 144.064  1.00 29.00           N
ATOM   3420  CA  ALA B 173      49.540   1.635 144.863  1.00 25.52           C
ATOM   3421  C   ALA B 173      49.880   1.880 146.324  1.00 22.53           C
ATOM   3422  O   ALA B 173      49.743   3.028 146.784  1.00 21.46           O
ATOM   3423  CB  ALA B 173      49.868   0.247 144.360  1.00 25.52           C
ATOM   3424  H   ALA B 173      49.786   3.015 143.481  1.00 34.80           H
ATOM   3425  HA  ALA B 173      48.583   1.787 144.756  1.00 30.63           H
ATOM   3426  HB1 ALA B 173      49.391  -0.401 144.905  1.00 30.63           H
ATOM   3427  HB2 ALA B 173      49.597   0.169 143.437  1.00 30.63           H
ATOM   3428  HB3 ALA B 173      50.820   0.100 144.454  1.00 30.63           H
ATOM   3429  N   GLU B 174      50.315   0.866 147.061  1.00 24.85           N
ATOM   3430  CA  GLU B 174      50.649   0.985 148.478  1.00 32.63           C
ATOM   3431  C   GLU B 174      51.946   1.761 148.632  1.00 25.70           C
ATOM   3432  O   GLU B 174      52.986   1.322 148.136  1.00 21.75           O
ATOM   3433  CB  GLU B 174      50.810  -0.400 149.109  1.00 39.28           C
ATOM   3434  CG  GLU B 174      49.991  -1.541 148.467  1.00 53.11           C
ATOM   3435  CD  GLU B 174      48.489  -1.380 148.688  1.00 62.59           C
ATOM   3436  OE1 GLU B 174      47.701  -2.189 148.128  1.00 65.60           O
ATOM   3437  OE2 GLU B 174      48.105  -0.439 149.427  1.00 65.66           O1-
ATOM   3438  H   GLU B 174      50.418   0.078 146.739  1.00 29.82           H
ATOM   3439  HA  GLU B 174      49.945   1.463 148.951  1.00 39.15           H
ATOM   3440  HB2 GLU B 174      51.740  -0.653 149.021  1.00 47.13           H
ATOM   3441  HB3 GLU B 174      50.575  -0.345 150.052  1.00 47.13           H
ATOM   3442  HG2 GLU B 174      50.151  -1.581 147.512  1.00 63.73           H
ATOM   3443  HG3 GLU B 174      50.258  -2.380 148.871  1.00 63.73           H
ATOM   3444  N   HIS B 175      51.911   2.893 149.337  1.00 25.59           N
ATOM   3445  CA  HIS B 175      53.102   3.739 149.424  1.00 28.62           C
ATOM   3446  C   HIS B 175      53.436   4.199 150.855  1.00 24.64           C
ATOM   3447  O   HIS B 175      54.270   5.095 151.026  1.00 23.75           O
ATOM   3448  CB  HIS B 175      52.980   4.934 148.461  1.00 20.75           C
ATOM   3449  CG  HIS B 175      51.766   5.803 148.685  1.00 19.59           C
ATOM   3450  ND1 HIS B 175      50.564   5.592 148.040  1.00 18.09           N
ATOM   3451  CD2 HIS B 175      51.575   6.882 149.482  1.00 22.34           C
ATOM   3452  CE1 HIS B 175      49.684   6.488 148.442  1.00 19.48           C
ATOM   3453  NE2 HIS B 175      50.267   7.276 149.333  1.00 15.23           N
ATOM   3454  H   HIS B 175      51.216   3.180 149.770  1.00 30.71           H
ATOM   3455  HA  HIS B 175      53.860   3.195 149.131  1.00 34.34           H
ATOM   3456  HB2 HIS B 175      52.946   4.604 147.542  1.00 24.90           H
ATOM   3457  HB3 HIS B 175      53.768   5.503 148.550  1.00 24.90           H
ATOM   3458  HD1 HIS B 175      50.404   4.959 147.469  1.00 21.71           H
ATOM   3459  HD2 HIS B 175      52.203   7.270 150.050  1.00 26.81           H
ATOM   3460  HE1 HIS B 175      48.800   6.544 148.149  1.00 23.38           H
ATOM   3461  N   GLY B 176      52.834   3.614 151.900  1.00 28.47           N
ATOM   3462  CA  GLY B 176      53.182   4.045 153.256  1.00 35.32           C
ATOM   3463  C   GLY B 176      52.068   4.354 154.246  1.00 35.16           C
ATOM   3464  O   GLY B 176      52.021   3.761 155.325  1.00 42.78           O
ATOM   3465  H   GLY B 176      52.256   2.976 151.852  1.00 34.17           H
ATOM   3466  HA2 GLY B 176      53.747   3.374 153.670  1.00 42.38           H
ATOM   3467  HA3 GLY B 176      53.705   4.856 153.189  1.00 42.38           H
ATOM   3468  N   ASP B 177      51.214   5.325 153.932  1.00 27.74           N
ATOM   3469  CA  ASP B 177      50.033   5.606 154.729  1.00 26.63           C
ATOM   3470  C   ASP B 177      49.045   4.468 154.540  1.00 30.53           C
ATOM   3471  O   ASP B 177      49.402   3.402 154.026  1.00 39.72           O
ATOM   3472  CB  ASP B 177      49.428   6.944 154.319  1.00 35.28           C
ATOM   3473  CG  ASP B 177      49.408   7.148 152.781  1.00 32.79           C
ATOM   3474  OD1 ASP B 177      49.382   6.160 152.015  1.00 27.29           O
ATOM   3475  OD2 ASP B 177      49.435   8.307 152.348  1.00 28.73           O1-
ATOM   3476  H   ASP B 177      51.300   5.833 153.246  1.00 33.29           H
ATOM   3477  HA  ASP B 177      50.256   5.654 155.671  1.00 31.95           H
ATOM   3478  HB2 ASP B 177      48.513   7.001 154.643  1.00 42.33           H
ATOM   3479  HB3 ASP B 177      49.954   7.657 154.703  1.00 42.33           H
ATOM   3480  N   GLY B 178      47.803   4.670 154.926  1.00 31.62           N
ATOM   3481  CA  GLY B 178      46.830   3.614 154.694  1.00 41.74           C
ATOM   3482  C   GLY B 178      45.951   3.866 153.497  1.00 33.57           C
ATOM   3483  O   GLY B 178      44.860   3.297 153.413  1.00 41.53           O
ATOM   3484  H   GLY B 178      47.503   5.387 155.304  1.00 37.94           H
ATOM   3485  HA2 GLY B 178      47.270   2.759 154.553  1.00 50.09           H
ATOM   3486  HA3 GLY B 178      46.235   3.533 155.459  1.00 50.09           H
ATOM   3487  N   TYR B 179      46.415   4.712 152.572  1.00 34.83           N
ATOM   3488  CA  TYR B 179      45.604   5.194 151.448  1.00 33.31           C
ATOM   3489  C   TYR B 179      46.326   4.923 150.131  1.00 24.53           C
ATOM   3490  O   TYR B 179      46.950   5.813 149.561  1.00 22.28           O
ATOM   3491  CB  TYR B 179      45.304   6.680 151.610  1.00 31.51           C
ATOM   3492  CG  TYR B 179      44.647   7.007 152.932  1.00 43.74           C
ATOM   3493  CD1 TYR B 179      45.351   6.884 154.130  1.00 45.71           C
ATOM   3494  CD2 TYR B 179      43.329   7.444 152.988  1.00 43.80           C
ATOM   3495  CE1 TYR B 179      44.757   7.174 155.344  1.00 42.71           C
ATOM   3496  CE2 TYR B 179      42.728   7.744 154.204  1.00 41.59           C
ATOM   3497  CZ  TYR B 179      43.450   7.607 155.370  1.00 43.05           C
ATOM   3498  OH  TYR B 179      42.872   7.910 156.567  1.00 47.21           O
ATOM   3499  H   TYR B 179      47.219   5.023 152.575  1.00 41.80           H
ATOM   3500  HA  TYR B 179      44.750   4.728 151.426  1.00 39.97           H
ATOM   3501  HB2 TYR B 179      46.134   7.174 151.550  1.00 37.81           H
ATOM   3502  HB3 TYR B 179      44.707   6.973 150.904  1.00 37.81           H
ATOM   3503  HD1 TYR B 179      46.236   6.589 154.110  1.00 54.85           H
ATOM   3504  HD2 TYR B 179      42.846   7.535 152.193  1.00 52.56           H
ATOM   3505  HE1 TYR B 179      45.241   7.088 156.135  1.00 51.26           H
ATOM   3506  HE2 TYR B 179      41.843   8.040 154.228  1.00 49.91           H
ATOM   3507  HH  TYR B 179      42.092   8.188 156.426  1.00 56.65           H
ATOM   3508  N   PRO B 180      46.260   3.706 149.619  1.00 29.05           N
ATOM   3509  CA  PRO B 180      46.921   3.418 148.340  1.00 25.26           C
ATOM   3510  C   PRO B 180      46.248   4.108 147.158  1.00 24.40           C
ATOM   3511  O   PRO B 180      45.090   4.529 147.198  1.00 29.39           O
ATOM   3512  CB  PRO B 180      46.838   1.895 148.238  1.00 30.47           C
ATOM   3513  CG  PRO B 180      45.675   1.520 149.135  1.00 34.25           C
ATOM   3514  CD  PRO B 180      45.748   2.487 150.272  1.00 26.03           C
ATOM   3515  HA  PRO B 180      47.854   3.689 148.362  1.00 30.31           H
ATOM   3516  HB2 PRO B 180      46.689   1.626 147.321  1.00 36.56           H
ATOM   3517  HB3 PRO B 180      47.658   1.505 148.577  1.00 36.56           H
ATOM   3518  HG2 PRO B 180      44.852   1.660 148.637  1.00 41.10           H
ATOM   3519  HG3 PRO B 180      45.748   0.601 149.427  1.00 41.10           H
ATOM   3520  HD2 PRO B 180      44.865   2.650 150.643  1.00 31.24           H
ATOM   3521  HD3 PRO B 180      46.366   2.168 150.948  1.00 31.24           H
ATOM   3522  N   PHE B 181      47.022   4.269 146.102  1.00 25.02           N
ATOM   3523  CA  PHE B 181      46.475   4.813 144.863  1.00 31.60           C
ATOM   3524  C   PHE B 181      45.883   3.683 144.018  1.00 28.57           C
ATOM   3525  O   PHE B 181      46.135   2.502 144.253  1.00 23.38           O
ATOM   3526  CB  PHE B 181      47.547   5.574 144.066  1.00 21.99           C
ATOM   3527  CG  PHE B 181      48.006   6.852 144.714  1.00 16.11           C
ATOM   3528  CD1 PHE B 181      47.114   7.885 144.942  1.00 16.29           C
ATOM   3529  CD2 PHE B 181      49.335   7.022 145.071  1.00 18.00           C
ATOM   3530  CE1 PHE B 181      47.514   9.058 145.527  1.00 16.98           C
ATOM   3531  CE2 PHE B 181      49.756   8.192 145.658  1.00 17.25           C
ATOM   3532  CZ  PHE B 181      48.849   9.226 145.878  1.00 20.12           C
ATOM   3533  H   PHE B 181      47.863   4.065 146.077  1.00 30.02           H
ATOM   3534  HA  PHE B 181      45.756   5.435 145.074  1.00 37.92           H
ATOM   3535  HB2 PHE B 181      48.324   5.005 143.967  1.00 26.39           H
ATOM   3536  HB3 PHE B 181      47.184   5.798 143.197  1.00 26.39           H
ATOM   3537  HD1 PHE B 181      46.222   7.775 144.699  1.00 19.55           H
ATOM   3538  HD2 PHE B 181      49.945   6.334 144.919  1.00 21.60           H
ATOM   3539  HE1 PHE B 181      46.896   9.741 145.672  1.00 20.38           H
ATOM   3540  HE2 PHE B 181      50.647   8.297 145.896  1.00 20.69           H
ATOM   3541  HZ  PHE B 181      49.134  10.019 146.278  1.00 24.15           H
ATOM   3542  N   ASP B 182      45.102   4.070 143.004  1.00 31.48           N
ATOM   3543  CA  ASP B 182      44.230   3.152 142.269  1.00 30.70           C
ATOM   3544  C   ASP B 182      44.681   2.902 140.835  1.00 30.58           C
ATOM   3545  O   ASP B 182      43.900   2.396 140.026  1.00 28.64           O
ATOM   3546  CB  ASP B 182      42.811   3.711 142.258  1.00 30.26           C
ATOM   3547  CG  ASP B 182      42.810   5.127 141.874  1.00 28.19           C
ATOM   3548  OD1 ASP B 182      43.901   5.526 141.427  1.00 33.29           O
ATOM   3549  OD2 ASP B 182      41.797   5.835 142.004  1.00 30.11           O1-
ATOM   3550  H   ASP B 182      45.067   4.893 142.729  1.00 37.77           H
ATOM   3551  HA  ASP B 182      44.230   2.294 142.716  1.00 36.84           H
ATOM   3552  HB2 ASP B 182      42.287   3.235 141.593  1.00 36.31           H
ATOM   3553  HB3 ASP B 182      42.408   3.629 143.134  1.00 36.31           H
ATOM   3554  N   GLY B 183      45.930   3.185 140.515  1.00 32.13           N
ATOM   3555  CA  GLY B 183      46.389   2.972 139.166  1.00 25.78           C
ATOM   3556  C   GLY B 183      46.023   4.160 138.307  1.00 29.43           C
ATOM   3557  O   GLY B 183      45.735   5.268 138.813  1.00 20.09           O
ATOM   3558  H   GLY B 183      46.527   3.483 141.066  1.00 38.56           H
ATOM   3559  HA2 GLY B 183      47.354   2.871 139.148  1.00 30.94           H
ATOM   3560  HA3 GLY B 183      45.991   2.172 138.785  1.00 30.94           H
ATOM   3561  N   LYS B 184      46.031   3.918 136.988  1.00 25.73           N
ATOM   3562  CA  LYS B 184      45.847   4.978 136.004  1.00 26.75           C
ATOM   3563  C   LYS B 184      44.447   5.608 136.105  1.00 27.08           C
ATOM   3564  O   LYS B 184      43.448   4.906 136.237  1.00 32.53           O
ATOM   3565  CB  LYS B 184      46.118   4.388 134.617  1.00 33.43           C
ATOM   3566  CG  LYS B 184      46.069   5.378 133.478  1.00 34.62           C
ATOM   3567  CD  LYS B 184      46.347   4.714 132.110  1.00 41.07           C
ATOM   3568  CE  LYS B 184      46.089   5.698 130.938  1.00 51.71           C
ATOM   3569  NZ  LYS B 184      44.657   6.192 130.813  1.00 48.74           N1+
ATOM   3570  H   LYS B 184      46.180   3.141 136.641  1.00 30.88           H
ATOM   3571  HA  LYS B 184      46.504   5.671 136.156  1.00 32.10           H
ATOM   3572  HB2 LYS B 184      47.002   3.986 134.611  1.00 40.11           H
ATOM   3573  HB3 LYS B 184      45.464   3.695 134.440  1.00 40.11           H
ATOM   3574  HG2 LYS B 184      45.178   5.758 133.449  1.00 41.55           H
ATOM   3575  HG3 LYS B 184      46.725   6.075 133.622  1.00 41.55           H
ATOM   3576  HD2 LYS B 184      47.269   4.412 132.065  1.00 49.29           H
ATOM   3577  HD3 LYS B 184      45.751   3.956 131.991  1.00 49.29           H
ATOM   3578  HE2 LYS B 184      46.653   6.479 131.059  1.00 62.05           H
ATOM   3579  HE3 LYS B 184      46.317   5.260 130.102  1.00 62.05           H
ATOM   3580  HZ1 LYS B 184      44.589   6.770 130.138  1.00 58.49           H
ATOM   3581  HZ2 LYS B 184      44.109   5.507 130.663  1.00 58.49           H
ATOM   3582  HZ3 LYS B 184      44.408   6.601 131.563  1.00 58.49           H
ATOM   3583  N   ASP B 185      44.395   6.944 136.108  1.00 28.61           N
ATOM   3584  CA  ASP B 185      43.175   7.773 136.182  1.00 28.04           C
ATOM   3585  C   ASP B 185      42.394   7.666 137.500  1.00 31.48           C
ATOM   3586  O   ASP B 185      42.914   7.032 138.417  1.00 27.31           O
ATOM   3587  CB  ASP B 185      42.243   7.431 135.015  1.00 35.10           C
ATOM   3588  CG  ASP B 185      42.789   7.886 133.692  1.00 38.32           C
ATOM   3589  OD1 ASP B 185      43.111   9.088 133.526  1.00 37.12           O
ATOM   3590  OD2 ASP B 185      42.928   7.014 132.825  1.00 45.04           O1-
ATOM   3591  H   ASP B 185      45.118   7.419 136.046  1.00 34.33           H
ATOM   3592  HA  ASP B 185      43.478   8.694 136.088  1.00 33.65           H
ATOM   3593  HB2 ASP B 185      42.141   6.467 134.968  1.00 42.13           H
ATOM   3594  HB3 ASP B 185      41.381   7.846 135.154  1.00 42.13           H
ATOM   3595  N   GLY B 186      41.175   8.282 137.666  1.00 28.56           N
ATOM   3596  CA  GLY B 186      40.548   8.142 138.969  1.00 29.07           C
ATOM   3597  C   GLY B 186      41.218   9.126 139.911  1.00 28.35           C
ATOM   3598  O   GLY B 186      41.262  10.335 139.675  1.00 30.43           O
ATOM   3599  H   GLY B 186      40.773   8.941 136.996  1.00 34.27           H
ATOM   3600  HA2 GLY B 186      39.457   8.340 138.910  1.00 34.88           H
ATOM   3601  HA3 GLY B 186      40.690   7.080 139.328  1.00 34.88           H
ATOM   3602  N   LEU B 187      41.709   8.598 141.087  1.00 28.90           N
ATOM   3603  CA  LEU B 187      42.382   9.518 142.030  1.00 30.77           C
ATOM   3604  C   LEU B 187      43.803   9.815 141.485  1.00 20.78           C
ATOM   3605  O   LEU B 187      44.605   8.944 141.168  1.00 13.22           O
ATOM   3606  CB  LEU B 187      42.512   8.823 143.380  1.00 30.57           C
ATOM   3607  CG  LEU B 187      42.958   9.784 144.482  1.00 28.13           C
ATOM   3608  CD1 LEU B 187      41.866  10.827 144.719  1.00 27.46           C
ATOM   3609  CD2 LEU B 187      43.234   8.956 145.752  1.00 41.87           C
ATOM   3610  H   LEU B 187      41.816   7.554 141.263  1.00 34.68           H
ATOM   3611  HA  LEU B 187      41.785  10.474 142.113  1.00 36.92           H
ATOM   3612  HB2 LEU B 187      41.538   8.356 143.644  1.00 36.69           H
ATOM   3613  HB3 LEU B 187      43.221   7.966 143.292  1.00 36.69           H
ATOM   3614  HG  LEU B 187      43.902  10.306 144.185  1.00 33.76           H
ATOM   3615 HD11 LEU B 187      42.152  11.520 145.517  1.00 32.95           H
ATOM   3616 HD12 LEU B 187      41.707  11.415 143.805  1.00 32.95           H
ATOM   3617 HD13 LEU B 187      40.917  10.360 144.999  1.00 32.95           H
ATOM   3618 HD21 LEU B 187      43.555   9.589 146.581  1.00 50.25           H
ATOM   3619 HD22 LEU B 187      42.338   8.410 146.070  1.00 50.25           H
ATOM   3620 HD23 LEU B 187      44.010   8.207 145.546  1.00 50.25           H
ATOM   3621  N   LEU B 188      44.146  11.147 141.475  1.00 18.68           N
ATOM   3622  CA  LEU B 188      45.387  11.630 140.796  1.00 27.42           C
ATOM   3623  C   LEU B 188      46.503  11.845 141.845  1.00 22.39           C
ATOM   3624  O   LEU B 188      47.696  11.671 141.640  1.00 19.13           O
ATOM   3625  CB  LEU B 188      45.188  12.984 140.099  1.00 19.61           C
ATOM   3626  CG  LEU B 188      44.142  12.930 138.966  1.00 24.88           C
ATOM   3627  CD1 LEU B 188      44.117  14.284 138.245  1.00 16.25           C
ATOM   3628  CD2 LEU B 188      44.431  11.794 137.989  1.00 23.39           C
ATOM   3629  H   LEU B 188      43.389  11.850 141.568  1.00 22.42           H
ATOM   3630  HA  LEU B 188      45.750  10.837 140.065  1.00 32.91           H
ATOM   3631  HB2 LEU B 188      44.908  13.774 140.821  1.00 23.53           H
ATOM   3632  HB3 LEU B 188      46.168  13.301 139.679  1.00 23.53           H
ATOM   3633  HG  LEU B 188      43.136  12.761 139.431  1.00 29.86           H
ATOM   3634 HD11 LEU B 188      43.369  14.271 137.444  1.00 19.50           H
ATOM   3635 HD12 LEU B 188      43.885  15.096 138.937  1.00 19.50           H
ATOM   3636 HD13 LEU B 188      45.073  14.502 137.756  1.00 19.50           H
ATOM   3637 HD21 LEU B 188      43.695  11.780 137.178  1.00 28.07           H
ATOM   3638 HD22 LEU B 188      45.413  11.898 137.508  1.00 28.07           H
ATOM   3639 HD23 LEU B 188      44.405  10.802 138.457  1.00 28.07           H
ATOM   3640  N   ALA B 189      46.018  12.249 143.064  1.00 21.64           N
ATOM   3641  CA  ALA B 189      46.907  12.602 144.171  1.00 20.96           C
ATOM   3642  C   ALA B 189      46.025  12.817 145.416  1.00 24.20           C
ATOM   3643  O   ALA B 189      44.804  12.914 145.381  1.00 24.60           O
ATOM   3644  CB  ALA B 189      47.648  13.886 143.881  1.00 21.75           C
ATOM   3645  H   ALA B 189      45.025  12.487 143.190  1.00 25.97           H
ATOM   3646  HA  ALA B 189      47.631  11.750 144.339  1.00 25.15           H
ATOM   3647  HB1 ALA B 189      48.368  14.107 144.691  1.00 26.10           H
ATOM   3648  HB2 ALA B 189      48.244  13.774 142.962  1.00 26.10           H
ATOM   3649  HB3 ALA B 189      46.975  14.743 143.754  1.00 26.10           H
ATOM   3650  N   HIS B 190      46.732  12.842 146.605  1.00 21.33           N
ATOM   3651  CA  HIS B 190      46.084  13.302 147.824  1.00 20.49           C
ATOM   3652  C   HIS B 190      47.147  13.948 148.731  1.00 24.58           C
ATOM   3653  O   HIS B 190      48.323  13.653 148.767  1.00 19.89           O
ATOM   3654  CB  HIS B 190      45.383  12.134 148.555  1.00 14.07           C
ATOM   3655  CG  HIS B 190      46.250  10.987 148.926  1.00 21.52           C
ATOM   3656  ND1 HIS B 190      45.861   9.661 148.661  1.00 23.08           N
ATOM   3657  CD2 HIS B 190      47.514  10.895 149.528  1.00 22.70           C
ATOM   3658  CE1 HIS B 190      46.877   8.815 149.113  1.00 22.40           C
ATOM   3659  NE2 HIS B 190      47.910   9.556 149.646  1.00 19.84           N
ATOM   3660  H   HIS B 190      47.779  12.856 146.608  1.00 25.59           H
ATOM   3661  HA  HIS B 190      45.304  14.090 147.554  1.00 24.59           H
ATOM   3662  HB2 HIS B 190      44.578  11.777 147.862  1.00 16.88           H
ATOM   3663  HB3 HIS B 190      44.861  12.549 149.446  1.00 16.88           H
ATOM   3664  HD1 HIS B 190      45.040   9.373 148.144  1.00 27.70           H
ATOM   3665  HD2 HIS B 190      48.149  11.731 149.829  1.00 27.23           H
ATOM   3666  HE1 HIS B 190      46.833   7.737 149.034  1.00 26.88           H
ATOM   3667  N   ALA B 191      46.569  14.829 149.603  1.00 14.09           N
ATOM   3668  CA  ALA B 191      47.247  15.656 150.609  1.00 22.55           C
ATOM   3669  C   ALA B 191      46.506  15.642 151.956  1.00 27.79           C
ATOM   3670  O   ALA B 191      45.340  15.233 152.069  1.00 19.64           O
ATOM   3671  CB  ALA B 191      47.371  17.104 150.164  1.00 17.34           C
ATOM   3672  H   ALA B 191      45.727  14.974 149.615  1.00 16.91           H
ATOM   3673  HA  ALA B 191      48.140  15.313 150.757  1.00 27.06           H
ATOM   3674  HB1 ALA B 191      47.890  17.587 150.824  1.00 20.81           H
ATOM   3675  HB2 ALA B 191      47.815  17.138 149.306  1.00 20.81           H
ATOM   3676  HB3 ALA B 191      46.481  17.480 150.099  1.00 20.81           H
ATOM   3677  N   PHE B 192      47.200  16.132 152.991  1.00 28.64           N
ATOM   3678  CA  PHE B 192      46.701  16.086 154.359  1.00 21.38           C
ATOM   3679  C   PHE B 192      46.661  17.496 154.931  1.00 23.73           C
ATOM   3680  O   PHE B 192      47.508  18.331 154.599  1.00 20.98           O
ATOM   3681  CB  PHE B 192      47.544  15.176 155.265  1.00 20.97           C
ATOM   3682  CG  PHE B 192      47.559  13.754 154.822  1.00 27.49           C
ATOM   3683  CD1 PHE B 192      48.468  13.320 153.867  1.00 32.85           C
ATOM   3684  CD2 PHE B 192      46.653  12.855 155.333  1.00 27.22           C
ATOM   3685  CE1 PHE B 192      48.490  11.997 153.446  1.00 29.84           C
ATOM   3686  CE2 PHE B 192      46.653  11.529 154.918  1.00 29.95           C
ATOM   3687  CZ  PHE B 192      47.580  11.095 153.975  1.00 31.77           C
ATOM   3688  H   PHE B 192      47.974  16.510 152.914  1.00 34.36           H
ATOM   3689  HA  PHE B 192      45.813  15.702 154.340  1.00 25.65           H
ATOM   3690  HB2 PHE B 192      48.456  15.499 155.278  1.00 25.16           H
ATOM   3691  HB3 PHE B 192      47.177  15.179 156.159  1.00 25.16           H
ATOM   3692  HD1 PHE B 192      49.085  13.925 153.511  1.00 39.42           H
ATOM   3693  HD2 PHE B 192      46.039  13.147 155.969  1.00 32.66           H
ATOM   3694  HE1 PHE B 192      49.113  11.720 152.808  1.00 35.80           H
ATOM   3695  HE2 PHE B 192      46.042  10.924 155.280  1.00 35.94           H
ATOM   3696  HZ  PHE B 192      47.587  10.205 153.695  1.00 38.12           H
ATOM   3697  N   PRO B 193      45.668  17.795 155.769  1.00 30.27           N
ATOM   3698  CA  PRO B 193      45.528  19.158 156.352  1.00 22.54           C
ATOM   3699  C   PRO B 193      46.651  19.470 157.330  1.00 23.92           C
ATOM   3700  O   PRO B 193      47.338  18.560 157.812  1.00 22.33           O
ATOM   3701  CB  PRO B 193      44.180  19.087 157.074  1.00 23.03           C
ATOM   3702  CG  PRO B 193      43.519  17.890 156.533  1.00 32.58           C
ATOM   3703  CD  PRO B 193      44.580  16.906 156.202  1.00 27.59           C
ATOM   3704  HA  PRO B 193      45.484  19.836 155.656  1.00 27.04           H
ATOM   3705  HB2 PRO B 193      44.332  18.954 158.022  1.00 27.63           H
ATOM   3706  HB3 PRO B 193      43.664  19.888 156.913  1.00 27.63           H
ATOM   3707  HG2 PRO B 193      42.905  17.522 157.185  1.00 39.10           H
ATOM   3708  HG3 PRO B 193      43.054  18.150 155.721  1.00 39.10           H
ATOM   3709  HD2 PRO B 193      44.832  16.399 156.990  1.00 33.10           H
ATOM   3710  HD3 PRO B 193      44.280  16.318 155.490  1.00 33.10           H
ATOM   3711  N   PRO B 194      46.855  20.748 157.653  1.00 25.20           N
ATOM   3712  CA  PRO B 194      47.996  21.146 158.497  1.00 25.78           C
ATOM   3713  C   PRO B 194      48.050  20.403 159.830  1.00 33.33           C
ATOM   3714  O   PRO B 194      47.024  19.986 160.383  1.00 28.58           O
ATOM   3715  CB  PRO B 194      47.757  22.644 158.706  1.00 25.69           C
ATOM   3716  CG  PRO B 194      47.002  23.051 157.463  1.00 29.27           C
ATOM   3717  CD  PRO B 194      46.099  21.912 157.152  1.00 25.11           C
ATOM   3718  HA  PRO B 194      48.844  21.021 158.044  1.00 30.94           H
ATOM   3719  HB2 PRO B 194      47.190  22.773 159.482  1.00 30.83           H
ATOM   3720  HB3 PRO B 194      48.589  23.130 158.805  1.00 30.83           H
ATOM   3721  HG2 PRO B 194      46.496  23.862 157.617  1.00 35.12           H
ATOM   3722  HG3 PRO B 194      47.640  23.177 156.747  1.00 35.12           H
ATOM   3723  HD2 PRO B 194      45.263  22.009 157.634  1.00 30.13           H
ATOM   3724  HD3 PRO B 194      45.947  21.857 156.196  1.00 30.13           H
ATOM   3725  N   GLY B 195      49.276  20.247 160.342  1.00 28.67           N
ATOM   3726  CA  GLY B 195      49.530  19.517 161.565  1.00 27.35           C
ATOM   3727  C   GLY B 195      50.874  18.805 161.552  1.00 27.56           C
ATOM   3728  O   GLY B 195      51.684  18.984 160.641  1.00 28.74           O
ATOM   3729  H   GLY B 195      49.989  20.563 159.973  1.00 34.41           H
ATOM   3730  HA2 GLY B 195      49.506  20.124 162.318  1.00 32.82           H
ATOM   3731  HA3 GLY B 195      48.838  18.848 161.691  1.00 32.82           H
ATOM   3732  N   PRO B 196      51.123  17.963 162.556  1.00 28.41           N
ATOM   3733  CA  PRO B 196      52.415  17.284 162.680  1.00 28.29           C
ATOM   3734  C   PRO B 196      52.431  15.934 161.984  1.00 23.93           C
ATOM   3735  O   PRO B 196      51.400  15.308 161.752  1.00 27.55           O
ATOM   3736  CB  PRO B 196      52.546  17.098 164.201  1.00 26.47           C
ATOM   3737  CG  PRO B 196      51.172  16.823 164.604  1.00 25.44           C
ATOM   3738  CD  PRO B 196      50.325  17.783 163.777  1.00 24.03           C
ATOM   3739  HA  PRO B 196      53.150  17.821 162.339  1.00 33.95           H
ATOM   3740  HB2 PRO B 196      53.125  16.345 164.399  1.00 31.76           H
ATOM   3741  HB3 PRO B 196      52.871  17.909 164.619  1.00 31.76           H
ATOM   3742  HG2 PRO B 196      50.960  15.906 164.374  1.00 30.53           H
ATOM   3743  HG3 PRO B 196      51.073  16.979 165.552  1.00 30.53           H
ATOM   3744  HD2 PRO B 196      49.468  17.388 163.559  1.00 28.84           H
ATOM   3745  HD3 PRO B 196      50.228  18.629 164.244  1.00 28.84           H
ATOM   3746  N   GLY B 197      53.642  15.481 161.681  1.00 20.70           N
ATOM   3747  CA  GLY B 197      53.786  14.181 161.051  1.00 21.30           C
ATOM   3748  C   GLY B 197      53.340  14.206 159.601  1.00 21.82           C
ATOM   3749  O   GLY B 197      53.604  15.157 158.856  1.00 17.22           O
ATOM   3750  H   GLY B 197      54.379  15.910 161.819  1.00 24.84           H
ATOM   3751  HA2 GLY B 197      54.711  13.904 161.079  1.00 25.56           H
ATOM   3752  HA3 GLY B 197      53.249  13.527 161.531  1.00 25.56           H
ATOM   3753  N   ILE B 198      52.632  13.144 159.205  1.00 22.16           N
ATOM   3754  CA  ILE B 198      52.110  13.018 157.843  1.00 30.93           C
ATOM   3755  C   ILE B 198      51.137  14.140 157.529  1.00 25.85           C
ATOM   3756  O   ILE B 198      50.840  14.406 156.361  1.00 22.63           O
ATOM   3757  CB  ILE B 198      51.452  11.638 157.640  1.00 24.45           C
ATOM   3758  CG1 ILE B 198      51.240  11.385 156.145  1.00 31.72           C
ATOM   3759  CG2 ILE B 198      50.141  11.586 158.378  1.00 29.03           C
ATOM   3760  CD1 ILE B 198      50.661  10.045 155.808  1.00 36.29           C
ATOM   3761  H   ILE B 198      52.450  12.473 159.714  1.00 26.59           H
ATOM   3762  HA  ILE B 198      52.840  13.090 157.203  1.00 37.12           H
ATOM   3763  HB  ILE B 198      52.044  10.952 157.990  1.00 29.34           H
ATOM   3764 HG12 ILE B 198      50.630  12.055 155.798  1.00 38.07           H
ATOM   3765 HG13 ILE B 198      52.091  11.455 155.686  1.00 38.07           H
ATOM   3766 HG21 ILE B 198      49.740  10.716 158.245  1.00 34.83           H
ATOM   3767 HG22 ILE B 198      50.306  11.739 159.322  1.00 34.83           H
ATOM   3768 HG23 ILE B 198      49.547  12.267 158.033  1.00 34.83           H
ATOM   3769 HD11 ILE B 198      50.555   9.989 154.844  1.00 43.54           H
ATOM   3770 HD12 ILE B 198      51.272   9.357 156.108  1.00 43.54           H
ATOM   3771 HD13 ILE B 198      49.796   9.944 156.237  1.00 43.54           H
ATOM   3772  N   GLN B 199      50.662  14.832 158.548  1.00 25.42           N
ATOM   3773  CA  GLN B 199      49.779  15.958 158.326  1.00 24.88           C
ATOM   3774  C   GLN B 199      50.513  17.010 157.522  1.00 21.08           C
ATOM   3775  O   GLN B 199      51.707  17.217 157.716  1.00 21.25           O
ATOM   3776  CB  GLN B 199      49.314  16.513 159.675  1.00 30.52           C
ATOM   3777  CG  GLN B 199      47.824  16.377 159.950  1.00 40.29           C
ATOM   3778  CD  GLN B 199      47.331  14.945 159.893  1.00 45.66           C
ATOM   3779  OE1 GLN B 199      48.111  14.012 159.733  1.00 52.50           O
ATOM   3780  NE2 GLN B 199      46.037  14.770 160.002  1.00 48.84           N
ATOM   3781  H   GLN B 199      50.862  14.678 159.371  1.00 30.51           H
ATOM   3782  HA  GLN B 199      49.012  15.682 157.801  1.00 29.85           H
ATOM   3783  HB2 GLN B 199      49.782  16.039 160.380  1.00 36.63           H
ATOM   3784  HB3 GLN B 199      49.538  17.453 159.717  1.00 36.63           H
ATOM   3785  HG2 GLN B 199      47.621  16.729 160.833  1.00 48.34           H
ATOM   3786  HG3 GLN B 199      47.337  16.871 159.273  1.00 48.34           H
ATOM   3787 HE21 GLN B 199      45.522  15.452 160.104  1.00 58.61           H
ATOM   3788 HE22 GLN B 199      45.707  13.977 159.957  1.00 58.61           H
ATOM   3789  N   GLY B 200      49.804  17.636 156.579  1.00 22.18           N
ATOM   3790  CA  GLY B 200      50.381  18.636 155.702  1.00 16.96           C
ATOM   3791  C   GLY B 200      51.113  18.099 154.479  1.00 19.63           C
ATOM   3792  O   GLY B 200      51.559  18.910 153.645  1.00 18.38           O
ATOM   3793  H   GLY B 200      48.974  17.467 156.409  1.00 26.62           H
ATOM   3794  HA2 GLY B 200      49.665  19.196 155.377  1.00 20.36           H
ATOM   3795  HA3 GLY B 200      50.988  19.199 156.203  1.00 20.36           H
ATOM   3796  N   ASP B 201      51.249  16.774 154.339  1.00 18.03           N
ATOM   3797  CA  ASP B 201      52.010  16.155 153.255  1.00 16.71           C
ATOM   3798  C   ASP B 201      51.157  16.026 151.969  1.00 23.98           C
ATOM   3799  O   ASP B 201      49.927  16.133 151.987  1.00 18.26           O
ATOM   3800  CB  ASP B 201      52.529  14.784 153.682  1.00 15.43           C
ATOM   3801  CG  ASP B 201      53.597  14.856 154.794  1.00 22.09           C
ATOM   3802  OD1 ASP B 201      53.918  15.961 155.261  1.00 15.45           O
ATOM   3803  OD2 ASP B 201      54.127  13.795 155.186  1.00 16.65           O1-
ATOM   3804  H   ASP B 201      50.911  16.206 154.892  1.00 21.63           H
ATOM   3805  HA  ASP B 201      52.787  16.700 153.057  1.00 20.06           H
ATOM   3806  HB2 ASP B 201      51.786  14.245 153.993  1.00 18.52           H
ATOM   3807  HB3 ASP B 201      52.951  14.354 152.920  1.00 18.52           H
ATOM   3808  N   ALA B 202      51.826  15.767 150.834  1.00 16.03           N
ATOM   3809  CA  ALA B 202      51.170  15.730 149.522  1.00 16.67           C
ATOM   3810  C   ALA B 202      51.795  14.633 148.693  1.00 17.80           C
ATOM   3811  O   ALA B 202      53.008  14.630 148.516  1.00 20.04           O
ATOM   3812  CB  ALA B 202      51.304  17.066 148.809  1.00 20.04           C
ATOM   3813  H   ALA B 202      52.675  15.613 150.796  1.00 19.24           H
ATOM   3814  HA  ALA B 202      50.228  15.524 149.605  1.00 20.00           H
ATOM   3815  HB1 ALA B 202      50.854  16.997 147.954  1.00 24.05           H
ATOM   3816  HB2 ALA B 202      50.901  17.764 149.345  1.00 24.05           H
ATOM   3817  HB3 ALA B 202      52.248  17.247 148.677  1.00 24.05           H
ATOM   3818  N   HIS B 203      50.983  13.680 148.250  1.00 18.17           N
ATOM   3819  CA  HIS B 203      51.424  12.494 147.533  1.00 13.56           C
ATOM   3820  C   HIS B 203      50.772  12.423 146.154  1.00 21.01           C
ATOM   3821  O   HIS B 203      49.586  12.729 146.006  1.00 17.78           O
ATOM   3822  CB  HIS B 203      51.077  11.242 148.309  1.00 17.00           C
ATOM   3823  CG  HIS B 203      51.624  11.218 149.709  1.00 23.58           C
ATOM   3824  ND1 HIS B 203      51.148  10.363 150.676  1.00 17.01           N
ATOM   3825  CD2 HIS B 203      52.600  11.946 150.298  1.00 20.01           C
ATOM   3826  CE1 HIS B 203      51.835  10.540 151.790  1.00 21.67           C
ATOM   3827  NE2 HIS B 203      52.701  11.511 151.595  1.00 18.11           N1-
ATOM   3828  H   HIS B 203      50.135  13.697 148.379  1.00 21.81           H
ATOM   3829  HA  HIS B 203      52.384  12.539 147.414  1.00 16.27           H
ATOM   3830  HB2 HIS B 203      50.116  11.167 148.361  1.00 20.40           H
ATOM   3831  HB3 HIS B 203      51.440  10.474 147.840  1.00 20.40           H
ATOM   3832  HD2 HIS B 203      53.109  12.621 149.899  1.00 24.01           H
ATOM   3833  HE1 HIS B 203      51.709  10.090 152.599  1.00 26.00           H
ATOM   3834  N   PHE B 204      51.559  12.031 145.145  1.00 20.41           N
ATOM   3835  CA  PHE B 204      51.161  12.062 143.742  1.00 13.99           C
ATOM   3836  C   PHE B 204      51.275  10.665 143.160  1.00 16.53           C
ATOM   3837  O   PHE B 204      52.291   9.988 143.332  1.00 12.48           O
ATOM   3838  CB  PHE B 204      52.012  13.064 142.931  1.00 17.53           C
ATOM   3839  CG  PHE B 204      51.936  14.491 143.439  1.00 14.26           C
ATOM   3840  CD1 PHE B 204      52.747  14.911 144.488  1.00 19.53           C
ATOM   3841  CD2 PHE B 204      51.031  15.392 142.913  1.00 12.09           C
ATOM   3842  CE1 PHE B 204      52.667  16.214 144.987  1.00 19.27           C
ATOM   3843  CE2 PHE B 204      50.948  16.720 143.394  1.00 15.98           C
ATOM   3844  CZ  PHE B 204      51.771  17.128 144.431  1.00 19.15           C
ATOM   3845  H   PHE B 204      52.366  11.752 145.255  1.00 24.49           H
ATOM   3846  HA  PHE B 204      50.233  12.334 143.676  1.00 16.79           H
ATOM   3847  HB2 PHE B 204      52.936  12.782 142.935  1.00 21.03           H
ATOM   3848  HB3 PHE B 204      51.672  13.078 142.022  1.00 21.03           H
ATOM   3849  HD1 PHE B 204      53.354  14.310 144.865  1.00 23.44           H
ATOM   3850  HD2 PHE B 204      50.479  15.117 142.213  1.00 14.51           H
ATOM   3851  HE1 PHE B 204      53.233  16.474 145.682  1.00 23.13           H
ATOM   3852  HE2 PHE B 204      50.341  17.324 143.022  1.00 19.17           H
ATOM   3853  HZ  PHE B 204      51.725  17.998 144.761  1.00 22.98           H
ATOM   3854  N   ASP B 205      50.210  10.241 142.490  1.00 20.22           N
ATOM   3855  CA  ASP B 205      50.086   8.901 141.913  1.00 22.24           C
ATOM   3856  C   ASP B 205      50.897   8.837 140.623  1.00 17.95           C
ATOM   3857  O   ASP B 205      50.532   9.464 139.636  1.00 13.97           O
ATOM   3858  CB  ASP B 205      48.611   8.608 141.641  1.00 18.77           C
ATOM   3859  CG  ASP B 205      48.370   7.228 141.133  1.00 17.35           C
ATOM   3860  OD1 ASP B 205      49.334   6.527 140.829  1.00 21.87           O
ATOM   3861  OD2 ASP B 205      47.199   6.835 141.030  1.00 27.51           O1-
ATOM   3862  H   ASP B 205      49.510  10.738 142.370  1.00 24.27           H
ATOM   3863  HA  ASP B 205      50.434   8.245 142.541  1.00 26.69           H
ATOM   3864  HB2 ASP B 205      48.083   8.754 142.440  1.00 22.52           H
ATOM   3865  HB3 ASP B 205      48.333   9.221 140.947  1.00 22.52           H
ATOM   3866  N   ASP B 206      52.009   8.114 140.635  1.00 17.43           N
ATOM   3867  CA  ASP B 206      52.906   8.044 139.487  1.00 17.80           C
ATOM   3868  C   ASP B 206      52.486   6.985 138.478  1.00 21.65           C
ATOM   3869  O   ASP B 206      53.263   6.686 137.576  1.00 20.38           O
ATOM   3870  CB  ASP B 206      54.326   7.750 139.968  1.00 18.60           C
ATOM   3871  CG  ASP B 206      55.376   8.286 139.051  1.00 21.92           C
ATOM   3872  OD1 ASP B 206      55.066   9.143 138.180  1.00 21.99           O
ATOM   3873  OD2 ASP B 206      56.524   7.859 139.237  1.00 22.86           O1-
ATOM   3874  H   ASP B 206      52.281   7.650 141.309  1.00 20.92           H
ATOM   3875  HA  ASP B 206      52.920   8.904 139.049  1.00 21.36           H
ATOM   3876  HB2 ASP B 206      54.459   8.194 140.822  1.00 22.32           H
ATOM   3877  HB3 ASP B 206      54.453   6.794 140.066  1.00 22.32           H
ATOM   3878  N   ASP B 207      51.337   6.329 138.668  1.00 19.63           N
ATOM   3879  CA  ASP B 207      50.739   5.573 137.580  1.00 22.75           C
ATOM   3880  C   ASP B 207      50.061   6.506 136.573  1.00 18.07           C
ATOM   3881  O   ASP B 207      49.682   6.059 135.502  1.00 26.71           O
ATOM   3882  CB  ASP B 207      49.728   4.569 138.132  1.00 18.98           C
ATOM   3883  CG  ASP B 207      50.334   3.211 138.486  1.00 23.07           C
ATOM   3884  OD1 ASP B 207      51.393   2.818 137.952  1.00 17.03           O
ATOM   3885  OD2 ASP B 207      49.714   2.518 139.334  1.00 27.63           O1-
ATOM   3886  H   ASP B 207      50.881   6.341 139.401  1.00 23.56           H
ATOM   3887  HA  ASP B 207      51.435   5.082 137.116  1.00 27.30           H
ATOM   3888  HB2 ASP B 207      49.391   4.944 138.958  1.00 22.78           H
ATOM   3889  HB3 ASP B 207      49.006   4.443 137.500  1.00 22.78           H
ATOM   3890  N   GLU B 208      49.901   7.787 136.904  1.00 15.36           N
ATOM   3891  CA  GLU B 208      49.436   8.792 135.974  1.00 20.70           C
ATOM   3892  C   GLU B 208      50.594   9.258 135.091  1.00 22.59           C
ATOM   3893  O   GLU B 208      51.770   9.172 135.464  1.00 16.45           O
ATOM   3894  CB  GLU B 208      48.861   9.999 136.710  1.00 17.47           C
ATOM   3895  CG  GLU B 208      47.907   9.663 137.885  1.00 26.75           C
ATOM   3896  CD  GLU B 208      46.644   8.941 137.471  1.00 32.60           C
ATOM   3897  OE1 GLU B 208      46.454   8.709 136.250  1.00 36.08           O
ATOM   3898  OE2 GLU B 208      45.862   8.592 138.387  1.00 34.51           O1-
ATOM   3899  H   GLU B 208      50.080   8.102 137.685  1.00 18.43           H
ATOM   3900  HA  GLU B 208      48.745   8.409 135.408  1.00 24.84           H
ATOM   3901  HB2 GLU B 208      49.606  10.505 137.066  1.00 20.96           H
ATOM   3902  HB3 GLU B 208      48.374  10.553 136.079  1.00 20.96           H
ATOM   3903  HG2 GLU B 208      48.369   9.051 138.482  1.00 32.10           H
ATOM   3904  HG3 GLU B 208      47.668  10.467 138.365  1.00 32.10           H
ATOM   3905  N   LEU B 209      50.237   9.787 133.915  1.00 18.42           N
ATOM   3906  CA  LEU B 209      51.195  10.406 133.002  1.00 16.78           C
ATOM   3907  C   LEU B 209      51.271  11.871 133.378  1.00 18.62           C
ATOM   3908  O   LEU B 209      50.313  12.616 133.149  1.00 18.98           O
ATOM   3909  CB  LEU B 209      50.766  10.248 131.545  1.00 19.60           C
ATOM   3910  CG  LEU B 209      51.619  10.998 130.507  1.00 20.98           C
ATOM   3911  CD1 LEU B 209      53.084  10.595 130.587  1.00 18.28           C
ATOM   3912  CD2 LEU B 209      51.091  10.771 129.110  1.00 21.57           C
ATOM   3913  H   LEU B 209      49.424   9.821 133.631  1.00 22.11           H
ATOM   3914  HA  LEU B 209      52.078  10.012 133.101  1.00 20.13           H
ATOM   3915  HB2 LEU B 209      50.795   9.307 131.310  1.00 23.52           H
ATOM   3916  HB3 LEU B 209      49.858  10.577 131.459  1.00 23.52           H
ATOM   3917  HG  LEU B 209      51.558  11.948 130.689  1.00 25.17           H
ATOM   3918 HD11 LEU B 209      53.587  11.087 129.926  1.00 21.94           H
ATOM   3919 HD12 LEU B 209      53.418  10.804 131.476  1.00 21.94           H
ATOM   3920 HD13 LEU B 209      53.163   9.642 130.417  1.00 21.94           H
ATOM   3921 HD21 LEU B 209      51.676  11.226 128.488  1.00 25.89           H
ATOM   3922 HD22 LEU B 209      51.082   9.820 128.930  1.00 25.89           H
ATOM   3923 HD23 LEU B 209      50.192  11.132 129.047  1.00 25.89           H
ATOM   3924  N   TRP B 210      52.391  12.271 133.982  1.00 20.84           N
ATOM   3925  CA  TRP B 210      52.603  13.650 134.424  1.00 18.02           C
ATOM   3926  C   TRP B 210      53.278  14.429 133.304  1.00 17.35           C
ATOM   3927  O   TRP B 210      54.271  13.981 132.725  1.00 14.32           O
ATOM   3928  CB  TRP B 210      53.446  13.759 135.723  1.00 18.26           C
ATOM   3929  CG  TRP B 210      52.737  13.169 136.867  1.00 14.26           C
ATOM   3930  CD1 TRP B 210      53.023  12.007 137.489  1.00 15.35           C
ATOM   3931  CD2 TRP B 210      51.542  13.669 137.461  1.00 13.51           C
ATOM   3932  NE1 TRP B 210      52.082  11.743 138.446  1.00 19.16           N
ATOM   3933  CE2 TRP B 210      51.157  12.751 138.448  1.00 16.64           C
ATOM   3934  CE3 TRP B 210      50.743  14.799 137.235  1.00 17.81           C
ATOM   3935  CZ2 TRP B 210      50.021  12.930 139.231  1.00 14.79           C
ATOM   3936  CZ3 TRP B 210      49.602  14.980 138.026  1.00 15.67           C
ATOM   3937  CH2 TRP B 210      49.259  14.045 139.005  1.00 18.37           C
ATOM   3938  H   TRP B 210      53.048  11.745 134.144  1.00 25.00           H
ATOM   3939  HA  TRP B 210      51.729  14.046 134.588  1.00 21.63           H
ATOM   3940  HB2 TRP B 210      54.270  13.262 135.610  1.00 21.91           H
ATOM   3941  HB3 TRP B 210      53.636  14.693 135.915  1.00 21.91           H
ATOM   3942  HD1 TRP B 210      53.750  11.456 137.292  1.00 18.42           H
ATOM   3943  HE1 TRP B 210      52.080  11.059 138.970  1.00 22.99           H
ATOM   3944  HE3 TRP B 210      50.971  15.413 136.575  1.00 21.37           H
ATOM   3945  HZ2 TRP B 210      49.801  12.313 139.889  1.00 17.75           H
ATOM   3946  HZ3 TRP B 210      49.069  15.732 137.895  1.00 18.80           H
ATOM   3947  HH2 TRP B 210      48.503  14.188 139.527  1.00 22.04           H
ATOM   3948  N   SER B 211      52.762  15.621 133.067  1.00 17.30           N
ATOM   3949  CA  SER B 211      53.229  16.498 132.053  1.00 16.97           C
ATOM   3950  C   SER B 211      52.973  17.922 132.529  1.00 18.17           C
ATOM   3951  O   SER B 211      52.735  18.167 133.719  1.00 20.69           O
ATOM   3952  CB  SER B 211      52.506  16.146 130.733  1.00 18.68           C
ATOM   3953  OG  SER B 211      53.132  16.778 129.665  1.00 10.96           O
ATOM   3954  H   SER B 211      52.103  15.952 133.510  1.00 20.76           H
ATOM   3955  HA  SER B 211      54.186  16.385 131.937  1.00 20.36           H
ATOM   3956  HB2 SER B 211      52.524  15.186 130.599  1.00 22.41           H
ATOM   3957  HB3 SER B 211      51.590  16.461 130.767  1.00 22.41           H
ATOM   3958  HG  SER B 211      52.661  16.685 128.985  1.00 13.15           H
ATOM   3959  N   LEU B 212      52.990  18.853 131.582  1.00 13.27           N
ATOM   3960  CA  LEU B 212      52.718  20.260 131.795  1.00 14.56           C
ATOM   3961  C   LEU B 212      52.073  20.806 130.536  1.00 16.78           C
ATOM   3962  O   LEU B 212      52.347  20.329 129.435  1.00 17.39           O
ATOM   3963  CB  LEU B 212      53.980  21.043 132.072  1.00 15.15           C
ATOM   3964  CG  LEU B 212      54.728  20.782 133.391  1.00 17.84           C
ATOM   3965  CD1 LEU B 212      56.003  21.574 133.367  1.00 16.67           C
ATOM   3966  CD2 LEU B 212      53.863  21.107 134.677  1.00 16.94           C
ATOM   3967  H   LEU B 212      53.134  18.667 130.756  1.00 15.93           H
ATOM   3968  HA  LEU B 212      52.100  20.375 132.533  1.00 17.47           H
ATOM   3969  HB2 LEU B 212      54.590  20.851 131.348  1.00 18.19           H
ATOM   3970  HB3 LEU B 212      53.748  21.986 132.051  1.00 18.19           H
ATOM   3971  HG  LEU B 212      54.982  19.846 133.427  1.00 21.41           H
ATOM   3972 HD11 LEU B 212      56.482  21.398 134.190  1.00 20.00           H
ATOM   3973 HD12 LEU B 212      56.533  21.282 132.611  1.00 20.00           H
ATOM   3974 HD13 LEU B 212      55.789  22.515 133.285  1.00 20.00           H
ATOM   3975 HD21 LEU B 212      54.384  20.890 135.469  1.00 20.33           H
ATOM   3976 HD22 LEU B 212      53.621  22.048 134.694  1.00 20.33           H
ATOM   3977 HD23 LEU B 212      53.062  20.564 134.659  1.00 20.33           H
ATOM   3978  N   GLY B 213      51.216  21.795 130.705  1.00 24.62           N
ATOM   3979  CA  GLY B 213      50.590  22.495 129.567  1.00 22.16           C
ATOM   3980  C   GLY B 213      49.496  21.717 128.825  1.00 20.06           C
ATOM   3981  O   GLY B 213      48.969  20.718 129.285  1.00 21.73           O
ATOM   3982  H   GLY B 213      50.969  22.080 131.488  1.00 29.55           H
ATOM   3983  HA2 GLY B 213      50.185  23.317 129.894  1.00 26.59           H
ATOM   3984  HA3 GLY B 213      51.269  22.748 128.921  1.00 26.59           H
ATOM   3985  N   LYS B 214      49.147  22.235 127.647  1.00 22.92           N
ATOM   3986  CA  LYS B 214      48.231  21.511 126.771  1.00 24.73           C
ATOM   3987  C   LYS B 214      48.854  20.188 126.365  1.00 24.98           C
ATOM   3988  O   LYS B 214      50.082  20.038 126.345  1.00 27.78           O
ATOM   3989  CB  LYS B 214      47.912  22.329 125.506  1.00 20.88           C
ATOM   3990  CG  LYS B 214      47.128  23.564 125.816  1.00 25.68           C
ATOM   3991  CD  LYS B 214      46.836  24.381 124.612  1.00 25.72           C
ATOM   3992  CE  LYS B 214      48.079  25.098 124.151  1.00 30.84           C
ATOM   3993  NZ  LYS B 214      47.798  26.210 123.172  1.00 42.47           N1+
ATOM   3994  H   LYS B 214      49.444  22.979 127.325  1.00 27.50           H
ATOM   3995  HA  LYS B 214      47.406  21.320 127.248  1.00 29.68           H
ATOM   3996  HB2 LYS B 214      48.741  22.591 125.078  1.00 25.06           H
ATOM   3997  HB3 LYS B 214      47.390  21.791 124.888  1.00 25.06           H
ATOM   3998  HG2 LYS B 214      46.283  23.308 126.216  1.00 30.82           H
ATOM   3999  HG3 LYS B 214      47.636  24.107 126.440  1.00 30.82           H
ATOM   4000  HD2 LYS B 214      46.506  23.808 123.904  1.00 30.86           H
ATOM   4001  HD3 LYS B 214      46.172  25.049 124.843  1.00 30.86           H
ATOM   4002  HE2 LYS B 214      48.532  25.479 124.920  1.00 37.01           H
ATOM   4003  HE3 LYS B 214      48.656  24.449 123.720  1.00 37.01           H
ATOM   4004  HZ1 LYS B 214      48.512  26.737 123.093  1.00 50.96           H
ATOM   4005  HZ2 LYS B 214      47.610  25.860 122.372  1.00 50.96           H
ATOM   4006  HZ3 LYS B 214      47.105  26.697 123.445  1.00 50.96           H
ATOM   4007  N   GLY B 215      47.999  19.239 125.998  1.00 18.96           N
ATOM   4008  CA  GLY B 215      48.420  17.912 125.587  1.00 18.49           C
ATOM   4009  C   GLY B 215      47.933  16.826 126.531  1.00 16.61           C
ATOM   4010  O   GLY B 215      47.234  17.077 127.515  1.00 19.81           O
ATOM   4011  H   GLY B 215      47.147  19.348 125.974  1.00 22.75           H
ATOM   4012  HA2 GLY B 215      48.052  17.735 124.711  1.00 22.19           H
ATOM   4013  HA3 GLY B 215      49.388  17.878 125.516  1.00 22.19           H
ATOM   4014  N   GLN B 391      48.301  15.588 126.206  1.00 15.94           N
ATOM   4015  CA  GLN B 391      47.890  14.459 127.022  1.00 31.45           C
ATOM   4016  C   GLN B 391      48.690  14.431 128.349  1.00 25.05           C
ATOM   4017  O   GLN B 391      49.677  15.146 128.525  1.00 20.30           O
ATOM   4018  CB  GLN B 391      48.006  13.160 126.195  1.00 28.16           C
ATOM   4019  CG  GLN B 391      49.278  12.506 126.308  1.00 34.08           C
ATOM   4020  CD  GLN B 391      50.375  13.486 126.094  1.00 38.15           C
ATOM   4021  OE1 GLN B 391      50.483  14.098 125.031  1.00 51.27           O
ATOM   4022  NE2 GLN B 391      51.185  13.692 127.121  1.00 52.39           N
ATOM   4023  H   GLN B 391      48.767  15.375 125.516  1.00 19.12           H
ATOM   4024  HA  GLN B 391      46.947  14.558 127.242  1.00 37.74           H
ATOM   4025  HB2 GLN B 391      47.343  12.518 126.495  1.00 33.79           H
ATOM   4026  HB3 GLN B 391      47.871  13.358 125.251  1.00 33.79           H
ATOM   4027  HG2 GLN B 391      49.370  12.123 127.200  1.00 40.90           H
ATOM   4028  HG3 GLN B 391      49.342  11.812 125.635  1.00 40.90           H
ATOM   4029 HE21 GLN B 391      51.147  13.168 127.813  1.00 62.87           H
ATOM   4030 HE22 GLN B 391      51.762  14.333 127.088  1.00 62.87           H
ATOM   4031  N   GLY B 392      48.204  13.643 129.310  1.00 24.82           N
ATOM   4032  CA  GLY B 392      48.780  13.556 130.638  1.00 25.58           C
ATOM   4033  C   GLY B 392      48.160  14.581 131.564  1.00 20.83           C
ATOM   4034  O   GLY B 392      47.433  15.475 131.127  1.00 19.83           O
ATOM   4035  H   GLY B 392      47.505  13.149 129.205  1.00 29.78           H
ATOM   4036  HA2 GLY B 392      48.590  12.688 131.017  1.00 30.70           H
ATOM   4037  HA3 GLY B 392      49.747  13.684 130.606  1.00 30.70           H
ATOM   4038  N   TYR B 393      48.460  14.467 132.888  1.00 20.61           N
ATOM   4039  CA  TYR B 393      47.894  15.457 133.793  1.00 16.85           C
ATOM   4040  C   TYR B 393      49.127  16.313 134.054  1.00 16.04           C
ATOM   4041  O   TYR B 393      50.292  15.993 134.109  1.00 24.90           O
ATOM   4042  CB  TYR B 393      47.351  14.814 135.089  1.00 21.47           C
ATOM   4043  CG  TYR B 393      46.196  13.914 134.761  1.00 16.80           C
ATOM   4044  CD1 TYR B 393      44.928  14.472 134.571  1.00 19.55           C
ATOM   4045  CD2 TYR B 393      46.360  12.523 134.679  1.00 20.17           C
ATOM   4046  CE1 TYR B 393      43.815  13.661 134.373  1.00 17.77           C
ATOM   4047  CE2 TYR B 393      45.260  11.693 134.491  1.00 18.29           C
ATOM   4048  CZ  TYR B 393      43.977  12.262 134.324  1.00 18.85           C
ATOM   4049  OH  TYR B 393      42.864  11.550 134.074  1.00 21.11           O
ATOM   4050  H   TYR B 393      49.111  13.779 133.306  1.00 24.74           H
ATOM   4051  HA  TYR B 393      47.080  16.041 133.273  1.00 20.22           H
ATOM   4052  HB2 TYR B 393      48.152  14.234 135.601  1.00 25.77           H
ATOM   4053  HB3 TYR B 393      47.048  15.607 135.797  1.00 25.77           H
ATOM   4054  HD1 TYR B 393      44.811  15.555 134.602  1.00 23.46           H
ATOM   4055  HD2 TYR B 393      47.359  12.091 134.788  1.00 24.21           H
ATOM   4056  HE1 TYR B 393      42.829  14.086 134.252  1.00 21.32           H
ATOM   4057  HE2 TYR B 393      45.385  10.609 134.471  1.00 21.95           H
ATOM   4058  HH  TYR B 393      43.032  10.437 134.022  1.00 25.33           H
ATOM   4059  N   SER B 394      48.716  17.611 134.239  1.00 14.46           N
ATOM   4060  CA  SER B 394      49.559  18.766 134.611  1.00 21.06           C
ATOM   4061  C   SER B 394      50.003  18.676 136.058  1.00 19.06           C
ATOM   4062  O   SER B 394      49.216  18.911 136.977  1.00 22.79           O
ATOM   4063  CB  SER B 394      48.836  20.101 134.451  1.00 14.66           C
ATOM   4064  OG  SER B 394      49.702  21.155 134.866  1.00 18.57           O
ATOM   4065  H   SER B 394      47.897  17.861 134.152  1.00 17.36           H
ATOM   4066  HA  SER B 394      50.348  18.809 134.051  1.00 25.28           H
ATOM   4067  HB2 SER B 394      48.614  20.256 133.528  1.00 17.59           H
ATOM   4068  HB3 SER B 394      48.039  20.116 135.002  1.00 17.59           H
ATOM   4069  HG  SER B 394      49.387  21.911 134.682  1.00 22.28           H
ATOM   4070  N   LEU B 395      51.277  18.428 136.266  1.00 17.93           N
ATOM   4071  CA  LEU B 395      51.788  18.404 137.625  1.00 18.64           C
ATOM   4072  C   LEU B 395      51.613  19.760 138.290  1.00 19.24           C
ATOM   4073  O   LEU B 395      51.238  19.832 139.460  1.00 16.59           O
ATOM   4074  CB  LEU B 395      53.257  17.982 137.595  1.00 19.14           C
ATOM   4075  CG  LEU B 395      53.996  17.757 138.903  1.00 14.95           C
ATOM   4076  CD1 LEU B 395      53.350  16.617 139.667  1.00 18.80           C
ATOM   4077  CD2 LEU B 395      55.432  17.473 138.639  1.00 13.31           C
ATOM   4078  H   LEU B 395      51.860  18.282 135.647  1.00 21.52           H
ATOM   4079  HA  LEU B 395      51.281  17.752 138.142  1.00 22.37           H
ATOM   4080  HB2 LEU B 395      53.301  17.143 137.110  1.00 22.96           H
ATOM   4081  HB3 LEU B 395      53.740  18.660 137.093  1.00 22.96           H
ATOM   4082  HG  LEU B 395      53.942  18.566 139.436  1.00 17.93           H
ATOM   4083 HD11 LEU B 395      53.840  16.480 140.494  1.00 22.56           H
ATOM   4084 HD12 LEU B 395      52.427  16.853 139.864  1.00 22.56           H
ATOM   4085 HD13 LEU B 395      53.379  15.817 139.124  1.00 22.56           H
ATOM   4086 HD21 LEU B 395      55.881  17.314 139.481  1.00 15.98           H
ATOM   4087 HD22 LEU B 395      55.487  16.680 138.086  1.00 15.98           H
ATOM   4088 HD23 LEU B 395      55.831  18.238 138.194  1.00 15.98           H
ATOM   4089  N   PHE B 396      51.842  20.848 137.549  1.00 13.59           N
ATOM   4090  CA  PHE B 396      51.748  22.182 138.139  1.00 14.26           C
ATOM   4091  C   PHE B 396      50.380  22.420 138.752  1.00 22.55           C
ATOM   4092  O   PHE B 396      50.268  22.848 139.914  1.00 18.46           O
ATOM   4093  CB  PHE B 396      52.055  23.235 137.084  1.00 14.71           C
ATOM   4094  CG  PHE B 396      51.672  24.627 137.455  1.00 18.60           C
ATOM   4095  CD1 PHE B 396      52.323  25.316 138.473  1.00 20.31           C
ATOM   4096  CD2 PHE B 396      50.700  25.285 136.735  1.00 25.76           C
ATOM   4097  CE1 PHE B 396      51.977  26.637 138.780  1.00 18.27           C
ATOM   4098  CE2 PHE B 396      50.354  26.589 137.027  1.00 25.48           C
ATOM   4099  CZ  PHE B 396      50.997  27.274 138.062  1.00 23.43           C
ATOM   4100  H   PHE B 396      52.054  20.828 136.711  1.00 16.31           H
ATOM   4101  HA  PHE B 396      52.401  22.262 138.848  1.00 17.12           H
ATOM   4102  HB2 PHE B 396      53.008  23.240 136.920  1.00 17.65           H
ATOM   4103  HB3 PHE B 396      51.570  23.012 136.271  1.00 17.65           H
ATOM   4104  HD1 PHE B 396      52.993  24.892 138.969  1.00 24.37           H
ATOM   4105  HD2 PHE B 396      50.266  24.841 136.040  1.00 30.91           H
ATOM   4106  HE1 PHE B 396      52.413  27.087 139.474  1.00 21.93           H
ATOM   4107  HE2 PHE B 396      49.685  27.004 136.532  1.00 30.57           H
ATOM   4108  HZ  PHE B 396      50.761  28.150 138.264  1.00 28.12           H
ATOM   4109  N   LEU B 397      49.328  22.131 137.979  1.00 24.25           N
ATOM   4110  CA  LEU B 397      47.950  22.347 138.421  1.00 23.92           C
ATOM   4111  C   LEU B 397      47.515  21.373 139.531  1.00 17.65           C
ATOM   4112  O   LEU B 397      46.896  21.822 140.497  1.00 17.67           O
ATOM   4113  CB  LEU B 397      46.981  22.268 137.220  1.00 20.54           C
ATOM   4114  CG  LEU B 397      47.011  23.377 136.152  1.00 20.43           C
ATOM   4115  CD1 LEU B 397      45.945  23.143 135.105  1.00 20.97           C
ATOM   4116  CD2 LEU B 397      46.867  24.778 136.733  1.00 22.05           C
ATOM   4117  H   LEU B 397      49.397  21.837 137.172  1.00 29.10           H
ATOM   4118  HA  LEU B 397      47.890  23.244 138.794  1.00 28.71           H
ATOM   4119  HB2 LEU B 397      47.143  21.432 136.757  1.00 24.65           H
ATOM   4120  HB3 LEU B 397      46.078  22.262 137.567  1.00 24.65           H
ATOM   4121  HG  LEU B 397      47.870  23.347 135.700  1.00 24.51           H
ATOM   4122 HD11 LEU B 397      46.004  23.847 134.440  1.00 25.16           H
ATOM   4123 HD12 LEU B 397      46.100  22.283 134.684  1.00 25.16           H
ATOM   4124 HD13 LEU B 397      45.073  23.157 135.527  1.00 25.16           H
ATOM   4125 HD21 LEU B 397      46.885  25.431 136.017  1.00 26.46           H
ATOM   4126 HD22 LEU B 397      46.026  24.840 137.209  1.00 26.46           H
ATOM   4127 HD23 LEU B 397      47.608  24.941 137.338  1.00 26.46           H
ATOM   4128  N   VAL B 398      47.758  20.031 139.402  1.00 15.58           N
ATOM   4129  CA  VAL B 398      47.243  19.117 140.440  1.00 19.41           C
ATOM   4130  C   VAL B 398      47.815  19.493 141.831  1.00 23.08           C
ATOM   4131  O   VAL B 398      47.257  19.520 142.905  1.00 21.13           O
ATOM   4132  CB  VAL B 398      47.616  17.671 140.069  1.00 15.30           C
ATOM   4133  CG1 VAL B 398      47.274  16.742 141.223  1.00 17.39           C
ATOM   4134  CG2 VAL B 398      46.816  17.332 138.813  1.00 23.30           C
ATOM   4135  H   VAL B 398      48.328  19.655 138.630  1.00 18.70           H
ATOM   4136  HA  VAL B 398      46.125  19.246 140.509  1.00 23.29           H
ATOM   4137  HB  VAL B 398      48.712  17.600 139.856  1.00 18.36           H
ATOM   4138 HG11 VAL B 398      47.477  15.699 140.960  1.00 20.87           H
ATOM   4139 HG12 VAL B 398      47.863  16.968 142.120  1.00 20.87           H
ATOM   4140 HG13 VAL B 398      46.221  16.804 141.523  1.00 20.87           H
ATOM   4141 HG21 VAL B 398      46.975  16.295 138.502  1.00 27.96           H
ATOM   4142 HG22 VAL B 398      45.741  17.472 138.961  1.00 27.96           H
ATOM   4143 HG23 VAL B 398      47.117  17.973 137.969  1.00 27.96           H
ATOM   4144  N   ALA B 399      49.136  19.863 141.739  1.00 15.91           N
ATOM   4145  CA  ALA B 399      49.978  20.292 142.863  1.00 22.46           C
ATOM   4146  C   ALA B 399      49.421  21.530 143.549  1.00 26.32           C
ATOM   4147  O   ALA B 399      49.393  21.620 144.786  1.00 22.68           O
ATOM   4148  CB  ALA B 399      51.422  20.614 142.404  1.00 16.00           C
ATOM   4149  H   ALA B 399      49.582  19.867 140.994  1.00 19.09           H
ATOM   4150  HA  ALA B 399      50.029  19.584 143.524  1.00 26.95           H
ATOM   4151  HB1 ALA B 399      51.969  20.856 143.172  1.00 19.20           H
ATOM   4152  HB2 ALA B 399      51.811  19.842 141.981  1.00 19.20           H
ATOM   4153  HB3 ALA B 399      51.421  21.376 141.798  1.00 19.20           H
ATOM   4154  N   ALA B 400      49.113  22.552 142.762  1.00 22.65           N
ATOM   4155  CA  ALA B 400      48.465  23.715 143.333  1.00 19.54           C
ATOM   4156  C   ALA B 400      47.162  23.326 144.045  1.00 21.77           C
ATOM   4157  O   ALA B 400      46.922  23.828 145.150  1.00 21.64           O
ATOM   4158  CB  ALA B 400      48.272  24.788 142.252  1.00 22.25           C
ATOM   4159  H   ALA B 400      49.309  22.597 141.921  1.00 27.18           H
ATOM   4160  HA  ALA B 400      49.056  24.094 144.007  1.00 23.45           H
ATOM   4161  HB1 ALA B 400      47.931  25.595 142.667  1.00 26.70           H
ATOM   4162  HB2 ALA B 400      49.139  24.978 141.856  1.00 26.70           H
ATOM   4163  HB3 ALA B 400      47.662  24.470 141.566  1.00 26.70           H
ATOM   4164  N   HIS B 401      46.360  22.365 143.502  1.00 22.65           N
ATOM   4165  CA  HIS B 401      45.226  21.857 144.308  1.00 25.36           C
ATOM   4166  C   HIS B 401      45.661  21.175 145.646  1.00 25.84           C
ATOM   4167  O   HIS B 401      45.162  21.531 146.712  1.00 22.19           O
ATOM   4168  CB  HIS B 401      44.438  20.914 143.401  1.00 22.24           C
ATOM   4169  CG  HIS B 401      43.218  20.414 144.044  1.00 28.67           C
ATOM   4170  ND1 HIS B 401      41.960  21.024 143.934  1.00 30.12           N
ATOM   4171  CD2 HIS B 401      43.046  19.254 144.800  1.00 25.47           C
ATOM   4172  CE1 HIS B 401      41.044  20.215 144.600  1.00 27.48           C
ATOM   4173  NE2 HIS B 401      41.699  19.151 145.164  1.00 25.28           N
ATOM   4174  H   HIS B 401      46.604  21.880 142.630  1.00 27.18           H
ATOM   4175  HA  HIS B 401      44.588  22.739 144.609  1.00 30.43           H
ATOM   4176  HB2 HIS B 401      45.089  20.036 143.122  1.00 26.69           H
ATOM   4177  HB3 HIS B 401      44.195  21.429 142.442  1.00 26.69           H
ATOM   4178  HD1 HIS B 401      41.764  21.905 143.443  1.00 36.15           H
ATOM   4179  HD2 HIS B 401      43.829  18.527 145.069  1.00 30.56           H
ATOM   4180  HE1 HIS B 401      39.976  20.423 144.622  1.00 32.98           H
ATOM   4181  N   GLU B 402      46.615  20.187 145.599  1.00 23.38           N
ATOM   4182  CA  GLU B 402      46.980  19.364 146.791  1.00 21.14           C
ATOM   4183  C   GLU B 402      47.482  20.193 147.992  1.00 20.33           C
ATOM   4184  O   GLU B 402      47.282  19.982 149.176  1.00 28.56           O
ATOM   4185  CB  GLU B 402      48.135  18.439 146.397  1.00 20.22           C
ATOM   4186  CG  GLU B 402      47.702  17.328 145.451  1.00 17.38           C
ATOM   4187  CD  GLU B 402      46.261  16.890 145.696  1.00 17.08           C
ATOM   4188  OE1 GLU B 402      45.879  16.553 146.840  1.00 22.55           O
ATOM   4189  OE2 GLU B 402      45.515  16.897 144.690  1.00 26.98           O1-
ATOM   4190  H   GLU B 402      47.082  19.932 144.721  1.00 28.05           H
ATOM   4191  HA  GLU B 402      46.075  18.784 147.153  1.00 25.37           H
ATOM   4192  HB2 GLU B 402      48.961  19.022 145.935  1.00 24.26           H
ATOM   4193  HB3 GLU B 402      48.554  17.988 147.320  1.00 24.26           H
ATOM   4194  HG2 GLU B 402      47.767  17.673 144.401  1.00 20.86           H
ATOM   4195  HG3 GLU B 402      48.377  16.462 145.550  1.00 20.86           H
ATOM   4196  N   PHE B 403      48.317  21.204 147.572  1.00 20.63           N
ATOM   4197  CA  PHE B 403      48.942  22.226 148.421  1.00 24.23           C
ATOM   4198  C   PHE B 403      47.878  23.135 148.980  1.00 28.61           C
ATOM   4199  O   PHE B 403      48.089  23.770 150.018  1.00 29.61           O
ATOM   4200  CB  PHE B 403      49.975  23.149 147.691  1.00 14.88           C
ATOM   4201  CG  PHE B 403      51.225  22.458 147.169  1.00 26.68           C
ATOM   4202  CD1 PHE B 403      51.533  21.157 147.541  1.00 22.31           C
ATOM   4203  CD2 PHE B 403      52.104  23.124 146.289  1.00 21.24           C
ATOM   4204  CE1 PHE B 403      52.674  20.518 147.048  1.00 23.88           C
ATOM   4205  CE2 PHE B 403      53.240  22.489 145.783  1.00 20.08           C
ATOM   4206  CZ  PHE B 403      53.528  21.195 146.143  1.00 20.75           C
ATOM   4207  H   PHE B 403      48.520  21.322 146.741  1.00 24.75           H
ATOM   4208  HA  PHE B 403      49.410  21.791 149.152  1.00 29.08           H
ATOM   4209  HB2 PHE B 403      49.556  23.606 146.947  1.00 17.86           H
ATOM   4210  HB3 PHE B 403      50.301  23.814 148.312  1.00 17.86           H
ATOM   4211  HD1 PHE B 403      50.970  20.706 148.120  1.00 26.77           H
ATOM   4212  HD2 PHE B 403      51.928  23.995 146.009  1.00 25.49           H
ATOM   4213  HE1 PHE B 403      52.860  19.641 147.306  1.00 28.66           H
ATOM   4214  HE2 PHE B 403      53.810  22.938 145.195  1.00 24.10           H
ATOM   4215  HZ  PHE B 403      54.297  20.780 145.815  1.00 24.90           H
ATOM   4216  N   GLY B 404      46.751  23.224 148.285  1.00 29.46           N
ATOM   4217  CA  GLY B 404      45.589  23.866 148.859  1.00 28.62           C
ATOM   4218  C   GLY B 404      45.054  23.129 150.077  1.00 25.92           C
ATOM   4219  O   GLY B 404      44.874  23.738 151.129  1.00 24.14           O
ATOM   4220  H   GLY B 404      46.655  22.937 147.478  1.00 35.35           H
ATOM   4221  HA2 GLY B 404      45.881  24.749 149.150  1.00 34.34           H
ATOM   4222  HA3 GLY B 404      44.889  23.983 148.197  1.00 34.34           H
ATOM   4223  N   HIS B 405      44.832  21.801 149.967  1.00 23.74           N
ATOM   4224  CA  HIS B 405      44.384  21.026 151.141  1.00 22.03           C
ATOM   4225  C   HIS B 405      45.290  21.206 152.379  1.00 28.99           C
ATOM   4226  O   HIS B 405      44.947  21.371 153.529  1.00 33.88           O
ATOM   4227  CB  HIS B 405      44.374  19.566 150.702  1.00 19.31           C
ATOM   4228  CG  HIS B 405      43.201  19.348 149.821  1.00 29.19           C
ATOM   4229  ND1 HIS B 405      41.949  19.864 150.140  1.00 25.54           N
ATOM   4230  CD2 HIS B 405      43.141  18.653 148.601  1.00 22.26           C
ATOM   4231  CE1 HIS B 405      41.140  19.477 149.123  1.00 32.62           C
ATOM   4232  NE2 HIS B 405      41.822  18.712 148.166  1.00 29.23           N1-
ATOM   4233  H   HIS B 405      45.031  21.300 149.087  1.00 28.49           H
ATOM   4234  HA  HIS B 405      43.338  21.383 151.465  1.00 26.44           H
ATOM   4235  HB2 HIS B 405      45.327  19.301 150.189  1.00 23.17           H
ATOM   4236  HB3 HIS B 405      44.293  18.907 151.591  1.00 23.17           H
ATOM   4237  HD2 HIS B 405      43.935  18.152 148.061  1.00 26.71           H
ATOM   4238  HE1 HIS B 405      40.100  19.744 149.052  1.00 39.14           H
ATOM   4239  N   ALA B 406      46.629  21.114 152.034  1.00 24.31           N
ATOM   4240  CA  ALA B 406      47.826  21.109 152.901  1.00 26.55           C
ATOM   4241  C   ALA B 406      48.043  22.410 153.621  1.00 26.13           C
ATOM   4242  O   ALA B 406      48.801  22.431 154.591  1.00 27.94           O
ATOM   4243  CB  ALA B 406      49.132  20.873 152.123  1.00 29.53           C
ATOM   4244  H   ALA B 406      46.884  21.034 151.215  1.00 29.17           H
ATOM   4245  HA  ALA B 406      47.772  20.393 153.561  1.00 31.86           H
ATOM   4246  HB1 ALA B 406      49.886  20.894 152.738  1.00 35.44           H
ATOM   4247  HB2 ALA B 406      49.120  20.024 151.658  1.00 35.44           H
ATOM   4248  HB3 ALA B 406      49.250  21.592 151.478  1.00 35.44           H
ATOM   4249  N   LEU B 407      47.441  23.488 153.142  1.00 24.31           N
ATOM   4250  CA  LEU B 407      47.402  24.747 153.860  1.00 26.75           C
ATOM   4251  C   LEU B 407      46.079  24.941 154.599  1.00 25.55           C
ATOM   4252  O   LEU B 407      45.921  25.947 155.286  1.00 29.98           O
ATOM   4253  CB  LEU B 407      47.630  25.928 152.918  1.00 25.57           C
ATOM   4254  CG  LEU B 407      48.962  26.014 152.163  1.00 34.48           C
ATOM   4255  CD1 LEU B 407      48.991  27.264 151.299  1.00 25.96           C
ATOM   4256  CD2 LEU B 407      50.161  26.016 153.092  1.00 29.51           C
ATOM   4257  H   LEU B 407      47.024  23.496 152.391  1.00 29.17           H
ATOM   4258  HA  LEU B 407      48.125  24.749 154.513  1.00 32.10           H
ATOM   4259  HB2 LEU B 407      46.933  25.893 152.244  1.00 30.68           H
ATOM   4260  HB3 LEU B 407      47.534  26.746 153.434  1.00 30.68           H
ATOM   4261  HG  LEU B 407      49.046  25.245 151.579  1.00 41.38           H
ATOM   4262 HD11 LEU B 407      49.849  27.315 150.853  1.00 31.15           H
ATOM   4263 HD12 LEU B 407      48.275  27.207 150.649  1.00 31.15           H
ATOM   4264 HD13 LEU B 407      48.870  28.043 151.863  1.00 31.15           H
ATOM   4265 HD21 LEU B 407      50.976  26.102 152.577  1.00 35.41           H
ATOM   4266 HD22 LEU B 407      50.067  26.773 153.695  1.00 35.41           H
ATOM   4267 HD23 LEU B 407      50.165  25.188 153.599  1.00 35.41           H
ATOM   4268  N   GLY B 408      45.143  23.999 154.480  1.00 25.56           N
ATOM   4269  CA  GLY B 408      43.880  24.043 155.201  1.00 30.00           C
ATOM   4270  C   GLY B 408      42.595  24.197 154.375  1.00 30.05           C
ATOM   4271  O   GLY B 408      41.512  24.106 154.947  1.00 36.66           O
ATOM   4272  H   GLY B 408      45.246  23.296 153.986  1.00 30.67           H
ATOM   4273  HA2 GLY B 408      43.800  23.226 155.726  1.00 36.00           H
ATOM   4274  HA3 GLY B 408      43.915  24.785 155.825  1.00 36.00           H
ATOM   4275  N   LEU B 409      42.670  24.434 153.070  1.00 36.60           N
ATOM   4276  CA  LEU B 409      41.457  24.574 152.255  1.00 33.22           C
ATOM   4277  C   LEU B 409      40.777  23.217 152.001  1.00 33.03           C
ATOM   4278  O   LEU B 409      41.444  22.203 151.840  1.00 31.41           O
ATOM   4279  CB  LEU B 409      41.824  25.253 150.932  1.00 31.68           C
ATOM   4280  CG  LEU B 409      42.340  26.703 150.975  1.00 35.68           C
ATOM   4281  CD1 LEU B 409      42.531  27.187 149.578  1.00 33.60           C
ATOM   4282  CD2 LEU B 409      41.408  27.649 151.729  1.00 40.11           C
ATOM   4283  H   LEU B 409      43.407  24.528 152.638  1.00 43.92           H
ATOM   4284  HA  LEU B 409      40.833  25.155 152.725  1.00 39.86           H
ATOM   4285  HB2 LEU B 409      42.535  24.728 150.531  1.00 38.02           H
ATOM   4286  HB3 LEU B 409      41.060  25.240 150.340  1.00 38.02           H
ATOM   4287  HG  LEU B 409      43.210  26.738 151.409  1.00 42.82           H
ATOM   4288 HD11 LEU B 409      42.842  28.108 149.609  1.00 40.32           H
ATOM   4289 HD12 LEU B 409      43.192  26.625 149.146  1.00 40.32           H
ATOM   4290 HD13 LEU B 409      41.686  27.129 149.108  1.00 40.32           H
ATOM   4291 HD21 LEU B 409      41.762  28.553 151.685  1.00 48.14           H
ATOM   4292 HD22 LEU B 409      40.529  27.620 151.318  1.00 48.14           H
ATOM   4293 HD23 LEU B 409      41.353  27.351 152.650  1.00 48.14           H
ATOM   4294  N   ASP B 410      39.432  23.197 151.958  1.00 37.27           N
ATOM   4295  CA  ASP B 410      38.610  22.000 151.683  1.00 34.97           C
ATOM   4296  C   ASP B 410      38.151  22.001 150.203  1.00 38.18           C
ATOM   4297  O   ASP B 410      38.394  23.015 149.511  1.00 30.93           O
ATOM   4298  CB  ASP B 410      37.411  21.996 152.651  1.00 43.08           C
ATOM   4299  CG  ASP B 410      37.831  21.747 154.143  1.00 62.49           C
ATOM   4300  OD1 ASP B 410      38.914  21.137 154.392  1.00 56.66           O
ATOM   4301  OD2 ASP B 410      37.077  22.171 155.076  1.00 63.82           O1-
ATOM   4302  H   ASP B 410      38.960  23.906 152.100  1.00 44.72           H
ATOM   4303  HA  ASP B 410      39.142  21.209 151.858  1.00 41.97           H
ATOM   4304  HB2 ASP B 410      37.026  22.892 152.621  1.00 51.69           H
ATOM   4305  HB3 ASP B 410      36.745  21.345 152.380  1.00 51.69           H
ATOM   4306  N   HIS B 411      37.366  20.969 149.716  1.00 31.46           N
ATOM   4307  CA  HIS B 411      36.725  21.313 148.447  1.00 32.65           C
ATOM   4308  C   HIS B 411      35.684  22.468 148.658  1.00 42.56           C
ATOM   4309  O   HIS B 411      34.916  22.723 149.552  1.00 47.89           O
ATOM   4310  CB  HIS B 411      36.086  20.079 147.828  1.00 28.80           C
ATOM   4311  CG  HIS B 411      37.176  19.113 147.539  1.00 27.20           C
ATOM   4312  ND1 HIS B 411      37.020  17.737 147.725  1.00 27.11           N
ATOM   4313  CD2 HIS B 411      38.476  19.301 147.068  1.00 25.53           C
ATOM   4314  CE1 HIS B 411      38.221  17.116 147.375  1.00 24.68           C
ATOM   4315  NE2 HIS B 411      39.109  18.056 146.952  1.00 38.97           N
ATOM   4316  H   HIS B 411      36.914  20.327 150.357  1.00 37.75           H
ATOM   4317  HA  HIS B 411      37.555  21.698 147.754  1.00 39.18           H
ATOM   4318  HB2 HIS B 411      35.537  20.370 146.905  1.00 34.56           H
ATOM   4319  HB3 HIS B 411      35.329  19.642 148.514  1.00 34.56           H
ATOM   4320  HD1 HIS B 411      36.217  17.292 148.132  1.00 32.53           H
ATOM   4321  HD2 HIS B 411      38.971  20.243 146.831  1.00 30.64           H
ATOM   4322  HE1 HIS B 411      38.379  16.050 147.439  1.00 29.62           H
ATOM   4323  N   SER B 412      35.819  23.241 147.509  1.00 41.14           N
ATOM   4324  CA  SER B 412      34.998  24.292 146.886  1.00 47.35           C
ATOM   4325  C   SER B 412      33.947  23.690 145.965  1.00 42.17           C
ATOM   4326  O   SER B 412      34.136  22.624 145.366  1.00 35.70           O
ATOM   4327  CB  SER B 412      35.797  25.265 145.979  1.00 46.35           C
ATOM   4328  OG  SER B 412      34.934  26.285 145.451  1.00 39.35           O
ATOM   4329  H   SER B 412      36.479  23.092 146.960  1.00 49.36           H
ATOM   4330  HA  SER B 412      34.564  24.839 147.564  1.00 56.82           H
ATOM   4331  HB2 SER B 412      36.545  25.687 146.435  1.00 55.62           H
ATOM   4332  HB3 SER B 412      36.121  24.770 145.203  1.00 55.62           H
ATOM   4333  HG  SER B 412      35.242  27.055 145.600  1.00 47.22           H
ATOM   4334  N   SER B 413      32.866  24.448 145.808  1.00 49.01           N
ATOM   4335  CA  SER B 413      31.717  24.103 144.982  1.00 51.61           C
ATOM   4336  C   SER B 413      31.713  24.835 143.635  1.00 48.72           C
ATOM   4337  O   SER B 413      30.971  24.432 142.734  1.00 44.87           O
ATOM   4338  CB  SER B 413      30.431  24.427 145.772  1.00 50.79           C
ATOM   4339  OG  SER B 413      30.498  25.751 146.333  1.00 53.03           O
ATOM   4340  H   SER B 413      32.775  25.211 146.204  1.00 58.82           H
ATOM   4341  HA  SER B 413      31.724  23.148 144.801  1.00 61.93           H
ATOM   4342  HB2 SER B 413      29.655  24.352 145.194  1.00 60.95           H
ATOM   4343  HB3 SER B 413      30.359  23.794 146.504  1.00 60.95           H
ATOM   4344  HG  SER B 413      29.798  25.923 146.764  1.00 63.63           H
ATOM   4345  N   VAL B 414      32.537  25.872 143.483  1.00 43.03           N
ATOM   4346  CA  VAL B 414      32.644  26.670 142.264  1.00 42.75           C
ATOM   4347  C   VAL B 414      33.399  25.845 141.219  1.00 53.75           C
ATOM   4348  O   VAL B 414      34.611  25.610 141.381  1.00 53.34           O
ATOM   4349  CB  VAL B 414      33.338  28.015 142.549  1.00 46.75           C
ATOM   4350  CG1 VAL B 414      33.425  28.892 141.270  1.00 45.06           C
ATOM   4351  CG2 VAL B 414      32.618  28.765 143.699  1.00 46.10           C
ATOM   4352  H   VAL B 414      33.080  26.132 144.105  1.00 51.63           H
ATOM   4353  HA  VAL B 414      31.756  26.875 141.935  1.00 51.30           H
ATOM   4354  HB  VAL B 414      34.246  27.834 142.841  1.00 56.10           H
ATOM   4355 HG11 VAL B 414      33.882  29.724 141.480  1.00 54.08           H
ATOM   4356 HG12 VAL B 414      33.912  28.414 140.582  1.00 54.08           H
ATOM   4357 HG13 VAL B 414      32.526  29.081 140.960  1.00 54.08           H
ATOM   4358 HG21 VAL B 414      33.077  29.604 143.870  1.00 55.32           H
ATOM   4359 HG22 VAL B 414      31.700  28.944 143.440  1.00 55.32           H
ATOM   4360 HG23 VAL B 414      32.634  28.217 144.499  1.00 55.32           H
ATOM   4361  N   PRO B 415      32.728  25.387 140.159  1.00 59.32           N
ATOM   4362  CA  PRO B 415      33.379  24.486 139.170  1.00 60.61           C
ATOM   4363  C   PRO B 415      34.633  25.035 138.514  1.00 53.70           C
ATOM   4364  O   PRO B 415      35.447  24.230 138.028  1.00 53.78           O
ATOM   4365  CB  PRO B 415      32.256  24.255 138.143  1.00 61.08           C
ATOM   4366  CG  PRO B 415      31.036  24.237 139.006  1.00 59.19           C
ATOM   4367  CD  PRO B 415      31.268  25.418 139.941  1.00 59.63           C
ATOM   4368  HA  PRO B 415      33.610  23.642 139.564  1.00 72.73           H
ATOM   4369  HB2 PRO B 415      32.210  25.001 137.516  1.00 73.29           H
ATOM   4370  HB3 PRO B 415      32.375  23.414 137.682  1.00 73.29           H
ATOM   4371  HG2 PRO B 415      30.235  24.363 138.474  1.00 71.02           H
ATOM   4372  HG3 PRO B 415      31.003  23.401 139.501  1.00 71.02           H
ATOM   4373  HD2 PRO B 415      31.002  26.249 139.509  1.00 71.55           H
ATOM   4374  HD3 PRO B 415      30.785  25.285 140.768  1.00 71.55           H
ATOM   4375  N   GLU B 416      34.833  26.347 138.491  1.00 47.28           N
ATOM   4376  CA  GLU B 416      36.033  26.934 137.918  1.00 45.98           C
ATOM   4377  C   GLU B 416      37.040  27.366 138.989  1.00 45.08           C
ATOM   4378  O   GLU B 416      38.019  28.058 138.679  1.00 43.85           O
ATOM   4379  CB  GLU B 416      35.662  28.119 137.024  1.00 54.78           C
ATOM   4380  CG  GLU B 416      34.713  29.135 137.658  1.00 62.06           C
ATOM   4381  CD  GLU B 416      33.251  28.901 137.312  1.00 66.11           C
ATOM   4382  OE1 GLU B 416      32.426  29.687 137.834  1.00 63.53           O
ATOM   4383  OE2 GLU B 416      32.932  27.955 136.533  1.00 62.21           O1-
ATOM   4384  H   GLU B 416      34.281  26.918 138.834  1.00 56.74           H
ATOM   4385  HA  GLU B 416      36.464  26.269 137.359  1.00 55.18           H
ATOM   4386  HB2 GLU B 416      36.474  28.594 136.789  1.00 65.73           H
ATOM   4387  HB3 GLU B 416      35.248  27.781 136.215  1.00 65.73           H
ATOM   4388  HG2 GLU B 416      34.803  29.105 138.624  1.00 74.47           H
ATOM   4389  HG3 GLU B 416      34.941  30.020 137.336  1.00 74.47           H
ATOM   4390  N   ALA B 417      36.821  26.982 140.242  1.00 43.57           N
ATOM   4391  CA  ALA B 417      37.814  27.220 141.281  1.00 45.07           C
ATOM   4392  C   ALA B 417      38.870  26.119 141.260  1.00 41.60           C
ATOM   4393  O   ALA B 417      38.570  24.939 140.997  1.00 31.28           O
ATOM   4394  CB  ALA B 417      37.157  27.287 142.666  1.00 37.04           C
ATOM   4395  H   ALA B 417      36.105  26.584 140.511  1.00 52.29           H
ATOM   4396  HA  ALA B 417      38.258  28.069 141.114  1.00 54.08           H
ATOM   4397  HB1 ALA B 417      37.834  27.487 143.331  1.00 44.45           H
ATOM   4398  HB2 ALA B 417      36.491  27.991 142.659  1.00 44.45           H
ATOM   4399  HB3 ALA B 417      36.740  26.434 142.857  1.00 44.45           H
ATOM   4400  N   LEU B 418      40.118  26.519 141.547  1.00 35.72           N
ATOM   4401  CA  LEU B 418      41.198  25.546 141.643  1.00 30.29           C
ATOM   4402  C   LEU B 418      40.879  24.450 142.646  1.00 32.50           C
ATOM   4403  O   LEU B 418      41.252  23.295 142.429  1.00 34.60           O
ATOM   4404  CB  LEU B 418      42.500  26.243 142.014  1.00 37.75           C
ATOM   4405  CG  LEU B 418      43.697  25.312 142.264  1.00 33.22           C
ATOM   4406  CD1 LEU B 418      44.030  24.508 141.018  1.00 26.82           C
ATOM   4407  CD2 LEU B 418      44.902  26.142 142.716  1.00 33.99           C
ATOM   4408  H   LEU B 418      40.355  27.336 141.695  1.00 42.87           H
ATOM   4409  HA  LEU B 418      41.323  25.124 140.779  1.00 36.35           H
ATOM   4410  HB2 LEU B 418      42.743  26.841 141.289  1.00 45.30           H
ATOM   4411  HB3 LEU B 418      42.351  26.766 142.822  1.00 45.30           H
ATOM   4412  HG  LEU B 418      43.482  24.690 142.979  1.00 39.86           H
ATOM   4413 HD11 LEU B 418      44.801  23.949 141.204  1.00 32.18           H
ATOM   4414 HD12 LEU B 418      43.272  23.955 140.774  1.00 32.18           H
ATOM   4415 HD13 LEU B 418      44.243  25.119 140.295  1.00 32.18           H
ATOM   4416 HD21 LEU B 418      45.656  25.550 142.856  1.00 40.79           H
ATOM   4417 HD22 LEU B 418      45.113  26.790 142.022  1.00 40.79           H
ATOM   4418 HD23 LEU B 418      44.687  26.604 143.542  1.00 40.79           H
ATOM   4419  N   MET B 419      40.175  24.777 143.736  1.00 28.90           N
ATOM   4420  CA  MET B 419      39.862  23.756 144.734  1.00 35.79           C
ATOM   4421  C   MET B 419      38.647  22.860 144.394  1.00 34.38           C
ATOM   4422  O   MET B 419      38.300  21.995 145.204  1.00 31.07           O
ATOM   4423  CB  MET B 419      39.656  24.425 146.104  1.00 40.25           C
ATOM   4424  CG  MET B 419      40.937  25.023 146.717  1.00 42.69           C
ATOM   4425  SD  MET B 419      42.362  23.923 146.581  1.00 33.71           S
ATOM   4426  CE  MET B 419      41.811  22.467 147.468  1.00 29.80           C
ATOM   4427  H   MET B 419      39.914  25.582 143.928  1.00 34.68           H
ATOM   4428  HA  MET B 419      40.629  23.164 144.782  1.00 42.94           H
ATOM   4429  HB2 MET B 419      39.027  25.159 145.997  1.00 48.30           H
ATOM   4430  HB3 MET B 419      39.307  23.770 146.729  1.00 48.30           H
ATOM   4431  HG2 MET B 419      41.157  25.848 146.254  1.00 51.23           H
ATOM   4432  HG3 MET B 419      40.779  25.201 147.660  1.00 51.23           H
ATOM   4433  HE1 MET B 419      42.523  21.813 147.448  1.00 35.76           H
ATOM   4434  HE2 MET B 419      41.636  22.713 148.393  1.00 35.76           H
ATOM   4435  HE3 MET B 419      41.011  22.103 147.060  1.00 35.76           H
ATOM   4436  N   TYR B 420      38.050  22.979 143.216  1.00 39.44           N
ATOM   4437  CA  TYR B 420      36.966  22.078 142.821  1.00 31.82           C
ATOM   4438  C   TYR B 420      37.444  20.612 142.869  1.00 31.62           C
ATOM   4439  O   TYR B 420      38.591  20.345 142.517  1.00 37.68           O
ATOM   4440  CB  TYR B 420      36.507  22.508 141.413  1.00 43.64           C
ATOM   4441  CG  TYR B 420      35.213  21.863 140.980  1.00 49.16           C
ATOM   4442  CD1 TYR B 420      34.005  22.263 141.548  1.00 49.53           C
ATOM   4443  CD2 TYR B 420      35.196  20.824 140.036  1.00 45.44           C
ATOM   4444  CE1 TYR B 420      32.814  21.653 141.186  1.00 47.17           C
ATOM   4445  CE2 TYR B 420      34.014  20.211 139.670  1.00 43.93           C
ATOM   4446  CZ  TYR B 420      32.831  20.623 140.247  1.00 46.59           C
ATOM   4447  OH  TYR B 420      31.684  19.982 139.863  1.00 46.33           O
ATOM   4448  H   TYR B 420      38.266  23.574 142.620  1.00 47.33           H
ATOM   4449  HA  TYR B 420      36.211  22.200 143.425  1.00 38.19           H
ATOM   4450  HB2 TYR B 420      36.393  23.477 141.388  1.00 52.37           H
ATOM   4451  HB3 TYR B 420      37.191  22.257 140.774  1.00 52.37           H
ATOM   4452  HD1 TYR B 420      34.015  22.948 142.188  1.00 59.44           H
ATOM   4453  HD2 TYR B 420      35.995  20.540 139.647  1.00 54.53           H
ATOM   4454  HE1 TYR B 420      32.014  21.932 141.580  1.00 56.60           H
ATOM   4455  HE2 TYR B 420      34.010  19.525 139.040  1.00 52.72           H
ATOM   4456  HH  TYR B 420      31.868  19.356 139.340  1.00 55.60           H
ATOM   4457  N   PRO B 421      36.609  19.633 143.292  1.00 32.43           N
ATOM   4458  CA  PRO B 421      37.116  18.256 143.510  1.00 31.90           C
ATOM   4459  C   PRO B 421      37.434  17.450 142.248  1.00 30.86           C
ATOM   4460  O   PRO B 421      37.764  16.262 142.346  1.00 31.16           O
ATOM   4461  CB  PRO B 421      35.949  17.582 144.277  1.00 34.84           C
ATOM   4462  CG  PRO B 421      34.720  18.434 143.914  1.00 37.66           C
ATOM   4463  CD  PRO B 421      35.261  19.869 143.865  1.00 34.06           C
ATOM   4464  HA  PRO B 421      38.077  18.303 144.099  1.00 38.28           H
ATOM   4465  HB2 PRO B 421      35.830  16.524 144.006  1.00 41.81           H
ATOM   4466  HB3 PRO B 421      36.140  17.633 145.363  1.00 41.81           H
ATOM   4467  HG2 PRO B 421      34.357  18.151 142.905  1.00 45.20           H
ATOM   4468  HG3 PRO B 421      33.884  18.324 144.612  1.00 45.20           H
ATOM   4469  HD2 PRO B 421      34.668  20.542 143.213  1.00 40.87           H
ATOM   4470  HD3 PRO B 421      35.341  20.356 144.865  1.00 40.87           H
ATOM   4471  N   MET B 422      37.232  18.039 141.019  1.00 35.26           N
ATOM   4472  CA  MET B 422      37.412  17.223 139.796  1.00 33.02           C
ATOM   4473  C   MET B 422      38.496  17.910 138.957  1.00 22.83           C
ATOM   4474  O   MET B 422      38.596  19.127 138.897  1.00 23.42           O
ATOM   4475  CB  MET B 422      36.090  17.123 139.012  1.00 42.11           C
ATOM   4476  CG  MET B 422      35.058  16.361 139.838  1.00 50.91           C
ATOM   4477  SD  MET B 422      33.546  15.996 138.877  1.00 62.74           S
ATOM   4478  CE  MET B 422      33.899  14.359 138.206  1.00 44.08           C
ATOM   4479  H   MET B 422      37.171  19.053 140.886  1.00 42.32           H
ATOM   4480  HA  MET B 422      37.746  16.181 140.087  1.00 39.62           H
ATOM   4481  HB2 MET B 422      35.718  18.126 138.727  1.00 50.53           H
ATOM   4482  HB3 MET B 422      36.295  16.597 138.054  1.00 50.53           H
ATOM   4483  HG2 MET B 422      35.493  15.423 140.238  1.00 61.09           H
ATOM   4484  HG3 MET B 422      34.746  16.957 140.718  1.00 61.09           H
ATOM   4485  HE1 MET B 422      33.021  14.028 137.642  1.00 52.89           H
ATOM   4486  HE2 MET B 422      34.766  14.375 137.536  1.00 52.89           H
ATOM   4487  HE3 MET B 422      34.094  13.635 139.004  1.00 52.89           H
ATOM   4488  N   TYR B 423      39.367  17.042 138.334  1.00 30.26           N
ATOM   4489  CA  TYR B 423      40.358  17.604 137.402  1.00 34.33           C
ATOM   4490  C   TYR B 423      39.637  18.020 136.066  1.00 30.27           C
ATOM   4491  O   TYR B 423      38.821  17.438 135.394  1.00 28.24           O
ATOM   4492  CB  TYR B 423      41.484  16.620 137.067  1.00 28.54           C
ATOM   4493  CG  TYR B 423      42.548  17.254 136.207  1.00 28.54           C
ATOM   4494  CD1 TYR B 423      43.539  18.084 136.746  1.00 24.79           C
ATOM   4495  CD2 TYR B 423      42.558  17.009 134.821  1.00 29.27           C
ATOM   4496  CE1 TYR B 423      44.541  18.636 135.942  1.00 28.44           C
ATOM   4497  CE2 TYR B 423      43.556  17.531 133.993  1.00 27.79           C
ATOM   4498  CZ  TYR B 423      44.539  18.346 134.572  1.00 26.52           C
ATOM   4499  OH  TYR B 423      45.472  18.872 133.692  1.00 25.58           O
ATOM   4500  H   TYR B 423      39.221  16.015 138.322  1.00 36.31           H
ATOM   4501  HA  TYR B 423      40.800  18.520 137.902  1.00 41.20           H
ATOM   4502  HB2 TYR B 423      41.919  16.229 138.014  1.00 34.25           H
ATOM   4503  HB3 TYR B 423      41.062  15.715 136.570  1.00 34.25           H
ATOM   4504  HD1 TYR B 423      43.528  18.316 137.810  1.00 29.75           H
ATOM   4505  HD2 TYR B 423      41.775  16.383 134.387  1.00 35.12           H
ATOM   4506  HE1 TYR B 423      45.297  19.277 136.379  1.00 34.13           H
ATOM   4507  HE2 TYR B 423      43.604  17.301 132.931  1.00 33.35           H
ATOM   4508  HH  TYR B 423      45.981  19.599 134.110  1.00 30.70           H
ATOM   4509  N   ARG B 424      40.173  19.246 135.733  1.00 24.54           N
ATOM   4510  CA  ARG B 424      39.987  20.140 134.571  1.00 33.30           C
ATOM   4511  C   ARG B 424      41.228  21.014 134.266  1.00 36.00           C
ATOM   4512  O   ARG B 424      41.596  21.855 135.096  1.00 30.00           O
ATOM   4513  CB  ARG B 424      38.812  21.090 134.830  1.00 28.50           C
ATOM   4514  H   ARG B 424      40.735  19.618 136.272  1.00 29.44           H
ATOM   4515  HA  ARG B 424      39.800  19.613 133.778  1.00 39.96           H
ATOM   4516  HB1 ARG B 424      38.041  20.565 135.076  1.00 34.20           H
ATOM   4517  HB3 ARG B 424      38.641  21.639 134.048  1.00 34.20           H
ATOM   4518  N   PHE B 425      41.803  20.932 133.038  1.00 36.34           N
ATOM   4519  CA  PHE B 425      42.944  21.779 132.627  1.00 34.80           C
ATOM   4520  C   PHE B 425      42.508  23.195 132.259  1.00 32.54           C
ATOM   4521  O   PHE B 425      41.419  23.406 131.737  1.00 39.38           O
ATOM   4522  CB  PHE B 425      43.711  21.175 131.423  1.00 28.58           C
ATOM   4523  CG  PHE B 425      44.827  22.083 130.884  1.00 28.58           C
ATOM   4524  CD1 PHE B 425      44.596  22.972 129.837  1.00 32.21           C
ATOM   4525  CD2 PHE B 425      46.080  22.070 131.448  1.00 27.11           C
ATOM   4526  CE1 PHE B 425      45.600  23.810 129.379  1.00 35.19           C
ATOM   4527  CE2 PHE B 425      47.095  22.930 131.002  1.00 22.61           C
ATOM   4528  CZ  PHE B 425      46.852  23.793 129.977  1.00 30.64           C
ATOM   4529  H   PHE B 425      41.555  20.378 132.424  1.00 43.60           H
ATOM   4530  HA  PHE B 425      43.572  21.875 133.367  1.00 41.76           H
ATOM   4531  HB2 PHE B 425      44.123  20.337 131.686  1.00 34.30           H
ATOM   4532  HB3 PHE B 425      43.086  21.027 130.702  1.00 34.30           H
ATOM   4533  HD1 PHE B 425      43.761  23.008 129.431  1.00 38.65           H
ATOM   4534  HD2 PHE B 425      46.248  21.495 132.164  1.00 32.54           H
ATOM   4535  HE1 PHE B 425      45.429  24.395 128.672  1.00 42.23           H
ATOM   4536  HE2 PHE B 425      47.942  22.907 131.398  1.00 27.14           H
ATOM   4537  HZ  PHE B 425      47.533  24.348 129.660  1.00 36.77           H
ATOM   4538  N   THR B 426      43.403  24.166 132.484  1.00 34.39           N
ATOM   4539  CA  THR B 426      43.137  25.571 132.178  1.00 31.20           C
ATOM   4540  C   THR B 426      44.452  26.306 131.957  1.00 32.28           C
ATOM   4541  O   THR B 426      45.470  25.980 132.574  1.00 29.73           O
ATOM   4542  CB  THR B 426      42.354  26.297 133.298  1.00 38.50           C
ATOM   4543  OG1 THR B 426      42.204  27.685 132.959  1.00 40.97           O
ATOM   4544  CG2 THR B 426      43.109  26.252 134.641  1.00 32.79           C
ATOM   4545  H   THR B 426      44.197  24.031 132.798  1.00 41.27           H
ATOM   4546  HA  THR B 426      42.622  25.632 131.359  1.00 37.44           H
ATOM   4547  HB  THR B 426      41.479  25.885 133.406  1.00 46.19           H
ATOM   4548  HG1 THR B 426      41.772  28.084 133.559  1.00 49.17           H
ATOM   4549 HG21 THR B 426      42.586  26.692 135.326  1.00 39.34           H
ATOM   4550 HG22 THR B 426      43.280  25.332 134.900  1.00 39.34           H
ATOM   4551 HG23 THR B 426      43.956  26.720 134.555  1.00 39.34           H
ATOM   4552  N   GLU B 427      44.396  27.326 131.106  1.00 30.93           N
ATOM   4553  CA  GLU B 427      45.473  28.280 130.899  1.00 34.95           C
ATOM   4554  C   GLU B 427      45.176  29.531 131.708  1.00 32.54           C
ATOM   4555  O   GLU B 427      44.080  29.698 132.247  1.00 37.45           O
ATOM   4556  CB  GLU B 427      45.619  28.643 129.412  1.00 37.15           C
ATOM   4557  CG  GLU B 427      45.988  27.482 128.488  1.00 44.44           C
ATOM   4558  CD  GLU B 427      46.141  27.921 127.004  1.00 49.93           C
ATOM   4559  OE1 GLU B 427      45.142  28.385 126.401  1.00 45.88           O
ATOM   4560  OE2 GLU B 427      47.271  27.824 126.449  1.00 50.02           O1-
ATOM   4561  H   GLU B 427      43.700  27.506 130.632  1.00 37.12           H
ATOM   4562  HA  GLU B 427      46.317  27.909 131.205  1.00 41.94           H
ATOM   4563  HB2 GLU B 427      44.768  28.997 129.110  1.00 44.58           H
ATOM   4564  HB3 GLU B 427      46.299  29.329 129.312  1.00 44.58           H
ATOM   4565  HG2 GLU B 427      46.829  27.100 128.786  1.00 53.33           H
ATOM   4566  HG3 GLU B 427      45.288  26.811 128.548  1.00 53.33           H
ATOM   4567  N   GLY B 428      46.163  30.418 131.786  1.00 30.53           N
ATOM   4568  CA  GLY B 428      46.019  31.630 132.559  1.00 33.19           C
ATOM   4569  C   GLY B 428      45.982  31.358 134.054  1.00 41.67           C
ATOM   4570  O   GLY B 428      46.088  30.206 134.504  1.00 35.57           O
ATOM   4571  H   GLY B 428      46.935  30.324 131.407  1.00 36.64           H
ATOM   4572  HA2 GLY B 428      46.761  32.229 132.381  1.00 39.83           H
ATOM   4573  HA3 GLY B 428      45.200  32.076 132.301  1.00 39.83           H
ATOM   4574  N   PRO B 429      45.807  32.423 134.842  1.00 45.40           N
ATOM   4575  CA  PRO B 429      45.876  32.329 136.332  1.00 31.27           C
ATOM   4576  C   PRO B 429      44.980  31.233 136.883  1.00 33.77           C
ATOM   4577  O   PRO B 429      43.765  31.215 136.633  1.00 31.16           O
ATOM   4578  CB  PRO B 429      45.393  33.704 136.790  1.00 37.83           C
ATOM   4579  CG  PRO B 429      44.593  34.228 135.611  1.00 45.01           C
ATOM   4580  CD  PRO B 429      45.392  33.767 134.419  1.00 39.72           C
ATOM   4581  HA  PRO B 429      46.791  32.223 136.617  1.00 37.53           H
ATOM   4582  HB2 PRO B 429      44.837  33.611 137.577  1.00 45.40           H
ATOM   4583  HB3 PRO B 429      46.151  34.282 136.969  1.00 45.40           H
ATOM   4584  HG2 PRO B 429      43.706  33.824 135.614  1.00 54.02           H
ATOM   4585  HG3 PRO B 429      44.533  35.195 135.645  1.00 54.02           H
ATOM   4586  HD2 PRO B 429      44.829  33.734 133.631  1.00 47.66           H
ATOM   4587  HD3 PRO B 429      46.171  34.335 134.289  1.00 47.66           H
ATOM   4588  N   PRO B 430      45.553  30.316 137.665  1.00 34.42           N
ATOM   4589  CA  PRO B 430      44.791  29.165 138.187  1.00 35.29           C
ATOM   4590  C   PRO B 430      43.819  29.468 139.327  1.00 37.97           C
ATOM   4591  O   PRO B 430      42.786  28.788 139.480  1.00 33.56           O
ATOM   4592  CB  PRO B 430      45.912  28.232 138.691  1.00 32.49           C
ATOM   4593  CG  PRO B 430      47.135  28.682 138.002  1.00 35.34           C
ATOM   4594  CD  PRO B 430      47.001  30.152 137.898  1.00 30.30           C
ATOM   4595  HA  PRO B 430      44.299  28.738 137.465  1.00 42.35           H
ATOM   4596  HB2 PRO B 430      46.027  28.343 139.651  1.00 38.99           H
ATOM   4597  HB3 PRO B 430      45.713  27.314 138.467  1.00 38.99           H
ATOM   4598  HG2 PRO B 430      47.928  28.430 138.499  1.00 42.41           H
ATOM   4599  HG3 PRO B 430      47.151  28.290 137.114  1.00 42.41           H
ATOM   4600  HD2 PRO B 430      47.269  30.574 138.729  1.00 36.36           H
ATOM   4601  HD3 PRO B 430      47.544  30.465 137.156  1.00 36.36           H
ATOM   4602  N   LEU B 431      44.178  30.444 140.168  1.00 39.54           N
ATOM   4603  CA  LEU B 431      43.425  30.738 141.394  1.00 42.40           C
ATOM   4604  C   LEU B 431      42.156  31.531 141.084  1.00 38.69           C
ATOM   4605  O   LEU B 431      42.218  32.676 140.614  1.00 39.26           O
ATOM   4606  CB  LEU B 431      44.285  31.514 142.394  1.00 33.33           C
ATOM   4607  CG  LEU B 431      45.452  30.801 143.068  1.00 33.59           C
ATOM   4608  CD1 LEU B 431      46.073  31.687 144.160  1.00 36.24           C
ATOM   4609  CD2 LEU B 431      44.986  29.480 143.648  1.00 46.57           C
ATOM   4610  H   LEU B 431      44.889  30.929 140.060  1.00 47.45           H
ATOM   4611  HA  LEU B 431      43.142  29.904 141.807  1.00 50.88           H
ATOM   4612  HB2 LEU B 431      44.650  32.293 141.941  1.00 39.99           H
ATOM   4613  HB3 LEU B 431      43.704  31.821 143.106  1.00 39.99           H
ATOM   4614  HG  LEU B 431      46.137  30.611 142.409  1.00 40.31           H
ATOM   4615 HD11 LEU B 431      46.812  31.214 144.576  1.00 43.48           H
ATOM   4616 HD12 LEU B 431      46.393  32.512 143.762  1.00 43.48           H
ATOM   4617 HD13 LEU B 431      45.398  31.882 144.831  1.00 43.48           H
ATOM   4618 HD21 LEU B 431      45.732  29.047 144.094  1.00 55.88           H
ATOM   4619 HD22 LEU B 431      44.275  29.649 144.289  1.00 55.88           H
ATOM   4620 HD23 LEU B 431      44.659  28.915 142.930  1.00 55.88           H
ATOM   4621  N   HIS B 432      41.014  30.943 141.393  1.00 31.02           N
ATOM   4622  CA  HIS B 432      39.771  31.671 141.293  1.00 40.69           C
ATOM   4623  C   HIS B 432      39.631  32.599 142.502  1.00 50.31           C
ATOM   4624  O   HIS B 432      40.236  32.361 143.557  1.00 52.33           O
ATOM   4625  CB  HIS B 432      38.606  30.694 141.213  1.00 39.14           C
ATOM   4626  CG  HIS B 432      37.295  31.360 140.951  1.00 49.31           C
ATOM   4627  ND1 HIS B 432      36.562  31.969 141.944  1.00 50.97           N
ATOM   4628  CD2 HIS B 432      36.592  31.534 139.807  1.00 49.27           C
ATOM   4629  CE1 HIS B 432      35.460  32.482 141.435  1.00 51.42           C
ATOM   4630  NE2 HIS B 432      35.450  32.228 140.137  1.00 54.15           N
ATOM   4631  H   HIS B 432      40.941  30.143 141.705  1.00 37.22           H
ATOM   4632  HA  HIS B 432      39.779  32.210 140.485  1.00 48.82           H
ATOM   4633  HB2 HIS B 432      38.550  30.213 142.055  1.00 46.97           H
ATOM   4634  HB3 HIS B 432      38.785  30.074 140.487  1.00 46.97           H
ATOM   4635  HD2 HIS B 432      36.834  31.232 138.961  1.00 59.13           H
ATOM   4636  HE1 HIS B 432      34.803  32.942 141.917  1.00 61.70           H
ATOM   4637  HE2 HIS B 432      34.831  32.464 139.589  1.00 64.98           H
ATOM   4638  N   LYS B 433      38.863  33.692 142.331  1.00 51.67           N
ATOM   4639  CA  LYS B 433      38.634  34.632 143.433  1.00 45.57           C
ATOM   4640  C   LYS B 433      38.041  33.945 144.661  1.00 42.80           C
ATOM   4641  O   LYS B 433      38.208  34.440 145.781  1.00 46.80           O
ATOM   4642  CB  LYS B 433      37.738  35.792 142.978  1.00 54.68           C
ATOM   4643  CG  LYS B 433      38.386  36.670 141.873  1.00 58.91           C
ATOM   4644  CD  LYS B 433      37.614  37.982 141.599  1.00 63.48           C
ATOM   4645  CE  LYS B 433      38.344  38.848 140.557  1.00 63.01           C
ATOM   4646  NZ  LYS B 433      37.758  40.230 140.381  1.00 64.53           N1+
ATOM   4647  H   LYS B 433      38.485  33.913 141.588  1.00 62.01           H
ATOM   4648  HA  LYS B 433      39.486  35.019 143.692  1.00 54.69           H
ATOM   4649  HB2 LYS B 433      36.906  35.433 142.631  1.00 65.61           H
ATOM   4650  HB3 LYS B 433      37.547  36.370 143.736  1.00 65.61           H
ATOM   4651  HG2 LYS B 433      39.289  36.900 142.142  1.00 70.69           H
ATOM   4652  HG3 LYS B 433      38.413  36.169 141.040  1.00 70.69           H
ATOM   4653  HD2 LYS B 433      36.730  37.774 141.253  1.00 76.17           H
ATOM   4654  HD3 LYS B 433      37.534  38.489 142.422  1.00 76.17           H
ATOM   4655  HE2 LYS B 433      39.269  38.949 140.828  1.00 75.61           H
ATOM   4656  HE3 LYS B 433      38.307  38.394 139.699  1.00 75.61           H
ATOM   4657  HZ1 LYS B 433      38.220  40.684 139.771  1.00 77.43           H
ATOM   4658  HZ2 LYS B 433      36.912  40.167 140.110  1.00 77.43           H
ATOM   4659  HZ3 LYS B 433      37.779  40.672 141.152  1.00 77.43           H
ATOM   4660  N   ASP B 434      37.410  32.787 144.483  1.00 42.38           N
ATOM   4661  CA  ASP B 434      36.930  31.987 145.605  1.00 39.13           C
ATOM   4662  C   ASP B 434      38.094  31.355 146.370  1.00 49.61           C
ATOM   4663  O   ASP B 434      38.088  31.310 147.611  1.00 47.16           O
ATOM   4664  CB  ASP B 434      35.994  30.898 145.082  1.00 41.97           C
ATOM   4665  CG  ASP B 434      35.596  29.922 146.147  1.00 42.83           C
ATOM   4666  OD1 ASP B 434      36.169  28.820 146.184  1.00 51.27           O
ATOM   4667  OD2 ASP B 434      34.722  30.259 146.959  1.00 47.16           O1-
ATOM   4668  H   ASP B 434      37.296  32.418 143.731  1.00 50.86           H
ATOM   4669  HA  ASP B 434      36.434  32.554 146.218  1.00 46.96           H
ATOM   4670  HB2 ASP B 434      35.187  31.302 144.730  1.00 50.36           H
ATOM   4671  HB3 ASP B 434      36.455  30.394 144.393  1.00 50.36           H
ATOM   4672  N   ASP B 435      39.091  30.839 145.635  1.00 48.13           N
ATOM   4673  CA  ASP B 435      40.289  30.295 146.264  1.00 40.69           C
ATOM   4674  C   ASP B 435      41.036  31.386 147.021  1.00 43.67           C
ATOM   4675  O   ASP B 435      41.556  31.154 148.120  1.00 41.17           O
ATOM   4676  CB  ASP B 435      41.218  29.671 145.209  1.00 36.58           C
ATOM   4677  CG  ASP B 435      40.551  28.561 144.396  1.00 40.29           C
ATOM   4678  OD1 ASP B 435      39.976  27.588 144.958  1.00 36.14           O
ATOM   4679  OD2 ASP B 435      40.624  28.675 143.154  1.00 48.47           O1-
ATOM   4680  H   ASP B 435      39.090  30.812 144.770  1.00 57.76           H
ATOM   4681  HA  ASP B 435      40.030  29.603 146.896  1.00 48.83           H
ATOM   4682  HB2 ASP B 435      41.483  30.376 144.593  1.00 43.90           H
ATOM   4683  HB3 ASP B 435      42.008  29.311 145.641  1.00 43.90           H
ATOM   4684  N   VAL B 436      41.129  32.583 146.435  1.00 39.19           N
ATOM   4685  CA  VAL B 436      41.860  33.651 147.107  1.00 39.68           C
ATOM   4686  C   VAL B 436      41.158  34.044 148.400  1.00 49.26           C
ATOM   4687  O   VAL B 436      41.819  34.438 149.373  1.00 43.43           O
ATOM   4688  CB  VAL B 436      42.025  34.857 146.166  1.00 38.42           C
ATOM   4689  CG1 VAL B 436      42.854  35.946 146.835  1.00 41.78           C
ATOM   4690  CG2 VAL B 436      42.672  34.423 144.845  1.00 42.17           C
ATOM   4691  H   VAL B 436      40.797  32.788 145.664  1.00 47.03           H
ATOM   4692  HA  VAL B 436      42.743  33.326 147.351  1.00 47.61           H
ATOM   4693  HB  VAL B 436      41.143  35.216 145.978  1.00 46.10           H
ATOM   4694 HG11 VAL B 436      42.926  36.703 146.233  1.00 50.13           H
ATOM   4695 HG12 VAL B 436      42.412  36.217 147.655  1.00 50.13           H
ATOM   4696 HG13 VAL B 436      43.737  35.596 147.035  1.00 50.13           H
ATOM   4697 HG21 VAL B 436      42.754  35.204 144.277  1.00 50.60           H
ATOM   4698 HG22 VAL B 436      43.552  34.054 145.022  1.00 50.60           H
ATOM   4699 HG23 VAL B 436      42.112  33.758 144.415  1.00 50.60           H
ATOM   4700  N   ASN B 437      39.818  33.934 148.428  1.00 51.26           N
ATOM   4701  CA  ASN B 437      39.043  34.247 149.628  1.00 48.58           C
ATOM   4702  C   ASN B 437      39.277  33.218 150.714  1.00 42.36           C
ATOM   4703  O   ASN B 437      39.576  33.572 151.855  1.00 47.53           O
ATOM   4704  CB  ASN B 437      37.545  34.310 149.308  1.00 46.46           C
ATOM   4705  CG  ASN B 437      37.158  35.575 148.595  1.00 48.95           C
ATOM   4706  OD1 ASN B 437      37.808  36.615 148.758  1.00 53.20           O
ATOM   4707  ND2 ASN B 437      36.094  35.501 147.796  1.00 47.29           N
ATOM   4708  H   ASN B 437      39.345  33.684 147.751  1.00 61.52           H
ATOM   4709  HA  ASN B 437      39.326  35.111 149.977  1.00 58.29           H
ATOM   4710  HB2 ASN B 437      37.306  33.556 148.747  1.00 55.75           H
ATOM   4711  HB3 ASN B 437      37.043  34.277 150.138  1.00 55.75           H
ATOM   4712 HD21 ASN B 437      35.836  36.197 147.354  1.00 56.75           H
ATOM   4713 HD22 ASN B 437      35.677  34.749 147.707  1.00 56.75           H
ATOM   4714  N   GLY B 438      39.105  31.938 150.385  1.00 47.28           N
ATOM   4715  CA  GLY B 438      39.344  30.891 151.370  1.00 46.00           C
ATOM   4716  C   GLY B 438      40.706  31.017 152.029  1.00 44.90           C
ATOM   4717  O   GLY B 438      40.837  30.942 153.252  1.00 43.53           O
ATOM   4718  H   GLY B 438      38.875  31.664 149.600  1.00 56.74           H
ATOM   4719  HA2 GLY B 438      38.670  30.958 152.063  1.00 55.20           H
ATOM   4720  HA3 GLY B 438      39.267  30.019 150.953  1.00 55.20           H
ATOM   4721  N   ILE B 439      41.744  31.244 151.225  1.00 44.97           N
ATOM   4722  CA  ILE B 439      43.094  31.331 151.774  1.00 46.86           C
ATOM   4723  C   ILE B 439      43.261  32.639 152.545  1.00 44.35           C
ATOM   4724  O   ILE B 439      43.952  32.691 153.571  1.00 45.28           O
ATOM   4725  CB  ILE B 439      44.144  31.165 150.643  1.00 40.19           C
ATOM   4726  CG1 ILE B 439      45.508  30.746 151.197  1.00 38.90           C
ATOM   4727  CG2 ILE B 439      44.324  32.433 149.865  1.00 39.67           C
ATOM   4728  CD1 ILE B 439      45.549  29.290 151.753  1.00 34.94           C
ATOM   4729  H   ILE B 439      41.692  31.358 150.371  1.00 53.97           H
ATOM   4730  HA  ILE B 439      43.222  30.605 152.405  1.00 56.24           H
ATOM   4731  HB  ILE B 439      43.839  30.477 150.028  1.00 48.23           H
ATOM   4732 HG12 ILE B 439      46.171  30.823 150.490  1.00 46.67           H
ATOM   4733 HG13 ILE B 439      45.738  31.349 151.922  1.00 46.67           H
ATOM   4734 HG21 ILE B 439      44.989  32.271 149.179  1.00 47.60           H
ATOM   4735 HG22 ILE B 439      43.475  32.674 149.461  1.00 47.60           H
ATOM   4736 HG23 ILE B 439      44.632  33.138 150.457  1.00 47.60           H
ATOM   4737 HD11 ILE B 439      46.438  29.100 152.096  1.00 41.93           H
ATOM   4738 HD12 ILE B 439      44.905  29.211 152.474  1.00 41.93           H
ATOM   4739 HD13 ILE B 439      45.326  28.666 151.048  1.00 41.93           H
ATOM   4740  N   ARG B 440      42.632  33.717 152.066  1.00 47.80           N
ATOM   4741  CA  ARG B 440      42.683  34.992 152.780  1.00 45.46           C
ATOM   4742  C   ARG B 440      41.956  34.914 154.117  1.00 42.63           C
ATOM   4743  O   ARG B 440      42.274  35.676 155.037  1.00 40.91           O
ATOM   4744  CB  ARG B 440      42.050  36.094 151.939  1.00 48.78           C
ATOM   4745  CG  ARG B 440      42.976  37.228 151.521  1.00 49.64           C
ATOM   4746  CD  ARG B 440      43.833  36.799 150.353  1.00 55.96           C
ATOM   4747  NE  ARG B 440      44.724  37.866 149.914  1.00 56.96           N
ATOM   4748  CZ  ARG B 440      44.314  38.985 149.325  1.00 64.65           C
ATOM   4749  NH1 ARG B 440      43.016  39.201 149.119  1.00 62.50           N
ATOM   4750  NH2 ARG B 440      45.207  39.894 148.944  1.00 65.10           N1+
ATOM   4751  H   ARG B 440      42.170  33.720 151.336  1.00 57.36           H
ATOM   4752  HA  ARG B 440      43.612  35.224 152.947  1.00 54.55           H
ATOM   4753  HB2 ARG B 440      41.690  35.695 151.136  1.00 58.54           H
ATOM   4754  HB3 ARG B 440      41.322  36.482 152.451  1.00 58.54           H
ATOM   4755  HG2 ARG B 440      42.439  37.987 151.247  1.00 59.57           H
ATOM   4756  HG3 ARG B 440      43.552  37.476 152.260  1.00 59.57           H
ATOM   4757  HD2 ARG B 440      44.377  36.039 150.621  1.00 67.16           H
ATOM   4758  HD3 ARG B 440      43.261  36.544 149.612  1.00 67.16           H
ATOM   4759  HE  ARG B 440      45.573  37.751 150.012  1.00 68.35           H
ATOM   4760 HH11 ARG B 440      42.434  38.615 149.360  1.00 75.01           H
ATOM   4761 HH12 ARG B 440      42.757  39.930 148.743  1.00 75.01           H
ATOM   4762 HH21 ARG B 440      46.048  39.755 149.084  1.00 78.12           H
ATOM   4763 HH22 ARG B 440      44.942  40.627 148.571  1.00 78.12           H
ATOM   4764  N   HIS B 441      40.971  34.014 154.220  1.00 41.07           N
ATOM   4765  CA  HIS B 441      40.191  33.843 155.444  1.00 41.95           C
ATOM   4766  C   HIS B 441      41.025  33.208 156.548  1.00 46.39           C
ATOM   4767  O   HIS B 441      40.890  33.589 157.716  1.00 48.05           O
ATOM   4768  CB  HIS B 441      38.955  32.985 155.160  1.00 44.46           C
ATOM   4769  CG  HIS B 441      38.114  32.698 156.373  1.00 56.41           C
ATOM   4770  ND1 HIS B 441      37.299  33.647 156.961  1.00 60.36           N
ATOM   4771  CD2 HIS B 441      37.958  31.567 157.106  1.00 55.37           C
ATOM   4772  CE1 HIS B 441      36.680  33.116 158.001  1.00 54.48           C
ATOM   4773  NE2 HIS B 441      37.065  31.855 158.114  1.00 55.80           N
ATOM   4774  H   HIS B 441      40.747  33.480 153.581  1.00 49.29           H
ATOM   4775  HA  HIS B 441      39.897  34.713 155.756  1.00 50.33           H
ATOM   4776  HB2 HIS B 441      39.253  32.130 154.802  1.00 53.35           H
ATOM   4777  HB3 HIS B 441      38.404  33.446 154.503  1.00 53.35           H
ATOM   4778  HD2 HIS B 441      38.378  30.750 156.953  1.00 66.44           H
ATOM   4779  HE1 HIS B 441      36.077  33.561 158.556  1.00 65.37           H
ATOM   4780  HE2 HIS B 441      36.791  31.303 158.713  1.00 66.96           H
ATOM   4781  N   LEU B 442      41.916  32.260 156.187  1.00 49.50           N
ATOM   4782  CA  LEU B 442      42.728  31.513 157.158  1.00 42.31           C
ATOM   4783  C   LEU B 442      43.986  32.279 157.578  1.00 35.15           C
ATOM   4784  O   LEU B 442      44.333  32.292 158.762  1.00 40.96           O
ATOM   4785  CB  LEU B 442      43.114  30.133 156.588  1.00 38.68           C
ATOM   4786  CG  LEU B 442      42.011  29.110 156.258  1.00 40.58           C
ATOM   4787  CD1 LEU B 442      42.563  27.910 155.509  1.00 40.65           C
ATOM   4788  CD2 LEU B 442      41.308  28.622 157.520  1.00 45.41           C
ATOM   4789  H   LEU B 442      42.064  32.042 155.363  1.00 59.40           H
ATOM   4790  HA  LEU B 442      42.201  31.366 157.961  1.00 50.78           H
ATOM   4791  HB2 LEU B 442      43.616  30.283 155.768  1.00 46.41           H
ATOM   4792  HB3 LEU B 442      43.693  29.705 157.235  1.00 46.41           H
ATOM   4793  HG  LEU B 442      41.345  29.530 155.686  1.00 48.69           H
ATOM   4794 HD11 LEU B 442      41.839  27.294 155.312  1.00 48.77           H
ATOM   4795 HD12 LEU B 442      42.972  28.216 154.684  1.00 48.77           H
ATOM   4796 HD13 LEU B 442      43.226  27.465 156.062  1.00 48.77           H
ATOM   4797 HD21 LEU B 442      40.619  27.987 157.268  1.00 54.50           H
ATOM   4798 HD22 LEU B 442      41.960  28.189 158.094  1.00 54.50           H
ATOM   4799 HD23 LEU B 442      40.912  29.381 157.976  1.00 54.50           H
ATOM   4800  N   TYR B 443      44.675  32.922 156.645  1.00 30.13           N
ATOM   4801  CA  TYR B 443      45.976  33.572 156.923  1.00 40.56           C
ATOM   4802  C   TYR B 443      45.921  35.087 156.671  1.00 45.08           C
ATOM   4803  O   TYR B 443      46.916  35.817 156.833  1.00 44.72           O
ATOM   4804  CB  TYR B 443      47.121  32.946 156.058  1.00 39.80           C
ATOM   4805  CG  TYR B 443      47.271  31.450 156.253  1.00 35.19           C
ATOM   4806  CD1 TYR B 443      46.652  30.557 155.389  1.00 32.28           C
ATOM   4807  CD2 TYR B 443      47.992  30.931 157.341  1.00 30.05           C
ATOM   4808  CE1 TYR B 443      46.748  29.179 155.582  1.00 28.87           C
ATOM   4809  CE2 TYR B 443      48.101  29.560 157.537  1.00 29.71           C
ATOM   4810  CZ  TYR B 443      47.472  28.688 156.663  1.00 31.60           C
ATOM   4811  OH  TYR B 443      47.553  27.325 156.849  1.00 27.70           O
ATOM   4812  OXT TYR B 443      44.876  35.618 156.279  1.00 48.74           O1-
ATOM   4813  H   TYR B 443      44.411  32.991 155.826  1.00 36.15           H
ATOM   4814  HA  TYR B 443      46.197  33.436 157.860  1.00 48.67           H
ATOM   4815  HB2 TYR B 443      46.943  33.117 155.121  1.00 47.76           H
ATOM   4816  HB3 TYR B 443      47.961  33.360 156.320  1.00 47.76           H
ATOM   4817  HD1 TYR B 443      46.162  30.893 154.671  1.00 38.73           H
ATOM   4818  HD2 TYR B 443      48.407  31.518 157.938  1.00 36.06           H
ATOM   4819  HE1 TYR B 443      46.330  28.588 154.993  1.00 34.65           H
ATOM   4820  HE2 TYR B 443      48.580  29.231 158.267  1.00 35.65           H
ATOM   4821  HH  TYR B 443      47.027  26.925 156.331  1.00 33.24           H
TER
HETATM 4822 CA    CA A1444      71.476  25.226 121.694  1.00 23.52          Ca2+
HETATM 4823 CA    CA A1445      63.105  15.257 103.767  1.00 25.08          Ca2+
HETATM 4824 CA    CA A1446      67.599  17.678 126.374  1.00 42.13          Ca2+
HETATM 4825 CA    CA A1447      57.325  24.374 131.005  1.00 46.57          Ca2+
[truncated: 37,329 more chars]
