# Supplementary material for: High-throughput quantum-mechanics/molecular-mechanics (ONIOM) macromolecular crystallographic refinement with PHENIX/DivCon: the impact of mixed Hamiltonian methods on ligand and protein structure
Source: Acta Crystallogr D Struct Biol. 2018 Oct 29;74(Pt 11):1063–77. doi: 10.1107/S2059798318012913 (PMC6213575; doi:10.1107/S2059798318012913)
Supplement: Supplementary file 3 [file d-74-01063-sup3.gz › results_regionQM/1GPK-H_refine_001.pdb]

REMARK Date 2017-01-10 Time 21:37:39 EST -0500 (1484102259.99 s)
REMARK PHENIX refinement
REMARK 
REMARK ****************** INPUT FILES AND LABELS ******************************
REMARK Reflections:
REMARK   file name      : 1GPK.sf
REMARK   labels         : ['r1gpksf,wavelength_id=1,_refln.F_meas_au,_refln.F_meas_sigma_au']
REMARK R-free flags:
REMARK   file name      : 1GPK.sf
REMARK   label          : r1gpksf,wavelength_id=1,_refln.status
REMARK   test_flag_value: 0
REMARK Model file name(s): 
REMARK   /scratch/oleg/2711131.gondor.quantumbioinc.com/1GPK-H.pdb
REMARK 
REMARK ******************** REFINEMENT SUMMARY: QUICK FACTS *******************
REMARK Start: r_work = 0.1980 r_free = 0.2245 bonds = 0.009 angles = 1.438
REMARK Final: r_work = 0.1722 r_free = 0.2160 bonds = 0.013 angles = 1.356
REMARK ************************************************************************
REMARK 
REMARK ****************** REFINEMENT STATISTICS STEP BY STEP ******************
REMARK leading digit, like 1_, means number of macro-cycle                     
REMARK 0    : statistics at the very beginning when nothing is done yet        
REMARK 1_bss: bulk solvent correction and/or (anisotropic) scaling             
REMARK 1_xyz: refinement of coordinates                                        
REMARK 1_adp: refinement of ADPs (Atomic Displacement Parameters)              
REMARK 1_occ: refinement of occupancies                                        
REMARK ------------------------------------------------------------------------
REMARK  stage       r-work r-free bonds angles b_min b_max b_ave n_water shift
REMARK       0    : 0.3177 0.3355 0.009  1.44  27.9  92.1  45.5 1587      0.000
REMARK       1_bss: 0.1980 0.2245 0.009  1.44  27.9  92.1  45.5 1587      0.000
REMARK 1_settarget: 0.1980 0.2245 0.009  1.44  27.9  92.1  45.5 1587      0.000
REMARK       1_nqh: 0.1980 0.2246 0.009  1.44  27.9  92.1  45.5 1587      0.002
REMARK    1_weight: 0.1980 0.2246 0.009  1.44  27.9  92.1  45.5 1587      0.002
REMARK    1_checkH: 0.1984 0.2246 0.009  1.44  27.9  92.1  45.5 1587      0.371
REMARK    1_xyzrec: 0.1920 0.2317 0.015  1.53  27.9  92.1  45.5 1587      0.469
REMARK    1_checkH: 0.1921 0.2318 0.015  1.53  27.9  92.1  45.5 1587      0.470
REMARK       1_adp: 0.1851 0.2310 0.015  1.53  24.8  89.1  45.7 1587      0.470
REMARK   1_regHadp: 0.1846 0.2314 0.015  1.53  24.8  89.1  45.7 1587      0.470
REMARK       1_occ: 0.1814 0.2271 0.015  1.53  24.8  89.1  45.7 1587      0.470
REMARK       2_bss: 0.1814 0.2271 0.015  1.53  24.6  89.0  45.6 1587      0.470
REMARK 2_settarget: 0.1814 0.2271 0.015  1.53  24.6  89.0  45.6 1587      0.470
REMARK 2_updatecdl: 0.1814 0.2271 0.015  1.54  24.6  89.0  45.6 1587      0.470
REMARK       2_nqh: 0.1814 0.2271 0.015  1.54  24.6  89.0  45.6 1587      0.470
REMARK    2_weight: 0.1814 0.2271 0.015  1.54  24.6  89.0  45.6 1587      0.470
REMARK    2_checkH: 0.1814 0.2270 0.015  1.54  24.6  89.0  45.6 1587      0.470
REMARK    2_xyzrec: 0.1781 0.2206 0.012  1.33  24.6  89.0  45.6 1587      0.465
REMARK    2_checkH: 0.1781 0.2207 0.012  1.33  24.6  89.0  45.6 1587      0.465
REMARK       2_adp: 0.1759 0.2196 0.012  1.33  25.2  89.5  45.3 1587      0.465
REMARK   2_regHadp: 0.1761 0.2198 0.012  1.33  25.2  89.5  45.3 1587      0.465
REMARK       2_occ: 0.1758 0.2192 0.012  1.33  25.2  89.5  45.3 1587      0.465
REMARK       3_bss: 0.1749 0.2158 0.012  1.33  25.2  89.5  45.3 1587      0.465
REMARK 3_settarget: 0.1749 0.2158 0.012  1.33  25.2  89.5  45.3 1587      0.465
REMARK 3_updatecdl: 0.1749 0.2158 0.012  1.33  25.2  89.5  45.3 1587      0.465
REMARK       3_nqh: 0.1749 0.2158 0.012  1.33  25.2  89.5  45.3 1587      0.465
REMARK    3_weight: 0.1749 0.2158 0.012  1.33  25.2  89.5  45.3 1587      0.465
REMARK    3_checkH: 0.1750 0.2158 0.012  1.33  25.2  89.5  45.3 1587      0.465
REMARK    3_xyzrec: 0.1723 0.2162 0.013  1.36  25.2  89.5  45.3 1587      0.483
REMARK    3_checkH: 0.1723 0.2162 0.013  1.36  25.2  89.5  45.3 1587      0.483
REMARK       3_adp: 0.1723 0.2162 0.013  1.36  25.2  89.5  45.3 1587      0.483
REMARK   3_regHadp: 0.1723 0.2162 0.013  1.36  25.2  89.5  45.3 1587      0.483
REMARK       3_occ: 0.1723 0.2162 0.013  1.36  25.2  89.5  45.3 1587      0.483
REMARK         end: 0.1722 0.2160 0.013  1.36  25.2  89.5  45.3 1587      0.483
REMARK ------------------------------------------------------------------------
REMARK MODEL CONTENT.
REMARK  ELEMENT        ATOM RECORD COUNT   OCCUPANCY SUM
REMARK        C                     2730         2719.96
REMARK        H                     5152         5135.96
REMARK        O                     1256         1251.93
REMARK        N                      708          705.54
REMARK        S                       22           21.63
REMARK      O1-                       49           48.34
REMARK    TOTAL                     9917         9883.36
REMARK -----------------------------------------------------------------------
REMARK r_free_flags.md5.hexdigest ea9de0e845005f9e69b15ac6e341477e
REMARK 
REMARK ---------------------------------------------------------------
REMARK  Atom Name   Residue Name    Residue ID     Chain     Charge  
REMARK ---------------------------------------------------------------
REMARK      C1           HUP           1540          A       0.6245  
REMARK     C10           HUP           1540          A      -0.1765  
REMARK     C11           HUP           1540          A      -0.0524  
REMARK     C12           HUP           1540          A       0.3214  
REMARK     C13           HUP           1540          A      -0.3884  
REMARK     C14           HUP           1540          A       0.2047  
REMARK     C15           HUP           1540          A      -0.5303  
REMARK      C2           HUP           1540          A      -0.4716  
REMARK      C3           HUP           1540          A       0.1088  
REMARK      C4           HUP           1540          A      -0.3531  
REMARK      C5           HUP           1540          A       0.3411  
REMARK      C6           HUP           1540          A      -0.3908  
REMARK      C7           HUP           1540          A      -0.0087  
REMARK      C8           HUP           1540          A      -0.3683  
REMARK      C9           HUP           1540          A      -0.4663  
REMARK      N1           HUP           1540          A      -0.4414  
REMARK      N2           HUP           1540          A      -0.6406  
REMARK      O1           HUP           1540          A      -0.6821  
REMARK      H2           HUP           1540          A       0.2175  
REMARK      H3           HUP           1540          A       0.1517  
REMARK     H10           HUP           1540          A       0.1542  
REMARK     H61           HUP           1540          A       0.2297  
REMARK     H62           HUP           1540          A       0.1799  
REMARK      H7           HUP           1540          A       0.1113  
REMARK      H8           HUP           1540          A       0.1759  
REMARK     H91           HUP           1540          A       0.1479  
REMARK     H92           HUP           1540          A       0.1472  
REMARK     H93           HUP           1540          A       0.1412  
REMARK     HN1           HUP           1540          A       0.3368  
REMARK     H13           HUP           1540          A       0.1721  
REMARK     H13           HUP           1540          A       0.1864  
REMARK     H15           HUP           1540          A       0.1654  
REMARK     H15           HUP           1540          A       0.1909  
REMARK     H15           HUP           1540          A       0.1729  
REMARK     HN2           HUP           1540          A       0.2439  
REMARK     HN2           HUP           1540          A       0.2603  
REMARK ---------------------------------------------------------------
REMARK IF THIS FILE IS FOR PDB DEPOSITION: REMOVE ALL FROM THIS LINE UP.
REMARK   3
REMARK   3 REFINEMENT.
REMARK   3   PROGRAM     : PHENIX (1.11.1_2575: ???)
REMARK   3   AUTHORS     : Adams,Afonine,Bunkoczi,Burnley,Chen,Dar,Davis,
REMARK   3               : Draizen,Echols,Gildea,Gros,Grosse-Kunstleve,Headd,
REMARK   3               : Hintze,Hung,Ioerger,Liebschner,McCoy,McKee,Moriarty,
REMARK   3               : Oeffner,Poon,Read,Richardson,Richardson,Sacchettini,
REMARK   3               : Sauter,Sobolev,Storoni,Terwilliger,Williams,Zwart
REMARK   3
REMARK   3  REFINEMENT TARGET : ML
REMARK   3  
REMARK   3  DATA USED IN REFINEMENT.
REMARK   3   RESOLUTION RANGE HIGH (ANGSTROMS) : 2.100   
REMARK   3   RESOLUTION RANGE LOW  (ANGSTROMS) : 19.924  
REMARK   3   MIN(FOBS/SIGMA_FOBS)              : 0.00  
REMARK   3   COMPLETENESS FOR RANGE        (%) : 98.85 
REMARK   3   NUMBER OF REFLECTIONS             : 57145     
REMARK   3   NUMBER OF REFLECTIONS (NON-ANOMALOUS) : 57145     
REMARK   3  
REMARK   3  FIT TO DATA USED IN REFINEMENT.
REMARK   3   R VALUE     (WORKING + TEST SET) : 0.1744
REMARK   3   R VALUE            (WORKING SET) : 0.1722
REMARK   3   FREE R VALUE                     : 0.2160
REMARK   3   FREE R VALUE TEST SET SIZE   (%) : 5.05  
REMARK   3   FREE R VALUE TEST SET COUNT      : 2883      
REMARK   3  
REMARK   3  FIT TO DATA USED IN REFINEMENT (IN BINS).
REMARK   3   BIN  RESOLUTION RANGE  COMPL.    NWORK NFREE   RWORK  RFREE  CCWORK CCFREE
REMARK   3     1 19.9249 -  5.7492    0.93     2595   133  0.1948 0.2610   0.905  0.812
REMARK   3     2  5.7492 -  4.5816    0.96     2583   137  0.1513 0.1703   0.936  0.876
REMARK   3     3  4.5816 -  4.0078    0.97     2579   137  0.1350 0.1710   0.948  0.917
REMARK   3     4  4.0078 -  3.6438    0.98     2595   132  0.1390 0.2005   0.949  0.904
REMARK   3     5  3.6438 -  3.3840    0.98     2575   143  0.1502 0.1785   0.944  0.919
REMARK   3     6  3.3840 -  3.1853    0.99     2607   120  0.1623 0.2157   0.936  0.892
REMARK   3     7  3.1853 -  3.0264    0.99     2604   143  0.1698 0.2000   0.936  0.906
REMARK   3     8  3.0264 -  2.8950    0.99     2566   157  0.1677 0.2457   0.938  0.889
REMARK   3     9  2.8950 -  2.7839    0.99     2557   153  0.1690 0.2143   0.940  0.891
REMARK   3    10  2.7839 -  2.6881    1.00     2603   128  0.1681 0.2099   0.936  0.892
REMARK   3    11  2.6881 -  2.6042    0.99     2574   147  0.1713 0.2555   0.940  0.853
REMARK   3    12  2.6042 -  2.5299    1.00     2583   131  0.1791 0.1904   0.941  0.924
REMARK   3    13  2.5299 -  2.4634    1.00     2597   128  0.1836 0.2329   0.932  0.892
REMARK   3    14  2.4634 -  2.4034    1.00     2617   126  0.1947 0.2603   0.927  0.848
REMARK   3    15  2.4034 -  2.3489    1.00     2593   142  0.1974 0.2329   0.927  0.864
REMARK   3    16  2.3489 -  2.2990    1.00     2556   130  0.2156 0.2813   0.899  0.864
REMARK   3    17  2.2990 -  2.2531    1.00     2599   131  0.2316 0.2635   0.889  0.864
REMARK   3    18  2.2531 -  2.2106    1.00     2543   153  0.2584 0.2983   0.851  0.818
REMARK   3    19  2.2106 -  2.1712    1.00     2640   109  0.2710 0.3181   0.840  0.715
REMARK   3    20  2.1712 -  2.1344    1.00     2578   136  0.2948 0.2926   0.809  0.860
REMARK   3    21  2.1344 -  2.1000    1.00     2518   167  0.3068 0.3183   0.790  0.788
REMARK   3  
REMARK   3  BULK SOLVENT MODELLING.
REMARK   3   METHOD USED        : FLAT BULK SOLVENT MODEL
REMARK   3   SOLVENT RADIUS     : 1.11    
REMARK   3   SHRINKAGE RADIUS   : 0.90    
REMARK   3   GRID STEP FACTOR   : 4.00    
REMARK   3  
REMARK   3  ERROR ESTIMATES.
REMARK   3   COORDINATE ERROR (MAXIMUM-LIKELIHOOD BASED)     : 0.26    
REMARK   3   PHASE ERROR (DEGREES, MAXIMUM-LIKELIHOOD BASED) : 24.69   
REMARK   3  
REMARK   3  STRUCTURE FACTORS CALCULATION ALGORITHM : FFT
REMARK   3  
REMARK   3  RESTRAINTS LIBRARY
REMARK   3    GEOSTD + MON.LIB. + CDL v1.2
REMARK   3  
REMARK   3  DEVIATIONS FROM IDEAL VALUES.
REMARK   3                 RMSD     MAX  COUNT
REMARK   3   BOND      :  0.013   0.106   4365
REMARK   3   ANGLE     :  1.356  18.457   5939
REMARK   3   CHIRALITY :  0.069   0.650    636
REMARK   3   PLANARITY :  0.009   0.080    765
REMARK   3   DIHEDRAL  : 10.777 167.985   2514
REMARK   3   MIN NONBONDED DISTANCE : 1.795 
REMARK   3  
REMARK   3  MOLPROBITY STATISTICS.
REMARK   3   ALL-ATOM CLASHSCORE : 4.36
REMARK   3   RAMACHANDRAN PLOT:
REMARK   3     OUTLIERS : 0.19  %
REMARK   3     ALLOWED  : 4.76  %
REMARK   3     FAVORED  : 95.05 %
REMARK   3   ROTAMER OUTLIERS : 0.68 %
REMARK   3   CBETA DEVIATIONS : 0
REMARK   3   PEPTIDE PLANE:
REMARK   3     CIS-PROLINE     : 1
REMARK   3     CIS-GENERAL     : 0
REMARK   3     TWISTED PROLINE : 0
REMARK   3     TWISTED GENERAL : 0
REMARK   3  
REMARK   3  ATOMIC DISPLACEMENT PARAMETERS.
REMARK   3   WILSON B : 39.79
REMARK   3   RMS(B_ISO_OR_EQUIVALENT_BONDED) : 4.16
REMARK   3   ATOMS          NUMBER OF ATOMS
REMARK   3                    ISO.  ANISO. 
REMARK   3    ALL         :   9917       0
REMARK   3    ALL (NO H)  :   4765       0
REMARK   3    SOLVENT     :    529       0
REMARK   3    NON-SOLVENT :   4236       0
REMARK   3    HYDROGENS   :   5152       0
REMARK   3
REMARK   3
REMARK   3   OTHER REFINEMENT REMARKS:
REMARK   3   XRAY REFINEMENT USING QUANTUM MECHANICAL FUNCTIONAL
REMARK   3   PROGRAM      :QuantumBio DivCon 6 build-7.1.1-b4015.17
REMARK   3   AUTHORS      :BORBULEVYCH O.Y., PLUMLEY J., 
REMARK   3                :MARTIN, R.I., WESTERHOFF L.M. 
REMARK   3
REMARK   3   REFERENCE     :BORBULEVYCH O.Y., PLUMLEY J.A.,
REMARK   3                 :MARTIN, R.I., MERZ, K.M.,  WESTERHOFF L.M.
REMARK   3                 :ACTA CRYSTLLOGRAPHICA SECTION D, 2014, 
REMARK   3                 :V. D70, pp. 1233-1247
REMARK   3   QM METHOD(HAMILTONIAN): PM6
REMARK   3   REGION QM REFINEMENT: 
REMARK   3      MAIN/BUFFER QM REGION RADII (A): 3.0 / 2.5
REMARK   3      LIGAND / STRAIN ENERGY: HUP_A_1540 / 3.87 KCAL/MOLE
REMARK   3
HELIX    1   1 GLY A   41  MET A   43  5               Generated by MOE    3
HELIX    2   2 SER A   79  GLU A   82  1               Generated by MOE    4
HELIX    3   3 ASP A  128  TYR A  130  5               Generated by MOE    3
HELIX    4   4 LYS A  133  GLU A  139  1               Generated by MOE    7
HELIX    5   5 GLY A  151  PHE A  155  1               Generated by MOE    5
HELIX    6   6 VAL A  168  ASN A  183  1               Generated by MOE   16
HELIX    7   7 ILE A  184  PHE A  187  5               Generated by MOE    4
HELIX    8   8 ALA A  201  LEU A  211  1               Generated by MOE   11
HELIX    9   9 PRO A  213  ARG A  216  1               Generated by MOE    4
HELIX   10  10 VAL A  238  ASN A  251  1               Generated by MOE   14
HELIX   11  11 ASP A  259  GLU A  268  1               Generated by MOE   10
HELIX   12  12 PRO A  271  VAL A  277  1               Generated by MOE    7
HELIX   13  13 GLU A  278  VAL A  281  5               Generated by MOE    4
HELIX   14  14 LEU A  305  SER A  311  1               Generated by MOE    7
HELIX   15  15 SER A  329  GLY A  335  1               Generated by MOE    7
HELIX   16  16 ARG A  349  SER A  359  1               Generated by MOE   11
HELIX   17  17 ASP A  365  TYR A  375  1               Generated by MOE   11
HELIX   18  18 GLY A  384  ASN A  399  1               Generated by MOE   16
HELIX   19  19 ILE A  401  THR A  412  1               Generated by MOE   12
HELIX   20  20 GLU A  434  MET A  436  5               Generated by MOE    3
HELIX   21  21 ILE A  444  VAL A  447  1               Generated by MOE    4
HELIX   22  22 LEU A  450  LEU A  452  5               Generated by MOE    3
HELIX   23  23 LYS A  454  LEU A  456  5               Generated by MOE    3
HELIX   24  24 ALA A  460  THR A  479  1               Generated by MOE   20
HELIX   25  25 VAL A  518  ASN A  525  1               Generated by MOE    8
HELIX   26  26 PHE A  527  ALA A  534  1               Generated by MOE    8
SHEET    1       LEU A   7  THR A  10                  Generated by MOE
SHEET    2       GLY A  13  GLY A  13                  Generated by MOE
SHEET    3       LYS A  14  MET A  16                  Generated by MOE
SHEET    4       THR A  18  VAL A  22                  Generated by MOE
SHEET    5       SER A  25  PRO A  34                  Generated by MOE
SHEET    6       VAL A  57  ASN A  59                  Generated by MOE
SHEET    7       TYR A  96  VAL A 101                  Generated by MOE
SHEET    8       THR A 109  THR A 109                  Generated by MOE
SHEET    9       THR A 110  THR A 110                  Generated by MOE
SHEET   10       VAL A 111  ILE A 115                  Generated by MOE
SHEET   11       VAL A 142  SER A 145                  Generated by MOE
SHEET   12       GLY A 189  GLY A 189                  Generated by MOE
SHEET   13       ASP A 190  THR A 193                  Generated by MOE
SHEET   14       VAL A 194  GLU A 199                  Generated by MOE
SHEET   15       ARG A 221  GLN A 225                  Generated by MOE
SHEET   16       VAL A 236  SER A 237                  Generated by MOE
SHEET   17       VAL A 295  ILE A 296                  Generated by MOE
SHEET   18       GLN A 318  ASN A 324                  Generated by MOE
SHEET   19       GLY A 417  PHE A 423                  Generated by MOE
SHEET   20       LYS A 501  PHE A 502                  Generated by MOE
SHEET   21       ILE A 503  LEU A 505                  Generated by MOE
SHEET   22       VAL A 512  GLN A 514                  Generated by MOE
LINK         O4  NAG A1537                 C1  NAG A1538 
LINK         C1  NAG A1536                 ND2 ASN A  59 
LINK         C1  NAG A1539                 ND2 ASN A 457 
SSBOND   1 CYS A   67    CYS A   94 
SSBOND   2 CYS A  254    CYS A  265 
SSBOND   3 CYS A  402    CYS A  521 
CRYST1  111.421  111.421  137.145  90.00  90.00 120.00 P 31 2 1
SCALE1      0.008975  0.005182  0.000000        0.00000
SCALE2      0.000000  0.010363  0.000000        0.00000
SCALE3      0.000000  0.000000  0.007292        0.00000
ATOM      1  N   SER A   4     -12.855  87.396  34.362  1.00 66.86           N
ATOM      2  CA  SER A   4     -12.198  87.807  35.604  1.00 62.95           C
ATOM      3  C   SER A   4     -11.113  86.831  36.039  1.00 57.25           C
ATOM      4  O   SER A   4     -11.263  85.615  35.931  1.00 51.48           O
ATOM      5  CB  SER A   4     -13.211  87.949  36.734  1.00 61.49           C
ATOM      6  OG  SER A   4     -12.563  87.972  38.009  1.00 68.64           O
ATOM      7  H1  SER A   4     -13.546  88.019  34.132  1.00 80.23           H
ATOM      8  H2  SER A   4     -13.241  86.523  34.480  1.00 80.23           H
ATOM      9  HA  SER A   4     -11.785  88.673  35.466  1.00 75.54           H
ATOM     10  HB2 SER A   4     -13.816  87.189  36.699  1.00 73.79           H
ATOM     11  HB3 SER A   4     -13.703  88.775  36.610  1.00 73.79           H
ATOM     12  HG  SER A   4     -13.093  88.251  38.600  1.00 82.36           H
ATOM     13  N   GLU A   5     -10.026  87.405  36.560  1.00 58.58           N
ATOM     14  CA  GLU A   5      -8.897  86.634  37.056  1.00 55.42           C
ATOM     15  C   GLU A   5      -9.272  85.677  38.187  1.00 52.83           C
ATOM     16  O   GLU A   5      -8.570  84.679  38.379  1.00 46.92           O
ATOM     17  CB  GLU A   5      -7.808  87.602  37.517  1.00 60.01           C
ATOM     18  CG  GLU A   5      -6.524  86.968  38.015  1.00 62.43           C
ATOM     19  CD  GLU A   5      -5.430  88.010  38.243  1.00 61.86           C
ATOM     20  OE1 GLU A   5      -5.779  89.191  38.434  1.00 65.20           O
ATOM     21  OE2 GLU A   5      -4.228  87.657  38.207  1.00 63.61           O1-
ATOM     22  H   GLU A   5      -9.917  88.257  36.636  1.00 70.29           H
ATOM     23  HA  GLU A   5      -8.540  86.105  36.324  1.00 66.50           H
ATOM     24  HB2 GLU A   5      -7.574  88.170  36.767  1.00 72.01           H
ATOM     25  HB3 GLU A   5      -8.168  88.143  38.238  1.00 72.01           H
ATOM     26  HG2 GLU A   5      -6.699  86.521  38.858  1.00 74.92           H
ATOM     27  HG3 GLU A   5      -6.207  86.327  37.358  1.00 74.92           H
ATOM     28  N   LEU A   6     -10.350  85.950  38.933  1.00 49.26           N
ATOM     29  CA  LEU A   6     -10.753  85.131  40.071  1.00 50.37           C
ATOM     30  C   LEU A   6     -11.829  84.117  39.704  1.00 48.14           C
ATOM     31  O   LEU A   6     -12.411  83.481  40.592  1.00 49.07           O
ATOM     32  CB  LEU A   6     -11.237  86.023  41.222  1.00 49.32           C
ATOM     33  CG  LEU A   6     -10.240  87.067  41.740  1.00 47.20           C
ATOM     34  CD1 LEU A   6     -10.905  87.861  42.811  1.00 55.49           C
ATOM     35  CD2 LEU A   6      -8.962  86.460  42.302  1.00 51.61           C
ATOM     36  H   LEU A   6     -10.872  86.620  38.797  1.00 59.11           H
ATOM     37  HA  LEU A   6      -9.983  84.633  40.388  1.00 60.45           H
ATOM     38  HB2 LEU A   6     -12.026  86.500  40.931  1.00 59.18           H
ATOM     39  HB3 LEU A   6     -11.468  85.458  41.975  1.00 59.18           H
ATOM     40  HG  LEU A   6      -9.996  87.664  41.017  1.00 56.63           H
ATOM     41 HD11 LEU A   6     -10.289  88.539  43.130  1.00 66.58           H
ATOM     42 HD12 LEU A   6     -11.704  88.272  42.448  1.00 66.58           H
ATOM     43 HD13 LEU A   6     -11.141  87.260  43.537  1.00 66.58           H
ATOM     44 HD21 LEU A   6      -8.397  87.171  42.639  1.00 61.93           H
ATOM     45 HD22 LEU A   6      -9.192  85.845  43.016  1.00 61.93           H
ATOM     46 HD23 LEU A   6      -8.503  85.990  41.587  1.00 61.93           H
ATOM     47  N   LEU A   7     -12.078  83.928  38.416  1.00 43.53           N
ATOM     48  CA  LEU A   7     -13.066  82.983  37.914  1.00 50.14           C
ATOM     49  C   LEU A   7     -12.343  81.991  37.012  1.00 48.45           C
ATOM     50  O   LEU A   7     -11.652  82.394  36.064  1.00 47.03           O
ATOM     51  CB  LEU A   7     -14.174  83.708  37.139  1.00 55.30           C
ATOM     52  CG  LEU A   7     -15.622  83.338  37.478  1.00 55.54           C
ATOM     53  H   LEU A   7     -11.664  84.340  37.788  1.00 52.24           H
ATOM     54  HA  LEU A   7     -13.468  82.502  38.657  1.00 60.17           H
ATOM     55  HB2 LEU A   7     -14.046  83.533  36.196  1.00 66.36           H
ATOM     56  HB3 LEU A   7     -14.081  84.659  37.300  1.00 66.36           H
ATOM     57  HG1 LEU A   7     -15.760  83.460  38.429  1.00 66.64           H
ATOM     58  N   VAL A   8     -12.469  80.701  37.318  1.00 43.47           N
ATOM     59  CA  VAL A   8     -11.795  79.654  36.556  1.00 42.71           C
ATOM     60  C   VAL A   8     -12.827  78.581  36.285  1.00 41.24           C
ATOM     61  O   VAL A   8     -13.511  78.124  37.203  1.00 42.84           O
ATOM     62  CB  VAL A   8     -10.566  79.058  37.297  1.00 50.08           C
ATOM     63  CG1 VAL A   8      -9.956  77.849  36.545  1.00 41.87           C
ATOM     64  CG2 VAL A   8      -9.457  80.100  37.499  1.00 47.71           C
ATOM     65  H   VAL A   8     -12.947  80.406  37.968  1.00 52.17           H
ATOM     66  HA  VAL A   8     -11.496  80.016  35.709  1.00 51.25           H
ATOM     67  HB  VAL A   8     -10.847  78.750  38.175  1.00 60.10           H
ATOM     68 HG11 VAL A   8      -9.161  77.560  37.022  1.00 50.24           H
ATOM     69 HG12 VAL A   8     -10.596  77.120  36.513  1.00 50.24           H
ATOM     70 HG13 VAL A   8      -9.710  78.129  35.652  1.00 50.24           H
ATOM     71 HG21 VAL A   8      -8.692  79.668  37.909  1.00 57.26           H
ATOM     72 HG22 VAL A   8      -9.203  80.465  36.638  1.00 57.26           H
ATOM     73 HG23 VAL A   8      -9.786  80.804  38.083  1.00 57.26           H
ATOM     74  N   ASN A   9     -12.925  78.158  35.041  1.00 43.67           N
ATOM     75  CA  ASN A   9     -13.804  77.059  34.678  1.00 47.05           C
ATOM     76  C   ASN A   9     -12.944  75.799  34.626  1.00 42.91           C
ATOM     77  O   ASN A   9     -12.009  75.714  33.827  1.00 48.14           O
ATOM     78  CB  ASN A   9     -14.514  77.316  33.348  1.00 44.85           C
ATOM     79  CG  ASN A   9     -15.616  76.299  33.099  1.00 56.30           C
ATOM     80  OD1 ASN A   9     -16.310  75.881  34.042  1.00 54.35           O
ATOM     81  ND2 ASN A   9     -15.752  75.853  31.852  1.00 61.30           N
ATOM     82  H   ASN A   9     -12.480  78.484  34.380  1.00 52.41           H
ATOM     83  HA  ASN A   9     -14.478  76.938  35.365  1.00 56.46           H
ATOM     84  HB2 ASN A   9     -14.922  78.197  33.377  1.00 53.82           H
ATOM     85  HB3 ASN A   9     -13.874  77.269  32.627  1.00 53.82           H
ATOM     86 HD21 ASN A   9     -16.366  75.279  31.661  1.00 73.56           H
ATOM     87 HD22 ASN A   9     -15.227  76.139  31.230  1.00 73.56           H
ATOM     88  N   THR A  10     -13.238  74.852  35.504  1.00 43.81           N
ATOM     89  CA  THR A  10     -12.570  73.563  35.553  1.00 43.15           C
ATOM     90  C   THR A  10     -13.485  72.517  34.940  1.00 43.69           C
ATOM     91  O   THR A  10     -14.671  72.750  34.704  1.00 45.00           O
ATOM     92  CB  THR A  10     -12.202  73.143  37.008  1.00 42.47           C
ATOM     93  OG1 THR A  10     -13.347  72.637  37.713  1.00 36.71           O
ATOM     94  CG2 THR A  10     -11.598  74.292  37.820  1.00 41.46           C
ATOM     95  H   THR A  10     -13.856  74.933  36.095  1.00 52.58           H
ATOM     96  HA  THR A  10     -11.755  73.596  35.027  1.00 51.78           H
ATOM     97  HB  THR A  10     -11.536  72.441  36.965  1.00 50.96           H
ATOM     98  HG1 THR A  10     -13.847  73.267  37.960  1.00 44.05           H
ATOM     99 HG21 THR A  10     -11.341  73.974  38.698  1.00 49.75           H
ATOM    100 HG22 THR A  10     -10.815  74.645  37.367  1.00 49.75           H
ATOM    101 HG23 THR A  10     -12.249  75.002  37.932  1.00 49.75           H
ATOM    102  N   LYS A  11     -12.930  71.321  34.745  1.00 41.35           N
ATOM    103  CA  LYS A  11     -13.732  70.207  34.271  1.00 39.22           C
ATOM    104  C   LYS A  11     -14.805  69.788  35.274  1.00 42.92           C
ATOM    105  O   LYS A  11     -15.744  69.078  34.907  1.00 52.77           O
ATOM    106  CB  LYS A  11     -12.790  69.057  33.926  1.00 45.11           C
ATOM    107  CG  LYS A  11     -11.753  69.424  32.834  1.00 38.63           C
ATOM    108  CD  LYS A  11     -10.645  68.416  32.827  1.00 36.92           C
ATOM    109  CE  LYS A  11      -9.716  68.604  31.610  1.00 37.38           C
ATOM    110  NZ  LYS A  11      -8.647  67.581  31.629  1.00 42.13           N1+
ATOM    111  H   LYS A  11     -12.101  71.135  34.876  1.00 49.62           H
ATOM    112  HA  LYS A  11     -14.190  70.472  33.461  1.00 47.06           H
ATOM    113  HB2 LYS A  11     -12.302  68.814  34.731  1.00 54.13           H
ATOM    114  HB3 LYS A  11     -13.307  68.301  33.611  1.00 54.13           H
ATOM    115  HG2 LYS A  11     -12.173  69.423  31.963  1.00 46.35           H
ATOM    116  HG3 LYS A  11     -11.367  70.295  33.010  1.00 46.35           H
ATOM    117  HD2 LYS A  11     -10.114  68.509  33.631  1.00 44.31           H
ATOM    118  HD3 LYS A  11     -11.035  67.530  32.783  1.00 44.31           H
ATOM    119  HE2 LYS A  11     -10.230  68.496  30.797  1.00 44.85           H
ATOM    120  HE3 LYS A  11      -9.307  69.482  31.643  1.00 44.85           H
ATOM    121  HZ1 LYS A  11      -8.209  67.596  30.855  1.00 50.56           H
ATOM    122  HZ2 LYS A  11      -8.073  67.749  32.288  1.00 50.56           H
ATOM    123  HZ3 LYS A  11      -9.001  66.774  31.752  1.00 50.56           H
ATOM    124  N   SER A  12     -14.714  70.210  36.530  1.00 42.06           N
ATOM    125  CA  SER A  12     -15.740  69.863  37.504  1.00 45.72           C
ATOM    126  C   SER A  12     -16.736  70.991  37.761  1.00 43.37           C
ATOM    127  O   SER A  12     -17.730  70.775  38.477  1.00 44.60           O
ATOM    128  CB  SER A  12     -15.072  69.415  38.815  1.00 43.89           C
ATOM    129  OG  SER A  12     -14.443  68.154  38.580  1.00 50.73           O
ATOM    130  H   SER A  12     -14.077  70.693  36.845  1.00 50.48           H
ATOM    131  HA  SER A  12     -16.240  69.108  37.161  1.00 54.86           H
ATOM    132  HB2 SER A  12     -14.398  70.060  39.081  1.00 52.67           H
ATOM    133  HB3 SER A  12     -15.747  69.326  39.507  1.00 52.67           H
ATOM    134  HG  SER A  12     -13.902  67.980  39.196  1.00 60.87           H
ATOM    135  N   GLY A  13     -16.529  72.161  37.152  1.00 43.24           N
ATOM    136  CA  GLY A  13     -17.392  73.313  37.363  1.00 43.01           C
ATOM    137  C   GLY A  13     -16.587  74.579  37.516  1.00 43.49           C
ATOM    138  O   GLY A  13     -15.355  74.529  37.554  1.00 44.82           O
ATOM    139  H   GLY A  13     -15.890  72.312  36.596  1.00 51.89           H
ATOM    140  HA2 GLY A  13     -17.994  73.421  36.612  1.00 51.61           H
ATOM    141  HA3 GLY A  13     -17.920  73.192  38.166  1.00 51.61           H
ATOM    142  N   LYS A  14     -17.266  75.717  37.618  1.00 42.01           N
ATOM    143  CA  LYS A  14     -16.590  76.997  37.760  1.00 48.35           C
ATOM    144  C   LYS A  14     -16.322  77.252  39.238  1.00 45.32           C
ATOM    145  O   LYS A  14     -17.140  76.905  40.096  1.00 43.07           O
ATOM    146  CB  LYS A  14     -17.443  78.147  37.209  1.00 47.59           C
ATOM    147  CG  LYS A  14     -17.606  78.217  35.740  1.00 59.27           C
ATOM    148  CD  LYS A  14     -18.440  79.447  35.382  1.00 60.83           C
ATOM    149  CE  LYS A  14     -18.585  79.619  33.874  1.00 69.71           C
ATOM    150  NZ  LYS A  14     -19.357  80.850  33.484  1.00 75.80           N1+
ATOM    151  H   LYS A  14     -18.123  75.771  37.623  1.00 50.42           H
ATOM    152  HA  LYS A  14     -15.746  76.978  37.283  1.00 58.02           H
ATOM    153  HB2 LYS A  14     -18.334  78.069  37.586  1.00 57.10           H
ATOM    154  HB3 LYS A  14     -17.048  78.987  37.489  1.00 57.10           H
ATOM    155  HG2 LYS A  14     -16.735  78.300  35.321  1.00 71.13           H
ATOM    156  HG3 LYS A  14     -18.066  77.423  35.426  1.00 71.13           H
ATOM    157  HD2 LYS A  14     -19.328  79.354  35.763  1.00 72.99           H
ATOM    158  HD3 LYS A  14     -18.003  80.239  35.736  1.00 72.99           H
ATOM    159  HE2 LYS A  14     -17.699  79.687  33.483  1.00 83.65           H
ATOM    160  HE3 LYS A  14     -19.050  78.847  33.512  1.00 83.65           H
ATOM    161  HZ1 LYS A  14     -19.393  80.914  32.596  1.00 90.96           H
ATOM    162  HZ2 LYS A  14     -20.186  80.806  33.806  1.00 90.96           H
ATOM    163  HZ3 LYS A  14     -18.956  81.576  33.807  1.00 90.96           H
ATOM    164  N   VAL A  15     -15.184  77.873  39.530  1.00 41.15           N
ATOM    165  CA  VAL A  15     -14.823  78.259  40.888  1.00 48.08           C
ATOM    166  C   VAL A  15     -14.520  79.742  40.899  1.00 44.07           C
ATOM    167  O   VAL A  15     -13.895  80.258  39.963  1.00 45.94           O
ATOM    168  CB  VAL A  15     -13.594  77.473  41.400  1.00 47.66           C
ATOM    169  CG1 VAL A  15     -13.903  76.007  41.447  1.00 47.77           C
ATOM    170  CG2 VAL A  15     -12.394  77.723  40.476  1.00 48.96           C
ATOM    171  H   VAL A  15     -14.590  78.079  38.945  1.00 49.38           H
ATOM    172  HA  VAL A  15     -15.570  78.095  41.484  1.00 57.70           H
ATOM    173  HB  VAL A  15     -13.360  77.767  42.295  1.00 57.20           H
ATOM    174 HG11 VAL A  15     -13.115  75.529  41.744  1.00 57.32           H
ATOM    175 HG12 VAL A  15     -14.638  75.860  42.062  1.00 57.32           H
ATOM    176 HG13 VAL A  15     -14.157  75.711  40.556  1.00 57.32           H
ATOM    177 HG21 VAL A  15     -11.652  77.175  40.773  1.00 58.76           H
ATOM    178 HG22 VAL A  15     -12.639  77.476  39.569  1.00 58.76           H
ATOM    179 HG23 VAL A  15     -12.141  78.659  40.508  1.00 58.76           H
ATOM    180  N   MET A  16     -14.908  80.414  41.981  0.81 39.79           N
ATOM    181  CA  MET A  16     -14.578  81.817  42.184  0.81 41.69           C
ATOM    182  C   MET A  16     -13.650  81.955  43.381  0.81 39.65           C
ATOM    183  O   MET A  16     -14.008  81.594  44.509  0.81 35.47           O
ATOM    184  CB  MET A  16     -15.825  82.664  42.393  0.81 46.18           C
ATOM    185  CG  MET A  16     -15.467  84.140  42.661  0.81 48.84           C
ATOM    186  SD  MET A  16     -16.887  85.209  42.644  0.81 61.44           S
ATOM    187  CE  MET A  16     -17.116  85.251  40.885  0.81 47.90           C
ATOM    188  H   MET A  16     -15.365  80.071  42.626  0.81 47.74           H
ATOM    189  HA  MET A  16     -14.125  82.150  41.397  0.81 50.03           H
ATOM    190  HB2 MET A  16     -16.376  82.615  41.596  0.81 55.42           H
ATOM    191  HB3 MET A  16     -16.311  82.323  43.158  0.81 55.42           H
ATOM    192  HG2 MET A  16     -15.057  84.220  43.538  0.81 58.61           H
ATOM    193  HG3 MET A  16     -14.856  84.454  41.973  0.81 58.61           H
ATOM    194  HE1 MET A  16     -17.863  85.834  40.677  0.81 57.47           H
ATOM    195  HE2 MET A  16     -16.301  85.586  40.475  0.81 57.47           H
ATOM    196  HE3 MET A  16     -17.304  84.351  40.575  0.81 57.47           H
ATOM    197  N   GLY A  17     -12.475  82.497  43.133  1.00 45.00           N
ATOM    198  CA  GLY A  17     -11.475  82.675  44.159  1.00 50.53           C
ATOM    199  C   GLY A  17     -11.567  84.049  44.786  1.00 50.77           C
ATOM    200  O   GLY A  17     -12.588  84.733  44.706  1.00 46.49           O
ATOM    201  H   GLY A  17     -12.232  82.780  42.358  1.00 54.00           H
ATOM    202  HA2 GLY A  17     -11.596  82.003  44.850  1.00 60.63           H
ATOM    203  HA3 GLY A  17     -10.590  82.567  43.772  1.00 60.63           H
ATOM    204  N   THR A  18     -10.461  84.461  45.402  1.00 47.57           N
ATOM    205  CA  THR A  18     -10.403  85.716  46.125  1.00 47.65           C
ATOM    206  C   THR A  18      -9.001  86.268  46.013  1.00 46.61           C
ATOM    207  O   THR A  18      -8.040  85.515  45.846  1.00 49.98           O
ATOM    208  CB  THR A  18     -10.771  85.556  47.598  1.00 46.91           C
ATOM    209  OG1 THR A  18     -10.723  86.837  48.218  1.00 55.42           O
ATOM    210  CG2 THR A  18      -9.793  84.610  48.299  1.00 48.86           C
ATOM    211  H   THR A  18      -9.718  84.028  45.410  1.00 57.08           H
ATOM    212  HA  THR A  18     -11.012  86.347  45.711  1.00 57.18           H
ATOM    213  HB  THR A  18     -11.667  85.192  47.678  1.00 56.29           H
ATOM    214  HG1 THR A  18     -10.848  86.759  49.045  1.00 66.50           H
ATOM    215 HG21 THR A  18     -10.058  84.496  49.223  1.00 58.63           H
ATOM    216 HG22 THR A  18      -9.810  83.743  47.864  1.00 58.63           H
ATOM    217 HG23 THR A  18      -8.890  84.963  48.272  1.00 58.63           H
ATOM    218  N   ARG A  19      -8.900  87.591  46.049  1.00 49.28           N
ATOM    219  CA  ARG A  19      -7.618  88.273  45.927  1.00 49.14           C
ATOM    220  C   ARG A  19      -7.062  88.411  47.334  1.00 54.67           C
ATOM    221  O   ARG A  19      -7.786  88.838  48.239  1.00 56.56           O
ATOM    222  CB  ARG A  19      -7.786  89.639  45.251  1.00 53.63           C
ATOM    223  CG  ARG A  19      -6.470  90.356  44.916  1.00 58.80           C
ATOM    224  CD  ARG A  19      -6.652  91.377  43.772  1.00 66.38           C
ATOM    225  NE  ARG A  19      -5.443  92.173  43.479  1.00 73.99           N
ATOM    226  CZ  ARG A  19      -4.358  91.720  42.839  1.00 71.85           C
ATOM    227  NH1 ARG A  19      -4.298  90.458  42.417  1.00 73.51           N
ATOM    228  NH2 ARG A  19      -3.311  92.520  42.634  1.00 70.43           N1+
ATOM    229  H   ARG A  19      -9.570  88.122  46.151  1.00 59.13           H
ATOM    230  HA  ARG A  19      -7.008  87.734  45.398  1.00 58.97           H
ATOM    231  HB2 ARG A  19      -8.280  89.520  44.425  1.00 64.36           H
ATOM    232  HB3 ARG A  19      -8.285  90.219  45.842  1.00 64.36           H
ATOM    233  HG2 ARG A  19      -6.156  90.828  45.699  1.00 70.56           H
ATOM    234  HG3 ARG A  19      -5.813  89.701  44.633  1.00 70.56           H
ATOM    235  HD2 ARG A  19      -6.909  90.905  42.963  1.00 79.65           H
ATOM    236  HD3 ARG A  19      -7.358  91.994  44.027  1.00 79.65           H
ATOM    237  HE  ARG A  19      -5.523  93.028  43.543  1.00 88.79           H
ATOM    238 HH11 ARG A  19      -4.960  89.922  42.547  1.00 88.21           H
ATOM    239 HH12 ARG A  19      -3.594  90.174  42.011  1.00 88.21           H
ATOM    240 HH21 ARG A  19      -3.330  93.338  42.898  1.00 84.52           H
ATOM    241 HH22 ARG A  19      -2.618  92.218  42.222  1.00 84.52           H
ATOM    242  N   VAL A  20      -5.814  87.990  47.540  1.00 52.89           N
ATOM    243  CA  VAL A  20      -5.246  88.048  48.890  1.00 50.66           C
ATOM    244  C   VAL A  20      -3.987  88.901  48.880  1.00 51.70           C
ATOM    245  O   VAL A  20      -3.159  88.767  47.963  1.00 42.59           O
ATOM    246  CB  VAL A  20      -4.924  86.653  49.467  1.00 50.28           C
ATOM    247  CG1 VAL A  20      -6.169  85.775  49.503  1.00 52.56           C
ATOM    248  CG2 VAL A  20      -3.831  85.984  48.674  1.00 52.68           C
ATOM    249  H   VAL A  20      -5.287  87.682  46.933  1.00 63.47           H
ATOM    250  HA  VAL A  20      -5.894  88.463  49.479  1.00 60.80           H
ATOM    251  HB  VAL A  20      -4.604  86.753  50.377  1.00 60.33           H
ATOM    252 HG11 VAL A  20      -5.944  84.932  49.924  1.00 63.07           H
ATOM    253 HG12 VAL A  20      -6.860  86.230  50.006  1.00 63.07           H
ATOM    254 HG13 VAL A  20      -6.470  85.619  48.593  1.00 63.07           H
ATOM    255 HG21 VAL A  20      -3.696  85.096  49.038  1.00 63.21           H
ATOM    256 HG22 VAL A  20      -4.102  85.924  47.744  1.00 63.21           H
ATOM    257 HG23 VAL A  20      -3.011  86.495  48.751  1.00 63.21           H
ATOM    258  N   PRO A  21      -3.771  89.737  49.899  1.00 49.52           N
ATOM    259  CA  PRO A  21      -2.527  90.505  49.966  1.00 51.77           C
ATOM    260  C   PRO A  21      -1.382  89.606  50.384  1.00 45.64           C
ATOM    261  O   PRO A  21      -1.573  88.546  50.985  1.00 45.87           O
ATOM    262  CB  PRO A  21      -2.817  91.581  51.027  1.00 45.37           C
ATOM    263  CG  PRO A  21      -3.789  90.918  51.946  1.00 49.74           C
ATOM    264  CD  PRO A  21      -4.653  90.032  51.041  1.00 48.74           C
ATOM    265  HA  PRO A  21      -2.328  90.922  49.111  1.00 62.12           H
ATOM    266  HB2 PRO A  21      -2.003  91.825  51.496  1.00 54.45           H
ATOM    267  HB3 PRO A  21      -3.217  92.359  50.605  1.00 54.45           H
ATOM    268  HG2 PRO A  21      -3.308  90.380  52.595  1.00 59.69           H
ATOM    269  HG3 PRO A  21      -4.332  91.582  52.395  1.00 59.69           H
ATOM    270  HD2 PRO A  21      -4.893  89.215  51.507  1.00 58.49           H
ATOM    271  HD3 PRO A  21      -5.441  90.513  50.741  1.00 58.49           H
ATOM    272  N   VAL A  22      -0.175  90.051  50.050  1.00 46.61           N
ATOM    273  CA  VAL A  22       1.035  89.294  50.312  1.00 51.12           C
ATOM    274  C   VAL A  22       2.211  90.229  50.059  1.00 50.23           C
ATOM    275  O   VAL A  22       2.413  90.671  48.924  1.00 49.69           O
ATOM    276  CB  VAL A  22       1.113  88.023  49.429  1.00 48.83           C
ATOM    277  CG1 VAL A  22       0.888  88.360  47.927  1.00 53.31           C
ATOM    278  CG2 VAL A  22       2.456  87.322  49.606  1.00 47.14           C
ATOM    279  H   VAL A  22      -0.028  90.801  49.659  1.00 55.93           H
ATOM    280  HA  VAL A  22       1.044  89.021  51.244  1.00 61.35           H
ATOM    281  HB  VAL A  22       0.420  87.402  49.707  1.00 58.60           H
ATOM    282 HG11 VAL A  22       0.923  87.537  47.413  1.00 63.97           H
ATOM    283 HG12 VAL A  22       0.019  88.777  47.815  1.00 63.97           H
ATOM    284 HG13 VAL A  22       1.588  88.956  47.619  1.00 63.97           H
ATOM    285 HG21 VAL A  22       2.428  86.477  49.134  1.00 56.56           H
ATOM    286 HG22 VAL A  22       3.160  87.877  49.241  1.00 56.56           H
ATOM    287 HG23 VAL A  22       2.605  87.167  50.553  1.00 56.56           H
ATOM    288  N   LEU A  23       2.979  90.545  51.112  1.00 51.61           N
ATOM    289  CA  LEU A  23       4.222  91.314  50.995  1.00 53.51           C
ATOM    290  C   LEU A  23       4.039  92.591  50.169  1.00 56.41           C
ATOM    291  O   LEU A  23       4.844  92.916  49.288  1.00 49.56           O
ATOM    292  CB  LEU A  23       5.330  90.450  50.391  1.00 51.44           C
ATOM    293  CG  LEU A  23       5.636  89.187  51.182  1.00 53.34           C
ATOM    294  CD1 LEU A  23       6.725  88.410  50.477  1.00 52.55           C
ATOM    295  CD2 LEU A  23       6.024  89.535  52.613  1.00 54.21           C
ATOM    296  H   LEU A  23       2.802  90.316  51.924  1.00 61.94           H
ATOM    297  HA  LEU A  23       4.503  91.588  51.881  1.00 64.21           H
ATOM    298  HB2 LEU A  23       5.056  90.177  49.504  1.00 61.73           H
ATOM    299  HB3 LEU A  23       6.146  90.971  50.336  1.00 61.73           H
ATOM    300  HG  LEU A  23       4.840  88.633  51.213  1.00 64.01           H
ATOM    301 HD11 LEU A  23       6.958  87.635  51.007  1.00 63.06           H
ATOM    302 HD12 LEU A  23       6.397  88.130  49.607  1.00 63.06           H
ATOM    303 HD13 LEU A  23       7.501  88.981  50.370  1.00 63.06           H
ATOM    304 HD21 LEU A  23       6.277  88.720  53.076  1.00 65.06           H
ATOM    305 HD22 LEU A  23       6.772  90.153  52.597  1.00 65.06           H
ATOM    306 HD23 LEU A  23       5.267  89.945  53.061  1.00 65.06           H
ATOM    307  N   SER A  24       2.963  93.318  50.451  1.00 55.68           N
ATOM    308  CA  SER A  24       2.711  94.615  49.827  1.00 59.49           C
ATOM    309  C   SER A  24       2.188  94.474  48.405  1.00 55.89           C
ATOM    310  O   SER A  24       2.051  95.478  47.707  1.00 56.72           O
ATOM    311  CB  SER A  24       3.973  95.490  49.825  1.00 52.67           C
ATOM    312  H   SER A  24       2.350  93.076  51.004  1.00 66.82           H
ATOM    313  HA  SER A  24       2.036  95.085  50.343  1.00 71.38           H
ATOM    314  HB1 SER A  24       4.242  95.676  50.738  1.00 63.20           H
ATOM    315  HB3 SER A  24       3.783  96.315  49.354  1.00 63.20           H
ATOM    316  N   SER A  25       1.883  93.258  47.968  1.00 54.54           N
ATOM    317  CA  SER A  25       1.290  93.014  46.660  1.00 50.48           C
ATOM    318  C   SER A  25       0.039  92.162  46.865  1.00 50.45           C
ATOM    319  O   SER A  25      -0.590  92.159  47.934  1.00 47.96           O
ATOM    320  CB  SER A  25       2.321  92.369  45.732  1.00 55.34           C
ATOM    321  OG  SER A  25       1.804  92.239  44.427  1.00 58.64           O
ATOM    322  H   SER A  25       2.003  92.541  48.425  1.00 65.45           H
ATOM    323  HA  SER A  25       1.016  93.854  46.267  1.00 60.58           H
ATOM    324  HB2 SER A  25       3.117  92.921  45.711  1.00 66.41           H
ATOM    325  HB3 SER A  25       2.545  91.488  46.069  1.00 66.41           H
ATOM    326  HG  SER A  25       2.388  91.908  43.920  1.00 70.37           H
ATOM    327  N   HIS A  26      -0.349  91.424  45.829  1.00 49.77           N
ATOM    328  CA  HIS A  26      -1.565  90.625  45.894  1.00 52.05           C
ATOM    329  C   HIS A  26      -1.404  89.413  44.986  1.00 56.63           C
ATOM    330  O   HIS A  26      -0.634  89.437  44.022  1.00 54.52           O
ATOM    331  CB  HIS A  26      -2.805  91.427  45.462  1.00 57.99           C
ATOM    332  CG  HIS A  26      -3.358  92.346  46.515  1.00 68.11           C
ATOM    333  ND1 HIS A  26      -2.843  93.605  46.762  1.00 69.12           N
ATOM    334  CD2 HIS A  26      -4.406  92.199  47.366  1.00 69.27           C
ATOM    335  CE1 HIS A  26      -3.539  94.184  47.729  1.00 66.91           C
ATOM    336  NE2 HIS A  26      -4.496  93.354  48.108  1.00 65.99           N
ATOM    337  H   HIS A  26       0.066  91.372  45.079  1.00 59.72           H
ATOM    338  HA  HIS A  26      -1.697  90.318  46.804  1.00 62.46           H
ATOM    339  HB2 HIS A  26      -3.504  90.805  45.206  1.00 69.59           H
ATOM    340  HB3 HIS A  26      -2.550  91.976  44.704  1.00 69.59           H
ATOM    341  HD2 HIS A  26      -4.964  91.455  47.433  1.00 83.12           H
ATOM    342  HE1 HIS A  26      -3.383  95.033  48.079  1.00 80.29           H
ATOM    343  HE2 HIS A  26      -5.080  93.506  48.723  1.00 79.19           H
ATOM    344  N   ILE A  27      -2.146  88.346  45.303  1.00 49.38           N
ATOM    345  CA  ILE A  27      -2.310  87.242  44.366  1.00 50.33           C
ATOM    346  C   ILE A  27      -3.718  86.687  44.480  1.00 50.60           C
ATOM    347  O   ILE A  27      -4.525  87.157  45.292  1.00 46.92           O
ATOM    348  CB  ILE A  27      -1.285  86.117  44.589  1.00 49.43           C
ATOM    349  CG1 ILE A  27      -1.394  85.575  45.999  1.00 47.93           C
ATOM    350  CG2 ILE A  27       0.138  86.588  44.265  1.00 54.23           C
ATOM    351  CD1 ILE A  27      -0.568  84.348  46.188  1.00 55.33           C
ATOM    352  H   ILE A  27      -2.563  88.240  46.047  1.00 59.25           H
ATOM    353  HA  ILE A  27      -2.195  87.580  43.464  1.00 60.40           H
ATOM    354  HB  ILE A  27      -1.498  85.395  43.981  1.00 59.32           H
ATOM    355 HG12 ILE A  27      -1.096  86.251  46.629  1.00 57.52           H
ATOM    356 HG13 ILE A  27      -2.314  85.339  46.185  1.00 57.52           H
ATOM    357 HG21 ILE A  27       0.756  85.855  44.397  1.00 65.07           H
ATOM    358 HG22 ILE A  27       0.166  86.880  43.340  1.00 65.07           H
ATOM    359 HG23 ILE A  27       0.374  87.325  44.853  1.00 65.07           H
ATOM    360 HD11 ILE A  27      -0.797  83.956  47.047  1.00 66.40           H
ATOM    361 HD12 ILE A  27      -0.762  83.726  45.473  1.00 66.40           H
ATOM    362 HD13 ILE A  27       0.369  84.595  46.173  1.00 66.40           H
ATOM    363  N   SER A  28      -4.003  85.666  43.673  1.00 42.96           N
ATOM    364  CA  SER A  28      -5.276  84.965  43.696  1.00 41.42           C
ATOM    365  C   SER A  28      -5.137  83.685  44.498  1.00 44.44           C
ATOM    366  O   SER A  28      -4.113  82.995  44.411  1.00 40.74           O
ATOM    367  CB  SER A  28      -5.739  84.610  42.286  1.00 44.35           C
ATOM    368  OG  SER A  28      -5.580  85.718  41.418  1.00 46.78           O
ATOM    369  H   SER A  28      -3.451  85.351  43.093  1.00 51.55           H
ATOM    370  HA  SER A  28      -5.946  85.517  44.129  1.00 49.70           H
ATOM    371  HB2 SER A  28      -5.203  83.872  41.947  1.00 53.21           H
ATOM    372  HB3 SER A  28      -6.674  84.357  42.328  1.00 53.21           H
ATOM    373  HG  SER A  28      -5.643  85.457  40.622  1.00 56.14           H
ATOM    374  N   ALA A  29      -6.194  83.369  45.238  1.00 39.14           N
ATOM    375  CA  ALA A  29      -6.302  82.179  46.067  1.00 45.86           C
ATOM    376  C   ALA A  29      -7.654  81.550  45.792  1.00 42.45           C
ATOM    377  O   ALA A  29      -8.680  82.239  45.805  1.00 43.45           O
ATOM    378  CB  ALA A  29      -6.174  82.499  47.571  1.00 44.16           C
ATOM    379  H   ALA A  29      -6.897  83.858  45.275  1.00 46.96           H
ATOM    380  HA  ALA A  29      -5.610  81.545  45.825  1.00 55.03           H
ATOM    381  HB1 ALA A  29      -6.265  81.678  48.083  1.00 52.99           H
ATOM    382  HB2 ALA A  29      -5.307  82.904  47.746  1.00 52.99           H
ATOM    383  HB3 ALA A  29      -6.885  83.111  47.817  1.00 52.99           H
ATOM    384  N   PHE A  30      -7.649  80.248  45.549  1.00 39.08           N
ATOM    385  CA  PHE A  30      -8.867  79.467  45.358  1.00 41.08           C
ATOM    386  C   PHE A  30      -8.848  78.432  46.477  1.00 39.92           C
ATOM    387  O   PHE A  30      -8.161  77.412  46.385  1.00 42.01           O
ATOM    388  CB  PHE A  30      -8.918  78.834  43.955  1.00 40.92           C
ATOM    389  CG  PHE A  30      -8.770  79.834  42.822  1.00 37.98           C
ATOM    390  CD1 PHE A  30      -7.516  80.321  42.470  1.00 38.76           C
ATOM    391  CD2 PHE A  30      -9.887  80.296  42.125  1.00 41.25           C
ATOM    392  CE1 PHE A  30      -7.367  81.253  41.453  1.00 41.19           C
ATOM    393  CE2 PHE A  30      -9.749  81.220  41.102  1.00 41.18           C
ATOM    394  CZ  PHE A  30      -8.489  81.699  40.754  1.00 37.62           C
ATOM    395  H   PHE A  30      -6.927  79.784  45.497  1.00 46.90           H
ATOM    396  HA  PHE A  30      -9.636  80.040  45.492  1.00 49.30           H
ATOM    397  HB2 PHE A  30      -8.193  78.193  43.864  1.00 49.11           H
ATOM    398  HB3 PHE A  30      -9.774  78.388  43.847  1.00 49.11           H
ATOM    399  HD1 PHE A  30      -6.763  80.028  42.934  1.00 46.51           H
ATOM    400  HD2 PHE A  30     -10.738  79.982  42.347  1.00 49.50           H
ATOM    401  HE1 PHE A  30      -6.519  81.567  41.230  1.00 49.43           H
ATOM    402  HE2 PHE A  30     -10.502  81.516  40.644  1.00 49.42           H
ATOM    403  HZ  PHE A  30      -8.398  82.321  40.068  1.00 45.15           H
ATOM    404  N   LEU A  31      -9.561  78.721  47.549  1.00 41.35           N
ATOM    405  CA  LEU A  31      -9.483  77.951  48.775  1.00 42.95           C
ATOM    406  C   LEU A  31     -10.704  77.054  48.872  1.00 39.65           C
ATOM    407  O   LEU A  31     -11.804  77.441  48.474  1.00 41.67           O
ATOM    408  CB  LEU A  31      -9.401  78.888  49.988  1.00 42.15           C
ATOM    409  CG  LEU A  31      -8.347  79.980  49.855  1.00 41.04           C
ATOM    410  CD1 LEU A  31      -8.384  80.938  51.048  1.00 38.52           C
ATOM    411  CD2 LEU A  31      -6.971  79.352  49.667  1.00 38.88           C
ATOM    412  H   LEU A  31     -10.112  79.378  47.597  1.00 49.62           H
ATOM    413  HA  LEU A  31      -8.691  77.390  48.767  1.00 51.54           H
ATOM    414  HB2 LEU A  31     -10.258  79.327  50.107  1.00 50.58           H
ATOM    415  HB3 LEU A  31      -9.187  78.370  50.780  1.00 50.58           H
ATOM    416  HG  LEU A  31      -8.537  80.500  49.058  1.00 49.25           H
ATOM    417 HD11 LEU A  31      -7.740  81.649  50.905  1.00 46.22           H
ATOM    418 HD12 LEU A  31      -9.276  81.310  51.129  1.00 46.22           H
ATOM    419 HD13 LEU A  31      -8.159  80.452  51.855  1.00 46.22           H
ATOM    420 HD21 LEU A  31      -6.310  80.055  49.596  1.00 46.65           H
ATOM    421 HD22 LEU A  31      -6.772  78.785  50.428  1.00 46.65           H
ATOM    422 HD23 LEU A  31      -6.971  78.821  48.858  1.00 46.65           H
ATOM    423  N   GLY A  32     -10.507  75.864  49.422  1.00 36.82           N
ATOM    424  CA  GLY A  32     -11.615  74.942  49.632  1.00 39.74           C
ATOM    425  C   GLY A  32     -12.287  74.410  48.377  1.00 41.50           C
ATOM    426  O   GLY A  32     -13.518  74.274  48.362  1.00 40.18           O
ATOM    427  H   GLY A  32      -9.744  75.566  49.683  1.00 44.19           H
ATOM    428  HA2 GLY A  32     -11.298  74.181  50.150  1.00 47.68           H
ATOM    429  HA3 GLY A  32     -12.292  75.395  50.155  1.00 47.68           H
ATOM    430  N   ILE A  33     -11.517  74.097  47.327  1.00 38.93           N
ATOM    431  CA  ILE A  33     -12.068  73.418  46.154  1.00 37.67           C
ATOM    432  C   ILE A  33     -12.260  71.932  46.461  1.00 41.36           C
ATOM    433  O   ILE A  33     -11.287  71.243  46.781  1.00 39.93           O
ATOM    434  CB  ILE A  33     -11.164  73.609  44.920  1.00 37.11           C
ATOM    435  CG1 ILE A  33     -11.055  75.097  44.558  1.00 40.25           C
ATOM    436  CG2 ILE A  33     -11.709  72.820  43.689  1.00 43.33           C
ATOM    437  CD1 ILE A  33     -10.104  75.372  43.444  1.00 40.13           C
ATOM    438  H   ILE A  33     -10.677  74.282  47.260  1.00 46.72           H
ATOM    439  HA  ILE A  33     -12.929  73.815  45.955  1.00 45.20           H
ATOM    440  HB  ILE A  33     -10.278  73.275  45.133  1.00 44.54           H
ATOM    441 HG12 ILE A  33     -11.927  75.420  44.285  1.00 48.30           H
ATOM    442 HG13 ILE A  33     -10.752  75.593  45.335  1.00 48.30           H
ATOM    443 HG21 ILE A  33     -11.110  72.946  42.939  1.00 52.00           H
ATOM    444 HG22 ILE A  33     -11.758  71.876  43.901  1.00 52.00           H
ATOM    445 HG23 ILE A  33     -12.592  73.149  43.463  1.00 52.00           H
ATOM    446 HD11 ILE A  33     -10.082  76.329  43.282  1.00 48.16           H
ATOM    447 HD12 ILE A  33      -9.222  75.054  43.688  1.00 48.16           H
ATOM    448 HD13 ILE A  33     -10.410  74.916  42.649  1.00 48.16           H
ATOM    449  N   PRO A  34     -13.469  71.378  46.313  1.00 40.75           N
ATOM    450  CA  PRO A  34     -13.654  69.936  46.529  1.00 37.28           C
ATOM    451  C   PRO A  34     -13.054  69.095  45.410  1.00 42.30           C
ATOM    452  O   PRO A  34     -13.201  69.415  44.230  1.00 38.28           O
ATOM    453  CB  PRO A  34     -15.180  69.785  46.551  1.00 42.68           C
ATOM    454  CG  PRO A  34     -15.652  70.854  45.576  1.00 42.93           C
ATOM    455  CD  PRO A  34     -14.718  72.025  45.848  1.00 43.70           C
ATOM    456  HA  PRO A  34     -13.281  69.664  47.383  1.00 44.74           H
ATOM    457  HB2 PRO A  34     -15.423  68.904  46.230  1.00 51.22           H
ATOM    458  HB3 PRO A  34     -15.531  69.939  47.443  1.00 51.22           H
ATOM    459  HG2 PRO A  34     -15.566  70.539  44.660  1.00 51.52           H
ATOM    460  HG3 PRO A  34     -16.570  71.092  45.765  1.00 51.52           H
ATOM    461  HD2 PRO A  34     -14.564  72.532  45.037  1.00 52.45           H
ATOM    462  HD3 PRO A  34     -15.083  72.584  46.548  1.00 52.45           H
ATOM    463  N   PHE A  35     -12.405  67.983  45.778  1.00 41.20           N
ATOM    464  CA  PHE A  35     -11.886  67.056  44.778  1.00 38.11           C
ATOM    465  C   PHE A  35     -12.427  65.640  44.946  1.00 37.71           C
ATOM    466  O   PHE A  35     -12.048  64.747  44.172  1.00 45.17           O
ATOM    467  CB  PHE A  35     -10.349  67.028  44.796  1.00 34.71           C
ATOM    468  CG  PHE A  35      -9.785  66.490  46.068  1.00 38.94           C
ATOM    469  CD1 PHE A  35      -9.692  65.128  46.264  1.00 32.97           C
ATOM    470  CD2 PHE A  35      -9.386  67.345  47.093  1.00 34.24           C
ATOM    471  CE1 PHE A  35      -9.181  64.622  47.474  1.00 39.72           C
ATOM    472  CE2 PHE A  35      -8.880  66.844  48.265  1.00 38.54           C
ATOM    473  CZ  PHE A  35      -8.792  65.485  48.455  1.00 37.30           C
ATOM    474  H   PHE A  35     -12.253  67.752  46.594  1.00 49.44           H
ATOM    475  HA  PHE A  35     -12.154  67.364  43.898  1.00 45.73           H
ATOM    476  HB2 PHE A  35     -10.044  66.440  44.085  1.00 41.65           H
ATOM    477  HB3 PHE A  35      -9.996  67.923  44.659  1.00 41.65           H
ATOM    478  HD1 PHE A  35      -9.960  64.544  45.598  1.00 39.56           H
ATOM    479  HD2 PHE A  35      -9.450  68.266  46.980  1.00 41.08           H
ATOM    480  HE1 PHE A  35      -9.109  63.705  47.602  1.00 47.66           H
ATOM    481  HE2 PHE A  35      -8.616  67.425  48.945  1.00 46.25           H
ATOM    482  HZ  PHE A  35      -8.448  65.154  49.253  1.00 44.76           H
ATOM    483  N   ALA A  36     -13.339  65.425  45.883  1.00 37.20           N
ATOM    484  CA  ALA A  36     -13.951  64.129  46.132  1.00 39.62           C
ATOM    485  C   ALA A  36     -15.352  64.357  46.675  1.00 42.11           C
ATOM    486  O   ALA A  36     -15.642  65.397  47.272  1.00 42.19           O
ATOM    487  CB  ALA A  36     -13.138  63.299  47.153  1.00 41.32           C
ATOM    488  H   ALA A  36     -13.640  66.042  46.395  1.00 44.65           H
ATOM    489  HA  ALA A  36     -14.023  63.627  45.307  1.00 47.54           H
ATOM    490  HB1 ALA A  36     -13.592  62.460  47.335  1.00 49.58           H
ATOM    491  HB2 ALA A  36     -12.257  63.127  46.785  1.00 49.58           H
ATOM    492  HB3 ALA A  36     -13.061  63.803  47.975  1.00 49.58           H
ATOM    493  N   GLU A  37     -16.203  63.347  46.526  1.00 37.55           N
ATOM    494  CA  GLU A  37     -17.444  63.329  47.286  1.00 40.65           C
ATOM    495  C   GLU A  37     -17.129  63.256  48.783  1.00 45.14           C
ATOM    496  O   GLU A  37     -16.203  62.538  49.181  1.00 40.53           O
ATOM    497  CB  GLU A  37     -18.304  62.128  46.887  1.00 43.67           C
ATOM    498  CG  GLU A  37     -19.076  62.334  45.558  1.00 50.03           C
ATOM    499  CD  GLU A  37     -19.892  63.609  45.555  1.00 51.04           C
ATOM    500  OE1 GLU A  37     -20.709  63.786  46.477  1.00 53.36           O
ATOM    501  OE2 GLU A  37     -19.679  64.450  44.654  1.00 52.67           O1-
ATOM    502  H   GLU A  37     -16.079  62.664  46.017  1.00 45.07           H
ATOM    503  HA  GLU A  37     -17.928  64.147  47.108  1.00 48.78           H
ATOM    504  HB2 GLU A  37     -17.727  61.352  46.789  1.00 52.40           H
ATOM    505  HB3 GLU A  37     -18.952  61.967  47.591  1.00 52.40           H
ATOM    506  HG2 GLU A  37     -18.437  62.395  44.827  1.00 60.04           H
ATOM    507  HG3 GLU A  37     -19.680  61.591  45.413  1.00 60.04           H
ATOM    508  N   PRO A  38     -17.879  63.959  49.637  1.00 44.75           N
ATOM    509  CA  PRO A  38     -17.646  63.854  51.075  1.00 42.45           C
ATOM    510  C   PRO A  38     -17.681  62.410  51.537  1.00 49.89           C
ATOM    511  O   PRO A  38     -18.655  61.695  51.273  1.00 46.68           O
ATOM    512  CB  PRO A  38     -18.806  64.652  51.691  1.00 45.95           C
ATOM    513  CG  PRO A  38     -19.082  65.686  50.697  1.00 45.40           C
ATOM    514  CD  PRO A  38     -18.893  64.989  49.340  1.00 42.07           C
ATOM    515  HA  PRO A  38     -16.809  64.282  51.302  1.00 50.94           H
ATOM    516  HB2 PRO A  38     -19.566  64.064  51.821  1.00 55.14           H
ATOM    517  HB3 PRO A  38     -18.528  65.036  52.537  1.00 55.14           H
ATOM    518  HG2 PRO A  38     -19.989  66.011  50.807  1.00 54.48           H
ATOM    519  HG3 PRO A  38     -18.442  66.407  50.797  1.00 54.48           H
ATOM    520  HD2 PRO A  38     -19.719  64.569  49.051  1.00 50.49           H
ATOM    521  HD3 PRO A  38     -18.556  65.622  48.684  1.00 50.49           H
ATOM    522  N   PRO A  39     -16.649  61.954  52.254  1.00 45.39           N
ATOM    523  CA  PRO A  39     -16.570  60.541  52.622  1.00 39.15           C
ATOM    524  C   PRO A  39     -17.298  60.279  53.940  1.00 47.00           C
ATOM    525  O   PRO A  39     -16.721  59.805  54.924  1.00 40.56           O
ATOM    526  CB  PRO A  39     -15.060  60.315  52.696  1.00 43.94           C
ATOM    527  CG  PRO A  39     -14.528  61.613  53.121  1.00 45.08           C
ATOM    528  CD  PRO A  39     -15.371  62.644  52.485  1.00 44.50           C
ATOM    529  HA  PRO A  39     -16.947  59.992  51.915  1.00 46.98           H
ATOM    530  HB2 PRO A  39     -14.846  59.621  53.337  1.00 52.73           H
ATOM    531  HB3 PRO A  39     -14.724  60.092  51.817  1.00 52.73           H
ATOM    532  HG2 PRO A  39     -14.589  61.686  54.086  1.00 54.10           H
ATOM    533  HG3 PRO A  39     -13.606  61.703  52.831  1.00 54.10           H
ATOM    534  HD2 PRO A  39     -15.479  63.401  53.078  1.00 53.41           H
ATOM    535  HD3 PRO A  39     -14.988  62.910  51.635  1.00 53.41           H
ATOM    536  N   VAL A  40     -18.584  60.614  53.951  1.00 47.38           N
ATOM    537  CA  VAL A  40     -19.401  60.604  55.150  1.00 45.48           C
ATOM    538  C   VAL A  40     -20.342  59.410  55.116  1.00 50.56           C
ATOM    539  O   VAL A  40     -20.623  58.821  54.068  1.00 53.11           O
ATOM    540  CB  VAL A  40     -20.194  61.915  55.303  1.00 47.43           C
ATOM    541  CG1 VAL A  40     -19.231  63.105  55.481  1.00 51.66           C
ATOM    542  CG2 VAL A  40     -21.101  62.144  54.096  1.00 49.20           C
ATOM    543  H   VAL A  40     -19.012  60.856  53.251  1.00 56.85           H
ATOM    544  HA  VAL A  40     -18.822  60.507  55.921  1.00 54.57           H
ATOM    545  HB  VAL A  40     -20.751  61.849  56.091  1.00 56.91           H
ATOM    546 HG11 VAL A  40     -19.749  63.919  55.605  1.00 61.99           H
ATOM    547 HG12 VAL A  40     -18.672  62.947  56.257  1.00 61.99           H
ATOM    548 HG13 VAL A  40     -18.679  63.186  54.687  1.00 61.99           H
ATOM    549 HG21 VAL A  40     -21.576  62.980  54.230  1.00 59.03           H
ATOM    550 HG22 VAL A  40     -20.567  62.195  53.286  1.00 59.03           H
ATOM    551 HG23 VAL A  40     -21.734  61.413  54.035  1.00 59.03           H
ATOM    552  N   GLY A  41     -20.823  59.048  56.295  1.00 49.12           N
ATOM    553  CA  GLY A  41     -21.823  58.006  56.405  1.00 50.98           C
ATOM    554  C   GLY A  41     -21.273  56.649  56.034  1.00 52.63           C
ATOM    555  O   GLY A  41     -20.250  56.190  56.566  1.00 43.65           O
ATOM    556  H   GLY A  41     -20.584  59.392  57.045  1.00 58.95           H
ATOM    557  HA2 GLY A  41     -22.152  57.966  57.317  1.00 61.17           H
ATOM    558  HA3 GLY A  41     -22.568  58.213  55.820  1.00 61.17           H
ATOM    559  N   ASN A  42     -22.008  55.968  55.151  1.00 49.29           N
ATOM    560  CA  ASN A  42     -21.615  54.667  54.632  1.00 45.26           C
ATOM    561  C   ASN A  42     -20.339  54.727  53.814  1.00 47.18           C
ATOM    562  O   ASN A  42     -19.811  53.675  53.433  1.00 48.17           O
ATOM    563  CB  ASN A  42     -22.749  54.093  53.772  1.00 57.79           C
ATOM    564  H   ASN A  42     -22.763  56.244  54.846  1.00 59.14           H
ATOM    565  HA  ASN A  42     -21.470  54.063  55.374  1.00 54.31           H
ATOM    566  HB1 ASN A  42     -23.571  54.069  54.292  1.00 69.35           H
ATOM    567  HB3 ASN A  42     -22.509  53.199  53.478  1.00 69.35           H
ATOM    568  N   MET A  43     -19.857  55.916  53.485  1.00 43.60           N
ATOM    569  CA  MET A  43     -18.556  56.036  52.837  1.00 44.41           C
ATOM    570  C   MET A  43     -17.396  56.137  53.827  1.00 48.09           C
ATOM    571  O   MET A  43     -16.239  56.110  53.390  1.00 45.82           O
ATOM    572  CB  MET A  43     -18.541  57.264  51.918  1.00 49.62           C
ATOM    573  CG  MET A  43     -19.423  57.127  50.638  1.00 51.02           C
ATOM    574  SD  MET A  43     -19.434  58.669  49.687  1.00 56.11           S
ATOM    575  CE  MET A  43     -17.776  58.601  49.078  1.00 47.29           C
ATOM    576  H   MET A  43     -20.261  56.663  53.631  1.00 52.32           H
ATOM    577  HA  MET A  43     -18.406  55.253  52.282  1.00 53.30           H
ATOM    578  HB2 MET A  43     -18.878  58.022  52.422  1.00 59.54           H
ATOM    579  HB3 MET A  43     -17.629  57.433  51.642  1.00 59.54           H
ATOM    580  HG2 MET A  43     -19.059  56.433  50.068  1.00 61.22           H
ATOM    581  HG3 MET A  43     -20.332  56.913  50.888  1.00 61.22           H
ATOM    582  HE1 MET A  43     -17.667  59.271  48.389  1.00 56.75           H
ATOM    583  HE2 MET A  43     -17.169  58.777  49.809  1.00 56.75           H
ATOM    584  HE3 MET A  43     -17.609  57.714  48.718  1.00 56.75           H
ATOM    585  N   ARG A  44     -17.657  56.245  55.136  1.00 40.01           N
ATOM    586  CA  ARG A  44     -16.545  56.274  56.093  1.00 38.12           C
ATOM    587  C   ARG A  44     -15.740  54.987  55.914  1.00 42.97           C
ATOM    588  O   ARG A  44     -16.303  53.891  55.792  1.00 44.12           O
ATOM    589  CB  ARG A  44     -17.047  56.441  57.541  1.00 41.34           C
ATOM    590  CG  ARG A  44     -15.916  56.433  58.606  1.00 42.93           C
ATOM    591  CD  ARG A  44     -16.436  56.378  59.993  1.00 44.13           C
ATOM    592  NE  ARG A  44     -17.061  57.621  60.421  1.00 39.11           N
ATOM    593  CZ  ARG A  44     -17.727  57.731  61.557  1.00 40.19           C
ATOM    594  NH1 ARG A  44     -17.840  56.677  62.346  1.00 41.92           N
ATOM    595  NH2 ARG A  44     -18.264  58.885  61.910  1.00 44.97           N1+
ATOM    596  H   ARG A  44     -18.443  56.289  55.483  1.00 48.02           H
ATOM    597  HA  ARG A  44     -15.971  57.032  55.902  1.00 45.74           H
ATOM    598  HB2 ARG A  44     -17.500  57.293  57.619  1.00 49.60           H
ATOM    599  HB3 ARG A  44     -17.667  55.727  57.757  1.00 49.60           H
ATOM    600  HG2 ARG A  44     -15.344  55.659  58.473  1.00 51.52           H
ATOM    601  HG3 ARG A  44     -15.397  57.248  58.527  1.00 51.52           H
ATOM    602  HD2 ARG A  44     -17.098  55.673  60.054  1.00 52.95           H
ATOM    603  HD3 ARG A  44     -15.699  56.197  60.597  1.00 52.95           H
ATOM    604  HE  ARG A  44     -17.014  58.304  59.899  1.00 46.93           H
ATOM    605 HH11 ARG A  44     -17.489  55.926  62.120  1.00 50.31           H
ATOM    606 HH12 ARG A  44     -18.272  56.739  63.084  1.00 50.31           H
ATOM    607 HH21 ARG A  44     -18.191  59.571  61.399  1.00 53.96           H
ATOM    608 HH22 ARG A  44     -18.696  58.946  62.650  1.00 53.96           H
ATOM    609  N   PHE A  45     -14.427  55.138  55.780  1.00 39.48           N
ATOM    610  CA  PHE A  45     -13.441  54.083  55.588  1.00 36.54           C
ATOM    611  C   PHE A  45     -13.333  53.607  54.121  1.00 41.05           C
ATOM    612  O   PHE A  45     -12.368  52.903  53.798  1.00 37.17           O
ATOM    613  CB  PHE A  45     -13.687  52.851  56.493  1.00 41.12           C
ATOM    614  CG  PHE A  45     -13.937  53.181  57.956  1.00 44.57           C
ATOM    615  CD1 PHE A  45     -13.035  53.944  58.690  1.00 41.41           C
ATOM    616  CD2 PHE A  45     -15.083  52.713  58.598  1.00 44.91           C
ATOM    617  CE1 PHE A  45     -13.260  54.226  60.016  1.00 44.51           C
ATOM    618  CE2 PHE A  45     -15.322  53.000  59.932  1.00 43.21           C
ATOM    619  CZ  PHE A  45     -14.409  53.757  60.650  1.00 45.91           C
ATOM    620  H   PHE A  45     -14.055  55.913  55.789  1.00 47.38           H
ATOM    621  HA  PHE A  45     -12.577  54.451  55.822  1.00 43.84           H
ATOM    622  HB2 PHE A  45     -14.471  52.385  56.162  1.00 49.35           H
ATOM    623  HB3 PHE A  45     -12.917  52.264  56.454  1.00 49.35           H
ATOM    624  HD1 PHE A  45     -12.263  54.260  58.283  1.00 49.70           H
ATOM    625  HD2 PHE A  45     -15.698  52.203  58.126  1.00 53.89           H
ATOM    626  HE1 PHE A  45     -12.645  54.739  60.489  1.00 53.41           H
ATOM    627  HE2 PHE A  45     -16.091  52.681  60.345  1.00 51.85           H
ATOM    628  HZ  PHE A  45     -14.565  53.954  61.545  1.00 55.09           H
ATOM    629  N   ARG A  46     -14.250  53.990  53.216  1.00 41.14           N
ATOM    630  CA  ARG A  46     -14.181  53.587  51.813  1.00 41.35           C
ATOM    631  C   ARG A  46     -13.168  54.410  51.028  1.00 42.88           C
ATOM    632  O   ARG A  46     -12.806  55.530  51.395  1.00 39.90           O
ATOM    633  CB  ARG A  46     -15.550  53.731  51.102  1.00 45.43           C
ATOM    634  CG  ARG A  46     -16.571  52.614  51.373  1.00 55.43           C
ATOM    635  CD  ARG A  46     -17.817  52.744  50.477  1.00 54.41           C
ATOM    636  NE  ARG A  46     -18.854  51.756  50.793  1.00 60.39           N1+
ATOM    637  H   ARG A  46     -14.933  54.483  53.395  1.00 49.37           H
ATOM    638  HA  ARG A  46     -13.909  52.656  51.757  1.00 49.62           H
ATOM    639  HB2 ARG A  46     -15.955  54.569  51.372  1.00 54.51           H
ATOM    640  HB3 ARG A  46     -15.389  53.739  50.144  1.00 54.51           H
ATOM    641  HG2 ARG A  46     -16.162  51.751  51.194  1.00 66.52           H
ATOM    642  HG3 ARG A  46     -16.858  52.666  52.298  1.00 66.52           H
ATOM    643  HD2 ARG A  46     -18.204  53.624  50.604  1.00 65.29           H
ATOM    644  HD3 ARG A  46     -17.555  52.624  49.550  1.00 65.29           H
ATOM    645  N   ARG A  47     -12.769  53.850  49.885  1.00 39.36           N
ATOM    646  CA  ARG A  47     -12.034  54.607  48.891  1.00 40.12           C
ATOM    647  C   ARG A  47     -12.810  55.859  48.496  1.00 35.00           C
ATOM    648  O   ARG A  47     -14.037  55.822  48.426  1.00 37.75           O
ATOM    649  CB  ARG A  47     -11.781  53.739  47.661  1.00 44.19           C
ATOM    650  CG  ARG A  47     -10.958  52.515  47.986  1.00 54.68           C
ATOM    651  CD  ARG A  47     -10.668  51.766  46.725  1.00 53.78           C
ATOM    652  NE  ARG A  47      -9.530  50.867  46.869  1.00 60.81           N
ATOM    653  CZ  ARG A  47      -9.616  49.611  47.281  1.00 65.08           C
ATOM    654  NH1 ARG A  47     -10.803  49.082  47.618  1.00 62.77           N
ATOM    655  NH2 ARG A  47      -8.500  48.890  47.350  1.00 72.69           N1+
ATOM    656  H   ARG A  47     -12.910  53.032  49.661  1.00 47.24           H
ATOM    657  HA  ARG A  47     -11.178  54.864  49.267  1.00 48.15           H
ATOM    658  HB2 ARG A  47     -12.629  53.440  47.293  1.00 53.02           H
ATOM    659  HB3 ARG A  47     -11.300  54.254  46.997  1.00 53.02           H
ATOM    660  HG2 ARG A  47     -10.122  52.778  48.397  1.00 65.62           H
ATOM    661  HG3 ARG A  47     -11.454  51.930  48.581  1.00 65.62           H
ATOM    662  HD2 ARG A  47     -11.447  51.249  46.469  1.00 64.53           H
ATOM    663  HD3 ARG A  47     -10.448  52.405  46.029  1.00 64.53           H
ATOM    664  HE  ARG A  47      -8.751  51.165  46.651  1.00 72.98           H
ATOM    665 HH11 ARG A  47     -11.521  49.551  47.567  1.00 75.32           H
ATOM    666 HH12 ARG A  47     -10.844  48.267  47.887  1.00 75.32           H
ATOM    667 HH21 ARG A  47      -7.747  49.251  47.134  1.00 87.23           H
ATOM    668 HH22 ARG A  47      -8.521  48.075  47.622  1.00 87.23           H
ATOM    669  N   PRO A  48     -12.137  56.981  48.236  1.00 36.94           N
ATOM    670  CA  PRO A  48     -12.858  58.201  47.862  1.00 41.46           C
ATOM    671  C   PRO A  48     -13.521  58.063  46.496  1.00 39.37           C
ATOM    672  O   PRO A  48     -13.095  57.282  45.650  1.00 39.60           O
ATOM    673  CB  PRO A  48     -11.761  59.271  47.823  1.00 41.89           C
ATOM    674  CG  PRO A  48     -10.510  58.496  47.440  1.00 32.04           C
ATOM    675  CD  PRO A  48     -10.670  57.155  48.122  1.00 37.36           C
ATOM    676  HA  PRO A  48     -13.517  58.430  48.537  1.00 49.75           H
ATOM    677  HB2 PRO A  48     -11.969  59.955  47.165  1.00 50.27           H
ATOM    678  HB3 PRO A  48     -11.666  59.668  48.705  1.00 50.27           H
ATOM    679  HG2 PRO A  48     -10.477  58.384  46.483  1.00 38.45           H
ATOM    680  HG3 PRO A  48      -9.712  58.949  47.760  1.00 38.45           H
ATOM    681  HD2 PRO A  48     -10.282  56.448  47.584  1.00 44.84           H
ATOM    682  HD3 PRO A  48     -10.270  57.190  49.007  1.00 44.84           H
ATOM    683  N   GLU A  49     -14.556  58.864  46.295  0.82 43.22           N
ATOM    684  CA  GLU A  49     -15.216  58.998  45.021  0.82 37.69           C
ATOM    685  C   GLU A  49     -14.963  60.380  44.451  0.82 36.30           C
ATOM    686  O   GLU A  49     -14.907  61.361  45.201  0.82 34.75           O
ATOM    687  CB  GLU A  49     -16.723  58.762  45.168  0.82 38.68           C
ATOM    688  CG  GLU A  49     -16.982  57.405  45.743  0.82 47.63           C
ATOM    689  CD  GLU A  49     -18.409  56.959  45.596  0.82 53.28           C
ATOM    690  OE1 GLU A  49     -18.856  56.836  44.442  0.82 65.16           O
ATOM    691  OE2 GLU A  49     -19.083  56.721  46.630  0.82 64.00           O1-
ATOM    692  H   GLU A  49     -14.903  59.361  46.911  0.82 51.86           H
ATOM    693  HA  GLU A  49     -14.866  58.335  44.411  0.82 45.23           H
ATOM    694  HB2 GLU A  49     -17.109  59.425  45.758  0.82 46.42           H
ATOM    695  HB3 GLU A  49     -17.141  58.796  44.295  0.82 46.42           H
ATOM    696  HG2 GLU A  49     -16.425  56.763  45.272  0.82 57.15           H
ATOM    697  HG3 GLU A  49     -16.755  57.414  46.684  0.82 57.15           H
ATOM    698  N   PRO A  50     -14.805  60.498  43.134  1.00 43.14           N
ATOM    699  CA  PRO A  50     -14.577  61.821  42.552  1.00 41.07           C
ATOM    700  C   PRO A  50     -15.767  62.724  42.805  1.00 42.37           C
ATOM    701  O   PRO A  50     -16.909  62.275  42.898  1.00 48.29           O
ATOM    702  CB  PRO A  50     -14.370  61.530  41.057  1.00 45.26           C
ATOM    703  CG  PRO A  50     -15.013  60.227  40.824  1.00 47.90           C
ATOM    704  CD  PRO A  50     -14.884  59.449  42.100  1.00 50.06           C
ATOM    705  HA  PRO A  50     -13.782  62.230  42.919  1.00 49.28           H
ATOM    706  HB2 PRO A  50     -14.788  62.219  40.524  1.00 54.32           H
ATOM    707  HB3 PRO A  50     -13.423  61.478  40.862  1.00 54.32           H
ATOM    708  HG2 PRO A  50     -15.947  60.372  40.616  1.00 57.48           H
ATOM    709  HG3 PRO A  50     -14.572  59.766  40.097  1.00 57.48           H
ATOM    710  HD2 PRO A  50     -15.669  58.901  42.240  1.00 60.07           H
ATOM    711  HD3 PRO A  50     -14.072  58.918  42.084  1.00 60.07           H
ATOM    712  N   LYS A  51     -15.484  64.009  42.970  1.00 40.05           N
ATOM    713  CA  LYS A  51     -16.555  64.974  43.187  1.00 45.22           C
ATOM    714  C   LYS A  51     -17.430  65.051  41.938  1.00 47.75           C
ATOM    715  O   LYS A  51     -16.915  65.128  40.824  1.00 44.26           O
ATOM    716  CB  LYS A  51     -15.956  66.333  43.512  1.00 41.71           C
ATOM    717  CG  LYS A  51     -16.927  67.469  43.666  1.00 45.00           C
ATOM    718  CD  LYS A  51     -17.833  67.280  44.826  1.00 44.39           C
ATOM    719  CE  LYS A  51     -18.700  68.509  45.029  1.00 49.55           C
ATOM    720  NZ  LYS A  51     -19.445  68.448  46.323  1.00 56.64           N1+
ATOM    721  H   LYS A  51     -14.692  64.345  42.955  1.00 48.06           H
ATOM    722  HA  LYS A  51     -17.114  64.689  43.925  1.00 54.26           H
ATOM    723  HB2 LYS A  51     -15.490  66.250  44.355  1.00 50.05           H
ATOM    724  HB3 LYS A  51     -15.329  66.567  42.810  1.00 50.05           H
ATOM    725  HG2 LYS A  51     -16.432  68.292  43.808  1.00 54.00           H
ATOM    726  HG3 LYS A  51     -17.472  67.541  42.866  1.00 54.00           H
ATOM    727  HD2 LYS A  51     -18.407  66.516  44.663  1.00 53.27           H
ATOM    728  HD3 LYS A  51     -17.305  67.145  45.626  1.00 53.27           H
ATOM    729  HE2 LYS A  51     -18.140  69.302  45.041  1.00 59.46           H
ATOM    730  HE3 LYS A  51     -19.347  68.568  44.308  1.00 59.46           H
ATOM    731  HZ1 LYS A  51     -19.960  69.169  46.415  1.00 67.96           H
ATOM    732  HZ2 LYS A  51     -19.960  67.721  46.343  1.00 67.96           H
ATOM    733  HZ3 LYS A  51     -18.871  68.415  47.002  1.00 67.96           H
ATOM    734  N   LYS A  52     -18.741  64.979  42.124  1.00 50.23           N
ATOM    735  CA  LYS A  52     -19.663  65.137  41.009  1.00 50.25           C
ATOM    736  C   LYS A  52     -19.625  66.583  40.534  1.00 45.97           C
ATOM    737  O   LYS A  52     -19.723  67.499  41.356  1.00 49.33           O
ATOM    738  CB  LYS A  52     -21.079  64.757  41.418  1.00 52.38           C
ATOM    739  CG  LYS A  52     -21.185  63.314  41.929  1.00 59.78           C
ATOM    740  CD  LYS A  52     -22.569  62.974  42.492  1.00 62.71           C
ATOM    741  H   LYS A  52     -19.120  64.842  42.884  1.00 60.27           H
ATOM    742  HA  LYS A  52     -19.390  64.547  40.293  1.00 60.30           H
ATOM    743  HB2 LYS A  52     -21.658  64.852  40.645  1.00 62.85           H
ATOM    744  HB3 LYS A  52     -21.367  65.354  42.125  1.00 62.85           H
ATOM    745  HG2 LYS A  52     -20.537  63.185  42.639  1.00 71.73           H
ATOM    746  HG3 LYS A  52     -20.998  62.703  41.196  1.00 71.73           H
ATOM    747  HD1 LYS A  52     -22.802  63.610  43.187  1.00 75.25           H
ATOM    748  HD3 LYS A  52     -23.224  63.004  41.775  1.00 75.25           H
ATOM    749  N   PRO A  53     -19.470  66.830  39.237  1.00 43.30           N
ATOM    750  CA  PRO A  53     -19.459  68.212  38.744  1.00 48.89           C
ATOM    751  C   PRO A  53     -20.686  68.985  39.209  1.00 46.32           C
ATOM    752  O   PRO A  53     -21.756  68.416  39.460  1.00 45.18           O
ATOM    753  CB  PRO A  53     -19.442  68.039  37.222  1.00 49.09           C
ATOM    754  CG  PRO A  53     -18.759  66.758  37.011  1.00 57.26           C
ATOM    755  CD  PRO A  53     -19.247  65.872  38.146  1.00 53.20           C
ATOM    756  HA  PRO A  53     -18.655  68.672  39.025  1.00 58.66           H
ATOM    757  HB2 PRO A  53     -20.353  67.995  36.893  1.00 58.91           H
ATOM    758  HB3 PRO A  53     -18.955  68.767  36.805  1.00 58.91           H
ATOM    759  HG2 PRO A  53     -19.010  66.389  36.149  1.00 68.71           H
ATOM    760  HG3 PRO A  53     -17.796  66.888  37.060  1.00 68.71           H
ATOM    761  HD2 PRO A  53     -20.084  65.448  37.906  1.00 63.84           H
ATOM    762  HD3 PRO A  53     -18.568  65.222  38.388  1.00 63.84           H
ATOM    763  N   TRP A  54     -20.519  70.296  39.330  1.00 47.08           N
ATOM    764  CA  TRP A  54     -21.554  71.157  39.885  1.00 46.80           C
ATOM    765  C   TRP A  54     -21.903  72.228  38.864  1.00 54.72           C
ATOM    766  O   TRP A  54     -21.058  72.645  38.058  1.00 50.68           O
ATOM    767  CB  TRP A  54     -21.123  71.830  41.212  1.00 46.86           C
ATOM    768  CG  TRP A  54     -19.891  72.615  41.095  1.00 43.56           C
ATOM    769  CD1 TRP A  54     -19.772  73.907  40.683  1.00 46.18           C
ATOM    770  CD2 TRP A  54     -18.566  72.144  41.340  1.00 44.71           C
ATOM    771  NE1 TRP A  54     -18.443  74.278  40.656  1.00 46.33           N
ATOM    772  CE2 TRP A  54     -17.684  73.207  41.054  1.00 43.53           C
ATOM    773  CE3 TRP A  54     -18.038  70.927  41.769  1.00 40.95           C
ATOM    774  CZ2 TRP A  54     -16.318  73.091  41.215  1.00 43.29           C
ATOM    775  CZ3 TRP A  54     -16.690  70.814  41.915  1.00 41.17           C
ATOM    776  CH2 TRP A  54     -15.837  71.880  41.635  1.00 40.95           C
ATOM    777  H   TRP A  54     -19.810  70.716  39.079  1.00 56.49           H
ATOM    778  HA  TRP A  54     -22.349  70.629  40.067  1.00 56.16           H
ATOM    779  HB2 TRP A  54     -21.826  72.426  41.510  1.00 56.23           H
ATOM    780  HB3 TRP A  54     -20.958  71.140  41.874  1.00 56.23           H
ATOM    781  HD1 TRP A  54     -20.485  74.452  40.439  1.00 55.42           H
ATOM    782  HE1 TRP A  54     -18.144  75.054  40.435  1.00 55.59           H
ATOM    783  HE3 TRP A  54     -18.599  70.210  41.955  1.00 49.14           H
ATOM    784  HZ2 TRP A  54     -15.748  73.804  41.032  1.00 51.95           H
ATOM    785  HZ3 TRP A  54     -16.332  70.007  42.205  1.00 49.40           H
ATOM    786  HH2 TRP A  54     -14.922  71.767  41.753  1.00 49.14           H
ATOM    787  N   SER A  55     -23.159  72.663  38.896  1.00 54.92           N
ATOM    788  CA  SER A  55     -23.589  73.807  38.106  1.00 61.39           C
ATOM    789  C   SER A  55     -23.388  75.066  38.932  1.00 58.48           C
ATOM    790  O   SER A  55     -23.269  75.016  40.159  1.00 61.30           O
ATOM    791  CB  SER A  55     -25.055  73.673  37.681  1.00 57.69           C
ATOM    792  OG  SER A  55     -25.217  72.595  36.764  1.00 68.64           O
ATOM    793  H   SER A  55     -23.781  72.316  39.377  1.00 65.91           H
ATOM    794  HA  SER A  55     -23.046  73.875  37.303  1.00 73.67           H
ATOM    795  HB2 SER A  55     -25.609  73.520  38.461  1.00 69.22           H
ATOM    796  HB3 SER A  55     -25.324  74.495  37.241  1.00 69.22           H
ATOM    797  HG  SER A  55     -26.033  72.469  36.605  1.00 82.37           H
ATOM    798  N   GLY A  56     -23.331  76.197  38.248  1.00 58.21           N
ATOM    799  CA  GLY A  56     -23.116  77.443  38.947  1.00 61.71           C
ATOM    800  C   GLY A  56     -21.653  77.624  39.309  1.00 58.02           C
ATOM    801  O   GLY A  56     -20.760  76.979  38.754  1.00 49.44           O
ATOM    802  H   GLY A  56     -23.405  76.267  37.394  1.00 69.85           H
ATOM    803  HA2 GLY A  56     -23.396  78.181  38.379  1.00 74.06           H
ATOM    804  HA3 GLY A  56     -23.640  77.461  39.764  1.00 74.06           H
ATOM    805  N   VAL A  57     -21.414  78.521  40.266  1.00 50.62           N
ATOM    806  CA  VAL A  57     -20.070  78.957  40.621  1.00 42.14           C
ATOM    807  C   VAL A  57     -19.776  78.492  42.044  1.00 50.82           C
ATOM    808  O   VAL A  57     -20.561  78.758  42.961  1.00 47.67           O
ATOM    809  CB  VAL A  57     -19.923  80.481  40.492  1.00 47.48           C
ATOM    810  CG1 VAL A  57     -18.534  80.922  40.966  1.00 48.68           C
ATOM    811  CG2 VAL A  57     -20.175  80.939  39.021  1.00 54.27           C
ATOM    812  H   VAL A  57     -22.028  78.901  40.732  1.00 60.75           H
ATOM    813  HA  VAL A  57     -19.429  78.549  40.020  1.00 50.56           H
ATOM    814  HB  VAL A  57     -20.580  80.908  41.065  1.00 56.98           H
ATOM    815 HG11 VAL A  57     -18.446  81.880  40.847  1.00 58.42           H
ATOM    816 HG12 VAL A  57     -18.428  80.702  41.904  1.00 58.42           H
ATOM    817 HG13 VAL A  57     -17.864  80.457  40.438  1.00 58.42           H
ATOM    818 HG21 VAL A  57     -20.019  81.893  38.947  1.00 65.13           H
ATOM    819 HG22 VAL A  57     -19.575  80.464  38.426  1.00 65.13           H
ATOM    820 HG23 VAL A  57     -21.095  80.741  38.781  1.00 65.13           H
ATOM    821  N   TRP A  58     -18.659  77.788  42.228  1.00 48.47           N
ATOM    822  CA  TRP A  58     -18.264  77.349  43.559  1.00 47.81           C
ATOM    823  C   TRP A  58     -17.537  78.489  44.276  1.00 47.83           C
ATOM    824  O   TRP A  58     -16.582  79.073  43.746  1.00 43.99           O
ATOM    825  CB  TRP A  58     -17.377  76.095  43.512  1.00 45.48           C
ATOM    826  CG  TRP A  58     -17.093  75.539  44.880  1.00 45.94           C
ATOM    827  CD1 TRP A  58     -16.142  75.984  45.760  1.00 47.57           C
ATOM    828  CD2 TRP A  58     -17.767  74.455  45.533  1.00 40.84           C
ATOM    829  NE1 TRP A  58     -16.194  75.246  46.924  1.00 41.26           N
ATOM    830  CE2 TRP A  58     -17.175  74.294  46.799  1.00 45.50           C
ATOM    831  CE3 TRP A  58     -18.809  73.603  45.170  1.00 48.68           C
ATOM    832  CZ2 TRP A  58     -17.611  73.332  47.705  1.00 47.22           C
ATOM    833  CZ3 TRP A  58     -19.224  72.640  46.061  1.00 52.44           C
ATOM    834  CH2 TRP A  58     -18.635  72.513  47.315  1.00 46.45           C
ATOM    835  H   TRP A  58     -18.116  77.558  41.602  1.00 58.16           H
ATOM    836  HA  TRP A  58     -19.062  77.128  44.063  1.00 57.37           H
ATOM    837  HB2 TRP A  58     -17.830  75.402  43.012  1.00 54.57           H
ATOM    838  HB3 TRP A  58     -16.526  76.314  43.110  1.00 54.57           H
ATOM    839  HD1 TRP A  58     -15.558  76.689  45.596  1.00 57.09           H
ATOM    840  HE1 TRP A  58     -15.686  75.355  47.608  1.00 49.52           H
ATOM    841  HE3 TRP A  58     -19.222  73.682  44.339  1.00 58.42           H
ATOM    842  HZ2 TRP A  58     -17.208  73.237  48.536  1.00 56.66           H
ATOM    843  HZ3 TRP A  58     -19.921  72.070  45.829  1.00 62.93           H
ATOM    844  HH2 TRP A  58     -18.936  71.850  47.889  1.00 55.74           H
ATOM    845  N   ASN A  59     -18.008  78.802  45.482  1.00 47.20           N
ATOM    846  CA  ASN A  59     -17.393  79.793  46.363  1.00 54.82           C
ATOM    847  C   ASN A  59     -16.054  79.262  46.868  1.00 50.26           C
ATOM    848  O   ASN A  59     -16.027  78.382  47.730  1.00 52.81           O
ATOM    849  CB  ASN A  59     -18.333  80.067  47.537  1.00 59.94           C
ATOM    850  CG  ASN A  59     -18.082  81.411  48.208  1.00 63.20           C
ATOM    851  OD1 ASN A  59     -17.173  82.144  47.827  1.00 60.93           O
ATOM    852  ND2 ASN A  59     -18.904  81.724  49.243  1.00 77.25           N
ATOM    853  H   ASN A  59     -18.707  78.437  45.821  1.00 56.64           H
ATOM    854  HA  ASN A  59     -17.247  80.616  45.875  1.00 65.78           H
ATOM    855  HB2 ASN A  59     -18.193  79.370  48.199  1.00 71.93           H
ATOM    856  HB3 ASN A  59     -19.253  80.043  47.228  1.00 71.93           H
ATOM    857 HD21 ASN A  59     -19.541  81.173  49.415  1.00 92.70           H
ATOM    858  N   ALA A  60     -14.944  79.776  46.340  1.00 51.20           N
ATOM    859  CA  ALA A  60     -13.623  79.315  46.767  1.00 45.47           C
ATOM    860  C   ALA A  60     -12.888  80.457  47.435  1.00 43.60           C
ATOM    861  O   ALA A  60     -11.724  80.723  47.123  1.00 47.54           O
ATOM    862  CB  ALA A  60     -12.789  78.800  45.585  1.00 43.89           C
ATOM    863  H   ALA A  60     -14.933  80.392  45.737  1.00 61.43           H
ATOM    864  HA  ALA A  60     -13.711  78.600  47.412  1.00 54.56           H
ATOM    865  HB1 ALA A  60     -11.933  78.489  45.920  1.00 52.67           H
ATOM    866  HB2 ALA A  60     -13.258  78.073  45.146  1.00 52.67           H
ATOM    867  HB3 ALA A  60     -12.649  79.530  44.960  1.00 52.67           H
ATOM    868  N   SER A  61     -13.560  81.165  48.330  1.00 47.05           N
ATOM    869  CA  SER A  61     -12.953  82.340  48.925  1.00 53.42           C
ATOM    870  C   SER A  61     -12.486  82.117  50.352  1.00 46.96           C
ATOM    871  O   SER A  61     -11.805  82.990  50.881  1.00 48.72           O
ATOM    872  CB  SER A  61     -13.931  83.516  48.890  1.00 52.42           C
ATOM    873  OG  SER A  61     -15.020  83.254  49.743  1.00 56.22           O
ATOM    874  H   SER A  61     -14.356  80.990  48.602  1.00 56.46           H
ATOM    875  HA  SER A  61     -12.178  82.596  48.402  1.00 64.10           H
ATOM    876  HB2 SER A  61     -13.470  84.318  49.183  1.00 62.90           H
ATOM    877  HB3 SER A  61     -14.255  83.630  47.983  1.00 62.90           H
ATOM    878  HG  SER A  61     -15.453  83.963  49.871  1.00 67.46           H
ATOM    879  N   THR A  62     -12.803  80.974  50.969  1.00 46.43           N
ATOM    880  CA  THR A  62     -12.444  80.710  52.358  1.00 48.58           C
ATOM    881  C   THR A  62     -11.953  79.274  52.551  1.00 44.29           C
ATOM    882  O   THR A  62     -12.348  78.345  51.845  1.00 46.51           O
ATOM    883  CB  THR A  62     -13.628  80.958  53.287  1.00 48.57           C
ATOM    884  OG1 THR A  62     -14.672  80.046  52.957  1.00 53.15           O
ATOM    885  CG2 THR A  62     -14.145  82.370  53.129  1.00 54.88           C
ATOM    886  H   THR A  62     -13.234  80.329  50.596  1.00 55.72           H
ATOM    887  HA  THR A  62     -11.729  81.309  52.625  1.00 58.30           H
ATOM    888  HB  THR A  62     -13.349  80.831  54.205  1.00 58.28           H
ATOM    889  HG1 THR A  62     -15.327  80.165  53.466  1.00 63.78           H
ATOM    890 HG21 THR A  62     -14.880  82.527  53.735  1.00 65.86           H
ATOM    891 HG22 THR A  62     -13.434  83.000  53.326  1.00 65.86           H
ATOM    892 HG23 THR A  62     -14.454  82.511  52.219  1.00 65.86           H
ATOM    893  N   TYR A  63     -11.093  79.102  53.539  1.00 45.72           N
ATOM    894  CA  TYR A  63     -10.515  77.801  53.801  1.00 40.41           C
ATOM    895  C   TYR A  63     -11.603  76.774  54.135  1.00 41.62           C
ATOM    896  O   TYR A  63     -12.655  77.110  54.690  1.00 40.15           O
ATOM    897  CB  TYR A  63      -9.529  77.897  54.956  1.00 40.89           C
ATOM    898  CG  TYR A  63      -8.075  78.184  54.634  1.00 36.69           C
ATOM    899  CD1 TYR A  63      -7.468  77.751  53.448  1.00 41.06           C
ATOM    900  CD2 TYR A  63      -7.287  78.833  55.563  1.00 43.34           C
ATOM    901  CE1 TYR A  63      -6.112  77.996  53.215  1.00 42.47           C
ATOM    902  CE2 TYR A  63      -5.947  79.077  55.340  1.00 44.91           C
ATOM    903  CZ  TYR A  63      -5.364  78.669  54.195  1.00 40.88           C
ATOM    904  OH  TYR A  63      -4.024  78.941  54.048  1.00 42.80           O
ATOM    905  H   TYR A  63     -10.824  79.728  54.062  1.00 54.86           H
ATOM    906  HA  TYR A  63     -10.046  77.505  53.003  1.00 48.50           H
ATOM    907  HB2 TYR A  63      -9.829  78.599  55.551  1.00 49.07           H
ATOM    908  HB3 TYR A  63      -9.548  77.052  55.429  1.00 49.07           H
ATOM    909  HD1 TYR A  63      -7.973  77.300  52.809  1.00 49.28           H
ATOM    910  HD2 TYR A  63      -7.670  79.115  56.362  1.00 52.01           H
ATOM    911  HE1 TYR A  63      -5.705  77.719  52.427  1.00 50.96           H
ATOM    912  HE2 TYR A  63      -5.436  79.520  55.978  1.00 53.90           H
ATOM    913  HH  TYR A  63      -3.739  78.597  53.336  1.00 51.37           H
ATOM    914  N   PRO A  64     -11.365  75.502  53.825  1.00 38.53           N
ATOM    915  CA  PRO A  64     -12.351  74.466  54.140  1.00 39.31           C
ATOM    916  C   PRO A  64     -12.252  73.963  55.588  1.00 44.35           C
ATOM    917  O   PRO A  64     -11.366  74.378  56.326  1.00 38.28           O
ATOM    918  CB  PRO A  64     -11.971  73.373  53.152  1.00 37.08           C
ATOM    919  CG  PRO A  64     -10.435  73.429  53.256  1.00 36.34           C
ATOM    920  CD  PRO A  64     -10.148  74.917  53.223  1.00 36.74           C
ATOM    921  HA  PRO A  64     -13.249  74.778  53.952  1.00 47.17           H
ATOM    922  HB2 PRO A  64     -12.333  72.516  53.427  1.00 44.49           H
ATOM    923  HB3 PRO A  64     -12.267  73.609  52.261  1.00 44.49           H
ATOM    924  HG2 PRO A  64     -10.143  73.039  54.094  1.00 43.61           H
ATOM    925  HG3 PRO A  64     -10.021  72.973  52.504  1.00 43.61           H
ATOM    926  HD2 PRO A  64      -9.363  75.123  53.753  1.00 44.08           H
ATOM    927  HD3 PRO A  64     -10.040  75.225  52.309  1.00 44.08           H
ATOM    928  N   ASN A  65     -13.152  73.070  55.987  1.00 40.45           N
ATOM    929  CA  ASN A  65     -13.003  72.297  57.211  1.00 41.91           C
ATOM    930  C   ASN A  65     -11.695  71.503  57.201  1.00 41.72           C
ATOM    931  O   ASN A  65     -11.129  71.191  56.149  1.00 43.40           O
ATOM    932  CB  ASN A  65     -14.168  71.316  57.369  1.00 43.05           C
ATOM    933  CG  ASN A  65     -15.529  72.018  57.436  1.00 48.18           C
ATOM    934  OD1 ASN A  65     -15.693  73.005  58.143  1.00 52.29           O
ATOM    935  ND2 ASN A  65     -16.506  71.510  56.668  1.00 55.45           N
ATOM    936  H   ASN A  65     -13.869  72.885  55.549  1.00 48.54           H
ATOM    937  HA  ASN A  65     -13.000  72.897  57.975  1.00 50.29           H
ATOM    938  HB2 ASN A  65     -14.175  70.717  56.606  1.00 51.66           H
ATOM    939  HB3 ASN A  65     -14.048  70.804  58.183  1.00 51.66           H
ATOM    940 HD21 ASN A  65     -17.270  71.907  56.639  1.00 66.54           H
ATOM    941 HD22 ASN A  65     -16.376  70.800  56.199  1.00 66.54           H
ATOM    942  N   ASN A  66     -11.236  71.143  58.393  1.00 37.28           N
ATOM    943  CA  ASN A  66     -10.157  70.184  58.547  1.00 38.85           C
ATOM    944  C   ASN A  66     -10.754  68.819  58.844  1.00 39.42           C
ATOM    945  O   ASN A  66     -11.881  68.702  59.324  1.00 40.57           O
ATOM    946  CB  ASN A  66      -9.203  70.592  59.666  1.00 41.11           C
ATOM    947  CG  ASN A  66      -8.654  71.996  59.495  1.00 42.15           C
ATOM    948  OD1 ASN A  66      -8.549  72.729  60.468  1.00 46.13           O
ATOM    949  ND2 ASN A  66      -8.278  72.370  58.270  1.00 37.83           N
ATOM    950  H   ASN A  66     -11.533  71.450  59.139  1.00 44.74           H
ATOM    951  HA  ASN A  66      -9.649  70.123  57.721  1.00 46.63           H
ATOM    952  HB2 ASN A  66      -9.673  70.553  60.514  1.00 49.33           H
ATOM    953  HB3 ASN A  66      -8.457  69.971  59.679  1.00 49.33           H
ATOM    954 HD21 ASN A  66      -7.903  73.136  58.150  1.00 45.40           H
ATOM    955 HD22 ASN A  66      -8.402  71.846  57.602  1.00 45.40           H
ATOM    956  N   CYS A  67      -9.989  67.781  58.540  1.00 37.50           N
ATOM    957  CA  CYS A  67     -10.448  66.436  58.817  1.00 36.02           C
ATOM    958  C   CYS A  67     -10.485  66.167  60.323  1.00 40.12           C
ATOM    959  O   CYS A  67      -9.795  66.815  61.123  1.00 39.80           O
ATOM    960  CB  CYS A  67      -9.553  65.420  58.116  1.00 34.93           C
ATOM    961  SG  CYS A  67      -9.641  65.565  56.243  1.00 43.75           S
ATOM    962  H   CYS A  67      -9.221  67.828  58.158  1.00 45.00           H
ATOM    963  HA  CYS A  67     -11.348  66.332  58.478  1.00 43.23           H
ATOM    964  HB2 CYS A  67      -8.633  65.577  58.390  1.00 41.92           H
ATOM    965  HB3 CYS A  67      -9.826  64.525  58.377  1.00 41.92           H
ATOM    966  N   GLN A  68     -11.336  65.207  60.699  1.00 36.72           N
ATOM    967  CA  GLN A  68     -11.460  64.789  62.089  1.00 41.43           C
ATOM    968  C   GLN A  68     -10.144  64.191  62.562  1.00 41.83           C
ATOM    969  O   GLN A  68      -9.617  63.256  61.946  1.00 38.35           O
ATOM    970  CB  GLN A  68     -12.596  63.777  62.219  1.00 41.89           C
ATOM    971  CG  GLN A  68     -14.003  64.383  61.993  1.00 42.46           C
ATOM    972  CD  GLN A  68     -14.502  65.151  63.209  1.00 43.77           C
ATOM    973  OE1 GLN A  68     -13.808  65.246  64.203  1.00 42.16           O
ATOM    974  NE2 GLN A  68     -15.710  65.683  63.133  1.00 46.58           N
ATOM    975  H   GLN A  68     -11.860  64.788  60.163  1.00 44.07           H
ATOM    976  HA  GLN A  68     -11.667  65.554  62.646  1.00 49.72           H
ATOM    977  HB2 GLN A  68     -12.461  63.081  61.555  1.00 50.27           H
ATOM    978  HB3 GLN A  68     -12.567  63.387  63.106  1.00 50.27           H
ATOM    979  HG2 GLN A  68     -13.966  65.002  61.250  1.00 50.95           H
ATOM    980  HG3 GLN A  68     -14.637  63.672  61.806  1.00 50.95           H
ATOM    981 HE21 GLN A  68     -16.210  65.517  62.455  1.00 55.89           H
ATOM    982 HE22 GLN A  68     -15.996  66.194  63.764  1.00 55.89           H
ATOM    983  N   GLN A  69      -9.605  64.743  63.652  1.00 37.35           N
ATOM    984  CA  GLN A  69      -8.308  64.307  64.150  1.00 40.86           C
ATOM    985  C   GLN A  69      -8.171  64.575  65.645  1.00 41.51           C
ATOM    986  O   GLN A  69      -8.858  65.416  66.232  1.00 37.79           O
ATOM    987  CB  GLN A  69      -7.165  64.993  63.394  1.00 32.20           C
ATOM    988  CG  GLN A  69      -7.215  66.495  63.444  1.00 32.37           C
ATOM    989  CD  GLN A  69      -6.274  67.154  62.484  1.00 39.51           C
ATOM    990  OE1 GLN A  69      -5.093  67.374  62.775  1.00 31.70           O
ATOM    991  NE2 GLN A  69      -6.799  67.477  61.297  1.00 39.51           N
ATOM    992  H   GLN A  69      -9.968  65.366  64.119  1.00 44.82           H
ATOM    993  HA  GLN A  69      -8.220  63.353  64.015  1.00 49.03           H
ATOM    994  HB2 GLN A  69      -6.314  64.711  63.762  1.00 38.64           H
ATOM    995  HB3 GLN A  69      -7.222  64.737  62.461  1.00 38.64           H
ATOM    996  HG2 GLN A  69      -8.113  66.781  63.226  1.00 38.84           H
ATOM    997  HG3 GLN A  69      -6.985  66.788  64.336  1.00 38.84           H
ATOM    998 HE21 GLN A  69      -7.629  67.319  61.141  1.00 47.41           H
ATOM    999 HE22 GLN A  69      -6.312  67.838  60.690  1.00 47.41           H
ATOM   1000  N   TYR A  70      -7.284  63.802  66.246  1.00 41.45           N
ATOM   1001  CA  TYR A  70      -6.770  64.099  67.572  1.00 37.85           C
ATOM   1002  C   TYR A  70      -6.283  65.537  67.643  1.00 41.52           C
ATOM   1003  O   TYR A  70      -5.635  66.028  66.724  1.00 42.90           O
ATOM   1004  CB  TYR A  70      -5.611  63.161  67.892  1.00 41.68           C
ATOM   1005  CG  TYR A  70      -5.025  63.372  69.271  1.00 49.57           C
ATOM   1006  CD1 TYR A  70      -5.646  62.839  70.395  1.00 42.60           C
ATOM   1007  CD2 TYR A  70      -3.847  64.095  69.446  1.00 44.35           C
ATOM   1008  CE1 TYR A  70      -5.113  63.033  71.671  1.00 49.92           C
ATOM   1009  CE2 TYR A  70      -3.302  64.285  70.701  1.00 54.94           C
ATOM   1010  CZ  TYR A  70      -3.938  63.754  71.818  1.00 52.55           C
ATOM   1011  OH  TYR A  70      -3.394  63.946  73.071  1.00 60.12           O
ATOM   1012  H   TYR A  70      -6.965  63.082  65.901  1.00 49.74           H
ATOM   1013  HA  TYR A  70      -7.472  63.977  68.228  1.00 45.42           H
ATOM   1014  HB2 TYR A  70      -5.923  62.244  67.828  1.00 50.02           H
ATOM   1015  HB3 TYR A  70      -4.904  63.311  67.245  1.00 50.02           H
ATOM   1016  HD1 TYR A  70      -6.436  62.357  70.298  1.00 51.11           H
ATOM   1017  HD2 TYR A  70      -3.415  64.454  68.705  1.00 53.22           H
ATOM   1018  HE1 TYR A  70      -5.538  62.673  72.411  1.00 59.91           H
ATOM   1019  HE2 TYR A  70      -2.516  64.771  70.797  1.00 65.92           H
ATOM   1020  HH  TYR A  70      -2.612  64.241  73.010  1.00 72.14           H
ATOM   1021  N   VAL A  71      -6.594  66.212  68.743  1.00 43.44           N
ATOM   1022  CA  VAL A  71      -6.214  67.603  68.940  1.00 38.65           C
ATOM   1023  C   VAL A  71      -5.254  67.676  70.125  1.00 47.09           C
ATOM   1024  O   VAL A  71      -5.566  67.186  71.216  1.00 46.34           O
ATOM   1025  CB  VAL A  71      -7.457  68.484  69.156  1.00 44.54           C
ATOM   1026  CG1 VAL A  71      -7.054  69.879  69.643  1.00 46.27           C
ATOM   1027  CG2 VAL A  71      -8.281  68.549  67.856  1.00 38.79           C
ATOM   1028  H   VAL A  71      -7.041  65.878  69.396  1.00 52.13           H
ATOM   1029  HA  VAL A  71      -5.743  67.927  68.157  1.00 46.38           H
ATOM   1030  HB  VAL A  71      -8.016  68.079  69.837  1.00 53.45           H
ATOM   1031 HG11 VAL A  71      -7.853  70.417  69.736  1.00 55.52           H
ATOM   1032 HG12 VAL A  71      -6.610  69.809  70.501  1.00 55.52           H
ATOM   1033 HG13 VAL A  71      -6.457  70.283  68.991  1.00 55.52           H
ATOM   1034 HG21 VAL A  71      -9.058  69.110  67.996  1.00 46.55           H
ATOM   1035 HG22 VAL A  71      -7.729  68.917  67.149  1.00 46.55           H
ATOM   1036 HG23 VAL A  71      -8.564  67.653  67.617  1.00 46.55           H
ATOM   1037  N   ASP A  72      -4.094  68.288  69.908  1.00 45.05           N
ATOM   1038  CA  ASP A  72      -3.038  68.308  70.913  1.00 43.62           C
ATOM   1039  C   ASP A  72      -3.414  69.321  71.985  1.00 42.29           C
ATOM   1040  O   ASP A  72      -3.495  70.520  71.716  1.00 40.46           O
ATOM   1041  CB  ASP A  72      -1.695  68.657  70.284  1.00 41.29           C
ATOM   1042  CG  ASP A  72      -0.574  68.760  71.308  1.00 46.21           C
ATOM   1043  OD1 ASP A  72      -0.782  68.361  72.468  1.00 47.69           O
ATOM   1044  OD2 ASP A  72       0.526  69.224  70.937  1.00 44.61           O1-
ATOM   1045  H   ASP A  72      -3.897  68.700  69.179  1.00 54.05           H
ATOM   1046  HA  ASP A  72      -2.970  67.429  71.315  1.00 52.35           H
ATOM   1047  HB2 ASP A  72      -1.458  67.972  69.644  1.00 49.55           H
ATOM   1048  HB3 ASP A  72      -1.771  69.514  69.843  1.00 49.55           H
ATOM   1049  N   GLU A  73      -3.681  68.833  73.197  1.00 46.09           N
ATOM   1050  CA  GLU A  73      -3.990  69.676  74.347  1.00 49.01           C
ATOM   1051  C   GLU A  73      -2.936  69.536  75.440  1.00 51.19           C
ATOM   1052  O   GLU A  73      -3.203  69.856  76.604  1.00 47.78           O
ATOM   1053  CB  GLU A  73      -5.376  69.330  74.893  1.00 46.15           C
ATOM   1054  CG  GLU A  73      -6.476  69.654  73.923  1.00 54.16           C
ATOM   1055  CD  GLU A  73      -7.862  69.311  74.429  1.00 66.64           C
ATOM   1056  OE1 GLU A  73      -8.765  69.190  73.567  1.00 72.05           O
ATOM   1057  OE2 GLU A  73      -8.054  69.163  75.658  1.00 68.51           O1-
ATOM   1058  H   GLU A  73      -3.696  67.994  73.381  1.00 55.31           H
ATOM   1059  HA  GLU A  73      -4.005  70.606  74.068  1.00 58.81           H
ATOM   1060  HB2 GLU A  73      -5.410  68.380  75.087  1.00 55.38           H
ATOM   1061  HB3 GLU A  73      -5.530  69.837  75.702  1.00 55.38           H
ATOM   1062  HG2 GLU A  73      -6.452  70.602  73.720  1.00 65.00           H
ATOM   1063  HG3 GLU A  73      -6.328  69.137  73.112  1.00 65.00           H
ATOM   1064  N   GLN A  74      -1.750  69.034  75.091  1.00 46.84           N
ATOM   1065  CA  GLN A  74      -0.703  68.862  76.084  1.00 50.51           C
ATOM   1066  C   GLN A  74      -0.213  70.205  76.656  1.00 47.97           C
ATOM   1067  O   GLN A  74       0.187  70.256  77.818  1.00 45.41           O
ATOM   1068  CB  GLN A  74       0.424  68.040  75.459  1.00 44.34           C
ATOM   1069  CG  GLN A  74       1.700  67.871  76.267  1.00 51.13           C
ATOM   1070  CD  GLN A  74       1.553  66.982  77.492  1.00 61.37           C
ATOM   1071  OE1 GLN A  74       0.507  66.959  78.146  1.00 57.67           O
ATOM   1072  NE2 GLN A  74       2.635  66.265  77.827  1.00 67.43           N
ATOM   1073  H   GLN A  74      -1.535  68.775  74.300  1.00 56.21           H
ATOM   1074  HA  GLN A  74      -1.075  68.348  76.819  1.00 60.61           H
ATOM   1075  HB2 GLN A  74       0.087  67.149  75.282  1.00 53.21           H
ATOM   1076  HB3 GLN A  74       0.674  68.466  74.626  1.00 53.21           H
ATOM   1077  HG2 GLN A  74       2.378  67.466  75.704  1.00 61.35           H
ATOM   1078  HG3 GLN A  74       2.002  68.742  76.572  1.00 61.35           H
ATOM   1079 HE21 GLN A  74       3.369  66.359  77.386  1.00 80.91           H
ATOM   1080 HE22 GLN A  74       2.605  65.717  78.489  1.00 80.91           H
ATOM   1081  N   PHE A  75      -0.300  71.304  75.908  1.00 46.64           N
ATOM   1082  CA  PHE A  75       0.131  72.620  76.392  1.00 42.98           C
ATOM   1083  C   PHE A  75      -0.903  73.668  76.009  1.00 46.67           C
ATOM   1084  O   PHE A  75      -0.642  74.546  75.175  1.00 44.50           O
ATOM   1085  CB  PHE A  75       1.509  73.010  75.839  1.00 36.78           C
ATOM   1086  CG  PHE A  75       2.587  72.007  76.143  1.00 40.05           C
ATOM   1087  CD1 PHE A  75       3.087  71.880  77.436  1.00 42.64           C
ATOM   1088  CD2 PHE A  75       3.087  71.164  75.147  1.00 39.33           C
ATOM   1089  CE1 PHE A  75       4.059  70.947  77.741  1.00 35.52           C
ATOM   1090  CE2 PHE A  75       4.085  70.230  75.441  1.00 45.37           C
ATOM   1091  CZ  PHE A  75       4.582  70.133  76.762  1.00 37.95           C
ATOM   1092  H   PHE A  75      -0.619  71.315  75.109  1.00 55.97           H
ATOM   1093  HA  PHE A  75       0.186  72.591  77.358  1.00 51.57           H
ATOM   1094  HB2 PHE A  75       1.442  73.107  74.882  1.00 44.14           H
ATOM   1095  HB3 PHE A  75       1.772  73.861  76.216  1.00 44.14           H
ATOM   1096  HD1 PHE A  75       2.759  72.426  78.107  1.00 51.16           H
ATOM   1097  HD2 PHE A  75       2.763  71.237  74.278  1.00 47.19           H
ATOM   1098  HE1 PHE A  75       4.384  70.894  78.606  1.00 42.63           H
ATOM   1099  HE2 PHE A  75       4.419  69.677  74.774  1.00 54.44           H
ATOM   1100  HZ  PHE A  75       5.240  69.508  76.978  1.00 45.54           H
ATOM   1101  N   PRO A  76      -2.084  73.620  76.635  1.00 51.65           N
ATOM   1102  CA  PRO A  76      -3.142  74.594  76.340  1.00 45.67           C
ATOM   1103  C   PRO A  76      -2.647  76.031  76.396  1.00 52.37           C
ATOM   1104  O   PRO A  76      -1.977  76.449  77.350  1.00 50.31           O
ATOM   1105  CB  PRO A  76      -4.178  74.320  77.437  1.00 51.55           C
ATOM   1106  CG  PRO A  76      -3.961  72.915  77.802  1.00 50.64           C
ATOM   1107  CD  PRO A  76      -2.476  72.729  77.746  1.00 51.44           C
ATOM   1108  HA  PRO A  76      -3.533  74.421  75.471  1.00 54.80           H
ATOM   1109  HB2 PRO A  76      -4.006  74.900  78.193  1.00 61.86           H
ATOM   1110  HB3 PRO A  76      -5.073  74.459  77.096  1.00 61.86           H
ATOM   1111  HG2 PRO A  76      -4.302  72.755  78.693  1.00 60.76           H
ATOM   1112  HG3 PRO A  76      -4.403  72.345  77.153  1.00 60.76           H
ATOM   1113  HD2 PRO A  76      -2.068  73.021  78.575  1.00 61.73           H
ATOM   1114  HD3 PRO A  76      -2.256  71.808  77.549  1.00 61.73           H
ATOM   1115  N   GLY A  77      -3.000  76.794  75.361  1.00 53.07           N
ATOM   1116  CA  GLY A  77      -2.582  78.176  75.227  1.00 54.30           C
ATOM   1117  C   GLY A  77      -1.182  78.385  74.683  1.00 54.20           C
ATOM   1118  O   GLY A  77      -0.819  79.530  74.381  1.00 59.30           O
ATOM   1119  H   GLY A  77      -3.496  76.521  74.716  1.00 63.68           H
ATOM   1120  HA2 GLY A  77      -3.203  78.629  74.635  1.00 65.16           H
ATOM   1121  HA3 GLY A  77      -2.625  78.599  76.100  1.00 65.16           H
ATOM   1122  N   PHE A  78      -0.387  77.328  74.543  1.00 48.37           N
ATOM   1123  CA  PHE A  78       0.987  77.432  74.084  1.00 46.92           C
ATOM   1124  C   PHE A  78       1.029  77.359  72.553  1.00 44.49           C
ATOM   1125  O   PHE A  78       0.561  76.384  71.958  1.00 41.40           O
ATOM   1126  CB  PHE A  78       1.795  76.315  74.733  1.00 43.12           C
ATOM   1127  CG  PHE A  78       3.238  76.316  74.362  1.00 43.98           C
ATOM   1128  CD1 PHE A  78       4.055  77.366  74.720  1.00 44.61           C
ATOM   1129  CD2 PHE A  78       3.784  75.247  73.678  1.00 40.35           C
ATOM   1130  CE1 PHE A  78       5.385  77.359  74.388  1.00 45.48           C
ATOM   1131  CE2 PHE A  78       5.101  75.226  73.362  1.00 38.43           C
ATOM   1132  CZ  PHE A  78       5.912  76.280  73.714  1.00 44.87           C
ATOM   1133  H   PHE A  78      -0.626  76.520  74.715  1.00 58.05           H
ATOM   1134  HA  PHE A  78       1.361  78.280  74.369  1.00 56.30           H
ATOM   1135  HB2 PHE A  78       1.739  76.407  75.692  1.00 51.75           H
ATOM   1136  HB3 PHE A  78       1.423  75.459  74.475  1.00 51.75           H
ATOM   1137  HD1 PHE A  78       3.697  78.090  75.178  1.00 53.53           H
ATOM   1138  HD2 PHE A  78       3.244  74.529  73.441  1.00 48.41           H
ATOM   1139  HE1 PHE A  78       5.931  78.072  74.628  1.00 54.57           H
ATOM   1140  HE2 PHE A  78       5.453  74.502  72.898  1.00 46.12           H
ATOM   1141  HZ  PHE A  78       6.814  76.271  73.484  1.00 53.85           H
ATOM   1142  N   SER A  79       1.592  78.386  71.920  1.00 42.96           N
ATOM   1143  CA  SER A  79       1.523  78.486  70.458  1.00 52.42           C
ATOM   1144  C   SER A  79       2.385  77.437  69.768  1.00 43.33           C
ATOM   1145  O   SER A  79       2.063  77.020  68.654  1.00 40.25           O
ATOM   1146  CB  SER A  79       1.969  79.870  69.991  1.00 40.76           C
ATOM   1147  OG  SER A  79       3.339  80.040  70.324  1.00 48.26           O
ATOM   1148  H   SER A  79       2.011  79.028  72.306  1.00 51.55           H
ATOM   1149  HA  SER A  79       0.603  78.356  70.179  1.00 62.91           H
ATOM   1150  HB2 SER A  79       1.860  79.933  69.033  1.00 48.91           H
ATOM   1151  HB3 SER A  79       1.438  80.548  70.433  1.00 48.91           H
ATOM   1152  HG  SER A  79       3.597  80.813  70.117  1.00 57.91           H
ATOM   1153  N   GLY A  80       3.472  77.004  70.416  1.00 40.41           N
ATOM   1154  CA  GLY A  80       4.388  76.058  69.804  1.00 41.59           C
ATOM   1155  C   GLY A  80       3.725  74.745  69.437  1.00 41.95           C
ATOM   1156  O   GLY A  80       4.098  74.114  68.446  1.00 39.24           O
ATOM   1157  H   GLY A  80       3.689  77.238  71.216  1.00 48.50           H
ATOM   1158  HA2 GLY A  80       4.768  76.450  69.002  1.00 49.91           H
ATOM   1159  HA3 GLY A  80       5.114  75.874  70.419  1.00 49.91           H
ATOM   1160  N   SER A  81       2.766  74.298  70.246  1.00 43.86           N
ATOM   1161  CA  SER A  81       1.972  73.114  69.953  1.00 42.12           C
ATOM   1162  C   SER A  81       0.682  73.451  69.234  1.00 43.73           C
ATOM   1163  O   SER A  81       0.299  72.750  68.288  1.00 38.57           O
ATOM   1164  CB  SER A  81       1.648  72.350  71.244  1.00 42.04           C
ATOM   1165  OG  SER A  81       1.021  73.188  72.202  1.00 47.12           O
ATOM   1166  H   SER A  81       2.555  74.674  70.989  1.00 52.63           H
ATOM   1167  HA  SER A  81       2.483  72.525  69.374  1.00 50.55           H
ATOM   1168  HB2 SER A  81       1.055  71.613  71.031  1.00 50.45           H
ATOM   1169  HB3 SER A  81       2.469  72.007  71.626  1.00 50.45           H
ATOM   1170  HG  SER A  81       1.137  72.884  72.972  1.00 56.55           H
ATOM   1171  N   GLU A  82       0.032  74.554  69.609  1.00 39.59           N
ATOM   1172  CA  GLU A  82      -1.302  74.806  69.084  1.00 44.22           C
ATOM   1173  C   GLU A  82      -1.253  75.249  67.637  1.00 40.50           C
ATOM   1174  O   GLU A  82      -2.280  75.220  66.961  1.00 39.99           O
ATOM   1175  CB  GLU A  82      -2.039  75.834  69.949  1.00 47.01           C
ATOM   1176  CG  GLU A  82      -2.359  75.271  71.331  1.00 50.85           C
ATOM   1177  CD  GLU A  82      -3.223  76.189  72.155  1.00 57.86           C
ATOM   1178  OE1 GLU A  82      -3.134  77.419  71.952  1.00 56.26           O
ATOM   1179  OE2 GLU A  82      -3.978  75.671  73.010  1.00 57.45           O1-
ATOM   1180  H   GLU A  82       0.342  75.164  70.124  1.00 47.51           H
ATOM   1181  HA  GLU A  82      -1.806  73.976  69.120  1.00 53.07           H
ATOM   1182  HB2 GLU A  82      -1.495  76.630  70.053  1.00 56.41           H
ATOM   1183  HB3 GLU A  82      -2.882  76.058  69.528  1.00 56.41           H
ATOM   1184  HG2 GLU A  82      -2.825  74.425  71.229  1.00 61.03           H
ATOM   1185  HG3 GLU A  82      -1.525  75.135  71.812  1.00 61.03           H
ATOM   1186  N   MET A  83      -0.081  75.642  67.149  1.00 39.51           N
ATOM   1187  CA  MET A  83       0.004  76.032  65.755  1.00 47.19           C
ATOM   1188  C   MET A  83      -0.071  74.820  64.812  1.00 36.43           C
ATOM   1189  O   MET A  83      -0.198  75.050  63.611  1.00 40.66           O
ATOM   1190  CB  MET A  83       1.286  76.860  65.514  1.00 35.98           C
ATOM   1191  CG  MET A  83       2.617  76.072  65.499  1.00 39.98           C
ATOM   1192  SD  MET A  83       3.977  76.969  64.689  1.00 45.68           S
ATOM   1193  CE  MET A  83       4.180  76.039  63.218  1.00 54.50           C
ATOM   1194  H   MET A  83       0.658  75.682  67.588  1.00 47.41           H
ATOM   1195  HA  MET A  83      -0.743  76.624  65.574  1.00 56.62           H
ATOM   1196  HB2 MET A  83       1.208  77.335  64.677  1.00 43.17           H
ATOM   1197  HB3 MET A  83       1.353  77.506  66.229  1.00 43.17           H
ATOM   1198  HG2 MET A  83       2.889  75.906  66.416  1.00 47.98           H
ATOM   1199  HG3 MET A  83       2.500  75.225  65.045  1.00 47.98           H
ATOM   1200  HE1 MET A  83       4.967  76.353  62.745  1.00 65.41           H
ATOM   1201  HE2 MET A  83       4.293  75.127  63.478  1.00 65.41           H
ATOM   1202  HE3 MET A  83       3.390  76.129  62.661  1.00 65.41           H
ATOM   1203  N   TRP A  84       0.022  73.551  65.323  1.00 38.37           N
ATOM   1204  CA  TRP A  84      -0.034  72.375  64.445  1.00 37.49           C
ATOM   1205  C   TRP A  84      -1.465  71.811  64.413  1.00 34.76           C
ATOM   1206  O   TRP A  84      -1.810  70.919  63.648  1.00 39.26           O
ATOM   1207  CB  TRP A  84       0.984  71.374  65.029  1.00 38.82           C
ATOM   1208  CG  TRP A  84       2.331  71.996  64.926  1.00 35.93           C
ATOM   1209  CD1 TRP A  84       3.075  72.564  65.948  1.00 37.70           C
ATOM   1210  CD2 TRP A  84       3.107  72.095  63.710  1.00 37.69           C
ATOM   1211  NE1 TRP A  84       4.325  72.974  65.443  1.00 36.71           N
ATOM   1212  CE2 TRP A  84       4.364  72.681  64.067  1.00 37.56           C
ATOM   1213  CE3 TRP A  84       2.869  71.747  62.360  1.00 36.99           C
ATOM   1214  CZ2 TRP A  84       5.373  72.931  63.105  1.00 40.04           C
ATOM   1215  CZ3 TRP A  84       3.864  71.983  61.428  1.00 36.47           C
ATOM   1216  CH2 TRP A  84       5.101  72.577  61.797  1.00 36.60           C
ATOM   1217  H   TRP A  84       0.244  73.363  66.314  1.00 46.04           H
ATOM   1218  HA  TRP A  84       0.231  72.666  63.373  1.00 44.99           H
ATOM   1219  HB2 TRP A  84       0.735  71.100  66.077  1.00 46.58           H
ATOM   1220  HB3 TRP A  84       0.950  70.411  64.469  1.00 46.58           H
ATOM   1221  HD1 TRP A  84       2.812  72.689  66.981  1.00 45.24           H
ATOM   1222  HE1 TRP A  84       5.094  73.335  65.987  1.00 44.05           H
ATOM   1223  HE3 TRP A  84       1.919  71.301  62.071  1.00 44.39           H
ATOM   1224  HZ2 TRP A  84       6.324  73.373  63.390  1.00 48.05           H
ATOM   1225  HZ3 TRP A  84       3.707  71.715  60.380  1.00 43.77           H
ATOM   1226  HH2 TRP A  84       5.862  72.741  61.024  1.00 43.92           H
ATOM   1227  N   ASN A  85      -2.340  72.361  65.339  1.00 37.03           N
ATOM   1228  CA  ASN A  85      -3.686  71.851  65.545  1.00 40.36           C
ATOM   1229  C   ASN A  85      -4.615  72.388  64.477  1.00 36.24           C
ATOM   1230  O   ASN A  85      -4.411  73.492  63.986  1.00 36.46           O
ATOM   1231  CB  ASN A  85      -4.265  72.279  66.891  1.00 38.91           C
ATOM   1232  CG  ASN A  85      -3.881  71.359  68.051  1.00 44.30           C
ATOM   1233  OD1 ASN A  85      -3.627  70.162  67.887  1.00 44.90           O
ATOM   1234  ND2 ASN A  85      -3.879  71.924  69.240  1.00 38.93           N
ATOM   1235  H   ASN A  85      -2.153  73.043  65.829  1.00 44.43           H
ATOM   1236  HA  ASN A  85      -3.667  70.886  65.494  1.00 48.43           H
ATOM   1237  HB2 ASN A  85      -3.956  73.175  67.089  1.00 46.69           H
ATOM   1238  HB3 ASN A  85      -5.232  72.275  66.821  1.00 46.69           H
ATOM   1239 HD21 ASN A  85      -3.626  71.474  69.923  1.00 46.72           H
ATOM   1240 HD22 ASN A  85      -4.131  72.741  69.334  1.00 46.72           H
ATOM   1241  N   PRO A  86      -5.709  71.680  64.207  1.00 35.68           N
ATOM   1242  CA  PRO A  86      -6.737  72.221  63.314  1.00 34.03           C
ATOM   1243  C   PRO A  86      -7.178  73.608  63.758  1.00 42.75           C
ATOM   1244  O   PRO A  86      -7.481  73.838  64.930  1.00 38.95           O
ATOM   1245  CB  PRO A  86      -7.885  71.210  63.427  1.00 41.24           C
ATOM   1246  CG  PRO A  86      -7.300  69.996  63.968  1.00 46.52           C
ATOM   1247  CD  PRO A  86      -6.145  70.431  64.842  1.00 36.57           C
ATOM   1248  HA  PRO A  86      -6.410  72.244  62.406  1.00 40.83           H
ATOM   1249  HB2 PRO A  86      -8.564  71.553  64.032  1.00 49.48           H
ATOM   1250  HB3 PRO A  86      -8.263  71.044  62.549  1.00 49.48           H
ATOM   1251  HG2 PRO A  86      -7.972  69.522  64.483  1.00 55.83           H
ATOM   1252  HG3 PRO A  86      -6.991  69.455  63.226  1.00 55.83           H
ATOM   1253  HD2 PRO A  86      -6.458  70.601  65.744  1.00 43.88           H
ATOM   1254  HD3 PRO A  86      -5.434  69.771  64.827  1.00 43.88           H
ATOM   1255  N   ASN A  87      -7.230  74.532  62.800  1.00 39.73           N
ATOM   1256  CA  ASN A  87      -7.648  75.905  63.033  1.00 40.47           C
ATOM   1257  C   ASN A  87      -8.947  76.227  62.308  1.00 45.06           C
ATOM   1258  O   ASN A  87      -9.332  77.397  62.222  1.00 41.44           O
ATOM   1259  CB  ASN A  87      -6.533  76.867  62.606  1.00 40.81           C
ATOM   1260  CG  ASN A  87      -6.223  76.780  61.092  1.00 44.87           C
ATOM   1261  OD1 ASN A  87      -6.684  75.870  60.386  1.00 42.05           O
ATOM   1262  ND2 ASN A  87      -5.445  77.728  60.607  1.00 43.94           N
ATOM   1263  H   ASN A  87      -7.005  74.385  61.980  1.00 47.68           H
ATOM   1264  HA  ASN A  87      -7.802  76.033  63.981  1.00 48.56           H
ATOM   1265  HB2 ASN A  87      -6.820  77.770  62.793  1.00 48.97           H
ATOM   1266  HB3 ASN A  87      -5.729  76.665  63.113  1.00 48.97           H
ATOM   1267 HD21 ASN A  87      -5.243  77.747  59.769  1.00 52.73           H
ATOM   1268 HD22 ASN A  87      -5.143  78.332  61.132  1.00 52.73           H
ATOM   1269  N   ARG A  88      -9.606  75.213  61.757  1.00 46.11           N
ATOM   1270  CA  ARG A  88     -10.946  75.314  61.219  1.00 44.73           C
ATOM   1271  C   ARG A  88     -11.794  74.245  61.887  1.00 43.60           C
ATOM   1272  O   ARG A  88     -11.275  73.286  62.454  1.00 47.67           O
ATOM   1273  CB  ARG A  88     -10.962  75.138  59.673  1.00 45.31           C
ATOM   1274  CG  ARG A  88     -10.318  76.326  58.911  1.00 48.89           C
ATOM   1275  CD  ARG A  88     -11.255  77.540  59.043  1.00 58.74           C
ATOM   1276  NE  ARG A  88     -10.771  78.772  58.443  1.00 51.90           N
ATOM   1277  CZ  ARG A  88      -9.728  79.475  58.887  1.00 62.77           C
ATOM   1278  NH1 ARG A  88      -9.031  79.085  59.956  1.00 63.08           N
ATOM   1279  NH2 ARG A  88      -9.366  80.579  58.247  1.00 64.76           N1+
ATOM   1280  H   ARG A  88      -9.278  74.424  61.681  1.00 55.33           H
ATOM   1281  HA  ARG A  88     -11.314  76.179  61.446  1.00 53.68           H
ATOM   1282  HB2 ARG A  88     -10.473  74.331  59.438  1.00 54.37           H
ATOM   1283  HB3 ARG A  88     -11.882  75.056  59.382  1.00 54.37           H
ATOM   1284  HG2 ARG A  88      -9.454  76.541  59.299  1.00 58.67           H
ATOM   1285  HG3 ARG A  88     -10.223  76.103  57.975  1.00 58.67           H
ATOM   1286  HD2 ARG A  88     -12.088  77.311  58.603  1.00 70.48           H
ATOM   1287  HD3 ARG A  88     -11.421  77.722  59.982  1.00 70.48           H
ATOM   1288  HE  ARG A  88     -11.313  79.181  57.920  1.00 62.28           H
ATOM   1289 HH11 ARG A  88      -9.248  78.368  60.379  1.00 75.69           H
ATOM   1290 HH12 ARG A  88      -8.360  79.552  60.224  1.00 75.69           H
ATOM   1291 HH21 ARG A  88      -9.809  80.842  57.558  1.00 77.72           H
ATOM   1292 HH22 ARG A  88      -8.696  81.037  58.531  1.00 77.72           H
ATOM   1293  N   GLU A  89     -13.109  74.401  61.813  1.00 44.82           N
ATOM   1294  CA  GLU A  89     -13.991  73.341  62.255  1.00 45.60           C
ATOM   1295  C   GLU A  89     -13.577  72.009  61.644  1.00 42.12           C
ATOM   1296  O   GLU A  89     -13.217  71.921  60.467  1.00 44.51           O
ATOM   1297  CB  GLU A  89     -15.435  73.667  61.880  1.00 51.85           C
ATOM   1298  H   GLU A  89     -13.508  75.101  61.514  1.00 53.78           H
ATOM   1299  HA  GLU A  89     -13.931  73.261  63.218  1.00 54.72           H
ATOM   1300  HB1 GLU A  89     -15.662  74.538  62.243  1.00 62.22           H
ATOM   1301  HB3 GLU A  89     -16.000  72.989  62.278  1.00 62.22           H
ATOM   1302  N   MET A  90     -13.628  70.973  62.454  1.00 39.05           N
ATOM   1303  CA  MET A  90     -13.340  69.632  61.990  1.00 46.38           C
ATOM   1304  C   MET A  90     -14.612  68.980  61.469  1.00 41.45           C
ATOM   1305  O   MET A  90     -15.710  69.219  61.978  1.00 45.53           O
ATOM   1306  CB  MET A  90     -12.751  68.773  63.111  1.00 40.69           C
ATOM   1307  CG  MET A  90     -11.361  69.195  63.599  1.00 43.90           C
ATOM   1308  SD  MET A  90     -10.618  67.941  64.672  1.00 42.74           S
ATOM   1309  CE  MET A  90     -11.650  68.129  66.171  1.00 44.78           C
ATOM   1310  H   MET A  90     -13.837  71.015  63.283  1.00 46.86           H
ATOM   1311  HA  MET A  90     -12.702  69.679  61.265  1.00 55.66           H
ATOM   1312  HB2 MET A  90     -13.353  68.793  63.868  1.00 48.82           H
ATOM   1313  HB3 MET A  90     -12.681  67.861  62.785  1.00 48.82           H
ATOM   1314  HG2 MET A  90     -10.777  69.320  62.835  1.00 52.68           H
ATOM   1315  HG3 MET A  90     -11.434  70.016  64.108  1.00 52.68           H
ATOM   1316  HE1 MET A  90     -11.347  67.503  66.849  1.00 53.74           H
ATOM   1317  HE2 MET A  90     -11.560  69.036  66.504  1.00 53.74           H
ATOM   1318  HE3 MET A  90     -12.576  67.949  65.943  1.00 53.74           H
ATOM   1319  N   SER A  91     -14.447  68.128  60.463  1.00 39.96           N
ATOM   1320  CA  SER A  91     -15.567  67.461  59.805  1.00 43.40           C
ATOM   1321  C   SER A  91     -15.042  66.311  58.966  1.00 41.13           C
ATOM   1322  O   SER A  91     -13.983  66.438  58.349  1.00 38.20           O
ATOM   1323  CB  SER A  91     -16.341  68.423  58.893  1.00 43.61           C
ATOM   1324  OG  SER A  91     -17.393  67.706  58.283  1.00 47.17           O
ATOM   1325  H   SER A  91     -13.678  67.918  60.142  1.00 47.95           H
ATOM   1326  HA  SER A  91     -16.177  67.109  60.469  1.00 52.08           H
ATOM   1327  HB2 SER A  91     -16.701  69.151  59.420  1.00 52.33           H
ATOM   1328  HB3 SER A  91     -15.744  68.768  58.207  1.00 52.33           H
ATOM   1329  HG  SER A  91     -17.856  68.219  57.803  1.00 56.61           H
ATOM   1330  N   GLU A  92     -15.794  65.206  58.916  1.00 44.60           N
ATOM   1331  CA  GLU A  92     -15.498  64.204  57.892  1.00 40.18           C
ATOM   1332  C   GLU A  92     -15.709  64.731  56.477  1.00 44.12           C
ATOM   1333  O   GLU A  92     -15.242  64.108  55.514  1.00 40.94           O
ATOM   1334  CB  GLU A  92     -16.355  62.955  58.088  1.00 43.65           C
ATOM   1335  CG  GLU A  92     -16.096  62.212  59.395  1.00 41.77           C
ATOM   1336  CD  GLU A  92     -16.897  60.930  59.491  1.00 42.43           C
ATOM   1337  OE1 GLU A  92     -16.443  59.868  58.990  1.00 42.07           O
ATOM   1338  OE2 GLU A  92     -17.999  61.003  60.061  1.00 46.04           O1-
ATOM   1339  H   GLU A  92     -16.449  65.017  59.441  1.00 53.52           H
ATOM   1340  HA  GLU A  92     -14.565  63.949  57.969  1.00 48.21           H
ATOM   1341  HB2 GLU A  92     -17.290  63.201  58.067  1.00 52.38           H
ATOM   1342  HB3 GLU A  92     -16.161  62.343  57.360  1.00 52.38           H
ATOM   1343  HG2 GLU A  92     -15.156  61.978  59.448  1.00 50.12           H
ATOM   1344  HG3 GLU A  92     -16.346  62.785  60.137  1.00 50.12           H
ATOM   1345  N   ASP A  93     -16.393  65.855  56.320  1.00 43.62           N
ATOM   1346  CA  ASP A  93     -16.533  66.482  55.011  1.00 42.70           C
ATOM   1347  C   ASP A  93     -15.348  67.414  54.870  1.00 39.30           C
ATOM   1348  O   ASP A  93     -15.429  68.595  55.194  1.00 42.91           O
ATOM   1349  CB  ASP A  93     -17.859  67.227  54.894  1.00 46.08           C
ATOM   1350  CG  ASP A  93     -18.025  67.928  53.537  1.00 45.46           C
ATOM   1351  OD1 ASP A  93     -17.113  67.844  52.696  1.00 44.66           O
ATOM   1352  OD2 ASP A  93     -19.066  68.575  53.327  1.00 42.83           O1-
ATOM   1353  H   ASP A  93     -16.784  66.278  56.959  1.00 52.34           H
ATOM   1354  HA  ASP A  93     -16.488  65.813  54.313  1.00 51.23           H
ATOM   1355  HB2 ASP A  93     -18.588  66.593  54.999  1.00 55.29           H
ATOM   1356  HB3 ASP A  93     -17.911  67.902  55.589  1.00 55.29           H
ATOM   1357  N   CYS A  94     -14.221  66.871  54.400  1.00 38.34           N
ATOM   1358  CA  CYS A  94     -12.963  67.600  54.506  1.00 37.68           C
ATOM   1359  C   CYS A  94     -12.052  67.436  53.298  1.00 39.46           C
ATOM   1360  O   CYS A  94     -10.919  67.932  53.345  1.00 38.52           O
ATOM   1361  CB  CYS A  94     -12.183  67.161  55.775  1.00 35.83           C
ATOM   1362  SG  CYS A  94     -11.624  65.429  55.734  1.00 39.82           S
ATOM   1363  H   CYS A  94     -14.164  66.097  54.034  1.00 46.01           H
ATOM   1364  HA  CYS A  94     -13.159  68.545  54.600  1.00 45.22           H
ATOM   1365  HB2 CYS A  94     -11.405  67.728  55.885  1.00 42.99           H
ATOM   1366  HB3 CYS A  94     -12.760  67.260  56.544  1.00 42.99           H
ATOM   1367  N   LEU A  95     -12.503  66.793  52.212  1.00 37.15           N
ATOM   1368  CA  LEU A  95     -11.625  66.534  51.056  1.00 38.79           C
ATOM   1369  C   LEU A  95     -11.690  67.703  50.075  1.00 42.76           C
ATOM   1370  O   LEU A  95     -12.425  67.699  49.073  1.00 37.48           O
ATOM   1371  CB  LEU A  95     -11.983  65.211  50.390  1.00 36.35           C
ATOM   1372  CG  LEU A  95     -11.770  63.994  51.290  1.00 39.58           C
ATOM   1373  CD1 LEU A  95     -12.040  62.714  50.556  1.00 40.80           C
ATOM   1374  CD2 LEU A  95     -10.339  63.982  51.860  1.00 40.39           C
ATOM   1375  H   LEU A  95     -13.302  66.482  52.123  1.00 44.58           H
ATOM   1376  HA  LEU A  95     -10.706  66.484  51.356  1.00 46.55           H
ATOM   1377  HB2 LEU A  95     -12.918  65.228  50.128  1.00 43.62           H
ATOM   1378  HB3 LEU A  95     -11.416  65.095  49.614  1.00 43.62           H
ATOM   1379  HG  LEU A  95     -12.392  64.051  52.035  1.00 47.49           H
ATOM   1380 HD11 LEU A  95     -11.879  61.969  51.158  1.00 48.96           H
ATOM   1381 HD12 LEU A  95     -12.964  62.709  50.258  1.00 48.96           H
ATOM   1382 HD13 LEU A  95     -11.439  62.659  49.797  1.00 48.96           H
ATOM   1383 HD21 LEU A  95     -10.186  63.129  52.299  1.00 48.47           H
ATOM   1384 HD22 LEU A  95      -9.703  64.100  51.135  1.00 48.47           H
ATOM   1385 HD23 LEU A  95     -10.245  64.700  52.507  1.00 48.47           H
ATOM   1386  N   TYR A  96     -10.857  68.702  50.364  1.00 37.86           N
ATOM   1387  CA  TYR A  96     -10.765  69.945  49.607  1.00 38.19           C
ATOM   1388  C   TYR A  96      -9.300  70.275  49.363  1.00 36.59           C
ATOM   1389  O   TYR A  96      -8.404  69.801  50.074  1.00 38.48           O
ATOM   1390  CB  TYR A  96     -11.444  71.107  50.367  1.00 35.79           C
ATOM   1391  CG  TYR A  96     -12.886  70.836  50.601  1.00 36.75           C
ATOM   1392  CD1 TYR A  96     -13.310  70.090  51.702  1.00 37.87           C
ATOM   1393  CD2 TYR A  96     -13.829  71.281  49.708  1.00 35.64           C
ATOM   1394  CE1 TYR A  96     -14.650  69.816  51.901  1.00 35.74           C
ATOM   1395  CE2 TYR A  96     -15.173  71.008  49.888  1.00 38.87           C
ATOM   1396  CZ  TYR A  96     -15.577  70.293  50.987  1.00 40.42           C
ATOM   1397  OH  TYR A  96     -16.914  70.031  51.142  1.00 42.22           O
ATOM   1398  H   TYR A  96     -10.306  68.674  51.025  1.00 45.43           H
ATOM   1399  HA  TYR A  96     -11.202  69.834  48.749  1.00 45.83           H
ATOM   1400  HB2 TYR A  96     -11.019  71.210  51.231  1.00 42.95           H
ATOM   1401  HB3 TYR A  96     -11.370  71.925  49.856  1.00 42.95           H
ATOM   1402  HD1 TYR A  96     -12.683  69.778  52.309  1.00 45.44           H
ATOM   1403  HD2 TYR A  96     -13.555  71.771  48.966  1.00 42.77           H
ATOM   1404  HE1 TYR A  96     -14.927  69.324  52.637  1.00 42.89           H
ATOM   1405  HE2 TYR A  96     -15.798  71.324  49.281  1.00 46.64           H
ATOM   1406  HH  TYR A  96     -17.015  69.369  51.652  1.00 50.66           H
ATOM   1407  N   LEU A  97      -9.058  71.102  48.360  1.00 34.03           N
ATOM   1408  CA  LEU A  97      -7.719  71.587  48.098  1.00 32.69           C
ATOM   1409  C   LEU A  97      -7.776  73.093  47.893  1.00 31.56           C
ATOM   1410  O   LEU A  97      -8.844  73.676  47.671  1.00 35.11           O
ATOM   1411  CB  LEU A  97      -7.070  70.843  46.901  1.00 38.79           C
ATOM   1412  CG  LEU A  97      -7.823  70.788  45.553  1.00 38.29           C
ATOM   1413  CD1 LEU A  97      -7.639  72.073  44.795  1.00 35.62           C
ATOM   1414  CD2 LEU A  97      -7.367  69.635  44.659  1.00 36.60           C
ATOM   1415  H   LEU A  97      -9.657  71.406  47.823  1.00 40.83           H
ATOM   1416  HA  LEU A  97      -7.167  71.424  48.876  1.00 39.23           H
ATOM   1417  HB2 LEU A  97      -6.210  71.257  46.730  1.00 46.54           H
ATOM   1418  HB3 LEU A  97      -6.925  69.925  47.178  1.00 46.54           H
ATOM   1419  HG  LEU A  97      -8.774  70.677  45.727  1.00 45.94           H
ATOM   1420 HD11 LEU A  97      -8.080  71.978  43.936  1.00 42.74           H
ATOM   1421 HD12 LEU A  97      -8.032  72.810  45.289  1.00 42.74           H
ATOM   1422 HD13 LEU A  97      -6.691  72.227  44.656  1.00 42.74           H
ATOM   1423 HD21 LEU A  97      -7.841  69.687  43.817  1.00 43.92           H
ATOM   1424 HD22 LEU A  97      -6.413  69.708  44.504  1.00 43.92           H
ATOM   1425 HD23 LEU A  97      -7.575  68.791  45.096  1.00 43.92           H
ATOM   1426  N   ASN A  98      -6.594  73.703  47.987  1.00 32.36           N
ATOM   1427  CA  ASN A  98      -6.366  75.142  47.996  1.00 35.83           C
ATOM   1428  C   ASN A  98      -5.295  75.446  46.969  1.00 34.76           C
ATOM   1429  O   ASN A  98      -4.300  74.720  46.887  1.00 37.67           O
ATOM   1430  CB  ASN A  98      -5.868  75.652  49.392  1.00 38.93           C
ATOM   1431  CG  ASN A  98      -6.729  75.168  50.523  1.00 36.63           C
ATOM   1432  OD1 ASN A  98      -7.923  75.426  50.537  1.00 39.36           O
ATOM   1433  ND2 ASN A  98      -6.142  74.410  51.460  1.00 37.94           N
ATOM   1434  H   ASN A  98      -5.857  73.265  48.035  1.00 38.83           H
ATOM   1435  HA  ASN A  98      -7.179  75.612  47.760  1.00 43.00           H
ATOM   1436  HB2 ASN A  98      -4.958  75.359  49.544  1.00 46.72           H
ATOM   1437  HB3 ASN A  98      -5.905  76.621  49.408  1.00 46.72           H
ATOM   1438 HD21 ASN A  98      -6.601  74.120  52.129  1.00 45.53           H
ATOM   1439 HD22 ASN A  98      -5.308  74.202  51.392  1.00 45.53           H
ATOM   1440  N   ILE A  99      -5.453  76.544  46.235  1.00 34.84           N
ATOM   1441  CA  ILE A  99      -4.518  76.896  45.170  1.00 35.89           C
ATOM   1442  C   ILE A  99      -4.191  78.379  45.244  1.00 36.65           C
ATOM   1443  O   ILE A  99      -5.095  79.220  45.223  1.00 39.23           O
ATOM   1444  CB  ILE A  99      -5.061  76.587  43.754  1.00 36.40           C
ATOM   1445  CG1 ILE A  99      -5.685  75.185  43.659  1.00 39.72           C
ATOM   1446  CG2 ILE A  99      -3.918  76.783  42.753  1.00 37.21           C
ATOM   1447  CD1 ILE A  99      -6.459  74.932  42.310  1.00 38.54           C
ATOM   1448  H   ILE A  99      -6.092  77.111  46.347  1.00 41.81           H
ATOM   1449  HA  ILE A  99      -3.694  76.399  45.299  1.00 43.07           H
ATOM   1450  HB  ILE A  99      -5.759  77.234  43.551  1.00 43.68           H
ATOM   1451 HG12 ILE A  99      -4.980  74.524  43.735  1.00 47.66           H
ATOM   1452 HG13 ILE A  99      -6.319  75.065  44.387  1.00 47.66           H
ATOM   1453 HG21 ILE A  99      -4.235  76.585  41.859  1.00 44.65           H
ATOM   1454 HG22 ILE A  99      -3.601  77.697  42.792  1.00 44.65           H
ATOM   1455 HG23 ILE A  99      -3.196  76.183  42.989  1.00 44.65           H
ATOM   1456 HD11 ILE A  99      -6.851  74.043  42.322  1.00 46.24           H
ATOM   1457 HD12 ILE A  99      -7.163  75.593  42.220  1.00 46.24           H
ATOM   1458 HD13 ILE A  99      -5.838  75.005  41.567  1.00 46.24           H
ATOM   1459  N   TRP A 100      -2.906  78.697  45.269  1.00 36.59           N
ATOM   1460  CA  TRP A 100      -2.447  80.066  45.173  1.00 38.59           C
ATOM   1461  C   TRP A 100      -1.866  80.299  43.783  1.00 40.10           C
ATOM   1462  O   TRP A 100      -1.043  79.505  43.309  1.00 41.60           O
ATOM   1463  CB  TRP A 100      -1.408  80.369  46.246  1.00 39.82           C
ATOM   1464  CG  TRP A 100      -2.014  80.499  47.596  1.00 47.11           C
ATOM   1465  CD1 TRP A 100      -2.489  81.637  48.154  1.00 46.37           C
ATOM   1466  CD2 TRP A 100      -2.239  79.455  48.552  1.00 36.59           C
ATOM   1467  NE1 TRP A 100      -2.987  81.384  49.405  1.00 41.99           N
ATOM   1468  CE2 TRP A 100      -2.835  80.053  49.683  1.00 45.72           C
ATOM   1469  CE3 TRP A 100      -1.983  78.086  48.574  1.00 42.39           C
ATOM   1470  CZ2 TRP A 100      -3.183  79.326  50.825  1.00 38.95           C
ATOM   1471  CZ3 TRP A 100      -2.329  77.348  49.756  1.00 39.52           C
ATOM   1472  CH2 TRP A 100      -2.926  77.977  50.834  1.00 43.21           C
ATOM   1473  H   TRP A 100      -2.271  78.126  45.347  1.00 43.91           H
ATOM   1474  HA  TRP A 100      -3.199  80.666  45.298  1.00 46.31           H
ATOM   1475  HB2 TRP A 100      -0.755  79.652  46.269  1.00 47.78           H
ATOM   1476  HB3 TRP A 100      -0.968  81.209  46.046  1.00 47.78           H
ATOM   1477  HD1 TRP A 100      -2.477  82.471  47.741  1.00 55.64           H
ATOM   1478  HE1 TRP A 100      -3.327  81.970  49.932  1.00 50.39           H
ATOM   1479  HE3 TRP A 100      -1.575  77.665  47.851  1.00 50.87           H
ATOM   1480  HZ2 TRP A 100      -3.584  79.739  51.557  1.00 46.74           H
ATOM   1481  HZ3 TRP A 100      -2.169  76.433  49.796  1.00 47.42           H
ATOM   1482  HH2 TRP A 100      -3.149  77.479  51.585  1.00 51.86           H
ATOM   1483  N   VAL A 101      -2.311  81.363  43.132  1.00 41.30           N
ATOM   1484  CA  VAL A 101      -2.014  81.613  41.719  1.00 36.61           C
ATOM   1485  C   VAL A 101      -1.407  83.011  41.592  1.00 41.17           C
ATOM   1486  O   VAL A 101      -2.049  83.997  41.973  1.00 38.83           O
ATOM   1487  CB  VAL A 101      -3.260  81.486  40.832  1.00 45.91           C
ATOM   1488  CG1 VAL A 101      -2.886  81.651  39.386  1.00 41.16           C
ATOM   1489  CG2 VAL A 101      -3.962  80.114  41.008  1.00 43.33           C
ATOM   1490  H   VAL A 101      -2.800  81.973  43.490  1.00 49.56           H
ATOM   1491  HA  VAL A 101      -1.363  80.964  41.418  1.00 43.93           H
ATOM   1492  HB  VAL A 101      -3.894  82.186  41.061  1.00 55.09           H
ATOM   1493 HG11 VAL A 101      -3.679  81.538  38.843  1.00 49.39           H
ATOM   1494 HG12 VAL A 101      -2.511  82.531  39.243  1.00 49.39           H
ATOM   1495 HG13 VAL A 101      -2.230  80.973  39.167  1.00 49.39           H
ATOM   1496 HG21 VAL A 101      -4.719  80.059  40.403  1.00 51.99           H
ATOM   1497 HG22 VAL A 101      -3.328  79.410  40.800  1.00 51.99           H
ATOM   1498 HG23 VAL A 101      -4.271  80.027  41.923  1.00 51.99           H
ATOM   1499  N   PRO A 102      -0.176  83.155  41.045  1.00 43.02           N
ATOM   1500  CA  PRO A 102       0.363  84.503  40.815  1.00 43.60           C
ATOM   1501  C   PRO A 102      -0.595  85.374  40.021  1.00 47.34           C
ATOM   1502  O   PRO A 102      -1.484  84.877  39.320  1.00 44.38           O
ATOM   1503  CB  PRO A 102       1.659  84.243  40.042  1.00 39.19           C
ATOM   1504  CG  PRO A 102       2.050  82.844  40.432  1.00 43.82           C
ATOM   1505  CD  PRO A 102       0.738  82.128  40.524  1.00 39.67           C
ATOM   1506  HA  PRO A 102       0.577  84.932  41.656  1.00 52.31           H
ATOM   1507  HB2 PRO A 102       1.494  84.306  39.088  1.00 47.03           H
ATOM   1508  HB3 PRO A 102       2.337  84.881  40.312  1.00 47.03           H
ATOM   1509  HG2 PRO A 102       2.619  82.449  39.757  1.00 52.59           H
ATOM   1510  HG3 PRO A 102       2.499  82.852  41.292  1.00 52.59           H
ATOM   1511  HD2 PRO A 102       0.454  81.834  39.648  1.00 47.60           H
ATOM   1512  HD3 PRO A 102       0.794  81.393  41.152  1.00 47.60           H
ATOM   1513  N   SER A 103      -0.432  86.684  40.176  1.00 45.41           N
ATOM   1514  CA  SER A 103      -1.247  87.681  39.503  1.00 50.98           C
ATOM   1515  C   SER A 103      -0.294  88.581  38.735  1.00 52.33           C
ATOM   1516  O   SER A 103       0.621  89.154  39.347  1.00 47.89           O
ATOM   1517  CB  SER A 103      -2.074  88.499  40.487  1.00 51.29           C
ATOM   1518  OG  SER A 103      -2.985  89.351  39.813  1.00 53.79           O
ATOM   1519  H   SER A 103       0.174  87.030  40.679  1.00 54.49           H
ATOM   1520  HA  SER A 103      -1.857  87.242  38.894  1.00 61.18           H
ATOM   1521  HB2 SER A 103      -2.562  87.889  41.061  1.00 61.54           H
ATOM   1522  HB3 SER A 103      -1.471  89.040  41.017  1.00 61.54           H
ATOM   1523  HG  SER A 103      -3.233  89.010  39.085  1.00 64.55           H
ATOM   1524  N   PRO A 104      -0.434  88.726  37.407  1.00 49.45           N
ATOM   1525  CA  PRO A 104      -1.476  88.135  36.563  1.00 52.32           C
ATOM   1526  C   PRO A 104      -1.348  86.618  36.415  1.00 48.51           C
ATOM   1527  O   PRO A 104      -0.258  86.080  36.577  1.00 45.69           O
ATOM   1528  CB  PRO A 104      -1.256  88.835  35.207  1.00 48.63           C
ATOM   1529  CG  PRO A 104       0.203  89.157  35.199  1.00 49.26           C
ATOM   1530  CD  PRO A 104       0.531  89.515  36.615  1.00 50.55           C
ATOM   1531  HA  PRO A 104      -2.358  88.352  36.908  1.00 62.79           H
ATOM   1532  HB2 PRO A 104      -1.489  88.240  34.480  1.00 58.35           H
ATOM   1533  HB3 PRO A 104      -1.785  89.647  35.173  1.00 58.35           H
ATOM   1534  HG2 PRO A 104       0.717  88.384  34.913  1.00 59.12           H
ATOM   1535  HG3 PRO A 104       0.371  89.910  34.617  1.00 59.12           H
ATOM   1536  HD2 PRO A 104       1.442  89.261  36.829  1.00 60.66           H
ATOM   1537  HD3 PRO A 104       0.383  90.463  36.757  1.00 60.66           H
ATOM   1538  N   ARG A 105      -2.447  85.963  36.062  1.00 46.19           N
ATOM   1539  CA  ARG A 105      -2.464  84.509  35.999  1.00 47.95           C
ATOM   1540  C   ARG A 105      -1.415  84.002  35.007  1.00 46.80           C
ATOM   1541  O   ARG A 105      -1.423  84.421  33.837  1.00 46.59           O
ATOM   1542  CB  ARG A 105      -3.844  84.009  35.590  1.00 42.68           C
ATOM   1543  CG  ARG A 105      -3.924  82.498  35.502  1.00 45.65           C
ATOM   1544  CD  ARG A 105      -5.247  82.020  34.983  1.00 37.66           C
ATOM   1545  NE  ARG A 105      -6.387  82.566  35.715  1.00 41.64           N
ATOM   1546  CZ  ARG A 105      -7.650  82.497  35.302  1.00 44.54           C
ATOM   1547  NH1 ARG A 105      -7.966  81.909  34.143  1.00 45.30           N
ATOM   1548  NH2 ARG A 105      -8.608  83.037  36.034  1.00 41.51           N1+
ATOM   1549  H   ARG A 105      -3.192  86.335  35.851  1.00 55.43           H
ATOM   1550  HA  ARG A 105      -2.276  84.157  36.882  1.00 57.54           H
ATOM   1551  HB2 ARG A 105      -4.492  84.311  36.246  1.00 51.21           H
ATOM   1552  HB3 ARG A 105      -4.066  84.367  34.720  1.00 51.21           H
ATOM   1553  HG2 ARG A 105      -3.239  82.166  34.907  1.00 54.78           H
ATOM   1554  HG3 ARG A 105      -3.800  82.132  36.394  1.00 54.78           H
ATOM   1555  HD2 ARG A 105      -5.335  82.296  34.058  1.00 45.20           H
ATOM   1556  HD3 ARG A 105      -5.277  81.052  35.049  1.00 45.20           H
ATOM   1557  HE  ARG A 105      -6.224  83.011  36.430  1.00 49.97           H
ATOM   1558 HH11 ARG A 105      -7.357  81.556  33.648  1.00 54.37           H
ATOM   1559 HH12 ARG A 105      -8.788  81.875  33.891  1.00 54.37           H
ATOM   1560 HH21 ARG A 105      -8.415  83.414  36.777  1.00 49.81           H
ATOM   1561 HH22 ARG A 105      -9.428  82.994  35.775  1.00 49.81           H
ATOM   1562  N   PRO A 106      -0.522  83.093  35.415  1.00 47.15           N
ATOM   1563  CA  PRO A 106       0.406  82.488  34.456  1.00 42.89           C
ATOM   1564  C   PRO A 106      -0.336  81.685  33.398  1.00 42.97           C
ATOM   1565  O   PRO A 106      -1.527  81.388  33.504  1.00 44.23           O
ATOM   1566  CB  PRO A 106       1.288  81.579  35.316  1.00 46.42           C
ATOM   1567  CG  PRO A 106       1.054  82.021  36.740  1.00 45.03           C
ATOM   1568  CD  PRO A 106      -0.359  82.502  36.761  1.00 47.26           C
ATOM   1569  HA  PRO A 106       0.958  83.163  34.037  1.00 51.47           H
ATOM   1570  HB2 PRO A 106       1.011  80.657  35.192  1.00 55.70           H
ATOM   1571  HB3 PRO A 106       2.218  81.690  35.066  1.00 55.70           H
ATOM   1572  HG2 PRO A 106       1.173  81.267  37.337  1.00 54.03           H
ATOM   1573  HG3 PRO A 106       1.666  82.741  36.968  1.00 54.03           H
ATOM   1574  HD2 PRO A 106      -0.970  81.757  36.884  1.00 56.71           H
ATOM   1575  HD3 PRO A 106      -0.471  83.178  37.451  1.00 56.71           H
ATOM   1576  N   LYS A 107       0.410  81.286  32.378  1.00 36.46           N
ATOM   1577  CA  LYS A 107      -0.133  80.467  31.303  1.00 45.41           C
ATOM   1578  C   LYS A 107       0.179  78.990  31.483  1.00 41.81           C
ATOM   1579  O   LYS A 107      -0.696  78.144  31.294  1.00 41.94           O
ATOM   1580  CB  LYS A 107       0.429  80.940  29.953  1.00 46.88           C
ATOM   1581  CG  LYS A 107       0.223  82.433  29.700  1.00 48.38           C
ATOM   1582  CD  LYS A 107      -1.267  82.798  29.809  1.00 56.02           C
ATOM   1583  CE  LYS A 107      -1.543  84.281  29.634  1.00 55.20           C
ATOM   1584  NZ  LYS A 107      -3.003  84.550  29.850  1.00 61.45           N1+
ATOM   1585  H   LYS A 107       1.245  81.473  32.290  1.00 43.75           H
ATOM   1586  HA  LYS A 107      -1.097  80.568  31.289  1.00 54.50           H
ATOM   1587  HB2 LYS A 107       1.384  80.765  29.941  1.00 56.26           H
ATOM   1588  HB3 LYS A 107      -0.003  80.446  29.241  1.00 56.26           H
ATOM   1589  HG2 LYS A 107       0.724  82.943  30.358  1.00 58.06           H
ATOM   1590  HG3 LYS A 107       0.521  82.651  28.805  1.00 58.06           H
ATOM   1591  HD2 LYS A 107      -1.762  82.320  29.124  1.00 67.23           H
ATOM   1592  HD3 LYS A 107      -1.597  82.553  30.688  1.00 67.23           H
ATOM   1593  HE2 LYS A 107      -1.032  84.787  30.284  1.00 66.24           H
ATOM   1594  HE3 LYS A 107      -1.303  84.548  28.731  1.00 66.24           H
ATOM   1595  HZ1 LYS A 107      -3.178  85.412  29.723  1.00 73.74           H
ATOM   1596  HZ2 LYS A 107      -3.487  84.074  29.273  1.00 73.74           H
ATOM   1597  HZ3 LYS A 107      -3.241  84.326  30.679  1.00 73.74           H
ATOM   1598  N   SER A 108       1.423  78.674  31.805  1.00 43.22           N
ATOM   1599  CA  SER A 108       1.836  77.298  32.044  1.00 47.77           C
ATOM   1600  C   SER A 108       3.099  77.280  32.902  1.00 46.85           C
ATOM   1601  O   SER A 108       4.201  77.095  32.379  1.00 49.06           O
ATOM   1602  CB  SER A 108       2.052  76.589  30.706  1.00 45.49           C
ATOM   1603  OG  SER A 108       1.907  75.173  30.816  1.00 50.35           O
ATOM   1604  H   SER A 108       2.057  79.248  31.876  1.00 51.86           H
ATOM   1605  HA  SER A 108       1.137  76.833  32.532  1.00 57.32           H
ATOM   1606  HB2 SER A 108       1.385  76.927  30.088  1.00 54.59           H
ATOM   1607  HB3 SER A 108       2.942  76.787  30.379  1.00 54.59           H
ATOM   1608  HG  SER A 108       2.089  74.806  30.081  1.00 60.42           H
ATOM   1609  N   THR A 109       2.954  77.491  34.211  1.00 40.29           N
ATOM   1610  CA  THR A 109       4.103  77.565  35.105  1.00 44.97           C
ATOM   1611  C   THR A 109       4.215  76.350  36.042  1.00 41.26           C
ATOM   1612  O   THR A 109       3.300  75.535  36.192  1.00 41.17           O
ATOM   1613  CB  THR A 109       4.056  78.859  35.924  1.00 39.48           C
ATOM   1614  OG1 THR A 109       5.384  79.151  36.394  1.00 54.42           O
ATOM   1615  CG2 THR A 109       3.095  78.752  37.141  1.00 42.75           C
ATOM   1616  H   THR A 109       2.196  77.609  34.603  1.00 48.35           H
ATOM   1617  HA  THR A 109       4.915  77.589  34.573  1.00 53.97           H
ATOM   1618  HB  THR A 109       3.739  79.582  35.360  1.00 47.38           H
ATOM   1619  HG1 THR A 109       5.353  79.736  36.998  1.00 65.30           H
ATOM   1620 HG21 THR A 109       3.082  79.590  37.629  1.00 51.30           H
ATOM   1621 HG22 THR A 109       2.196  78.558  36.837  1.00 51.30           H
ATOM   1622 HG23 THR A 109       3.380  78.055  37.747  1.00 51.30           H
ATOM   1623  N   THR A 110       5.381  76.271  36.687  1.00 44.45           N
ATOM   1624  CA  THR A 110       5.702  75.209  37.640  1.00 40.39           C
ATOM   1625  C   THR A 110       4.635  75.089  38.724  1.00 38.70           C
ATOM   1626  O   THR A 110       4.146  76.087  39.251  1.00 36.27           O
ATOM   1627  CB  THR A 110       7.056  75.517  38.255  1.00 47.14           C
ATOM   1628  OG1 THR A 110       8.031  75.586  37.207  1.00 49.77           O
ATOM   1629  CG2 THR A 110       7.478  74.459  39.291  1.00 47.57           C
ATOM   1630  H   THR A 110       6.019  76.840  36.585  1.00 53.34           H
ATOM   1631  HA  THR A 110       5.772  74.356  37.181  1.00 48.47           H
ATOM   1632  HB  THR A 110       7.000  76.373  38.702  1.00 56.57           H
ATOM   1633  HG1 THR A 110       8.768  75.831  37.523  1.00 59.73           H
ATOM   1634 HG21 THR A 110       8.364  74.666  39.628  1.00 57.09           H
ATOM   1635 HG22 THR A 110       6.855  74.443  40.035  1.00 57.09           H
ATOM   1636 HG23 THR A 110       7.505  73.583  38.873  1.00 57.09           H
ATOM   1637  N   VAL A 111       4.232  73.849  39.004  1.00 38.40           N
ATOM   1638  CA  VAL A 111       3.243  73.536  40.026  1.00 34.60           C
ATOM   1639  C   VAL A 111       3.923  72.788  41.178  1.00 37.83           C
ATOM   1640  O   VAL A 111       4.709  71.852  40.954  1.00 36.46           O
ATOM   1641  CB  VAL A 111       2.091  72.693  39.461  1.00 38.36           C
ATOM   1642  CG1 VAL A 111       1.115  72.269  40.580  1.00 35.62           C
ATOM   1643  CG2 VAL A 111       1.357  73.473  38.394  1.00 42.76           C
ATOM   1644  H   VAL A 111       4.518  73.150  38.589  1.00 46.08           H
ATOM   1645  HA  VAL A 111       2.864  74.366  40.361  1.00 41.52           H
ATOM   1646  HB  VAL A 111       2.459  71.894  39.056  1.00 46.03           H
ATOM   1647 HG11 VAL A 111       0.370  71.793  40.176  1.00 42.75           H
ATOM   1648 HG12 VAL A 111       1.568  71.689  41.211  1.00 42.75           H
ATOM   1649 HG13 VAL A 111       0.787  73.060  41.035  1.00 42.75           H
ATOM   1650 HG21 VAL A 111       0.630  72.935  38.045  1.00 51.31           H
ATOM   1651 HG22 VAL A 111       1.009  74.283  38.805  1.00 51.31           H
ATOM   1652 HG23 VAL A 111       1.979  73.694  37.684  1.00 51.31           H
ATOM   1653  N   MET A 112       3.593  73.190  42.402  1.00 32.77           N
ATOM   1654  CA  MET A 112       4.028  72.519  43.637  1.00 34.71           C
ATOM   1655  C   MET A 112       2.809  72.138  44.451  1.00 31.57           C
ATOM   1656  O   MET A 112       1.943  72.980  44.692  1.00 39.41           O
ATOM   1657  CB  MET A 112       4.944  73.407  44.479  1.00 36.85           C
ATOM   1658  CG  MET A 112       6.280  73.682  43.798  1.00 34.16           C
ATOM   1659  SD  MET A 112       7.477  74.740  44.648  1.00 39.74           S
ATOM   1660  CE  MET A 112       7.974  73.616  45.983  1.00 38.61           C
ATOM   1661  H   MET A 112       3.094  73.874  42.545  1.00 39.32           H
ATOM   1662  HA  MET A 112       4.507  71.707  43.413  1.00 41.65           H
ATOM   1663  HB2 MET A 112       4.503  74.251  44.653  1.00 44.22           H
ATOM   1664  HB3 MET A 112       5.120  72.956  45.318  1.00 44.22           H
ATOM   1665  HG2 MET A 112       6.714  72.828  43.663  1.00 41.00           H
ATOM   1666  HG3 MET A 112       6.100  74.083  42.938  1.00 41.00           H
ATOM   1667  HE1 MET A 112       8.556  74.094  46.599  1.00 46.33           H
ATOM   1668  HE2 MET A 112       7.179  73.305  46.453  1.00 46.33           H
ATOM   1669  HE3 MET A 112       8.454  72.860  45.607  1.00 46.33           H
ATOM   1670  N   VAL A 113       2.711  70.854  44.816  1.00 34.32           N
ATOM   1671  CA  VAL A 113       1.605  70.328  45.610  1.00 32.43           C
ATOM   1672  C   VAL A 113       2.121  69.860  46.980  1.00 31.76           C
ATOM   1673  O   VAL A 113       2.920  68.918  47.073  1.00 35.28           O
ATOM   1674  CB  VAL A 113       0.888  69.173  44.902  1.00 33.22           C
ATOM   1675  CG1 VAL A 113      -0.305  68.745  45.760  1.00 30.89           C
ATOM   1676  CG2 VAL A 113       0.467  69.560  43.483  1.00 36.74           C
ATOM   1677  H   VAL A 113       3.285  70.255  44.596  1.00 41.18           H
ATOM   1678  HA  VAL A 113       0.958  71.033  45.759  1.00 38.92           H
ATOM   1679  HB  VAL A 113       1.494  68.422  44.835  1.00 39.87           H
ATOM   1680 HG11 VAL A 113      -0.776  68.026  45.316  1.00 37.06           H
ATOM   1681 HG12 VAL A 113       0.011  68.439  46.617  1.00 37.06           H
ATOM   1682 HG13 VAL A 113      -0.890  69.509  45.883  1.00 37.06           H
ATOM   1683 HG21 VAL A 113      -0.022  68.820  43.097  1.00 44.09           H
ATOM   1684 HG22 VAL A 113      -0.105  70.342  43.515  1.00 44.09           H
ATOM   1685 HG23 VAL A 113       1.257  69.751  42.957  1.00 44.09           H
ATOM   1686  N   TRP A 114       1.613  70.497  48.029  1.00 34.07           N
ATOM   1687  CA  TRP A 114       2.005  70.260  49.423  1.00 36.29           C
ATOM   1688  C   TRP A 114       1.112  69.209  50.066  1.00 32.17           C
ATOM   1689  O   TRP A 114      -0.120  69.271  49.946  1.00 32.14           O
ATOM   1690  CB  TRP A 114       1.899  71.552  50.238  1.00 32.53           C
ATOM   1691  CG  TRP A 114       2.139  71.370  51.753  1.00 32.18           C
ATOM   1692  CD1 TRP A 114       1.212  71.442  52.754  1.00 33.96           C
ATOM   1693  CD2 TRP A 114       3.379  71.050  52.383  1.00 29.97           C
ATOM   1694  NE1 TRP A 114       1.809  71.207  53.991  1.00 35.62           N
ATOM   1695  CE2 TRP A 114       3.137  70.959  53.785  1.00 33.45           C
ATOM   1696  CE3 TRP A 114       4.674  70.855  51.909  1.00 28.40           C
ATOM   1697  CZ2 TRP A 114       4.142  70.689  54.692  1.00 33.31           C
ATOM   1698  CZ3 TRP A 114       5.669  70.584  52.798  1.00 32.30           C
ATOM   1699  CH2 TRP A 114       5.400  70.516  54.207  1.00 29.27           C
ATOM   1700  H   TRP A 114       1.009  71.101  47.951  1.00 40.88           H
ATOM   1701  HA  TRP A 114       2.920  69.955  49.464  1.00 43.55           H
ATOM   1702  HB2 TRP A 114       2.561  72.176  49.904  1.00 39.03           H
ATOM   1703  HB3 TRP A 114       1.007  71.913  50.128  1.00 39.03           H
ATOM   1704  HD1 TRP A 114       0.306  71.624  52.627  1.00 40.76           H
ATOM   1705  HE1 TRP A 114       1.412  71.209  54.752  1.00 42.74           H
ATOM   1706  HE3 TRP A 114       4.858  70.917  51.001  1.00 34.08           H
ATOM   1707  HZ2 TRP A 114       3.969  70.640  55.604  1.00 39.97           H
ATOM   1708  HZ3 TRP A 114       6.536  70.452  52.483  1.00 38.76           H
ATOM   1709  HH2 TRP A 114       6.093  70.319  54.795  1.00 35.12           H
ATOM   1710  N   ILE A 115       1.741  68.271  50.775  1.00 32.93           N
ATOM   1711  CA  ILE A 115       1.059  67.206  51.524  1.00 33.48           C
ATOM   1712  C   ILE A 115       1.418  67.314  53.026  1.00 32.64           C
ATOM   1713  O   ILE A 115       2.573  67.041  53.379  1.00 30.70           O
ATOM   1714  CB  ILE A 115       1.469  65.839  50.950  1.00 35.80           C
ATOM   1715  CG1 ILE A 115       1.218  65.833  49.420  1.00 34.75           C
ATOM   1716  CG2 ILE A 115       0.774  64.688  51.706  1.00 35.80           C
ATOM   1717  CD1 ILE A 115       1.467  64.483  48.732  1.00 30.18           C
ATOM   1718  H   ILE A 115       2.599  68.211  50.812  1.00 39.52           H
ATOM   1719  HA  ILE A 115       0.097  67.302  51.434  1.00 40.18           H
ATOM   1720  HB  ILE A 115       2.429  65.741  51.081  1.00 42.96           H
ATOM   1721 HG12 ILE A 115       0.292  66.074  49.262  1.00 41.70           H
ATOM   1722 HG13 ILE A 115       1.794  66.491  49.001  1.00 41.70           H
ATOM   1723 HG21 ILE A 115       1.063  63.845  51.324  1.00 42.96           H
ATOM   1724 HG22 ILE A 115       1.021  64.720  52.645  1.00 42.96           H
ATOM   1725 HG23 ILE A 115      -0.183  64.783  51.614  1.00 42.96           H
ATOM   1726 HD11 ILE A 115       1.247  64.565  47.796  1.00 36.21           H
ATOM   1727 HD12 ILE A 115       2.405  64.251  48.823  1.00 36.21           H
ATOM   1728 HD13 ILE A 115       0.900  63.806  49.134  1.00 36.21           H
ATOM   1729  N   TYR A 116       0.453  67.721  53.905  1.00 34.53           N
ATOM   1730  CA  TYR A 116       0.755  67.835  55.350  1.00 38.28           C
ATOM   1731  C   TYR A 116       0.974  66.430  55.941  1.00 37.18           C
ATOM   1732  O   TYR A 116       0.710  65.398  55.333  1.00 35.25           O
ATOM   1733  CB  TYR A 116      -0.392  68.591  56.024  1.00 31.06           C
ATOM   1734  CG  TYR A 116      -1.747  67.959  55.881  1.00 30.57           C
ATOM   1735  CD1 TYR A 116      -2.039  66.739  56.523  1.00 35.25           C
ATOM   1736  CD2 TYR A 116      -2.771  68.643  55.219  1.00 29.35           C
ATOM   1737  CE1 TYR A 116      -3.317  66.195  56.481  1.00 35.52           C
ATOM   1738  CE2 TYR A 116      -4.078  68.141  55.210  1.00 34.20           C
ATOM   1739  CZ  TYR A 116      -4.331  66.913  55.830  1.00 33.93           C
ATOM   1740  OH  TYR A 116      -5.625  66.437  55.741  1.00 36.66           O
ATOM   1741  H   TYR A 116      -0.498  67.974  53.607  1.00 41.43           H
ATOM   1742  HA  TYR A 116       1.723  68.410  55.475  1.00 45.94           H
ATOM   1743  HB2 TYR A 116      -0.166  68.721  57.117  1.00 37.27           H
ATOM   1744  HB3 TYR A 116      -0.414  69.637  55.632  1.00 37.27           H
ATOM   1745  HD1 TYR A 116      -1.254  66.200  57.061  1.00 42.30           H
ATOM   1746  HD2 TYR A 116      -2.546  69.583  54.708  1.00 35.22           H
ATOM   1747  HE1 TYR A 116      -3.531  65.236  56.952  1.00 42.62           H
ATOM   1748  HE2 TYR A 116      -4.889  68.696  54.750  1.00 41.04           H
ATOM   1749  HH  TYR A 116      -5.716  65.501  56.111  1.00 44.00           H
ATOM   1750  N   GLY A 117       1.458  66.378  57.260  1.00 41.43           N
ATOM   1751  CA  GLY A 117       2.126  65.098  57.603  1.00 45.29           C
ATOM   1752  C   GLY A 117       2.318  64.818  59.064  1.00 33.33           C
ATOM   1753  O   GLY A 117       3.413  64.371  59.444  1.00 53.74           O
ATOM   1754  H   GLY A 117       1.964  67.207  57.643  1.00 49.72           H
ATOM   1755  HA2 GLY A 117       1.529  64.244  57.168  1.00 54.35           H
ATOM   1756  HA3 GLY A 117       3.161  65.071  57.137  1.00 54.35           H
ATOM   1757  N   GLY A 118       1.291  64.915  59.967  1.00 39.12           N
ATOM   1758  CA  GLY A 118       1.546  64.457  61.342  1.00 36.81           C
ATOM   1759  C   GLY A 118       1.234  62.976  61.589  1.00 36.97           C
ATOM   1760  O   GLY A 118       0.150  62.642  62.060  1.00 38.49           O
ATOM   1761  H   GLY A 118       0.320  65.162  59.726  1.00 46.94           H
ATOM   1762  HA2 GLY A 118       2.607  64.682  61.638  1.00 44.17           H
ATOM   1763  HA3 GLY A 118       0.901  65.062  62.051  1.00 44.17           H
ATOM   1764  N   GLY A 119       2.234  62.033  61.354  1.00 28.07           N
ATOM   1765  CA  GLY A 119       2.200  60.645  61.897  1.00 34.19           C
ATOM   1766  C   GLY A 119       1.028  59.739  61.442  1.00 39.20           C
ATOM   1767  O   GLY A 119       0.625  58.667  61.875  1.00 37.04           O
ATOM   1768  H   GLY A 119       3.100  62.290  60.859  1.00 33.68           H
ATOM   1769  HA2 GLY A 119       3.167  60.162  61.599  1.00 41.02           H
ATOM   1770  HA3 GLY A 119       2.171  60.682  63.017  1.00 41.02           H
ATOM   1771  N   PHE A 120       0.396  60.303  60.376  1.00 34.39           N
ATOM   1772  CA  PHE A 120      -0.857  59.937  59.699  1.00 35.28           C
ATOM   1773  C   PHE A 120      -2.106  60.041  60.584  1.00 34.41           C
ATOM   1774  O   PHE A 120      -3.171  59.563  60.157  1.00 35.62           O
ATOM   1775  CB  PHE A 120      -0.814  58.534  59.062  1.00 30.58           C
ATOM   1776  CG  PHE A 120       0.166  58.415  57.917  1.00 30.70           C
ATOM   1777  CD1 PHE A 120      -0.173  58.838  56.628  1.00 27.46           C
ATOM   1778  CD2 PHE A 120       1.414  57.867  58.124  1.00 31.42           C
ATOM   1779  CE1 PHE A 120       0.718  58.728  55.600  1.00 27.69           C
ATOM   1780  CE2 PHE A 120       2.316  57.739  57.103  1.00 29.17           C
ATOM   1781  CZ  PHE A 120       1.989  58.177  55.817  1.00 28.96           C
ATOM   1782  H   PHE A 120       0.715  60.995  59.990  1.00 41.27           H
ATOM   1783  HA  PHE A 120      -0.986  60.558  58.975  1.00 42.34           H
ATOM   1784  HB2 PHE A 120      -0.570  57.873  59.729  1.00 36.70           H
ATOM   1785  HB3 PHE A 120      -1.696  58.325  58.720  1.00 36.70           H
ATOM   1786  HD1 PHE A 120      -1.010  59.214  56.473  1.00 32.95           H
ATOM   1787  HD2 PHE A 120       1.643  57.575  58.976  1.00 37.71           H
ATOM   1788  HE1 PHE A 120       0.480  59.020  54.753  1.00 33.23           H
ATOM   1789  HE2 PHE A 120       3.152  57.370  57.273  1.00 35.00           H
ATOM   1790  HZ  PHE A 120       2.602  58.092  55.124  1.00 34.75           H
ATOM   1791  N   TYR A 121      -2.022  60.691  61.784  1.00 30.15           N
ATOM   1792  CA  TYR A 121      -3.172  60.820  62.712  1.00 34.35           C
ATOM   1793  C   TYR A 121      -3.588  62.299  62.792  1.00 35.59           C
ATOM   1794  O   TYR A 121      -4.593  62.682  63.375  1.00 34.71           O
ATOM   1795  CB  TYR A 121      -2.771  60.295  64.103  1.00 36.91           C
ATOM   1796  CG  TYR A 121      -1.813  61.207  64.820  1.00 32.61           C
ATOM   1797  CD1 TYR A 121      -2.315  62.226  65.654  1.00 38.97           C
ATOM   1798  CD2 TYR A 121      -0.428  61.049  64.689  1.00 34.40           C
ATOM   1799  CE1 TYR A 121      -1.449  63.090  66.320  1.00 38.10           C
ATOM   1800  CE2 TYR A 121       0.466  61.886  65.364  1.00 35.26           C
ATOM   1801  CZ  TYR A 121      -0.061  62.911  66.163  1.00 43.41           C
ATOM   1802  OH  TYR A 121       0.737  63.782  66.875  1.00 45.84           O
ATOM   1803  H   TYR A 121      -1.128  61.084  62.131  1.00 36.19           H
ATOM   1804  HA  TYR A 121      -4.048  60.232  62.318  1.00 41.21           H
ATOM   1805  HB2 TYR A 121      -3.692  60.111  64.728  1.00 44.30           H
ATOM   1806  HB3 TYR A 121      -2.348  59.269  64.001  1.00 44.30           H
ATOM   1807  HD1 TYR A 121      -3.398  62.347  65.765  1.00 46.76           H
ATOM   1808  HD2 TYR A 121      -0.034  60.247  64.061  1.00 41.28           H
ATOM   1809  HE1 TYR A 121      -1.816  63.895  66.952  1.00 45.72           H
ATOM   1810  HE2 TYR A 121       1.536  61.744  65.270  1.00 42.31           H
ATOM   1811  HH  TYR A 121       1.616  63.937  66.432  1.00 55.01           H
ATOM   1812  N   SER A 122      -2.786  63.202  62.113  1.00 33.62           N
ATOM   1813  CA  SER A 122      -3.020  64.634  62.326  1.00 34.81           C
ATOM   1814  C   SER A 122      -2.522  65.325  61.058  1.00 35.39           C
ATOM   1815  O   SER A 122      -1.701  64.873  60.261  1.00 33.06           O
ATOM   1816  CB  SER A 122      -2.248  65.206  63.547  1.00 31.62           C
ATOM   1817  OG  SER A 122      -0.837  65.117  63.355  1.00 35.07           O
ATOM   1818  H   SER A 122      -1.881  62.970  61.667  1.00 40.35           H
ATOM   1819  HA  SER A 122      -4.123  64.814  62.514  1.00 41.78           H
ATOM   1820  HB2 SER A 122      -2.429  66.293  63.668  1.00 37.95           H
ATOM   1821  HB3 SER A 122      -2.538  64.673  64.472  1.00 37.95           H
ATOM   1822  HG  SER A 122      -0.559  64.159  63.304  1.00 42.08           H
ATOM   1823  N   GLY A 123      -2.999  66.597  60.934  1.00 39.70           N
ATOM   1824  CA  GLY A 123      -2.509  67.399  59.823  1.00 37.96           C
ATOM   1825  C   GLY A 123      -3.688  68.204  59.316  1.00 38.58           C
ATOM   1826  O   GLY A 123      -4.840  67.814  59.204  1.00 34.41           O
ATOM   1827  H   GLY A 123      -3.683  67.031  61.584  1.00 47.63           H
ATOM   1828  HA2 GLY A 123      -1.649  68.041  60.159  1.00 45.55           H
ATOM   1829  HA3 GLY A 123      -2.085  66.762  59.002  1.00 45.55           H
ATOM   1830  N   SER A 124      -3.272  69.462  58.930  1.00 34.97           N
ATOM   1831  CA  SER A 124      -4.249  70.463  58.522  1.00 38.35           C
ATOM   1832  C   SER A 124      -3.423  71.238  57.486  1.00 35.22           C
ATOM   1833  O   SER A 124      -2.295  71.682  57.482  1.00 45.31           O
ATOM   1834  CB  SER A 124      -4.816  71.428  59.595  1.00 37.37           C
ATOM   1835  OG  SER A 124      -5.712  70.708  60.430  1.00 42.14           O
ATOM   1836  H   SER A 124      -2.334  69.816  59.184  1.00 41.97           H
ATOM   1837  HA  SER A 124      -5.143  69.914  58.092  1.00 46.03           H
ATOM   1838  HB2 SER A 124      -4.004  71.878  60.205  1.00 44.85           H
ATOM   1839  HB3 SER A 124      -5.428  72.230  59.137  1.00 44.85           H
ATOM   1840  HG  SER A 124      -5.694  69.894  60.224  1.00 50.57           H
ATOM   1841  N   SER A 125      -4.209  71.391  56.383  1.00 35.80           N
ATOM   1842  CA  SER A 125      -3.793  72.112  55.173  1.00 42.11           C
ATOM   1843  C   SER A 125      -3.957  73.607  55.339  1.00 42.70           C
ATOM   1844  O   SER A 125      -3.435  74.388  54.524  1.00 39.87           O
ATOM   1845  CB  SER A 125      -4.598  71.689  53.948  1.00 44.00           C
ATOM   1846  OG  SER A 125      -5.777  72.473  53.791  1.00 40.38           O
ATOM   1847  H   SER A 125      -5.011  71.085  56.322  1.00 42.96           H
ATOM   1848  HA  SER A 125      -2.855  71.924  54.988  1.00 50.53           H
ATOM   1849  HB2 SER A 125      -4.044  71.807  53.156  1.00 52.80           H
ATOM   1850  HB3 SER A 125      -4.844  70.754  54.046  1.00 52.80           H
ATOM   1851  HG  SER A 125      -6.343  72.042  53.341  1.00 48.46           H
ATOM   1852  N   THR A 126      -4.659  74.000  56.391  1.00 39.89           N
ATOM   1853  CA  THR A 126      -4.881  75.385  56.705  1.00 39.84           C
ATOM   1854  C   THR A 126      -3.963  75.889  57.804  1.00 38.19           C
ATOM   1855  O   THR A 126      -4.108  77.060  58.135  1.00 41.72           O
ATOM   1856  CB  THR A 126      -6.348  75.601  57.084  1.00 39.79           C
ATOM   1857  OG1 THR A 126      -6.707  74.743  58.171  1.00 40.28           O
ATOM   1858  CG2 THR A 126      -7.222  75.219  55.936  1.00 39.05           C
ATOM   1859  H   THR A 126      -5.031  73.469  56.955  1.00 47.87           H
ATOM   1860  HA  THR A 126      -4.721  75.924  55.914  1.00 47.81           H
ATOM   1861  HB  THR A 126      -6.504  76.534  57.308  1.00 47.75           H
ATOM   1862  HG1 THR A 126      -7.042  75.194  58.789  1.00 48.34           H
ATOM   1863 HG21 THR A 126      -8.154  75.383  56.153  1.00 46.86           H
ATOM   1864 HG22 THR A 126      -6.973  75.730  55.154  1.00 46.86           H
ATOM   1865 HG23 THR A 126      -7.110  74.276  55.739  1.00 46.86           H
ATOM   1866  N   LEU A 127      -2.955  75.109  58.309  1.00 36.47           N
ATOM   1867  CA  LEU A 127      -2.057  75.825  59.227  1.00 38.23           C
ATOM   1868  C   LEU A 127      -1.598  77.132  58.542  1.00 39.26           C
ATOM   1869  O   LEU A 127      -1.291  77.289  57.357  1.00 37.19           O
ATOM   1870  CB  LEU A 127      -0.912  74.915  59.663  1.00 43.60           C
ATOM   1871  CG  LEU A 127      -1.454  73.563  60.198  1.00 40.62           C
ATOM   1872  CD1 LEU A 127      -0.288  72.750  60.754  1.00 43.47           C
ATOM   1873  CD2 LEU A 127      -2.539  73.758  61.259  1.00 33.29           C
ATOM   1874  H   LEU A 127      -2.607  74.269  57.849  1.00 43.77           H
ATOM   1875  HA  LEU A 127      -2.672  76.100  60.145  1.00 45.87           H
ATOM   1876  HB2 LEU A 127      -0.207  74.728  58.829  1.00 52.32           H
ATOM   1877  HB3 LEU A 127      -0.334  75.420  60.464  1.00 52.32           H
ATOM   1878  HG  LEU A 127      -1.890  72.989  59.339  1.00 48.74           H
ATOM   1879 HD11 LEU A 127      -0.619  71.750  61.061  1.00 52.17           H
ATOM   1880 HD12 LEU A 127       0.504  72.615  60.007  1.00 52.17           H
ATOM   1881 HD13 LEU A 127       0.157  73.242  61.635  1.00 52.17           H
ATOM   1882 HD21 LEU A 127      -2.881  72.803  61.670  1.00 39.95           H
ATOM   1883 HD22 LEU A 127      -2.154  74.339  62.114  1.00 39.95           H
ATOM   1884 HD23 LEU A 127      -3.421  74.289  60.888  1.00 39.95           H
ATOM   1885  N   ASP A 128      -1.468  78.150  59.445  1.00 39.22           N
ATOM   1886  CA  ASP A 128      -0.754  79.415  59.145  1.00 42.51           C
ATOM   1887  C   ASP A 128       0.597  79.162  58.500  1.00 38.81           C
ATOM   1888  O   ASP A 128       1.060  79.929  57.646  1.00 40.61           O
ATOM   1889  CB  ASP A 128      -0.487  80.261  60.410  1.00 45.21           C
ATOM   1890  CG  ASP A 128      -1.734  80.871  61.015  1.00 50.36           C
ATOM   1891  OD1 ASP A 128      -2.727  81.099  60.286  1.00 48.37           O
ATOM   1892  OD2 ASP A 128      -1.702  81.139  62.246  1.00 61.99           O1-
ATOM   1893  H   ASP A 128      -1.795  78.126  60.236  1.00 47.07           H
ATOM   1894  HA  ASP A 128      -1.286  79.954  58.545  1.00 51.01           H
ATOM   1895  HB2 ASP A 128      -0.055  79.727  61.097  1.00 54.26           H
ATOM   1896  HB3 ASP A 128       0.096  81.001  60.175  1.00 54.26           H
ATOM   1897  N   VAL A 129       1.296  78.129  58.958  0.94 37.02           N
ATOM   1898  CA  VAL A 129       2.561  77.797  58.321  0.94 31.64           C
ATOM   1899  C   VAL A 129       2.428  77.122  56.944  0.94 32.82           C
ATOM   1900  O   VAL A 129       3.463  77.037  56.256  0.94 34.08           O
ATOM   1901  CB  VAL A 129       3.347  77.001  59.396  0.94 33.02           C
ATOM   1902  CG1 VAL A 129       2.802  75.600  59.578  0.94 32.57           C
ATOM   1903  CG2 VAL A 129       4.775  76.958  59.095  0.94 43.65           C
ATOM   1904  H   VAL A 129       1.084  77.640  59.637  0.94 44.42           H
ATOM   1905  HA  VAL A 129       3.046  78.626  58.183  0.94 37.97           H
ATOM   1906  HB  VAL A 129       3.263  77.458  60.249  0.94 39.63           H
ATOM   1907 HG11 VAL A 129       3.404  75.105  60.158  0.94 39.09           H
ATOM   1908 HG12 VAL A 129       1.925  75.664  59.991  0.94 39.09           H
ATOM   1909 HG13 VAL A 129       2.736  75.165  58.714  0.94 39.09           H
ATOM   1910 HG21 VAL A 129       5.206  76.345  59.712  0.94 52.38           H
ATOM   1911 HG22 VAL A 129       4.884  76.657  58.179  0.94 52.38           H
ATOM   1912 HG23 VAL A 129       5.140  77.849  59.205  0.94 52.38           H
ATOM   1913  N   TYR A 130       1.228  76.682  56.458  1.00 38.05           N
ATOM   1914  CA  TYR A 130       1.186  76.052  55.114  1.00 33.13           C
ATOM   1915  C   TYR A 130       0.628  76.995  54.025  1.00 39.73           C
ATOM   1916  O   TYR A 130       0.347  76.689  52.875  1.00 39.63           O
ATOM   1917  CB  TYR A 130       0.290  74.827  55.198  1.00 35.80           C
ATOM   1918  CG  TYR A 130       0.857  73.772  56.098  1.00 30.91           C
ATOM   1919  CD1 TYR A 130       2.231  73.629  56.348  1.00 34.06           C
ATOM   1920  CD2 TYR A 130      -0.053  72.870  56.666  1.00 31.75           C
ATOM   1921  CE1 TYR A 130       2.704  72.538  57.084  1.00 36.27           C
ATOM   1922  CE2 TYR A 130       0.395  71.795  57.425  1.00 35.65           C
ATOM   1923  CZ  TYR A 130       1.776  71.623  57.589  1.00 34.01           C
ATOM   1924  OH  TYR A 130       2.253  70.529  58.267  1.00 42.30           O
ATOM   1925  H   TYR A 130       0.341  76.737  56.982  1.00 45.66           H
ATOM   1926  HA  TYR A 130       2.244  75.793  54.793  1.00 39.75           H
ATOM   1927  HB2 TYR A 130      -0.734  75.124  55.525  1.00 42.96           H
ATOM   1928  HB3 TYR A 130       0.154  74.400  54.170  1.00 42.96           H
ATOM   1929  HD1 TYR A 130       2.952  74.357  55.957  1.00 40.87           H
ATOM   1930  HD2 TYR A 130      -1.123  73.014  56.506  1.00 38.11           H
ATOM   1931  HE1 TYR A 130       3.774  72.401  57.265  1.00 43.52           H
ATOM   1932  HE2 TYR A 130      -0.306  71.111  57.910  1.00 42.77           H
ATOM   1933  HH  TYR A 130       1.475  69.970  58.648  1.00 50.77           H
ATOM   1934  N   ASN A 131       0.508  78.286  54.456  1.00 38.62           N
ATOM   1935  CA  ASN A 131      -0.000  79.428  53.665  1.00 51.02           C
ATOM   1936  C   ASN A 131       0.847  79.670  52.424  1.00 35.51           C
ATOM   1937  O   ASN A 131       1.944  80.240  52.504  1.00 40.32           O
ATOM   1938  CB  ASN A 131      -0.035  80.719  54.499  1.00 43.56           C
ATOM   1939  CG  ASN A 131      -0.887  81.867  53.850  1.00 49.09           C
ATOM   1940  OD1 ASN A 131      -1.126  81.923  52.626  1.00 45.61           O
ATOM   1941  ND2 ASN A 131      -1.336  82.795  54.700  1.00 50.03           N
ATOM   1942  H   ASN A 131       0.744  78.533  55.247  1.00 46.34           H
ATOM   1943  HA  ASN A 131      -0.899  79.228  53.372  1.00 61.22           H
ATOM   1944  HB2 ASN A 131      -0.400  80.511  55.375  1.00 52.28           H
ATOM   1945  HB3 ASN A 131       0.871  81.051  54.594  1.00 52.28           H
ATOM   1946 HD21 ASN A 131      -1.852  83.422  54.415  1.00 60.04           H
ATOM   1947 HD22 ASN A 131      -1.120  82.764  55.530  1.00 60.04           H
ATOM   1948  N   GLY A 132       0.322  79.266  51.268  1.00 46.04           N
ATOM   1949  CA  GLY A 132       1.096  79.202  50.035  1.00 39.92           C
ATOM   1950  C   GLY A 132       1.403  80.542  49.389  1.00 40.08           C
ATOM   1951  O   GLY A 132       2.182  80.576  48.427  1.00 42.19           O
ATOM   1952  H   GLY A 132      -0.499  79.028  51.176  1.00 55.25           H
ATOM   1953  HA2 GLY A 132       1.930  78.737  50.202  1.00 47.90           H
ATOM   1954  HA3 GLY A 132       0.581  78.687  49.393  1.00 47.90           H
ATOM   1955  N   LYS A 133       0.819  81.637  49.881  1.00 43.06           N
ATOM   1956  CA  LYS A 133       0.886  82.891  49.135  1.00 41.05           C
ATOM   1957  C   LYS A 133       2.314  83.402  49.004  1.00 40.12           C
ATOM   1958  O   LYS A 133       2.684  83.940  47.951  1.00 43.93           O
ATOM   1959  CB  LYS A 133      -0.022  83.940  49.770  1.00 48.04           C
ATOM   1960  CG  LYS A 133       0.461  84.524  51.113  1.00 43.55           C
ATOM   1961  CD  LYS A 133      -0.621  85.382  51.691  1.00 43.27           C
ATOM   1962  CE  LYS A 133      -0.129  86.153  52.888  1.00 45.11           C
ATOM   1963  NZ  LYS A 133      -1.194  87.077  53.407  1.00 49.58           N1+
ATOM   1964  H   LYS A 133       0.372  81.676  50.613  1.00 51.67           H
ATOM   1965  HA  LYS A 133       0.557  82.727  48.237  1.00 49.26           H
ATOM   1966  HB2 LYS A 133      -0.097  84.680  49.146  1.00 57.64           H
ATOM   1967  HB3 LYS A 133      -0.898  83.545  49.914  1.00 57.64           H
ATOM   1968  HG2 LYS A 133       0.638  83.801  51.740  1.00 52.26           H
ATOM   1969  HG3 LYS A 133       1.255  85.067  50.984  1.00 52.26           H
ATOM   1970  HD2 LYS A 133      -0.916  86.017  51.019  1.00 51.92           H
ATOM   1971  HD3 LYS A 133      -1.362  84.821  51.968  1.00 51.92           H
ATOM   1972  HE2 LYS A 133       0.103  85.527  53.590  1.00 54.13           H
ATOM   1973  HE3 LYS A 133       0.648  86.677  52.635  1.00 54.13           H
ATOM   1974  HZ1 LYS A 133      -0.885  87.541  54.104  1.00 59.49           H
ATOM   1975  HZ2 LYS A 133      -1.435  87.650  52.769  1.00 59.49           H
ATOM   1976  HZ3 LYS A 133      -1.911  86.612  53.664  1.00 59.49           H
ATOM   1977  N   TYR A 134       3.143  83.227  50.039  1.00 41.35           N
ATOM   1978  CA  TYR A 134       4.516  83.745  49.979  1.00 43.78           C
ATOM   1979  C   TYR A 134       5.341  83.018  48.928  1.00 43.11           C
ATOM   1980  O   TYR A 134       6.034  83.647  48.118  1.00 44.25           O
ATOM   1981  CB  TYR A 134       5.189  83.631  51.355  1.00 42.90           C
ATOM   1982  CG  TYR A 134       4.375  84.263  52.411  1.00 42.03           C
ATOM   1983  CD1 TYR A 134       4.240  85.645  52.480  1.00 43.45           C
ATOM   1984  CD2 TYR A 134       3.706  83.484  53.355  1.00 47.08           C
ATOM   1985  CE1 TYR A 134       3.452  86.232  53.483  1.00 48.82           C
ATOM   1986  CE2 TYR A 134       2.928  84.057  54.344  1.00 44.12           C
ATOM   1987  CZ  TYR A 134       2.801  85.430  54.401  1.00 46.66           C
ATOM   1988  OH  TYR A 134       2.020  85.991  55.383  1.00 51.68           O
ATOM   1989  H   TYR A 134       2.942  82.820  50.766  1.00 49.61           H
ATOM   1990  HA  TYR A 134       4.490  84.682  49.727  1.00 52.54           H
ATOM   1991  HB2 TYR A 134       5.290  82.697  51.590  1.00 51.48           H
ATOM   1992  HB3 TYR A 134       6.054  84.069  51.337  1.00 51.48           H
ATOM   1993  HD1 TYR A 134       4.678  86.183  51.861  1.00 52.14           H
ATOM   1994  HD2 TYR A 134       3.786  82.558  53.312  1.00 56.50           H
ATOM   1995  HE1 TYR A 134       3.365  87.158  53.529  1.00 58.58           H
ATOM   1996  HE2 TYR A 134       2.486  83.520  54.964  1.00 52.94           H
ATOM   1997  HH  TYR A 134       1.626  85.389  55.814  1.00 62.02           H
ATOM   1998  N   LEU A 135       5.292  81.689  48.941  1.00 42.19           N
ATOM   1999  CA  LEU A 135       6.012  80.893  47.954  1.00 43.41           C
ATOM   2000  C   LEU A 135       5.459  81.131  46.549  1.00 41.91           C
ATOM   2001  O   LEU A 135       6.215  81.366  45.610  1.00 44.27           O
ATOM   2002  CB  LEU A 135       5.935  79.411  48.331  1.00 46.48           C
ATOM   2003  CG  LEU A 135       6.856  78.414  47.644  1.00 41.49           C
ATOM   2004  CD1 LEU A 135       8.293  78.841  47.656  1.00 42.14           C
ATOM   2005  CD2 LEU A 135       6.697  77.060  48.347  1.00 47.44           C
ATOM   2006  H   LEU A 135       4.853  81.223  49.515  1.00 50.63           H
ATOM   2007  HA  LEU A 135       6.942  81.161  47.972  1.00 52.09           H
ATOM   2008  HB2 LEU A 135       6.103  79.336  49.284  1.00 55.78           H
ATOM   2009  HB3 LEU A 135       5.032  79.112  48.147  1.00 55.78           H
ATOM   2010  HG  LEU A 135       6.579  78.314  46.721  1.00 49.79           H
ATOM   2011 HD11 LEU A 135       8.824  78.159  47.216  1.00 50.57           H
ATOM   2012 HD12 LEU A 135       8.380  79.681  47.180  1.00 50.57           H
ATOM   2013 HD13 LEU A 135       8.586  78.945  48.574  1.00 50.57           H
ATOM   2014 HD21 LEU A 135       7.270  76.407  47.914  1.00 56.93           H
ATOM   2015 HD22 LEU A 135       6.945  77.156  49.279  1.00 56.93           H
ATOM   2016 HD23 LEU A 135       5.770  76.783  48.280  1.00 56.93           H
ATOM   2017  N   ALA A 136       4.138  81.096  46.392  1.00 42.91           N
ATOM   2018  CA  ALA A 136       3.556  81.297  45.074  1.00 42.96           C
ATOM   2019  C   ALA A 136       3.951  82.660  44.520  1.00 50.71           C
ATOM   2020  O   ALA A 136       4.382  82.778  43.368  1.00 44.80           O
ATOM   2021  CB  ALA A 136       2.034  81.164  45.143  1.00 38.45           C
ATOM   2022  H   ALA A 136       3.566  80.961  47.022  1.00 51.49           H
ATOM   2023  HA  ALA A 136       3.894  80.617  44.472  1.00 51.55           H
ATOM   2024  HB1 ALA A 136       1.660  81.366  44.272  1.00 46.14           H
ATOM   2025  HB2 ALA A 136       1.803  80.261  45.405  1.00 46.14           H
ATOM   2026  HB3 ALA A 136       1.701  81.799  45.794  1.00 46.14           H
ATOM   2027  N   TYR A 137       3.845  83.693  45.356  1.00 49.62           N
ATOM   2028  CA  TYR A 137       4.163  85.056  44.949  1.00 44.81           C
ATOM   2029  C   TYR A 137       5.660  85.228  44.693  1.00 44.60           C
ATOM   2030  O   TYR A 137       6.070  85.783  43.665  1.00 46.42           O
ATOM   2031  CB  TYR A 137       3.678  86.041  46.030  1.00 46.61           C
ATOM   2032  CG  TYR A 137       4.193  87.437  45.799  1.00 50.53           C
ATOM   2033  CD1 TYR A 137       3.657  88.244  44.786  1.00 57.55           C
ATOM   2034  CD2 TYR A 137       5.249  87.935  46.545  1.00 49.89           C
ATOM   2035  CE1 TYR A 137       4.153  89.531  44.547  1.00 56.26           C
ATOM   2036  CE2 TYR A 137       5.760  89.210  46.312  1.00 53.03           C
ATOM   2037  CZ  TYR A 137       5.198  90.010  45.316  1.00 58.36           C
ATOM   2038  OH  TYR A 137       5.682  91.274  45.082  1.00 58.87           O
ATOM   2039  H   TYR A 137       3.583  83.625  46.176  1.00 59.54           H
ATOM   2040  HA  TYR A 137       3.685  85.249  44.130  1.00 53.77           H
ATOM   2041  HB2 TYR A 137       2.709  86.070  46.026  1.00 55.94           H
ATOM   2042  HB3 TYR A 137       3.996  85.746  46.894  1.00 55.94           H
ATOM   2043  HD1 TYR A 137       2.953  87.925  44.269  1.00 69.06           H
ATOM   2044  HD2 TYR A 137       5.622  87.401  47.209  1.00 59.86           H
ATOM   2045  HE1 TYR A 137       3.782  90.060  43.881  1.00 67.51           H
ATOM   2046  HE2 TYR A 137       6.461  89.529  46.830  1.00 63.64           H
ATOM   2047  HH  TYR A 137       6.272  91.470  45.646  1.00 70.65           H
ATOM   2048  N   THR A 138       6.502  84.748  45.611  1.00 44.70           N
ATOM   2049  CA  THR A 138       7.930  85.035  45.503  1.00 45.17           C
ATOM   2050  C   THR A 138       8.556  84.296  44.334  1.00 44.05           C
ATOM   2051  O   THR A 138       9.469  84.815  43.679  1.00 41.96           O
ATOM   2052  CB  THR A 138       8.664  84.667  46.799  1.00 47.50           C
ATOM   2053  OG1 THR A 138       8.170  85.446  47.885  1.00 45.37           O
ATOM   2054  CG2 THR A 138      10.139  84.927  46.681  1.00 46.07           C
ATOM   2055  H   THR A 138       6.280  84.261  46.283  1.00 53.64           H
ATOM   2056  HA  THR A 138       8.043  85.987  45.353  1.00 54.21           H
ATOM   2057  HB  THR A 138       8.527  83.725  46.994  1.00 57.00           H
ATOM   2058  HG1 THR A 138       7.359  85.278  48.025  1.00 54.44           H
ATOM   2059 HG21 THR A 138      10.570  84.732  47.526  1.00 55.28           H
ATOM   2060 HG22 THR A 138      10.534  84.367  45.993  1.00 55.28           H
ATOM   2061 HG23 THR A 138      10.293  85.859  46.466  1.00 55.28           H
ATOM   2062  N   GLU A 139       8.126  83.061  44.087  1.00 45.39           N
ATOM   2063  CA  GLU A 139       8.803  82.213  43.119  1.00 49.49           C
ATOM   2064  C   GLU A 139       8.006  82.037  41.834  1.00 45.33           C
ATOM   2065  O   GLU A 139       8.481  81.357  40.916  1.00 42.91           O
ATOM   2066  CB  GLU A 139       9.113  80.845  43.730  1.00 42.46           C
ATOM   2067  CG  GLU A 139      10.209  80.898  44.796  1.00 46.76           C
ATOM   2068  CD  GLU A 139      11.565  81.265  44.241  1.00 46.14           C
ATOM   2069  OE1 GLU A 139      11.862  80.891  43.101  1.00 41.59           O
ATOM   2070  OE2 GLU A 139      12.354  81.916  44.944  1.00 47.80           O1-
ATOM   2071  H   GLU A 139       7.443  82.698  44.464  1.00 54.46           H
ATOM   2072  HA  GLU A 139       9.656  82.620  42.898  1.00 59.38           H
ATOM   2073  HB2 GLU A 139       8.301  80.493  44.128  1.00 50.95           H
ATOM   2074  HB3 GLU A 139       9.417  80.250  43.027  1.00 50.95           H
ATOM   2075  HG2 GLU A 139       9.971  81.565  45.461  1.00 56.11           H
ATOM   2076  HG3 GLU A 139      10.282  80.027  45.224  1.00 56.11           H
ATOM   2077  N   GLU A 140       6.806  82.615  41.752  1.00 41.87           N
ATOM   2078  CA  GLU A 140       5.990  82.534  40.545  1.00 46.81           C
ATOM   2079  C   GLU A 140       5.603  81.090  40.254  1.00 46.78           C
ATOM   2080  O   GLU A 140       5.673  80.622  39.116  1.00 40.95           O
ATOM   2081  CB  GLU A 140       6.722  83.147  39.346  1.00 44.32           C
ATOM   2082  H   GLU A 140       6.443  83.062  42.392  1.00 50.25           H
ATOM   2083  HA  GLU A 140       5.172  83.032  40.690  1.00 56.18           H
ATOM   2084  HB1 GLU A 140       6.977  84.055  39.567  1.00 53.18           H
ATOM   2085  HB3 GLU A 140       6.123  83.153  38.583  1.00 53.18           H
ATOM   2086  N   VAL A 141       5.194  80.372  41.301  1.00 42.26           N
ATOM   2087  CA  VAL A 141       4.669  79.029  41.133  1.00 34.74           C
ATOM   2088  C   VAL A 141       3.195  79.054  41.492  1.00 39.84           C
ATOM   2089  O   VAL A 141       2.727  79.896  42.273  1.00 42.06           O
ATOM   2090  CB  VAL A 141       5.445  77.970  41.956  1.00 45.05           C
ATOM   2091  CG1 VAL A 141       6.933  78.056  41.674  1.00 44.49           C
ATOM   2092  CG2 VAL A 141       5.208  78.112  43.442  1.00 45.15           C
ATOM   2093  H   VAL A 141       5.200  80.646  42.115  1.00 50.72           H
ATOM   2094  HA  VAL A 141       4.735  78.766  40.203  1.00 41.69           H
ATOM   2095  HB  VAL A 141       5.143  77.086  41.699  1.00 54.06           H
ATOM   2096 HG11 VAL A 141       7.391  77.380  42.197  1.00 53.39           H
ATOM   2097 HG12 VAL A 141       7.094  77.911  40.732  1.00 53.39           H
ATOM   2098 HG13 VAL A 141       7.247  78.937  41.930  1.00 53.39           H
ATOM   2099 HG21 VAL A 141       5.781  77.478  43.902  1.00 54.17           H
ATOM   2100 HG22 VAL A 141       5.438  79.014  43.720  1.00 54.17           H
ATOM   2101 HG23 VAL A 141       4.277  77.921  43.639  1.00 54.17           H
ATOM   2102  N   VAL A 142       2.456  78.133  40.880  1.00 41.35           N
ATOM   2103  CA  VAL A 142       1.120  77.757  41.331  1.00 41.14           C
ATOM   2104  C   VAL A 142       1.277  76.734  42.445  1.00 33.86           C
ATOM   2105  O   VAL A 142       1.819  75.647  42.216  1.00 37.19           O
ATOM   2106  CB  VAL A 142       0.293  77.171  40.178  1.00 39.39           C
ATOM   2107  CG1 VAL A 142      -1.050  76.715  40.705  1.00 40.91           C
ATOM   2108  CG2 VAL A 142       0.128  78.201  39.026  1.00 46.90           C
ATOM   2109  H   VAL A 142       2.714  77.709  40.178  1.00 49.62           H
ATOM   2110  HA  VAL A 142       0.663  78.531  41.700  1.00 49.37           H
ATOM   2111  HB  VAL A 142       0.758  76.390  39.828  1.00 47.27           H
ATOM   2112 HG11 VAL A 142      -1.558  76.346  39.967  1.00 49.09           H
ATOM   2113 HG12 VAL A 142      -0.922  76.035  41.386  1.00 49.09           H
ATOM   2114 HG13 VAL A 142      -1.517  77.475  41.088  1.00 49.09           H
ATOM   2115 HG21 VAL A 142      -0.363  77.782  38.301  1.00 56.27           H
ATOM   2116 HG22 VAL A 142      -0.360  78.975  39.349  1.00 56.27           H
ATOM   2117 HG23 VAL A 142       1.004  78.476  38.711  1.00 56.27           H
ATOM   2118  N   LEU A 143       0.815  77.092  43.645  1.00 37.98           N
ATOM   2119  CA  LEU A 143       1.042  76.340  44.876  1.00 34.98           C
ATOM   2120  C   LEU A 143      -0.278  75.721  45.304  1.00 35.80           C
ATOM   2121  O   LEU A 143      -1.254  76.433  45.569  1.00 36.45           O
ATOM   2122  CB  LEU A 143       1.602  77.255  45.969  1.00 41.92           C
ATOM   2123  CG  LEU A 143       2.181  76.635  47.258  1.00 41.82           C
ATOM   2124  CD1 LEU A 143       1.081  75.980  48.063  1.00 39.78           C
ATOM   2125  CD2 LEU A 143       3.267  75.608  46.985  1.00 45.25           C
ATOM   2126  H   LEU A 143       0.344  77.799  43.775  1.00 45.58           H
ATOM   2127  HA  LEU A 143       1.677  75.627  44.723  1.00 41.97           H
ATOM   2128  HB2 LEU A 143       2.306  77.788  45.564  1.00 50.30           H
ATOM   2129  HB3 LEU A 143       0.883  77.846  46.248  1.00 50.30           H
ATOM   2130  HG  LEU A 143       2.576  77.340  47.797  1.00 50.18           H
ATOM   2131 HD11 LEU A 143       1.424  75.749  48.940  1.00 47.74           H
ATOM   2132 HD12 LEU A 143       0.342  76.603  48.145  1.00 47.74           H
ATOM   2133 HD13 LEU A 143       0.791  75.176  47.606  1.00 47.74           H
ATOM   2134 HD21 LEU A 143       3.609  75.288  47.832  1.00 54.30           H
ATOM   2135 HD22 LEU A 143       2.894  74.869  46.478  1.00 54.30           H
ATOM   2136 HD23 LEU A 143       3.982  76.028  46.481  1.00 54.30           H
ATOM   2137  N   VAL A 144      -0.305  74.402  45.371  1.00 34.61           N
ATOM   2138  CA  VAL A 144      -1.495  73.655  45.769  1.00 35.44           C
ATOM   2139  C   VAL A 144      -1.219  73.023  47.125  1.00 32.33           C
ATOM   2140  O   VAL A 144      -0.121  72.512  47.369  1.00 33.09           O
ATOM   2141  CB  VAL A 144      -1.855  72.569  44.724  1.00 36.61           C
ATOM   2142  CG1 VAL A 144      -3.083  71.788  45.148  1.00 39.50           C
ATOM   2143  CG2 VAL A 144      -2.088  73.173  43.325  1.00 37.75           C
ATOM   2144  H   VAL A 144       0.372  73.903  45.199  1.00 41.53           H
ATOM   2145  HA  VAL A 144      -2.248  74.264  45.861  1.00 42.53           H
ATOM   2146  HB  VAL A 144      -1.117  71.947  44.653  1.00 43.94           H
ATOM   2147 HG11 VAL A 144      -3.310  71.170  44.436  1.00 47.40           H
ATOM   2148 HG12 VAL A 144      -2.891  71.297  45.961  1.00 47.40           H
ATOM   2149 HG13 VAL A 144      -3.816  72.403  45.292  1.00 47.40           H
ATOM   2150 HG21 VAL A 144      -2.331  72.461  42.717  1.00 45.30           H
ATOM   2151 HG22 VAL A 144      -2.811  73.817  43.373  1.00 45.30           H
ATOM   2152 HG23 VAL A 144      -1.277  73.607  43.020  1.00 45.30           H
ATOM   2153  N   SER A 145      -2.216  73.016  47.993  1.00 31.64           N
ATOM   2154  CA  SER A 145      -2.175  72.137  49.141  1.00 35.56           C
ATOM   2155  C   SER A 145      -3.412  71.254  49.114  1.00 35.99           C
ATOM   2156  O   SER A 145      -4.527  71.757  49.017  1.00 32.58           O
ATOM   2157  CB  SER A 145      -2.067  72.943  50.454  1.00 37.51           C
ATOM   2158  OG  SER A 145      -3.178  73.814  50.664  1.00 36.50           O
ATOM   2159  H   SER A 145      -2.918  73.508  47.952  1.00 37.97           H
ATOM   2160  HA  SER A 145      -1.396  71.559  49.080  1.00 42.67           H
ATOM   2161  HB2 SER A 145      -2.011  72.317  51.195  1.00 45.01           H
ATOM   2162  HB3 SER A 145      -1.263  73.486  50.410  1.00 45.01           H
ATOM   2163  HG  SER A 145      -3.115  74.185  51.410  1.00 43.80           H
ATOM   2164  N   LEU A 146      -3.220  69.941  49.232  1.00 36.67           N
ATOM   2165  CA  LEU A 146      -4.349  69.022  49.285  1.00 33.75           C
ATOM   2166  C   LEU A 146      -4.695  68.648  50.747  1.00 37.39           C
ATOM   2167  O   LEU A 146      -4.134  69.147  51.730  1.00 32.11           O
ATOM   2168  CB  LEU A 146      -4.048  67.788  48.404  1.00 37.26           C
ATOM   2169  CG  LEU A 146      -2.723  67.038  48.662  1.00 34.42           C
ATOM   2170  CD1 LEU A 146      -2.721  66.357  50.039  1.00 29.55           C
ATOM   2171  CD2 LEU A 146      -2.413  65.975  47.596  1.00 31.54           C
ATOM   2172  H   LEU A 146      -2.447  69.560  49.280  1.00 44.01           H
ATOM   2173  HA  LEU A 146      -5.129  69.459  48.909  1.00 40.50           H
ATOM   2174  HB2 LEU A 146      -4.775  67.150  48.494  1.00 44.71           H
ATOM   2175  HB3 LEU A 146      -4.013  68.089  47.485  1.00 44.71           H
ATOM   2176  HG  LEU A 146      -1.997  67.682  48.657  1.00 41.30           H
ATOM   2177 HD11 LEU A 146      -1.901  65.848  50.131  1.00 35.47           H
ATOM   2178 HD12 LEU A 146      -2.765  67.025  50.738  1.00 35.47           H
ATOM   2179 HD13 LEU A 146      -3.482  65.758  50.102  1.00 35.47           H
ATOM   2180 HD21 LEU A 146      -1.628  65.470  47.864  1.00 37.85           H
ATOM   2181 HD22 LEU A 146      -3.176  65.380  47.517  1.00 37.85           H
ATOM   2182 HD23 LEU A 146      -2.241  66.416  46.750  1.00 37.85           H
ATOM   2183  N   SER A 147      -5.645  67.739  50.881  1.00 40.49           N
ATOM   2184  CA  SER A 147      -6.013  67.201  52.169  1.00 34.23           C
ATOM   2185  C   SER A 147      -6.301  65.723  51.979  1.00 32.71           C
ATOM   2186  O   SER A 147      -6.380  65.212  50.846  1.00 36.88           O
ATOM   2187  CB  SER A 147      -7.212  67.940  52.768  1.00 37.68           C
ATOM   2188  OG  SER A 147      -8.394  67.660  52.047  1.00 39.91           O
ATOM   2189  H   SER A 147      -6.101  67.413  50.224  1.00 48.59           H
ATOM   2190  HA  SER A 147      -5.259  67.277  52.772  1.00 41.08           H
ATOM   2191  HB2 SER A 147      -7.327  67.654  53.688  1.00 45.22           H
ATOM   2192  HB3 SER A 147      -7.039  68.893  52.732  1.00 45.22           H
ATOM   2193  HG  SER A 147      -9.066  67.884  52.497  1.00 47.89           H
ATOM   2194  N   TYR A 148      -6.379  65.032  53.106  1.00 33.47           N
ATOM   2195  CA  TYR A 148      -6.643  63.606  53.120  1.00 31.74           C
ATOM   2196  C   TYR A 148      -7.034  63.187  54.525  1.00 36.43           C
ATOM   2197  O   TYR A 148      -6.616  63.795  55.527  1.00 34.24           O
ATOM   2198  CB  TYR A 148      -5.433  62.792  52.630  1.00 31.77           C
ATOM   2199  CG  TYR A 148      -4.179  62.939  53.471  1.00 34.34           C
ATOM   2200  CD1 TYR A 148      -3.301  64.015  53.306  1.00 36.85           C
ATOM   2201  CD2 TYR A 148      -3.868  61.978  54.429  1.00 36.79           C
ATOM   2202  CE1 TYR A 148      -2.131  64.131  54.097  1.00 30.88           C
ATOM   2203  CE2 TYR A 148      -2.727  62.081  55.220  1.00 33.83           C
ATOM   2204  CZ  TYR A 148      -1.871  63.154  55.053  1.00 36.36           C
ATOM   2205  OH  TYR A 148      -0.765  63.213  55.843  1.00 35.00           O
ATOM   2206  H   TYR A 148      -6.273  65.378  53.886  1.00 40.17           H
ATOM   2207  HA  TYR A 148      -7.390  63.418  52.539  1.00 38.09           H
ATOM   2208  HB2 TYR A 148      -5.671  61.851  52.636  1.00 38.12           H
ATOM   2209  HB3 TYR A 148      -5.222  63.055  51.721  1.00 38.12           H
ATOM   2210  HD1 TYR A 148      -3.490  64.670  52.674  1.00 44.22           H
ATOM   2211  HD2 TYR A 148      -4.448  61.255  54.544  1.00 44.15           H
ATOM   2212  HE1 TYR A 148      -1.555  64.853  53.994  1.00 37.06           H
ATOM   2213  HE2 TYR A 148      -2.538  61.431  55.855  1.00 40.60           H
ATOM   2214  HH  TYR A 148      -0.234  63.797  55.553  1.00 42.00           H
ATOM   2215  N   ARG A 149      -7.843  62.138  54.571  1.00 32.82           N
ATOM   2216  CA  ARG A 149      -8.339  61.619  55.834  1.00 38.40           C
ATOM   2217  C   ARG A 149      -7.196  61.032  56.653  1.00 34.41           C
ATOM   2218  O   ARG A 149      -6.362  60.282  56.131  1.00 34.53           O
ATOM   2219  CB  ARG A 149      -9.395  60.552  55.592  1.00 32.32           C
ATOM   2220  CG  ARG A 149     -10.715  61.118  55.120  1.00 36.54           C
ATOM   2221  CD  ARG A 149     -11.661  60.002  54.694  1.00 36.62           C
ATOM   2222  NE  ARG A 149     -11.298  59.484  53.382  1.00 34.01           N
ATOM   2223  CZ  ARG A 149     -11.841  58.410  52.812  1.00 38.38           C
ATOM   2224  NH1 ARG A 149     -12.762  57.692  53.442  1.00 39.41           N
ATOM   2225  NH2 ARG A 149     -11.456  58.046  51.594  1.00 36.77           N1+
ATOM   2226  H   ARG A 149      -8.113  61.700  53.883  1.00 39.39           H
ATOM   2227  HA  ARG A 149      -8.747  62.342  56.337  1.00 46.08           H
ATOM   2228  HB2 ARG A 149      -9.067  59.954  54.907  1.00 38.78           H
ATOM   2229  HB3 ARG A 149      -9.552  60.060  56.413  1.00 38.78           H
ATOM   2230  HG2 ARG A 149     -11.125  61.614  55.846  1.00 43.85           H
ATOM   2231  HG3 ARG A 149     -10.565  61.693  54.357  1.00 43.85           H
ATOM   2232  HD2 ARG A 149     -11.621  59.277  55.344  1.00 43.94           H
ATOM   2233  HD3 ARG A 149     -12.563  60.351  54.632  1.00 43.94           H
ATOM   2234  HE  ARG A 149     -10.587  59.810  53.023  1.00 40.81           H
ATOM   2235 HH11 ARG A 149     -13.029  57.914  54.227  1.00 47.29           H
ATOM   2236 HH12 ARG A 149     -13.096  56.998  53.064  1.00 47.29           H
ATOM   2237 HH21 ARG A 149     -10.854  58.497  51.174  1.00 44.12           H
ATOM   2238 HH22 ARG A 149     -11.794  57.344  51.228  1.00 44.12           H
ATOM   2239  N   VAL A 150      -7.172  61.378  57.945  1.00 30.23           N
ATOM   2240  CA  VAL A 150      -6.140  60.880  58.844  1.00 31.73           C
ATOM   2241  C   VAL A 150      -6.773  59.969  59.892  1.00 39.82           C
ATOM   2242  O   VAL A 150      -7.996  59.785  59.931  1.00 34.82           O
ATOM   2243  CB  VAL A 150      -5.347  62.047  59.482  1.00 33.57           C
ATOM   2244  CG1 VAL A 150      -4.594  62.835  58.384  1.00 37.70           C
ATOM   2245  CG2 VAL A 150      -6.224  62.981  60.338  1.00 31.83           C
ATOM   2246  H   VAL A 150      -7.740  61.905  58.318  1.00 36.28           H
ATOM   2247  HA  VAL A 150      -5.513  60.345  58.336  1.00 38.08           H
ATOM   2248  HB  VAL A 150      -4.684  61.665  60.074  1.00 40.29           H
ATOM   2249 HG11 VAL A 150      -4.053  63.523  58.802  1.00 45.23           H
ATOM   2250 HG12 VAL A 150      -4.025  62.222  57.892  1.00 45.23           H
ATOM   2251 HG13 VAL A 150      -5.238  63.239  57.782  1.00 45.23           H
ATOM   2252 HG21 VAL A 150      -5.657  63.676  60.703  1.00 38.20           H
ATOM   2253 HG22 VAL A 150      -6.904  63.381  59.781  1.00 38.20           H
ATOM   2254 HG23 VAL A 150      -6.639  62.474  61.053  1.00 38.20           H
ATOM   2255  N   GLY A 151      -5.943  59.360  60.721  1.00 36.04           N
ATOM   2256  CA  GLY A 151      -6.498  58.530  61.753  1.00 35.02           C
ATOM   2257  C   GLY A 151      -7.254  57.335  61.173  1.00 32.93           C
ATOM   2258  O   GLY A 151      -7.012  56.872  60.060  1.00 38.80           O
ATOM   2259  H   GLY A 151      -5.086  59.409  60.693  1.00 43.25           H
ATOM   2260  HA2 GLY A 151      -5.786  58.197  62.320  1.00 42.02           H
ATOM   2261  HA3 GLY A 151      -7.106  59.062  62.291  1.00 42.02           H
ATOM   2262  N   ALA A 152      -8.183  56.821  61.968  1.00 36.97           N
ATOM   2263  CA  ALA A 152      -8.950  55.665  61.528  1.00 39.10           C
ATOM   2264  C   ALA A 152      -9.729  55.988  60.267  1.00 34.18           C
ATOM   2265  O   ALA A 152      -9.912  55.128  59.408  1.00 33.33           O
ATOM   2266  CB  ALA A 152      -9.891  55.212  62.657  1.00 38.15           C
ATOM   2267  H   ALA A 152      -8.393  57.123  62.746  1.00 44.36           H
ATOM   2268  HA  ALA A 152      -8.341  54.937  61.321  1.00 46.92           H
ATOM   2269  HB1 ALA A 152     -10.418  54.461  62.345  1.00 45.78           H
ATOM   2270  HB2 ALA A 152      -9.363  54.944  63.423  1.00 45.78           H
ATOM   2271  HB3 ALA A 152     -10.484  55.940  62.905  1.00 45.78           H
ATOM   2272  N   PHE A 153     -10.169  57.233  60.137  1.00 36.20           N
ATOM   2273  CA  PHE A 153     -10.938  57.629  58.978  1.00 36.43           C
ATOM   2274  C   PHE A 153     -10.172  57.401  57.688  1.00 36.00           C
ATOM   2275  O   PHE A 153     -10.781  57.038  56.675  1.00 30.98           O
ATOM   2276  CB  PHE A 153     -11.358  59.091  59.109  1.00 33.30           C
ATOM   2277  CG  PHE A 153     -12.003  59.393  60.420  1.00 38.83           C
ATOM   2278  CD1 PHE A 153     -13.354  59.172  60.624  1.00 41.05           C
ATOM   2279  CD2 PHE A 153     -11.241  59.863  61.484  1.00 44.97           C
ATOM   2280  CE1 PHE A 153     -13.940  59.430  61.878  1.00 38.56           C
ATOM   2281  CE2 PHE A 153     -11.823  60.127  62.717  1.00 34.74           C
ATOM   2282  CZ  PHE A 153     -13.168  59.909  62.909  1.00 38.17           C
ATOM   2283  H   PHE A 153     -10.032  57.860  60.705  1.00 43.43           H
ATOM   2284  HA  PHE A 153     -11.742  57.088  58.956  1.00 43.72           H
ATOM   2285  HB2 PHE A 153     -10.570  59.650  59.015  1.00 39.96           H
ATOM   2286  HB3 PHE A 153     -11.990  59.302  58.406  1.00 39.96           H
ATOM   2287  HD1 PHE A 153     -13.877  58.846  59.928  1.00 49.26           H
ATOM   2288  HD2 PHE A 153     -10.330  60.012  61.361  1.00 53.96           H
ATOM   2289  HE1 PHE A 153     -14.849  59.288  62.008  1.00 46.27           H
ATOM   2290  HE2 PHE A 153     -11.304  60.451  63.417  1.00 41.69           H
ATOM   2291  HZ  PHE A 153     -13.553  60.089  63.735  1.00 45.81           H
ATOM   2292  N   GLY A 154      -8.850  57.553  57.712  1.00 35.10           N
ATOM   2293  CA  GLY A 154      -8.080  57.425  56.492  1.00 33.81           C
ATOM   2294  C   GLY A 154      -7.314  56.119  56.381  1.00 33.68           C
ATOM   2295  O   GLY A 154      -6.881  55.733  55.280  1.00 32.27           O
ATOM   2296  H   GLY A 154      -8.383  57.729  58.413  1.00 42.12           H
ATOM   2297  HA2 GLY A 154      -8.667  57.502  55.726  1.00 40.57           H
ATOM   2298  HA3 GLY A 154      -7.437  58.150  56.443  1.00 40.57           H
ATOM   2299  N   PHE A 155      -7.162  55.399  57.500  1.00 30.70           N
ATOM   2300  CA  PHE A 155      -6.223  54.291  57.505  1.00 31.39           C
ATOM   2301  C   PHE A 155      -6.676  53.045  58.262  1.00 31.96           C
ATOM   2302  O   PHE A 155      -5.929  52.068  58.270  1.00 36.43           O
ATOM   2303  CB  PHE A 155      -4.866  54.815  58.016  1.00 34.11           C
ATOM   2304  CG  PHE A 155      -4.268  55.791  57.060  1.00 30.71           C
ATOM   2305  CD1 PHE A 155      -3.713  55.349  55.857  1.00 32.72           C
ATOM   2306  CD2 PHE A 155      -4.385  57.139  57.277  1.00 31.52           C
ATOM   2307  CE1 PHE A 155      -3.211  56.258  54.913  1.00 32.24           C
ATOM   2308  CE2 PHE A 155      -3.898  58.054  56.344  1.00 38.49           C
ATOM   2309  CZ  PHE A 155      -3.307  57.595  55.146  1.00 32.49           C
ATOM   2310  H   PHE A 155      -7.584  55.527  58.235  1.00 36.84           H
ATOM   2311  HA  PHE A 155      -6.075  54.009  56.589  1.00 37.67           H
ATOM   2312  HB2 PHE A 155      -5.015  55.289  58.844  1.00 40.94           H
ATOM   2313  HB3 PHE A 155      -4.243  54.084  58.158  1.00 40.94           H
ATOM   2314  HD1 PHE A 155      -3.656  54.436  55.690  1.00 39.26           H
ATOM   2315  HD2 PHE A 155      -4.783  57.441  58.059  1.00 37.82           H
ATOM   2316  HE1 PHE A 155      -2.827  55.943  54.128  1.00 38.69           H
ATOM   2317  HE2 PHE A 155      -3.962  58.967  56.515  1.00 46.19           H
ATOM   2318  HZ  PHE A 155      -2.972  58.207  54.530  1.00 38.99           H
ATOM   2319  N   LEU A 156      -7.891  52.992  58.792  1.00 34.92           N
ATOM   2320  CA  LEU A 156      -8.398  51.720  59.317  1.00 35.56           C
ATOM   2321  C   LEU A 156      -8.322  50.672  58.219  1.00 40.23           C
ATOM   2322  O   LEU A 156      -8.799  50.899  57.109  1.00 42.37           O
ATOM   2323  CB  LEU A 156      -9.843  51.869  59.781  1.00 40.49           C
ATOM   2324  CG  LEU A 156     -10.420  50.600  60.438  1.00 37.80           C
ATOM   2325  CD1 LEU A 156     -10.262  50.714  61.942  1.00 40.38           C
ATOM   2326  CD2 LEU A 156     -11.876  50.389  60.065  1.00 40.84           C
ATOM   2327  H   LEU A 156      -8.434  53.656  58.847  1.00 41.91           H
ATOM   2328  HA  LEU A 156      -7.851  51.422  60.063  1.00 42.67           H
ATOM   2329  HB2 LEU A 156      -9.888  52.591  60.428  1.00 48.58           H
ATOM   2330  HB3 LEU A 156     -10.397  52.082  59.012  1.00 48.58           H
ATOM   2331  HG  LEU A 156      -9.919  49.823  60.138  1.00 45.36           H
ATOM   2332 HD11 LEU A 156     -10.607  49.907  62.357  1.00 48.45           H
ATOM   2333 HD12 LEU A 156      -9.319  50.815  62.148  1.00 48.45           H
ATOM   2334 HD13 LEU A 156     -10.757  51.488  62.255  1.00 48.45           H
ATOM   2335 HD21 LEU A 156     -12.203  49.589  60.508  1.00 49.01           H
ATOM   2336 HD22 LEU A 156     -12.398  51.160  60.341  1.00 49.01           H
ATOM   2337 HD23 LEU A 156     -11.935  50.284  59.102  1.00 49.01           H
ATOM   2338  N   ALA A 157      -7.719  49.526  58.511  1.00 40.75           N
ATOM   2339  CA  ALA A 157      -7.418  48.557  57.456  1.00 39.08           C
ATOM   2340  C   ALA A 157      -7.924  47.176  57.856  1.00 48.94           C
ATOM   2341  O   ALA A 157      -7.393  46.569  58.791  1.00 39.99           O
ATOM   2342  CB  ALA A 157      -5.926  48.502  57.157  1.00 38.59           C
ATOM   2343  H   ALA A 157      -7.483  49.289  59.305  1.00 48.90           H
ATOM   2344  HA  ALA A 157      -7.869  48.823  56.643  1.00 46.90           H
ATOM   2345  HB1 ALA A 157      -5.766  47.819  56.487  1.00 46.31           H
ATOM   2346  HB2 ALA A 157      -5.635  49.369  56.835  1.00 46.31           H
ATOM   2347  HB3 ALA A 157      -5.449  48.276  57.972  1.00 46.31           H
ATOM   2348  N   LEU A 158      -8.927  46.669  57.128  1.00 47.85           N
ATOM   2349  CA  LEU A 158      -9.414  45.298  57.283  1.00 43.47           C
ATOM   2350  C   LEU A 158      -9.252  44.631  55.924  1.00 39.42           C
ATOM   2351  O   LEU A 158     -10.194  44.523  55.136  1.00 45.24           O
ATOM   2352  CB  LEU A 158     -10.869  45.258  57.802  1.00 40.38           C
ATOM   2353  CG  LEU A 158     -11.042  45.687  59.279  1.00 47.61           C
ATOM   2354  CD1 LEU A 158     -12.455  46.096  59.577  1.00 44.50           C
ATOM   2355  CD2 LEU A 158     -10.654  44.564  60.208  1.00 40.09           C
ATOM   2356  H   LEU A 158      -9.353  47.113  56.528  1.00 57.42           H
ATOM   2357  HA  LEU A 158      -8.852  44.824  57.917  1.00 52.16           H
ATOM   2358  HB2 LEU A 158     -11.416  45.843  57.254  1.00 48.46           H
ATOM   2359  HB3 LEU A 158     -11.192  44.347  57.729  1.00 48.46           H
ATOM   2360  HG  LEU A 158     -10.465  46.443  59.468  1.00 57.13           H
ATOM   2361 HD11 LEU A 158     -12.516  46.329  60.514  1.00 53.41           H
ATOM   2362 HD12 LEU A 158     -12.697  46.857  59.028  1.00 53.41           H
ATOM   2363 HD13 LEU A 158     -13.041  45.346  59.388  1.00 53.41           H
ATOM   2364 HD21 LEU A 158     -10.798  44.856  61.121  1.00 48.11           H
ATOM   2365 HD22 LEU A 158     -11.207  43.791  60.023  1.00 48.11           H
ATOM   2366 HD23 LEU A 158      -9.720  44.345  60.065  1.00 48.11           H
ATOM   2367  N   HIS A 159      -8.035  44.182  55.657  1.00 41.73           N
ATOM   2368  CA  HIS A 159      -7.674  43.704  54.328  1.00 48.09           C
ATOM   2369  C   HIS A 159      -8.542  42.529  53.930  1.00 51.58           C
ATOM   2370  O   HIS A 159      -8.747  41.591  54.714  1.00 50.61           O
ATOM   2371  CB  HIS A 159      -6.222  43.271  54.307  1.00 47.79           C
ATOM   2372  CG  HIS A 159      -5.742  42.796  52.975  1.00 49.79           C
ATOM   2373  ND1 HIS A 159      -5.714  43.605  51.857  1.00 49.05           N
ATOM   2374  CD2 HIS A 159      -5.233  41.601  52.590  1.00 50.23           C
ATOM   2375  CE1 HIS A 159      -5.215  42.925  50.837  1.00 45.04           C
ATOM   2376  NE2 HIS A 159      -4.917  41.707  51.254  1.00 52.68           N
ATOM   2377  H   HIS A 159      -7.398  44.141  56.231  1.00 50.08           H
ATOM   2378  HA  HIS A 159      -7.803  44.418  53.684  1.00 57.71           H
ATOM   2379  HB2 HIS A 159      -6.119  42.536  54.931  1.00 57.35           H
ATOM   2380  HB3 HIS A 159      -5.669  44.017  54.582  1.00 57.35           H
ATOM   2381  HD2 HIS A 159      -5.120  40.851  53.129  1.00 60.27           H
ATOM   2382  HE1 HIS A 159      -5.099  43.244  49.971  1.00 54.04           H
ATOM   2383  HE2 HIS A 159      -4.582  41.079  50.770  1.00 63.22           H
ATOM   2384  N   GLY A 160      -9.018  42.575  52.686  1.00 52.76           N
ATOM   2385  CA  GLY A 160      -9.990  41.644  52.173  1.00 54.68           C
ATOM   2386  C   GLY A 160     -11.398  42.189  52.183  1.00 56.53           C
ATOM   2387  O   GLY A 160     -12.280  41.626  51.530  1.00 55.93           O
ATOM   2388  H   GLY A 160      -8.778  43.168  52.110  1.00 63.31           H
ATOM   2389  HA2 GLY A 160      -9.760  41.431  51.256  1.00 65.61           H
ATOM   2390  HA3 GLY A 160      -9.970  40.826  52.691  1.00 65.61           H
ATOM   2391  N   SER A 161     -11.622  43.267  52.908  1.00 45.04           N
ATOM   2392  CA  SER A 161     -12.890  43.958  52.866  1.00 47.83           C
ATOM   2393  C   SER A 161     -12.788  45.074  51.847  1.00 54.55           C
ATOM   2394  O   SER A 161     -11.710  45.631  51.619  1.00 56.07           O
ATOM   2395  CB  SER A 161     -13.238  44.508  54.252  1.00 52.70           C
ATOM   2396  OG  SER A 161     -14.239  45.502  54.179  1.00 56.52           O
ATOM   2397  H   SER A 161     -11.043  43.627  53.433  1.00 54.05           H
ATOM   2398  HA  SER A 161     -13.586  43.345  52.585  1.00 57.40           H
ATOM   2399  HB2 SER A 161     -13.552  43.779  54.808  1.00 63.24           H
ATOM   2400  HB3 SER A 161     -12.440  44.901  54.638  1.00 63.24           H
ATOM   2401  HG  SER A 161     -14.489  45.720  54.949  1.00 67.83           H
ATOM   2402  N   GLN A 162     -13.909  45.379  51.208  1.00 45.39           N
ATOM   2403  CA  GLN A 162     -13.938  46.497  50.282  1.00 50.73           C
ATOM   2404  C   GLN A 162     -14.552  47.734  50.906  1.00 46.78           C
ATOM   2405  O   GLN A 162     -14.453  48.820  50.318  1.00 43.89           O
ATOM   2406  CB  GLN A 162     -14.689  46.113  49.000  1.00 52.23           C
ATOM   2407  CG  GLN A 162     -13.905  45.153  48.099  1.00 60.23           C
ATOM   2408  CD  GLN A 162     -12.479  45.640  47.815  1.00 66.99           C
ATOM   2409  OE1 GLN A 162     -12.212  46.852  47.743  1.00 66.34           O
ATOM   2410  NE2 GLN A 162     -11.553  44.693  47.681  1.00 64.90           N
ATOM   2411  H   GLN A 162     -14.658  44.967  51.299  1.00 54.47           H
ATOM   2412  HA  GLN A 162     -13.028  46.726  50.044  1.00 60.87           H
ATOM   2413  HB2 GLN A 162     -15.525  45.682  49.235  1.00 62.68           H
ATOM   2414  HB3 GLN A 162     -14.863  46.918  48.490  1.00 62.68           H
ATOM   2415  HG2 GLN A 162     -13.845  44.282  48.524  1.00 72.28           H
ATOM   2416  HG3 GLN A 162     -14.365  45.071  47.249  1.00 72.28           H
ATOM   2417 HE21 GLN A 162     -11.751  43.870  47.828  1.00 77.88           H
ATOM   2418 HE22 GLN A 162     -10.752  44.909  47.447  1.00 77.88           H
ATOM   2419  N   GLU A 163     -15.157  47.582  52.084  1.00 44.07           N
ATOM   2420  CA  GLU A 163     -15.695  48.689  52.869  1.00 53.96           C
ATOM   2421  C   GLU A 163     -14.626  49.433  53.677  1.00 49.97           C
ATOM   2422  O   GLU A 163     -14.755  50.647  53.877  1.00 45.99           O
ATOM   2423  CB  GLU A 163     -16.785  48.148  53.796  1.00 52.43           C
ATOM   2424  CG  GLU A 163     -18.024  47.635  53.030  1.00 55.64           C
ATOM   2425  CD  GLU A 163     -18.595  48.693  52.095  1.00 62.32           C
ATOM   2426  OE1 GLU A 163     -18.613  49.883  52.488  1.00 56.79           O
ATOM   2427  OE2 GLU A 163     -18.992  48.356  50.952  1.00 65.42           O1-
ATOM   2428  H   GLU A 163     -15.285  46.819  52.460  1.00 52.88           H
ATOM   2429  HA  GLU A 163     -16.097  49.339  52.272  1.00 64.76           H
ATOM   2430  HB2 GLU A 163     -16.412  47.402  54.294  1.00 62.91           H
ATOM   2431  HB3 GLU A 163     -17.067  48.851  54.403  1.00 62.91           H
ATOM   2432  HG2 GLU A 163     -17.774  46.862  52.500  1.00 66.77           H
ATOM   2433  HG3 GLU A 163     -18.713  47.390  53.668  1.00 66.77           H
ATOM   2434  N   ALA A 164     -13.585  48.739  54.152  1.00 43.52           N
ATOM   2435  CA  ALA A 164     -12.457  49.365  54.855  1.00 45.26           C
ATOM   2436  C   ALA A 164     -11.168  48.662  54.434  1.00 43.42           C
ATOM   2437  O   ALA A 164     -10.579  47.879  55.195  1.00 46.03           O
ATOM   2438  CB  ALA A 164     -12.659  49.319  56.375  1.00 41.48           C
ATOM   2439  H   ALA A 164     -13.510  47.889  54.071  1.00 52.22           H
ATOM   2440  HA  ALA A 164     -12.395  50.298  54.598  1.00 54.31           H
ATOM   2441  HB1 ALA A 164     -11.907  49.750  56.812  1.00 49.78           H
ATOM   2442  HB2 ALA A 164     -13.479  49.787  56.607  1.00 49.78           H
ATOM   2443  HB3 ALA A 164     -12.716  48.394  56.663  1.00 49.78           H
ATOM   2444  N   PRO A 165     -10.697  48.919  53.208  1.00 38.68           N
ATOM   2445  CA  PRO A 165      -9.517  48.200  52.705  1.00 41.96           C
ATOM   2446  C   PRO A 165      -8.198  48.732  53.221  1.00 45.88           C
ATOM   2447  O   PRO A 165      -7.171  48.063  53.029  1.00 44.22           O
ATOM   2448  CB  PRO A 165      -9.612  48.406  51.194  1.00 42.00           C
ATOM   2449  CG  PRO A 165     -10.299  49.710  51.054  1.00 37.72           C
ATOM   2450  CD  PRO A 165     -11.302  49.772  52.156  1.00 45.40           C
ATOM   2451  HA  PRO A 165      -9.577  47.251  52.902  1.00 50.35           H
ATOM   2452  HB2 PRO A 165      -8.721  48.443  50.808  1.00 50.40           H
ATOM   2453  HB3 PRO A 165     -10.135  47.695  50.799  1.00 50.40           H
ATOM   2454  HG2 PRO A 165      -9.654  50.425  51.146  1.00 45.26           H
ATOM   2455  HG3 PRO A 165     -10.728  49.759  50.191  1.00 45.26           H
ATOM   2456  HD2 PRO A 165     -11.405  50.686  52.461  1.00 54.48           H
ATOM   2457  HD3 PRO A 165     -12.148  49.401  51.855  1.00 54.48           H
ATOM   2458  N   GLY A 166      -8.190  49.911  53.843  1.00 39.66           N
ATOM   2459  CA  GLY A 166      -6.956  50.576  54.216  1.00 42.09           C
ATOM   2460  C   GLY A 166      -6.432  51.484  53.111  1.00 39.14           C
ATOM   2461  O   GLY A 166      -6.907  51.474  51.972  1.00 36.32           O
ATOM   2462  H   GLY A 166      -8.901  50.340  54.072  1.00 47.59           H
ATOM   2463  HA2 GLY A 166      -7.115  51.112  55.009  1.00 50.51           H
ATOM   2464  HA3 GLY A 166      -6.272  49.918  54.413  1.00 50.51           H
ATOM   2465  N   ASN A 167      -5.464  52.338  53.481  1.00 33.73           N
ATOM   2466  CA  ASN A 167      -4.774  53.222  52.553  1.00 36.98           C
ATOM   2467  C   ASN A 167      -5.681  54.283  51.937  1.00 36.49           C
ATOM   2468  O   ASN A 167      -5.247  54.996  51.029  1.00 36.01           O
ATOM   2469  CB  ASN A 167      -4.086  52.413  51.445  1.00 37.02           C
ATOM   2470  CG  ASN A 167      -2.886  51.652  51.980  1.00 38.95           C
ATOM   2471  OD1 ASN A 167      -2.335  52.034  52.995  1.00 33.27           O
ATOM   2472  ND2 ASN A 167      -2.472  50.608  51.305  1.00 33.26           N
ATOM   2473  H   ASN A 167      -5.184  52.425  54.289  1.00 40.48           H
ATOM   2474  HA  ASN A 167      -4.078  53.680  53.042  1.00 44.38           H
ATOM   2475  HB2 ASN A 167      -4.708  51.769  51.077  1.00 44.43           H
ATOM   2476  HB3 ASN A 167      -3.781  53.015  50.752  1.00 44.43           H
ATOM   2477 HD21 ASN A 167      -1.803  50.156  51.586  1.00 39.92           H
ATOM   2478 HD22 ASN A 167      -2.875  50.386  50.582  1.00 39.92           H
ATOM   2479  N   VAL A 168      -6.917  54.442  52.423  1.00 37.43           N
ATOM   2480  CA  VAL A 168      -7.844  55.329  51.718  1.00 35.13           C
ATOM   2481  C   VAL A 168      -7.393  56.788  51.793  1.00 38.45           C
ATOM   2482  O   VAL A 168      -7.573  57.542  50.828  1.00 37.00           O
ATOM   2483  CB  VAL A 168      -9.303  55.124  52.205  1.00 39.77           C
ATOM   2484  CG1 VAL A 168      -9.726  53.644  51.984  1.00 40.59           C
ATOM   2485  CG2 VAL A 168      -9.540  55.535  53.661  1.00 38.69           C
ATOM   2486  H   VAL A 168      -7.238  54.047  53.115  1.00 44.92           H
ATOM   2487  HA  VAL A 168      -7.822  55.076  50.782  1.00 42.16           H
ATOM   2488  HB  VAL A 168      -9.881  55.677  51.657  1.00 47.73           H
ATOM   2489 HG11 VAL A 168     -10.640  53.526  52.277  1.00 48.71           H
ATOM   2490 HG12 VAL A 168      -9.649  53.433  51.042  1.00 48.71           H
ATOM   2491 HG13 VAL A 168      -9.140  53.064  52.499  1.00 48.71           H
ATOM   2492 HG21 VAL A 168     -10.478  55.392  53.869  1.00 46.42           H
ATOM   2493 HG22 VAL A 168      -8.989  54.995  54.248  1.00 46.42           H
ATOM   2494 HG23 VAL A 168      -9.327  56.473  53.769  1.00 46.42           H
ATOM   2495  N   GLY A 169      -6.763  57.214  52.894  1.00 33.61           N
ATOM   2496  CA  GLY A 169      -6.168  58.547  52.900  1.00 31.15           C
ATOM   2497  C   GLY A 169      -5.102  58.764  51.837  1.00 29.99           C
ATOM   2498  O   GLY A 169      -4.934  59.889  51.346  1.00 31.50           O
ATOM   2499  H   GLY A 169      -6.677  56.773  53.626  1.00 40.34           H
ATOM   2500  HA2 GLY A 169      -6.860  59.216  52.761  1.00 37.38           H
ATOM   2501  HA3 GLY A 169      -5.758  58.712  53.760  1.00 37.38           H
ATOM   2502  N   LEU A 170      -4.321  57.723  51.519  1.00 30.51           N
ATOM   2503  CA  LEU A 170      -3.396  57.791  50.395  1.00 28.54           C
ATOM   2504  C   LEU A 170      -4.150  57.961  49.088  1.00 32.70           C
ATOM   2505  O   LEU A 170      -3.727  58.723  48.204  1.00 32.20           O
ATOM   2506  CB  LEU A 170      -2.510  56.535  50.320  1.00 29.54           C
ATOM   2507  CG  LEU A 170      -1.400  56.462  51.404  1.00 33.01           C
ATOM   2508  CD1 LEU A 170      -0.717  55.087  51.476  1.00 29.34           C
ATOM   2509  CD2 LEU A 170      -0.351  57.548  51.123  1.00 35.08           C
ATOM   2510  H   LEU A 170      -4.312  56.974  51.936  1.00 36.61           H
ATOM   2511  HA  LEU A 170      -2.828  58.567  50.515  1.00 34.25           H
ATOM   2512  HB2 LEU A 170      -3.071  55.748  50.388  1.00 35.45           H
ATOM   2513  HB3 LEU A 170      -2.049  56.537  49.466  1.00 35.45           H
ATOM   2514  HG  LEU A 170      -1.804  56.652  52.267  1.00 39.61           H
ATOM   2515 HD11 LEU A 170      -0.033  55.114  52.161  1.00 35.20           H
ATOM   2516 HD12 LEU A 170      -1.374  54.406  51.695  1.00 35.20           H
ATOM   2517 HD13 LEU A 170      -0.305  54.888  50.625  1.00 35.20           H
ATOM   2518 HD21 LEU A 170       0.325  57.519  51.818  1.00 42.10           H
ATOM   2519 HD22 LEU A 170       0.057  57.374  50.262  1.00 42.10           H
ATOM   2520 HD23 LEU A 170      -0.776  58.422  51.120  1.00 42.10           H
ATOM   2521  N   LEU A 171      -5.256  57.240  48.949  1.00 33.18           N
ATOM   2522  CA  LEU A 171      -6.101  57.388  47.773  1.00 35.10           C
ATOM   2523  C   LEU A 171      -6.733  58.775  47.719  1.00 38.17           C
ATOM   2524  O   LEU A 171      -6.916  59.312  46.626  1.00 32.06           O
ATOM   2525  CB  LEU A 171      -7.171  56.293  47.772  1.00 37.61           C
ATOM   2526  CG  LEU A 171      -6.634  54.884  47.505  1.00 37.53           C
ATOM   2527  CD1 LEU A 171      -7.813  53.907  47.589  1.00 44.49           C
ATOM   2528  CD2 LEU A 171      -5.938  54.762  46.124  1.00 33.76           C
ATOM   2529  H   LEU A 171      -5.532  56.658  49.517  1.00 39.81           H
ATOM   2530  HA  LEU A 171      -5.556  57.278  46.982  1.00 42.13           H
ATOM   2531  HB2 LEU A 171      -7.617  56.279  48.632  1.00 45.14           H
ATOM   2532  HB3 LEU A 171      -7.821  56.503  47.083  1.00 45.14           H
ATOM   2533  HG  LEU A 171      -5.985  54.653  48.184  1.00 45.04           H
ATOM   2534 HD11 LEU A 171      -7.480  53.004  47.486  1.00 53.39           H
ATOM   2535 HD12 LEU A 171      -8.248  54.013  48.446  1.00 53.39           H
ATOM   2536 HD13 LEU A 171      -8.442  54.111  46.878  1.00 53.39           H
ATOM   2537 HD21 LEU A 171      -5.690  53.839  45.974  1.00 40.51           H
ATOM   2538 HD22 LEU A 171      -6.557  55.060  45.443  1.00 40.51           H
ATOM   2539 HD23 LEU A 171      -5.145  55.317  46.106  1.00 40.51           H
ATOM   2540  N   ASP A 172      -7.032  59.392  48.880  1.00 38.27           N
ATOM   2541  CA  ASP A 172      -7.448  60.796  48.877  1.00 33.79           C
ATOM   2542  C   ASP A 172      -6.370  61.670  48.252  1.00 36.75           C
ATOM   2543  O   ASP A 172      -6.650  62.556  47.434  1.00 32.73           O
ATOM   2544  CB  ASP A 172      -7.724  61.295  50.293  1.00 35.18           C
ATOM   2545  CG  ASP A 172      -8.902  60.618  50.957  1.00 35.06           C
ATOM   2546  OD1 ASP A 172      -9.744  59.987  50.262  1.00 35.27           O
ATOM   2547  OD2 ASP A 172      -8.987  60.773  52.203  1.00 37.88           O1-
ATOM   2548  H   ASP A 172      -7.001  59.025  49.658  1.00 45.92           H
ATOM   2549  HA  ASP A 172      -8.257  60.893  48.350  1.00 40.55           H
ATOM   2550  HB2 ASP A 172      -6.944  61.115  50.836  1.00 42.22           H
ATOM   2551  HB3 ASP A 172      -7.902  62.248  50.274  1.00 42.22           H
ATOM   2552  N   GLN A 173      -5.123  61.455  48.646  1.00 32.93           N
ATOM   2553  CA  GLN A 173      -4.071  62.283  48.102  1.00 32.50           C
ATOM   2554  C   GLN A 173      -4.020  62.096  46.594  1.00 32.30           C
ATOM   2555  O   GLN A 173      -3.869  63.055  45.845  1.00 31.44           O
ATOM   2556  CB  GLN A 173      -2.731  61.924  48.722  1.00 30.30           C
ATOM   2557  CG  GLN A 173      -2.618  62.189  50.201  1.00 30.08           C
ATOM   2558  CD  GLN A 173      -1.316  61.635  50.779  1.00 34.09           C
ATOM   2559  OE1 GLN A 173      -0.378  61.375  50.059  1.00 32.40           O
ATOM   2560  NE2 GLN A 173      -1.274  61.448  52.097  1.00 33.40           N
ATOM   2561  H   GLN A 173      -4.865  60.839  49.184  1.00 39.51           H
ATOM   2562  HA  GLN A 173      -4.255  63.214  48.299  1.00 39.00           H
ATOM   2563  HB2 GLN A 173      -2.582  60.975  48.593  1.00 36.36           H
ATOM   2564  HB3 GLN A 173      -2.036  62.429  48.268  1.00 36.36           H
ATOM   2565  HG2 GLN A 173      -2.639  63.149  50.354  1.00 36.09           H
ATOM   2566  HG3 GLN A 173      -3.356  61.759  50.662  1.00 36.09           H
ATOM   2567 HE21 GLN A 173      -1.970  61.614  52.576  1.00 40.08           H
ATOM   2568 HE22 GLN A 173      -0.545  61.178  52.467  1.00 40.08           H
ATOM   2569  N   ARG A 174      -4.157  60.848  46.155  1.00 35.47           N
ATOM   2570  CA  ARG A 174      -4.033  60.513  44.758  1.00 35.94           C
ATOM   2571  C   ARG A 174      -5.139  61.162  43.947  1.00 36.37           C
ATOM   2572  O   ARG A 174      -4.902  61.624  42.829  1.00 32.44           O
ATOM   2573  CB  ARG A 174      -4.053  59.001  44.575  1.00 36.54           C
ATOM   2574  CG  ARG A 174      -4.081  58.581  43.080  1.00 38.33           C
ATOM   2575  CD  ARG A 174      -4.217  57.074  42.921  1.00 36.25           C
ATOM   2576  NE  ARG A 174      -3.009  56.363  43.327  1.00 31.96           N
ATOM   2577  CZ  ARG A 174      -2.909  55.044  43.432  1.00 34.82           C
ATOM   2578  NH1 ARG A 174      -3.940  54.241  43.163  1.00 34.64           N
ATOM   2579  NH2 ARG A 174      -1.753  54.513  43.764  1.00 37.33           N1+
ATOM   2580  H   ARG A 174      -4.332  60.178  46.656  1.00 42.56           H
ATOM   2581  HA  ARG A 174      -3.182  60.836  44.423  1.00 43.12           H
ATOM   2582  HB2 ARG A 174      -3.248  58.631  44.972  1.00 43.84           H
ATOM   2583  HB3 ARG A 174      -4.839  58.648  45.019  1.00 43.84           H
ATOM   2584  HG2 ARG A 174      -4.832  58.995  42.636  1.00 46.00           H
ATOM   2585  HG3 ARG A 174      -3.251  58.857  42.660  1.00 46.00           H
ATOM   2586  HD2 ARG A 174      -4.971  56.757  43.447  1.00 43.50           H
ATOM   2587  HD3 ARG A 174      -4.359  56.885  41.983  1.00 43.50           H
ATOM   2588  HE  ARG A 174      -2.320  56.836  43.527  1.00 38.35           H
ATOM   2589 HH11 ARG A 174      -4.699  54.568  42.925  1.00 41.57           H
ATOM   2590 HH12 ARG A 174      -3.843  53.392  43.233  1.00 41.57           H
ATOM   2591 HH21 ARG A 174      -1.079  55.021  43.939  1.00 44.80           H
ATOM   2592 HH22 ARG A 174      -1.683  53.659  43.839  1.00 44.80           H
ATOM   2593  N   MET A 175      -6.355  61.177  44.489  0.92 30.27           N
ATOM   2594  CA  MET A 175      -7.465  61.815  43.794  0.92 31.83           C
ATOM   2595  C   MET A 175      -7.226  63.303  43.635  0.92 33.62           C
ATOM   2596  O   MET A 175      -7.526  63.892  42.589  0.92 32.48           O
ATOM   2597  CB  MET A 175      -8.766  61.590  44.553  0.92 33.10           C
ATOM   2598  CG  MET A 175      -9.995  62.043  43.722  0.92 39.99           C
ATOM   2599  SD  MET A 175     -11.515  61.264  44.330  0.92 46.52           S
ATOM   2600  CE  MET A 175     -11.372  59.741  43.370  0.92 40.15           C
ATOM   2601  H   MET A 175      -6.556  60.832  45.255  0.92 36.32           H
ATOM   2602  HA  MET A 175      -7.554  61.417  42.915  0.92 38.20           H
ATOM   2603  HB2 MET A 175      -8.854  60.648  44.763  0.92 39.72           H
ATOM   2604  HB3 MET A 175      -8.738  62.123  45.363  0.92 39.72           H
ATOM   2605  HG2 MET A 175     -10.083  63.007  43.779  0.92 47.99           H
ATOM   2606  HG3 MET A 175      -9.876  61.756  42.802  0.92 47.99           H
ATOM   2607  HE1 MET A 175     -12.137  59.185  43.583  0.92 48.18           H
ATOM   2608  HE2 MET A 175     -11.351  59.974  42.433  0.92 48.18           H
ATOM   2609  HE3 MET A 175     -10.553  59.280  43.626  0.92 48.18           H
ATOM   2610  N   ALA A 176      -6.678  63.929  44.663  1.00 40.31           N
ATOM   2611  CA  ALA A 176      -6.332  65.335  44.537  1.00 36.25           C
ATOM   2612  C   ALA A 176      -5.253  65.550  43.489  1.00 31.91           C
ATOM   2613  O   ALA A 176      -5.295  66.547  42.769  1.00 33.39           O
ATOM   2614  CB  ALA A 176      -5.865  65.889  45.871  1.00 40.52           C
ATOM   2615  H   ALA A 176      -6.515  63.574  45.428  1.00 48.37           H
ATOM   2616  HA  ALA A 176      -7.124  65.829  44.267  1.00 43.50           H
ATOM   2617  HB1 ALA A 176      -5.695  66.836  45.755  1.00 48.63           H
ATOM   2618  HB2 ALA A 176      -6.561  65.754  46.537  1.00 48.63           H
ATOM   2619  HB3 ALA A 176      -5.050  65.434  46.143  1.00 48.63           H
ATOM   2620  N   LEU A 177      -4.250  64.663  43.416  1.00 32.73           N
ATOM   2621  CA  LEU A 177      -3.215  64.823  42.397  1.00 33.14           C
ATOM   2622  C   LEU A 177      -3.796  64.600  40.995  1.00 34.28           C
ATOM   2623  O   LEU A 177      -3.362  65.224  40.019  1.00 30.85           O
ATOM   2624  CB  LEU A 177      -2.062  63.852  42.635  1.00 32.17           C
ATOM   2625  CG  LEU A 177      -1.205  63.989  43.893  1.00 38.14           C
ATOM   2626  CD1 LEU A 177      -0.125  62.904  43.941  1.00 40.00           C
ATOM   2627  CD2 LEU A 177      -0.568  65.354  43.974  1.00 40.14           C
ATOM   2628  H   LEU A 177      -4.161  63.963  43.902  1.00 39.27           H
ATOM   2629  HA  LEU A 177      -2.870  65.729  42.433  1.00 39.77           H
ATOM   2630  HB2 LEU A 177      -2.441  62.961  42.663  1.00 38.61           H
ATOM   2631  HB3 LEU A 177      -1.453  63.907  41.880  1.00 38.61           H
ATOM   2632  HG  LEU A 177      -1.777  63.872  44.669  1.00 45.76           H
ATOM   2633 HD11 LEU A 177       0.371  62.985  44.773  1.00 48.00           H
ATOM   2634 HD12 LEU A 177      -0.551  62.033  43.898  1.00 48.00           H
ATOM   2635 HD13 LEU A 177       0.475  63.015  43.188  1.00 48.00           H
ATOM   2636 HD21 LEU A 177      -0.047  65.413  44.793  1.00 48.17           H
ATOM   2637 HD22 LEU A 177       0.009  65.476  43.203  1.00 48.17           H
ATOM   2638 HD23 LEU A 177      -1.265  66.029  43.987  1.00 48.17           H
ATOM   2639  N   GLN A 178      -4.759  63.689  40.892  1.00 34.19           N
ATOM   2640  CA  GLN A 178      -5.468  63.457  39.634  1.00 38.29           C
ATOM   2641  C   GLN A 178      -6.218  64.714  39.243  1.00 34.02           C
ATOM   2642  O   GLN A 178      -6.194  65.135  38.082  1.00 41.41           O
ATOM   2643  CB  GLN A 178      -6.449  62.282  39.786  1.00 40.83           C
ATOM   2644  CG  GLN A 178      -7.250  61.897  38.506  1.00 37.01           C
ATOM   2645  CD  GLN A 178      -6.335  61.198  37.525  1.00 47.49           C
ATOM   2646  OE1 GLN A 178      -5.921  60.067  37.760  1.00 46.50           O
ATOM   2647  NE2 GLN A 178      -5.955  61.892  36.466  1.00 40.32           N
ATOM   2648  H   GLN A 178      -5.047  63.211  41.544  1.00 41.03           H
ATOM   2649  HA  GLN A 178      -4.830  63.241  38.938  1.00 45.95           H
ATOM   2650  HB2 GLN A 178      -5.939  61.500  40.040  1.00 49.00           H
ATOM   2651  HB3 GLN A 178      -7.084  62.493  40.491  1.00 49.00           H
ATOM   2652  HG2 GLN A 178      -7.975  61.289  38.733  1.00 44.41           H
ATOM   2653  HG3 GLN A 178      -7.609  62.692  38.088  1.00 44.41           H
ATOM   2654 HE21 GLN A 178      -6.235  62.699  36.360  1.00 48.39           H
ATOM   2655 HE22 GLN A 178      -5.422  61.540  35.890  1.00 48.39           H
ATOM   2656  N   TRP A 179      -6.841  65.359  40.227  1.00 38.79           N
ATOM   2657  CA  TRP A 179      -7.565  66.586  39.945  1.00 33.48           C
ATOM   2658  C   TRP A 179      -6.607  67.674  39.474  1.00 35.37           C
ATOM   2659  O   TRP A 179      -6.878  68.370  38.487  1.00 36.57           O
ATOM   2660  CB  TRP A 179      -8.328  67.005  41.191  1.00 33.23           C
ATOM   2661  CG  TRP A 179      -9.362  68.015  40.930  1.00 35.02           C
ATOM   2662  CD1 TRP A 179     -10.694  67.783  40.716  1.00 38.93           C
ATOM   2663  CD2 TRP A 179      -9.173  69.440  40.827  1.00 38.46           C
ATOM   2664  NE1 TRP A 179     -11.339  68.975  40.495  1.00 38.83           N
ATOM   2665  CE2 TRP A 179     -10.431  70.004  40.558  1.00 37.81           C
ATOM   2666  CE3 TRP A 179      -8.066  70.287  40.952  1.00 36.38           C
ATOM   2667  CZ2 TRP A 179     -10.611  71.378  40.403  1.00 37.23           C
ATOM   2668  CZ3 TRP A 179      -8.252  71.656  40.789  1.00 40.91           C
ATOM   2669  CH2 TRP A 179      -9.502  72.180  40.512  1.00 36.32           C
ATOM   2670  H   TRP A 179      -6.847  65.113  41.052  1.00 46.55           H
ATOM   2671  HA  TRP A 179      -8.213  66.423  39.241  1.00 40.17           H
ATOM   2672  HB2 TRP A 179      -8.759  66.214  41.555  1.00 39.88           H
ATOM   2673  HB3 TRP A 179      -7.705  67.363  41.845  1.00 39.88           H
ATOM   2674  HD1 TRP A 179     -11.096  66.944  40.722  1.00 46.71           H
ATOM   2675  HE1 TRP A 179     -12.178  69.064  40.340  1.00 46.60           H
ATOM   2676  HE3 TRP A 179      -7.218  69.942  41.125  1.00 43.65           H
ATOM   2677  HZ2 TRP A 179     -11.449  71.738  40.221  1.00 44.67           H
ATOM   2678  HZ3 TRP A 179      -7.526  72.230  40.861  1.00 49.09           H
ATOM   2679  HH2 TRP A 179      -9.595  73.101  40.417  1.00 43.58           H
ATOM   2680  N   VAL A 180      -5.457  67.808  40.139  1.00 34.47           N
ATOM   2681  CA  VAL A 180      -4.452  68.772  39.695  1.00 37.39           C
ATOM   2682  C   VAL A 180      -4.007  68.454  38.269  1.00 35.09           C
ATOM   2683  O   VAL A 180      -3.932  69.333  37.398  1.00 37.32           O
ATOM   2684  CB  VAL A 180      -3.262  68.771  40.670  1.00 32.49           C
ATOM   2685  CG1 VAL A 180      -2.076  69.543  40.097  1.00 33.29           C
ATOM   2686  CG2 VAL A 180      -3.705  69.334  42.005  1.00 33.86           C
ATOM   2687  H   VAL A 180      -5.230  67.346  40.826  1.00 41.37           H
ATOM   2688  HA  VAL A 180      -4.838  69.659  39.690  1.00 44.87           H
ATOM   2689  HB  VAL A 180      -2.977  67.856  40.801  1.00 38.99           H
ATOM   2690 HG11 VAL A 180      -1.372  69.571  40.761  1.00 39.95           H
ATOM   2691 HG12 VAL A 180      -1.748  69.085  39.307  1.00 39.95           H
ATOM   2692 HG13 VAL A 180      -2.356  70.448  39.877  1.00 39.95           H
ATOM   2693 HG21 VAL A 180      -2.945  69.341  42.608  1.00 40.63           H
ATOM   2694 HG22 VAL A 180      -4.032  70.237  41.878  1.00 40.63           H
ATOM   2695 HG23 VAL A 180      -4.410  68.775  42.364  1.00 40.63           H
ATOM   2696  N   HIS A 181      -3.642  67.200  38.033  1.00 38.77           N
ATOM   2697  CA  HIS A 181      -3.236  66.777  36.697  1.00 35.47           C
ATOM   2698  C   HIS A 181      -4.261  67.186  35.646  1.00 36.59           C
ATOM   2699  O   HIS A 181      -3.905  67.767  34.627  1.00 35.42           O
ATOM   2700  CB  HIS A 181      -3.035  65.254  36.682  1.00 40.47           C
ATOM   2701  CG  HIS A 181      -2.652  64.712  35.339  1.00 44.10           C
ATOM   2702  ND1 HIS A 181      -3.590  64.287  34.416  1.00 52.60           N
ATOM   2703  CD2 HIS A 181      -1.444  64.534  34.759  1.00 44.66           C
ATOM   2704  CE1 HIS A 181      -2.972  63.867  33.328  1.00 50.56           C
ATOM   2705  NE2 HIS A 181      -1.670  63.998  33.513  1.00 50.17           N
ATOM   2706  H   HIS A 181      -3.620  66.582  38.631  1.00 46.52           H
ATOM   2707  HA  HIS A 181      -2.392  67.197  36.474  1.00 42.56           H
ATOM   2708  HB2 HIS A 181      -3.861  64.825  36.959  1.00 48.56           H
ATOM   2709  HB3 HIS A 181      -2.324  65.019  37.297  1.00 48.56           H
ATOM   2710  HD1 HIS A 181      -4.444  64.296  34.527  1.00 63.12           H
ATOM   2711  HD2 HIS A 181      -0.615  64.718  35.125  1.00 53.59           H
ATOM   2712  HE1 HIS A 181      -3.386  63.532  32.567  1.00 60.67           H
ATOM   2713  N   ASP A 182      -5.542  66.936  35.919  1.00 34.00           N
ATOM   2714  CA  ASP A 182      -6.608  67.189  34.986  1.00 34.58           C
ATOM   2715  C   ASP A 182      -6.945  68.669  34.839  1.00 40.45           C
ATOM   2716  O   ASP A 182      -7.279  69.095  33.725  1.00 43.44           O
ATOM   2717  CB  ASP A 182      -7.860  66.440  35.413  1.00 33.49           C
ATOM   2718  CG  ASP A 182      -7.721  64.941  35.267  1.00 36.99           C
ATOM   2719  OD1 ASP A 182      -6.736  64.461  34.655  1.00 39.38           O
ATOM   2720  OD2 ASP A 182      -8.621  64.237  35.745  1.00 39.06           O1-
ATOM   2721  H   ASP A 182      -5.814  66.606  36.664  1.00 40.80           H
ATOM   2722  HA  ASP A 182      -6.331  66.846  34.128  1.00 41.50           H
ATOM   2723  HB2 ASP A 182      -8.044  66.641  36.343  1.00 40.19           H
ATOM   2724  HB3 ASP A 182      -8.603  66.732  34.868  1.00 40.19           H
ATOM   2725  N   ASN A 183      -6.836  69.467  35.916  1.00 38.22           N
ATOM   2726  CA  ASN A 183      -7.374  70.828  35.937  1.00 35.76           C
ATOM   2727  C   ASN A 183      -6.379  71.962  36.164  1.00 36.46           C
ATOM   2728  O   ASN A 183      -6.770  73.127  35.999  1.00 40.65           O
ATOM   2729  CB  ASN A 183      -8.470  70.930  37.006  1.00 34.71           C
ATOM   2730  CG  ASN A 183      -9.666  70.063  36.662  1.00 42.73           C
ATOM   2731  OD1 ASN A 183     -10.420  70.367  35.717  1.00 38.63           O
ATOM   2732  ND2 ASN A 183      -9.807  68.942  37.366  1.00 35.97           N
ATOM   2733  H   ASN A 183      -6.456  69.227  36.650  1.00 45.87           H
ATOM   2734  HA  ASN A 183      -7.813  70.993  35.090  1.00 42.91           H
ATOM   2735  HB2 ASN A 183      -8.119  70.631  37.859  1.00 41.65           H
ATOM   2736  HB3 ASN A 183      -8.760  71.853  37.079  1.00 41.65           H
ATOM   2737 HD21 ASN A 183     -10.479  68.426  37.214  1.00 43.16           H
ATOM   2738 HD22 ASN A 183      -9.222  68.731  37.954  1.00 43.16           H
ATOM   2739  N   ILE A 184      -5.124  71.702  36.541  1.00 33.50           N
ATOM   2740  CA  ILE A 184      -4.320  72.849  36.954  1.00 35.23           C
ATOM   2741  C   ILE A 184      -3.991  73.766  35.781  1.00 40.89           C
ATOM   2742  O   ILE A 184      -3.632  74.938  35.993  1.00 36.21           O
ATOM   2743  CB  ILE A 184      -3.061  72.388  37.701  1.00 36.73           C
ATOM   2744  CG1 ILE A 184      -2.576  73.493  38.644  1.00 40.12           C
ATOM   2745  CG2 ILE A 184      -1.949  71.942  36.761  1.00 33.94           C
ATOM   2746  CD1 ILE A 184      -3.531  73.750  39.811  1.00 38.04           C
ATOM   2747  H   ILE A 184      -4.734  70.935  36.554  1.00 40.21           H
ATOM   2748  HA  ILE A 184      -4.857  73.371  37.564  1.00 42.27           H
ATOM   2749  HB  ILE A 184      -3.314  71.633  38.252  1.00 44.07           H
ATOM   2750 HG12 ILE A 184      -1.721  73.230  39.016  1.00 48.14           H
ATOM   2751 HG13 ILE A 184      -2.474  74.313  38.141  1.00 48.14           H
ATOM   2752 HG21 ILE A 184      -1.228  71.560  37.287  1.00 40.73           H
ATOM   2753 HG22 ILE A 184      -2.297  71.270  36.158  1.00 40.73           H
ATOM   2754 HG23 ILE A 184      -1.615  72.704  36.268  1.00 40.73           H
ATOM   2755 HD11 ILE A 184      -3.111  74.372  40.429  1.00 45.64           H
ATOM   2756 HD12 ILE A 184      -4.364  74.121  39.487  1.00 45.64           H
ATOM   2757 HD13 ILE A 184      -3.700  72.908  40.257  1.00 45.64           H
ATOM   2758  N   GLN A 185      -4.111  73.267  34.540  1.00 36.78           N
ATOM   2759  CA  GLN A 185      -3.854  74.109  33.378  1.00 37.33           C
ATOM   2760  C   GLN A 185      -4.783  75.316  33.355  1.00 35.42           C
ATOM   2761  O   GLN A 185      -4.385  76.393  32.900  1.00 38.88           O
ATOM   2762  CB  GLN A 185      -4.005  73.294  32.077  1.00 37.27           C
ATOM   2763  CG  GLN A 185      -5.424  72.877  31.830  1.00 36.43           C
ATOM   2764  CD  GLN A 185      -5.550  71.674  30.877  1.00 42.30           C
ATOM   2765  OE1 GLN A 185      -5.205  70.553  31.228  1.00 41.93           O
ATOM   2766  NE2 GLN A 185      -6.050  71.919  29.671  1.00 44.97           N
ATOM   2767  H   GLN A 185      -4.330  72.458  34.352  1.00 44.14           H
ATOM   2768  HA  GLN A 185      -2.946  74.443  33.422  1.00 44.79           H
ATOM   2769  HB2 GLN A 185      -3.720  73.848  31.333  1.00 44.72           H
ATOM   2770  HB3 GLN A 185      -3.463  72.496  32.120  1.00 44.72           H
ATOM   2771  HG2 GLN A 185      -5.850  72.651  32.672  1.00 43.72           H
ATOM   2772  HG3 GLN A 185      -5.887  73.633  31.435  1.00 43.72           H
ATOM   2773 HE21 GLN A 185      -6.314  72.712  29.467  1.00 53.97           H
ATOM   2774 HE22 GLN A 185      -6.120  71.283  29.096  1.00 53.97           H
ATOM   2775  N   PHE A 186      -5.999  75.168  33.869  1.00 34.64           N
ATOM   2776  CA  PHE A 186      -6.945  76.268  33.840  1.00 37.81           C
ATOM   2777  C   PHE A 186      -6.588  77.336  34.856  1.00 43.73           C
ATOM   2778  O   PHE A 186      -7.094  78.459  34.761  1.00 36.47           O
ATOM   2779  CB  PHE A 186      -8.368  75.733  34.060  1.00 36.07           C
ATOM   2780  CG  PHE A 186      -8.755  74.657  33.074  1.00 41.28           C
ATOM   2781  CD1 PHE A 186      -8.784  74.938  31.717  1.00 40.23           C
ATOM   2782  CD2 PHE A 186      -9.036  73.365  33.490  1.00 38.84           C
ATOM   2783  CE1 PHE A 186      -9.119  73.945  30.772  1.00 45.37           C
ATOM   2784  CE2 PHE A 186      -9.362  72.372  32.568  1.00 40.95           C
ATOM   2785  CZ  PHE A 186      -9.397  72.663  31.199  1.00 42.74           C
ATOM   2786  H   PHE A 186      -6.286  74.456  34.251  1.00 41.57           H
ATOM   2787  HA  PHE A 186      -6.909  76.677  32.961  1.00 45.37           H
ATOM   2788  HB2 PHE A 186      -8.426  75.357  34.948  1.00 43.29           H
ATOM   2789  HB3 PHE A 186      -8.993  76.469  33.970  1.00 43.29           H
ATOM   2790  HD1 PHE A 186      -8.589  75.798  31.425  1.00 48.28           H
ATOM   2791  HD2 PHE A 186      -9.010  73.157  34.395  1.00 46.60           H
ATOM   2792  HE1 PHE A 186      -9.142  74.151  29.864  1.00 54.45           H
ATOM   2793  HE2 PHE A 186      -9.558  71.511  32.860  1.00 49.13           H
ATOM   2794  HZ  PHE A 186      -9.626  72.005  30.583  1.00 51.28           H
ATOM   2795  N   PHE A 187      -5.715  77.016  35.815  1.00 41.42           N
ATOM   2796  CA  PHE A 187      -5.232  77.987  36.782  1.00 36.72           C
ATOM   2797  C   PHE A 187      -3.888  78.554  36.358  1.00 41.21           C
ATOM   2798  O   PHE A 187      -3.338  79.400  37.052  1.00 40.55           O
ATOM   2799  CB  PHE A 187      -5.155  77.352  38.183  1.00 40.12           C
ATOM   2800  CG  PHE A 187      -6.499  76.920  38.727  1.00 37.63           C
ATOM   2801  CD1 PHE A 187      -6.993  75.673  38.435  1.00 33.25           C
ATOM   2802  CD2 PHE A 187      -7.256  77.755  39.541  1.00 39.02           C
ATOM   2803  CE1 PHE A 187      -8.221  75.267  38.908  1.00 40.40           C
ATOM   2804  CE2 PHE A 187      -8.495  77.362  40.000  1.00 35.22           C
ATOM   2805  CZ  PHE A 187      -8.978  76.113  39.696  1.00 38.98           C
ATOM   2806  H   PHE A 187      -5.386  76.231  35.927  1.00 49.70           H
ATOM   2807  HA  PHE A 187      -5.856  78.728  36.836  1.00 44.07           H
ATOM   2808  HB2 PHE A 187      -4.595  76.562  38.126  1.00 48.14           H
ATOM   2809  HB3 PHE A 187      -4.762  77.985  38.803  1.00 48.14           H
ATOM   2810  HD1 PHE A 187      -6.496  75.098  37.892  1.00 39.90           H
ATOM   2811  HD2 PHE A 187      -6.945  78.609  39.746  1.00 46.82           H
ATOM   2812  HE1 PHE A 187      -8.538  74.420  38.689  1.00 48.48           H
ATOM   2813  HE2 PHE A 187      -8.998  77.934  40.542  1.00 42.27           H
ATOM   2814  HZ  PHE A 187      -9.807  75.838  40.021  1.00 46.77           H
ATOM   2815  N   GLY A 188      -3.368  78.133  35.210  1.00 39.68           N
ATOM   2816  CA  GLY A 188      -2.064  78.574  34.757  1.00 36.75           C
ATOM   2817  C   GLY A 188      -0.915  77.662  35.104  1.00 38.84           C
ATOM   2818  O   GLY A 188       0.250  78.047  34.899  1.00 37.47           O
ATOM   2819  H   GLY A 188      -3.753  77.580  34.676  1.00 47.62           H
ATOM   2820  HA2 GLY A 188      -2.076  78.666  33.796  1.00 44.10           H
ATOM   2821  HA3 GLY A 188      -1.871  79.444  35.145  1.00 44.10           H
ATOM   2822  N   GLY A 189      -1.197  76.479  35.627  1.00 40.20           N
ATOM   2823  CA  GLY A 189      -0.165  75.536  35.988  1.00 41.61           C
ATOM   2824  C   GLY A 189       0.108  74.604  34.829  1.00 38.36           C
ATOM   2825  O   GLY A 189      -0.781  74.265  34.060  1.00 37.50           O
ATOM   2826  H   GLY A 189      -1.995  76.186  35.784  1.00 48.23           H
ATOM   2827  HA2 GLY A 189       0.656  75.999  36.210  1.00 49.94           H
ATOM   2828  HA3 GLY A 189      -0.452  75.008  36.747  1.00 49.94           H
ATOM   2829  N   ASP A 190       1.354  74.176  34.732  1.00 38.23           N
ATOM   2830  CA  ASP A 190       1.723  73.164  33.760  1.00 40.53           C
ATOM   2831  C   ASP A 190       1.601  71.793  34.407  1.00 34.95           C
ATOM   2832  O   ASP A 190       2.447  71.423  35.227  1.00 38.66           O
ATOM   2833  CB  ASP A 190       3.147  73.422  33.278  1.00 36.65           C
ATOM   2834  CG  ASP A 190       3.689  72.303  32.428  1.00 38.09           C
ATOM   2835  OD1 ASP A 190       2.918  71.433  31.991  1.00 41.11           O
ATOM   2836  OD2 ASP A 190       4.906  72.291  32.226  1.00 43.03           O1-
ATOM   2837  H   ASP A 190       2.013  74.460  35.207  1.00 45.87           H
ATOM   2838  HA  ASP A 190       1.133  73.231  32.999  1.00 48.63           H
ATOM   2839  HB2 ASP A 190       3.161  74.237  32.754  1.00 43.98           H
ATOM   2840  HB3 ASP A 190       3.720  73.529  34.054  1.00 43.98           H
ATOM   2841  N   PRO A 191       0.590  70.971  34.046  1.00 37.93           N
ATOM   2842  CA  PRO A 191       0.411  69.668  34.699  1.00 38.63           C
ATOM   2843  C   PRO A 191       1.506  68.665  34.409  1.00 39.62           C
ATOM   2844  O   PRO A 191       1.506  67.599  35.027  1.00 43.98           O
ATOM   2845  CB  PRO A 191      -0.929  69.175  34.142  1.00 39.27           C
ATOM   2846  CG  PRO A 191      -1.015  69.852  32.784  1.00 43.24           C
ATOM   2847  CD  PRO A 191      -0.382  71.175  32.955  1.00 40.74           C
ATOM   2848  HA  PRO A 191       0.332  69.791  35.657  1.00 46.36           H
ATOM   2849  HB2 PRO A 191      -0.911  68.211  34.054  1.00 47.13           H
ATOM   2850  HB3 PRO A 191      -1.660  69.454  34.713  1.00 47.13           H
ATOM   2851  HG2 PRO A 191      -0.530  69.327  32.128  1.00 51.89           H
ATOM   2852  HG3 PRO A 191      -1.946  69.949  32.531  1.00 51.89           H
ATOM   2853  HD2 PRO A 191       0.073  71.444  32.139  1.00 48.89           H
ATOM   2854  HD3 PRO A 191      -1.047  71.829  33.231  1.00 48.89           H
ATOM   2855  N   LYS A 192       2.428  68.964  33.506  1.00 38.23           N
ATOM   2856  CA  LYS A 192       3.594  68.127  33.251  1.00 42.47           C
ATOM   2857  C   LYS A 192       4.794  68.528  34.097  1.00 40.58           C
ATOM   2858  O   LYS A 192       5.855  67.905  33.994  1.00 38.50           O
ATOM   2859  CB  LYS A 192       3.952  68.193  31.742  1.00 47.51           C
ATOM   2860  CG  LYS A 192       2.881  67.540  30.881  1.00 55.46           C
ATOM   2861  H   LYS A 192       2.391  69.659  33.005  1.00 45.88           H
ATOM   2862  HA  LYS A 192       3.383  67.206  33.465  1.00 50.96           H
ATOM   2863  HB2 LYS A 192       4.788  67.726  31.581  1.00 57.01           H
ATOM   2864  HB3 LYS A 192       4.041  69.122  31.470  1.00 57.01           H
ATOM   2865  HG1 LYS A 192       2.069  68.069  30.912  1.00 66.55           H
ATOM   2866  HG3 LYS A 192       3.196  67.474  29.973  1.00 66.55           H
ATOM   2867  N   THR A 193       4.655  69.558  34.925  1.00 40.07           N
ATOM   2868  CA  THR A 193       5.737  70.017  35.789  1.00 39.90           C
ATOM   2869  C   THR A 193       5.196  70.238  37.205  1.00 41.57           C
ATOM   2870  O   THR A 193       5.202  71.345  37.743  1.00 35.47           O
ATOM   2871  CB  THR A 193       6.350  71.268  35.167  1.00 45.15           C
ATOM   2872  OG1 THR A 193       6.621  71.005  33.782  1.00 46.72           O
ATOM   2873  CG2 THR A 193       7.659  71.618  35.834  1.00 46.24           C
ATOM   2874  H   THR A 193       3.930  70.014  35.011  1.00 48.09           H
ATOM   2875  HA  THR A 193       6.423  69.331  35.851  1.00 47.88           H
ATOM   2876  HB  THR A 193       5.735  72.014  35.255  1.00 54.18           H
ATOM   2877  HG1 THR A 193       6.343  71.640  33.310  1.00 56.06           H
ATOM   2878 HG21 THR A 193       8.009  72.433  35.442  1.00 55.49           H
ATOM   2879 HG22 THR A 193       7.527  71.755  36.785  1.00 55.49           H
ATOM   2880 HG23 THR A 193       8.302  70.905  35.696  1.00 55.49           H
ATOM   2881  N   VAL A 194       4.652  69.161  37.767  1.00 34.44           N
ATOM   2882  CA  VAL A 194       4.112  69.127  39.123  1.00 39.19           C
ATOM   2883  C   VAL A 194       5.129  68.468  40.048  1.00 31.02           C
ATOM   2884  O   VAL A 194       5.490  67.304  39.849  1.00 34.17           O
ATOM   2885  CB  VAL A 194       2.792  68.347  39.181  1.00 36.80           C
ATOM   2886  CG1 VAL A 194       2.335  68.220  40.647  1.00 38.73           C
ATOM   2887  CG2 VAL A 194       1.723  69.009  38.335  1.00 35.79           C
ATOM   2888  H   VAL A 194       4.577  68.408  37.355  1.00 41.33           H
ATOM   2889  HA  VAL A 194       3.949  70.031  39.440  1.00 47.03           H
ATOM   2890  HB  VAL A 194       2.941  67.452  38.839  1.00 44.16           H
ATOM   2891 HG11 VAL A 194       1.438  67.849  40.659  1.00 46.48           H
ATOM   2892 HG12 VAL A 194       2.943  67.636  41.125  1.00 46.48           H
ATOM   2893 HG13 VAL A 194       2.334  69.101  41.052  1.00 46.48           H
ATOM   2894 HG21 VAL A 194       0.921  68.465  38.366  1.00 42.94           H
ATOM   2895 HG22 VAL A 194       1.533  69.890  38.692  1.00 42.94           H
ATOM   2896 HG23 VAL A 194       2.050  69.086  37.425  1.00 42.94           H
ATOM   2897  N   THR A 195       5.561  69.196  41.067  1.00 32.37           N
ATOM   2898  CA  THR A 195       6.370  68.640  42.149  1.00 35.35           C
ATOM   2899  C   THR A 195       5.484  68.398  43.368  1.00 33.76           C
ATOM   2900  O   THR A 195       4.832  69.332  43.861  1.00 33.52           O
ATOM   2901  CB  THR A 195       7.528  69.565  42.516  1.00 30.74           C
ATOM   2902  OG1 THR A 195       8.445  69.643  41.428  1.00 35.54           O
ATOM   2903  CG2 THR A 195       8.297  69.032  43.786  1.00 30.68           C
ATOM   2904  H   THR A 195       5.411  70.039  41.150  1.00 38.85           H
ATOM   2905  HA  THR A 195       6.748  67.792  41.864  1.00 42.42           H
ATOM   2906  HB  THR A 195       7.189  70.452  42.703  1.00 36.89           H
ATOM   2907  HG1 THR A 195       8.081  69.993  40.758  1.00 42.65           H
ATOM   2908 HG21 THR A 195       9.072  69.590  43.955  1.00 36.82           H
ATOM   2909 HG22 THR A 195       7.727  69.054  44.568  1.00 36.82           H
ATOM   2910 HG23 THR A 195       8.600  68.119  43.643  1.00 36.82           H
ATOM   2911  N   ILE A 196       5.456  67.157  43.858  1.00 32.79           N
ATOM   2912  CA  ILE A 196       4.831  66.897  45.152  1.00 32.11           C
ATOM   2913  C   ILE A 196       5.867  67.047  46.263  1.00 33.08           C
ATOM   2914  O   ILE A 196       7.022  66.608  46.136  1.00 30.39           O
ATOM   2915  CB  ILE A 196       4.148  65.515  45.212  1.00 37.00           C
ATOM   2916  CG1 ILE A 196       5.114  64.367  44.920  1.00 33.82           C
ATOM   2917  CG2 ILE A 196       2.951  65.485  44.324  1.00 38.32           C
ATOM   2918  CD1 ILE A 196       4.476  62.991  45.145  1.00 32.81           C
ATOM   2919  H   ILE A 196       5.801  66.466  43.475  1.00 39.35           H
ATOM   2920  HA  ILE A 196       4.146  67.570  45.291  1.00 38.53           H
ATOM   2921  HB  ILE A 196       3.827  65.392  46.119  1.00 44.41           H
ATOM   2922 HG12 ILE A 196       5.391  64.421  43.996  1.00 40.58           H
ATOM   2923 HG13 ILE A 196       5.885  64.447  45.506  1.00 40.58           H
ATOM   2924 HG21 ILE A 196       2.515  64.625  44.411  1.00 45.98           H
ATOM   2925 HG22 ILE A 196       2.346  66.187  44.603  1.00 45.98           H
ATOM   2926 HG23 ILE A 196       3.229  65.630  43.407  1.00 45.98           H
ATOM   2927 HD11 ILE A 196       5.140  62.302  44.983  1.00 39.37           H
ATOM   2928 HD12 ILE A 196       4.161  62.937  46.060  1.00 39.37           H
ATOM   2929 HD13 ILE A 196       3.729  62.873  44.541  1.00 39.37           H
ATOM   2930  N   PHE A 197       5.469  67.720  47.338  1.00 31.44           N
ATOM   2931  CA  PHE A 197       6.342  67.866  48.508  1.00 30.65           C
ATOM   2932  C   PHE A 197       5.526  67.809  49.793  1.00 27.35           C
ATOM   2933  O   PHE A 197       4.350  68.170  49.795  1.00 30.01           O
ATOM   2934  CB  PHE A 197       7.231  69.147  48.394  1.00 32.27           C
ATOM   2935  CG  PHE A 197       6.535  70.490  48.559  1.00 32.37           C
ATOM   2936  CD1 PHE A 197       5.427  70.852  47.796  1.00 35.36           C
ATOM   2937  CD2 PHE A 197       7.097  71.458  49.436  1.00 33.67           C
ATOM   2938  CE1 PHE A 197       4.844  72.132  47.955  1.00 37.08           C
ATOM   2939  CE2 PHE A 197       6.525  72.725  49.607  1.00 34.31           C
ATOM   2940  CZ  PHE A 197       5.397  73.069  48.877  1.00 40.14           C
ATOM   2941  H   PHE A 197       4.706  68.106  47.405  1.00 37.73           H
ATOM   2942  HA  PHE A 197       6.937  67.102  48.535  1.00 36.78           H
ATOM   2943  HB2 PHE A 197       7.928  69.096  49.062  1.00 38.72           H
ATOM   2944  HB3 PHE A 197       7.623  69.156  47.509  1.00 38.72           H
ATOM   2945  HD1 PHE A 197       5.049  70.239  47.203  1.00 42.44           H
ATOM   2946  HD2 PHE A 197       7.850  71.239  49.938  1.00 40.41           H
ATOM   2947  HE1 PHE A 197       4.085  72.357  47.468  1.00 44.50           H
ATOM   2948  HE2 PHE A 197       6.897  73.334  50.203  1.00 41.17           H
ATOM   2949  HZ  PHE A 197       5.014  73.911  48.985  1.00 48.16           H
ATOM   2950  N   GLY A 198       6.136  67.264  50.878  1.00 33.15           N
ATOM   2951  CA  GLY A 198       5.492  67.155  52.196  1.00 32.32           C
ATOM   2952  C   GLY A 198       6.488  66.848  53.305  1.00 33.94           C
ATOM   2953  O   GLY A 198       7.638  66.471  53.026  1.00 29.57           O
ATOM   2954  H   GLY A 198       6.935  66.948  50.866  1.00 39.78           H
ATOM   2955  HA2 GLY A 198       5.025  67.976  52.415  1.00 38.78           H
ATOM   2956  HA3 GLY A 198       4.841  66.435  52.176  1.00 38.78           H
ATOM   2957  N   GLU A 199       6.055  67.051  54.585  1.00 37.71           N
ATOM   2958  CA  GLU A 199       7.042  66.945  55.671  1.00 32.76           C
ATOM   2959  C   GLU A 199       6.486  65.842  56.556  1.00 35.74           C
ATOM   2960  O   GLU A 199       5.291  65.586  56.666  1.00 31.29           O
ATOM   2961  CB  GLU A 199       7.219  68.283  56.385  1.00 29.25           C
ATOM   2962  CG  GLU A 199       8.174  68.163  57.564  1.00 29.97           C
ATOM   2963  CD  GLU A 199       7.450  67.802  58.851  1.00 32.38           C
ATOM   2964  OE1 GLU A 199       6.189  67.807  58.867  1.00 34.91           O
ATOM   2965  OE2 GLU A 199       8.142  67.454  59.845  1.00 35.52           O1-
ATOM   2966  H   GLU A 199       5.123  67.405  54.815  1.00 45.25           H
ATOM   2967  HA  GLU A 199       8.055  66.618  55.251  1.00 39.32           H
ATOM   2968  HB2 GLU A 199       7.618  69.026  55.660  1.00 35.10           H
ATOM   2969  HB3 GLU A 199       6.238  68.672  56.729  1.00 35.10           H
ATOM   2970  HG2 GLU A 199       9.016  67.472  57.371  1.00 35.96           H
ATOM   2971  HG3 GLU A 199       8.729  69.137  57.692  1.00 35.96           H
ATOM   2972  N   SER A 200       7.494  65.056  57.102  1.00 36.70           N
ATOM   2973  CA  SER A 200       7.194  64.030  58.102  1.00 31.65           C
ATOM   2974  C   SER A 200       6.505  62.936  57.278  1.00 32.03           C
ATOM   2975  O   SER A 200       6.944  62.282  56.350  1.00 34.53           O
ATOM   2976  CB  SER A 200       6.396  64.750  59.217  1.00 33.76           C
ATOM   2977  OG  SER A 200       5.975  63.835  60.256  1.00 36.50           O
ATOM   2978  H   SER A 200       8.483  65.384  57.094  1.00 44.04           H
ATOM   2979  HA  SER A 200       8.151  63.599  58.517  1.00 37.99           H
ATOM   2980  HB2 SER A 200       6.991  65.541  59.720  1.00 40.51           H
ATOM   2981  HB3 SER A 200       5.498  65.264  58.778  1.00 40.51           H
ATOM   2982  HG  SER A 200       6.487  63.908  60.918  1.00 43.81           H
ATOM   2983  N   ALA A 201       5.220  62.708  57.704  1.00 28.04           N
ATOM   2984  CA  ALA A 201       4.339  61.720  57.032  1.00 34.99           C
ATOM   2985  C   ALA A 201       3.867  62.168  55.645  1.00 36.54           C
ATOM   2986  O   ALA A 201       3.439  61.322  54.848  1.00 31.28           O
ATOM   2987  CB  ALA A 201       3.048  61.407  57.814  1.00 31.13           C
ATOM   2988  H   ALA A 201       4.818  63.115  58.327  1.00 33.65           H
ATOM   2989  HA  ALA A 201       4.823  60.882  56.911  1.00 41.99           H
ATOM   2990  HB1 ALA A 201       2.510  60.773  57.305  1.00 37.35           H
ATOM   2991  HB2 ALA A 201       3.274  61.022  58.665  1.00 37.35           H
ATOM   2992  HB3 ALA A 201       2.532  62.221  57.927  1.00 37.35           H
ATOM   2993  N   GLY A 202       3.855  63.478  55.370  1.00 32.07           N
ATOM   2994  CA  GLY A 202       3.701  63.944  54.006  1.00 34.63           C
ATOM   2995  C   GLY A 202       4.945  63.654  53.201  1.00 31.95           C
ATOM   2996  O   GLY A 202       4.861  63.403  52.005  1.00 37.86           O
ATOM   2997  H   GLY A 202       3.976  64.099  55.935  1.00 38.49           H
ATOM   2998  HA2 GLY A 202       2.952  63.499  53.583  1.00 41.55           H
ATOM   2999  HA3 GLY A 202       3.531  64.897  54.001  1.00 41.55           H
ATOM   3000  N   GLY A 203       6.109  63.653  53.853  1.00 32.83           N
ATOM   3001  CA  GLY A 203       7.310  63.129  53.204  1.00 32.71           C
ATOM   3002  C   GLY A 203       7.222  61.641  52.892  1.00 31.18           C
ATOM   3003  O   GLY A 203       7.545  61.196  51.786  1.00 33.84           O
ATOM   3004  H   GLY A 203       6.224  63.942  54.649  1.00 39.39           H
ATOM   3005  HA2 GLY A 203       7.467  63.604  52.372  1.00 39.26           H
ATOM   3006  HA3 GLY A 203       8.071  63.276  53.786  1.00 39.26           H
ATOM   3007  N   ALA A 204       6.828  60.839  53.872  1.00 32.50           N
ATOM   3008  CA  ALA A 204       6.614  59.427  53.603  1.00 32.13           C
ATOM   3009  C   ALA A 204       5.603  59.237  52.476  1.00 31.32           C
ATOM   3010  O   ALA A 204       5.771  58.352  51.637  1.00 32.17           O
ATOM   3011  CB  ALA A 204       6.115  58.726  54.852  1.00 28.31           C
ATOM   3012  H   ALA A 204       6.669  61.078  54.678  1.00 39.00           H
ATOM   3013  HA  ALA A 204       7.458  59.022  53.346  1.00 38.56           H
ATOM   3014  HB1 ALA A 204       6.034  57.776  54.671  1.00 33.97           H
ATOM   3015  HB2 ALA A 204       6.746  58.881  55.573  1.00 33.97           H
ATOM   3016  HB3 ALA A 204       5.250  59.095  55.083  1.00 33.97           H
ATOM   3017  N   SER A 205       4.505  60.005  52.520  1.00 30.42           N
ATOM   3018  CA  SER A 205       3.470  59.972  51.496  1.00 36.05           C
ATOM   3019  C   SER A 205       4.058  60.253  50.106  1.00 36.07           C
ATOM   3020  O   SER A 205       3.783  59.532  49.141  1.00 34.59           O
ATOM   3021  CB  SER A 205       2.372  61.000  51.840  1.00 28.87           C
ATOM   3022  OG  SER A 205       1.511  60.550  52.871  1.00 31.66           O
ATOM   3023  H   SER A 205       4.341  60.563  53.155  1.00 36.51           H
ATOM   3024  HA  SER A 205       3.062  59.093  51.505  1.00 43.26           H
ATOM   3025  HB2 SER A 205       2.800  61.817  52.133  1.00 34.65           H
ATOM   3026  HB3 SER A 205       1.841  61.181  51.047  1.00 34.65           H
ATOM   3027  HG  SER A 205       1.925  60.525  53.601  1.00 37.99           H
ATOM   3028  N   VAL A 206       4.849  61.318  49.987  1.00 32.93           N
ATOM   3029  CA  VAL A 206       5.504  61.611  48.724  1.00 30.87           C
ATOM   3030  C   VAL A 206       6.257  60.373  48.246  1.00 36.85           C
ATOM   3031  O   VAL A 206       6.081  59.927  47.113  1.00 35.71           O
ATOM   3032  CB  VAL A 206       6.428  62.834  48.873  1.00 31.77           C
ATOM   3033  CG1 VAL A 206       7.484  62.853  47.781  1.00 29.62           C
ATOM   3034  CG2 VAL A 206       5.618  64.147  48.889  1.00 30.32           C
ATOM   3035  H   VAL A 206       5.023  61.878  50.616  1.00 39.51           H
ATOM   3036  HA  VAL A 206       4.829  61.823  48.063  1.00 37.05           H
ATOM   3037  HB  VAL A 206       6.884  62.759  49.732  1.00 38.12           H
ATOM   3038 HG11 VAL A 206       8.031  63.649  47.884  1.00 35.55           H
ATOM   3039 HG12 VAL A 206       8.055  62.072  47.863  1.00 35.55           H
ATOM   3040 HG13 VAL A 206       7.042  62.856  46.921  1.00 35.55           H
ATOM   3041 HG21 VAL A 206       6.233  64.900  48.929  1.00 36.38           H
ATOM   3042 HG22 VAL A 206       5.074  64.204  48.089  1.00 36.38           H
ATOM   3043 HG23 VAL A 206       5.039  64.155  49.668  1.00 36.38           H
ATOM   3044  N   GLY A 207       7.062  59.767  49.128  1.00 32.41           N
ATOM   3045  CA  GLY A 207       7.751  58.537  48.768  1.00 31.02           C
ATOM   3046  C   GLY A 207       6.800  57.423  48.362  1.00 29.64           C
ATOM   3047  O   GLY A 207       7.106  56.601  47.488  1.00 31.19           O
ATOM   3048  H   GLY A 207       7.210  60.051  49.925  1.00 38.89           H
ATOM   3049  HA2 GLY A 207       8.356  58.718  48.031  1.00 37.23           H
ATOM   3050  HA3 GLY A 207       8.278  58.228  49.516  1.00 37.23           H
ATOM   3051  N   MET A 208       5.654  57.354  49.009  1.00 30.45           N
ATOM   3052  CA  MET A 208       4.724  56.275  48.730  1.00 30.40           C
ATOM   3053  C   MET A 208       4.103  56.445  47.344  1.00 36.21           C
ATOM   3054  O   MET A 208       3.803  55.456  46.666  1.00 35.35           O
ATOM   3055  CB  MET A 208       3.672  56.237  49.844  1.00 25.71           C
ATOM   3056  CG  MET A 208       4.205  55.643  51.141  1.00 32.74           C
ATOM   3057  SD  MET A 208       3.102  55.890  52.526  1.00 31.34           S
ATOM   3058  CE  MET A 208       3.946  54.841  53.708  1.00 38.56           C
ATOM   3059  H   MET A 208       5.388  57.911  49.610  1.00 36.54           H
ATOM   3060  HA  MET A 208       5.201  55.433  48.757  1.00 36.48           H
ATOM   3061  HB2 MET A 208       3.392  57.145  50.033  1.00 30.86           H
ATOM   3062  HB3 MET A 208       2.914  55.702  49.567  1.00 30.86           H
ATOM   3063  HG2 MET A 208       4.318  54.687  51.028  1.00 39.29           H
ATOM   3064  HG3 MET A 208       5.060  56.048  51.365  1.00 39.29           H
ATOM   3065  HE1 MET A 208       3.443  54.828  54.538  1.00 46.28           H
ATOM   3066  HE2 MET A 208       4.009  53.945  53.336  1.00 46.28           H
ATOM   3067  HE3 MET A 208       4.841  55.190  53.877  1.00 46.28           H
ATOM   3068  N   HIS A 209       3.934  57.688  46.900  1.00 31.24           N
ATOM   3069  CA  HIS A 209       3.447  57.933  45.544  1.00 32.37           C
ATOM   3070  C   HIS A 209       4.514  57.645  44.508  1.00 33.65           C
ATOM   3071  O   HIS A 209       4.191  57.268  43.369  1.00 34.93           O
ATOM   3072  CB  HIS A 209       2.952  59.368  45.413  1.00 29.40           C
ATOM   3073  CG  HIS A 209       1.686  59.601  46.153  1.00 25.16           C
ATOM   3074  ND1 HIS A 209       0.584  58.789  45.995  1.00 31.48           N
ATOM   3075  CD2 HIS A 209       1.378  60.462  47.152  1.00 38.54           C
ATOM   3076  CE1 HIS A 209      -0.380  59.193  46.805  1.00 33.82           C
ATOM   3077  NE2 HIS A 209       0.080  60.206  47.520  1.00 34.95           N
ATOM   3078  H   HIS A 209       4.082  58.398  47.360  1.00 37.48           H
ATOM   3079  HA  HIS A 209       2.698  57.339  45.382  1.00 38.85           H
ATOM   3080  HB2 HIS A 209       2.807  59.555  44.474  1.00 35.28           H
ATOM   3081  HB3 HIS A 209       3.620  59.974  45.771  1.00 35.28           H
ATOM   3082  HD2 HIS A 209       1.926  61.131  47.496  1.00 46.25           H
ATOM   3083  HE1 HIS A 209      -1.231  58.822  46.867  1.00 40.59           H
ATOM   3084  HE2 HIS A 209      -0.363  60.633  48.118  1.00 41.94           H
ATOM   3085  N   ILE A 210       5.782  57.815  44.883  1.00 33.44           N
ATOM   3086  CA  ILE A 210       6.878  57.394  44.027  1.00 33.55           C
ATOM   3087  C   ILE A 210       6.837  55.891  43.807  1.00 36.65           C
ATOM   3088  O   ILE A 210       7.107  55.404  42.692  1.00 34.15           O
ATOM   3089  CB  ILE A 210       8.209  57.828  44.647  1.00 30.93           C
ATOM   3090  CG1 ILE A 210       8.355  59.330  44.537  1.00 32.55           C
ATOM   3091  CG2 ILE A 210       9.392  57.145  43.989  1.00 32.61           C
ATOM   3092  CD1 ILE A 210       9.578  59.845  45.261  1.00 36.97           C
ATOM   3093  H   ILE A 210       6.036  58.180  45.617  1.00 40.13           H
ATOM   3094  HA  ILE A 210       6.789  57.831  43.168  1.00 40.26           H
ATOM   3095  HB  ILE A 210       8.199  57.584  45.583  1.00 37.12           H
ATOM   3096 HG12 ILE A 210       8.430  59.568  43.602  1.00 39.06           H
ATOM   3097 HG13 ILE A 210       7.573  59.747  44.930  1.00 39.06           H
ATOM   3098 HG21 ILE A 210      10.216  57.464  44.385  1.00 39.13           H
ATOM   3099 HG22 ILE A 210       9.329  56.188  44.118  1.00 39.13           H
ATOM   3100 HG23 ILE A 210       9.382  57.352  43.043  1.00 39.13           H
ATOM   3101 HD11 ILE A 210       9.543  60.814  45.296  1.00 44.36           H
ATOM   3102 HD12 ILE A 210       9.580  59.485  46.164  1.00 44.36           H
ATOM   3103 HD13 ILE A 210      10.376  59.565  44.785  1.00 44.36           H
ATOM   3104  N   LEU A 211       6.529  55.133  44.877  1.00 32.72           N
ATOM   3105  CA  LEU A 211       6.533  53.673  44.844  1.00 36.47           C
ATOM   3106  C   LEU A 211       5.290  53.116  44.149  1.00 31.91           C
ATOM   3107  O   LEU A 211       5.393  52.188  43.345  1.00 36.51           O
ATOM   3108  CB  LEU A 211       6.619  53.089  46.270  1.00 30.00           C
ATOM   3109  CG  LEU A 211       8.012  53.227  46.881  1.00 37.63           C
ATOM   3110  CD1 LEU A 211       7.916  53.153  48.397  1.00 38.04           C
ATOM   3111  CD2 LEU A 211       8.943  52.189  46.379  1.00 37.17           C
ATOM   3112  H   LEU A 211       6.293  55.455  45.642  1.00 39.26           H
ATOM   3113  HA  LEU A 211       7.317  53.375  44.357  1.00 43.76           H
ATOM   3114  HB2 LEU A 211       5.994  53.562  46.839  1.00 36.00           H
ATOM   3115  HB3 LEU A 211       6.393  52.149  46.253  1.00 36.00           H
ATOM   3116  HG  LEU A 211       8.386  54.088  46.637  1.00 45.16           H
ATOM   3117 HD11 LEU A 211       8.804  53.240  48.776  1.00 45.65           H
ATOM   3118 HD12 LEU A 211       7.346  53.873  48.704  1.00 45.65           H
ATOM   3119 HD13 LEU A 211       7.532  52.295  48.638  1.00 45.65           H
ATOM   3120 HD21 LEU A 211       9.815  52.331  46.774  1.00 44.60           H
ATOM   3121 HD22 LEU A 211       8.602  51.311  46.609  1.00 44.60           H
ATOM   3122 HD23 LEU A 211       9.003  52.277  45.419  1.00 44.60           H
ATOM   3123  N   SER A 212       4.116  53.640  44.467  1.00 32.55           N
ATOM   3124  CA  SER A 212       2.876  53.019  44.036  1.00 32.43           C
ATOM   3125  C   SER A 212       2.658  53.217  42.523  1.00 33.43           C
ATOM   3126  O   SER A 212       2.533  54.370  42.077  1.00 31.10           O
ATOM   3127  CB  SER A 212       1.725  53.627  44.798  1.00 35.28           C
ATOM   3128  OG  SER A 212       0.499  53.057  44.377  1.00 33.50           O
ATOM   3129  H   SER A 212       4.007  54.355  44.928  1.00 39.05           H
ATOM   3130  HA  SER A 212       2.896  52.074  44.251  1.00 38.91           H
ATOM   3131  HB2 SER A 212       1.853  53.453  45.738  1.00 42.34           H
ATOM   3132  HB3 SER A 212       1.712  54.585  44.637  1.00 42.34           H
ATOM   3133  HG  SER A 212       0.468  52.248  44.594  1.00 40.20           H
ATOM   3134  N   PRO A 213       2.553  52.151  41.728  1.00 34.81           N
ATOM   3135  CA  PRO A 213       2.305  52.338  40.263  1.00 39.86           C
ATOM   3136  C   PRO A 213       1.119  53.231  39.954  1.00 35.16           C
ATOM   3137  O   PRO A 213       1.192  54.032  39.033  1.00 34.20           O
ATOM   3138  CB  PRO A 213       2.056  50.907  39.771  1.00 37.39           C
ATOM   3139  CG  PRO A 213       2.746  50.014  40.856  1.00 43.46           C
ATOM   3140  CD  PRO A 213       2.479  50.726  42.120  1.00 38.70           C
ATOM   3141  HA  PRO A 213       3.094  52.697  39.821  1.00 47.83           H
ATOM   3142  HB2 PRO A 213       1.099  50.738  39.735  1.00 44.86           H
ATOM   3143  HB3 PRO A 213       2.465  50.775  38.901  1.00 44.86           H
ATOM   3144  HG2 PRO A 213       2.346  49.129  40.869  1.00 52.16           H
ATOM   3145  HG3 PRO A 213       3.703  49.969  40.691  1.00 52.16           H
ATOM   3146  HD2 PRO A 213       1.590  50.501  42.446  1.00 46.44           H
ATOM   3147  HD3 PRO A 213       3.166  50.509  42.770  1.00 46.44           H
ATOM   3148  N   GLY A 214       0.043  53.174  40.752  1.00 37.99           N
ATOM   3149  CA  GLY A 214      -1.137  53.955  40.386  1.00 33.89           C
ATOM   3150  C   GLY A 214      -1.026  55.449  40.598  1.00 42.95           C
ATOM   3151  O   GLY A 214      -1.980  56.157  40.274  1.00 42.28           O
ATOM   3152  H   GLY A 214      -0.023  52.710  41.473  1.00 45.58           H
ATOM   3153  HA2 GLY A 214      -1.270  53.822  39.452  1.00 40.67           H
ATOM   3154  HA3 GLY A 214      -1.917  53.620  40.862  1.00 40.67           H
ATOM   3155  N   SER A 215       0.091  55.942  41.161  1.00 36.86           N
ATOM   3156  CA  SER A 215       0.280  57.358  41.434  1.00 37.56           C
ATOM   3157  C   SER A 215       1.374  57.976  40.594  1.00 36.32           C
ATOM   3158  O   SER A 215       1.360  59.196  40.413  1.00 33.80           O
ATOM   3159  CB  SER A 215       0.632  57.601  42.937  1.00 34.06           C
ATOM   3160  OG  SER A 215      -0.381  57.117  43.787  1.00 34.05           O
ATOM   3161  H   SER A 215       0.763  55.460  41.400  1.00 44.24           H
ATOM   3162  HA  SER A 215      -0.543  57.828  41.226  1.00 45.07           H
ATOM   3163  HB2 SER A 215       1.459  57.149  43.161  1.00 40.87           H
ATOM   3164  HB3 SER A 215       0.727  58.551  43.102  1.00 40.87           H
ATOM   3165  HG  SER A 215      -0.187  57.228  44.590  1.00 40.86           H
ATOM   3166  N   ARG A 216       2.308  57.163  40.088  1.00 35.41           N
ATOM   3167  CA  ARG A 216       3.545  57.684  39.513  1.00 35.01           C
ATOM   3168  C   ARG A 216       3.287  58.646  38.358  1.00 41.78           C
ATOM   3169  O   ARG A 216       4.091  59.547  38.106  1.00 38.03           O
ATOM   3170  CB  ARG A 216       4.423  56.546  38.994  1.00 34.32           C
ATOM   3171  CG  ARG A 216       4.769  55.463  39.980  1.00 38.87           C
ATOM   3172  CD  ARG A 216       5.661  54.348  39.352  1.00 37.61           C
ATOM   3173  NE  ARG A 216       5.881  53.247  40.284  1.00 38.46           N
ATOM   3174  CZ  ARG A 216       6.277  52.024  39.955  1.00 37.75           C
ATOM   3175  NH1 ARG A 216       6.495  51.693  38.669  1.00 39.48           N
ATOM   3176  NH2 ARG A 216       6.450  51.124  40.929  1.00 34.32           N1+
ATOM   3177  H   ARG A 216       2.238  56.306  40.060  1.00 42.50           H
ATOM   3178  HA  ARG A 216       4.036  58.161  40.199  1.00 42.01           H
ATOM   3179  HB2 ARG A 216       3.962  56.129  38.250  1.00 41.18           H
ATOM   3180  HB3 ARG A 216       5.255  56.931  38.682  1.00 41.18           H
ATOM   3181  HG2 ARG A 216       5.271  55.864  40.706  1.00 46.64           H
ATOM   3182  HG3 ARG A 216       3.952  55.056  40.311  1.00 46.64           H
ATOM   3183  HD2 ARG A 216       5.234  53.996  38.551  1.00 45.13           H
ATOM   3184  HD3 ARG A 216       6.527  54.724  39.136  1.00 45.13           H
ATOM   3185  HE  ARG A 216       5.636  53.366  41.102  1.00 46.15           H
ATOM   3186 HH11 ARG A 216       6.387  52.281  38.050  1.00 47.38           H
ATOM   3187 HH12 ARG A 216       6.749  50.898  38.457  1.00 47.38           H
ATOM   3188 HH21 ARG A 216       6.302  51.348  41.743  1.00 41.18           H
ATOM   3189 HH22 ARG A 216       6.697  50.320  40.750  1.00 41.18           H
ATOM   3190  N   ASP A 217       2.244  58.405  37.574  1.00 36.98           N
ATOM   3191  CA  ASP A 217       2.092  59.208  36.368  1.00 41.08           C
ATOM   3192  C   ASP A 217       1.503  60.566  36.684  1.00 35.70           C
ATOM   3193  O   ASP A 217       1.355  61.384  35.778  1.00 41.38           O
ATOM   3194  CB  ASP A 217       1.198  58.504  35.321  1.00 33.68           C
ATOM   3195  CG  ASP A 217       1.647  57.078  34.986  1.00 38.17           C
ATOM   3196  OD1 ASP A 217       2.769  56.643  35.319  1.00 35.32           O
ATOM   3197  OD2 ASP A 217       0.833  56.364  34.377  1.00 45.54           O1-
ATOM   3198  H   ASP A 217       1.633  57.820  37.723  1.00 44.38           H
ATOM   3199  HA  ASP A 217       2.961  59.351  35.964  1.00 49.30           H
ATOM   3200  HB2 ASP A 217       0.276  58.466  35.629  1.00 40.42           H
ATOM   3201  HB3 ASP A 217       1.242  59.016  34.502  1.00 40.42           H
ATOM   3202  N   LEU A 218       1.108  60.806  37.933  1.00 37.72           N
ATOM   3203  CA  LEU A 218       0.380  62.018  38.262  1.00 38.57           C
ATOM   3204  C   LEU A 218       1.281  63.191  38.646  1.00 37.49           C
ATOM   3205  O   LEU A 218       0.763  64.262  38.960  1.00 38.94           O
ATOM   3206  CB  LEU A 218      -0.622  61.742  39.384  1.00 37.89           C
ATOM   3207  CG  LEU A 218      -1.676  60.717  39.016  1.00 40.67           C
ATOM   3208  CD1 LEU A 218      -2.600  60.557  40.190  1.00 36.40           C
ATOM   3209  CD2 LEU A 218      -2.480  61.155  37.809  1.00 36.11           C
ATOM   3210  H   LEU A 218       1.250  60.286  38.603  1.00 45.26           H
ATOM   3211  HA  LEU A 218      -0.126  62.284  37.481  1.00 46.29           H
ATOM   3212  HB2 LEU A 218      -0.153  61.416  40.170  1.00 45.47           H
ATOM   3213  HB3 LEU A 218      -1.085  62.571  39.597  1.00 45.47           H
ATOM   3214  HG  LEU A 218      -1.256  59.869  38.813  1.00 48.80           H
ATOM   3215 HD11 LEU A 218      -3.314  59.943  39.944  1.00 43.68           H
ATOM   3216 HD12 LEU A 218      -2.098  60.205  40.938  1.00 43.68           H
ATOM   3217 HD13 LEU A 218      -2.974  61.426  40.408  1.00 43.68           H
ATOM   3218 HD21 LEU A 218      -3.253  60.575  37.724  1.00 43.34           H
ATOM   3219 HD22 LEU A 218      -2.771  62.072  37.943  1.00 43.34           H
ATOM   3220 HD23 LEU A 218      -1.929  61.098  37.014  1.00 43.34           H
ATOM   3221  N   PHE A 219       2.594  63.052  38.575  1.00 32.71           N
ATOM   3222  CA  PHE A 219       3.441  64.159  38.983  1.00 33.30           C
ATOM   3223  C   PHE A 219       4.797  63.929  38.347  1.00 33.78           C
ATOM   3224  O   PHE A 219       5.109  62.827  37.912  1.00 32.55           O
ATOM   3225  CB  PHE A 219       3.534  64.264  40.543  1.00 35.74           C
ATOM   3226  CG  PHE A 219       4.205  63.053  41.191  1.00 31.20           C
ATOM   3227  CD1 PHE A 219       3.476  61.897  41.472  1.00 28.51           C
ATOM   3228  CD2 PHE A 219       5.573  63.038  41.432  1.00 29.69           C
ATOM   3229  CE1 PHE A 219       4.109  60.758  42.001  1.00 30.67           C
ATOM   3230  CE2 PHE A 219       6.215  61.894  41.979  1.00 33.56           C
ATOM   3231  CZ  PHE A 219       5.481  60.762  42.251  1.00 30.56           C
ATOM   3232  H   PHE A 219       3.011  62.349  38.303  1.00 39.26           H
ATOM   3233  HA  PHE A 219       3.077  64.983  38.632  1.00 39.96           H
ATOM   3234  HB2 PHE A 219       4.038  65.061  40.773  1.00 42.89           H
ATOM   3235  HB3 PHE A 219       2.635  64.339  40.898  1.00 42.89           H
ATOM   3236  HD1 PHE A 219       2.562  61.866  41.288  1.00 34.21           H
ATOM   3237  HD2 PHE A 219       6.076  63.794  41.244  1.00 35.63           H
ATOM   3238  HE1 PHE A 219       3.607  59.998  42.184  1.00 36.80           H
ATOM   3239  HE2 PHE A 219       7.129  61.907  42.151  1.00 40.28           H
ATOM   3240  HZ  PHE A 219       5.893  60.015  42.616  1.00 36.67           H
ATOM   3241  N   ARG A 220       5.628  64.962  38.367  1.00 34.44           N
ATOM   3242  CA  ARG A 220       6.913  64.940  37.692  1.00 36.06           C
ATOM   3243  C   ARG A 220       8.091  64.684  38.632  1.00 36.73           C
ATOM   3244  O   ARG A 220       8.973  63.877  38.316  1.00 35.88           O
ATOM   3245  CB  ARG A 220       7.081  66.286  36.963  1.00 34.91           C
ATOM   3246  CG  ARG A 220       8.406  66.542  36.305  1.00 44.42           C
ATOM   3247  CD  ARG A 220       8.625  65.630  35.164  1.00 49.43           C
ATOM   3248  NE  ARG A 220       9.670  66.102  34.251  1.00 53.80           N
ATOM   3249  CZ  ARG A 220       9.476  66.944  33.229  1.00 60.32           C
ATOM   3250  NH1 ARG A 220       8.279  67.479  32.971  1.00 59.40           N
ATOM   3251  NH2 ARG A 220      10.492  67.254  32.445  1.00 53.85           N1+
ATOM   3252  H   ARG A 220       5.466  65.701  38.775  1.00 41.33           H
ATOM   3253  HA  ARG A 220       6.897  64.228  37.035  1.00 43.28           H
ATOM   3254  HB2 ARG A 220       6.404  66.347  36.276  1.00 41.90           H
ATOM   3255  HB3 ARG A 220       6.947  66.999  37.602  1.00 41.90           H
ATOM   3256  HG2 ARG A 220       8.429  67.452  35.966  1.00 53.31           H
ATOM   3257  HG3 ARG A 220       9.116  66.402  36.939  1.00 53.31           H
ATOM   3258  HD2 ARG A 220       8.895  64.764  35.505  1.00 59.32           H
ATOM   3259  HD3 ARG A 220       7.799  65.544  34.665  1.00 59.32           H
ATOM   3260  HE  ARG A 220      10.450  65.746  34.326  1.00 64.56           H
ATOM   3261 HH11 ARG A 220       7.597  67.286  33.460  1.00 71.28           H
ATOM   3262 HH12 ARG A 220       8.190  68.025  32.311  1.00 71.28           H
ATOM   3263 HH21 ARG A 220      11.271  66.922  32.600  1.00 64.62           H
ATOM   3264 HH22 ARG A 220      10.378  67.808  31.799  1.00 64.62           H
ATOM   3265  N   ARG A 221       8.128  65.373  39.769  1.00 36.73           N
ATOM   3266  CA  ARG A 221       9.306  65.472  40.633  1.00 36.80           C
ATOM   3267  C   ARG A 221       8.820  65.469  42.083  1.00 30.67           C
ATOM   3268  O   ARG A 221       7.615  65.592  42.349  1.00 32.64           O
ATOM   3269  CB  ARG A 221      10.145  66.745  40.322  1.00 29.91           C
ATOM   3270  CG  ARG A 221      11.015  66.606  39.140  1.00 52.29           C
ATOM   3271  CD  ARG A 221      11.991  67.733  39.093  1.00 49.70           C
ATOM   3272  NE  ARG A 221      11.504  68.809  38.298  1.00 52.39           N
ATOM   3273  CZ  ARG A 221      11.534  68.836  36.984  1.00 47.11           C
ATOM   3274  NH1 ARG A 221      12.049  67.838  36.264  1.00 47.98           N
ATOM   3275  NH2 ARG A 221      11.043  69.901  36.403  1.00 53.79           N1+
ATOM   3276  H   ARG A 221       7.446  65.803  40.074  1.00 44.08           H
ATOM   3277  HA  ARG A 221       9.874  64.701  40.495  1.00 44.16           H
ATOM   3278  HB2 ARG A 221       9.570  67.515  40.178  1.00 35.89           H
ATOM   3279  HB3 ARG A 221      10.731  66.920  41.066  1.00 35.89           H
ATOM   3280  HG2 ARG A 221      11.504  65.771  39.189  1.00 62.74           H
ATOM   3281  HG3 ARG A 221      10.499  66.646  38.324  1.00 62.74           H
ATOM   3282  HD2 ARG A 221      12.130  68.072  39.994  1.00 59.64           H
ATOM   3283  HD3 ARG A 221      12.816  67.442  38.697  1.00 59.64           H
ATOM   3284  HE  ARG A 221      11.232  69.517  38.707  1.00 62.87           H
ATOM   3285 HH11 ARG A 221      12.365  67.146  36.660  1.00 57.58           H
ATOM   3286 HH12 ARG A 221      12.060  67.882  35.410  1.00 57.58           H
ATOM   3287 HH21 ARG A 221      10.722  70.533  36.887  1.00 64.55           H
ATOM   3288 HH22 ARG A 221      11.048  69.966  35.546  1.00 64.55           H
ATOM   3289  N   ALA A 222       9.755  65.306  43.036  1.00 32.44           N
ATOM   3290  CA  ALA A 222       9.350  65.055  44.418  1.00 36.07           C
ATOM   3291  C   ALA A 222      10.344  65.591  45.444  1.00 29.73           C
ATOM   3292  O   ALA A 222      11.562  65.526  45.251  1.00 31.69           O
ATOM   3293  CB  ALA A 222       9.147  63.563  44.664  1.00 34.58           C
ATOM   3294  H   ALA A 222      10.602  65.333  42.914  1.00 38.93           H
ATOM   3295  HA  ALA A 222       8.501  65.492  44.580  1.00 43.29           H
ATOM   3296  HB1 ALA A 222       8.932  63.424  45.597  1.00 41.50           H
ATOM   3297  HB2 ALA A 222       8.422  63.250  44.104  1.00 41.50           H
ATOM   3298  HB3 ALA A 222       9.970  63.101  44.443  1.00 41.50           H
ATOM   3299  N   ILE A 223       9.794  66.067  46.561  1.00 33.35           N
ATOM   3300  CA  ILE A 223      10.557  66.605  47.688  1.00 34.50           C
ATOM   3301  C   ILE A 223      10.040  65.952  48.970  1.00 36.75           C
ATOM   3302  O   ILE A 223       8.833  65.958  49.239  1.00 32.26           O
ATOM   3303  CB  ILE A 223      10.444  68.141  47.790  1.00 35.17           C
ATOM   3304  CG1 ILE A 223      10.950  68.831  46.508  1.00 31.91           C
ATOM   3305  CG2 ILE A 223      11.159  68.674  49.048  1.00 37.50           C
ATOM   3306  CD1 ILE A 223      10.744  70.380  46.502  1.00 32.08           C
ATOM   3307  H   ILE A 223       8.942  66.096  46.687  1.00 40.02           H
ATOM   3308  HA  ILE A 223      11.480  66.372  47.565  1.00 41.40           H
ATOM   3309  HB  ILE A 223       9.512  68.345  47.881  1.00 42.20           H
ATOM   3310 HG12 ILE A 223      11.900  68.658  46.422  1.00 38.29           H
ATOM   3311 HG13 ILE A 223      10.471  68.464  45.751  1.00 38.29           H
ATOM   3312 HG21 ILE A 223      11.018  69.630  49.111  1.00 45.00           H
ATOM   3313 HG22 ILE A 223      10.795  68.244  49.839  1.00 45.00           H
ATOM   3314 HG23 ILE A 223      12.104  68.477  48.973  1.00 45.00           H
ATOM   3315 HD11 ILE A 223      11.073  70.726  45.662  1.00 38.49           H
ATOM   3316 HD12 ILE A 223       9.799  70.580  46.590  1.00 38.49           H
ATOM   3317 HD13 ILE A 223      11.246  70.782  47.228  1.00 38.49           H
ATOM   3318  N   LEU A 224      10.954  65.410  49.760  1.00 28.87           N
ATOM   3319  CA  LEU A 224      10.629  64.709  51.000  1.00 30.67           C
ATOM   3320  C   LEU A 224      11.359  65.391  52.155  1.00 27.47           C
ATOM   3321  O   LEU A 224      12.594  65.384  52.207  1.00 30.30           O
ATOM   3322  CB  LEU A 224      11.027  63.234  50.926  1.00 28.56           C
ATOM   3323  CG  LEU A 224      10.394  62.306  49.896  1.00 30.27           C
ATOM   3324  CD1 LEU A 224      11.058  62.517  48.499  1.00 34.33           C
ATOM   3325  CD2 LEU A 224      10.543  60.875  50.343  1.00 31.52           C
ATOM   3326  H   LEU A 224      11.796  65.429  49.584  1.00 34.64           H
ATOM   3327  HA  LEU A 224       9.676  64.764  51.169  1.00 36.80           H
ATOM   3328  HB2 LEU A 224      11.982  63.205  50.767  1.00 34.27           H
ATOM   3329  HB3 LEU A 224      10.847  62.836  51.790  1.00 34.27           H
ATOM   3330  HG  LEU A 224       9.443  62.499  49.829  1.00 36.32           H
ATOM   3331 HD11 LEU A 224      10.672  61.897  47.864  1.00 41.19           H
ATOM   3332 HD12 LEU A 224      10.901  63.426  48.202  1.00 41.19           H
ATOM   3333 HD13 LEU A 224      12.012  62.352  48.576  1.00 41.19           H
ATOM   3334 HD21 LEU A 224      10.133  60.287  49.691  1.00 37.83           H
ATOM   3335 HD22 LEU A 224      11.483  60.664  50.434  1.00 37.83           H
ATOM   3336 HD23 LEU A 224      10.097  60.780  51.200  1.00 37.83           H
ATOM   3337  N   GLN A 225      10.601  65.961  53.075  1.00 32.17           N
ATOM   3338  CA  GLN A 225      11.170  66.658  54.228  1.00 33.87           C
ATOM   3339  C   GLN A 225      10.939  65.809  55.486  1.00 32.16           C
ATOM   3340  O   GLN A 225       9.795  65.588  55.908  1.00 32.90           O
ATOM   3341  CB  GLN A 225      10.553  68.047  54.331  1.00 28.46           C
ATOM   3342  CG  GLN A 225      10.864  68.923  53.098  1.00 34.34           C
ATOM   3343  CD  GLN A 225       9.976  70.154  53.006  1.00 34.66           C
ATOM   3344  OE1 GLN A 225       9.635  70.627  51.914  1.00 34.05           O
ATOM   3345  NE2 GLN A 225       9.609  70.686  54.155  1.00 34.63           N
ATOM   3346  H   GLN A 225       9.742  65.962  53.054  1.00 38.61           H
ATOM   3347  HA  GLN A 225      12.124  66.774  54.106  1.00 40.65           H
ATOM   3348  HB2 GLN A 225       9.591  67.973  54.411  1.00 34.15           H
ATOM   3349  HB3 GLN A 225      10.917  68.496  55.108  1.00 34.15           H
ATOM   3350  HG2 GLN A 225      11.781  69.230  53.147  1.00 41.21           H
ATOM   3351  HG3 GLN A 225      10.741  68.401  52.288  1.00 41.21           H
ATOM   3352 HE21 GLN A 225       9.911  70.371  54.892  1.00 41.55           H
ATOM   3353 HE22 GLN A 225       9.065  71.354  54.163  1.00 41.55           H
ATOM   3354  N   SER A 226      12.015  65.275  56.045  1.00 33.22           N
ATOM   3355  CA  SER A 226      11.958  64.611  57.363  1.00 34.99           C
ATOM   3356  C   SER A 226      10.994  63.433  57.355  1.00 36.07           C
ATOM   3357  O   SER A 226      10.237  63.215  58.306  1.00 33.58           O
ATOM   3358  CB  SER A 226      11.562  65.606  58.472  1.00 32.92           C
ATOM   3359  OG  SER A 226      12.539  66.610  58.608  1.00 31.56           O
ATOM   3360  H   SER A 226      12.797  65.274  55.686  1.00 39.87           H
ATOM   3361  HA  SER A 226      12.838  64.261  57.579  1.00 41.99           H
ATOM   3362  HB2 SER A 226      10.714  66.018  58.239  1.00 39.50           H
ATOM   3363  HB3 SER A 226      11.470  65.137  59.315  1.00 39.50           H
ATOM   3364  HG  SER A 226      12.859  66.609  59.378  1.00 37.87           H
ATOM   3365  N   GLY A 227      11.015  62.669  56.281  1.00 35.46           N
ATOM   3366  CA  GLY A 227      10.078  61.582  56.124  1.00 34.14           C
ATOM   3367  C   GLY A 227      10.414  60.745  54.910  1.00 30.61           C
ATOM   3368  O   GLY A 227      10.816  61.280  53.874  1.00 31.03           O
ATOM   3369  H   GLY A 227      11.569  62.749  55.630  1.00 42.55           H
ATOM   3370  HA2 GLY A 227      10.104  61.013  56.911  1.00 40.97           H
ATOM   3371  HA3 GLY A 227       9.186  61.935  56.016  1.00 40.97           H
ATOM   3372  N   SER A 228      10.183  59.437  55.020  1.00 29.03           N
ATOM   3373  CA  SER A 228      10.613  58.470  54.048  1.00 29.88           C
ATOM   3374  C   SER A 228       9.552  57.377  54.050  1.00 28.52           C
ATOM   3375  O   SER A 228       9.022  57.059  55.122  1.00 26.12           O
ATOM   3376  CB  SER A 228      11.991  57.889  54.419  1.00 28.92           C
ATOM   3377  OG  SER A 228      12.649  57.533  53.244  1.00 44.33           O
ATOM   3378  H   SER A 228       9.754  59.080  55.675  1.00 34.84           H
ATOM   3379  HA  SER A 228      10.664  58.876  53.170  1.00 35.85           H
ATOM   3380  HB2 SER A 228      12.516  58.560  54.872  1.00 34.71           H
ATOM   3381  HB3 SER A 228      11.894  57.112  54.986  1.00 34.71           H
ATOM   3382  HG  SER A 228      12.658  56.698  53.170  1.00 53.19           H
ATOM   3383  N   PRO A 229       9.253  56.744  52.903  1.00 32.93           N
ATOM   3384  CA  PRO A 229       8.149  55.759  52.896  1.00 31.63           C
ATOM   3385  C   PRO A 229       8.418  54.544  53.760  1.00 29.17           C
ATOM   3386  O   PRO A 229       7.468  53.883  54.202  1.00 32.33           O
ATOM   3387  CB  PRO A 229       8.006  55.359  51.403  1.00 33.04           C
ATOM   3388  CG  PRO A 229       9.348  55.790  50.712  1.00 32.44           C
ATOM   3389  CD  PRO A 229       9.819  56.997  51.568  1.00 34.96           C
ATOM   3390  HA  PRO A 229       7.332  56.183  53.210  1.00 37.96           H
ATOM   3391  HB2 PRO A 229       7.879  54.403  51.332  1.00 39.65           H
ATOM   3392  HB3 PRO A 229       7.244  55.820  51.013  1.00 39.65           H
ATOM   3393  HG2 PRO A 229       9.993  55.062  50.731  1.00 38.93           H
ATOM   3394  HG3 PRO A 229       9.175  56.069  49.801  1.00 38.93           H
ATOM   3395  HD2 PRO A 229      10.790  57.019  51.615  1.00 41.95           H
ATOM   3396  HD3 PRO A 229       9.469  57.826  51.219  1.00 41.95           H
ATOM   3397  N   ASN A 230       9.685  54.185  53.907  1.00 35.90           N
ATOM   3398  CA  ASN A 230      10.167  53.059  54.682  1.00 28.85           C
ATOM   3399  C   ASN A 230      10.353  53.385  56.176  1.00 39.11           C
ATOM   3400  O   ASN A 230      10.910  52.567  56.905  1.00 32.17           O
ATOM   3401  CB  ASN A 230      11.499  52.582  54.106  1.00 32.98           C
ATOM   3402  CG  ASN A 230      12.549  53.719  54.044  1.00 34.50           C
ATOM   3403  OD1 ASN A 230      12.249  54.828  53.600  1.00 38.33           O
ATOM   3404  ND2 ASN A 230      13.750  53.458  54.521  1.00 37.54           N
ATOM   3405  H   ASN A 230      10.322  54.612  53.524  1.00 43.08           H
ATOM   3406  HA  ASN A 230       9.528  52.337  54.605  1.00 34.62           H
ATOM   3407  HB2 ASN A 230      11.844  51.885  54.683  1.00 39.58           H
ATOM   3408  HB3 ASN A 230      11.368  52.237  53.215  1.00 39.58           H
ATOM   3409 HD21 ASN A 230      14.365  54.056  54.477  1.00 45.04           H
ATOM   3410 HD22 ASN A 230      13.916  52.698  54.882  1.00 45.04           H
ATOM   3411  N   CYS A 231       9.885  54.529  56.655  1.00 31.33           N
ATOM   3412  CA  CYS A 231      10.056  54.825  58.076  1.00 32.21           C
ATOM   3413  C   CYS A 231       9.373  53.756  58.938  1.00 35.84           C
ATOM   3414  O   CYS A 231       8.275  53.277  58.593  1.00 34.70           O
ATOM   3415  CB  CYS A 231       9.505  56.204  58.422  1.00 31.47           C
ATOM   3416  SG  CYS A 231      10.585  57.556  57.877  1.00 33.70           S
ATOM   3417  H   CYS A 231       9.479  55.137  56.197  1.00 37.60           H
ATOM   3418  HA  CYS A 231      11.007  54.833  58.272  1.00 38.65           H
ATOM   3419  HB2 CYS A 231       8.636  56.316  58.003  1.00 37.76           H
ATOM   3420  HB3 CYS A 231       9.408  56.259  59.382  1.00 37.76           H
ATOM   3421  HG  CYS A 231      11.693  57.413  58.321  1.00 40.44           H
ATOM   3422  N   PRO A 232       9.987  53.381  60.078  1.00 35.22           N
ATOM   3423  CA  PRO A 232       9.388  52.347  60.959  1.00 31.30           C
ATOM   3424  C   PRO A 232       7.967  52.645  61.355  1.00 31.00           C
ATOM   3425  O   PRO A 232       7.219  51.717  61.647  1.00 32.33           O
ATOM   3426  CB  PRO A 232      10.325  52.337  62.202  1.00 30.92           C
ATOM   3427  CG  PRO A 232      10.987  53.675  62.208  1.00 32.52           C
ATOM   3428  CD  PRO A 232      11.090  54.109  60.733  1.00 33.92           C
ATOM   3429  HA  PRO A 232       9.413  51.476  60.536  1.00 37.56           H
ATOM   3430  HB2 PRO A 232       9.801  52.219  63.004  1.00 37.10           H
ATOM   3431  HB3 PRO A 232      10.989  51.633  62.121  1.00 37.10           H
ATOM   3432  HG2 PRO A 232      10.435  54.299  62.703  1.00 39.03           H
ATOM   3433  HG3 PRO A 232      11.868  53.605  62.609  1.00 39.03           H
ATOM   3434  HD2 PRO A 232      10.954  55.066  60.658  1.00 40.70           H
ATOM   3435  HD3 PRO A 232      11.940  53.842  60.342  1.00 40.70           H
ATOM   3436  N   TRP A 233       7.565  53.913  61.380  1.00 33.16           N
ATOM   3437  CA  TRP A 233       6.233  54.323  61.830  1.00 30.34           C
ATOM   3438  C   TRP A 233       5.222  54.507  60.691  1.00 36.12           C
ATOM   3439  O   TRP A 233       4.025  54.713  60.956  1.00 34.79           O
ATOM   3440  CB  TRP A 233       6.356  55.634  62.616  1.00 33.81           C
ATOM   3441  CG  TRP A 233       7.160  56.686  61.849  1.00 36.56           C
ATOM   3442  CD1 TRP A 233       8.487  56.986  62.014  1.00 36.19           C
ATOM   3443  CD2 TRP A 233       6.691  57.541  60.813  1.00 33.94           C
ATOM   3444  NE1 TRP A 233       8.871  57.974  61.141  1.00 32.27           N
ATOM   3445  CE2 TRP A 233       7.788  58.349  60.402  1.00 36.66           C
ATOM   3446  CE3 TRP A 233       5.455  57.727  60.199  1.00 36.48           C
ATOM   3447  CZ2 TRP A 233       7.690  59.294  59.374  1.00 33.86           C
ATOM   3448  CZ3 TRP A 233       5.357  58.686  59.183  1.00 37.06           C
ATOM   3449  CH2 TRP A 233       6.469  59.453  58.789  1.00 36.25           C
ATOM   3450  H   TRP A 233       8.069  54.565  61.138  1.00 39.80           H
ATOM   3451  HA  TRP A 233       5.886  53.644  62.425  1.00 36.41           H
ATOM   3452  HB2 TRP A 233       5.474  55.985  62.807  1.00 40.57           H
ATOM   3453  HB3 TRP A 233       6.826  55.453  63.440  1.00 40.57           H
ATOM   3454  HD1 TRP A 233       9.050  56.572  62.630  1.00 43.43           H
ATOM   3455  HE1 TRP A 233       9.660  58.309  61.081  1.00 38.73           H
ATOM   3456  HE3 TRP A 233       4.718  57.216  60.445  1.00 43.78           H
ATOM   3457  HZ2 TRP A 233       8.422  59.811  59.123  1.00 40.63           H
ATOM   3458  HZ3 TRP A 233       4.538  58.813  58.759  1.00 44.47           H
ATOM   3459  HH2 TRP A 233       6.367  60.085  58.115  1.00 43.50           H
ATOM   3460  N   ALA A 234       5.662  54.404  59.447  1.00 33.96           N
ATOM   3461  CA  ALA A 234       4.881  54.862  58.301  1.00 35.79           C
ATOM   3462  C   ALA A 234       3.993  53.786  57.673  1.00 32.77           C
ATOM   3463  O   ALA A 234       3.131  54.128  56.868  1.00 32.41           O
ATOM   3464  CB  ALA A 234       5.823  55.406  57.243  1.00 27.97           C
ATOM   3465  H   ALA A 234       6.419  54.058  59.232  1.00 40.75           H
ATOM   3466  HA  ALA A 234       4.305  55.595  58.587  1.00 42.94           H
ATOM   3467  HB1 ALA A 234       5.306  55.673  56.469  1.00 33.56           H
ATOM   3468  HB2 ALA A 234       6.274  56.182  57.610  1.00 33.56           H
ATOM   3469  HB3 ALA A 234       6.471  54.723  56.997  1.00 33.56           H
ATOM   3470  N   SER A 235       4.172  52.507  58.021  1.00 32.29           N
ATOM   3471  CA  SER A 235       3.297  51.461  57.535  1.00 33.46           C
ATOM   3472  C   SER A 235       3.261  50.289  58.513  1.00 35.77           C
ATOM   3473  O   SER A 235       4.180  50.082  59.294  1.00 33.22           O
ATOM   3474  CB  SER A 235       3.739  50.958  56.153  1.00 30.98           C
ATOM   3475  OG  SER A 235       5.044  50.344  56.206  1.00 30.97           O
ATOM   3476  H   SER A 235       4.794  52.223  58.540  1.00 38.75           H
ATOM   3477  HA  SER A 235       2.411  51.840  57.477  1.00 40.16           H
ATOM   3478  HB2 SER A 235       3.075  50.334  55.814  1.00 37.17           H
ATOM   3479  HB3 SER A 235       3.748  51.730  55.572  1.00 37.17           H
ATOM   3480  HG  SER A 235       5.635  50.941  56.212  1.00 37.16           H
ATOM   3481  N   VAL A 236       2.211  49.483  58.384  1.00 34.60           N
ATOM   3482  CA  VAL A 236       2.076  48.206  59.063  1.00 36.65           C
ATOM   3483  C   VAL A 236       1.707  47.119  58.057  1.00 42.29           C
ATOM   3484  O   VAL A 236       1.269  47.380  56.933  1.00 36.10           O
ATOM   3485  CB  VAL A 236       1.001  48.246  60.167  1.00 38.95           C
ATOM   3486  CG1 VAL A 236       1.378  49.243  61.276  1.00 35.66           C
ATOM   3487  CG2 VAL A 236      -0.364  48.580  59.555  1.00 34.49           C
ATOM   3488  H   VAL A 236       1.529  49.676  57.892  1.00 41.52           H
ATOM   3489  HA  VAL A 236       2.929  47.967  59.460  1.00 43.98           H
ATOM   3490  HB  VAL A 236       0.937  47.363  60.563  1.00 46.74           H
ATOM   3491 HG11 VAL A 236       0.640  49.302  61.903  1.00 42.80           H
ATOM   3492 HG12 VAL A 236       2.177  48.927  61.726  1.00 42.80           H
ATOM   3493 HG13 VAL A 236       1.539  50.119  60.889  1.00 42.80           H
ATOM   3494 HG21 VAL A 236      -1.025  48.651  60.258  1.00 41.38           H
ATOM   3495 HG22 VAL A 236      -0.303  49.423  59.078  1.00 41.38           H
ATOM   3496 HG23 VAL A 236      -0.615  47.872  58.943  1.00 41.38           H
ATOM   3497  N   SER A 237       1.851  45.881  58.511  1.00 37.95           N
ATOM   3498  CA  SER A 237       1.411  44.718  57.766  1.00 42.23           C
ATOM   3499  C   SER A 237      -0.114  44.639  57.760  1.00 41.18           C
ATOM   3500  O   SER A 237      -0.819  45.259  58.563  1.00 33.54           O
ATOM   3501  CB  SER A 237       1.967  43.441  58.400  1.00 42.80           C
ATOM   3502  OG  SER A 237       1.273  43.208  59.619  1.00 39.61           O
ATOM   3503  H   SER A 237       2.208  45.685  59.268  1.00 45.54           H
ATOM   3504  HA  SER A 237       1.727  44.767  56.849  1.00 50.68           H
ATOM   3505  HB2 SER A 237       1.834  42.694  57.794  1.00 51.37           H
ATOM   3506  HB3 SER A 237       2.914  43.560  58.581  1.00 51.37           H
ATOM   3507  HG  SER A 237       1.598  42.535  60.007  1.00 47.53           H
ATOM   3508  N   VAL A 238      -0.618  43.809  56.856  1.00 36.24           N
ATOM   3509  CA  VAL A 238      -2.054  43.592  56.770  1.00 39.16           C
ATOM   3510  C   VAL A 238      -2.584  42.980  58.070  1.00 36.95           C
ATOM   3511  O   VAL A 238      -3.664  43.340  58.559  1.00 39.17           O
ATOM   3512  CB  VAL A 238      -2.335  42.716  55.530  1.00 43.75           C
ATOM   3513  CG1 VAL A 238      -3.524  41.911  55.716  1.00 49.69           C
ATOM   3514  CG2 VAL A 238      -2.477  43.598  54.323  1.00 40.53           C
ATOM   3515  H   VAL A 238      -0.155  43.354  56.288  1.00 43.49           H
ATOM   3516  HA  VAL A 238      -2.494  44.444  56.641  1.00 47.00           H
ATOM   3517  HB  VAL A 238      -1.588  42.111  55.380  1.00 52.50           H
ATOM   3518 HG11 VAL A 238      -3.765  41.532  54.858  1.00 59.62           H
ATOM   3519 HG12 VAL A 238      -3.339  41.200  56.348  1.00 59.62           H
ATOM   3520 HG13 VAL A 238      -4.232  42.490  56.039  1.00 59.62           H
ATOM   3521 HG21 VAL A 238      -2.678  43.047  53.554  1.00 48.63           H
ATOM   3522 HG22 VAL A 238      -3.195  44.228  54.483  1.00 48.63           H
ATOM   3523 HG23 VAL A 238      -1.644  44.072  54.174  1.00 48.63           H
ATOM   3524  N   ALA A 239      -1.824  42.056  58.659  1.00 39.54           N
ATOM   3525  CA  ALA A 239      -2.240  41.452  59.926  1.00 44.51           C
ATOM   3526  C   ALA A 239      -2.256  42.472  61.075  1.00 41.15           C
ATOM   3527  O   ALA A 239      -3.212  42.518  61.864  1.00 42.16           O
ATOM   3528  CB  ALA A 239      -1.316  40.276  60.246  1.00 38.38           C
ATOM   3529  H   ALA A 239      -1.079  41.763  58.348  1.00 47.45           H
ATOM   3530  HA  ALA A 239      -3.144  41.110  59.832  1.00 53.41           H
ATOM   3531  HB1 ALA A 239      -1.612  39.852  61.065  1.00 46.05           H
ATOM   3532  HB2 ALA A 239      -1.364  39.647  59.514  1.00 46.05           H
ATOM   3533  HB3 ALA A 239      -0.406  40.598  60.339  1.00 46.05           H
ATOM   3534  N   GLU A 240      -1.225  43.317  61.177  1.00 42.86           N
ATOM   3535  CA  GLU A 240      -1.211  44.315  62.249  1.00 34.24           C
ATOM   3536  C   GLU A 240      -2.308  45.360  62.061  1.00 34.96           C
ATOM   3537  O   GLU A 240      -2.949  45.780  63.040  1.00 37.77           O
ATOM   3538  CB  GLU A 240       0.167  44.956  62.352  1.00 34.71           C
ATOM   3539  CG  GLU A 240       0.279  46.070  63.451  1.00 41.02           C
ATOM   3540  CD  GLU A 240       0.011  45.578  64.878  1.00 43.39           C
ATOM   3541  OE1 GLU A 240      -0.202  44.349  65.078  1.00 43.05           O
ATOM   3542  OE2 GLU A 240       0.004  46.428  65.805  1.00 41.82           O1-
ATOM   3543  H   GLU A 240      -0.538  43.331  60.658  1.00 51.43           H
ATOM   3544  HA  GLU A 240      -1.384  43.870  63.093  1.00 41.09           H
ATOM   3545  HB2 GLU A 240       0.810  44.262  62.568  1.00 41.66           H
ATOM   3546  HB3 GLU A 240       0.404  45.351  61.494  1.00 41.66           H
ATOM   3547  HG2 GLU A 240       1.178  46.437  63.422  1.00 49.22           H
ATOM   3548  HG3 GLU A 240      -0.357  46.777  63.248  1.00 49.22           H
ATOM   3549  N   GLY A 241      -2.571  45.773  60.814  1.00 36.70           N
ATOM   3550  CA  GLY A 241      -3.688  46.678  60.567  1.00 38.91           C
ATOM   3551  C   GLY A 241      -5.025  46.078  60.968  1.00 37.43           C
ATOM   3552  O   GLY A 241      -5.859  46.731  61.598  1.00 39.26           O
ATOM   3553  H   GLY A 241      -2.124  45.560  60.112  1.00 44.04           H
ATOM   3554  HA2 GLY A 241      -3.556  47.500  61.062  1.00 46.69           H
ATOM   3555  HA3 GLY A 241      -3.722  46.900  59.625  1.00 46.69           H
ATOM   3556  N   ARG A 242      -5.255  44.828  60.583  1.00 43.47           N
ATOM   3557  CA  ARG A 242      -6.451  44.113  61.022  1.00 39.83           C
ATOM   3558  C   ARG A 242      -6.504  44.030  62.547  1.00 37.69           C
ATOM   3559  O   ARG A 242      -7.528  44.336  63.163  1.00 37.33           O
ATOM   3560  CB  ARG A 242      -6.464  42.711  60.396  1.00 40.55           C
ATOM   3561  CG  ARG A 242      -7.588  41.785  60.850  1.00 48.46           C
ATOM   3562  CD  ARG A 242      -7.704  40.532  59.935  1.00 50.18           C
ATOM   3563  NE  ARG A 242      -8.316  40.899  58.654  1.00 45.98           N
ATOM   3564  CZ  ARG A 242      -9.624  41.113  58.501  1.00 44.79           C
ATOM   3565  NH1 ARG A 242     -10.469  40.980  59.540  1.00 51.85           N
ATOM   3566  NH2 ARG A 242     -10.091  41.475  57.324  1.00 50.18           N1+
ATOM   3567  H   ARG A 242      -4.732  44.371  60.076  1.00 52.17           H
ATOM   3568  HA  ARG A 242      -7.241  44.587  60.724  1.00 47.80           H
ATOM   3569  HB2 ARG A 242      -6.537  42.808  59.433  1.00 48.66           H
ATOM   3570  HB3 ARG A 242      -5.626  42.272  60.612  1.00 48.66           H
ATOM   3571  HG2 ARG A 242      -7.409  41.484  61.757  1.00 58.15           H
ATOM   3572  HG3 ARG A 242      -8.430  42.268  60.815  1.00 58.15           H
ATOM   3573  HD2 ARG A 242      -6.819  40.168  59.762  1.00 60.22           H
ATOM   3574  HD3 ARG A 242      -8.264  39.862  60.365  1.00 60.22           H
ATOM   3575  HE  ARG A 242      -7.794  41.075  57.992  1.00 55.18           H
ATOM   3576 HH11 ARG A 242     -10.172  40.753  60.314  1.00 62.23           H
ATOM   3577 HH12 ARG A 242     -11.312  41.117  59.433  1.00 62.23           H
ATOM   3578 HH21 ARG A 242      -9.555  41.557  56.655  1.00 60.22           H
ATOM   3579 HH22 ARG A 242     -10.936  41.603  57.218  1.00 60.22           H
ATOM   3580  N   ARG A 243      -5.412  43.620  63.175  1.00 35.76           N
ATOM   3581  CA  ARG A 243      -5.430  43.553  64.644  1.00 40.88           C
ATOM   3582  C   ARG A 243      -5.800  44.894  65.280  1.00 39.33           C
ATOM   3583  O   ARG A 243      -6.628  44.942  66.193  1.00 37.97           O
ATOM   3584  CB  ARG A 243      -4.092  43.078  65.175  1.00 40.01           C
ATOM   3585  CG  ARG A 243      -4.108  42.904  66.700  1.00 49.05           C
ATOM   3586  CD  ARG A 243      -2.702  42.826  67.303  1.00 43.70           C
ATOM   3587  NE  ARG A 243      -2.000  44.102  67.359  1.00 44.09           N
ATOM   3588  CZ  ARG A 243      -2.318  45.133  68.137  1.00 44.67           C
ATOM   3589  NH1 ARG A 243      -3.359  45.087  68.946  1.00 40.82           N
ATOM   3590  NH2 ARG A 243      -1.583  46.242  68.089  1.00 46.68           N1+
ATOM   3591  H   ARG A 243      -4.678  43.376  62.795  1.00 42.91           H
ATOM   3592  HA  ARG A 243      -6.098  42.906  64.921  1.00 49.06           H
ATOM   3593  HB2 ARG A 243      -3.868  42.222  64.772  1.00 48.01           H
ATOM   3594  HB3 ARG A 243      -3.418  43.736  64.948  1.00 48.01           H
ATOM   3595  HG2 ARG A 243      -4.565  43.653  67.108  1.00 58.85           H
ATOM   3596  HG3 ARG A 243      -4.575  42.081  66.912  1.00 58.85           H
ATOM   3597  HD2 ARG A 243      -2.770  42.497  68.213  1.00 52.45           H
ATOM   3598  HD3 ARG A 243      -2.161  42.221  66.764  1.00 52.45           H
ATOM   3599  HE  ARG A 243      -1.277  44.172  66.894  1.00 52.90           H
ATOM   3600 HH11 ARG A 243      -3.844  44.380  68.990  1.00 48.98           H
ATOM   3601 HH12 ARG A 243      -3.550  45.767  69.433  1.00 48.98           H
ATOM   3602 HH21 ARG A 243      -0.906  46.290  67.562  1.00 56.02           H
ATOM   3603 HH22 ARG A 243      -1.791  46.916  68.582  1.00 56.02           H
ATOM   3604  N   ARG A 244      -5.242  46.003  64.777  1.00 39.89           N
ATOM   3605  CA  ARG A 244      -5.554  47.291  65.387  1.00 36.60           C
ATOM   3606  C   ARG A 244      -6.988  47.696  65.129  1.00 34.61           C
ATOM   3607  O   ARG A 244      -7.594  48.358  65.983  1.00 36.91           O
ATOM   3608  CB  ARG A 244      -4.609  48.399  64.890  1.00 37.71           C
ATOM   3609  CG  ARG A 244      -3.157  48.243  65.349  1.00 34.14           C
ATOM   3610  CD  ARG A 244      -2.220  49.295  64.744  1.00 35.62           C
ATOM   3611  NE  ARG A 244      -0.821  48.936  64.972  1.00 37.56           N
ATOM   3612  CZ  ARG A 244       0.219  49.740  64.788  1.00 36.17           C
ATOM   3613  NH1 ARG A 244       0.050  50.991  64.407  1.00 36.85           N
ATOM   3614  NH2 ARG A 244       1.445  49.293  65.015  1.00 38.90           N1+
ATOM   3615  H   ARG A 244      -4.706  46.038  64.105  1.00 47.86           H
ATOM   3616  HA  ARG A 244      -5.447  47.209  66.348  1.00 43.92           H
ATOM   3617  HB2 ARG A 244      -4.609  48.408  63.921  1.00 45.25           H
ATOM   3618  HB3 ARG A 244      -4.935  49.248  65.230  1.00 45.25           H
ATOM   3619  HG2 ARG A 244      -3.116  48.339  66.312  1.00 40.96           H
ATOM   3620  HG3 ARG A 244      -2.838  47.363  65.090  1.00 40.96           H
ATOM   3621  HD2 ARG A 244      -2.377  49.335  63.790  1.00 42.74           H
ATOM   3622  HD3 ARG A 244      -2.388  50.158  65.157  1.00 42.74           H
ATOM   3623  HE  ARG A 244      -0.674  48.214  65.417  1.00 45.08           H
ATOM   3624 HH11 ARG A 244      -0.739  51.296  64.251  1.00 44.21           H
ATOM   3625 HH12 ARG A 244       0.738  51.497  64.295  1.00 44.21           H
ATOM   3626 HH21 ARG A 244       1.573  48.485  65.281  1.00 46.68           H
ATOM   3627 HH22 ARG A 244       2.118  49.819  64.907  1.00 46.68           H
ATOM   3628  N   ALA A 245      -7.538  47.349  63.951  1.00 35.17           N
ATOM   3629  CA  ALA A 245      -8.925  47.702  63.666  1.00 31.06           C
ATOM   3630  C   ALA A 245      -9.878  46.955  64.588  1.00 38.11           C
ATOM   3631  O   ALA A 245     -10.864  47.524  65.070  1.00 39.64           O
ATOM   3632  CB  ALA A 245      -9.262  47.397  62.209  1.00 43.16           C
ATOM   3633  H   ALA A 245      -7.139  46.918  63.324  1.00 42.21           H
ATOM   3634  HA  ALA A 245      -9.048  48.652  63.807  1.00 37.27           H
ATOM   3635  HB1 ALA A 245     -10.188  47.635  62.046  1.00 51.79           H
ATOM   3636  HB2 ALA A 245      -8.679  47.907  61.625  1.00 51.79           H
ATOM   3637  HB3 ALA A 245      -9.131  46.449  62.051  1.00 51.79           H
ATOM   3638  N   VAL A 246      -9.588  45.676  64.842  1.00 39.24           N
ATOM   3639  CA  VAL A 246     -10.384  44.868  65.773  1.00 45.45           C
ATOM   3640  C   VAL A 246     -10.280  45.416  67.204  1.00 41.95           C
ATOM   3641  O   VAL A 246     -11.290  45.562  67.905  1.00 44.06           O
ATOM   3642  CB  VAL A 246      -9.945  43.390  65.701  1.00 46.15           C
ATOM   3643  CG1 VAL A 246     -10.600  42.570  66.817  1.00 46.74           C
ATOM   3644  CG2 VAL A 246     -10.246  42.762  64.278  1.00 41.78           C
ATOM   3645  H   VAL A 246      -8.938  45.253  64.471  1.00 47.08           H
ATOM   3646  HA  VAL A 246     -11.314  44.916  65.503  1.00 54.54           H
ATOM   3647  HB  VAL A 246      -8.985  43.356  65.846  1.00 55.38           H
ATOM   3648 HG11 VAL A 246     -10.265  41.663  66.771  1.00 56.09           H
ATOM   3649 HG12 VAL A 246     -10.381  42.953  67.681  1.00 56.09           H
ATOM   3650 HG13 VAL A 246     -11.561  42.570  66.690  1.00 56.09           H
ATOM   3651 HG21 VAL A 246      -9.953  41.838  64.267  1.00 50.14           H
ATOM   3652 HG22 VAL A 246     -11.198  42.809  64.109  1.00 50.14           H
ATOM   3653 HG23 VAL A 246      -9.769  43.260  63.595  1.00 50.14           H
ATOM   3654  N   GLU A 247      -9.059  45.707  67.664  1.00 38.64           N
ATOM   3655  CA  GLU A 247      -8.870  46.330  68.987  1.00 39.50           C
ATOM   3656  C   GLU A 247      -9.606  47.658  69.110  1.00 38.24           C
ATOM   3657  O   GLU A 247     -10.157  47.963  70.177  1.00 40.51           O
ATOM   3658  CB  GLU A 247      -7.377  46.519  69.254  1.00 39.70           C
ATOM   3659  CG  GLU A 247      -7.006  46.841  70.691  1.00 52.42           C
ATOM   3660  CD  GLU A 247      -7.617  45.871  71.721  1.00 51.32           C
ATOM   3661  OE1 GLU A 247      -7.886  44.686  71.375  1.00 46.78           O
ATOM   3662  OE2 GLU A 247      -7.833  46.324  72.867  1.00 56.78           O1-
ATOM   3663  H   GLU A 247      -8.328  45.551  67.239  1.00 46.37           H
ATOM   3664  HA  GLU A 247      -9.234  45.738  69.662  1.00 47.40           H
ATOM   3665  HB2 GLU A 247      -6.917  45.698  69.011  1.00 47.64           H
ATOM   3666  HB3 GLU A 247      -7.059  47.250  68.702  1.00 47.64           H
ATOM   3667  HG2 GLU A 247      -6.041  46.785  70.781  1.00 62.90           H
ATOM   3668  HG3 GLU A 247      -7.301  47.741  70.909  1.00 62.90           H
ATOM   3669  N   LEU A 248      -9.693  48.435  68.018  1.00 41.52           N
ATOM   3670  CA  LEU A 248     -10.495  49.655  68.058  1.00 42.41           C
ATOM   3671  C   LEU A 248     -11.963  49.324  68.297  1.00 43.76           C
ATOM   3672  O   LEU A 248     -12.628  49.974  69.112  1.00 44.57           O
ATOM   3673  CB  LEU A 248     -10.332  50.465  66.759  1.00 39.56           C
ATOM   3674  CG  LEU A 248     -11.018  51.844  66.754  1.00 36.48           C
ATOM   3675  CD1 LEU A 248     -10.281  52.875  67.639  1.00 43.82           C
ATOM   3676  CD2 LEU A 248     -11.139  52.365  65.345  1.00 41.38           C
ATOM   3677  H   LEU A 248      -9.323  48.273  67.260  1.00 49.83           H
ATOM   3678  HA  LEU A 248     -10.189  50.210  68.792  1.00 50.89           H
ATOM   3679  HB2 LEU A 248      -9.388  50.615  66.601  1.00 47.47           H
ATOM   3680  HB3 LEU A 248     -10.699  49.955  66.018  1.00 47.47           H
ATOM   3681  HG  LEU A 248     -11.916  51.740  67.104  1.00 43.78           H
ATOM   3682 HD11 LEU A 248     -10.768  53.713  67.623  1.00 52.58           H
ATOM   3683 HD12 LEU A 248     -10.243  52.540  68.551  1.00 52.58           H
ATOM   3684 HD13 LEU A 248      -9.381  53.003  67.300  1.00 52.58           H
ATOM   3685 HD21 LEU A 248     -11.558  53.240  65.366  1.00 49.65           H
ATOM   3686 HD22 LEU A 248     -10.250  52.430  64.962  1.00 49.65           H
ATOM   3687 HD23 LEU A 248     -11.677  51.745  64.832  1.00 49.65           H
ATOM   3688  N   GLY A 249     -12.486  48.302  67.613  1.00 47.07           N
ATOM   3689  CA  GLY A 249     -13.866  47.904  67.865  1.00 48.81           C
ATOM   3690  C   GLY A 249     -14.055  47.392  69.281  1.00 45.86           C
ATOM   3691  O   GLY A 249     -15.072  47.654  69.923  1.00 42.33           O
ATOM   3692  H   GLY A 249     -12.069  47.839  67.017  1.00 56.49           H
ATOM   3693  HA2 GLY A 249     -14.457  48.666  67.736  1.00 58.58           H
ATOM   3694  HA3 GLY A 249     -14.130  47.200  67.251  1.00 58.58           H
ATOM   3695  N   ARG A 250     -13.073  46.654  69.783  1.00 45.11           N
ATOM   3696  CA  ARG A 250     -13.120  46.205  71.164  1.00 47.24           C
ATOM   3697  C   ARG A 250     -13.254  47.386  72.122  1.00 51.20           C
ATOM   3698  O   ARG A 250     -13.989  47.310  73.115  1.00 50.04           O
ATOM   3699  CB  ARG A 250     -11.873  45.387  71.458  1.00 49.42           C
ATOM   3700  CG  ARG A 250     -11.961  44.546  72.766  1.00 60.82           C
ATOM   3701  CD  ARG A 250     -10.935  43.416  72.761  1.00 64.64           C
ATOM   3702  NE  ARG A 250     -10.825  42.815  71.428  1.00 66.54           N
ATOM   3703  CZ  ARG A 250     -10.235  41.658  71.145  1.00 73.09           C
ATOM   3704  NH1 ARG A 250      -9.693  40.907  72.096  1.00 83.50           N
ATOM   3705  NH2 ARG A 250     -10.198  41.241  69.886  1.00 72.15           N1+
ATOM   3706  H   ARG A 250     -12.380  46.399  69.344  1.00 54.13           H
ATOM   3707  HA  ARG A 250     -13.886  45.622  71.272  1.00 56.69           H
ATOM   3708  HB2 ARG A 250     -11.742  44.817  70.694  1.00 59.31           H
ATOM   3709  HB3 ARG A 250     -11.114  45.987  71.542  1.00 59.31           H
ATOM   3710  HG2 ARG A 250     -11.786  45.121  73.528  1.00 72.99           H
ATOM   3711  HG3 ARG A 250     -12.846  44.156  72.836  1.00 72.99           H
ATOM   3712  HD2 ARG A 250     -10.071  43.777  73.010  1.00 77.57           H
ATOM   3713  HD3 ARG A 250     -11.205  42.732  73.391  1.00 77.57           H
ATOM   3714  HE  ARG A 250     -11.396  43.068  70.841  1.00 79.85           H
ATOM   3715 HH11 ARG A 250      -9.708  41.169  72.914  1.00100.20           H
ATOM   3716 HH12 ARG A 250      -9.319  40.160  71.889  1.00100.20           H
ATOM   3717 HH21 ARG A 250     -10.553  41.720  69.267  1.00 86.58           H
ATOM   3718 HH22 ARG A 250      -9.828  40.491  69.690  1.00 86.58           H
ATOM   3719  N   ASN A 251     -12.582  48.502  71.815  1.00 49.63           N
ATOM   3720  CA  ASN A 251     -12.654  49.689  72.665  1.00 44.54           C
ATOM   3721  C   ASN A 251     -14.018  50.343  72.621  1.00 44.80           C
ATOM   3722  O   ASN A 251     -14.395  51.044  73.566  1.00 45.76           O
ATOM   3723  CB  ASN A 251     -11.604  50.714  72.245  1.00 43.04           C
ATOM   3724  CG  ASN A 251     -10.281  50.533  72.973  1.00 44.16           C
ATOM   3725  OD1 ASN A 251      -9.971  51.285  73.902  1.00 44.03           O
ATOM   3726  ND2 ASN A 251      -9.488  49.554  72.548  1.00 41.96           N
ATOM   3727  H   ASN A 251     -12.074  48.589  71.125  1.00 59.55           H
ATOM   3728  HA  ASN A 251     -12.485  49.435  73.584  1.00 53.45           H
ATOM   3729  HB2 ASN A 251     -11.447  50.634  71.293  1.00 51.65           H
ATOM   3730  HB3 ASN A 251     -11.944  51.598  72.445  1.00 51.65           H
ATOM   3731 HD21 ASN A 251      -8.754  49.388  72.969  1.00 50.36           H
ATOM   3732 HD22 ASN A 251      -9.708  49.088  71.863  1.00 50.36           H
ATOM   3733  N   LEU A 252     -14.759  50.166  71.534  1.00 46.61           N
ATOM   3734  CA  LEU A 252     -16.067  50.787  71.407  1.00 48.67           C
ATOM   3735  C   LEU A 252     -17.213  49.785  71.592  1.00 49.39           C
ATOM   3736  O   LEU A 252     -18.365  50.106  71.281  1.00 52.35           O
ATOM   3737  CB  LEU A 252     -16.139  51.514  70.059  1.00 50.76           C
ATOM   3738  CG  LEU A 252     -15.072  52.633  69.975  1.00 51.31           C
ATOM   3739  CD1 LEU A 252     -14.816  53.047  68.545  1.00 49.32           C
ATOM   3740  CD2 LEU A 252     -15.469  53.862  70.784  1.00 47.33           C
ATOM   3741  H   LEU A 252     -14.527  49.690  70.856  1.00 55.93           H
ATOM   3742  HA  LEU A 252     -16.160  51.455  72.102  1.00 58.41           H
ATOM   3743  HB2 LEU A 252     -15.977  50.885  69.335  1.00 60.91           H
ATOM   3744  HB3 LEU A 252     -17.009  51.926  69.959  1.00 60.91           H
ATOM   3745  HG  LEU A 252     -14.235  52.301  70.337  1.00 61.57           H
ATOM   3746 HD11 LEU A 252     -14.147  53.749  68.528  1.00 59.18           H
ATOM   3747 HD12 LEU A 252     -14.505  52.278  68.041  1.00 59.18           H
ATOM   3748 HD13 LEU A 252     -15.648  53.380  68.172  1.00 59.18           H
ATOM   3749 HD21 LEU A 252     -14.777  54.536  70.698  1.00 56.80           H
ATOM   3750 HD22 LEU A 252     -16.307  54.207  70.434  1.00 56.80           H
ATOM   3751 HD23 LEU A 252     -15.566  53.612  71.715  1.00 56.80           H
ATOM   3752  N   ASN A 253     -16.924  48.594  72.121  1.00 48.42           N
ATOM   3753  CA  ASN A 253     -17.938  47.580  72.415  1.00 52.86           C
ATOM   3754  C   ASN A 253     -18.656  47.138  71.152  1.00 54.91           C
ATOM   3755  O   ASN A 253     -19.876  46.981  71.143  1.00 54.27           O
ATOM   3756  CB  ASN A 253     -18.951  48.085  73.447  1.00 60.08           C
ATOM   3757  CG  ASN A 253     -18.289  48.755  74.630  1.00 65.02           C
ATOM   3758  OD1 ASN A 253     -17.414  48.179  75.291  1.00 65.58           O
ATOM   3759  ND2 ASN A 253     -18.681  50.000  74.882  1.00 68.90           N
ATOM   3760  H   ASN A 253     -16.129  48.344  72.331  1.00 58.11           H
ATOM   3761  HA  ASN A 253     -17.496  46.801  72.789  1.00 63.43           H
ATOM   3762  HB2 ASN A 253     -19.535  48.737  73.027  1.00 72.09           H
ATOM   3763  HB3 ASN A 253     -19.470  47.337  73.782  1.00 72.09           H
ATOM   3764 HD21 ASN A 253     -18.444  50.383  75.614  1.00 82.68           H
ATOM   3765 HD22 ASN A 253     -19.182  50.419  74.321  1.00 82.68           H
ATOM   3766  N   CYS A 254     -17.896  46.966  70.077  1.00 51.82           N
ATOM   3767  CA  CYS A 254     -18.444  46.553  68.801  1.00 48.12           C
ATOM   3768  C   CYS A 254     -18.602  45.044  68.745  1.00 49.45           C
ATOM   3769  O   CYS A 254     -17.816  44.287  69.312  1.00 43.21           O
ATOM   3770  CB  CYS A 254     -17.536  46.992  67.634  1.00 53.07           C
ATOM   3771  SG  CYS A 254     -17.565  48.762  67.286  1.00 50.84           S
ATOM   3772  H   CYS A 254     -17.044  47.080  70.069  1.00 62.18           H
ATOM   3773  HA  CYS A 254     -19.322  46.954  68.686  1.00 57.74           H
ATOM   3774  HB2 CYS A 254     -16.619  46.751  67.841  1.00 63.68           H
ATOM   3775  HB3 CYS A 254     -17.816  46.532  66.828  1.00 63.68           H
ATOM   3776  N   ASN A 255     -19.593  44.608  67.988  1.00 56.41           N
ATOM   3777  CA  ASN A 255     -19.663  43.209  67.601  1.00 54.02           C
ATOM   3778  C   ASN A 255     -18.484  42.876  66.684  1.00 48.21           C
ATOM   3779  O   ASN A 255     -18.334  43.478  65.611  1.00 56.92           O
ATOM   3780  CB  ASN A 255     -20.996  42.961  66.907  1.00 56.84           C
ATOM   3781  CG  ASN A 255     -21.232  41.508  66.597  1.00 58.36           C
ATOM   3782  OD1 ASN A 255     -20.357  40.803  66.082  1.00 58.33           O
ATOM   3783  ND2 ASN A 255     -22.428  41.043  66.922  1.00 67.71           N
ATOM   3784  H   ASN A 255     -20.235  45.093  67.684  1.00 67.69           H
ATOM   3785  HA  ASN A 255     -19.606  42.641  68.385  1.00 64.82           H
ATOM   3786  HB2 ASN A 255     -21.710  43.272  67.486  1.00 68.20           H
ATOM   3787  HB3 ASN A 255     -21.012  43.452  66.073  1.00 68.20           H
ATOM   3788 HD21 ASN A 255     -22.617  40.215  66.796  1.00 81.26           H
ATOM   3789 HD22 ASN A 255     -23.015  41.571  67.264  1.00 81.26           H
ATOM   3790  N   LEU A 256     -17.671  41.895  67.085  1.00 44.56           N
ATOM   3791  CA  LEU A 256     -16.463  41.514  66.361  1.00 51.41           C
ATOM   3792  C   LEU A 256     -16.615  40.198  65.597  1.00 57.28           C
ATOM   3793  O   LEU A 256     -15.612  39.574  65.227  1.00 51.86           O
ATOM   3794  CB  LEU A 256     -15.286  41.419  67.334  1.00 48.98           C
ATOM   3795  CG  LEU A 256     -15.088  42.571  68.329  1.00 48.41           C
ATOM   3796  CD1 LEU A 256     -13.872  42.294  69.216  1.00 49.59           C
ATOM   3797  CD2 LEU A 256     -14.937  43.922  67.592  1.00 53.81           C
ATOM   3798  H   LEU A 256     -17.809  41.430  67.791  1.00 53.47           H
ATOM   3799  HA  LEU A 256     -16.257  42.202  65.708  1.00 61.69           H
ATOM   3800  HB2 LEU A 256     -15.392  40.608  67.849  1.00 58.77           H
ATOM   3801  HB3 LEU A 256     -14.472  41.357  66.811  1.00 58.77           H
ATOM   3802  HG  LEU A 256     -15.868  42.635  68.900  1.00 58.10           H
ATOM   3803 HD11 LEU A 256     -13.756  43.037  69.828  1.00 59.51           H
ATOM   3804 HD12 LEU A 256     -14.021  41.475  69.712  1.00 59.51           H
ATOM   3805 HD13 LEU A 256     -13.085  42.198  68.657  1.00 59.51           H
ATOM   3806 HD21 LEU A 256     -14.835  44.631  68.247  1.00 64.57           H
ATOM   3807 HD22 LEU A 256     -14.153  43.885  67.022  1.00 64.57           H
ATOM   3808 HD23 LEU A 256     -15.727  44.086  67.056  1.00 64.57           H
ATOM   3809  N   ASN A 257     -17.847  39.759  65.342  1.00 56.97           N
ATOM   3810  CA  ASN A 257     -18.030  38.470  64.682  1.00 56.50           C
ATOM   3811  C   ASN A 257     -17.612  38.496  63.210  1.00 56.85           C
ATOM   3812  O   ASN A 257     -17.214  37.458  62.674  1.00 60.80           O
ATOM   3813  CB  ASN A 257     -19.485  38.027  64.826  1.00 64.79           C
ATOM   3814  H   ASN A 257     -18.577  40.169  65.541  1.00 68.36           H
ATOM   3815  HA  ASN A 257     -17.478  37.813  65.131  1.00 67.80           H
ATOM   3816  HB1 ASN A 257     -19.694  37.918  65.770  1.00 77.75           H
ATOM   3817  HB3 ASN A 257     -19.598  37.179  64.369  1.00 77.75           H
ATOM   3818  N   SER A 258     -17.673  39.651  62.542  1.00 53.90           N
ATOM   3819  CA  SER A 258     -17.267  39.731  61.140  1.00 57.40           C
ATOM   3820  C   SER A 258     -16.768  41.133  60.798  1.00 53.83           C
ATOM   3821  O   SER A 258     -17.068  42.113  61.491  1.00 48.70           O
ATOM   3822  CB  SER A 258     -18.433  39.375  60.217  1.00 48.54           C
ATOM   3823  OG  SER A 258     -19.508  40.278  60.450  1.00 49.41           O
ATOM   3824  H   SER A 258     -17.948  40.396  62.874  1.00 64.68           H
ATOM   3825  HA  SER A 258     -16.543  39.104  60.980  1.00 68.88           H
ATOM   3826  HB2 SER A 258     -18.144  39.447  59.296  1.00 58.25           H
ATOM   3827  HB3 SER A 258     -18.718  38.468  60.411  1.00 58.25           H
ATOM   3828  HG  SER A 258     -20.185  40.050  60.008  1.00 59.29           H
ATOM   3829  N   ASP A 259     -16.017  41.229  59.691  1.00 55.34           N
ATOM   3830  CA  ASP A 259     -15.664  42.553  59.175  1.00 52.03           C
ATOM   3831  C   ASP A 259     -16.910  43.403  58.976  1.00 49.35           C
ATOM   3832  O   ASP A 259     -16.920  44.591  59.318  1.00 50.78           O
ATOM   3833  CB  ASP A 259     -14.878  42.449  57.866  1.00 48.60           C
ATOM   3834  CG  ASP A 259     -13.478  41.893  58.069  1.00 51.01           C
ATOM   3835  OD1 ASP A 259     -13.070  41.645  59.226  1.00 52.03           O
ATOM   3836  OD2 ASP A 259     -12.769  41.726  57.060  1.00 53.82           O1-
ATOM   3837  H   ASP A 259     -15.708  40.565  59.241  1.00 66.40           H
ATOM   3838  HA  ASP A 259     -15.096  43.002  59.823  1.00 62.43           H
ATOM   3839  HB2 ASP A 259     -15.347  41.870  57.247  1.00 58.32           H
ATOM   3840  HB3 ASP A 259     -14.782  43.333  57.479  1.00 58.32           H
ATOM   3841  N   GLU A 260     -17.977  42.819  58.424  1.00 48.96           N
ATOM   3842  CA  GLU A 260     -19.193  43.599  58.216  1.00 48.60           C
ATOM   3843  C   GLU A 260     -19.774  44.070  59.536  1.00 48.72           C
ATOM   3844  O   GLU A 260     -20.266  45.198  59.633  1.00 52.46           O
ATOM   3845  CB  GLU A 260     -20.229  42.780  57.435  1.00 57.36           C
ATOM   3846  CG  GLU A 260     -19.681  42.117  56.171  1.00 58.86           C
ATOM   3847  H   GLU A 260     -18.018  42.002  58.163  1.00 58.76           H
ATOM   3848  HA  GLU A 260     -18.981  44.390  57.698  1.00 58.33           H
ATOM   3849  HB2 GLU A 260     -20.957  43.366  57.170  1.00 68.83           H
ATOM   3850  HB3 GLU A 260     -20.563  42.079  58.014  1.00 68.83           H
ATOM   3851  HG1 GLU A 260     -18.965  41.509  56.417  1.00 70.63           H
ATOM   3852  HG3 GLU A 260     -20.397  41.619  55.746  1.00 70.63           H
ATOM   3853  N   GLU A 261     -19.753  43.219  60.566  1.00 47.44           N
ATOM   3854  CA  GLU A 261     -20.258  43.665  61.866  1.00 53.83           C
ATOM   3855  C   GLU A 261     -19.393  44.798  62.418  1.00 49.00           C
ATOM   3856  O   GLU A 261     -19.907  45.841  62.841  1.00 45.42           O
ATOM   3857  CB  GLU A 261     -20.320  42.495  62.862  1.00 56.97           C
ATOM   3858  CG  GLU A 261     -21.346  41.376  62.538  1.00 63.80           C
ATOM   3859  CD  GLU A 261     -22.742  41.685  63.086  1.00 70.41           C
ATOM   3860  OE1 GLU A 261     -23.024  42.871  63.364  1.00 68.72           O
ATOM   3861  OE2 GLU A 261     -23.551  40.742  63.253  1.00 76.75           O1-
ATOM   3862  H   GLU A 261     -19.461  42.410  60.538  1.00 56.93           H
ATOM   3863  HA  GLU A 261     -21.158  44.009  61.750  1.00 64.60           H
ATOM   3864  HB2 GLU A 261     -19.442  42.084  62.923  1.00 68.36           H
ATOM   3865  HB3 GLU A 261     -20.563  42.857  63.728  1.00 68.36           H
ATOM   3866  HG2 GLU A 261     -21.418  41.271  61.576  1.00 76.56           H
ATOM   3867  HG3 GLU A 261     -21.046  40.541  62.936  1.00 76.56           H
ATOM   3868  N   LEU A 262     -18.069  44.618  62.396  1.00 48.31           N
ATOM   3869  CA  LEU A 262     -17.156  45.618  62.957  1.00 51.88           C
ATOM   3870  C   LEU A 262     -17.312  46.966  62.260  1.00 49.33           C
ATOM   3871  O   LEU A 262     -17.509  48.002  62.911  1.00 44.09           O
ATOM   3872  CB  LEU A 262     -15.719  45.118  62.825  1.00 49.86           C
ATOM   3873  CG  LEU A 262     -14.571  46.005  63.287  1.00 47.62           C
ATOM   3874  CD1 LEU A 262     -14.798  46.538  64.649  1.00 45.78           C
ATOM   3875  CD2 LEU A 262     -13.275  45.180  63.262  1.00 50.84           C
ATOM   3876  H   LEU A 262     -17.676  43.931  62.057  1.00 57.97           H
ATOM   3877  HA  LEU A 262     -17.352  45.739  63.900  1.00 62.26           H
ATOM   3878  HB2 LEU A 262     -15.648  44.290  63.321  1.00 59.83           H
ATOM   3879  HB3 LEU A 262     -15.557  44.934  61.886  1.00 59.83           H
ATOM   3880  HG  LEU A 262     -14.484  46.760  62.682  1.00 57.14           H
ATOM   3881 HD11 LEU A 262     -14.032  47.077  64.896  1.00 54.93           H
ATOM   3882 HD12 LEU A 262     -15.602  47.083  64.647  1.00 54.93           H
ATOM   3883 HD13 LEU A 262     -14.895  45.796  65.268  1.00 54.93           H
ATOM   3884 HD21 LEU A 262     -12.545  45.724  63.598  1.00 61.01           H
ATOM   3885 HD22 LEU A 262     -13.389  44.403  63.833  1.00 61.01           H
ATOM   3886 HD23 LEU A 262     -13.093  44.898  62.351  1.00 61.01           H
ATOM   3887  N   ILE A 263     -17.244  46.964  60.927  1.00 44.37           N
ATOM   3888  CA  ILE A 263     -17.310  48.205  60.159  1.00 43.50           C
ATOM   3889  C   ILE A 263     -18.643  48.898  60.368  1.00 45.22           C
ATOM   3890  O   ILE A 263     -18.702  50.123  60.529  1.00 43.39           O
ATOM   3891  CB  ILE A 263     -17.051  47.914  58.674  1.00 45.28           C
ATOM   3892  CG1 ILE A 263     -15.636  47.370  58.509  1.00 45.90           C
ATOM   3893  CG2 ILE A 263     -17.271  49.170  57.837  1.00 48.57           C
ATOM   3894  CD1 ILE A 263     -15.402  46.694  57.183  1.00 48.97           C
ATOM   3895  H   ILE A 263     -17.162  46.257  60.445  1.00 53.25           H
ATOM   3896  HA  ILE A 263     -16.617  48.809  60.467  1.00 52.21           H
ATOM   3897  HB  ILE A 263     -17.678  47.236  58.383  1.00 54.33           H
ATOM   3898 HG12 ILE A 263     -15.001  48.101  58.591  1.00 55.09           H
ATOM   3899 HG13 ILE A 263     -15.463  46.717  59.201  1.00 55.09           H
ATOM   3900 HG21 ILE A 263     -17.077  48.960  56.911  1.00 58.28           H
ATOM   3901 HG22 ILE A 263     -18.190  49.465  57.917  1.00 58.28           H
ATOM   3902 HG23 ILE A 263     -16.672  49.865  58.152  1.00 58.28           H
ATOM   3903 HD11 ILE A 263     -14.504  46.328  57.174  1.00 58.77           H
ATOM   3904 HD12 ILE A 263     -16.052  45.983  57.077  1.00 58.77           H
ATOM   3905 HD13 ILE A 263     -15.503  47.343  56.468  1.00 58.77           H
ATOM   3906  N   HIS A 264     -19.738  48.136  60.377  1.00 48.46           N
ATOM   3907  CA  HIS A 264     -21.033  48.764  60.604  1.00 47.42           C
ATOM   3908  C   HIS A 264     -21.065  49.452  61.959  1.00 51.40           C
ATOM   3909  O   HIS A 264     -21.557  50.583  62.074  1.00 50.84           O
ATOM   3910  CB  HIS A 264     -22.166  47.737  60.501  1.00 56.08           C
ATOM   3911  CG  HIS A 264     -23.454  48.212  61.108  1.00 60.81           C
ATOM   3912  ND1 HIS A 264     -24.240  49.184  60.524  1.00 67.25           N
ATOM   3913  CD2 HIS A 264     -24.074  47.873  62.265  1.00 65.25           C
ATOM   3914  CE1 HIS A 264     -25.295  49.412  61.287  1.00 64.99           C
ATOM   3915  NE2 HIS A 264     -25.218  48.631  62.350  1.00 65.52           N
ATOM   3916  H   HIS A 264     -19.759  47.285  60.265  1.00 58.15           H
ATOM   3917  HA  HIS A 264     -21.180  49.440  59.926  1.00 56.90           H
ATOM   3918  HB2 HIS A 264     -21.900  46.927  60.963  1.00 67.29           H
ATOM   3919  HB3 HIS A 264     -22.331  47.536  59.566  1.00 67.29           H
ATOM   3920  HD2 HIS A 264     -23.783  47.242  62.884  1.00 78.30           H
ATOM   3921  HE1 HIS A 264     -25.976  50.019  61.107  1.00 77.98           H
ATOM   3922  HE2 HIS A 264     -25.792  48.598  62.989  1.00 78.63           H
ATOM   3923  N   CYS A 265     -20.547  48.785  63.003  1.00 47.11           N
ATOM   3924  CA  CYS A 265     -20.491  49.410  64.323  1.00 51.65           C
ATOM   3925  C   CYS A 265     -19.650  50.682  64.287  1.00 45.38           C
ATOM   3926  O   CYS A 265     -20.071  51.731  64.784  1.00 45.42           O
ATOM   3927  CB  CYS A 265     -19.948  48.418  65.365  1.00 47.77           C
ATOM   3928  SG  CYS A 265     -19.537  49.172  66.976  1.00 59.24           S
ATOM   3929  H   CYS A 265     -20.229  47.987  62.970  1.00 56.53           H
ATOM   3930  HA  CYS A 265     -21.393  49.655  64.584  1.00 61.98           H
ATOM   3931  HB2 CYS A 265     -20.618  47.733  65.523  1.00 57.33           H
ATOM   3932  HB3 CYS A 265     -19.142  48.000  65.020  1.00 57.33           H
ATOM   3933  N   LEU A 266     -18.476  50.620  63.654  1.00 49.97           N
ATOM   3934  CA  LEU A 266     -17.574  51.774  63.659  1.00 49.78           C
ATOM   3935  C   LEU A 266     -18.159  52.954  62.889  1.00 43.78           C
ATOM   3936  O   LEU A 266     -17.810  54.103  63.165  1.00 48.35           O
ATOM   3937  CB  LEU A 266     -16.201  51.382  63.088  1.00 40.89           C
ATOM   3938  CG  LEU A 266     -15.345  50.410  63.927  1.00 42.42           C
ATOM   3939  CD1 LEU A 266     -14.108  49.948  63.124  1.00 43.38           C
ATOM   3940  CD2 LEU A 266     -14.952  51.042  65.275  1.00 47.74           C
ATOM   3941  H   LEU A 266     -18.190  49.938  63.214  1.00 59.97           H
ATOM   3942  HA  LEU A 266     -17.449  52.062  64.577  1.00 59.73           H
ATOM   3943  HB2 LEU A 266     -16.335  50.967  62.225  1.00 49.07           H
ATOM   3944  HB3 LEU A 266     -15.682  52.191  62.975  1.00 49.07           H
ATOM   3945  HG  LEU A 266     -15.870  49.619  64.131  1.00 50.90           H
ATOM   3946 HD11 LEU A 266     -13.639  49.264  63.626  1.00 52.06           H
ATOM   3947 HD12 LEU A 266     -14.400  49.583  62.273  1.00 52.06           H
ATOM   3948 HD13 LEU A 266     -13.523  50.704  62.968  1.00 52.06           H
ATOM   3949 HD21 LEU A 266     -14.399  50.418  65.771  1.00 57.29           H
ATOM   3950 HD22 LEU A 266     -14.455  51.859  65.110  1.00 57.29           H
ATOM   3951 HD23 LEU A 266     -15.756  51.244  65.778  1.00 57.29           H
ATOM   3952  N   ARG A 267     -19.052  52.701  61.932  1.00 48.29           N
ATOM   3953  CA  ARG A 267     -19.659  53.782  61.161  1.00 45.05           C
ATOM   3954  C   ARG A 267     -20.811  54.449  61.899  1.00 43.88           C
ATOM   3955  O   ARG A 267     -21.127  55.610  61.618  1.00 43.40           O
ATOM   3956  CB  ARG A 267     -20.133  53.245  59.799  1.00 44.18           C
ATOM   3957  CG  ARG A 267     -19.028  52.924  58.830  1.00 45.18           C
ATOM   3958  CD  ARG A 267     -19.583  52.488  57.460  1.00 45.62           C
ATOM   3959  NE  ARG A 267     -18.510  52.279  56.508  1.00 53.14           N
ATOM   3960  CZ  ARG A 267     -18.581  51.477  55.447  1.00 52.62           C
ATOM   3961  NH1 ARG A 267     -19.688  50.787  55.188  1.00 53.45           N
ATOM   3962  NH2 ARG A 267     -17.526  51.340  54.669  1.00 44.61           N1+
ATOM   3963  H   ARG A 267     -19.316  51.915  61.707  1.00 57.95           H
ATOM   3964  HA  ARG A 267     -18.992  54.465  60.991  1.00 54.06           H
ATOM   3965  HB2 ARG A 267     -20.630  52.424  59.938  1.00 53.02           H
ATOM   3966  HB3 ARG A 267     -20.704  53.912  59.385  1.00 53.02           H
ATOM   3967  HG2 ARG A 267     -18.482  53.714  58.697  1.00 54.22           H
ATOM   3968  HG3 ARG A 267     -18.486  52.202  59.183  1.00 54.22           H
ATOM   3969  HD2 ARG A 267     -20.057  51.651  57.569  1.00 54.74           H
ATOM   3970  HD3 ARG A 267     -20.176  53.170  57.106  1.00 54.74           H
ATOM   3971  HE  ARG A 267     -17.765  52.680  56.655  1.00 63.77           H
ATOM   3972 HH11 ARG A 267     -20.378  50.862  55.699  1.00 64.14           H
ATOM   3973 HH12 ARG A 267     -19.719  50.271  54.503  1.00 64.14           H
ATOM   3974 HH21 ARG A 267     -16.809  51.782  54.839  1.00 53.53           H
ATOM   3975 HH22 ARG A 267     -17.562  50.827  53.981  1.00 53.53           H
ATOM   3976  N   GLU A 268     -21.423  53.760  62.862  1.00 47.67           N
ATOM   3977  CA  GLU A 268     -22.441  54.378  63.708  1.00 52.04           C
ATOM   3978  C   GLU A 268     -21.857  55.250  64.825  1.00 54.45           C
ATOM   3979  O   GLU A 268     -22.614  55.960  65.491  1.00 55.95           O
ATOM   3980  CB  GLU A 268     -23.340  53.292  64.334  1.00 54.37           C
ATOM   3981  CG  GLU A 268     -24.199  52.510  63.339  1.00 54.22           C
ATOM   3982  H   GLU A 268     -21.266  52.936  63.047  1.00 57.20           H
ATOM   3983  HA  GLU A 268     -22.999  54.942  63.150  1.00 62.45           H
ATOM   3984  HB2 GLU A 268     -23.941  53.715  64.967  1.00 65.24           H
ATOM   3985  HB3 GLU A 268     -22.780  52.651  64.799  1.00 65.24           H
ATOM   3986  HG1 GLU A 268     -23.619  52.100  62.682  1.00 65.06           H
ATOM   3987  HG3 GLU A 268     -24.696  51.825  63.816  1.00 65.06           H
ATOM   3988  N   LYS A 269     -20.553  55.205  65.068  1.00 48.48           N
ATOM   3989  CA  LYS A 269     -19.953  55.998  66.134  1.00 47.81           C
ATOM   3990  C   LYS A 269     -19.689  57.416  65.661  1.00 43.19           C
ATOM   3991  O   LYS A 269     -19.362  57.646  64.505  1.00 43.60           O
ATOM   3992  CB  LYS A 269     -18.634  55.372  66.589  1.00 47.23           C
ATOM   3993  CG  LYS A 269     -18.757  53.949  67.058  1.00 52.80           C
ATOM   3994  CD  LYS A 269     -19.582  53.872  68.343  1.00 51.41           C
ATOM   3995  CE  LYS A 269     -19.780  52.425  68.816  1.00 57.54           C
ATOM   3996  NZ  LYS A 269     -20.586  52.320  70.101  1.00 66.05           N1+
ATOM   3997  H   LYS A 269     -19.994  54.716  64.636  1.00 58.18           H
ATOM   3998  HA  LYS A 269     -20.553  56.041  66.893  1.00 57.37           H
ATOM   3999  HB2 LYS A 269     -18.018  55.378  65.843  1.00 56.68           H
ATOM   4000  HB3 LYS A 269     -18.273  55.893  67.321  1.00 56.68           H
ATOM   4001  HG2 LYS A 269     -19.199  53.423  66.372  1.00 63.36           H
ATOM   4002  HG3 LYS A 269     -17.873  53.592  67.236  1.00 63.36           H
ATOM   4003  HD2 LYS A 269     -19.125  54.364  69.046  1.00 61.69           H
ATOM   4004  HD3 LYS A 269     -20.456  54.257  68.180  1.00 61.69           H
ATOM   4005  HE2 LYS A 269     -20.246  51.925  68.127  1.00 69.05           H
ATOM   4006  HE3 LYS A 269     -18.910  52.025  68.977  1.00 69.05           H
ATOM   4007  HZ1 LYS A 269     -20.224  51.706  70.636  1.00 79.26           H
ATOM   4008  HZ2 LYS A 269     -20.592  53.105  70.523  1.00 79.26           H
ATOM   4009  HZ3 LYS A 269     -21.426  52.083  69.922  1.00 79.26           H
ATOM   4010  N   LYS A 270     -19.792  58.373  66.575  1.00 51.12           N
ATOM   4011  CA  LYS A 270     -19.437  59.731  66.210  1.00 49.18           C
ATOM   4012  C   LYS A 270     -17.922  59.827  66.010  1.00 46.79           C
ATOM   4013  O   LYS A 270     -17.161  59.007  66.530  1.00 46.36           O
ATOM   4014  CB  LYS A 270     -19.920  60.723  67.270  1.00 50.00           C
ATOM   4015  CG  LYS A 270     -21.458  60.832  67.368  1.00 53.41           C
ATOM   4016  CD  LYS A 270     -21.913  61.534  68.651  1.00 58.79           C
ATOM   4017  H   LYS A 270     -20.051  58.266  67.389  1.00 61.34           H
ATOM   4018  HA  LYS A 270     -19.872  59.942  65.370  1.00 59.02           H
ATOM   4019  HB2 LYS A 270     -19.577  61.603  67.056  1.00 60.00           H
ATOM   4020  HB3 LYS A 270     -19.583  60.437  68.134  1.00 60.00           H
ATOM   4021  HG2 LYS A 270     -21.834  59.936  67.371  1.00 64.09           H
ATOM   4022  HG3 LYS A 270     -21.798  61.332  66.611  1.00 64.09           H
ATOM   4023  HD1 LYS A 270     -21.515  61.104  69.425  1.00 70.55           H
ATOM   4024  HD3 LYS A 270     -21.641  62.464  68.608  1.00 70.55           H
ATOM   4025  N   PRO A 271     -17.460  60.800  65.230  1.00 44.96           N
ATOM   4026  CA  PRO A 271     -16.010  60.910  65.008  1.00 46.03           C
ATOM   4027  C   PRO A 271     -15.200  60.960  66.296  1.00 39.86           C
ATOM   4028  O   PRO A 271     -14.187  60.263  66.417  1.00 42.50           O
ATOM   4029  CB  PRO A 271     -15.887  62.212  64.188  1.00 45.74           C
ATOM   4030  CG  PRO A 271     -17.204  62.317  63.486  1.00 45.38           C
ATOM   4031  CD  PRO A 271     -18.217  61.778  64.426  1.00 46.39           C
ATOM   4032  HA  PRO A 271     -15.706  60.163  64.471  1.00 55.24           H
ATOM   4033  HB2 PRO A 271     -15.757  62.973  64.775  1.00 54.89           H
ATOM   4034  HB3 PRO A 271     -15.157  62.134  63.555  1.00 54.89           H
ATOM   4035  HG2 PRO A 271     -17.390  63.247  63.282  1.00 54.46           H
ATOM   4036  HG3 PRO A 271     -17.182  61.782  62.675  1.00 54.46           H
ATOM   4037  HD2 PRO A 271     -18.554  62.489  64.992  1.00 55.67           H
ATOM   4038  HD3 PRO A 271     -18.931  61.338  63.938  1.00 55.67           H
ATOM   4039  N   GLN A 272     -15.612  61.772  67.263  1.00 41.30           N
ATOM   4040  CA  GLN A 272     -14.808  61.909  68.481  1.00 46.54           C
ATOM   4041  C   GLN A 272     -14.734  60.603  69.276  1.00 41.63           C
ATOM   4042  O   GLN A 272     -13.750  60.356  69.988  1.00 42.60           O
ATOM   4043  CB  GLN A 272     -15.361  63.055  69.326  1.00 40.10           C
ATOM   4044  CG  GLN A 272     -14.437  63.530  70.468  1.00 52.24           C
ATOM   4045  CD  GLN A 272     -13.032  63.854  69.979  1.00 50.56           C
ATOM   4046  OE1 GLN A 272     -12.861  64.440  68.899  1.00 49.54           O
ATOM   4047  NE2 GLN A 272     -12.014  63.432  70.757  1.00 51.14           N
ATOM   4048  H   GLN A 272     -16.329  62.244  67.242  1.00 49.56           H
ATOM   4049  HA  GLN A 272     -13.902  62.137  68.219  1.00 55.84           H
ATOM   4050  HB2 GLN A 272     -15.515  63.819  68.747  1.00 48.11           H
ATOM   4051  HB3 GLN A 272     -16.202  62.771  69.714  1.00 48.11           H
ATOM   4052  HG2 GLN A 272     -14.804  64.341  70.855  1.00 62.68           H
ATOM   4053  HG3 GLN A 272     -14.379  62.836  71.146  1.00 62.68           H
ATOM   4054 HE21 GLN A 272     -12.164  62.937  71.449  1.00 61.36           H
ATOM   4055 HE22 GLN A 272     -11.209  63.652  70.561  1.00 61.36           H
ATOM   4056  N   GLU A 273     -15.710  59.714  69.120  1.00 39.85           N
ATOM   4057  CA  GLU A 273     -15.630  58.444  69.838  1.00 39.54           C
ATOM   4058  C   GLU A 273     -14.468  57.597  69.344  1.00 45.09           C
ATOM   4059  O   GLU A 273     -13.797  56.936  70.143  1.00 39.88           O
ATOM   4060  CB  GLU A 273     -16.947  57.676  69.713  1.00 44.59           C
ATOM   4061  CG  GLU A 273     -18.155  58.441  70.221  1.00 48.39           C
ATOM   4062  CD  GLU A 273     -19.414  57.613  70.167  1.00 52.88           C
ATOM   4063  OE1 GLU A 273     -19.523  56.645  70.944  1.00 59.76           O
ATOM   4064  OE2 GLU A 273     -20.280  57.913  69.327  1.00 56.73           O1-
ATOM   4065  H   GLU A 273     -16.402  59.811  68.619  1.00 47.82           H
ATOM   4066  HA  GLU A 273     -15.472  58.625  70.773  1.00 47.45           H
ATOM   4067  HB2 GLU A 273     -17.107  57.468  68.780  1.00 53.51           H
ATOM   4068  HB3 GLU A 273     -16.878  56.853  70.224  1.00 53.51           H
ATOM   4069  HG2 GLU A 273     -18.004  58.696  71.146  1.00 58.07           H
ATOM   4070  HG3 GLU A 273     -18.288  59.228  69.669  1.00 58.07           H
ATOM   4071  N   LEU A 274     -14.224  57.586  68.024  1.00 36.47           N
ATOM   4072  CA  LEU A 274     -13.071  56.860  67.488  1.00 38.91           C
ATOM   4073  C   LEU A 274     -11.769  57.519  67.922  1.00 37.66           C
ATOM   4074  O   LEU A 274     -10.838  56.842  68.379  1.00 35.86           O
ATOM   4075  CB  LEU A 274     -13.154  56.797  65.964  1.00 41.93           C
ATOM   4076  CG  LEU A 274     -14.044  55.740  65.305  1.00 44.88           C
ATOM   4077  CD1 LEU A 274     -15.373  55.522  65.971  1.00 44.68           C
ATOM   4078  CD2 LEU A 274     -14.281  56.156  63.887  1.00 47.34           C
ATOM   4079  H   LEU A 274     -14.695  58.002  67.435  1.00 43.76           H
ATOM   4080  HA  LEU A 274     -13.081  55.949  67.819  1.00 46.69           H
ATOM   4081  HB2 LEU A 274     -13.461  57.660  65.641  1.00 50.31           H
ATOM   4082  HB3 LEU A 274     -12.256  56.644  65.635  1.00 50.31           H
ATOM   4083  HG  LEU A 274     -13.576  54.890  65.298  1.00 53.86           H
ATOM   4084 HD11 LEU A 274     -15.830  54.794  65.522  1.00 53.61           H
ATOM   4085 HD12 LEU A 274     -15.233  55.295  66.904  1.00 53.61           H
ATOM   4086 HD13 LEU A 274     -15.892  56.339  65.896  1.00 53.61           H
ATOM   4087 HD21 LEU A 274     -14.829  55.486  63.450  1.00 56.80           H
ATOM   4088 HD22 LEU A 274     -14.738  57.012  63.887  1.00 56.80           H
ATOM   4089 HD23 LEU A 274     -13.425  56.229  63.437  1.00 56.80           H
ATOM   4090  N   ILE A 275     -11.721  58.842  67.849  1.00 37.58           N
ATOM   4091  CA  ILE A 275     -10.531  59.594  68.227  1.00 42.69           C
ATOM   4092  C   ILE A 275     -10.216  59.405  69.718  1.00 42.01           C
ATOM   4093  O   ILE A 275      -9.053  59.277  70.095  1.00 40.96           O
ATOM   4094  CB  ILE A 275     -10.741  61.074  67.865  1.00 39.66           C
ATOM   4095  CG1 ILE A 275     -10.839  61.242  66.339  1.00 40.11           C
ATOM   4096  CG2 ILE A 275      -9.633  61.994  68.483  1.00 42.69           C
ATOM   4097  CD1 ILE A 275     -11.240  62.621  65.926  1.00 38.60           C
ATOM   4098  H   ILE A 275     -12.375  59.339  67.598  1.00 45.10           H
ATOM   4099  HA  ILE A 275      -9.782  59.263  67.706  1.00 51.23           H
ATOM   4100  HB  ILE A 275     -11.596  61.339  68.240  1.00 47.59           H
ATOM   4101 HG12 ILE A 275      -9.977  61.044  65.937  1.00 48.13           H
ATOM   4102 HG13 ILE A 275     -11.504  60.625  65.995  1.00 48.13           H
ATOM   4103 HG21 ILE A 275      -9.852  62.921  68.291  1.00 51.22           H
ATOM   4104 HG22 ILE A 275      -9.599  61.865  69.442  1.00 51.22           H
ATOM   4105 HG23 ILE A 275      -8.773  61.771  68.092  1.00 51.22           H
ATOM   4106 HD11 ILE A 275     -11.337  62.646  64.964  1.00 46.32           H
ATOM   4107 HD12 ILE A 275     -12.081  62.848  66.353  1.00 46.32           H
ATOM   4108 HD13 ILE A 275     -10.551  63.244  66.195  1.00 46.32           H
ATOM   4109  N   ASP A 276     -11.249  59.341  70.575  1.00 35.06           N
ATOM   4110  CA  ASP A 276     -11.046  59.165  72.018  1.00 42.57           C
ATOM   4111  C   ASP A 276     -10.258  57.916  72.356  1.00 39.85           C
ATOM   4112  O   ASP A 276      -9.572  57.887  73.380  1.00 39.91           O
ATOM   4113  CB  ASP A 276     -12.384  59.078  72.757  1.00 40.38           C
ATOM   4114  CG  ASP A 276     -12.978  60.418  73.049  1.00 38.00           C
ATOM   4115  OD1 ASP A 276     -12.298  61.454  72.924  1.00 44.45           O
ATOM   4116  OD2 ASP A 276     -14.159  60.412  73.392  1.00 48.57           O1-
ATOM   4117  H   ASP A 276     -12.076  59.397  70.341  1.00 42.07           H
ATOM   4118  HA  ASP A 276     -10.566  59.930  72.365  1.00 51.08           H
ATOM   4119  HB2 ASP A 276     -13.016  58.580  72.217  1.00 48.46           H
ATOM   4120  HB3 ASP A 276     -12.249  58.622  73.599  1.00 48.46           H
ATOM   4121  N   VAL A 277     -10.381  56.859  71.557  1.00 42.93           N
ATOM   4122  CA  VAL A 277      -9.749  55.576  71.862  1.00 37.93           C
ATOM   4123  C   VAL A 277      -8.653  55.196  70.857  1.00 35.25           C
ATOM   4124  O   VAL A 277      -8.028  54.143  71.013  1.00 38.80           O
ATOM   4125  CB  VAL A 277     -10.807  54.451  71.977  1.00 39.37           C
ATOM   4126  CG1 VAL A 277     -11.762  54.709  73.161  1.00 39.56           C
ATOM   4127  CG2 VAL A 277     -11.668  54.299  70.680  1.00 42.16           C
ATOM   4128  H   VAL A 277     -10.846  56.863  70.833  1.00 51.51           H
ATOM   4129  HA  VAL A 277      -9.328  55.650  72.731  1.00 45.51           H
ATOM   4130  HB  VAL A 277     -10.355  53.610  72.149  1.00 47.24           H
ATOM   4131 HG11 VAL A 277     -12.389  53.974  73.233  1.00 47.47           H
ATOM   4132 HG12 VAL A 277     -11.239  54.785  73.969  1.00 47.47           H
ATOM   4133 HG13 VAL A 277     -12.245  55.536  73.004  1.00 47.47           H
ATOM   4134 HG21 VAL A 277     -12.281  53.556  70.801  1.00 50.60           H
ATOM   4135 HG22 VAL A 277     -12.172  55.114  70.527  1.00 50.60           H
ATOM   4136 HG23 VAL A 277     -11.088  54.117  69.926  1.00 50.60           H
ATOM   4137  N   GLU A 278      -8.351  56.062  69.882  1.00 38.06           N
ATOM   4138  CA  GLU A 278      -7.398  55.742  68.807  1.00 38.56           C
ATOM   4139  C   GLU A 278      -6.064  55.238  69.353  1.00 38.12           C
ATOM   4140  O   GLU A 278      -5.498  54.255  68.865  1.00 35.89           O
ATOM   4141  CB  GLU A 278      -7.179  57.005  67.940  1.00 39.21           C
ATOM   4142  CG  GLU A 278      -6.100  56.925  66.935  1.00 43.44           C
ATOM   4143  CD  GLU A 278      -5.827  58.264  66.227  1.00 44.54           C
ATOM   4144  OE1 GLU A 278      -6.721  59.125  66.131  1.00 41.40           O
ATOM   4145  OE2 GLU A 278      -4.688  58.443  65.761  1.00 48.22           O1-
ATOM   4146  H   GLU A 278      -8.681  56.857  69.826  1.00 45.67           H
ATOM   4147  HA  GLU A 278      -7.772  55.043  68.245  1.00 46.27           H
ATOM   4148  HB2 GLU A 278      -7.999  57.209  67.465  1.00 47.06           H
ATOM   4149  HB3 GLU A 278      -6.947  57.750  68.515  1.00 47.06           H
ATOM   4150  HG2 GLU A 278      -5.278  56.645  67.362  1.00 52.12           H
ATOM   4151  HG3 GLU A 278      -6.361  56.284  66.248  1.00 52.12           H
ATOM   4152  N   TRP A 279      -5.531  55.919  70.360  1.00 36.49           N
ATOM   4153  CA  TRP A 279      -4.206  55.586  70.865  1.00 41.76           C
ATOM   4154  C   TRP A 279      -4.183  54.317  71.694  1.00 39.35           C
ATOM   4155  O   TRP A 279      -3.092  53.843  72.008  1.00 42.95           O
ATOM   4156  CB  TRP A 279      -3.671  56.737  71.704  1.00 37.22           C
ATOM   4157  CG  TRP A 279      -3.487  57.950  70.923  1.00 40.66           C
ATOM   4158  CD1 TRP A 279      -4.340  58.994  70.854  1.00 40.64           C
ATOM   4159  CD2 TRP A 279      -2.371  58.277  70.078  1.00 36.73           C
ATOM   4160  NE1 TRP A 279      -3.825  59.973  70.052  1.00 42.54           N
ATOM   4161  CE2 TRP A 279      -2.618  59.553  69.549  1.00 48.59           C
ATOM   4162  CE3 TRP A 279      -1.182  57.630  69.745  1.00 40.33           C
ATOM   4163  CZ2 TRP A 279      -1.722  60.195  68.675  1.00 41.23           C
ATOM   4164  CZ3 TRP A 279      -0.281  58.274  68.883  1.00 39.66           C
ATOM   4165  CH2 TRP A 279      -0.564  59.541  68.364  1.00 38.03           C
ATOM   4166  H   TRP A 279      -5.913  56.566  70.775  1.00 43.78           H
ATOM   4167  HA  TRP A 279      -3.606  55.456  70.114  1.00 50.11           H
ATOM   4168  HB2 TRP A 279      -4.314  56.938  72.396  1.00 44.67           H
ATOM   4169  HB3 TRP A 279      -2.819  56.496  72.096  1.00 44.67           H
ATOM   4170  HD1 TRP A 279      -5.151  59.047  71.308  1.00 48.76           H
ATOM   4171  HE1 TRP A 279      -4.215  60.717  69.863  1.00 51.05           H
ATOM   4172  HE3 TRP A 279      -0.988  56.788  70.091  1.00 48.39           H
ATOM   4173  HZ2 TRP A 279      -1.904  61.039  68.332  1.00 49.48           H
ATOM   4174  HZ3 TRP A 279       0.512  57.846  68.640  1.00 47.59           H
ATOM   4175  HH2 TRP A 279       0.041  59.944  67.785  1.00 45.63           H
ATOM   4176  N   ASN A 280      -5.334  53.712  71.985  1.00 36.35           N
ATOM   4177  CA  ASN A 280      -5.332  52.514  72.818  1.00 42.31           C
ATOM   4178  C   ASN A 280      -4.959  51.251  72.073  1.00 36.49           C
ATOM   4179  O   ASN A 280      -4.784  50.220  72.721  1.00 41.62           O
ATOM   4180  CB  ASN A 280      -6.704  52.312  73.485  1.00 41.45           C
ATOM   4181  CG  ASN A 280      -7.077  53.477  74.385  1.00 42.38           C
ATOM   4182  OD1 ASN A 280      -6.211  54.273  74.772  1.00 40.85           O
ATOM   4183  ND2 ASN A 280      -8.354  53.593  74.714  1.00 40.10           N
ATOM   4184  H   ASN A 280      -6.111  53.968  71.718  1.00 43.62           H
ATOM   4185  HA  ASN A 280      -4.676  52.628  73.525  1.00 50.78           H
ATOM   4186  HB2 ASN A 280      -7.386  52.213  72.802  1.00 49.74           H
ATOM   4187  HB3 ASN A 280      -6.662  51.519  74.035  1.00 49.74           H
ATOM   4188 HD21 ASN A 280      -8.596  54.207  75.266  1.00 48.12           H
ATOM   4189 HD22 ASN A 280      -8.933  53.056  74.389  1.00 48.12           H
ATOM   4190  N   VAL A 281      -4.829  51.286  70.742  1.00 38.94           N
ATOM   4191  CA  VAL A 281      -4.669  50.058  69.964  1.00 42.75           C
ATOM   4192  C   VAL A 281      -3.221  49.775  69.618  1.00 44.11           C
ATOM   4193  O   VAL A 281      -2.938  48.762  68.957  1.00 37.42           O
ATOM   4194  CB  VAL A 281      -5.505  50.100  68.662  1.00 45.21           C
ATOM   4195  CG1 VAL A 281      -6.987  50.350  68.973  1.00 40.62           C
ATOM   4196  CG2 VAL A 281      -4.974  51.178  67.723  1.00 38.55           C
ATOM   4197  H   VAL A 281      -4.832  52.005  70.270  1.00 46.73           H
ATOM   4198  HA  VAL A 281      -4.995  49.318  70.497  1.00 51.30           H
ATOM   4199  HB  VAL A 281      -5.429  49.245  68.212  1.00 54.26           H
ATOM   4200 HG11 VAL A 281      -7.474  50.423  68.139  1.00 48.75           H
ATOM   4201 HG12 VAL A 281      -7.330  49.614  69.498  1.00 48.75           H
ATOM   4202 HG13 VAL A 281      -7.070  51.179  69.468  1.00 48.75           H
ATOM   4203 HG21 VAL A 281      -5.510  51.185  66.916  1.00 46.26           H
ATOM   4204 HG22 VAL A 281      -5.045  52.036  68.171  1.00 46.26           H
ATOM   4205 HG23 VAL A 281      -4.050  50.996  67.492  1.00 46.26           H
ATOM   4206  N   LEU A 282      -2.303  50.652  69.999  1.00 37.95           N
ATOM   4207  CA  LEU A 282      -0.898  50.416  69.707  1.00 37.63           C
ATOM   4208  C   LEU A 282      -0.436  49.145  70.407  1.00 42.61           C
ATOM   4209  O   LEU A 282      -0.874  48.857  71.528  1.00 37.93           O
ATOM   4210  CB  LEU A 282      -0.041  51.597  70.161  1.00 34.19           C
ATOM   4211  CG  LEU A 282      -0.167  52.879  69.322  1.00 36.10           C
ATOM   4212  CD1 LEU A 282       0.679  53.948  69.990  1.00 42.47           C
ATOM   4213  CD2 LEU A 282       0.305  52.674  67.841  1.00 41.28           C
ATOM   4214  H   LEU A 282      -2.465  51.389  70.415  1.00 45.54           H
ATOM   4215  HA  LEU A 282      -0.799  50.298  68.751  1.00 45.15           H
ATOM   4216  HB2 LEU A 282      -0.293  51.818  71.070  1.00 41.03           H
ATOM   4217  HB3 LEU A 282       0.885  51.316  70.146  1.00 41.03           H
ATOM   4218  HG  LEU A 282      -1.095  53.168  69.305  1.00 43.32           H
ATOM   4219 HD11 LEU A 282       0.564  54.789  69.520  1.00 50.96           H
ATOM   4220 HD12 LEU A 282       0.403  54.043  70.915  1.00 50.96           H
ATOM   4221 HD13 LEU A 282       1.610  53.673  69.954  1.00 50.96           H
ATOM   4222 HD21 LEU A 282       0.291  53.529  67.379  1.00 49.53           H
ATOM   4223 HD22 LEU A 282       1.206  52.313  67.839  1.00 49.53           H
ATOM   4224 HD23 LEU A 282      -0.296  52.055  67.395  1.00 49.53           H
ATOM   4225  N   PRO A 283       0.437  48.370  69.793  1.00 41.38           N
ATOM   4226  CA  PRO A 283       0.819  47.088  70.394  1.00 40.43           C
ATOM   4227  C   PRO A 283       1.834  47.230  71.512  1.00 43.93           C
ATOM   4228  O   PRO A 283       1.849  46.400  72.423  1.00 42.71           O
ATOM   4229  CB  PRO A 283       1.417  46.329  69.205  1.00 39.39           C
ATOM   4230  CG  PRO A 283       2.029  47.415  68.398  1.00 39.31           C
ATOM   4231  CD  PRO A 283       1.038  48.536  68.463  1.00 37.68           C
ATOM   4232  HA  PRO A 283       0.039  46.617  70.727  1.00 48.51           H
ATOM   4233  HB2 PRO A 283       2.093  45.705  69.507  1.00 47.27           H
ATOM   4234  HB3 PRO A 283       0.715  45.872  68.715  1.00 47.27           H
ATOM   4235  HG2 PRO A 283       2.870  47.683  68.797  1.00 47.17           H
ATOM   4236  HG3 PRO A 283       2.159  47.125  67.480  1.00 47.17           H
ATOM   4237  HD2 PRO A 283       1.486  49.391  68.399  1.00 45.22           H
ATOM   4238  HD3 PRO A 283       0.362  48.431  67.773  1.00 45.22           H
ATOM   4239  N   PHE A 284       2.677  48.266  71.469  1.00 42.31           N
ATOM   4240  CA  PHE A 284       3.716  48.476  72.476  1.00 40.79           C
ATOM   4241  C   PHE A 284       3.640  49.861  73.102  1.00 37.92           C
ATOM   4242  O   PHE A 284       3.143  50.816  72.510  1.00 38.37           O
ATOM   4243  CB  PHE A 284       5.120  48.313  71.903  1.00 41.88           C
ATOM   4244  CG  PHE A 284       5.284  47.100  71.079  1.00 47.95           C
ATOM   4245  CD1 PHE A 284       5.213  45.848  71.658  1.00 51.47           C
ATOM   4246  CD2 PHE A 284       5.522  47.204  69.715  1.00 47.88           C
ATOM   4247  CE1 PHE A 284       5.376  44.700  70.893  1.00 54.39           C
ATOM   4248  CE2 PHE A 284       5.688  46.072  68.945  1.00 52.39           C
ATOM   4249  CZ  PHE A 284       5.605  44.817  69.532  1.00 55.86           C
ATOM   4250  H   PHE A 284       2.666  48.865  70.859  1.00 50.77           H
ATOM   4251  HA  PHE A 284       3.608  47.819  73.183  1.00 48.95           H
ATOM   4252  HB2 PHE A 284       5.324  49.084  71.351  1.00 50.26           H
ATOM   4253  HB3 PHE A 284       5.751  48.261  72.638  1.00 50.26           H
ATOM   4254  HD1 PHE A 284       5.054  45.775  72.571  1.00 61.77           H
ATOM   4255  HD2 PHE A 284       5.576  48.046  69.319  1.00 57.45           H
ATOM   4256  HE1 PHE A 284       5.322  43.861  71.288  1.00 65.27           H
ATOM   4257  HE2 PHE A 284       5.843  46.153  68.030  1.00 62.87           H
ATOM   4258  HZ  PHE A 284       5.714  44.051  69.016  1.00 67.04           H
ATOM   4259  N   ASP A 285       4.175  49.951  74.322  1.00 41.12           N
ATOM   4260  CA  ASP A 285       4.475  51.235  74.938  1.00 41.57           C
ATOM   4261  C   ASP A 285       5.583  51.891  74.123  1.00 39.45           C
ATOM   4262  O   ASP A 285       6.681  51.345  74.017  1.00 39.57           O
ATOM   4263  CB  ASP A 285       4.916  51.014  76.379  1.00 42.45           C
ATOM   4264  CG  ASP A 285       4.987  52.287  77.178  1.00 45.06           C
ATOM   4265  OD1 ASP A 285       4.600  53.362  76.662  1.00 40.27           O
ATOM   4266  OD2 ASP A 285       5.419  52.190  78.358  1.00 44.64           O1-
ATOM   4267  H   ASP A 285       4.388  49.276  74.809  1.00 49.35           H
ATOM   4268  HA  ASP A 285       3.688  51.803  74.936  1.00 49.88           H
ATOM   4269  HB2 ASP A 285       4.285  50.419  76.815  1.00 50.94           H
ATOM   4270  HB3 ASP A 285       5.799  50.608  76.377  1.00 50.94           H
ATOM   4271  N   SER A 286       5.306  53.030  73.509  1.00 35.04           N
ATOM   4272  CA  SER A 286       6.244  53.493  72.497  1.00 39.00           C
ATOM   4273  C   SER A 286       6.069  54.975  72.249  1.00 38.70           C
ATOM   4274  O   SER A 286       5.037  55.567  72.576  1.00 39.25           O
ATOM   4275  CB  SER A 286       6.046  52.733  71.182  1.00 44.30           C
ATOM   4276  OG  SER A 286       4.717  52.940  70.736  1.00 42.88           O
ATOM   4277  H   SER A 286       4.609  53.519  73.624  1.00 42.04           H
ATOM   4278  HA  SER A 286       7.155  53.347  72.803  1.00 46.81           H
ATOM   4279  HB2 SER A 286       6.665  53.086  70.520  1.00 53.16           H
ATOM   4280  HB3 SER A 286       6.200  51.785  71.311  1.00 53.16           H
ATOM   4281  HG  SER A 286       4.202  52.393  71.109  1.00 51.46           H
ATOM   4282  N   ILE A 287       7.098  55.561  71.658  1.00 36.51           N
ATOM   4283  CA  ILE A 287       7.006  56.903  71.124  1.00 38.87           C
ATOM   4284  C   ILE A 287       7.292  56.833  69.620  1.00 39.02           C
ATOM   4285  O   ILE A 287       7.888  55.878  69.106  1.00 34.00           O
ATOM   4286  CB  ILE A 287       7.964  57.877  71.839  1.00 36.29           C
ATOM   4287  CG1 ILE A 287       9.393  57.418  71.640  1.00 36.26           C
ATOM   4288  CG2 ILE A 287       7.597  57.968  73.324  1.00 38.19           C
ATOM   4289  CD1 ILE A 287      10.424  58.347  72.214  1.00 36.37           C
ATOM   4290  H   ILE A 287       7.869  55.196  71.552  1.00 43.81           H
ATOM   4291  HA  ILE A 287       6.098  57.227  71.249  1.00 46.64           H
ATOM   4292  HB  ILE A 287       7.869  58.760  71.448  1.00 43.54           H
ATOM   4293 HG12 ILE A 287       9.501  56.551  72.060  1.00 43.51           H
ATOM   4294 HG13 ILE A 287       9.574  57.350  70.692  1.00 43.51           H
ATOM   4295 HG21 ILE A 287       8.178  58.612  73.760  1.00 45.83           H
ATOM   4296 HG22 ILE A 287       6.673  58.258  73.398  1.00 45.83           H
ATOM   4297 HG23 ILE A 287       7.700  57.097  73.741  1.00 45.83           H
ATOM   4298 HD11 ILE A 287      11.309  57.996  72.020  1.00 43.65           H
ATOM   4299 HD12 ILE A 287      10.310  59.221  71.806  1.00 43.65           H
ATOM   4300 HD13 ILE A 287      10.305  58.413  73.176  1.00 43.65           H
ATOM   4301  N   PHE A 288       6.853  57.869  68.918  1.00 32.24           N
ATOM   4302  CA  PHE A 288       6.969  57.924  67.456  1.00 36.23           C
ATOM   4303  C   PHE A 288       6.341  56.693  66.781  1.00 34.65           C
ATOM   4304  O   PHE A 288       6.933  56.070  65.897  1.00 32.91           O
ATOM   4305  CB  PHE A 288       8.430  58.090  67.049  1.00 32.16           C
ATOM   4306  CG  PHE A 288       8.635  59.029  65.867  1.00 37.79           C
ATOM   4307  CD1 PHE A 288       7.781  58.998  64.758  1.00 35.90           C
ATOM   4308  CD2 PHE A 288       9.672  59.950  65.879  1.00 32.35           C
ATOM   4309  CE1 PHE A 288       7.989  59.849  63.709  1.00 34.21           C
ATOM   4310  CE2 PHE A 288       9.868  60.810  64.817  1.00 35.26           C
ATOM   4311  CZ  PHE A 288       9.034  60.745  63.728  1.00 33.78           C
ATOM   4312  H   PHE A 288       6.501  58.568  69.267  1.00 38.68           H
ATOM   4313  HA  PHE A 288       6.485  58.705  67.142  1.00 43.48           H
ATOM   4314  HB2 PHE A 288       8.916  58.461  67.799  1.00 38.59           H
ATOM   4315  HB3 PHE A 288       8.795  57.222  66.814  1.00 38.59           H
ATOM   4316  HD1 PHE A 288       7.076  58.391  64.719  1.00 43.08           H
ATOM   4317  HD2 PHE A 288      10.248  59.987  66.607  1.00 38.82           H
ATOM   4318  HE1 PHE A 288       7.427  59.822  62.972  1.00 41.06           H
ATOM   4319  HE2 PHE A 288      10.569  61.417  64.826  1.00 42.31           H
ATOM   4320  HZ  PHE A 288       9.160  61.324  63.011  1.00 40.53           H
ATOM   4321  N   ARG A 289       5.174  56.287  67.270  1.00 38.63           N
ATOM   4322  CA  ARG A 289       4.396  55.213  66.660  1.00 36.24           C
ATOM   4323  C   ARG A 289       2.957  55.688  66.587  1.00 34.56           C
ATOM   4324  O   ARG A 289       2.466  56.270  67.570  1.00 39.04           O
ATOM   4325  CB  ARG A 289       4.498  53.895  67.452  1.00 35.08           C
ATOM   4326  CG  ARG A 289       5.860  53.258  67.412  1.00 34.84           C
ATOM   4327  CD  ARG A 289       6.229  52.885  65.970  1.00 37.43           C
ATOM   4328  NE  ARG A 289       7.485  52.127  65.899  1.00 34.95           N
ATOM   4329  CZ  ARG A 289       8.684  52.674  65.762  1.00 36.28           C
ATOM   4330  NH1 ARG A 289       8.830  54.001  65.726  1.00 33.23           N
ATOM   4331  NH2 ARG A 289       9.735  51.890  65.686  1.00 34.95           N1+
ATOM   4332  H   ARG A 289       4.818  56.620  67.979  1.00 46.35           H
ATOM   4333  HA  ARG A 289       4.707  55.067  65.754  1.00 43.48           H
ATOM   4334  HB2 ARG A 289       4.273  54.044  68.385  1.00 42.10           H
ATOM   4335  HB3 ARG A 289       3.878  53.255  67.074  1.00 42.10           H
ATOM   4336  HG2 ARG A 289       6.527  53.875  67.753  1.00 41.81           H
ATOM   4337  HG3 ARG A 289       5.851  52.444  67.940  1.00 41.81           H
ATOM   4338  HD2 ARG A 289       5.523  52.337  65.593  1.00 44.91           H
ATOM   4339  HD3 ARG A 289       6.327  53.692  65.441  1.00 44.91           H
ATOM   4340  HE  ARG A 289       7.445  51.270  65.960  1.00 41.94           H
ATOM   4341 HH11 ARG A 289       8.143  54.520  65.770  1.00 39.88           H
ATOM   4342 HH12 ARG A 289       9.615  54.346  65.645  1.00 39.88           H
ATOM   4343 HH21 ARG A 289       9.637  51.037  65.717  1.00 41.94           H
ATOM   4344 HH22 ARG A 289      10.513  52.234  65.614  1.00 41.94           H
ATOM   4345  N   PHE A 290       2.324  55.549  65.402  1.00 37.78           N
ATOM   4346  CA  PHE A 290       0.963  56.045  65.274  1.00 33.87           C
ATOM   4347  C   PHE A 290       0.221  54.762  64.849  1.00 37.59           C
ATOM   4348  O   PHE A 290       0.606  53.726  64.324  1.00 36.39           O
ATOM   4349  CB  PHE A 290       0.849  57.210  64.274  1.00 40.64           C
ATOM   4350  CG  PHE A 290       2.054  58.096  64.426  1.00 35.52           C
ATOM   4351  CD1 PHE A 290       2.224  58.866  65.594  1.00 41.77           C
ATOM   4352  CD2 PHE A 290       3.062  58.094  63.455  1.00 37.75           C
ATOM   4353  CE1 PHE A 290       3.366  59.646  65.761  1.00 39.73           C
ATOM   4354  CE2 PHE A 290       4.213  58.877  63.628  1.00 37.09           C
ATOM   4355  CZ  PHE A 290       4.360  59.662  64.769  1.00 40.22           C
ATOM   4356  H   PHE A 290       2.796  55.243  64.533  1.00 45.34           H
ATOM   4357  HA  PHE A 290       0.594  56.405  66.289  1.00 40.64           H
ATOM   4358  HB2 PHE A 290       0.741  56.848  63.228  1.00 48.77           H
ATOM   4359  HB3 PHE A 290      -0.092  57.785  64.443  1.00 48.77           H
ATOM   4360  HD1 PHE A 290       1.460  58.848  66.376  1.00 50.12           H
ATOM   4361  HD2 PHE A 290       2.931  57.507  62.548  1.00 45.29           H
ATOM   4362  HE1 PHE A 290       3.491  60.238  66.670  1.00 47.67           H
ATOM   4363  HE2 PHE A 290       4.985  58.884  62.860  1.00 44.51           H
ATOM   4364  HZ  PHE A 290       5.246  60.278  64.902  1.00 48.27           H
ATOM   4365  N   SER A 291      -1.064  54.909  65.237  1.00 32.17           N
ATOM   4366  CA  SER A 291      -2.010  53.793  65.299  1.00 39.33           C
ATOM   4367  C   SER A 291      -2.522  53.387  63.910  1.00 36.94           C
ATOM   4368  O   SER A 291      -2.398  52.226  63.528  1.00 35.69           O
ATOM   4369  CB  SER A 291      -3.200  54.132  66.197  1.00 35.67           C
ATOM   4370  OG  SER A 291      -2.916  53.930  67.566  1.00 48.69           O
ATOM   4371  H   SER A 291      -1.404  55.667  65.469  1.00 38.60           H
ATOM   4372  HA  SER A 291      -1.550  53.040  65.705  1.00 47.19           H
ATOM   4373  HB2 SER A 291      -3.461  55.059  66.079  1.00 42.81           H
ATOM   4374  HB3 SER A 291      -3.938  53.560  65.962  1.00 42.81           H
ATOM   4375  HG  SER A 291      -3.572  54.151  68.038  1.00 58.43           H
ATOM   4376  N   PHE A 292      -3.128  54.314  63.152  1.00 35.32           N
ATOM   4377  CA  PHE A 292      -3.707  53.978  61.832  1.00 32.86           C
ATOM   4378  C   PHE A 292      -2.871  54.604  60.728  1.00 32.49           C
ATOM   4379  O   PHE A 292      -2.933  55.814  60.484  1.00 31.10           O
ATOM   4380  CB  PHE A 292      -5.170  54.399  61.762  1.00 31.22           C
ATOM   4381  CG  PHE A 292      -5.972  53.726  62.802  1.00 33.47           C
ATOM   4382  CD1 PHE A 292      -6.251  52.386  62.664  1.00 35.60           C
ATOM   4383  CD2 PHE A 292      -6.332  54.375  63.965  1.00 35.21           C
ATOM   4384  CE1 PHE A 292      -6.920  51.705  63.616  1.00 39.06           C
ATOM   4385  CE2 PHE A 292      -6.991  53.692  64.946  1.00 41.13           C
ATOM   4386  CZ  PHE A 292      -7.286  52.353  64.772  1.00 33.25           C
ATOM   4387  H   PHE A 292      -3.234  55.136  63.378  1.00 42.39           H
ATOM   4388  HA  PHE A 292      -3.672  53.019  61.706  1.00 39.43           H
ATOM   4389  HB2 PHE A 292      -5.240  55.360  61.881  1.00 37.46           H
ATOM   4390  HB3 PHE A 292      -5.533  54.149  60.901  1.00 37.46           H
ATOM   4391  HD1 PHE A 292      -5.987  51.948  61.889  1.00 42.73           H
ATOM   4392  HD2 PHE A 292      -6.121  55.274  64.091  1.00 42.25           H
ATOM   4393  HE1 PHE A 292      -7.115  50.802  63.496  1.00 46.88           H
ATOM   4394  HE2 PHE A 292      -7.255  54.133  65.722  1.00 49.36           H
ATOM   4395  HZ  PHE A 292      -7.757  51.892  65.426  1.00 39.89           H
ATOM   4396  N   VAL A 293      -2.061  53.755  60.109  1.00 28.58           N
ATOM   4397  CA  VAL A 293      -1.107  54.142  59.093  1.00 32.87           C
ATOM   4398  C   VAL A 293      -1.292  53.289  57.834  1.00 38.96           C
ATOM   4399  O   VAL A 293      -2.020  52.286  57.849  1.00 32.67           O
ATOM   4400  CB  VAL A 293       0.322  54.006  59.617  1.00 32.37           C
ATOM   4401  CG1 VAL A 293       0.531  54.938  60.789  1.00 33.55           C
ATOM   4402  CG2 VAL A 293       0.637  52.569  59.989  1.00 29.59           C
ATOM   4403  H   VAL A 293      -2.049  52.909  60.272  1.00 34.30           H
ATOM   4404  HA  VAL A 293      -1.260  55.071  58.875  1.00 39.44           H
ATOM   4405  HB  VAL A 293       0.939  54.269  58.919  1.00 38.84           H
ATOM   4406 HG11 VAL A 293       1.462  54.908  61.061  1.00 40.26           H
ATOM   4407 HG12 VAL A 293       0.295  55.831  60.493  1.00 40.26           H
ATOM   4408 HG13 VAL A 293      -0.048  54.669  61.520  1.00 40.26           H
ATOM   4409 HG21 VAL A 293       1.508  52.543  60.419  1.00 35.51           H
ATOM   4410 HG22 VAL A 293      -0.042  52.243  60.600  1.00 35.51           H
ATOM   4411 HG23 VAL A 293       0.653  52.020  59.194  1.00 35.51           H
ATOM   4412  N   PRO A 294      -0.641  53.644  56.736  1.00 34.19           N
ATOM   4413  CA  PRO A 294      -0.722  52.826  55.535  1.00 36.20           C
ATOM   4414  C   PRO A 294      -0.400  51.359  55.784  1.00 36.97           C
ATOM   4415  O   PRO A 294       0.420  51.022  56.636  1.00 36.04           O
ATOM   4416  CB  PRO A 294       0.321  53.469  54.630  1.00 36.23           C
ATOM   4417  CG  PRO A 294       0.175  54.904  54.949  1.00 36.85           C
ATOM   4418  CD  PRO A 294       0.027  54.929  56.463  1.00 31.53           C
ATOM   4419  HA  PRO A 294      -1.605  52.908  55.147  1.00 43.45           H
ATOM   4420  HB2 PRO A 294       1.200  53.149  54.893  1.00 43.47           H
ATOM   4421  HB3 PRO A 294       0.142  53.280  53.698  1.00 43.47           H
ATOM   4422  HG2 PRO A 294       0.969  55.391  54.675  1.00 44.22           H
ATOM   4423  HG3 PRO A 294      -0.620  55.262  54.525  1.00 44.22           H
ATOM   4424  HD2 PRO A 294       0.899  54.956  56.878  1.00 37.83           H
ATOM   4425  HD3 PRO A 294      -0.527  55.674  56.742  1.00 37.83           H
ATOM   4426  N   VAL A 295      -1.023  50.491  54.979  1.00 35.63           N
ATOM   4427  CA  VAL A 295      -0.845  49.043  55.054  1.00 35.42           C
ATOM   4428  C   VAL A 295      -0.210  48.483  53.777  1.00 38.69           C
ATOM   4429  O   VAL A 295      -0.534  48.884  52.644  1.00 36.40           O
ATOM   4430  CB  VAL A 295      -2.189  48.355  55.350  1.00 41.63           C
ATOM   4431  CG1 VAL A 295      -3.205  48.640  54.230  1.00 35.88           C
ATOM   4432  CG2 VAL A 295      -1.970  46.893  55.523  1.00 48.36           C
ATOM   4433  H   VAL A 295      -1.586  50.727  54.375  1.00 42.75           H
ATOM   4434  HA  VAL A 295      -0.253  48.837  55.792  1.00 42.50           H
ATOM   4435  HB  VAL A 295      -2.550  48.689  56.189  1.00 49.96           H
ATOM   4436 HG11 VAL A 295      -4.055  48.233  54.463  1.00 43.06           H
ATOM   4437 HG12 VAL A 295      -3.321  49.598  54.134  1.00 43.06           H
ATOM   4438 HG13 VAL A 295      -2.871  48.260  53.402  1.00 43.06           H
ATOM   4439 HG21 VAL A 295      -2.804  46.486  55.809  1.00 58.03           H
ATOM   4440 HG22 VAL A 295      -1.681  46.518  54.675  1.00 58.03           H
ATOM   4441 HG23 VAL A 295      -1.287  46.759  56.199  1.00 58.03           H
ATOM   4442  N   ILE A 296       0.704  47.537  53.963  1.00 34.12           N
ATOM   4443  CA  ILE A 296       1.350  46.919  52.818  1.00 32.30           C
ATOM   4444  C   ILE A 296       0.396  45.866  52.248  1.00 42.97           C
ATOM   4445  O   ILE A 296       0.383  44.713  52.696  1.00 41.18           O
ATOM   4446  CB  ILE A 296       2.707  46.325  53.199  1.00 38.43           C
ATOM   4447  CG1 ILE A 296       3.591  47.402  53.845  1.00 35.10           C
ATOM   4448  CG2 ILE A 296       3.405  45.738  51.964  1.00 40.21           C
ATOM   4449  CD1 ILE A 296       3.776  48.711  53.035  1.00 35.67           C
ATOM   4450  H   ILE A 296       0.956  47.235  54.725  1.00 40.94           H
ATOM   4451  HA  ILE A 296       1.493  47.600  52.147  1.00 38.76           H
ATOM   4452  HB  ILE A 296       2.560  45.613  53.840  1.00 46.11           H
ATOM   4453 HG12 ILE A 296       3.215  47.634  54.704  1.00 42.12           H
ATOM   4454 HG13 ILE A 296       4.470  47.018  53.967  1.00 42.12           H
ATOM   4455 HG21 ILE A 296       4.257  45.362  52.238  1.00 48.25           H
ATOM   4456 HG22 ILE A 296       2.846  45.048  51.574  1.00 48.25           H
ATOM   4457 HG23 ILE A 296       3.549  46.450  51.322  1.00 48.25           H
ATOM   4458 HD11 ILE A 296       4.419  49.273  53.487  1.00 42.81           H
ATOM   4459 HD12 ILE A 296       4.109  48.499  52.150  1.00 42.81           H
ATOM   4460 HD13 ILE A 296       2.926  49.172  52.972  1.00 42.81           H
ATOM   4461  N   ASP A 297      -0.408  46.263  51.247  1.00 40.14           N
ATOM   4462  CA  ASP A 297      -1.660  45.580  50.932  1.00 39.81           C
ATOM   4463  C   ASP A 297      -1.595  44.699  49.695  1.00 45.35           C
ATOM   4464  O   ASP A 297      -2.567  43.994  49.416  1.00 45.21           O
ATOM   4465  CB  ASP A 297      -2.794  46.593  50.727  1.00 34.88           C
ATOM   4466  CG  ASP A 297      -2.500  47.594  49.620  1.00 41.85           C
ATOM   4467  OD1 ASP A 297      -1.338  47.642  49.153  1.00 38.87           O
ATOM   4468  OD2 ASP A 297      -3.433  48.344  49.247  1.00 48.05           O1-
ATOM   4469  H   ASP A 297      -0.241  46.926  50.725  1.00 48.17           H
ATOM   4470  HA  ASP A 297      -1.909  45.022  51.682  1.00 47.78           H
ATOM   4471  HB2 ASP A 297      -3.601  46.116  50.482  1.00 41.86           H
ATOM   4472  HB3 ASP A 297      -2.941  47.088  51.543  1.00 41.86           H
ATOM   4473  N   GLY A 298      -0.511  44.747  48.936  1.00 40.53           N
ATOM   4474  CA  GLY A 298      -0.463  44.096  47.642  1.00 45.74           C
ATOM   4475  C   GLY A 298      -1.146  44.824  46.493  1.00 43.73           C
ATOM   4476  O   GLY A 298      -1.088  44.325  45.367  1.00 48.58           O
ATOM   4477  H   GLY A 298       0.221  45.141  49.158  1.00 48.64           H
ATOM   4478  HA2 GLY A 298       0.468  43.966  47.396  1.00 54.88           H
ATOM   4479  HA3 GLY A 298      -0.875  43.221  47.722  1.00 54.88           H
ATOM   4480  N   GLU A 299      -1.805  45.961  46.746  1.00 43.99           N
ATOM   4481  CA  GLU A 299      -2.486  46.751  45.716  1.00 39.67           C
ATOM   4482  C   GLU A 299      -1.863  48.138  45.611  1.00 41.49           C
ATOM   4483  O   GLU A 299      -1.161  48.415  44.639  1.00 39.42           O
ATOM   4484  CB  GLU A 299      -3.991  46.860  46.013  1.00 50.81           C
ATOM   4485  CG  GLU A 299      -4.768  45.549  46.149  1.00 57.97           C
ATOM   4486  H   GLU A 299      -1.868  46.305  47.530  1.00 52.79           H
ATOM   4487  HA  GLU A 299      -2.384  46.309  44.860  1.00 47.60           H
ATOM   4488  HB2 GLU A 299      -4.411  47.359  45.293  1.00 60.98           H
ATOM   4489  HB3 GLU A 299      -4.103  47.341  46.850  1.00 60.98           H
ATOM   4490  HG1 GLU A 299      -4.368  45.013  46.850  1.00 69.57           H
ATOM   4491  HG3 GLU A 299      -5.689  45.756  46.380  1.00 69.57           H
ATOM   4492  N   PHE A 300      -2.094  49.041  46.579  1.00 36.18           N
ATOM   4493  CA  PHE A 300      -1.374  50.305  46.565  1.00 37.47           C
ATOM   4494  C   PHE A 300       0.132  50.066  46.551  1.00 40.17           C
ATOM   4495  O   PHE A 300       0.864  50.724  45.799  1.00 35.64           O
ATOM   4496  CB  PHE A 300      -1.779  51.176  47.760  1.00 33.60           C
ATOM   4497  CG  PHE A 300      -1.348  52.618  47.628  1.00 34.00           C
ATOM   4498  CD1 PHE A 300      -0.031  52.991  47.863  1.00 34.81           C
ATOM   4499  CD2 PHE A 300      -2.251  53.585  47.228  1.00 34.27           C
ATOM   4500  CE1 PHE A 300       0.375  54.319  47.742  1.00 32.07           C
ATOM   4501  CE2 PHE A 300      -1.854  54.910  47.080  1.00 33.23           C
ATOM   4502  CZ  PHE A 300      -0.529  55.274  47.339  1.00 32.10           C
ATOM   4503  H   PHE A 300      -2.644  48.943  47.233  1.00 43.42           H
ATOM   4504  HA  PHE A 300      -1.602  50.792  45.758  1.00 44.96           H
ATOM   4505  HB2 PHE A 300      -2.742  51.164  47.852  1.00 40.32           H
ATOM   4506  HB3 PHE A 300      -1.357  50.815  48.552  1.00 40.32           H
ATOM   4507  HD1 PHE A 300       0.587  52.347  48.127  1.00 41.78           H
ATOM   4508  HD2 PHE A 300      -3.131  53.345  47.061  1.00 41.13           H
ATOM   4509  HE1 PHE A 300       1.259  54.553  47.903  1.00 38.48           H
ATOM   4510  HE2 PHE A 300      -2.474  55.558  46.829  1.00 39.87           H
ATOM   4511  HZ  PHE A 300      -0.262  56.164  47.254  1.00 38.52           H
ATOM   4512  N   PHE A 301       0.612  49.127  47.379  1.00 38.88           N
ATOM   4513  CA  PHE A 301       2.009  48.700  47.370  1.00 33.92           C
ATOM   4514  C   PHE A 301       2.071  47.268  46.853  1.00 43.64           C
ATOM   4515  O   PHE A 301       1.657  46.349  47.578  1.00 40.51           O
ATOM   4516  CB  PHE A 301       2.615  48.781  48.780  1.00 39.42           C
ATOM   4517  CG  PHE A 301       2.502  50.140  49.410  1.00 32.61           C
ATOM   4518  CD1 PHE A 301       3.349  51.156  49.012  1.00 32.43           C
ATOM   4519  CD2 PHE A 301       1.554  50.409  50.376  1.00 32.83           C
ATOM   4520  CE1 PHE A 301       3.264  52.396  49.565  1.00 33.32           C
ATOM   4521  CE2 PHE A 301       1.463  51.678  50.932  1.00 33.12           C
ATOM   4522  CZ  PHE A 301       2.343  52.658  50.524  1.00 28.88           C
ATOM   4523  H   PHE A 301       0.133  48.714  47.962  1.00 46.66           H
ATOM   4524  HA  PHE A 301       2.520  49.279  46.788  1.00 40.70           H
ATOM   4525  HB2 PHE A 301       2.151  48.161  49.362  1.00 47.30           H
ATOM   4526  HB3 PHE A 301       3.556  48.546  48.732  1.00 47.30           H
ATOM   4527  HD1 PHE A 301       3.991  50.987  48.364  1.00 38.92           H
ATOM   4528  HD2 PHE A 301       0.972  49.739  50.652  1.00 39.40           H
ATOM   4529  HE1 PHE A 301       3.848  53.063  49.285  1.00 39.98           H
ATOM   4530  HE2 PHE A 301       0.828  51.860  51.589  1.00 39.74           H
ATOM   4531  HZ  PHE A 301       2.292  53.515  50.882  1.00 34.66           H
ATOM   4532  N   PRO A 302       2.553  47.016  45.621  1.00 41.57           N
ATOM   4533  CA  PRO A 302       2.485  45.644  45.078  1.00 37.98           C
ATOM   4534  C   PRO A 302       3.221  44.615  45.903  1.00 41.41           C
ATOM   4535  O   PRO A 302       2.766  43.474  45.997  1.00 40.33           O
ATOM   4536  CB  PRO A 302       3.136  45.781  43.687  1.00 38.42           C
ATOM   4537  CG  PRO A 302       3.064  47.197  43.360  1.00 44.20           C
ATOM   4538  CD  PRO A 302       3.085  47.962  44.626  1.00 36.05           C
ATOM   4539  HA  PRO A 302       1.560  45.371  44.985  1.00 45.58           H
ATOM   4540  HB2 PRO A 302       4.064  45.498  43.728  1.00 46.10           H
ATOM   4541  HB3 PRO A 302       2.646  45.249  43.046  1.00 46.10           H
ATOM   4542  HG2 PRO A 302       3.827  47.436  42.814  1.00 53.04           H
ATOM   4543  HG3 PRO A 302       2.234  47.367  42.887  1.00 53.04           H
ATOM   4544  HD2 PRO A 302       3.993  48.197  44.846  1.00 43.26           H
ATOM   4545  HD3 PRO A 302       2.508  48.738  44.556  1.00 43.26           H
ATOM   4546  N   THR A 303       4.376  44.974  46.460  1.00 38.09           N
ATOM   4547  CA  THR A 303       5.148  44.080  47.309  1.00 43.75           C
ATOM   4548  C   THR A 303       5.696  44.889  48.490  1.00 39.54           C
ATOM   4549  O   THR A 303       5.391  46.072  48.659  1.00 39.22           O
ATOM   4550  CB  THR A 303       6.267  43.401  46.507  1.00 40.41           C
ATOM   4551  OG1 THR A 303       7.280  44.356  46.180  1.00 45.07           O
ATOM   4552  CG2 THR A 303       5.722  42.859  45.193  1.00 50.12           C
ATOM   4553  H   THR A 303       4.737  45.746  46.360  1.00 45.70           H
ATOM   4554  HA  THR A 303       4.564  43.389  47.653  1.00 52.50           H
ATOM   4555  HB  THR A 303       6.644  42.670  47.027  1.00 48.49           H
ATOM   4556  HG1 THR A 303       8.016  44.108  46.491  1.00 54.09           H
ATOM   4557 HG21 THR A 303       6.425  42.394  44.713  1.00 60.14           H
ATOM   4558 HG22 THR A 303       4.990  42.247  45.367  1.00 60.14           H
ATOM   4559 HG23 THR A 303       5.401  43.587  44.640  1.00 60.14           H
ATOM   4560  N   SER A 304       6.504  44.236  49.313  1.00 37.17           N
ATOM   4561  CA  SER A 304       7.144  44.912  50.428  1.00 42.74           C
ATOM   4562  C   SER A 304       7.947  46.110  49.922  1.00 42.36           C
ATOM   4563  O   SER A 304       8.468  46.116  48.803  1.00 36.35           O
ATOM   4564  CB  SER A 304       8.050  43.938  51.184  1.00 41.05           C
ATOM   4565  OG  SER A 304       9.226  43.679  50.443  1.00 38.97           O
ATOM   4566  H   SER A 304       6.692  43.400  49.252  1.00 44.60           H
ATOM   4567  HA  SER A 304       6.470  45.238  51.042  1.00 51.29           H
ATOM   4568  HB2 SER A 304       8.295  44.328  52.037  1.00 49.26           H
ATOM   4569  HB3 SER A 304       7.574  43.104  51.323  1.00 49.26           H
ATOM   4570  HG  SER A 304       9.705  43.130  50.860  1.00 46.77           H
ATOM   4571  N   LEU A 305       8.007  47.148  50.752  1.00 40.58           N
ATOM   4572  CA  LEU A 305       8.726  48.359  50.377  1.00 42.13           C
ATOM   4573  C   LEU A 305      10.187  48.061  50.054  1.00 43.23           C
ATOM   4574  O   LEU A 305      10.745  48.588  49.078  1.00 40.45           O
ATOM   4575  CB  LEU A 305       8.623  49.374  51.517  1.00 35.21           C
ATOM   4576  CG  LEU A 305       7.211  49.787  51.919  1.00 41.26           C
ATOM   4577  CD1 LEU A 305       7.237  50.909  53.010  1.00 39.60           C
ATOM   4578  CD2 LEU A 305       6.414  50.222  50.678  1.00 38.99           C
ATOM   4579  H   LEU A 305       7.637  47.185  51.523  1.00 48.70           H
ATOM   4580  HA  LEU A 305       8.326  48.738  49.580  1.00 50.56           H
ATOM   4581  HB2 LEU A 305       9.043  48.978  52.292  1.00 42.26           H
ATOM   4582  HB3 LEU A 305       9.092  50.181  51.259  1.00 42.26           H
ATOM   4583  HG  LEU A 305       6.762  49.013  52.302  1.00 49.51           H
ATOM   4584 HD11 LEU A 305       6.326  51.155  53.241  1.00 47.52           H
ATOM   4585 HD12 LEU A 305       7.697  50.585  53.801  1.00 47.52           H
ATOM   4586 HD13 LEU A 305       7.705  51.679  52.656  1.00 47.52           H
ATOM   4587 HD21 LEU A 305       5.537  50.530  50.957  1.00 46.79           H
ATOM   4588 HD22 LEU A 305       6.892  50.940  50.243  1.00 46.79           H
ATOM   4589 HD23 LEU A 305       6.318  49.471  50.072  1.00 46.79           H
ATOM   4590  N   GLU A 306      10.826  47.222  50.867  1.00 43.14           N
ATOM   4591  CA  GLU A 306      12.245  46.932  50.672  1.00 41.11           C
ATOM   4592  C   GLU A 306      12.502  46.213  49.347  1.00 40.14           C
ATOM   4593  O   GLU A 306      13.484  46.507  48.659  1.00 34.17           O
ATOM   4594  CB  GLU A 306      12.772  46.116  51.863  1.00 39.23           C
ATOM   4595  CG  GLU A 306      14.266  45.762  51.783  1.00 46.80           C
ATOM   4596  CD  GLU A 306      15.169  46.987  51.843  1.00 48.82           C
ATOM   4597  OE1 GLU A 306      14.673  48.094  52.126  1.00 47.39           O
ATOM   4598  OE2 GLU A 306      16.378  46.845  51.590  1.00 49.52           O1-
ATOM   4599  H   GLU A 306      10.463  46.818  51.531  1.00 51.77           H
ATOM   4600  HA  GLU A 306      12.727  47.774  50.643  1.00 49.33           H
ATOM   4601  HB2 GLU A 306      12.645  46.644  52.665  1.00 47.07           H
ATOM   4602  HB3 GLU A 306      12.266  45.292  51.932  1.00 47.07           H
ATOM   4603  HG2 GLU A 306      14.494  45.183  52.528  1.00 56.16           H
ATOM   4604  HG3 GLU A 306      14.443  45.307  50.943  1.00 56.16           H
ATOM   4605  N   SER A 307      11.644  45.267  48.953  1.00 41.99           N
ATOM   4606  CA  SER A 307      11.893  44.629  47.660  1.00 37.76           C
ATOM   4607  C   SER A 307      11.576  45.576  46.494  1.00 38.76           C
ATOM   4608  O   SER A 307      12.264  45.535  45.479  1.00 37.60           O
ATOM   4609  CB  SER A 307      11.112  43.329  47.510  1.00 39.29           C
ATOM   4610  OG  SER A 307       9.727  43.546  47.454  1.00 48.32           O
ATOM   4611  H   SER A 307      10.949  44.992  49.380  1.00 50.38           H
ATOM   4612  HA  SER A 307      12.835  44.408  47.613  1.00 45.31           H
ATOM   4613  HB2 SER A 307      11.379  42.927  46.667  1.00 47.15           H
ATOM   4614  HB3 SER A 307      11.320  42.730  48.240  1.00 47.15           H
ATOM   4615  HG  SER A 307       9.463  43.936  48.154  1.00 57.99           H
ATOM   4616  N   MET A 308      10.604  46.483  46.643  1.00 38.21           N
ATOM   4617  CA  MET A 308      10.392  47.509  45.621  1.00 41.99           C
ATOM   4618  C   MET A 308      11.602  48.419  45.503  1.00 37.73           C
ATOM   4619  O   MET A 308      12.068  48.705  44.394  1.00 38.36           O
ATOM   4620  CB  MET A 308       9.144  48.337  45.934  1.00 39.91           C
ATOM   4621  CG  MET A 308       7.855  47.568  45.827  1.00 33.07           C
ATOM   4622  SD  MET A 308       6.407  48.570  46.188  1.00 37.76           S
ATOM   4623  CE  MET A 308       6.296  49.396  44.578  1.00 45.98           C
ATOM   4624  H   MET A 308      10.069  46.530  47.314  1.00 45.85           H
ATOM   4625  HA  MET A 308      10.262  47.075  44.762  1.00 50.39           H
ATOM   4626  HB2 MET A 308       9.210  48.677  46.839  1.00 47.89           H
ATOM   4627  HB3 MET A 308       9.110  49.074  45.307  1.00 47.89           H
ATOM   4628  HG2 MET A 308       7.758  47.258  44.912  1.00 39.68           H
ATOM   4629  HG3 MET A 308       7.877  46.811  46.431  1.00 39.68           H
ATOM   4630  HE1 MET A 308       5.545  50.005  44.584  1.00 55.18           H
ATOM   4631  HE2 MET A 308       7.116  49.884  44.415  1.00 55.18           H
ATOM   4632  HE3 MET A 308       6.173  48.721  43.894  1.00 55.18           H
ATOM   4633  N   LEU A 309      12.121  48.906  46.642  1.00 36.61           N
ATOM   4634  CA  LEU A 309      13.334  49.712  46.604  1.00 40.73           C
ATOM   4635  C   LEU A 309      14.504  48.951  45.971  1.00 45.13           C
ATOM   4636  O   LEU A 309      15.260  49.516  45.170  1.00 43.76           O
ATOM   4637  CB  LEU A 309      13.706  50.185  48.010  1.00 43.04           C
ATOM   4638  CG  LEU A 309      12.780  51.241  48.626  1.00 43.45           C
ATOM   4639  CD1 LEU A 309      13.249  51.529  50.073  1.00 47.31           C
ATOM   4640  CD2 LEU A 309      12.707  52.550  47.747  1.00 45.07           C
ATOM   4641  H   LEU A 309      11.785  48.797  47.424  1.00 43.93           H
ATOM   4642  HA  LEU A 309      13.156  50.496  46.062  1.00 48.87           H
ATOM   4643  HB2 LEU A 309      13.714  49.418  48.608  1.00 51.65           H
ATOM   4644  HB3 LEU A 309      14.597  50.568  47.973  1.00 51.65           H
ATOM   4645  HG  LEU A 309      11.882  50.869  48.680  1.00 52.14           H
ATOM   4646 HD11 LEU A 309      12.661  52.183  50.480  1.00 56.77           H
ATOM   4647 HD12 LEU A 309      13.225  50.701  50.580  1.00 56.77           H
ATOM   4648 HD13 LEU A 309      14.157  51.870  50.046  1.00 56.77           H
ATOM   4649 HD21 LEU A 309      12.125  53.193  48.181  1.00 54.09           H
ATOM   4650 HD22 LEU A 309      13.596  52.923  47.652  1.00 54.09           H
ATOM   4651 HD23 LEU A 309      12.353  52.332  46.871  1.00 54.09           H
ATOM   4652  N   ASN A 310      14.670  47.671  46.314  1.00 44.66           N
ATOM   4653  CA  ASN A 310      15.813  46.905  45.814  1.00 43.84           C
ATOM   4654  C   ASN A 310      15.697  46.573  44.329  1.00 41.67           C
ATOM   4655  O   ASN A 310      16.711  46.512  43.639  1.00 43.07           O
ATOM   4656  CB  ASN A 310      15.977  45.620  46.626  1.00 44.87           C
ATOM   4657  CG  ASN A 310      16.723  45.861  47.894  1.00 58.15           C
ATOM   4658  OD1 ASN A 310      17.723  46.583  47.897  1.00 64.54           O
ATOM   4659  ND2 ASN A 310      16.238  45.297  48.996  1.00 63.12           N
ATOM   4660  H   ASN A 310      14.146  47.229  46.831  1.00 53.59           H
ATOM   4661  HA  ASN A 310      16.611  47.443  45.933  1.00 52.61           H
ATOM   4662  HB2 ASN A 310      15.103  45.262  46.840  1.00 53.85           H
ATOM   4663  HB3 ASN A 310      16.483  44.974  46.107  1.00 53.85           H
ATOM   4664 HD21 ASN A 310      16.679  45.351  49.736  1.00 75.75           H
ATOM   4665 HD22 ASN A 310      15.486  44.881  48.974  1.00 75.75           H
ATOM   4666  N   SER A 311      14.491  46.347  43.828  1.00 43.35           N
ATOM   4667  CA  SER A 311      14.298  46.005  42.425  1.00 44.32           C
ATOM   4668  C   SER A 311      14.192  47.228  41.528  1.00 42.93           C
ATOM   4669  O   SER A 311      14.098  47.076  40.310  1.00 44.38           O
ATOM   4670  CB  SER A 311      13.036  45.145  42.254  1.00 43.84           C
ATOM   4671  OG  SER A 311      11.883  45.762  42.818  1.00 49.17           O
ATOM   4672  H   SER A 311      13.763  46.395  44.283  1.00 52.02           H
ATOM   4673  HA  SER A 311      15.059  45.486  42.125  1.00 53.19           H
ATOM   4674  HB2 SER A 311      12.882  45.029  41.306  1.00 52.61           H
ATOM   4675  HB3 SER A 311      13.174  44.283  42.678  1.00 52.61           H
ATOM   4676  HG  SER A 311      11.991  45.895  43.638  1.00 59.00           H
ATOM   4677  N   GLY A 312      14.197  48.437  42.077  1.00 46.65           N
ATOM   4678  CA  GLY A 312      13.997  49.580  41.213  1.00 40.81           C
ATOM   4679  C   GLY A 312      12.559  49.747  40.797  1.00 40.55           C
ATOM   4680  O   GLY A 312      12.277  50.444  39.819  1.00 37.38           O
ATOM   4681  H   GLY A 312      14.303  48.608  42.914  1.00 55.98           H
ATOM   4682  HA2 GLY A 312      14.294  50.384  41.657  1.00 48.97           H
ATOM   4683  HA3 GLY A 312      14.521  49.462  40.406  1.00 48.97           H
ATOM   4684  N   ASN A 313      11.634  49.119  41.516  1.00 37.10           N
ATOM   4685  CA  ASN A 313      10.222  49.187  41.178  1.00 41.83           C
ATOM   4686  C   ASN A 313       9.635  50.460  41.780  1.00 41.21           C
ATOM   4687  O   ASN A 313       8.936  50.438  42.804  1.00 40.64           O
ATOM   4688  CB  ASN A 313       9.489  47.945  41.667  1.00 40.23           C
ATOM   4689  CG  ASN A 313       8.088  47.899  41.164  1.00 43.01           C
ATOM   4690  OD1 ASN A 313       7.690  48.762  40.397  1.00 39.34           O
ATOM   4691  ND2 ASN A 313       7.328  46.908  41.576  1.00 36.55           N
ATOM   4692  H   ASN A 313      11.805  48.645  42.210  1.00 44.52           H
ATOM   4693  HA  ASN A 313      10.129  49.237  40.214  1.00 50.19           H
ATOM   4694  HB2 ASN A 313       9.949  47.155  41.346  1.00 48.27           H
ATOM   4695  HB3 ASN A 313       9.455  47.941  42.636  1.00 48.27           H
ATOM   4696 HD21 ASN A 313       6.557  46.778  41.209  1.00 43.86           H
ATOM   4697 HD22 ASN A 313       7.603  46.399  42.207  1.00 43.86           H
ATOM   4698  N   PHE A 314       9.934  51.582  41.126  1.00 36.58           N
ATOM   4699  CA  PHE A 314       9.438  52.897  41.519  1.00 38.23           C
ATOM   4700  C   PHE A 314       9.676  53.917  40.412  1.00 36.67           C
ATOM   4701  O   PHE A 314      10.508  53.718  39.521  1.00 37.66           O
ATOM   4702  CB  PHE A 314      10.097  53.398  42.817  1.00 36.30           C
ATOM   4703  CG  PHE A 314      11.603  53.277  42.841  1.00 32.43           C
ATOM   4704  CD1 PHE A 314      12.410  54.225  42.223  1.00 39.30           C
ATOM   4705  CD2 PHE A 314      12.214  52.245  43.548  1.00 38.35           C
ATOM   4706  CE1 PHE A 314      13.800  54.129  42.274  1.00 38.01           C
ATOM   4707  CE2 PHE A 314      13.605  52.144  43.614  1.00 34.15           C
ATOM   4708  CZ  PHE A 314      14.401  53.076  42.981  1.00 37.16           C
ATOM   4709  H   PHE A 314      10.447  51.601  40.437  1.00 43.90           H
ATOM   4710  HA  PHE A 314       8.483  52.836  41.669  1.00 45.88           H
ATOM   4711  HB2 PHE A 314       9.873  54.334  42.939  1.00 43.56           H
ATOM   4712  HB3 PHE A 314       9.752  52.879  43.556  1.00 43.56           H
ATOM   4713  HD1 PHE A 314      12.020  54.930  41.755  1.00 47.16           H
ATOM   4714  HD2 PHE A 314      11.685  51.614  43.980  1.00 46.02           H
ATOM   4715  HE1 PHE A 314      14.327  54.765  41.845  1.00 45.62           H
ATOM   4716  HE2 PHE A 314      13.994  51.440  44.077  1.00 40.98           H
ATOM   4717  HZ  PHE A 314      15.328  53.005  43.013  1.00 44.59           H
ATOM   4718  N   LYS A 315       8.953  55.035  40.512  1.00 37.05           N
ATOM   4719  CA  LYS A 315       9.107  56.140  39.565  1.00 39.02           C
ATOM   4720  C   LYS A 315      10.524  56.687  39.606  1.00 39.56           C
ATOM   4721  O   LYS A 315      11.072  56.970  40.690  1.00 38.56           O
ATOM   4722  CB  LYS A 315       8.111  57.260  39.876  1.00 38.66           C
ATOM   4723  CG  LYS A 315       8.164  58.459  38.908  1.00 34.19           C
ATOM   4724  CD  LYS A 315       7.357  59.623  39.453  1.00 37.86           C
ATOM   4725  CE  LYS A 315       7.316  60.790  38.510  1.00 37.79           C
ATOM   4726  NZ  LYS A 315       6.587  60.447  37.229  1.00 32.35           N1+
ATOM   4727  H   LYS A 315       8.362  55.179  41.119  1.00 44.46           H
ATOM   4728  HA  LYS A 315       8.927  55.823  38.666  1.00 46.82           H
ATOM   4729  HB2 LYS A 315       7.209  56.903  39.851  1.00 46.39           H
ATOM   4730  HB3 LYS A 315       8.305  57.597  40.767  1.00 46.39           H
ATOM   4731  HG2 LYS A 315       9.079  58.759  38.799  1.00 41.03           H
ATOM   4732  HG3 LYS A 315       7.785  58.204  38.054  1.00 41.03           H
ATOM   4733  HD2 LYS A 315       6.447  59.334  39.625  1.00 45.43           H
ATOM   4734  HD3 LYS A 315       7.768  59.928  40.274  1.00 45.43           H
ATOM   4735  HE2 LYS A 315       6.846  61.516  38.950  1.00 45.34           H
ATOM   4736  HE3 LYS A 315       8.220  61.062  38.292  1.00 45.34           H
ATOM   4737  HZ1 LYS A 315       6.454  61.184  36.752  1.00 38.82           H
ATOM   4738  HZ2 LYS A 315       7.076  59.876  36.755  1.00 38.82           H
ATOM   4739  HZ3 LYS A 315       5.800  60.071  37.413  1.00 38.82           H
ATOM   4740  N   LYS A 316      11.106  56.849  38.409  1.00 38.24           N
ATOM   4741  CA  LYS A 316      12.476  57.310  38.235  1.00 42.28           C
ATOM   4742  C   LYS A 316      12.452  58.763  37.781  1.00 36.11           C
ATOM   4743  O   LYS A 316      12.022  59.064  36.685  1.00 33.94           O
ATOM   4744  CB  LYS A 316      13.203  56.404  37.246  1.00 41.56           C
ATOM   4745  CG  LYS A 316      13.169  54.987  37.820  1.00 48.14           C
ATOM   4746  CD  LYS A 316      14.038  54.039  37.167  1.00 47.73           C
ATOM   4747  CE  LYS A 316      13.801  52.680  37.748  1.00 47.01           C
ATOM   4748  NZ  LYS A 316      12.377  52.244  37.627  1.00 51.84           N1+
ATOM   4749  H   LYS A 316      10.708  56.691  37.663  1.00 45.89           H
ATOM   4750  HA  LYS A 316      12.939  57.256  39.087  1.00 50.73           H
ATOM   4751  HB2 LYS A 316      12.746  56.400  36.391  1.00 49.88           H
ATOM   4752  HB3 LYS A 316      14.124  56.696  37.144  1.00 49.88           H
ATOM   4753  HG2 LYS A 316      13.449  55.029  38.749  1.00 57.76           H
ATOM   4754  HG3 LYS A 316      12.266  54.646  37.763  1.00 57.76           H
ATOM   4755  HD2 LYS A 316      13.819  54.013  36.224  1.00 57.27           H
ATOM   4756  HD3 LYS A 316      14.968  54.289  37.303  1.00 57.27           H
ATOM   4757  HE2 LYS A 316      14.353  52.040  37.267  1.00 56.42           H
ATOM   4758  HE3 LYS A 316      14.041  52.690  38.688  1.00 56.42           H
ATOM   4759  HZ1 LYS A 316      12.307  51.387  37.863  1.00 62.21           H
ATOM   4760  HZ2 LYS A 316      11.857  52.732  38.159  1.00 62.21           H
ATOM   4761  HZ3 LYS A 316      12.097  52.333  36.788  1.00 62.21           H
ATOM   4762  N   THR A 317      12.878  59.663  38.650  1.00 37.46           N
ATOM   4763  CA  THR A 317      12.858  61.081  38.373  1.00 39.11           C
ATOM   4764  C   THR A 317      13.910  61.708  39.291  1.00 38.92           C
ATOM   4765  O   THR A 317      14.798  61.014  39.788  1.00 36.26           O
ATOM   4766  CB  THR A 317      11.440  61.626  38.579  1.00 37.89           C
ATOM   4767  OG1 THR A 317      11.403  62.998  38.226  1.00 36.18           O
ATOM   4768  CG2 THR A 317      10.992  61.462  40.086  1.00 36.67           C
ATOM   4769  H   THR A 317      13.199  59.465  39.423  1.00 44.95           H
ATOM   4770  HA  THR A 317      13.105  61.237  37.454  1.00 46.94           H
ATOM   4771  HB  THR A 317      10.817  61.138  38.026  1.00 45.46           H
ATOM   4772  HG1 THR A 317      10.606  63.266  38.236  1.00 43.41           H
ATOM   4773 HG21 THR A 317      10.110  61.845  40.220  1.00 44.01           H
ATOM   4774 HG22 THR A 317      10.956  60.521  40.322  1.00 44.01           H
ATOM   4775 HG23 THR A 317      11.621  61.918  40.666  1.00 44.01           H
ATOM   4776  N   GLN A 318      13.805  63.018  39.505  1.00 39.47           N
ATOM   4777  CA  GLN A 318      14.664  63.716  40.454  1.00 32.89           C
ATOM   4778  C   GLN A 318      13.958  63.855  41.806  1.00 34.34           C
ATOM   4779  O   GLN A 318      12.746  64.034  41.881  1.00 36.00           O
ATOM   4780  CB  GLN A 318      15.042  65.108  39.950  1.00 38.85           C
ATOM   4781  CG  GLN A 318      15.660  65.131  38.522  1.00 40.21           C
ATOM   4782  CD  GLN A 318      14.585  65.127  37.442  1.00 47.87           C
ATOM   4783  OE1 GLN A 318      13.540  65.748  37.606  1.00 42.60           O
ATOM   4784  NE2 GLN A 318      14.818  64.380  36.365  1.00 50.68           N
ATOM   4785  H   GLN A 318      13.238  63.525  39.104  1.00 47.36           H
ATOM   4786  HA  GLN A 318      15.482  63.202  40.573  1.00 39.47           H
ATOM   4787  HB2 GLN A 318      14.242  65.654  39.940  1.00 46.62           H
ATOM   4788  HB3 GLN A 318      15.685  65.501  40.565  1.00 46.62           H
ATOM   4789  HG2 GLN A 318      16.187  65.942  38.412  1.00 48.26           H
ATOM   4790  HG3 GLN A 318      16.217  64.346  38.393  1.00 48.26           H
ATOM   4791 HE21 GLN A 318      15.574  63.975  36.274  1.00 60.81           H
ATOM   4792 HE22 GLN A 318      14.210  64.291  35.764  1.00 60.81           H
ATOM   4793  N   ILE A 319      14.736  63.790  42.870  1.00 34.90           N
ATOM   4794  CA  ILE A 319      14.218  64.005  44.213  1.00 33.92           C
ATOM   4795  C   ILE A 319      15.121  64.964  44.962  1.00 30.62           C
ATOM   4796  O   ILE A 319      16.342  65.018  44.760  1.00 32.92           O
ATOM   4797  CB  ILE A 319      14.051  62.709  45.010  1.00 27.92           C
ATOM   4798  CG1 ILE A 319      15.372  61.943  45.165  1.00 32.67           C
ATOM   4799  CG2 ILE A 319      12.971  61.873  44.396  1.00 33.98           C
ATOM   4800  CD1 ILE A 319      15.253  60.822  46.239  1.00 33.97           C
ATOM   4801  H   ILE A 319      15.578  63.615  42.838  1.00 41.87           H
ATOM   4802  HA  ILE A 319      13.340  64.411  44.152  1.00 40.71           H
ATOM   4803  HB  ILE A 319      13.761  62.957  45.898  1.00 33.50           H
ATOM   4804 HG12 ILE A 319      15.600  61.519  44.325  1.00 39.20           H
ATOM   4805 HG13 ILE A 319      16.078  62.551  45.435  1.00 39.20           H
ATOM   4806 HG21 ILE A 319      12.865  61.058  44.917  1.00 40.78           H
ATOM   4807 HG22 ILE A 319      12.146  62.385  44.414  1.00 40.78           H
ATOM   4808 HG23 ILE A 319      13.210  61.657  43.481  1.00 40.78           H
ATOM   4809 HD11 ILE A 319      16.112  60.387  46.358  1.00 40.77           H
ATOM   4810 HD12 ILE A 319      14.973  61.232  47.070  1.00 40.77           H
ATOM   4811 HD13 ILE A 319      14.592  60.173  45.959  1.00 40.77           H
ATOM   4812  N   LEU A 320      14.490  65.755  45.802  1.00 32.43           N
ATOM   4813  CA  LEU A 320      15.201  66.579  46.761  1.00 39.15           C
ATOM   4814  C   LEU A 320      14.640  66.315  48.151  1.00 34.82           C
ATOM   4815  O   LEU A 320      13.422  66.283  48.328  1.00 34.35           O
ATOM   4816  CB  LEU A 320      15.057  68.035  46.362  1.00 33.43           C
ATOM   4817  CG  LEU A 320      15.762  69.089  47.193  1.00 35.35           C
ATOM   4818  CD1 LEU A 320      15.938  70.315  46.277  1.00 38.99           C
ATOM   4819  CD2 LEU A 320      14.949  69.452  48.354  1.00 36.71           C
ATOM   4820  H   LEU A 320      13.634  65.837  45.826  1.00 38.92           H
ATOM   4821  HA  LEU A 320      16.142  66.337  46.759  1.00 46.98           H
ATOM   4822  HB2 LEU A 320      15.401  68.117  45.459  1.00 40.12           H
ATOM   4823  HB3 LEU A 320      14.113  68.256  46.353  1.00 40.12           H
ATOM   4824  HG  LEU A 320      16.625  68.765  47.497  1.00 42.42           H
ATOM   4825 HD11 LEU A 320      16.370  71.022  46.781  1.00 46.79           H
ATOM   4826 HD12 LEU A 320      16.484  70.074  45.512  1.00 46.79           H
ATOM   4827 HD13 LEU A 320      15.064  70.612  45.982  1.00 46.79           H
ATOM   4828 HD21 LEU A 320      15.374  70.207  48.788  1.00 44.05           H
ATOM   4829 HD22 LEU A 320      14.062  69.698  48.047  1.00 44.05           H
ATOM   4830 HD23 LEU A 320      14.897  68.701  48.962  1.00 44.05           H
ATOM   4831  N   LEU A 321      15.514  66.161  49.138  1.00 34.68           N
ATOM   4832  CA  LEU A 321      15.047  65.639  50.408  1.00 34.60           C
ATOM   4833  C   LEU A 321      16.094  65.883  51.484  1.00 35.15           C
ATOM   4834  O   LEU A 321      17.266  66.138  51.201  1.00 36.33           O
[truncated: 401,656 more chars]
