# Supplementary material for: High-throughput quantum-mechanics/molecular-mechanics (ONIOM) macromolecular crystallographic refinement with PHENIX/DivCon: the impact of mixed Hamiltonian methods on ligand and protein structure
Source: Acta Crystallogr D Struct Biol. 2018 Oct 29;74(Pt 11):1063–77. doi: 10.1107/S2059798318012913 (PMC6213575; doi:10.1107/S2059798318012913)
Supplement: Supplementary file 3 [file d-74-01063-sup3.gz › results_regionQM/1HNN-H_refine_001.pdb]

REMARK Date 2017-01-11 Time 01:48:11 EST -0500 (1484117291.95 s)
REMARK PHENIX refinement
REMARK 
REMARK ****************** INPUT FILES AND LABELS ******************************
REMARK Reflections:
REMARK   file name      : 1HNN.sf
REMARK   labels         : ['r1hnnsf,wavelength_id=1,_refln.F_meas_au,_refln.F_meas_sigma_au']
REMARK R-free flags:
REMARK   file name      : 1HNN.sf
REMARK   label          : r1hnnsf,wavelength_id=1,_refln.status
REMARK   test_flag_value: 0
REMARK Model file name(s): 
REMARK   /scratch/oleg/2711132.gondor.quantumbioinc.com/1HNN-H.pdb
REMARK 
REMARK ******************** REFINEMENT SUMMARY: QUICK FACTS *******************
REMARK Start: r_work = 0.2326 r_free = 0.2763 bonds = 0.017 angles = 1.582
REMARK Final: r_work = 0.1999 r_free = 0.2577 bonds = 0.015 angles = 1.891
REMARK ************************************************************************
REMARK 
REMARK ****************** REFINEMENT STATISTICS STEP BY STEP ******************
REMARK leading digit, like 1_, means number of macro-cycle                     
REMARK 0    : statistics at the very beginning when nothing is done yet        
REMARK 1_bss: bulk solvent correction and/or (anisotropic) scaling             
REMARK 1_xyz: refinement of coordinates                                        
REMARK 1_adp: refinement of ADPs (Atomic Displacement Parameters)              
REMARK 1_occ: refinement of occupancies                                        
REMARK ------------------------------------------------------------------------
REMARK  stage       r-work r-free bonds angles b_min b_max b_ave n_water shift
REMARK       0    : 0.3876 0.3591 0.017  1.58  23.2  86.3  47.3 378      0.000
REMARK       1_bss: 0.2326 0.2763 0.017  1.58  22.6  85.7  46.8 378      0.000
REMARK 1_settarget: 0.2326 0.2763 0.017  1.58  22.6  85.7  46.8 378      0.000
REMARK       1_nqh: 0.2328 0.2759 0.017  1.58  22.6  85.7  46.8 378      0.007
REMARK    1_weight: 0.2328 0.2759 0.017  1.58  22.6  85.7  46.8 378      0.007
REMARK    1_checkH: 0.2333 0.2761 0.017  1.58  22.6  85.7  46.8 378      0.449
REMARK    1_xyzrec: 0.2260 0.2752 0.015  1.74  22.6  85.7  46.8 378      0.518
REMARK    1_checkH: 0.2260 0.2752 0.015  1.74  22.6  85.7  46.8 378      0.518
REMARK       1_adp: 0.2140 0.2728 0.015  1.74  21.5  92.5  47.5 378      0.518
REMARK   1_regHadp: 0.2129 0.2721 0.015  1.74  21.5  92.5  47.5 378      0.518
REMARK       1_occ: 0.2091 0.2664 0.015  1.74  21.5  92.5  47.5 378      0.518
REMARK       2_bss: 0.2081 0.2662 0.015  1.74  21.5  92.5  47.5 378      0.518
REMARK 2_settarget: 0.2081 0.2662 0.015  1.74  21.5  92.5  47.5 378      0.518
REMARK 2_updatecdl: 0.2081 0.2662 0.015  1.74  21.5  92.5  47.5 378      0.518
REMARK       2_nqh: 0.2081 0.2661 0.015  1.74  21.5  92.5  47.5 378      0.517
REMARK    2_weight: 0.2081 0.2661 0.015  1.74  21.5  92.5  47.5 378      0.517
REMARK    2_checkH: 0.2081 0.2661 0.015  1.74  21.5  92.5  47.5 378      0.517
REMARK    2_xyzrec: 0.2061 0.2638 0.015  1.79  21.5  92.5  47.5 378      0.524
REMARK    2_checkH: 0.2061 0.2637 0.015  1.79  21.5  92.5  47.5 378      0.523
REMARK       2_adp: 0.2047 0.2618 0.015  1.79  23.0  96.2  48.1 378      0.523
REMARK   2_regHadp: 0.2052 0.2622 0.015  1.79  23.0  96.2  48.1 378      0.523
REMARK       2_occ: 0.2045 0.2612 0.015  1.79  23.0  96.2  48.1 378      0.523
REMARK       3_bss: 0.2041 0.2610 0.015  1.79  23.0  96.2  48.1 378      0.523
REMARK 3_settarget: 0.2041 0.2610 0.015  1.79  23.0  96.2  48.1 378      0.523
REMARK 3_updatecdl: 0.2041 0.2610 0.015  1.80  23.0  96.2  48.1 378      0.523
REMARK       3_nqh: 0.2041 0.2610 0.015  1.80  23.0  96.2  48.1 378      0.524
REMARK    3_weight: 0.2041 0.2610 0.015  1.80  23.0  96.2  48.1 378      0.524
REMARK    3_checkH: 0.2041 0.2610 0.015  1.80  23.0  96.2  48.1 378      0.524
REMARK    3_xyzrec: 0.2012 0.2592 0.015  1.89  23.0  96.2  48.1 378      0.546
REMARK    3_checkH: 0.2012 0.2593 0.015  1.89  23.0  96.2  48.1 378      0.547
REMARK       3_adp: 0.2002 0.2582 0.015  1.89  23.9 123.9  48.9 378      0.547
REMARK   3_regHadp: 0.2003 0.2583 0.015  1.89  23.9 123.9  48.9 378      0.547
REMARK       3_occ: 0.2001 0.2582 0.015  1.89  23.9 123.9  48.9 378      0.547
REMARK         end: 0.1999 0.2577 0.015  1.89  23.9 123.9  48.9 378      0.547
REMARK ------------------------------------------------------------------------
REMARK MODEL CONTENT.
REMARK  ELEMENT        ATOM RECORD COUNT   OCCUPANCY SUM
REMARK        C                     2635         2632.35
REMARK        H                     4314         4310.28
REMARK        O                      829          828.45
REMARK        N                      730          728.93
REMARK        S                       22           21.84
REMARK      O1-                       64           64.00
REMARK    TOTAL                     8594         8585.83
REMARK -----------------------------------------------------------------------
REMARK r_free_flags.md5.hexdigest 312db31749ef22f9bcda860e47b7a8d4
REMARK 
REMARK ---------------------------------------------------------------
REMARK  Atom Name   Residue Name    Residue ID     Chain     Charge  
REMARK ---------------------------------------------------------------
REMARK      N            SKF           3001          A      -0.9579  
REMARK      C1           SKF           3001          A      -0.1582  
REMARK      C2           SKF           3001          A      -0.1225  
REMARK      C3           SKF           3001          A      -0.3866  
REMARK      C4           SKF           3001          A      -0.2832  
REMARK      C5           SKF           3001          A       0.0572  
REMARK      C6           SKF           3001          A      -0.7008  
REMARK      C7           SKF           3001          A       0.0171  
REMARK      C8           SKF           3001          A      -0.1161  
REMARK      C9           SKF           3001          A       0.2405  
REMARK      N1           SKF           3001          A      -0.4251  
REMARK      O1           SKF           3001          A      -1.0699  
REMARK      O2           SKF           3001          A      -0.9511  
REMARK      S            SKF           3001          A       2.5494  
REMARK     H1N           SKF           3001          A       0.2993  
REMARK     H2N           SKF           3001          A       0.2921  
REMARK     HC4           SKF           3001          A       0.1977  
REMARK     HC5           SKF           3001          A       0.135   
REMARK     HC7           SKF           3001          A       0.1463  
REMARK     HN1           SKF           3001          A       0.2781  
REMARK     HC1           SKF           3001          A       0.1755  
REMARK     HC1           SKF           3001          A       0.1562  
REMARK     HC2           SKF           3001          A       0.1607  
REMARK     HC2           SKF           3001          A       0.1912  
REMARK     HC3           SKF           3001          A       0.2055  
REMARK     HC3           SKF           3001          A       0.1875  
REMARK      N            SKF           3002          B      -0.9484  
REMARK      C1           SKF           3002          B      -0.1908  
REMARK      C2           SKF           3002          B      -0.1392  
REMARK      C3           SKF           3002          B      -0.3704  
REMARK      C4           SKF           3002          B       -0.285  
REMARK      C5           SKF           3002          B       0.0568  
REMARK      C6           SKF           3002          B      -0.6765  
REMARK      C7           SKF           3002          B       0.0251  
REMARK      C8           SKF           3002          B      -0.1144  
REMARK      C9           SKF           3002          B       0.2295  
REMARK      N1           SKF           3002          B      -0.3384  
REMARK      O1           SKF           3002          B      -1.0381  
REMARK      O2           SKF           3002          B      -0.9284  
REMARK      S            SKF           3002          B       2.531   
REMARK     H1N           SKF           3002          B       0.2889  
REMARK     H2N           SKF           3002          B       0.2964  
REMARK     HC4           SKF           3002          B       0.1867  
REMARK     HC5           SKF           3002          B       0.1485  
REMARK     HC7           SKF           3002          B       0.1505  
REMARK     HN1           SKF           3002          B       0.2748  
REMARK     HC1           SKF           3002          B       0.1866  
REMARK     HC1           SKF           3002          B       0.1708  
REMARK     HC2           SKF           3002          B       0.1824  
REMARK     HC2           SKF           3002          B       0.1866  
REMARK     HC3           SKF           3002          B       0.2125  
REMARK     HC3           SKF           3002          B       0.1802  
REMARK ---------------------------------------------------------------
REMARK IF THIS FILE IS FOR PDB DEPOSITION: REMOVE ALL FROM THIS LINE UP.
REMARK   3
REMARK   3 REFINEMENT.
REMARK   3   PROGRAM     : PHENIX (1.11.1_2575: ???)
REMARK   3   AUTHORS     : Adams,Afonine,Bunkoczi,Burnley,Chen,Dar,Davis,
REMARK   3               : Draizen,Echols,Gildea,Gros,Grosse-Kunstleve,Headd,
REMARK   3               : Hintze,Hung,Ioerger,Liebschner,McCoy,McKee,Moriarty,
REMARK   3               : Oeffner,Poon,Read,Richardson,Richardson,Sacchettini,
REMARK   3               : Sauter,Sobolev,Storoni,Terwilliger,Williams,Zwart
REMARK   3
REMARK   3  REFINEMENT TARGET : ML
REMARK   3  
REMARK   3  DATA USED IN REFINEMENT.
REMARK   3   RESOLUTION RANGE HIGH (ANGSTROMS) : 2.300   
REMARK   3   RESOLUTION RANGE LOW  (ANGSTROMS) : 38.484  
REMARK   3   MIN(FOBS/SIGMA_FOBS)              : 0.03  
REMARK   3   COMPLETENESS FOR RANGE        (%) : 90.42 
REMARK   3   NUMBER OF REFLECTIONS             : 34784     
REMARK   3   NUMBER OF REFLECTIONS (NON-ANOMALOUS) : 34784     
REMARK   3  
REMARK   3  FIT TO DATA USED IN REFINEMENT.
REMARK   3   R VALUE     (WORKING + TEST SET) : 0.2058
REMARK   3   R VALUE            (WORKING SET) : 0.1999
REMARK   3   FREE R VALUE                     : 0.2577
REMARK   3   FREE R VALUE TEST SET SIZE   (%) : 9.94  
REMARK   3   FREE R VALUE TEST SET COUNT      : 3456      
REMARK   3  
REMARK   3  FIT TO DATA USED IN REFINEMENT (IN BINS).
REMARK   3   BIN  RESOLUTION RANGE  COMPL.    NWORK NFREE   RWORK  RFREE  CCWORK CCFREE
REMARK   3     1 38.4893 -  6.7138    0.98     1532   159  0.1769 0.2274   0.931  0.913
REMARK   3     2  6.7138 -  5.3335    0.99     1435   165  0.1813 0.2133   0.919  0.905
REMARK   3     3  5.3335 -  4.6606    0.99     1421   155  0.1498 0.2402   0.946  0.843
REMARK   3     4  4.6606 -  4.2351    0.99     1391   165  0.1393 0.1881   0.950  0.923
REMARK   3     5  4.2351 -  3.9318    0.99     1392   146  0.1596 0.2057   0.946  0.898
REMARK   3     6  3.9318 -  3.7002    0.99     1370   170  0.1733 0.2382   0.931  0.880
REMARK   3     7  3.7002 -  3.5150    0.99     1372   162  0.1910 0.2561   0.906  0.819
REMARK   3     8  3.5150 -  3.3621    0.99     1393   135  0.2162 0.2569   0.877  0.836
REMARK   3     9  3.3621 -  3.2328    0.99     1372   159  0.2207 0.2688   0.881  0.806
REMARK   3    10  3.2328 -  3.1213    0.99     1380   138  0.2380 0.3176   0.866  0.695
REMARK   3    11  3.1213 -  3.0237    0.99     1349   166  0.2368 0.3168   0.865  0.751
REMARK   3    12  3.0237 -  2.9373    0.99     1353   162  0.2312 0.2633   0.867  0.824
REMARK   3    13  2.9373 -  2.8600    0.99     1378   129  0.2341 0.2917   0.862  0.727
REMARK   3    14  2.8600 -  2.7902    0.99     1362   155  0.2308 0.2949   0.856  0.805
REMARK   3    15  2.7902 -  2.7268    0.98     1350   139  0.2296 0.3062   0.864  0.724
REMARK   3    16  2.7268 -  2.6688    0.96     1287   149  0.2357 0.2803   0.847  0.775
REMARK   3    17  2.6688 -  2.6154    0.95     1289   147  0.2522 0.3562   0.818  0.664
REMARK   3    18  2.6154 -  2.5661    0.91     1262   131  0.2527 0.3320   0.798  0.687
REMARK   3    19  2.5661 -  2.5203    0.88     1180   161  0.2596 0.2944   0.800  0.763
REMARK   3    20  2.5203 -  2.4776    0.82     1121   112  0.2803 0.3647   0.755  0.596
REMARK   3    21  2.4776 -  2.4376    0.78     1075   118  0.2919 0.3620   0.733  0.600
REMARK   3    22  2.4376 -  2.4001    0.72      964   111  0.2844 0.3594   0.732  0.502
REMARK   3    23  2.4001 -  2.3648    0.64      873    90  0.3088 0.3950   0.693  0.540
REMARK   3    24  2.3648 -  2.3315    0.57      802    64  0.3418 0.3980   0.704  0.472
REMARK   3    25  2.3315 -  2.3000    0.47      625    68  0.3615 0.4173   0.580  0.377
REMARK   3  
REMARK   3  BULK SOLVENT MODELLING.
REMARK   3   METHOD USED        : FLAT BULK SOLVENT MODEL
REMARK   3   SOLVENT RADIUS     : 1.11    
REMARK   3   SHRINKAGE RADIUS   : 0.90    
REMARK   3   GRID STEP FACTOR   : 4.00    
REMARK   3  
REMARK   3  ERROR ESTIMATES.
REMARK   3   COORDINATE ERROR (MAXIMUM-LIKELIHOOD BASED)     : 0.33    
REMARK   3   PHASE ERROR (DEGREES, MAXIMUM-LIKELIHOOD BASED) : 28.37   
REMARK   3  
REMARK   3  STRUCTURE FACTORS CALCULATION ALGORITHM : FFT
REMARK   3  
REMARK   3  RESTRAINTS LIBRARY
REMARK   3    GEOSTD + MON.LIB. + CDL v1.2
REMARK   3  
REMARK   3  DEVIATIONS FROM IDEAL VALUES.
REMARK   3                 RMSD     MAX  COUNT
REMARK   3   BOND      :  0.015   0.112   4264
REMARK   3   ANGLE     :  1.891  16.656   5820
REMARK   3   CHIRALITY :  0.073   0.364    634
REMARK   3   PLANARITY :  0.011   0.112    758
REMARK   3   DIHEDRAL  : 15.023 178.358   2501
REMARK   3   MIN NONBONDED DISTANCE : 2.248 
REMARK   3  
REMARK   3  MOLPROBITY STATISTICS.
REMARK   3   ALL-ATOM CLASHSCORE : 9.55
REMARK   3   RAMACHANDRAN PLOT:
REMARK   3     OUTLIERS : 0.38  %
REMARK   3     ALLOWED  : 3.63  %
REMARK   3     FAVORED  : 95.99 %
REMARK   3   ROTAMER OUTLIERS : 9.46 %
REMARK   3   CBETA DEVIATIONS : 0
REMARK   3   PEPTIDE PLANE:
REMARK   3     CIS-PROLINE     : 4
REMARK   3     CIS-GENERAL     : 0
REMARK   3     TWISTED PROLINE : 0
REMARK   3     TWISTED GENERAL : 0
REMARK   3  
REMARK   3  ATOMIC DISPLACEMENT PARAMETERS.
REMARK   3   WILSON B : 42.24
REMARK   3   RMS(B_ISO_OR_EQUIVALENT_BONDED) : 6.27
REMARK   3   ATOMS          NUMBER OF ATOMS
REMARK   3                    ISO.  ANISO. 
REMARK   3    ALL         :   8594       0
REMARK   3    ALL (NO H)  :   4280       0
REMARK   3    SOLVENT     :    126       0
REMARK   3    NON-SOLVENT :   4154       0
REMARK   3    HYDROGENS   :   4314       0
REMARK   3
REMARK   3
REMARK   3   OTHER REFINEMENT REMARKS:
REMARK   3   XRAY REFINEMENT USING QUANTUM MECHANICAL FUNCTIONAL
REMARK   3   PROGRAM      :QuantumBio DivCon 6 build-7.1.1-b4015.17
REMARK   3   AUTHORS      :BORBULEVYCH O.Y., PLUMLEY J., 
REMARK   3                :MARTIN, R.I., WESTERHOFF L.M. 
REMARK   3
REMARK   3   REFERENCE     :BORBULEVYCH O.Y., PLUMLEY J.A.,
REMARK   3                 :MARTIN, R.I., MERZ, K.M.,  WESTERHOFF L.M.
REMARK   3                 :ACTA CRYSTLLOGRAPHICA SECTION D, 2014, 
REMARK   3                 :V. D70, pp. 1233-1247
REMARK   3   QM METHOD(HAMILTONIAN): PM6
REMARK   3   REGION QM REFINEMENT: 
REMARK   3      MAIN/BUFFER QM REGION RADII (A): 3.0 / 2.5
REMARK   3      LIGAND / STRAIN ENERGY: SKF_A_3001 / 9.07 KCAL/MOLE
REMARK   3      LIGAND / STRAIN ENERGY: SKF_B_3002 / 9.03 KCAL/MOLE
REMARK   3
HELIX    1   1 VAL A   23  TYR A   27  1               Generated by MOE    5
HELIX    2   2 PRO A   32  TYR A   40  1               Generated by MOE    9
HELIX    3   3 VAL A   53  ALA A   66  1               Generated by MOE   14
HELIX    4   4 TYR A   85  LEU A   87  5               Generated by MOE    3
HELIX    5   5 CYS A   91  HIS A   93  5               Generated by MOE    3
HELIX    6   6 GLU A  104  LEU A  114  1               Generated by MOE   11
HELIX    7   7 SER A  124  GLU A  134  1               Generated by MOE   11
HELIX    8   8 TRP A  140  ARG A  150  1               Generated by MOE   11
HELIX    9   9 LEU A  184  VAL A  187  1               Generated by MOE    4
HELIX   10  10 LEU A  191  THR A  202  1               Generated by MOE   12
HELIX   11  11 GLU A  236  ARG A  245  1               Generated by MOE   10
HELIX   12  12 ALA A  260  LEU A  262  5               Generated by MOE    3
HELIX   13  13 ALA B  517  ALA B  526  1               Generated by MOE   10
HELIX   14  14 TYR B  527  ARG B  529  5               Generated by MOE    3
HELIX   15  15 PRO B  532  TYR B  540  1               Generated by MOE    9
HELIX   16  16 VAL B  553  ALA B  566  1               Generated by MOE   14
HELIX   17  17 TYR B  585  LEU B  587  5               Generated by MOE    3
HELIX   18  18 CYS B  591  HIS B  593  5               Generated by MOE    3
HELIX   19  19 GLU B  604  LEU B  614  1               Generated by MOE   11
HELIX   20  20 SER B  624  GLU B  634  1               Generated by MOE   11
HELIX   21  21 TRP B  640  ARG B  650  1               Generated by MOE   11
HELIX   22  22 LEU B  684  ALA B  686  5               Generated by MOE    3
HELIX   23  23 LEU B  691  ILE B  701  1               Generated by MOE   11
HELIX   24  24 GLU B  736  ARG B  745  1               Generated by MOE   10
HELIX   25  25 ALA B  760  LEU B  762  5               Generated by MOE    3
SHEET    1       THR A  74  ILE A  78                  Generated by MOE
SHEET    2       ASP A  96  THR A 100                  Generated by MOE
SHEET    3       VAL A 151  VAL A 151                  Generated by MOE
SHEET    4       LYS A 152  LYS A 152                  Generated by MOE
SHEET    5       ARG A 153  LEU A 155                  Generated by MOE
SHEET    6       ALA A 175  ALA A 175                  Generated by MOE
SHEET    7       ASP A 176  ASP A 176                  Generated by MOE
SHEET    8       ALA A 177  ALA A 181                  Generated by MOE
SHEET    9       LEU A 205  LEU A 205                  Generated by MOE
SHEET   10       ARG A 206  GLY A 209                  Generated by MOE
SHEET   11       HIS A 210  ILE A 214                  Generated by MOE
SHEET   12       GLY A 215  LEU A 217                  Generated by MOE
SHEET   13       TRP A 221  ALA A 224                  Generated by MOE
SHEET   14       ALA A 227  THR A 230                  Generated by MOE
SHEET   15       TYR A 248  ILE A 257                  Generated by MOE
SHEET   16       GLY A 271  LYS A 279                  Generated by MOE
SHEET   17       GLY B 572  GLY B 572                  Generated by MOE
SHEET   18       ARG B 573  ARG B 573                  Generated by MOE
SHEET   19       THR B 574  ASP B 577                  Generated by MOE
SHEET   20       PHE B 594  PHE B 594                  Generated by MOE
SHEET   21       GLU B 595  GLU B 595                  Generated by MOE
SHEET   22       ASP B 596  ASP B 601                  Generated by MOE
SHEET   23       VAL B 651  VAL B 651                  Generated by MOE
SHEET   24       LYS B 652  LYS B 652                  Generated by MOE
SHEET   25       ARG B 653  PRO B 656                  Generated by MOE
SHEET   26       ALA B 675  ALA B 675                  Generated by MOE
SHEET   27       ASP B 676  ASP B 676                  Generated by MOE
SHEET   28       ALA B 677  ALA B 681                  Generated by MOE
SHEET   29       LEU B 705  LEU B 705                  Generated by MOE
SHEET   30       ARG B 706  GLY B 709                  Generated by MOE
SHEET   31       HIS B 710  ILE B 714                  Generated by MOE
SHEET   32       GLY B 715  LEU B 717                  Generated by MOE
SHEET   33       TRP B 721  ALA B 724                  Generated by MOE
SHEET   34       ALA B 727  THR B 730                  Generated by MOE
SHEET   35       TYR B 748  ILE B 757                  Generated by MOE
SHEET   36       GLY B 771  LYS B 779                  Generated by MOE
CRYST1   94.350   94.350  187.700  90.00  90.00  90.00 P 43 21 2
SCALE1      0.010599  0.000000  0.000000        0.00000
SCALE2      0.000000  0.010599  0.000000        0.00000
SCALE3      0.000000  0.000000  0.005328        0.00000
ATOM      1  N   ALA A  22      33.255  50.846  36.445  1.00 75.52           N
ATOM      2  CA  ALA A  22      34.556  51.216  35.895  1.00 72.83           C
ATOM      3  C   ALA A  22      34.792  50.563  34.539  1.00 95.64           C
ATOM      4  O   ALA A  22      35.935  50.179  34.216  1.00 89.67           O
ATOM      5  CB  ALA A  22      35.654  50.825  36.815  1.00 71.87           C
ATOM      6  H1  ALA A  22      33.165  51.217  37.321  1.00 90.62           H
ATOM      7  H2  ALA A  22      33.213  49.889  36.508  1.00 90.62           H
ATOM      8  HA  ALA A  22      34.589  52.179  35.790  1.00 87.40           H
ATOM      9  HB1 ALA A  22      35.499  51.198  37.695  1.00 86.24           H
ATOM     10  HB2 ALA A  22      35.687  49.856  36.853  1.00 86.24           H
ATOM     11  HB3 ALA A  22      36.490  51.160  36.453  1.00 86.24           H
ATOM     12  N   VAL A  23      33.720  50.409  33.752  1.00 96.56           N
ATOM     13  CA  VAL A  23      33.897  50.061  32.346  1.00 82.55           C
ATOM     14  C   VAL A  23      34.782  51.108  31.680  1.00 82.31           C
ATOM     15  O   VAL A  23      35.773  50.779  31.009  1.00 71.77           O
ATOM     16  CB  VAL A  23      32.531  49.928  31.634  1.00 77.19           C
ATOM     17  CG1 VAL A  23      31.768  48.677  32.121  1.00 63.00           C
ATOM     18  CG2 VAL A  23      31.678  51.218  31.766  1.00 72.23           C
ATOM     19  H   VAL A  23      32.898  50.501  33.992  1.00115.88           H
ATOM     20  HA  VAL A  23      34.362  49.210  32.280  1.00 99.06           H
ATOM     21  HB  VAL A  23      32.699  49.802  30.693  1.00 92.63           H
ATOM     22 HG11 VAL A  23      30.923  48.615  31.646  1.00 75.60           H
ATOM     23 HG12 VAL A  23      32.300  47.888  31.929  1.00 75.60           H
ATOM     24 HG13 VAL A  23      31.619  48.751  33.075  1.00 75.60           H
ATOM     25 HG21 VAL A  23      30.843  51.081  31.297  1.00 86.68           H
ATOM     26 HG22 VAL A  23      31.512  51.384  32.707  1.00 86.68           H
ATOM     27 HG23 VAL A  23      32.141  51.968  31.366  1.00 86.68           H
ATOM     28  N   ALA A  24      34.463  52.391  31.920  1.00 82.70           N
ATOM     29  CA  ALA A  24      35.123  53.550  31.332  1.00 83.96           C
ATOM     30  C   ALA A  24      36.630  53.380  31.325  1.00 83.56           C
ATOM     31  O   ALA A  24      37.288  53.782  30.361  1.00 81.63           O
ATOM     32  CB  ALA A  24      34.742  54.825  32.086  1.00 89.02           C
ATOM     33  H   ALA A  24      33.819  52.623  32.438  1.00 99.24           H
ATOM     34  HA  ALA A  24      34.817  53.653  30.418  1.00100.75           H
ATOM     35  HB1 ALA A  24      35.207  55.569  31.672  1.00106.82           H
ATOM     36  HB2 ALA A  24      33.784  54.965  32.019  1.00106.82           H
ATOM     37  HB3 ALA A  24      35.011  54.730  33.011  1.00106.82           H
ATOM     38  N   SER A  25      37.176  52.780  32.389  1.00 78.47           N
ATOM     39  CA  SER A  25      38.603  52.491  32.429  1.00 78.83           C
ATOM     40  C   SER A  25      39.007  51.615  31.246  1.00 74.27           C
ATOM     41  O   SER A  25      39.990  51.907  30.544  1.00 59.78           O
ATOM     42  CB  SER A  25      38.942  51.829  33.758  1.00 84.43           C
ATOM     43  OG  SER A  25      38.325  52.544  34.821  1.00 86.54           O
ATOM     44  H   SER A  25      36.746  52.534  33.092  1.00 94.17           H
ATOM     45  HA  SER A  25      39.099  53.325  32.379  1.00 94.60           H
ATOM     46  HB2 SER A  25      38.595  50.920  33.751  1.00101.31           H
ATOM     47  HB3 SER A  25      39.902  51.830  33.877  1.00101.31           H
ATOM     48  HG  SER A  25      38.517  52.182  35.552  1.00103.85           H
ATOM     49  N   ALA A  26      38.239  50.545  30.987  1.00 63.45           N
ATOM     50  CA  ALA A  26      38.533  49.699  29.829  1.00 67.12           C
ATOM     51  C   ALA A  26      38.314  50.461  28.526  1.00 56.96           C
ATOM     52  O   ALA A  26      39.120  50.329  27.594  1.00 51.95           O
ATOM     53  CB  ALA A  26      37.682  48.427  29.852  1.00 46.79           C
ATOM     54  H   ALA A  26      37.556  50.292  31.449  1.00 76.14           H
ATOM     55  HA  ALA A  26      39.469  49.434  29.858  1.00 80.54           H
ATOM     56  HB1 ALA A  26      37.933  47.869  29.104  1.00 56.15           H
ATOM     57  HB2 ALA A  26      37.847  47.954  30.680  1.00 56.15           H
ATOM     58  HB3 ALA A  26      36.745  48.673  29.795  1.00 56.15           H
ATOM     59  N   TYR A  27      37.247  51.288  28.458  1.00 52.16           N
ATOM     60  CA  TYR A  27      36.965  52.126  27.286  1.00 59.55           C
ATOM     61  C   TYR A  27      38.063  53.146  27.016  1.00 60.54           C
ATOM     62  O   TYR A  27      38.088  53.739  25.929  1.00 55.03           O
ATOM     63  CB  TYR A  27      35.601  52.834  27.424  1.00 50.67           C
ATOM     64  CG  TYR A  27      34.446  51.940  26.984  1.00 52.92           C
ATOM     65  CD1 TYR A  27      33.591  51.355  27.906  1.00 50.55           C
ATOM     66  CD2 TYR A  27      34.261  51.630  25.642  1.00 49.05           C
ATOM     67  CE1 TYR A  27      32.589  50.534  27.517  1.00 52.44           C
ATOM     68  CE2 TYR A  27      33.258  50.806  25.238  1.00 38.97           C
ATOM     69  CZ  TYR A  27      32.430  50.251  26.170  1.00 46.64           C
ATOM     70  OH  TYR A  27      31.435  49.416  25.774  1.00 44.97           O
ATOM     71  H   TYR A  27      36.658  51.370  29.076  1.00 62.59           H
ATOM     72  HA  TYR A  27      36.905  51.552  26.510  1.00 71.46           H
ATOM     73  HB2 TYR A  27      35.467  53.070  28.355  1.00 60.80           H
ATOM     74  HB3 TYR A  27      35.608  53.633  26.876  1.00 60.80           H
ATOM     75  HD1 TYR A  27      33.696  51.532  28.800  1.00 60.66           H
ATOM     76  HD2 TYR A  27      34.827  52.000  25.012  1.00 58.86           H
ATOM     77  HE1 TYR A  27      32.029  50.160  28.154  1.00 62.92           H
ATOM     78  HE2 TYR A  27      33.150  50.617  24.340  1.00 46.77           H
ATOM     79  HH  TYR A  27      31.032  49.113  26.439  1.00 53.97           H
ATOM     80  N   GLN A  28      38.989  53.335  27.958  1.00 61.56           N
ATOM     81  CA  GLN A  28      40.118  54.215  27.716  1.00 60.54           C
ATOM     82  C   GLN A  28      41.015  53.649  26.640  1.00 51.25           C
ATOM     83  O   GLN A  28      41.638  54.403  25.892  1.00 52.99           O
ATOM     84  CB  GLN A  28      40.901  54.429  29.013  1.00 68.45           C
ATOM     85  CG  GLN A  28      40.103  55.162  30.060  1.00 75.32           C
ATOM     86  CD  GLN A  28      39.447  56.428  29.482  1.00 86.56           C
ATOM     87  OE1 GLN A  28      40.133  57.287  28.906  1.00 89.86           O
ATOM     88  NE2 GLN A  28      38.113  56.527  29.602  1.00 86.33           N
ATOM     89  H   GLN A  28      38.990  52.970  28.735  1.00 73.87           H
ATOM     90  HA  GLN A  28      39.787  55.065  27.396  1.00 72.65           H
ATOM     91  HB2 GLN A  28      41.176  53.567  29.372  1.00 82.13           H
ATOM     92  HB3 GLN A  28      41.677  54.972  28.813  1.00 82.13           H
ATOM     93  HG2 GLN A  28      39.408  54.571  30.379  1.00 90.39           H
ATOM     94  HG3 GLN A  28      40.686  55.412  30.797  1.00 90.39           H
ATOM     95 HE21 GLN A  28      37.659  55.886  29.959  1.00103.59           H
ATOM     96 HE22 GLN A  28      37.709  57.236  29.328  1.00103.59           H
ATOM     97  N   ARG A  29      41.085  52.334  26.542  1.00 56.58           N
ATOM     98  CA  ARG A  29      41.941  51.689  25.565  1.00 62.62           C
ATOM     99  C   ARG A  29      41.207  51.380  24.258  1.00 62.62           C
ATOM    100  O   ARG A  29      41.791  50.744  23.371  1.00 58.45           O
ATOM    101  CB  ARG A  29      42.530  50.409  26.172  1.00 72.67           C
ATOM    102  CG  ARG A  29      43.373  50.600  27.469  1.00 76.28           C
ATOM    103  CD  ARG A  29      43.553  49.257  28.206  1.00 75.83           C
ATOM    104  NE  ARG A  29      44.964  48.903  28.424  1.00 93.65           N
ATOM    105  CZ  ARG A  29      45.884  48.753  27.461  1.00 92.81           C
ATOM    106  NH1 ARG A  29      45.589  48.948  26.185  1.00 90.91           N
ATOM    107  NH2 ARG A  29      47.132  48.422  27.773  1.00104.40           N1+
ATOM    108  H   ARG A  29      40.660  51.781  27.045  1.00 67.89           H
ATOM    109  HA  ARG A  29      42.681  52.285  25.361  1.00 75.14           H
ATOM    110  HB2 ARG A  29      41.789  49.825  26.401  1.00 87.20           H
ATOM    111  HB3 ARG A  29      43.093  49.998  25.501  1.00 87.20           H
ATOM    112  HG2 ARG A  29      44.248  50.949  27.229  1.00 91.54           H
ATOM    113  HG3 ARG A  29      42.916  51.215  28.067  1.00 91.54           H
ATOM    114  HD2 ARG A  29      43.119  49.310  29.075  1.00 91.00           H
ATOM    115  HD3 ARG A  29      43.155  48.546  27.685  1.00 91.00           H
ATOM    116  HE  ARG A  29      45.230  48.812  29.239  1.00112.38           H
ATOM    117 HH11 ARG A  29      44.791  49.158  25.959  1.00109.09           H
ATOM    118 HH12 ARG A  29      46.195  48.850  25.582  1.00109.09           H
ATOM    119 HH21 ARG A  29      47.371  48.297  28.594  1.00125.28           H
ATOM    120 HH22 ARG A  29      47.718  48.340  27.143  1.00125.28           H
ATOM    121  N   PHE A  30      39.957  51.842  24.124  1.00 56.36           N
ATOM    122  CA  PHE A  30      39.116  51.571  22.957  1.00 46.55           C
ATOM    123  C   PHE A  30      39.716  52.141  21.678  1.00 48.31           C
ATOM    124  O   PHE A  30      39.864  53.357  21.545  1.00 50.57           O
ATOM    125  CB  PHE A  30      37.749  52.190  23.209  1.00 52.77           C
ATOM    126  CG  PHE A  30      36.671  51.801  22.223  1.00 49.26           C
ATOM    127  CD1 PHE A  30      35.842  50.733  22.479  1.00 49.34           C
ATOM    128  CD2 PHE A  30      36.437  52.553  21.088  1.00 47.49           C
ATOM    129  CE1 PHE A  30      34.819  50.386  21.610  1.00 46.34           C
ATOM    130  CE2 PHE A  30      35.427  52.220  20.210  1.00 49.25           C
ATOM    131  CZ  PHE A  30      34.605  51.132  20.470  1.00 49.24           C
ATOM    132  H   PHE A  30      39.559  52.323  24.716  1.00 67.63           H
ATOM    133  HA  PHE A  30      39.004  50.615  22.860  1.00 55.86           H
ATOM    134  HB2 PHE A  30      37.454  51.942  24.100  1.00 63.33           H
ATOM    135  HB3 PHE A  30      37.865  53.151  23.157  1.00 63.33           H
ATOM    136  HD1 PHE A  30      35.984  50.236  23.245  1.00 59.20           H
ATOM    137  HD2 PHE A  30      36.977  53.284  20.908  1.00 56.98           H
ATOM    138  HE1 PHE A  30      34.286  49.652  21.798  1.00 55.61           H
ATOM    139  HE2 PHE A  30      35.298  52.733  19.447  1.00 59.10           H
ATOM    140  HZ  PHE A  30      33.926  50.900  19.877  1.00 59.09           H
ATOM    141  N   GLU A  31      40.000  51.260  20.706  1.00 47.09           N
ATOM    142  CA  GLU A  31      40.525  51.671  19.405  1.00 47.23           C
ATOM    143  C   GLU A  31      39.394  51.720  18.364  1.00 53.80           C
ATOM    144  O   GLU A  31      38.832  50.662  18.010  1.00 46.40           O
ATOM    145  CB  GLU A  31      41.640  50.712  18.952  1.00 52.82           C
ATOM    146  CG  GLU A  31      42.850  50.655  19.894  1.00 46.46           C
ATOM    147  CD  GLU A  31      43.971  49.727  19.430  1.00 60.76           C
ATOM    148  OE1 GLU A  31      44.247  49.656  18.198  1.00 58.05           O
ATOM    149  OE2 GLU A  31      44.584  49.073  20.320  1.00 61.41           O1-
ATOM    150  H   GLU A  31      39.881  50.412  20.776  1.00 56.51           H
ATOM    151  HA  GLU A  31      40.913  52.551  19.506  1.00 56.67           H
ATOM    152  HB2 GLU A  31      41.278  49.811  18.910  1.00 63.39           H
ATOM    153  HB3 GLU A  31      41.961  50.981  18.074  1.00 63.39           H
ATOM    154  HG2 GLU A  31      43.224  51.543  19.965  1.00 55.75           H
ATOM    155  HG3 GLU A  31      42.560  50.359  20.770  1.00 55.75           H
ATOM    156  N   PRO A  32      39.020  52.902  17.858  1.00 50.67           N
ATOM    157  CA  PRO A  32      37.931  52.974  16.854  1.00 45.21           C
ATOM    158  C   PRO A  32      38.198  52.225  15.545  1.00 43.69           C
ATOM    159  O   PRO A  32      37.295  51.548  15.028  1.00 40.80           O
ATOM    160  CB  PRO A  32      37.801  54.481  16.625  1.00 48.00           C
ATOM    161  CG  PRO A  32      38.245  55.073  17.937  1.00 52.29           C
ATOM    162  CD  PRO A  32      39.396  54.234  18.351  1.00 53.80           C
ATOM    163  HA  PRO A  32      37.106  52.662  17.250  1.00 54.25           H
ATOM    164  HB2 PRO A  32      38.404  54.750  15.916  1.00 57.60           H
ATOM    165  HB3 PRO A  32      36.882  54.713  16.420  1.00 57.60           H
ATOM    166  HG2 PRO A  32      38.522  55.996  17.822  1.00 62.75           H
ATOM    167  HG3 PRO A  32      37.536  54.998  18.593  1.00 62.75           H
ATOM    168  HD2 PRO A  32      40.204  54.529  17.906  1.00 64.56           H
ATOM    169  HD3 PRO A  32      39.494  54.243  19.319  1.00 64.56           H
ATOM    170  N   ARG A  33      39.397  52.349  14.967  1.00 38.15           N
ATOM    171  CA  ARG A  33      39.676  51.653  13.725  1.00 37.48           C
ATOM    172  C   ARG A  33      39.594  50.150  13.941  1.00 46.14           C
ATOM    173  O   ARG A  33      39.268  49.392  13.014  1.00 44.84           O
ATOM    174  CB  ARG A  33      41.041  52.085  13.188  1.00 34.79           C
ATOM    175  H   ARG A  33      40.057  52.810  15.252  1.00 45.78           H
ATOM    176  HA  ARG A  33      39.003  51.901  13.068  1.00 44.97           H
ATOM    177  HB1 ARG A  33      41.042  53.051  13.044  1.00 41.75           H
ATOM    178  HB3 ARG A  33      41.178  51.640  12.343  1.00 41.75           H
ATOM    179  N   ALA A  34      39.820  49.702  15.172  1.00 42.27           N
ATOM    180  CA  ALA A  34      39.629  48.286  15.435  1.00 38.34           C
ATOM    181  C   ALA A  34      38.152  47.915  15.686  1.00 38.65           C
ATOM    182  O   ALA A  34      37.703  46.890  15.152  1.00 40.55           O
ATOM    183  CB  ALA A  34      40.528  47.847  16.597  1.00 37.15           C
ATOM    184  H   ALA A  34      40.100  50.171  15.841  1.00 50.73           H
ATOM    185  HA  ALA A  34      39.919  47.794  14.651  1.00 46.00           H
ATOM    186  HB1 ALA A  34      40.461  46.892  16.732  1.00 44.58           H
ATOM    187  HB2 ALA A  34      41.448  48.080  16.380  1.00 44.58           H
ATOM    188  HB3 ALA A  34      40.254  48.321  17.396  1.00 44.58           H
ATOM    189  N   TYR A  35      37.381  48.664  16.511  1.00 27.60           N
ATOM    190  CA  TYR A  35      36.000  48.209  16.768  1.00 46.25           C
ATOM    191  C   TYR A  35      35.324  47.864  15.393  1.00 42.67           C
ATOM    192  O   TYR A  35      34.629  46.951  14.990  1.00 42.32           O
ATOM    193  CB  TYR A  35      35.375  49.421  17.467  1.00 33.38           C
ATOM    194  CG  TYR A  35      33.908  49.237  17.564  1.00 30.10           C
ATOM    195  CD1 TYR A  35      33.433  48.269  18.470  1.00 36.49           C
ATOM    196  CD2 TYR A  35      33.056  50.044  16.815  1.00 34.61           C
ATOM    197  CE1 TYR A  35      32.074  48.161  18.677  1.00 37.45           C
ATOM    198  CE2 TYR A  35      31.679  49.908  16.963  1.00 33.35           C
ATOM    199  CZ  TYR A  35      31.223  48.969  17.892  1.00 37.80           C
ATOM    200  OH  TYR A  35      29.905  48.808  18.127  1.00 39.19           O
ATOM    201  H   TYR A  35      37.729  49.495  17.014  1.00 33.12           H
ATOM    202  HA  TYR A  35      35.989  47.276  17.393  1.00 55.50           H
ATOM    203  HB2 TYR A  35      35.830  49.539  18.481  1.00 40.06           H
ATOM    204  HB3 TYR A  35      35.625  50.371  16.952  1.00 40.06           H
ATOM    205  HD1 TYR A  35      34.139  47.640  19.023  1.00 43.79           H
ATOM    206  HD2 TYR A  35      33.461  50.799  16.143  1.00 41.53           H
ATOM    207  HE1 TYR A  35      31.655  47.515  19.450  1.00 44.94           H
ATOM    208  HE2 TYR A  35      30.963  50.530  16.433  1.00 40.02           H
ATOM    209  HH  TYR A  35      29.319  49.251  17.416  1.00 47.03           H
ATOM    210  N   LEU A  36      35.639  48.863  14.506  1.00 32.74           N
ATOM    211  CA  LEU A  36      35.069  49.050  13.146  1.00 41.72           C
ATOM    212  C   LEU A  36      35.522  47.973  12.176  1.00 43.47           C
ATOM    213  O   LEU A  36      34.723  47.437  11.400  1.00 39.44           O
ATOM    214  CB  LEU A  36      35.498  50.389  12.505  1.00 36.64           C
ATOM    215  CG  LEU A  36      34.929  51.774  12.809  1.00 39.06           C
ATOM    216  CD1 LEU A  36      35.798  52.926  12.252  1.00 39.28           C
ATOM    217  CD2 LEU A  36      33.556  51.905  12.245  1.00 35.36           C
ATOM    218  H   LEU A  36      36.184  49.505  14.699  1.00 39.29           H
ATOM    219  HA  LEU A  36      34.098  49.043  13.188  1.00 50.06           H
ATOM    220  HB2 LEU A  36      36.463  50.465  12.593  1.00 43.97           H
ATOM    221  HB3 LEU A  36      35.320  50.281  11.552  1.00 43.97           H
ATOM    222  HG  LEU A  36      34.877  51.878  13.767  1.00 46.87           H
ATOM    223 HD11 LEU A  36      35.437  53.765  12.586  1.00 47.14           H
ATOM    224 HD12 LEU A  36      36.716  52.835  12.542  1.00 47.14           H
ATOM    225 HD13 LEU A  36      35.741  52.913  11.285  1.00 47.14           H
ATOM    226 HD21 LEU A  36      33.166  52.737  12.565  1.00 42.43           H
ATOM    227 HD22 LEU A  36      33.614  51.903  11.282  1.00 42.43           H
ATOM    228 HD23 LEU A  36      33.025  51.154  12.564  1.00 42.43           H
ATOM    229  N   ARG A  37      36.830  47.741  12.115  1.00 43.39           N
ATOM    230  CA  ARG A  37      37.341  46.589  11.392  1.00 37.04           C
ATOM    231  C   ARG A  37      36.653  45.306  11.848  1.00 45.87           C
ATOM    232  O   ARG A  37      36.277  44.461  11.023  1.00 41.31           O
ATOM    233  CB  ARG A  37      38.836  46.507  11.627  1.00 48.89           C
ATOM    234  CG  ARG A  37      39.532  45.541  10.730  1.00 45.58           C
ATOM    235  CD  ARG A  37      41.038  45.666  10.932  1.00 52.04           C
ATOM    236  NE  ARG A  37      41.519  44.627  11.819  1.00 69.11           N
ATOM    237  CZ  ARG A  37      42.012  43.460  11.410  1.00 66.41           C
ATOM    238  NH1 ARG A  37      42.123  43.161  10.119  1.00 52.92           N
ATOM    239  NH2 ARG A  37      42.403  42.577  12.315  1.00 66.56           N1+
ATOM    240  H   ARG A  37      37.446  48.219  12.483  1.00 52.07           H
ATOM    241  HA  ARG A  37      37.178  46.698  10.447  1.00 44.45           H
ATOM    242  HB2 ARG A  37      39.211  47.390  11.470  1.00 58.67           H
ATOM    243  HB3 ARG A  37      39.007  46.238  12.552  1.00 58.67           H
ATOM    244  HG2 ARG A  37      39.245  44.636  10.941  1.00 54.69           H
ATOM    245  HG3 ARG A  37      39.319  45.751   9.811  1.00 54.69           H
ATOM    246  HD2 ARG A  37      41.498  45.580  10.086  1.00 62.44           H
ATOM    247  HD3 ARG A  37      41.245  46.520  11.347  1.00 62.44           H
ATOM    248  HE  ARG A  37      41.540  44.805  12.665  1.00 82.93           H
ATOM    249 HH11 ARG A  37      41.866  43.720   9.523  1.00 63.50           H
ATOM    250 HH12 ARG A  37      42.444  42.400   9.881  1.00 63.50           H
ATOM    251 HH21 ARG A  37      42.349  42.753  13.161  1.00 79.87           H
ATOM    252 HH22 ARG A  37      42.730  41.829  12.052  1.00 79.87           H
ATOM    253  N   ASN A  38      36.474  45.153  13.166  1.00 39.20           N
ATOM    254  CA  ASN A  38      35.918  43.935  13.725  1.00 35.77           C
ATOM    255  C   ASN A  38      34.437  43.808  13.413  1.00 39.11           C
ATOM    256  O   ASN A  38      33.904  42.687  13.346  1.00 31.70           O
ATOM    257  CB  ASN A  38      36.103  43.901  15.249  1.00 36.38           C
ATOM    258  CG  ASN A  38      37.559  43.854  15.697  1.00 39.79           C
ATOM    259  OD1 ASN A  38      38.472  43.414  14.982  1.00 39.32           O
ATOM    260  ND2 ASN A  38      37.774  44.275  16.931  1.00 47.02           N
ATOM    261  H   ASN A  38      36.656  45.745  13.757  1.00 47.04           H
ATOM    262  HA  ASN A  38      36.387  43.179  13.332  1.00 42.93           H
ATOM    263  HB2 ASN A  38      35.700  44.686  15.652  1.00 43.65           H
ATOM    264  HB3 ASN A  38      35.671  43.105  15.588  1.00 43.65           H
ATOM    265 HD21 ASN A  38      38.586  44.324  17.217  1.00 56.43           H
ATOM    266 HD22 ASN A  38      37.119  44.507  17.440  1.00 56.43           H
ATOM    267  N   ASN A  39      33.738  44.923  13.219  1.00 37.15           N
ATOM    268  CA  ASN A  39      32.299  44.813  13.057  1.00 34.75           C
ATOM    269  C   ASN A  39      31.669  45.355  11.750  1.00 37.56           C
ATOM    270  O   ASN A  39      30.456  45.171  11.612  1.00 42.06           O
ATOM    271  CB  ASN A  39      31.632  45.463  14.277  1.00 33.85           C
ATOM    272  CG  ASN A  39      32.092  44.793  15.623  1.00 35.72           C
ATOM    273  OD1 ASN A  39      31.671  43.674  15.909  1.00 34.64           O
ATOM    274  ND2 ASN A  39      32.937  45.483  16.434  1.00 29.87           N
ATOM    275  H   ASN A  39      34.042  45.727  13.211  1.00 44.58           H
ATOM    276  HA  ASN A  39      32.048  43.876  13.142  1.00 41.70           H
ATOM    277  HB2 ASN A  39      31.856  46.402  14.296  1.00 40.62           H
ATOM    278  HB3 ASN A  39      30.664  45.350  14.216  1.00 40.62           H
ATOM    279 HD21 ASN A  39      33.304  45.133  17.134  1.00 35.85           H
ATOM    280 HD22 ASN A  39      33.128  46.301  16.261  1.00 35.85           H
ATOM    281  N   TYR A  40      32.388  46.099  10.832  1.00 31.98           N
ATOM    282  CA  TYR A  40      31.633  46.881   9.804  1.00 37.76           C
ATOM    283  C   TYR A  40      32.293  46.863   8.396  1.00 37.19           C
ATOM    284  O   TYR A  40      31.966  47.522   7.435  1.00 51.25           O
ATOM    285  CB  TYR A  40      31.526  48.342  10.241  1.00 37.83           C
ATOM    286  CG  TYR A  40      30.571  48.428  11.389  1.00 31.74           C
ATOM    287  CD1 TYR A  40      31.005  48.568  12.710  1.00 39.07           C
ATOM    288  CD2 TYR A  40      29.203  48.336  11.106  1.00 35.55           C
ATOM    289  CE1 TYR A  40      30.073  48.671  13.744  1.00 30.43           C
ATOM    290  CE2 TYR A  40      28.262  48.455  12.117  1.00 33.75           C
ATOM    291  CZ  TYR A  40      28.714  48.667  13.428  1.00 32.32           C
ATOM    292  OH  TYR A  40      27.830  48.619  14.462  1.00 32.86           O
ATOM    293  H   TYR A  40      33.269  46.538  11.133  1.00 38.37           H
ATOM    294  HA  TYR A  40      30.606  46.409   9.686  1.00 45.32           H
ATOM    295  HB2 TYR A  40      32.528  48.759  10.473  1.00 45.40           H
ATOM    296  HB3 TYR A  40      31.165  48.946   9.374  1.00 45.40           H
ATOM    297  HD1 TYR A  40      32.075  48.633  12.904  1.00 46.88           H
ATOM    298  HD2 TYR A  40      28.895  48.167  10.073  1.00 42.66           H
ATOM    299  HE1 TYR A  40      30.380  48.798  14.776  1.00 36.52           H
ATOM    300  HE2 TYR A  40      27.214  48.404  11.885  1.00 40.50           H
ATOM    301  HH  TYR A  40      28.154  49.018  15.127  1.00 39.43           H
ATOM    302  N   ALA A  41      33.317  45.931   8.395  1.00 36.89           N
ATOM    303  CA  ALA A  41      34.199  45.258   7.438  1.00 39.19           C
ATOM    304  C   ALA A  41      33.911  43.766   7.356  1.00 37.30           C
ATOM    305  O   ALA A  41      33.518  43.144   8.346  1.00 39.52           O
ATOM    306  CB  ALA A  41      35.686  45.376   7.774  1.00 36.64           C
ATOM    307  H   ALA A  41      33.531  45.596   9.159  1.00 44.27           H
ATOM    308  HA  ALA A  41      34.056  45.668   6.576  1.00 47.03           H
ATOM    309  HB1 ALA A  41      36.196  45.075   7.003  1.00 43.97           H
ATOM    310  HB2 ALA A  41      35.916  46.291   7.977  1.00 43.97           H
ATOM    311  HB3 ALA A  41      35.895  44.804   8.525  1.00 43.97           H
ATOM    312  N   PRO A  42      34.173  43.157   6.200  1.00 45.48           N
ATOM    313  CA  PRO A  42      33.842  41.745   5.984  1.00 42.34           C
ATOM    314  C   PRO A  42      34.437  40.842   7.052  1.00 33.77           C
ATOM    315  O   PRO A  42      35.582  41.034   7.473  1.00 44.52           O
ATOM    316  CB  PRO A  42      34.464  41.466   4.608  1.00 41.85           C
ATOM    317  CG  PRO A  42      34.289  42.750   3.921  1.00 42.11           C
ATOM    318  CD  PRO A  42      34.602  43.785   4.939  1.00 40.76           C
ATOM    319  HA  PRO A  42      32.881  41.644   5.916  1.00 50.81           H
ATOM    320  HB2 PRO A  42      35.408  41.256   4.718  1.00 50.22           H
ATOM    321  HB3 PRO A  42      33.989  40.752   4.150  1.00 50.22           H
ATOM    322  HG2 PRO A  42      34.909  42.814   3.176  1.00 50.53           H
ATOM    323  HG3 PRO A  42      33.365  42.846   3.625  1.00 50.53           H
ATOM    324  HD2 PRO A  42      35.559  43.946   4.972  1.00 48.91           H
ATOM    325  HD3 PRO A  42      34.098  44.589   4.743  1.00 48.91           H
ATOM    326  N   PRO A  43      33.705  39.809   7.490  1.00 39.87           N
ATOM    327  CA  PRO A  43      32.409  39.362   6.989  1.00 32.26           C
ATOM    328  C   PRO A  43      31.158  40.101   7.530  1.00 42.76           C
ATOM    329  O   PRO A  43      30.234  40.065   6.712  1.00 37.41           O
ATOM    330  CB  PRO A  43      32.397  37.879   7.391  1.00 37.28           C
ATOM    331  CG  PRO A  43      33.109  37.894   8.729  1.00 42.07           C
ATOM    332  CD  PRO A  43      34.251  38.853   8.468  1.00 41.43           C
ATOM    333  HA  PRO A  43      32.423  39.389   6.026  1.00 38.71           H
ATOM    334  HB2 PRO A  43      31.488  37.539   7.445  1.00 44.74           H
ATOM    335  HB3 PRO A  43      32.916  37.378   6.748  1.00 44.74           H
ATOM    336  HG2 PRO A  43      32.532  38.254   9.421  1.00 50.49           H
ATOM    337  HG3 PRO A  43      33.448  37.017   8.961  1.00 50.49           H
ATOM    338  HD2 PRO A  43      34.513  39.310   9.283  1.00 49.72           H
ATOM    339  HD3 PRO A  43      34.982  38.381   8.050  1.00 49.72           H
ATOM    340  N   ARG A  44      31.063  40.665   8.765  1.00 37.34           N
ATOM    341  CA  ARG A  44      29.735  41.144   9.234  1.00 35.86           C
ATOM    342  C   ARG A  44      29.208  42.346   8.413  1.00 32.26           C
ATOM    343  O   ARG A  44      28.073  42.798   8.324  1.00 37.75           O
ATOM    344  CB  ARG A  44      29.971  41.574  10.689  1.00 36.05           C
ATOM    345  CG  ARG A  44      30.212  40.330  11.535  1.00 37.39           C
ATOM    346  CD  ARG A  44      30.856  40.694  12.880  1.00 38.75           C
ATOM    347  NE  ARG A  44      30.518  39.592  13.803  1.00 35.80           N
ATOM    348  CZ  ARG A  44      30.738  39.707  15.181  1.00 37.68           C
ATOM    349  NH1 ARG A  44      30.714  40.933  15.807  1.00 32.89           N
ATOM    350  NH2 ARG A  44      30.790  38.556  15.903  1.00 30.78           N1+
ATOM    351  H   ARG A  44      31.850  40.612   9.442  1.00 44.81           H
ATOM    352  HA  ARG A  44      28.964  40.333   9.128  1.00 43.04           H
ATOM    353  HB2 ARG A  44      30.842  42.262  10.734  1.00 43.26           H
ATOM    354  HB3 ARG A  44      29.126  42.185  11.046  1.00 43.26           H
ATOM    355  HG2 ARG A  44      29.265  39.769  11.667  1.00 44.87           H
ATOM    356  HG3 ARG A  44      30.867  39.601  11.014  1.00 44.87           H
ATOM    357  HD2 ARG A  44      31.962  40.845  12.780  1.00 46.50           H
ATOM    358  HD3 ARG A  44      30.473  41.665  13.276  1.00 46.50           H
ATOM    359  HE  ARG A  44      30.604  38.635  13.392  1.00 42.96           H
ATOM    360 HH11 ARG A  44      31.104  41.766  15.363  1.00 39.47           H
ATOM    361 HH12 ARG A  44      30.885  40.921  16.861  1.00 39.47           H
ATOM    362 HH21 ARG A  44      30.577  37.661  15.469  1.00 36.94           H
ATOM    363 HH22 ARG A  44      30.826  38.567  16.974  1.00 36.94           H
ATOM    364  N   GLY A  45      30.234  42.975   7.795  1.00 36.08           N
ATOM    365  CA  GLY A  45      30.274  44.144   6.935  1.00 44.00           C
ATOM    366  C   GLY A  45      30.161  43.881   5.438  1.00 45.60           C
ATOM    367  O   GLY A  45      30.130  44.818   4.622  1.00 41.34           O
ATOM    368  H   GLY A  45      31.038  42.708   7.903  1.00 43.29           H
ATOM    369  HA2 GLY A  45      29.566  44.751   7.198  1.00 52.80           H
ATOM    370  HA3 GLY A  45      31.123  44.610   7.080  1.00 52.80           H
ATOM    371  N   ASP A  46      30.105  42.617   5.041  1.00 48.66           N
ATOM    372  CA  ASP A  46      29.826  42.264   3.652  1.00 45.50           C
ATOM    373  C   ASP A  46      28.316  42.310   3.492  1.00 41.37           C
ATOM    374  O   ASP A  46      27.616  41.405   3.950  1.00 50.26           O
ATOM    375  CB  ASP A  46      30.384  40.881   3.327  1.00 48.52           C
ATOM    376  CG  ASP A  46      30.274  40.510   1.818  1.00 61.14           C
ATOM    377  OD1 ASP A  46      31.260  39.900   1.321  1.00 54.65           O
ATOM    378  OD2 ASP A  46      29.223  40.810   1.142  1.00 49.58           O1-
ATOM    379  H   ASP A  46      30.204  41.938   5.560  1.00 58.39           H
ATOM    380  HA  ASP A  46      30.238  42.919   3.067  1.00 54.61           H
ATOM    381  HB2 ASP A  46      31.324  40.856   3.587  1.00 58.22           H
ATOM    382  HB3 ASP A  46      29.882  40.227   3.839  1.00 58.22           H
ATOM    383  N   LEU A  47      27.801  43.368   2.857  1.00 40.07           N
ATOM    384  CA  LEU A  47      26.365  43.507   2.645  1.00 39.37           C
ATOM    385  C   LEU A  47      25.856  42.819   1.379  1.00 33.57           C
ATOM    386  O   LEU A  47      24.656  42.854   1.122  1.00 35.17           O
ATOM    387  CB  LEU A  47      25.980  44.994   2.623  1.00 31.60           C
ATOM    388  CG  LEU A  47      26.433  45.783   3.873  1.00 45.21           C
ATOM    389  CD1 LEU A  47      26.120  47.244   3.772  1.00 42.78           C
ATOM    390  CD2 LEU A  47      25.782  45.265   5.105  1.00 52.22           C
ATOM    391  H   LEU A  47      28.253  44.041   2.568  1.00 48.09           H
ATOM    392  HA  LEU A  47      25.914  43.102   3.400  1.00 47.24           H
ATOM    393  HB2 LEU A  47      26.383  45.416   1.845  1.00 37.92           H
ATOM    394  HB3 LEU A  47      25.011  45.070   2.574  1.00 37.92           H
ATOM    395  HG  LEU A  47      27.388  45.685   3.996  1.00 54.26           H
ATOM    396 HD11 LEU A  47      26.447  47.696   4.567  1.00 51.34           H
ATOM    397 HD12 LEU A  47      26.560  47.599   2.987  1.00 51.34           H
ATOM    398 HD13 LEU A  47      25.162  47.357   3.692  1.00 51.34           H
ATOM    399 HD21 LEU A  47      26.066  45.801   5.864  1.00 62.67           H
ATOM    400 HD22 LEU A  47      24.822  45.350   4.977  1.00 62.67           H
ATOM    401 HD23 LEU A  47      26.030  44.337   5.243  1.00 62.67           H
ATOM    402  N   CYS A  48      26.685  42.151   0.602  0.93 34.41           N
ATOM    403  CA  CYS A  48      26.128  41.491  -0.575  0.93 43.63           C
ATOM    404  C   CYS A  48      25.218  40.325  -0.193  0.93 37.17           C
ATOM    405  O   CYS A  48      24.241  40.044  -0.893  0.93 41.98           O
ATOM    406  CB  CYS A  48      27.249  41.013  -1.476  0.93 25.30           C
ATOM    407  SG  CYS A  48      28.149  42.402  -2.250  0.93 41.80           S
ATOM    408  H   CYS A  48      27.536  42.086   0.699  0.93 41.29           H
ATOM    409  HA  CYS A  48      25.589  42.145  -1.059  0.93 52.35           H
ATOM    410  HB2 CYS A  48      27.915  40.593  -0.916  0.93 30.36           H
ATOM    411  HB3 CYS A  48      26.876  40.393  -2.121  0.93 30.36           H
ATOM    412  HG  CYS A  48      29.126  41.894  -2.748  0.93 50.16           H
ATOM    413  N   ASN A  49      25.507  39.628   0.896  0.96 39.56           N
ATOM    414  CA  ASN A  49      24.673  38.476   1.268  0.96 42.51           C
ATOM    415  C   ASN A  49      23.426  38.960   1.992  0.96 40.86           C
ATOM    416  O   ASN A  49      23.544  39.621   3.027  0.96 36.41           O
ATOM    417  CB  ASN A  49      25.410  37.490   2.169  0.96 45.41           C
ATOM    418  CG  ASN A  49      24.570  36.247   2.445  0.96 54.22           C
ATOM    419  OD1 ASN A  49      23.549  36.321   3.138  0.96 53.87           O
ATOM    420  ND2 ASN A  49      24.964  35.109   1.862  0.96 60.34           N
ATOM    421  H   ASN A  49      26.167  39.762   1.426  0.96 47.48           H
ATOM    422  HA  ASN A  49      24.413  37.997   0.465  0.96 51.01           H
ATOM    423  HB2 ASN A  49      26.230  37.205   1.732  0.96 54.49           H
ATOM    424  HB3 ASN A  49      25.621  37.911   3.016  0.96 54.49           H
ATOM    425 HD21 ASN A  49      24.520  34.386   2.008  0.96 72.41           H
ATOM    426 HD22 ASN A  49      25.652  35.102   1.349  0.96 72.41           H
ATOM    427  N   PRO A  50      22.230  38.649   1.512  1.00 41.72           N
ATOM    428  CA  PRO A  50      21.019  39.203   2.139  1.00 39.23           C
ATOM    429  C   PRO A  50      20.696  38.623   3.521  1.00 41.64           C
ATOM    430  O   PRO A  50      19.857  39.212   4.204  1.00 40.15           O
ATOM    431  CB  PRO A  50      19.931  38.848   1.132  1.00 43.74           C
ATOM    432  CG  PRO A  50      20.417  37.522   0.600  1.00 47.47           C
ATOM    433  CD  PRO A  50      21.908  37.683   0.452  1.00 41.65           C
ATOM    434  HA  PRO A  50      21.070  40.171   2.206  1.00 47.08           H
ATOM    435  HB2 PRO A  50      19.082  38.759   1.594  1.00 52.49           H
ATOM    436  HB3 PRO A  50      19.880  39.525   0.434  1.00 52.49           H
ATOM    437  HG2 PRO A  50      20.227  36.817   1.246  1.00 56.96           H
ATOM    438  HG3 PRO A  50      19.994  37.337  -0.247  1.00 56.96           H
ATOM    439  HD2 PRO A  50      22.373  36.846   0.601  1.00 49.99           H
ATOM    440  HD3 PRO A  50      22.113  38.065  -0.413  1.00 49.99           H
ATOM    441  N   ASN A  51      21.328  37.516   3.948  1.00 35.98           N
ATOM    442  CA  ASN A  51      21.124  36.902   5.259  1.00 38.50           C
ATOM    443  C   ASN A  51      22.062  37.402   6.371  1.00 36.81           C
ATOM    444  O   ASN A  51      21.998  36.849   7.458  1.00 39.71           O
ATOM    445  CB  ASN A  51      21.278  35.375   5.138  1.00 45.89           C
ATOM    446  CG  ASN A  51      20.253  34.754   4.164  1.00 59.01           C
ATOM    447  OD1 ASN A  51      19.034  35.010   4.264  1.00 61.56           O
ATOM    448  ND2 ASN A  51      20.747  33.960   3.208  1.00 60.51           N
ATOM    449  H   ASN A  51      21.890  37.071   3.472  1.00 43.18           H
ATOM    450  HA  ASN A  51      20.209  37.053   5.552  1.00 46.20           H
ATOM    451  HB2 ASN A  51      22.168  35.173   4.815  1.00 55.07           H
ATOM    452  HB3 ASN A  51      21.145  34.963   6.005  1.00 55.07           H
ATOM    453 HD21 ASN A  51      20.226  33.609   2.616  1.00 72.61           H
ATOM    454 HD22 ASN A  51      21.593  33.799   3.166  1.00 72.61           H
ATOM    455  N   GLY A  52      22.928  38.428   6.168  1.00 36.22           N
ATOM    456  CA  GLY A  52      23.845  38.859   7.231  1.00 37.47           C
ATOM    457  C   GLY A  52      23.250  39.913   8.182  1.00 29.93           C
ATOM    458  O   GLY A  52      22.207  40.444   7.832  1.00 39.08           O
ATOM    459  H   GLY A  52      23.016  38.865   5.429  1.00 43.46           H
ATOM    460  HA2 GLY A  52      24.121  38.088   7.747  1.00 44.96           H
ATOM    461  HA3 GLY A  52      24.633  39.242   6.810  1.00 44.96           H
ATOM    462  N   VAL A  53      23.924  40.173   9.344  1.00 36.57           N
ATOM    463  CA  VAL A  53      23.351  41.059  10.361  1.00 38.73           C
ATOM    464  C   VAL A  53      22.930  42.428   9.808  1.00 31.15           C
ATOM    465  O   VAL A  53      22.122  43.184  10.309  1.00 38.62           O
ATOM    466  CB  VAL A  53      24.396  41.485  11.449  1.00 41.65           C
ATOM    467  CG1 VAL A  53      23.747  41.163  12.777  1.00 37.95           C
ATOM    468  CG2 VAL A  53      25.768  40.876  11.226  1.00 38.82           C
ATOM    469  H   VAL A  53      24.827  39.741   9.535  1.00 43.89           H
ATOM    470  HA  VAL A  53      22.441  40.566  10.805  1.00 46.47           H
ATOM    471  HB  VAL A  53      24.545  42.602  11.413  1.00 49.98           H
ATOM    472 HG11 VAL A  53      24.376  41.470  13.629  1.00 45.55           H
ATOM    473 HG12 VAL A  53      22.785  41.676  12.895  1.00 45.55           H
ATOM    474 HG13 VAL A  53      23.564  40.088  12.882  1.00 45.55           H
ATOM    475 HG21 VAL A  53      26.448  41.082  12.061  1.00 46.58           H
ATOM    476 HG22 VAL A  53      25.707  39.778  11.197  1.00 46.58           H
ATOM    477 HG23 VAL A  53      26.241  41.238  10.309  1.00 46.58           H
ATOM    478  N   GLY A  54      23.789  42.812   8.812  1.00 32.83           N
ATOM    479  CA  GLY A  54      23.995  44.124   8.225  1.00 31.45           C
ATOM    480  C   GLY A  54      22.781  44.531   7.450  1.00 36.35           C
ATOM    481  O   GLY A  54      22.105  45.516   7.780  1.00 37.43           O
ATOM    482  H   GLY A  54      24.344  42.267   8.446  1.00 39.40           H
ATOM    483  HA2 GLY A  54      24.172  44.781   8.906  1.00 37.74           H
ATOM    484  HA3 GLY A  54      24.756  44.115   7.610  1.00 37.74           H
ATOM    485  N   PRO A  55      22.448  43.732   6.421  1.00 33.50           N
ATOM    486  CA  PRO A  55      21.152  43.917   5.747  1.00 35.35           C
ATOM    487  C   PRO A  55      20.014  43.911   6.733  1.00 33.44           C
ATOM    488  O   PRO A  55      19.081  44.727   6.650  1.00 34.55           O
ATOM    489  CB  PRO A  55      21.119  42.735   4.760  1.00 35.96           C
ATOM    490  CG  PRO A  55      22.606  42.502   4.426  1.00 30.60           C
ATOM    491  CD  PRO A  55      23.267  42.681   5.787  1.00 30.86           C
ATOM    492  HA  PRO A  55      21.138  44.737   5.237  1.00 42.42           H
ATOM    493  HB2 PRO A  55      20.776  41.954   5.220  1.00 43.15           H
ATOM    494  HB3 PRO A  55      20.594  42.945   3.968  1.00 43.15           H
ATOM    495  HG2 PRO A  55      22.754  41.609   4.076  1.00 36.72           H
ATOM    496  HG3 PRO A  55      22.917  43.166   3.789  1.00 36.72           H
ATOM    497  HD2 PRO A  55      23.236  41.869   6.312  1.00 37.04           H
ATOM    498  HD3 PRO A  55      24.183  42.982   5.679  1.00 37.04           H
ATOM    499  N   TRP A  56      20.105  43.023   7.720  1.00 37.97           N
ATOM    500  CA  TRP A  56      19.077  42.933   8.747  1.00 33.12           C
ATOM    501  C   TRP A  56      18.919  44.251   9.539  1.00 31.73           C
ATOM    502  O   TRP A  56      17.829  44.823   9.528  1.00 36.33           O
ATOM    503  CB  TRP A  56      19.388  41.755   9.649  1.00 40.61           C
ATOM    504  CG  TRP A  56      18.321  41.496  10.615  1.00 43.37           C
ATOM    505  CD1 TRP A  56      17.237  40.731  10.423  1.00 37.41           C
ATOM    506  CD2 TRP A  56      18.238  42.004  11.945  1.00 34.10           C
ATOM    507  NE1 TRP A  56      16.479  40.710  11.558  1.00 37.62           N
ATOM    508  CE2 TRP A  56      17.056  41.507  12.500  1.00 40.73           C
ATOM    509  CE3 TRP A  56      19.040  42.839  12.711  1.00 34.84           C
ATOM    510  CZ2 TRP A  56      16.667  41.786  13.806  1.00 38.96           C
ATOM    511  CZ3 TRP A  56      18.647  43.128  14.004  1.00 44.25           C
ATOM    512  CH2 TRP A  56      17.467  42.608  14.531  1.00 38.57           C
ATOM    513  H   TRP A  56      20.742  42.459   7.810  1.00 45.57           H
ATOM    514  HA  TRP A  56      18.243  42.720   8.300  1.00 39.74           H
ATOM    515  HB2 TRP A  56      19.514  40.954   9.118  1.00 48.73           H
ATOM    516  HB3 TRP A  56      20.194  41.937  10.144  1.00 48.73           H
ATOM    517  HD1 TRP A  56      17.038  40.274   9.645  1.00 44.89           H
ATOM    518  HE1 TRP A  56      15.745  40.290  11.645  1.00 45.14           H
ATOM    519  HE3 TRP A  56      19.819  43.186  12.360  1.00 41.80           H
ATOM    520  HZ2 TRP A  56      15.885  41.447  14.170  1.00 46.75           H
ATOM    521  HZ3 TRP A  56      19.165  43.682  14.532  1.00 53.11           H
ATOM    522  HH2 TRP A  56      17.224  42.819  15.407  1.00 46.28           H
ATOM    523  N   LYS A  57      19.985  44.775  10.204  1.00 24.59           N
ATOM    524  CA  LYS A  57      19.839  45.972  11.047  1.00 26.84           C
ATOM    525  C   LYS A  57      19.083  47.123  10.335  1.00 33.29           C
ATOM    526  O   LYS A  57      18.230  47.889  10.718  1.00 36.16           O
ATOM    527  CB  LYS A  57      21.289  46.409  11.326  1.00 25.57           C
ATOM    528  CG  LYS A  57      21.821  45.734  12.578  1.00 28.85           C
ATOM    529  CD  LYS A  57      23.197  46.288  12.954  1.00 37.14           C
ATOM    530  CE  LYS A  57      24.303  45.613  12.162  1.00 45.31           C
ATOM    531  NZ  LYS A  57      25.631  46.208  12.586  1.00 52.10           N1+
ATOM    532  H   LYS A  57      20.940  44.438  10.017  1.00 29.51           H
ATOM    533  HA  LYS A  57      19.255  45.719  11.973  1.00 32.20           H
ATOM    534  HB2 LYS A  57      21.934  46.165  10.455  1.00 30.69           H
ATOM    535  HB3 LYS A  57      21.339  47.507  11.414  1.00 30.69           H
ATOM    536  HG2 LYS A  57      21.118  45.909  13.420  1.00 34.63           H
ATOM    537  HG3 LYS A  57      21.842  44.634  12.462  1.00 34.63           H
ATOM    538  HD2 LYS A  57      23.198  47.382  12.799  1.00 44.56           H
ATOM    539  HD3 LYS A  57      23.351  46.147  14.046  1.00 44.56           H
ATOM    540  HE2 LYS A  57      24.319  44.505  12.348  1.00 54.37           H
ATOM    541  HE3 LYS A  57      24.154  45.732  11.068  1.00 54.37           H
ATOM    542  HZ1 LYS A  57      26.188  45.555  12.821  1.00 62.52           H
ATOM    543  HZ2 LYS A  57      25.981  46.666  11.908  1.00 62.52           H
ATOM    544  HZ3 LYS A  57      25.505  46.753  13.278  1.00 62.52           H
ATOM    545  N   LEU A  58      19.618  47.286   9.073  1.00 37.30           N
ATOM    546  CA  LEU A  58      19.208  48.330   8.111  1.00 39.71           C
ATOM    547  C   LEU A  58      17.787  48.098   7.616  1.00 37.36           C
ATOM    548  O   LEU A  58      17.010  49.047   7.439  1.00 35.56           O
ATOM    549  CB  LEU A  58      20.139  48.388   6.867  1.00 33.13           C
ATOM    550  CG  LEU A  58      21.604  48.843   6.965  1.00 40.31           C
ATOM    551  CD1 LEU A  58      22.378  48.727   5.646  1.00 41.75           C
ATOM    552  CD2 LEU A  58      21.682  50.246   7.406  1.00 31.26           C
ATOM    553  H   LEU A  58      20.254  46.799   8.754  1.00 44.76           H
ATOM    554  HA  LEU A  58      19.249  49.204   8.544  1.00 47.65           H
ATOM    555  HB2 LEU A  58      20.152  47.513   6.450  1.00 39.76           H
ATOM    556  HB3 LEU A  58      19.741  49.005   6.229  1.00 39.76           H
ATOM    557  HG  LEU A  58      22.068  48.303   7.619  1.00 48.38           H
ATOM    558 HD11 LEU A  58      23.299  49.023   5.784  1.00 50.10           H
ATOM    559 HD12 LEU A  58      22.368  47.808   5.348  1.00 50.10           H
ATOM    560 HD13 LEU A  58      21.946  49.299   4.996  1.00 50.10           H
ATOM    561 HD21 LEU A  58      22.613  50.503   7.524  1.00 37.51           H
ATOM    562 HD22 LEU A  58      21.265  50.798   6.724  1.00 37.51           H
ATOM    563 HD23 LEU A  58      21.204  50.326   8.243  1.00 37.51           H
ATOM    564  N   ARG A  59      17.442  46.843   7.366  1.00 37.36           N
ATOM    565  CA  ARG A  59      16.057  46.499   7.088  1.00 40.05           C
ATOM    566  C   ARG A  59      15.164  46.889   8.255  1.00 44.08           C
ATOM    567  O   ARG A  59      14.146  47.559   8.064  1.00 48.88           O
ATOM    568  CB  ARG A  59      15.967  45.009   6.792  1.00 50.08           C
ATOM    569  CG  ARG A  59      14.909  44.619   5.821  1.00 55.88           C
ATOM    570  CD  ARG A  59      14.933  43.116   5.647  1.00 60.62           C
ATOM    571  NE  ARG A  59      16.196  42.648   5.086  1.00 61.72           N
ATOM    572  CZ  ARG A  59      16.862  41.560   5.485  1.00 48.03           C
ATOM    573  NH1 ARG A  59      16.417  40.808   6.488  1.00 51.10           N
ATOM    574  NH2 ARG A  59      18.006  41.245   4.878  1.00 48.14           N1+
ATOM    575  H   ARG A  59      17.991  46.181   7.364  1.00 44.83           H
ATOM    576  HA  ARG A  59      15.778  46.986   6.302  1.00 48.06           H
ATOM    577  HB2 ARG A  59      16.813  44.738   6.400  1.00 60.10           H
ATOM    578  HB3 ARG A  59      15.818  44.526   7.618  1.00 60.10           H
ATOM    579  HG2 ARG A  59      14.040  44.881   6.173  1.00 67.06           H
ATOM    580  HG3 ARG A  59      15.084  45.030   4.962  1.00 67.06           H
ATOM    581  HD2 ARG A  59      14.803  42.702   6.514  1.00 72.74           H
ATOM    582  HD3 ARG A  59      14.231  42.856   5.034  1.00 72.74           H
ATOM    583  HE  ARG A  59      16.598  43.166   4.524  1.00 74.07           H
ATOM    584 HH11 ARG A  59      15.674  40.995   6.882  1.00 61.32           H
ATOM    585 HH12 ARG A  59      16.859  40.112   6.725  1.00 61.32           H
ATOM    586 HH21 ARG A  59      18.325  41.728   4.233  1.00 57.77           H
ATOM    587 HH22 ARG A  59      18.441  40.549   5.140  1.00 57.77           H
ATOM    588  N   CYS A  60      15.556  46.526   9.489  1.00 33.45           N
ATOM    589  CA  CYS A  60      14.757  46.912  10.643  1.00 40.09           C
ATOM    590  C   CYS A  60      14.606  48.426  10.711  1.00 39.00           C
ATOM    591  O   CYS A  60      13.527  48.952  11.020  1.00 39.88           O
ATOM    592  CB  CYS A  60      15.417  46.417  11.927  1.00 33.37           C
ATOM    593  SG  CYS A  60      15.292  44.659  12.186  1.00 36.57           S
ATOM    594  H   CYS A  60      16.268  46.082   9.684  1.00 40.13           H
ATOM    595  HA  CYS A  60      13.869  46.514  10.579  1.00 48.10           H
ATOM    596  HB2 CYS A  60      16.351  46.686  11.917  1.00 40.04           H
ATOM    597  HB3 CYS A  60      14.942  46.827  12.651  1.00 40.04           H
ATOM    598  HG  CYS A  60      16.167  44.383  12.916  1.00 43.89           H
ATOM    599  N   LEU A  61      15.694  49.144  10.470  1.00 33.94           N
ATOM    600  CA  LEU A  61      15.670  50.592  10.611  1.00 36.50           C
ATOM    601  C   LEU A  61      14.810  51.216   9.528  1.00 40.65           C
ATOM    602  O   LEU A  61      13.910  52.008   9.826  1.00 36.47           O
ATOM    603  CB  LEU A  61      17.099  51.119  10.573  1.00 39.81           C
ATOM    604  CG  LEU A  61      17.891  50.870  11.853  1.00 32.48           C
ATOM    605  CD1 LEU A  61      19.376  51.097  11.655  1.00 40.82           C
ATOM    606  CD2 LEU A  61      17.414  51.796  12.928  1.00 37.68           C
ATOM    607  H   LEU A  61      16.462  48.830  10.247  1.00 40.73           H
ATOM    608  HA  LEU A  61      15.291  50.818  11.472  1.00 43.80           H
ATOM    609  HB2 LEU A  61      17.575  50.657   9.867  1.00 47.78           H
ATOM    610  HB3 LEU A  61      17.090  52.078  10.411  1.00 47.78           H
ATOM    611  HG  LEU A  61      17.751  49.965  12.146  1.00 38.98           H
ATOM    612 HD11 LEU A  61      19.838  50.910  12.485  1.00 48.98           H
ATOM    613 HD12 LEU A  61      19.692  50.493  10.962  1.00 48.98           H
ATOM    614 HD13 LEU A  61      19.527  52.018  11.395  1.00 48.98           H
ATOM    615 HD21 LEU A  61      17.956  51.653  13.714  1.00 45.22           H
ATOM    616 HD22 LEU A  61      17.530  52.701  12.603  1.00 45.22           H
ATOM    617 HD23 LEU A  61      16.478  51.619  13.121  1.00 45.22           H
ATOM    618  N   ALA A  62      15.012  50.786   8.275  1.00 40.84           N
ATOM    619  CA  ALA A  62      14.240  51.298   7.139  1.00 43.19           C
ATOM    620  C   ALA A  62      12.751  51.025   7.276  1.00 42.79           C
ATOM    621  O   ALA A  62      11.916  51.906   7.038  1.00 45.54           O
ATOM    622  CB  ALA A  62      14.732  50.650   5.852  1.00 41.46           C
ATOM    623  H   ALA A  62      15.608  50.203   8.051  1.00 49.01           H
ATOM    624  HA  ALA A  62      14.382  52.256   7.074  1.00 51.83           H
ATOM    625  HB1 ALA A  62      14.184  50.971   5.124  1.00 49.75           H
ATOM    626  HB2 ALA A  62      15.666  50.880   5.714  1.00 49.75           H
ATOM    627  HB3 ALA A  62      14.630  49.685   5.950  1.00 49.75           H
ATOM    628  N   GLN A  63      12.393  49.780   7.550  1.00 43.04           N
ATOM    629  CA  GLN A  63      10.984  49.448   7.651  1.00 40.40           C
ATOM    630  C   GLN A  63      10.321  50.342   8.672  1.00 48.95           C
ATOM    631  O   GLN A  63       9.251  50.892   8.416  1.00 49.09           O
ATOM    632  CB  GLN A  63      10.803  47.965   8.012  1.00 53.08           C
ATOM    633  CG  GLN A  63      11.406  46.997   6.982  1.00 56.80           C
ATOM    634  CD  GLN A  63      11.303  45.553   7.397  1.00 59.66           C
ATOM    635  OE1 GLN A  63      11.294  45.231   8.590  1.00 64.14           O
ATOM    636  NE2 GLN A  63      11.230  44.663   6.406  1.00 61.64           N
ATOM    637  H   GLN A  63      12.933  49.124   7.668  1.00 51.65           H
ATOM    638  HA  GLN A  63      10.566  49.615   6.796  1.00 48.48           H
ATOM    639  HB2 GLN A  63      11.196  47.783   8.885  1.00 63.70           H
ATOM    640  HB3 GLN A  63       9.853  47.779   8.034  1.00 63.70           H
ATOM    641  HG2 GLN A  63      10.953  47.093   6.129  1.00 68.16           H
ATOM    642  HG3 GLN A  63      12.344  47.194   6.866  1.00 68.16           H
ATOM    643 HE21 GLN A  63      11.193  44.938   5.593  1.00 73.97           H
ATOM    644 HE22 GLN A  63      11.209  43.816   6.572  1.00 73.97           H
ATOM    645  N   THR A  64      10.980  50.546   9.814  1.00 48.61           N
ATOM    646  CA  THR A  64      10.388  51.319  10.895  1.00 47.67           C
ATOM    647  C   THR A  64      10.101  52.759  10.449  1.00 52.55           C
ATOM    648  O   THR A  64       8.975  53.257  10.587  1.00 50.12           O
ATOM    649  CB  THR A  64      11.317  51.274  12.115  1.00 45.09           C
ATOM    650  OG1 THR A  64      11.465  49.919  12.584  1.00 48.85           O
ATOM    651  CG2 THR A  64      10.766  52.076  13.243  1.00 53.33           C
ATOM    652  H   THR A  64      11.763  50.236   9.985  1.00 58.33           H
ATOM    653  HA  THR A  64       9.547  50.897  11.147  1.00 57.20           H
ATOM    654  HB  THR A  64      12.183  51.632  11.870  1.00 54.11           H
ATOM    655  HG1 THR A  64      11.895  49.457  12.028  1.00 58.62           H
ATOM    656 HG21 THR A  64      11.387  52.047  13.985  1.00 64.00           H
ATOM    657 HG22 THR A  64      10.648  52.996  12.970  1.00 64.00           H
ATOM    658 HG23 THR A  64       9.913  51.708  13.528  1.00 64.00           H
ATOM    659  N   PHE A  65      11.109  53.454   9.912  1.00 47.64           N
ATOM    660  CA  PHE A  65      10.887  54.831   9.480  1.00 50.78           C
ATOM    661  C   PHE A  65       9.903  54.919   8.324  1.00 48.00           C
ATOM    662  O   PHE A  65       9.217  55.932   8.185  1.00 49.88           O
ATOM    663  CB  PHE A  65      12.201  55.492   9.069  1.00 45.38           C
ATOM    664  CG  PHE A  65      13.113  55.795  10.219  1.00 51.07           C
ATOM    665  CD1 PHE A  65      14.122  54.937  10.549  1.00 45.24           C
ATOM    666  CD2 PHE A  65      12.967  56.939  10.961  1.00 47.23           C
ATOM    667  CE1 PHE A  65      14.960  55.206  11.574  1.00 50.72           C
ATOM    668  CE2 PHE A  65      13.811  57.204  12.007  1.00 46.84           C
ATOM    669  CZ  PHE A  65      14.813  56.338  12.307  1.00 45.15           C
ATOM    670  H   PHE A  65      11.920  53.180   9.814  1.00 57.16           H
ATOM    671  HA  PHE A  65      10.510  55.335  10.221  1.00 60.93           H
ATOM    672  HB2 PHE A  65      12.663  54.901   8.457  1.00 54.45           H
ATOM    673  HB3 PHE A  65      11.992  56.328   8.629  1.00 54.45           H
ATOM    674  HD1 PHE A  65      14.233  54.166  10.056  1.00 54.29           H
ATOM    675  HD2 PHE A  65      12.292  57.530  10.754  1.00 56.67           H
ATOM    676  HE1 PHE A  65      15.634  54.603  11.776  1.00 60.86           H
ATOM    677  HE2 PHE A  65      13.708  57.981  12.503  1.00 56.21           H
ATOM    678  HZ  PHE A  65      15.392  56.512  13.016  1.00 54.18           H
ATOM    679  N   ALA A  66       9.833  53.886   7.481  1.00 48.78           N
ATOM    680  CA  ALA A  66       8.934  53.915   6.320  1.00 57.86           C
ATOM    681  C   ALA A  66       7.471  53.926   6.738  1.00 61.34           C
ATOM    682  O   ALA A  66       6.624  54.439   5.991  1.00 52.97           O
ATOM    683  CB  ALA A  66       9.181  52.720   5.388  1.00 43.45           C
ATOM    684  H   ALA A  66      10.308  53.174   7.546  1.00 58.53           H
ATOM    685  HA  ALA A  66       9.099  54.727   5.816  1.00 69.43           H
ATOM    686  HB1 ALA A  66       8.567  52.779   4.644  1.00 52.14           H
ATOM    687  HB2 ALA A  66      10.097  52.754   5.068  1.00 52.14           H
ATOM    688  HB3 ALA A  66       9.031  51.889   5.874  1.00 52.14           H
ATOM    689  N   THR A  67       7.155  53.357   7.916  1.00 61.43           N
ATOM    690  CA  THR A  67       5.795  53.416   8.445  1.00 54.62           C
ATOM    691  C   THR A  67       5.329  54.856   8.575  1.00 60.22           C
ATOM    692  O   THR A  67       4.119  55.118   8.587  1.00 55.41           O
ATOM    693  CB  THR A  67       5.699  52.724   9.808  1.00 53.97           C
ATOM    694  OG1 THR A  67       6.405  53.475  10.803  1.00 57.90           O
ATOM    695  CG2 THR A  67       6.275  51.318   9.754  1.00 60.91           C
ATOM    696  H   THR A  67       7.701  52.934   8.422  1.00 73.72           H
ATOM    697  HA  THR A  67       5.208  52.938   7.841  1.00 65.54           H
ATOM    698  HB  THR A  67       4.769  52.674  10.060  1.00 64.77           H
ATOM    699  HG1 THR A  67       7.213  53.500  10.595  1.00 69.48           H
ATOM    700 HG21 THR A  67       6.186  50.885  10.619  1.00 73.09           H
ATOM    701 HG22 THR A  67       5.798  50.796   9.089  1.00 73.09           H
ATOM    702 HG23 THR A  67       7.215  51.343   9.519  1.00 73.09           H
ATOM    703  N   GLY A  68       6.277  55.788   8.662  1.00 53.43           N
ATOM    704  CA  GLY A  68       5.991  57.181   8.794  1.00 53.08           C
ATOM    705  C   GLY A  68       5.512  57.611  10.155  1.00 62.60           C
ATOM    706  O   GLY A  68       5.178  58.791  10.323  1.00 58.63           O
ATOM    707  H   GLY A  68       7.119  55.628   8.643  1.00 64.11           H
ATOM    708  HA2 GLY A  68       6.796  57.682   8.587  1.00 63.69           H
ATOM    709  HA3 GLY A  68       5.302  57.399   8.152  1.00 63.69           H
ATOM    710  N   GLU A  69       5.469  56.702  11.135  1.00 62.91           N
ATOM    711  CA  GLU A  69       5.026  57.044  12.479  1.00 55.78           C
ATOM    712  C   GLU A  69       6.131  57.632  13.346  1.00 56.86           C
ATOM    713  O   GLU A  69       5.838  58.229  14.391  1.00 55.50           O
ATOM    714  CB  GLU A  69       4.435  55.812  13.158  1.00 51.94           C
ATOM    715  CG  GLU A  69       3.111  55.389  12.542  1.00 67.00           C
ATOM    716  CD  GLU A  69       2.714  54.012  12.978  1.00 70.92           C
ATOM    717  OE1 GLU A  69       2.961  53.695  14.166  1.00 67.20           O
ATOM    718  OE2 GLU A  69       2.202  53.243  12.129  1.00 73.53           O1-
ATOM    719  H   GLU A  69       5.689  55.874  11.049  1.00 75.49           H
ATOM    720  HA  GLU A  69       4.320  57.700  12.394  1.00 66.93           H
ATOM    721  HB2 GLU A  69       5.051  55.070  13.049  1.00 62.33           H
ATOM    722  HB3 GLU A  69       4.289  55.999  14.100  1.00 62.33           H
ATOM    723  HG2 GLU A  69       2.412  56.002  12.824  1.00 80.40           H
ATOM    724  HG3 GLU A  69       3.190  55.390  11.574  1.00 80.40           H
ATOM    725  N   VAL A  70       7.383  57.518  12.925  1.00 60.13           N
ATOM    726  CA  VAL A  70       8.509  57.999  13.711  1.00 61.17           C
ATOM    727  C   VAL A  70       9.012  59.282  13.063  1.00 55.24           C
ATOM    728  O   VAL A  70       9.918  59.254  12.237  1.00 62.51           O
ATOM    729  CB  VAL A  70       9.604  56.951  13.805  1.00 47.27           C
ATOM    730  CG1 VAL A  70      10.774  57.493  14.613  1.00 54.82           C
ATOM    731  CG2 VAL A  70       9.028  55.681  14.387  1.00 63.31           C
ATOM    732  H   VAL A  70       7.617  57.141  12.188  1.00 72.16           H
ATOM    733  HA  VAL A  70       8.198  58.200  14.607  1.00 73.40           H
ATOM    734  HB  VAL A  70       9.922  56.753  12.915  1.00 56.73           H
ATOM    735 HG11 VAL A  70      11.466  56.816  14.667  1.00 65.78           H
ATOM    736 HG12 VAL A  70      11.129  58.289  14.179  1.00 65.78           H
ATOM    737 HG13 VAL A  70      10.455  57.716  15.500  1.00 65.78           H
ATOM    738 HG21 VAL A  70       9.738  55.024  14.452  1.00 75.97           H
ATOM    739 HG22 VAL A  70       8.669  55.870  15.270  1.00 75.97           H
ATOM    740 HG23 VAL A  70       8.329  55.345  13.802  1.00 75.97           H
ATOM    741  N   SER A  71       8.446  60.425  13.461  1.00 65.39           N
ATOM    742  CA  SER A  71       8.830  61.682  12.833  1.00 68.77           C
ATOM    743  C   SER A  71       8.879  62.801  13.856  1.00 59.60           C
ATOM    744  O   SER A  71       8.341  62.705  14.966  1.00 60.92           O
ATOM    745  CB  SER A  71       7.879  62.065  11.693  1.00 61.48           C
ATOM    746  OG  SER A  71       6.533  61.900  12.109  1.00 66.76           O
ATOM    747  H   SER A  71       7.837  60.497  14.068  1.00 78.47           H
ATOM    748  HA  SER A  71       9.717  61.583  12.456  1.00 82.53           H
ATOM    749  HB2 SER A  71       8.038  62.989  11.445  1.00 73.77           H
ATOM    750  HB3 SER A  71       8.052  61.493  10.929  1.00 73.77           H
ATOM    751  HG  SER A  71       6.020  62.074  11.466  1.00 80.11           H
ATOM    752  N   GLY A  72       9.559  63.863  13.441  1.00 56.89           N
ATOM    753  CA  GLY A  72       9.752  65.031  14.269  1.00 61.53           C
ATOM    754  C   GLY A  72      10.790  65.936  13.638  1.00 63.94           C
ATOM    755  O   GLY A  72      11.068  65.847  12.437  1.00 61.13           O
ATOM    756  H   GLY A  72       9.942  63.924  12.675  1.00 68.27           H
ATOM    757  HA2 GLY A  72       8.914  65.507  14.342  1.00 73.84           H
ATOM    758  HA3 GLY A  72      10.063  64.764  15.147  1.00 73.84           H
ATOM    759  N   ARG A  73      11.355  66.801  14.472  1.00 63.13           N
ATOM    760  CA  ARG A  73      12.361  67.766  14.053  1.00 70.07           C
ATOM    761  C   ARG A  73      13.757  67.427  14.564  1.00 73.26           C
ATOM    762  O   ARG A  73      14.740  67.538  13.819  1.00 66.63           O
ATOM    763  CB  ARG A  73      11.960  69.171  14.544  1.00 71.08           C
ATOM    764  CG  ARG A  73      12.791  70.328  13.955  1.00 77.04           C
ATOM    765  CD  ARG A  73      12.461  71.674  14.596  1.00 75.57           C
ATOM    766  NE  ARG A  73      13.344  71.978  15.714  1.00 67.90           N
ATOM    767  CZ  ARG A  73      14.614  72.368  15.577  1.00 78.73           C
ATOM    768  NH1 ARG A  73      15.142  72.491  14.372  1.00 70.41           N
ATOM    769  NH2 ARG A  73      15.370  72.623  16.646  1.00 72.84           N1+
ATOM    770  H   ARG A  73      11.160  66.849  15.307  1.00 75.76           H
ATOM    771  HA  ARG A  73      12.390  67.770  13.083  1.00 84.08           H
ATOM    772  HB2 ARG A  73      11.038  69.320  14.284  1.00 85.30           H
ATOM    773  HB3 ARG A  73      12.047  69.200  15.512  1.00 85.30           H
ATOM    774  HG2 ARG A  73      13.736  70.152  14.089  1.00 92.44           H
ATOM    775  HG3 ARG A  73      12.598  70.407  13.004  1.00 92.44           H
ATOM    776  HD2 ARG A  73      12.569  72.374  13.935  1.00 90.68           H
ATOM    777  HD3 ARG A  73      11.549  71.660  14.923  1.00 90.68           H
ATOM    778  HE  ARG A  73      13.031  71.884  16.509  1.00 81.47           H
ATOM    779 HH11 ARG A  73      14.668  72.328  13.675  1.00 84.49           H
ATOM    780 HH12 ARG A  73      15.959  72.740  14.296  1.00 84.49           H
ATOM    781 HH21 ARG A  73      15.037  72.542  17.440  1.00 87.40           H
ATOM    782 HH22 ARG A  73      16.188  72.871  16.549  1.00 87.40           H
ATOM    783  N   THR A  74      13.856  66.983  15.809  1.00 69.67           N
ATOM    784  CA  THR A  74      15.124  66.725  16.463  1.00 66.34           C
ATOM    785  C   THR A  74      15.236  65.230  16.795  1.00 63.48           C
ATOM    786  O   THR A  74      14.236  64.565  17.121  1.00 50.18           O
ATOM    787  CB  THR A  74      15.249  67.627  17.729  1.00 74.28           C
ATOM    788  OG1 THR A  74      15.624  66.861  18.884  1.00 70.83           O
ATOM    789  CG2 THR A  74      13.944  68.324  18.058  1.00 79.64           C
ATOM    790  H   THR A  74      13.182  66.809  16.311  1.00 83.61           H
ATOM    791  HA  THR A  74      15.832  66.969  15.847  1.00 79.61           H
ATOM    792  HB  THR A  74      15.909  68.314  17.552  1.00 89.13           H
ATOM    793  HG1 THR A  74      15.838  67.382  19.508  1.00 85.00           H
ATOM    794 HG21 THR A  74      14.063  68.861  18.860  1.00 95.57           H
ATOM    795 HG22 THR A  74      13.666  68.900  17.329  1.00 95.57           H
ATOM    796 HG23 THR A  74      13.260  67.659  18.233  1.00 95.57           H
ATOM    797  N   LEU A  75      16.459  64.695  16.675  1.00 58.63           N
ATOM    798  CA  LEU A  75      16.759  63.303  16.977  1.00 56.54           C
ATOM    799  C   LEU A  75      18.155  63.212  17.568  1.00 51.02           C
ATOM    800  O   LEU A  75      19.075  63.913  17.133  1.00 54.53           O
ATOM    801  CB  LEU A  75      16.679  62.419  15.723  1.00 57.23           C
ATOM    802  CG  LEU A  75      16.574  60.889  15.867  1.00 57.71           C
ATOM    803  CD1 LEU A  75      16.269  60.302  14.530  1.00 61.77           C
ATOM    804  CD2 LEU A  75      17.833  60.215  16.376  1.00 59.67           C
ATOM    805  H   LEU A  75      17.154  65.127  16.415  1.00 70.36           H
ATOM    806  HA  LEU A  75      16.120  62.989  17.636  1.00 67.85           H
ATOM    807  HB2 LEU A  75      15.886  62.699  15.243  1.00 68.67           H
ATOM    808  HB3 LEU A  75      17.465  62.597  15.178  1.00 68.67           H
ATOM    809  HG  LEU A  75      15.843  60.673  16.464  1.00 69.25           H
ATOM    810 HD11 LEU A  75      16.213  59.338  14.617  1.00 74.13           H
ATOM    811 HD12 LEU A  75      15.424  60.655  14.218  1.00 74.13           H
ATOM    812 HD13 LEU A  75      16.989  60.539  13.921  1.00 74.13           H
ATOM    813 HD21 LEU A  75      17.715  59.255  16.326  1.00 71.60           H
ATOM    814 HD22 LEU A  75      18.580  60.498  15.823  1.00 71.60           H
ATOM    815 HD23 LEU A  75      17.978  60.457  17.295  1.00 71.60           H
ATOM    816  N   ILE A  76      18.314  62.329  18.545  1.00 51.95           N
ATOM    817  CA  ILE A  76      19.608  62.111  19.179  1.00 58.48           C
ATOM    818  C   ILE A  76      20.022  60.644  19.072  1.00 50.45           C
ATOM    819  O   ILE A  76      19.256  59.735  19.425  1.00 55.15           O
ATOM    820  CB  ILE A  76      19.596  62.559  20.650  1.00 54.91           C
ATOM    821  CG1 ILE A  76      19.218  64.046  20.734  1.00 64.73           C
ATOM    822  CG2 ILE A  76      20.973  62.304  21.237  1.00 50.65           C
ATOM    823  CD1 ILE A  76      18.963  64.537  22.115  1.00 55.53           C
ATOM    824  H   ILE A  76      17.683  61.845  18.871  1.00 62.34           H
ATOM    825  HA  ILE A  76      20.269  62.646  18.709  1.00 70.18           H
ATOM    826  HB  ILE A  76      18.936  62.041  21.140  1.00 65.90           H
ATOM    827 HG12 ILE A  76      19.941  64.577  20.365  1.00 77.68           H
ATOM    828 HG13 ILE A  76      18.405  64.191  20.226  1.00 77.68           H
ATOM    829 HG21 ILE A  76      20.968  62.607  22.153  1.00 60.78           H
ATOM    830 HG22 ILE A  76      21.178  61.355  21.215  1.00 60.78           H
ATOM    831 HG23 ILE A  76      21.633  62.801  20.728  1.00 60.78           H
ATOM    832 HD11 ILE A  76      18.711  65.474  22.071  1.00 66.64           H
ATOM    833 HD12 ILE A  76      18.247  64.016  22.507  1.00 66.64           H
ATOM    834 HD13 ILE A  76      19.772  64.432  22.636  1.00 66.64           H
ATOM    835  N   ASP A  77      21.261  60.436  18.644  1.00 44.87           N
ATOM    836  CA  ASP A  77      21.893  59.132  18.589  1.00 45.31           C
ATOM    837  C   ASP A  77      22.778  58.997  19.814  1.00 47.38           C
ATOM    838  O   ASP A  77      23.615  59.878  20.071  1.00 46.82           O
ATOM    839  CB  ASP A  77      22.730  59.002  17.308  1.00 41.92           C
ATOM    840  CG  ASP A  77      23.274  57.590  17.094  1.00 35.02           C
ATOM    841  OD1 ASP A  77      22.518  56.628  17.300  1.00 41.08           O
ATOM    842  OD2 ASP A  77      24.447  57.450  16.736  1.00 37.26           O1-
ATOM    843  H   ASP A  77      21.777  61.067  18.364  1.00 53.84           H
ATOM    844  HA  ASP A  77      21.213  58.444  18.604  1.00 54.37           H
ATOM    845  HB2 ASP A  77      22.178  59.237  16.542  1.00 50.30           H
ATOM    846  HB3 ASP A  77      23.484  59.611  17.368  1.00 50.30           H
ATOM    847  N   ILE A  78      22.604  57.906  20.562  1.00 45.54           N
ATOM    848  CA  ILE A  78      23.255  57.755  21.866  1.00 46.39           C
ATOM    849  C   ILE A  78      24.385  56.746  21.766  1.00 48.19           C
ATOM    850  O   ILE A  78      24.154  55.546  21.546  1.00 43.34           O
ATOM    851  CB  ILE A  78      22.265  57.336  22.959  1.00 51.71           C
ATOM    852  CG1 ILE A  78      21.177  58.396  23.137  1.00 50.64           C
ATOM    853  CG2 ILE A  78      23.005  57.147  24.298  1.00 45.63           C
ATOM    854  CD1 ILE A  78      20.028  57.830  23.799  1.00 60.78           C
ATOM    855  H   ILE A  78      22.103  57.242  20.339  1.00 54.65           H
ATOM    856  HA  ILE A  78      23.615  58.614  22.134  1.00 55.67           H
ATOM    857  HB  ILE A  78      21.852  56.496  22.703  1.00 62.06           H
ATOM    858 HG12 ILE A  78      21.504  59.132  23.680  1.00 60.76           H
ATOM    859 HG13 ILE A  78      20.887  58.720  22.267  1.00 60.76           H
ATOM    860 HG21 ILE A  78      22.378  56.853  24.974  1.00 54.76           H
ATOM    861 HG22 ILE A  78      23.708  56.487  24.205  1.00 54.76           H
ATOM    862 HG23 ILE A  78      23.395  57.997  24.561  1.00 54.76           H
ATOM    863 HD11 ILE A  78      19.335  58.504  23.863  1.00 72.93           H
ATOM    864 HD12 ILE A  78      19.719  57.074  23.276  1.00 72.93           H
ATOM    865 HD13 ILE A  78      20.293  57.526  24.683  1.00 72.93           H
ATOM    866  N   GLY A  79      25.593  57.222  22.036  1.00 48.32           N
ATOM    867  CA  GLY A  79      26.735  56.356  21.969  1.00 53.60           C
ATOM    868  C   GLY A  79      26.857  55.941  20.533  1.00 54.80           C
ATOM    869  O   GLY A  79      26.730  54.766  20.220  1.00 55.29           O
ATOM    870  H   GLY A  79      25.773  58.033  22.259  1.00 57.99           H
ATOM    871  HA2 GLY A  79      27.545  56.815  22.248  1.00 64.32           H
ATOM    872  HA3 GLY A  79      26.571  55.571  22.513  1.00 64.32           H
ATOM    873  N   SER A  80      27.036  56.927  19.657  1.00 53.47           N
ATOM    874  CA  SER A  80      27.238  56.672  18.239  1.00 46.76           C
ATOM    875  C   SER A  80      28.483  55.851  17.980  1.00 46.35           C
ATOM    876  O   SER A  80      28.584  55.175  16.944  1.00 44.07           O
ATOM    877  CB  SER A  80      27.351  58.007  17.515  1.00 41.93           C
ATOM    878  OG  SER A  80      26.274  58.854  17.871  1.00 41.70           O
ATOM    879  H   SER A  80      27.012  57.768  19.850  1.00 64.16           H
ATOM    880  HA  SER A  80      26.479  56.190  17.881  1.00 56.11           H
ATOM    881  HB2 SER A  80      28.192  58.430  17.763  1.00 50.32           H
ATOM    882  HB3 SER A  80      27.314  57.849  16.556  1.00 50.32           H
ATOM    883  HG  SER A  80      25.539  58.474  17.726  1.00 50.04           H
ATOM    884  N   GLY A  81      29.462  55.951  18.865  1.00 45.05           N
ATOM    885  CA  GLY A  81      30.771  55.451  18.571  1.00 40.05           C
ATOM    886  C   GLY A  81      31.272  56.055  17.268  1.00 43.12           C
ATOM    887  O   GLY A  81      30.990  57.216  16.934  1.00 39.00           O
ATOM    888  H   GLY A  81      29.393  56.326  19.632  1.00 54.06           H
ATOM    889  HA2 GLY A  81      31.373  55.656  19.303  1.00 48.06           H
ATOM    890  HA3 GLY A  81      30.672  54.493  18.473  1.00 48.06           H
ATOM    891  N   PRO A  82      32.022  55.293  16.512  1.00 44.34           N
ATOM    892  CA  PRO A  82      32.552  55.829  15.259  1.00 41.65           C
ATOM    893  C   PRO A  82      31.707  55.509  14.035  1.00 37.27           C
ATOM    894  O   PRO A  82      32.240  55.515  12.914  1.00 42.46           O
ATOM    895  CB  PRO A  82      33.916  55.135  15.168  1.00 38.29           C
ATOM    896  CG  PRO A  82      33.630  53.776  15.713  1.00 43.80           C
ATOM    897  CD  PRO A  82      32.677  54.018  16.868  1.00 40.94           C
ATOM    898  HA  PRO A  82      32.675  56.788  15.338  1.00 49.98           H
ATOM    899  HB2 PRO A  82      34.208  55.082  14.249  1.00 45.95           H
ATOM    900  HB3 PRO A  82      34.565  55.595  15.722  1.00 45.95           H
ATOM    901  HG2 PRO A  82      33.205  53.231  15.030  1.00 52.56           H
ATOM    902  HG3 PRO A  82      34.451  53.362  16.020  1.00 52.56           H
ATOM    903  HD2 PRO A  82      32.028  53.295  16.922  1.00 49.13           H
ATOM    904  HD3 PRO A  82      33.178  54.124  17.690  1.00 49.13           H
ATOM    905  N   THR A  83      30.427  55.191  14.208  1.00 39.13           N
ATOM    906  CA  THR A  83      29.622  54.627  13.130  1.00 41.51           C
ATOM    907  C   THR A  83      28.429  55.513  12.807  1.00 45.84           C
ATOM    908  O   THR A  83      27.921  56.223  13.675  1.00 40.17           O
ATOM    909  CB  THR A  83      29.093  53.223  13.474  1.00 38.95           C
ATOM    910  OG1 THR A  83      28.036  53.318  14.435  1.00 33.19           O
ATOM    911  CG2 THR A  83      30.198  52.308  14.006  1.00 44.40           C
ATOM    912  H   THR A  83      29.997  55.266  14.950  1.00 46.96           H
ATOM    913  HA  THR A  83      30.167  54.573  12.335  1.00 49.82           H
ATOM    914  HB  THR A  83      28.747  52.826  12.663  1.00 46.74           H
ATOM    915  HG1 THR A  83      27.372  53.726  14.117  1.00 39.82           H
ATOM    916 HG21 THR A  83      29.824  51.429  14.181  1.00 53.28           H
ATOM    917 HG22 THR A  83      30.915  52.222  13.355  1.00 53.28           H
ATOM    918 HG23 THR A  83      30.550  52.669  14.831  1.00 53.28           H
ATOM    919  N   VAL A  84      27.961  55.430  11.546  1.00 49.83           N
ATOM    920  CA  VAL A  84      26.897  56.298  11.034  1.00 44.16           C
ATOM    921  C   VAL A  84      25.749  55.523  10.390  1.00 38.04           C
ATOM    922  O   VAL A  84      24.708  56.100  10.070  1.00 37.58           O
ATOM    923  CB  VAL A  84      27.481  57.317  10.040  1.00 43.18           C
ATOM    924  CG1 VAL A  84      28.473  58.255  10.768  1.00 45.61           C
ATOM    925  CG2 VAL A  84      28.150  56.627   8.894  1.00 44.29           C
ATOM    926  H   VAL A  84      28.253  54.881  10.946  1.00 59.80           H
ATOM    927  HA  VAL A  84      26.520  56.795  11.774  1.00 53.00           H
ATOM    928  HB  VAL A  84      26.760  57.846   9.692  1.00 51.81           H
ATOM    929 HG11 VAL A  84      28.803  58.918  10.137  1.00 54.74           H
ATOM    930 HG12 VAL A  84      28.025  58.699  11.503  1.00 54.74           H
ATOM    931 HG13 VAL A  84      29.210  57.721  11.105  1.00 54.74           H
ATOM    932 HG21 VAL A  84      28.476  57.308   8.292  1.00 53.15           H
ATOM    933 HG22 VAL A  84      28.883  56.095   9.239  1.00 53.15           H
ATOM    934 HG23 VAL A  84      27.500  56.066   8.444  1.00 53.15           H
ATOM    935  N   TYR A  85      25.899  54.206  10.251  1.00 42.77           N
ATOM    936  CA  TYR A  85      24.897  53.414   9.541  1.00 41.59           C
ATOM    937  C   TYR A  85      23.547  53.539  10.195  1.00 41.38           C
ATOM    938  O   TYR A  85      22.516  53.403   9.528  1.00 39.15           O
ATOM    939  CB  TYR A  85      25.280  51.923   9.484  1.00 39.15           C
ATOM    940  CG  TYR A  85      25.153  51.278  10.833  1.00 42.95           C
ATOM    941  CD1 TYR A  85      24.010  50.612  11.202  1.00 36.59           C
ATOM    942  CD2 TYR A  85      26.157  51.393  11.765  1.00 44.50           C
ATOM    943  CE1 TYR A  85      23.887  50.061  12.442  1.00 40.60           C
ATOM    944  CE2 TYR A  85      26.043  50.827  12.999  1.00 42.57           C
ATOM    945  CZ  TYR A  85      24.911  50.183  13.353  1.00 37.27           C
ATOM    946  OH  TYR A  85      24.807  49.653  14.622  1.00 40.30           O
ATOM    947  H   TYR A  85      26.568  53.758  10.542  1.00 51.33           H
ATOM    948  HA  TYR A  85      24.835  53.758   8.648  1.00 49.91           H
ATOM    949  HB2 TYR A  85      24.668  51.477   8.887  1.00 46.98           H
ATOM    950  HB3 TYR A  85      26.190  51.809   9.164  1.00 46.98           H
ATOM    951  HD1 TYR A  85      23.319  50.534  10.600  1.00 43.91           H
ATOM    952  HD2 TYR A  85      26.934  51.842  11.546  1.00 53.40           H
ATOM    953  HE1 TYR A  85      23.112  49.614  12.673  1.00 48.72           H
ATOM    954  HE2 TYR A  85      26.725  50.929  13.597  1.00 51.08           H
ATOM    955  HH  TYR A  85      25.216  50.118  15.200  1.00 48.36           H
ATOM    956  N   GLN A  86      23.529  53.769  11.499  1.00 43.56           N
ATOM    957  CA  GLN A  86      22.281  53.728  12.249  1.00 38.76           C
ATOM    958  C   GLN A  86      21.406  54.941  12.020  1.00 39.70           C
ATOM    959  O   GLN A  86      20.307  54.994  12.587  1.00 39.85           O
ATOM    960  CB  GLN A  86      22.559  53.651  13.730  1.00 42.29           C
ATOM    961  CG  GLN A  86      24.014  53.335  14.063  1.00 53.72           C
ATOM    962  CD  GLN A  86      24.849  54.531  14.317  1.00 45.58           C
ATOM    963  OE1 GLN A  86      26.049  54.510  14.064  1.00 51.13           O
ATOM    964  NE2 GLN A  86      24.252  55.561  14.891  1.00 50.44           N
ATOM    965  H   GLN A  86      24.228  53.975  11.945  1.00 52.27           H
ATOM    966  HA  GLN A  86      21.784  52.933  11.997  1.00 46.52           H
ATOM    967  HB2 GLN A  86      22.260  54.478  14.135  1.00 50.75           H
ATOM    968  HB3 GLN A  86      22.024  52.925  14.075  1.00 50.75           H
ATOM    969  HG2 GLN A  86      24.024  52.816  14.877  1.00 64.47           H
ATOM    970  HG3 GLN A  86      24.436  52.807  13.364  1.00 64.47           H
ATOM    971 HE21 GLN A  86      23.405  55.566  15.033  1.00 60.53           H
ATOM    972 HE22 GLN A  86      24.714  56.251  15.126  1.00 60.53           H
ATOM    973  N   LEU A  87      21.895  55.929  11.273  1.00 39.69           N
ATOM    974  CA  LEU A  87      21.164  57.137  10.971  1.00 40.95           C
ATOM    975  C   LEU A  87      20.807  57.238   9.504  1.00 44.01           C
ATOM    976  O   LEU A  87      20.136  58.197   9.111  1.00 49.03           O
ATOM    977  CB  LEU A  87      21.997  58.343  11.371  1.00 33.78           C
ATOM    978  CG  LEU A  87      22.281  58.513  12.873  1.00 42.82           C
ATOM    979  CD1 LEU A  87      23.326  59.586  13.132  1.00 42.16           C
ATOM    980  CD2 LEU A  87      21.026  58.867  13.617  1.00 50.56           C
ATOM    981  H   LEU A  87      22.678  55.933  10.921  1.00 47.63           H
ATOM    982  HA  LEU A  87      20.340  57.158  11.482  1.00 49.14           H
ATOM    983  HB2 LEU A  87      22.849  58.267  10.912  1.00 40.54           H
ATOM    984  HB3 LEU A  87      21.524  59.131  11.072  1.00 40.54           H
ATOM    985  HG  LEU A  87      22.607  57.680  13.234  1.00 51.38           H
ATOM    986 HD11 LEU A  87      23.504  59.654  14.086  1.00 50.59           H
ATOM    987 HD12 LEU A  87      24.138  59.353  12.655  1.00 50.59           H
ATOM    988 HD13 LEU A  87      22.984  60.430  12.800  1.00 50.59           H
ATOM    989 HD21 LEU A  87      21.248  58.981  14.554  1.00 60.67           H
ATOM    990 HD22 LEU A  87      20.677  59.701  13.258  1.00 60.67           H
ATOM    991 HD23 LEU A  87      20.380  58.151  13.509  1.00 60.67           H
ATOM    992  N   LEU A  88      21.223  56.267   8.691  1.00 42.11           N
ATOM    993  CA  LEU A  88      21.117  56.380   7.232  1.00 39.78           C
ATOM    994  C   LEU A  88      19.671  56.553   6.787  1.00 39.21           C
ATOM    995  O   LEU A  88      19.374  57.392   5.939  1.00 45.00           O
ATOM    996  CB  LEU A  88      21.714  55.143   6.585  1.00 36.04           C
ATOM    997  CG  LEU A  88      22.952  55.116   5.722  1.00 39.64           C
ATOM    998  CD1 LEU A  88      23.824  56.279   5.884  1.00 35.85           C
ATOM    999  CD2 LEU A  88      23.740  53.844   6.005  1.00 39.55           C
ATOM   1000  H   LEU A  88      21.583  55.532   8.959  1.00 50.53           H
ATOM   1001  HA  LEU A  88      21.607  57.160   6.932  1.00 47.73           H
ATOM   1002  HB2 LEU A  88      21.910  54.516   7.297  1.00 43.24           H
ATOM   1003  HB3 LEU A  88      21.011  54.769   6.034  1.00 43.24           H
ATOM   1004  HG  LEU A  88      22.671  55.080   4.800  1.00 47.57           H
ATOM   1005 HD11 LEU A  88      24.602  56.190   5.311  1.00 43.03           H
ATOM   1006 HD12 LEU A  88      23.327  57.074   5.646  1.00 43.03           H
ATOM   1007 HD13 LEU A  88      24.091  56.301   6.819  1.00 43.03           H
ATOM   1008 HD21 LEU A  88      24.538  53.844   5.452  1.00 47.46           H
ATOM   1009 HD22 LEU A  88      23.969  53.838   6.934  1.00 47.46           H
ATOM   1010 HD23 LEU A  88      23.191  53.075   5.786  1.00 47.46           H
ATOM   1011  N   SER A  89      18.759  55.744   7.334  1.00 44.36           N
ATOM   1012  CA  SER A  89      17.335  55.873   7.061  1.00 41.97           C
ATOM   1013  C   SER A  89      16.674  56.906   7.952  1.00 48.34           C
ATOM   1014  O   SER A  89      15.562  57.354   7.651  1.00 53.77           O
ATOM   1015  CB  SER A  89      16.612  54.532   7.257  1.00 39.14           C
ATOM   1016  OG  SER A  89      17.080  53.571   6.360  1.00 37.17           O
ATOM   1017  H   SER A  89      18.945  55.096   7.869  1.00 53.23           H
ATOM   1018  HA  SER A  89      17.225  56.140   6.138  1.00 50.36           H
ATOM   1019  HB2 SER A  89      16.768  54.205   8.156  1.00 46.96           H
ATOM   1020  HB3 SER A  89      15.661  54.649   7.097  1.00 46.96           H
ATOM   1021  HG  SER A  89      16.956  53.844   5.583  1.00 44.60           H
ATOM   1022  N   ALA A  90      17.321  57.276   9.052  1.00 50.29           N
ATOM   1023  CA  ALA A  90      16.712  58.220   9.973  1.00 46.73           C
ATOM   1024  C   ALA A  90      16.744  59.632   9.408  1.00 51.19           C
ATOM   1025  O   ALA A  90      15.768  60.378   9.553  1.00 60.04           O
ATOM   1026  CB  ALA A  90      17.438  58.169  11.319  1.00 48.43           C
ATOM   1027  H   ALA A  90      18.095  56.992   9.292  1.00 60.35           H
ATOM   1028  HA  ALA A  90      15.784  57.964  10.109  1.00 56.07           H
ATOM   1029  HB1 ALA A  90      17.047  58.837  11.894  1.00 58.12           H
ATOM   1030  HB2 ALA A  90      17.340  57.284  11.709  1.00 58.12           H
ATOM   1031  HB3 ALA A  90      18.379  58.365  11.175  1.00 58.12           H
ATOM   1032  N   CYS A  91      17.859  60.023   8.770  1.00 51.10           N
ATOM   1033  CA  CYS A  91      18.027  61.406   8.334  1.00 61.13           C
ATOM   1034  C   CYS A  91      16.905  61.843   7.399  1.00 53.19           C
ATOM   1035  O   CYS A  91      16.587  63.027   7.311  1.00 59.90           O
ATOM   1036  CB  CYS A  91      19.410  61.587   7.678  1.00 56.06           C
ATOM   1037  SG  CYS A  91      19.667  60.710   6.093  1.00 61.18           S
ATOM   1038  H   CYS A  91      18.547  59.535   8.611  1.00 61.32           H
ATOM   1039  HA  CYS A  91      18.010  61.969   9.121  1.00 73.36           H
ATOM   1040  HB2 CYS A  91      19.538  62.537   7.520  1.00 67.27           H
ATOM   1041  HB3 CYS A  91      20.095  61.315   8.313  1.00 67.27           H
ATOM   1042  HG  CYS A  91      19.029  61.300   5.269  1.00 73.42           H
ATOM   1043  N   SER A  92      16.259  60.913   6.731  1.00 65.60           N
ATOM   1044  CA  SER A  92      15.157  61.304   5.869  1.00 68.00           C
ATOM   1045  C   SER A  92      14.022  61.989   6.651  1.00 64.90           C
ATOM   1046  O   SER A  92      13.276  62.784   6.074  1.00 68.48           O
ATOM   1047  CB  SER A  92      14.674  60.056   5.132  1.00 62.99           C
ATOM   1048  OG  SER A  92      13.434  60.278   4.506  1.00 70.78           O
ATOM   1049  H   SER A  92      16.444  60.069   6.749  1.00 78.72           H
ATOM   1050  HA  SER A  92      15.486  61.944   5.219  1.00 81.60           H
ATOM   1051  HB2 SER A  92      15.344  59.811   4.472  1.00 75.58           H
ATOM   1052  HB3 SER A  92      14.561  59.345   5.785  1.00 75.58           H
ATOM   1053  HG  SER A  92      13.186  59.570   4.130  1.00 84.94           H
ATOM   1054  N   HIS A  93      13.885  61.719   7.956  1.00 51.21           N
ATOM   1055  CA  HIS A  93      12.753  62.208   8.743  1.00 59.68           C
ATOM   1056  C   HIS A  93      13.056  63.185   9.882  1.00 60.61           C
ATOM   1057  O   HIS A  93      12.126  63.480  10.650  1.00 48.12           O
ATOM   1058  CB  HIS A  93      12.008  61.042   9.389  1.00 55.66           C
ATOM   1059  CG  HIS A  93      11.511  60.031   8.421  1.00 62.57           C
ATOM   1060  ND1 HIS A  93      12.350  59.232   7.676  1.00 62.98           N
ATOM   1061  CD2 HIS A  93      10.252  59.654   8.113  1.00 62.64           C
ATOM   1062  CE1 HIS A  93      11.623  58.412   6.942  1.00 59.17           C
ATOM   1063  NE2 HIS A  93      10.351  58.646   7.193  1.00 55.10           N
ATOM   1064  H   HIS A  93      14.436  61.243   8.407  1.00 61.45           H
ATOM   1065  HA  HIS A  93      12.122  62.635   8.141  1.00 71.62           H
ATOM   1066  HB2 HIS A  93      11.241  61.382   9.877  1.00 66.79           H
ATOM   1067  HB3 HIS A  93      12.594  60.581  10.007  1.00 66.79           H
ATOM   1068  HD2 HIS A  93       9.454  59.999   8.457  1.00 75.16           H
ATOM   1069  HE1 HIS A  93      11.933  57.774   6.343  1.00 71.00           H
ATOM   1070  HE2 HIS A  93       9.683  58.246   6.832  1.00 66.12           H
ATOM   1071  N   PHE A  94      14.300  63.660  10.063  1.00 52.59           N
ATOM   1072  CA  PHE A  94      14.609  64.604  11.143  1.00 53.75           C
ATOM   1073  C   PHE A  94      15.653  65.611  10.687  1.00 60.97           C
ATOM   1074  O   PHE A  94      16.786  65.229  10.372  1.00 58.31           O
ATOM   1075  CB  PHE A  94      15.100  63.872  12.399  1.00 55.15           C
ATOM   1076  CG  PHE A  94      14.073  62.913  12.971  1.00 63.70           C
ATOM   1077  CD1 PHE A  94      13.868  61.667  12.413  1.00 55.46           C
ATOM   1078  CD2 PHE A  94      13.297  63.275  14.051  1.00 59.67           C
ATOM   1079  CE1 PHE A  94      12.922  60.792  12.936  1.00 54.39           C
ATOM   1080  CE2 PHE A  94      12.362  62.415  14.576  1.00 56.55           C
ATOM   1081  CZ  PHE A  94      12.166  61.171  14.017  1.00 64.62           C
ATOM   1082  H   PHE A  94      14.982  63.449   9.586  1.00 63.11           H
ATOM   1083  HA  PHE A  94      13.808  65.095  11.377  1.00 64.50           H
ATOM   1084  HB2 PHE A  94      15.912  63.384  12.194  1.00 66.18           H
ATOM   1085  HB3 PHE A  94      15.301  64.538  13.079  1.00 66.18           H
ATOM   1086  HD1 PHE A  94      14.377  61.414  11.690  1.00 66.55           H
ATOM   1087  HD2 PHE A  94      13.427  64.111  14.425  1.00 71.60           H
ATOM   1088  HE1 PHE A  94      12.802  59.959  12.556  1.00 65.26           H
ATOM   1089  HE2 PHE A  94      11.855  62.680  15.303  1.00 67.87           H
ATOM   1090  HZ  PHE A  94      11.530  60.588  14.374  1.00 77.54           H
ATOM   1091  N   GLU A  95      15.287  66.905  10.702  1.00 65.57           N
ATOM   1092  CA  GLU A  95      16.168  67.941  10.164  1.00 56.85           C
ATOM   1093  C   GLU A  95      17.308  68.289  11.105  1.00 56.67           C
ATOM   1094  O   GLU A  95      18.361  68.737  10.641  1.00 51.74           O
ATOM   1095  CB  GLU A  95      15.368  69.202   9.831  1.00 71.47           C
ATOM   1096  CG  GLU A  95      14.542  69.750  10.962  1.00 79.58           C
ATOM   1097  CD  GLU A  95      13.679  70.921  10.521  1.00 85.63           C
ATOM   1098  OE1 GLU A  95      12.963  70.774   9.496  1.00 88.94           O
ATOM   1099  OE2 GLU A  95      13.724  71.978  11.201  1.00 78.22           O1-
ATOM   1100  H   GLU A  95      14.549  67.205  11.026  1.00 78.69           H
ATOM   1101  HA  GLU A  95      16.581  67.625   9.342  1.00 68.22           H
ATOM   1102  HB2 GLU A  95      15.991  69.898   9.564  1.00 85.77           H
ATOM   1103  HB3 GLU A  95      14.761  69.001   9.099  1.00 85.77           H
ATOM   1104  HG2 GLU A  95      13.948  69.057  11.286  1.00 95.49           H
ATOM   1105  HG3 GLU A  95      15.124  70.047  11.680  1.00 95.49           H
ATOM   1106  N   ASP A  96      17.147  68.066  12.411  1.00 56.53           N
ATOM   1107  CA  ASP A  96      18.180  68.376  13.392  1.00 59.58           C
ATOM   1108  C   ASP A  96      18.620  67.069  14.042  1.00 61.01           C
ATOM   1109  O   ASP A  96      17.846  66.441  14.774  1.00 63.98           O
ATOM   1110  CB  ASP A  96      17.669  69.355  14.444  1.00 69.35           C
ATOM   1111  CG  ASP A  96      18.722  69.711  15.438  1.00 65.59           C
ATOM   1112  OD1 ASP A  96      19.363  70.787  15.326  1.00 67.08           O
ATOM   1113  OD2 ASP A  96      18.932  68.875  16.327  1.00 69.26           O1-
ATOM   1114  H   ASP A  96      16.443  67.721  12.769  1.00 67.83           H
ATOM   1115  HA  ASP A  96      18.938  68.787  12.950  1.00 71.50           H
ATOM   1116  HB2 ASP A  96      17.360  70.173  14.023  1.00 83.22           H
ATOM   1117  HB3 ASP A  96      16.942  68.929  14.932  1.00 83.22           H
ATOM   1118  N   ILE A  97      19.855  66.650  13.783  1.00 56.40           N
ATOM   1119  CA  ILE A  97      20.339  65.375  14.290  1.00 61.92           C
ATOM   1120  C   ILE A  97      21.554  65.631  15.165  1.00 54.19           C
ATOM   1121  O   ILE A  97      22.497  66.326  14.756  1.00 58.91           O
ATOM   1122  CB  ILE A  97      20.656  64.383  13.145  1.00 61.85           C
ATOM   1123  CG1 ILE A  97      19.350  63.923  12.487  1.00 64.13           C
ATOM   1124  CG2 ILE A  97      21.403  63.154  13.654  1.00 53.87           C
ATOM   1125  CD1 ILE A  97      19.529  62.989  11.303  1.00 66.15           C
ATOM   1126  H   ILE A  97      20.438  67.078  13.316  1.00 67.69           H
ATOM   1127  HA  ILE A  97      19.638  64.985  14.836  1.00 74.31           H
ATOM   1128  HB  ILE A  97      21.206  64.817  12.477  1.00 74.22           H
ATOM   1129 HG12 ILE A  97      18.813  63.459  13.151  1.00 76.95           H
ATOM   1130 HG13 ILE A  97      18.868  64.700  12.163  1.00 76.95           H
ATOM   1131 HG21 ILE A  97      21.579  62.554  12.916  1.00 64.64           H
ATOM   1132 HG22 ILE A  97      22.248  63.425  14.042  1.00 64.64           H
ATOM   1133 HG23 ILE A  97      20.853  62.703  14.316  1.00 64.64           H
ATOM   1134 HD11 ILE A  97      18.650  62.782  10.953  1.00 79.38           H
ATOM   1135 HD12 ILE A  97      20.066  63.425  10.620  1.00 79.38           H
ATOM   1136 HD13 ILE A  97      19.963  62.172  11.594  1.00 79.38           H
ATOM   1137  N   THR A  98      21.534  65.043  16.358  1.00 55.62           N
ATOM   1138  CA  THR A  98      22.642  65.118  17.299  1.00 52.55           C
ATOM   1139  C   THR A  98      23.238  63.731  17.525  1.00 46.89           C
ATOM   1140  O   THR A  98      22.534  62.798  17.931  1.00 51.49           O
ATOM   1141  CB  THR A  98      22.180  65.711  18.644  1.00 61.42           C
ATOM   1142  OG1 THR A  98      21.502  66.965  18.422  1.00 58.57           O
ATOM   1143  CG2 THR A  98      23.380  65.906  19.564  1.00 56.83           C
ATOM   1144  H   THR A  98      20.862  64.592  16.647  1.00 66.75           H
ATOM   1145  HA  THR A  98      23.322  65.698  16.916  1.00 63.06           H
ATOM   1146  HB  THR A  98      21.573  65.091  19.072  1.00 73.70           H
ATOM   1147  HG1 THR A  98      21.277  67.316  19.152  1.00 70.28           H
ATOM   1148 HG21 THR A  98      23.081  66.293  20.399  1.00 68.20           H
ATOM   1149 HG22 THR A  98      23.827  65.065  19.745  1.00 68.20           H
ATOM   1150 HG23 THR A  98      24.012  66.515  19.142  1.00 68.20           H
ATOM   1151  N   MET A  99      24.535  63.611  17.294  1.00 45.73           N
ATOM   1152  CA  MET A  99      25.266  62.383  17.520  1.00 53.24           C
ATOM   1153  C   MET A  99      26.098  62.528  18.791  1.00 52.56           C
ATOM   1154  O   MET A  99      26.592  63.616  19.100  1.00 53.12           O
ATOM   1155  CB  MET A  99      26.173  62.071  16.320  1.00 42.25           C
ATOM   1156  CG  MET A  99      25.456  61.998  14.955  1.00 39.90           C
ATOM   1157  SD  MET A  99      26.292  60.818  13.898  1.00 48.00           S
ATOM   1158  CE  MET A  99      27.761  61.688  13.563  1.00 59.10           C
ATOM   1159  H   MET A  99      25.036  64.242  17.006  1.00 54.88           H
ATOM   1160  HA  MET A  99      24.621  61.667  17.630  1.00 63.89           H
ATOM   1161  HB2 MET A  99      26.851  62.768  16.256  1.00 50.70           H
ATOM   1162  HB3 MET A  99      26.600  61.217  16.477  1.00 50.70           H
ATOM   1163  HG2 MET A  99      24.537  61.721  15.068  1.00 47.88           H
ATOM   1164  HG3 MET A  99      25.508  62.864  14.525  1.00 47.88           H
ATOM   1165  HE1 MET A  99      28.354  61.093  13.073  1.00 70.92           H
ATOM   1166  HE2 MET A  99      27.544  62.471  13.027  1.00 70.92           H
ATOM   1167  HE3 MET A  99      28.161  61.971  14.400  1.00 70.92           H
ATOM   1168  N   THR A 100      26.266  61.425  19.523  1.00 49.13           N
ATOM   1169  CA  THR A 100      26.949  61.482  20.801  1.00 48.11           C
ATOM   1170  C   THR A 100      27.912  60.321  21.001  1.00 53.56           C
ATOM   1171  O   THR A 100      27.802  59.264  20.369  1.00 46.94           O
ATOM   1172  CB  THR A 100      25.942  61.479  21.953  1.00 52.38           C
ATOM   1173  OG1 THR A 100      25.298  60.203  22.019  1.00 45.28           O
ATOM   1174  CG2 THR A 100      24.907  62.606  21.751  1.00 45.94           C
ATOM   1175  H   THR A 100      25.984  60.644  19.308  1.00 58.95           H
ATOM   1176  HA  THR A 100      27.455  62.302  20.837  1.00 57.73           H
ATOM   1177  HB  THR A 100      26.409  61.617  22.786  1.00 62.85           H
ATOM   1178  HG1 THR A 100      24.888  60.079  21.307  1.00 54.34           H
ATOM   1179 HG21 THR A 100      24.278  62.620  22.485  1.00 55.13           H
ATOM   1180 HG22 THR A 100      25.357  63.466  21.698  1.00 55.13           H
ATOM   1181 HG23 THR A 100      24.419  62.466  20.923  1.00 55.13           H
ATOM   1182  N   ASP A 101      28.855  60.540  21.932  1.00 59.80           N
ATOM   1183  CA  ASP A 101      29.667  59.454  22.452  1.00 60.75           C
ATOM   1184  C   ASP A 101      30.605  59.837  23.595  1.00 56.84           C
ATOM   1185  O   ASP A 101      31.203  60.917  23.605  1.00 60.67           O
ATOM   1186  CB  ASP A 101      30.497  58.849  21.348  1.00 50.09           C
ATOM   1187  CG  ASP A 101      31.016  57.484  21.724  1.00 53.77           C
ATOM   1188  OD1 ASP A 101      30.189  56.537  21.811  1.00 44.83           O
ATOM   1189  OD2 ASP A 101      32.243  57.372  21.945  1.00 44.59           O1-
ATOM   1190  H   ASP A 101      29.023  61.303  22.297  1.00 71.76           H
ATOM   1191  HA  ASP A 101      29.065  58.764  22.776  1.00 72.89           H
ATOM   1192  HB2 ASP A 101      29.977  58.758  20.538  1.00 60.11           H
ATOM   1193  HB3 ASP A 101      31.255  59.435  21.206  1.00 60.11           H
ATOM   1194  N   PHE A 102      30.783  58.894  24.520  1.00 53.70           N
ATOM   1195  CA  PHE A 102      31.550  59.135  25.738  1.00 57.69           C
ATOM   1196  C   PHE A 102      33.014  59.420  25.430  1.00 63.28           C
ATOM   1197  O   PHE A 102      33.640  60.236  26.117  1.00 69.01           O
ATOM   1198  CB  PHE A 102      31.397  57.924  26.670  1.00 65.19           C
ATOM   1199  CG  PHE A 102      32.246  57.962  27.926  1.00 64.44           C
ATOM   1200  CD1 PHE A 102      31.881  58.738  29.003  1.00 66.97           C
ATOM   1201  CD2 PHE A 102      33.371  57.165  28.041  1.00 69.38           C
ATOM   1202  CE1 PHE A 102      32.646  58.757  30.149  1.00 68.23           C
ATOM   1203  CE2 PHE A 102      34.146  57.173  29.178  1.00 77.59           C
ATOM   1204  CZ  PHE A 102      33.783  57.969  30.238  1.00 72.86           C
ATOM   1205  H   PHE A 102      30.458  58.103  24.466  1.00 64.44           H
ATOM   1206  HA  PHE A 102      31.176  59.906  26.192  1.00 69.23           H
ATOM   1207  HB2 PHE A 102      30.469  57.849  26.943  1.00 78.22           H
ATOM   1208  HB3 PHE A 102      31.662  57.135  26.171  1.00 78.22           H
ATOM   1209  HD1 PHE A 102      31.129  59.268  28.939  1.00 80.36           H
ATOM   1210  HD2 PHE A 102      33.624  56.633  27.336  1.00 83.26           H
ATOM   1211  HE1 PHE A 102      32.400  59.297  30.859  1.00 81.87           H
ATOM   1212  HE2 PHE A 102      34.903  56.638  29.220  1.00 93.11           H
ATOM   1213  HZ  PHE A 102      34.300  57.982  31.011  1.00 87.43           H
ATOM   1214  N   LEU A 103      33.580  58.764  24.404  1.00 60.90           N
ATOM   1215  CA  LEU A 103      35.011  58.865  24.096  1.00 55.05           C
ATOM   1216  C   LEU A 103      35.314  59.922  23.042  1.00 56.56           C
ATOM   1217  O   LEU A 103      34.727  59.912  21.957  1.00 52.27           O
ATOM   1218  CB  LEU A 103      35.557  57.534  23.586  1.00 51.67           C
ATOM   1219  CG  LEU A 103      35.809  56.407  24.571  1.00 65.06           C
ATOM   1220  CD1 LEU A 103      36.149  55.117  23.846  1.00 47.00           C
ATOM   1221  CD2 LEU A 103      36.934  56.803  25.484  1.00 62.39           C
ATOM   1222  H   LEU A 103      33.166  58.208  23.888  1.00 73.09           H
ATOM   1223  HA  LEU A 103      35.489  59.088  24.905  1.00 66.06           H
ATOM   1224  HB2 LEU A 103      34.937  57.187  22.925  1.00 62.01           H
ATOM   1225  HB3 LEU A 103      36.410  57.717  23.174  1.00 62.01           H
ATOM   1226  HG  LEU A 103      35.013  56.268  25.104  1.00 78.07           H
ATOM   1227 HD11 LEU A 103      36.286  54.415  24.501  1.00 56.40           H
ATOM   1228 HD12 LEU A 103      35.406  54.887  23.270  1.00 56.40           H
ATOM   1229 HD13 LEU A 103      36.955  55.250  23.325  1.00 56.40           H
ATOM   1230 HD21 LEU A 103      37.095  56.084  26.116  1.00 74.87           H
ATOM   1231 HD22 LEU A 103      37.725  56.951  24.944  1.00 74.87           H
ATOM   1232 HD23 LEU A 103      36.688  57.615  25.955  1.00 74.87           H
ATOM   1233  N   GLU A 104      36.298  60.777  23.327  1.00 59.36           N
ATOM   1234  CA  GLU A 104      36.687  61.782  22.346  1.00 55.64           C
ATOM   1235  C   GLU A 104      37.199  61.134  21.058  1.00 57.29           C
ATOM   1236  O   GLU A 104      36.938  61.636  19.956  1.00 53.22           O
ATOM   1237  CB  GLU A 104      37.746  62.714  22.932  1.00 58.58           C
ATOM   1238  CG  GLU A 104      38.351  63.654  21.906  1.00 63.25           C
ATOM   1239  CD  GLU A 104      39.064  64.838  22.537  1.00 86.31           C
ATOM   1240  OE1 GLU A 104      39.674  64.669  23.627  1.00 76.57           O
ATOM   1241  OE2 GLU A 104      38.991  65.945  21.937  1.00 96.23           O1-
ATOM   1242  H   GLU A 104      36.742  60.798  24.065  1.00 71.23           H
ATOM   1243  HA  GLU A 104      35.902  62.310  22.125  1.00 66.77           H
ATOM   1244  HB2 GLU A 104      37.332  63.250  23.626  1.00 70.29           H
ATOM   1245  HB3 GLU A 104      38.461  62.178  23.306  1.00 70.29           H
ATOM   1246  HG2 GLU A 104      38.993  63.170  21.364  1.00 75.90           H
ATOM   1247  HG3 GLU A 104      37.641  64.012  21.348  1.00 75.90           H
ATOM   1248  N   VAL A 105      37.949  60.030  21.173  1.00 46.40           N
ATOM   1249  CA  VAL A 105      38.461  59.348  19.976  1.00 52.77           C
ATOM   1250  C   VAL A 105      37.337  59.079  18.977  1.00 53.40           C
ATOM   1251  O   VAL A 105      37.484  59.303  17.770  1.00 51.14           O
ATOM   1252  CB  VAL A 105      39.203  58.046  20.358  1.00 52.77           C
ATOM   1253  CG1 VAL A 105      40.588  58.336  20.887  1.00 46.35           C
ATOM   1254  CG2 VAL A 105      38.414  57.216  21.377  1.00 45.20           C
ATOM   1255  H   VAL A 105      38.208  59.688  21.918  1.00 55.68           H
ATOM   1256  HA  VAL A 105      39.102  59.933  19.543  1.00 63.33           H
ATOM   1257  HB  VAL A 105      39.316  57.514  19.562  1.00 63.32           H
ATOM   1258 HG11 VAL A 105      41.002  57.489  21.117  1.00 55.62           H
ATOM   1259 HG12 VAL A 105      41.116  58.788  20.213  1.00 55.62           H
ATOM   1260 HG13 VAL A 105      40.508  58.885  21.684  1.00 55.62           H
ATOM   1261 HG21 VAL A 105      38.887  56.386  21.553  1.00 54.24           H
ATOM   1262 HG22 VAL A 105      38.338  57.727  22.193  1.00 54.24           H
ATOM   1263 HG23 VAL A 105      37.532  57.027  21.019  1.00 54.24           H
ATOM   1264  N   ASN A 106      36.192  58.615  19.461  1.00 46.38           N
ATOM   1265  CA  ASN A 106      35.107  58.301  18.554  1.00 48.71           C
ATOM   1266  C   ASN A 106      34.516  59.568  17.959  1.00 53.83           C
ATOM   1267  O   ASN A 106      34.332  59.658  16.742  1.00 54.75           O
ATOM   1268  CB  ASN A 106      34.033  57.480  19.268  1.00 43.59           C
ATOM   1269  CG  ASN A 106      34.420  56.009  19.426  1.00 51.51           C
ATOM   1270  OD1 ASN A 106      35.149  55.448  18.597  1.00 57.27           O
ATOM   1271  ND2 ASN A 106      33.926  55.377  20.483  1.00 50.19           N
ATOM   1272  H   ASN A 106      36.030  58.462  20.288  1.00 55.66           H
ATOM   1273  HA  ASN A 106      35.477  57.768  17.832  1.00 58.45           H
ATOM   1274  HB2 ASN A 106      33.877  57.858  20.147  1.00 52.30           H
ATOM   1275  HB3 ASN A 106      33.224  57.519  18.738  1.00 52.30           H
ATOM   1276 HD21 ASN A 106      34.146  54.559  20.631  1.00 60.23           H
ATOM   1277 HD22 ASN A 106      33.385  55.781  21.016  1.00 60.23           H
ATOM   1278  N   ARG A 107      34.216  60.563  18.798  1.00 54.49           N
ATOM   1279  CA  ARG A 107      33.686  61.822  18.279  1.00 50.37           C
ATOM   1280  C   ARG A 107      34.588  62.365  17.180  1.00 48.54           C
ATOM   1281  O   ARG A 107      34.116  62.903  16.172  1.00 52.63           O
ATOM   1282  CB  ARG A 107      33.562  62.849  19.402  1.00 50.73           C
ATOM   1283  CG  ARG A 107      32.466  62.622  20.431  1.00 49.29           C
ATOM   1284  CD  ARG A 107      32.285  63.839  21.332  1.00 52.16           C
ATOM   1285  NE  ARG A 107      33.518  64.194  22.042  1.00 56.26           N
ATOM   1286  CZ  ARG A 107      33.885  63.715  23.233  1.00 54.39           C
ATOM   1287  NH1 ARG A 107      33.135  62.845  23.883  1.00 53.06           N
ATOM   1288  NH2 ARG A 107      35.023  64.110  23.785  1.00 66.39           N1+
ATOM   1289  H   ARG A 107      34.311  60.533  19.650  1.00 65.39           H
ATOM   1290  HA  ARG A 107      32.807  61.664  17.899  1.00 60.44           H
ATOM   1291  HB2 ARG A 107      34.404  62.851  19.885  1.00 60.87           H
ATOM   1292  HB3 ARG A 107      33.399  63.711  18.997  1.00 60.87           H
ATOM   1293  HG2 ARG A 107      31.628  62.456  19.976  1.00 59.14           H
ATOM   1294  HG3 ARG A 107      32.707  61.869  20.994  1.00 59.14           H
ATOM   1295  HD2 ARG A 107      32.028  64.602  20.786  1.00 62.59           H
ATOM   1296  HD3 ARG A 107      31.600  63.657  21.989  1.00 62.59           H
ATOM   1297  HE  ARG A 107      34.040  64.759  21.662  1.00 67.51           H
ATOM   1298 HH11 ARG A 107      32.393  62.570  23.548  1.00 63.67           H
ATOM   1299 HH12 ARG A 107      33.395  62.550  24.647  1.00 63.67           H
ATOM   1300 HH21 ARG A 107      35.530  64.676  23.378  1.00 79.67           H
ATOM   1301 HH22 ARG A 107      35.264  63.800  24.553  1.00 79.67           H
ATOM   1302  N   GLN A 108      35.898  62.202  17.347  1.00 53.66           N
ATOM   1303  CA  GLN A 108      36.826  62.607  16.310  1.00 50.58           C
ATOM   1304  C   GLN A 108      36.719  61.702  15.102  1.00 50.09           C
ATOM   1305  O   GLN A 108      36.839  62.177  13.974  1.00 54.15           O
ATOM   1306  CB  GLN A 108      38.253  62.606  16.853  1.00 52.26           C
ATOM   1307  CG  GLN A 108      38.539  63.763  17.806  1.00 68.76           C
ATOM   1308  CD  GLN A 108      39.957  63.728  18.391  1.00 75.18           C
ATOM   1309  OE1 GLN A 108      40.802  62.920  17.966  1.00 63.22           O
ATOM   1310  NE2 GLN A 108      40.222  64.614  19.376  1.00 81.46           N
ATOM   1311  H   GLN A 108      36.277  61.856  18.036  1.00 64.39           H
ATOM   1312  HA  GLN A 108      36.606  63.505  16.022  1.00 60.70           H
ATOM   1313  HB2 GLN A 108      38.401  61.775  17.333  1.00 62.71           H
ATOM   1314  HB3 GLN A 108      38.870  62.672  16.108  1.00 62.71           H
ATOM   1315  HG2 GLN A 108      38.438  64.611  17.341  1.00 82.51           H
ATOM   1316  HG3 GLN A 108      37.915  63.715  18.548  1.00 82.51           H
ATOM   1317 HE21 GLN A 108      39.614  65.165  19.639  1.00 97.75           H
ATOM   1318 HE22 GLN A 108      40.999  64.627  19.750  1.00 97.75           H
ATOM   1319  N   GLU A 109      36.550  60.386  15.308  1.00 50.62           N
ATOM   1320  CA  GLU A 109      36.473  59.471  14.167  1.00 52.72           C
ATOM   1321  C   GLU A 109      35.219  59.743  13.347  1.00 53.25           C
ATOM   1322  O   GLU A 109      35.248  59.682  12.113  1.00 50.74           O
ATOM   1323  CB  GLU A 109      36.518  58.020  14.639  1.00 50.65           C
ATOM   1324  CG  GLU A 109      36.419  56.960  13.496  1.00 62.41           C
ATOM   1325  CD  GLU A 109      37.595  56.976  12.500  1.00 58.97           C
ATOM   1326  OE1 GLU A 109      38.755  57.059  12.984  1.00 56.17           O
ATOM   1327  OE2 GLU A 109      37.348  56.904  11.257  1.00 60.80           O1-
ATOM   1328  H   GLU A 109      36.492  60.004  16.077  1.00 60.75           H
ATOM   1329  HA  GLU A 109      37.224  59.581  13.576  1.00 63.26           H
ATOM   1330  HB2 GLU A 109      37.351  57.873  15.114  1.00 60.78           H
ATOM   1331  HB3 GLU A 109      35.768  57.877  15.245  1.00 60.78           H
ATOM   1332  HG2 GLU A 109      36.392  56.082  13.919  1.00 74.89           H
ATOM   1333  HG3 GLU A 109      35.600  57.104  12.997  1.00 74.89           H
ATOM   1334  N   LEU A 110      34.119  60.103  14.012  1.00 53.85           N
ATOM   1335  CA  LEU A 110      32.951  60.567  13.280  1.00 54.94           C
ATOM   1336  C   LEU A 110      33.291  61.812  12.477  1.00 57.65           C
ATOM   1337  O   LEU A 110      33.059  61.862  11.264  1.00 56.56           O
ATOM   1338  CB  LEU A 110      31.808  60.850  14.245  1.00 53.69           C
ATOM   1339  CG  LEU A 110      31.117  59.675  14.914  1.00 54.28           C
ATOM   1340  CD1 LEU A 110      30.028  60.188  15.809  1.00 54.63           C
ATOM   1341  CD2 LEU A 110      30.548  58.730  13.866  1.00 55.53           C
ATOM   1342  H   LEU A 110      34.030  60.110  14.869  1.00 64.62           H
ATOM   1343  HA  LEU A 110      32.674  59.886  12.653  1.00 65.92           H
ATOM   1344  HB2 LEU A 110      32.143  61.422  14.958  1.00 64.42           H
ATOM   1345  HB3 LEU A 110      31.124  61.309  13.744  1.00 64.42           H
ATOM   1346  HG  LEU A 110      31.756  59.196  15.461  1.00 65.14           H
ATOM   1347 HD11 LEU A 110      29.588  59.443  16.250  1.00 65.55           H
ATOM   1348 HD12 LEU A 110      30.412  60.795  16.462  1.00 65.55           H
ATOM   1349 HD13 LEU A 110      29.397  60.657  15.259  1.00 65.55           H
ATOM   1350 HD21 LEU A 110      30.078  58.009  14.314  1.00 66.63           H
ATOM   1351 HD22 LEU A 110      29.941  59.224  13.292  1.00 66.63           H
ATOM   1352 HD23 LEU A 110      31.280  58.367  13.344  1.00 66.63           H
ATOM   1353  N   GLY A 111      33.869  62.820  13.144  1.00 57.59           N
ATOM   1354  CA  GLY A 111      34.185  64.067  12.484  1.00 52.43           C
ATOM   1355  C   GLY A 111      34.889  63.877  11.160  1.00 54.14           C
ATOM   1356  O   GLY A 111      34.554  64.542  10.178  1.00 59.90           O
ATOM   1357  H   GLY A 111      34.084  62.810  13.972  1.00 69.11           H
ATOM   1358  HA2 GLY A 111      33.365  64.557  12.327  1.00 62.91           H
ATOM   1359  HA3 GLY A 111      34.755  64.596  13.059  1.00 62.91           H
ATOM   1360  N   ARG A 112      35.850  62.945  11.103  1.00 47.62           N
ATOM   1361  CA  ARG A 112      36.525  62.656   9.843  1.00 53.40           C
ATOM   1362  C   ARG A 112      35.530  62.349   8.721  1.00 62.15           C
ATOM   1363  O   ARG A 112      35.745  62.733   7.559  1.00 55.58           O
ATOM   1364  CB  ARG A 112      37.472  61.463  10.003  1.00 62.90           C
ATOM   1365  CG  ARG A 112      38.757  61.708  10.781  1.00 66.38           C
ATOM   1366  CD  ARG A 112      39.540  60.397  10.967  1.00 63.79           C
ATOM   1367  NE  ARG A 112      40.572  60.499  12.010  1.00 85.27           N
ATOM   1368  CZ  ARG A 112      40.340  60.727  13.308  1.00 75.82           C
ATOM   1369  NH1 ARG A 112      39.121  60.903  13.756  1.00 79.36           N
ATOM   1370  NH2 ARG A 112      41.335  60.805  14.179  1.00 75.17           N1+
ATOM   1371  H   ARG A 112      36.129  62.466  11.759  1.00 57.14           H
ATOM   1372  HA  ARG A 112      37.033  63.442   9.596  1.00 64.08           H
ATOM   1373  HB2 ARG A 112      36.989  60.743  10.442  1.00 75.48           H
ATOM   1374  HB3 ARG A 112      37.736  61.186   9.117  1.00 75.48           H
ATOM   1375  HG2 ARG A 112      39.319  62.337  10.301  1.00 79.65           H
ATOM   1376  HG3 ARG A 112      38.523  62.064  11.650  1.00 79.65           H
ATOM   1377  HD2 ARG A 112      38.932  59.684  11.217  1.00 76.55           H
ATOM   1378  HD3 ARG A 112      39.980  60.169  10.129  1.00 76.55           H
ATOM   1379  HE  ARG A 112      41.390  60.378  11.770  1.00102.32           H
ATOM   1380 HH11 ARG A 112      38.465  60.866  13.211  1.00 95.23           H
ATOM   1381 HH12 ARG A 112      38.995  61.056  14.591  1.00 95.23           H
ATOM   1382 HH21 ARG A 112      42.150  60.699  13.920  1.00 90.20           H
ATOM   1383 HH22 ARG A 112      41.164  60.961  15.011  1.00 90.20           H
ATOM   1384  N   TRP A 113      34.464  61.600   9.036  1.00 48.25           N
ATOM   1385  CA  TRP A 113      33.485  61.222   8.024  1.00 56.73           C
ATOM   1386  C   TRP A 113      32.549  62.378   7.715  1.00 51.35           C
ATOM   1387  O   TRP A 113      32.246  62.628   6.546  1.00 52.34           O
ATOM   1388  CB  TRP A 113      32.674  59.992   8.475  1.00 49.08           C
ATOM   1389  CG  TRP A 113      31.782  59.498   7.378  1.00 45.20           C
ATOM   1390  CD1 TRP A 113      32.135  58.697   6.303  1.00 45.15           C
ATOM   1391  CD2 TRP A 113      30.406  59.798   7.210  1.00 39.48           C
ATOM   1392  NE1 TRP A 113      31.041  58.474   5.493  1.00 38.65           N
ATOM   1393  CE2 TRP A 113      29.969  59.146   6.021  1.00 47.14           C
ATOM   1394  CE3 TRP A 113      29.491  60.543   7.944  1.00 43.75           C
ATOM   1395  CZ2 TRP A 113      28.658  59.233   5.566  1.00 34.21           C
ATOM   1396  CZ3 TRP A 113      28.193  60.614   7.503  1.00 45.90           C
ATOM   1397  CH2 TRP A 113      27.785  59.964   6.324  1.00 47.96           C
ATOM   1398  H   TRP A 113      34.298  61.279   9.816  1.00 57.89           H
ATOM   1399  HA  TRP A 113      33.941  60.992   7.195  1.00 68.08           H
ATOM   1400  HB2 TRP A 113      33.286  59.281   8.746  1.00 58.90           H
ATOM   1401  HB3 TRP A 113      32.106  60.232   9.221  1.00 58.90           H
ATOM   1402  HD1 TRP A 113      32.978  58.363   6.150  1.00 54.18           H
ATOM   1403  HE1 TRP A 113      31.026  58.013   4.776  1.00 46.38           H
ATOM   1404  HE3 TRP A 113      29.758  60.971   8.714  1.00 52.50           H
ATOM   1405  HZ2 TRP A 113      28.376  58.797   4.804  1.00 41.05           H
ATOM   1406  HZ3 TRP A 113      27.577  61.109   7.978  1.00 55.08           H
ATOM   1407  HH2 TRP A 113      26.900  60.036   6.058  1.00 57.55           H
ATOM   1408  N   LEU A 114      32.098  63.093   8.753  1.00 52.72           N
ATOM   1409  CA  LEU A 114      31.201  64.228   8.568  1.00 54.71           C
ATOM   1410  C   LEU A 114      31.844  65.330   7.718  1.00 48.83           C
ATOM   1411  O   LEU A 114      31.189  65.919   6.855  1.00 51.24           O
ATOM   1412  CB  LEU A 114      30.796  64.778   9.932  1.00 48.40           C
ATOM   1413  CG  LEU A 114      29.789  64.031  10.808  1.00 50.15           C
ATOM   1414  CD1 LEU A 114      28.528  63.660  10.060  1.00 51.59           C
ATOM   1415  CD2 LEU A 114      30.454  62.834  11.354  1.00 64.85           C
ATOM   1416  H   LEU A 114      32.294  62.946   9.574  1.00 63.26           H
ATOM   1417  HA  LEU A 114      30.395  63.914   8.124  1.00 65.66           H
ATOM   1418  HB2 LEU A 114      31.605  64.854  10.466  1.00 58.08           H
ATOM   1419  HB3 LEU A 114      30.436  65.666   9.792  1.00 58.08           H
ATOM   1420  HG  LEU A 114      29.539  64.581  11.564  1.00 60.18           H
ATOM   1421 HD11 LEU A 114      27.933  63.185  10.662  1.00 61.91           H
ATOM   1422 HD12 LEU A 114      28.102  64.473   9.751  1.00 61.91           H
ATOM   1423 HD13 LEU A 114      28.765  63.103   9.303  1.00 61.91           H
ATOM   1424 HD21 LEU A 114      29.836  62.350  11.919  1.00 77.82           H
ATOM   1425 HD22 LEU A 114      30.736  62.271  10.617  1.00 77.82           H
ATOM   1426 HD23 LEU A 114      31.215  63.131  11.874  1.00 77.82           H
ATOM   1427  N   GLN A 115      33.113  65.637   7.961  1.00 52.60           N
ATOM   1428  CA  GLN A 115      33.836  66.686   7.259  1.00 49.09           C
ATOM   1429  C   GLN A 115      34.666  66.154   6.106  1.00 57.00           C
ATOM   1430  O   GLN A 115      35.500  66.889   5.561  1.00 57.82           O
ATOM   1431  CB  GLN A 115      34.746  67.419   8.248  1.00 60.89           C
ATOM   1432  CG  GLN A 115      34.136  68.643   8.894  1.00 57.07           C
ATOM   1433  CD  GLN A 115      32.862  68.360   9.652  1.00 65.45           C
ATOM   1434  OE1 GLN A 115      32.806  67.478  10.534  1.00 71.37           O
ATOM   1435  NE2 GLN A 115      31.819  69.130   9.332  1.00 73.60           N
ATOM   1436  H   GLN A 115      33.594  65.258   8.566  1.00 63.12           H
ATOM   1437  HA  GLN A 115      33.200  67.320   6.903  1.00 58.91           H
ATOM   1438  HB2 GLN A 115      35.001  66.813   8.963  1.00 73.07           H
ATOM   1439  HB3 GLN A 115      35.533  67.715   7.766  1.00 73.07           H
ATOM   1440  HG2 GLN A 115      34.781  69.018   9.512  1.00 68.49           H
ATOM   1441  HG3 GLN A 115      33.927  69.299   8.210  1.00 68.49           H
ATOM   1442 HE21 GLN A 115      31.896  69.719   8.709  1.00 88.32           H
ATOM   1443 HE22 GLN A 115      31.072  69.042   9.752  1.00 88.32           H
ATOM   1444  N   GLU A 116      34.484  64.883   5.752  1.00 53.92           N
ATOM   1445  CA  GLU A 116      35.215  64.253   4.657  1.00 55.99           C
ATOM   1446  C   GLU A 116      36.722  64.455   4.807  1.00 55.40           C
ATOM   1447  O   GLU A 116      37.432  64.758   3.848  1.00 63.41           O
ATOM   1448  CB  GLU A 116      34.686  64.761   3.307  1.00 48.02           C
ATOM   1449  CG  GLU A 116      33.153  64.575   3.196  1.00 55.57           C
ATOM   1450  CD  GLU A 116      32.468  65.248   2.016  1.00 51.56           C
ATOM   1451  OE1 GLU A 116      32.675  64.845   0.864  1.00 63.69           O
ATOM   1452  OE2 GLU A 116      31.658  66.171   2.252  1.00 65.60           O1-
ATOM   1453  H   GLU A 116      33.940  64.347   6.143  1.00 64.71           H
ATOM   1454  HA  GLU A 116      35.050  63.301   4.700  1.00 67.19           H
ATOM   1455  HB2 GLU A 116      34.887  65.706   3.238  1.00 57.63           H
ATOM   1456  HB3 GLU A 116      35.109  64.260   2.595  1.00 57.63           H
ATOM   1457  HG2 GLU A 116      32.975  63.630   3.104  1.00 66.69           H
ATOM   1458  HG3 GLU A 116      32.738  64.913   4.010  1.00 66.69           H
ATOM   1459  N   GLU A 117      37.227  64.246   6.019  1.00 61.62           N
ATOM   1460  CA  GLU A 117      38.658  64.357   6.262  1.00 69.86           C
ATOM   1461  C   GLU A 117      39.388  63.132   5.729  1.00 75.67           C
ATOM   1462  O   GLU A 117      38.764  62.159   5.283  1.00 69.63           O
ATOM   1463  CB  GLU A 117      38.943  64.532   7.750  1.00 66.44           C
ATOM   1464  CG  GLU A 117      38.611  65.892   8.326  1.00 62.30           C
ATOM   1465  CD  GLU A 117      38.609  65.881   9.856  1.00 78.30           C
ATOM   1466  OE1 GLU A 117      39.491  65.215  10.483  1.00 72.65           O
ATOM   1467  OE2 GLU A 117      37.701  66.530  10.431  1.00 75.12           O1-
ATOM   1468  H   GLU A 117      36.769  64.042   6.716  1.00 73.94           H
ATOM   1469  HA  GLU A 117      38.985  65.140   5.799  1.00 83.83           H
ATOM   1470  HB2 GLU A 117      38.434  63.867   8.231  1.00 79.73           H
ATOM   1471  HB3 GLU A 117      39.887  64.388   7.900  1.00 79.73           H
ATOM   1472  HG2 GLU A 117      39.266  66.542   8.019  1.00 74.76           H
ATOM   1473  HG3 GLU A 117      37.723  66.141   8.033  1.00 74.76           H
ATOM   1474  N   PRO A 118      40.729  63.173   5.737  1.00 82.39           N
ATOM   1475  CA  PRO A 118      41.511  62.015   5.285  1.00 80.68           C
ATOM   1476  C   PRO A 118      41.426  60.861   6.268  1.00 80.98           C
ATOM   1477  O   PRO A 118      41.409  61.053   7.491  1.00 75.35           O
ATOM   1478  CB  PRO A 118      42.943  62.565   5.200  1.00 77.32           C
ATOM   1479  CG  PRO A 118      42.747  64.033   4.996  1.00 86.67           C
ATOM   1480  CD  PRO A 118      41.589  64.360   5.892  1.00 73.30           C
ATOM   1481  HA  PRO A 118      41.223  61.730   4.400  1.00 96.82           H
ATOM   1482  HB2 PRO A 118      43.416  62.405   6.030  1.00 92.78           H
ATOM   1483  HB3 PRO A 118      43.411  62.167   4.449  1.00 92.78           H
ATOM   1484  HG2 PRO A 118      43.542  64.532   5.244  1.00104.00           H
ATOM   1485  HG3 PRO A 118      42.504  64.199   4.069  1.00104.00           H
ATOM   1486  HD2 PRO A 118      41.890  64.456   6.810  1.00 87.96           H
ATOM   1487  HD3 PRO A 118      41.138  65.157   5.577  1.00 87.96           H
ATOM   1488  N   GLY A 119      41.383  59.649   5.709  1.00 78.93           N
ATOM   1489  CA  GLY A 119      41.357  58.443   6.500  1.00 77.43           C
ATOM   1490  C   GLY A 119      40.007  58.109   7.071  1.00 61.21           C
ATOM   1491  O   GLY A 119      39.905  57.152   7.850  1.00 68.32           O
ATOM   1492  H   GLY A 119      41.363  59.503   4.862  1.00 94.72           H
ATOM   1493  HA2 GLY A 119      41.665  57.687   5.971  1.00 92.91           H
ATOM   1494  HA3 GLY A 119      41.966  58.566   7.242  1.00 92.91           H
ATOM   1495  N   ALA A 120      38.975  58.881   6.734  1.00 54.98           N
ATOM   1496  CA  ALA A 120      37.648  58.597   7.236  1.00 54.17           C
ATOM   1497  C   ALA A 120      37.261  57.175   6.869  1.00 57.42           C
ATOM   1498  O   ALA A 120      37.809  56.568   5.940  1.00 54.38           O
ATOM   1499  CB  ALA A 120      36.630  59.582   6.663  1.00 44.51           C
ATOM   1500  H   ALA A 120      39.008  59.570   6.223  1.00 65.98           H
ATOM   1501  HA  ALA A 120      37.658  58.685   8.201  1.00 65.00           H
ATOM   1502  HB1 ALA A 120      35.753  59.374   7.016  1.00 53.41           H
ATOM   1503  HB2 ALA A 120      36.876  60.483   6.922  1.00 53.41           H
ATOM   1504  HB3 ALA A 120      36.633  59.502   5.700  1.00 53.41           H
ATOM   1505  N   PHE A 121      36.308  56.639   7.615  1.00 57.33           N
ATOM   1506  CA  PHE A 121      35.803  55.310   7.307  1.00 53.77           C
ATOM   1507  C   PHE A 121      34.896  55.354   6.074  1.00 48.98           C
ATOM   1508  O   PHE A 121      34.152  56.321   5.851  1.00 48.58           O
ATOM   1509  CB  PHE A 121      35.046  54.725   8.505  1.00 53.18           C
ATOM   1510  CG  PHE A 121      34.710  53.273   8.343  1.00 43.81           C
ATOM   1511  CD1 PHE A 121      35.685  52.295   8.470  1.00 45.03           C
ATOM   1512  CD2 PHE A 121      33.430  52.882   8.060  1.00 39.16           C
ATOM   1513  CE1 PHE A 121      35.372  50.950   8.301  1.00 39.69           C
ATOM   1514  CE2 PHE A 121      33.115  51.552   7.913  1.00 34.35           C
ATOM   1515  CZ  PHE A 121      34.093  50.586   8.015  1.00 29.30           C
ATOM   1516  H   PHE A 121      35.942  57.034   8.287  1.00 68.80           H
ATOM   1517  HA  PHE A 121      36.570  54.749   7.126  1.00 64.52           H
ATOM   1518  HB2 PHE A 121      35.585  54.822   9.312  1.00 63.82           H
ATOM   1519  HB3 PHE A 121      34.209  55.206   8.590  1.00 63.82           H
ATOM   1520  HD1 PHE A 121      36.557  52.543   8.651  1.00 54.03           H
ATOM   1521  HD2 PHE A 121      32.775  53.524   7.971  1.00 46.99           H
ATOM   1522  HE1 PHE A 121      36.037  50.306   8.381  1.00 47.63           H
ATOM   1523  HE2 PHE A 121      32.239  51.322   7.710  1.00 41.21           H
ATOM   1524  HZ  PHE A 121      33.888  49.683   7.909  1.00 35.16           H
ATOM   1525  N   ASN A 122      34.961  54.286   5.273  1.00 41.32           N
ATOM   1526  CA  ASN A 122      34.143  54.166   4.068  1.00 40.57           C
ATOM   1527  C   ASN A 122      32.812  53.458   4.350  1.00 37.99           C
ATOM   1528  O   ASN A 122      32.759  52.226   4.406  1.00 37.06           O
ATOM   1529  CB  ASN A 122      34.911  53.410   2.992  1.00 41.44           C
ATOM   1530  CG  ASN A 122      34.085  53.225   1.728  1.00 46.09           C
ATOM   1531  OD1 ASN A 122      33.188  54.013   1.439  1.00 41.00           O
ATOM   1532  ND2 ASN A 122      34.326  52.135   1.025  1.00 49.58           N
ATOM   1533  H   ASN A 122      35.483  53.616   5.392  1.00 49.58           H
ATOM   1534  HA  ASN A 122      33.954  55.057   3.742  1.00 48.68           H
ATOM   1535  HB2 ASN A 122      35.715  53.900   2.763  1.00 49.73           H
ATOM   1536  HB3 ASN A 122      35.150  52.532   3.332  1.00 49.73           H
ATOM   1537 HD21 ASN A 122      33.877  51.963   0.309  1.00 59.50           H
ATOM   1538 HD22 ASN A 122      34.900  51.565   1.316  1.00 59.50           H
ATOM   1539  N   TRP A 123      31.722  54.227   4.445  1.00 39.42           N
ATOM   1540  CA  TRP A 123      30.391  53.668   4.684  1.00 42.42           C
ATOM   1541  C   TRP A 123      29.581  53.445   3.392  1.00 46.27           C
ATOM   1542  O   TRP A 123      28.362  53.224   3.462  1.00 41.63           O
ATOM   1543  CB  TRP A 123      29.610  54.559   5.645  1.00 36.30           C
ATOM   1544  CG  TRP A 123      30.160  54.529   7.023  1.00 44.70           C
ATOM   1545  CD1 TRP A 123      30.966  55.445   7.582  1.00 41.46           C
ATOM   1546  CD2 TRP A 123      29.970  53.511   8.009  1.00 40.50           C
ATOM   1547  NE1 TRP A 123      31.289  55.091   8.845  1.00 47.52           N
ATOM   1548  CE2 TRP A 123      30.698  53.892   9.138  1.00 47.36           C
ATOM   1549  CE3 TRP A 123      29.268  52.315   8.038  1.00 39.61           C
ATOM   1550  CZ2 TRP A 123      30.755  53.109  10.298  1.00 41.37           C
ATOM   1551  CZ3 TRP A 123      29.304  51.545   9.182  1.00 34.55           C
ATOM   1552  CH2 TRP A 123      30.039  51.954  10.308  1.00 42.29           C
ATOM   1553  H   TRP A 123      31.720  55.080   4.354  1.00 47.30           H
ATOM   1554  HA  TRP A 123      30.493  52.807   5.111  1.00 50.90           H
ATOM   1555  HB2 TRP A 123      29.623  55.477   5.317  1.00 43.56           H
ATOM   1556  HB3 TRP A 123      28.703  54.234   5.692  1.00 43.56           H
ATOM   1557  HD1 TRP A 123      31.257  56.210   7.165  1.00 49.75           H
ATOM   1558  HE1 TRP A 123      31.795  55.537   9.363  1.00 57.03           H
ATOM   1559  HE3 TRP A 123      28.791  52.049   7.293  1.00 47.54           H
ATOM   1560  HZ2 TRP A 123      31.223  53.374  11.049  1.00 49.64           H
ATOM   1561  HZ3 TRP A 123      28.837  50.753   9.214  1.00 41.46           H
ATOM   1562  HH2 TRP A 123      30.050  51.429  11.071  1.00 50.74           H
ATOM   1563  N   SER A 124      30.244  53.419   2.228  1.00 42.33           N
ATOM   1564  CA  SER A 124      29.540  53.235   0.956  1.00 43.66           C
ATOM   1565  C   SER A 124      28.662  52.000   0.941  1.00 35.45           C
ATOM   1566  O   SER A 124      27.504  52.066   0.523  1.00 44.76           O
ATOM   1567  CB  SER A 124      30.541  53.131  -0.181  1.00 37.84           C
ATOM   1568  OG  SER A 124      31.127  54.378  -0.340  1.00 50.12           O
ATOM   1569  H   SER A 124      31.095  53.496   2.129  1.00 50.79           H
ATOM   1570  HA  SER A 124      28.981  54.016   0.786  1.00 52.40           H
ATOM   1571  HB2 SER A 124      31.230  52.474   0.030  1.00 45.41           H
ATOM   1572  HB3 SER A 124      30.075  52.899  -0.993  1.00 45.41           H
ATOM   1573  HG  SER A 124      31.610  54.538   0.328  1.00 60.14           H
ATOM   1574  N   MET A 125      29.211  50.840   1.302  0.92 37.56           N
ATOM   1575  CA  MET A 125      28.399  49.639   1.212  0.92 36.29           C
ATOM   1576  C   MET A 125      27.105  49.842   1.985  0.92 41.23           C
ATOM   1577  O   MET A 125      26.028  49.424   1.534  0.92 35.27           O
ATOM   1578  CB  MET A 125      29.188  48.430   1.716  0.92 37.26           C
ATOM   1579  CG  MET A 125      29.871  47.584   0.655  0.92 43.15           C
ATOM   1580  SD  MET A 125      30.043  45.884   1.314  0.92 51.42           S
ATOM   1581  CE  MET A 125      31.828  45.948   1.582  0.92 60.73           C
ATOM   1582  H   MET A 125      30.015  50.716   1.588  0.92 45.07           H
ATOM   1583  HA  MET A 125      28.167  49.481   0.291  0.92 43.55           H
ATOM   1584  HB2 MET A 125      29.874  48.745   2.330  0.92 44.71           H
ATOM   1585  HB3 MET A 125      28.562  47.857   2.182  0.92 44.71           H
ATOM   1586  HG2 MET A 125      29.347  47.538  -0.160  0.92 51.78           H
ATOM   1587  HG3 MET A 125      30.760  47.934   0.489  0.92 51.78           H
ATOM   1588  HE1 MET A 125      32.131  45.079   1.888  0.92 72.87           H
ATOM   1589  HE2 MET A 125      32.238  46.161   0.734  0.92 72.87           H
ATOM   1590  HE3 MET A 125      32.041  46.635   2.232  0.92 72.87           H
ATOM   1591  N   TYR A 126      27.182  50.542   3.126  1.00 32.37           N
ATOM   1592  CA  TYR A 126      25.996  50.748   3.949  1.00 31.70           C
ATOM   1593  C   TYR A 126      25.077  51.804   3.357  1.00 32.82           C
ATOM   1594  O   TYR A 126      23.854  51.641   3.363  1.00 29.15           O
ATOM   1595  CB  TYR A 126      26.405  51.146   5.372  1.00 38.97           C
ATOM   1596  CG  TYR A 126      26.991  49.978   6.190  1.00 37.08           C
ATOM   1597  CD1 TYR A 126      28.328  49.667   6.115  1.00 34.97           C
ATOM   1598  CD2 TYR A 126      26.192  49.183   7.013  1.00 37.21           C
ATOM   1599  CE1 TYR A 126      28.869  48.608   6.808  1.00 29.35           C
ATOM   1600  CE2 TYR A 126      26.733  48.119   7.714  1.00 33.68           C
ATOM   1601  CZ  TYR A 126      28.082  47.847   7.614  1.00 38.74           C
ATOM   1602  OH  TYR A 126      28.648  46.789   8.308  1.00 42.57           O
ATOM   1603  H   TYR A 126      27.900  50.877   3.438  1.00 38.85           H
ATOM   1604  HA  TYR A 126      25.503  49.914   3.993  1.00 38.04           H
ATOM   1605  HB2 TYR A 126      27.060  51.869   5.325  1.00 46.77           H
ATOM   1606  HB3 TYR A 126      25.617  51.472   5.825  1.00 46.77           H
ATOM   1607  HD1 TYR A 126      28.866  50.181   5.566  1.00 41.97           H
ATOM   1608  HD2 TYR A 126      25.280  49.355   7.085  1.00 44.65           H
ATOM   1609  HE1 TYR A 126      29.771  48.420   6.748  1.00 35.22           H
ATOM   1610  HE2 TYR A 126      26.188  47.603   8.260  1.00 40.42           H
ATOM   1611  HH  TYR A 126      28.043  46.374   8.709  1.00 51.09           H
ATOM   1612  N   SER A 127      25.624  52.908   2.861  1.00 37.40           N
ATOM   1613  CA  SER A 127      24.762  53.900   2.224  1.00 37.79           C
ATOM   1614  C   SER A 127      24.009  53.265   1.065  1.00 36.76           C
ATOM   1615  O   SER A 127      22.770  53.347   0.978  1.00 37.33           O
ATOM   1616  CB  SER A 127      25.578  55.085   1.700  1.00 42.26           C
ATOM   1617  OG  SER A 127      26.250  55.823   2.698  1.00 49.92           O
ATOM   1618  H   SER A 127      26.465  53.100   2.880  1.00 44.87           H
ATOM   1619  HA  SER A 127      24.110  54.224   2.871  1.00 45.35           H
ATOM   1620  HB2 SER A 127      26.244  54.754   1.078  1.00 50.71           H
ATOM   1621  HB3 SER A 127      24.971  55.696   1.262  1.00 50.71           H
ATOM   1622  HG  SER A 127      26.942  56.154   2.349  1.00 59.90           H
ATOM   1623  N   GLN A 128      24.754  52.586   0.190  1.00 35.87           N
ATOM   1624  CA  GLN A 128      24.176  51.924  -0.970  1.00 38.31           C
ATOM   1625  C   GLN A 128      23.059  50.985  -0.567  1.00 34.19           C
ATOM   1626  O   GLN A 128      21.975  51.017  -1.154  1.00 37.88           O
ATOM   1627  CB  GLN A 128      25.244  51.127  -1.707  1.00 39.10           C
ATOM   1628  CG  GLN A 128      26.252  51.953  -2.382  1.00 45.62           C
ATOM   1629  CD  GLN A 128      27.582  51.244  -2.544  1.00 49.47           C
ATOM   1630  OE1 GLN A 128      27.734  50.032  -2.261  1.00 56.87           O
ATOM   1631  NE2 GLN A 128      28.569  52.007  -2.988  1.00 49.88           N
ATOM   1632  H   GLN A 128      25.600  52.469   0.260  1.00 43.04           H
ATOM   1633  HA  GLN A 128      23.843  52.606  -1.577  1.00 45.97           H
ATOM   1634  HB2 GLN A 128      25.709  50.583  -1.051  1.00 46.93           H
ATOM   1635  HB3 GLN A 128      24.812  50.576  -2.376  1.00 46.93           H
ATOM   1636  HG2 GLN A 128      25.920  52.195  -3.262  1.00 54.74           H
ATOM   1637  HG3 GLN A 128      26.393  52.754  -1.855  1.00 54.74           H
ATOM   1638 HE21 GLN A 128      28.430  52.848  -3.120  1.00 59.86           H
ATOM   1639 HE22 GLN A 128      29.350  51.674  -3.134  1.00 59.86           H
ATOM   1640  N   HIS A 129      23.307  50.108   0.410  0.85 28.33           N
ATOM   1641  CA  HIS A 129      22.278  49.133   0.710  0.85 25.89           C
ATOM   1642  C   HIS A 129      21.069  49.816   1.310  0.85 29.64           C
ATOM   1643  O   HIS A 129      19.935  49.412   1.045  0.85 29.03           O
ATOM   1644  CB  HIS A 129      22.854  48.044   1.601  0.85 26.89           C
ATOM   1645  CG  HIS A 129      22.032  46.799   1.611  0.85 39.90           C
ATOM   1646  ND1 HIS A 129      21.047  46.564   2.559  0.85 42.02           N
ATOM   1647  CD2 HIS A 129      22.042  45.714   0.795  0.85 35.34           C
ATOM   1648  CE1 HIS A 129      20.488  45.384   2.331  0.85 41.81           C
ATOM   1649  NE2 HIS A 129      21.068  44.850   1.267  0.85 50.79           N
ATOM   1650  H   HIS A 129      24.022  50.061   0.889  0.85 34.00           H
ATOM   1651  HA  HIS A 129      21.963  48.714  -0.109  0.85 31.07           H
ATOM   1652  HB2 HIS A 129      22.879  48.381   2.503  0.85 32.27           H
ATOM   1653  HB3 HIS A 129      23.747  47.806   1.297  0.85 32.27           H
ATOM   1654  HD2 HIS A 129      22.598  45.579   0.059  0.85 42.41           H
ATOM   1655  HE1 HIS A 129      19.798  44.992   2.826  0.85 50.17           H
ATOM   1656  HE2 HIS A 129      20.862  44.085   0.931  0.85 60.95           H
ATOM   1657  N   ALA A 130      21.266  50.918   2.026  1.00 36.79           N
ATOM   1658  CA  ALA A 130      20.106  51.641   2.554  1.00 40.74           C
ATOM   1659  C   ALA A 130      19.271  52.224   1.421  1.00 39.65           C
ATOM   1660  O   ALA A 130      18.039  52.283   1.507  1.00 43.40           O
ATOM   1661  CB  ALA A 130      20.557  52.758   3.502  1.00 34.96           C
ATOM   1662  H   ALA A 130      22.035  51.252   2.233  1.00 44.14           H
ATOM   1663  HA  ALA A 130      19.538  51.023   3.044  1.00 48.89           H
ATOM   1664  HB1 ALA A 130      19.788  53.190   3.902  1.00 41.95           H
ATOM   1665  HB2 ALA A 130      21.113  52.374   4.196  1.00 41.95           H
ATOM   1666  HB3 ALA A 130      21.062  53.414   2.983  1.00 41.95           H
ATOM   1667  N   CYS A 131      19.935  52.696   0.370  1.00 39.55           N
ATOM   1668  CA  CYS A 131      19.227  53.168  -0.821  1.00 41.26           C
ATOM   1669  C   CYS A 131      18.447  52.036  -1.475  1.00 34.01           C
ATOM   1670  O   CYS A 131      17.267  52.204  -1.797  1.00 38.84           O
ATOM   1671  CB  CYS A 131      20.217  53.806  -1.793  1.00 43.67           C
ATOM   1672  SG  CYS A 131      20.856  55.437  -1.221  1.00 41.49           S
ATOM   1673  H   CYS A 131      20.786  52.763   0.332  1.00 47.46           H
ATOM   1674  HA  CYS A 131      18.584  53.849  -0.556  1.00 49.51           H
ATOM   1675  HB2 CYS A 131      20.971  53.201  -1.919  1.00 52.40           H
ATOM   1676  HB3 CYS A 131      19.757  53.960  -2.629  1.00 52.40           H
ATOM   1677  HG  CYS A 131      20.758  56.239  -2.108  1.00 49.79           H
ATOM   1678  N   LEU A 132      19.049  50.848  -1.604  1.00 33.61           N
ATOM   1679  CA  LEU A 132      18.326  49.681  -2.125  1.00 31.81           C
ATOM   1680  C   LEU A 132      17.063  49.381  -1.331  1.00 38.51           C
ATOM   1681  O   LEU A 132      15.971  49.306  -1.886  1.00 46.85           O
ATOM   1682  CB  LEU A 132      19.216  48.442  -2.108  1.00 35.06           C
ATOM   1683  CG  LEU A 132      20.404  48.379  -3.051  1.00 47.92           C
ATOM   1684  CD1 LEU A 132      21.187  47.044  -2.833  1.00 47.90           C
ATOM   1685  CD2 LEU A 132      19.935  48.542  -4.498  1.00 49.53           C
ATOM   1686  H   LEU A 132      19.873  50.687  -1.417  1.00 40.33           H
ATOM   1687  HA  LEU A 132      18.049  49.858  -3.038  1.00 38.17           H
ATOM   1688  HB2 LEU A 132      19.559  48.329  -1.201  1.00 42.07           H
ATOM   1689  HB3 LEU A 132      18.656  47.689  -2.336  1.00 42.07           H
ATOM   1690  HG  LEU A 132      20.997  49.121  -2.853  1.00 57.50           H
ATOM   1691 HD11 LEU A 132      21.944  46.997  -3.444  1.00 57.48           H
ATOM   1692 HD12 LEU A 132      21.502  47.010  -1.913  1.00 57.48           H
ATOM   1693 HD13 LEU A 132      20.582  46.308  -3.000  1.00 57.48           H
ATOM   1694 HD21 LEU A 132      20.703  48.479  -5.091  1.00 59.43           H
ATOM   1695 HD22 LEU A 132      19.296  47.839  -4.703  1.00 59.43           H
ATOM   1696 HD23 LEU A 132      19.518  49.417  -4.595  1.00 59.43           H
ATOM   1697  N   ILE A 133      17.202  49.145  -0.031  1.00 48.11           N
ATOM   1698  CA  ILE A 133      16.037  48.814   0.797  1.00 45.49           C
ATOM   1699  C   ILE A 133      14.972  49.911   0.719  1.00 42.92           C
ATOM   1700  O   ILE A 133      13.775  49.626   0.648  1.00 48.49           O
ATOM   1701  CB  ILE A 133      16.466  48.561   2.261  1.00 47.79           C
ATOM   1702  CG1 ILE A 133      17.595  47.531   2.343  1.00 44.92           C
ATOM   1703  CG2 ILE A 133      15.257  48.090   3.116  1.00 58.44           C
ATOM   1704  CD1 ILE A 133      18.090  47.323   3.739  1.00 50.89           C
ATOM   1705  H   ILE A 133      17.958  49.159   0.381  1.00 57.73           H
ATOM   1706  HA  ILE A 133      15.642  47.994   0.456  1.00 54.59           H
ATOM   1707  HB  ILE A 133      16.796  49.392   2.635  1.00 57.35           H
ATOM   1708 HG12 ILE A 133      17.271  46.682   2.005  1.00 53.91           H
ATOM   1709 HG13 ILE A 133      18.352  47.831   1.821  1.00 53.91           H
ATOM   1710 HG21 ILE A 133      15.532  47.977   4.039  1.00 70.13           H
ATOM   1711 HG22 ILE A 133      14.548  48.752   3.072  1.00 70.13           H
ATOM   1712 HG23 ILE A 133      14.941  47.241   2.762  1.00 70.13           H
ATOM   1713 HD11 ILE A 133      18.802  46.669   3.732  1.00 61.07           H
ATOM   1714 HD12 ILE A 133      18.416  48.169   4.083  1.00 61.07           H
ATOM   1715 HD13 ILE A 133      17.362  46.997   4.290  1.00 61.07           H
ATOM   1716  N   GLU A 134      15.374  51.177   0.767  1.00 46.44           N
ATOM   1717  CA  GLU A 134      14.379  52.239   0.821  1.00 46.81           C
ATOM   1718  C   GLU A 134      13.543  52.280  -0.465  1.00 45.95           C
ATOM   1719  O   GLU A 134      12.312  52.306  -0.408  1.00 49.30           O
ATOM   1720  CB  GLU A 134      15.079  53.569   1.124  1.00 47.26           C
ATOM   1721  CG  GLU A 134      15.402  53.670   2.629  1.00 43.82           C
ATOM   1722  CD  GLU A 134      16.155  54.910   3.029  1.00 46.76           C
ATOM   1723  OE1 GLU A 134      16.021  55.939   2.355  1.00 47.30           O
ATOM   1724  OE2 GLU A 134      16.883  54.859   4.036  1.00 46.01           O1-
ATOM   1725  H   GLU A 134      16.189  51.446   0.779  1.00 55.73           H
ATOM   1726  HA  GLU A 134      13.797  52.055   1.572  1.00 56.17           H
ATOM   1727  HB2 GLU A 134      15.920  53.619   0.638  1.00 56.71           H
ATOM   1728  HB3 GLU A 134      14.501  54.306   0.873  1.00 56.71           H
ATOM   1729  HG2 GLU A 134      14.576  53.664   3.135  1.00 52.58           H
ATOM   1730  HG3 GLU A 134      15.962  52.919   2.873  1.00 52.58           H
ATOM   1731  N   GLY A 135      14.183  52.208  -1.630  1.00 52.48           N
ATOM   1732  CA  GLY A 135      13.462  52.155  -2.890  1.00 56.51           C
ATOM   1733  C   GLY A 135      13.020  53.480  -3.492  1.00 57.10           C
ATOM   1734  O   GLY A 135      12.100  53.497  -4.305  1.00 60.39           O
ATOM   1735  H   GLY A 135      15.036  52.155  -1.724  1.00 62.98           H
ATOM   1736  HA2 GLY A 135      14.037  51.723  -3.545  1.00 67.82           H
ATOM   1737  HA3 GLY A 135      12.678  51.608  -2.759  1.00 67.82           H
ATOM   1738  N   LYS A 136      13.641  54.593  -3.124  1.00 58.97           N
ATOM   1739  CA  LYS A 136      13.289  55.899  -3.641  1.00 52.18           C
ATOM   1740  C   LYS A 136      14.162  56.281  -4.817  1.00 42.67           C
ATOM   1741  O   LYS A 136      14.256  57.465  -5.151  1.00 55.79           O
ATOM   1742  CB  LYS A 136      13.429  56.945  -2.524  1.00 48.25           C
ATOM   1743  H   LYS A 136      14.284  54.638  -2.558  1.00 70.76           H
ATOM   1744  HA  LYS A 136      12.369  55.887  -3.948  1.00 62.61           H
ATOM   1745  HB1 LYS A 136      12.794  56.755  -1.816  1.00 57.90           H
ATOM   1746  HB3 LYS A 136      13.239  57.817  -2.911  1.00 57.90           H
ATOM   1747  N   GLY A 137      14.869  55.320  -5.395  1.00 51.21           N
ATOM   1748  CA  GLY A 137      15.865  55.609  -6.413  1.00 46.37           C
ATOM   1749  C   GLY A 137      16.957  56.604  -6.071  1.00 46.24           C
ATOM   1750  O   GLY A 137      17.594  57.169  -6.972  1.00 48.98           O
ATOM   1751  H   GLY A 137      14.782  54.478  -5.218  1.00 61.45           H
ATOM   1752  HA2 GLY A 137      16.303  54.771  -6.623  1.00 55.65           H
ATOM   1753  HA3 GLY A 137      15.416  55.918  -7.212  1.00 55.65           H
ATOM   1754  N   GLU A 138      17.227  56.786  -4.785  1.00 43.48           N
ATOM   1755  CA  GLU A 138      18.279  57.694  -4.343  1.00 50.59           C
ATOM   1756  C   GLU A 138      19.666  57.074  -4.515  1.00 43.47           C
ATOM   1757  O   GLU A 138      19.866  55.866  -4.340  1.00 42.06           O
ATOM   1758  CB  GLU A 138      18.053  58.074  -2.875  1.00 47.19           C
ATOM   1759  CG  GLU A 138      19.130  58.947  -2.256  1.00 46.47           C
ATOM   1760  CD  GLU A 138      18.708  59.489  -0.859  1.00 58.77           C
ATOM   1761  OE1 GLU A 138      17.953  58.790  -0.120  1.00 44.98           O
ATOM   1762  OE2 GLU A 138      19.137  60.616  -0.506  1.00 61.67           O1-
ATOM   1763  H   GLU A 138      16.808  56.401  -4.146  1.00 52.18           H
ATOM   1764  HA  GLU A 138      18.216  58.500  -4.880  1.00 60.71           H
ATOM   1765  HB2 GLU A 138      17.233  58.593  -2.822  1.00 56.63           H
ATOM   1766  HB3 GLU A 138      17.966  57.272  -2.340  1.00 56.63           H
ATOM   1767  HG2 GLU A 138      19.933  58.416  -2.149  1.00 55.77           H
ATOM   1768  HG3 GLU A 138      19.311  59.703  -2.835  1.00 55.77           H
ATOM   1769  N   CYS A 139      20.632  57.913  -4.862  1.00 41.86           N
ATOM   1770  CA  CYS A 139      22.011  57.465  -4.899  1.00 43.82           C
ATOM   1771  C   CYS A 139      22.645  57.657  -3.536  1.00 44.04           C
ATOM   1772  O   CYS A 139      22.256  58.546  -2.774  1.00 36.15           O
ATOM   1773  CB  CYS A 139      22.836  58.216  -5.930  1.00 38.57           C
ATOM   1774  SG  CYS A 139      22.984  60.008  -5.626  1.00 45.30           S
ATOM   1775  H   CYS A 139      20.525  58.738  -5.063  1.00 50.23           H
ATOM   1776  HA  CYS A 139      22.002  56.526  -5.125  1.00 52.58           H
ATOM   1777  HB2 CYS A 139      23.722  57.824  -5.921  1.00 46.28           H
ATOM   1778  HB3 CYS A 139      22.425  58.069  -6.795  1.00 46.28           H
ATOM   1779  HG  CYS A 139      23.590  60.479  -6.536  1.00 54.36           H
ATOM   1780  N   TRP A 140      23.650  56.821  -3.253  1.00 45.11           N
ATOM   1781  CA  TRP A 140      24.281  56.832  -1.940  1.00 48.71           C
ATOM   1782  C   TRP A 140      24.983  58.148  -1.663  1.00 48.14           C
ATOM   1783  O   TRP A 140      25.012  58.611  -0.515  1.00 44.90           O
ATOM   1784  CB  TRP A 140      25.269  55.673  -1.811  1.00 44.90           C
ATOM   1785  CG  TRP A 140      26.369  55.602  -2.804  1.00 45.22           C
ATOM   1786  CD1 TRP A 140      26.331  55.008  -4.039  1.00 45.52           C
ATOM   1787  CD2 TRP A 140      27.694  56.091  -2.634  1.00 44.00           C
ATOM   1788  NE1 TRP A 140      27.550  55.116  -4.643  1.00 52.35           N
ATOM   1789  CE2 TRP A 140      28.406  55.778  -3.803  1.00 44.57           C
ATOM   1790  CE3 TRP A 140      28.348  56.768  -1.609  1.00 46.67           C
ATOM   1791  CZ2 TRP A 140      29.730  56.122  -3.974  1.00 49.70           C
ATOM   1792  CZ3 TRP A 140      29.669  57.121  -1.783  1.00 48.48           C
ATOM   1793  CH2 TRP A 140      30.351  56.797  -2.947  1.00 41.09           C
ATOM   1794  H   TRP A 140      23.971  56.233  -3.790  1.00 54.13           H
ATOM   1795  HA  TRP A 140      23.586  56.712  -1.275  1.00 58.45           H
ATOM   1796  HB2 TRP A 140      25.703  55.780  -0.956  1.00 53.88           H
ATOM   1797  HB3 TRP A 140      24.769  54.839  -1.843  1.00 53.88           H
ATOM   1798  HD1 TRP A 140      25.596  54.591  -4.418  1.00 54.62           H
ATOM   1799  HE1 TRP A 140      27.737  54.818  -5.425  1.00 62.82           H
ATOM   1800  HE3 TRP A 140      27.899  56.983  -0.832  1.00 56.01           H
ATOM   1801  HZ2 TRP A 140      30.180  55.912  -4.759  1.00 59.64           H
ATOM   1802  HZ3 TRP A 140      30.118  57.571  -1.107  1.00 58.17           H
ATOM   1803  HH2 TRP A 140      31.245  57.047  -3.037  1.00 49.31           H
ATOM   1804  N   GLN A 141      25.515  58.785  -2.699  1.00 42.21           N
ATOM   1805  CA  GLN A 141      26.156  60.073  -2.499  1.00 44.94           C
ATOM   1806  C   GLN A 141      25.181  61.094  -1.911  1.00 47.89           C
ATOM   1807  O   GLN A 141      25.540  61.852  -1.000  1.00 39.71           O
ATOM   1808  CB  GLN A 141      26.728  60.547  -3.828  1.00 41.38           C
ATOM   1809  CG  GLN A 141      27.898  59.720  -4.324  1.00 37.83           C
ATOM   1810  CD  GLN A 141      27.454  58.701  -5.367  1.00 47.14           C
ATOM   1811  OE1 GLN A 141      26.263  58.445  -5.519  1.00 39.08           O
ATOM   1812  NE2 GLN A 141      28.416  58.131  -6.102  1.00 49.85           N
ATOM   1813  H   GLN A 141      25.510  58.500  -3.513  1.00 50.65           H
ATOM   1814  HA  GLN A 141      26.883  59.972  -1.865  1.00 53.93           H
ATOM   1815  HB2 GLN A 141      26.025  60.495  -4.496  1.00 49.65           H
ATOM   1816  HB3 GLN A 141      27.022  61.459  -3.723  1.00 49.65           H
ATOM   1817  HG2 GLN A 141      28.539  60.312  -4.749  1.00 45.39           H
ATOM   1818  HG3 GLN A 141      28.313  59.257  -3.579  1.00 45.39           H
ATOM   1819 HE21 GLN A 141      29.235  58.370  -5.979  1.00 59.82           H
ATOM   1820 HE22 GLN A 141      28.236  57.531  -6.701  1.00 59.82           H
ATOM   1821  N   ASP A 142      23.930  61.107  -2.408  1.00 45.65           N
ATOM   1822  CA  ASP A 142      22.930  62.058  -1.932  1.00 46.26           C
ATOM   1823  C   ASP A 142      22.516  61.756  -0.499  1.00 52.97           C
ATOM   1824  O   ASP A 142      22.285  62.680   0.299  1.00 49.08           O
ATOM   1825  CB  ASP A 142      21.697  62.020  -2.826  1.00 46.38           C
ATOM   1826  CG  ASP A 142      21.894  62.742  -4.182  1.00 51.10           C
ATOM   1827  OD1 ASP A 142      22.997  63.287  -4.475  1.00 49.46           O
ATOM   1828  OD2 ASP A 142      20.912  62.742  -4.960  1.00 45.56           O1-
ATOM   1829  H   ASP A 142      23.630  60.578  -3.015  1.00 54.78           H
ATOM   1830  HA  ASP A 142      23.301  62.952  -1.958  1.00 55.51           H
ATOM   1831  HB2 ASP A 142      21.489  61.086  -3.007  1.00 55.65           H
ATOM   1832  HB3 ASP A 142      20.963  62.434  -2.345  1.00 55.65           H
ATOM   1833  N   LYS A 143      22.388  60.464  -0.158  1.00 44.51           N
ATOM   1834  CA  LYS A 143      21.994  60.119   1.200  1.00 47.22           C
ATOM   1835  C   LYS A 143      23.084  60.519   2.180  1.00 40.64           C
ATOM   1836  O   LYS A 143      22.790  61.100   3.218  1.00 40.95           O
ATOM   1837  CB  LYS A 143      21.683  58.640   1.330  1.00 41.11           C
ATOM   1838  CG  LYS A 143      21.207  58.268   2.719  1.00 53.53           C
ATOM   1839  CD  LYS A 143      20.638  56.865   2.755  1.00 49.49           C
ATOM   1840  CE  LYS A 143      19.221  56.784   2.171  1.00 56.47           C
ATOM   1841  NZ  LYS A 143      18.168  57.437   3.036  1.00 51.29           N1+
ATOM   1842  H   LYS A 143      22.527  59.795  -0.676  1.00 53.41           H
ATOM   1843  HA  LYS A 143      21.189  60.611   1.427  1.00 56.67           H
ATOM   1844  HB2 LYS A 143      20.982  58.409   0.706  1.00 49.33           H
ATOM   1845  HB3 LYS A 143      22.485  58.126   1.139  1.00 49.33           H
ATOM   1846  HG2 LYS A 143      21.959  58.302   3.331  1.00 64.24           H
ATOM   1847  HG3 LYS A 143      20.521  58.886   3.008  1.00 64.24           H
ATOM   1848  HD2 LYS A 143      21.212  56.284   2.229  1.00 59.39           H
ATOM   1849  HD3 LYS A 143      20.597  56.570   3.675  1.00 59.39           H
ATOM   1850  HE2 LYS A 143      19.218  57.231   1.308  1.00 67.77           H
ATOM   1851  HE3 LYS A 143      18.974  55.851   2.052  1.00 67.77           H
ATOM   1852  HZ1 LYS A 143      17.552  56.844   3.279  1.00 61.54           H
ATOM   1853  HZ2 LYS A 143      18.536  57.790   3.768  1.00 61.54           H
ATOM   1854  HZ3 LYS A 143      17.771  58.090   2.576  1.00 61.54           H
ATOM   1855  N   GLU A 144      24.348  60.268   1.839  1.00 40.69           N
ATOM   1856  CA  GLU A 144      25.438  60.666   2.712  1.00 39.46           C
ATOM   1857  C   GLU A 144      25.479  62.174   2.869  1.00 46.84           C
ATOM   1858  O   GLU A 144      25.606  62.677   3.989  1.00 54.96           O
ATOM   1859  CB  GLU A 144      26.770  60.124   2.176  1.00 50.00           C
ATOM   1860  CG  GLU A 144      26.906  58.575   2.231  1.00 41.81           C
ATOM   1861  CD  GLU A 144      28.336  58.064   2.058  1.00 45.72           C
ATOM   1862  OE1 GLU A 144      29.271  58.868   1.818  1.00 50.30           O
ATOM   1863  OE2 GLU A 144      28.510  56.829   2.164  1.00 43.50           O1-
ATOM   1864  H   GLU A 144      24.604  59.855   1.123  1.00 48.83           H
ATOM   1865  HA  GLU A 144      25.293  60.287   3.586  1.00 47.35           H
ATOM   1866  HB2 GLU A 144      26.861  60.394   1.243  1.00 60.00           H
ATOM   1867  HB3 GLU A 144      27.476  60.486   2.723  1.00 60.00           H
ATOM   1868  HG2 GLU A 144      26.578  58.263   3.087  1.00 50.17           H
ATOM   1869  HG3 GLU A 144      26.382  58.183   1.518  1.00 50.17           H
ATOM   1870  N   ARG A 145      25.311  62.913   1.769  1.00 47.04           N
ATOM   1871  CA  ARG A 145      25.358  64.368   1.841  1.00 51.73           C
ATOM   1872  C   ARG A 145      24.190  64.897   2.664  1.00 43.93           C
ATOM   1873  O   ARG A 145      24.355  65.832   3.459  1.00 49.80           O
ATOM   1874  CB  ARG A 145      25.353  64.973   0.426  1.00 51.95           C
ATOM   1875  H   ARG A 145      25.163  62.601   0.987  1.00 56.45           H
ATOM   1876  HA  ARG A 145      26.192  64.624   2.275  1.00 62.08           H
ATOM   1877  HB1 ARG A 145      26.123  64.641  -0.055  1.00 62.34           H
ATOM   1878  HB3 ARG A 145      25.412  65.933   0.501  1.00 62.34           H
ATOM   1879  N   GLN A 146      23.008  64.291   2.503  1.00 40.57           N
ATOM   1880  CA  GLN A 146      21.859  64.633   3.344  1.00 55.02           C
ATOM   1881  C   GLN A 146      22.138  64.333   4.826  1.00 52.41           C
ATOM   1882  O   GLN A 146      21.810  65.136   5.708  1.00 51.54           O
ATOM   1883  CB  GLN A 146      20.601  63.881   2.863  1.00 50.35           C
ATOM   1884  CG  GLN A 146      19.308  64.113   3.723  1.00 62.40           C
ATOM   1885  CD  GLN A 146      18.078  63.219   3.337  1.00 73.26           C
ATOM   1886  OE1 GLN A 146      18.091  61.986   3.472  1.00 68.06           O
ATOM   1887  NE2 GLN A 146      17.009  63.865   2.891  1.00 70.28           N
ATOM   1888  H   GLN A 146      22.853  63.671   1.928  1.00 48.69           H
ATOM   1889  HA  GLN A 146      21.686  65.580   3.241  1.00 66.02           H
ATOM   1890  HB2 GLN A 146      20.406  64.146   1.948  1.00 60.43           H
ATOM   1891  HB3 GLN A 146      20.789  62.931   2.896  1.00 60.43           H
ATOM   1892  HG2 GLN A 146      19.506  63.939   4.656  1.00 74.88           H
ATOM   1893  HG3 GLN A 146      19.038  65.040   3.611  1.00 74.88           H
ATOM   1894 HE21 GLN A 146      17.018  64.723   2.835  1.00 84.33           H
ATOM   1895 HE22 GLN A 146      16.307  63.420   2.663  1.00 84.33           H
ATOM   1896  N   LEU A 147      22.716  63.172   5.126  1.00 47.53           N
ATOM   1897  CA  LEU A 147      22.939  62.818   6.519  1.00 50.61           C
ATOM   1898  C   LEU A 147      23.943  63.772   7.127  1.00 50.21           C
ATOM   1899  O   LEU A 147      23.710  64.337   8.204  1.00 48.48           O
ATOM   1900  CB  LEU A 147      23.448  61.379   6.624  1.00 49.51           C
ATOM   1901  CG  LEU A 147      23.869  60.927   8.040  1.00 50.07           C
ATOM   1902  CD1 LEU A 147      22.691  60.904   8.980  1.00 44.21           C
ATOM   1903  CD2 LEU A 147      24.524  59.542   8.012  1.00 43.98           C
ATOM   1904  H   LEU A 147      22.994  62.584   4.565  1.00 57.04           H
ATOM   1905  HA  LEU A 147      22.106  62.896   7.013  1.00 60.73           H
ATOM   1906  HB2 LEU A 147      22.750  60.782   6.328  1.00 59.41           H
ATOM   1907  HB3 LEU A 147      24.236  61.300   6.057  1.00 59.41           H
ATOM   1908  HG  LEU A 147      24.519  61.547   8.396  1.00 60.08           H
ATOM   1909 HD11 LEU A 147      22.987  60.617   9.858  1.00 53.05           H
ATOM   1910 HD12 LEU A 147      22.301  61.792   9.031  1.00 53.05           H
ATOM   1911 HD13 LEU A 147      22.040  60.271   8.631  1.00 53.05           H
ATOM   1912 HD21 LEU A 147      24.782  59.285   8.911  1.00 52.77           H
ATOM   1913 HD22 LEU A 147      23.886  58.906   7.655  1.00 52.77           H
ATOM   1914 HD23 LEU A 147      25.310  59.592   7.440  1.00 52.77           H
ATOM   1915  N   ARG A 148      25.075  63.955   6.426  1.00 48.53           N
ATOM   1916  CA  ARG A 148      26.091  64.923   6.810  1.00 43.47           C
ATOM   1917  C   ARG A 148      25.462  66.286   7.056  1.00 54.53           C
ATOM   1918  O   ARG A 148      25.843  67.002   7.990  1.00 55.91           O
ATOM   1919  CB  ARG A 148      27.148  65.030   5.714  1.00 43.18           C
ATOM   1920  CG  ARG A 148      28.135  63.875   5.600  1.00 49.63           C
ATOM   1921  CD  ARG A 148      29.406  64.323   4.878  1.00 43.84           C
ATOM   1922  NE  ARG A 148      30.406  63.255   4.755  1.00 49.08           N
ATOM   1923  CZ  ARG A 148      30.332  62.270   3.871  1.00 51.87           C
ATOM   1924  NH1 ARG A 148      29.292  62.222   3.067  1.00 54.54           N
ATOM   1925  NH2 ARG A 148      31.278  61.332   3.787  1.00 51.10           N1+
ATOM   1926  H   ARG A 148      25.275  63.522   5.711  1.00 58.23           H
ATOM   1927  HA  ARG A 148      26.532  64.631   7.623  1.00 52.16           H
ATOM   1928  HB2 ARG A 148      26.690  65.103   4.861  1.00 51.82           H
ATOM   1929  HB3 ARG A 148      27.668  65.831   5.872  1.00 51.82           H
ATOM   1930  HG2 ARG A 148      28.380  63.563   6.486  1.00 59.55           H
ATOM   1931  HG3 ARG A 148      27.739  63.160   5.079  1.00 59.55           H
ATOM   1932  HD2 ARG A 148      29.189  64.636   3.990  1.00 52.61           H
ATOM   1933  HD3 ARG A 148      29.802  65.046   5.377  1.00 52.61           H
ATOM   1934  HE  ARG A 148      31.105  63.299   5.243  1.00 58.89           H
ATOM   1935 HH11 ARG A 148      28.679  62.821   3.127  1.00 65.44           H
ATOM   1936 HH12 ARG A 148      29.226  61.583   2.498  1.00 65.44           H
ATOM   1937 HH21 ARG A 148      31.959  61.364   4.305  1.00 61.32           H
ATOM   1938 HH22 ARG A 148      31.204  60.699   3.206  1.00 61.32           H
ATOM   1939  N   ALA A 149      24.457  66.636   6.248  1.00 57.61           N
ATOM   1940  CA  ALA A 149      23.837  67.950   6.343  1.00 56.31           C
ATOM   1941  C   ALA A 149      22.991  68.077   7.604  1.00 57.24           C
ATOM   1942  O   ALA A 149      22.951  69.148   8.219  1.00 67.11           O
ATOM   1943  CB  ALA A 149      22.989  68.206   5.089  1.00 55.53           C
ATOM   1944  H   ALA A 149      24.117  66.134   5.635  1.00 69.14           H
ATOM   1945  HA  ALA A 149      24.533  68.625   6.380  1.00 67.57           H
ATOM   1946  HB1 ALA A 149      22.555  69.069   5.172  1.00 66.64           H
ATOM   1947  HB2 ALA A 149      23.575  68.204   4.314  1.00 66.64           H
ATOM   1948  HB3 ALA A 149      22.320  67.510   4.998  1.00 66.64           H
ATOM   1949  N   ARG A 150      22.308  67.008   8.010  1.00 50.51           N
ATOM   1950  CA  ARG A 150      21.379  67.099   9.130  1.00 57.32           C
ATOM   1951  C   ARG A 150      22.020  66.749  10.477  1.00 57.37           C
ATOM   1952  O   ARG A 150      21.355  66.838  11.517  1.00 58.70           O
ATOM   1953  CB  ARG A 150      20.158  66.213   8.846  1.00 54.01           C
ATOM   1954  CG  ARG A 150      19.280  66.777   7.735  1.00 55.32           C
ATOM   1955  CD  ARG A 150      18.715  65.705   6.856  1.00 73.63           C
ATOM   1956  NE  ARG A 150      17.314  65.422   7.152  1.00 72.20           N
ATOM   1957  CZ  ARG A 150      16.303  66.148   6.709  1.00 64.23           C
ATOM   1958  NH1 ARG A 150      16.577  67.204   5.963  1.00 64.42           N
ATOM   1959  NH2 ARG A 150      15.040  65.810   7.013  1.00 60.42           N1+
ATOM   1960  H   ARG A 150      22.351  66.227   7.656  1.00 60.62           H
ATOM   1961  HA  ARG A 150      21.064  68.014   9.172  1.00 68.78           H
ATOM   1962  HB2 ARG A 150      20.467  65.330   8.583  1.00 64.81           H
ATOM   1963  HB3 ARG A 150      19.614  66.157   9.646  1.00 64.81           H
ATOM   1964  HG2 ARG A 150      18.540  67.268   8.123  1.00 66.38           H
ATOM   1965  HG3 ARG A 150      19.818  67.352   7.170  1.00 66.38           H
ATOM   1966  HD2 ARG A 150      18.780  65.983   5.927  1.00 88.35           H
ATOM   1967  HD3 ARG A 150      19.217  64.883   6.991  1.00 88.35           H
ATOM   1968  HE  ARG A 150      17.129  64.712   7.595  1.00 86.64           H
ATOM   1969 HH11 ARG A 150      17.393  67.405   5.778  1.00 77.31           H
ATOM   1970 HH12 ARG A 150      15.937  67.692   5.674  1.00 77.31           H
ATOM   1971 HH21 ARG A 150      14.891  65.119   7.499  1.00 72.51           H
ATOM   1972 HH22 ARG A 150      14.377  66.285   6.735  1.00 72.51           H
ATOM   1973  N   VAL A 151      23.297  66.391  10.487  1.00 58.85           N
ATOM   1974  CA  VAL A 151      24.031  66.185  11.726  1.00 58.98           C
ATOM   1975  C   VAL A 151      24.616  67.538  12.112  1.00 64.92           C
ATOM   1976  O   VAL A 151      25.537  68.045  11.463  1.00 62.01           O
ATOM   1977  CB  VAL A 151      25.124  65.120  11.572  1.00 59.58           C
ATOM   1978  CG1 VAL A 151      26.011  65.056  12.805  1.00 61.37           C
ATOM   1979  CG2 VAL A 151      24.494  63.761  11.301  1.00 62.23           C
ATOM   1980  H   VAL A 151      23.770  66.269   9.778  1.00 70.62           H
ATOM   1981  HA  VAL A 151      23.406  65.893  12.409  1.00 70.78           H
ATOM   1982  HB  VAL A 151      25.684  65.352  10.815  1.00 71.49           H
ATOM   1983 HG11 VAL A 151      26.703  64.398  12.649  1.00 73.65           H
ATOM   1984 HG12 VAL A 151      26.427  65.920  12.961  1.00 73.65           H
ATOM   1985 HG13 VAL A 151      25.468  64.806  13.568  1.00 73.65           H
ATOM   1986 HG21 VAL A 151      25.208  63.114  11.174  1.00 74.67           H
ATOM   1987 HG22 VAL A 151      23.946  63.513  12.061  1.00 74.67           H
ATOM   1988 HG23 VAL A 151      23.950  63.808  10.497  1.00 74.67           H
ATOM   1989  N   LYS A 152      24.067  68.126  13.166  1.00 68.37           N
ATOM   1990  CA  LYS A 152      24.487  69.461  13.554  1.00 61.28           C
ATOM   1991  C   LYS A 152      25.733  69.410  14.435  1.00 62.67           C
ATOM   1992  O   LYS A 152      26.674  70.179  14.208  1.00 58.89           O
ATOM   1993  CB  LYS A 152      23.315  70.177  14.247  1.00 66.50           C
ATOM   1994  CG  LYS A 152      21.978  70.184  13.440  1.00 59.02           C
ATOM   1995  CD  LYS A 152      22.119  70.834  12.052  1.00 57.92           C
ATOM   1996  CE  LYS A 152      20.790  70.775  11.281  1.00 57.38           C
ATOM   1997  NZ  LYS A 152      20.919  71.139   9.821  1.00 58.03           N1+
ATOM   1998  H   LYS A 152      23.451  67.780  13.658  1.00 82.04           H
ATOM   1999  HA  LYS A 152      24.702  69.958  12.751  1.00 73.53           H
ATOM   2000  HB2 LYS A 152      23.141  69.742  15.098  1.00 79.79           H
ATOM   2001  HB3 LYS A 152      23.560  71.102  14.384  1.00 79.79           H
ATOM   2002  HG2 LYS A 152      21.692  69.267  13.309  1.00 70.82           H
ATOM   2003  HG3 LYS A 152      21.298  70.674  13.933  1.00 70.82           H
ATOM   2004  HD2 LYS A 152      22.376  71.764  12.152  1.00 69.50           H
ATOM   2005  HD3 LYS A 152      22.790  70.352  11.541  1.00 69.50           H
ATOM   2006  HE2 LYS A 152      20.452  69.868  11.323  1.00 68.86           H
ATOM   2007  HE3 LYS A 152      20.157  71.378  11.696  1.00 68.86           H
ATOM   2008  HZ1 LYS A 152      20.122  71.116   9.424  1.00 69.63           H
ATOM   2009  HZ2 LYS A 152      21.252  71.961   9.750  1.00 69.63           H
ATOM   2010  HZ3 LYS A 152      21.462  70.568   9.409  1.00 69.63           H
ATOM   2011  N   ARG A 153      25.787  68.486  15.405  1.00 67.44           N
ATOM   2012  CA  ARG A 153      26.908  68.449  16.338  1.00 60.46           C
ATOM   2013  C   ARG A 153      27.159  67.048  16.898  1.00 61.17           C
ATOM   2014  O   ARG A 153      26.253  66.217  16.985  1.00 55.46           O
ATOM   2015  CB  ARG A 153      26.664  69.408  17.494  1.00 56.32           C
ATOM   2016  CG  ARG A 153      25.406  69.095  18.338  1.00 52.64           C
ATOM   2017  CD  ARG A 153      24.414  70.249  18.273  1.00 57.35           C
ATOM   2018  NE  ARG A 153      23.071  69.749  18.145  1.00 59.06           N
ATOM   2019  CZ  ARG A 153      22.070  70.409  17.579  1.00 62.66           C
ATOM   2020  NH1 ARG A 153      22.237  71.616  17.083  1.00 57.23           N
ATOM   2021  NH2 ARG A 153      20.886  69.840  17.488  1.00 68.66           N1+
ATOM   2022  H   ARG A 153      25.197  67.874  15.537  1.00 80.92           H
ATOM   2023  HA  ARG A 153      27.709  68.729  15.866  1.00 72.55           H
ATOM   2024  HB2 ARG A 153      27.441  69.363  18.070  1.00 67.58           H
ATOM   2025  HB3 ARG A 153      26.586  70.298  17.119  1.00 67.58           H
ATOM   2026  HG2 ARG A 153      24.973  68.299  17.996  1.00 63.17           H
ATOM   2027  HG3 ARG A 153      25.662  68.975  19.262  1.00 63.17           H
ATOM   2028  HD2 ARG A 153      24.462  70.788  19.079  1.00 68.82           H
ATOM   2029  HD3 ARG A 153      24.596  70.775  17.481  1.00 68.82           H
ATOM   2030  HE  ARG A 153      22.926  68.947  18.401  1.00 70.87           H
ATOM   2031 HH11 ARG A 153      23.005  71.999  17.134  1.00 68.68           H
ATOM   2032 HH12 ARG A 153      21.569  72.021  16.728  1.00 68.68           H
ATOM   2033 HH21 ARG A 153      20.762  69.050  17.805  1.00 82.39           H
ATOM   2034 HH22 ARG A 153      20.238  70.271  17.131  1.00 82.39           H
ATOM   2035  N   VAL A 154      28.405  66.824  17.325  1.00 58.13           N
ATOM   2036  CA  VAL A 154      28.850  65.581  17.947  1.00 54.28           C
ATOM   2037  C   VAL A 154      29.193  65.881  19.412  1.00 59.95           C
ATOM   2038  O   VAL A 154      30.257  66.434  19.726  1.00 57.91           O
ATOM   2039  CB  VAL A 154      30.045  64.985  17.193  1.00 62.82           C
ATOM   2040  CG1 VAL A 154      29.624  64.586  15.819  1.00 67.34           C
ATOM   2041  CG2 VAL A 154      31.203  66.006  17.061  1.00 84.05           C
ATOM   2042  H   VAL A 154      29.043  67.397  17.245  1.00 69.75           H
ATOM   2043  HA  VAL A 154      28.129  64.940  17.909  1.00 65.13           H
ATOM   2044  HB  VAL A 154      30.366  64.202  17.658  1.00 75.39           H
ATOM   2045 HG11 VAL A 154      30.403  64.235  15.353  1.00 80.81           H
ATOM   2046 HG12 VAL A 154      28.934  63.906  15.880  1.00 80.81           H
ATOM   2047 HG13 VAL A 154      29.289  65.369  15.361  1.00 80.81           H
ATOM   2048 HG21 VAL A 154      31.927  65.594  16.562  1.00100.86           H
ATOM   2049 HG22 VAL A 154      30.872  66.779  16.579  1.00100.86           H
ATOM   2050 HG23 VAL A 154      31.523  66.276  17.934  1.00100.86           H
ATOM   2051  N   LEU A 155      28.317  65.468  20.338  1.00 51.32           N
ATOM   2052  CA  LEU A 155      28.443  65.842  21.746  1.00 61.56           C
ATOM   2053  C   LEU A 155      28.934  64.713  22.660  1.00 58.73           C
ATOM   2054  O   LEU A 155      28.451  63.578  22.583  1.00 53.73           O
ATOM   2055  CB  LEU A 155      27.084  66.308  22.278  1.00 56.15           C
ATOM   2056  CG  LEU A 155      26.423  67.441  21.513  1.00 51.06           C
ATOM   2057  CD1 LEU A 155      25.040  67.718  22.090  1.00 55.09           C
ATOM   2058  CD2 LEU A 155      27.319  68.677  21.509  1.00 56.53           C
ATOM   2059  H   LEU A 155      27.622  64.988  20.170  1.00 61.59           H
ATOM   2060  HA  LEU A 155      29.066  66.582  21.796  1.00 73.87           H
ATOM   2061  HB2 LEU A 155      26.468  65.557  22.273  1.00 67.38           H
ATOM   2062  HB3 LEU A 155      27.215  66.620  23.184  1.00 67.38           H
ATOM   2063  HG  LEU A 155      26.305  67.160  20.598  1.00 61.28           H
ATOM   2064 HD11 LEU A 155      24.603  68.418  21.576  1.00 66.11           H
ATOM   2065 HD12 LEU A 155      24.521  66.902  22.037  1.00 66.11           H
ATOM   2066 HD13 LEU A 155      25.133  67.991  23.014  1.00 66.11           H
ATOM   2067 HD21 LEU A 155      26.879  69.392  21.019  1.00 67.84           H
ATOM   2068 HD22 LEU A 155      27.462  68.948  22.427  1.00 67.84           H
ATOM   2069 HD23 LEU A 155      28.169  68.465  21.092  1.00 67.84           H
ATOM   2070  N   PRO A 156      29.809  65.003  23.612  1.00 66.38           N
ATOM   2071  CA  PRO A 156      30.103  64.001  24.633  1.00 61.61           C
ATOM   2072  C   PRO A 156      28.864  63.718  25.459  1.00 54.17           C
ATOM   2073  O   PRO A 156      27.979  64.563  25.604  1.00 48.70           O
ATOM   2074  CB  PRO A 156      31.210  64.649  25.465  1.00 59.02           C
ATOM   2075  CG  PRO A 156      30.950  66.034  25.343  1.00 57.03           C
ATOM   2076  CD  PRO A 156      30.509  66.256  23.905  1.00 68.58           C
ATOM   2077  HA  PRO A 156      30.426  63.187  24.216  1.00 73.93           H
ATOM   2078  HB2 PRO A 156      31.170  64.330  26.379  1.00 70.83           H
ATOM   2079  HB3 PRO A 156      32.067  64.460  25.071  1.00 70.83           H
ATOM   2080  HG2 PRO A 156      30.229  66.256  25.951  1.00 68.44           H
ATOM   2081  HG3 PRO A 156      31.753  66.540  25.530  1.00 68.44           H
ATOM   2082  HD2 PRO A 156      29.893  67.004  23.846  1.00 82.30           H
ATOM   2083  HD3 PRO A 156      31.272  66.360  23.312  1.00 82.30           H
ATOM   2084  N   ILE A 157      28.800  62.476  25.943  1.00 50.90           N
ATOM   2085  CA  ILE A 157      27.652  61.945  26.662  1.00 54.07           C
ATOM   2086  C   ILE A 157      28.151  60.869  27.629  1.00 52.26           C
ATOM   2087  O   ILE A 157      29.252  60.311  27.464  1.00 49.36           O
ATOM   2088  CB  ILE A 157      26.575  61.387  25.697  1.00 47.94           C
ATOM   2089  CG1 ILE A 157      25.303  61.046  26.455  1.00 53.38           C
ATOM   2090  CG2 ILE A 157      27.088  60.197  24.922  1.00 56.35           C
ATOM   2091  CD1 ILE A 157      24.115  60.632  25.582  1.00 53.09           C
ATOM   2092  H   ILE A 157      29.438  61.902  25.863  1.00 61.08           H
ATOM   2093  HA  ILE A 157      27.244  62.667  27.152  1.00 64.88           H
ATOM   2094  HB  ILE A 157      26.352  62.088  25.076  1.00 57.53           H
ATOM   2095 HG12 ILE A 157      25.498  60.303  27.040  1.00 64.06           H
ATOM   2096 HG13 ILE A 157      25.029  61.824  26.971  1.00 64.06           H
ATOM   2097 HG21 ILE A 157      26.396  59.912  24.308  1.00 67.62           H
ATOM   2098 HG22 ILE A 157      27.879  60.461  24.424  1.00 67.62           H
ATOM   2099 HG23 ILE A 157      27.295  59.488  25.545  1.00 67.62           H
ATOM   2100 HD11 ILE A 157      23.350  60.427  26.149  1.00 63.71           H
ATOM   2101 HD12 ILE A 157      23.902  61.369  24.995  1.00 63.71           H
ATOM   2102 HD13 ILE A 157      24.364  59.852  25.073  1.00 63.71           H
ATOM   2103  N   ASP A 158      27.334  60.614  28.671  1.00 48.02           N
ATOM   2104  CA  ASP A 158      27.579  59.573  29.678  1.00 50.96           C
ATOM   2105  C   ASP A 158      26.228  59.061  30.171  1.00 53.30           C
ATOM   2106  O   ASP A 158      25.566  59.729  30.980  1.00 51.16           O
ATOM   2107  CB  ASP A 158      28.387  60.097  30.850  1.00 59.85           C
ATOM   2108  CG  ASP A 158      28.715  59.009  31.843  1.00 58.22           C
ATOM   2109  OD1 ASP A 158      27.970  57.993  31.911  1.00 45.33           O
ATOM   2110  OD2 ASP A 158      29.730  59.166  32.548  1.00 68.86           O1-
ATOM   2111  H   ASP A 158      26.607  61.041  28.822  1.00 57.62           H
ATOM   2112  HA  ASP A 158      28.062  58.840  29.274  1.00 61.15           H
ATOM   2113  HB2 ASP A 158      29.214  60.506  30.543  1.00 71.81           H
ATOM   2114  HB3 ASP A 158      27.840  60.743  31.319  1.00 71.81           H
ATOM   2115  N   VAL A 159      25.834  57.874  29.704  1.00 55.63           N
ATOM   2116  CA  VAL A 159      24.513  57.377  30.068  1.00 64.15           C
ATOM   2117  C   VAL A 159      24.416  57.113  31.568  1.00 49.08           C
ATOM   2118  O   VAL A 159      23.311  57.067  32.116  1.00 49.09           O
ATOM   2119  CB  VAL A 159      24.152  56.129  29.214  1.00 63.22           C
ATOM   2120  CG1 VAL A 159      24.020  56.531  27.732  1.00 53.29           C
ATOM   2121  CG2 VAL A 159      25.158  55.001  29.373  1.00 56.22           C
ATOM   2122  H   VAL A 159      26.279  57.353  29.185  1.00 66.76           H
ATOM   2123  HA  VAL A 159      23.865  58.064  29.839  1.00 76.98           H
ATOM   2124  HB  VAL A 159      23.291  55.790  29.500  1.00 75.87           H
ATOM   2125 HG11 VAL A 159      23.803  55.737  27.212  1.00 63.95           H
ATOM   2126 HG12 VAL A 159      23.303  57.180  27.643  1.00 63.95           H
ATOM   2127 HG13 VAL A 159      24.863  56.904  27.437  1.00 63.95           H
ATOM   2128 HG21 VAL A 159      24.876  54.234  28.846  1.00 67.47           H
ATOM   2129 HG22 VAL A 159      26.025  55.309  29.074  1.00 67.47           H
ATOM   2130 HG23 VAL A 159      25.192  54.753  30.309  1.00 67.47           H
ATOM   2131  N   HIS A 160      25.557  56.996  32.252  1.00 52.42           N
ATOM   2132  CA  HIS A 160      25.568  56.720  33.683  1.00 57.66           C
ATOM   2133  C   HIS A 160      25.153  57.916  34.533  1.00 65.61           C
ATOM   2134  O   HIS A 160      24.708  57.720  35.676  1.00 63.09           O
ATOM   2135  CB  HIS A 160      26.951  56.231  34.072  1.00 55.05           C
ATOM   2136  CG  HIS A 160      27.293  54.921  33.443  1.00 59.43           C
ATOM   2137  ND1 HIS A 160      26.340  53.960  33.158  1.00 63.03           N
ATOM   2138  CD2 HIS A 160      28.479  54.414  33.037  1.00 52.70           C
ATOM   2139  CE1 HIS A 160      26.931  52.913  32.611  1.00 60.78           C
ATOM   2140  NE2 HIS A 160      28.230  53.164  32.532  1.00 62.36           N
ATOM   2141  H   HIS A 160      26.348  57.053  31.906  1.00 62.91           H
ATOM   2142  HA  HIS A 160      24.954  55.995  33.858  1.00 69.19           H
ATOM   2143  HB2 HIS A 160      26.970  56.106  35.028  1.00 66.06           H
ATOM   2144  HB3 HIS A 160      27.633  56.884  33.828  1.00 66.06           H
ATOM   2145  HD2 HIS A 160      29.308  54.832  33.098  1.00 63.24           H
ATOM   2146  HE1 HIS A 160      26.525  52.123  32.330  1.00 72.94           H
ATOM   2147  HE2 HIS A 160      28.838  52.645  32.218  1.00 74.83           H
ATOM   2148  N   GLN A 161      25.250  59.152  33.975  1.00 61.95           N
ATOM   2149  CA  GLN A 161      24.785  60.368  34.621  1.00 53.58           C
ATOM   2150  C   GLN A 161      23.270  60.465  34.475  1.00 63.45           C
ATOM   2151  O   GLN A 161      22.719  60.068  33.440  1.00 64.23           O
ATOM   2152  CB  GLN A 161      25.450  61.594  34.013  1.00 57.99           C
ATOM   2153  CG  GLN A 161      27.005  61.540  34.023  1.00 61.09           C
ATOM   2154  CD  GLN A 161      27.579  61.185  35.400  1.00 62.42           C
ATOM   2155  OE1 GLN A 161      27.229  61.791  36.420  1.00 72.02           O
ATOM   2156  NE2 GLN A 161      28.449  60.186  35.432  1.00 68.36           N
ATOM   2157  H   GLN A 161      25.590  59.297  33.200  1.00 74.34           H
ATOM   2158  HA  GLN A 161      25.036  60.328  35.554  1.00 64.30           H
ATOM   2159  HB2 GLN A 161      25.152  61.696  33.093  1.00 69.59           H
ATOM   2160  HB3 GLN A 161      25.178  62.363  34.535  1.00 69.59           H
ATOM   2161  HG2 GLN A 161      27.289  60.856  33.403  1.00 73.31           H
ATOM   2162  HG3 GLN A 161      27.370  62.401  33.748  1.00 73.31           H
ATOM   2163 HE21 GLN A 161      28.652  59.769  34.708  1.00 82.04           H
ATOM   2164 HE22 GLN A 161      28.809  59.946  36.177  1.00 82.04           H
ATOM   2165  N   PRO A 162      22.562  60.911  35.513  1.00 65.68           N
ATOM   2166  CA  PRO A 162      21.100  61.018  35.393  1.00 61.14           C
ATOM   2167  C   PRO A 162      20.684  62.079  34.411  1.00 62.65           C
ATOM   2168  O   PRO A 162      19.579  61.996  33.855  1.00 57.12           O
ATOM   2169  CB  PRO A 162      20.664  61.343  36.819  1.00 68.48           C
ATOM   2170  CG  PRO A 162      21.745  60.716  37.669  1.00 65.58           C
ATOM   2171  CD  PRO A 162      22.998  61.025  36.915  1.00 62.20           C
ATOM   2172  HA  PRO A 162      20.719  60.163  35.145  1.00 73.36           H
ATOM   2173  HB2 PRO A 162      20.660  62.306  36.926  1.00 82.18           H
ATOM   2174  HB3 PRO A 162      19.798  60.944  37.001  1.00 82.18           H
ATOM   2175  HG2 PRO A 162      21.761  61.114  38.554  1.00 78.70           H
ATOM   2176  HG3 PRO A 162      21.612  59.754  37.723  1.00 78.70           H
ATOM   2177  HD2 PRO A 162      23.294  61.929  37.090  1.00 74.64           H
ATOM   2178  HD3 PRO A 162      23.677  60.368  37.134  1.00 74.64           H
ATOM   2179  N   GLN A 163      21.576  63.041  34.147  1.00 59.70           N
ATOM   2180  CA  GLN A 163      21.423  64.052  33.106  1.00 58.37           C
ATOM   2181  C   GLN A 163      22.551  63.785  32.104  1.00 71.65           C
ATOM   2182  O   GLN A 163      23.586  64.476  32.107  1.00 59.96           O
ATOM   2183  CB  GLN A 163      21.478  65.467  33.691  1.00 59.97           C
ATOM   2184  H   GLN A 163      22.321  63.120  34.567  1.00 71.64           H
ATOM   2185  HA  GLN A 163      20.563  63.923  32.675  1.00 70.04           H
ATOM   2186  HB1 GLN A 163      20.751  65.564  34.330  1.00 71.96           H
ATOM   2187  HB3 GLN A 163      21.359  66.103  32.973  1.00 71.96           H
ATOM   2188  N   PRO A 164      22.372  62.764  31.214  1.00 68.86           N
ATOM   2189  CA  PRO A 164      23.439  62.285  30.308  1.00 65.35           C
ATOM   2190  C   PRO A 164      24.409  63.336  29.783  1.00 69.27           C
ATOM   2191  O   PRO A 164      24.149  64.022  28.784  1.00 58.07           O
ATOM   2192  CB  PRO A 164      22.628  61.668  29.176  1.00 69.02           C
ATOM   2193  CG  PRO A 164      21.453  61.042  29.931  1.00 64.66           C
ATOM   2194  CD  PRO A 164      21.087  62.097  30.941  1.00 67.81           C
ATOM   2195  HA  PRO A 164      23.942  61.569  30.724  1.00 78.42           H
ATOM   2196  HB2 PRO A 164      22.319  62.382  28.594  1.00 82.82           H
ATOM   2197  HB3 PRO A 164      23.148  61.014  28.687  1.00 82.82           H
ATOM   2198  HG2 PRO A 164      20.709  60.890  29.324  1.00 77.59           H
ATOM   2199  HG3 PRO A 164      21.724  60.223  30.368  1.00 77.59           H
ATOM   2200  HD2 PRO A 164      20.481  62.741  30.539  1.00 81.38           H
ATOM   2201  HD3 PRO A 164      20.704  61.701  31.739  1.00 81.38           H
ATOM   2202  N   LEU A 165      25.543  63.445  30.494  1.00 84.79           N
ATOM   2203  CA  LEU A 165      26.576  64.478  30.342  1.00 93.11           C
ATOM   2204  C   LEU A 165      26.090  65.744  29.615  1.00103.51           C
ATOM   2205  O   LEU A 165      26.795  66.288  28.745  1.00 91.73           O
ATOM   2206  CB  LEU A 165      27.796  63.876  29.622  1.00 82.23           C
ATOM   2207  CG  LEU A 165      29.195  64.465  29.804  1.00 80.85           C
ATOM   2208  CD1 LEU A 165      29.463  64.768  31.278  1.00 80.14           C
ATOM   2209  CD2 LEU A 165      30.261  63.498  29.208  1.00 72.70           C
ATOM   2210  H   LEU A 165      25.746  62.899  31.127  1.00101.75           H
ATOM   2211  HA  LEU A 165      26.848  64.736  31.238  1.00111.73           H
ATOM   2212  HB2 LEU A 165      27.860  62.943  29.882  1.00 98.68           H
ATOM   2213  HB3 LEU A 165      27.608  63.941  28.675  1.00 98.68           H
ATOM   2214  HG  LEU A 165      29.243  65.297  29.312  1.00 97.02           H
ATOM   2215 HD11 LEU A 165      30.355  65.140  31.363  1.00 96.16           H
ATOM   2216 HD12 LEU A 165      28.815  65.414  31.597  1.00 96.16           H
ATOM   2217 HD13 LEU A 165      29.388  63.944  31.785  1.00 96.16           H
ATOM   2218 HD21 LEU A 165      31.139  63.897  29.312  1.00 87.24           H
ATOM   2219 HD22 LEU A 165      30.224  62.655  29.682  1.00 87.24           H
ATOM   2220 HD23 LEU A 165      30.075  63.359  28.265  1.00 87.24           H
ATOM   2221  N   GLY A 166      24.905  66.238  29.997  1.00 86.29           N
ATOM   2222  CA  GLY A 166      24.341  67.432  29.422  1.00 86.42           C
ATOM   2223  C   GLY A 166      23.784  68.330  30.514  1.00 91.65           C
ATOM   2224  O   GLY A 166      22.587  68.268  30.813  1.00 86.80           O
ATOM   2225  H   GLY A 166      24.407  65.902  30.613  1.00103.54           H
ATOM   2226  HA2 GLY A 166      25.032  67.906  28.941  1.00103.70           H
ATOM   2227  HA3 GLY A 166      23.632  67.182  28.805  1.00103.70           H
ATOM   2228  N   ALA A 167      24.652  69.137  31.140  1.00 94.08           N
ATOM   2229  CA  ALA A 167      24.209  70.164  32.082  1.00 85.74           C
ATOM   2230  C   ALA A 167      23.366  71.213  31.367  1.00 78.57           C
ATOM   2231  O   ALA A 167      22.183  71.412  31.682  1.00 79.64           O
ATOM   2232  CB  ALA A 167      25.429  70.809  32.757  1.00 78.81           C
ATOM   2233  H   ALA A 167      25.506  69.111  31.039  1.00112.90           H
ATOM   2234  HA  ALA A 167      23.659  69.751  32.767  1.00102.88           H
ATOM   2235  HB1 ALA A 167      25.117  71.440  33.418  1.00 94.57           H
ATOM   2236  HB2 ALA A 167      25.960  70.118  33.187  1.00 94.57           H
ATOM   2237  HB3 ALA A 167      25.961  71.267  32.088  1.00 94.57           H
ATOM   2238  N   GLY A 168      23.960  71.865  30.369  1.00 73.30           N
ATOM   2239  CA  GLY A 168      23.255  72.753  29.473  1.00 67.27           C
ATOM   2240  C   GLY A 168      23.717  72.485  28.061  1.00 92.68           C
ATOM   2241  O   GLY A 168      24.502  73.261  27.498  1.00 88.22           O
ATOM   2242  H   GLY A 168      24.793  71.784  30.171  1.00 87.96           H
ATOM   2243  HA2 GLY A 168      22.303  72.594  29.536  1.00 80.72           H
ATOM   2244  HA3 GLY A 168      23.465  73.672  29.694  1.00 80.72           H
ATOM   2245  N   SER A 169      23.245  71.347  27.476  1.00 94.88           N
ATOM   2246  CA  SER A 169      23.807  70.916  26.206  1.00 85.30           C
ATOM   2247  C   SER A 169      23.142  71.662  25.064  1.00 76.72           C
ATOM   2248  O   SER A 169      21.939  71.945  25.130  1.00 78.49           O
ATOM   2249  CB  SER A 169      23.634  69.424  25.982  1.00 78.15           C
ATOM   2250  OG  SER A 169      24.656  68.697  26.656  1.00 95.26           O
ATOM   2251  H   SER A 169      22.623  70.842  27.790  1.00113.85           H
ATOM   2252  HA  SER A 169      24.755  71.102  26.222  1.00102.36           H
ATOM   2253  HB2 SER A 169      22.759  69.159  26.305  1.00 93.78           H
ATOM   2254  HB3 SER A 169      23.706  69.243  25.030  1.00 93.78           H
ATOM   2255  HG  SER A 169      24.508  67.870  26.603  1.00114.32           H
ATOM   2256  N   PRO A 170      23.914  71.979  24.020  1.00 71.88           N
ATOM   2257  CA  PRO A 170      23.336  72.613  22.821  1.00 78.29           C
ATOM   2258  C   PRO A 170      22.227  71.806  22.194  1.00 76.04           C
ATOM   2259  O   PRO A 170      21.384  72.373  21.485  1.00 70.29           O
ATOM   2260  CB  PRO A 170      24.542  72.722  21.877  1.00 60.78           C
ATOM   2261  CG  PRO A 170      25.726  72.745  22.804  1.00 68.70           C
ATOM   2262  CD  PRO A 170      25.364  71.777  23.882  1.00 60.68           C
ATOM   2263  HA  PRO A 170      23.002  73.500  23.022  1.00 93.95           H
ATOM   2264  HB2 PRO A 170      24.573  71.942  21.301  1.00 72.93           H
ATOM   2265  HB3 PRO A 170      24.474  73.538  21.361  1.00 72.93           H
ATOM   2266  HG2 PRO A 170      26.533  72.478  22.338  1.00 82.44           H
ATOM   2267  HG3 PRO A 170      25.818  73.633  23.184  1.00 82.44           H
ATOM   2268  HD2 PRO A 170      25.537  70.865  23.603  1.00 72.82           H
ATOM   2269  HD3 PRO A 170      25.832  72.006  24.696  1.00 72.82           H
ATOM   2270  N   ALA A 171      22.215  70.500  22.432  1.00 79.14           N
ATOM   2271  CA  ALA A 171      21.238  69.621  21.826  1.00 73.01           C
ATOM   2272  C   ALA A 171      19.821  70.117  22.124  1.00 69.14           C
ATOM   2273  O   ALA A 171      19.526  70.483  23.267  1.00 69.34           O
ATOM   2274  CB  ALA A 171      21.442  68.204  22.363  1.00 74.19           C
ATOM   2275  H   ALA A 171      22.771  70.088  22.941  1.00 94.97           H
ATOM   2276  HA  ALA A 171      21.401  69.601  20.871  1.00 87.61           H
ATOM   2277  HB1 ALA A 171      20.765  67.619  21.987  1.00 89.03           H
ATOM   2278  HB2 ALA A 171      22.323  67.891  22.101  1.00 89.03           H
ATOM   2279  HB3 ALA A 171      21.376  68.218  23.331  1.00 89.03           H
ATOM   2280  N   PRO A 172      18.933  70.167  21.133  1.00 60.45           N
ATOM   2281  CA  PRO A 172      17.538  70.526  21.407  1.00 69.87           C
ATOM   2282  C   PRO A 172      16.869  69.479  22.281  1.00 69.65           C
ATOM   2283  O   PRO A 172      16.753  68.313  21.894  1.00 77.08           O
ATOM   2284  CB  PRO A 172      16.907  70.580  20.007  1.00 70.43           C
ATOM   2285  CG  PRO A 172      18.044  70.869  19.105  1.00 66.69           C
ATOM   2286  CD  PRO A 172      19.162  70.041  19.691  1.00 59.78           C
ATOM   2287  HA  PRO A 172      17.485  71.395  21.829  1.00 83.85           H
ATOM   2288  HB2 PRO A 172      16.521  69.714  19.796  1.00 84.52           H
ATOM   2289  HB3 PRO A 172      16.242  71.283  19.967  1.00 84.52           H
ATOM   2290  HG2 PRO A 172      17.835  70.610  18.191  1.00 80.03           H
ATOM   2291  HG3 PRO A 172      18.267  71.812  19.155  1.00 80.03           H
ATOM   2292  HD2 PRO A 172      19.070  69.112  19.429  1.00 71.74           H
ATOM   2293  HD3 PRO A 172      20.024  70.411  19.454  1.00 71.74           H
ATOM   2294  N   LEU A 173      16.392  69.908  23.448  1.00 74.34           N
ATOM   2295  CA  LEU A 173      15.655  69.025  24.331  1.00 66.23           C
ATOM   2296  C   LEU A 173      14.212  69.498  24.484  1.00 75.46           C
ATOM   2297  O   LEU A 173      13.924  70.690  24.299  1.00 74.98           O
ATOM   2298  CB  LEU A 173      16.308  68.962  25.707  1.00 71.76           C
ATOM   2299  CG  LEU A 173      17.526  68.053  25.880  1.00 75.80           C
ATOM   2300  CD1 LEU A 173      17.090  66.633  26.030  1.00 75.91           C
ATOM   2301  CD2 LEU A 173      18.471  68.154  24.734  1.00 79.65           C
ATOM   2302  H   LEU A 173      16.471  70.704  23.762  1.00 89.20           H
ATOM   2303  HA  LEU A 173      15.668  68.140  23.950  1.00 79.48           H
ATOM   2304  HB2 LEU A 173      16.596  69.863  25.934  1.00 86.11           H
ATOM   2305  HB3 LEU A 173      15.637  68.657  26.341  1.00 86.11           H
ATOM   2306  HG  LEU A 173      18.006  68.311  26.680  1.00 90.96           H
ATOM   2307 HD11 LEU A 173      17.882  66.084  26.089  1.00 91.10           H
ATOM   2308 HD12 LEU A 173      16.571  66.561  26.848  1.00 91.10           H
ATOM   2309 HD13 LEU A 173      16.558  66.378  25.262  1.00 91.10           H
ATOM   2310 HD21 LEU A 173      19.247  67.599  24.909  1.00 95.58           H
ATOM   2311 HD22 LEU A 173      18.016  67.843  23.938  1.00 95.58           H
ATOM   2312 HD23 LEU A 173      18.737  69.075  24.649  1.00 95.58           H
ATOM   2313  N   PRO A 174      13.263  68.571  24.734  1.00 69.56           N
ATOM   2314  CA  PRO A 174      13.462  67.128  24.627  1.00 68.46           C
ATOM   2315  C   PRO A 174      13.388  66.707  23.138  1.00 75.97           C
ATOM   2316  O   PRO A 174      12.520  67.166  22.372  1.00 73.92           O
ATOM   2317  CB  PRO A 174      12.296  66.567  25.428  1.00 61.43           C
ATOM   2318  CG  PRO A 174      11.192  67.471  25.037  1.00 63.24           C
ATOM   2319  CD  PRO A 174      11.835  68.864  24.939  1.00 56.99           C
ATOM   2320  HA  PRO A 174      14.291  66.852  25.052  1.00 82.15           H
ATOM   2321  HB2 PRO A 174      12.120  65.648  25.174  1.00 73.71           H
ATOM   2322  HB3 PRO A 174      12.477  66.631  26.382  1.00 73.71           H
ATOM   2323  HG2 PRO A 174      10.840  67.202  24.175  1.00 75.89           H
ATOM   2324  HG3 PRO A 174      10.494  67.459  25.711  1.00 75.89           H
ATOM   2325  HD2 PRO A 174      11.486  69.355  24.179  1.00 68.39           H
ATOM   2326  HD3 PRO A 174      11.706  69.347  25.768  1.00 68.39           H
ATOM   2327  N   ALA A 175      14.321  65.853  22.731  1.00 76.32           N
ATOM   2328  CA  ALA A 175      14.356  65.385  21.360  1.00 64.04           C
ATOM   2329  C   ALA A 175      13.046  64.707  20.992  1.00 62.31           C
ATOM   2330  O   ALA A 175      12.323  64.198  21.855  1.00 62.12           O
ATOM   2331  CB  ALA A 175      15.521  64.419  21.183  1.00 74.38           C
ATOM   2332  H   ALA A 175      14.964  65.556  23.216  1.00 91.58           H
ATOM   2333  HA  ALA A 175      14.490  66.153  20.781  1.00 76.85           H
ATOM   2334  HB1 ALA A 175      15.517  64.098  20.270  1.00 89.25           H
ATOM   2335  HB2 ALA A 175      16.351  64.892  21.366  1.00 89.25           H
ATOM   2336  HB3 ALA A 175      15.409  63.679  21.804  1.00 89.25           H
ATOM   2337  N   ASP A 176      12.737  64.716  19.688  1.00 67.26           N
ATOM   2338  CA  ASP A 176      11.521  64.089  19.187  1.00 67.17           C
ATOM   2339  C   ASP A 176      11.648  62.578  19.090  1.00 58.78           C
ATOM   2340  O   ASP A 176      10.617  61.890  19.111  1.00 59.60           O
ATOM   2341  CB  ASP A 176      11.133  64.665  17.813  1.00 70.30           C
ATOM   2342  CG  ASP A 176      10.548  66.087  17.906  1.00 70.25           C
ATOM   2343  OD1 ASP A 176      11.080  67.015  17.237  1.00 61.27           O
ATOM   2344  OD2 ASP A 176       9.564  66.271  18.664  1.00 77.56           O1-
ATOM   2345  H   ASP A 176      13.217  65.085  19.078  1.00 80.71           H
ATOM   2346  HA  ASP A 176      10.805  64.292  19.807  1.00 80.61           H
ATOM   2347  HB2 ASP A 176      11.920  64.704  17.245  1.00 84.36           H
ATOM   2348  HB3 ASP A 176      10.461  64.089  17.413  1.00 84.36           H
ATOM   2349  N   ALA A 177      12.881  62.056  19.019  1.00 64.66           N
ATOM   2350  CA  ALA A 177      13.140  60.620  18.898  1.00 62.47           C
ATOM   2351  C   ALA A 177      14.587  60.311  19.281  1.00 54.33           C
ATOM   2352  O   ALA A 177      15.479  61.168  19.198  1.00 49.10           O
ATOM   2353  CB  ALA A 177      12.854  60.106  17.477  1.00 50.15           C
ATOM   2354  H   ALA A 177      13.601  62.521  19.047  1.00 77.60           H
ATOM   2355  HA  ALA A 177      12.560  60.153  19.516  1.00 74.96           H
ATOM   2356  HB1 ALA A 177      13.024  59.156  17.465  1.00 60.18           H
ATOM   2357  HB2 ALA A 177      11.924  60.277  17.261  1.00 60.18           H
ATOM   2358  HB3 ALA A 177      13.434  60.571  16.849  1.00 60.18           H
ATOM   2359  N   LEU A 178      14.805  59.055  19.700  1.00 51.02           N
ATOM   2360  CA  LEU A 178      16.130  58.573  20.085  1.00 55.27           C
ATOM   2361  C   LEU A 178      16.502  57.320  19.303  1.00 42.86           C
ATOM   2362  O   LEU A 178      15.647  56.468  19.043  1.00 39.10           O
ATOM   2363  CB  LEU A 178      16.193  58.227  21.580  1.00 64.04           C
ATOM   2364  CG  LEU A 178      16.004  59.310  22.627  1.00 62.77           C
ATOM   2365  CD1 LEU A 178      16.095  58.636  23.987  1.00 46.04           C
ATOM   2366  CD2 LEU A 178      17.062  60.408  22.428  1.00 65.41           C
ATOM   2367  H   LEU A 178      14.190  58.456  19.778  1.00 61.23           H
ATOM   2368  HA  LEU A 178      16.783  59.267  19.908  1.00 66.33           H
ATOM   2369  HB2 LEU A 178      15.501  57.569  21.760  1.00 76.85           H
ATOM   2370  HB3 LEU A 178      17.066  57.840  21.746  1.00 76.85           H
ATOM   2371  HG  LEU A 178      15.129  59.711  22.541  1.00 75.33           H
ATOM   2372 HD11 LEU A 178      15.992  59.308  24.682  1.00 55.24           H
ATOM   2373 HD12 LEU A 178      15.388  57.975  24.055  1.00 55.24           H
ATOM   2374 HD13 LEU A 178      16.960  58.209  24.058  1.00 55.24           H
ATOM   2375 HD21 LEU A 178      16.952  61.096  23.106  1.00 78.49           H
ATOM   2376 HD22 LEU A 178      17.942  60.004  22.506  1.00 78.49           H
ATOM   2377 HD23 LEU A 178      16.960  60.799  21.544  1.00 78.49           H
ATOM   2378  N   VAL A 179      17.806  57.193  18.999  1.00 40.97           N
ATOM   2379  CA  VAL A 179      18.395  55.993  18.412  1.00 39.83           C
ATOM   2380  C   VAL A 179      19.613  55.571  19.230  1.00 44.16           C
ATOM   2381  O   VAL A 179      20.431  56.418  19.608  1.00 47.32           O
ATOM   2382  CB  VAL A 179      18.805  56.253  16.949  1.00 42.93           C
ATOM   2383  CG1 VAL A 179      19.569  55.127  16.413  1.00 43.00           C
ATOM   2384  CG2 VAL A 179      17.609  56.475  16.105  1.00 45.63           C
ATOM   2385  H   VAL A 179      18.385  57.815  19.123  1.00 49.16           H
ATOM   2386  HA  VAL A 179      17.732  55.284  18.421  1.00 47.80           H
ATOM   2387  HB  VAL A 179      19.355  57.047  16.910  1.00 51.52           H
ATOM   2388 HG11 VAL A 179      19.767  55.322  15.483  1.00 51.60           H
ATOM   2389 HG12 VAL A 179      20.391  55.014  16.911  1.00 51.60           H
ATOM   2390 HG13 VAL A 179      19.012  54.336  16.484  1.00 51.60           H
ATOM   2391 HG21 VAL A 179      17.887  56.679  15.198  1.00 54.75           H
ATOM   2392 HG22 VAL A 179      17.067  55.672  16.130  1.00 54.75           H
ATOM   2393 HG23 VAL A 179      17.109  57.221  16.472  1.00 54.75           H
ATOM   2394  N   SER A 180      19.777  54.260  19.453  1.00 41.92           N
ATOM   2395  CA  SER A 180      20.979  53.785  20.142  1.00 40.80           C
ATOM   2396  C   SER A 180      21.319  52.352  19.741  1.00 33.22           C
ATOM   2397  O   SER A 180      20.441  51.485  19.765  1.00 41.37           O
ATOM   2398  CB  SER A 180      20.776  53.883  21.666  1.00 44.82           C
ATOM   2399  OG  SER A 180      21.998  53.736  22.360  1.00 49.34           O
ATOM   2400  H   SER A 180      19.214  53.647  19.236  1.00 50.30           H
ATOM   2401  HA  SER A 180      21.720  54.355  19.889  1.00 48.96           H
ATOM   2402  HB2 SER A 180      20.482  54.775  21.910  1.00 53.79           H
ATOM   2403  HB3 SER A 180      20.132  53.216  21.947  1.00 53.79           H
ATOM   2404  HG  SER A 180      22.557  54.289  22.064  1.00 59.20           H
ATOM   2405  N   ALA A 181      22.597  52.084  19.434  1.00 32.37           N
ATOM   2406  CA  ALA A 181      23.049  50.761  18.985  1.00 33.38           C
ATOM   2407  C   ALA A 181      24.319  50.295  19.700  1.00 28.67           C
ATOM   2408  O   ALA A 181      25.336  51.005  19.643  1.00 35.05           O
ATOM   2409  CB  ALA A 181      23.307  50.788  17.456  1.00 35.06           C
ATOM   2410  H   ALA A 181      23.225  52.665  19.468  1.00 38.85           H
ATOM   2411  HA  ALA A 181      22.341  50.120  19.135  1.00 40.05           H
ATOM   2412  HB1 ALA A 181      23.590  49.912  17.164  1.00 42.07           H
ATOM   2413  HB2 ALA A 181      22.491  51.042  17.003  1.00 42.07           H
ATOM   2414  HB3 ALA A 181      24.003  51.441  17.275  1.00 42.07           H
ATOM   2415  N   PHE A 182      24.274  49.069  20.318  1.00 32.08           N
ATOM   2416  CA  PHE A 182      25.443  48.359  20.902  1.00 40.12           C
ATOM   2417  C   PHE A 182      26.249  49.195  21.923  1.00 42.39           C
ATOM   2418  O   PHE A 182      27.433  49.197  22.206  1.00 52.19           O
ATOM   2419  CB  PHE A 182      26.418  47.939  19.806  1.00 40.06           C
ATOM   2420  CG  PHE A 182      25.711  47.131  18.772  1.00 42.06           C
ATOM   2421  CD1 PHE A 182      25.409  47.714  17.532  1.00 39.88           C
ATOM   2422  CD2 PHE A 182      25.404  45.791  19.024  1.00 31.43           C
ATOM   2423  CE1 PHE A 182      24.849  46.930  16.529  1.00 43.58           C
ATOM   2424  CE2 PHE A 182      24.834  45.018  18.008  1.00 47.97           C
ATOM   2425  CZ  PHE A 182      24.591  45.572  16.752  1.00 36.28           C
ATOM   2426  H   PHE A 182      23.357  48.581  20.447  1.00 38.50           H
ATOM   2427  HA  PHE A 182      25.037  47.465  21.489  1.00 48.14           H
ATOM   2428  HB2 PHE A 182      26.917  48.834  19.373  1.00 48.07           H
ATOM   2429  HB3 PHE A 182      27.256  47.356  20.281  1.00 48.07           H
ATOM   2430  HD1 PHE A 182      25.650  48.765  17.352  1.00 47.86           H
ATOM   2431  HD2 PHE A 182      25.665  45.348  19.984  1.00 37.71           H
ATOM   2432  HE1 PHE A 182      24.629  47.384  15.568  1.00 52.29           H
ATOM   2433  HE2 PHE A 182      24.627  43.962  18.178  1.00 57.57           H
ATOM   2434  HZ  PHE A 182      24.214  44.941  15.954  1.00 43.54           H
ATOM   2435  N   CYS A 183      25.412  50.076  22.556  1.00 28.41           N
ATOM   2436  CA  CYS A 183      25.791  50.992  23.654  1.00 48.33           C
ATOM   2437  C   CYS A 183      25.409  50.522  25.067  1.00 35.01           C
ATOM   2438  O   CYS A 183      26.287  50.062  25.793  1.00 37.10           O
ATOM   2439  CB  CYS A 183      25.179  52.400  23.498  1.00 50.09           C
ATOM   2440  SG  CYS A 183      25.868  53.562  24.796  1.00 46.28           S
ATOM   2441  H   CYS A 183      24.581  50.163  22.353  1.00 34.09           H
ATOM   2442  HA  CYS A 183      26.759  51.103  23.642  1.00 57.99           H
ATOM   2443  HB2 CYS A 183      25.370  52.769  22.618  1.00 60.11           H
ATOM   2444  HB3 CYS A 183      24.218  52.368  23.643  1.00 60.11           H
ATOM   2445  HG  CYS A 183      25.479  54.691  24.654  1.00 55.53           H
ATOM   2446  N   LEU A 184      24.138  50.668  25.490  1.00 40.50           N
ATOM   2447  CA  LEU A 184      23.730  50.400  26.882  1.00 44.89           C
ATOM   2448  C   LEU A 184      24.258  49.090  27.464  1.00 48.34           C
ATOM   2449  O   LEU A 184      24.790  49.063  28.576  1.00 40.01           O
ATOM   2450  CB  LEU A 184      22.206  50.370  26.995  1.00 43.45           C
ATOM   2451  CG  LEU A 184      21.378  51.589  26.618  1.00 40.53           C
ATOM   2452  CD1 LEU A 184      20.057  51.510  27.341  1.00 36.96           C
ATOM   2453  CD2 LEU A 184      22.106  52.889  26.896  1.00 35.66           C
ATOM   2454  H   LEU A 184      23.483  50.938  25.003  1.00 48.60           H
ATOM   2455  HA  LEU A 184      24.049  51.117  27.451  1.00 53.87           H
ATOM   2456  HB2 LEU A 184      21.890  49.645  26.428  1.00 52.14           H
ATOM   2457  HB3 LEU A 184      21.983  50.164  27.918  1.00 52.14           H
ATOM   2458  HG  LEU A 184      21.194  51.551  25.668  1.00 48.64           H
ATOM   2459 HD11 LEU A 184      19.530  52.294  27.115  1.00 44.35           H
ATOM   2460 HD12 LEU A 184      19.590  50.707  27.065  1.00 44.35           H
ATOM   2461 HD13 LEU A 184      20.227  51.489  28.293  1.00 44.35           H
ATOM   2462 HD21 LEU A 184      21.537  53.634  26.652  1.00 42.79           H
ATOM   2463 HD22 LEU A 184      22.298  52.912  27.844  1.00 42.79           H
ATOM   2464 HD23 LEU A 184      22.937  52.921  26.394  1.00 42.79           H
ATOM   2465  N   GLU A 185      24.048  47.978  26.755  1.00 45.81           N
ATOM   2466  CA  GLU A 185      24.551  46.704  27.246  1.00 42.97           C
ATOM   2467  C   GLU A 185      26.066  46.658  27.267  1.00 40.61           C
ATOM   2468  O   GLU A 185      26.626  45.765  27.895  1.00 48.37           O
ATOM   2469  CB  GLU A 185      24.066  45.498  26.424  1.00 52.05           C
ATOM   2470  CG  GLU A 185      23.091  45.722  25.264  1.00 56.80           C
ATOM   2471  CD  GLU A 185      23.706  46.371  24.064  1.00 49.67           C
ATOM   2472  OE1 GLU A 185      24.707  45.851  23.506  1.00 50.75           O
ATOM   2473  OE2 GLU A 185      23.152  47.424  23.701  1.00 46.48           O1-
ATOM   2474  H   GLU A 185      23.620  47.947  26.016  1.00 54.97           H
ATOM   2475  HA  GLU A 185      24.225  46.598  28.150  1.00 51.56           H
ATOM   2476  HB2 GLU A 185      24.839  45.049  26.053  1.00 62.46           H
ATOM   2477  HB3 GLU A 185      23.605  44.913  27.043  1.00 62.46           H
ATOM   2478  HG2 GLU A 185      22.710  44.877  24.979  1.00 68.16           H
ATOM   2479  HG3 GLU A 185      22.386  46.311  25.577  1.00 68.16           H
ATOM   2480  N   ALA A 186      26.738  47.579  26.604  1.00 41.68           N
ATOM   2481  CA  ALA A 186      28.186  47.531  26.508  1.00 43.32           C
ATOM   2482  C   ALA A 186      28.864  48.499  27.450  1.00 45.63           C
ATOM   2483  O   ALA A 186      30.098  48.526  27.498  1.00 43.35           O
ATOM   2484  CB  ALA A 186      28.626  47.840  25.074  1.00 38.53           C
ATOM   2485  H   ALA A 186      26.379  48.247  26.197  1.00 50.02           H
ATOM   2486  HA  ALA A 186      28.476  46.641  26.739  1.00 51.98           H
ATOM   2487  HB1 ALA A 186      29.593  47.815  25.039  1.00 46.23           H
ATOM   2488  HB2 ALA A 186      28.264  47.157  24.488  1.00 46.23           H
ATOM   2489  HB3 ALA A 186      28.302  48.717  24.815  1.00 46.23           H
ATOM   2490  N   VAL A 187      28.091  49.313  28.166  1.00 44.14           N
ATOM   2491  CA  VAL A 187      28.633  50.289  29.100  1.00 49.24           C
ATOM   2492  C   VAL A 187      28.174  50.020  30.523  1.00 57.61           C
ATOM   2493  O   VAL A 187      28.639  50.696  31.452  1.00 61.49           O
ATOM   2494  CB  VAL A 187      28.253  51.722  28.680  1.00 42.37           C
ATOM   2495  CG1 VAL A 187      28.730  51.991  27.282  1.00 53.63           C
ATOM   2496  CG2 VAL A 187      26.763  51.932  28.767  1.00 45.55           C
ATOM   2497  H   VAL A 187      27.231  49.328  28.152  1.00 52.97           H
ATOM   2498  HA  VAL A 187      29.604  50.235  29.083  1.00 59.09           H
ATOM   2499  HB  VAL A 187      28.688  52.347  29.268  1.00 50.84           H
ATOM   2500 HG11 VAL A 187      28.475  52.895  27.042  1.00 64.35           H
ATOM   2501 HG12 VAL A 187      29.695  51.889  27.255  1.00 64.35           H
ATOM   2502 HG13 VAL A 187      28.306  51.357  26.680  1.00 64.35           H
ATOM   2503 HG21 VAL A 187      26.556  52.831  28.467  1.00 54.66           H
ATOM   2504 HG22 VAL A 187      26.315  51.280  28.205  1.00 54.66           H
ATOM   2505 HG23 VAL A 187      26.489  51.823  29.687  1.00 54.66           H
ATOM   2506  N   SER A 188      27.296  49.045  30.725  1.00 48.48           N
ATOM   2507  CA  SER A 188      26.725  48.759  32.003  1.00 51.49           C
ATOM   2508  C   SER A 188      27.124  47.352  32.452  1.00 54.63           C
ATOM   2509  O   SER A 188      26.997  46.414  31.666  1.00 47.15           O
ATOM   2510  CB  SER A 188      25.195  48.895  31.897  1.00 54.43           C
ATOM   2511  OG  SER A 188      24.644  47.921  31.070  1.00 57.21           O
ATOM   2512  H   SER A 188      26.992  48.528  30.106  1.00 58.18           H
ATOM   2513  HA  SER A 188      27.051  49.413  32.634  1.00 61.79           H
ATOM   2514  HB2 SER A 188      24.811  48.735  32.761  1.00 65.32           H
ATOM   2515  HB3 SER A 188      24.953  49.780  31.574  1.00 65.32           H
ATOM   2516  HG  SER A 188      24.915  48.052  30.285  1.00 68.65           H
ATOM   2517  N   PRO A 189      27.613  47.158  33.689  1.00 61.84           N
ATOM   2518  CA  PRO A 189      28.171  45.848  34.089  1.00 47.14           C
ATOM   2519  C   PRO A 189      27.165  44.819  34.562  1.00 47.45           C
ATOM   2520  O   PRO A 189      27.566  43.668  34.797  1.00 48.25           O
ATOM   2521  CB  PRO A 189      29.084  46.214  35.245  1.00 58.18           C
ATOM   2522  CG  PRO A 189      28.334  47.352  35.872  1.00 57.43           C
ATOM   2523  CD  PRO A 189      27.847  48.175  34.723  1.00 59.11           C
ATOM   2524  HA  PRO A 189      28.707  45.471  33.372  1.00 56.57           H
ATOM   2525  HB2 PRO A 189      29.151  45.456  35.842  1.00 69.82           H
ATOM   2526  HB3 PRO A 189      29.959  46.486  34.912  1.00 69.82           H
ATOM   2527  HG2 PRO A 189      27.574  47.006  36.364  1.00 68.91           H
ATOM   2528  HG3 PRO A 189      28.926  47.868  36.443  1.00 68.91           H
ATOM   2529  HD2 PRO A 189      27.024  48.637  34.931  1.00 70.93           H
ATOM   2530  HD3 PRO A 189      28.546  48.790  34.435  1.00 70.93           H
ATOM   2531  N   ASP A 190      25.886  45.171  34.706  1.00 47.24           N
ATOM   2532  CA  ASP A 190      24.871  44.217  35.132  1.00 51.10           C
ATOM   2533  C   ASP A 190      23.516  44.739  34.707  1.00 49.16           C
ATOM   2534  O   ASP A 190      23.381  45.889  34.277  1.00 45.61           O
ATOM   2535  CB  ASP A 190      24.860  44.040  36.650  1.00 55.49           C
ATOM   2536  CG  ASP A 190      24.658  45.378  37.380  1.00 51.94           C
ATOM   2537  OD1 ASP A 190      23.580  46.002  37.250  1.00 54.77           O
ATOM   2538  OD2 ASP A 190      25.594  45.829  38.060  1.00 59.70           O1-
ATOM   2539  H   ASP A 190      25.569  45.958  34.575  1.00 56.68           H
ATOM   2540  HA  ASP A 190      25.040  43.362  34.710  1.00 61.32           H
ATOM   2541  HB2 ASP A 190      24.123  43.446  36.862  1.00 66.58           H
ATOM   2542  HB3 ASP A 190      25.709  43.653  36.918  1.00 66.58           H
ATOM   2543  N   LEU A 191      22.488  43.923  34.957  1.00 47.45           N
ATOM   2544  CA  LEU A 191      21.156  44.266  34.481  1.00 44.53           C
ATOM   2545  C   LEU A 191      20.624  45.581  35.059  1.00 51.40           C
ATOM   2546  O   LEU A 191      19.875  46.297  34.380  1.00 51.54           O
ATOM   2547  CB  LEU A 191      20.213  43.106  34.766  1.00 44.25           C
ATOM   2548  CG  LEU A 191      18.978  43.084  33.858  1.00 49.28           C
ATOM   2549  CD1 LEU A 191      19.379  43.063  32.404  1.00 54.91           C
ATOM   2550  CD2 LEU A 191      18.085  41.878  34.107  1.00 55.42           C
ATOM   2551  H   LEU A 191      22.538  43.161  35.367  1.00 56.94           H
ATOM   2552  HA  LEU A 191      21.236  44.394  33.533  1.00 53.44           H
ATOM   2553  HB2 LEU A 191      20.692  42.274  34.621  1.00 53.10           H
ATOM   2554  HB3 LEU A 191      19.926  43.171  35.689  1.00 53.10           H
ATOM   2555  HG  LEU A 191      18.456  43.882  34.025  1.00 59.14           H
ATOM   2556 HD11 LEU A 191      18.571  42.985  31.869  1.00 65.89           H
ATOM   2557 HD12 LEU A 191      19.834  43.885  32.164  1.00 65.89           H
ATOM   2558 HD13 LEU A 191      19.953  42.295  32.246  1.00 65.89           H
ATOM   2559 HD21 LEU A 191      17.314  41.916  33.515  1.00 66.50           H
ATOM   2560 HD22 LEU A 191      18.606  41.084  33.926  1.00 66.50           H
ATOM   2561 HD23 LEU A 191      17.792  41.883  35.032  1.00 66.50           H
ATOM   2562  N   ALA A 192      21.001  45.933  36.288  1.00 61.85           N
ATOM   2563  CA  ALA A 192      20.452  47.132  36.919  1.00 49.04           C
ATOM   2564  C   ALA A 192      21.100  48.398  36.382  1.00 54.70           C
ATOM   2565  O   ALA A 192      20.406  49.397  36.154  1.00 53.66           O
ATOM   2566  CB  ALA A 192      20.633  47.066  38.436  1.00 55.94           C
ATOM   2567  H   ALA A 192      21.554  45.487  36.771  1.00 74.22           H
ATOM   2568  HA  ALA A 192      19.502  47.170  36.726  1.00 58.85           H
ATOM   2569  HB1 ALA A 192      20.286  47.885  38.819  1.00 67.13           H
ATOM   2570  HB2 ALA A 192      20.153  46.301  38.786  1.00 67.13           H
ATOM   2571  HB3 ALA A 192      21.583  46.976  38.628  1.00 67.13           H
ATOM   2572  N   SER A 193      22.431  48.391  36.206  1.00 50.08           N
ATOM   2573  CA  SER A 193      23.078  49.498  35.513  1.00 57.67           C
ATOM   2574  C   SER A 193      22.414  49.687  34.169  1.00 52.85           C
ATOM   2575  O   SER A 193      22.079  50.809  33.779  1.00 50.86           O
ATOM   2576  CB  SER A 193      24.567  49.220  35.326  1.00 61.10           C
ATOM   2577  OG  SER A 193      25.165  48.633  36.469  1.00 60.48           O
ATOM   2578  H   SER A 193      22.974  47.773  36.460  1.00 60.09           H
ATOM   2579  HA  SER A 193      22.974  50.316  36.026  1.00 69.21           H
ATOM   2580  HB2 SER A 193      24.654  48.549  34.643  1.00 73.32           H
ATOM   2581  HB3 SER A 193      25.019  50.049  35.089  1.00 73.32           H
ATOM   2582  HG  SER A 193      25.802  49.116  36.727  1.00 72.58           H
ATOM   2583  N   PHE A 194      22.140  48.571  33.489  1.00 56.85           N
ATOM   2584  CA  PHE A 194      21.467  48.620  32.201  1.00 61.35           C
ATOM   2585  C   PHE A 194      20.147  49.357  32.330  1.00 55.62           C
ATOM   2586  O   PHE A 194      19.904  50.339  31.618  1.00 43.83           O
ATOM   2587  CB  PHE A 194      21.241  47.204  31.661  1.00 54.84           C
ATOM   2588  CG  PHE A 194      20.555  47.167  30.304  1.00 58.71           C
ATOM   2589  CD1 PHE A 194      21.243  47.490  29.156  1.00 58.50           C
ATOM   2590  CD2 PHE A 194      19.232  46.803  30.182  1.00 56.02           C
ATOM   2591  CE1 PHE A 194      20.621  47.447  27.924  1.00 53.42           C
ATOM   2592  CE2 PHE A 194      18.606  46.767  28.946  1.00 50.19           C
ATOM   2593  CZ  PHE A 194      19.300  47.085  27.827  1.00 46.38           C
ATOM   2594  H   PHE A 194      22.331  47.776  33.754  1.00 68.22           H
ATOM   2595  HA  PHE A 194      22.036  49.099  31.573  1.00 73.62           H
ATOM   2596  HB2 PHE A 194      22.098  46.753  31.589  1.00 65.80           H
ATOM   2597  HB3 PHE A 194      20.685  46.725  32.291  1.00 65.80           H
ATOM   2598  HD1 PHE A 194      22.135  47.740  29.207  1.00 70.20           H
ATOM   2599  HD2 PHE A 194      18.754  46.582  30.935  1.00 67.22           H
ATOM   2600  HE1 PHE A 194      21.102  47.673  27.164  1.00 64.11           H
ATOM   2601  HE2 PHE A 194      17.717  46.517  28.878  1.00 60.23           H
ATOM   2602  HZ  PHE A 194      18.879  47.057  26.998  1.00 55.66           H
ATOM   2603  N   GLN A 195      19.292  48.900  33.262  1.00 56.47           N
ATOM   2604  CA  GLN A 195      17.962  49.499  33.443  1.00 59.82           C
ATOM   2605  C   GLN A 195      18.064  50.983  33.771  1.00 57.25           C
ATOM   2606  O   GLN A 195      17.343  51.815  33.205  1.00 54.79           O
ATOM   2607  CB  GLN A 195      17.198  48.776  34.553  1.00 50.81           C
ATOM   2608  CG  GLN A 195      16.078  47.810  34.086  1.00 62.82           C
ATOM   2609  CD  GLN A 195      14.762  48.509  33.778  1.00 56.49           C
ATOM   2610  OE1 GLN A 195      13.703  47.892  33.878  1.00 59.35           O
ATOM   2611  NE2 GLN A 195      14.823  49.790  33.384  1.00 57.20           N
ATOM   2612  H   GLN A 195      19.449  48.232  33.786  1.00 67.77           H
ATOM   2613  HA  GLN A 195      17.454  49.398  32.621  1.00 71.78           H
ATOM   2614  HB2 GLN A 195      17.834  48.245  35.063  1.00 60.97           H
ATOM   2615  HB3 GLN A 195      16.788  49.447  35.115  1.00 60.97           H
ATOM   2616  HG2 GLN A 195      16.364  47.349  33.282  1.00 75.38           H
ATOM   2617  HG3 GLN A 195      15.895  47.150  34.778  1.00 75.38           H
ATOM   2618 HE21 GLN A 195      15.578  50.195  33.341  1.00 68.64           H
ATOM   2619 HE22 GLN A 195      14.103  50.207  33.164  1.00 68.64           H
ATOM   2620  N   ARG A 196      18.970  51.335  34.672  1.00 49.15           N
ATOM   2621  CA  ARG A 196      19.077  52.726  35.072  1.00 57.98           C
ATOM   2622  C   ARG A 196      19.589  53.579  33.922  1.00 60.78           C
ATOM   2623  O   ARG A 196      19.053  54.664  33.671  1.00 60.85           O
ATOM   2624  CB  ARG A 196      19.974  52.839  36.300  1.00 63.73           C
ATOM   2625  CG  ARG A 196      19.335  52.193  37.552  1.00 66.36           C
ATOM   2626  CD  ARG A 196      20.155  52.407  38.843  1.00 65.07           C
ATOM   2627  NE  ARG A 196      21.316  51.530  38.980  1.00 59.75           N
ATOM   2628  CZ  ARG A 196      22.545  51.842  38.583  1.00 56.05           C
ATOM   2629  NH1 ARG A 196      22.795  53.004  37.984  1.00 69.63           N
ATOM   2630  NH2 ARG A 196      23.522  50.973  38.765  1.00 48.55           N1+
ATOM   2631  H   ARG A 196      19.514  50.801  35.066  1.00 58.98           H
ATOM   2632  HA  ARG A 196      18.189  53.036  35.311  1.00 69.58           H
ATOM   2633  HB2 ARG A 196      20.814  52.386  36.110  1.00 76.47           H
ATOM   2634  HB3 ARG A 196      20.126  53.779  36.477  1.00 76.47           H
ATOM   2635  HG2 ARG A 196      18.455  52.584  37.694  1.00 79.63           H
ATOM   2636  HG3 ARG A 196      19.251  51.236  37.410  1.00 79.63           H
ATOM   2637  HD2 ARG A 196      20.474  53.317  38.867  1.00 78.09           H
ATOM   2638  HD3 ARG A 196      19.583  52.242  39.615  1.00 78.09           H
ATOM   2639  HE  ARG A 196      21.181  50.735  39.281  1.00 71.70           H
ATOM   2640 HH11 ARG A 196      22.162  53.571  37.863  1.00 83.55           H
ATOM   2641 HH12 ARG A 196      23.597  53.193  37.727  1.00 83.55           H
ATOM   2642 HH21 ARG A 196      23.361  50.221  39.148  1.00 58.26           H
ATOM   2643 HH22 ARG A 196      24.321  51.165  38.506  1.00 58.26           H
ATOM   2644  N   ALA A 197      20.595  53.089  33.187  1.00 55.23           N
ATOM   2645  CA  ALA A 197      21.080  53.831  32.022  1.00 58.67           C
ATOM   2646  C   ALA A 197      19.972  54.048  31.001  1.00 47.30           C
ATOM   2647  O   ALA A 197      19.920  55.096  30.355  1.00 45.23           O
ATOM   2648  CB  ALA A 197      22.256  53.108  31.370  1.00 54.02           C
ATOM   2649  H   ALA A 197      20.996  52.344  33.342  1.00 66.28           H
ATOM   2650  HA  ALA A 197      21.385  54.707  32.313  1.00 70.40           H
ATOM   2651  HB1 ALA A 197      22.582  53.645  30.632  1.00 64.82           H
ATOM   2652  HB2 ALA A 197      22.954  52.987  32.028  1.00 64.82           H
ATOM   2653  HB3 ALA A 197      21.946  52.243  31.051  1.00 64.82           H
ATOM   2654  N   LEU A 198      19.061  53.088  30.862  1.00 51.81           N
ATOM   2655  CA  LEU A 198      17.904  53.299  29.996  1.00 50.76           C
ATOM   2656  C   LEU A 198      17.009  54.398  30.542  1.00 51.23           C
ATOM   2657  O   LEU A 198      16.535  55.251  29.782  1.00 57.90           O
ATOM   2658  CB  LEU A 198      17.110  51.996  29.834  1.00 51.09           C
ATOM   2659  CG  LEU A 198      15.851  52.054  28.958  1.00 53.61           C
ATOM   2660  CD1 LEU A 198      16.141  52.562  27.541  1.00 49.76           C
ATOM   2661  CD2 LEU A 198      15.179  50.685  28.905  1.00 48.43           C
ATOM   2662  H   LEU A 198      19.084  52.314  31.239  1.00 62.17           H
ATOM   2663  HA  LEU A 198      18.217  53.576  29.121  1.00 60.92           H
ATOM   2664  HB2 LEU A 198      17.689  51.323  29.445  1.00 61.30           H
ATOM   2665  HB3 LEU A 198      16.827  51.704  30.718  1.00 61.30           H
ATOM   2666  HG  LEU A 198      15.228  52.670  29.368  1.00 64.34           H
ATOM   2667 HD11 LEU A 198      15.311  52.579  27.034  1.00 59.71           H
ATOM   2668 HD12 LEU A 198      16.518  53.456  27.592  1.00 59.71           H
ATOM   2669 HD13 LEU A 198      16.779  51.961  27.127  1.00 59.71           H
ATOM   2670 HD21 LEU A 198      14.384  50.745  28.351  1.00 58.12           H
ATOM   2671 HD22 LEU A 198      15.803  50.048  28.522  1.00 58.12           H
ATOM   2672 HD23 LEU A 198      14.939  50.412  29.803  1.00 58.12           H
ATOM   2673  N   ASP A 199      16.763  54.394  31.859  1.00 55.92           N
ATOM   2674  CA  ASP A 199      16.005  55.476  32.476  1.00 53.65           C
ATOM   2675  C   ASP A 199      16.653  56.820  32.190  1.00 50.71           C
ATOM   2676  O   ASP A 199      15.961  57.795  31.868  1.00 48.74           O
ATOM   2677  CB  ASP A 199      15.906  55.261  33.993  1.00 57.01           C
ATOM   2678  CG  ASP A 199      15.090  54.052  34.353  1.00 55.92           C
ATOM   2679  OD1 ASP A 199      14.206  53.676  33.556  1.00 56.74           O
ATOM   2680  OD2 ASP A 199      15.337  53.476  35.432  1.00 61.17           O1-
ATOM   2681  H   ASP A 199      17.037  53.795  32.413  1.00 67.10           H
ATOM   2682  HA  ASP A 199      15.108  55.483  32.099  1.00 64.37           H
ATOM   2683  HB2 ASP A 199      16.796  55.146  34.366  1.00 68.41           H
ATOM   2684  HB3 ASP A 199      15.476  56.031  34.389  1.00 68.41           H
ATOM   2685  N   HIS A 200      17.985  56.887  32.302  1.00 50.40           N
ATOM   2686  CA  HIS A 200      18.689  58.152  32.139  1.00 52.92           C
ATOM   2687  C   HIS A 200      18.424  58.751  30.770  1.00 58.49           C
ATOM   2688  O   HIS A 200      18.064  59.933  30.653  1.00 64.49           O
ATOM   2689  CB  HIS A 200      20.199  57.960  32.364  1.00 57.22           C
ATOM   2690  CG  HIS A 200      20.567  57.621  33.779  1.00 61.69           C
ATOM   2691  ND1 HIS A 200      21.871  57.391  34.168  1.00 66.17           N
ATOM   2692  CD2 HIS A 200      19.807  57.459  34.894  1.00 57.21           C
ATOM   2693  CE1 HIS A 200      21.900  57.105  35.460  1.00 57.52           C
ATOM   2694  NE2 HIS A 200      20.659  57.137  35.923  1.00 53.85           N
ATOM   2695  H   HIS A 200      18.502  56.226  32.489  1.00 60.48           H
ATOM   2696  HA  HIS A 200      18.358  58.772  32.803  1.00 63.50           H
ATOM   2697  HB2 HIS A 200      20.663  58.784  32.129  1.00 68.66           H
ATOM   2698  HB3 HIS A 200      20.522  57.242  31.794  1.00 68.66           H
ATOM   2699  HD1 HIS A 200      22.560  57.428  33.648  1.00 79.40           H
ATOM   2700  HD2 HIS A 200      18.886  57.547  34.949  1.00 68.65           H
ATOM   2701  HE1 HIS A 200      22.670  56.913  35.951  1.00 69.03           H
ATOM   2702  N   ILE A 201      18.595  57.945  29.716  1.00 59.05           N
ATOM   2703  CA  ILE A 201      18.415  58.465  28.364  1.00 54.96           C
ATOM   2704  C   ILE A 201      16.945  58.706  28.085  1.00 47.30           C
ATOM   2705  O   ILE A 201      16.594  59.632  27.355  1.00 44.87           O
ATOM   2706  CB  ILE A 201      19.041  57.522  27.311  1.00 54.28           C
ATOM   2707  CG1 ILE A 201      18.249  56.207  27.225  1.00 55.38           C
ATOM   2708  CG2 ILE A 201      20.544  57.299  27.607  1.00 58.60           C
ATOM   2709  CD1 ILE A 201      18.662  55.300  26.149  1.00 53.20           C
ATOM   2710  H   ILE A 201      18.825  57.118  29.758  1.00 70.86           H
ATOM   2711  HA  ILE A 201      18.859  59.322  28.309  1.00 65.95           H
ATOM   2712  HB  ILE A 201      18.968  57.959  26.457  1.00 65.14           H
ATOM   2713 HG12 ILE A 201      18.360  55.737  28.066  1.00 66.45           H
ATOM   2714 HG13 ILE A 201      17.311  56.400  27.068  1.00 66.45           H
ATOM   2715 HG21 ILE A 201      20.903  56.704  26.932  1.00 70.32           H
ATOM   2716 HG22 ILE A 201      21.014  58.149  27.565  1.00 70.32           H
ATOM   2717 HG23 ILE A 201      20.637  56.905  28.487  1.00 70.32           H
ATOM   2718 HD11 ILE A 201      18.103  54.508  26.215  1.00 63.84           H
ATOM   2719 HD12 ILE A 201      18.535  55.732  25.293  1.00 63.84           H
ATOM   2720 HD13 ILE A 201      19.591  55.060  26.285  1.00 63.84           H
ATOM   2721  N   THR A 202      16.057  57.921  28.688  1.00 50.10           N
ATOM   2722  CA  THR A 202      14.646  58.118  28.400  1.00 52.69           C
ATOM   2723  C   THR A 202      14.192  59.533  28.744  1.00 60.97           C
ATOM   2724  O   THR A 202      13.295  60.069  28.073  1.00 56.75           O
ATOM   2725  CB  THR A 202      13.811  57.108  29.163  1.00 53.08           C
ATOM   2726  OG1 THR A 202      14.160  55.761  28.790  1.00 57.59           O
ATOM   2727  CG2 THR A 202      12.348  57.361  28.901  1.00 58.62           C
ATOM   2728  H   THR A 202      16.227  57.298  29.257  1.00 60.12           H
ATOM   2729  HA  THR A 202      14.498  57.996  27.445  1.00 63.22           H
ATOM   2730  HB  THR A 202      13.996  57.220  30.103  1.00 63.70           H
ATOM   2731  HG1 THR A 202      14.982  55.646  28.928  1.00 69.11           H
ATOM   2732 HG21 THR A 202      11.833  56.691  29.378  1.00 70.34           H
ATOM   2733 HG22 THR A 202      12.085  58.238  29.217  1.00 70.34           H
ATOM   2734 HG23 THR A 202      12.173  57.302  27.949  1.00 70.34           H
ATOM   2735  N   THR A 203      14.801  60.156  29.777  1.00 64.38           N
ATOM   2736  CA  THR A 203      14.417  61.511  30.185  1.00 60.54           C
ATOM   2737  C   THR A 203      14.638  62.518  29.072  1.00 67.73           C
ATOM   2738  O   THR A 203      13.945  63.548  29.031  1.00 66.87           O
ATOM   2739  CB  THR A 203      15.206  61.958  31.415  1.00 57.05           C
ATOM   2740  OG1 THR A 203      16.608  62.059  31.094  1.00 62.53           O
ATOM   2741  CG2 THR A 203      14.965  61.009  32.555  1.00 55.59           C
ATOM   2742  H   THR A 203      15.439  59.830  30.255  1.00 77.25           H
ATOM   2743  HA  THR A 203      13.476  61.534  30.415  1.00 72.65           H
ATOM   2744  HB  THR A 203      14.892  62.830  31.682  1.00 68.47           H
ATOM   2745  HG1 THR A 203      16.875  61.330  30.780  1.00 75.04           H
ATOM   2746 HG21 THR A 203      15.463  61.297  33.335  1.00 66.71           H
ATOM   2747 HG22 THR A 203      14.019  60.984  32.772  1.00 66.71           H
ATOM   2748 HG23 THR A 203      15.249  60.117  32.305  1.00 66.71           H
ATOM   2749  N   LEU A 204      15.609  62.242  28.178  1.00 65.20           N
ATOM   2750  CA  LEU A 204      15.907  63.067  27.011  1.00 60.46           C
ATOM   2751  C   LEU A 204      14.792  63.060  25.977  1.00 66.38           C
ATOM   2752  O   LEU A 204      14.833  63.879  25.040  1.00 57.27           O
ATOM   2753  CB  LEU A 204      17.193  62.593  26.322  1.00 59.68           C
ATOM   2754  CG  LEU A 204      18.529  62.620  27.041  1.00 61.96           C
ATOM   2755  CD1 LEU A 204      19.346  61.467  26.567  1.00 65.70           C
ATOM   2756  CD2 LEU A 204      19.290  63.880  26.778  1.00 61.16           C
ATOM   2757  H   LEU A 204      16.130  61.562  28.240  1.00 78.24           H
ATOM   2758  HA  LEU A 204      16.040  63.980  27.305  1.00 72.55           H
ATOM   2759  HB2 LEU A 204      17.055  61.672  26.058  1.00 71.61           H
ATOM   2760  HB3 LEU A 204      17.314  63.138  25.528  1.00 71.61           H
ATOM   2761  HG  LEU A 204      18.388  62.536  27.993  1.00 74.35           H
ATOM   2762 HD11 LEU A 204      20.181  61.445  27.065  1.00 78.85           H
ATOM   2763 HD12 LEU A 204      18.845  60.653  26.717  1.00 78.85           H
ATOM   2764 HD13 LEU A 204      19.522  61.588  25.624  1.00 78.85           H
ATOM   2765 HD21 LEU A 204      20.149  63.824  27.229  1.00 73.40           H
ATOM   2766 HD22 LEU A 204      19.414  63.972  25.821  1.00 73.40           H
ATOM   2767 HD23 LEU A 204      18.790  64.622  27.138  1.00 73.40           H
ATOM   2768  N   LEU A 205      13.813  62.160  26.113  1.00 59.11           N
ATOM   2769  CA  LEU A 205      12.865  61.882  25.051  1.00 57.30           C
ATOM   2770  C   LEU A 205      11.510  62.451  25.428  1.00 66.70           C
ATOM   2771  O   LEU A 205      10.927  62.093  26.462  1.00 62.79           O
ATOM   2772  CB  LEU A 205      12.763  60.377  24.770  1.00 65.63           C
ATOM   2773  CG  LEU A 205      11.819  59.933  23.647  1.00 66.40           C
ATOM   2774  CD1 LEU A 205      12.182  60.547  22.308  1.00 63.63           C
ATOM   2775  CD2 LEU A 205      11.779  58.419  23.538  1.00 62.91           C
ATOM   2776  H   LEU A 205      13.673  61.678  26.812  1.00 70.93           H
ATOM   2777  HA  LEU A 205      13.168  62.330  24.243  1.00 68.76           H
ATOM   2778  HB2 LEU A 205      13.641  60.061  24.512  1.00 78.76           H
ATOM   2779  HB3 LEU A 205      12.483  59.923  25.586  1.00 78.76           H
ATOM   2780  HG  LEU A 205      10.928  60.228  23.859  1.00 79.68           H
ATOM   2781 HD11 LEU A 205      11.528  60.264  21.645  1.00 76.35           H
ATOM   2782 HD12 LEU A 205      12.169  61.514  22.382  1.00 76.35           H
ATOM   2783 HD13 LEU A 205      13.065  60.237  22.066  1.00 76.35           H
ATOM   2784 HD21 LEU A 205      11.130  58.171  22.858  1.00 75.50           H
ATOM   2785 HD22 LEU A 205      12.666  58.107  23.295  1.00 75.50           H
ATOM   2786 HD23 LEU A 205      11.517  58.047  24.393  1.00 75.50           H
ATOM   2787  N   ARG A 206      11.034  63.321  24.568  1.00 66.93           N
ATOM   2788  CA  ARG A 206       9.691  63.862  24.621  1.00 70.61           C
ATOM   2789  C   ARG A 206       8.679  62.739  24.837  1.00 70.91           C
ATOM   2790  O   ARG A 206       8.743  61.718  24.139  1.00 76.46           O
ATOM   2791  CB  ARG A 206       9.423  64.571  23.287  1.00 76.01           C
ATOM   2792  CG  ARG A 206       8.199  65.407  23.208  1.00 81.23           C
ATOM   2793  CD  ARG A 206       7.698  65.394  21.767  1.00 86.69           C
ATOM   2794  NE  ARG A 206       6.877  64.208  21.528  1.00 87.42           N
ATOM   2795  CZ  ARG A 206       6.671  63.634  20.345  1.00 90.75           C
ATOM   2796  NH1 ARG A 206       7.261  64.117  19.249  1.00 93.44           N
ATOM   2797  NH2 ARG A 206       5.874  62.558  20.275  1.00 81.31           N1+
ATOM   2798  H   ARG A 206      11.480  63.602  23.890  1.00 80.31           H
ATOM   2799  HA  ARG A 206       9.638  64.508  25.342  1.00 84.73           H
ATOM   2800  HB2 ARG A 206      10.176  65.152  23.090  1.00 91.22           H
ATOM   2801  HB3 ARG A 206       9.352  63.900  22.590  1.00 91.22           H
ATOM   2802  HG2 ARG A 206       7.517  65.046  23.798  1.00 97.48           H
ATOM   2803  HG3 ARG A 206       8.415  66.322  23.449  1.00 97.48           H
ATOM   2804  HD2 ARG A 206       7.139  66.174  21.624  1.00104.03           H
ATOM   2805  HD3 ARG A 206       8.457  65.382  21.164  1.00104.03           H
ATOM   2806  HE  ARG A 206       6.589  63.791  22.224  1.00104.90           H
ATOM   2807 HH11 ARG A 206       7.760  64.812  19.312  1.00112.13           H
ATOM   2808 HH12 ARG A 206       7.126  63.746  18.488  1.00112.13           H
ATOM   2809 HH21 ARG A 206       5.504  62.247  20.990  1.00 97.57           H
ATOM   2810 HH22 ARG A 206       5.735  62.164  19.521  1.00 97.57           H
ATOM   2811  N   PRO A 207       7.724  62.886  25.764  1.00 79.65           N
ATOM   2812  CA  PRO A 207       6.638  61.898  25.845  1.00 71.08           C
ATOM   2813  C   PRO A 207       5.967  61.742  24.489  1.00 71.66           C
ATOM   2814  O   PRO A 207       5.969  62.657  23.662  1.00 64.18           O
ATOM   2815  CB  PRO A 207       5.690  62.491  26.898  1.00 81.95           C
ATOM   2816  CG  PRO A 207       6.602  63.352  27.771  1.00 77.96           C
ATOM   2817  CD  PRO A 207       7.537  63.970  26.749  1.00 84.09           C
ATOM   2818  HA  PRO A 207       6.976  61.041  26.152  1.00 85.29           H
ATOM   2819  HB2 PRO A 207       5.020  63.033  26.458  1.00 98.34           H
ATOM   2820  HB3 PRO A 207       5.280  61.779  27.418  1.00 98.34           H
ATOM   2821  HG2 PRO A 207       6.085  64.030  28.237  1.00 93.55           H
ATOM   2822  HG3 PRO A 207       7.101  62.797  28.391  1.00 93.55           H
ATOM   2823  HD2 PRO A 207       7.099  64.721  26.313  1.00100.91           H
ATOM   2824  HD3 PRO A 207       8.380  64.231  27.150  1.00100.91           H
ATOM   2825  N   GLY A 208       5.439  60.542  24.242  1.00 71.43           N
ATOM   2826  CA  GLY A 208       4.965  60.182  22.918  1.00 68.33           C
ATOM   2827  C   GLY A 208       6.051  59.987  21.879  1.00 65.48           C
ATOM   2828  O   GLY A 208       5.736  59.569  20.750  1.00 68.48           O
ATOM   2829  H   GLY A 208       5.351  59.914  24.826  1.00 85.72           H
ATOM   2830  HA2 GLY A 208       4.463  59.350  22.983  1.00 81.99           H
ATOM   2831  HA3 GLY A 208       4.361  60.874  22.613  1.00 81.99           H
ATOM   2832  N   GLY A 209       7.317  60.258  22.241  1.00 66.66           N
ATOM   2833  CA  GLY A 209       8.453  60.081  21.366  1.00 67.43           C
ATOM   2834  C   GLY A 209       8.765  58.620  21.116  1.00 64.33           C
ATOM   2835  O   GLY A 209       8.227  57.703  21.742  1.00 64.16           O
ATOM   2836  H   GLY A 209       7.555  60.532  23.016  1.00 80.00           H
ATOM   2837  HA2 GLY A 209       8.285  60.528  20.528  1.00 80.92           H
ATOM   2838  HA3 GLY A 209       9.230  60.489  21.788  1.00 80.92           H
ATOM   2839  N   HIS A 210       9.666  58.400  20.166  1.00 70.47           N
ATOM   2840  CA  HIS A 210       9.982  57.057  19.706  1.00 61.01           C
ATOM   2841  C   HIS A 210      11.443  56.743  19.979  1.00 50.99           C
ATOM   2842  O   HIS A 210      12.316  57.603  19.828  1.00 55.54           O
ATOM   2843  CB  HIS A 210       9.659  56.926  18.232  1.00 60.21           C
ATOM   2844  CG  HIS A 210       8.198  56.948  17.948  1.00 54.44           C
ATOM   2845  ND1 HIS A 210       7.407  55.828  18.065  1.00 50.86           N
ATOM   2846  CD2 HIS A 210       7.380  57.952  17.551  1.00 56.61           C
ATOM   2847  CE1 HIS A 210       6.163  56.139  17.738  1.00 62.47           C
ATOM   2848  NE2 HIS A 210       6.120  57.423  17.433  1.00 63.20           N
ATOM   2849  H   HIS A 210      10.125  59.015  19.775  1.00 84.57           H
ATOM   2850  HA  HIS A 210       9.436  56.408  20.179  1.00 73.21           H
ATOM   2851  HB2 HIS A 210       9.994  56.084  17.901  1.00 72.25           H
ATOM   2852  HB3 HIS A 210      10.060  57.667  17.749  1.00 72.25           H
ATOM   2853  HD2 HIS A 210       7.615  58.838  17.385  1.00 67.93           H
ATOM   2854  HE1 HIS A 210       5.428  55.568  17.736  1.00 74.97           H
ATOM   2855  HE2 HIS A 210       5.415  57.854  17.192  1.00 75.84           H
ATOM   2856  N   LEU A 211      11.692  55.510  20.404  1.00 49.65           N
ATOM   2857  CA  LEU A 211      13.038  55.012  20.631  1.00 54.69           C
ATOM   2858  C   LEU A 211      13.314  53.845  19.690  1.00 47.91           C
ATOM   2859  O   LEU A 211      12.487  52.934  19.537  1.00 45.28           O
ATOM   2860  CB  LEU A 211      13.227  54.556  22.077  1.00 47.71           C
ATOM   2861  CG  LEU A 211      14.537  53.824  22.369  1.00 45.72           C
ATOM   2862  CD1 LEU A 211      15.776  54.679  22.189  1.00 37.77           C
ATOM   2863  CD2 LEU A 211      14.468  53.310  23.743  1.00 44.06           C
ATOM   2864  H   LEU A 211      11.091  54.918  20.569  1.00 59.58           H
ATOM   2865  HA  LEU A 211      13.676  55.722  20.451  1.00 65.63           H
ATOM   2866  HB2 LEU A 211      13.220  55.339  22.644  1.00 57.26           H
ATOM   2867  HB3 LEU A 211      12.501  53.957  22.323  1.00 57.26           H
ATOM   2868  HG  LEU A 211      14.619  53.062  21.786  1.00 54.87           H
ATOM   2869 HD11 LEU A 211      16.566  54.157  22.399  1.00 45.33           H
ATOM   2870 HD12 LEU A 211      15.814  54.997  21.274  1.00 45.33           H
ATOM   2871 HD13 LEU A 211      15.700  55.432  22.796  1.00 45.33           H
ATOM   2872 HD21 LEU A 211      15.290  52.832  23.937  1.00 52.87           H
ATOM   2873 HD22 LEU A 211      14.354  54.059  24.345  1.00 52.87           H
ATOM   2874 HD23 LEU A 211      13.706  52.712  23.802  1.00 52.87           H
ATOM   2875  N   LEU A 212      14.492  53.865  19.084  1.00 46.29           N
ATOM   2876  CA  LEU A 212      14.955  52.767  18.250  1.00 45.14           C
ATOM   2877  C   LEU A 212      16.233  52.245  18.875  1.00 38.72           C
ATOM   2878  O   LEU A 212      17.254  52.942  18.894  1.00 44.12           O
ATOM   2879  CB  LEU A 212      15.186  53.221  16.821  1.00 44.62           C
ATOM   2880  CG  LEU A 212      13.955  53.796  16.103  1.00 45.03           C
ATOM   2881  CD1 LEU A 212      14.255  54.015  14.627  1.00 53.73           C
ATOM   2882  CD2 LEU A 212      12.757  52.922  16.245  1.00 46.26           C
ATOM   2883  H   LEU A 212      15.064  54.501  19.149  1.00 55.55           H
ATOM   2884  HA  LEU A 212      14.296  52.054  18.265  1.00 54.17           H
ATOM   2885  HB2 LEU A 212      15.880  53.904  16.847  1.00 53.55           H
ATOM   2886  HB3 LEU A 212      15.490  52.455  16.318  1.00 53.55           H
ATOM   2887  HG  LEU A 212      13.729  54.648  16.494  1.00 54.03           H
ATOM   2888 HD11 LEU A 212      13.466  54.394  14.200  1.00 64.48           H
ATOM   2889 HD12 LEU A 212      14.998  54.632  14.549  1.00 64.48           H
ATOM   2890 HD13 LEU A 212      14.482  53.165  14.220  1.00 64.48           H
ATOM   2891 HD21 LEU A 212      12.011  53.334  15.776  1.00 55.51           H
ATOM   2892 HD22 LEU A 212      12.969  52.062  15.850  1.00 55.51           H
ATOM   2893 HD23 LEU A 212      12.532  52.811  17.182  1.00 55.51           H
ATOM   2894  N   LEU A 213      16.175  51.017  19.366  1.00 37.81           N
ATOM   2895  CA  LEU A 213      17.256  50.425  20.126  1.00 43.32           C
ATOM   2896  C   LEU A 213      17.742  49.187  19.393  1.00 42.82           C
ATOM   2897  O   LEU A 213      16.942  48.331  18.986  1.00 42.38           O
ATOM   2898  CB  LEU A 213      16.802  50.055  21.550  1.00 41.34           C
ATOM   2899  CG  LEU A 213      17.576  50.507  22.788  1.00 39.53           C
ATOM   2900  CD1 LEU A 213      17.446  49.463  23.832  1.00 38.25           C
ATOM   2901  CD2 LEU A 213      19.014  50.746  22.543  1.00 42.13           C
ATOM   2902  H   LEU A 213      15.519  50.472  19.258  1.00 45.37           H
ATOM   2903  HA  LEU A 213      17.982  51.063  20.171  1.00 51.99           H
ATOM   2904  HB2 LEU A 213      15.905  50.401  21.678  1.00 49.61           H
ATOM   2905  HB3 LEU A 213      16.784  49.088  21.612  1.00 49.61           H
ATOM   2906  HG  LEU A 213      17.191  51.328  23.130  1.00 47.44           H
ATOM   2907 HD11 LEU A 213      17.937  49.753  24.615  1.00 45.90           H
ATOM   2908 HD12 LEU A 213      16.510  49.340  24.045  1.00 45.90           H
ATOM   2909 HD13 LEU A 213      17.826  48.642  23.486  1.00 45.90           H
ATOM   2910 HD21 LEU A 213      19.441  51.019  23.369  1.00 50.56           H
ATOM   2911 HD22 LEU A 213      19.406  49.926  22.208  1.00 50.56           H
ATOM   2912 HD23 LEU A 213      19.092  51.449  21.884  1.00 50.56           H
ATOM   2913  N   ILE A 214      19.052  49.096  19.248  1.00 33.98           N
ATOM   2914  CA  ILE A 214      19.703  47.941  18.679  1.00 35.97           C
ATOM   2915  C   ILE A 214      20.792  47.511  19.636  1.00 32.96           C
ATOM   2916  O   ILE A 214      21.522  48.355  20.170  1.00 32.34           O
ATOM   2917  CB  ILE A 214      20.284  48.279  17.292  1.00 41.73           C
ATOM   2918  CG1 ILE A 214      19.154  48.387  16.262  1.00 38.85           C
ATOM   2919  CG2 ILE A 214      21.236  47.257  16.835  1.00 40.32           C
ATOM   2920  CD1 ILE A 214      19.584  49.058  14.961  1.00 41.39           C
ATOM   2921  H   ILE A 214      19.607  49.708  19.486  1.00 40.78           H
ATOM   2922  HA  ILE A 214      19.057  47.228  18.596  1.00 43.16           H
ATOM   2923  HB  ILE A 214      20.753  49.125  17.359  1.00 50.07           H
ATOM   2924 HG12 ILE A 214      18.818  47.503  16.056  1.00 46.62           H
ATOM   2925 HG13 ILE A 214      18.443  48.928  16.647  1.00 46.62           H
ATOM   2926 HG21 ILE A 214      21.528  47.510  15.948  1.00 48.38           H
ATOM   2927 HG22 ILE A 214      21.999  47.221  17.435  1.00 48.38           H
ATOM   2928 HG23 ILE A 214      20.774  46.406  16.803  1.00 48.38           H
ATOM   2929 HD11 ILE A 214      18.805  49.150  14.389  1.00 49.67           H
ATOM   2930 HD12 ILE A 214      19.940  49.935  15.168  1.00 49.67           H
ATOM   2931 HD13 ILE A 214      20.260  48.519  14.522  1.00 49.67           H
ATOM   2932  N   GLY A 215      20.913  46.203  19.860  1.00 33.96           N
ATOM   2933  CA  GLY A 215      22.055  45.770  20.645  1.00 43.33           C
ATOM   2934  C   GLY A 215      22.386  44.302  20.502  1.00 40.50           C
ATOM   2935  O   GLY A 215      21.699  43.537  19.817  1.00 37.35           O
ATOM   2936  H   GLY A 215      20.372  45.577  19.612  1.00 40.75           H
ATOM   2937  HA2 GLY A 215      22.832  46.291  20.384  1.00 52.00           H
ATOM   2938  HA3 GLY A 215      21.872  45.955  21.581  1.00 52.00           H
ATOM   2939  N   ALA A 216      23.457  43.937  21.203  1.00 33.91           N
ATOM   2940  CA  ALA A 216      23.901  42.560  21.319  1.00 35.50           C
ATOM   2941  C   ALA A 216      23.018  41.768  22.275  1.00 34.29           C
ATOM   2942  O   ALA A 216      22.623  42.258  23.327  1.00 37.07           O
ATOM   2943  CB  ALA A 216      25.340  42.503  21.847  1.00 40.89           C
ATOM   2944  H   ALA A 216      23.948  44.495  21.637  1.00 40.70           H
ATOM   2945  HA  ALA A 216      23.848  42.150  20.439  1.00 42.60           H
ATOM   2946  HB1 ALA A 216      25.599  41.571  21.917  1.00 49.07           H
ATOM   2947  HB2 ALA A 216      25.921  42.977  21.237  1.00 49.07           H
ATOM   2948  HB3 ALA A 216      25.381  42.914  22.728  1.00 49.07           H
ATOM   2949  N   LEU A 217      22.747  40.532  21.904  1.00 34.99           N
ATOM   2950  CA  LEU A 217      21.990  39.596  22.702  1.00 34.04           C
ATOM   2951  C   LEU A 217      22.926  38.559  23.290  1.00 45.68           C
ATOM   2952  O   LEU A 217      23.683  37.891  22.560  1.00 35.31           O
ATOM   2953  CB  LEU A 217      20.942  38.899  21.851  1.00 34.98           C
ATOM   2954  CG  LEU A 217      19.446  39.156  22.018  1.00 45.28           C
ATOM   2955  CD1 LEU A 217      19.164  40.457  22.643  1.00 44.34           C
ATOM   2956  CD2 LEU A 217      18.748  39.088  20.642  1.00 35.76           C
ATOM   2957  H   LEU A 217      23.001  40.196  21.152  1.00 41.99           H
ATOM   2958  HA  LEU A 217      21.589  40.064  23.442  1.00 40.85           H
ATOM   2959  HB2 LEU A 217      21.142  39.149  20.936  1.00 41.97           H
ATOM   2960  HB3 LEU A 217      21.079  37.944  21.961  1.00 41.97           H
ATOM   2961  HG  LEU A 217      19.068  38.474  22.588  1.00 54.34           H
ATOM   2962 HD11 LEU A 217      18.207  40.616  22.662  1.00 53.21           H
ATOM   2963 HD12 LEU A 217      19.528  40.488  23.547  1.00 53.21           H
ATOM   2964 HD13 LEU A 217      19.615  41.078  22.067  1.00 53.21           H
ATOM   2965 HD21 LEU A 217      17.803  39.278  20.759  1.00 42.91           H
ATOM   2966 HD22 LEU A 217      19.154  39.754  20.072  1.00 42.91           H
ATOM   2967 HD23 LEU A 217      18.866  38.203  20.265  1.00 42.91           H
ATOM   2968  N   GLU A 218      22.851  38.396  24.611  1.00 41.95           N
ATOM   2969  CA  GLU A 218      23.707  37.434  25.261  1.00 30.05           C
ATOM   2970  C   GLU A 218      25.174  37.685  24.932  1.00 35.10           C
ATOM   2971  O   GLU A 218      25.932  36.716  24.896  1.00 36.72           O
ATOM   2972  CB  GLU A 218      23.314  35.982  24.885  1.00 33.92           C
ATOM   2973  CG  GLU A 218      21.800  35.556  25.244  1.00 44.70           C
ATOM   2974  CD  GLU A 218      21.442  35.747  26.742  1.00 55.47           C
ATOM   2975  OE1 GLU A 218      20.235  35.662  27.098  1.00 52.65           O
ATOM   2976  OE2 GLU A 218      22.372  35.991  27.558  1.00 45.61           O1-
ATOM   2977  H   GLU A 218      22.331  38.829  25.148  1.00 50.34           H
ATOM   2978  HA  GLU A 218      23.601  37.520  26.214  1.00 36.06           H
ATOM   2979  HB2 GLU A 218      23.446  35.852  23.932  1.00 40.70           H
ATOM   2980  HB3 GLU A 218      23.905  35.365  25.346  1.00 40.70           H
ATOM   2981  HG2 GLU A 218      21.175  36.102  24.736  1.00 53.65           H
ATOM   2982  HG3 GLU A 218      21.654  34.616  25.036  1.00 53.65           H
ATOM   2983  N   GLU A 219      25.648  38.955  24.786  1.00 39.90           N
ATOM   2984  CA  GLU A 219      27.095  39.170  24.780  1.00 40.68           C
ATOM   2985  C   GLU A 219      27.516  39.518  26.223  1.00 38.49           C
ATOM   2986  O   GLU A 219      26.922  40.223  27.021  1.00 44.69           O
ATOM   2987  CB  GLU A 219      27.363  40.332  23.809  1.00 30.61           C
ATOM   2988  CG  GLU A 219      28.818  40.778  23.826  1.00 40.42           C
ATOM   2989  CD  GLU A 219      28.995  41.890  22.836  1.00 42.81           C
ATOM   2990  OE1 GLU A 219      28.740  43.072  22.997  1.00 43.14           O
ATOM   2991  OE2 GLU A 219      29.464  41.445  21.654  1.00 46.22           O
ATOM   2992  H   GLU A 219      25.102  39.738  25.177  1.00 47.88           H
ATOM   2993  HA  GLU A 219      27.620  38.218  24.442  1.00 48.82           H
ATOM   2994  HB2 GLU A 219      26.705  41.197  24.043  1.00 36.73           H
ATOM   2995  HB3 GLU A 219      27.077  39.977  22.798  1.00 36.73           H
ATOM   2996  HG2 GLU A 219      29.491  39.912  23.600  1.00 48.51           H
ATOM   2997  HG3 GLU A 219      29.126  41.134  24.833  1.00 48.51           H
ATOM   2998  HE2 GLU A 219      29.616  42.276  20.959  1.00 55.46           H
ATOM   2999  N   SER A 220      28.748  38.975  26.502  1.00 34.07           N
ATOM   3000  CA  SER A 220      29.558  39.218  27.703  1.00 49.66           C
ATOM   3001  C   SER A 220      30.927  39.873  27.483  1.00 40.72           C
ATOM   3002  O   SER A 220      31.423  40.491  28.430  1.00 44.00           O
ATOM   3003  CB  SER A 220      29.816  37.910  28.480  1.00 41.57           C
ATOM   3004  OG  SER A 220      30.609  36.974  27.794  1.00 45.99           O
ATOM   3005  H   SER A 220      29.140  38.435  25.968  1.00 40.88           H
ATOM   3006  HA  SER A 220      29.063  39.813  28.292  1.00 59.60           H
ATOM   3007  HB2 SER A 220      30.294  38.139  29.294  1.00 49.88           H
ATOM   3008  HB3 SER A 220      28.964  37.496  28.676  1.00 49.88           H
ATOM   3009  HG  SER A 220      30.151  36.663  27.155  1.00 55.18           H
ATOM   3010  N   TRP A 221      31.564  39.770  26.304  1.00 42.34           N
ATOM   3011  CA  TRP A 221      32.809  40.519  26.056  1.00 41.53           C
ATOM   3012  C   TRP A 221      32.970  40.928  24.596  1.00 43.21           C
ATOM   3013  O   TRP A 221      32.416  40.271  23.715  1.00 36.95           O
ATOM   3014  CB  TRP A 221      34.046  39.716  26.418  1.00 34.91           C
ATOM   3015  CG  TRP A 221      34.173  38.379  25.735  1.00 38.50           C
ATOM   3016  CD1 TRP A 221      33.626  37.206  26.152  1.00 39.77           C
ATOM   3017  CD2 TRP A 221      34.923  38.068  24.549  1.00 29.88           C
ATOM   3018  NE1 TRP A 221      33.963  36.192  25.298  1.00 35.24           N
ATOM   3019  CE2 TRP A 221      34.760  36.697  24.304  1.00 37.68           C
ATOM   3020  CE3 TRP A 221      35.693  38.819  23.666  1.00 35.74           C
ATOM   3021  CZ2 TRP A 221      35.338  36.062  23.205  1.00 36.99           C
ATOM   3022  CZ3 TRP A 221      36.269  38.186  22.564  1.00 35.75           C
ATOM   3023  CH2 TRP A 221      36.096  36.832  22.354  1.00 41.59           C
ATOM   3024  H   TRP A 221      31.309  39.285  25.644  1.00 50.81           H
ATOM   3025  HA  TRP A 221      32.778  41.330  26.580  1.00 49.84           H
ATOM   3026  HB2 TRP A 221      34.818  40.242  26.187  1.00 41.89           H
ATOM   3027  HB3 TRP A 221      34.009  39.563  27.377  1.00 41.89           H
ATOM   3028  HD1 TRP A 221      33.101  37.104  26.910  1.00 47.72           H
ATOM   3029  HE1 TRP A 221      33.719  35.376  25.381  1.00 42.29           H
ATOM   3030  HE3 TRP A 221      35.806  39.724  23.802  1.00 42.89           H
ATOM   3031  HZ2 TRP A 221      35.228  35.154  23.054  1.00 44.39           H
ATOM   3032  HZ3 TRP A 221      36.789  38.667  21.966  1.00 42.90           H
ATOM   3033  HH2 TRP A 221      36.500  36.441  21.612  1.00 49.90           H
ATOM   3034  N   TYR A 222      33.707  42.038  24.335  1.00 41.12           N
ATOM   3035  CA  TYR A 222      33.932  42.314  22.918  1.00 41.10           C
ATOM   3036  C   TYR A 222      35.112  43.273  23.148  1.00 47.48           C
ATOM   3037  O   TYR A 222      35.382  44.015  24.068  1.00 48.56           O
ATOM   3038  CB  TYR A 222      32.791  42.869  22.047  1.00 34.85           C
ATOM   3039  CG  TYR A 222      32.577  44.319  22.327  1.00 40.41           C
ATOM   3040  CD1 TYR A 222      33.322  45.264  21.613  1.00 42.16           C
ATOM   3041  CD2 TYR A 222      31.730  44.714  23.376  1.00 41.27           C
ATOM   3042  CE1 TYR A 222      33.204  46.616  21.920  1.00 40.04           C
ATOM   3043  CE2 TYR A 222      31.588  46.057  23.694  1.00 35.04           C
ATOM   3044  CZ  TYR A 222      32.311  46.979  22.931  1.00 33.90           C
ATOM   3045  OH  TYR A 222      32.202  48.338  23.153  1.00 44.75           O
ATOM   3046  H   TYR A 222      33.848  42.792  25.023  1.00 49.35           H
ATOM   3047  HA  TYR A 222      34.237  41.334  22.417  1.00 49.32           H
ATOM   3048  HB2 TYR A 222      33.022  42.698  20.974  1.00 41.81           H
ATOM   3049  HB3 TYR A 222      31.860  42.280  22.231  1.00 41.81           H
ATOM   3050  HD1 TYR A 222      34.009  44.942  20.826  1.00 50.59           H
ATOM   3051  HD2 TYR A 222      31.154  43.971  23.931  1.00 49.53           H
ATOM   3052  HE1 TYR A 222      33.787  47.370  21.406  1.00 48.05           H
ATOM   3053  HE2 TYR A 222      30.915  46.377  24.485  1.00 42.05           H
ATOM   3054  HH  TYR A 222      31.588  48.524  23.904  1.00 53.70           H
ATOM   3055  N   LEU A 223      35.961  42.983  22.122  1.00 37.29           N
ATOM   3056  CA  LEU A 223      37.282  43.518  21.870  1.00 41.20           C
ATOM   3057  C   LEU A 223      37.211  44.700  20.933  1.00 43.19           C
ATOM   3058  O   LEU A 223      36.319  44.829  20.094  1.00 43.71           O
ATOM   3059  CB  LEU A 223      38.218  42.489  21.249  1.00 31.41           C
ATOM   3060  CG  LEU A 223      38.549  41.239  22.028  1.00 39.42           C
ATOM   3061  CD1 LEU A 223      39.495  40.311  21.261  1.00 40.15           C
ATOM   3062  CD2 LEU A 223      39.142  41.657  23.374  1.00 39.52           C
ATOM   3063  H   LEU A 223      35.756  42.409  21.514  1.00 44.75           H
ATOM   3064  HA  LEU A 223      37.658  43.807  22.714  1.00 49.44           H
ATOM   3065  HB2 LEU A 223      37.854  42.218  20.396  1.00 37.70           H
ATOM   3066  HB3 LEU A 223      39.071  42.931  21.125  1.00 37.70           H
ATOM   3067  HG  LEU A 223      37.730  40.757  22.188  1.00 47.31           H
ATOM   3068 HD11 LEU A 223      39.637  39.504  21.780  1.00 48.18           H
ATOM   3069 HD12 LEU A 223      39.112  40.071  20.404  1.00 48.18           H
ATOM   3070 HD13 LEU A 223      40.344  40.772  21.128  1.00 48.18           H
ATOM   3071 HD21 LEU A 223      39.332  40.857  23.881  1.00 47.43           H
ATOM   3072 HD22 LEU A 223      39.953  42.167  23.220  1.00 47.43           H
ATOM   3073 HD23 LEU A 223      38.495  42.196  23.848  1.00 47.43           H
ATOM   3074  N   ALA A 224      38.222  45.535  21.050  1.00 40.53           N
ATOM   3075  CA  ALA A 224      38.255  46.785  20.335  1.00 41.08           C
ATOM   3076  C   ALA A 224      39.695  47.247  20.390  1.00 43.56           C
ATOM   3077  O   ALA A 224      40.004  48.269  21.003  1.00 42.16           O
ATOM   3078  CB  ALA A 224      37.283  47.789  20.957  1.00 46.16           C
ATOM   3079  H   ALA A 224      38.927  45.388  21.518  1.00 48.64           H
ATOM   3080  HA  ALA A 224      38.018  46.630  19.410  1.00 49.30           H
ATOM   3081  HB1 ALA A 224      37.328  48.615  20.457  1.00 55.40           H
ATOM   3082  HB2 ALA A 224      36.386  47.418  20.922  1.00 55.40           H
ATOM   3083  HB3 ALA A 224      37.544  47.936  21.882  1.00 55.40           H
ATOM   3084  N   GLY A 225      40.573  46.476  19.772  1.00 36.40           N
ATOM   3085  CA  GLY A 225      41.970  46.760  19.857  1.00 41.24           C
ATOM   3086  C   GLY A 225      42.487  46.222  21.154  1.00 51.76           C
ATOM   3087  O   GLY A 225      42.229  45.080  21.496  1.00 42.99           O
ATOM   3088  H   GLY A 225      40.377  45.780  19.300  1.00 43.68           H
ATOM   3089  HA2 GLY A 225      42.435  46.318  19.129  1.00 49.49           H
ATOM   3090  HA3 GLY A 225      42.116  47.715  19.831  1.00 49.49           H
ATOM   3091  N   GLU A 226      43.216  47.048  21.896  1.00 51.97           N
ATOM   3092  CA  GLU A 226      43.725  46.611  23.180  1.00 57.37           C
ATOM   3093  C   GLU A 226      42.647  46.642  24.254  1.00 56.72           C
ATOM   3094  O   GLU A 226      42.854  46.075  25.326  1.00 63.75           O
ATOM   3095  CB  GLU A 226      44.939  47.469  23.574  1.00 59.91           C
ATOM   3096  CG  GLU A 226      46.093  47.413  22.583  1.00 72.16           C
ATOM   3097  CD  GLU A 226      47.370  48.078  23.093  1.00100.68           C
ATOM   3098  OE1 GLU A 226      47.360  49.289  23.470  1.00 97.26           O
ATOM   3099  OE2 GLU A 226      48.403  47.369  23.104  1.00113.34           O1-
ATOM   3100  H   GLU A 226      43.430  47.859  21.689  1.00 62.36           H
ATOM   3101  HA  GLU A 226      44.018  45.689  23.108  1.00 68.84           H
ATOM   3102  HB2 GLU A 226      44.658  48.395  23.647  1.00 71.90           H
ATOM   3103  HB3 GLU A 226      45.280  47.148  24.419  1.00 71.90           H
ATOM   3104  HG2 GLU A 226      46.302  46.484  22.392  1.00 86.59           H
ATOM   3105  HG3 GLU A 226      45.830  47.865  21.768  1.00 86.59           H
ATOM   3106  N   ALA A 227      41.489  47.230  23.973  1.00 52.74           N
ATOM   3107  CA  ALA A 227      40.389  47.207  24.913  1.00 45.54           C
ATOM   3108  C   ALA A 227      39.668  45.864  24.858  1.00 47.64           C
ATOM   3109  O   ALA A 227      39.404  45.316  23.783  1.00 52.36           O
ATOM   3110  CB  ALA A 227      39.410  48.353  24.633  1.00 49.20           C
ATOM   3111  H   ALA A 227      41.307  47.646  23.246  1.00 63.29           H
ATOM   3112  HA  ALA A 227      40.748  47.336  25.797  1.00 54.64           H
ATOM   3113  HB1 ALA A 227      38.690  48.336  25.282  1.00 59.05           H
ATOM   3114  HB2 ALA A 227      39.884  49.198  24.694  1.00 59.05           H
ATOM   3115  HB3 ALA A 227      39.049  48.241  23.741  1.00 59.05           H
ATOM   3116  N   ARG A 228      39.345  45.352  26.039  1.00 48.94           N
ATOM   3117  CA  ARG A 228      38.638  44.094  26.230  1.00 40.78           C
ATOM   3118  C   ARG A 228      37.463  44.432  27.143  1.00 52.85           C
ATOM   3119  O   ARG A 228      37.625  44.508  28.367  1.00 61.04           O
ATOM   3120  CB  ARG A 228      39.575  43.040  26.823  1.00 50.65           C
ATOM   3121  CG  ARG A 228      39.127  41.573  26.776  1.00 52.21           C
ATOM   3122  CD  ARG A 228      38.021  41.307  27.735  1.00 49.18           C
ATOM   3123  NE  ARG A 228      37.747  39.881  27.842  1.00 60.34           N
ATOM   3124  CZ  ARG A 228      36.871  39.360  28.695  1.00 55.29           C
ATOM   3125  NH1 ARG A 228      36.191  40.155  29.505  1.00 50.41           N
ATOM   3126  NH2 ARG A 228      36.671  38.047  28.734  1.00 57.35           N1+
ATOM   3127  H   ARG A 228      39.536  45.742  26.781  1.00 58.73           H
ATOM   3128  HA  ARG A 228      38.309  43.802  25.372  1.00 48.93           H
ATOM   3129  HB2 ARG A 228      40.412  43.083  26.325  1.00 60.78           H
ATOM   3130  HB3 ARG A 228      39.732  43.258  27.755  1.00 60.78           H
ATOM   3131  HG2 ARG A 228      38.812  41.353  25.891  1.00 62.65           H
ATOM   3132  HG3 ARG A 228      39.870  40.998  27.015  1.00 62.65           H
ATOM   3133  HD2 ARG A 228      38.281  41.628  28.613  1.00 59.02           H
ATOM   3134  HD3 ARG A 228      37.215  41.742  27.422  1.00 59.02           H
ATOM   3135  HE  ARG A 228      38.189  39.346  27.339  1.00 72.40           H
ATOM   3136 HH11 ARG A 228      36.323  41.001  29.471  1.00 60.49           H
ATOM   3137 HH12 ARG A 228      35.618  39.823  30.056  1.00 60.49           H
ATOM   3138 HH21 ARG A 228      37.111  37.524  28.208  1.00 68.82           H
ATOM   3139 HH22 ARG A 228      36.099  37.721  29.289  1.00 68.82           H
ATOM   3140  N   LEU A 229      36.295  44.669  26.540  1.00 39.93           N
ATOM   3141  CA  LEU A 229      35.134  45.172  27.254  1.00 39.59           C
ATOM   3142  C   LEU A 229      34.328  44.020  27.814  1.00 46.97           C
ATOM   3143  O   LEU A 229      34.058  43.043  27.101  1.00 44.49           O
ATOM   3144  CB  LEU A 229      34.223  46.022  26.364  1.00 42.37           C
ATOM   3145  CG  LEU A 229      34.763  47.254  25.651  1.00 47.93           C
ATOM   3146  CD1 LEU A 229      35.406  48.220  26.643  1.00 46.66           C
ATOM   3147  CD2 LEU A 229      35.741  46.887  24.505  1.00 45.51           C
ATOM   3148  H   LEU A 229      36.156  44.552  25.705  1.00 47.92           H
ATOM   3149  HA  LEU A 229      35.440  45.725  27.988  1.00 47.51           H
ATOM   3150  HB2 LEU A 229      33.851  45.441  25.683  1.00 50.84           H
ATOM   3151  HB3 LEU A 229      33.497  46.337  26.932  1.00 50.84           H
ATOM   3152  HG  LEU A 229      34.010  47.715  25.256  1.00 57.51           H
ATOM   3153 HD11 LEU A 229      35.717  49.006  26.166  1.00 55.99           H
ATOM   3154 HD12 LEU A 229      34.740  48.475  27.304  1.00 55.99           H
ATOM   3155 HD13 LEU A 229      36.151  47.771  27.068  1.00 55.99           H
ATOM   3156 HD21 LEU A 229      35.968  47.691  24.015  1.00 54.61           H
ATOM   3157 HD22 LEU A 229      36.543  46.489  24.873  1.00 54.61           H
ATOM   3158 HD23 LEU A 229      35.294  46.262  23.914  1.00 54.61           H
ATOM   3159  N   THR A 230      33.966  44.159  29.101  1.00 56.84           N
ATOM   3160  CA  THR A 230      33.160  43.223  29.878  1.00 55.26           C
ATOM   3161  C   THR A 230      31.753  43.775  29.987  1.00 61.77           C
ATOM   3162  O   THR A 230      31.554  44.861  30.547  1.00 65.59           O
ATOM   3163  CB  THR A 230      33.702  43.049  31.293  1.00 57.61           C
ATOM   3164  OG1 THR A 230      35.065  42.609  31.249  1.00 59.34           O
ATOM   3165  CG2 THR A 230      32.856  42.038  32.053  1.00 57.35           C
ATOM   3166  H   THR A 230      34.217  44.824  29.580  1.00 68.21           H
ATOM   3167  HA  THR A 230      33.149  42.353  29.450  1.00 66.32           H
ATOM   3168  HB  THR A 230      33.631  43.899  31.751  1.00 69.13           H
ATOM   3169  HG1 THR A 230      35.361  42.590  32.038  1.00 71.20           H
ATOM   3170 HG21 THR A 230      33.153  41.982  32.971  1.00 68.82           H
ATOM   3171 HG22 THR A 230      31.920  42.300  32.042  1.00 68.82           H
ATOM   3172 HG23 THR A 230      32.937  41.162  31.643  1.00 68.82           H
ATOM   3173  N   VAL A 231      30.774  43.000  29.529  1.00 57.28           N
ATOM   3174  CA  VAL A 231      29.452  43.534  29.295  1.00 51.68           C
ATOM   3175  C   VAL A 231      28.396  42.572  29.829  1.00 40.49           C
ATOM   3176  O   VAL A 231      28.679  41.417  30.148  1.00 41.40           O
ATOM   3177  CB  VAL A 231      29.247  43.842  27.797  1.00 55.37           C
ATOM   3178  CG1 VAL A 231      30.243  44.888  27.364  1.00 58.03           C
ATOM   3179  CG2 VAL A 231      29.406  42.602  26.918  1.00 44.41           C
ATOM   3180  H   VAL A 231      30.842  42.164  29.345  1.00 68.74           H
ATOM   3181  HA  VAL A 231      29.369  44.369  29.774  1.00 62.02           H
ATOM   3182  HB  VAL A 231      28.360  44.197  27.669  1.00 66.45           H
ATOM   3183 HG11 VAL A 231      30.063  45.109  26.434  1.00 69.63           H
ATOM   3184 HG12 VAL A 231      30.138  45.677  27.922  1.00 69.63           H
ATOM   3185 HG13 VAL A 231      31.132  44.516  27.457  1.00 69.63           H
ATOM   3186 HG21 VAL A 231      29.183  42.849  26.006  1.00 53.29           H
ATOM   3187 HG22 VAL A 231      30.329  42.316  26.962  1.00 53.29           H
ATOM   3188 HG23 VAL A 231      28.813  41.898  27.227  1.00 53.29           H
ATOM   3189  N   VAL A 232      27.171  43.089  29.884  1.00 39.92           N
ATOM   3190  CA  VAL A 232      26.026  42.379  30.468  1.00 54.04           C
ATOM   3191  C   VAL A 232      25.360  41.570  29.378  1.00 38.63           C
ATOM   3192  O   VAL A 232      24.750  42.160  28.476  1.00 44.05           O
ATOM   3193  CB  VAL A 232      24.975  43.323  31.053  1.00 53.91           C
ATOM   3194  CG1 VAL A 232      23.996  42.493  31.864  1.00 41.76           C
ATOM   3195  CG2 VAL A 232      25.602  44.306  31.844  1.00 61.10           C
ATOM   3196  H   VAL A 232      26.960  43.865  29.594  1.00 47.90           H
ATOM   3197  HA  VAL A 232      26.348  41.807  31.177  1.00 64.85           H
ATOM   3198  HB  VAL A 232      24.504  43.781  30.333  1.00 64.69           H
ATOM   3199 HG11 VAL A 232      23.335  43.088  32.244  1.00 50.12           H
ATOM   3200 HG12 VAL A 232      23.567  41.841  31.287  1.00 50.12           H
ATOM   3201 HG13 VAL A 232      24.479  42.042  32.574  1.00 50.12           H
ATOM   3202 HG21 VAL A 232      24.955  44.932  32.209  1.00 73.31           H
ATOM   3203 HG22 VAL A 232      26.106  43.864  32.540  1.00 73.31           H
ATOM   3204 HG23 VAL A 232      26.184  44.733  31.219  1.00 73.31           H
ATOM   3205  N   PRO A 233      25.289  40.247  29.518  1.00 40.53           N
ATOM   3206  CA  PRO A 233      24.476  39.462  28.591  1.00 38.59           C
ATOM   3207  C   PRO A 233      22.999  39.606  28.918  1.00 48.60           C
ATOM   3208  O   PRO A 233      22.534  39.205  29.988  1.00 47.98           O
ATOM   3209  CB  PRO A 233      24.971  38.038  28.807  1.00 40.62           C
ATOM   3210  CG  PRO A 233      25.410  38.052  30.247  1.00 47.43           C
ATOM   3211  CD  PRO A 233      26.040  39.408  30.461  1.00 42.11           C
ATOM   3212  HA  PRO A 233      24.641  39.744  27.683  1.00 46.31           H
ATOM   3213  HB2 PRO A 233      24.249  37.411  28.641  1.00 48.74           H
ATOM   3214  HB3 PRO A 233      25.732  37.891  28.222  1.00 48.74           H
ATOM   3215  HG2 PRO A 233      24.631  37.948  30.818  1.00 56.91           H
ATOM   3216  HG3 PRO A 233      26.055  37.342  30.407  1.00 56.91           H
ATOM   3217  HD2 PRO A 233      25.903  39.705  31.370  1.00 50.53           H
ATOM   3218  HD3 PRO A 233      26.983  39.382  30.230  1.00 50.53           H
ATOM   3219  N   VAL A 234      22.260  40.166  27.963  1.00 40.80           N
ATOM   3220  CA  VAL A 234      20.828  40.359  28.075  1.00 40.16           C
ATOM   3221  C   VAL A 234      20.138  39.513  27.018  1.00 38.60           C
ATOM   3222  O   VAL A 234      20.715  39.157  25.983  1.00 49.97           O
ATOM   3223  CB  VAL A 234      20.438  41.853  27.953  1.00 43.94           C
ATOM   3224  CG1 VAL A 234      21.269  42.694  28.953  1.00 53.44           C
ATOM   3225  CG2 VAL A 234      20.605  42.395  26.526  1.00 43.92           C
ATOM   3226  H   VAL A 234      22.581  40.458  27.222  1.00 48.96           H
ATOM   3227  HA  VAL A 234      20.531  40.041  28.938  1.00 48.19           H
ATOM   3228  HB  VAL A 234      19.506  41.939  28.183  1.00 52.73           H
ATOM   3229 HG11 VAL A 234      21.004  43.627  28.883  1.00 64.12           H
ATOM   3230 HG12 VAL A 234      21.127  42.374  29.859  1.00 64.12           H
ATOM   3231 HG13 VAL A 234      22.204  42.597  28.710  1.00 64.12           H
ATOM   3232 HG21 VAL A 234      20.338  43.325  26.511  1.00 52.70           H
ATOM   3233 HG22 VAL A 234      21.533  42.299  26.263  1.00 52.70           H
ATOM   3234 HG23 VAL A 234      20.031  41.888  25.925  1.00 52.70           H
ATOM   3235  N   SER A 235      18.884  39.198  27.305  1.00 41.66           N
ATOM   3236  CA  SER A 235      17.983  38.455  26.450  1.00 42.02           C
ATOM   3237  C   SER A 235      16.912  39.380  25.893  1.00 35.25           C
ATOM   3238  O   SER A 235      16.700  40.481  26.393  1.00 34.09           O
ATOM   3239  CB  SER A 235      17.321  37.322  27.243  1.00 49.75           C
ATOM   3240  OG  SER A 235      16.300  37.825  28.092  1.00 48.63           O
ATOM   3241  H   SER A 235      18.496  39.412  28.039  1.00 50.00           H
ATOM   3242  HA  SER A 235      18.480  38.086  25.705  1.00 50.43           H
ATOM   3243  HB2 SER A 235      16.941  36.687  26.620  1.00 59.70           H
ATOM   3244  HB3 SER A 235      18.002  36.884  27.779  1.00 59.70           H
ATOM   3245  HG  SER A 235      15.957  37.193  28.535  1.00 58.36           H
ATOM   3246  N   GLU A 236      16.233  38.917  24.845  1.00 38.80           N
ATOM   3247  CA  GLU A 236      15.119  39.681  24.297  1.00 47.39           C
ATOM   3248  C   GLU A 236      14.085  40.012  25.377  1.00 42.57           C
ATOM   3249  O   GLU A 236      13.552  41.121  25.426  1.00 48.70           O
ATOM   3250  CB  GLU A 236      14.484  38.893  23.149  1.00 38.58           C
ATOM   3251  CG  GLU A 236      13.253  39.571  22.525  1.00 41.55           C
ATOM   3252  CD  GLU A 236      12.687  38.802  21.338  1.00 43.74           C
ATOM   3253  OE1 GLU A 236      12.274  37.644  21.501  1.00 49.05           O
ATOM   3254  OE2 GLU A 236      12.638  39.345  20.216  1.00 57.77           O1-
ATOM   3255  H   GLU A 236      16.407  38.192  24.416  1.00 46.57           H
ATOM   3256  HA  GLU A 236      15.475  40.506  23.936  1.00 56.86           H
ATOM   3257  HB2 GLU A 236      15.150  38.757  22.457  1.00 46.30           H
ATOM   3258  HB3 GLU A 236      14.197  38.037  23.501  1.00 46.30           H
ATOM   3259  HG2 GLU A 236      12.554  39.609  23.198  1.00 49.86           H
ATOM   3260  HG3 GLU A 236      13.488  40.465  22.240  1.00 49.86           H
ATOM   3261  N   GLU A 237      13.835  39.068  26.271  1.00 46.61           N
ATOM   3262  CA  GLU A 237      12.850  39.244  27.329  1.00 52.20           C
ATOM   3263  C   GLU A 237      13.313  40.274  28.347  1.00 49.50           C
ATOM   3264  O   GLU A 237      12.515  41.086  28.826  1.00 57.11           O
ATOM   3265  CB  GLU A 237      12.596  37.886  27.995  1.00 55.52           C
ATOM   3266  CG  GLU A 237      11.186  37.372  27.854  1.00 71.34           C
ATOM   3267  CD  GLU A 237      10.512  37.530  26.480  1.00 71.69           C
ATOM   3268  OE1 GLU A 237       9.329  37.120  26.411  1.00 70.77           O
ATOM   3269  OE2 GLU A 237      11.100  38.082  25.512  1.00 64.65           O1-
ATOM   3270  H   GLU A 237      14.234  38.310  26.287  1.00 55.94           H
ATOM   3271  HA  GLU A 237      12.024  39.572  26.936  1.00 62.64           H
ATOM   3272  HB2 GLU A 237      13.184  37.209  27.622  1.00 66.63           H
ATOM   3273  HB3 GLU A 237      12.768  37.974  28.947  1.00 66.63           H
ATOM   3274  HG2 GLU A 237      11.113  36.445  28.150  1.00 85.60           H
ATOM   3275  HG3 GLU A 237      10.678  37.969  28.401  1.00 85.60           H
ATOM   3276  N   GLU A 238      14.596  40.255  28.698  1.00 51.03           N
ATOM   3277  CA  GLU A 238      15.102  41.249  29.633  1.00 40.37           C
ATOM   3278  C   GLU A 238      15.070  42.634  29.015  1.00 49.46           C
ATOM   3279  O   GLU A 238      14.783  43.623  29.700  1.00 54.00           O
ATOM   3280  CB  GLU A 238      16.522  40.878  30.072  1.00 51.24           C
ATOM   3281  CG  GLU A 238      16.666  39.476  30.568  1.00 45.39           C
ATOM   3282  CD  GLU A 238      18.021  39.169  31.156  1.00 48.52           C
ATOM   3283  OE1 GLU A 238      18.163  39.276  32.380  1.00 58.98           O
ATOM   3284  OE2 GLU A 238      18.934  38.780  30.392  1.00 50.60           O1-
ATOM   3285  H   GLU A 238      15.182  39.679  28.430  1.00 61.24           H
ATOM   3286  HA  GLU A 238      14.528  41.267  30.408  1.00 48.44           H
ATOM   3287  HB2 GLU A 238      17.103  40.975  29.300  1.00 61.49           H
ATOM   3288  HB3 GLU A 238      16.806  41.454  30.790  1.00 61.49           H
ATOM   3289  HG2 GLU A 238      16.005  39.289  31.242  1.00 54.47           H
ATOM   3290  HG3 GLU A 238      16.533  38.895  29.816  1.00 54.47           H
ATOM   3291  N   VAL A 239      15.348  42.728  27.714  1.00 46.39           N
ATOM   3292  CA  VAL A 239      15.232  44.011  27.024  1.00 45.08           C
ATOM   3293  C   VAL A 239      13.787  44.485  27.059  1.00 44.03           C
ATOM   3294  O   VAL A 239      13.502  45.631  27.407  1.00 46.51           O
ATOM   3295  CB  VAL A 239      15.758  43.890  25.577  1.00 43.26           C
ATOM   3296  CG1 VAL A 239      15.316  45.064  24.712  1.00 34.41           C
ATOM   3297  CG2 VAL A 239      17.270  43.804  25.597  1.00 39.59           C
ATOM   3298  H   VAL A 239      15.603  42.074  27.218  1.00 55.67           H
ATOM   3299  HA  VAL A 239      15.784  44.658  27.494  1.00 54.09           H
ATOM   3300  HB  VAL A 239      15.414  43.076  25.173  1.00 51.91           H
ATOM   3301 HG11 VAL A 239      15.701  44.977  23.828  1.00 41.29           H
ATOM   3302 HG12 VAL A 239      14.348  45.085  24.645  1.00 41.29           H
ATOM   3303 HG13 VAL A 239      15.650  45.872  25.132  1.00 41.29           H
ATOM   3304 HG21 VAL A 239      17.597  43.743  24.683  1.00 47.51           H
ATOM   3305 HG22 VAL A 239      17.624  44.594  26.028  1.00 47.51           H
ATOM   3306 HG23 VAL A 239      17.534  43.012  26.091  1.00 47.51           H
ATOM   3307  N   ARG A 240      12.854  43.607  26.684  1.00 42.13           N
ATOM   3308  CA  ARG A 240      11.439  43.958  26.681  1.00 44.22           C
ATOM   3309  C   ARG A 240      10.997  44.477  28.044  1.00 48.82           C
ATOM   3310  O   ARG A 240      10.441  45.575  28.151  1.00 48.67           O
ATOM   3311  CB  ARG A 240      10.617  42.738  26.277  1.00 39.75           C
ATOM   3312  CG  ARG A 240       9.144  43.012  26.194  1.00 44.67           C
ATOM   3313  CD  ARG A 240       8.372  41.795  25.684  1.00 45.88           C
ATOM   3314  NE  ARG A 240       8.434  41.712  24.221  1.00 69.45           N
ATOM   3315  CZ  ARG A 240       8.892  40.664  23.527  1.00 70.82           C
ATOM   3316  NH1 ARG A 240       9.326  39.567  24.151  1.00 67.89           N
ATOM   3317  NH2 ARG A 240       8.918  40.714  22.184  1.00 76.78           N1+
ATOM   3318  H   ARG A 240      13.020  42.806  26.416  1.00 50.55           H
ATOM   3319  HA  ARG A 240      11.300  44.659  26.022  1.00 53.06           H
ATOM   3320  HB2 ARG A 240      10.908  42.436  25.402  1.00 47.70           H
ATOM   3321  HB3 ARG A 240      10.769  42.032  26.927  1.00 47.70           H
ATOM   3322  HG2 ARG A 240       8.826  43.213  27.087  1.00 53.61           H
ATOM   3323  HG3 ARG A 240       8.985  43.764  25.601  1.00 53.61           H
ATOM   3324  HD2 ARG A 240       8.765  41.000  26.061  1.00 55.05           H
ATOM   3325  HD3 ARG A 240       7.442  41.870  25.944  1.00 55.05           H
ATOM   3326  HE  ARG A 240       8.228  42.426  23.781  1.00 83.34           H
ATOM   3327 HH11 ARG A 240       9.313  39.516  25.009  1.00 81.46           H
ATOM   3328 HH12 ARG A 240       9.605  38.897  23.691  1.00 81.46           H
ATOM   3329 HH21 ARG A 240       8.641  41.419  21.768  1.00 92.14           H
ATOM   3330 HH22 ARG A 240       9.202  40.039  21.728  1.00 92.14           H
ATOM   3331  N   GLU A 241      11.240  43.681  29.101  1.00 53.60           N
ATOM   3332  CA  GLU A 241      10.872  44.071  30.459  1.00 44.31           C
ATOM   3333  C   GLU A 241      11.517  45.400  30.836  1.00 53.00           C
ATOM   3334  O   GLU A 241      10.866  46.290  31.408  1.00 52.67           O
ATOM   3335  CB  GLU A 241      11.257  42.951  31.424  1.00 43.01           C
ATOM   3336  H   GLU A 241      11.590  42.898  29.058  1.00 64.33           H
ATOM   3337  HA  GLU A 241       9.912  44.182  30.494  1.00 53.17           H
ATOM   3338  HB1 GLU A 241      10.773  42.142  31.177  1.00 51.61           H
ATOM   3339  HB3 GLU A 241      10.996  43.214  32.322  1.00 51.61           H
ATOM   3340  N   ALA A 242      12.776  45.584  30.445  1.00 49.54           N
ATOM   3341  CA  ALA A 242      13.471  46.836  30.713  1.00 49.61           C
ATOM   3342  C   ALA A 242      12.796  48.011  30.017  1.00 55.97           C
ATOM   3343  O   ALA A 242      12.685  49.104  30.596  1.00 56.73           O
ATOM   3344  CB  ALA A 242      14.928  46.734  30.265  1.00 44.36           C
ATOM   3345  H   ALA A 242      13.241  45.005  30.017  1.00 59.45           H
ATOM   3346  HA  ALA A 242      13.450  47.004  31.670  1.00 59.53           H
ATOM   3347  HB1 ALA A 242      15.368  47.576  30.447  1.00 53.23           H
ATOM   3348  HB2 ALA A 242      15.369  46.014  30.744  1.00 53.23           H
ATOM   3349  HB3 ALA A 242      14.950  46.557  29.312  1.00 53.23           H
ATOM   3350  N   LEU A 243      12.401  47.837  28.751  1.00 52.24           N
ATOM   3351  CA  LEU A 243      11.751  48.941  28.055  1.00 60.05           C
ATOM   3352  C   LEU A 243      10.488  49.302  28.800  1.00 49.78           C
ATOM   3353  O   LEU A 243      10.197  50.481  29.026  1.00 49.45           O
ATOM   3354  CB  LEU A 243      11.432  48.584  26.584  1.00 47.58           C
ATOM   3355  CG  LEU A 243      12.617  48.450  25.610  1.00 54.46           C
ATOM   3356  CD1 LEU A 243      12.207  47.656  24.404  1.00 44.81           C
ATOM   3357  CD2 LEU A 243      13.199  49.804  25.183  1.00 47.56           C
ATOM   3358  H   LEU A 243      12.487  47.120  28.282  1.00 62.69           H
ATOM   3359  HA  LEU A 243      12.342  49.711  28.053  1.00 72.06           H
ATOM   3360  HB2 LEU A 243      10.968  47.730  26.569  1.00 57.09           H
ATOM   3361  HB3 LEU A 243      10.853  49.269  26.210  1.00 57.09           H
ATOM   3362  HG  LEU A 243      13.320  47.957  26.044  1.00 65.35           H
ATOM   3363 HD11 LEU A 243      12.967  47.578  23.809  1.00 53.78           H
ATOM   3364 HD12 LEU A 243      11.915  46.776  24.690  1.00 53.78           H
ATOM   3365 HD13 LEU A 243      11.480  48.125  23.964  1.00 53.78           H
ATOM   3366 HD21 LEU A 243      13.927  49.644  24.566  1.00 57.07           H
ATOM   3367 HD22 LEU A 243      12.500  50.314  24.749  1.00 57.07           H
ATOM   3368 HD23 LEU A 243      13.531  50.278  25.965  1.00 57.07           H
ATOM   3369  N   VAL A 244       9.736  48.273  29.194  1.00 54.93           N
ATOM   3370  CA  VAL A 244       8.453  48.466  29.856  1.00 54.19           C
ATOM   3371  C   VAL A 244       8.658  49.169  31.191  1.00 56.27           C
ATOM   3372  O   VAL A 244       8.007  50.176  31.494  1.00 55.31           O
ATOM   3373  CB  VAL A 244       7.748  47.112  30.031  1.00 55.83           C
ATOM   3374  CG1 VAL A 244       6.572  47.251  30.968  1.00 43.75           C
ATOM   3375  CG2 VAL A 244       7.311  46.557  28.677  1.00 52.98           C
ATOM   3376  H   VAL A 244       9.939  47.445  29.063  1.00 65.92           H
ATOM   3377  HA  VAL A 244       7.894  49.011  29.281  1.00 65.03           H
ATOM   3378  HB  VAL A 244       8.372  46.477  30.415  1.00 67.00           H
ATOM   3379 HG11 VAL A 244       6.127  46.391  31.039  1.00 52.50           H
ATOM   3380 HG12 VAL A 244       6.872  47.542  31.841  1.00 52.50           H
ATOM   3381 HG13 VAL A 244       5.963  47.907  30.593  1.00 52.50           H
ATOM   3382 HG21 VAL A 244       6.873  45.700  28.818  1.00 63.58           H
ATOM   3383 HG22 VAL A 244       6.696  47.179  28.262  1.00 63.58           H
ATOM   3384 HG23 VAL A 244       8.089  46.430  28.114  1.00 63.58           H
ATOM   3385  N   ARG A 245       9.596  48.667  31.994  1.00 59.60           N
ATOM   3386  CA  ARG A 245       9.865  49.308  33.267  1.00 49.21           C
ATOM   3387  C   ARG A 245      10.095  50.801  33.065  1.00 54.89           C
ATOM   3388  O   ARG A 245       9.552  51.627  33.806  1.00 67.13           O
ATOM   3389  CB  ARG A 245      11.061  48.633  33.955  1.00 51.54           C
ATOM   3390  H   ARG A 245      10.083  47.974  31.828  1.00 71.52           H
ATOM   3391  HA  ARG A 245       9.081  49.190  33.824  1.00 59.05           H
ATOM   3392  HB1 ARG A 245      10.880  47.679  34.069  1.00 61.85           H
ATOM   3393  HB3 ARG A 245      11.188  49.040  34.822  1.00 61.85           H
ATOM   3394  N   SER A 246      10.856  51.169  32.039  1.00 58.45           N
ATOM   3395  CA  SER A 246      11.196  52.568  31.806  1.00 56.98           C
ATOM   3396  C   SER A 246      10.058  53.362  31.208  1.00 47.81           C
ATOM   3397  O   SER A 246      10.266  54.530  30.902  1.00 53.44           O
ATOM   3398  CB  SER A 246      12.418  52.687  30.887  1.00 54.08           C
ATOM   3399  OG  SER A 246      13.590  52.227  31.536  1.00 57.35           O
ATOM   3400  H   SER A 246      11.184  50.624  31.463  1.00 70.14           H
ATOM   3401  HA  SER A 246      11.419  52.972  32.659  1.00 68.37           H
ATOM   3402  HB2 SER A 246      12.260  52.174  30.079  1.00 64.89           H
ATOM   3403  HB3 SER A 246      12.529  53.627  30.667  1.00 64.89           H
ATOM   3404  HG  SER A 246      13.705  52.648  32.256  1.00 68.82           H
ATOM   3405  N   GLY A 247       8.880  52.773  31.034  1.00 49.15           N
ATOM   3406  CA  GLY A 247       7.746  53.518  30.547  1.00 50.30           C
ATOM   3407  C   GLY A 247       7.620  53.621  29.047  1.00 61.64           C
ATOM   3408  O   GLY A 247       7.256  54.693  28.549  1.00 59.16           O
ATOM   3409  H   GLY A 247       8.699  51.950  31.196  1.00 58.98           H
ATOM   3410  HA2 GLY A 247       6.929  53.106  30.875  1.00 60.36           H
ATOM   3411  HA3 GLY A 247       7.808  54.422  30.883  1.00 60.36           H
ATOM   3412  N   TYR A 248       7.874  52.523  28.317  1.00 63.24           N
ATOM   3413  CA  TYR A 248       7.664  52.459  26.874  1.00 53.75           C
ATOM   3414  C   TYR A 248       6.579  51.449  26.537  1.00 48.65           C
ATOM   3415  O   TYR A 248       6.463  50.411  27.188  1.00 62.58           O
ATOM   3416  CB  TYR A 248       8.946  52.041  26.133  1.00 47.40           C
ATOM   3417  CG  TYR A 248      10.086  53.022  26.173  1.00 44.51           C
ATOM   3418  CD1 TYR A 248      10.212  53.976  25.198  1.00 43.81           C
ATOM   3419  CD2 TYR A 248      11.053  52.974  27.174  1.00 48.39           C
ATOM   3420  CE1 TYR A 248      11.249  54.859  25.197  1.00 43.14           C
ATOM   3421  CE2 TYR A 248      12.108  53.864  27.186  1.00 52.59           C
ATOM   3422  CZ  TYR A 248      12.195  54.809  26.187  1.00 53.41           C
ATOM   3423  OH  TYR A 248      13.220  55.724  26.181  1.00 52.12           O
ATOM   3424  H   TYR A 248       8.177  51.783  28.641  1.00 75.88           H
ATOM   3425  HA  TYR A 248       7.388  53.321  26.540  1.00 64.50           H
ATOM   3426  HB2 TYR A 248       9.273  51.213  26.517  1.00 56.88           H
ATOM   3427  HB3 TYR A 248       8.707  51.903  25.206  1.00 56.88           H
ATOM   3428  HD1 TYR A 248       9.578  54.011  24.524  1.00 52.57           H
ATOM   3429  HD2 TYR A 248      10.995  52.335  27.841  1.00 58.06           H
ATOM   3430  HE1 TYR A 248      11.308  55.499  24.531  1.00 51.76           H
ATOM   3431  HE2 TYR A 248      12.743  53.830  27.858  1.00 63.10           H
ATOM   3432  HH  TYR A 248      13.491  55.865  26.962  1.00 62.54           H
ATOM   3433  N   LYS A 249       5.818  51.714  25.483  1.00 60.26           N
ATOM   3434  CA  LYS A 249       5.099  50.634  24.825  1.00 62.78           C
ATOM   3435  C   LYS A 249       6.033  50.034  23.763  1.00 63.29           C
ATOM   3436  O   LYS A 249       6.653  50.766  22.978  1.00 60.47           O
ATOM   3437  CB  LYS A 249       3.781  51.116  24.216  1.00 54.23           C
ATOM   3438  CG  LYS A 249       2.884  49.935  23.730  1.00 71.47           C
ATOM   3439  CD  LYS A 249       1.461  50.324  23.290  1.00 79.51           C
ATOM   3440  CE  LYS A 249       1.450  51.111  21.990  1.00 97.51           C
ATOM   3441  NZ  LYS A 249       0.062  51.403  21.525  1.00113.57           N1+
ATOM   3442  H   LYS A 249       5.707  52.486  25.118  1.00 72.32           H
ATOM   3443  HA  LYS A 249       4.892  49.961  25.490  1.00 75.33           H
ATOM   3444  HB2 LYS A 249       3.287  51.610  24.893  1.00 65.08           H
ATOM   3445  HB3 LYS A 249       3.984  51.689  23.461  1.00 65.08           H
ATOM   3446  HG2 LYS A 249       3.314  49.511  22.974  1.00 85.76           H
ATOM   3447  HG3 LYS A 249       2.791  49.293  24.455  1.00 85.76           H
ATOM   3448  HD2 LYS A 249       0.919  49.524  23.166  1.00 95.41           H
ATOM   3449  HD3 LYS A 249       1.061  50.885  23.972  1.00 95.41           H
ATOM   3450  HE2 LYS A 249       1.913  51.956  22.120  1.00117.01           H
ATOM   3451  HE3 LYS A 249       1.893  50.586  21.306  1.00117.01           H
ATOM   3452  HZ1 LYS A 249       0.087  51.852  20.753  1.00136.28           H
ATOM   3453  HZ2 LYS A 249      -0.384  50.645  21.408  1.00136.28           H
ATOM   3454  HZ3 LYS A 249      -0.359  51.897  22.133  1.00136.28           H
ATOM   3455  N   VAL A 250       6.193  48.711  23.795  1.00 55.69           N
ATOM   3456  CA  VAL A 250       7.096  48.041  22.871  1.00 52.93           C
ATOM   3457  C   VAL A 250       6.343  47.881  21.555  1.00 46.97           C
ATOM   3458  O   VAL A 250       5.500  47.003  21.397  1.00 51.98           O
ATOM   3459  CB  VAL A 250       7.607  46.702  23.412  1.00 51.52           C
ATOM   3460  CG1 VAL A 250       8.543  46.063  22.393  1.00 59.18           C
ATOM   3461  CG2 VAL A 250       8.359  46.904  24.725  1.00 53.46           C
ATOM   3462  H   VAL A 250       5.807  48.187  24.358  1.00 66.83           H
ATOM   3463  HA  VAL A 250       7.852  48.625  22.717  1.00 63.52           H
ATOM   3464  HB  VAL A 250       6.871  46.091  23.562  1.00 61.83           H
ATOM   3465 HG11 VAL A 250       8.889  45.235  22.760  1.00 71.02           H
ATOM   3466 HG12 VAL A 250       8.074  45.896  21.560  1.00 71.02           H
ATOM   3467 HG13 VAL A 250       9.277  46.680  22.238  1.00 71.02           H
ATOM   3468 HG21 VAL A 250       8.717  46.051  25.030  1.00 64.15           H
ATOM   3469 HG22 VAL A 250       9.084  47.538  24.591  1.00 64.15           H
ATOM   3470 HG23 VAL A 250       7.743  47.257  25.386  1.00 64.15           H
ATOM   3471  N   ARG A 251       6.636  48.762  20.612  1.00 50.57           N
ATOM   3472  CA  ARG A 251       5.929  48.740  19.339  1.00 49.74           C
ATOM   3473  C   ARG A 251       6.392  47.570  18.485  1.00 51.21           C
ATOM   3474  O   ARG A 251       5.581  46.934  17.803  1.00 44.55           O
ATOM   3475  CB  ARG A 251       6.165  50.058  18.606  1.00 55.93           C
ATOM   3476  CG  ARG A 251       5.638  51.322  19.291  1.00 63.70           C
ATOM   3477  CD  ARG A 251       4.117  51.387  19.320  1.00 72.77           C
ATOM   3478  NE  ARG A 251       3.527  51.150  18.001  1.00 64.60           N
ATOM   3479  CZ  ARG A 251       3.411  52.065  17.043  1.00 55.88           C
ATOM   3480  NH1 ARG A 251       3.847  53.307  17.245  1.00 63.56           N
ATOM   3481  NH2 ARG A 251       2.859  51.721  15.871  1.00 67.62           N1+
ATOM   3482  H   ARG A 251       7.234  49.376  20.684  1.00 60.68           H
ATOM   3483  HA  ARG A 251       4.976  48.629  19.496  1.00 59.68           H
ATOM   3484  HB2 ARG A 251       7.129  50.168  18.515  1.00 67.12           H
ATOM   3485  HB3 ARG A 251       5.765  49.999  17.730  1.00 67.12           H
ATOM   3486  HG2 ARG A 251       5.978  51.363  20.199  1.00 76.45           H
ATOM   3487  HG3 ARG A 251       5.940  52.090  18.779  1.00 76.45           H
ATOM   3488  HD2 ARG A 251       3.799  50.692  19.915  1.00 87.32           H
ATOM   3489  HD3 ARG A 251       3.831  52.262  19.630  1.00 87.32           H
ATOM   3490  HE  ARG A 251       3.220  50.364  17.833  1.00 77.52           H
ATOM   3491 HH11 ARG A 251       4.206  53.518  17.995  1.00 76.27           H
ATOM   3492 HH12 ARG A 251       3.776  53.894  16.620  1.00 76.27           H
ATOM   3493 HH21 ARG A 251       2.572  50.913  15.734  1.00 81.14           H
ATOM   3494 HH22 ARG A 251       2.781  52.305  15.244  1.00 81.14           H
ATOM   3495  N   ASP A 252       7.694  47.278  18.505  1.00 50.21           N
ATOM   3496  CA  ASP A 252       8.262  46.154  17.767  1.00 47.56           C
ATOM   3497  C   ASP A 252       9.521  45.689  18.492  1.00 47.48           C
ATOM   3498  O   ASP A 252      10.256  46.498  19.078  1.00 52.71           O
ATOM   3499  CB  ASP A 252       8.567  46.556  16.311  1.00 50.66           C
ATOM   3500  CG  ASP A 252       9.013  45.373  15.408  1.00 54.24           C
ATOM   3501  OD1 ASP A 252       8.602  44.208  15.619  1.00 51.31           O
ATOM   3502  OD2 ASP A 252       9.775  45.626  14.450  1.00 52.00           O1-
ATOM   3503  H   ASP A 252       8.278  47.727  18.955  1.00 60.25           H
ATOM   3504  HA  ASP A 252       7.625  45.426  17.765  1.00 57.07           H
ATOM   3505  HB2 ASP A 252       7.733  46.885  15.931  1.00 60.79           H
ATOM   3506  HB3 ASP A 252       9.232  47.261  16.294  1.00 60.79           H
ATOM   3507  N   LEU A 253       9.744  44.384  18.491  1.00 41.33           N
ATOM   3508  CA  LEU A 253      10.961  43.846  19.076  1.00 52.97           C
ATOM   3509  C   LEU A 253      11.299  42.570  18.329  1.00 49.12           C
ATOM   3510  O   LEU A 253      10.468  41.656  18.308  1.00 50.83           O
ATOM   3511  CB  LEU A 253      10.783  43.578  20.564  1.00 52.58           C
ATOM   3512  CG  LEU A 253      12.019  43.013  21.244  1.00 57.21           C
ATOM   3513  CD1 LEU A 253      13.170  43.979  21.197  1.00 50.21           C
ATOM   3514  CD2 LEU A 253      11.729  42.678  22.675  1.00 52.34           C
ATOM   3515  H   LEU A 253       9.209  43.779  18.177  1.00 49.60           H
ATOM   3516  HA  LEU A 253      11.672  44.494  18.948  1.00 63.56           H
ATOM   3517  HB2 LEU A 253      10.576  44.417  21.003  1.00 63.09           H
ATOM   3518  HB3 LEU A 253      10.058  42.939  20.681  1.00 63.09           H
ATOM   3519  HG  LEU A 253      12.283  42.206  20.787  1.00 68.65           H
ATOM   3520 HD11 LEU A 253      13.939  43.581  21.637  1.00 60.25           H
ATOM   3521 HD12 LEU A 253      13.388  44.183  20.276  1.00 60.25           H
ATOM   3522 HD13 LEU A 253      12.896  44.781  21.674  1.00 60.25           H
ATOM   3523 HD21 LEU A 253      12.532  42.328  23.089  1.00 62.81           H
ATOM   3524 HD22 LEU A 253      11.437  43.482  23.131  1.00 62.81           H
ATOM   3525 HD23 LEU A 253      11.027  42.006  22.676  1.00 62.81           H
ATOM   3526  N   ARG A 254      12.494  42.528  17.707  1.00 42.66           N
ATOM   3527  CA  ARG A 254      12.916  41.428  16.834  1.00 44.27           C
ATOM   3528  C   ARG A 254      14.334  40.992  17.165  1.00 39.49           C
ATOM   3529  O   ARG A 254      15.155  41.797  17.631  1.00 39.80           O
ATOM   3530  CB  ARG A 254      12.901  41.842  15.339  1.00 47.89           C
ATOM   3531  CG  ARG A 254      11.564  42.214  14.806  1.00 43.12           C
ATOM   3532  CD  ARG A 254      11.647  42.794  13.396  1.00 52.48           C
ATOM   3533  NE  ARG A 254      10.316  42.876  12.779  1.00 64.43           N
ATOM   3534  CZ  ARG A 254      10.046  43.504  11.645  1.00 73.56           C
ATOM   3535  NH1 ARG A 254      11.019  44.138  10.983  1.00 68.77           N
ATOM   3536  NH2 ARG A 254       8.794  43.497  11.185  1.00 71.54           N1+
ATOM   3537  H   ARG A 254      13.087  43.153  17.755  1.00 51.20           H
ATOM   3538  HA  ARG A 254      12.325  40.673  16.965  1.00 53.12           H
ATOM   3539  HB2 ARG A 254      13.486  42.606  15.210  1.00 57.47           H
ATOM   3540  HB3 ARG A 254      13.220  41.081  14.826  1.00 57.47           H
ATOM   3541  HG2 ARG A 254      11.023  41.410  14.779  1.00 51.74           H
ATOM   3542  HG3 ARG A 254      11.156  42.869  15.394  1.00 51.74           H
ATOM   3543  HD2 ARG A 254      12.028  43.685  13.430  1.00 62.98           H
ATOM   3544  HD3 ARG A 254      12.185  42.200  12.850  1.00 62.98           H
ATOM   3545  HE  ARG A 254       9.660  42.491  13.174  1.00 77.31           H
ATOM   3546 HH11 ARG A 254      11.822  44.127  11.291  1.00 82.52           H
ATOM   3547 HH12 ARG A 254      10.839  44.542  10.248  1.00 82.52           H
ATOM   3548 HH21 ARG A 254       8.176  43.087  11.622  1.00 85.85           H
ATOM   3549 HH22 ARG A 254       8.600  43.903  10.450  1.00 85.85           H
ATOM   3550  N   THR A 255      14.649  39.725  16.839  1.00 33.89           N
ATOM   3551  CA  THR A 255      15.999  39.216  17.005  1.00 31.26           C
ATOM   3552  C   THR A 255      16.527  38.443  15.786  1.00 35.48           C
ATOM   3553  O   THR A 255      15.825  37.663  15.115  1.00 31.03           O
ATOM   3554  CB  THR A 255      16.108  38.364  18.312  1.00 37.68           C
ATOM   3555  OG1 THR A 255      16.815  37.132  18.066  1.00 35.81           O
ATOM   3556  CG2 THR A 255      14.786  38.115  18.874  1.00 47.59           C
ATOM   3557  H   THR A 255      14.099  39.151  16.527  1.00 40.67           H
ATOM   3558  HA  THR A 255      16.576  39.980  17.130  1.00 37.51           H
ATOM   3559  HB  THR A 255      16.574  38.879  18.988  1.00 45.22           H
ATOM   3560  HG1 THR A 255      16.397  36.651  17.521  1.00 42.97           H
ATOM   3561 HG21 THR A 255      14.836  37.612  19.697  1.00 57.10           H
ATOM   3562 HG22 THR A 255      14.358  38.958  19.072  1.00 57.10           H
ATOM   3563 HG23 THR A 255      14.262  37.628  18.221  1.00 57.10           H
ATOM   3564  N   TYR A 256      17.811  38.669  15.559  1.00 34.73           N
ATOM   3565  CA  TYR A 256      18.620  38.035  14.539  1.00 34.80           C
ATOM   3566  C   TYR A 256      19.628  37.143  15.236  1.00 29.31           C
ATOM   3567  O   TYR A 256      20.453  37.627  16.012  1.00 32.31           O
ATOM   3568  CB  TYR A 256      19.347  39.107  13.724  1.00 30.63           C
ATOM   3569  CG  TYR A 256      20.324  38.575  12.709  1.00 35.61           C
ATOM   3570  CD1 TYR A 256      19.909  38.172  11.446  1.00 33.33           C
ATOM   3571  CD2 TYR A 256      21.666  38.480  13.009  1.00 24.36           C
ATOM   3572  CE1 TYR A 256      20.824  37.691  10.516  1.00 24.09           C
ATOM   3573  CE2 TYR A 256      22.566  38.007  12.108  1.00 36.22           C
ATOM   3574  CZ  TYR A 256      22.136  37.610  10.835  1.00 36.26           C
ATOM   3575  OH  TYR A 256      23.016  37.124   9.895  1.00 28.87           O
ATOM   3576  H   TYR A 256      18.277  39.213  16.030  1.00 41.68           H
ATOM   3577  HA  TYR A 256      18.051  37.488  13.980  1.00 41.76           H
ATOM   3578  HB2 TYR A 256      18.695  39.645  13.263  1.00 36.76           H
ATOM   3579  HB3 TYR A 256      19.842  39.672  14.346  1.00 36.76           H
ATOM   3580  HD1 TYR A 256      19.011  38.232  11.219  1.00 40.00           H
ATOM   3581  HD2 TYR A 256      21.945  38.741  13.844  1.00 29.23           H
ATOM   3582  HE1 TYR A 256      20.552  37.430   9.677  1.00 28.91           H
ATOM   3583  HE2 TYR A 256      23.456  37.953  12.342  1.00 43.47           H
ATOM   3584  HH  TYR A 256      22.589  36.874   9.201  1.00 34.65           H
ATOM   3585  N   ILE A 257      19.590  35.867  14.960  1.00 27.75           N
ATOM   3586  CA  ILE A 257      20.559  34.966  15.582  1.00 41.09           C
ATOM   3587  C   ILE A 257      21.901  35.026  14.827  1.00 37.98           C
ATOM   3588  O   ILE A 257      21.922  34.846  13.605  1.00 41.25           O
ATOM   3589  CB  ILE A 257      19.983  33.540  15.629  1.00 31.86           C
ATOM   3590  CG1 ILE A 257      18.737  33.469  16.552  1.00 40.87           C
ATOM   3591  CG2 ILE A 257      21.051  32.541  16.138  1.00 39.45           C
ATOM   3592  CD1 ILE A 257      18.194  32.047  16.731  1.00 47.47           C
ATOM   3593  H   ILE A 257      19.005  35.492  14.457  1.00 33.30           H
ATOM   3594  HA  ILE A 257      20.703  35.258  16.493  1.00 49.30           H
ATOM   3595  HB  ILE A 257      19.701  33.301  14.731  1.00 38.23           H
ATOM   3596 HG12 ILE A 257      18.949  33.801  17.442  1.00 49.04           H
ATOM   3597 HG13 ILE A 257      18.018  33.997  16.162  1.00 49.04           H
ATOM   3598 HG21 ILE A 257      20.688  31.641  16.150  1.00 47.34           H
ATOM   3599 HG22 ILE A 257      21.818  32.570  15.548  1.00 47.34           H
ATOM   3600 HG23 ILE A 257      21.323  32.791  17.041  1.00 47.34           H
ATOM   3601 HD11 ILE A 257      17.393  32.083  17.278  1.00 56.97           H
ATOM   3602 HD12 ILE A 257      17.978  31.680  15.861  1.00 56.97           H
ATOM   3603 HD13 ILE A 257      18.851  31.487  17.170  1.00 56.97           H
ATOM   3604  N   MET A 258      23.057  35.198  15.552  1.00 40.16           N
ATOM   3605  CA  MET A 258      24.284  35.191  14.760  1.00 36.34           C
ATOM   3606  C   MET A 258      24.595  33.807  14.207  1.00 37.36           C
ATOM   3607  O   MET A 258      24.812  32.746  14.780  1.00 40.28           O
ATOM   3608  CB  MET A 258      25.486  35.684  15.562  1.00 43.58           C
ATOM   3609  CG  MET A 258      25.401  37.188  15.709  1.00 46.46           C
ATOM   3610  SD  MET A 258      26.088  37.892  14.185  1.00 42.79           S
ATOM   3611  CE  MET A 258      26.445  39.574  14.710  1.00 43.59           C
ATOM   3612  H   MET A 258      23.110  34.987  16.564  1.00 48.19           H
ATOM   3613  HA  MET A 258      24.082  35.907  13.899  1.00 43.61           H
ATOM   3614  HB2 MET A 258      25.500  35.188  16.559  1.00 52.29           H
ATOM   3615  HB3 MET A 258      26.436  35.355  15.088  1.00 52.29           H
ATOM   3616  HG2 MET A 258      24.351  37.527  15.831  1.00 55.76           H
ATOM   3617  HG3 MET A 258      25.955  37.536  16.602  1.00 55.76           H
ATOM   3618  HE1 MET A 258      26.913  40.099  13.874  1.00 52.31           H
ATOM   3619  HE2 MET A 258      25.535  40.113  15.006  1.00 52.31           H
ATOM   3620  HE3 MET A 258      27.154  39.590  15.546  1.00 52.31           H
ATOM   3621  N   PRO A 259      24.725  33.820  12.846  1.00 36.71           N
ATOM   3622  CA  PRO A 259      25.182  32.630  12.125  1.00 30.54           C
ATOM   3623  C   PRO A 259      26.640  32.363  12.380  1.00 32.00           C
ATOM   3624  O   PRO A 259      27.423  33.256  12.689  1.00 36.43           O
ATOM   3625  CB  PRO A 259      24.982  32.982  10.636  1.00 33.62           C
ATOM   3626  CG  PRO A 259      24.393  34.251  10.571  1.00 33.99           C
ATOM   3627  CD  PRO A 259      24.670  34.932  11.862  1.00 31.76           C
ATOM   3628  HA  PRO A 259      24.662  31.850  12.335  1.00 36.65           H
ATOM   3629  HB2 PRO A 259      25.844  33.026  10.214  1.00 40.34           H
ATOM   3630  HB3 PRO A 259      24.432  32.318  10.199  1.00 40.34           H
ATOM   3631  HG2 PRO A 259      24.769  34.743   9.828  1.00 40.79           H
ATOM   3632  HG3 PRO A 259      23.437  34.133  10.448  1.00 40.79           H
ATOM   3633  HD2 PRO A 259      25.547  35.344  11.798  1.00 38.12           H
ATOM   3634  HD3 PRO A 259      23.959  35.573  12.011  1.00 38.12           H
ATOM   3635  N   ALA A 260      27.015  31.114  12.142  1.00 44.93           N
ATOM   3636  CA  ALA A 260      28.392  30.693  12.376  1.00 44.47           C
ATOM   3637  C   ALA A 260      29.389  31.492  11.541  1.00 40.09           C
ATOM   3638  O   ALA A 260      30.419  31.932  12.063  1.00 41.71           O
ATOM   3639  CB  ALA A 260      28.533  29.206  12.088  1.00 32.65           C
ATOM   3640  H   ALA A 260      26.497  30.480  11.877  1.00 53.91           H
ATOM   3641  HA  ALA A 260      28.605  30.829  13.316  1.00 53.36           H
ATOM   3642  HB1 ALA A 260      29.444  28.946  12.289  1.00 39.19           H
ATOM   3643  HB2 ALA A 260      27.922  28.713  12.658  1.00 39.19           H
ATOM   3644  HB3 ALA A 260      28.332  29.058  11.155  1.00 39.19           H
ATOM   3645  N   HIS A 261      29.109  31.718  10.258  0.89 38.57           N
ATOM   3646  CA  HIS A 261      30.116  32.423   9.472  0.89 38.08           C
ATOM   3647  C   HIS A 261      30.364  33.830  10.004  0.89 31.03           C
ATOM   3648  O   HIS A 261      31.442  34.380   9.769  0.89 24.04           O
ATOM   3649  CB  HIS A 261      29.779  32.440   7.963  0.89 33.29           C
ATOM   3650  CG  HIS A 261      28.534  33.179   7.576  0.89 45.53           C
ATOM   3651  ND1 HIS A 261      27.286  32.580   7.539  0.89 57.92           N
ATOM   3652  CD2 HIS A 261      28.357  34.429   7.064  0.89 52.46           C
ATOM   3653  CE1 HIS A 261      26.380  33.445   7.091  0.89 41.90           C
ATOM   3654  NE2 HIS A 261      26.999  34.582   6.817  0.89 48.52           N
ATOM   3655  H   HIS A 261      28.390  31.490   9.849  0.89 46.28           H
ATOM   3656  HA  HIS A 261      30.946  31.942   9.574  0.89 45.70           H
ATOM   3657  HB2 HIS A 261      29.665  31.527   7.666  0.89 39.95           H
ATOM   3658  HB3 HIS A 261      30.506  32.879   7.486  0.89 39.95           H
ATOM   3659  HD2 HIS A 261      29.009  35.086   6.947  0.89 62.96           H
ATOM   3660  HE1 HIS A 261      25.467  33.295   6.997  0.89 50.28           H
ATOM   3661  HE2 HIS A 261      26.624  35.287   6.505  0.89 58.22           H
ATOM   3662  N   LEU A 262      29.461  34.391  10.802  1.00 31.15           N
ATOM   3663  CA  LEU A 262      29.673  35.724  11.356  1.00 37.57           C
ATOM   3664  C   LEU A 262      30.123  35.685  12.810  1.00 42.33           C
ATOM   3665  O   LEU A 262      30.274  36.745  13.434  1.00 31.31           O
ATOM   3666  CB  LEU A 262      28.396  36.546  11.252  1.00 35.16           C
ATOM   3667  CG  LEU A 262      27.893  36.805   9.832  1.00 38.13           C
ATOM   3668  CD1 LEU A 262      26.753  37.794   9.850  1.00 33.03           C
ATOM   3669  CD2 LEU A 262      28.982  37.344   8.953  1.00 38.15           C
ATOM   3670  H   LEU A 262      28.728  34.028  11.056  1.00 37.38           H
ATOM   3671  HA  LEU A 262      30.375  36.174  10.854  1.00 45.08           H
ATOM   3672  HB2 LEU A 262      27.703  36.046  11.714  1.00 42.19           H
ATOM   3673  HB3 LEU A 262      28.539  37.407  11.681  1.00 42.19           H
ATOM   3674  HG  LEU A 262      27.583  35.975   9.451  1.00 45.76           H
ATOM   3675 HD11 LEU A 262      26.445  37.948   8.943  1.00 39.63           H
ATOM   3676 HD12 LEU A 262      26.028  37.429  10.383  1.00 39.63           H
ATOM   3677 HD13 LEU A 262      27.100  38.609  10.231  1.00 39.63           H
ATOM   3678 HD21 LEU A 262      28.596  37.547   8.087  1.00 45.78           H
ATOM   3679 HD22 LEU A 262      29.313  38.157   9.371  1.00 45.78           H
ATOM   3680 HD23 LEU A 262      29.703  36.700   8.861  1.00 45.78           H
ATOM   3681  N   GLN A 263      30.343  34.492  13.354  1.00 37.84           N
ATOM   3682  CA  GLN A 263      30.863  34.314  14.706  1.00 37.71           C
ATOM   3683  C   GLN A 263      32.365  34.268  14.587  1.00 33.54           C
ATOM   3684  O   GLN A 263      32.945  33.225  14.320  1.00 42.52           O
ATOM   3685  CB  GLN A 263      30.349  33.027  15.319  1.00 39.56           C
ATOM   3686  CG  GLN A 263      28.924  33.066  15.848  1.00 49.27           C
ATOM   3687  CD  GLN A 263      28.474  31.664  16.208  1.00 56.65           C
ATOM   3688  OE1 GLN A 263      29.282  30.814  16.650  1.00 59.18           O
ATOM   3689  NE2 GLN A 263      27.205  31.385  15.962  1.00 53.35           N
ATOM   3690  H   GLN A 263      30.217  33.743  12.948  1.00 45.40           H
ATOM   3691  HA  GLN A 263      30.607  35.059  15.265  1.00 45.25           H
ATOM   3692  HB2 GLN A 263      30.383  32.331  14.642  1.00 47.47           H
ATOM   3693  HB3 GLN A 263      30.922  32.789  16.055  1.00 47.47           H
ATOM   3694  HG2 GLN A 263      28.852  33.628  16.642  1.00 59.12           H
ATOM   3695  HG3 GLN A 263      28.342  33.395  15.148  1.00 59.12           H
ATOM   3696 HE21 GLN A 263      26.696  31.987  15.609  1.00 64.02           H
ATOM   3697 HE22 GLN A 263      26.888  30.603  16.130  1.00 64.02           H
ATOM   3698  N   THR A 264      32.994  35.408  14.706  1.00 35.93           N
ATOM   3699  CA  THR A 264      34.439  35.473  14.654  1.00 37.25           C
ATOM   3700  C   THR A 264      35.008  35.523  16.082  1.00 45.22           C
ATOM   3701  O   THR A 264      34.301  35.295  17.075  1.00 46.71           O
ATOM   3702  CB  THR A 264      34.861  36.685  13.848  1.00 37.91           C
ATOM   3703  OG1 THR A 264      34.479  37.847  14.560  1.00 34.70           O
ATOM   3704  CG2 THR A 264      34.180  36.723  12.488  1.00 33.95           C
ATOM   3705  H   THR A 264      32.610  36.171  14.803  1.00 43.11           H
ATOM   3706  HA  THR A 264      34.778  34.684  14.205  1.00 44.70           H
ATOM   3707  HB  THR A 264      35.820  36.664  13.734  1.00 45.49           H
ATOM   3708  HG1 THR A 264      34.763  38.521  14.148  1.00 41.64           H
ATOM   3709 HG21 THR A 264      34.505  37.496  11.999  1.00 40.75           H
ATOM   3710 HG22 THR A 264      34.394  35.916  11.998  1.00 40.75           H
ATOM   3711 HG23 THR A 264      33.217  36.794  12.597  1.00 40.75           H
ATOM   3712  N   GLY A 265      36.296  35.820  16.204  1.00 44.23           N
ATOM   3713  CA  GLY A 265      36.903  35.821  17.515  1.00 46.85           C
ATOM   3714  C   GLY A 265      36.889  37.156  18.237  1.00 48.10           C
ATOM   3715  O   GLY A 265      37.562  37.311  19.263  1.00 42.16           O
ATOM   3716  H   GLY A 265      36.841  36.014  15.566  1.00 53.07           H
ATOM   3717  HA2 GLY A 265      36.421  35.189  18.067  1.00 56.22           H
ATOM   3718  HA3 GLY A 265      37.814  35.507  17.429  1.00 56.22           H
ATOM   3719  N   VAL A 266      36.137  38.136  17.729  1.00 44.58           N
ATOM   3720  CA  VAL A 266      36.100  39.456  18.343  1.00 44.22           C
ATOM   3721  C   VAL A 266      35.080  39.491  19.450  1.00 42.46           C
ATOM   3722  O   VAL A 266      34.898  40.545  20.082  1.00 39.22           O
ATOM   3723  CB  VAL A 266      35.802  40.570  17.296  1.00 38.30           C
ATOM   3724  CG1 VAL A 266      36.687  40.400  16.100  1.00 40.24           C
ATOM   3725  CG2 VAL A 266      34.341  40.594  16.847  1.00 34.40           C
ATOM   3726  H   VAL A 266      35.615  38.054  17.052  1.00 53.49           H
ATOM   3727  HA  VAL A 266      36.972  39.657  18.726  1.00 53.06           H
ATOM   3728  HB  VAL A 266      36.008  41.435  17.677  1.00 45.96           H
ATOM   3729 HG11 VAL A 266      36.474  41.083  15.441  1.00 48.28           H
ATOM   3730 HG12 VAL A 266      37.612  40.490  16.382  1.00 48.28           H
ATOM   3731 HG13 VAL A 266      36.536  39.520  15.725  1.00 48.28           H
ATOM   3732 HG21 VAL A 266      34.225  41.290  16.184  1.00 41.28           H
ATOM   3733 HG22 VAL A 266      34.136  39.733  16.458  1.00 41.28           H
ATOM   3734 HG23 VAL A 266      33.764  40.764  17.610  1.00 41.28           H
ATOM   3735  N   ASP A 267      34.381  38.382  19.690  1.00 38.34           N
ATOM   3736  CA  ASP A 267      33.330  38.523  20.683  1.00 33.22           C
ATOM   3737  C   ASP A 267      32.811  37.074  20.580  1.00 35.94           C
ATOM   3738  O   ASP A 267      33.224  36.113  19.954  1.00 41.57           O
ATOM   3739  CB  ASP A 267      32.315  39.656  20.429  1.00 38.10           C
ATOM   3740  CG  ASP A 267      31.545  39.526  19.138  1.00 36.77           C
ATOM   3741  OD1 ASP A 267      31.106  38.411  18.755  1.00 31.08           O
ATOM   3742  OD2 ASP A 267      31.323  40.576  18.451  1.00 30.21           O1-
ATOM   3743  H   ASP A 267      34.475  37.477  19.180  1.00 46.00           H
ATOM   3744  HA  ASP A 267      33.768  38.744  21.707  1.00 39.86           H
ATOM   3745  HB2 ASP A 267      31.601  39.762  21.282  1.00 45.72           H
ATOM   3746  HB3 ASP A 267      32.835  40.644  20.462  1.00 45.72           H
ATOM   3747  N   ASP A 268      31.785  37.090  21.441  1.00 34.45           N
ATOM   3748  CA  ASP A 268      30.812  36.070  21.691  1.00 42.65           C
ATOM   3749  C   ASP A 268      29.387  36.622  21.562  1.00 36.00           C
ATOM   3750  O   ASP A 268      28.493  36.057  22.206  1.00 36.89           O
ATOM   3751  CB  ASP A 268      31.066  35.421  23.069  1.00 34.89           C
ATOM   3752  CG  ASP A 268      30.467  36.206  24.259  1.00 44.01           C
ATOM   3753  OD1 ASP A 268      30.172  35.561  25.297  1.00 38.87           O
ATOM   3754  OD2 ASP A 268      30.291  37.452  24.184  1.00 44.98           O1-
ATOM   3755  H   ASP A 268      31.619  37.766  21.930  1.00 41.33           H
ATOM   3756  HA  ASP A 268      30.945  35.382  21.024  1.00 51.18           H
ATOM   3757  HB2 ASP A 268      30.682  34.532  23.071  1.00 41.87           H
ATOM   3758  HB3 ASP A 268      32.027  35.383  23.210  1.00 41.87           H
ATOM   3759  N   VAL A 269      29.099  37.602  20.639  1.00 41.31           N
ATOM   3760  CA  VAL A 269      27.676  37.636  20.316  1.00 34.43           C
ATOM   3761  C   VAL A 269      27.281  36.196  19.855  1.00 38.03           C
ATOM   3762  O   VAL A 269      27.879  35.360  19.220  1.00 53.51           O
ATOM   3763  CB  VAL A 269      27.223  38.620  19.209  1.00 49.30           C
ATOM   3764  CG1 VAL A 269      26.256  39.652  19.788  1.00 32.60           C
ATOM   3765  CG2 VAL A 269      28.408  39.286  18.525  1.00 50.83           C
ATOM   3766  H   VAL A 269      29.801  37.885  19.927  1.00 49.57           H
ATOM   3767  HA  VAL A 269      27.135  37.877  21.283  1.00 41.31           H
ATOM   3768  HB  VAL A 269      26.669  38.032  18.432  1.00 59.16           H
ATOM   3769 HG11 VAL A 269      25.990  40.412  19.044  1.00 39.13           H
ATOM   3770 HG12 VAL A 269      25.298  39.234  20.117  1.00 39.13           H
ATOM   3771 HG13 VAL A 269      26.710  40.174  20.637  1.00 39.13           H
ATOM   3772 HG21 VAL A 269      28.135  39.938  17.699  1.00 61.00           H
ATOM   3773 HG22 VAL A 269      28.970  39.908  19.245  1.00 61.00           H
ATOM   3774 HG23 VAL A 269      29.125  38.545  18.144  1.00 61.00           H
ATOM   3775  N   LYS A 270      25.975  36.055  20.303  1.00 39.67           N
ATOM   3776  CA  LYS A 270      24.867  35.104  20.037  1.00 40.23           C
ATOM   3777  C   LYS A 270      23.751  35.616  19.115  1.00 32.97           C
ATOM   3778  O   LYS A 270      23.213  34.827  18.339  1.00 36.38           O
ATOM   3779  CB  LYS A 270      24.174  34.691  21.364  1.00 46.45           C
ATOM   3780  CG  LYS A 270      24.789  33.510  22.138  1.00 41.26           C
ATOM   3781  CD  LYS A 270      26.275  33.559  22.008  1.00 53.80           C
ATOM   3782  CE  LYS A 270      27.039  32.521  22.821  1.00 51.10           C
ATOM   3783  NZ  LYS A 270      27.045  32.976  24.291  1.00 60.67           N1+
ATOM   3784  H   LYS A 270      25.672  36.615  20.880  1.00 47.61           H
ATOM   3785  HA  LYS A 270      25.223  34.310  19.611  1.00 48.27           H
ATOM   3786  HB2 LYS A 270      24.136  35.455  21.965  1.00 55.74           H
ATOM   3787  HB3 LYS A 270      23.267  34.420  21.141  1.00 55.74           H
ATOM   3788  HG2 LYS A 270      24.558  33.576  23.077  1.00 49.51           H
ATOM   3789  HG3 LYS A 270      24.479  32.663  21.770  1.00 49.51           H
ATOM   3790  HD2 LYS A 270      26.519  33.429  21.082  1.00 64.56           H
ATOM   3791  HD3 LYS A 270      26.551  34.434  22.327  1.00 64.56           H
ATOM   3792  HE2 LYS A 270      26.604  31.660  22.739  1.00 61.33           H
ATOM   3793  HE3 LYS A 270      27.946  32.480  22.486  1.00 61.33           H
ATOM   3794  HZ1 LYS A 270      27.487  32.381  24.785  1.00 72.81           H
ATOM   3795  HZ2 LYS A 270      27.436  33.770  24.369  1.00 72.81           H
ATOM   3796  HZ3 LYS A 270      26.209  33.029  24.594  1.00 72.81           H
ATOM   3797  N   GLY A 271      23.287  36.873  19.225  1.00 36.15           N
ATOM   3798  CA  GLY A 271      22.242  37.394  18.350  1.00 36.85           C
ATOM   3799  C   GLY A 271      22.216  38.910  18.383  1.00 34.23           C
ATOM   3800  O   GLY A 271      22.855  39.516  19.250  1.00 40.70           O
ATOM   3801  H   GLY A 271      23.549  37.440  19.811  1.00 43.38           H
ATOM   3802  HA2 GLY A 271      22.430  37.104  17.443  1.00 44.23           H
ATOM   3803  HA3 GLY A 271      21.393  37.044  18.654  1.00 44.23           H
ATOM   3804  N   VAL A 272      21.490  39.554  17.444  1.00 36.28           N
ATOM   3805  CA  VAL A 272      21.360  41.010  17.545  1.00 34.80           C
ATOM   3806  C   VAL A 272      19.834  41.158  17.557  1.00 35.76           C
ATOM   3807  O   VAL A 272      18.966  40.576  16.933  1.00 42.38           O
ATOM   3808  CB  VAL A 272      21.987  41.736  16.322  1.00 35.94           C
ATOM   3809  CG1 VAL A 272      21.654  43.216  16.389  1.00 34.89           C
ATOM   3810  CG2 VAL A 272      23.501  41.533  16.304  1.00 33.38           C
ATOM   3811  H   VAL A 272      20.885  39.092  16.713  1.00 43.53           H
ATOM   3812  HA  VAL A 272      21.847  41.407  18.489  1.00 41.76           H
ATOM   3813  HB  VAL A 272      21.542  41.294  15.397  1.00 43.12           H
ATOM   3814 HG11 VAL A 272      22.117  43.770  15.567  1.00 41.87           H
ATOM   3815 HG12 VAL A 272      20.580  43.413  16.331  1.00 41.87           H
ATOM   3816 HG13 VAL A 272      22.003  43.655  17.339  1.00 41.87           H
ATOM   3817 HG21 VAL A 272      23.970  42.027  15.444  1.00 40.05           H
ATOM   3818 HG22 VAL A 272      23.961  41.935  17.211  1.00 40.05           H
ATOM   3819 HG23 VAL A 272      23.773  40.474  16.274  1.00 40.05           H
ATOM   3820  N   PHE A 273      19.481  42.109  18.456  1.00 34.07           N
ATOM   3821  CA  PHE A 273      18.108  42.568  18.688  1.00 36.62           C
ATOM   3822  C   PHE A 273      17.873  44.002  18.197  1.00 38.63           C
ATOM   3823  O   PHE A 273      18.745  44.876  18.280  1.00 38.51           O
ATOM   3824  CB  PHE A 273      17.675  42.478  20.190  1.00 35.46           C
ATOM   3825  CG  PHE A 273      18.082  43.684  21.079  1.00 39.32           C
ATOM   3826  CD1 PHE A 273      17.356  44.848  21.089  1.00 36.99           C
ATOM   3827  CD2 PHE A 273      19.170  43.606  21.936  1.00 35.96           C
ATOM   3828  CE1 PHE A 273      17.744  45.921  21.889  1.00 39.99           C
ATOM   3829  CE2 PHE A 273      19.559  44.640  22.702  1.00 33.46           C
ATOM   3830  CZ  PHE A 273      18.842  45.814  22.688  1.00 42.57           C
ATOM   3831  H   PHE A 273      20.037  42.525  18.954  1.00 40.88           H
ATOM   3832  HA  PHE A 273      17.515  41.982  18.186  1.00 43.94           H
ATOM   3833  HB2 PHE A 273      16.710  42.427  20.207  1.00 42.55           H
ATOM   3834  HB3 PHE A 273      18.026  41.664  20.584  1.00 42.55           H
ATOM   3835  HD1 PHE A 273      16.621  44.929  20.537  1.00 44.38           H
ATOM   3836  HD2 PHE A 273      19.680  42.848  21.950  1.00 43.15           H
ATOM   3837  HE1 PHE A 273      17.258  46.710  21.886  1.00 47.98           H
ATOM   3838  HE2 PHE A 273      20.302  44.547  23.244  1.00 40.15           H
ATOM   3839  HZ  PHE A 273      19.098  46.525  23.233  1.00 51.08           H
ATOM   3840  N   PHE A 274      16.638  44.226  17.734  1.00 32.35           N
ATOM   3841  CA  PHE A 274      16.090  45.521  17.367  1.00 37.90           C
ATOM   3842  C   PHE A 274      14.788  45.786  18.116  1.00 36.61           C
ATOM   3843  O   PHE A 274      13.851  44.985  18.017  1.00 34.50           O
ATOM   3844  CB  PHE A 274      15.763  45.572  15.859  1.00 36.13           C
ATOM   3845  CG  PHE A 274      15.047  46.819  15.436  1.00 29.40           C
ATOM   3846  CD1 PHE A 274      15.749  47.961  15.191  1.00 36.99           C
ATOM   3847  CD2 PHE A 274      13.674  46.840  15.256  1.00 40.29           C
ATOM   3848  CE1 PHE A 274      15.114  49.123  14.769  1.00 38.07           C
ATOM   3849  CE2 PHE A 274      13.020  48.000  14.832  1.00 41.49           C
ATOM   3850  CZ  PHE A 274      13.744  49.139  14.580  1.00 42.79           C
ATOM   3851  H   PHE A 274      16.065  43.602  17.621  1.00 38.82           H
ATOM   3852  HA  PHE A 274      16.742  46.212  17.584  1.00 45.49           H
ATOM   3853  HB2 PHE A 274      16.584  45.493  15.354  1.00 43.36           H
ATOM   3854  HB3 PHE A 274      15.189  44.814  15.646  1.00 43.36           H
ATOM   3855  HD1 PHE A 274      16.670  47.941  15.305  1.00 44.39           H
ATOM   3856  HD2 PHE A 274      13.190  46.069  15.413  1.00 48.35           H
ATOM   3857  HE1 PHE A 274      15.622  49.883  14.610  1.00 45.68           H
ATOM   3858  HE2 PHE A 274      12.102  47.994  14.716  1.00 49.79           H
ATOM   3859  HZ  PHE A 274      13.316  49.922  14.304  1.00 51.34           H
ATOM   3860  N   ALA A 275      14.686  46.961  18.746  1.00 40.36           N
ATOM   3861  CA  ALA A 275      13.473  47.396  19.444  1.00 41.64           C
ATOM   3862  C   ALA A 275      13.015  48.780  18.994  1.00 40.91           C
ATOM   3863  O   ALA A 275      13.780  49.748  19.036  1.00 39.13           O
ATOM   3864  CB  ALA A 275      13.680  47.457  20.959  1.00 44.01           C
ATOM   3865  H   ALA A 275      15.313  47.549  18.766  1.00 48.43           H
ATOM   3866  HA  ALA A 275      12.758  46.769  19.253  1.00 49.97           H
ATOM   3867  HB1 ALA A 275      12.841  47.705  21.376  1.00 52.82           H
ATOM   3868  HB2 ALA A 275      13.967  46.590  21.281  1.00 52.82           H
ATOM   3869  HB3 ALA A 275      14.356  48.128  21.149  1.00 52.82           H
ATOM   3870  N   TRP A 276      11.743  48.870  18.639  1.00 46.90           N
ATOM   3871  CA  TRP A 276      11.037  50.121  18.415  1.00 50.68           C
ATOM   3872  C   TRP A 276      10.119  50.382  19.609  1.00 51.12           C
ATOM   3873  O   TRP A 276       9.177  49.609  19.853  1.00 46.34           O
ATOM   3874  CB  TRP A 276      10.220  50.024  17.126  1.00 48.67           C
ATOM   3875  CG  TRP A 276       9.348  51.188  16.863  1.00 44.62           C
ATOM   3876  CD1 TRP A 276       9.435  52.437  17.434  1.00 55.58           C
ATOM   3877  CD2 TRP A 276       8.258  51.235  15.969  1.00 46.32           C
ATOM   3878  NE1 TRP A 276       8.467  53.250  16.935  1.00 46.59           N
ATOM   3879  CE2 TRP A 276       7.723  52.538  16.030  1.00 57.72           C
ATOM   3880  CE3 TRP A 276       7.681  50.314  15.100  1.00 52.46           C
ATOM   3881  CZ2 TRP A 276       6.625  52.924  15.261  1.00 57.19           C
ATOM   3882  CZ3 TRP A 276       6.600  50.707  14.337  1.00 46.25           C
ATOM   3883  CH2 TRP A 276       6.082  51.988  14.426  1.00 56.31           C
ATOM   3884  H   TRP A 276      11.231  48.190  18.527  1.00 56.27           H
ATOM   3885  HA  TRP A 276      11.680  50.841  18.339  1.00 60.82           H
ATOM   3886  HB2 TRP A 276      10.829  49.936  16.380  1.00 58.40           H
ATOM   3887  HB3 TRP A 276       9.642  49.245  17.186  1.00 58.40           H
ATOM   3888  HD1 TRP A 276      10.063  52.705  18.067  1.00 66.70           H
ATOM   3889  HE1 TRP A 276       8.347  54.061  17.160  1.00 55.91           H
ATOM   3890  HE3 TRP A 276       8.021  49.455  15.041  1.00 62.95           H
ATOM   3891  HZ2 TRP A 276       6.269  53.780  15.301  1.00 68.62           H
ATOM   3892  HZ3 TRP A 276       6.198  50.102  13.764  1.00 55.50           H
ATOM   3893  HH2 TRP A 276       5.348  52.218  13.899  1.00 67.57           H
ATOM   3894  N   ALA A 277      10.365  51.472  20.329  1.00 53.22           N
ATOM   3895  CA  ALA A 277       9.594  51.745  21.536  1.00 63.12           C
ATOM   3896  C   ALA A 277       9.031  53.168  21.534  1.00 60.73           C
ATOM   3897  O   ALA A 277       9.572  54.083  20.894  1.00 57.09           O
ATOM   3898  CB  ALA A 277      10.452  51.495  22.784  1.00 46.35           C
ATOM   3899  H   ALA A 277      10.973  52.056  20.155  1.00 63.87           H
ATOM   3900  HA  ALA A 277       8.843  51.129  21.567  1.00 75.74           H
ATOM   3901  HB1 ALA A 277       9.915  51.695  23.558  1.00 55.62           H
ATOM   3902  HB2 ALA A 277      10.726  50.563  22.812  1.00 55.62           H
ATOM   3903  HB3 ALA A 277      11.232  52.070  22.751  1.00 55.62           H
ATOM   3904  N   GLN A 278       7.920  53.337  22.255  1.00 61.04           N
ATOM   3905  CA  GLN A 278       7.221  54.617  22.365  1.00 65.58           C
ATOM   3906  C   GLN A 278       7.137  55.061  23.811  1.00 55.77           C
ATOM   3907  O   GLN A 278       6.423  54.427  24.597  1.00 58.90           O
ATOM   3908  CB  GLN A 278       5.792  54.528  21.850  1.00 57.37           C
ATOM   3909  CG  GLN A 278       5.638  55.254  20.617  1.00 60.43           C
ATOM   3910  CD  GLN A 278       4.253  55.726  20.379  1.00 60.44           C
ATOM   3911  OE1 GLN A 278       3.335  54.928  20.143  1.00 57.57           O
ATOM   3912  NE2 GLN A 278       4.087  57.041  20.396  1.00 58.02           N
ATOM   3913  H   GLN A 278       7.539  52.714  22.710  1.00 73.25           H
ATOM   3914  HA  GLN A 278       7.707  55.287  21.860  1.00 78.70           H
ATOM   3915  HB2 GLN A 278       5.559  53.594  21.711  1.00 68.84           H
ATOM   3916  HB3 GLN A 278       5.200  54.928  22.506  1.00 68.84           H
ATOM   3917  HG2 GLN A 278       6.226  56.023  20.601  1.00 72.51           H
ATOM   3918  HG3 GLN A 278       5.848  54.629  19.905  1.00 72.51           H
ATOM   3919 HE21 GLN A 278       4.766  57.555  20.515  1.00 69.63           H
ATOM   3920 HE22 GLN A 278       3.304  57.369  20.283  1.00 69.63           H
ATOM   3921  N   LYS A 279       7.777  56.197  24.134  1.00 55.88           N
ATOM   3922  CA  LYS A 279       7.593  56.815  25.442  1.00 56.42           C
ATOM   3923  C   LYS A 279       6.108  57.093  25.596  1.00 63.02           C
ATOM   3924  O   LYS A 279       5.559  58.008  24.975  1.00 66.07           O
ATOM   3925  CB  LYS A 279       8.425  58.087  25.615  1.00 63.05           C
ATOM   3926  CG  LYS A 279       8.436  58.619  27.061  1.00 64.72           C
ATOM   3927  CD  LYS A 279       9.586  59.617  27.363  1.00 68.88           C
ATOM   3928  CE  LYS A 279       9.628  59.969  28.863  1.00 63.44           C
ATOM   3929  NZ  LYS A 279      10.899  60.652  29.267  1.00 69.18           N1+
ATOM   3930  H   LYS A 279       8.297  56.640  23.611  1.00 67.06           H
ATOM   3931  HA  LYS A 279       7.870  56.198  26.133  1.00 67.71           H
ATOM   3932  HB2 LYS A 279       9.349  57.904  25.370  1.00 75.65           H
ATOM   3933  HB3 LYS A 279       8.059  58.778  25.042  1.00 75.65           H
ATOM   3934  HG2 LYS A 279       7.604  59.091  27.220  1.00 77.66           H
ATOM   3935  HG3 LYS A 279       8.511  57.876  27.680  1.00 77.66           H
ATOM   3936  HD2 LYS A 279      10.440  59.228  27.111  1.00 82.65           H
ATOM   3937  HD3 LYS A 279       9.429  60.437  26.874  1.00 82.65           H
ATOM   3938  HE2 LYS A 279       8.887  60.562  29.069  1.00 76.13           H
ATOM   3939  HE3 LYS A 279       9.556  59.150  29.374  1.00 76.13           H
ATOM   3940  HZ1 LYS A 279      11.062  60.518  30.133  1.00 83.02           H
ATOM   3941  HZ2 LYS A 279      11.576  60.332  28.789  1.00 83.02           H
ATOM   3942  HZ3 LYS A 279      10.832  61.529  29.119  1.00 83.02           H
ATOM   3943  N   VAL A 280       5.446  56.236  26.365  1.00 67.28           N
ATOM   3944  CA  VAL A 280       4.012  56.355  26.592  1.00 87.11           C
ATOM   3945  C   VAL A 280       3.754  57.579  27.457  1.00 95.17           C
ATOM   3946  O   VAL A 280       4.160  57.617  28.628  1.00 83.11           O
ATOM   3947  CB  VAL A 280       3.431  55.096  27.252  1.00 90.80           C
ATOM   3948  CG1 VAL A 280       4.460  54.369  28.105  1.00 89.69           C
ATOM   3949  CG2 VAL A 280       2.218  55.462  28.121  1.00 95.23           C
ATOM   3950  H   VAL A 280       5.827  55.580  26.750  1.00 80.74           H
ATOM   3951  HA  VAL A 280       3.577  56.465  25.728  1.00104.53           H
ATOM   3952  HB  VAL A 280       3.134  54.487  26.557  1.00108.96           H
ATOM   3953 HG11 VAL A 280       4.025  53.630  28.562  1.00107.63           H
ATOM   3954 HG12 VAL A 280       5.154  54.009  27.531  1.00107.63           H
ATOM   3955 HG13 VAL A 280       4.825  55.000  28.742  1.00107.63           H
ATOM   3956 HG21 VAL A 280       1.819  54.635  28.432  1.00114.28           H
ATOM   3957 HG22 VAL A 280       2.501  55.982  28.886  1.00114.28           H
ATOM   3958 HG23 VAL A 280       1.574  55.954  27.585  1.00114.28           H
ATOM   3959  N   GLY A 281       3.071  58.574  26.872  1.00101.73           N
ATOM   3960  CA  GLY A 281       2.575  59.745  27.570  1.00104.46           C
ATOM   3961  C   GLY A 281       1.194  59.515  28.172  1.00120.04           C
ATOM   3962  O   GLY A 281       0.208  59.367  27.437  1.00108.91           O
ATOM   3963  H   GLY A 281       2.879  58.584  26.031  1.00122.08           H
ATOM   3964  HA2 GLY A 281       3.205  59.981  28.264  1.00125.35           H
ATOM   3965  HA3 GLY A 281       2.517  60.477  26.932  1.00125.35           H
ATOM   3966  N   LEU A 282       1.113  59.483  29.507  1.00123.94           N
ATOM   3967  CA  LEU A 282      -0.129  59.163  30.217  1.00115.49           C
ATOM   3968  C   LEU A 282      -0.374  60.136  31.372  1.00112.26           C
ATOM   3969  O   LEU A 282       0.502  60.914  31.761  1.00 96.60           O
ATOM   3970  CB  LEU A 282      -0.099  57.715  30.748  1.00 98.55           C
ATOM   3971  H   LEU A 282       1.771  59.652  30.032  1.00148.73           H
ATOM   3972  HA  LEU A 282      -0.874  59.249  29.603  1.00138.59           H
ATOM   3973  HB1 LEU A 282       0.641  57.615  31.369  1.00118.26           H
ATOM   3974  HB3 LEU A 282      -0.933  57.537  31.210  1.00118.26           H
ATOM   3975  HC  LEU A 282      -1.259  60.178  31.833  1.00134.71           H
TER
ATOM   3976  N   PRO B 514       6.341  23.183  -8.162  1.00102.11           N1+
ATOM   3977  CA  PRO B 514       6.871  21.881  -8.564  1.00103.77           C
ATOM   3978  C   PRO B 514       6.092  20.716  -7.946  1.00107.19           C
ATOM   3979  O   PRO B 514       4.965  20.890  -7.449  1.00101.67           O
ATOM   3980  CB  PRO B 514       8.313  21.924  -8.033  1.00 98.31           C
ATOM   3981  CG  PRO B 514       8.200  22.720  -6.814  1.00 99.05           C
ATOM   3982  CD  PRO B 514       7.248  23.838  -7.208  1.00103.52           C
ATOM   3983  H2  PRO B 514       5.503  23.057  -7.712  1.00122.53           H
ATOM   3984  H3  PRO B 514       6.217  23.748  -8.930  1.00122.53           H
ATOM   3985  HA  PRO B 514       6.887  21.811  -9.534  1.00124.52           H
ATOM   3986  HB2 PRO B 514       8.890  22.371  -8.674  1.00117.98           H
ATOM   3987  HB3 PRO B 514       8.647  21.036  -7.837  1.00117.98           H
ATOM   3988  HG2 PRO B 514       9.068  23.061  -6.552  1.00118.86           H
ATOM   3989  HG3 PRO B 514       7.819  22.181  -6.105  1.00118.86           H
ATOM   3990  HD2 PRO B 514       6.757  24.164  -6.438  1.00124.23           H
ATOM   3991  HD3 PRO B 514       7.735  24.547  -7.652  1.00124.23           H
ATOM   3992  N   ASP B 515       6.708  19.535  -7.974  1.00107.50           N
ATOM   3993  CA  ASP B 515       6.106  18.345  -7.400  1.00 97.97           C
ATOM   3994  C   ASP B 515       6.192  18.427  -5.878  1.00 89.57           C
ATOM   3995  O   ASP B 515       7.251  18.747  -5.321  1.00 95.17           O
ATOM   3996  CB  ASP B 515       6.809  17.090  -7.932  1.00 94.38           C
ATOM   3997  CG  ASP B 515       5.820  15.965  -8.288  1.00 96.78           C
ATOM   3998  OD1 ASP B 515       4.693  15.988  -7.724  1.00 83.50           O
ATOM   3999  OD2 ASP B 515       6.169  15.062  -9.110  1.00 95.98           O1-
ATOM   4000  H   ASP B 515       7.485  19.397  -8.317  1.00129.00           H
ATOM   4001  HA  ASP B 515       5.177  18.310  -7.661  1.00117.56           H
ATOM   4002  HB2 ASP B 515       7.328  17.315  -8.726  1.00113.25           H
ATOM   4003  HB3 ASP B 515       7.403  16.759  -7.240  1.00113.25           H
ATOM   4004  N   SER B 516       5.072  18.166  -5.204  1.00 80.23           N
ATOM   4005  CA  SER B 516       5.084  18.160  -3.744  1.00 79.33           C
ATOM   4006  C   SER B 516       5.246  16.765  -3.158  1.00 70.43           C
ATOM   4007  O   SER B 516       5.967  16.608  -2.163  1.00 63.85           O
ATOM   4008  CB  SER B 516       3.810  18.809  -3.184  1.00 72.12           C
ATOM   4009  OG  SER B 516       2.628  18.143  -3.596  1.00 75.94           O
ATOM   4010  H   SER B 516       4.311  17.982  -5.562  1.00 96.27           H
ATOM   4011  HA  SER B 516       5.843  18.678  -3.436  1.00 95.20           H
ATOM   4012  HB2 SER B 516       3.866  18.787  -2.216  1.00 86.54           H
ATOM   4013  HB3 SER B 516       3.778  19.729  -3.487  1.00 86.54           H
ATOM   4014  HG  SER B 516       1.963  18.613  -3.389  1.00 91.13           H
ATOM   4015  N   ALA B 517       4.644  15.749  -3.785  1.00 66.17           N
ATOM   4016  CA  ALA B 517       4.671  14.390  -3.247  1.00 62.62           C
ATOM   4017  C   ALA B 517       6.063  13.905  -2.842  1.00 59.67           C
ATOM   4018  O   ALA B 517       6.165  13.194  -1.823  1.00 61.51           O
ATOM   4019  CB  ALA B 517       4.032  13.434  -4.271  1.00 67.38           C
ATOM   4020  H   ALA B 517       4.207  15.810  -4.523  1.00 79.40           H
ATOM   4021  HA  ALA B 517       4.105  14.359  -2.458  1.00 75.14           H
ATOM   4022  HB1 ALA B 517       4.047  12.531  -3.917  1.00 80.86           H
ATOM   4023  HB2 ALA B 517       3.110  13.700  -4.428  1.00 80.86           H
ATOM   4024  HB3 ALA B 517       4.523  13.475  -5.104  1.00 80.86           H
ATOM   4025  N   PRO B 518       7.147  14.228  -3.560  1.00 62.74           N
ATOM   4026  CA  PRO B 518       8.449  13.599  -3.230  1.00 62.58           C
ATOM   4027  C   PRO B 518       8.989  13.976  -1.865  1.00 52.53           C
ATOM   4028  O   PRO B 518       9.474  13.113  -1.114  1.00 45.80           O
ATOM   4029  CB  PRO B 518       9.355  14.089  -4.366  1.00 53.97           C
ATOM   4030  CG  PRO B 518       8.384  14.285  -5.517  1.00 52.52           C
ATOM   4031  CD  PRO B 518       7.162  14.863  -4.897  1.00 66.00           C
ATOM   4032  HA  PRO B 518       8.383  12.634  -3.283  1.00 75.10           H
ATOM   4033  HB2 PRO B 518       9.740  14.939  -4.110  1.00 64.77           H
ATOM   4034  HB3 PRO B 518      10.043  13.433  -4.562  1.00 64.77           H
ATOM   4035  HG2 PRO B 518       8.747  14.894  -6.176  1.00 63.03           H
ATOM   4036  HG3 PRO B 518       8.171  13.422  -5.908  1.00 63.03           H
ATOM   4037  HD2 PRO B 518       7.240  15.824  -4.817  1.00 79.19           H
ATOM   4038  HD3 PRO B 518       6.374  14.615  -5.415  1.00 79.19           H
ATOM   4039  N   GLY B 519       8.935  15.259  -1.535  1.00 51.28           N
ATOM   4040  CA  GLY B 519       9.416  15.695  -0.246  1.00 51.27           C
ATOM   4041  C   GLY B 519       8.527  15.197   0.876  1.00 51.04           C
ATOM   4042  O   GLY B 519       9.017  14.713   1.904  1.00 44.68           O
ATOM   4043  H   GLY B 519       8.613  15.887  -2.026  1.00 61.53           H
ATOM   4044  HA2 GLY B 519      10.316  15.363  -0.111  1.00 61.53           H
ATOM   4045  HA3 GLY B 519       9.422  16.667  -0.237  1.00 61.53           H
ATOM   4046  N   GLN B 520       7.210  15.283   0.686  1.00 50.66           N
ATOM   4047  CA  GLN B 520       6.286  14.739   1.672  1.00 49.80           C
ATOM   4048  C   GLN B 520       6.591  13.287   1.945  1.00 42.62           C
ATOM   4049  O   GLN B 520       6.647  12.854   3.106  1.00 54.17           O
ATOM   4050  CB  GLN B 520       4.851  14.866   1.175  1.00 50.91           C
ATOM   4051  CG  GLN B 520       4.318  16.240   1.150  1.00 46.77           C
ATOM   4052  CD  GLN B 520       2.958  16.223   0.553  1.00 58.99           C
ATOM   4053  OE1 GLN B 520       2.154  15.278   0.719  1.00 60.59           O
ATOM   4054  NE2 GLN B 520       2.711  17.249  -0.205  1.00 58.99           N
ATOM   4055  H   GLN B 520       6.817  15.651   0.011  1.00 60.79           H
ATOM   4056  HA  GLN B 520       6.368  15.231   2.502  1.00 59.77           H
ATOM   4057  HB2 GLN B 520       4.800  14.525   0.269  1.00 61.10           H
ATOM   4058  HB3 GLN B 520       4.264  14.354   1.746  1.00 61.10           H
ATOM   4059  HG2 GLN B 520       4.253  16.624   2.034  1.00 56.13           H
ATOM   4060  HG3 GLN B 520       4.891  16.820   0.608  1.00 56.13           H
ATOM   4061 HE21 GLN B 520       3.436  17.646  -0.480  1.00 70.78           H
ATOM   4062 HE22 GLN B 520       1.915  17.479  -0.454  1.00 70.78           H
ATOM   4063  N   ALA B 521       6.757  12.514   0.867  1.00 47.57           N
ATOM   4064  CA  ALA B 521       6.956  11.077   0.974  1.00 45.26           C
ATOM   4065  C   ALA B 521       8.194  10.759   1.792  1.00 43.18           C
ATOM   4066  O   ALA B 521       8.205   9.772   2.547  1.00 40.87           O
ATOM   4067  CB  ALA B 521       7.049  10.477  -0.424  1.00 49.59           C
ATOM   4068  H   ALA B 521       6.722  12.796   0.052  1.00 57.08           H
ATOM   4069  HA  ALA B 521       6.186  10.678   1.411  1.00 54.31           H
ATOM   4070  HB1 ALA B 521       7.231   9.529  -0.349  1.00 59.51           H
ATOM   4071  HB2 ALA B 521       6.205  10.610  -0.884  1.00 59.51           H
ATOM   4072  HB3 ALA B 521       7.762  10.916  -0.915  1.00 59.51           H
ATOM   4073  N   ALA B 522       9.239  11.597   1.663  1.00 41.75           N
ATOM   4074  CA  ALA B 522      10.470  11.443   2.440  1.00 45.69           C
ATOM   4075  C   ALA B 522      10.208  11.676   3.920  1.00 45.71           C
ATOM   4076  O   ALA B 522      10.674  10.922   4.787  1.00 49.05           O
ATOM   4077  CB  ALA B 522      11.501  12.445   1.947  1.00 43.54           C
ATOM   4078  H   ALA B 522       9.268  12.264   1.122  1.00 50.09           H
ATOM   4079  HA  ALA B 522      10.835  10.556   2.305  1.00 54.83           H
ATOM   4080  HB1 ALA B 522      12.325  12.299   2.434  1.00 52.24           H
ATOM   4081  HB2 ALA B 522      11.635  12.322   0.996  1.00 52.24           H
ATOM   4082  HB3 ALA B 522      11.159  13.340   2.115  1.00 52.24           H
ATOM   4083  N   VAL B 523       9.482  12.750   4.216  1.00 43.09           N
ATOM   4084  CA  VAL B 523       9.091  13.057   5.577  1.00 53.17           C
ATOM   4085  C   VAL B 523       8.305  11.896   6.160  1.00 48.10           C
ATOM   4086  O   VAL B 523       8.660  11.351   7.216  1.00 38.40           O
ATOM   4087  CB  VAL B 523       8.264  14.353   5.610  1.00 49.79           C
ATOM   4088  CG1 VAL B 523       7.895  14.642   7.022  1.00 46.58           C
ATOM   4089  CG2 VAL B 523       9.030  15.522   5.006  1.00 41.48           C
ATOM   4090  H   VAL B 523       9.198  13.321   3.642  1.00 51.71           H
ATOM   4091  HA  VAL B 523       9.891  13.182   6.120  1.00 63.81           H
ATOM   4092  HB  VAL B 523       7.450  14.237   5.095  1.00 59.74           H
ATOM   4093 HG11 VAL B 523       7.388  15.470   7.050  1.00 55.90           H
ATOM   4094 HG12 VAL B 523       7.354  13.917   7.371  1.00 55.90           H
ATOM   4095 HG13 VAL B 523       8.712  14.724   7.533  1.00 55.90           H
ATOM   4096 HG21 VAL B 523       8.483  16.324   5.042  1.00 49.77           H
ATOM   4097 HG22 VAL B 523       9.841  15.645   5.523  1.00 49.77           H
ATOM   4098 HG23 VAL B 523       9.262  15.327   4.087  1.00 49.77           H
ATOM   4099  N   ALA B 524       7.207  11.511   5.482  1.00 42.98           N
ATOM   4100  CA  ALA B 524       6.372  10.425   6.003  1.00 43.24           C
ATOM   4101  C   ALA B 524       7.235   9.206   6.273  1.00 48.59           C
ATOM   4102  O   ALA B 524       7.072   8.514   7.295  1.00 48.94           O
ATOM   4103  CB  ALA B 524       5.226  10.089   5.039  1.00 37.52           C
ATOM   4104  H   ALA B 524       6.934  11.866   4.744  1.00 51.57           H
ATOM   4105  HA  ALA B 524       5.965  10.719   6.836  1.00 51.89           H
ATOM   4106  HB1 ALA B 524       4.689   9.368   5.394  1.00 45.03           H
ATOM   4107  HB2 ALA B 524       4.667  10.870   4.910  1.00 45.03           H
ATOM   4108  HB3 ALA B 524       5.602   9.830   4.184  1.00 45.03           H
ATOM   4109  N   SER B 525       8.197   8.961   5.383  1.00 48.13           N
ATOM   4110  CA  SER B 525       9.111   7.849   5.561  1.00 48.36           C
ATOM   4111  C   SER B 525       9.934   8.029   6.827  1.00 47.75           C
ATOM   4112  O   SER B 525      10.023   7.113   7.654  1.00 47.94           O
ATOM   4113  CB  SER B 525      10.030   7.733   4.341  1.00 50.75           C
ATOM   4114  OG  SER B 525      11.134   6.873   4.635  1.00 44.45           O
ATOM   4115  H   SER B 525       8.349   9.419   4.672  1.00 57.75           H
ATOM   4116  HA  SER B 525       8.580   7.040   5.641  1.00 58.03           H
ATOM   4117  HB2 SER B 525       9.524   7.409   3.575  1.00 60.90           H
ATOM   4118  HB3 SER B 525      10.392   8.615   4.152  1.00 60.90           H
ATOM   4119  HG  SER B 525      11.561   6.708   3.938  1.00 53.34           H
ATOM   4120  N   ALA B 526      10.571   9.199   6.976  1.00 37.71           N
ATOM   4121  CA  ALA B 526      11.431   9.442   8.130  1.00 43.48           C
ATOM   4122  C   ALA B 526      10.685   9.212   9.458  1.00 49.17           C
ATOM   4123  O   ALA B 526      11.227   8.611  10.401  1.00 52.07           O
ATOM   4124  CB  ALA B 526      11.971  10.873   8.042  1.00 50.19           C
ATOM   4125  H   ALA B 526      10.533   9.857   6.419  1.00 45.26           H
ATOM   4126  HA  ALA B 526      12.184   8.829   8.099  1.00 52.18           H
ATOM   4127  HB1 ALA B 526      12.529  11.060   8.810  1.00 60.23           H
ATOM   4128  HB2 ALA B 526      12.486  10.968   7.226  1.00 60.23           H
ATOM   4129  HB3 ALA B 526      11.218  11.487   8.022  1.00 60.23           H
ATOM   4130  N   TYR B 527       9.435   9.681   9.540  1.00 44.88           N
ATOM   4131  CA  TYR B 527       8.673   9.655  10.777  1.00 55.58           C
ATOM   4132  C   TYR B 527       8.231   8.252  11.138  1.00 53.57           C
ATOM   4133  O   TYR B 527       7.932   7.999  12.309  1.00 51.39           O
ATOM   4134  CB  TYR B 527       7.469  10.627  10.688  1.00 49.03           C
ATOM   4135  CG  TYR B 527       7.896  12.028  11.109  1.00 47.94           C
ATOM   4136  CD1 TYR B 527       8.105  13.027  10.181  1.00 36.60           C
ATOM   4137  CD2 TYR B 527       8.167  12.316  12.438  1.00 46.97           C
ATOM   4138  CE1 TYR B 527       8.541  14.276  10.570  1.00 41.79           C
ATOM   4139  CE2 TYR B 527       8.599  13.562  12.834  1.00 37.08           C
ATOM   4140  CZ  TYR B 527       8.778  14.544  11.908  1.00 42.24           C
ATOM   4141  OH  TYR B 527       9.222  15.793  12.286  1.00 45.35           O
ATOM   4142  H   TYR B 527       8.997  10.037   8.895  1.00 53.85           H
ATOM   4143  HA  TYR B 527       9.246   9.978  11.491  1.00 66.70           H
ATOM   4144  HB2 TYR B 527       7.130  10.678   9.780  1.00 58.83           H
ATOM   4145  HB3 TYR B 527       6.757  10.328  11.275  1.00 58.83           H
ATOM   4146  HD1 TYR B 527       7.946  12.851   9.288  1.00 43.92           H
ATOM   4147  HD2 TYR B 527       8.049  11.658  13.074  1.00 56.36           H
ATOM   4148  HE1 TYR B 527       8.664  14.943   9.945  1.00 50.15           H
ATOM   4149  HE2 TYR B 527       8.756  13.724  13.725  1.00 44.50           H
ATOM   4150  HH  TYR B 527       9.361  16.275  11.610  1.00 54.42           H
ATOM   4151  N   GLN B 528       8.271   7.325  10.191  1.00 46.81           N
ATOM   4152  CA  GLN B 528       7.917   5.953  10.508  1.00 48.84           C
ATOM   4153  C   GLN B 528       8.834   5.352  11.557  1.00 47.61           C
ATOM   4154  O   GLN B 528       8.448   4.373  12.194  1.00 51.02           O
ATOM   4155  CB  GLN B 528       7.933   5.112   9.232  1.00 53.98           C
ATOM   4156  CG  GLN B 528       6.601   5.189   8.465  1.00 64.57           C
ATOM   4157  CD  GLN B 528       5.367   4.964   9.396  1.00 78.44           C
ATOM   4158  OE1 GLN B 528       5.316   3.998  10.184  1.00 77.89           O
ATOM   4159  NE2 GLN B 528       4.393   5.879   9.322  1.00 74.47           N
ATOM   4160  H   GLN B 528       8.507   7.450   9.375  1.00 56.17           H
ATOM   4161  HA  GLN B 528       7.028   5.961  10.889  1.00 58.61           H
ATOM   4162  HB2 GLN B 528       8.646   5.416   8.642  1.00 64.78           H
ATOM   4163  HB3 GLN B 528       8.084   4.189   9.484  1.00 64.78           H
ATOM   4164  HG2 GLN B 528       6.522   6.076   8.075  1.00 77.48           H
ATOM   4165  HG3 GLN B 528       6.593   4.517   7.760  1.00 77.48           H
ATOM   4166 HE21 GLN B 528       4.482   6.557   8.802  1.00 89.36           H
ATOM   4167 HE22 GLN B 528       3.680   5.786   9.796  1.00 89.36           H
ATOM   4168  N   ARG B 529      10.015   5.939  11.771  1.00 42.11           N
ATOM   4169  CA  ARG B 529      10.986   5.468  12.740  1.00 51.53           C
ATOM   4170  C   ARG B 529      11.041   6.366  13.992  1.00 51.20           C
ATOM   4171  O   ARG B 529      11.936   6.201  14.828  1.00 51.48           O
ATOM   4172  CB  ARG B 529      12.357   5.351  12.052  1.00 57.89           C
ATOM   4173  H   ARG B 529      10.299   6.630  11.351  1.00 50.53           H
ATOM   4174  HA  ARG B 529      10.715   4.588  13.031  1.00 61.84           H
ATOM   4175  HB1 ARG B 529      12.298   4.718  11.314  1.00 69.46           H
ATOM   4176  HB3 ARG B 529      12.993   4.996  12.693  1.00 69.46           H
ATOM   4177  N   PHE B 530      10.056   7.270  14.158  1.00 54.99           N
ATOM   4178  CA  PHE B 530       9.982   8.214  15.283  1.00 50.53           C
ATOM   4179  C   PHE B 530       9.671   7.487  16.584  1.00 43.09           C
ATOM   4180  O   PHE B 530       8.672   6.777  16.655  1.00 44.21           O
ATOM   4181  CB  PHE B 530       8.868   9.229  14.994  1.00 45.72           C
ATOM   4182  CG  PHE B 530       8.712  10.346  16.023  1.00 47.79           C
ATOM   4183  CD1 PHE B 530       9.372  11.545  15.866  1.00 46.17           C
ATOM   4184  CD2 PHE B 530       7.850  10.223  17.099  1.00 46.46           C
ATOM   4185  CE1 PHE B 530       9.214  12.575  16.770  1.00 46.99           C
ATOM   4186  CE2 PHE B 530       7.687  11.248  18.009  1.00 42.20           C
ATOM   4187  CZ  PHE B 530       8.367  12.427  17.854  1.00 45.70           C
ATOM   4188  H   PHE B 530       9.389   7.351  13.619  1.00 65.99           H
ATOM   4189  HA  PHE B 530      10.831   8.680  15.378  1.00 60.64           H
ATOM   4190  HB2 PHE B 530       9.023   9.630  14.121  1.00 54.87           H
ATOM   4191  HB3 PHE B 530       8.039   8.727  14.982  1.00 54.87           H
ATOM   4192  HD1 PHE B 530       9.945  11.648  15.148  1.00 55.40           H
ATOM   4193  HD2 PHE B 530       7.380   9.439  17.218  1.00 55.75           H
ATOM   4194  HE1 PHE B 530       9.684  13.363  16.654  1.00 56.39           H
ATOM   4195  HE2 PHE B 530       7.111  11.136  18.722  1.00 50.64           H
ATOM   4196  HZ  PHE B 530       8.264  13.121  18.462  1.00 54.84           H
ATOM   4197  N   GLU B 531      10.503   7.691  17.617  1.00 39.30           N
ATOM   4198  CA  GLU B 531      10.305   7.067  18.934  1.00 57.69           C
ATOM   4199  C   GLU B 531       9.808   8.039  20.017  1.00 45.35           C
ATOM   4200  O   GLU B 531      10.620   8.761  20.632  1.00 42.89           O
ATOM   4201  CB  GLU B 531      11.601   6.409  19.401  1.00 48.63           C
ATOM   4202  CG  GLU B 531      11.855   5.068  18.784  1.00 67.80           C
ATOM   4203  CD  GLU B 531      13.313   4.627  18.972  1.00 70.68           C
ATOM   4204  OE1 GLU B 531      13.848   4.772  20.099  1.00 62.76           O
ATOM   4205  OE2 GLU B 531      13.923   4.156  17.979  1.00 77.09           O1-
ATOM   4206  H   GLU B 531      11.206   8.184  17.570  1.00 47.16           H
ATOM   4207  HA  GLU B 531       9.661   6.354  18.824  1.00 69.22           H
ATOM   4208  HB2 GLU B 531      12.340   6.988  19.164  1.00 58.35           H
ATOM   4209  HB3 GLU B 531      11.550   6.286  20.361  1.00 58.35           H
ATOM   4210  HG2 GLU B 531      11.268   4.418  19.209  1.00 81.36           H
ATOM   4211  HG3 GLU B 531      11.661   5.117  17.834  1.00 81.36           H
ATOM   4212  N   PRO B 532       8.500   8.052  20.325  1.00 41.61           N
ATOM   4213  CA  PRO B 532       7.983   9.012  21.319  1.00 44.44           C
ATOM   4214  C   PRO B 532       8.791   9.060  22.593  1.00 37.18           C
ATOM   4215  O   PRO B 532       9.195  10.140  23.057  1.00 40.08           O
ATOM   4216  CB  PRO B 532       6.563   8.499  21.562  1.00 40.22           C
ATOM   4217  CG  PRO B 532       6.159   7.885  20.204  1.00 46.47           C
ATOM   4218  CD  PRO B 532       7.431   7.190  19.785  1.00 47.11           C
ATOM   4219  HA  PRO B 532       7.948   9.902  20.942  1.00 53.32           H
ATOM   4220  HB2 PRO B 532       6.591   7.823  22.262  1.00 48.27           H
ATOM   4221  HB3 PRO B 532       5.991   9.243  21.804  1.00 48.27           H
ATOM   4222  HG2 PRO B 532       5.428   7.249  20.307  1.00 55.76           H
ATOM   4223  HG3 PRO B 532       5.922   8.569  19.560  1.00 55.76           H
ATOM   4224  HD2 PRO B 532       7.481   6.327  20.227  1.00 56.53           H
ATOM   4225  HD3 PRO B 532       7.488   7.111  18.819  1.00 56.53           H
ATOM   4226  N   ARG B 533       9.065   7.905  23.174  1.00 44.38           N
ATOM   4227  CA  ARG B 533       9.743   7.916  24.460  1.00 49.33           C
ATOM   4228  C   ARG B 533      11.114   8.562  24.341  1.00 40.59           C
ATOM   4229  O   ARG B 533      11.525   9.325  25.221  1.00 44.47           O
ATOM   4230  CB  ARG B 533       9.818   6.502  24.999  1.00 46.41           C
ATOM   4231  CG  ARG B 533       8.613   6.152  25.816  1.00 54.99           C
ATOM   4232  CD  ARG B 533       8.673   6.870  27.164  1.00 75.06           C
ATOM   4233  NE  ARG B 533       7.362   7.286  27.649  1.00 72.58           N
ATOM   4234  CZ  ARG B 533       6.312   6.480  27.818  1.00 76.94           C
ATOM   4235  NH1 ARG B 533       6.378   5.178  27.530  1.00 80.16           N
ATOM   4236  NH2 ARG B 533       5.172   6.991  28.265  1.00 68.25           N1+
ATOM   4237  H   ARG B 533       8.882   7.124  22.857  1.00 53.26           H
ATOM   4238  HA  ARG B 533       9.215   8.449  25.074  1.00 59.19           H
ATOM   4239  HB2 ARG B 533       9.867   5.877  24.256  1.00 55.69           H
ATOM   4240  HB3 ARG B 533      10.597   6.428  25.561  1.00 55.69           H
ATOM   4241  HG2 ARG B 533       7.803   6.416  25.356  1.00 65.99           H
ATOM   4242  HG3 ARG B 533       8.619   5.195  25.982  1.00 65.99           H
ATOM   4243  HD2 ARG B 533       9.055   6.273  27.829  1.00 90.07           H
ATOM   4244  HD3 ARG B 533       9.233   7.663  27.084  1.00 90.07           H
ATOM   4245  HE  ARG B 533       7.274   8.105  27.882  1.00 87.10           H
ATOM   4246 HH11 ARG B 533       7.110   4.833  27.244  1.00 96.19           H
ATOM   4247 HH12 ARG B 533       5.688   4.676  27.651  1.00 96.19           H
ATOM   4248 HH21 ARG B 533       5.124   7.831  28.447  1.00 81.91           H
ATOM   4249 HH22 ARG B 533       4.487   6.484  28.377  1.00 81.91           H
ATOM   4250  N   ALA B 534      11.800   8.334  23.216  1.00 37.59           N
ATOM   4251  CA  ALA B 534      13.070   9.003  22.967  1.00 38.83           C
ATOM   4252  C   ALA B 534      12.888  10.506  22.746  1.00 39.70           C
ATOM   4253  O   ALA B 534      13.590  11.297  23.399  1.00 39.38           O
ATOM   4254  CB  ALA B 534      13.765   8.357  21.773  1.00 54.13           C
ATOM   4255  H   ALA B 534      11.565   7.792  22.589  1.00 45.11           H
ATOM   4256  HA  ALA B 534      13.643   8.872  23.745  1.00 46.60           H
ATOM   4257  HB1 ALA B 534      14.652   8.738  21.673  1.00 64.95           H
ATOM   4258  HB2 ALA B 534      13.853   7.406  21.945  1.00 64.95           H
ATOM   4259  HB3 ALA B 534      13.230   8.496  20.975  1.00 64.95           H
ATOM   4260  N   TYR B 535      11.952  10.924  21.838  1.00 33.12           N
ATOM   4261  CA  TYR B 535      11.711  12.359  21.576  1.00 38.43           C
ATOM   4262  C   TYR B 535      11.538  13.162  22.890  1.00 41.76           C
ATOM   4263  O   TYR B 535      12.009  14.251  23.197  1.00 46.98           O
ATOM   4264  CB  TYR B 535      10.417  12.402  20.750  1.00 33.17           C
ATOM   4265  CG  TYR B 535      10.021  13.812  20.524  1.00 35.74           C
ATOM   4266  CD1 TYR B 535      10.844  14.618  19.719  1.00 41.68           C
ATOM   4267  CD2 TYR B 535       8.853  14.314  21.094  1.00 40.33           C
ATOM   4268  CE1 TYR B 535      10.491  15.928  19.461  1.00 42.08           C
ATOM   4269  CE2 TYR B 535       8.472  15.631  20.845  1.00 43.59           C
ATOM   4270  CZ  TYR B 535       9.299  16.414  20.030  1.00 40.87           C
ATOM   4271  OH  TYR B 535       9.020  17.723  19.764  1.00 36.65           O
ATOM   4272  H   TYR B 535      11.313  10.246  21.393  1.00 39.74           H
ATOM   4273  HA  TYR B 535      12.597  12.797  21.041  1.00 46.12           H
ATOM   4274  HB2 TYR B 535      10.563  11.877  19.775  1.00 39.81           H
ATOM   4275  HB3 TYR B 535       9.613  11.820  21.248  1.00 39.81           H
ATOM   4276  HD1 TYR B 535      11.773  14.210  19.314  1.00 50.02           H
ATOM   4277  HD2 TYR B 535       8.226  13.678  21.715  1.00 48.40           H
ATOM   4278  HE1 TYR B 535      11.099  16.585  18.834  1.00 50.50           H
ATOM   4279  HE2 TYR B 535       7.548  16.038  21.242  1.00 52.31           H
ATOM   4280  HH  TYR B 535       8.240  18.065  20.324  1.00 43.98           H
ATOM   4281  N   LEU B 536      10.730  12.492  23.777  1.00 41.27           N
ATOM   4282  CA  LEU B 536      10.265  12.995  25.094  1.00 43.31           C
ATOM   4283  C   LEU B 536      11.386  13.102  26.117  1.00 44.20           C
ATOM   4284  O   LEU B 536      11.527  14.128  26.809  1.00 38.89           O
ATOM   4285  CB  LEU B 536       9.215  12.052  25.702  1.00 45.78           C
ATOM   4286  CG  LEU B 536       7.745  12.029  25.300  1.00 41.06           C
ATOM   4287  CD1 LEU B 536       6.966  10.925  25.991  1.00 40.16           C
ATOM   4288  CD2 LEU B 536       7.157  13.341  25.699  1.00 41.44           C
ATOM   4289  H   LEU B 536      10.389  11.717  23.617  1.00 49.52           H
ATOM   4290  HA  LEU B 536       9.859  13.873  24.991  1.00 51.98           H
ATOM   4291  HB2 LEU B 536       9.539  11.136  25.613  1.00 54.94           H
ATOM   4292  HB3 LEU B 536       9.181  12.273  26.644  1.00 54.94           H
ATOM   4293  HG  LEU B 536       7.672  11.913  24.337  1.00 49.27           H
ATOM   4294 HD11 LEU B 536       6.049  10.926  25.670  1.00 48.19           H
ATOM   4295 HD12 LEU B 536       7.379  10.071  25.792  1.00 48.19           H
ATOM   4296 HD13 LEU B 536       6.969  11.087  26.945  1.00 48.19           H
ATOM   4297 HD21 LEU B 536       6.235  13.373  25.394  1.00 49.73           H
ATOM   4298 HD22 LEU B 536       7.186  13.415  26.666  1.00 49.73           H
ATOM   4299 HD23 LEU B 536       7.665  14.055  25.282  1.00 49.73           H
ATOM   4300  N   ARG B 537      12.115  12.000  26.309  1.00 41.10           N
ATOM   4301  CA  ARG B 537      13.352  12.046  27.083  1.00 56.24           C
ATOM   4302  C   ARG B 537      14.246  13.176  26.597  1.00 46.06           C
ATOM   4303  O   ARG B 537      14.805  13.935  27.391  1.00 44.11           O
ATOM   4304  CB  ARG B 537      14.085  10.703  26.971  1.00 57.70           C
ATOM   4305  CG  ARG B 537      15.248  10.520  27.960  1.00 63.39           C
ATOM   4306  CD  ARG B 537      16.436   9.717  27.372  1.00 78.25           C
ATOM   4307  NE  ARG B 537      16.048   8.675  26.396  1.00 84.22           N
ATOM   4308  CZ  ARG B 537      15.272   7.625  26.670  1.00 79.71           C
ATOM   4309  NH1 ARG B 537      14.781   7.483  27.890  1.00 85.68           N
ATOM   4310  NH2 ARG B 537      14.965   6.722  25.728  1.00 73.08           N1+
ATOM   4311  H   ARG B 537      11.915  11.224  26.001  1.00 49.32           H
ATOM   4312  HA  ARG B 537      13.149  12.214  28.018  1.00 67.49           H
ATOM   4313  HB2 ARG B 537      13.444   9.990  27.135  1.00 69.24           H
ATOM   4314  HB3 ARG B 537      14.438  10.623  26.070  1.00 69.24           H
ATOM   4315  HG2 ARG B 537      15.575  11.393  28.232  1.00 76.06           H
ATOM   4316  HG3 ARG B 537      14.920  10.035  28.735  1.00 76.06           H
ATOM   4317  HD2 ARG B 537      17.019  10.346  26.911  1.00 93.91           H
ATOM   4318  HD3 ARG B 537      16.924   9.295  28.097  1.00 93.91           H
ATOM   4319  HE  ARG B 537      16.365   8.729  25.601  1.00101.06           H
ATOM   4320 HH11 ARG B 537      14.972   8.058  28.500  1.00102.81           H
ATOM   4321 HH12 ARG B 537      14.279   6.810  28.072  1.00102.81           H
ATOM   4322 HH21 ARG B 537      15.280   6.805  24.931  1.00 87.69           H
ATOM   4323 HH22 ARG B 537      14.463   6.052  25.921  1.00 87.69           H
ATOM   4324  N   ASN B 538      14.375  13.315  25.283  1.00 40.41           N
ATOM   4325  CA  ASN B 538      15.273  14.326  24.773  1.00 44.74           C
ATOM   4326  C   ASN B 538      14.732  15.747  24.982  1.00 47.67           C
ATOM   4327  O   ASN B 538      15.562  16.669  25.027  1.00 44.45           O
ATOM   4328  CB  ASN B 538      15.579  14.074  23.275  1.00 50.17           C
ATOM   4329  CG  ASN B 538      16.263  12.721  22.999  1.00 48.59           C
ATOM   4330  OD1 ASN B 538      17.057  12.211  23.797  1.00 60.17           O
ATOM   4331  ND2 ASN B 538      15.961  12.153  21.839  1.00 50.86           N
ATOM   4332  H   ASN B 538      13.988  12.848  24.678  1.00 48.49           H
ATOM   4333  HA  ASN B 538      16.120  14.242  25.237  1.00 53.68           H
ATOM   4334  HB2 ASN B 538      14.760  14.093  22.755  1.00 60.20           H
ATOM   4335  HB3 ASN B 538      16.188  14.754  22.957  1.00 60.20           H
ATOM   4336 HD21 ASN B 538      16.330  11.402  21.631  1.00 61.03           H
ATOM   4337 HD22 ASN B 538      15.395  12.516  21.304  1.00 61.03           H
ATOM   4338  N   ASN B 539      13.378  15.996  25.005  1.00 45.07           N
ATOM   4339  CA  ASN B 539      13.002  17.420  24.918  1.00 42.94           C
ATOM   4340  C   ASN B 539      12.336  17.900  26.218  1.00 36.88           C
ATOM   4341  O   ASN B 539      12.412  19.068  26.569  1.00 42.08           O
ATOM   4342  CB  ASN B 539      12.153  17.628  23.667  1.00 44.65           C
ATOM   4343  CG  ASN B 539      13.101  17.494  22.477  1.00 39.99           C
ATOM   4344  OD1 ASN B 539      13.989  18.334  22.298  1.00 39.07           O
ATOM   4345  ND2 ASN B 539      12.929  16.424  21.639  1.00 37.94           N
ATOM   4346  H   ASN B 539      12.710  15.285  24.665  1.00 54.09           H
ATOM   4347  HA  ASN B 539      13.953  18.043  24.808  1.00 51.53           H
ATOM   4348  HB2 ASN B 539      11.304  16.915  23.623  1.00 53.58           H
ATOM   4349  HB3 ASN B 539      11.704  18.643  23.671  1.00 53.58           H
ATOM   4350 HD21 ASN B 539      13.614  16.199  20.904  1.00 45.52           H
ATOM   4351 HD22 ASN B 539      12.306  15.651  21.873  1.00 45.52           H
ATOM   4352  N   TYR B 540      11.736  16.921  27.011  1.00 41.53           N
ATOM   4353  CA  TYR B 540      10.807  17.284  28.103  1.00 41.31           C
ATOM   4354  C   TYR B 540      11.239  16.775  29.494  1.00 44.34           C
ATOM   4355  O   TYR B 540      10.663  17.020  30.539  1.00 49.43           O
ATOM   4356  CB  TYR B 540       9.418  16.761  27.697  1.00 41.42           C
ATOM   4357  CG  TYR B 540       9.043  17.577  26.494  1.00 33.87           C
ATOM   4358  CD1 TYR B 540       9.006  17.031  25.209  1.00 38.42           C
ATOM   4359  CD2 TYR B 540       8.823  18.951  26.684  1.00 36.94           C
ATOM   4360  CE1 TYR B 540       8.744  17.847  24.108  1.00 40.15           C
ATOM   4361  CE2 TYR B 540       8.554  19.775  25.606  1.00 43.20           C
ATOM   4362  CZ  TYR B 540       8.528  19.214  24.316  1.00 37.92           C
ATOM   4363  OH  TYR B 540       8.261  20.087  23.315  1.00 42.90           O
ATOM   4364  H   TYR B 540      11.583  15.974  26.625  1.00 49.84           H
ATOM   4365  HA  TYR B 540      10.806  18.410  28.207  1.00 49.57           H
ATOM   4366  HB2 TYR B 540       9.431  15.673  27.496  1.00 49.71           H
ATOM   4367  HB3 TYR B 540       8.694  16.883  28.526  1.00 49.71           H
ATOM   4368  HD1 TYR B 540       9.163  15.965  25.055  1.00 46.10           H
ATOM   4369  HD2 TYR B 540       8.844  19.382  27.686  1.00 44.33           H
ATOM   4370  HE1 TYR B 540       8.663  17.432  23.104  1.00 48.18           H
ATOM   4371  HE2 TYR B 540       8.290  20.811  25.759  1.00 51.84           H
ATOM   4372  HH  TYR B 540       7.885  19.606  22.457  1.00 51.48           H
ATOM   4373  N   ALA B 541      12.430  16.071  29.478  1.00 41.09           N
ATOM   4374  CA  ALA B 541      13.234  15.635  30.597  1.00 44.57           C
ATOM   4375  C   ALA B 541      14.445  16.535  30.763  1.00 44.49           C
ATOM   4376  O   ALA B 541      14.849  17.235  29.835  1.00 47.01           O
ATOM   4377  CB  ALA B 541      13.718  14.205  30.405  1.00 43.92           C
ATOM   4378  H   ALA B 541      12.813  15.840  28.744  1.00 49.31           H
ATOM   4379  HA  ALA B 541      12.677  15.673  31.387  1.00 53.49           H
ATOM   4380  HB1 ALA B 541      14.135  13.894  31.231  1.00 52.70           H
ATOM   4381  HB2 ALA B 541      12.967  13.640  30.173  1.00 52.70           H
ATOM   4382  HB3 ALA B 541      14.375  14.194  29.692  1.00 52.70           H
ATOM   4383  N   PRO B 542      15.050  16.546  31.955  1.00 60.51           N
ATOM   4384  CA  PRO B 542      16.156  17.482  32.181  1.00 60.17           C
ATOM   4385  C   PRO B 542      17.319  17.166  31.292  1.00 41.87           C
ATOM   4386  O   PRO B 542      17.501  16.010  30.844  1.00 51.55           O
ATOM   4387  CB  PRO B 542      16.490  17.260  33.678  1.00 47.26           C
ATOM   4388  CG  PRO B 542      15.218  16.756  34.254  1.00 49.71           C
ATOM   4389  CD  PRO B 542      14.702  15.827  33.193  1.00 50.26           C
ATOM   4390  HA  PRO B 542      15.837  18.395  32.074  1.00 72.20           H
ATOM   4391  HB2 PRO B 542      17.198  16.602  33.768  1.00 56.71           H
ATOM   4392  HB3 PRO B 542      16.737  18.099  34.097  1.00 56.71           H
ATOM   4393  HG2 PRO B 542      15.377  16.301  35.098  1.00 59.66           H
ATOM   4394  HG3 PRO B 542      14.603  17.498  34.384  1.00 59.66           H
ATOM   4395  HD2 PRO B 542      15.163  14.974  33.239  1.00 60.32           H
ATOM   4396  HD3 PRO B 542      13.744  15.728  33.296  1.00 60.32           H
ATOM   4397  N   PRO B 543      18.121  18.178  30.896  1.00 45.96           N
ATOM   4398  CA  PRO B 543      17.922  19.582  31.273  1.00 47.42           C
ATOM   4399  C   PRO B 543      16.886  20.446  30.467  1.00 43.85           C
ATOM   4400  O   PRO B 543      16.577  21.466  31.078  1.00 44.91           O
ATOM   4401  CB  PRO B 543      19.327  20.152  31.111  1.00 46.54           C
ATOM   4402  CG  PRO B 543      19.827  19.434  29.924  1.00 49.55           C
ATOM   4403  CD  PRO B 543      19.349  18.016  30.109  1.00 39.76           C
ATOM   4404  HA  PRO B 543      17.710  19.626  32.218  1.00 56.91           H
ATOM   4405  HB2 PRO B 543      19.306  21.116  30.990  1.00 55.84           H
ATOM   4406  HB3 PRO B 543      19.853  19.919  31.893  1.00 55.84           H
ATOM   4407  HG2 PRO B 543      19.436  19.814  29.117  1.00 59.46           H
ATOM   4408  HG3 PRO B 543      20.796  19.472  29.900  1.00 59.46           H
ATOM   4409  HD2 PRO B 543      19.158  17.588  29.257  1.00 47.71           H
ATOM   4410  HD3 PRO B 543      19.997  17.524  30.630  1.00 47.71           H
ATOM   4411  N   ARG B 544      16.303  20.086  29.292  1.00 44.05           N
ATOM   4412  CA  ARG B 544      15.356  21.043  28.660  1.00 50.46           C
ATOM   4413  C   ARG B 544      13.991  21.231  29.391  1.00 46.29           C
ATOM   4414  O   ARG B 544      13.281  22.224  29.368  1.00 48.27           O
ATOM   4415  CB  ARG B 544      15.119  20.501  27.249  1.00 41.90           C
ATOM   4416  CG  ARG B 544      16.462  20.608  26.522  1.00 44.73           C
ATOM   4417  CD  ARG B 544      16.408  20.097  25.087  1.00 44.67           C
ATOM   4418  NE  ARG B 544      17.480  20.797  24.332  1.00 46.02           N
ATOM   4419  CZ  ARG B 544      17.533  20.636  22.929  1.00 43.59           C
ATOM   4420  NH1 ARG B 544      16.434  20.242  22.211  1.00 45.40           N
ATOM   4421  NH2 ARG B 544      18.649  21.090  22.295  1.00 45.63           N1+
ATOM   4422  H   ARG B 544      16.382  19.134  28.921  1.00 52.86           H
ATOM   4423  HA  ARG B 544      15.839  22.061  28.670  1.00 60.55           H
ATOM   4424  HB2 ARG B 544      14.746  19.452  27.267  1.00 50.29           H
ATOM   4425  HB3 ARG B 544      14.296  21.039  26.749  1.00 50.29           H
ATOM   4426  HG2 ARG B 544      16.803  21.663  26.556  1.00 53.68           H
ATOM   4427  HG3 ARG B 544      17.248  20.058  27.079  1.00 53.68           H
ATOM   4428  HD2 ARG B 544      16.507  18.985  25.035  1.00 53.60           H
ATOM   4429  HD3 ARG B 544      15.416  20.319  24.632  1.00 53.60           H
ATOM   4430  HE  ARG B 544      18.376  20.828  24.827  1.00 55.23           H
ATOM   4431 HH11 ARG B 544      15.742  19.594  22.597  1.00 54.48           H
ATOM   4432 HH12 ARG B 544      16.550  20.149  21.131  1.00 54.48           H
ATOM   4433 HH21 ARG B 544      19.456  21.424  22.798  1.00 54.75           H
ATOM   4434 HH22 ARG B 544      18.788  20.921  21.237  1.00 54.75           H
ATOM   4435  N   GLY B 545      13.649  20.109  30.084  1.00 47.51           N
ATOM   4436  CA  GLY B 545      12.557  19.730  30.973  1.00 49.81           C
ATOM   4437  C   GLY B 545      12.776  20.010  32.448  1.00 48.18           C
ATOM   4438  O   GLY B 545      11.994  19.548  33.291  1.00 45.03           O
ATOM   4439  H   GLY B 545      14.158  19.410  30.029  1.00 57.01           H
ATOM   4440  HA2 GLY B 545      11.722  20.130  30.698  1.00 59.77           H
ATOM   4441  HA3 GLY B 545      12.446  18.761  30.915  1.00 59.77           H
ATOM   4442  N   ASP B 546      13.842  20.723  32.797  1.00 54.05           N
ATOM   4443  CA  ASP B 546      14.049  21.182  34.160  1.00 45.21           C
ATOM   4444  C   ASP B 546      13.467  22.576  34.231  1.00 46.65           C
ATOM   4445  O   ASP B 546      14.056  23.542  33.719  1.00 46.50           O
ATOM   4446  CB  ASP B 546      15.514  21.198  34.561  1.00 51.68           C
ATOM   4447  CG  ASP B 546      15.725  21.884  35.930  1.00 64.45           C
ATOM   4448  OD1 ASP B 546      15.275  21.358  36.979  1.00 61.16           O
ATOM   4449  OD2 ASP B 546      16.294  22.995  35.949  1.00 73.38           O1-
ATOM   4450  H   ASP B 546      14.467  20.955  32.252  1.00 64.86           H
ATOM   4451  HA  ASP B 546      13.568  20.604  34.767  1.00 54.26           H
ATOM   4452  HB2 ASP B 546      15.852  20.286  34.607  1.00 62.02           H
ATOM   4453  HB3 ASP B 546      16.000  21.705  33.886  1.00 62.02           H
ATOM   4454  N   LEU B 547      12.288  22.673  34.836  1.00 44.68           N
ATOM   4455  CA  LEU B 547      11.627  23.961  34.923  1.00 41.26           C
ATOM   4456  C   LEU B 547      12.109  24.783  36.114  1.00 40.57           C
ATOM   4457  O   LEU B 547      11.656  25.929  36.293  1.00 43.94           O
ATOM   4458  CB  LEU B 547      10.116  23.747  34.957  1.00 43.10           C
ATOM   4459  CG  LEU B 547       9.633  22.817  33.856  1.00 42.08           C
ATOM   4460  CD1 LEU B 547       8.155  22.634  33.944  1.00 53.19           C
ATOM   4461  CD2 LEU B 547       9.992  23.352  32.509  1.00 51.52           C
ATOM   4462  H   LEU B 547      11.844  22.018  35.164  1.00 53.62           H
ATOM   4463  HA  LEU B 547      11.835  24.466  34.121  1.00 49.51           H
ATOM   4464  HB2 LEU B 547       9.871  23.358  35.808  1.00 51.72           H
ATOM   4465  HB3 LEU B 547       9.674  24.601  34.821  1.00 51.72           H
ATOM   4466  HG  LEU B 547      10.050  21.954  33.955  1.00 50.50           H
ATOM   4467 HD11 LEU B 547       7.871  22.012  33.254  1.00 63.82           H
ATOM   4468 HD12 LEU B 547       7.949  22.271  34.817  1.00 63.82           H
ATOM   4469 HD13 LEU B 547       7.726  23.498  33.829  1.00 63.82           H
ATOM   4470 HD21 LEU B 547       9.636  22.751  31.834  1.00 61.82           H
ATOM   4471 HD22 LEU B 547       9.591  24.232  32.433  1.00 61.82           H
ATOM   4472 HD23 LEU B 547      10.958  23.408  32.422  1.00 61.82           H
ATOM   4473  N   CYS B 548      13.064  24.262  36.887  1.00 38.84           N
ATOM   4474  CA  CYS B 548      13.589  25.024  38.011  1.00 42.94           C
ATOM   4475  C   CYS B 548      14.341  26.252  37.531  1.00 49.06           C
ATOM   4476  O   CYS B 548      14.188  27.343  38.094  1.00 49.85           O
ATOM   4477  CB  CYS B 548      14.490  24.138  38.857  1.00 41.72           C
ATOM   4478  SG  CYS B 548      13.576  22.907  39.838  1.00 48.67           S
ATOM   4479  H   CYS B 548      13.443  23.497  36.785  1.00 46.60           H
ATOM   4480  HA  CYS B 548      12.854  25.333  38.563  1.00 51.53           H
ATOM   4481  HB2 CYS B 548      15.059  23.620  38.260  1.00 50.06           H
ATOM   4482  HB3 CYS B 548      15.022  24.699  39.444  1.00 50.06           H
ATOM   4483  HG  CYS B 548      14.413  22.152  40.237  1.00 58.40           H
ATOM   4484  N   ASN B 549      15.176  26.089  36.511  1.00 50.88           N
ATOM   4485  CA  ASN B 549      15.965  27.215  36.030  1.00 51.35           C
ATOM   4486  C   ASN B 549      15.059  28.246  35.383  1.00 50.12           C
ATOM   4487  O   ASN B 549      14.546  27.997  34.283  1.00 53.73           O
ATOM   4488  CB  ASN B 549      17.021  26.781  35.028  1.00 52.37           C
ATOM   4489  CG  ASN B 549      18.074  27.864  34.806  1.00 69.58           C
ATOM   4490  OD1 ASN B 549      17.821  29.071  35.027  1.00 61.52           O
ATOM   4491  ND2 ASN B 549      19.275  27.440  34.395  1.00 86.99           N
ATOM   4492  H   ASN B 549      15.331  25.343  36.106  1.00 61.06           H
ATOM   4493  HA  ASN B 549      16.433  27.597  36.792  1.00 61.62           H
ATOM   4494  HB2 ASN B 549      17.463  25.980  35.348  1.00 62.85           H
ATOM   4495  HB3 ASN B 549      16.595  26.596  34.176  1.00 62.85           H
ATOM   4496 HD21 ASN B 549      19.903  28.008  34.225  1.00104.39           H
ATOM   4497 HD22 ASN B 549      19.432  26.597  34.315  1.00104.39           H
ATOM   4498  N   PRO B 550      14.866  29.412  35.986  1.00 49.46           N
ATOM   4499  CA  PRO B 550      13.939  30.408  35.422  1.00 52.29           C
ATOM   4500  C   PRO B 550      14.253  30.825  33.987  1.00 56.41           C
ATOM   4501  O   PRO B 550      13.365  31.367  33.309  1.00 56.49           O
ATOM   4502  CB  PRO B 550      14.100  31.597  36.385  1.00 46.04           C
ATOM   4503  CG  PRO B 550      15.539  31.482  36.783  1.00 58.50           C
ATOM   4504  CD  PRO B 550      15.745  30.010  37.003  1.00 56.55           C
ATOM   4505  HA  PRO B 550      13.026  30.080  35.475  1.00 62.74           H
ATOM   4506  HB2 PRO B 550      13.926  32.429  35.918  1.00 55.24           H
ATOM   4507  HB3 PRO B 550      13.528  31.493  37.162  1.00 55.24           H
ATOM   4508  HG2 PRO B 550      16.103  31.777  36.044  1.00 70.20           H
ATOM   4509  HG3 PRO B 550      15.730  31.984  37.590  1.00 70.20           H
ATOM   4510  HD2 PRO B 550      16.666  29.774  36.822  1.00 67.86           H
ATOM   4511  HD3 PRO B 550      15.479  29.747  37.895  1.00 67.86           H
ATOM   4512  N   ASN B 551      15.473  30.623  33.496  1.00 50.94           N
ATOM   4513  CA  ASN B 551      15.797  31.063  32.153  1.00 55.01           C
ATOM   4514  C   ASN B 551      16.117  29.898  31.205  1.00 52.53           C
ATOM   4515  O   ASN B 551      16.945  30.033  30.314  1.00 47.43           O
ATOM   4516  CB  ASN B 551      16.904  32.115  32.220  1.00 68.18           C
ATOM   4517  CG  ASN B 551      18.089  31.662  32.977  1.00 63.39           C
ATOM   4518  OD1 ASN B 551      18.580  30.538  32.769  1.00 71.18           O
ATOM   4519  ND2 ASN B 551      18.606  32.537  33.847  1.00 59.19           N
ATOM   4520  H   ASN B 551      16.128  30.265  33.917  1.00 61.13           H
ATOM   4521  HA  ASN B 551      15.028  31.521  31.788  1.00 66.01           H
ATOM   4522  HB2 ASN B 551      17.181  32.342  31.319  1.00 81.81           H
ATOM   4523  HB3 ASN B 551      16.568  32.908  32.683  1.00 81.81           H
ATOM   4524 HD21 ASN B 551      19.283  32.297  34.329  1.00 71.03           H
ATOM   4525 HD22 ASN B 551      18.276  33.323  33.913  1.00 71.03           H
ATOM   4526  N   GLY B 552      15.364  28.791  31.302  1.00 44.24           N
ATOM   4527  CA  GLY B 552      15.476  27.668  30.383  1.00 35.02           C
ATOM   4528  C   GLY B 552      14.356  27.663  29.350  1.00 39.58           C
ATOM   4529  O   GLY B 552      13.485  28.533  29.396  1.00 42.73           O
ATOM   4530  H   GLY B 552      14.760  28.686  31.906  1.00 53.09           H
ATOM   4531  HA2 GLY B 552      16.337  27.703  29.949  1.00 42.03           H
ATOM   4532  HA3 GLY B 552      15.402  26.846  30.888  1.00 42.03           H
ATOM   4533  N   VAL B 553      14.351  26.663  28.414  1.00 38.37           N
ATOM   4534  CA  VAL B 553      13.384  26.821  27.327  1.00 34.83           C
ATOM   4535  C   VAL B 553      11.934  26.863  27.872  1.00 30.61           C
ATOM   4536  O   VAL B 553      11.009  27.583  27.577  1.00 36.49           O
ATOM   4537  CB  VAL B 553      13.484  25.646  26.315  1.00 36.95           C
ATOM   4538  CG1 VAL B 553      13.371  26.309  24.946  1.00 36.95           C
ATOM   4539  CG2 VAL B 553      14.753  24.828  26.522  1.00 38.11           C
ATOM   4540  H   VAL B 553      14.823  25.775  28.569  1.00 46.05           H
ATOM   4541  HA  VAL B 553      13.584  27.821  26.835  1.00 41.80           H
ATOM   4542  HB  VAL B 553      12.619  24.948  26.448  1.00 44.34           H
ATOM   4543 HG11 VAL B 553      13.404  25.588  24.121  1.00 44.34           H
ATOM   4544 HG12 VAL B 553      12.432  26.860  24.835  1.00 44.34           H
ATOM   4545 HG13 VAL B 553      14.181  27.030  24.782  1.00 44.34           H
ATOM   4546 HG21 VAL B 553      14.942  24.097  25.731  1.00 45.74           H
ATOM   4547 HG22 VAL B 553      15.655  25.464  26.491  1.00 45.74           H
ATOM   4548 HG23 VAL B 553      14.757  24.283  27.473  1.00 45.74           H
ATOM   4549  N   GLY B 554      11.760  25.823  28.760  1.00 35.92           N
ATOM   4550  CA  GLY B 554      10.528  25.281  29.297  1.00 36.92           C
ATOM   4551  C   GLY B 554       9.747  26.330  30.037  1.00 33.54           C
ATOM   4552  O   GLY B 554       8.587  26.602  29.740  1.00 35.55           O
ATOM   4553  H   GLY B 554      12.422  25.368  29.076  1.00 43.10           H
ATOM   4554  HA2 GLY B 554       9.988  24.889  28.594  1.00 44.31           H
ATOM   4555  HA3 GLY B 554      10.748  24.577  29.927  1.00 44.31           H
ATOM   4556  N   PRO B 555      10.394  26.962  30.997  1.00 26.62           N
ATOM   4557  CA  PRO B 555       9.794  28.155  31.609  1.00 34.18           C
ATOM   4558  C   PRO B 555       9.404  29.210  30.579  1.00 40.00           C
ATOM   4559  O   PRO B 555       8.355  29.859  30.706  1.00 36.00           O
ATOM   4560  CB  PRO B 555      10.909  28.623  32.558  1.00 35.24           C
ATOM   4561  CG  PRO B 555      11.634  27.332  32.957  1.00 33.94           C
ATOM   4562  CD  PRO B 555      11.628  26.525  31.683  1.00 37.81           C
ATOM   4563  HA  PRO B 555       9.008  27.915  32.122  1.00 41.01           H
ATOM   4564  HB2 PRO B 555      11.503  29.223  32.083  1.00 42.29           H
ATOM   4565  HB3 PRO B 555      10.506  29.048  33.322  1.00 42.29           H
ATOM   4566  HG2 PRO B 555      12.537  27.521  33.242  1.00 40.73           H
ATOM   4567  HG3 PRO B 555      11.125  26.864  33.636  1.00 40.73           H
ATOM   4568  HD2 PRO B 555      12.394  26.772  31.145  1.00 45.38           H
ATOM   4569  HD3 PRO B 555      11.613  25.570  31.878  1.00 45.38           H
ATOM   4570  N   TRP B 556      10.239  29.403  29.560  1.00 37.07           N
ATOM   4571  CA  TRP B 556       9.936  30.377  28.512  1.00 36.37           C
ATOM   4572  C   TRP B 556       8.718  29.967  27.638  1.00 30.04           C
ATOM   4573  O   TRP B 556       7.805  30.779  27.505  1.00 36.54           O
ATOM   4574  CB  TRP B 556      11.195  30.621  27.693  1.00 38.66           C
ATOM   4575  CG  TRP B 556      11.074  31.671  26.671  1.00 34.24           C
ATOM   4576  CD1 TRP B 556      11.327  32.984  26.815  1.00 35.02           C
ATOM   4577  CD2 TRP B 556      10.673  31.480  25.325  1.00 28.85           C
ATOM   4578  NE1 TRP B 556      11.105  33.635  25.646  1.00 43.80           N
ATOM   4579  CE2 TRP B 556      10.688  32.728  24.710  1.00 38.81           C
ATOM   4580  CE3 TRP B 556      10.291  30.372  24.584  1.00 31.53           C
ATOM   4581  CZ2 TRP B 556      10.371  32.893  23.375  1.00 31.34           C
ATOM   4582  CZ3 TRP B 556       9.964  30.548  23.266  1.00 35.24           C
ATOM   4583  CH2 TRP B 556      10.006  31.787  22.680  1.00 34.81           C
ATOM   4584  H   TRP B 556      11.004  29.014  29.471  1.00 44.49           H
ATOM   4585  HA  TRP B 556       9.734  31.232  28.938  1.00 43.64           H
ATOM   4586  HB2 TRP B 556      11.924  30.862  28.294  1.00 46.39           H
ATOM   4587  HB3 TRP B 556      11.418  29.806  27.224  1.00 46.39           H
ATOM   4588  HD1 TRP B 556      11.605  33.396  27.595  1.00 42.02           H
ATOM   4589  HE1 TRP B 556      11.206  34.472  25.520  1.00 52.56           H
ATOM   4590  HE3 TRP B 556      10.268  29.537  24.972  1.00 37.84           H
ATOM   4591  HZ2 TRP B 556      10.384  33.718  22.960  1.00 37.61           H
ATOM   4592  HZ3 TRP B 556       9.706  29.831  22.747  1.00 42.29           H
ATOM   4593  HH2 TRP B 556       9.765  31.863  21.786  1.00 41.78           H
ATOM   4594  N   LYS B 557       8.615  28.716  27.096  1.00 29.16           N
ATOM   4595  CA  LYS B 557       7.422  28.414  26.276  1.00 33.66           C
ATOM   4596  C   LYS B 557       6.123  28.846  27.012  1.00 27.02           C
ATOM   4597  O   LYS B 557       5.200  29.567  26.722  1.00 31.39           O
ATOM   4598  CB  LYS B 557       7.495  26.904  26.020  1.00 30.68           C
ATOM   4599  CG  LYS B 557       8.520  26.637  24.915  1.00 35.77           C
ATOM   4600  CD  LYS B 557       8.550  25.152  24.536  1.00 34.63           C
ATOM   4601  CE  LYS B 557       9.221  24.347  25.655  1.00 37.40           C
ATOM   4602  NZ  LYS B 557       9.281  22.897  25.255  1.00 50.32           N1+
ATOM   4603  H   LYS B 557       9.208  27.936  27.405  1.00 35.00           H
ATOM   4604  HA  LYS B 557       7.463  29.012  25.327  1.00 40.39           H
ATOM   4605  HB2 LYS B 557       7.785  26.359  26.943  1.00 36.82           H
ATOM   4606  HB3 LYS B 557       6.503  26.509  25.757  1.00 36.82           H
ATOM   4607  HG2 LYS B 557       8.278  27.249  24.024  1.00 42.92           H
ATOM   4608  HG3 LYS B 557       9.522  26.995  25.216  1.00 42.92           H
ATOM   4609  HD2 LYS B 557       7.521  24.793  24.348  1.00 41.55           H
ATOM   4610  HD3 LYS B 557       9.079  25.017  23.569  1.00 41.55           H
ATOM   4611  HE2 LYS B 557      10.252  24.725  25.856  1.00 44.87           H
ATOM   4612  HE3 LYS B 557       8.684  24.465  26.620  1.00 44.87           H
ATOM   4613  HZ1 LYS B 557       8.684  22.297  25.854  1.00 60.38           H
ATOM   4614  HZ2 LYS B 557       8.971  22.761  24.278  1.00 60.38           H
ATOM   4615  HZ3 LYS B 557      10.297  22.508  25.352  1.00 60.38           H
ATOM   4616  N   LEU B 558       6.113  28.223  28.238  1.00 36.99           N
ATOM   4617  CA  LEU B 558       5.006  28.284  29.229  1.00 40.61           C
ATOM   4618  C   LEU B 558       4.688  29.710  29.652  1.00 32.00           C
ATOM   4619  O   LEU B 558       3.521  30.103  29.748  1.00 35.95           O
ATOM   4620  CB  LEU B 558       5.323  27.495  30.523  1.00 36.75           C
ATOM   4621  CG  LEU B 558       5.521  25.974  30.552  1.00 34.29           C
ATOM   4622  CD1 LEU B 558       5.775  25.346  31.919  1.00 39.74           C
ATOM   4623  CD2 LEU B 558       4.341  25.329  29.951  1.00 31.98           C
ATOM   4624  H   LEU B 558       6.763  27.734  28.520  1.00 44.39           H
ATOM   4625  HA  LEU B 558       4.208  27.887  28.834  1.00 48.73           H
ATOM   4626  HB2 LEU B 558       6.116  27.880  30.929  1.00 44.11           H
ATOM   4627  HB3 LEU B 558       4.574  27.640  31.112  1.00 44.11           H
ATOM   4628  HG  LEU B 558       6.286  25.758  30.004  1.00 41.15           H
ATOM   4629 HD11 LEU B 558       5.913  24.387  31.800  1.00 47.69           H
ATOM   4630 HD12 LEU B 558       6.567  25.738  32.314  1.00 47.69           H
ATOM   4631 HD13 LEU B 558       5.006  25.497  32.496  1.00 47.69           H
ATOM   4632 HD21 LEU B 558       4.505  24.373  29.920  1.00 38.38           H
ATOM   4633 HD22 LEU B 558       3.571  25.524  30.498  1.00 38.38           H
ATOM   4634 HD23 LEU B 558       4.225  25.678  29.054  1.00 38.38           H
ATOM   4635  N   ARG B 559       5.708  30.491  29.951  1.00 35.00           N
ATOM   4636  CA  ARG B 559       5.488  31.910  30.156  1.00 34.97           C
ATOM   4637  C   ARG B 559       4.777  32.521  28.940  1.00 40.95           C
ATOM   4638  O   ARG B 559       3.754  33.201  29.092  1.00 37.26           O
ATOM   4639  CB  ARG B 559       6.837  32.553  30.456  1.00 51.07           C
ATOM   4640  CG  ARG B 559       6.788  33.801  31.249  1.00 63.45           C
ATOM   4641  CD  ARG B 559       8.070  34.595  31.063  1.00 68.25           C
ATOM   4642  NE  ARG B 559       7.935  35.966  31.546  1.00 91.58           N
ATOM   4643  CZ  ARG B 559       8.549  37.009  31.000  1.00 89.10           C
ATOM   4644  NH1 ARG B 559       9.318  36.826  29.963  1.00 91.20           N
ATOM   4645  NH2 ARG B 559       8.404  38.250  31.483  1.00 99.76           N1+
ATOM   4646  H   ARG B 559       6.526  30.233  30.025  1.00 41.99           H
ATOM   4647  HA  ARG B 559       4.925  32.028  30.934  1.00 41.96           H
ATOM   4648  HB2 ARG B 559       7.368  31.928  30.977  1.00 61.29           H
ATOM   4649  HB3 ARG B 559       7.276  32.735  29.608  1.00 61.29           H
ATOM   4650  HG2 ARG B 559       6.039  34.327  30.932  1.00 76.14           H
ATOM   4651  HG3 ARG B 559       6.691  33.583  32.190  1.00 76.14           H
ATOM   4652  HD2 ARG B 559       8.782  34.181  31.562  1.00 81.90           H
ATOM   4653  HD3 ARG B 559       8.279  34.628  30.116  1.00 81.90           H
ATOM   4654  HE  ARG B 559       7.341  36.127  32.147  1.00109.90           H
ATOM   4655 HH11 ARG B 559       9.460  36.055  29.612  1.00109.43           H
ATOM   4656 HH12 ARG B 559       9.680  37.527  29.667  1.00109.43           H
ATOM   4657 HH21 ARG B 559       7.895  38.400  32.163  1.00119.71           H
ATOM   4658 HH22 ARG B 559       8.813  38.914  31.106  1.00119.71           H
ATOM   4659  N   CYS B 560       5.256  32.218  27.716  1.00 30.49           N
ATOM   4660  CA  CYS B 560       4.662  32.804  26.508  1.00 38.04           C
ATOM   4661  C   CYS B 560       3.206  32.379  26.377  1.00 36.02           C
ATOM   4662  O   CYS B 560       2.325  33.181  26.044  1.00 33.47           O
ATOM   4663  CB  CYS B 560       5.429  32.384  25.222  1.00 31.87           C
ATOM   4664  SG  CYS B 560       7.088  33.083  25.018  1.00 37.81           S
ATOM   4665  H   CYS B 560       5.905  31.676  27.573  1.00 36.59           H
ATOM   4666  HA  CYS B 560       4.693  33.776  26.570  1.00 45.65           H
ATOM   4667  HB2 CYS B 560       5.533  31.427  25.208  1.00 38.24           H
ATOM   4668  HB3 CYS B 560       4.897  32.647  24.459  1.00 38.24           H
ATOM   4669  HG  CYS B 560       7.569  32.682  23.994  1.00 45.37           H
ATOM   4670  N   LEU B 561       2.934  31.108  26.618  1.00 31.00           N
ATOM   4671  CA  LEU B 561       1.570  30.639  26.518  1.00 28.45           C
ATOM   4672  C   LEU B 561       0.704  31.293  27.606  1.00 40.07           C
ATOM   4673  O   LEU B 561      -0.327  31.905  27.305  1.00 35.54           O
ATOM   4674  CB  LEU B 561       1.590  29.114  26.604  1.00 27.60           C
ATOM   4675  CG  LEU B 561       2.134  28.360  25.371  1.00 29.09           C
ATOM   4676  CD1 LEU B 561       2.423  26.883  25.666  1.00 30.22           C
ATOM   4677  CD2 LEU B 561       1.191  28.444  24.205  1.00 35.02           C
ATOM   4678  H   LEU B 561       3.507  30.502  26.849  1.00 37.19           H
ATOM   4679  HA  LEU B 561       1.185  30.906  25.668  1.00 34.15           H
ATOM   4680  HB2 LEU B 561       2.171  28.880  27.346  1.00 33.12           H
ATOM   4681  HB3 LEU B 561       0.691  28.794  26.766  1.00 33.12           H
ATOM   4682  HG  LEU B 561       2.959  28.775  25.080  1.00 34.91           H
ATOM   4683 HD11 LEU B 561       2.799  26.478  24.874  1.00 36.26           H
ATOM   4684 HD12 LEU B 561       3.061  26.822  26.398  1.00 36.26           H
ATOM   4685 HD13 LEU B 561       1.598  26.436  25.910  1.00 36.26           H
ATOM   4686 HD21 LEU B 561       1.573  27.967  23.445  1.00 42.03           H
ATOM   4687 HD22 LEU B 561       0.354  28.031  24.467  1.00 42.03           H
ATOM   4688 HD23 LEU B 561       1.059  29.378  23.972  1.00 42.03           H
ATOM   4689  N   ALA B 562       1.159  31.244  28.867  1.00 34.84           N
ATOM   4690  CA  ALA B 562       0.371  31.766  29.992  1.00 42.17           C
ATOM   4691  C   ALA B 562       0.095  33.250  29.806  1.00 35.28           C
ATOM   4692  O   ALA B 562      -1.063  33.690  29.867  1.00 39.65           O
ATOM   4693  CB  ALA B 562       1.099  31.514  31.334  1.00 35.71           C
ATOM   4694  H   ALA B 562       1.915  30.908  29.092  1.00 41.81           H
ATOM   4695  HA  ALA B 562      -0.479  31.290  30.031  1.00 50.60           H
ATOM   4696  HB1 ALA B 562       0.575  31.882  32.057  1.00 42.85           H
ATOM   4697  HB2 ALA B 562       1.203  30.561  31.477  1.00 42.85           H
ATOM   4698  HB3 ALA B 562       1.974  31.933  31.317  1.00 42.85           H
ATOM   4699  N   GLN B 563       1.148  34.037  29.533  1.00 43.31           N
ATOM   4700  CA  GLN B 563       0.976  35.471  29.299  1.00 39.22           C
ATOM   4701  C   GLN B 563      -0.054  35.745  28.209  1.00 45.01           C
ATOM   4702  O   GLN B 563      -0.843  36.693  28.310  1.00 44.95           O
ATOM   4703  CB  GLN B 563       2.311  36.111  28.932  1.00 46.92           C
ATOM   4704  CG  GLN B 563       3.319  36.147  30.110  1.00 39.70           C
ATOM   4705  CD  GLN B 563       4.636  36.840  29.767  1.00 61.44           C
ATOM   4706  OE1 GLN B 563       5.702  36.381  30.167  1.00 69.61           O
ATOM   4707  NE2 GLN B 563       4.566  37.956  29.057  1.00 59.24           N
ATOM   4708  H   GLN B 563       1.964  33.776  29.481  1.00 51.97           H
ATOM   4709  HA  GLN B 563       0.660  35.877  30.119  1.00 47.07           H
ATOM   4710  HB2 GLN B 563       2.713  35.610  28.200  1.00 56.31           H
ATOM   4711  HB3 GLN B 563       2.139  37.023  28.651  1.00 56.31           H
ATOM   4712  HG2 GLN B 563       2.924  36.600  30.870  1.00 47.65           H
ATOM   4713  HG3 GLN B 563       3.529  35.234  30.354  1.00 47.65           H
ATOM   4714 HE21 GLN B 563       3.802  38.271  28.827  1.00 71.09           H
ATOM   4715 HE22 GLN B 563       5.290  38.371  28.850  1.00 71.09           H
ATOM   4716  N   THR B 564      -0.073  34.925  27.162  1.00 37.44           N
ATOM   4717  CA  THR B 564      -0.939  35.233  26.033  1.00 41.95           C
ATOM   4718  C   THR B 564      -2.395  34.943  26.378  1.00 44.57           C
ATOM   4719  O   THR B 564      -3.289  35.752  26.080  1.00 37.07           O
ATOM   4720  CB  THR B 564      -0.475  34.451  24.782  1.00 45.88           C
ATOM   4721  OG1 THR B 564       0.828  34.907  24.377  1.00 39.74           O
ATOM   4722  CG2 THR B 564      -1.432  34.625  23.609  1.00 38.96           C
ATOM   4723  H   THR B 564       0.412  34.220  27.080  1.00 44.93           H
ATOM   4724  HA  THR B 564      -0.861  36.178  25.839  1.00 50.35           H
ATOM   4725  HB  THR B 564      -0.437  33.508  25.008  1.00 55.05           H
ATOM   4726  HG1 THR B 564       1.382  34.818  25.004  1.00 47.69           H
ATOM   4727 HG21 THR B 564      -1.109  34.118  22.851  1.00 46.75           H
ATOM   4728 HG22 THR B 564      -2.318  34.299  23.835  1.00 46.75           H
ATOM   4729 HG23 THR B 564      -1.491  35.561  23.361  1.00 46.75           H
ATOM   4730  N   PHE B 565      -2.669  33.805  27.014  1.00 39.09           N
ATOM   4731  CA  PHE B 565      -4.050  33.581  27.417  1.00 41.91           C
ATOM   4732  C   PHE B 565      -4.443  34.494  28.569  1.00 41.20           C
ATOM   4733  O   PHE B 565      -5.639  34.705  28.808  1.00 46.47           O
ATOM   4734  CB  PHE B 565      -4.274  32.126  27.818  1.00 42.60           C
ATOM   4735  CG  PHE B 565      -4.090  31.132  26.707  1.00 33.81           C
ATOM   4736  CD1 PHE B 565      -2.966  30.370  26.643  1.00 38.98           C
ATOM   4737  CD2 PHE B 565      -5.052  30.944  25.750  1.00 42.75           C
ATOM   4738  CE1 PHE B 565      -2.803  29.454  25.652  1.00 41.38           C
ATOM   4739  CE2 PHE B 565      -4.891  30.031  24.766  1.00 41.30           C
ATOM   4740  CZ  PHE B 565      -3.764  29.284  24.711  1.00 35.89           C
ATOM   4741  H   PHE B 565      -2.116  33.181  27.217  1.00 46.91           H
ATOM   4742  HA  PHE B 565      -4.635  33.786  26.664  1.00 50.29           H
ATOM   4743  HB2 PHE B 565      -3.641  31.914  28.522  1.00 51.12           H
ATOM   4744  HB3 PHE B 565      -5.181  32.037  28.145  1.00 51.12           H
ATOM   4745  HD1 PHE B 565      -2.310  30.481  27.279  1.00 46.77           H
ATOM   4746  HD2 PHE B 565      -5.826  31.435  25.771  1.00 51.30           H
ATOM   4747  HE1 PHE B 565      -2.031  28.950  25.621  1.00 49.65           H
ATOM   4748  HE2 PHE B 565      -5.555  29.925  24.133  1.00 49.56           H
ATOM   4749  HZ  PHE B 565      -3.649  28.661  24.038  1.00 43.07           H
ATOM   4750  N   ALA B 566      -3.466  35.044  29.284  1.00 45.81           N
ATOM   4751  CA  ALA B 566      -3.761  35.938  30.395  1.00 49.25           C
ATOM   4752  C   ALA B 566      -4.408  37.230  29.924  1.00 48.83           C
ATOM   4753  O   ALA B 566      -5.137  37.864  30.692  1.00 52.47           O
ATOM   4754  CB  ALA B 566      -2.476  36.234  31.176  1.00 47.47           C
ATOM   4755  H   ALA B 566      -2.622  34.913  29.165  1.00 54.97           H
ATOM   4756  HA  ALA B 566      -4.375  35.499  31.002  1.00 59.10           H
ATOM   4757  HB1 ALA B 566      -2.674  36.828  31.911  1.00 56.96           H
ATOM   4758  HB2 ALA B 566      -2.104  35.396  31.508  1.00 56.96           H
ATOM   4759  HB3 ALA B 566      -1.845  36.661  30.574  1.00 56.96           H
ATOM   4760  N   THR B 567      -4.190  37.625  28.675  1.00 49.41           N
ATOM   4761  CA  THR B 567      -4.852  38.823  28.160  1.00 51.10           C
ATOM   4762  C   THR B 567      -6.364  38.647  27.975  1.00 51.77           C
ATOM   4763  O   THR B 567      -7.062  39.653  27.791  1.00 53.42           O
ATOM   4764  CB  THR B 567      -4.221  39.261  26.816  1.00 47.60           C
ATOM   4765  OG1 THR B 567      -4.509  38.315  25.771  1.00 55.28           O
ATOM   4766  CG2 THR B 567      -2.725  39.424  26.944  1.00 46.02           C
ATOM   4767  H   THR B 567      -3.672  37.231  28.118  1.00 59.29           H
ATOM   4768  HA  THR B 567      -4.714  39.535  28.807  1.00 61.32           H
ATOM   4769  HB  THR B 567      -4.598  40.114  26.569  1.00 57.12           H
ATOM   4770  HG1 THR B 567      -4.131  37.587  25.938  1.00 66.34           H
ATOM   4771 HG21 THR B 567      -2.343  39.715  26.100  1.00 55.22           H
ATOM   4772 HG22 THR B 567      -2.541  40.089  27.628  1.00 55.22           H
ATOM   4773 HG23 THR B 567      -2.314  38.589  27.211  1.00 55.22           H
ATOM   4774  N   GLY B 568      -6.880  37.406  28.016  1.00 55.30           N
ATOM   4775  CA  GLY B 568      -8.276  37.105  27.760  1.00 49.56           C
ATOM   4776  C   GLY B 568      -8.728  37.329  26.332  1.00 48.13           C
ATOM   4777  O   GLY B 568      -9.909  37.134  26.030  1.00 57.25           O
ATOM   4778  H   GLY B 568      -6.430  36.698  28.195  1.00 66.36           H
ATOM   4779  HA2 GLY B 568      -8.447  36.168  27.985  1.00 59.47           H
ATOM   4780  HA3 GLY B 568      -8.813  37.661  28.333  1.00 59.47           H
ATOM   4781  N   GLU B 569      -7.832  37.709  25.436  1.00 45.16           N
ATOM   4782  CA  GLU B 569      -8.185  37.894  24.037  1.00 46.88           C
ATOM   4783  C   GLU B 569      -8.210  36.599  23.224  1.00 42.03           C
ATOM   4784  O   GLU B 569      -8.569  36.633  22.042  1.00 46.27           O
ATOM   4785  CB  GLU B 569      -7.196  38.860  23.427  1.00 49.30           C
ATOM   4786  CG  GLU B 569      -7.132  40.155  24.178  1.00 62.10           C
ATOM   4787  CD  GLU B 569      -6.362  41.157  23.397  1.00 68.01           C
ATOM   4788  OE1 GLU B 569      -6.626  41.232  22.156  1.00 57.97           O
ATOM   4789  OE2 GLU B 569      -5.485  41.823  24.012  1.00 73.95           O1-
ATOM   4790  H   GLU B 569      -7.007  37.882  25.602  1.00 54.19           H
ATOM   4791  HA  GLU B 569      -9.058  38.310  24.009  1.00 56.26           H
ATOM   4792  HB2 GLU B 569      -6.307  38.467  23.464  1.00 59.16           H
ATOM   4793  HB3 GLU B 569      -7.452  39.044  22.511  1.00 59.16           H
ATOM   4794  HG2 GLU B 569      -8.030  40.501  24.314  1.00 74.52           H
ATOM   4795  HG3 GLU B 569      -6.682  40.022  25.028  1.00 74.52           H
ATOM   4796  N   VAL B 570      -7.826  35.470  23.810  1.00 44.29           N
ATOM   4797  CA  VAL B 570      -7.811  34.181  23.115  1.00 47.95           C
ATOM   4798  C   VAL B 570      -8.774  33.253  23.847  1.00 45.97           C
ATOM   4799  O   VAL B 570      -8.431  32.669  24.886  1.00 42.39           O
ATOM   4800  CB  VAL B 570      -6.407  33.569  23.054  1.00 36.80           C
ATOM   4801  CG1 VAL B 570      -6.419  32.311  22.215  1.00 41.77           C
ATOM   4802  CG2 VAL B 570      -5.406  34.551  22.560  1.00 42.65           C
ATOM   4803  H   VAL B 570      -7.551  35.431  24.622  1.00 53.15           H
ATOM   4804  HA  VAL B 570      -8.127  34.305  22.207  1.00 57.54           H
ATOM   4805  HB  VAL B 570      -6.141  33.325  23.953  1.00 44.16           H
ATOM   4806 HG11 VAL B 570      -5.521  31.947  22.186  1.00 50.12           H
ATOM   4807 HG12 VAL B 570      -7.021  31.662  22.623  1.00 50.12           H
[truncated: 299,308 more chars]
