# Supplementary material for: High-throughput quantum-mechanics/molecular-mechanics (ONIOM) macromolecular crystallographic refinement with PHENIX/DivCon: the impact of mixed Hamiltonian methods on ligand and protein structure
Source: Acta Crystallogr D Struct Biol. 2018 Oct 29;74(Pt 11):1063–77. doi: 10.1107/S2059798318012913 (PMC6213575; doi:10.1107/S2059798318012913)
Supplement: Supplementary file 3 [file d-74-01063-sup3.gz › results_regionQM/1HP0-H_refine_001.pdb]

REMARK Date 2017-01-11 Time 00:12:29 EST -0500 (1484111549.48 s)
REMARK PHENIX refinement
REMARK 
REMARK ****************** INPUT FILES AND LABELS ******************************
REMARK Reflections:
REMARK   file name      : 1HP0.sf
REMARK   labels         : ['r1hp0sf,wavelength_id=1,_refln.F_meas_au,_refln.F_meas_sigma_au']
REMARK R-free flags:
REMARK   file name      : 1HP0.sf
REMARK   label          : r1hp0sf,wavelength_id=1,_refln.status
REMARK   test_flag_value: 0
REMARK Model file name(s): 
REMARK   /scratch/oleg/2711133.gondor.quantumbioinc.com/1HP0-H.pdb
REMARK 
REMARK ******************** REFINEMENT SUMMARY: QUICK FACTS *******************
REMARK Start: r_work = 0.1862 r_free = 0.2451 bonds = 0.012 angles = 1.622
REMARK Final: r_work = 0.1693 r_free = 0.2464 bonds = 0.013 angles = 1.459
REMARK ************************************************************************
REMARK 
REMARK ****************** REFINEMENT STATISTICS STEP BY STEP ******************
REMARK leading digit, like 1_, means number of macro-cycle                     
REMARK 0    : statistics at the very beginning when nothing is done yet        
REMARK 1_bss: bulk solvent correction and/or (anisotropic) scaling             
REMARK 1_xyz: refinement of coordinates                                        
REMARK 1_adp: refinement of ADPs (Atomic Displacement Parameters)              
REMARK 1_occ: refinement of occupancies                                        
REMARK ------------------------------------------------------------------------
REMARK  stage       r-work r-free bonds angles b_min b_max b_ave n_water shift
REMARK       0    : 0.2898 0.3305 0.012  1.62  14.2  97.7  34.4 1185      0.000
REMARK       1_bss: 0.1862 0.2451 0.012  1.62  15.5  99.0  35.7 1185      0.000
REMARK 1_settarget: 0.1862 0.2451 0.012  1.62  15.5  99.0  35.7 1185      0.000
REMARK       1_nqh: 0.1862 0.2451 0.012  1.62  15.5  99.0  35.7 1185      0.002
REMARK    1_weight: 0.1862 0.2451 0.012  1.62  15.5  99.0  35.7 1185      0.002
REMARK    1_checkH: 0.1867 0.2455 0.012  1.62  15.5  99.0  35.7 1185      0.422
REMARK    1_xyzrec: 0.1792 0.2478 0.015  1.51  15.5  99.0  35.7 1185      0.501
REMARK    1_checkH: 0.1792 0.2480 0.015  1.51  15.5  99.0  35.7 1185      0.501
REMARK       1_adp: 0.1712 0.2476 0.015  1.51  14.4  94.0  36.0 1185      0.501
REMARK   1_regHadp: 0.1706 0.2477 0.015  1.51  14.4  94.0  36.0 1185      0.501
REMARK       1_occ: 0.1701 0.2470 0.015  1.51  14.4  94.0  36.0 1185      0.501
REMARK       2_bss: 0.1698 0.2467 0.015  1.51  14.3  93.9  35.9 1185      0.501
REMARK 2_settarget: 0.1698 0.2467 0.015  1.51  14.3  93.9  35.9 1185      0.501
REMARK 2_updatecdl: 0.1698 0.2467 0.015  1.51  14.3  93.9  35.9 1185      0.501
REMARK       2_nqh: 0.1698 0.2467 0.015  1.51  14.3  93.9  35.9 1185      0.501
REMARK    2_weight: 0.1698 0.2467 0.015  1.51  14.3  93.9  35.9 1185      0.501
REMARK    2_checkH: 0.1699 0.2468 0.015  1.51  14.3  93.9  35.9 1185      0.501
REMARK    2_xyzrec: 0.1708 0.2466 0.013  1.45  14.3  93.9  35.9 1185      0.505
REMARK    2_checkH: 0.1708 0.2466 0.013  1.45  14.3  93.9  35.9 1185      0.505
REMARK       2_adp: 0.1699 0.2470 0.013  1.45  13.1  90.6  35.5 1185      0.505
REMARK   2_regHadp: 0.1701 0.2470 0.013  1.45  13.1  90.6  35.5 1185      0.505
REMARK       2_occ: 0.1702 0.2473 0.013  1.45  13.1  90.6  35.5 1185      0.505
REMARK       3_bss: 0.1696 0.2465 0.013  1.45  13.5  91.0  35.9 1185      0.505
REMARK 3_settarget: 0.1696 0.2465 0.013  1.45  13.5  91.0  35.9 1185      0.505
REMARK 3_updatecdl: 0.1696 0.2465 0.013  1.45  13.5  91.0  35.9 1185      0.505
REMARK       3_nqh: 0.1697 0.2465 0.013  1.45  13.5  91.0  35.9 1185      0.506
REMARK    3_weight: 0.1697 0.2465 0.013  1.45  13.5  91.0  35.9 1185      0.506
REMARK    3_checkH: 0.1697 0.2465 0.013  1.45  13.5  91.0  35.9 1185      0.506
REMARK    3_xyzrec: 0.1693 0.2464 0.013  1.46  13.5  91.0  35.9 1185      0.509
REMARK    3_checkH: 0.1693 0.2464 0.013  1.46  13.5  91.0  35.9 1185      0.509
REMARK       3_adp: 0.1692 0.2463 0.013  1.46  13.4  91.0  35.9 1185      0.509
REMARK   3_regHadp: 0.1692 0.2463 0.013  1.46  13.4  91.0  35.9 1185      0.509
REMARK       3_occ: 0.1693 0.2463 0.013  1.46  13.4  91.0  35.9 1185      0.509
REMARK         end: 0.1693 0.2464 0.013  1.46  13.4  91.0  35.8 1185      0.509
REMARK ------------------------------------------------------------------------
REMARK MODEL CONTENT.
REMARK  ELEMENT        ATOM RECORD COUNT   OCCUPANCY SUM
REMARK        C                     3155         3148.39
REMARK        H                     5627         5618.64
REMARK        O                     1260         1259.68
REMARK        N                      817          817.00
REMARK     Ca2+                        2            2.00
REMARK        S                       44           41.76
REMARK      O1-                       82           81.83
REMARK    TOTAL                    10987        10969.30
REMARK -----------------------------------------------------------------------
REMARK r_free_flags.md5.hexdigest 6221e60642feba3bdc2e5dc01477d215
REMARK 
REMARK ---------------------------------------------------------------
REMARK  Atom Name   Residue Name    Residue ID     Chain     Charge  
REMARK ---------------------------------------------------------------
REMARK     C1'           AD3           1315          A       0.2267  
REMARK      C2           AD3           1315          A       0.0736  
REMARK     C2'           AD3           1315          A       0.0209  
REMARK      C3           AD3           1315          A      -0.3574  
REMARK     C3'           AD3           1315          A       0.0719  
REMARK      C4           AD3           1315          A       0.2143  
REMARK     C4'           AD3           1315          A       0.0273  
REMARK      C5           AD3           1315          A      -0.2105  
REMARK     C5'           AD3           1315          A      -0.0273  
REMARK      C6           AD3           1315          A       0.4143  
REMARK      C8           AD3           1315          A       0.1747  
REMARK      N1           AD3           1315          A      -0.5446  
REMARK      N6           AD3           1315          A      -0.4892  
REMARK      N7           AD3           1315          A      -0.3222  
REMARK      N9           AD3           1315          A      -0.2921  
REMARK     O2'           AD3           1315          A      -0.4394  
REMARK     O3'           AD3           1315          A      -0.4497  
REMARK     O4'           AD3           1315          A      -0.4628  
REMARK     O5'           AD3           1315          A      -0.6459  
REMARK      H2           AD3           1315          A       0.1255  
REMARK      H3           AD3           1315          A       0.2133  
REMARK     H1'           AD3           1315          A       0.2027  
REMARK     H2'           AD3           1315          A       0.2008  
REMARK     H3'           AD3           1315          A       0.2007  
REMARK     H4'           AD3           1315          A       0.1712  
REMARK      H8           AD3           1315          A       0.2073  
REMARK     H5'           AD3           1315          A       0.1453  
REMARK     H5'           AD3           1315          A       0.165   
REMARK     HN6           AD3           1315          A       0.2488  
REMARK     HN6           AD3           1315          A       0.2749  
REMARK     HO2           AD3           1315          A       0.3319  
REMARK     HO3           AD3           1315          A       0.3114  
REMARK     HO5           AD3           1315          A       0.3666  
REMARK     C1'           AD3           1316          B       0.2309  
REMARK      C2           AD3           1316          B       0.0804  
REMARK     C2'           AD3           1316          B       0.0166  
REMARK      C3           AD3           1316          B      -0.3533  
REMARK     C3'           AD3           1316          B       0.0667  
REMARK      C4           AD3           1316          B       0.2235  
REMARK     C4'           AD3           1316          B       0.0281  
REMARK      C5           AD3           1316          B      -0.1992  
REMARK     C5'           AD3           1316          B      -0.0281  
REMARK      C6           AD3           1316          B       0.4089  
REMARK      C8           AD3           1316          B       0.1224  
REMARK      N1           AD3           1316          B      -0.5209  
REMARK      N6           AD3           1316          B      -0.4904  
REMARK      N7           AD3           1316          B      -0.3136  
REMARK      N9           AD3           1316          B       -0.278  
REMARK     O2'           AD3           1316          B      -0.4368  
REMARK     O3'           AD3           1316          B      -0.4509  
REMARK     O4'           AD3           1316          B      -0.4494  
REMARK     O5'           AD3           1316          B      -0.6298  
REMARK      H2           AD3           1316          B       0.126   
REMARK      H3           AD3           1316          B       0.2155  
REMARK     H1'           AD3           1316          B       0.1934  
REMARK     H2'           AD3           1316          B       0.2026  
REMARK     H3'           AD3           1316          B       0.2095  
REMARK     H4'           AD3           1316          B       0.178   
REMARK      H8           AD3           1316          B       0.183   
REMARK     H5'           AD3           1316          B       0.1487  
REMARK     H5'           AD3           1316          B       0.1669  
REMARK     HN6           AD3           1316          B       0.2461  
REMARK     HN6           AD3           1316          B       0.2709  
REMARK     HO2           AD3           1316          B       0.3183  
REMARK     HO3           AD3           1316          B       0.3177  
REMARK     HO5           AD3           1316          B       0.3589  
REMARK ---------------------------------------------------------------
REMARK IF THIS FILE IS FOR PDB DEPOSITION: REMOVE ALL FROM THIS LINE UP.
REMARK   3
REMARK   3 REFINEMENT.
REMARK   3   PROGRAM     : PHENIX (1.11.1_2575: ???)
REMARK   3   AUTHORS     : Adams,Afonine,Bunkoczi,Burnley,Chen,Dar,Davis,
REMARK   3               : Draizen,Echols,Gildea,Gros,Grosse-Kunstleve,Headd,
REMARK   3               : Hintze,Hung,Ioerger,Liebschner,McCoy,McKee,Moriarty,
REMARK   3               : Oeffner,Poon,Read,Richardson,Richardson,Sacchettini,
REMARK   3               : Sauter,Sobolev,Storoni,Terwilliger,Williams,Zwart
REMARK   3
REMARK   3  REFINEMENT TARGET : ML
REMARK   3  
REMARK   3  DATA USED IN REFINEMENT.
REMARK   3   RESOLUTION RANGE HIGH (ANGSTROMS) : 2.100   
REMARK   3   RESOLUTION RANGE LOW  (ANGSTROMS) : 28.077  
REMARK   3   MIN(FOBS/SIGMA_FOBS)              : 1.92  
REMARK   3   COMPLETENESS FOR RANGE        (%) : 98.73 
REMARK   3   NUMBER OF REFLECTIONS             : 34662     
REMARK   3   NUMBER OF REFLECTIONS (NON-ANOMALOUS) : 34662     
REMARK   3  
REMARK   3  FIT TO DATA USED IN REFINEMENT.
REMARK   3   R VALUE     (WORKING + TEST SET) : 0.1729
REMARK   3   R VALUE            (WORKING SET) : 0.1693
REMARK   3   FREE R VALUE                     : 0.2464
REMARK   3   FREE R VALUE TEST SET SIZE   (%) : 4.92  
REMARK   3   FREE R VALUE TEST SET COUNT      : 1707      
REMARK   3  
REMARK   3  FIT TO DATA USED IN REFINEMENT (IN BINS).
REMARK   3   BIN  RESOLUTION RANGE  COMPL.    NWORK NFREE   RWORK  RFREE  CCWORK CCFREE
REMARK   3     1 28.0796 -  4.8004    0.99     2824   149  0.1428 0.1925   0.949  0.911
REMARK   3     2  4.8004 -  3.8133    1.00     2810   142  0.1301 0.2119   0.959  0.904
REMARK   3     3  3.8133 -  3.3321    1.00     2797   140  0.1570 0.2326   0.943  0.865
REMARK   3     4  3.3321 -  3.0279    1.00     2762   145  0.1717 0.2325   0.928  0.867
REMARK   3     5  3.0279 -  2.8111    1.00     2801   120  0.1867 0.2761   0.917  0.855
REMARK   3     6  2.8111 -  2.6455    0.99     2766   138  0.1944 0.3218   0.908  0.698
REMARK   3     7  2.6455 -  2.5131    0.99     2748   148  0.1965 0.3211   0.911  0.809
REMARK   3     8  2.5131 -  2.4037    0.98     2704   154  0.1927 0.2576   0.916  0.830
REMARK   3     9  2.4037 -  2.3112    0.98     2672   141  0.1991 0.2956   0.909  0.782
REMARK   3    10  2.3112 -  2.2315    0.98     2727   148  0.2120 0.2586   0.898  0.816
REMARK   3    11  2.2315 -  2.1618    0.98     2682   152  0.2215 0.3247   0.884  0.737
REMARK   3    12  2.1618 -  2.1000    0.96     2662   130  0.2438 0.3028   0.867  0.763
REMARK   3  
REMARK   3  BULK SOLVENT MODELLING.
REMARK   3   METHOD USED        : FLAT BULK SOLVENT MODEL
REMARK   3   SOLVENT RADIUS     : 1.11    
REMARK   3   SHRINKAGE RADIUS   : 0.90    
REMARK   3   GRID STEP FACTOR   : 4.00    
REMARK   3  
REMARK   3  ERROR ESTIMATES.
REMARK   3   COORDINATE ERROR (MAXIMUM-LIKELIHOOD BASED)     : 0.27    
REMARK   3   PHASE ERROR (DEGREES, MAXIMUM-LIKELIHOOD BASED) : 25.72   
REMARK   3  
REMARK   3  STRUCTURE FACTORS CALCULATION ALGORITHM : FFT
REMARK   3  
REMARK   3  RESTRAINTS LIBRARY
REMARK   3    GEOSTD + MON.LIB. + CDL v1.2
REMARK   3  
REMARK   3  DEVIATIONS FROM IDEAL VALUES.
REMARK   3                 RMSD     MAX  COUNT
REMARK   3   BOND      :  0.013   0.094   5075
REMARK   3   ANGLE     :  1.459  13.544   6929
REMARK   3   CHIRALITY :  0.067   0.296    796
REMARK   3   PLANARITY :  0.009   0.078    896
REMARK   3   DIHEDRAL  : 14.835 179.765   3013
REMARK   3   MIN NONBONDED DISTANCE : 2.169 
REMARK   3  
REMARK   3  MOLPROBITY STATISTICS.
REMARK   3   ALL-ATOM CLASHSCORE : 6.86
REMARK   3   RAMACHANDRAN PLOT:
REMARK   3     OUTLIERS : 0.00  %
REMARK   3     ALLOWED  : 3.16  %
REMARK   3     FAVORED  : 96.84 %
REMARK   3   ROTAMER OUTLIERS : 3.38 %
REMARK   3   CBETA DEVIATIONS : 0
REMARK   3   PEPTIDE PLANE:
REMARK   3     CIS-PROLINE     : 0
REMARK   3     CIS-GENERAL     : 0
REMARK   3     TWISTED PROLINE : 0
REMARK   3     TWISTED GENERAL : 0
REMARK   3  
REMARK   3  ATOMIC DISPLACEMENT PARAMETERS.
REMARK   3   WILSON B : 28.81
REMARK   3   RMS(B_ISO_OR_EQUIVALENT_BONDED) : 4.58
REMARK   3   ATOMS          NUMBER OF ATOMS
REMARK   3                    ISO.  ANISO. 
REMARK   3    ALL         :  10987       0
REMARK   3    ALL (NO H)  :   5360       0
REMARK   3    SOLVENT     :    395       0
REMARK   3    NON-SOLVENT :   4965       0
REMARK   3    HYDROGENS   :   5627       0
REMARK   3
REMARK   3
REMARK   3   OTHER REFINEMENT REMARKS:
REMARK   3   XRAY REFINEMENT USING QUANTUM MECHANICAL FUNCTIONAL
REMARK   3   PROGRAM      :QuantumBio DivCon 6 build-7.1.1-b4015.17
REMARK   3   AUTHORS      :BORBULEVYCH O.Y., PLUMLEY J., 
REMARK   3                :MARTIN, R.I., WESTERHOFF L.M. 
REMARK   3
REMARK   3   REFERENCE     :BORBULEVYCH O.Y., PLUMLEY J.A.,
REMARK   3                 :MARTIN, R.I., MERZ, K.M.,  WESTERHOFF L.M.
REMARK   3                 :ACTA CRYSTLLOGRAPHICA SECTION D, 2014, 
REMARK   3                 :V. D70, pp. 1233-1247
REMARK   3   QM METHOD(HAMILTONIAN): PM6
REMARK   3   REGION QM REFINEMENT: 
REMARK   3      MAIN/BUFFER QM REGION RADII (A): 3.0 / 2.5
REMARK   3      LIGAND / STRAIN ENERGY: AD3_A_1315 / 15.83 KCAL/MOLE
REMARK   3      LIGAND / STRAIN ENERGY: AD3_B_1316 / 14.32 KCAL/MOLE
REMARK   3
HELIX    1   1 LEU A   13  SER A   24  1               Generated by MOE   12
HELIX    2   2 VAL A   43  HIS A   58  1               Generated by MOE   16
HELIX    3   3 LYS A   81  ARG A   84  1               Generated by MOE    4
HELIX    4   4 LEU A   86  ASP A   91  1               Generated by MOE    6
HELIX    5   5 PRO A   94  LEU A   96  5               Generated by MOE    3
HELIX    6   6 PRO A   99  ASN A  112  1               Generated by MOE   14
HELIX    7   7 GLY A  117  MET A  126  1               Generated by MOE   10
HELIX    8   8 SER A  141  THR A  155  1               Generated by MOE   15
HELIX    9   9 TRP A  185  TRP A  189  1               Generated by MOE    5
HELIX   10  10 PRO A  191  PHE A  198  1               Generated by MOE    8
HELIX   11  11 LEU A  210  THR A  213  1               Generated by MOE    4
HELIX   12  12 SER A  220  GLN A  224  1               Generated by MOE    5
HELIX   13  13 ARG A  225  GLN A  229  5               Generated by MOE    5
HELIX   14  14 LEU A  233  ALA A  243  1               Generated by MOE   11
HELIX   15  15 TRP A  260  VAL A  269  1               Generated by MOE   10
HELIX   16  16 GLN A  271  VAL A  273  5               Generated by MOE    3
HELIX   17  17 ALA A  313  SER A  323  1               Generated by MOE   11
HELIX   18  18 LEU B   13  SER B   24  1               Generated by MOE   12
HELIX   19  19 VAL B   43  MET B   61  1               Generated by MOE   19
HELIX   20  20 LYS B   81  ARG B   84  1               Generated by MOE    4
HELIX   21  21 LEU B   86  MET B   90  1               Generated by MOE    5
HELIX   22  22 PRO B   94  LEU B   96  5               Generated by MOE    3
HELIX   23  23 PRO B   99  ASN B  112  1               Generated by MOE   14
HELIX   24  24 GLY B  117  MET B  126  1               Generated by MOE   10
HELIX   25  25 SER B  141  TYR B  150  1               Generated by MOE   10
HELIX   26  26 GLU B  152  THR B  155  1               Generated by MOE    4
HELIX   27  27 TRP B  185  TRP B  189  1               Generated by MOE    5
HELIX   28  28 PRO B  191  GLY B  199  1               Generated by MOE    9
HELIX   29  29 LEU B  210  THR B  213  1               Generated by MOE    4
HELIX   30  30 SER B  220  GLN B  224  1               Generated by MOE    5
HELIX   31  31 ARG B  225  GLN B  229  5               Generated by MOE    5
HELIX   32  32 LEU B  233  ALA B  243  1               Generated by MOE   11
HELIX   33  33 TRP B  260  VAL B  269  1               Generated by MOE   10
HELIX   34  34 GLN B  271  VAL B  273  5               Generated by MOE    3
HELIX   35  35 ALA B  313  SER B  323  1               Generated by MOE   11
SHEET    1       LYS A   3  HIS A   9                  Generated by MOE
SHEET    2       VAL A  29  LEU A  31                  Generated by MOE
SHEET    3       ILE A  32  ILE A  32                  Generated by MOE
SHEET    4       GLY A  33  CYS A  36                  Generated by MOE
SHEET    5       ILE A  68  LYS A  70                  Generated by MOE
SHEET    6       VAL A 132  VAL A 136                  Generated by MOE
SHEET    7       VAL A 158  VAL A 158                  Generated by MOE
SHEET    8       GLU A 159  GLU A 159                  Generated by MOE
SHEET    9       GLU A 160  MET A 164                  Generated by MOE
SHEET   10       ARG A 205  PHE A 208                  Generated by MOE
SHEET   11       ASN A 275  VAL A 283                  Generated by MOE
SHEET   12       THR A 294  ARG A 296                  Generated by MOE
SHEET   13       LEU A 304  THR A 305                  Generated by MOE
SHEET   14       PHE A 306  VAL A 307                  Generated by MOE
SHEET   15       ALA A 308  ARG A 309                  Generated by MOE
SHEET   16       LYS B   3  HIS B   9                  Generated by MOE
SHEET   17       VAL B  29  LEU B  31                  Generated by MOE
SHEET   18       ILE B  32  ILE B  32                  Generated by MOE
SHEET   19       GLY B  33  CYS B  36                  Generated by MOE
SHEET   20       ILE B  68  LYS B  70                  Generated by MOE
SHEET   21       VAL B 132  VAL B 136                  Generated by MOE
SHEET   22       VAL B 158  VAL B 158                  Generated by MOE
SHEET   23       GLU B 159  GLU B 159                  Generated by MOE
SHEET   24       GLU B 160  MET B 164                  Generated by MOE
SHEET   25       ARG B 205  PHE B 208                  Generated by MOE
SHEET   26       ASN B 275  VAL B 283                  Generated by MOE
SHEET   27       THR B 294  ARG B 296                  Generated by MOE
SHEET   28       LEU B 304  THR B 305                  Generated by MOE
SHEET   29       PHE B 306  VAL B 307                  Generated by MOE
SHEET   30       ALA B 308  ARG B 309                  Generated by MOE
CRYST1   51.670   74.290   81.510  90.00 103.54  90.00 P 1 21 1
SCALE1      0.019354  0.000000  0.004661        0.00000
SCALE2      0.000000  0.013461  0.000000        0.00000
SCALE3      0.000000  0.000000  0.012619        0.00000
ATOM      1  N   SER A   0      24.900  45.722 -11.850  1.00 50.58           N
ATOM      2  CA  SER A   0      24.724  46.273 -10.511  1.00 57.96           C
ATOM      3  C   SER A   0      24.030  45.222  -9.614  1.00 55.82           C
ATOM      4  O   SER A   0      23.596  44.164 -10.087  1.00 54.61           O
ATOM      5  CB  SER A   0      23.923  47.601 -10.565  1.00 57.27           C
ATOM      6  OG  SER A   0      23.910  48.284  -9.314  1.00 64.48           O
ATOM      7  H1  SER A   0      24.045  45.498 -12.222  1.00 60.70           H
ATOM      8  H2  SER A   0      25.446  44.934 -11.802  1.00 60.70           H
ATOM      9  HA  SER A   0      25.594  46.465 -10.131  1.00 69.56           H
ATOM     10  HB2 SER A   0      23.014  47.418 -10.817  1.00 68.73           H
ATOM     11  HB3 SER A   0      24.328  48.183 -11.226  1.00 68.73           H
ATOM     12  HG  SER A   0      23.376  48.934  -9.348  1.00 77.38           H
ATOM     13  N   ALA A   2      23.939  45.528  -8.321  1.00 54.89           N
ATOM     14  CA  ALA A   2      23.358  44.611  -7.347  1.00 43.92           C
ATOM     15  C   ALA A   2      21.880  44.359  -7.633  1.00 45.80           C
ATOM     16  O   ALA A   2      21.183  45.190  -8.225  1.00 42.25           O
ATOM     17  CB  ALA A   2      23.541  45.185  -5.936  1.00 46.19           C
ATOM     18  H   ALA A   2      24.225  46.263  -7.976  1.00 65.87           H
ATOM     19  HA  ALA A   2      23.822  43.762  -7.391  1.00 52.71           H
ATOM     20  HB1 ALA A   2      23.140  44.580  -5.292  1.00 55.43           H
ATOM     21  HB2 ALA A   2      24.490  45.286  -5.752  1.00 55.43           H
ATOM     22  HB3 ALA A   2      23.105  46.049  -5.891  1.00 55.43           H
ATOM     23  N   LYS A   3      21.399  43.202  -7.182  1.00 39.49           N
ATOM     24  CA  LYS A   3      20.020  42.788  -7.390  1.00 38.47           C
ATOM     25  C   LYS A   3      19.183  43.043  -6.140  1.00 28.17           C
ATOM     26  O   LYS A   3      19.693  43.075  -5.020  1.00 34.47           O
ATOM     27  CB  LYS A   3      19.959  41.303  -7.771  1.00 39.02           C
ATOM     28  CG  LYS A   3      20.562  40.355  -6.753  1.00 38.02           C
ATOM     29  CD  LYS A   3      20.485  38.921  -7.277  1.00 38.42           C
ATOM     30  CE  LYS A   3      21.311  37.991  -6.451  1.00 38.88           C
ATOM     31  NZ  LYS A   3      21.398  36.643  -7.053  1.00 37.61           N1+
ATOM     32  H   LYS A   3      21.862  42.640  -6.724  1.00 47.39           H
ATOM     33  HA  LYS A   3      19.645  43.306  -8.121  1.00 46.17           H
ATOM     34  HB2 LYS A   3      19.029  41.051  -7.879  1.00 46.83           H
ATOM     35  HB3 LYS A   3      20.432  41.177  -8.607  1.00 46.83           H
ATOM     36  HG2 LYS A   3      21.494  40.582  -6.595  1.00 45.62           H
ATOM     37  HG3 LYS A   3      20.059  40.402  -5.924  1.00 45.62           H
ATOM     38  HD2 LYS A   3      19.563  38.619  -7.248  1.00 46.11           H
ATOM     39  HD3 LYS A   3      20.822  38.891  -8.186  1.00 46.11           H
ATOM     40  HE2 LYS A   3      22.210  38.345  -6.375  1.00 46.66           H
ATOM     41  HE3 LYS A   3      20.906  37.903  -5.574  1.00 46.66           H
ATOM     42  HZ1 LYS A   3      21.876  36.104  -6.531  1.00 45.14           H
ATOM     43  HZ2 LYS A   3      20.585  36.300  -7.165  1.00 45.14           H
ATOM     44  HZ3 LYS A   3      21.801  36.696  -7.844  1.00 45.14           H
ATOM     45  N   ASN A   4      17.872  43.195  -6.340  1.00 25.95           N
ATOM     46  CA  ASN A   4      16.989  43.483  -5.219  1.00 34.83           C
ATOM     47  C   ASN A   4      16.722  42.195  -4.455  1.00 33.73           C
ATOM     48  O   ASN A   4      16.388  41.168  -5.058  1.00 29.29           O
ATOM     49  CB  ASN A   4      15.650  44.078  -5.671  1.00 34.11           C
ATOM     50  CG  ASN A   4      15.796  45.387  -6.421  1.00 41.11           C
ATOM     51  OD1 ASN A   4      15.070  45.621  -7.376  1.00 50.83           O
ATOM     52  ND2 ASN A   4      16.712  46.248  -5.984  1.00 32.22           N
ATOM     53  H   ASN A   4      17.472  43.141  -7.100  1.00 31.14           H
ATOM     54  HA  ASN A   4      17.425  44.110  -4.620  1.00 41.80           H
ATOM     55  HB2 ASN A   4      15.205  43.452  -6.262  1.00 40.93           H
ATOM     56  HB3 ASN A   4      15.092  44.243  -4.892  1.00 40.93           H
ATOM     57 HD21 ASN A   4      16.886  46.958  -6.432  1.00 38.67           H
ATOM     58 HD22 ASN A   4      17.124  46.110  -5.243  1.00 38.67           H
ATOM     59  N   VAL A   5      16.829  42.266  -3.130  1.00 29.13           N
ATOM     60  CA  VAL A   5      16.609  41.127  -2.246  1.00 20.94           C
ATOM     61  C   VAL A   5      15.752  41.610  -1.097  1.00 25.60           C
ATOM     62  O   VAL A   5      16.020  42.670  -0.528  1.00 27.64           O
ATOM     63  CB  VAL A   5      17.932  40.518  -1.726  1.00 26.92           C
ATOM     64  CG1 VAL A   5      17.678  39.452  -0.692  1.00 25.76           C
ATOM     65  CG2 VAL A   5      18.704  39.917  -2.837  1.00 31.94           C
ATOM     66  H   VAL A   5      17.037  42.987  -2.703  1.00 34.96           H
ATOM     67  HA  VAL A   5      16.121  40.438  -2.704  1.00 25.14           H
ATOM     68  HB  VAL A   5      18.481  41.213  -1.335  1.00 32.31           H
ATOM     69 HG11 VAL A   5      18.535  39.082  -0.428  1.00 30.92           H
ATOM     70 HG12 VAL A   5      17.240  39.842   0.077  1.00 30.92           H
ATOM     71 HG13 VAL A   5      17.123  38.757  -1.076  1.00 30.92           H
ATOM     72 HG21 VAL A   5      19.529  39.537  -2.492  1.00 38.33           H
ATOM     73 HG22 VAL A   5      18.163  39.218  -3.242  1.00 38.33           H
ATOM     74 HG23 VAL A   5      18.905  40.600  -3.501  1.00 38.33           H
ATOM     75  N   VAL A   6      14.717  40.842  -0.786  1.00 24.22           N
ATOM     76  CA  VAL A   6      13.985  40.903   0.466  1.00 20.12           C
ATOM     77  C   VAL A   6      14.335  39.663   1.282  1.00 24.11           C
ATOM     78  O   VAL A   6      14.321  38.550   0.754  1.00 21.83           O
ATOM     79  CB  VAL A   6      12.471  40.952   0.217  1.00 23.30           C
ATOM     80  CG1 VAL A   6      11.701  40.916   1.529  1.00 21.34           C
ATOM     81  CG2 VAL A   6      12.109  42.163  -0.642  1.00 33.48           C
ATOM     82  H   VAL A   6      14.435  40.215  -1.299  1.00 29.07           H
ATOM     83  HA  VAL A   6      14.242  41.696   0.946  1.00 24.15           H
ATOM     84  HB  VAL A   6      12.229  40.156  -0.282  1.00 27.97           H
ATOM     85 HG11 VAL A   6      10.753  40.904   1.333  1.00 25.61           H
ATOM     86 HG12 VAL A   6      11.939  40.121   2.025  1.00 25.61           H
ATOM     87 HG13 VAL A   6      11.921  41.712   2.034  1.00 25.61           H
ATOM     88 HG21 VAL A   6      11.160  42.134  -0.842  1.00 40.17           H
ATOM     89 HG22 VAL A   6      12.333  42.973  -0.156  1.00 40.17           H
ATOM     90 HG23 VAL A   6      12.620  42.121  -1.467  1.00 40.17           H
ATOM     91  N   LEU A   7      14.604  39.846   2.578  1.00 22.34           N
ATOM     92  CA  LEU A   7      14.818  38.719   3.490  1.00 21.93           C
ATOM     93  C   LEU A   7      13.562  38.481   4.311  1.00 22.02           C
ATOM     94  O   LEU A   7      13.074  39.393   4.981  1.00 23.56           O
ATOM     95  CB  LEU A   7      16.000  38.948   4.421  1.00 22.21           C
ATOM     96  CG  LEU A   7      16.178  37.907   5.562  1.00 22.01           C
ATOM     97  CD1 LEU A   7      16.547  36.562   5.013  1.00 23.03           C
ATOM     98  CD2 LEU A   7      17.214  38.379   6.535  1.00 22.72           C
ATOM     99  H   LEU A   7      14.642  40.615   2.962  1.00 26.81           H
ATOM    100  HA  LEU A   7      15.000  37.921   2.973  1.00 26.32           H
ATOM    101  HB2 LEU A   7      16.806  38.953   3.879  1.00 26.66           H
ATOM    102  HB3 LEU A   7      15.876  39.817   4.834  1.00 26.66           H
ATOM    103  HG  LEU A   7      15.349  37.799   6.057  1.00 26.42           H
ATOM    104 HD11 LEU A   7      16.664  35.935   5.741  1.00 27.64           H
ATOM    105 HD12 LEU A   7      15.841  36.265   4.425  1.00 27.64           H
ATOM    106 HD13 LEU A   7      17.381  36.657   4.525  1.00 27.64           H
ATOM    107 HD21 LEU A   7      17.325  37.705   7.224  1.00 27.27           H
ATOM    108 HD22 LEU A   7      18.050  38.513   6.064  1.00 27.27           H
ATOM    109 HD23 LEU A   7      16.918  39.213   6.938  1.00 27.27           H
ATOM    110  N   ASP A   8      13.074  37.238   4.276  1.00 25.85           N
ATOM    111  CA  ASP A   8      11.883  36.743   4.977  1.00 23.49           C
ATOM    112  C   ASP A   8      12.318  35.698   6.008  1.00 25.76           C
ATOM    113  O   ASP A   8      12.476  34.520   5.672  1.00 21.01           O
ATOM    114  CB  ASP A   8      10.963  36.168   3.904  1.00 29.58           C
ATOM    115  CG  ASP A   8       9.651  35.655   4.426  1.00 31.07           C
ATOM    116  OD1 ASP A   8       9.476  35.549   5.664  1.00 24.13           O
ATOM    117  OD2 ASP A   8       8.808  35.308   3.542  1.00 27.44           O1-
ATOM    118  H   ASP A   8      13.432  36.615   3.802  1.00 31.02           H
ATOM    119  HA  ASP A   8      11.431  37.466   5.437  1.00 28.19           H
ATOM    120  HB2 ASP A   8      10.787  36.846   3.236  1.00 35.50           H
ATOM    121  HB3 ASP A   8      11.422  35.420   3.490  1.00 35.50           H
ATOM    122  N   HIS A   9      12.534  36.126   7.258  1.00 25.14           N
ATOM    123  CA  HIS A   9      13.221  35.293   8.245  1.00 20.95           C
ATOM    124  C   HIS A   9      12.393  35.156   9.504  1.00 24.75           C
ATOM    125  O   HIS A   9      11.391  35.847   9.695  1.00 27.01           O
ATOM    126  CB  HIS A   9      14.616  35.837   8.615  1.00 18.16           C
ATOM    127  CG  HIS A   9      14.591  37.074   9.477  1.00 20.07           C
ATOM    128  ND1 HIS A   9      14.632  37.023  10.847  1.00 20.78           N
ATOM    129  CD2 HIS A   9      14.551  38.392   9.154  1.00 23.68           C
ATOM    130  CE1 HIS A   9      14.612  38.250  11.335  1.00 23.71           C
ATOM    131  NE2 HIS A   9      14.571  39.099  10.330  1.00 20.06           N
ATOM    132  H   HIS A   9      12.286  36.894   7.561  1.00 30.17           H
ATOM    133  HA  HIS A   9      13.331  34.400   7.877  1.00 25.14           H
ATOM    134  HB2 HIS A   9      15.117  36.031   7.811  1.00 21.79           H
ATOM    135  HB3 HIS A   9      15.071  35.144   9.115  1.00 21.79           H
ATOM    136  HD2 HIS A   9      14.518  38.749   8.299  1.00 28.42           H
ATOM    137  HE1 HIS A   9      14.633  38.462  12.239  1.00 28.45           H
ATOM    138  HE2 HIS A   9      14.545  39.952  10.405  1.00 24.07           H
ATOM    139  N   ASP A  10      12.822  34.232  10.381  1.00 25.76           N
ATOM    140  CA  ASP A  10      12.103  34.034  11.633  1.00 26.40           C
ATOM    141  C   ASP A  10      13.021  34.170  12.842  1.00 27.18           C
ATOM    142  O   ASP A  10      12.741  33.606  13.905  1.00 21.83           O
ATOM    143  CB  ASP A  10      11.369  32.690  11.640  1.00 27.43           C
ATOM    144  CG  ASP A  10      12.290  31.504  11.641  1.00 22.33           C
ATOM    145  OD1 ASP A  10      11.803  30.431  12.004  1.00 24.31           O
ATOM    146  OD2 ASP A  10      13.466  31.605  11.263  1.00 23.72           O1-
ATOM    147  H   ASP A  10      13.517  33.734  10.285  1.00 30.92           H
ATOM    148  HA  ASP A  10      11.425  34.721  11.713  1.00 31.69           H
ATOM    149  HB2 ASP A  10      10.839  32.645  12.452  1.00 32.92           H
ATOM    150  HB3 ASP A  10      10.787  32.633  10.862  1.00 32.92           H
ATOM    151  N   GLY A  11      14.113  34.897  12.681  1.00 26.71           N
ATOM    152  CA  GLY A  11      14.846  35.401  13.814  1.00 23.09           C
ATOM    153  C   GLY A  11      15.534  34.395  14.711  1.00 25.30           C
ATOM    154  O   GLY A  11      15.800  34.759  15.873  1.00 23.53           O
ATOM    155  H   GLY A  11      14.453  35.092  11.921  1.00 32.05           H
ATOM    156  HA2 GLY A  11      15.520  36.013  13.480  1.00 27.71           H
ATOM    157  HA3 GLY A  11      14.239  35.918  14.367  1.00 27.71           H
ATOM    158  N   ASN A  12      15.908  33.185  14.218  1.00 24.36           N
ATOM    159  CA  ASN A  12      16.957  32.500  14.967  1.00 16.92           C
ATOM    160  C   ASN A  12      18.280  33.156  14.493  1.00 22.99           C
ATOM    161  O   ASN A  12      18.445  34.174  13.844  1.00 22.70           O
ATOM    162  CB  ASN A  12      16.911  30.978  14.801  1.00 19.96           C
ATOM    163  CG  ASN A  12      17.268  30.343  16.138  1.00 33.61           C
ATOM    164  OD1 ASN A  12      18.434  30.156  16.506  1.00 26.65           O
ATOM    165  ND2 ASN A  12      16.225  30.124  16.995  1.00 37.81           N
ATOM    166  H   ASN A  12      15.751  32.869  13.236  1.00 29.24           H
ATOM    167  HA  ASN A  12      16.840  32.762  16.071  1.00 20.31           H
ATOM    168  HB2 ASN A  12      15.904  30.648  14.453  1.00 23.95           H
ATOM    169  HB3 ASN A  12      17.594  30.627  13.986  1.00 23.95           H
ATOM    170 HD21 ASN A  12      16.379  29.773  17.933  1.00 45.37           H
ATOM    171 HD22 ASN A  12      15.255  30.104  16.683  1.00 45.37           H
ATOM    172  N   LEU A  13      19.338  32.451  15.012  1.00 21.92           N
ATOM    173  CA  LEU A  13      20.754  32.846  14.912  1.00 24.71           C
ATOM    174  C   LEU A  13      21.338  32.709  13.504  1.00 23.87           C
ATOM    175  O   LEU A  13      21.982  33.658  13.053  1.00 23.11           O
ATOM    176  CB  LEU A  13      21.657  32.060  15.862  1.00 28.96           C
ATOM    177  CG  LEU A  13      21.760  32.300  17.381  1.00 38.15           C
ATOM    178  CD1 LEU A  13      22.021  33.765  17.817  1.00 40.67           C
ATOM    179  CD2 LEU A  13      20.529  31.822  18.000  1.00 44.63           C
ATOM    180  H   LEU A  13      19.249  31.736  15.470  1.00 26.31           H
ATOM    181  HA  LEU A  13      20.831  33.775  15.171  1.00 29.66           H
ATOM    182  HB2 LEU A  13      21.420  31.130  15.746  1.00 34.75           H
ATOM    183  HB3 LEU A  13      22.562  32.176  15.523  1.00 34.75           H
ATOM    184  HG  LEU A  13      22.484  31.755  17.728  1.00 45.79           H
ATOM    185 HD11 LEU A  13      22.051  33.809  18.784  1.00 48.81           H
ATOM    186 HD12 LEU A  13      22.867  34.064  17.448  1.00 48.81           H
ATOM    187 HD13 LEU A  13      21.300  34.325  17.485  1.00 48.81           H
ATOM    188 HD21 LEU A  13      20.594  31.989  18.948  1.00 53.56           H
ATOM    189 HD22 LEU A  13      19.778  32.302  17.619  1.00 53.56           H
ATOM    190 HD23 LEU A  13      20.443  30.870  17.832  1.00 53.56           H
ATOM    191  N   ASP A  14      21.166  31.551  12.791  1.00 21.96           N
ATOM    192  CA  ASP A  14      21.687  31.483  11.410  1.00 20.77           C
ATOM    193  C   ASP A  14      21.044  32.532  10.458  1.00 22.38           C
ATOM    194  O   ASP A  14      21.605  33.005   9.484  1.00 25.09           O
ATOM    195  CB  ASP A  14      21.474  30.081  10.844  1.00 25.43           C
ATOM    196  CG  ASP A  14      20.037  29.494  10.971  1.00 24.65           C
ATOM    197  OD1 ASP A  14      19.374  29.762  11.982  1.00 21.50           O
ATOM    198  OD2 ASP A  14      19.747  28.665  10.068  1.00 21.35           O1-
ATOM    199  H   ASP A  14      20.388  30.856  13.002  1.00 26.36           H
ATOM    200  HA  ASP A  14      22.784  31.736  11.440  1.00 24.93           H
ATOM    201  HB2 ASP A  14      21.781  30.046   9.786  1.00 30.52           H
ATOM    202  HB3 ASP A  14      22.125  29.364  11.383  1.00 30.52           H
ATOM    203  N   ASP A  15      19.759  32.868  10.810  1.00 22.37           N
ATOM    204  CA  ASP A  15      18.938  33.924  10.186  1.00 19.08           C
ATOM    205  C   ASP A  15      19.627  35.281  10.232  1.00 20.86           C
ATOM    206  O   ASP A  15      19.635  36.016   9.245  1.00 20.13           O
ATOM    207  CB  ASP A  15      17.563  34.145  10.883  1.00 19.03           C
ATOM    208  CG  ASP A  15      16.570  32.990  10.782  1.00 21.24           C
ATOM    209  OD1 ASP A  15      15.709  32.982   9.853  1.00 19.29           O
ATOM    210  OD2 ASP A  15      16.605  32.143  11.689  1.00 22.69           O1-
ATOM    211  H   ASP A  15      19.344  32.484  11.459  1.00 26.85           H
ATOM    212  HA  ASP A  15      18.781  33.695   9.265  1.00 22.90           H
ATOM    213  HB2 ASP A  15      17.685  34.367  11.808  1.00 22.84           H
ATOM    214  HB3 ASP A  15      17.125  34.891  10.441  1.00 22.84           H
ATOM    215  N   PHE A  16      20.109  35.683  11.419  1.00 23.02           N
ATOM    216  CA  PHE A  16      20.800  36.963  11.508  1.00 24.13           C
ATOM    217  C   PHE A  16      22.154  36.915  10.835  1.00 21.57           C
ATOM    218  O   PHE A  16      22.615  37.927  10.318  1.00 19.55           O
ATOM    219  CB  PHE A  16      20.936  37.409  12.967  1.00 22.40           C
ATOM    220  CG  PHE A  16      19.613  37.744  13.580  1.00 23.36           C
ATOM    221  CD1 PHE A  16      19.160  37.061  14.675  1.00 24.17           C
ATOM    222  CD2 PHE A  16      18.785  38.681  12.985  1.00 26.94           C
ATOM    223  CE1 PHE A  16      17.914  37.318  15.188  1.00 24.86           C
ATOM    224  CE2 PHE A  16      17.530  38.939  13.496  1.00 23.79           C
ATOM    225  CZ  PHE A  16      17.106  38.253  14.600  1.00 16.71           C
ATOM    226  H   PHE A  16      20.049  35.247  12.165  1.00 27.63           H
ATOM    227  HA  PHE A  16      20.272  37.615  11.033  1.00 28.96           H
ATOM    228  HB2 PHE A  16      21.322  36.681  13.482  1.00 26.88           H
ATOM    229  HB3 PHE A  16      21.521  38.183  13.013  1.00 26.88           H
ATOM    230  HD1 PHE A  16      19.699  36.413  15.065  1.00 29.00           H
ATOM    231  HD2 PHE A  16      19.077  39.136  12.230  1.00 32.33           H
ATOM    232  HE1 PHE A  16      17.613  36.859  15.938  1.00 29.83           H
ATOM    233  HE2 PHE A  16      16.983  39.581  13.107  1.00 28.55           H
ATOM    234  HZ  PHE A  16      16.267  38.432  14.963  1.00 20.05           H
ATOM    235  N   VAL A  17      22.811  35.765  10.845  1.00 21.44           N
ATOM    236  CA  VAL A  17      24.022  35.637  10.049  1.00 23.60           C
ATOM    237  C   VAL A  17      23.670  35.784   8.559  1.00 23.39           C
ATOM    238  O   VAL A  17      24.380  36.436   7.802  1.00 22.00           O
ATOM    239  CB  VAL A  17      24.729  34.300  10.357  1.00 23.69           C
ATOM    240  CG1 VAL A  17      25.932  34.102   9.479  1.00 29.63           C
ATOM    241  CG2 VAL A  17      25.157  34.219  11.825  1.00 30.08           C
ATOM    242  H   VAL A  17      22.572  35.062  11.276  1.00 25.73           H
ATOM    243  HA  VAL A  17      24.623  36.351  10.301  1.00 28.33           H
ATOM    244  HB  VAL A  17      24.111  33.575  10.189  1.00 28.43           H
ATOM    245 HG11 VAL A  17      26.354  33.256   9.707  1.00 35.56           H
ATOM    246 HG12 VAL A  17      25.658  34.090   8.550  1.00 35.56           H
ATOM    247 HG13 VAL A  17      26.551  34.832   9.636  1.00 35.56           H
ATOM    248 HG21 VAL A  17      25.601  33.368  11.962  1.00 36.11           H
ATOM    249 HG22 VAL A  17      25.774  34.948  11.996  1.00 36.11           H
ATOM    250 HG23 VAL A  17      24.382  34.289  12.406  1.00 36.11           H
ATOM    251  N   ALA A  18      22.546  35.213   8.133  1.00 24.29           N
ATOM    252  CA  ALA A  18      22.085  35.407   6.767  1.00 25.46           C
ATOM    253  C   ALA A  18      21.888  36.889   6.477  1.00 22.04           C
ATOM    254  O   ALA A  18      22.350  37.400   5.453  1.00 27.30           O
ATOM    255  CB  ALA A  18      20.796  34.623   6.550  1.00 17.87           C
ATOM    256  H   ALA A  18      22.030  34.721   8.606  1.00 29.16           H
ATOM    257  HA  ALA A  18      22.752  35.066   6.154  1.00 30.56           H
ATOM    258  HB1 ALA A  18      20.528  34.707   5.628  1.00 21.45           H
ATOM    259  HB2 ALA A  18      20.971  33.695   6.762  1.00 21.45           H
ATOM    260  HB3 ALA A  18      20.100  34.967   7.126  1.00 21.45           H
ATOM    261  N   MET A  19      21.241  37.600   7.405  1.00 25.89           N
ATOM    262  CA  MET A  19      21.042  39.038   7.250  1.00 22.60           C
ATOM    263  C   MET A  19      22.375  39.744   7.067  1.00 24.74           C
ATOM    264  O   MET A  19      22.570  40.508   6.111  1.00 23.53           O
ATOM    265  CB  MET A  19      20.283  39.584   8.444  1.00 20.50           C
ATOM    266  CG  MET A  19      19.880  40.996   8.290  1.00 24.55           C
ATOM    267  SD  MET A  19      19.238  41.698   9.817  1.00 22.13           S
ATOM    268  CE  MET A  19      19.396  43.405   9.348  1.00 23.49           C
ATOM    269  H   MET A  19      20.923  37.274   8.136  1.00 31.07           H
ATOM    270  HA  MET A  19      20.503  39.196   6.466  1.00 27.12           H
ATOM    271  HB2 MET A  19      19.482  39.047   8.561  1.00 24.60           H
ATOM    272  HB3 MET A  19      20.850  39.503   9.228  1.00 24.60           H
ATOM    273  HG2 MET A  19      20.646  41.523   8.029  1.00 29.46           H
ATOM    274  HG3 MET A  19      19.187  41.049   7.625  1.00 29.46           H
ATOM    275  HE1 MET A  19      19.063  43.980  10.049  1.00 28.20           H
ATOM    276  HE2 MET A  19      20.339  43.580   9.190  1.00 28.20           H
ATOM    277  HE3 MET A  19      18.890  43.536   8.533  1.00 28.20           H
ATOM    278  N   VAL A  20      23.327  39.456   7.943  1.00 25.27           N
ATOM    279  CA  VAL A  20      24.646  40.063   7.818  1.00 27.11           C
ATOM    280  C   VAL A  20      25.216  39.834   6.420  1.00 26.15           C
ATOM    281  O   VAL A  20      25.651  40.772   5.741  1.00 26.83           O
ATOM    282  CB  VAL A  20      25.572  39.526   8.910  1.00 19.85           C
ATOM    283  CG1 VAL A  20      26.993  39.995   8.670  1.00 22.80           C
ATOM    284  CG2 VAL A  20      25.073  40.005  10.313  1.00 25.71           C
ATOM    285  H   VAL A  20      23.238  38.918   8.609  1.00 30.32           H
ATOM    286  HA  VAL A  20      24.569  41.017   7.963  1.00 32.54           H
ATOM    287  HB  VAL A  20      25.558  38.558   8.885  1.00 23.82           H
ATOM    288 HG11 VAL A  20      27.567  39.656   9.373  1.00 27.37           H
ATOM    289 HG12 VAL A  20      27.313  39.694   7.810  1.00 27.37           H
ATOM    290 HG13 VAL A  20      26.987  40.967   8.690  1.00 27.37           H
ATOM    291 HG21 VAL A  20      25.672  39.678  11.003  1.00 30.86           H
ATOM    292 HG22 VAL A  20      25.054  40.975  10.326  1.00 30.86           H
ATOM    293 HG23 VAL A  20      24.177  39.662  10.468  1.00 30.86           H
ATOM    294  N   LEU A  21      25.233  38.581   5.970  1.00 27.55           N
ATOM    295  CA  LEU A  21      25.779  38.270   4.645  1.00 25.76           C
ATOM    296  C   LEU A  21      25.136  39.107   3.541  1.00 25.68           C
ATOM    297  O   LEU A  21      25.829  39.671   2.686  1.00 29.19           O
ATOM    298  CB  LEU A  21      25.578  36.783   4.347  1.00 28.82           C
ATOM    299  CG  LEU A  21      26.652  35.819   4.807  1.00 34.61           C
ATOM    300  CD1 LEU A  21      26.174  34.384   4.564  1.00 33.87           C
ATOM    301  CD2 LEU A  21      27.937  36.078   4.043  1.00 29.09           C
ATOM    302  H   LEU A  21      24.929  37.903   6.402  1.00 33.06           H
ATOM    303  HA  LEU A  21      26.727  38.463   4.639  1.00 30.91           H
ATOM    304  HB2 LEU A  21      24.751  36.504   4.776  1.00 34.59           H
ATOM    305  HB3 LEU A  21      25.495  36.674   3.387  1.00 34.59           H
ATOM    306  HG  LEU A  21      26.812  35.947   5.756  1.00 41.54           H
ATOM    307 HD11 LEU A  21      26.859  33.768   4.868  1.00 40.65           H
ATOM    308 HD12 LEU A  21      25.350  34.235   5.052  1.00 40.65           H
ATOM    309 HD13 LEU A  21      26.023  34.269   3.612  1.00 40.65           H
ATOM    310 HD21 LEU A  21      28.610  35.449   4.344  1.00 34.91           H
ATOM    311 HD22 LEU A  21      27.772  35.962   3.097  1.00 34.91           H
ATOM    312 HD23 LEU A  21      28.236  36.983   4.218  1.00 34.91           H
ATOM    313  N   LEU A  22      23.800  39.153   3.519  1.00 22.55           N
ATOM    314  CA  LEU A  22      23.093  39.956   2.527  1.00 26.31           C
ATOM    315  C   LEU A  22      23.430  41.433   2.650  1.00 26.97           C
ATOM    316  O   LEU A  22      23.705  42.096   1.649  1.00 31.97           O
ATOM    317  CB  LEU A  22      21.582  39.748   2.638  1.00 24.92           C
ATOM    318  CG  LEU A  22      21.130  38.299   2.471  1.00 24.59           C
ATOM    319  CD1 LEU A  22      19.636  38.189   2.711  1.00 25.41           C
ATOM    320  CD2 LEU A  22      21.461  37.787   1.067  1.00 31.37           C
ATOM    321  H   LEU A  22      23.285  38.726   4.063  1.00 27.06           H
ATOM    322  HA  LEU A  22      23.377  39.664   1.652  1.00 31.57           H
ATOM    323  HB2 LEU A  22      21.277  40.071   3.493  1.00 29.91           H
ATOM    324  HB3 LEU A  22      21.160  40.264   1.933  1.00 29.91           H
ATOM    325  HG  LEU A  22      21.581  37.740   3.124  1.00 29.51           H
ATOM    326 HD11 LEU A  22      19.381  37.257   2.612  1.00 30.50           H
ATOM    327 HD12 LEU A  22      19.440  38.484   3.615  1.00 30.50           H
ATOM    328 HD13 LEU A  22      19.164  38.735   2.066  1.00 30.50           H
ATOM    329 HD21 LEU A  22      21.111  36.883   0.980  1.00 37.65           H
ATOM    330 HD22 LEU A  22      21.035  38.359   0.410  1.00 37.65           H
ATOM    331 HD23 LEU A  22      22.422  37.783   0.939  1.00 37.65           H
ATOM    332  N   ALA A  23      23.411  41.979   3.862  1.00 29.93           N
ATOM    333  CA  ALA A  23      23.639  43.410   4.009  1.00 29.23           C
ATOM    334  C   ALA A  23      25.105  43.819   3.848  1.00 29.19           C
ATOM    335  O   ALA A  23      25.375  44.992   3.604  1.00 28.97           O
ATOM    336  CB  ALA A  23      23.130  43.885   5.373  1.00 29.71           C
ATOM    337  H   ALA A  23      23.276  41.558   4.600  1.00 35.92           H
ATOM    338  HA  ALA A  23      23.132  43.873   3.325  1.00 35.08           H
ATOM    339  HB1 ALA A  23      23.323  44.830   5.477  1.00 35.65           H
ATOM    340  HB2 ALA A  23      22.169  43.746   5.404  1.00 35.65           H
ATOM    341  HB3 ALA A  23      23.568  43.378   6.069  1.00 35.65           H
ATOM    342  N   SER A  24      26.062  42.915   3.979  1.00 24.26           N
ATOM    343  CA  SER A  24      27.452  43.321   3.845  1.00 29.22           C
ATOM    344  C   SER A  24      28.029  43.108   2.445  1.00 34.45           C
ATOM    345  O   SER A  24      29.196  43.449   2.218  1.00 36.57           O
ATOM    346  CB  SER A  24      28.312  42.585   4.855  1.00 28.29           C
ATOM    347  OG  SER A  24      28.347  41.200   4.572  1.00 30.73           O
ATOM    348  H   SER A  24      25.936  42.076   4.141  1.00 29.12           H
ATOM    349  HA  SER A  24      27.509  44.262   4.051  1.00 35.07           H
ATOM    350  HB2 SER A  24      29.210  42.945   4.812  1.00 33.95           H
ATOM    351  HB3 SER A  24      27.939  42.715   5.742  1.00 33.95           H
ATOM    352  HG  SER A  24      27.576  40.873   4.655  1.00 36.88           H
ATOM    353  N   ASN A  25      27.271  42.530   1.518  1.00 32.79           N
ATOM    354  CA  ASN A  25      27.788  42.301   0.176  1.00 31.94           C
ATOM    355  C   ASN A  25      27.151  43.318  -0.762  1.00 32.18           C
ATOM    356  O   ASN A  25      26.416  42.978  -1.694  1.00 37.14           O
ATOM    357  CB  ASN A  25      27.545  40.854  -0.249  1.00 26.83           C
ATOM    358  CG  ASN A  25      28.592  39.913   0.317  1.00 31.73           C
ATOM    359  OD1 ASN A  25      29.691  39.780  -0.225  1.00 32.74           O
ATOM    360  ND2 ASN A  25      28.283  39.306   1.455  1.00 34.30           N
ATOM    361  H   ASN A  25      26.458  42.273   1.633  1.00 39.35           H
ATOM    362  HA  ASN A  25      28.747  42.450   0.167  1.00 38.34           H
ATOM    363  HB2 ASN A  25      26.672  40.576   0.069  1.00 32.20           H
ATOM    364  HB3 ASN A  25      27.578  40.800  -1.217  1.00 32.20           H
ATOM    365 HD21 ASN A  25      28.841  38.760   1.816  1.00 41.17           H
ATOM    366 HD22 ASN A  25      27.521  39.451   1.832  1.00 41.17           H
ATOM    367  N   THR A  26      27.419  44.593  -0.493  1.00 34.53           N
ATOM    368  CA  THR A  26      26.676  45.646  -1.165  1.00 39.27           C
ATOM    369  C   THR A  26      26.900  45.647  -2.686  1.00 38.72           C
ATOM    370  O   THR A  26      26.041  46.133  -3.425  1.00 32.01           O
ATOM    371  CB  THR A  26      27.041  46.982  -0.510  1.00 43.48           C
ATOM    372  OG1 THR A  26      28.460  47.082  -0.409  1.00 44.37           O
ATOM    373  CG2 THR A  26      26.421  47.097   0.952  1.00 35.76           C
ATOM    374  H   THR A  26      28.012  44.872   0.070  1.00 41.44           H
ATOM    375  HA  THR A  26      25.729  45.493  -1.011  1.00 47.13           H
ATOM    376  HB  THR A  26      26.703  47.715  -1.049  1.00 52.19           H
ATOM    377  HG1 THR A  26      28.660  47.823  -0.071  1.00 53.25           H
ATOM    378 HG21 THR A  26      26.652  47.958   1.314  1.00 42.92           H
ATOM    379 HG22 THR A  26      25.455  47.011   0.938  1.00 42.92           H
ATOM    380 HG23 THR A  26      26.794  46.413   1.526  1.00 42.92           H
ATOM    381  N   GLU A  27      27.997  45.065  -3.177  1.00 41.47           N
ATOM    382  CA  GLU A  27      28.229  45.004  -4.618  1.00 40.10           C
ATOM    383  C   GLU A  27      27.316  43.999  -5.317  1.00 44.63           C
ATOM    384  O   GLU A  27      26.930  44.205  -6.476  1.00 33.76           O
ATOM    385  CB  GLU A  27      29.688  44.641  -4.914  1.00 45.65           C
ATOM    386  CG  GLU A  27      29.900  44.294  -6.391  1.00 55.88           C
ATOM    387  CD  GLU A  27      31.351  44.187  -6.790  1.00 61.24           C
ATOM    388  OE1 GLU A  27      32.020  45.238  -6.894  1.00 65.66           O
ATOM    389  OE2 GLU A  27      31.819  43.047  -7.007  1.00 65.29           O1-
ATOM    390  H   GLU A  27      28.610  44.695  -2.699  1.00 49.77           H
ATOM    391  HA  GLU A  27      28.056  45.880  -4.990  1.00 48.13           H
ATOM    392  HB2 GLU A  27      30.258  45.396  -4.693  1.00 54.78           H
ATOM    393  HB3 GLU A  27      29.940  43.870  -4.381  1.00 54.78           H
ATOM    394  HG2 GLU A  27      29.490  43.438  -6.584  1.00 67.06           H
ATOM    395  HG3 GLU A  27      29.495  44.988  -6.934  1.00 67.06           H
ATOM    396  N   LYS A  28      26.992  42.891  -4.658  1.00 40.24           N
ATOM    397  CA  LYS A  28      26.124  41.876  -5.238  1.00 36.07           C
ATOM    398  C   LYS A  28      24.658  42.012  -4.818  1.00 37.91           C
ATOM    399  O   LYS A  28      23.769  41.668  -5.594  1.00 30.37           O
ATOM    400  CB  LYS A  28      26.647  40.486  -4.851  1.00 35.67           C
ATOM    401  CG  LYS A  28      27.621  39.851  -5.837  1.00 44.63           C
ATOM    402  CD  LYS A  28      29.002  40.421  -5.785  1.00 45.04           C
ATOM    403  CE  LYS A  28      29.889  39.825  -6.902  1.00 56.47           C
ATOM    404  NZ  LYS A  28      29.471  40.176  -8.317  1.00 61.69           N1+
ATOM    405  H   LYS A  28      27.267  42.701  -3.867  1.00 48.30           H
ATOM    406  HA  LYS A  28      26.159  41.947  -6.203  1.00 43.29           H
ATOM    407  HB2 LYS A  28      27.110  40.558  -4.003  1.00 42.81           H
ATOM    408  HB3 LYS A  28      25.890  39.887  -4.759  1.00 42.81           H
ATOM    409  HG2 LYS A  28      27.697  38.915  -5.610  1.00 53.56           H
ATOM    410  HG3 LYS A  28      27.287  39.959  -6.742  1.00 53.56           H
ATOM    411  HD2 LYS A  28      28.955  41.382  -5.904  1.00 54.05           H
ATOM    412  HD3 LYS A  28      29.402  40.212  -4.926  1.00 54.05           H
ATOM    413  HE2 LYS A  28      30.793  40.157  -6.776  1.00 67.76           H
ATOM    414  HE3 LYS A  28      29.885  38.859  -6.821  1.00 67.76           H
ATOM    415  HZ1 LYS A  28      30.112  39.937  -8.887  1.00 74.03           H
ATOM    416  HZ2 LYS A  28      28.719  39.753  -8.531  1.00 74.03           H
ATOM    417  HZ3 LYS A  28      29.341  41.055  -8.392  1.00 74.03           H
ATOM    418  N   VAL A  29      24.364  42.501  -3.619  1.00 38.31           N
ATOM    419  CA  VAL A  29      23.005  42.475  -3.091  1.00 32.55           C
ATOM    420  C   VAL A  29      22.613  43.872  -2.659  1.00 38.19           C
ATOM    421  O   VAL A  29      23.387  44.572  -2.000  1.00 28.99           O
ATOM    422  CB  VAL A  29      22.847  41.511  -1.893  1.00 38.64           C
ATOM    423  CG1 VAL A  29      21.463  41.701  -1.221  1.00 34.47           C
ATOM    424  CG2 VAL A  29      23.039  40.082  -2.368  1.00 36.67           C
ATOM    425  H   VAL A  29      24.942  42.847  -3.083  1.00 45.97           H
ATOM    426  HA  VAL A  29      22.396  42.192  -3.790  1.00 39.06           H
ATOM    427  HB  VAL A  29      23.521  41.707  -1.224  1.00 46.38           H
ATOM    428 HG11 VAL A  29      21.354  41.028  -0.530  1.00 41.36           H
ATOM    429 HG12 VAL A  29      21.396  42.583  -0.824  1.00 41.36           H
ATOM    430 HG13 VAL A  29      20.769  41.593  -1.891  1.00 41.36           H
ATOM    431 HG21 VAL A  29      22.910  39.471  -1.625  1.00 44.01           H
ATOM    432 HG22 VAL A  29      22.388  39.898  -3.066  1.00 44.01           H
ATOM    433 HG23 VAL A  29      23.938  39.993  -2.722  1.00 44.01           H
ATOM    434  N   ARG A  30      21.383  44.236  -2.983  1.00 30.16           N
ATOM    435  CA  ARG A  30      20.757  45.458  -2.539  1.00 32.18           C
ATOM    436  C   ARG A  30      19.587  44.993  -1.696  1.00 29.54           C
ATOM    437  O   ARG A  30      18.605  44.471  -2.231  1.00 26.13           O
ATOM    438  CB  ARG A  30      20.316  46.328  -3.730  1.00 34.69           C
ATOM    439  CG  ARG A  30      19.935  47.749  -3.309  1.00 39.72           C
ATOM    440  CD  ARG A  30      19.494  48.617  -4.505  1.00 48.98           C
ATOM    441  NE  ARG A  30      20.575  48.796  -5.481  1.00 47.89           N
ATOM    442  CZ  ARG A  30      20.671  48.151  -6.643  1.00 52.69           C
ATOM    443  NH1 ARG A  30      21.712  48.391  -7.448  1.00 58.64           N
ATOM    444  NH2 ARG A  30      19.738  47.277  -7.018  1.00 50.35           N1+
ATOM    445  H   ARG A  30      20.869  43.763  -3.483  1.00 36.19           H
ATOM    446  HA  ARG A  30      21.371  45.960  -1.983  1.00 38.62           H
ATOM    447  HB2 ARG A  30      21.047  46.384  -4.364  1.00 41.63           H
ATOM    448  HB3 ARG A  30      19.546  45.924  -4.156  1.00 41.63           H
ATOM    449  HG2 ARG A  30      19.195  47.698  -2.683  1.00 47.67           H
ATOM    450  HG3 ARG A  30      20.702  48.171  -2.893  1.00 47.67           H
ATOM    451  HD2 ARG A  30      18.740  48.198  -4.947  1.00 58.79           H
ATOM    452  HD3 ARG A  30      19.236  49.493  -4.176  1.00 58.79           H
ATOM    453  HE  ARG A  30      21.201  49.353  -5.281  1.00 57.47           H
ATOM    454 HH11 ARG A  30      22.314  48.963  -7.218  1.00 70.38           H
ATOM    455 HH12 ARG A  30      21.778  47.985  -8.204  1.00 70.38           H
ATOM    456 HH21 ARG A  30      19.068  47.101  -6.513  1.00 60.42           H
ATOM    457 HH22 ARG A  30      19.818  46.866  -7.769  1.00 60.42           H
ATOM    458  N   LEU A  31      19.691  45.157  -0.374  1.00 29.40           N
ATOM    459  CA  LEU A  31      18.683  44.628   0.527  1.00 27.04           C
ATOM    460  C   LEU A  31      17.618  45.711   0.687  1.00 28.93           C
ATOM    461  O   LEU A  31      17.865  46.754   1.305  1.00 31.85           O
ATOM    462  CB  LEU A  31      19.322  44.191   1.849  1.00 27.16           C
ATOM    463  CG  LEU A  31      18.478  43.447   2.868  1.00 28.69           C
ATOM    464  CD1 LEU A  31      17.965  42.134   2.316  1.00 25.86           C
ATOM    465  CD2 LEU A  31      19.318  43.252   4.163  1.00 29.57           C
ATOM    466  H   LEU A  31      20.328  45.580   0.022  1.00 35.28           H
ATOM    467  HA  LEU A  31      18.270  43.851   0.126  1.00 32.45           H
ATOM    468  HB2 LEU A  31      20.070  43.611   1.637  1.00 32.60           H
ATOM    469  HB3 LEU A  31      19.658  44.981   2.299  1.00 32.60           H
ATOM    470  HG  LEU A  31      17.705  43.988   3.087  1.00 34.43           H
ATOM    471 HD11 LEU A  31      17.445  41.677   2.992  1.00 31.03           H
ATOM    472 HD12 LEU A  31      17.402  42.311   1.545  1.00 31.03           H
ATOM    473 HD13 LEU A  31      18.725  41.591   2.053  1.00 31.03           H
ATOM    474 HD21 LEU A  31      18.785  42.793   4.829  1.00 35.49           H
ATOM    475 HD22 LEU A  31      20.110  42.729   3.947  1.00 35.49           H
ATOM    476 HD23 LEU A  31      19.591  44.122   4.496  1.00 35.49           H
ATOM    477  N   ILE A  32      16.437  45.460   0.119  1.00 32.35           N
ATOM    478  CA  ILE A  32      15.384  46.463   0.026  1.00 29.83           C
ATOM    479  C   ILE A  32      14.336  46.278   1.095  1.00 30.03           C
ATOM    480  O   ILE A  32      13.366  47.041   1.162  1.00 30.10           O
ATOM    481  CB  ILE A  32      14.723  46.451  -1.367  1.00 29.66           C
ATOM    482  CG1 ILE A  32      14.017  45.116  -1.645  1.00 32.38           C
ATOM    483  CG2 ILE A  32      15.752  46.663  -2.446  1.00 36.90           C
ATOM    484  CD1 ILE A  32      13.023  45.208  -2.763  1.00 35.61           C
ATOM    485  H   ILE A  32      16.220  44.701  -0.227  1.00 38.82           H
ATOM    486  HA  ILE A  32      15.783  47.334   0.158  1.00 35.80           H
ATOM    487  HB  ILE A  32      14.068  47.164  -1.416  1.00 35.60           H
ATOM    488 HG12 ILE A  32      14.676  44.446  -1.882  1.00 38.86           H
ATOM    489 HG13 ILE A  32      13.533  44.834  -0.852  1.00 38.86           H
ATOM    490 HG21 ILE A  32      15.293  46.695  -3.302  1.00 44.29           H
ATOM    491 HG22 ILE A  32      16.219  47.499  -2.294  1.00 44.29           H
ATOM    492 HG23 ILE A  32      16.377  45.919  -2.440  1.00 44.29           H
ATOM    493 HD11 ILE A  32      12.603  44.340  -2.878  1.00 42.74           H
ATOM    494 HD12 ILE A  32      12.351  45.869  -2.539  1.00 42.74           H
ATOM    495 HD13 ILE A  32      13.484  45.461  -3.574  1.00 42.74           H
ATOM    496  N   GLY A  33      14.493  45.289   1.936  1.00 24.96           N
ATOM    497  CA  GLY A  33      13.531  45.131   2.983  1.00 20.96           C
ATOM    498  C   GLY A  33      13.698  43.801   3.662  1.00 25.51           C
ATOM    499  O   GLY A  33      14.354  42.903   3.115  1.00 22.78           O
ATOM    500  H   GLY A  33      15.136  44.718   1.928  1.00 29.96           H
ATOM    501  HA2 GLY A  33      13.641  45.832   3.641  1.00 25.15           H
ATOM    502  HA3 GLY A  33      12.638  45.179   2.613  1.00 25.15           H
ATOM    503  N   ALA A  34      13.119  43.676   4.855  1.00 23.14           N
ATOM    504  CA  ALA A  34      13.101  42.422   5.594  1.00 26.60           C
ATOM    505  C   ALA A  34      11.765  42.297   6.293  1.00 27.11           C
ATOM    506  O   ALA A  34      11.121  43.308   6.588  1.00 24.89           O
ATOM    507  CB  ALA A  34      14.220  42.348   6.605  1.00 21.00           C
ATOM    508  H   ALA A  34      12.723  44.313   5.269  1.00 27.78           H
ATOM    509  HA  ALA A  34      13.193  41.682   4.979  1.00 31.93           H
ATOM    510  HB1 ALA A  34      14.203  41.479   7.042  1.00 25.20           H
ATOM    511  HB2 ALA A  34      15.058  42.475   6.128  1.00 25.20           H
ATOM    512  HB3 ALA A  34      14.097  43.049   7.261  1.00 25.20           H
ATOM    513  N   LEU A  35      11.334  41.051   6.513  1.00 26.69           N
ATOM    514  CA  LEU A  35      10.235  40.766   7.416  1.00 24.84           C
ATOM    515  C   LEU A  35      10.650  39.676   8.400  1.00 21.89           C
ATOM    516  O   LEU A  35      11.543  38.866   8.138  1.00 21.84           O
ATOM    517  CB  LEU A  35       8.929  40.389   6.673  1.00 28.44           C
ATOM    518  CG  LEU A  35       8.800  39.271   5.647  1.00 33.07           C
ATOM    519  CD1 LEU A  35       7.339  38.831   5.518  1.00 30.50           C
ATOM    520  CD2 LEU A  35       9.292  39.687   4.307  1.00 30.60           C
ATOM    521  H   LEU A  35      11.678  40.349   6.162  1.00 32.03           H
ATOM    522  HA  LEU A  35      10.053  41.570   7.925  1.00 29.81           H
ATOM    523  HB2 LEU A  35       8.274  40.189   7.358  1.00 34.13           H
ATOM    524  HB3 LEU A  35       8.638  41.188   6.207  1.00 34.13           H
ATOM    525  HG  LEU A  35       9.322  38.509   5.937  1.00 39.69           H
ATOM    526 HD11 LEU A  35       7.280  38.127   4.856  1.00 36.61           H
ATOM    527 HD12 LEU A  35       7.028  38.505   6.376  1.00 36.61           H
ATOM    528 HD13 LEU A  35       6.803  39.589   5.235  1.00 36.61           H
ATOM    529 HD21 LEU A  35       9.171  38.954   3.683  1.00 36.72           H
ATOM    530 HD22 LEU A  35       8.779  40.453   4.008  1.00 36.72           H
ATOM    531 HD23 LEU A  35      10.232  39.915   4.374  1.00 36.72           H
ATOM    532  N   CYS A  36      10.018  39.705   9.566  1.00 27.13           N
ATOM    533  CA  CYS A  36      10.310  38.767  10.638  1.00 21.61           C
ATOM    534  C   CYS A  36       9.040  38.054  11.077  1.00 25.88           C
ATOM    535  O   CYS A  36       8.010  38.682  11.346  1.00 25.76           O
ATOM    536  CB  CYS A  36      10.949  39.459  11.838  1.00 25.12           C
ATOM    537  SG  CYS A  36      11.507  38.210  13.113  1.00 32.38           S
ATOM    538  H   CYS A  36       9.404  40.277   9.759  1.00 32.56           H
ATOM    539  HA  CYS A  36      10.932  38.098  10.312  1.00 25.94           H
ATOM    540  HB2 CYS A  36      11.717  39.972  11.533  1.00 30.15           H
ATOM    541  HB3 CYS A  36      10.295  40.054  12.244  1.00 30.15           H
ATOM    542  HG  CYS A  36      10.514  37.689  13.538  1.00 38.86           H
ATOM    543  N   THR A  37       9.128  36.743  11.170  1.00 30.07           N
ATOM    544  CA  THR A  37       7.988  35.909  11.505  1.00 27.89           C
ATOM    545  C   THR A  37       8.187  35.317  12.895  1.00 32.31           C
ATOM    546  O   THR A  37       9.286  34.886  13.254  1.00 26.71           O
ATOM    547  CB  THR A  37       7.796  34.803  10.465  1.00 28.21           C
ATOM    548  OG1 THR A  37       7.473  35.392   9.186  1.00 32.40           O
ATOM    549  CG2 THR A  37       6.673  33.876  10.864  1.00 36.08           C
ATOM    550  H   THR A  37       9.855  36.302  11.037  1.00 36.09           H
ATOM    551  HA  THR A  37       7.185  36.455  11.511  1.00 33.47           H
ATOM    552  HB  THR A  37       8.613  34.287  10.396  1.00 33.86           H
ATOM    553  HG1 THR A  37       8.125  35.846   8.909  1.00 38.89           H
ATOM    554 HG21 THR A  37       6.565  33.189  10.192  1.00 43.30           H
ATOM    555 HG22 THR A  37       6.855  33.452  11.715  1.00 43.30           H
ATOM    556 HG23 THR A  37       5.848  34.384  10.935  1.00 43.30           H
ATOM    557  N   ASP A  38       7.106  35.301  13.665  1.00 32.62           N
ATOM    558  CA  ASP A  38       7.085  34.746  15.017  1.00 39.33           C
ATOM    559  C   ASP A  38       7.193  33.218  15.028  1.00 37.14           C
ATOM    560  O   ASP A  38       6.405  32.556  15.707  1.00 36.38           O
ATOM    561  CB  ASP A  38       5.787  35.204  15.693  1.00 37.43           C
ATOM    562  CG  ASP A  38       5.747  34.917  17.180  1.00 42.17           C
ATOM    563  OD1 ASP A  38       6.662  35.331  17.918  1.00 43.57           O
ATOM    564  OD2 ASP A  38       4.767  34.286  17.616  1.00 48.41           O1-
ATOM    565  H   ASP A  38       6.340  35.613  13.419  1.00 39.15           H
ATOM    566  HA  ASP A  38       7.834  35.105  15.518  1.00 47.20           H
ATOM    567  HB2 ASP A  38       5.694  36.160  15.577  1.00 44.93           H
ATOM    568  HB3 ASP A  38       5.034  34.752  15.281  1.00 44.93           H
ATOM    569  N   ALA A  39       8.154  32.644  14.275  1.00 42.95           N
ATOM    570  CA  ALA A  39       8.409  31.194  14.258  1.00 39.09           C
ATOM    571  C   ALA A  39       9.574  30.730  15.158  1.00 36.73           C
ATOM    572  O   ALA A  39       9.310  30.400  16.320  1.00 39.42           O
ATOM    573  CB  ALA A  39       8.621  30.727  12.799  1.00 41.87           C
ATOM    574  H   ALA A  39       8.658  33.082  13.731  1.00 51.54           H
ATOM    575  HA  ALA A  39       7.608  30.756  14.587  1.00 46.91           H
ATOM    576  HB1 ALA A  39       8.707  29.761  12.776  1.00 50.25           H
ATOM    577  HB2 ALA A  39       7.847  30.997  12.273  1.00 50.25           H
ATOM    578  HB3 ALA A  39       9.409  31.138  12.432  1.00 50.25           H
ATOM    579  N   ASP A  40      10.842  30.637  14.658  1.00 36.29           N
ATOM    580  CA  ASP A  40      12.003  30.123  15.454  1.00 38.85           C
ATOM    581  C   ASP A  40      12.752  31.247  16.234  1.00 43.25           C
ATOM    582  O   ASP A  40      13.904  31.334  16.595  1.00 46.21           O
ATOM    583  CB  ASP A  40      13.023  29.449  14.560  1.00 38.47           C
ATOM    584  CG  ASP A  40      13.889  28.502  15.427  1.00 41.80           C
ATOM    585  OD1 ASP A  40      14.962  28.146  14.905  1.00 46.49           O
ATOM    586  OD2 ASP A  40      13.448  28.220  16.564  1.00 42.73           O1-
ATOM    587  H   ASP A  40      11.047  30.748  13.627  1.00 43.55           H
ATOM    588  HA  ASP A  40      11.624  29.386  16.229  1.00 46.63           H
ATOM    589  HB2 ASP A  40      12.542  28.858  13.750  1.00 46.17           H
ATOM    590  HB3 ASP A  40      13.662  30.176  14.019  1.00 46.17           H
ATOM    591  N   CYS A  41      11.827  32.201  16.621  1.00 34.93           N
ATOM    592  CA  CYS A  41      11.933  33.414  17.475  1.00 43.97           C
ATOM    593  C   CYS A  41      10.554  33.896  17.989  1.00 45.41           C
ATOM    594  O   CYS A  41       9.496  33.480  17.498  1.00 40.28           O
ATOM    595  CB  CYS A  41      12.556  34.615  16.744  1.00 41.87           C
ATOM    596  SG  CYS A  41      11.369  35.669  15.705  1.00 35.94           S
ATOM    597  H   CYS A  41      11.006  32.135  16.386  1.00 41.92           H
ATOM    598  HA  CYS A  41      12.474  33.214  18.250  1.00 52.77           H
ATOM    599  HB2 CYS A  41      12.934  35.200  17.421  1.00 50.24           H
ATOM    600  HB3 CYS A  41      13.257  34.293  16.162  1.00 50.24           H
ATOM    601  HG  CYS A  41      10.817  34.938  14.937  1.00 43.13           H
ATOM    602  N   PHE A  42      10.584  34.812  18.986  1.00 41.74           N
ATOM    603  CA  PHE A  42       9.444  35.680  19.307  1.00 44.63           C
ATOM    604  C   PHE A  42       9.618  36.961  18.493  1.00 41.59           C
ATOM    605  O   PHE A  42      10.675  37.604  18.570  1.00 36.95           O
ATOM    606  CB  PHE A  42       9.334  35.988  20.815  1.00 47.22           C
ATOM    607  CG  PHE A  42       9.133  34.750  21.674  1.00 51.93           C
ATOM    608  CD1 PHE A  42       7.873  34.164  21.794  1.00 52.93           C
ATOM    609  CD2 PHE A  42      10.210  34.152  22.322  1.00 53.30           C
ATOM    610  CE1 PHE A  42       7.691  33.008  22.537  1.00 50.28           C
ATOM    611  CE2 PHE A  42      10.038  32.989  23.075  1.00 57.27           C
ATOM    612  CZ  PHE A  42       8.774  32.419  23.187  1.00 55.10           C
ATOM    613  H   PHE A  42      11.260  34.953  19.496  1.00 50.09           H
ATOM    614  HA  PHE A  42       8.618  35.255  19.042  1.00 53.57           H
ATOM    615  HB2 PHE A  42      10.146  36.431  21.110  1.00 56.67           H
ATOM    616  HB3 PHE A  42       8.574  36.578  20.970  1.00 56.67           H
ATOM    617  HD1 PHE A  42       7.146  34.545  21.357  1.00 63.51           H
ATOM    618  HD2 PHE A  42      11.059  34.529  22.245  1.00 63.97           H
ATOM    619  HE1 PHE A  42       6.842  32.637  22.607  1.00 60.34           H
ATOM    620  HE2 PHE A  42      10.767  32.605  23.509  1.00 68.73           H
ATOM    621  HZ  PHE A  42       8.653  31.652  23.696  1.00 66.13           H
ATOM    622  N   VAL A  43       8.594  37.312  17.697  1.00 38.89           N
ATOM    623  CA  VAL A  43       8.752  38.310  16.624  1.00 42.81           C
ATOM    624  C   VAL A  43       9.115  39.704  17.146  1.00 36.37           C
ATOM    625  O   VAL A  43       9.753  40.484  16.421  1.00 34.28           O
ATOM    626  CB  VAL A  43       7.480  38.381  15.732  1.00 42.66           C
ATOM    627  CG1 VAL A  43       6.249  38.818  16.527  1.00 36.40           C
ATOM    628  CG2 VAL A  43       7.688  39.333  14.542  1.00 40.48           C
ATOM    629  H   VAL A  43       7.805  36.963  17.734  1.00 46.67           H
ATOM    630  HA  VAL A  43       9.488  38.031  16.059  1.00 51.38           H
ATOM    631  HB  VAL A  43       7.307  37.503  15.370  1.00 51.19           H
ATOM    632 HG11 VAL A  43       5.487  38.877  15.930  1.00 43.68           H
ATOM    633 HG12 VAL A  43       6.075  38.158  17.216  1.00 43.68           H
ATOM    634 HG13 VAL A  43       6.412  39.685  16.934  1.00 43.68           H
ATOM    635 HG21 VAL A  43       6.877  39.351  14.007  1.00 48.58           H
ATOM    636 HG22 VAL A  43       7.868  40.225  14.879  1.00 48.58           H
ATOM    637 HG23 VAL A  43       8.432  39.023  14.006  1.00 48.58           H
ATOM    638  N   GLU A  44       8.695  40.072  18.365  1.00 37.85           N
ATOM    639  CA  GLU A  44       9.082  41.388  18.871  1.00 36.59           C
ATOM    640  C   GLU A  44      10.594  41.468  19.063  1.00 30.40           C
ATOM    641  O   GLU A  44      11.213  42.485  18.734  1.00 29.50           O
ATOM    642  CB  GLU A  44       8.354  41.719  20.182  1.00 42.90           C
ATOM    643  CG  GLU A  44       6.923  42.277  20.030  1.00 47.62           C
ATOM    644  CD  GLU A  44       6.800  43.392  18.983  1.00 54.71           C
ATOM    645  OE1 GLU A  44       7.703  44.267  18.915  1.00 53.83           O
ATOM    646  OE2 GLU A  44       5.799  43.378  18.226  1.00 49.65           O1-
ATOM    647  H   GLU A  44       8.209  39.601  18.897  1.00 45.42           H
ATOM    648  HA  GLU A  44       8.844  42.046  18.206  1.00 43.91           H
ATOM    649  HB2 GLU A  44       8.295  40.908  20.710  1.00 51.48           H
ATOM    650  HB3 GLU A  44       8.876  42.380  20.661  1.00 51.48           H
ATOM    651  HG2 GLU A  44       6.328  41.557  19.768  1.00 57.15           H
ATOM    652  HG3 GLU A  44       6.642  42.644  20.883  1.00 57.15           H
ATOM    653  N   ASN A  45      11.206  40.396  19.582  1.00 33.05           N
ATOM    654  CA  ASN A  45      12.660  40.357  19.696  1.00 28.84           C
ATOM    655  C   ASN A  45      13.311  40.267  18.323  1.00 25.31           C
ATOM    656  O   ASN A  45      14.304  40.952  18.050  1.00 25.50           O
ATOM    657  CB  ASN A  45      13.107  39.167  20.561  1.00 31.35           C
ATOM    658  CG  ASN A  45      12.590  39.234  21.979  1.00 37.42           C
ATOM    659  OD1 ASN A  45      12.577  40.307  22.617  1.00 32.97           O
ATOM    660  ND2 ASN A  45      12.143  38.090  22.479  1.00 34.52           N
ATOM    661  H   ASN A  45      10.802  39.689  19.873  1.00 39.66           H
ATOM    662  HA  ASN A  45      12.965  41.170  20.112  1.00 34.61           H
ATOM    663  HB2 ASN A  45      12.757  38.354  20.158  1.00 37.63           H
ATOM    664  HB3 ASN A  45      14.078  39.131  20.596  1.00 37.63           H
ATOM    665 HD21 ASN A  45      11.830  38.060  23.278  1.00 41.43           H
ATOM    666 HD22 ASN A  45      12.160  37.370  22.007  1.00 41.43           H
ATOM    667  N   GLY A  46      12.789  39.388  17.461  1.00 26.00           N
ATOM    668  CA  GLY A  46      13.340  39.244  16.117  1.00 26.06           C
ATOM    669  C   GLY A  46      13.287  40.531  15.319  1.00 22.94           C
ATOM    670  O   GLY A  46      14.254  40.901  14.644  1.00 23.11           O
ATOM    671  H   GLY A  46      12.124  38.866  17.629  1.00 31.20           H
ATOM    672  HA2 GLY A  46      14.260  38.951  16.164  1.00 31.27           H
ATOM    673  HA3 GLY A  46      12.829  38.574  15.641  1.00 31.27           H
ATOM    674  N   PHE A  47      12.151  41.218  15.384  1.00 22.60           N
ATOM    675  CA  PHE A  47      12.011  42.580  14.872  1.00 25.20           C
ATOM    676  C   PHE A  47      13.106  43.519  15.400  1.00 21.07           C
ATOM    677  O   PHE A  47      13.832  44.135  14.610  1.00 25.25           O
ATOM    678  CB  PHE A  47      10.603  43.089  15.233  1.00 29.59           C
ATOM    679  CG  PHE A  47      10.327  44.502  14.801  1.00 27.33           C
ATOM    680  CD1 PHE A  47      10.140  44.798  13.466  1.00 28.68           C
ATOM    681  CD2 PHE A  47      10.253  45.525  15.731  1.00 30.44           C
ATOM    682  CE1 PHE A  47       9.905  46.093  13.041  1.00 35.86           C
ATOM    683  CE2 PHE A  47      10.010  46.847  15.330  1.00 40.34           C
ATOM    684  CZ  PHE A  47       9.819  47.137  13.979  1.00 36.76           C
ATOM    685  H   PHE A  47      11.427  40.903  15.722  1.00 27.12           H
ATOM    686  HA  PHE A  47      12.084  42.561  13.909  1.00 30.24           H
ATOM    687  HB2 PHE A  47       9.955  42.524  14.783  1.00 35.52           H
ATOM    688  HB3 PHE A  47      10.479  43.033  16.191  1.00 35.52           H
ATOM    689  HD1 PHE A  47      10.195  44.113  12.838  1.00 34.42           H
ATOM    690  HD2 PHE A  47      10.381  45.327  16.629  1.00 36.53           H
ATOM    691  HE1 PHE A  47       9.783  46.259  12.135  1.00 43.03           H
ATOM    692  HE2 PHE A  47       9.964  47.520  15.966  1.00 48.42           H
ATOM    693  HZ  PHE A  47       9.657  48.008  13.701  1.00 44.12           H
ATOM    694  N   ASN A  48      13.240  43.646  16.743  1.00 28.38           N
ATOM    695  CA  ASN A  48      14.227  44.570  17.314  1.00 25.29           C
ATOM    696  C   ASN A  48      15.647  44.198  16.921  1.00 27.33           C
ATOM    697  O   ASN A  48      16.475  45.081  16.686  1.00 22.23           O
ATOM    698  CB  ASN A  48      14.121  44.635  18.849  1.00 27.77           C
ATOM    699  CG  ASN A  48      13.124  45.673  19.316  1.00 33.75           C
ATOM    700  OD1 ASN A  48      13.100  46.803  18.826  1.00 26.13           O
ATOM    701  ND2 ASN A  48      12.246  45.271  20.213  1.00 44.51           N
ATOM    702  H   ASN A  48      12.768  43.231  17.334  1.00 34.07           H
ATOM    703  HA  ASN A  48      14.066  45.460  16.968  1.00 30.35           H
ATOM    704  HB2 ASN A  48      13.833  43.776  19.190  1.00 33.33           H
ATOM    705  HB3 ASN A  48      14.989  44.871  19.224  1.00 33.33           H
ATOM    706 HD21 ASN A  48      11.634  45.806  20.488  1.00 53.41           H
ATOM    707 HD22 ASN A  48      12.274  44.467  20.509  1.00 53.41           H
ATOM    708  N   VAL A  49      15.969  42.900  16.892  1.00 21.99           N
ATOM    709  CA  VAL A  49      17.333  42.511  16.531  1.00 26.11           C
ATOM    710  C   VAL A  49      17.597  42.846  15.072  1.00 20.31           C
ATOM    711  O   VAL A  49      18.695  43.282  14.707  1.00 26.06           O
ATOM    712  CB  VAL A  49      17.590  41.018  16.832  1.00 21.95           C
ATOM    713  CG1 VAL A  49      18.926  40.591  16.328  1.00 18.39           C
ATOM    714  CG2 VAL A  49      17.535  40.768  18.314  1.00 24.28           C
ATOM    715  H   VAL A  49      15.440  42.251  17.086  1.00 26.39           H
ATOM    716  HA  VAL A  49      17.953  43.020  17.070  1.00 31.33           H
ATOM    717  HB  VAL A  49      16.923  40.473  16.398  1.00 26.34           H
ATOM    718 HG11 VAL A  49      19.032  39.642  16.502  1.00 22.08           H
ATOM    719 HG12 VAL A  49      19.005  40.762  15.382  1.00 22.08           H
ATOM    720 HG13 VAL A  49      19.604  41.092  16.806  1.00 22.08           H
ATOM    721 HG21 VAL A  49      17.707  39.831  18.487  1.00 29.14           H
ATOM    722 HG22 VAL A  49      18.228  41.306  18.732  1.00 29.14           H
ATOM    723 HG23 VAL A  49      16.660  41.022  18.647  1.00 29.14           H
ATOM    724  N   THR A  50      16.595  42.659  14.222  1.00 23.74           N
ATOM    725  CA  THR A  50      16.740  43.050  12.820  1.00 20.99           C
ATOM    726  C   THR A  50      17.083  44.530  12.723  1.00 19.85           C
ATOM    727  O   THR A  50      18.019  44.926  12.026  1.00 21.32           O
ATOM    728  CB  THR A  50      15.449  42.779  12.034  1.00 18.88           C
ATOM    729  OG1 THR A  50      15.036  41.420  12.170  1.00 17.68           O
ATOM    730  CG2 THR A  50      15.637  43.102  10.545  1.00 18.45           C
ATOM    731  H   THR A  50      15.833  42.316  14.436  1.00 28.49           H
ATOM    732  HA  THR A  50      17.461  42.536  12.429  1.00 25.19           H
ATOM    733  HB  THR A  50      14.753  43.352  12.387  1.00 22.66           H
ATOM    734  HG1 THR A  50      14.804  41.266  12.965  1.00 21.22           H
ATOM    735 HG21 THR A  50      14.805  42.958  10.074  1.00 22.15           H
ATOM    736 HG22 THR A  50      15.907  44.022  10.416  1.00 22.15           H
ATOM    737 HG23 THR A  50      16.317  42.522  10.168  1.00 22.15           H
ATOM    738  N   GLY A  51      16.343  45.360  13.446  1.00 22.67           N
ATOM    739  CA  GLY A  51      16.591  46.792  13.387  1.00 28.15           C
ATOM    740  C   GLY A  51      17.939  47.196  13.953  1.00 24.00           C
ATOM    741  O   GLY A  51      18.587  48.110  13.436  1.00 21.70           O
ATOM    742  H   GLY A  51      15.703  45.123  13.966  1.00 27.21           H
ATOM    743  HA2 GLY A  51      16.548  47.084  12.467  1.00 33.79           H
ATOM    744  HA3 GLY A  51      15.909  47.252  13.896  1.00 33.79           H
ATOM    745  N   LYS A  52      18.358  46.547  15.046  1.00 20.67           N
ATOM    746  CA  LYS A  52      19.636  46.860  15.682  1.00 19.47           C
ATOM    747  C   LYS A  52      20.811  46.451  14.813  1.00 25.16           C
ATOM    748  O   LYS A  52      21.845  47.137  14.784  1.00 23.54           O
ATOM    749  CB  LYS A  52      19.723  46.174  17.054  1.00 21.98           C
ATOM    750  CG  LYS A  52      18.911  46.868  18.126  1.00 20.09           C
ATOM    751  CD  LYS A  52      18.831  46.021  19.418  1.00 21.28           C
ATOM    752  CE  LYS A  52      18.105  46.788  20.530  1.00 27.66           C
ATOM    753  NZ  LYS A  52      18.134  46.083  21.843  1.00 26.50           N1+
ATOM    754  H   LYS A  52      17.912  45.938  15.455  1.00 24.80           H
ATOM    755  HA  LYS A  52      19.695  47.812  15.822  1.00 23.37           H
ATOM    756  HB2 LYS A  52      19.376  45.270  16.974  1.00 26.38           H
ATOM    757  HB3 LYS A  52      20.653  46.140  17.343  1.00 26.38           H
ATOM    758  HG2 LYS A  52      19.330  47.713  18.342  1.00 24.11           H
ATOM    759  HG3 LYS A  52      18.010  47.008  17.803  1.00 24.11           H
ATOM    760  HD2 LYS A  52      18.344  45.205  19.226  1.00 25.54           H
ATOM    761  HD3 LYS A  52      19.727  45.818  19.726  1.00 25.54           H
ATOM    762  HE2 LYS A  52      18.536  47.648  20.652  1.00 33.19           H
ATOM    763  HE3 LYS A  52      17.176  46.920  20.282  1.00 33.19           H
ATOM    764  HZ1 LYS A  52      17.591  46.487  22.422  1.00 31.80           H
ATOM    765  HZ2 LYS A  52      17.870  45.239  21.739  1.00 31.80           H
ATOM    766  HZ3 LYS A  52      18.958  46.082  22.171  1.00 31.80           H
ATOM    767  N   ILE A  53      20.682  45.320  14.107  1.00 25.21           N
ATOM    768  CA  ILE A  53      21.725  44.942  13.168  1.00 22.55           C
ATOM    769  C   ILE A  53      21.774  45.955  12.030  1.00 17.66           C
ATOM    770  O   ILE A  53      22.849  46.435  11.662  1.00 20.52           O
ATOM    771  CB  ILE A  53      21.537  43.497  12.657  1.00 19.34           C
ATOM    772  CG1 ILE A  53      21.713  42.480  13.821  1.00 20.60           C
ATOM    773  CG2 ILE A  53      22.541  43.184  11.549  1.00 17.31           C
ATOM    774  CD1 ILE A  53      21.492  40.943  13.420  1.00 23.94           C
ATOM    775  H   ILE A  53      20.015  44.780  14.146  1.00 30.26           H
ATOM    776  HA  ILE A  53      22.570  44.986  13.634  1.00 27.06           H
ATOM    777  HB  ILE A  53      20.644  43.415  12.293  1.00 23.22           H
ATOM    778 HG12 ILE A  53      22.622  42.557  14.160  1.00 24.73           H
ATOM    779 HG13 ILE A  53      21.081  42.699  14.528  1.00 24.73           H
ATOM    780 HG21 ILE A  53      22.413  42.273  11.264  1.00 20.78           H
ATOM    781 HG22 ILE A  53      22.373  43.783  10.808  1.00 20.78           H
ATOM    782 HG23 ILE A  53      23.450  43.298  11.870  1.00 20.78           H
ATOM    783 HD11 ILE A  53      21.641  40.391  14.198  1.00 28.73           H
ATOM    784 HD12 ILE A  53      20.587  40.821  13.099  1.00 28.73           H
ATOM    785 HD13 ILE A  53      22.125  40.702  12.733  1.00 28.73           H
ATOM    786  N   MET A  54      20.611  46.302  11.478  1.00 17.59           N
ATOM    787  CA  MET A  54      20.549  47.247  10.360  1.00 23.60           C
ATOM    788  C   MET A  54      21.157  48.596  10.737  1.00 24.39           C
ATOM    789  O   MET A  54      21.882  49.187   9.937  1.00 24.00           O
ATOM    790  CB  MET A  54      19.104  47.432   9.884  1.00 25.51           C
ATOM    791  CG  MET A  54      18.921  48.462   8.698  1.00 14.17           C
ATOM    792  SD  MET A  54      17.181  48.715   8.297  1.00 21.61           S
ATOM    793  CE  MET A  54      16.676  49.615   9.732  1.00 18.87           C
ATOM    794  H   MET A  54      19.841  45.983  11.713  1.00 21.11           H
ATOM    795  HA  MET A  54      21.052  46.878   9.617  1.00 28.33           H
ATOM    796  HB2 MET A  54      18.779  46.581   9.562  1.00 30.62           H
ATOM    797  HB3 MET A  54      18.562  47.722  10.630  1.00 30.62           H
ATOM    798  HG2 MET A  54      19.288  49.324   8.965  1.00 17.01           H
ATOM    799  HG3 MET A  54      19.384  48.143   7.906  1.00 17.01           H
ATOM    800  HE1 MET A  54      15.740  49.859   9.612  1.00 22.65           H
ATOM    801  HE2 MET A  54      16.784  49.069  10.527  1.00 22.65           H
ATOM    802  HE3 MET A  54      17.222  50.418   9.797  1.00 22.65           H
ATOM    803  N   CYS A  55      20.939  49.061  11.980  1.00 22.55           N
ATOM    804  CA  CYS A  55      21.473  50.364  12.364  1.00 24.21           C
ATOM    805  C   CYS A  55      22.965  50.291  12.688  1.00 27.17           C
ATOM    806  O   CYS A  55      23.725  51.187  12.311  1.00 21.50           O
ATOM    807  CB  CYS A  55      20.660  50.929  13.524  1.00 20.72           C
ATOM    808  SG  CYS A  55      18.943  51.296  13.064  1.00 21.98           S
ATOM    809  H   CYS A  55      20.497  48.655  12.603  1.00 27.07           H
ATOM    810  HA  CYS A  55      21.368  50.977  11.624  1.00 29.06           H
ATOM    811  HB2 CYS A  55      20.636  50.275  14.240  1.00 24.87           H
ATOM    812  HB3 CYS A  55      21.076  51.742  13.843  1.00 24.87           H
ATOM    813  HG  CYS A  55      18.326  50.329  12.719  1.00 26.38           H
ATOM    814  N   LEU A  56      23.426  49.220  13.335  1.00 24.48           N
ATOM    815  CA  LEU A  56      24.867  49.040  13.509  1.00 20.53           C
ATOM    816  C   LEU A  56      25.596  49.073  12.155  1.00 28.51           C
ATOM    817  O   LEU A  56      26.615  49.756  11.981  1.00 25.27           O
ATOM    818  CB  LEU A  56      25.129  47.723  14.249  1.00 22.46           C
ATOM    819  CG  LEU A  56      26.558  47.177  14.318  1.00 24.75           C
ATOM    820  CD1 LEU A  56      27.487  48.056  15.042  1.00 35.60           C
ATOM    821  CD2 LEU A  56      26.591  45.814  15.021  1.00 36.60           C
ATOM    822  H   LEU A  56      22.943  48.589  13.659  1.00 29.38           H
ATOM    823  HA  LEU A  56      25.213  49.757  14.058  1.00 24.64           H
ATOM    824  HB2 LEU A  56      24.847  47.846  15.170  1.00 26.95           H
ATOM    825  HB3 LEU A  56      24.576  47.038  13.846  1.00 26.95           H
ATOM    826  HG  LEU A  56      26.901  47.063  13.415  1.00 29.70           H
ATOM    827 HD11 LEU A  56      28.329  47.588  15.099  1.00 42.72           H
ATOM    828 HD12 LEU A  56      27.580  48.888  14.557  1.00 42.72           H
ATOM    829 HD13 LEU A  56      27.136  48.211  15.929  1.00 42.72           H
ATOM    830 HD21 LEU A  56      27.508  45.498  15.030  1.00 43.93           H
ATOM    831 HD22 LEU A  56      26.275  45.926  15.929  1.00 43.93           H
ATOM    832 HD23 LEU A  56      26.030  45.187  14.541  1.00 43.93           H
ATOM    833  N   MET A  57      25.090  48.335  11.179  1.00 26.71           N
ATOM    834  CA  MET A  57      25.739  48.331   9.873  1.00 30.03           C
ATOM    835  C   MET A  57      25.627  49.691   9.190  1.00 29.16           C
ATOM    836  O   MET A  57      26.627  50.243   8.729  1.00 25.81           O
ATOM    837  CB  MET A  57      25.150  47.224   9.011  1.00 19.17           C
ATOM    838  CG  MET A  57      25.490  45.844   9.599  1.00 16.12           C
ATOM    839  SD  MET A  57      24.866  44.429   8.670  1.00 22.63           S
ATOM    840  CE  MET A  57      26.085  44.254   7.372  1.00 25.19           C
ATOM    841  H   MET A  57      24.389  47.849  11.244  1.00 32.05           H
ATOM    842  HA  MET A  57      26.676  48.125  10.010  1.00 36.04           H
ATOM    843  HB2 MET A  57      24.186  47.323   8.991  1.00 23.01           H
ATOM    844  HB3 MET A  57      25.522  47.297   8.117  1.00 23.01           H
ATOM    845  HG2 MET A  57      26.454  45.756   9.615  1.00 19.34           H
ATOM    846  HG3 MET A  57      25.140  45.804  10.501  1.00 19.34           H
ATOM    847  HE1 MET A  57      25.848  43.486   6.829  1.00 30.23           H
ATOM    848  HE2 MET A  57      26.083  45.054   6.837  1.00 30.23           H
ATOM    849  HE3 MET A  57      26.947  44.114   7.776  1.00 30.23           H
ATOM    850  N   HIS A  58      24.425  50.258   9.158  1.00 22.03           N
ATOM    851  CA  HIS A  58      24.210  51.540   8.491  1.00 25.98           C
ATOM    852  C   HIS A  58      25.129  52.637   8.994  1.00 27.52           C
ATOM    853  O   HIS A  58      25.533  53.517   8.221  1.00 25.93           O
ATOM    854  CB  HIS A  58      22.768  51.982   8.673  1.00 22.46           C
ATOM    855  CG  HIS A  58      22.470  53.326   8.085  1.00 28.10           C
ATOM    856  ND1 HIS A  58      22.155  53.503   6.755  1.00 26.79           N
ATOM    857  CD2 HIS A  58      22.423  54.555   8.653  1.00 26.92           C
ATOM    858  CE1 HIS A  58      21.917  54.779   6.533  1.00 25.69           C
ATOM    859  NE2 HIS A  58      22.069  55.441   7.667  1.00 30.22           N
ATOM    860  H   HIS A  58      23.717  49.911   9.503  1.00 26.43           H
ATOM    861  HA  HIS A  58      24.379  51.421   7.549  1.00 31.18           H
ATOM    862  HB2 HIS A  58      22.579  52.013   9.623  1.00 26.95           H
ATOM    863  HB3 HIS A  58      22.186  51.333   8.249  1.00 26.95           H
ATOM    864  HD1 HIS A  58      22.108  52.879   6.162  1.00 32.15           H
ATOM    865  HD2 HIS A  58      22.585  54.753   9.540  1.00 32.31           H
ATOM    866  HE1 HIS A  58      21.692  55.144   5.712  1.00 30.83           H
ATOM    867  N   ASN A  59      25.423  52.640  10.300  1.00 25.24           N
ATOM    868  CA  ASN A  59      26.222  53.685  10.936  1.00 31.33           C
ATOM    869  C   ASN A  59      27.709  53.421  10.801  1.00 27.63           C
ATOM    870  O   ASN A  59      28.514  54.209  11.309  1.00 24.99           O
ATOM    871  CB  ASN A  59      25.896  53.822  12.439  1.00 23.34           C
ATOM    872  CG  ASN A  59      24.580  54.525  12.706  1.00 25.96           C
ATOM    873  OD1 ASN A  59      24.084  55.288  11.872  1.00 30.16           O
ATOM    874  ND2 ASN A  59      24.010  54.287  13.878  1.00 25.93           N
ATOM    875  H   ASN A  59      25.186  52.023  10.847  1.00 30.29           H
ATOM    876  HA  ASN A  59      26.022  54.532  10.509  1.00 37.60           H
ATOM    877  HB2 ASN A  59      25.847  52.931  12.818  1.00 28.01           H
ATOM    878  HB3 ASN A  59      26.606  54.331  12.864  1.00 28.01           H
ATOM    879 HD21 ASN A  59      23.274  54.672  14.089  1.00 31.12           H
ATOM    880 HD22 ASN A  59      24.374  53.736  14.431  1.00 31.12           H
ATOM    881  N   ASN A  60      28.086  52.333  10.137  1.00 25.97           N
ATOM    882  CA  ASN A  60      29.491  51.948  10.048  1.00 23.34           C
ATOM    883  C   ASN A  60      29.935  51.532   8.657  1.00 19.02           C
ATOM    884  O   ASN A  60      31.133  51.289   8.463  1.00 28.80           O
ATOM    885  CB  ASN A  60      29.796  50.811  11.053  1.00 29.82           C
ATOM    886  CG  ASN A  60      29.887  51.318  12.460  1.00 27.04           C
ATOM    887  OD1 ASN A  60      30.935  51.825  12.868  1.00 28.81           O
ATOM    888  ND2 ASN A  60      28.780  51.253  13.193  1.00 28.13           N
ATOM    889  H   ASN A  60      27.546  51.807   9.722  1.00 31.17           H
ATOM    890  HA  ASN A  60      30.034  52.707  10.299  1.00 28.01           H
ATOM    891  HB2 ASN A  60      29.091  50.148  11.023  1.00 35.79           H
ATOM    892  HB3 ASN A  60      30.650  50.401  10.835  1.00 35.79           H
ATOM    893 HD21 ASN A  60      28.772  51.527  14.003  1.00 33.76           H
ATOM    894 HD22 ASN A  60      28.060  50.944  12.841  1.00 33.76           H
ATOM    895  N   MET A  61      29.037  51.469   7.687  1.00 24.44           N
ATOM    896  CA  MET A  61      29.413  51.046   6.345  1.00 29.68           C
ATOM    897  C   MET A  61      28.365  51.522   5.346  1.00 26.29           C
ATOM    898  O   MET A  61      27.386  52.190   5.699  1.00 25.62           O
ATOM    899  CB  MET A  61      29.577  49.528   6.273  1.00 25.50           C
ATOM    900  CG  MET A  61      28.298  48.770   6.463  1.00 29.86           C
ATOM    901  SD  MET A  61      28.522  46.972   6.270  1.00 31.49           S
ATOM    902  CE  MET A  61      28.715  46.859   4.501  1.00 33.45           C
ATOM    903  H   MET A  61      28.203  51.672   7.775  1.00 29.34           H
ATOM    904  HA  MET A  61      30.265  51.450   6.128  1.00 35.62           H
ATOM    905  HB2 MET A  61      29.935  49.292   5.408  1.00 30.60           H
ATOM    906  HB3 MET A  61      30.194  49.252   6.967  1.00 30.60           H
ATOM    907  HG2 MET A  61      27.960  48.936   7.353  1.00 35.84           H
ATOM    908  HG3 MET A  61      27.657  49.070   5.800  1.00 35.84           H
ATOM    909  HE1 MET A  61      28.876  45.934   4.263  1.00 40.14           H
ATOM    910  HE2 MET A  61      27.900  47.184   4.077  1.00 40.14           H
ATOM    911  HE3 MET A  61      29.473  47.406   4.232  1.00 40.14           H
ATOM    912  N   ASN A  62      28.557  51.125   4.086  1.00 26.15           N
ATOM    913  CA  ASN A  62      27.579  51.416   3.043  1.00 28.77           C
ATOM    914  C   ASN A  62      26.382  50.491   3.220  1.00 31.24           C
ATOM    915  O   ASN A  62      26.506  49.283   3.041  1.00 38.99           O
ATOM    916  CB  ASN A  62      28.191  51.243   1.657  1.00 26.28           C
ATOM    917  CG  ASN A  62      29.400  52.100   1.437  1.00 24.99           C
ATOM    918  OD1 ASN A  62      29.411  53.293   1.756  1.00 30.65           O
ATOM    919  ND2 ASN A  62      30.443  51.499   0.888  1.00 25.85           N
ATOM    920  H   ASN A  62      29.236  50.670   3.817  1.00 31.38           H
ATOM    921  HA  ASN A  62      27.278  52.333   3.130  1.00 34.53           H
ATOM    922  HB2 ASN A  62      28.468  50.317   1.561  1.00 31.54           H
ATOM    923  HB3 ASN A  62      27.532  51.472   0.985  1.00 31.54           H
ATOM    924 HD21 ASN A  62      31.170  51.942   0.766  1.00 31.02           H
ATOM    925 HD22 ASN A  62      30.397  50.678   0.649  1.00 31.02           H
ATOM    926  N   LEU A  63      25.222  51.054   3.558  1.00 31.96           N
ATOM    927  CA  LEU A  63      24.004  50.277   3.735  1.00 30.05           C
ATOM    928  C   LEU A  63      22.805  51.200   3.903  1.00 21.55           C
ATOM    929  O   LEU A  63      22.602  51.782   4.987  1.00 34.51           O
ATOM    930  CB  LEU A  63      24.096  49.335   4.942  1.00 36.48           C
ATOM    931  CG  LEU A  63      22.879  48.391   5.095  1.00 36.49           C
ATOM    932  CD1 LEU A  63      22.648  47.499   3.865  1.00 30.53           C
ATOM    933  CD2 LEU A  63      23.018  47.521   6.358  1.00 31.04           C
ATOM    934  H   LEU A  63      25.112  51.901   3.675  1.00 38.36           H
ATOM    935  HA  LEU A  63      23.882  49.735   2.944  1.00 36.07           H
ATOM    936  HB2 LEU A  63      24.888  48.783   4.844  1.00 43.78           H
ATOM    937  HB3 LEU A  63      24.170  49.866   5.753  1.00 43.78           H
ATOM    938  HG  LEU A  63      22.084  48.935   5.209  1.00 43.79           H
ATOM    939 HD11 LEU A  63      21.872  46.940   4.017  1.00 36.64           H
ATOM    940 HD12 LEU A  63      22.490  48.061   3.091  1.00 36.64           H
ATOM    941 HD13 LEU A  63      23.432  46.946   3.722  1.00 36.64           H
ATOM    942 HD21 LEU A  63      22.219  46.985   6.456  1.00 37.26           H
ATOM    943 HD22 LEU A  63      23.798  46.953   6.255  1.00 37.26           H
ATOM    944 HD23 LEU A  63      23.131  48.100   7.127  1.00 37.26           H
ATOM    945  N   PRO A  64      22.019  51.389   2.842  1.00 29.65           N
ATOM    946  CA  PRO A  64      20.782  52.152   2.971  1.00 35.99           C
ATOM    947  C   PRO A  64      19.808  51.470   3.918  1.00 28.92           C
ATOM    948  O   PRO A  64      19.686  50.246   3.945  1.00 27.21           O
ATOM    949  CB  PRO A  64      20.247  52.188   1.531  1.00 31.42           C
ATOM    950  CG  PRO A  64      21.440  51.970   0.692  1.00 32.83           C
ATOM    951  CD  PRO A  64      22.219  50.965   1.442  1.00 28.52           C
ATOM    952  HA  PRO A  64      20.966  53.050   3.283  1.00 43.19           H
ATOM    953  HB2 PRO A  64      19.603  51.475   1.400  1.00 37.70           H
ATOM    954  HB3 PRO A  64      19.854  53.055   1.348  1.00 37.70           H
ATOM    955  HG2 PRO A  64      21.186  51.655  -0.187  1.00 39.40           H
ATOM    956  HG3 PRO A  64      21.943  52.799   0.640  1.00 39.40           H
ATOM    957  HD2 PRO A  64      21.853  50.081   1.294  1.00 34.22           H
ATOM    958  HD3 PRO A  64      23.156  51.008   1.203  1.00 34.22           H
ATOM    959  N   LEU A  65      19.138  52.280   4.724  1.00 28.38           N
ATOM    960  CA  LEU A  65      18.068  51.781   5.563  1.00 24.83           C
ATOM    961  C   LEU A  65      16.995  51.174   4.675  1.00 28.83           C
ATOM    962  O   LEU A  65      16.767  51.636   3.565  1.00 23.19           O
ATOM    963  CB  LEU A  65      17.491  52.909   6.425  1.00 27.79           C
ATOM    964  CG  LEU A  65      18.482  53.577   7.396  1.00 30.12           C
ATOM    965  CD1 LEU A  65      17.865  54.759   8.153  1.00 31.93           C
ATOM    966  CD2 LEU A  65      18.976  52.575   8.409  1.00 19.80           C
ATOM    967  H   LEU A  65      19.291  53.120   4.808  1.00 34.06           H
ATOM    968  HA  LEU A  65      18.403  51.091   6.156  1.00 29.80           H
ATOM    969  HB2 LEU A  65      17.147  53.596   5.838  1.00 33.35           H
ATOM    970  HB3 LEU A  65      16.765  52.543   6.955  1.00 33.35           H
ATOM    971  HG  LEU A  65      19.252  53.903   6.902  1.00 36.15           H
ATOM    972 HD11 LEU A  65      18.531  55.136   8.754  1.00 38.32           H
ATOM    973 HD12 LEU A  65      17.573  55.433   7.524  1.00 38.32           H
ATOM    974 HD13 LEU A  65      17.107  54.434   8.666  1.00 38.32           H
ATOM    975 HD21 LEU A  65      19.596  53.017   9.015  1.00 23.76           H
ATOM    976 HD22 LEU A  65      18.222  52.226   8.907  1.00 23.76           H
ATOM    977 HD23 LEU A  65      19.439  51.850   7.962  1.00 23.76           H
ATOM    978  N   PHE A  66      16.315  50.156   5.186  1.00 24.80           N
ATOM    979  CA  PHE A  66      15.245  49.495   4.463  1.00 26.67           C
ATOM    980  C   PHE A  66      14.105  49.251   5.432  1.00 22.26           C
ATOM    981  O   PHE A  66      14.289  49.335   6.647  1.00 24.27           O
ATOM    982  CB  PHE A  66      15.715  48.179   3.804  1.00 24.24           C
ATOM    983  CG  PHE A  66      16.481  47.267   4.725  1.00 23.00           C
ATOM    984  CD1 PHE A  66      15.813  46.378   5.553  1.00 26.55           C
ATOM    985  CD2 PHE A  66      17.868  47.293   4.759  1.00 20.59           C
ATOM    986  CE1 PHE A  66      16.512  45.543   6.397  1.00 20.95           C
ATOM    987  CE2 PHE A  66      18.572  46.459   5.610  1.00 24.84           C
ATOM    988  CZ  PHE A  66      17.897  45.594   6.440  1.00 24.64           C
ATOM    989  H   PHE A  66      16.442  49.832   5.972  1.00 29.76           H
ATOM    990  HA  PHE A  66      14.923  50.098   3.775  1.00 32.01           H
ATOM    991  HB2 PHE A  66      14.935  47.694   3.478  1.00 29.09           H
ATOM    992  HB3 PHE A  66      16.290  48.404   3.051  1.00 29.09           H
ATOM    993  HD1 PHE A  66      14.884  46.343   5.549  1.00 31.87           H
ATOM    994  HD2 PHE A  66      18.335  47.881   4.205  1.00 24.71           H
ATOM    995  HE1 PHE A  66      16.047  44.965   6.954  1.00 25.15           H
ATOM    996  HE2 PHE A  66      19.499  46.490   5.623  1.00 29.82           H
ATOM    997  HZ  PHE A  66      18.363  45.027   7.006  1.00 29.57           H
ATOM    998  N   PRO A  67      12.898  49.018   4.923  1.00 21.39           N
ATOM    999  CA  PRO A  67      11.770  48.711   5.816  1.00 25.05           C
ATOM   1000  C   PRO A  67      11.845  47.303   6.407  1.00 26.39           C
ATOM   1001  O   PRO A  67      12.197  46.330   5.727  1.00 25.70           O
ATOM   1002  CB  PRO A  67      10.547  48.857   4.901  1.00 27.03           C
ATOM   1003  CG  PRO A  67      11.076  48.632   3.562  1.00 26.56           C
ATOM   1004  CD  PRO A  67      12.456  49.206   3.536  1.00 24.45           C
ATOM   1005  HA  PRO A  67      11.719  49.355   6.535  1.00 30.07           H
ATOM   1006  HB2 PRO A  67       9.869  48.206   5.129  1.00 32.44           H
ATOM   1007  HB3 PRO A  67      10.199  49.756   4.975  1.00 32.44           H
ATOM   1008  HG2 PRO A  67      11.121  47.675   3.390  1.00 31.88           H
ATOM   1009  HG3 PRO A  67      10.510  49.067   2.910  1.00 31.88           H
ATOM   1010  HD2 PRO A  67      13.033  48.709   2.941  1.00 29.34           H
ATOM   1011  HD3 PRO A  67      12.436  50.140   3.306  1.00 29.34           H
ATOM   1012  N   ILE A  68      11.383  47.197   7.647  1.00 22.95           N
ATOM   1013  CA  ILE A  68      11.320  45.944   8.389  1.00 21.73           C
ATOM   1014  C   ILE A  68       9.890  45.772   8.870  1.00 25.84           C
ATOM   1015  O   ILE A  68       9.343  46.676   9.522  1.00 27.52           O
ATOM   1016  CB  ILE A  68      12.301  45.953   9.574  1.00 22.03           C
ATOM   1017  CG1 ILE A  68      13.722  46.289   9.096  1.00 26.45           C
ATOM   1018  CG2 ILE A  68      12.297  44.604  10.281  1.00 19.63           C
ATOM   1019  CD1 ILE A  68      14.650  46.627  10.213  1.00 25.70           C
ATOM   1020  H   ILE A  68      11.081  47.866   8.094  1.00 27.54           H
ATOM   1021  HA  ILE A  68      11.544  45.209   7.808  1.00 26.08           H
ATOM   1022  HB  ILE A  68      12.016  46.637  10.192  1.00 26.44           H
ATOM   1023 HG12 ILE A  68      14.094  45.542   8.602  1.00 31.75           H
ATOM   1024 HG13 ILE A  68      13.690  47.071   8.524  1.00 31.75           H
ATOM   1025 HG21 ILE A  68      12.915  44.632  11.027  1.00 23.56           H
ATOM   1026 HG22 ILE A  68      11.398  44.412  10.595  1.00 23.56           H
ATOM   1027 HG23 ILE A  68      12.571  43.924   9.648  1.00 23.56           H
ATOM   1028 HD11 ILE A  68      15.526  46.823   9.845  1.00 30.84           H
ATOM   1029 HD12 ILE A  68      14.305  47.401  10.685  1.00 30.84           H
ATOM   1030 HD13 ILE A  68      14.705  45.873  10.821  1.00 30.84           H
ATOM   1031  N   GLY A  69       9.293  44.621   8.565  1.00 25.38           N
ATOM   1032  CA  GLY A  69       7.916  44.345   8.919  1.00 23.60           C
ATOM   1033  C   GLY A  69       7.761  43.107   9.782  1.00 32.20           C
ATOM   1034  O   GLY A  69       8.510  42.137   9.654  1.00 34.85           O
ATOM   1035  H   GLY A  69       9.675  43.972   8.155  1.00 30.46           H
ATOM   1036  HA2 GLY A  69       7.575  45.091   9.433  1.00 28.32           H
ATOM   1037  HA3 GLY A  69       7.379  44.252   8.122  1.00 28.32           H
ATOM   1038  N   LYS A  70       6.782  43.154  10.671  1.00 29.97           N
ATOM   1039  CA  LYS A  70       6.393  42.003  11.457  1.00 38.18           C
ATOM   1040  C   LYS A  70       5.275  41.294  10.717  1.00 34.13           C
ATOM   1041  O   LYS A  70       4.247  41.900  10.406  1.00 29.93           O
ATOM   1042  CB  LYS A  70       5.951  42.421  12.861  1.00 33.59           C
ATOM   1043  CG  LYS A  70       7.108  42.819  13.766  1.00 36.84           C
ATOM   1044  CD  LYS A  70       6.674  43.074  15.206  1.00 39.58           C
ATOM   1045  CE  LYS A  70       6.483  44.550  15.482  1.00 43.37           C
ATOM   1046  NZ  LYS A  70       5.402  45.123  14.641  1.00 45.88           N1+
ATOM   1047  H   LYS A  70       6.321  43.857  10.838  1.00 35.97           H
ATOM   1048  HA  LYS A  70       7.149  41.403  11.531  1.00 45.81           H
ATOM   1049  HB2 LYS A  70       5.363  43.185  12.776  1.00 40.31           H
ATOM   1050  HB3 LYS A  70       5.479  41.682  13.273  1.00 40.31           H
ATOM   1051  HG2 LYS A  70       7.751  42.093  13.776  1.00 44.21           H
ATOM   1052  HG3 LYS A  70       7.527  43.626  13.427  1.00 44.21           H
ATOM   1053  HD2 LYS A  70       5.834  42.620  15.378  1.00 47.50           H
ATOM   1054  HD3 LYS A  70       7.358  42.744  15.815  1.00 47.50           H
ATOM   1055  HE2 LYS A  70       6.246  44.679  16.415  1.00 52.05           H
ATOM   1056  HE3 LYS A  70       7.306  45.018  15.276  1.00 52.05           H
ATOM   1057  HZ1 LYS A  70       5.062  45.842  15.038  1.00 55.05           H
ATOM   1058  HZ2 LYS A  70       5.720  45.352  13.841  1.00 55.05           H
ATOM   1059  HZ3 LYS A  70       4.753  44.523  14.535  1.00 55.05           H
ATOM   1060  N   SER A  71       5.472  40.015  10.448  1.00 31.40           N
ATOM   1061  CA  SER A  71       4.456  39.250   9.759  1.00 37.62           C
ATOM   1062  C   SER A  71       3.413  38.764  10.757  1.00 31.73           C
ATOM   1063  O   SER A  71       3.740  38.316  11.854  1.00 34.00           O
ATOM   1064  CB  SER A  71       5.080  38.058   9.018  1.00 33.63           C
ATOM   1065  OG  SER A  71       4.108  37.033   8.860  1.00 31.65           O
ATOM   1066  H   SER A  71       6.170  39.566  10.671  1.00 37.68           H
ATOM   1067  HA  SER A  71       4.017  39.815   9.103  1.00 45.15           H
ATOM   1068  HB2 SER A  71       5.415  38.341   8.153  1.00 40.36           H
ATOM   1069  HB3 SER A  71       5.806  37.702   9.556  1.00 40.36           H
ATOM   1070  HG  SER A  71       4.458  36.362   8.497  1.00 37.98           H
ATOM   1071  N   ALA A  72       2.147  38.833  10.357  1.00 38.93           N
ATOM   1072  CA  ALA A  72       1.071  38.279  11.168  1.00 38.13           C
ATOM   1073  C   ALA A  72       0.993  36.752  11.107  1.00 40.52           C
ATOM   1074  O   ALA A  72       0.210  36.164  11.854  1.00 36.40           O
ATOM   1075  CB  ALA A  72      -0.274  38.874  10.722  1.00 42.11           C
ATOM   1076  H   ALA A  72       1.882  39.193   9.616  1.00 46.72           H
ATOM   1077  HA  ALA A  72       1.218  38.534  12.087  1.00 45.75           H
ATOM   1078  HB1 ALA A  72      -0.982  38.532  11.292  1.00 50.54           H
ATOM   1079  HB2 ALA A  72      -0.226  39.841  10.802  1.00 50.54           H
ATOM   1080  HB3 ALA A  72      -0.442  38.632   9.800  1.00 50.54           H
ATOM   1081  N   ALA A  73       1.779  36.093  10.256  1.00 33.57           N
ATOM   1082  CA  ALA A  73       1.676  34.642  10.134  1.00 37.83           C
ATOM   1083  C   ALA A  73       1.648  33.966  11.503  1.00 28.63           C
ATOM   1084  O   ALA A  73       2.411  34.302  12.414  1.00 31.13           O
ATOM   1085  CB  ALA A  73       2.834  34.083   9.295  1.00 35.03           C
ATOM   1086  H   ALA A  73       2.365  36.457   9.748  1.00 40.29           H
ATOM   1087  HA  ALA A  73       0.846  34.423   9.683  1.00 45.40           H
ATOM   1088  HB1 ALA A  73       2.739  33.119   9.215  1.00 42.04           H
ATOM   1089  HB2 ALA A  73       2.820  34.494   8.415  1.00 42.04           H
ATOM   1090  HB3 ALA A  73       3.666  34.294   9.745  1.00 42.04           H
ATOM   1091  N   THR A  74       0.763  32.987  11.616  1.00 32.56           N
ATOM   1092  CA  THR A  74       0.550  32.180  12.804  1.00 33.82           C
ATOM   1093  C   THR A  74       0.979  30.747  12.520  1.00 26.81           C
ATOM   1094  O   THR A  74       0.888  30.266  11.391  1.00 32.61           O
ATOM   1095  CB  THR A  74      -0.934  32.192  13.201  1.00 36.39           C
ATOM   1096  OG1 THR A  74      -1.143  31.369  14.343  1.00 44.79           O
ATOM   1097  CG2 THR A  74      -1.799  31.651  12.059  1.00 42.70           C
ATOM   1098  H   THR A  74       0.257  32.746  10.962  1.00 39.07           H
ATOM   1099  HA  THR A  74       1.074  32.531  13.537  1.00 40.59           H
ATOM   1100  HB  THR A  74      -1.220  33.097  13.396  1.00 43.67           H
ATOM   1101  HG1 THR A  74      -1.970  31.299  14.486  1.00 53.75           H
ATOM   1102 HG21 THR A  74      -2.728  31.623  12.334  1.00 51.25           H
ATOM   1103 HG22 THR A  74      -1.723  32.221  11.280  1.00 51.25           H
ATOM   1104 HG23 THR A  74      -1.522  30.751  11.821  1.00 51.25           H
ATOM   1105  N   ALA A  75       1.391  30.045  13.558  1.00 31.73           N
ATOM   1106  CA  ALA A  75       1.941  28.708  13.387  1.00 34.98           C
ATOM   1107  C   ALA A  75       0.860  27.649  13.186  1.00 42.45           C
ATOM   1108  O   ALA A  75      -0.276  27.806  13.638  1.00 40.79           O
ATOM   1109  CB  ALA A  75       2.769  28.337  14.607  1.00 35.47           C
ATOM   1110  H   ALA A  75       1.369  30.317  14.375  1.00 38.08           H
ATOM   1111  HA  ALA A  75       2.518  28.699  12.609  1.00 41.98           H
ATOM   1112  HB1 ALA A  75       3.101  27.431  14.498  1.00 42.56           H
ATOM   1113  HB2 ALA A  75       3.510  28.957  14.690  1.00 42.56           H
ATOM   1114  HB3 ALA A  75       2.204  28.396  15.392  1.00 42.56           H
ATOM   1115  N   VAL A  76       1.233  26.564  12.508  1.00 40.47           N
ATOM   1116  CA  VAL A  76       0.513  25.301  12.589  1.00 33.44           C
ATOM   1117  C   VAL A  76       1.159  24.393  13.627  1.00 37.32           C
ATOM   1118  O   VAL A  76       0.489  23.806  14.474  1.00 47.83           O
ATOM   1119  CB  VAL A  76       0.459  24.610  11.206  1.00 37.53           C
ATOM   1120  CG1 VAL A  76      -0.323  23.299  11.307  1.00 39.67           C
ATOM   1121  CG2 VAL A  76      -0.135  25.513  10.137  1.00 31.21           C
ATOM   1122  H   VAL A  76       1.922  26.530  11.992  1.00 48.56           H
ATOM   1123  HA  VAL A  76      -0.398  25.474  12.870  1.00 40.13           H
ATOM   1124  HB  VAL A  76       1.364  24.395  10.940  1.00 45.04           H
ATOM   1125 HG11 VAL A  76      -0.309  22.877  10.435  1.00 47.61           H
ATOM   1126 HG12 VAL A  76       0.088  22.717  11.966  1.00 47.61           H
ATOM   1127 HG13 VAL A  76      -1.237  23.498  11.561  1.00 47.61           H
ATOM   1128 HG21 VAL A  76      -0.072  25.071   9.281  1.00 37.45           H
ATOM   1129 HG22 VAL A  76      -1.062  25.696  10.349  1.00 37.45           H
ATOM   1130 HG23 VAL A  76       0.366  26.344  10.114  1.00 37.45           H
ATOM   1131  N   ASN A  77       2.477  24.285  13.592  1.00 36.03           N
ATOM   1132  CA  ASN A  77       3.231  23.444  14.521  1.00 33.84           C
ATOM   1133  C   ASN A  77       4.408  24.300  15.011  1.00 36.09           C
ATOM   1134  O   ASN A  77       5.362  24.531  14.254  1.00 32.97           O
ATOM   1135  CB  ASN A  77       3.678  22.156  13.816  1.00 35.52           C
ATOM   1136  CG  ASN A  77       2.497  21.363  13.166  1.00 33.84           C
ATOM   1137  OD1 ASN A  77       1.482  21.093  13.803  1.00 38.65           O
ATOM   1138  ND2 ASN A  77       2.656  20.988  11.912  1.00 28.64           N
ATOM   1139  H   ASN A  77       2.968  24.711  13.033  1.00 43.24           H
ATOM   1140  HA  ASN A  77       2.664  23.189  15.260  1.00 40.61           H
ATOM   1141  HB2 ASN A  77       4.317  22.375  13.117  1.00 42.63           H
ATOM   1142  HB3 ASN A  77       4.085  21.574  14.471  1.00 42.63           H
ATOM   1143 HD21 ASN A  77       2.051  20.516  11.527  1.00 34.37           H
ATOM   1144 HD22 ASN A  77       3.369  21.190  11.480  1.00 34.37           H
ATOM   1145  N   PRO A  78       4.363  24.858  16.221  1.00 39.96           N
ATOM   1146  CA  PRO A  78       5.319  25.930  16.588  1.00 36.12           C
ATOM   1147  C   PRO A  78       6.740  25.438  16.886  1.00 32.94           C
ATOM   1148  O   PRO A  78       6.917  24.289  17.309  1.00 36.35           O
ATOM   1149  CB  PRO A  78       4.659  26.556  17.829  1.00 36.34           C
ATOM   1150  CG  PRO A  78       3.675  25.532  18.342  1.00 39.65           C
ATOM   1151  CD  PRO A  78       3.195  24.813  17.119  1.00 35.27           C
ATOM   1152  HA  PRO A  78       5.359  26.594  15.890  1.00 43.35           H
ATOM   1153  HB2 PRO A  78       5.322  26.749  18.509  1.00 43.61           H
ATOM   1154  HB3 PRO A  78       4.183  27.359  17.570  1.00 43.61           H
ATOM   1155  HG2 PRO A  78       4.138  24.912  18.928  1.00 47.58           H
ATOM   1156  HG3 PRO A  78       2.940  25.959  18.810  1.00 47.58           H
ATOM   1157  HD2 PRO A  78       2.936  23.905  17.333  1.00 42.33           H
ATOM   1158  HD3 PRO A  78       2.455  25.299  16.721  1.00 42.33           H
ATOM   1159  N   PHE A  79       7.780  26.304  16.630  1.00 34.74           N
ATOM   1160  CA  PHE A  79       9.117  25.876  17.064  1.00 33.51           C
ATOM   1161  C   PHE A  79       9.049  25.698  18.589  1.00 42.35           C
ATOM   1162  O   PHE A  79       8.368  26.355  19.394  1.00 38.62           O
ATOM   1163  CB  PHE A  79      10.211  26.890  16.713  1.00 38.81           C
ATOM   1164  CG  PHE A  79      10.587  26.784  15.261  1.00 31.35           C
ATOM   1165  CD1 PHE A  79       9.769  27.380  14.293  1.00 37.26           C
ATOM   1166  CD2 PHE A  79      11.777  26.147  14.883  1.00 35.55           C
ATOM   1167  CE1 PHE A  79      10.131  27.321  12.943  1.00 35.81           C
ATOM   1168  CE2 PHE A  79      12.155  26.129  13.537  1.00 35.64           C
ATOM   1169  CZ  PHE A  79      11.326  26.702  12.565  1.00 33.75           C
ATOM   1170  H   PHE A  79       7.660  27.267  16.326  1.00 41.70           H
ATOM   1171  HA  PHE A  79       9.336  24.877  16.570  1.00 40.21           H
ATOM   1172  HB2 PHE A  79       9.898  27.929  16.953  1.00 46.58           H
ATOM   1173  HB3 PHE A  79      11.121  26.726  17.344  1.00 46.58           H
ATOM   1174  HD1 PHE A  79       8.873  27.912  14.594  1.00 44.72           H
ATOM   1175  HD2 PHE A  79      12.443  25.725  15.637  1.00 42.66           H
ATOM   1176  HE1 PHE A  79       9.494  27.779  12.189  1.00 42.97           H
ATOM   1177  HE2 PHE A  79      13.120  25.698  13.249  1.00 42.77           H
ATOM   1178  HZ  PHE A  79      11.629  26.698  11.511  1.00 40.50           H
ATOM   1179  N   PRO A  80       9.876  24.731  19.081  1.00 30.90           N
ATOM   1180  CA  PRO A  80      10.032  24.557  20.536  1.00 41.50           C
ATOM   1181  C   PRO A  80      10.499  25.845  21.183  1.00 44.88           C
ATOM   1182  O   PRO A  80      11.418  26.514  20.695  1.00 43.91           O
ATOM   1183  CB  PRO A  80      11.096  23.450  20.669  1.00 39.40           C
ATOM   1184  CG  PRO A  80      11.736  23.347  19.368  1.00 36.65           C
ATOM   1185  CD  PRO A  80      10.695  23.705  18.390  1.00 36.52           C
ATOM   1186  HA  PRO A  80       9.208  24.247  20.944  1.00 49.81           H
ATOM   1187  HB2 PRO A  80      11.753  23.704  21.339  1.00 47.28           H
ATOM   1188  HB3 PRO A  80      10.689  22.606  20.916  1.00 47.28           H
ATOM   1189  HG2 PRO A  80      12.468  23.983  19.328  1.00 43.98           H
ATOM   1190  HG3 PRO A  80      12.073  22.446  19.225  1.00 43.98           H
ATOM   1191  HD2 PRO A  80      11.121  24.050  17.593  1.00 43.83           H
ATOM   1192  HD3 PRO A  80      10.180  22.905  18.211  1.00 43.83           H
ATOM   1193  N   LYS A  81       9.855  26.183  22.298  1.00 48.12           N
ATOM   1194  CA  LYS A  81      10.025  27.520  22.868  1.00 52.73           C
ATOM   1195  C   LYS A  81      11.477  27.756  23.246  1.00 48.29           C
ATOM   1196  O   LYS A  81      11.972  28.888  23.186  1.00 47.99           O
ATOM   1197  CB  LYS A  81       9.125  27.714  24.092  1.00 50.25           C
ATOM   1198  CG  LYS A  81       8.137  26.575  24.392  1.00 57.68           C
ATOM   1199  CD  LYS A  81       8.772  25.469  25.229  1.00 57.85           C
ATOM   1200  CE  LYS A  81       8.943  25.960  26.657  1.00 62.25           C
ATOM   1201  NZ  LYS A  81       9.513  24.962  27.600  1.00 65.18           N1+
ATOM   1202  H   LYS A  81       9.354  25.637  22.726  1.00 57.75           H
ATOM   1203  HA  LYS A  81       9.774  28.175  22.200  1.00 63.28           H
ATOM   1204  HB2 LYS A  81       9.701  27.819  24.861  1.00 60.31           H
ATOM   1205  HB3 LYS A  81       8.608  28.523  23.962  1.00 60.31           H
ATOM   1206  HG2 LYS A  81       7.394  26.934  24.899  1.00 69.22           H
ATOM   1207  HG3 LYS A  81       7.795  26.191  23.569  1.00 69.22           H
ATOM   1208  HD2 LYS A  81       8.183  24.695  25.238  1.00 69.42           H
ATOM   1209  HD3 LYS A  81       9.640  25.226  24.865  1.00 69.42           H
ATOM   1210  HE2 LYS A  81       9.536  26.725  26.652  1.00 74.70           H
ATOM   1211  HE3 LYS A  81       8.074  26.221  26.996  1.00 74.70           H
ATOM   1212  HZ1 LYS A  81       9.600  25.329  28.406  1.00 78.22           H
ATOM   1213  HZ2 LYS A  81       8.979  24.254  27.660  1.00 78.22           H
ATOM   1214  HZ3 LYS A  81      10.313  24.697  27.314  1.00 78.22           H
ATOM   1215  N   GLU A  82      12.164  26.678  23.612  1.00 45.72           N
ATOM   1216  CA  GLU A  82      13.579  26.724  23.961  1.00 43.62           C
ATOM   1217  C   GLU A  82      14.391  27.497  22.914  1.00 51.60           C
ATOM   1218  O   GLU A  82      15.098  28.460  23.249  1.00 42.72           O
ATOM   1219  CB  GLU A  82      14.098  25.291  24.118  1.00 53.33           C
ATOM   1220  CG  GLU A  82      13.021  24.231  24.486  1.00 54.15           C
ATOM   1221  CD  GLU A  82      13.558  22.825  24.412  1.00 64.09           C
ATOM   1222  OE1 GLU A  82      14.199  22.471  23.400  1.00 65.30           O
ATOM   1223  OE2 GLU A  82      13.327  22.063  25.372  1.00 73.76           O1-
ATOM   1224  H   GLU A  82      11.794  25.915  23.657  1.00 54.87           H
ATOM   1225  HA  GLU A  82      13.680  27.176  24.810  1.00 52.35           H
ATOM   1226  HB2 GLU A  82      14.512  25.015  23.286  1.00 64.00           H
ATOM   1227  HB3 GLU A  82      14.761  25.282  24.827  1.00 64.00           H
ATOM   1228  HG2 GLU A  82      12.709  24.392  25.391  1.00 64.99           H
ATOM   1229  HG3 GLU A  82      12.273  24.251  23.873  1.00 64.99           H
ATOM   1230  N   TRP A  83      14.273  27.103  21.625  1.00 46.96           N
ATOM   1231  CA  TRP A  83      15.061  27.725  20.559  1.00 35.57           C
ATOM   1232  C   TRP A  83      14.582  29.130  20.240  1.00 39.23           C
ATOM   1233  O   TRP A  83      15.376  29.963  19.803  1.00 41.03           O
ATOM   1234  CB  TRP A  83      15.007  26.915  19.254  1.00 44.45           C
ATOM   1235  CG  TRP A  83      15.339  25.468  19.352  1.00 40.38           C
ATOM   1236  CD1 TRP A  83      15.987  24.837  20.370  1.00 36.59           C
ATOM   1237  CD2 TRP A  83      15.022  24.460  18.383  1.00 35.52           C
ATOM   1238  NE1 TRP A  83      16.096  23.493  20.096  1.00 42.97           N
ATOM   1239  CE2 TRP A  83      15.508  23.234  18.883  1.00 40.80           C
ATOM   1240  CE3 TRP A  83      14.371  24.479  17.142  1.00 37.30           C
ATOM   1241  CZ2 TRP A  83      15.373  22.024  18.177  1.00 40.65           C
ATOM   1242  CZ3 TRP A  83      14.233  23.292  16.445  1.00 39.82           C
ATOM   1243  CH2 TRP A  83      14.742  22.076  16.962  1.00 44.58           C
ATOM   1244  H   TRP A  83      13.739  26.485  21.351  1.00 56.36           H
ATOM   1245  HA  TRP A  83      15.984  27.775  20.840  1.00 42.69           H
ATOM   1246  HB2 TRP A  83      14.115  26.987  18.883  1.00 53.34           H
ATOM   1247  HB3 TRP A  83      15.642  27.304  18.632  1.00 53.34           H
ATOM   1248  HD1 TRP A  83      16.304  25.255  21.136  1.00 43.92           H
ATOM   1249  HE1 TRP A  83      16.472  22.912  20.608  1.00 51.57           H
ATOM   1250  HE3 TRP A  83      14.044  25.275  16.794  1.00 44.77           H
ATOM   1251  HZ2 TRP A  83      15.701  21.221  18.515  1.00 48.79           H
ATOM   1252  HZ3 TRP A  83      13.804  23.295  15.619  1.00 47.79           H
ATOM   1253  HH2 TRP A  83      14.629  21.290  16.474  1.00 53.50           H
ATOM   1254  N   ARG A  84      13.288  29.398  20.407  1.00 38.61           N
ATOM   1255  CA  ARG A  84      12.743  30.696  20.036  1.00 42.20           C
ATOM   1256  C   ARG A  84      13.346  31.831  20.856  1.00 43.63           C
ATOM   1257  O   ARG A  84      13.515  32.937  20.344  1.00 32.14           O
ATOM   1258  CB  ARG A  84      11.223  30.683  20.202  1.00 46.25           C
ATOM   1259  CG  ARG A  84      10.515  29.605  19.404  1.00 35.75           C
ATOM   1260  CD  ARG A  84       9.031  29.704  19.582  1.00 36.99           C
ATOM   1261  NE  ARG A  84       8.511  30.951  19.041  1.00 41.26           N
ATOM   1262  CZ  ARG A  84       7.303  31.453  19.305  1.00 40.89           C
ATOM   1263  NH1 ARG A  84       6.471  30.808  20.116  1.00 40.98           N
ATOM   1264  NH2 ARG A  84       6.923  32.606  18.758  1.00 34.88           N1+
ATOM   1265  H   ARG A  84      12.709  28.852  20.737  1.00 46.33           H
ATOM   1266  HA  ARG A  84      12.939  30.862  19.101  1.00 50.64           H
ATOM   1267  HB2 ARG A  84      11.009  30.552  21.138  1.00 55.51           H
ATOM   1268  HB3 ARG A  84      10.874  31.540  19.908  1.00 55.51           H
ATOM   1269  HG2 ARG A  84      10.713  29.718  18.466  1.00 42.91           H
ATOM   1270  HG3 ARG A  84      10.806  28.734  19.720  1.00 42.91           H
ATOM   1271  HD2 ARG A  84       8.598  28.965  19.134  1.00 44.40           H
ATOM   1272  HD3 ARG A  84       8.824  29.684  20.530  1.00 44.40           H
ATOM   1273  HE  ARG A  84       9.052  31.435  18.584  1.00 49.52           H
ATOM   1274 HH11 ARG A  84       6.706  30.064  20.477  1.00 49.18           H
ATOM   1275 HH12 ARG A  84       5.694  31.137  20.284  1.00 49.18           H
ATOM   1276 HH21 ARG A  84       7.455  33.029  18.233  1.00 41.86           H
ATOM   1277 HH22 ARG A  84       6.148  32.929  18.928  1.00 41.86           H
ATOM   1278  N   CYS A  85      13.685  31.588  22.122  1.00 43.91           N
ATOM   1279  CA  CYS A  85      14.132  32.702  22.954  1.00 47.70           C
ATOM   1280  C   CYS A  85      15.419  33.343  22.443  1.00 43.27           C
ATOM   1281  O   CYS A  85      15.791  34.415  22.936  1.00 35.54           O
ATOM   1282  CB  CYS A  85      14.318  32.235  24.408  1.00 42.74           C
ATOM   1283  SG  CYS A  85      13.988  33.553  25.659  1.00 67.30           S
ATOM   1284  H   CYS A  85      13.652  30.820  22.509  1.00 52.70           H
ATOM   1285  HA  CYS A  85      13.446  33.386  22.941  1.00 57.24           H
ATOM   1286  HB2 CYS A  85      13.724  31.492  24.570  1.00 51.29           H
ATOM   1287  HB3 CYS A  85      15.232  31.935  24.525  1.00 51.29           H
ATOM   1288  HG  CYS A  85      14.121  33.103  26.764  1.00 80.77           H
ATOM   1289  N   LEU A  86      16.078  32.758  21.435  1.00 36.85           N
ATOM   1290  CA  LEU A  86      17.429  33.196  21.120  1.00 34.33           C
ATOM   1291  C   LEU A  86      17.484  34.643  20.633  1.00 30.63           C
ATOM   1292  O   LEU A  86      18.473  35.320  20.903  1.00 25.14           O
ATOM   1293  CB  LEU A  86      18.073  32.274  20.104  1.00 33.60           C
ATOM   1294  CG  LEU A  86      18.726  31.043  20.733  1.00 47.84           C
ATOM   1295  CD1 LEU A  86      19.938  31.481  21.562  1.00 50.13           C
ATOM   1296  CD2 LEU A  86      17.757  30.264  21.639  1.00 47.01           C
ATOM   1297  H   LEU A  86      15.785  32.118  20.941  1.00 44.22           H
ATOM   1298  HA  LEU A  86      17.949  33.148  21.930  1.00 41.19           H
ATOM   1299  HB2 LEU A  86      17.398  31.980  19.474  1.00 40.32           H
ATOM   1300  HB3 LEU A  86      18.754  32.779  19.638  1.00 40.32           H
ATOM   1301  HG  LEU A  86      19.023  30.450  20.022  1.00 57.42           H
ATOM   1302 HD11 LEU A  86      20.384  30.686  21.892  1.00 60.16           H
ATOM   1303 HD12 LEU A  86      20.546  31.999  21.013  1.00 60.16           H
ATOM   1304 HD13 LEU A  86      19.635  32.015  22.309  1.00 60.16           H
ATOM   1305 HD21 LEU A  86      18.213  29.483  21.985  1.00 56.41           H
ATOM   1306 HD22 LEU A  86      17.471  30.831  22.370  1.00 56.41           H
ATOM   1307 HD23 LEU A  86      16.997  29.980  21.124  1.00 56.41           H
ATOM   1308  N   ALA A  87      16.457  35.153  19.933  1.00 28.10           N
ATOM   1309  CA  ALA A  87      16.496  36.570  19.550  1.00 32.88           C
ATOM   1310  C   ALA A  87      16.468  37.458  20.789  1.00 33.54           C
ATOM   1311  O   ALA A  87      16.977  38.585  20.767  1.00 26.83           O
ATOM   1312  CB  ALA A  87      15.338  36.937  18.613  1.00 24.20           C
ATOM   1313  H   ALA A  87      15.752  34.725  19.691  1.00 33.73           H
ATOM   1314  HA  ALA A  87      17.319  36.748  19.074  1.00 39.46           H
ATOM   1315  HB1 ALA A  87      15.413  37.866  18.353  1.00 29.04           H
ATOM   1316  HB2 ALA A  87      15.374  36.369  17.829  1.00 29.04           H
ATOM   1317  HB3 ALA A  87      14.498  36.789  19.073  1.00 29.04           H
ATOM   1318  N   LYS A  88      15.881  36.961  21.883  1.00 37.52           N
ATOM   1319  CA  LYS A  88      15.882  37.716  23.134  1.00 31.92           C
ATOM   1320  C   LYS A  88      17.310  37.913  23.616  1.00 30.06           C
ATOM   1321  O   LYS A  88      17.731  39.032  23.910  1.00 29.78           O
ATOM   1322  CB  LYS A  88      15.026  36.983  24.178  1.00 34.30           C
ATOM   1323  CG  LYS A  88      14.508  37.863  25.326  1.00 42.08           C
ATOM   1324  CD  LYS A  88      15.625  38.562  26.065  1.00 47.13           C
ATOM   1325  CE  LYS A  88      15.119  39.318  27.302  1.00 48.73           C
ATOM   1326  NZ  LYS A  88      14.264  40.480  26.920  1.00 47.02           N1+
ATOM   1327  H   LYS A  88      15.488  36.194  21.930  1.00 45.02           H
ATOM   1328  HA  LYS A  88      15.499  38.596  22.991  1.00 38.31           H
ATOM   1329  HB2 LYS A  88      14.250  36.603  23.736  1.00 41.16           H
ATOM   1330  HB3 LYS A  88      15.556  36.273  24.569  1.00 41.16           H
ATOM   1331  HG2 LYS A  88      13.921  38.548  24.963  1.00 50.50           H
ATOM   1332  HG3 LYS A  88      14.027  37.312  25.961  1.00 50.50           H
ATOM   1333  HD2 LYS A  88      16.268  37.896  26.356  1.00 56.56           H
ATOM   1334  HD3 LYS A  88      16.044  39.209  25.480  1.00 56.56           H
ATOM   1335  HE2 LYS A  88      14.593  38.719  27.856  1.00 58.48           H
ATOM   1336  HE3 LYS A  88      15.881  39.652  27.801  1.00 58.48           H
ATOM   1337  HZ1 LYS A  88      13.976  40.902  27.650  1.00 56.42           H
ATOM   1338  HZ2 LYS A  88      14.734  41.050  26.423  1.00 56.42           H
ATOM   1339  HZ3 LYS A  88      13.562  40.198  26.452  1.00 56.42           H
ATOM   1340  N   ASN A  89      18.079  36.824  23.687  1.00 26.60           N
ATOM   1341  CA  ASN A  89      19.468  36.936  24.099  1.00 32.61           C
ATOM   1342  C   ASN A  89      20.221  37.912  23.203  1.00 24.09           C
ATOM   1343  O   ASN A  89      20.880  38.830  23.694  1.00 27.92           O
ATOM   1344  CB  ASN A  89      20.111  35.559  24.104  1.00 34.18           C
ATOM   1345  CG  ASN A  89      19.236  34.522  24.830  1.00 41.22           C
ATOM   1346  OD1 ASN A  89      18.664  33.621  24.212  1.00 45.81           O
ATOM   1347  ND2 ASN A  89      19.078  34.699  26.121  1.00 41.19           N
ATOM   1348  H   ASN A  89      17.817  36.025  23.498  1.00 31.93           H
ATOM   1349  HA  ASN A  89      19.497  37.272  25.006  1.00 39.14           H
ATOM   1350  HB2 ASN A  89      20.246  35.267  23.186  1.00 41.02           H
ATOM   1351  HB3 ASN A  89      20.962  35.620  24.562  1.00 41.02           H
ATOM   1352 HD21 ASN A  89      18.567  34.171  26.564  1.00 49.43           H
ATOM   1353 HD22 ASN A  89      19.473  35.346  26.522  1.00 49.43           H
ATOM   1354  N   MET A  90      20.079  37.771  21.887  1.00 27.17           N
ATOM   1355  CA  MET A  90      20.747  38.681  20.960  1.00 24.65           C
ATOM   1356  C   MET A  90      20.377  40.126  21.233  1.00 21.77           C
ATOM   1357  O   MET A  90      21.212  41.032  21.112  1.00 23.82           O
ATOM   1358  CB  MET A  90      20.388  38.311  19.521  1.00 30.06           C
ATOM   1359  CG  MET A  90      21.012  37.002  19.059  1.00 38.18           C
ATOM   1360  SD  MET A  90      22.738  36.903  19.654  1.00 39.32           S
ATOM   1361  CE  MET A  90      23.384  38.206  18.607  1.00 45.64           C
ATOM   1362  H   MET A  90      19.597  37.172  21.506  1.00 32.61           H
ATOM   1363  HA  MET A  90      21.699  38.621  21.092  1.00 29.58           H
ATOM   1364  HB2 MET A  90      19.424  38.231  19.457  1.00 36.07           H
ATOM   1365  HB3 MET A  90      20.694  39.017  18.924  1.00 36.07           H
ATOM   1366  HG2 MET A  90      20.508  36.258  19.423  1.00 45.82           H
ATOM   1367  HG3 MET A  90      21.010  36.973  18.089  1.00 45.82           H
ATOM   1368  HE1 MET A  90      24.348  38.174  18.655  1.00 54.77           H
ATOM   1369  HE2 MET A  90      23.100  38.056  17.691  1.00 54.77           H
ATOM   1370  HE3 MET A  90      23.040  39.058  18.919  1.00 54.77           H
ATOM   1371  N   ASP A  91      19.110  40.363  21.526  1.00 20.21           N
ATOM   1372  CA  ASP A  91      18.641  41.706  21.764  1.00 19.25           C
ATOM   1373  C   ASP A  91      19.405  42.387  22.902  1.00 22.74           C
ATOM   1374  O   ASP A  91      19.471  43.617  22.930  1.00 21.33           O
ATOM   1375  CB  ASP A  91      17.133  41.636  22.040  1.00 24.60           C
ATOM   1376  CG  ASP A  91      16.456  43.007  22.008  1.00 26.60           C
ATOM   1377  OD1 ASP A  91      16.777  43.847  21.150  1.00 25.39           O
ATOM   1378  OD2 ASP A  91      15.576  43.225  22.842  1.00 29.13           O1-
ATOM   1379  H   ASP A  91      18.502  39.758  21.582  1.00 24.26           H
ATOM   1380  HA  ASP A  91      18.789  42.232  20.962  1.00 23.10           H
ATOM   1381  HB2 ASP A  91      16.716  41.088  21.363  1.00 29.53           H
ATOM   1382  HB3 ASP A  91      16.994  41.247  22.919  1.00 29.53           H
ATOM   1383  N   ASP A  92      20.039  41.624  23.800  1.00 19.84           N
ATOM   1384  CA  ASP A  92      20.729  42.209  24.934  1.00 19.88           C
ATOM   1385  C   ASP A  92      22.231  42.199  24.772  1.00 22.76           C
ATOM   1386  O   ASP A  92      22.931  42.605  25.688  1.00 20.56           O
ATOM   1387  CB  ASP A  92      20.373  41.485  26.215  1.00 26.82           C
ATOM   1388  CG  ASP A  92      18.952  41.679  26.608  1.00 27.57           C
ATOM   1389  OD1 ASP A  92      18.275  42.560  26.046  1.00 28.69           O
ATOM   1390  OD2 ASP A  92      18.507  40.914  27.473  1.00 28.48           O1-
ATOM   1391  H   ASP A  92      20.077  40.770  23.779  1.00 23.82           H
ATOM   1392  HA  ASP A  92      20.441  43.127  25.036  1.00 23.86           H
ATOM   1393  HB2 ASP A  92      20.522  40.535  26.098  1.00 32.19           H
ATOM   1394  HB3 ASP A  92      20.938  41.820  26.921  1.00 32.19           H
ATOM   1395  N   MET A  93      22.743  41.727  23.653  1.00 21.42           N
ATOM   1396  CA  MET A  93      24.184  41.601  23.513  1.00 19.79           C
ATOM   1397  C   MET A  93      24.820  42.982  23.326  1.00 24.08           C
ATOM   1398  O   MET A  93      24.267  43.840  22.641  1.00 23.18           O
ATOM   1399  CB  MET A  93      24.509  40.691  22.349  0.76 20.37           C
ATOM   1400  CG  MET A  93      25.174  41.370  21.216  0.63 28.90           C
ATOM   1401  SD  MET A  93      25.186  40.253  19.826  0.52 40.74           S
ATOM   1402  CE  MET A  93      26.122  38.896  20.474  0.40 35.98           C
ATOM   1403  H   MET A  93      22.286  41.469  22.976  1.00 25.71           H
ATOM   1404  HA  MET A  93      24.535  41.189  24.315  1.00 23.75           H
ATOM   1405  HB2 MET A  93      25.064  39.957  22.659  1.00 24.44           H
ATOM   1406  HB3 MET A  93      23.676  40.343  22.001  1.00 24.44           H
ATOM   1407  HG2 MET A  93      24.668  42.154  20.938  1.00 34.68           H
ATOM   1408  HG3 MET A  93      26.087  41.608  21.437  0.00 34.68           H
ATOM   1409  HE1 MET A  93      26.251  38.235  19.779  1.00 43.18           H
ATOM   1410  HE2 MET A  93      26.978  39.241  20.774  0.60 43.18           H
ATOM   1411  HE3 MET A  93      25.636  38.503  21.215  1.00 43.18           H
ATOM   1412  N   PRO A  94      25.974  43.234  23.943  1.00 26.96           N
ATOM   1413  CA  PRO A  94      26.507  44.600  23.936  1.00 27.78           C
ATOM   1414  C   PRO A  94      26.763  45.159  22.543  1.00 26.58           C
ATOM   1415  O   PRO A  94      26.494  46.344  22.329  1.00 24.89           O
ATOM   1416  CB  PRO A  94      27.803  44.477  24.770  1.00 26.90           C
ATOM   1417  CG  PRO A  94      28.089  43.053  24.842  1.00 28.43           C
ATOM   1418  CD  PRO A  94      26.742  42.371  24.848  1.00 28.71           C
ATOM   1419  HA  PRO A  94      25.889  45.187  24.403  1.00 33.34           H
ATOM   1420  HB2 PRO A  94      28.529  44.940  24.327  1.00 32.28           H
ATOM   1421  HB3 PRO A  94      27.650  44.840  25.659  1.00 32.28           H
ATOM   1422  HG2 PRO A  94      28.592  42.792  24.058  1.00 34.13           H
ATOM   1423  HG3 PRO A  94      28.588  42.856  25.650  1.00 34.13           H
ATOM   1424  HD2 PRO A  94      26.797  41.469  24.508  1.00 34.46           H
ATOM   1425  HD3 PRO A  94      26.353  42.391  25.736  1.00 34.46           H
ATOM   1426  N   ILE A  95      27.228  44.350  21.582  1.00 24.75           N
ATOM   1427  CA  ILE A  95      27.581  44.878  20.262  1.00 25.94           C
ATOM   1428  C   ILE A  95      26.358  45.409  19.531  1.00 24.80           C
ATOM   1429  O   ILE A  95      26.490  46.212  18.588  1.00 20.35           O
ATOM   1430  CB  ILE A  95      28.353  43.801  19.458  1.00 28.40           C
ATOM   1431  CG1 ILE A  95      29.283  44.470  18.427  1.00 36.75           C
ATOM   1432  CG2 ILE A  95      27.432  42.821  18.779  1.00 32.32           C
ATOM   1433  CD1 ILE A  95      30.451  45.277  19.074  1.00 36.75           C
ATOM   1434  H   ILE A  95      27.353  43.507  21.676  1.00 29.70           H
ATOM   1435  HA  ILE A  95      28.174  45.633  20.384  1.00 31.13           H
ATOM   1436  HB  ILE A  95      28.906  43.295  20.073  1.00 34.08           H
ATOM   1437 HG12 ILE A  95      29.675  43.785  17.860  1.00 44.10           H
ATOM   1438 HG13 ILE A  95      28.762  45.082  17.885  1.00 44.10           H
ATOM   1439 HG21 ILE A  95      27.961  42.169  18.296  1.00 38.79           H
ATOM   1440 HG22 ILE A  95      26.884  42.382  19.443  1.00 38.79           H
ATOM   1441 HG23 ILE A  95      26.873  43.305  18.150  1.00 38.79           H
ATOM   1442 HD11 ILE A  95      31.016  45.629  18.374  1.00 44.10           H
ATOM   1443 HD12 ILE A  95      30.085  46.006  19.598  1.00 44.10           H
ATOM   1444 HD13 ILE A  95      30.967  44.692  19.650  1.00 44.10           H
ATOM   1445  N   LEU A  96      25.159  45.033  19.975  1.00 26.05           N
ATOM   1446  CA  LEU A  96      23.930  45.476  19.339  1.00 23.98           C
ATOM   1447  C   LEU A  96      23.261  46.603  20.096  1.00 21.63           C
ATOM   1448  O   LEU A  96      22.170  47.028  19.717  1.00 21.90           O
ATOM   1449  CB  LEU A  96      22.950  44.312  19.186  1.00 22.68           C
ATOM   1450  CG  LEU A  96      23.321  43.268  18.111  1.00 28.88           C
ATOM   1451  CD1 LEU A  96      22.218  42.271  17.945  1.00 20.07           C
ATOM   1452  CD2 LEU A  96      23.635  43.906  16.739  1.00 16.38           C
ATOM   1453  H   LEU A  96      25.031  44.526  20.661  1.00 31.26           H
ATOM   1454  HA  LEU A  96      24.134  45.822  18.461  1.00 28.78           H
ATOM   1455  HB2 LEU A  96      22.891  43.855  20.036  1.00 27.22           H
ATOM   1456  HB3 LEU A  96      22.081  44.669  18.962  1.00 27.22           H
ATOM   1457  HG  LEU A  96      24.112  42.785  18.400  1.00 34.66           H
ATOM   1458 HD11 LEU A  96      22.479  41.613  17.280  1.00 24.09           H
ATOM   1459 HD12 LEU A  96      22.047  41.835  18.788  1.00 24.09           H
ATOM   1460 HD13 LEU A  96      21.420  42.735  17.637  1.00 24.09           H
ATOM   1461 HD21 LEU A  96      23.831  43.200  16.109  1.00 19.66           H
ATOM   1462 HD22 LEU A  96      22.865  44.411  16.438  1.00 19.66           H
ATOM   1463 HD23 LEU A  96      24.404  44.488  16.816  1.00 19.66           H
ATOM   1464  N   ASN A  97      23.885  47.080  21.153  1.00 20.98           N
ATOM   1465  CA  ASN A  97      23.291  48.082  22.009  1.00 24.76           C
ATOM   1466  C   ASN A  97      24.241  49.258  22.203  1.00 23.71           C
ATOM   1467  O   ASN A  97      24.237  49.896  23.261  1.00 19.68           O
ATOM   1468  CB  ASN A  97      22.885  47.445  23.330  1.00 28.09           C
ATOM   1469  CG  ASN A  97      21.651  46.590  23.169  1.00 26.71           C
ATOM   1470  OD1 ASN A  97      20.546  47.103  23.012  1.00 22.66           O
ATOM   1471  ND2 ASN A  97      21.837  45.272  23.161  1.00 22.89           N
ATOM   1472  H   ASN A  97      24.678  46.846  21.398  1.00 25.18           H
ATOM   1473  HA  ASN A  97      22.484  48.403  21.588  1.00 29.71           H
ATOM   1474  HB2 ASN A  97      23.610  46.871  23.624  1.00 33.71           H
ATOM   1475  HB3 ASN A  97      22.708  48.125  23.992  1.00 33.71           H
ATOM   1476 HD21 ASN A  97      21.165  44.738  23.080  1.00 27.47           H
ATOM   1477 HD22 ASN A  97      22.636  44.952  23.225  1.00 27.47           H
ATOM   1478  N   ILE A  98      25.066  49.532  21.195  1.00 23.30           N
ATOM   1479  CA  ILE A  98      25.844  50.779  21.191  1.00 24.10           C
ATOM   1480  C   ILE A  98      24.878  51.956  21.100  1.00 22.89           C
ATOM   1481  O   ILE A  98      23.996  51.967  20.217  1.00 22.11           O
ATOM   1482  CB  ILE A  98      26.858  50.789  20.042  1.00 27.97           C
ATOM   1483  CG1 ILE A  98      27.872  49.664  20.234  1.00 24.78           C
ATOM   1484  CG2 ILE A  98      27.580  52.124  19.969  1.00 35.14           C
ATOM   1485  CD1 ILE A  98      28.685  49.347  18.981  1.00 26.24           C
ATOM   1486  H   ILE A  98      25.206  49.016  20.522  1.00 27.96           H
ATOM   1487  HA  ILE A  98      26.350  50.829  22.014  1.00 28.92           H
ATOM   1488  HB  ILE A  98      26.375  50.639  19.212  1.00 33.57           H
ATOM   1489 HG12 ILE A  98      28.484  49.933  20.935  1.00 29.73           H
ATOM   1490 HG13 ILE A  98      27.401  48.855  20.493  1.00 29.73           H
ATOM   1491 HG21 ILE A  98      28.200  52.101  19.225  1.00 42.18           H
ATOM   1492 HG22 ILE A  98      26.935  52.833  19.841  1.00 42.18           H
ATOM   1493 HG23 ILE A  98      28.062  52.265  20.797  1.00 42.18           H
ATOM   1494 HD11 ILE A  98      29.302  48.624  19.169  1.00 31.50           H
ATOM   1495 HD12 ILE A  98      28.073  49.081  18.277  1.00 31.50           H
ATOM   1496 HD13 ILE A  98      29.171  50.143  18.709  1.00 31.50           H
ATOM   1497  N   PRO A  99      24.955  52.949  22.005  1.00 26.77           N
ATOM   1498  CA  PRO A  99      23.933  54.011  22.016  1.00 23.32           C
ATOM   1499  C   PRO A  99      23.671  54.696  20.679  1.00 23.21           C
ATOM   1500  O   PRO A  99      22.500  54.899  20.322  1.00 25.46           O
ATOM   1501  CB  PRO A  99      24.497  54.991  23.064  1.00 25.62           C
ATOM   1502  CG  PRO A  99      25.211  54.098  24.037  1.00 31.83           C
ATOM   1503  CD  PRO A  99      25.878  53.084  23.149  1.00 23.07           C
ATOM   1504  HA  PRO A  99      23.097  53.651  22.345  1.00 27.98           H
ATOM   1505  HB2 PRO A  99      25.135  55.585  22.640  1.00 30.74           H
ATOM   1506  HB3 PRO A  99      23.783  55.496  23.486  1.00 30.74           H
ATOM   1507  HG2 PRO A  99      25.869  54.599  24.546  1.00 38.20           H
ATOM   1508  HG3 PRO A  99      24.571  53.670  24.631  1.00 38.20           H
ATOM   1509  HD2 PRO A  99      26.747  53.407  22.860  1.00 27.69           H
ATOM   1510  HD3 PRO A  99      25.954  52.234  23.610  1.00 27.69           H
ATOM   1511  N   GLU A 100      24.710  55.067  19.935  1.00 23.72           N
ATOM   1512  CA  GLU A 100      24.485  55.738  18.637  1.00 33.35           C
ATOM   1513  C   GLU A 100      23.612  54.881  17.722  1.00 32.74           C
ATOM   1514  O   GLU A 100      22.762  55.388  16.967  1.00 25.08           O
ATOM   1515  CB  GLU A 100      25.825  56.037  17.937  1.00 35.00           C
ATOM   1516  CG  GLU A 100      26.636  54.742  17.566  1.00 49.76           C
ATOM   1517  CD  GLU A 100      27.755  54.920  16.520  1.00 48.82           C
ATOM   1518  OE1 GLU A 100      27.483  55.423  15.406  1.00 56.58           O
ATOM   1519  OE2 GLU A 100      28.911  54.525  16.804  1.00 51.15           O1-
ATOM   1520  H   GLU A 100      25.533  54.952  20.159  1.00 28.47           H
ATOM   1521  HA  GLU A 100      24.026  56.583  18.783  1.00 40.02           H
ATOM   1522  HB2 GLU A 100      25.648  56.523  17.118  1.00 42.01           H
ATOM   1523  HB3 GLU A 100      26.381  56.583  18.518  1.00 42.01           H
ATOM   1524  HG2 GLU A 100      27.048  54.390  18.370  1.00 59.72           H
ATOM   1525  HG3 GLU A 100      26.038  54.081  17.193  1.00 59.72           H
ATOM   1526  N   ASN A 101      23.811  53.571  17.775  1.00 35.61           N
ATOM   1527  CA  ASN A 101      23.067  52.675  16.916  1.00 22.11           C
ATOM   1528  C   ASN A 101      21.652  52.499  17.433  1.00 26.93           C
ATOM   1529  O   ASN A 101      20.713  52.510  16.638  1.00 22.71           O
ATOM   1530  CB  ASN A 101      23.828  51.351  16.798  1.00 22.04           C
ATOM   1531  CG  ASN A 101      25.205  51.558  16.251  1.00 23.36           C
ATOM   1532  OD1 ASN A 101      25.457  52.533  15.528  1.00 29.68           O
ATOM   1533  ND2 ASN A 101      26.114  50.673  16.583  1.00 23.74           N
ATOM   1534  H   ASN A 101      24.364  53.182  18.308  1.00 42.74           H
ATOM   1535  HA  ASN A 101      23.014  53.057  16.028  1.00 26.54           H
ATOM   1536  HB2 ASN A 101      23.904  50.941  17.675  1.00 26.45           H
ATOM   1537  HB3 ASN A 101      23.354  50.757  16.195  1.00 26.45           H
ATOM   1538 HD21 ASN A 101      26.913  50.736  16.272  1.00 28.49           H
ATOM   1539 HD22 ASN A 101      25.910  50.020  17.103  1.00 28.49           H
ATOM   1540  N   VAL A 102      21.472  52.373  18.759  1.00 26.00           N
ATOM   1541  CA  VAL A 102      20.129  52.164  19.298  1.00 23.09           C
ATOM   1542  C   VAL A 102      19.298  53.417  19.101  1.00 26.05           C
ATOM   1543  O   VAL A 102      18.100  53.358  18.786  1.00 26.34           O
ATOM   1544  CB  VAL A 102      20.178  51.767  20.786  1.00 28.50           C
ATOM   1545  CG1 VAL A 102      18.767  51.754  21.354  1.00 32.72           C
ATOM   1546  CG2 VAL A 102      20.820  50.414  20.964  1.00 31.30           C
ATOM   1547  H   VAL A 102      22.101  52.397  19.343  1.00 31.20           H
ATOM   1548  HA  VAL A 102      19.707  51.441  18.815  1.00 27.71           H
ATOM   1549  HB  VAL A 102      20.696  52.419  21.282  1.00 34.21           H
ATOM   1550 HG11 VAL A 102      18.813  51.481  22.281  1.00 39.27           H
ATOM   1551 HG12 VAL A 102      18.373  52.640  21.304  1.00 39.27           H
ATOM   1552 HG13 VAL A 102      18.226  51.126  20.853  1.00 39.27           H
ATOM   1553 HG21 VAL A 102      20.845  50.208  21.912  1.00 37.56           H
ATOM   1554 HG22 VAL A 102      20.288  49.750  20.497  1.00 37.56           H
ATOM   1555 HG23 VAL A 102      21.721  50.433  20.604  1.00 37.56           H
ATOM   1556  N   GLU A 103      19.937  54.565  19.286  1.00 26.24           N
ATOM   1557  CA  GLU A 103      19.347  55.878  19.024  1.00 30.76           C
ATOM   1558  C   GLU A 103      18.737  55.951  17.625  1.00 27.95           C
ATOM   1559  O   GLU A 103      17.570  56.330  17.439  1.00 25.43           O
ATOM   1560  CB  GLU A 103      20.473  56.890  19.211  1.00 35.23           C
ATOM   1561  CG  GLU A 103      20.154  58.351  19.218  1.00 51.05           C
ATOM   1562  CD  GLU A 103      21.433  59.150  19.441  1.00 52.39           C
ATOM   1563  OE1 GLU A 103      22.146  58.860  20.449  1.00 45.16           O
ATOM   1564  OE2 GLU A 103      21.747  60.009  18.588  1.00 53.10           O1-
ATOM   1565  H   GLU A 103      20.752  54.604  19.569  1.00 31.49           H
ATOM   1566  HA  GLU A 103      18.654  56.076  19.670  1.00 36.91           H
ATOM   1567  HB2 GLU A 103      20.918  56.695  20.053  1.00 42.28           H
ATOM   1568  HB3 GLU A 103      21.108  56.751  18.487  1.00 42.28           H
ATOM   1569  HG2 GLU A 103      19.768  58.611  18.367  1.00 61.26           H
ATOM   1570  HG3 GLU A 103      19.546  58.541  19.947  1.00 61.26           H
ATOM   1571  N   LEU A 104      19.512  55.569  16.619  1.00 30.30           N
ATOM   1572  CA  LEU A 104      18.970  55.532  15.267  1.00 20.90           C
ATOM   1573  C   LEU A 104      17.712  54.666  15.208  1.00 25.73           C
ATOM   1574  O   LEU A 104      16.683  55.084  14.661  1.00 23.35           O
ATOM   1575  CB  LEU A 104      20.045  55.041  14.303  1.00 28.72           C
ATOM   1576  CG  LEU A 104      19.556  54.982  12.855  1.00 27.20           C
ATOM   1577  CD1 LEU A 104      19.209  56.425  12.448  1.00 35.66           C
ATOM   1578  CD2 LEU A 104      20.601  54.383  11.975  1.00 27.67           C
ATOM   1579  H   LEU A 104      20.333  55.319  16.695  1.00 36.37           H
ATOM   1580  HA  LEU A 104      18.713  56.427  15.024  1.00 25.08           H
ATOM   1581  HB2 LEU A 104      20.799  55.651  14.340  1.00 34.47           H
ATOM   1582  HB3 LEU A 104      20.324  54.153  14.575  1.00 34.47           H
ATOM   1583  HG  LEU A 104      18.761  54.433  12.781  1.00 32.64           H
ATOM   1584 HD11 LEU A 104      18.950  56.431  11.516  1.00 42.79           H
ATOM   1585 HD12 LEU A 104      18.478  56.757  12.989  1.00 42.79           H
ATOM   1586 HD13 LEU A 104      19.993  56.980  12.581  1.00 42.79           H
ATOM   1587 HD21 LEU A 104      20.282  54.403  11.061  1.00 33.21           H
ATOM   1588 HD22 LEU A 104      21.415  54.906  12.053  1.00 33.21           H
ATOM   1589 HD23 LEU A 104      20.759  53.471  12.253  1.00 33.21           H
ATOM   1590  N   TRP A 105      17.767  53.465  15.806  1.00 28.80           N
ATOM   1591  CA  TRP A 105      16.637  52.532  15.750  1.00 26.02           C
ATOM   1592  C   TRP A 105      15.401  53.099  16.440  1.00 26.95           C
ATOM   1593  O   TRP A 105      14.275  52.929  15.956  1.00 25.55           O
ATOM   1594  CB  TRP A 105      17.059  51.187  16.369  1.00 29.81           C
ATOM   1595  CG  TRP A 105      16.015  50.125  16.404  1.00 24.89           C
ATOM   1596  CD1 TRP A 105      15.639  49.368  17.487  1.00 24.39           C
ATOM   1597  CD2 TRP A 105      15.202  49.685  15.316  1.00 27.55           C
ATOM   1598  NE1 TRP A 105      14.632  48.505  17.144  1.00 26.50           N
ATOM   1599  CE2 TRP A 105      14.337  48.680  15.813  1.00 21.48           C
ATOM   1600  CE3 TRP A 105      15.101  50.057  13.979  1.00 29.49           C
ATOM   1601  CZ2 TRP A 105      13.408  48.032  14.996  1.00 31.91           C
ATOM   1602  CZ3 TRP A 105      14.186  49.419  13.181  1.00 19.94           C
ATOM   1603  CH2 TRP A 105      13.347  48.426  13.686  1.00 24.49           C
ATOM   1604  H   TRP A 105      18.454  53.157  16.219  1.00 34.56           H
ATOM   1605  HA  TRP A 105      16.403  52.368  14.824  1.00 31.22           H
ATOM   1606  HB2 TRP A 105      17.807  50.831  15.872  1.00 35.77           H
ATOM   1607  HB3 TRP A 105      17.327  51.345  17.291  1.00 35.77           H
ATOM   1608  HD1 TRP A 105      16.003  49.439  18.338  1.00 29.27           H
ATOM   1609  HE1 TRP A 105      14.256  47.941  17.675  1.00 31.80           H
ATOM   1610  HE3 TRP A 105      15.652  50.726  13.638  1.00 35.39           H
ATOM   1611  HZ2 TRP A 105      12.854  47.368  15.326  1.00 38.30           H
ATOM   1612  HZ3 TRP A 105      14.116  49.669  12.287  1.00 23.93           H
ATOM   1613  HH2 TRP A 105      12.741  48.022  13.112  1.00 29.39           H
ATOM   1614  N   ASP A 106      15.586  53.727  17.607  1.00 27.62           N
ATOM   1615  CA  ASP A 106      14.488  54.414  18.279  1.00 29.90           C
ATOM   1616  C   ASP A 106      13.819  55.459  17.370  1.00 25.57           C
ATOM   1617  O   ASP A 106      12.587  55.536  17.290  1.00 26.71           O
ATOM   1618  CB  ASP A 106      15.000  55.087  19.555  1.00 25.73           C
ATOM   1619  CG  ASP A 106      15.495  54.113  20.606  1.00 30.20           C
ATOM   1620  OD1 ASP A 106      15.132  52.921  20.587  1.00 29.08           O
ATOM   1621  OD2 ASP A 106      16.275  54.582  21.480  1.00 34.59           O1-
ATOM   1622  H   ASP A 106      16.336  53.760  18.030  1.00 33.15           H
ATOM   1623  HA  ASP A 106      13.824  53.755  18.515  1.00 35.88           H
ATOM   1624  HB2 ASP A 106      15.749  55.654  19.316  1.00 30.88           H
ATOM   1625  HB3 ASP A 106      14.283  55.613  19.941  1.00 30.88           H
ATOM   1626  N   LYS A 107      14.609  56.278  16.679  1.00 22.19           N
ATOM   1627  CA  LYS A 107      14.006  57.280  15.781  1.00 26.41           C
ATOM   1628  C   LYS A 107      13.259  56.685  14.588  1.00 32.28           C
ATOM   1629  O   LYS A 107      12.259  57.271  14.151  1.00 33.57           O
ATOM   1630  CB  LYS A 107      15.050  58.247  15.257  1.00 29.64           C
ATOM   1631  CG  LYS A 107      15.555  59.130  16.330  1.00 50.59           C
ATOM   1632  CD  LYS A 107      16.186  60.418  15.828  1.00 52.82           C
ATOM   1633  CE  LYS A 107      16.401  61.366  17.009  1.00 48.92           C
ATOM   1634  NZ  LYS A 107      16.813  62.776  16.594  1.00 55.39           N1+
ATOM   1635  H   LYS A 107      15.472  56.275  16.701  1.00 26.63           H
ATOM   1636  HA  LYS A 107      13.366  57.791  16.290  1.00 31.70           H
ATOM   1637  HB2 LYS A 107      15.797  57.754  14.887  1.00 35.57           H
ATOM   1638  HB3 LYS A 107      14.653  58.812  14.576  1.00 35.57           H
ATOM   1639  HG2 LYS A 107      14.813  59.367  16.905  1.00 60.71           H
ATOM   1640  HG3 LYS A 107      16.218  58.648  16.847  1.00 60.71           H
ATOM   1641  HD2 LYS A 107      17.039  60.222  15.415  1.00 63.38           H
ATOM   1642  HD3 LYS A 107      15.591  60.845  15.190  1.00 63.38           H
ATOM   1643  HE2 LYS A 107      15.568  61.433  17.505  1.00 58.71           H
ATOM   1644  HE3 LYS A 107      17.091  61.004  17.586  1.00 58.71           H
ATOM   1645  HZ1 LYS A 107      16.918  63.285  17.320  1.00 66.47           H
ATOM   1646  HZ2 LYS A 107      17.581  62.754  16.148  1.00 66.47           H
ATOM   1647  HZ3 LYS A 107      16.189  63.143  16.077  1.00 66.47           H
ATOM   1648  N   ILE A 108      13.702  55.553  14.029  1.00 31.81           N
ATOM   1649  CA  ILE A 108      13.043  55.010  12.839  1.00 27.41           C
ATOM   1650  C   ILE A 108      12.082  53.880  13.153  1.00 33.42           C
ATOM   1651  O   ILE A 108      11.508  53.304  12.229  1.00 33.56           O
ATOM   1652  CB  ILE A 108      14.073  54.536  11.808  1.00 28.29           C
ATOM   1653  CG1 ILE A 108      14.792  53.274  12.310  1.00 24.64           C
ATOM   1654  CG2 ILE A 108      15.034  55.655  11.504  1.00 31.39           C
ATOM   1655  CD1 ILE A 108      15.779  52.661  11.291  1.00 23.51           C
ATOM   1656  H   ILE A 108      14.376  55.098  14.312  1.00 38.18           H
ATOM   1657  HA  ILE A 108      12.528  55.714  12.423  1.00 32.89           H
ATOM   1658  HB  ILE A 108      13.591  54.318  10.998  1.00 33.95           H
ATOM   1659 HG12 ILE A 108      15.293  53.499  13.106  1.00 29.57           H
ATOM   1660 HG13 ILE A 108      14.138  52.588  12.512  1.00 29.57           H
ATOM   1661 HG21 ILE A 108      15.662  55.370  10.826  1.00 37.67           H
ATOM   1662 HG22 ILE A 108      14.533  56.424  11.186  1.00 37.67           H
ATOM   1663 HG23 ILE A 108      15.510  55.883  12.318  1.00 37.67           H
ATOM   1664 HD11 ILE A 108      16.170  51.864  11.678  1.00 28.22           H
ATOM   1665 HD12 ILE A 108      15.303  52.432  10.478  1.00 28.22           H
ATOM   1666 HD13 ILE A 108      16.477  53.309  11.103  1.00 28.22           H
ATOM   1667  N   LYS A 109      11.893  53.545  14.427  1.00 29.22           N
ATOM   1668  CA  LYS A 109      11.074  52.396  14.798  1.00 28.13           C
ATOM   1669  C   LYS A 109       9.597  52.632  14.488  1.00 38.38           C
ATOM   1670  O   LYS A 109       8.882  51.713  14.057  1.00 31.08           O
ATOM   1671  CB  LYS A 109      11.302  52.095  16.276  1.00 32.89           C
ATOM   1672  CG  LYS A 109      10.178  51.355  16.996  1.00 44.65           C
ATOM   1673  CD  LYS A 109      10.460  49.895  17.151  1.00 46.13           C
ATOM   1674  CE  LYS A 109      11.038  49.627  18.539  1.00 41.56           C
ATOM   1675  NZ  LYS A 109      12.280  50.395  18.670  1.00 47.48           N1+
ATOM   1676  H   LYS A 109      12.245  53.960  15.094  1.00 35.06           H
ATOM   1677  HA  LYS A 109      11.379  51.631  14.295  1.00 33.76           H
ATOM   1678  HB2 LYS A 109      12.120  51.580  16.366  1.00 39.47           H
ATOM   1679  HB3 LYS A 109      11.418  52.944  16.733  1.00 39.47           H
ATOM   1680  HG2 LYS A 109      10.108  51.709  17.895  1.00 53.58           H
ATOM   1681  HG3 LYS A 109       9.331  51.448  16.545  1.00 53.58           H
ATOM   1682  HD2 LYS A 109       9.638  49.392  17.044  1.00 55.36           H
ATOM   1683  HD3 LYS A 109      11.113  49.626  16.485  1.00 55.36           H
ATOM   1684  HE2 LYS A 109      10.412  49.920  19.221  1.00 49.88           H
ATOM   1685  HE3 LYS A 109      11.245  48.685  18.639  1.00 49.88           H
ATOM   1686  HZ1 LYS A 109      12.776  50.058  19.329  1.00 56.98           H
ATOM   1687  HZ2 LYS A 109      12.744  50.362  17.911  1.00 56.98           H
ATOM   1688  HZ3 LYS A 109      12.091  51.245  18.852  1.00 56.98           H
ATOM   1689  N   ALA A 110       9.107  53.847  14.712  1.00 34.91           N
ATOM   1690  CA  ALA A 110       7.673  54.092  14.544  1.00 37.96           C
ATOM   1691  C   ALA A 110       7.219  53.770  13.129  1.00 34.37           C
ATOM   1692  O   ALA A 110       6.143  53.190  12.925  1.00 30.41           O
ATOM   1693  CB  ALA A 110       7.338  55.545  14.866  1.00 34.36           C
ATOM   1694  H   ALA A 110       9.573  54.527  14.952  1.00 41.90           H
ATOM   1695  HA  ALA A 110       7.181  53.522  15.153  1.00 45.56           H
ATOM   1696  HB1 ALA A 110       6.392  55.692  14.731  1.00 41.23           H
ATOM   1697  HB2 ALA A 110       7.578  55.728  15.788  1.00 41.23           H
ATOM   1698  HB3 ALA A 110       7.851  56.119  14.277  1.00 41.23           H
ATOM   1699  N   GLU A 111       8.022  54.162  12.142  1.00 29.43           N
ATOM   1700  CA  GLU A 111       7.680  53.901  10.752  1.00 37.94           C
ATOM   1701  C   GLU A 111       7.556  52.412  10.514  1.00 38.98           C
ATOM   1702  O   GLU A 111       6.530  51.926  10.022  1.00 39.44           O
ATOM   1703  CB  GLU A 111       8.744  54.482   9.827  1.00 40.85           C
ATOM   1704  CG  GLU A 111       8.298  54.518   8.364  1.00 48.40           C
ATOM   1705  CD  GLU A 111       7.488  55.767   8.074  1.00 53.37           C
ATOM   1706  OE1 GLU A 111       8.068  56.695   7.466  1.00 51.36           O
ATOM   1707  OE2 GLU A 111       6.303  55.851   8.507  1.00 51.52           O1-
ATOM   1708  H   GLU A 111       8.773  54.571  12.259  1.00 35.32           H
ATOM   1709  HA  GLU A 111       6.832  54.318  10.553  1.00 45.53           H
ATOM   1710  HB2 GLU A 111       8.948  55.387  10.105  1.00 49.03           H
ATOM   1711  HB3 GLU A 111       9.543  53.935   9.886  1.00 49.03           H
ATOM   1712  HG2 GLU A 111       9.085  54.526   7.795  1.00 58.08           H
ATOM   1713  HG3 GLU A 111       7.754  53.739   8.168  1.00 58.08           H
ATOM   1714  N   ASN A 112       8.595  51.674  10.900  1.00 38.47           N
ATOM   1715  CA  ASN A 112       8.672  50.247  10.630  1.00 35.06           C
ATOM   1716  C   ASN A 112       7.612  49.471  11.396  1.00 38.07           C
ATOM   1717  O   ASN A 112       7.073  48.485  10.878  1.00 35.08           O
ATOM   1718  CB  ASN A 112      10.076  49.730  10.971  1.00 26.49           C
ATOM   1719  CG  ASN A 112      11.119  50.164   9.959  1.00 34.76           C
ATOM   1720  OD1 ASN A 112      10.973  49.953   8.723  1.00 27.93           O
ATOM   1721  ND2 ASN A 112      12.175  50.802  10.459  1.00 33.60           N
ATOM   1722  H   ASN A 112       9.278  51.985  11.323  1.00 46.17           H
ATOM   1723  HA  ASN A 112       8.519  50.100   9.685  1.00 42.08           H
ATOM   1724  HB2 ASN A 112      10.339  50.059  11.843  1.00 31.79           H
ATOM   1725  HB3 ASN A 112      10.065  48.760  10.990  1.00 31.79           H
ATOM   1726 HD21 ASN A 112      12.785  51.101   9.929  1.00 40.32           H
ATOM   1727 HD22 ASN A 112      12.246  50.922  11.305  1.00 40.32           H
ATOM   1728  N   GLU A 113       7.297  49.859  12.631  1.00 37.53           N
ATOM   1729  CA  GLU A 113       6.342  49.014  13.349  1.00 41.93           C
ATOM   1730  C   GLU A 113       4.912  49.215  12.833  1.00 36.21           C
ATOM   1731  O   GLU A 113       4.017  48.479  13.255  1.00 45.50           O
ATOM   1732  CB  GLU A 113       6.465  49.206  14.885  1.00 38.10           C
ATOM   1733  CG  GLU A 113       6.125  50.531  15.421  1.00 37.44           C
ATOM   1734  CD  GLU A 113       6.720  50.798  16.821  1.00 43.78           C
ATOM   1735  OE1 GLU A 113       7.218  49.878  17.531  1.00 41.82           O
ATOM   1736  OE2 GLU A 113       6.692  51.980  17.196  1.00 37.52           O1-
ATOM   1737  H   GLU A 113       7.604  50.549  13.048  1.00 45.04           H
ATOM   1738  HA  GLU A 113       6.574  48.090  13.177  1.00 50.33           H
ATOM   1739  HB2 GLU A 113       5.875  48.573  15.322  1.00 45.72           H
ATOM   1740  HB3 GLU A 113       7.383  49.026  15.145  1.00 45.72           H
ATOM   1741  HG2 GLU A 113       6.477  51.213  14.822  1.00 44.93           H
ATOM   1742  HG3 GLU A 113       5.160  50.602  15.476  1.00 44.93           H
ATOM   1743  N   LYS A 114       4.726  50.113  11.854  1.00 33.96           N
ATOM   1744  CA  LYS A 114       3.463  50.324  11.141  1.00 44.33           C
ATOM   1745  C   LYS A 114       3.204  49.286  10.039  1.00 44.41           C
ATOM   1746  O   LYS A 114       2.045  49.005   9.714  1.00 39.87           O
ATOM   1747  CB  LYS A 114       3.466  51.711  10.499  1.00 40.25           C
ATOM   1748  H   LYS A 114       5.358  50.624  11.561  1.00 40.75           H
ATOM   1749  HA  LYS A 114       2.736  50.295  11.774  1.00 53.20           H
ATOM   1750  HB1 LYS A 114       3.629  52.375  11.186  1.00 48.31           H
ATOM   1751  HB3 LYS A 114       2.608  51.869  10.081  1.00 48.31           H
ATOM   1752  N   TYR A 115       4.253  48.746   9.427  1.00 40.15           N
ATOM   1753  CA  TYR A 115       4.090  47.796   8.331  1.00 41.63           C
ATOM   1754  C   TYR A 115       3.476  46.502   8.835  1.00 38.67           C
ATOM   1755  O   TYR A 115       3.663  46.113   9.988  1.00 42.55           O
ATOM   1756  CB  TYR A 115       5.441  47.476   7.678  1.00 29.94           C
ATOM   1757  CG  TYR A 115       6.078  48.649   7.008  1.00 38.22           C
ATOM   1758  CD1 TYR A 115       5.483  49.253   5.907  1.00 37.69           C
ATOM   1759  CD2 TYR A 115       7.273  49.160   7.464  1.00 35.56           C
ATOM   1760  CE1 TYR A 115       6.063  50.354   5.296  1.00 37.17           C
ATOM   1761  CE2 TYR A 115       7.862  50.248   6.851  1.00 34.43           C
ATOM   1762  CZ  TYR A 115       7.253  50.843   5.771  1.00 43.68           C
ATOM   1763  OH  TYR A 115       7.837  51.928   5.158  1.00 48.14           O
ATOM   1764  H   TYR A 115       5.072  48.919   9.622  1.00 48.19           H
ATOM   1765  HA  TYR A 115       3.505  48.172   7.652  1.00 49.97           H
ATOM   1766  HB2 TYR A 115       6.053  47.154   8.358  1.00 35.93           H
ATOM   1767  HB3 TYR A 115       5.309  46.788   7.009  1.00 35.93           H
ATOM   1768  HD1 TYR A 115       4.672  48.925   5.590  1.00 45.23           H
ATOM   1769  HD2 TYR A 115       7.687  48.765   8.199  1.00 42.68           H
ATOM   1770  HE1 TYR A 115       5.657  50.756   4.562  1.00 44.61           H
ATOM   1771  HE2 TYR A 115       8.668  50.583   7.172  1.00 41.32           H
ATOM   1772  HH  TYR A 115       8.534  52.146   5.576  1.00 57.77           H
ATOM   1773  N   GLU A 116       2.751  45.822   7.957  1.00 42.86           N
ATOM   1774  CA  GLU A 116       2.412  44.426   8.186  1.00 38.93           C
ATOM   1775  C   GLU A 116       3.298  43.580   7.279  1.00 35.26           C
ATOM   1776  O   GLU A 116       3.396  43.850   6.080  1.00 34.34           O
ATOM   1777  CB  GLU A 116       0.933  44.157   7.946  1.00 39.42           C
ATOM   1778  CG  GLU A 116       0.487  42.761   8.490  1.00 47.55           C
ATOM   1779  CD  GLU A 116       0.981  41.577   7.618  1.00 42.40           C
ATOM   1780  OE1 GLU A 116       0.914  41.747   6.386  1.00 41.44           O
ATOM   1781  OE2 GLU A 116       1.421  40.498   8.133  1.00 38.31           O1-
ATOM   1782  H   GLU A 116       2.451  46.140   7.212  1.00 51.44           H
ATOM   1783  HA  GLU A 116       2.603  44.190   9.102  1.00 46.72           H
ATOM   1784  HB2 GLU A 116       0.417  44.837   8.406  1.00 47.31           H
ATOM   1785  HB3 GLU A 116       0.755  44.198   6.993  1.00 47.31           H
ATOM   1786  HG2 GLU A 116       0.799  42.642   9.401  1.00 57.07           H
ATOM   1787  HG3 GLU A 116      -0.483  42.734   8.470  1.00 57.07           H
ATOM   1788  N   GLY A 117       3.972  42.588   7.868  1.00 37.59           N
ATOM   1789  CA  GLY A 117       5.036  41.882   7.155  1.00 32.88           C
ATOM   1790  C   GLY A 117       4.606  41.316   5.817  1.00 34.37           C
ATOM   1791  O   GLY A 117       5.304  41.485   4.806  1.00 28.17           O
ATOM   1792  H   GLY A 117       3.842  42.323   8.679  1.00 45.11           H
ATOM   1793  HA2 GLY A 117       5.793  42.473   7.010  1.00 39.46           H
ATOM   1794  HA3 GLY A 117       5.335  41.140   7.704  1.00 39.46           H
ATOM   1795  N   GLN A 118       3.471  40.595   5.797  1.00 34.36           N
ATOM   1796  CA  GLN A 118       3.065  39.888   4.578  1.00 32.24           C
ATOM   1797  C   GLN A 118       2.697  40.878   3.484  1.00 33.71           C
ATOM   1798  O   GLN A 118       3.138  40.752   2.330  1.00 32.22           O
ATOM   1799  CB  GLN A 118       1.899  38.930   4.862  1.00 38.56           C
ATOM   1800  CG  GLN A 118       2.011  38.178   6.181  1.00 33.45           C
ATOM   1801  CD  GLN A 118       1.167  36.931   6.256  1.00 40.36           C
ATOM   1802  OE1 GLN A 118       1.665  35.842   5.999  1.00 37.18           O
ATOM   1803  NE2 GLN A 118      -0.096  37.070   6.686  1.00 38.33           N
ATOM   1804  H   GLN A 118       2.946  40.496   6.470  1.00 41.23           H
ATOM   1805  HA  GLN A 118       3.811  39.358   4.261  1.00 38.69           H
ATOM   1806  HB2 GLN A 118       1.074  39.434   4.874  1.00 46.28           H
ATOM   1807  HB3 GLN A 118       1.870  38.267   4.160  1.00 46.28           H
ATOM   1808  HG2 GLN A 118       2.934  37.911   6.316  1.00 40.14           H
ATOM   1809  HG3 GLN A 118       1.728  38.757   6.904  1.00 40.14           H
ATOM   1810 HE21 GLN A 118      -0.385  37.843   6.928  1.00 46.00           H
ATOM   1811 HE22 GLN A 118      -0.618  36.389   6.732  1.00 46.00           H
ATOM   1812  N   GLN A 119       1.927  41.903   3.846  1.00 36.77           N
ATOM   1813  CA  GLN A 119       1.589  42.959   2.896  1.00 36.28           C
ATOM   1814  C   GLN A 119       2.828  43.732   2.460  1.00 35.44           C
ATOM   1815  O   GLN A 119       2.941  44.116   1.288  1.00 30.30           O
ATOM   1816  CB  GLN A 119       0.531  43.878   3.517  1.00 35.20           C
ATOM   1817  CG  GLN A 119      -0.020  44.955   2.583  1.00 47.32           C
ATOM   1818  CD  GLN A 119      -0.596  44.418   1.258  1.00 42.78           C
ATOM   1819  OE1 GLN A 119      -1.525  43.618   1.245  1.00 46.53           O
ATOM   1820  NE2 GLN A 119      -0.055  44.893   0.148  1.00 42.54           N
ATOM   1821  H   GLN A 119       1.595  42.011   4.634  1.00 44.12           H
ATOM   1822  HA  GLN A 119       1.202  42.554   2.107  1.00 43.54           H
ATOM   1823  HB2 GLN A 119      -0.217  43.338   3.821  1.00 42.24           H
ATOM   1824  HB3 GLN A 119       0.931  44.327   4.278  1.00 42.24           H
ATOM   1825  HG2 GLN A 119      -0.728  45.428   3.048  1.00 56.78           H
ATOM   1826  HG3 GLN A 119       0.699  45.567   2.362  1.00 56.78           H
ATOM   1827 HE21 GLN A 119       0.537  45.514   0.193  1.00 51.05           H
ATOM   1828 HE22 GLN A 119      -0.302  44.584  -0.614  1.00 51.05           H
ATOM   1829  N   LEU A 120       3.794  43.920   3.357  1.00 33.05           N
ATOM   1830  CA  LEU A 120       5.039  44.566   2.947  1.00 32.54           C
ATOM   1831  C   LEU A 120       5.784  43.725   1.901  1.00 33.70           C
ATOM   1832  O   LEU A 120       6.322  44.267   0.922  1.00 32.14           O
ATOM   1833  CB  LEU A 120       5.918  44.850   4.173  1.00 30.27           C
ATOM   1834  CG  LEU A 120       7.331  45.393   3.899  1.00 26.60           C
ATOM   1835  CD1 LEU A 120       7.318  46.765   3.244  1.00 26.15           C
ATOM   1836  CD2 LEU A 120       8.147  45.441   5.169  1.00 31.60           C
ATOM   1837  H   LEU A 120       3.748  43.694   4.184  1.00 39.67           H
ATOM   1838  HA  LEU A 120       4.816  45.420   2.544  1.00 39.05           H
ATOM   1839  HB2 LEU A 120       5.464  45.512   4.720  1.00 36.33           H
ATOM   1840  HB3 LEU A 120       6.009  44.034   4.685  1.00 36.33           H
ATOM   1841  HG  LEU A 120       7.780  44.789   3.289  1.00 31.92           H
ATOM   1842 HD11 LEU A 120       8.231  47.052   3.098  1.00 31.39           H
ATOM   1843 HD12 LEU A 120       6.849  46.688   2.397  1.00 31.39           H
ATOM   1844 HD13 LEU A 120       6.854  47.391   3.820  1.00 31.39           H
ATOM   1845 HD21 LEU A 120       9.034  45.768   4.962  1.00 37.93           H
ATOM   1846 HD22 LEU A 120       7.710  46.039   5.795  1.00 37.93           H
ATOM   1847 HD23 LEU A 120       8.196  44.550   5.546  1.00 37.93           H
ATOM   1848  N   LEU A 121       5.828  42.401   2.086  1.00 27.25           N
ATOM   1849  CA  LEU A 121       6.535  41.556   1.124  1.00 38.10           C
ATOM   1850  C   LEU A 121       5.906  41.675  -0.267  1.00 30.02           C
ATOM   1851  O   LEU A 121       6.607  41.850  -1.269  1.00 31.19           O
ATOM   1852  CB  LEU A 121       6.544  40.087   1.597  1.00 26.27           C
ATOM   1853  CG  LEU A 121       7.150  39.072   0.586  1.00 26.38           C
ATOM   1854  CD1 LEU A 121       8.614  39.345   0.321  1.00 28.68           C
ATOM   1855  CD2 LEU A 121       6.969  37.647   1.029  1.00 30.13           C
ATOM   1856  H   LEU A 121       5.457  41.982   2.740  1.00 32.70           H
ATOM   1857  HA  LEU A 121       7.449  41.866   1.067  1.00 45.72           H
ATOM   1858  HB2 LEU A 121       7.071  40.043   2.413  1.00 31.53           H
ATOM   1859  HB3 LEU A 121       5.632  39.818   1.787  1.00 31.53           H
ATOM   1860  HG  LEU A 121       6.685  39.165  -0.260  1.00 31.66           H
ATOM   1861 HD11 LEU A 121       8.949  38.713  -0.328  1.00 34.42           H
ATOM   1862 HD12 LEU A 121       8.712  40.251  -0.015  1.00 34.42           H
ATOM   1863 HD13 LEU A 121       9.099  39.260   1.155  1.00 34.42           H
ATOM   1864 HD21 LEU A 121       7.349  37.060   0.361  1.00 36.16           H
ATOM   1865 HD22 LEU A 121       7.421  37.523   1.877  1.00 36.16           H
ATOM   1866 HD23 LEU A 121       6.024  37.462   1.136  1.00 36.16           H
ATOM   1867  N   ALA A 122       4.573  41.591  -0.332  1.00 29.50           N
ATOM   1868  CA  ALA A 122       3.857  41.768  -1.594  1.00 35.93           C
ATOM   1869  C   ALA A 122       4.238  43.090  -2.256  1.00 30.63           C
ATOM   1870  O   ALA A 122       4.606  43.133  -3.439  1.00 29.20           O
ATOM   1871  CB  ALA A 122       2.340  41.683  -1.328  1.00 34.26           C
ATOM   1872  H   ALA A 122       4.059  41.429   0.347  1.00 35.41           H
ATOM   1873  HA  ALA A 122       4.099  41.052  -2.199  1.00 43.12           H
ATOM   1874  HB1 ALA A 122       1.867  41.757  -2.172  1.00 41.12           H
ATOM   1875  HB2 ALA A 122       2.131  40.837  -0.906  1.00 41.12           H
ATOM   1876  HB3 ALA A 122       2.074  42.405  -0.741  1.00 41.12           H
ATOM   1877  N   ASP A 123       4.196  44.182  -1.486  1.00 32.99           N
ATOM   1878  CA  ASP A 123       4.445  45.520  -2.035  1.00 29.38           C
ATOM   1879  C   ASP A 123       5.882  45.668  -2.525  1.00 36.58           C
ATOM   1880  O   ASP A 123       6.133  46.213  -3.616  1.00 28.80           O
ATOM   1881  CB  ASP A 123       4.127  46.600  -0.973  1.00 39.40           C
ATOM   1882  CG  ASP A 123       2.670  46.550  -0.481  1.00 44.39           C
ATOM   1883  OD1 ASP A 123       1.795  46.017  -1.198  1.00 44.83           O
ATOM   1884  OD2 ASP A 123       2.381  47.051   0.633  1.00 51.31           O1-
ATOM   1885  H   ASP A 123       4.011  44.172  -0.646  1.00 39.59           H
ATOM   1886  HA  ASP A 123       3.863  45.669  -2.796  1.00 35.26           H
ATOM   1887  HB2 ASP A 123       4.703  46.468  -0.208  1.00 47.29           H
ATOM   1888  HB3 ASP A 123       4.277  47.483  -1.349  1.00 47.29           H
ATOM   1889  N   LEU A 124       6.843  45.225  -1.718  1.00 35.47           N
ATOM   1890  CA  LEU A 124       8.243  45.338  -2.117  1.00 30.52           C
ATOM   1891  C   LEU A 124       8.503  44.574  -3.403  1.00 27.27           C
ATOM   1892  O   LEU A 124       9.268  45.025  -4.264  1.00 32.35           O
ATOM   1893  CB  LEU A 124       9.147  44.816  -1.008  1.00 37.16           C
ATOM   1894  CG  LEU A 124       9.219  45.653   0.279  1.00 33.16           C
ATOM   1895  CD1 LEU A 124      10.142  44.949   1.246  1.00 37.36           C
ATOM   1896  CD2 LEU A 124       9.704  47.073  -0.040  1.00 35.99           C
ATOM   1897  H   LEU A 124       6.712  44.861  -0.948  1.00 42.57           H
ATOM   1898  HA  LEU A 124       8.452  46.267  -2.276  1.00 36.62           H
ATOM   1899  HB2 LEU A 124       8.845  43.927  -0.764  1.00 44.59           H
ATOM   1900  HB3 LEU A 124      10.044  44.758  -1.366  1.00 44.59           H
ATOM   1901  HG  LEU A 124       8.336  45.707   0.682  1.00 39.79           H
ATOM   1902 HD11 LEU A 124      10.195  45.465   2.065  1.00 44.83           H
ATOM   1903 HD12 LEU A 124       9.782  44.068   1.433  1.00 44.83           H
ATOM   1904 HD13 LEU A 124      11.022  44.866   0.845  1.00 44.83           H
ATOM   1905 HD21 LEU A 124       9.765  47.579   0.783  1.00 43.20           H
ATOM   1906 HD22 LEU A 124      10.576  47.022  -0.464  1.00 43.20           H
ATOM   1907 HD23 LEU A 124       9.072  47.496  -0.640  1.00 43.20           H
ATOM   1908  N   VAL A 125       7.888  43.406  -3.541  1.00 31.54           N
ATOM   1909  CA  VAL A 125       8.082  42.605  -4.750  1.00 34.60           C
ATOM   1910  C   VAL A 125       7.389  43.262  -5.941  1.00 36.56           C
ATOM   1911  O   VAL A 125       8.030  43.592  -6.942  1.00 35.26           O
ATOM   1912  CB  VAL A 125       7.589  41.165  -4.527  1.00 34.07           C
ATOM   1913  CG1 VAL A 125       7.637  40.376  -5.805  1.00 35.25           C
ATOM   1914  CG2 VAL A 125       8.443  40.477  -3.439  1.00 36.96           C
ATOM   1915  H   VAL A 125       7.355  43.063  -2.955  1.00 37.85           H
ATOM   1916  HA  VAL A 125       9.029  42.562  -4.947  1.00 41.53           H
ATOM   1917  HB  VAL A 125       6.669  41.188  -4.225  1.00 40.89           H
ATOM   1918 HG11 VAL A 125       7.334  39.472  -5.626  1.00 42.30           H
ATOM   1919 HG12 VAL A 125       7.053  40.784  -6.463  1.00 42.30           H
ATOM   1920 HG13 VAL A 125       8.550  40.366  -6.129  1.00 42.30           H
ATOM   1921 HG21 VAL A 125       8.121  39.572  -3.309  1.00 44.35           H
ATOM   1922 HG22 VAL A 125       9.370  40.469  -3.732  1.00 44.35           H
ATOM   1923 HG23 VAL A 125       8.364  40.974  -2.609  1.00 44.35           H
ATOM   1924  N   MET A 126       6.075  43.498  -5.822  1.00 36.98           N
ATOM   1925  CA  MET A 126       5.271  43.956  -6.953  1.00 39.74           C
ATOM   1926  C   MET A 126       5.677  45.363  -7.419  1.00 42.53           C
ATOM   1927  O   MET A 126       5.864  45.586  -8.624  1.00 39.53           O
ATOM   1928  CB  MET A 126       3.782  43.881  -6.584  1.00 40.37           C
ATOM   1929  CG  MET A 126       3.248  42.431  -6.468  1.00 35.68           C
ATOM   1930  SD  MET A 126       1.723  42.164  -5.492  1.00 42.92           S
ATOM   1931  CE  MET A 126       0.575  43.174  -6.448  1.00 43.00           C
ATOM   1932  H   MET A 126       5.627  43.399  -5.093  1.00 44.38           H
ATOM   1933  HA  MET A 126       5.415  43.344  -7.676  1.00 47.69           H
ATOM   1934  HB2 MET A 126       3.643  44.321  -5.732  1.00 48.44           H
ATOM   1935  HB3 MET A 126       3.268  44.334  -7.269  1.00 48.44           H
ATOM   1936  HG2 MET A 126       3.053  42.131  -7.371  1.00 42.82           H
ATOM   1937  HG3 MET A 126       3.940  41.867  -6.096  1.00 42.82           H
ATOM   1938  HE1 MET A 126      -0.273  43.238  -5.997  1.00 51.61           H
ATOM   1939  HE2 MET A 126       0.952  44.066  -6.533  1.00 51.61           H
ATOM   1940  HE3 MET A 126       0.459  42.784  -7.330  1.00 51.61           H
ATOM   1941  N   ASN A 127       5.869  46.317  -6.487  1.00 44.63           N
ATOM   1942  CA  ASN A 127       6.149  47.709  -6.873  1.00 40.98           C
ATOM   1943  C   ASN A 127       7.596  47.953  -7.294  1.00 40.98           C
ATOM   1944  O   ASN A 127       7.948  49.112  -7.551  1.00 45.47           O
ATOM   1945  CB  ASN A 127       5.866  48.736  -5.745  1.00 40.46           C
ATOM   1946  CG  ASN A 127       4.557  48.504  -4.976  1.00 48.28           C
ATOM   1947  OD1 ASN A 127       3.592  47.945  -5.495  1.00 45.99           O
ATOM   1948  ND2 ASN A 127       4.519  48.998  -3.708  1.00 58.42           N
ATOM   1949  H   ASN A 127       5.832  46.177  -5.636  1.00 53.56           H
ATOM   1950  HA  ASN A 127       5.583  47.937  -7.625  1.00 49.18           H
ATOM   1951  HB2 ASN A 127       6.595  48.718  -5.108  1.00 48.55           H
ATOM   1952  HB3 ASN A 127       5.814  49.614  -6.147  1.00 48.55           H
ATOM   1953 HD21 ASN A 127       3.813  48.899  -3.231  1.00 70.11           H
ATOM   1954 HD22 ASN A 127       5.198  49.406  -3.375  1.00 70.11           H
ATOM   1955  N   SER A 128       8.457  46.942  -7.317  1.00 34.16           N
ATOM   1956  CA  SER A 128       9.848  47.156  -7.715  1.00 44.08           C
ATOM   1957  C   SER A 128       9.974  47.258  -9.238  1.00 46.64           C
ATOM   1958  O   SER A 128       9.257  46.590  -9.986  1.00 42.95           O
ATOM   1959  CB  SER A 128      10.746  46.018  -7.211  1.00 43.97           C
ATOM   1960  OG  SER A 128      12.090  46.130  -7.689  1.00 41.39           O
ATOM   1961  H   SER A 128       8.262  46.128  -7.116  1.00 40.99           H
ATOM   1962  HA  SER A 128      10.164  47.986  -7.327  1.00 52.90           H
ATOM   1963  HB2 SER A 128      10.765  46.035  -6.242  1.00 52.77           H
ATOM   1964  HB3 SER A 128      10.378  45.173  -7.516  1.00 52.77           H
ATOM   1965  HG  SER A 128      12.332  45.407  -8.049  1.00 49.67           H
ATOM   1966  N   GLU A 129      10.906  48.103  -9.692  1.00 48.94           N
ATOM   1967  CA  GLU A 129      11.139  48.220 -11.130  1.00 57.22           C
ATOM   1968  C   GLU A 129      11.795  46.961 -11.658  1.00 57.27           C
ATOM   1969  O   GLU A 129      11.417  46.448 -12.720  1.00 54.08           O
ATOM   1970  CB  GLU A 129      12.019  49.435 -11.460  1.00 55.13           C
ATOM   1971  CG  GLU A 129      11.472  50.816 -11.053  1.00 64.16           C
ATOM   1972  CD  GLU A 129       9.996  51.035 -11.388  1.00 68.03           C
ATOM   1973  OE1 GLU A 129       9.601  50.914 -12.575  1.00 64.30           O
ATOM   1974  OE2 GLU A 129       9.228  51.331 -10.441  1.00 66.89           O1-
ATOM   1975  H   GLU A 129      11.405  48.604  -9.201  1.00 58.73           H
ATOM   1976  HA  GLU A 129      10.291  48.324 -11.586  1.00 68.67           H
ATOM   1977  HB2 GLU A 129      12.871  49.319 -11.013  1.00 66.16           H
ATOM   1978  HB3 GLU A 129      12.167  49.453 -12.419  1.00 66.16           H
ATOM   1979  HG2 GLU A 129      11.568  50.914 -10.094  1.00 76.99           H
ATOM   1980  HG3 GLU A 129      11.984  51.503 -11.508  1.00 76.99           H
ATOM   1981  N   GLU A 130      12.794  46.468 -10.936  1.00 56.39           N
ATOM   1982  CA  GLU A 130      13.482  45.230 -11.255  1.00 55.16           C
ATOM   1983  C   GLU A 130      12.828  44.080 -10.495  1.00 49.17           C
ATOM   1984  O   GLU A 130      12.093  44.295  -9.526  1.00 45.92           O
ATOM   1985  CB  GLU A 130      14.961  45.341 -10.885  1.00 56.36           C
ATOM   1986  CG  GLU A 130      15.651  46.579 -11.442  1.00 56.06           C
ATOM   1987  CD  GLU A 130      15.724  46.560 -12.946  1.00 70.95           C
ATOM   1988  OE1 GLU A 130      16.120  45.509 -13.501  1.00 68.91           O
ATOM   1989  OE2 GLU A 130      15.373  47.587 -13.577  1.00 77.99           O1-
ATOM   1990  H   GLU A 130      13.097  46.849 -10.226  1.00 67.67           H
ATOM   1991  HA  GLU A 130      13.420  45.057 -12.208  1.00 66.20           H
ATOM   1992  HB2 GLU A 130      15.030  45.376  -9.917  1.00 67.64           H
ATOM   1993  HB3 GLU A 130      15.431  44.561 -11.218  1.00 67.64           H
ATOM   1994  HG2 GLU A 130      15.162  47.371 -11.170  1.00 67.27           H
ATOM   1995  HG3 GLU A 130      16.558  46.618 -11.102  1.00 67.27           H
ATOM   1996  N   LYS A 131      13.093  42.850 -10.949  1.00 43.73           N
ATOM   1997  CA  LYS A 131      12.600  41.677 -10.235  1.00 45.16           C
ATOM   1998  C   LYS A 131      13.302  41.556  -8.880  1.00 38.06           C
ATOM   1999  O   LYS A 131      14.405  42.091  -8.657  1.00 37.41           O
ATOM   2000  CB  LYS A 131      12.799  40.389 -11.055  1.00 41.67           C
ATOM   2001  CG  LYS A 131      11.673  40.089 -12.020  1.00 44.49           C
ATOM   2002  CD  LYS A 131      11.991  38.952 -12.986  1.00 47.69           C
ATOM   2003  CE  LYS A 131      10.850  38.770 -13.960  1.00 48.43           C
ATOM   2004  NZ  LYS A 131      11.048  37.620 -14.904  1.00 53.46           N1+
ATOM   2005  H   LYS A 131      13.554  42.672 -11.655  1.00 52.48           H
ATOM   2006  HA  LYS A 131      11.648  41.779 -10.079  1.00 54.19           H
ATOM   2007  HB2 LYS A 131      13.626  40.455 -11.556  1.00 50.01           H
ATOM   2008  HB3 LYS A 131      12.847  39.641 -10.439  1.00 50.01           H
ATOM   2009  HG2 LYS A 131      10.880  39.850 -11.515  1.00 53.39           H
ATOM   2010  HG3 LYS A 131      11.503  40.881 -12.551  1.00 53.39           H
ATOM   2011  HD2 LYS A 131      12.798  39.150 -13.485  1.00 57.23           H
ATOM   2012  HD3 LYS A 131      12.097  38.126 -12.485  1.00 57.23           H
ATOM   2013  HE2 LYS A 131      10.035  38.604 -13.458  1.00 58.12           H
ATOM   2014  HE3 LYS A 131      10.758  39.579 -14.484  1.00 58.12           H
ATOM   2015  HZ1 LYS A 131      10.352  37.561 -15.458  1.00 64.16           H
ATOM   2016  HZ2 LYS A 131      11.787  37.742 -15.384  1.00 64.16           H
ATOM   2017  HZ3 LYS A 131      11.118  36.858 -14.449  1.00 64.16           H
ATOM   2018  N   VAL A 132      12.637  40.864  -7.958  1.00 40.92           N
ATOM   2019  CA  VAL A 132      13.110  40.759  -6.581  1.00 37.30           C
ATOM   2020  C   VAL A 132      13.362  39.296  -6.248  1.00 32.53           C
ATOM   2021  O   VAL A 132      12.450  38.463  -6.334  1.00 29.35           O
ATOM   2022  CB  VAL A 132      12.123  41.387  -5.580  1.00 35.93           C
ATOM   2023  CG1 VAL A 132      12.578  41.120  -4.145  1.00 42.16           C
ATOM   2024  CG2 VAL A 132      11.998  42.886  -5.820  1.00 38.77           C
ATOM   2025  H   VAL A 132      11.896  40.445  -8.104  1.00 49.10           H
ATOM   2026  HA  VAL A 132      13.951  41.233  -6.503  1.00 44.76           H
ATOM   2027  HB  VAL A 132      11.249  40.993  -5.700  1.00 43.12           H
ATOM   2028 HG11 VAL A 132      11.949  41.542  -3.539  1.00 50.60           H
ATOM   2029 HG12 VAL A 132      12.603  40.166  -3.974  1.00 50.60           H
ATOM   2030 HG13 VAL A 132      13.464  41.503  -4.027  1.00 50.60           H
ATOM   2031 HG21 VAL A 132      11.393  43.254  -5.159  1.00 46.52           H
ATOM   2032 HG22 VAL A 132      12.876  43.293  -5.729  1.00 46.52           H
ATOM   2033 HG23 VAL A 132      11.648  43.044  -6.710  1.00 46.52           H
ATOM   2034  N   THR A 133      14.588  39.007  -5.819  1.00 27.72           N
ATOM   2035  CA  THR A 133      14.908  37.736  -5.191  1.00 31.27           C
ATOM   2036  C   THR A 133      14.429  37.757  -3.746  1.00 27.98           C
ATOM   2037  O   THR A 133      14.715  38.698  -2.996  1.00 30.53           O
ATOM   2038  CB  THR A 133      16.419  37.483  -5.253  1.00 24.60           C
ATOM   2039  OG1 THR A 133      16.829  37.468  -6.613  1.00 35.37           O
ATOM   2040  CG2 THR A 133      16.790  36.161  -4.644  1.00 30.69           C
ATOM   2041  H   THR A 133      15.261  39.543  -5.880  1.00 33.26           H
ATOM   2042  HA  THR A 133      14.458  37.026  -5.669  1.00 37.52           H
ATOM   2043  HB  THR A 133      16.881  38.193  -4.776  1.00 29.52           H
ATOM   2044  HG1 THR A 133      17.602  37.798  -6.654  1.00 42.44           H
ATOM   2045 HG21 THR A 133      17.745  36.030  -4.728  1.00 36.83           H
ATOM   2046 HG22 THR A 133      16.543  36.136  -3.707  1.00 36.83           H
ATOM   2047 HG23 THR A 133      16.325  35.455  -5.119  1.00 36.83           H
ATOM   2048  N   ILE A 134      13.691  36.726  -3.356  1.00 25.66           N
ATOM   2049  CA  ILE A 134      13.280  36.549  -1.971  1.00 32.33           C
ATOM   2050  C   ILE A 134      14.158  35.480  -1.335  1.00 33.97           C
ATOM   2051  O   ILE A 134      14.216  34.335  -1.816  1.00 30.61           O
ATOM   2052  CB  ILE A 134      11.804  36.153  -1.859  1.00 25.91           C
ATOM   2053  CG1 ILE A 134      10.929  37.120  -2.650  1.00 27.25           C
ATOM   2054  CG2 ILE A 134      11.420  36.095  -0.387  1.00 29.86           C
ATOM   2055  CD1 ILE A 134       9.457  36.683  -2.717  1.00 28.03           C
ATOM   2056  H   ILE A 134      13.423  36.095  -3.875  1.00 30.80           H
ATOM   2057  HA  ILE A 134      13.402  37.380  -1.492  1.00 38.80           H
ATOM   2058  HB  ILE A 134      11.700  35.261  -2.232  1.00 31.10           H
ATOM   2059 HG12 ILE A 134      10.970  37.991  -2.235  1.00 32.70           H
ATOM   2060 HG13 ILE A 134      11.264  37.171  -3.554  1.00 32.70           H
ATOM   2061 HG21 ILE A 134      10.487  35.844  -0.311  1.00 35.83           H
ATOM   2062 HG22 ILE A 134      11.976  35.450   0.075  1.00 35.83           H
ATOM   2063 HG23 ILE A 134      11.563  36.972  -0.005  1.00 35.83           H
ATOM   2064 HD11 ILE A 134       8.952  37.335  -3.227  1.00 33.64           H
ATOM   2065 HD12 ILE A 134       9.413  35.818  -3.157  1.00 33.64           H
ATOM   2066 HD13 ILE A 134       9.098  36.611  -1.820  1.00 33.64           H
ATOM   2067  N   CYS A 135      14.810  35.833  -0.229  1.00 26.30           N
ATOM   2068  CA  CYS A 135      15.544  34.867   0.578  1.00 28.01           C
ATOM   2069  C   CYS A 135      14.695  34.521   1.806  1.00 28.02           C
ATOM   2070  O   CYS A 135      14.513  35.357   2.702  1.00 20.91           O
ATOM   2071  CB  CYS A 135      16.924  35.415   0.951  1.00 23.01           C
ATOM   2072  SG  CYS A 135      17.912  34.249   1.919  1.00 24.13           S
ATOM   2073  H   CYS A 135      14.832  36.635   0.084  1.00 31.57           H
ATOM   2074  HA  CYS A 135      15.673  34.055   0.067  1.00 33.62           H
ATOM   2075  HB2 CYS A 135      17.402  35.649   0.143  1.00 27.62           H
ATOM   2076  HB3 CYS A 135      16.807  36.201   1.499  1.00 27.62           H
ATOM   2077  HG  CYS A 135      18.954  34.800   2.137  1.00 28.96           H
ATOM   2078  N   VAL A 136      14.168  33.293   1.835  1.00 25.24           N
ATOM   2079  CA  VAL A 136      13.279  32.803   2.894  1.00 28.64           C
ATOM   2080  C   VAL A 136      14.085  31.874   3.800  1.00 27.61           C
ATOM   2081  O   VAL A 136      14.405  30.764   3.359  1.00 20.02           O
ATOM   2082  CB  VAL A 136      12.070  32.040   2.319  1.00 30.76           C
ATOM   2083  CG1 VAL A 136      11.057  31.730   3.405  1.00 26.96           C
ATOM   2084  CG2 VAL A 136      11.411  32.766   1.073  1.00 31.68           C
ATOM   2085  H   VAL A 136      14.326  32.704   1.231  1.00 30.29           H
ATOM   2086  HA  VAL A 136      12.955  33.547   3.421  1.00 34.37           H
ATOM   2087  HB  VAL A 136      12.389  31.182   2.005  1.00 36.91           H
ATOM   2088 HG11 VAL A 136      10.312  31.238   3.033  1.00 32.35           H
ATOM   2089 HG12 VAL A 136      11.496  31.191   4.079  1.00 32.35           H
ATOM   2090 HG13 VAL A 136      10.743  32.559   3.798  1.00 32.35           H
ATOM   2091 HG21 VAL A 136      10.651  32.243   0.768  1.00 38.02           H
ATOM   2092 HG22 VAL A 136      11.109  33.648   1.345  1.00 38.02           H
ATOM   2093 HG23 VAL A 136      12.062  32.841   0.358  1.00 38.02           H
ATOM   2094  N   THR A 137      14.381  32.288   5.078  1.00 19.40           N
ATOM   2095  CA  THR A 137      15.205  31.492   6.004  1.00 13.40           C
ATOM   2096  C   THR A 137      14.404  30.959   7.208  1.00 22.73           C
ATOM   2097  O   THR A 137      14.790  30.208   8.096  1.00 21.44           O
ATOM   2098  CB  THR A 137      16.369  32.367   6.514  1.00 18.75           C
ATOM   2099  OG1 THR A 137      15.776  33.536   7.098  1.00 20.07           O
ATOM   2100  CG2 THR A 137      17.286  32.744   5.367  1.00 23.26           C
ATOM   2101  H   THR A 137      14.123  33.237   5.413  1.00 23.29           H
ATOM   2102  HA  THR A 137      15.599  30.575   5.468  1.00 16.09           H
ATOM   2103  HB  THR A 137      16.913  31.821   7.314  1.00 22.50           H
ATOM   2104  HG1 THR A 137      15.798  33.433   8.117  1.00 24.09           H
ATOM   2105 HG21 THR A 137      18.170  33.280   5.736  1.00 27.91           H
ATOM   2106 HG22 THR A 137      17.652  31.851   4.844  1.00 27.91           H
ATOM   2107 HG23 THR A 137      16.795  33.387   4.631  1.00 27.91           H
ATOM   2108  N   GLY A 138      13.093  31.332   7.162  1.00 22.00           N
ATOM   2109  CA  GLY A 138      12.023  30.888   8.054  1.00 20.79           C
ATOM   2110  C   GLY A 138      10.900  30.182   7.283  1.00 28.89           C
ATOM   2111  O   GLY A 138      11.105  29.785   6.130  1.00 22.28           O
ATOM   2112  H   GLY A 138      12.791  31.861   6.567  1.00 26.41           H
ATOM   2113  HA2 GLY A 138      12.368  30.287   8.728  1.00 24.95           H
ATOM   2114  HA3 GLY A 138      11.636  31.657   8.492  1.00 24.95           H
ATOM   2115  N   PRO A 139       9.711  29.989   7.876  1.00 24.41           N
ATOM   2116  CA  PRO A 139       8.642  29.247   7.167  1.00 28.58           C
ATOM   2117  C   PRO A 139       8.088  30.007   5.970  1.00 25.88           C
ATOM   2118  O   PRO A 139       8.314  31.198   5.789  1.00 28.20           O
ATOM   2119  CB  PRO A 139       7.557  29.026   8.232  1.00 27.59           C
ATOM   2120  CG  PRO A 139       8.324  29.088   9.543  1.00 31.75           C
ATOM   2121  CD  PRO A 139       9.379  30.146   9.307  1.00 23.65           C
ATOM   2122  HA  PRO A 139       8.962  28.384   6.872  1.00 34.30           H
ATOM   2123  HB2 PRO A 139       6.909  29.748   8.181  1.00 33.11           H
ATOM   2124  HB3 PRO A 139       7.113  28.173   8.113  1.00 33.11           H
ATOM   2125  HG2 PRO A 139       7.738  29.350  10.269  1.00 38.10           H
ATOM   2126  HG3 PRO A 139       8.736  28.227   9.723  1.00 38.10           H
ATOM   2127  HD2 PRO A 139       8.997  31.019   9.476  1.00 28.39           H
ATOM   2128  HD3 PRO A 139      10.148  29.970   9.867  1.00 28.39           H
ATOM   2129  N   LEU A 140       7.320  29.286   5.151  1.00 27.29           N
ATOM   2130  CA  LEU A 140       6.859  29.786   3.852  1.00 31.27           C
ATOM   2131  C   LEU A 140       5.488  30.482   3.910  1.00 30.92           C
ATOM   2132  O   LEU A 140       4.936  30.836   2.857  1.00 28.42           O
ATOM   2133  CB  LEU A 140       6.802  28.635   2.831  1.00 28.79           C
ATOM   2134  CG  LEU A 140       8.198  28.228   2.351  1.00 29.44           C
ATOM   2135  CD1 LEU A 140       8.222  26.823   1.715  1.00 26.40           C
ATOM   2136  CD2 LEU A 140       8.754  29.266   1.394  1.00 29.14           C
ATOM   2137  H   LEU A 140       7.054  28.487   5.328  1.00 32.75           H
ATOM   2138  HA  LEU A 140       7.501  30.437   3.533  1.00 37.53           H
ATOM   2139  HB2 LEU A 140       6.356  27.870   3.223  1.00 34.55           H
ATOM   2140  HB3 LEU A 140       6.303  28.938   2.052  1.00 34.55           H
ATOM   2141  HG  LEU A 140       8.782  28.216   3.121  1.00 35.33           H
ATOM   2142 HD11 LEU A 140       9.134  26.609   1.458  1.00 31.68           H
ATOM   2143 HD12 LEU A 140       7.892  26.166   2.348  1.00 31.68           H
ATOM   2144 HD13 LEU A 140       7.653  26.829   0.926  1.00 31.68           H
ATOM   2145 HD21 LEU A 140       9.641  28.993   1.115  1.00 34.97           H
ATOM   2146 HD22 LEU A 140       8.162  29.328   0.628  1.00 34.97           H
ATOM   2147 HD23 LEU A 140       8.800  30.126   1.836  1.00 34.97           H
ATOM   2148  N   SER A 141       4.934  30.657   5.109  1.00 29.43           N
ATOM   2149  CA  SER A 141       3.629  31.293   5.286  1.00 29.35           C
ATOM   2150  C   SER A 141       3.474  32.586   4.482  1.00 32.12           C
ATOM   2151  O   SER A 141       2.388  32.870   3.969  1.00 31.90           O
ATOM   2152  CB  SER A 141       3.415  31.569   6.766  1.00 30.68           C
ATOM   2153  OG  SER A 141       3.714  30.434   7.534  1.00 30.64           O
ATOM   2154  H   SER A 141       5.300  30.407   5.848  1.00 35.33           H
ATOM   2155  HA  SER A 141       2.945  30.679   4.993  1.00 35.23           H
ATOM   2156  HB2 SER A 141       4.014  32.283   7.028  1.00 36.82           H
ATOM   2157  HB3 SER A 141       2.494  31.826   6.914  1.00 36.82           H
ATOM   2158  HG  SER A 141       3.209  29.800   7.312  1.00 36.77           H
ATOM   2159  N   ASN A 142       4.537  33.391   4.370  1.00 29.55           N
ATOM   2160  CA  ASN A 142       4.384  34.743   3.825  1.00 30.06           C
ATOM   2161  C   ASN A 142       4.424  34.770   2.303  1.00 33.12           C
ATOM   2162  O   ASN A 142       3.697  35.560   1.684  1.00 32.37           O
ATOM   2163  CB  ASN A 142       5.462  35.680   4.388  1.00 27.95           C
ATOM   2164  CG  ASN A 142       5.567  35.587   5.868  1.00 27.33           C
ATOM   2165  OD1 ASN A 142       4.576  35.729   6.572  1.00 29.52           O
ATOM   2166  ND2 ASN A 142       6.752  35.251   6.354  1.00 27.16           N
ATOM   2167  H   ASN A 142       5.334  33.190   4.603  1.00 35.46           H
ATOM   2168  HA  ASN A 142       3.521  35.090   4.089  1.00 36.08           H
ATOM   2169  HB2 ASN A 142       6.322  35.434   4.010  1.00 33.54           H
ATOM   2170  HB3 ASN A 142       5.247  36.598   4.153  1.00 33.54           H
ATOM   2171 HD21 ASN A 142       6.848  35.119   7.201  1.00 32.60           H
ATOM   2172 HD22 ASN A 142       7.429  35.155   5.831  1.00 32.60           H
ATOM   2173  N   VAL A 143       5.290  33.955   1.683  1.00 34.75           N
ATOM   2174  CA  VAL A 143       5.251  33.784   0.230  1.00 32.56           C
ATOM   2175  C   VAL A 143       3.943  33.127  -0.190  1.00 29.62           C
ATOM   2176  O   VAL A 143       3.357  33.494  -1.207  1.00 35.31           O
ATOM   2177  CB  VAL A 143       6.466  32.982  -0.267  1.00 22.49           C
ATOM   2178  CG1 VAL A 143       6.439  32.859  -1.785  1.00 30.42           C
ATOM   2179  CG2 VAL A 143       7.763  33.654   0.138  1.00 19.59           C
ATOM   2180  H   VAL A 143       5.910  33.507   2.080  1.00 41.71           H
ATOM   2181  HA  VAL A 143       5.291  34.656  -0.190  1.00 39.07           H
ATOM   2182  HB  VAL A 143       6.438  32.098   0.118  1.00 27.00           H
ATOM   2183 HG11 VAL A 143       7.213  32.355  -2.075  1.00 36.51           H
ATOM   2184 HG12 VAL A 143       5.628  32.401  -2.049  1.00 36.51           H
ATOM   2185 HG13 VAL A 143       6.460  33.750  -2.169  1.00 36.51           H
ATOM   2186 HG21 VAL A 143       8.515  33.126  -0.178  1.00 23.51           H
ATOM   2187 HG22 VAL A 143       7.796  34.539  -0.253  1.00 23.51           H
ATOM   2188 HG23 VAL A 143       7.785  33.723   1.105  1.00 23.51           H
ATOM   2189  N   ALA A 144       3.463  32.151   0.582  1.00 30.29           N
ATOM   2190  CA  ALA A 144       2.148  31.564   0.312  1.00 39.01           C
ATOM   2191  C   ALA A 144       1.028  32.601   0.421  1.00 42.59           C
ATOM   2192  O   ALA A 144       0.118  32.630  -0.411  1.00 37.29           O
ATOM   2193  CB  ALA A 144       1.875  30.405   1.266  1.00 37.61           C
ATOM   2194  H   ALA A 144       3.866  31.822   1.265  1.00 36.36           H
ATOM   2195  HA  ALA A 144       2.145  31.213  -0.589  1.00 46.82           H
ATOM   2196  HB1 ALA A 144       1.028  29.992   1.035  1.00 45.14           H
ATOM   2197  HB2 ALA A 144       2.593  29.759   1.175  1.00 45.14           H
ATOM   2198  HB3 ALA A 144       1.843  30.742   2.174  1.00 45.14           H
ATOM   2199  N   TRP A 145       1.055  33.440   1.459  1.00 41.02           N
ATOM   2200  CA  TRP A 145       0.050  34.492   1.586  1.00 37.43           C
ATOM   2201  C   TRP A 145       0.037  35.394   0.361  1.00 36.92           C
ATOM   2202  O   TRP A 145      -1.041  35.769  -0.116  1.00 43.50           O
ATOM   2203  CB  TRP A 145       0.294  35.305   2.860  1.00 43.26           C
ATOM   2204  CG  TRP A 145      -0.709  36.370   3.160  1.00 43.25           C
ATOM   2205  CD1 TRP A 145      -1.787  36.272   3.998  1.00 43.75           C
ATOM   2206  CD2 TRP A 145      -0.713  37.718   2.657  1.00 35.72           C
ATOM   2207  NE1 TRP A 145      -2.455  37.484   4.051  1.00 41.15           N
ATOM   2208  CE2 TRP A 145      -1.818  38.379   3.227  1.00 40.20           C
ATOM   2209  CE3 TRP A 145       0.110  38.426   1.789  1.00 36.75           C
ATOM   2210  CZ2 TRP A 145      -2.116  39.712   2.945  1.00 41.01           C
ATOM   2211  CZ3 TRP A 145      -0.190  39.766   1.517  1.00 40.27           C
ATOM   2212  CH2 TRP A 145      -1.292  40.382   2.084  1.00 36.63           C
ATOM   2213  H   TRP A 145       1.629  33.414   2.096  1.00 49.23           H
ATOM   2214  HA  TRP A 145      -0.821  34.080   1.659  1.00 44.92           H
ATOM   2215  HB2 TRP A 145       0.302  34.701   3.618  1.00 51.91           H
ATOM   2216  HB3 TRP A 145       1.157  35.743   2.781  1.00 51.91           H
ATOM   2217  HD1 TRP A 145      -2.029  35.512   4.476  1.00 52.51           H
ATOM   2218  HE1 TRP A 145      -3.169  37.644   4.508  1.00 49.38           H
ATOM   2219  HE3 TRP A 145       0.852  38.015   1.403  1.00 44.11           H
ATOM   2220  HZ2 TRP A 145      -2.853  40.127   3.331  1.00 49.21           H
ATOM   2221  HZ3 TRP A 145       0.349  40.249   0.931  1.00 48.32           H
ATOM   2222  HH2 TRP A 145      -1.469  41.269   1.880  1.00 43.96           H
ATOM   2223  N   CYS A 146       1.218  35.725  -0.187  1.00 32.76           N
ATOM   2224  CA  CYS A 146       1.284  36.603  -1.357  1.00 32.58           C
ATOM   2225  C   CYS A 146       0.754  35.902  -2.610  1.00 44.35           C
ATOM   2226  O   CYS A 146       0.143  36.536  -3.489  1.00 38.45           O
ATOM   2227  CB  CYS A 146       2.722  37.080  -1.600  1.00 36.48           C
ATOM   2228  SG  CYS A 146       3.375  38.288  -0.365  1.00 33.49           S
ATOM   2229  H   CYS A 146       1.984  35.445   0.091  1.00 39.32           H
ATOM   2230  HA  CYS A 146       0.739  37.382  -1.191  1.00 39.11           H
ATOM   2231  HB2 CYS A 146       3.298  36.299  -1.591  1.00 43.78           H
ATOM   2232  HB3 CYS A 146       2.764  37.497  -2.476  1.00 43.78           H
ATOM   2233  HG  CYS A 146       3.625  37.658   0.627  1.00 40.19           H
ATOM   2234  N   ILE A 147       1.019  34.602  -2.723  1.00 37.60           N
ATOM   2235  CA  ILE A 147       0.532  33.821  -3.854  1.00 44.14           C
ATOM   2236  C   ILE A 147      -0.985  33.716  -3.804  1.00 42.29           C
ATOM   2237  O   ILE A 147      -1.678  34.020  -4.782  1.00 48.06           O
ATOM   2238  CB  ILE A 147       1.191  32.432  -3.865  1.00 39.56           C
ATOM   2239  CG1 ILE A 147       2.700  32.553  -4.084  1.00 34.27           C
ATOM   2240  CG2 ILE A 147       0.562  31.533  -4.978  1.00 44.73           C
ATOM   2241  CD1 ILE A 147       3.457  31.239  -3.836  1.00 38.58           C
ATOM   2242  H   ILE A 147       1.480  34.151  -2.156  1.00 45.13           H
ATOM   2243  HA  ILE A 147       0.783  34.261  -4.677  1.00 52.98           H
ATOM   2244  HB  ILE A 147       1.039  32.018  -3.001  1.00 47.47           H
ATOM   2245 HG12 ILE A 147       2.861  32.820  -5.000  1.00 41.13           H
ATOM   2246 HG13 ILE A 147       3.063  33.225  -3.487  1.00 41.13           H
ATOM   2247 HG21 ILE A 147       0.989  30.661  -4.973  1.00 53.68           H
ATOM   2248 HG22 ILE A 147      -0.388  31.425  -4.818  1.00 53.68           H
ATOM   2249 HG23 ILE A 147       0.706  31.962  -5.837  1.00 53.68           H
ATOM   2250 HD11 ILE A 147       4.402  31.386  -3.999  1.00 46.31           H
ATOM   2251 HD12 ILE A 147       3.317  30.952  -2.919  1.00 46.31           H
ATOM   2252 HD13 ILE A 147       3.122  30.566  -4.446  1.00 46.31           H
ATOM   2253  N   ASP A 148      -1.517  33.282  -2.661  1.00 35.41           N
ATOM   2254  CA  ASP A 148      -2.959  33.134  -2.495  1.00 39.66           C
ATOM   2255  C   ASP A 148      -3.718  34.419  -2.814  1.00 50.81           C
ATOM   2256  O   ASP A 148      -4.890  34.359  -3.212  1.00 48.80           O
ATOM   2257  CB  ASP A 148      -3.291  32.711  -1.061  1.00 34.70           C
ATOM   2258  CG  ASP A 148      -3.092  31.232  -0.816  1.00 38.72           C
ATOM   2259  OD1 ASP A 148      -2.898  30.486  -1.796  1.00 40.73           O
ATOM   2260  OD2 ASP A 148      -3.121  30.809   0.361  1.00 39.67           O1-
ATOM   2261  H   ASP A 148      -1.055  33.061  -1.969  1.00 42.50           H
ATOM   2262  HA  ASP A 148      -3.269  32.447  -3.100  1.00 47.60           H
ATOM   2263  HB2 ASP A 148      -2.719  33.195  -0.450  1.00 41.64           H
ATOM   2264  HB3 ASP A 148      -4.220  32.920  -0.879  1.00 41.64           H
ATOM   2265  N   LYS A 149      -3.087  35.585  -2.631  1.00 43.58           N
ATOM   2266  CA  LYS A 149      -3.804  36.846  -2.733  1.00 41.11           C
ATOM   2267  C   LYS A 149      -3.547  37.563  -4.048  1.00 49.02           C
ATOM   2268  O   LYS A 149      -4.464  38.190  -4.584  1.00 46.89           O
ATOM   2269  CB  LYS A 149      -3.447  37.758  -1.550  1.00 49.82           C
ATOM   2270  CG  LYS A 149      -4.203  39.090  -1.505  1.00 50.62           C
ATOM   2271  CD  LYS A 149      -4.014  39.867  -0.186  1.00 50.21           C
ATOM   2272  CE  LYS A 149      -4.773  41.225  -0.215  1.00 48.06           C
ATOM   2273  NZ  LYS A 149      -4.745  41.932   1.084  1.00 50.58           N1+
ATOM   2274  H   LYS A 149      -2.249  35.671  -2.452  1.00 52.30           H
ATOM   2275  HA  LYS A 149      -4.753  36.672  -2.682  1.00 49.33           H
ATOM   2276  HB2 LYS A 149      -3.658  37.284  -0.730  1.00 59.78           H
ATOM   2277  HB3 LYS A 149      -2.501  37.957  -1.579  1.00 59.78           H
ATOM   2278  HG2 LYS A 149      -3.888  39.654  -2.229  1.00 60.75           H
ATOM   2279  HG3 LYS A 149      -5.151  38.913  -1.608  1.00 60.75           H
ATOM   2280  HD2 LYS A 149      -4.360  39.337   0.549  1.00 60.26           H
ATOM   2281  HD3 LYS A 149      -3.071  40.051  -0.054  1.00 60.26           H
ATOM   2282  HE2 LYS A 149      -4.373  41.807  -0.881  1.00 57.67           H
ATOM   2283  HE3 LYS A 149      -5.705  41.062  -0.435  1.00 57.67           H
ATOM   2284  HZ1 LYS A 149      -5.203  42.693   1.032  1.00 60.70           H
ATOM   2285  HZ2 LYS A 149      -5.105  41.417   1.713  1.00 60.70           H
ATOM   2286  HZ3 LYS A 149      -3.903  42.112   1.307  1.00 60.70           H
ATOM   2287  N   TYR A 150      -2.349  37.467  -4.606  1.00 42.26           N
ATOM   2288  CA  TYR A 150      -2.034  38.191  -5.822  1.00 44.45           C
ATOM   2289  C   TYR A 150      -1.647  37.268  -6.963  1.00 49.35           C
ATOM   2290  O   TYR A 150      -1.443  37.747  -8.084  1.00 54.14           O
ATOM   2291  CB  TYR A 150      -0.915  39.214  -5.566  1.00 45.61           C
ATOM   2292  CG  TYR A 150      -1.284  40.285  -4.545  1.00 51.45           C
ATOM   2293  CD1 TYR A 150      -1.202  40.040  -3.186  1.00 48.26           C
ATOM   2294  CD2 TYR A 150      -1.720  41.541  -4.951  1.00 57.53           C
ATOM   2295  CE1 TYR A 150      -1.538  41.007  -2.266  1.00 47.02           C
ATOM   2296  CE2 TYR A 150      -2.052  42.520  -4.036  1.00 51.38           C
ATOM   2297  CZ  TYR A 150      -1.965  42.247  -2.695  1.00 52.00           C
ATOM   2298  OH  TYR A 150      -2.299  43.222  -1.781  1.00 54.63           O
ATOM   2299  H   TYR A 150      -1.701  36.992  -4.294  1.00 50.72           H
ATOM   2300  HA  TYR A 150      -2.817  38.681  -6.103  1.00 53.34           H
ATOM   2301  HB2 TYR A 150      -0.123  38.751  -5.254  1.00 54.73           H
ATOM   2302  HB3 TYR A 150      -0.716  39.666  -6.402  1.00 54.73           H
ATOM   2303  HD1 TYR A 150      -0.919  39.206  -2.889  1.00 57.92           H
ATOM   2304  HD2 TYR A 150      -1.779  41.731  -5.858  1.00 69.04           H
ATOM   2305  HE1 TYR A 150      -1.477  40.822  -1.357  1.00 56.43           H
ATOM   2306  HE2 TYR A 150      -2.338  43.355  -4.324  1.00 61.66           H
ATOM   2307  HH  TYR A 150      -2.225  42.919  -0.999  1.00 65.56           H
ATOM   2308  N   GLY A 151      -1.557  35.964  -6.717  1.00 45.76           N
ATOM   2309  CA  GLY A 151      -1.196  35.009  -7.744  1.00 46.21           C
ATOM   2310  C   GLY A 151      -0.144  35.493  -8.721  1.00 47.65           C
ATOM   2311  O   GLY A 151       0.947  35.921  -8.344  1.00 46.73           O
ATOM   2312  H   GLY A 151      -1.701  35.605  -5.947  1.00 54.91           H
ATOM   2313  HA2 GLY A 151      -0.861  34.203  -7.318  1.00 55.45           H
ATOM   2314  HA3 GLY A 151      -1.991  34.769  -8.247  1.00 55.45           H
ATOM   2315  N   GLU A 152      -0.486  35.424 -10.004  1.00 45.86           N
ATOM   2316  CA  GLU A 152       0.439  35.774 -11.073  1.00 47.74           C
ATOM   2317  C   GLU A 152       0.991  37.200 -10.956  1.00 41.65           C
ATOM   2318  O   GLU A 152       2.085  37.480 -11.463  1.00 36.43           O
ATOM   2319  CB  GLU A 152      -0.286  35.577 -12.408  1.00 47.85           C
ATOM   2320  CG  GLU A 152       0.620  35.515 -13.602  1.00 47.17           C
ATOM   2321  CD  GLU A 152       0.919  36.879 -14.164  1.00 49.20           C
ATOM   2322  OE1 GLU A 152       0.089  37.804 -13.976  1.00 50.25           O
ATOM   2323  OE2 GLU A 152       1.983  37.018 -14.808  1.00 56.14           O1-
ATOM   2324  H   GLU A 152      -1.252  35.151 -10.285  1.00 55.03           H
ATOM   2325  HA  GLU A 152       1.194  35.167 -11.042  1.00 57.30           H
ATOM   2326  HB2 GLU A 152      -0.782  34.747 -12.367  1.00 57.43           H
ATOM   2327  HB3 GLU A 152      -0.908  36.313 -12.528  1.00 57.43           H
ATOM   2328  HG2 GLU A 152       1.457  35.092 -13.359  1.00 56.61           H
ATOM   2329  HG3 GLU A 152       0.181  35.002 -14.295  1.00 56.61           H
ATOM   2330  N   LYS A 153       0.245  38.126 -10.341  1.00 40.93           N
ATOM   2331  CA  LYS A 153       0.741  39.500 -10.164  1.00 47.11           C
ATOM   2332  C   LYS A 153       1.971  39.565  -9.242  1.00 49.43           C
ATOM   2333  O   LYS A 153       2.850  40.420  -9.433  1.00 42.74           O
ATOM   2334  CB  LYS A 153      -0.377  40.375  -9.599  1.00 49.12           C
ATOM   2335  CG  LYS A 153      -1.593  40.570 -10.533  1.00 55.39           C
ATOM   2336  CD  LYS A 153      -2.779  41.215  -9.785  1.00 53.30           C
ATOM   2337  CE  LYS A 153      -3.477  40.210  -8.859  1.00 60.13           C
ATOM   2338  NZ  LYS A 153      -4.547  40.810  -8.005  1.00 60.91           N1+
ATOM   2339  H   LYS A 153      -0.541  37.985 -10.019  1.00 49.12           H
ATOM   2340  HA  LYS A 153       0.999  39.859 -11.027  1.00 56.54           H
ATOM   2341  HB2 LYS A 153      -0.695  39.954  -8.787  1.00 58.95           H
ATOM   2342  HB3 LYS A 153      -0.012  41.247  -9.390  1.00 58.95           H
ATOM   2343  HG2 LYS A 153      -1.342  41.154 -11.266  1.00 66.48           H
ATOM   2344  HG3 LYS A 153      -1.881  39.709 -10.879  1.00 66.48           H
ATOM   2345  HD2 LYS A 153      -2.452  41.949  -9.244  1.00 63.97           H
ATOM   2346  HD3 LYS A 153      -3.431  41.535 -10.428  1.00 63.97           H
ATOM   2347  HE2 LYS A 153      -3.881  39.507  -9.395  1.00 72.16           H
ATOM   2348  HE3 LYS A 153      -2.816  39.822  -8.264  1.00 72.16           H
ATOM   2349  HZ1 LYS A 153      -4.905  40.184  -7.481  1.00 73.09           H
ATOM   2350  HZ2 LYS A 153      -4.204  41.451  -7.492  1.00 73.09           H
ATOM   2351  HZ3 LYS A 153      -5.185  41.159  -8.515  1.00 73.09           H
ATOM   2352  N   PHE A 154       2.046  38.676  -8.245  1.00 46.84           N
ATOM   2353  CA  PHE A 154       3.218  38.561  -7.378  1.00 40.95           C
ATOM   2354  C   PHE A 154       4.296  37.701  -8.026  1.00 41.91           C
ATOM   2355  O   PHE A 154       5.433  38.153  -8.223  1.00 34.22           O
ATOM   2356  CB  PHE A 154       2.777  37.968  -6.038  1.00 48.89           C
ATOM   2357  CG  PHE A 154       3.899  37.717  -5.045  1.00 48.11           C
ATOM   2358  CD1 PHE A 154       4.508  38.777  -4.367  1.00 39.81           C
ATOM   2359  CD2 PHE A 154       4.302  36.410  -4.749  1.00 42.78           C
ATOM   2360  CE1 PHE A 154       5.515  38.547  -3.434  1.00 43.41           C
ATOM   2361  CE2 PHE A 154       5.297  36.170  -3.819  1.00 40.72           C
ATOM   2362  CZ  PHE A 154       5.904  37.255  -3.146  1.00 43.47           C
ATOM   2363  H   PHE A 154       1.423  38.120  -8.046  1.00 56.21           H
ATOM   2364  HA  PHE A 154       3.595  39.441  -7.221  1.00 49.14           H
ATOM   2365  HB2 PHE A 154       2.152  38.586  -5.627  1.00 58.68           H
ATOM   2366  HB3 PHE A 154       2.337  37.121  -6.208  1.00 58.68           H
ATOM   2367  HD1 PHE A 154       4.243  39.649  -4.544  1.00 47.78           H
ATOM   2368  HD2 PHE A 154       3.901  35.694  -5.184  1.00 51.34           H
ATOM   2369  HE1 PHE A 154       5.912  39.265  -2.994  1.00 52.10           H
ATOM   2370  HE2 PHE A 154       5.563  35.298  -3.640  1.00 48.87           H
ATOM   2371  HZ  PHE A 154       6.583  37.107  -2.530  1.00 52.17           H
ATOM   2372  N   THR A 155       3.934  36.460  -8.395  1.00 41.33           N
ATOM   2373  CA  THR A 155       4.931  35.481  -8.834  1.00 42.99           C
ATOM   2374  C   THR A 155       5.666  35.965 -10.070  1.00 38.81           C
ATOM   2375  O   THR A 155       6.872  35.729 -10.218  1.00 39.37           O
ATOM   2376  CB  THR A 155       4.287  34.112  -9.111  1.00 44.53           C
ATOM   2377  OG1 THR A 155       3.292  34.224 -10.140  1.00 47.97           O
ATOM   2378  CG2 THR A 155       3.650  33.533  -7.832  1.00 45.43           C
ATOM   2379  H   THR A 155       3.123  36.172  -8.403  1.00 49.60           H
ATOM   2380  HA  THR A 155       5.581  35.355  -8.130  1.00 51.60           H
ATOM   2381  HB  THR A 155       4.970  33.492  -9.414  1.00 53.44           H
ATOM   2382  HG1 THR A 155       2.995  33.464 -10.342  1.00 57.57           H
ATOM   2383 HG21 THR A 155       3.248  32.671  -8.021  1.00 54.53           H
ATOM   2384 HG22 THR A 155       4.323  33.420  -7.144  1.00 54.53           H
ATOM   2385 HG23 THR A 155       2.961  34.133  -7.507  1.00 54.53           H
ATOM   2386  N   SER A 156       4.969  36.660 -10.972  1.00 41.39           N
ATOM   2387  CA  SER A 156       5.660  37.140 -12.154  1.00 40.80           C
ATOM   2388  C   SER A 156       6.728  38.150 -11.796  1.00 35.56           C
ATOM   2389  O   SER A 156       7.683  38.321 -12.556  1.00 39.59           O
ATOM   2390  CB  SER A 156       4.659  37.722 -13.167  1.00 48.40           C
ATOM   2391  OG  SER A 156       3.790  38.674 -12.578  1.00 48.84           O
ATOM   2392  H   SER A 156       4.132  36.854 -10.925  1.00 49.67           H
ATOM   2393  HA  SER A 156       6.108  36.389 -12.575  1.00 48.97           H
ATOM   2394  HB2 SER A 156       5.150  38.138 -13.895  1.00 58.08           H
ATOM   2395  HB3 SER A 156       4.124  36.989 -13.515  1.00 58.08           H
ATOM   2396  HG  SER A 156       3.396  38.343 -11.915  1.00 58.61           H
ATOM   2397  N   LYS A 157       6.606  38.802 -10.634  1.00 44.98           N
ATOM   2398  CA  LYS A 157       7.566  39.800 -10.180  1.00 44.14           C
ATOM   2399  C   LYS A 157       8.777  39.206  -9.454  1.00 40.17           C
ATOM   2400  O   LYS A 157       9.757  39.919  -9.219  1.00 37.78           O
ATOM   2401  CB  LYS A 157       6.848  40.814  -9.261  1.00 46.88           C
ATOM   2402  CG  LYS A 157       5.836  41.725  -9.995  1.00 40.75           C
ATOM   2403  CD  LYS A 157       6.491  42.481 -11.139  1.00 41.99           C
ATOM   2404  CE  LYS A 157       7.730  43.221 -10.678  1.00 43.52           C
ATOM   2405  NZ  LYS A 157       8.340  44.034 -11.752  1.00 53.94           N1+
ATOM   2406  H   LYS A 157       5.964  38.669 -10.074  1.00 53.98           H
ATOM   2407  HA  LYS A 157       7.907  40.267 -10.958  1.00 52.97           H
ATOM   2408  HB2 LYS A 157       6.346  40.318  -8.597  1.00 56.26           H
ATOM   2409  HB3 LYS A 157       7.502  41.373  -8.816  1.00 56.26           H
ATOM   2410  HG2 LYS A 157       5.119  41.181 -10.360  1.00 48.90           H
ATOM   2411  HG3 LYS A 157       5.470  42.376  -9.388  1.00 48.90           H
ATOM   2412  HD2 LYS A 157       6.744  41.858 -11.838  1.00 50.40           H
ATOM   2413  HD3 LYS A 157       5.865  43.135 -11.486  1.00 50.40           H
ATOM   2414  HE2 LYS A 157       7.486  43.817  -9.951  1.00 52.22           H
ATOM   2415  HE3 LYS A 157       8.399  42.586 -10.379  1.00 52.22           H
ATOM   2416  HZ1 LYS A 157       8.692  44.777 -11.415  1.00 64.73           H
ATOM   2417  HZ2 LYS A 157       8.980  43.567 -12.156  1.00 64.73           H
ATOM   2418  HZ3 LYS A 157       7.720  44.252 -12.352  1.00 64.73           H
ATOM   2419  N   VAL A 158       8.762  37.928  -9.125  1.00 41.55           N
ATOM   2420  CA  VAL A 158       9.822  37.329  -8.316  1.00 35.93           C
ATOM   2421  C   VAL A 158      10.922  36.828  -9.238  1.00 42.80           C
ATOM   2422  O   VAL A 158      10.676  36.001 -10.127  1.00 34.36           O
ATOM   2423  CB  VAL A 158       9.273  36.192  -7.445  1.00 33.85           C
ATOM   2424  CG1 VAL A 158      10.413  35.471  -6.712  1.00 32.87           C
ATOM   2425  CG2 VAL A 158       8.215  36.717  -6.457  1.00 29.49           C
ATOM   2426  H   VAL A 158       8.137  37.382  -9.346  1.00 49.87           H
ATOM   2427  HA  VAL A 158      10.200  37.997  -7.726  1.00 43.12           H
ATOM   2428  HB  VAL A 158       8.838  35.544  -8.017  1.00 40.63           H
ATOM   2429 HG11 VAL A 158      10.026  34.779  -6.154  1.00 39.45           H
ATOM   2430 HG12 VAL A 158      11.007  35.070  -7.363  1.00 39.45           H
ATOM   2431 HG13 VAL A 158      10.899  36.105  -6.163  1.00 39.45           H
ATOM   2432 HG21 VAL A 158       7.884  35.981  -5.918  1.00 35.39           H
ATOM   2433 HG22 VAL A 158       8.629  37.379  -5.880  1.00 35.39           H
ATOM   2434 HG23 VAL A 158       7.482  37.117  -6.944  1.00 35.39           H
ATOM   2435  N   GLU A 159      12.146  37.307  -9.022  1.00 36.31           N
ATOM   2436  CA  GLU A 159      13.274  36.703  -9.719  1.00 31.45           C
ATOM   2437  C   GLU A 159      13.367  35.219  -9.371  1.00 35.22           C
ATOM   2438  O   GLU A 159      13.210  34.343 -10.229  1.00 28.87           O
ATOM   2439  CB  GLU A 159      14.565  37.434  -9.351  1.00 35.26           C
ATOM   2440  CG  GLU A 159      15.756  37.097 -10.212  1.00 35.38           C
ATOM   2441  CD  GLU A 159      15.529  37.470 -11.691  1.00 57.06           C
ATOM   2442  OE1 GLU A 159      15.495  38.678 -12.028  1.00 54.02           O
ATOM   2443  OE2 GLU A 159      15.357  36.549 -12.512  1.00 55.58           O1-
ATOM   2444  H   GLU A 159      12.346  37.944  -8.478  1.00 43.57           H
ATOM   2445  HA  GLU A 159      13.129  36.790 -10.670  1.00 37.74           H
ATOM   2446  HB2 GLU A 159      14.417  38.391  -9.401  1.00 42.31           H
ATOM   2447  HB3 GLU A 159      14.803  37.192  -8.442  1.00 42.31           H
ATOM   2448  HG2 GLU A 159      16.531  37.588  -9.891  1.00 42.46           H
ATOM   2449  HG3 GLU A 159      15.917  36.144 -10.156  1.00 42.46           H
ATOM   2450  N   GLU A 160      13.584  34.922  -8.089  1.00 40.36           N
ATOM   2451  CA  GLU A 160      13.538  33.556  -7.572  1.00 35.70           C
ATOM   2452  C   GLU A 160      13.434  33.619  -6.046  1.00 35.92           C
ATOM   2453  O   GLU A 160      13.913  34.571  -5.416  1.00 27.48           O
ATOM   2454  CB  GLU A 160      14.765  32.764  -8.037  1.00 37.00           C
ATOM   2455  CG  GLU A 160      16.055  33.181  -7.407  1.00 29.58           C
ATOM   2456  CD  GLU A 160      17.254  32.634  -8.154  1.00 39.79           C
ATOM   2457  OE1 GLU A 160      18.403  32.790  -7.678  1.00 42.52           O
ATOM   2458  OE2 GLU A 160      17.053  32.056  -9.235  1.00 41.75           O1-
ATOM   2459  H   GLU A 160      13.746  35.511  -7.488  1.00 48.43           H
ATOM   2460  HA  GLU A 160      12.750  33.106  -7.913  1.00 42.84           H
ATOM   2461  HB2 GLU A 160      14.630  31.818  -7.876  1.00 44.41           H
ATOM   2462  HB3 GLU A 160      14.874  32.916  -8.990  1.00 44.41           H
ATOM   2463  HG2 GLU A 160      16.109  34.148  -7.430  1.00 35.50           H
ATOM   2464  HG3 GLU A 160      16.092  32.866  -6.493  1.00 35.50           H
ATOM   2465  N   CYS A 161      12.749  32.618  -5.475  1.00 31.84           N
ATOM   2466  CA  CYS A 161      12.672  32.408  -4.034  1.00 34.71           C
ATOM   2467  C   CYS A 161      13.766  31.421  -3.677  1.00 35.77           C
ATOM   2468  O   CYS A 161      13.717  30.252  -4.084  1.00 28.11           O
ATOM   2469  CB  CYS A 161      11.312  31.858  -3.604  0.70 33.17           C
ATOM   2470  SG  CYS A 161       9.956  32.772  -4.212  0.61 43.79           S
ATOM   2471  H   CYS A 161      12.327  32.016  -5.916  1.00 38.21           H
ATOM   2472  HA  CYS A 161      12.831  33.246  -3.576  1.00 41.66           H
ATOM   2473  HB2 CYS A 161      11.228  30.973  -3.996  0.00 39.80           H
ATOM   2474  HB3 CYS A 161      11.237  31.804  -2.637  1.00 39.80           H
ATOM   2475  HG  CYS A 161       8.946  32.247  -3.831  1.00 52.55           H
ATOM   2476  N   VAL A 162      14.759  31.889  -2.945  1.00 26.83           N
ATOM   2477  CA  VAL A 162      15.800  31.050  -2.393  1.00 26.99           C
ATOM   2478  C   VAL A 162      15.386  30.710  -0.960  1.00 32.75           C
ATOM   2479  O   VAL A 162      15.344  31.599  -0.086  1.00 23.74           O
ATOM   2480  CB  VAL A 162      17.159  31.755  -2.456  1.00 20.98           C
ATOM   2481  CG1 VAL A 162      18.279  30.813  -1.936  1.00 25.00           C
ATOM   2482  CG2 VAL A 162      17.431  32.204  -3.847  1.00 28.59           C
ATOM   2483  H   VAL A 162      14.854  32.721  -2.744  1.00 32.20           H
ATOM   2484  HA  VAL A 162      15.860  30.236  -2.909  1.00 32.39           H
ATOM   2485  HB  VAL A 162      17.131  32.536  -1.885  1.00 25.18           H
ATOM   2486 HG11 VAL A 162      19.125  31.289  -1.912  1.00 30.00           H
ATOM   2487 HG12 VAL A 162      18.042  30.498  -1.052  1.00 30.00           H
ATOM   2488 HG13 VAL A 162      18.336  30.052  -2.538  1.00 30.00           H
ATOM   2489 HG21 VAL A 162      18.286  32.665  -3.862  1.00 34.31           H
ATOM   2490 HG22 VAL A 162      17.465  31.425  -4.423  1.00 34.31           H
ATOM   2491 HG23 VAL A 162      16.727  32.800  -4.138  1.00 34.31           H
ATOM   2492  N   ILE A 163      15.081  29.422  -0.729  1.00 21.44           N
ATOM   2493  CA  ILE A 163      14.390  28.937   0.472  1.00 26.98           C
ATOM   2494  C   ILE A 163      15.318  28.064   1.326  1.00 27.05           C
ATOM   2495  O   ILE A 163      15.855  27.077   0.808  1.00 27.11           O
ATOM   2496  CB  ILE A 163      13.142  28.131   0.050  1.00 24.08           C
ATOM   2497  CG1 ILE A 163      12.157  28.977  -0.783  1.00 22.31           C
ATOM   2498  CG2 ILE A 163      12.452  27.543   1.208  1.00 26.51           C
ATOM   2499  CD1 ILE A 163      11.146  28.165  -1.579  1.00 26.43           C
ATOM   2500  H   ILE A 163      15.234  28.795  -1.294  1.00 25.73           H
ATOM   2501  HA  ILE A 163      14.101  29.699   0.997  1.00 32.38           H
ATOM   2502  HB  ILE A 163      13.446  27.400  -0.503  1.00 28.90           H
ATOM   2503 HG12 ILE A 163      11.648  29.535  -0.176  1.00 26.78           H
ATOM   2504 HG13 ILE A 163      12.650  29.523  -1.410  1.00 26.78           H
ATOM   2505 HG21 ILE A 163      11.641  27.105   0.912  1.00 31.81           H
ATOM   2506 HG22 ILE A 163      13.033  26.894   1.631  1.00 31.81           H
ATOM   2507 HG23 ILE A 163      12.235  28.259   1.821  1.00 31.81           H
ATOM   2508 HD11 ILE A 163      10.579  28.775  -2.077  1.00 31.72           H
ATOM   2509 HD12 ILE A 163      11.613  27.580  -2.192  1.00 31.72           H
ATOM   2510 HD13 ILE A 163      10.601  27.643  -0.968  1.00 31.72           H
ATOM   2511  N   MET A 164      15.430  28.363   2.667  1.00 27.23           N
ATOM   2512  CA  MET A 164      15.948  27.372   3.619  1.00 21.30           C
ATOM   2513  C   MET A 164      14.670  26.655   4.123  1.00 24.06           C
ATOM   2514  O   MET A 164      13.683  27.088   4.698  1.00 26.19           O
ATOM   2515  CB  MET A 164      16.778  27.991   4.739  1.00 24.34           C
ATOM   2516  CG  MET A 164      17.624  26.959   5.468  1.00 25.40           C
ATOM   2517  SD  MET A 164      16.512  25.853   6.410  1.00 21.92           S
ATOM   2518  CE  MET A 164      17.111  24.187   6.020  1.00 22.05           C
ATOM   2519  H   MET A 164      14.963  29.183   3.092  1.00 32.68           H
ATOM   2520  HA  MET A 164      16.610  26.648   3.050  1.00 25.56           H
ATOM   2521  HB2 MET A 164      17.472  28.740   4.278  1.00 29.21           H
ATOM   2522  HB3 MET A 164      16.149  28.564   5.460  1.00 29.21           H
ATOM   2523  HG2 MET A 164      18.288  26.397   4.791  1.00 30.48           H
ATOM   2524  HG3 MET A 164      18.253  27.489   6.225  1.00 30.48           H
ATOM   2525  HE1 MET A 164      16.512  23.478   6.606  1.00 26.46           H
ATOM   2526  HE2 MET A 164      16.992  23.947   4.960  1.00 26.46           H
ATOM   2527  HE3 MET A 164      18.165  24.060   6.284  1.00 26.46           H
ATOM   2528  N   GLY A 165      14.667  25.353   3.679  1.00 21.61           N
ATOM   2529  CA  GLY A 165      13.638  24.368   4.077  1.00 23.30           C
ATOM   2530  C   GLY A 165      13.743  22.982   3.423  1.00 27.91           C
ATOM   2531  O   GLY A 165      14.360  22.794   2.373  1.00 26.21           O
ATOM   2532  H   GLY A 165      15.283  25.036   3.171  1.00 25.94           H
ATOM   2533  HA2 GLY A 165      13.761  24.212   5.028  1.00 27.96           H
ATOM   2534  HA3 GLY A 165      12.759  24.729   3.917  1.00 27.96           H
ATOM   2535  N   GLY A 166      13.082  22.012   4.088  1.00 30.97           N
ATOM   2536  CA  GLY A 166      12.873  20.678   3.552  1.00 29.73           C
ATOM   2537  C   GLY A 166      14.023  19.698   3.767  1.00 27.80           C
ATOM   2538  O   GLY A 166      15.127  20.035   4.187  1.00 23.00           O
ATOM   2539  H   GLY A 166      12.730  22.115   4.869  1.00 37.16           H
ATOM   2540  HA2 GLY A 166      12.084  20.287   3.965  1.00 35.68           H
ATOM   2541  HA3 GLY A 166      12.693  20.741   2.603  1.00 35.68           H
ATOM   2542  N   ALA A 167      13.744  18.448   3.397  1.00 21.22           N
ATOM   2543  CA  ALA A 167      14.710  17.350   3.379  1.00 22.16           C
ATOM   2544  C   ALA A 167      14.233  16.375   2.300  1.00 24.00           C
ATOM   2545  O   ALA A 167      13.105  15.871   2.369  1.00 27.18           O
ATOM   2546  CB  ALA A 167      14.798  16.682   4.780  1.00 19.17           C
ATOM   2547  H   ALA A 167      12.962  18.205   3.137  1.00 25.47           H
ATOM   2548  HA  ALA A 167      15.585  17.695   3.136  1.00 26.60           H
ATOM   2549  HB1 ALA A 167      15.469  15.989   4.777  1.00 23.01           H
ATOM   2550  HB2 ALA A 167      15.027  17.345   5.445  1.00 23.01           H
ATOM   2551  HB3 ALA A 167      13.927  16.307   4.991  1.00 23.01           H
ATOM   2552  N   VAL A 168      15.035  16.202   1.253  1.00 25.42           N
ATOM   2553  CA  VAL A 168      14.591  15.510   0.042  1.00 24.45           C
ATOM   2554  C   VAL A 168      15.053  14.065   0.062  1.00 26.00           C
ATOM   2555  O   VAL A 168      14.229  13.143   0.027  1.00 24.61           O
ATOM   2556  CB  VAL A 168      15.106  16.204  -1.238  1.00 25.18           C
ATOM   2557  CG1 VAL A 168      14.550  15.542  -2.491  1.00 32.76           C
ATOM   2558  CG2 VAL A 168      14.762  17.730  -1.224  1.00 33.79           C
ATOM   2559  H   VAL A 168      15.847  16.490   1.214  1.00 30.51           H
ATOM   2560  HA  VAL A 168      13.625  15.518   0.018  1.00 29.34           H
ATOM   2561  HB  VAL A 168      16.072  16.124  -1.281  1.00 30.23           H
ATOM   2562 HG11 VAL A 168      14.881  16.021  -3.267  1.00 39.32           H
ATOM   2563 HG12 VAL A 168      14.841  14.621  -2.527  1.00 39.32           H
ATOM   2564 HG13 VAL A 168      13.582  15.589  -2.463  1.00 39.32           H
ATOM   2565 HG21 VAL A 168      15.097  18.142  -2.038  1.00 40.56           H
ATOM   2566 HG22 VAL A 168      13.800  17.839  -1.167  1.00 40.56           H
ATOM   2567 HG23 VAL A 168      15.183  18.144  -0.453  1.00 40.56           H
ATOM   2568  N   ASP A 169      16.374  13.862   0.040  1.00 21.03           N
ATOM   2569  CA  ASP A 169      16.974  12.530   0.020  1.00 28.95           C
ATOM   2570  C   ASP A 169      17.725  12.196   1.300  1.00 31.48           C
ATOM   2571  O   ASP A 169      18.522  11.253   1.300  1.00 25.11           O
ATOM   2572  CB  ASP A 169      17.917  12.403  -1.170  1.00 33.88           C
ATOM   2573  CG  ASP A 169      17.242  12.759  -2.463  1.00 33.38           C
ATOM   2574  OD1 ASP A 169      16.151  12.211  -2.713  1.00 31.82           O
ATOM   2575  OD2 ASP A 169      17.787  13.627  -3.186  1.00 32.64           O1-
ATOM   2576  H   ASP A 169      16.958  14.496   0.022  1.00 25.23           H
ATOM   2577  HA  ASP A 169      16.272  11.873  -0.092  1.00 34.74           H
ATOM   2578  HB2 ASP A 169      18.659  13.016  -1.050  1.00 40.66           H
ATOM   2579  HB3 ASP A 169      18.247  11.492  -1.231  1.00 40.66           H
ATOM   2580  N   VAL A 170      17.497  12.964   2.372  1.00 22.00           N
ATOM   2581  CA  VAL A 170      18.069  12.745   3.690  1.00 17.98           C
ATOM   2582  C   VAL A 170      16.929  12.856   4.687  1.00 25.51           C
ATOM   2583  O   VAL A 170      15.833  13.319   4.370  1.00 24.87           O
ATOM   2584  CB  VAL A 170      19.183  13.750   4.044  1.00 29.62           C
ATOM   2585  CG1 VAL A 170      20.341  13.675   3.078  1.00 26.76           C
ATOM   2586  CG2 VAL A 170      18.617  15.196   4.105  1.00 27.32           C
ATOM   2587  H   VAL A 170      16.974  13.645   2.361  1.00 26.40           H
ATOM   2588  HA  VAL A 170      18.447  11.860   3.746  1.00 21.57           H
ATOM   2589  HB  VAL A 170      19.536  13.530   4.918  1.00 35.55           H
ATOM   2590 HG11 VAL A 170      21.011  14.333   3.328  1.00 32.12           H
ATOM   2591 HG12 VAL A 170      20.731  12.790   3.095  1.00 32.12           H
ATOM   2592 HG13 VAL A 170      20.013  13.876   2.183  1.00 32.12           H
ATOM   2593 HG21 VAL A 170      19.343  15.808   4.315  1.00 32.79           H
ATOM   2594 HG22 VAL A 170      18.231  15.432   3.248  1.00 32.79           H
ATOM   2595 HG23 VAL A 170      17.942  15.246   4.798  1.00 32.79           H
ATOM   2596  N   ARG A 171      17.228  12.464   5.913  1.00 25.93           N
ATOM   2597  CA  ARG A 171      16.319  12.559   7.046  1.00 35.84           C
ATOM   2598  C   ARG A 171      16.074  14.025   7.397  1.00 25.53           C
ATOM   2599  O   ARG A 171      16.882  14.880   7.054  1.00 24.68           O
ATOM   2600  CB  ARG A 171      16.943  11.807   8.235  1.00 39.69           C
ATOM   2601  CG  ARG A 171      16.040  11.567   9.393  1.00 48.34           C
ATOM   2602  CD  ARG A 171      16.802  11.612  10.721  1.00 60.95           C
ATOM   2603  NE  ARG A 171      17.920  10.668  10.814  1.00 69.81           N
ATOM   2604  CZ  ARG A 171      17.784   9.359  11.011  1.00 75.55           C
ATOM   2605  NH1 ARG A 171      16.568   8.818  11.108  1.00 76.72           N
ATOM   2606  NH2 ARG A 171      18.862   8.586  11.095  1.00 73.30           N1+
ATOM   2607  H   ARG A 171      17.999  12.155   6.128  1.00 31.12           H
ATOM   2608  HA  ARG A 171      15.467  12.150   6.818  1.00 43.01           H
ATOM   2609  HB2 ARG A 171      17.237  10.935   7.927  1.00 47.64           H
ATOM   2610  HB3 ARG A 171      17.710  12.304   8.559  1.00 47.64           H
ATOM   2611  HG2 ARG A 171      15.362  12.252   9.408  1.00 58.01           H
ATOM   2612  HG3 ARG A 171      15.638  10.689   9.304  1.00 58.01           H
ATOM   2613  HD2 ARG A 171      17.162  12.506  10.840  1.00 73.14           H
ATOM   2614  HD3 ARG A 171      16.184  11.406  11.439  1.00 73.14           H
ATOM   2615  HE  ARG A 171      18.717  10.980  10.729  1.00 83.77           H
ATOM   2616 HH11 ARG A 171      15.865   9.315  11.058  1.00 92.06           H
ATOM   2617 HH12 ARG A 171      16.478   7.971  11.232  1.00 92.06           H
ATOM   2618 HH21 ARG A 171      19.644   8.931  11.030  1.00 87.96           H
ATOM   2619 HH22 ARG A 171      18.778   7.739  11.215  1.00 87.96           H
ATOM   2620  N   GLY A 172      14.922  14.307   8.049  1.00 28.03           N
ATOM   2621  CA  GLY A 172      14.582  15.620   8.615  1.00 27.53           C
ATOM   2622  C   GLY A 172      15.309  15.940   9.928  1.00 28.11           C
ATOM   2623  O   GLY A 172      16.276  15.271  10.293  1.00 26.85           O
ATOM   2624  H   GLY A 172      14.299  13.726   8.168  1.00 33.64           H
ATOM   2625  HA2 GLY A 172      14.807  16.306   7.969  1.00 33.04           H
ATOM   2626  HA3 GLY A 172      13.626  15.661   8.781  1.00 33.04           H
ATOM   2627  N   ASN A 173      14.859  17.044  10.629  1.00 28.66           N
ATOM   2628  CA  ASN A 173      15.487  17.430  11.916  1.00 29.10           C
ATOM   2629  C   ASN A 173      14.401  17.782  12.959  1.00 30.98           C
ATOM   2630  O   ASN A 173      14.574  18.325  14.042  1.00 34.33           O
ATOM   2631  CB  ASN A 173      16.431  18.609  11.720  1.00 32.08           C
ATOM   2632  CG  ASN A 173      15.744  19.850  11.167  1.00 26.73           C
ATOM   2633  OD1 ASN A 173      14.537  19.884  10.894  1.00 25.32           O
ATOM   2634  ND2 ASN A 173      16.570  20.925  11.027  1.00 29.51           N
ATOM   2635  H   ASN A 173      14.176  17.715  10.229  1.00 34.39           H
ATOM   2636  HA  ASN A 173      16.063  16.538  12.312  1.00 34.92           H
ATOM   2637  HB2 ASN A 173      16.919  18.850  12.693  1.00 38.50           H
ATOM   2638  HB3 ASN A 173      17.263  18.299  11.049  1.00 38.50           H
ATOM   2639 HD21 ASN A 173      16.223  21.860  10.742  1.00 35.42           H
ATOM   2640 HD22 ASN A 173      17.573  20.875  11.216  1.00 35.42           H
ATOM   2641  N   VAL A 174      13.163  17.337  12.581  1.00 31.44           N
ATOM   2642  CA  VAL A 174      11.918  17.433  13.367  1.00 29.39           C
ATOM   2643  C   VAL A 174      11.667  16.085  14.052  1.00 42.69           C
ATOM   2644  O   VAL A 174      11.033  15.181  13.480  1.00 37.03           O
ATOM   2645  CB  VAL A 174      10.701  17.801  12.512  1.00 31.08           C
ATOM   2646  CG1 VAL A 174       9.427  17.719  13.342  1.00 32.22           C
ATOM   2647  CG2 VAL A 174      10.810  19.215  11.848  1.00 26.85           C
ATOM   2648  H   VAL A 174      13.013  16.944  11.832  1.00 37.73           H
ATOM   2649  HA  VAL A 174      12.022  18.109  14.046  1.00 35.28           H
ATOM   2650  HB  VAL A 174      10.612  17.153  11.803  1.00 37.30           H
ATOM   2651 HG11 VAL A 174       8.673  17.988  12.790  1.00 38.66           H
ATOM   2652 HG12 VAL A 174       9.278  16.820  13.668  1.00 38.66           H
ATOM   2653 HG13 VAL A 174       9.493  18.335  14.093  1.00 38.66           H
ATOM   2654 HG21 VAL A 174       9.993  19.376  11.346  1.00 32.23           H
ATOM   2655 HG22 VAL A 174      10.896  19.887  12.537  1.00 32.23           H
ATOM   2656 HG23 VAL A 174      11.574  19.240  11.254  1.00 32.23           H
ATOM   2657  N   PHE A 175      12.107  15.962  15.297  1.00 30.02           N
ATOM   2658  CA  PHE A 175      11.989  14.729  16.067  1.00 39.03           C
ATOM   2659  C   PHE A 175      11.125  14.998  17.294  1.00 43.88           C
ATOM   2660  O   PHE A 175      11.598  15.537  18.300  1.00 36.32           O
ATOM   2661  CB  PHE A 175      13.360  14.223  16.459  1.00 40.94           C
ATOM   2662  CG  PHE A 175      14.284  14.066  15.310  1.00 45.35           C
ATOM   2663  CD1 PHE A 175      15.393  14.879  15.180  1.00 41.02           C
ATOM   2664  CD2 PHE A 175      14.040  13.092  14.347  1.00 49.36           C
ATOM   2665  CE1 PHE A 175      16.258  14.714  14.119  1.00 37.04           C
ATOM   2666  CE2 PHE A 175      14.888  12.920  13.289  1.00 43.37           C
ATOM   2667  CZ  PHE A 175      16.002  13.737  13.167  1.00 47.50           C
ATOM   2668  H   PHE A 175      12.508  16.596  15.722  1.00 36.03           H
ATOM   2669  HA  PHE A 175      11.550  14.054  15.526  1.00 46.84           H
ATOM   2670  HB2 PHE A 175      13.751  14.855  17.077  1.00 49.13           H
ATOM   2671  HB3 PHE A 175      13.260  13.357  16.884  1.00 49.13           H
ATOM   2672  HD1 PHE A 175      15.564  15.532  15.818  1.00 49.23           H
ATOM   2673  HD2 PHE A 175      13.298  12.538  14.431  1.00 59.24           H
ATOM   2674  HE1 PHE A 175      17.001  15.264  14.031  1.00 44.46           H
ATOM   2675  HE2 PHE A 175      14.714  12.261  12.656  1.00 52.05           H
ATOM   2676  HZ  PHE A 175      16.580  13.627  12.447  1.00 57.00           H
ATOM   2677  N   LEU A 176       9.857  14.631  17.197  1.00 44.22           N
ATOM   2678  CA  LEU A 176       8.908  14.703  18.292  1.00 41.29           C
ATOM   2679  C   LEU A 176       8.299  13.323  18.483  1.00 45.37           C
ATOM   2680  O   LEU A 176       8.446  12.442  17.628  1.00 44.53           O
ATOM   2681  CB  LEU A 176       7.829  15.748  17.999  1.00 34.46           C
ATOM   2682  CG  LEU A 176       8.381  17.128  17.644  1.00 40.27           C
ATOM   2683  CD1 LEU A 176       7.383  17.872  16.799  1.00 41.87           C
ATOM   2684  CD2 LEU A 176       8.759  17.938  18.867  1.00 38.54           C
ATOM   2685  H   LEU A 176       9.507  14.315  16.473  1.00 53.07           H
ATOM   2686  HA  LEU A 176       9.374  14.973  19.096  1.00 49.55           H
ATOM   2687  HB2 LEU A 176       7.313  15.434  17.240  1.00 41.36           H
ATOM   2688  HB3 LEU A 176       7.256  15.839  18.771  1.00 41.36           H
ATOM   2689  HG  LEU A 176       9.181  17.018  17.108  1.00 48.33           H
ATOM   2690 HD11 LEU A 176       7.755  18.736  16.563  1.00 50.25           H
ATOM   2691 HD12 LEU A 176       7.203  17.359  15.997  1.00 50.25           H
ATOM   2692 HD13 LEU A 176       6.567  17.991  17.309  1.00 50.25           H
ATOM   2693 HD21 LEU A 176       9.098  18.799  18.584  1.00 46.25           H
ATOM   2694 HD22 LEU A 176       7.970  18.054  19.416  1.00 46.25           H
ATOM   2695 HD23 LEU A 176       9.441  17.454  19.355  1.00 46.25           H
ATOM   2696  N   PRO A 177       7.635  13.080  19.620  1.00 49.79           N
ATOM   2697  CA  PRO A 177       6.982  11.772  19.812  1.00 51.77           C
ATOM   2698  C   PRO A 177       5.814  11.495  18.856  1.00 49.80           C
ATOM   2699  O   PRO A 177       5.310  10.367  18.849  1.00 56.57           O
ATOM   2700  CB  PRO A 177       6.518  11.830  21.279  1.00 53.51           C
ATOM   2701  CG  PRO A 177       7.487  12.780  21.936  1.00 49.82           C
ATOM   2702  CD  PRO A 177       7.657  13.857  20.882  1.00 50.41           C
ATOM   2703  HA  PRO A 177       7.635  11.065  19.716  1.00 62.13           H
ATOM   2704  HB2 PRO A 177       5.614  12.182  21.327  1.00 64.22           H
ATOM   2705  HB3 PRO A 177       6.569  10.947  21.680  1.00 64.22           H
ATOM   2706  HG2 PRO A 177       7.120  13.138  22.760  1.00 59.79           H
ATOM   2707  HG3 PRO A 177       8.329  12.325  22.103  1.00 59.79           H
ATOM   2708  HD2 PRO A 177       6.909  14.476  20.918  1.00 60.50           H
ATOM   2709  HD3 PRO A 177       8.500  14.320  20.999  1.00 60.50           H
ATOM   2710  N   SER A 178       5.383  12.460  18.048  1.00 46.99           N
ATOM   2711  CA  SER A 178       4.305  12.267  17.083  1.00 46.90           C
ATOM   2712  C   SER A 178       4.784  12.235  15.635  1.00 46.58           C
ATOM   2713  O   SER A 178       3.954  12.151  14.717  1.00 45.62           O
ATOM   2714  CB  SER A 178       3.269  13.383  17.234  1.00 47.86           C
ATOM   2715  OG  SER A 178       3.855  14.625  16.915  1.00 50.90           O
ATOM   2716  H   SER A 178       5.706  13.258  18.040  1.00 56.39           H
ATOM   2717  HA  SER A 178       3.871  11.424  17.267  1.00 56.28           H
ATOM   2718  HB2 SER A 178       2.518  13.217  16.643  1.00 57.43           H
ATOM   2719  HB3 SER A 178       2.971  13.407  18.157  1.00 57.43           H
ATOM   2720  HG  SER A 178       3.335  15.244  17.141  1.00 61.08           H
ATOM   2721  N   THR A 179       6.090  12.311  15.403  1.00 40.08           N
ATOM   2722  CA  THR A 179       6.624  12.445  14.068  1.00 39.48           C
ATOM   2723  C   THR A 179       7.661  11.370  13.852  1.00 38.87           C
ATOM   2724  O   THR A 179       8.216  10.806  14.802  1.00 38.21           O
ATOM   2725  CB  THR A 179       7.264  13.826  13.823  1.00 43.30           C
ATOM   2726  OG1 THR A 179       8.426  13.974  14.645  1.00 40.25           O
ATOM   2727  CG2 THR A 179       6.296  14.917  14.126  1.00 36.20           C
ATOM   2728  H   THR A 179       6.694  12.300  16.017  1.00 48.10           H
ATOM   2729  HA  THR A 179       5.909  12.320  13.425  1.00 47.38           H
ATOM   2730  HB  THR A 179       7.524  13.909  12.893  1.00 51.97           H
ATOM   2731  HG1 THR A 179       8.839  14.675  14.428  1.00 48.30           H
ATOM   2732 HG21 THR A 179       6.718  15.769  13.936  1.00 43.44           H
ATOM   2733 HG22 THR A 179       5.504  14.830  13.577  1.00 43.44           H
ATOM   2734 HG23 THR A 179       6.047  14.892  15.062  1.00 43.44           H
ATOM   2735  N   ASP A 180       7.886  11.075  12.578  1.00 31.63           N
ATOM   2736  CA  ASP A 180       8.802  10.031  12.180  1.00 32.73           C
ATOM   2737  C   ASP A 180      10.167  10.568  11.778  1.00 40.80           C
ATOM   2738  O   ASP A 180      10.999   9.794  11.300  1.00 41.71           O
ATOM   2739  CB  ASP A 180       8.183   9.212  11.052  1.00 41.73           C
ATOM   2740  CG  ASP A 180       8.247   9.916   9.701  1.00 41.75           C
ATOM   2741  OD1 ASP A 180       8.573  11.126   9.660  1.00 40.43           O
ATOM   2742  OD2 ASP A 180       7.977   9.250   8.678  1.00 35.96           O1-
ATOM   2743  H   ASP A 180       7.492  11.462  11.915  1.00 37.96           H
ATOM   2744  HA  ASP A 180       8.940   9.441  12.930  1.00 39.28           H
ATOM   2745  HB2 ASP A 180       8.653   8.365  10.977  1.00 50.08           H
ATOM   2746  HB3 ASP A 180       7.249   9.057  11.262  1.00 50.08           H
ATOM   2747  N   GLY A 181      10.431  11.864  11.988  1.00 43.67           N
ATOM   2748  CA  GLY A 181      11.742  12.419  11.689  1.00 37.34           C
ATOM   2749  C   GLY A 181      12.062  12.608  10.218  1.00 37.57           C
ATOM   2750  O   GLY A 181      13.242  12.717   9.870  1.00 34.98           O
ATOM   2751  H   GLY A 181       9.875  12.433  12.322  1.00 52.41           H
ATOM   2752  HA2 GLY A 181      11.816  13.288  12.115  1.00 44.82           H
ATOM   2753  HA3 GLY A 181      12.427  11.846  12.070  1.00 44.82           H
ATOM   2754  N   THR A 182      11.055  12.653   9.342  1.00 27.96           N
ATOM   2755  CA  THR A 182      11.303  12.874   7.918  1.00 33.90           C
ATOM   2756  C   THR A 182      11.187  14.336   7.482  1.00 31.63           C
ATOM   2757  O   THR A 182      11.684  14.674   6.400  1.00 31.20           O
ATOM   2758  CB  THR A 182      10.340  12.027   7.051  1.00 33.66           C
ATOM   2759  OG1 THR A 182       8.975  12.355   7.346  1.00 31.98           O
ATOM   2760  CG2 THR A 182      10.558  10.542   7.306  1.00 42.49           C
ATOM   2761  H   THR A 182      10.226  12.539   9.546  1.00 33.55           H
ATOM   2762  HA  THR A 182      12.205  12.580   7.717  1.00 40.68           H
ATOM   2763  HB  THR A 182      10.508  12.194   6.113  1.00 40.40           H
ATOM   2764  HG1 THR A 182       8.808  12.211   8.158  1.00 38.38           H
ATOM   2765 HG21 THR A 182       9.928  10.022   6.779  1.00 50.99           H
ATOM   2766 HG22 THR A 182      11.460  10.291   7.060  1.00 50.99           H
ATOM   2767 HG23 THR A 182      10.422  10.339   8.244  1.00 50.99           H
ATOM   2768  N   ALA A 183      10.548  15.200   8.276  1.00 32.22           N
ATOM   2769  CA  ALA A 183      10.319  16.604   7.930  1.00 32.34           C
ATOM   2770  C   ALA A 183      11.405  17.534   8.489  1.00 31.68           C
ATOM   2771  O   ALA A 183      12.043  17.213   9.500  1.00 25.57           O
ATOM   2772  CB  ALA A 183       8.959  17.044   8.464  1.00 30.71           C
ATOM   2773  H   ALA A 183      10.226  14.984   9.042  1.00 38.67           H
ATOM   2774  HA  ALA A 183      10.314  16.692   6.967  1.00 38.81           H
ATOM   2775  HB1 ALA A 183       8.814  17.977   8.255  1.00 36.86           H
ATOM   2776  HB2 ALA A 183       8.273  16.500   8.042  1.00 36.86           H
ATOM   2777  HB3 ALA A 183       8.935  16.912   9.425  1.00 36.86           H
ATOM   2778  N   GLU A 184      11.562  18.734   7.858  1.00 27.30           N
ATOM   2779  CA  GLU A 184      12.440  19.792   8.410  1.00 30.47           C
ATOM   2780  C   GLU A 184      11.480  20.844   9.019  1.00 28.11           C
ATOM   2781  O   GLU A 184      10.301  20.922   8.674  1.00 22.23           O
ATOM   2782  CB  GLU A 184      13.288  20.269   7.219  1.00 26.05           C
ATOM   2783  CG  GLU A 184      14.203  21.439   7.525  1.00 26.75           C
ATOM   2784  CD  GLU A 184      13.400  22.748   7.522  1.00 27.46           C
ATOM   2785  OE1 GLU A 184      13.712  23.638   8.363  1.00 25.80           O
ATOM   2786  OE2 GLU A 184      12.441  22.845   6.732  1.00 24.66           O1-
ATOM   2787  H   GLU A 184      10.887  19.072   7.157  1.00 32.77           H
ATOM   2788  HA  GLU A 184      13.099  19.376   9.229  1.00 36.57           H
ATOM   2789  HB2 GLU A 184      13.882  19.409   6.851  1.00 31.26           H
ATOM   2790  HB3 GLU A 184      12.597  20.566   6.393  1.00 31.26           H
ATOM   2791  HG2 GLU A 184      14.729  21.308   8.491  1.00 32.11           H
ATOM   2792  HG3 GLU A 184      15.001  21.506   6.756  1.00 32.11           H
ATOM   2793  N   TRP A 185      12.020  21.591  10.037  1.00 30.22           N
ATOM   2794  CA  TRP A 185      11.215  22.508  10.870  1.00 30.90           C
ATOM   2795  C   TRP A 185      10.471  23.622  10.099  1.00 23.66           C
ATOM   2796  O   TRP A 185       9.280  23.811  10.381  1.00 29.15           O
ATOM   2797  CB  TRP A 185      12.106  23.136  11.968  1.00 24.14           C
ATOM   2798  CG  TRP A 185      12.116  22.246  13.146  1.00 26.68           C
ATOM   2799  CD1 TRP A 185      13.104  21.357  13.535  1.00 26.86           C
ATOM   2800  CD2 TRP A 185      11.019  22.116  14.074  1.00 26.69           C
ATOM   2801  NE1 TRP A 185      12.685  20.660  14.686  1.00 29.62           N
ATOM   2802  CE2 TRP A 185      11.396  21.098  15.017  1.00 26.49           C
ATOM   2803  CE3 TRP A 185       9.773  22.750  14.194  1.00 33.97           C
ATOM   2804  CZ2 TRP A 185      10.538  20.708  16.060  1.00 36.93           C
ATOM   2805  CZ3 TRP A 185       8.936  22.364  15.231  1.00 31.10           C
ATOM   2806  CH2 TRP A 185       9.318  21.356  16.151  1.00 36.49           C
ATOM   2807  H   TRP A 185      13.017  21.490  10.295  1.00 36.27           H
ATOM   2808  HA  TRP A 185      10.387  21.904  11.356  1.00 37.08           H
ATOM   2809  HB2 TRP A 185      13.136  23.353  11.596  1.00 28.98           H
ATOM   2810  HB3 TRP A 185      11.708  24.140  12.251  1.00 28.98           H
ATOM   2811  HD1 TRP A 185      14.069  21.175  13.086  1.00 32.23           H
ATOM   2812  HE1 TRP A 185      13.196  19.904  15.128  1.00 35.55           H
ATOM   2813  HE3 TRP A 185       9.491  23.532  13.486  1.00 40.77           H
ATOM   2814  HZ2 TRP A 185      10.844  19.939  16.758  1.00 44.33           H
ATOM   2815  HZ3 TRP A 185       7.970  22.850  15.368  1.00 37.33           H
ATOM   2816  HH2 TRP A 185       8.624  21.099  16.950  1.00 43.79           H
ATOM   2817  N   ASN A 186      11.117  24.395   9.181  1.00 21.73           N
ATOM   2818  CA  ASN A 186      10.451  25.596   8.593  1.00 31.42           C
ATOM   2819  C   ASN A 186       9.114  25.247   7.895  1.00 28.13           C
ATOM   2820  O   ASN A 186       8.066  25.873   7.951  1.00 29.14           O
ATOM   2821  CB  ASN A 186      11.386  26.245   7.572  1.00 25.45           C
ATOM   2822  CG  ASN A 186      12.470  27.029   8.280  1.00 28.16           C
ATOM   2823  OD1 ASN A 186      12.399  27.291   9.492  1.00 26.02           O
ATOM   2824  ND2 ASN A 186      13.535  27.397   7.520  1.00 21.45           N
ATOM   2825  H   ASN A 186      12.138  24.244   8.929  1.00 26.08           H
ATOM   2826  HA  ASN A 186      10.218  26.322   9.431  1.00 37.71           H
ATOM   2827  HB2 ASN A 186      11.842  25.465   6.907  1.00 30.54           H
ATOM   2828  HB3 ASN A 186      10.830  26.917   6.873  1.00 30.54           H
ATOM   2829 HD21 ASN A 186      14.294  28.003   7.865  1.00 25.74           H
ATOM   2830 HD22 ASN A 186      13.611  27.154   6.529  1.00 25.74           H
ATOM   2831  N   ILE A 187       9.207  24.090   7.154  1.00 29.57           N
ATOM   2832  CA  ILE A 187       8.082  23.434   6.452  1.00 28.34           C
ATOM   2833  C   ILE A 187       7.067  22.885   7.443  1.00 32.35           C
ATOM   2834  O   ILE A 187       5.854  23.094   7.301  1.00 29.20           O
ATOM   2835  CB  ILE A 187       8.552  22.262   5.551  1.00 30.44           C
ATOM   2836  CG1 ILE A 187       9.802  22.548   4.705  1.00 28.92           C
ATOM   2837  CG2 ILE A 187       7.415  21.797   4.621  1.00 29.34           C
ATOM   2838  CD1 ILE A 187       9.719  23.759   3.888  1.00 29.02           C
ATOM   2839  H   ILE A 187       9.943  23.649   7.055  1.00 35.49           H
ATOM   2840  HA  ILE A 187       7.636  24.080   5.890  1.00 34.01           H
ATOM   2841  HB  ILE A 187       8.757  21.518   6.134  1.00 36.53           H
ATOM   2842 HG12 ILE A 187      10.567  22.631   5.297  1.00 34.70           H
ATOM   2843 HG13 ILE A 187       9.943  21.801   4.102  1.00 34.70           H
ATOM   2844 HG21 ILE A 187       7.735  21.052   4.092  1.00 35.21           H
ATOM   2845 HG22 ILE A 187       6.647  21.522   5.145  1.00 35.21           H
ATOM   2846 HG23 ILE A 187       7.172  22.527   4.034  1.00 35.21           H
ATOM   2847 HD11 ILE A 187      10.557  23.872   3.411  1.00 34.83           H
ATOM   2848 HD12 ILE A 187       8.988  23.658   3.264  1.00 34.83           H
ATOM   2849 HD13 ILE A 187       9.564  24.516   4.473  1.00 34.83           H
ATOM   2850  N   TYR A 188       7.544  22.067   8.388  1.00 29.82           N
ATOM   2851  CA  TYR A 188       6.687  21.519   9.430  1.00 27.53           C
ATOM   2852  C   TYR A 188       5.904  22.611  10.141  1.00 31.38           C
ATOM   2853  O   TYR A 188       4.733  22.415  10.469  1.00 26.38           O
ATOM   2854  CB  TYR A 188       7.540  20.734  10.413  1.00 32.14           C
ATOM   2855  CG  TYR A 188       6.777  20.099  11.542  1.00 34.66           C
ATOM   2856  CD1 TYR A 188       5.972  18.979  11.336  1.00 35.06           C
ATOM   2857  CD2 TYR A 188       6.884  20.602  12.819  1.00 39.48           C
ATOM   2858  CE1 TYR A 188       5.284  18.407  12.385  1.00 34.34           C
ATOM   2859  CE2 TYR A 188       6.217  20.042  13.861  1.00 36.02           C
ATOM   2860  CZ  TYR A 188       5.411  18.945  13.643  1.00 38.45           C
ATOM   2861  OH  TYR A 188       4.747  18.411  14.714  1.00 32.83           O
ATOM   2862  H   TYR A 188       8.363  21.814   8.437  1.00 35.79           H
ATOM   2863  HA  TYR A 188       6.057  20.905   9.030  1.00 33.04           H
ATOM   2864  HB2 TYR A 188       8.004  20.032   9.928  1.00 38.57           H
ATOM   2865  HB3 TYR A 188       8.184  21.341  10.804  1.00 38.57           H
ATOM   2866  HD1 TYR A 188       5.889  18.626  10.479  1.00 42.07           H
ATOM   2867  HD2 TYR A 188       7.423  21.346  12.970  1.00 47.38           H
ATOM   2868  HE1 TYR A 188       4.744  17.665  12.241  1.00 41.22           H
ATOM   2869  HE2 TYR A 188       6.298  20.403  14.713  1.00 43.23           H
ATOM   2870  HH  TYR A 188       5.120  18.642  15.429  1.00 39.40           H
ATOM   2871  N   TRP A 189       6.526  23.781  10.367  1.00 29.04           N
ATOM   2872  CA  TRP A 189       5.841  24.884  11.049  1.00 33.92           C
ATOM   2873  C   TRP A 189       4.520  25.225  10.367  1.00 34.47           C
ATOM   2874  O   TRP A 189       3.536  25.573  11.038  1.00 36.14           O
ATOM   2875  CB  TRP A 189       6.735  26.128  11.079  1.00 31.75           C
ATOM   2876  CG  TRP A 189       6.316  27.273  12.031  1.00 29.30           C
ATOM   2877  CD1 TRP A 189       6.568  27.341  13.373  1.00 30.45           C
ATOM   2878  CD2 TRP A 189       5.623  28.492  11.699  1.00 20.97           C
ATOM   2879  NE1 TRP A 189       6.070  28.512  13.894  1.00 26.15           N
ATOM   2880  CE2 TRP A 189       5.494  29.240  12.892  1.00 25.11           C
ATOM   2881  CE3 TRP A 189       5.116  29.036  10.512  1.00 27.67           C
ATOM   2882  CZ2 TRP A 189       4.882  30.493  12.931  1.00 24.82           C
ATOM   2883  CZ3 TRP A 189       4.494  30.280  10.557  1.00 28.80           C
ATOM   2884  CH2 TRP A 189       4.381  30.992  11.763  1.00 29.44           C
ATOM   2885  H   TRP A 189       7.338  23.954  10.142  1.00 34.85           H
ATOM   2886  HA  TRP A 189       5.653  24.632  11.961  1.00 40.71           H
ATOM   2887  HB2 TRP A 189       7.630  25.856  11.329  1.00 38.11           H
ATOM   2888  HB3 TRP A 189       6.752  26.503  10.184  1.00 38.11           H
ATOM   2889  HD1 TRP A 189       7.004  26.685  13.862  1.00 36.55           H
ATOM   2890  HE1 TRP A 189       6.120  28.746  14.719  1.00 31.39           H
ATOM   2891  HE3 TRP A 189       5.193  28.579   9.708  1.00 33.21           H
ATOM   2892  HZ2 TRP A 189       4.795  30.960  13.727  1.00 29.79           H
ATOM   2893  HZ3 TRP A 189       4.148  30.647   9.777  1.00 34.56           H
ATOM   2894  HH2 TRP A 189       3.956  31.817  11.764  1.00 35.33           H
ATOM   2895  N   ASP A 190       4.490  25.146   9.035  1.00 31.73           N
ATOM   2896  CA  ASP A 190       3.291  25.471   8.250  1.00 33.22           C
ATOM   2897  C   ASP A 190       3.299  24.672   6.942  1.00 29.59           C
ATOM   2898  O   ASP A 190       3.700  25.162   5.883  1.00 30.08           O
ATOM   2899  CB  ASP A 190       3.193  26.970   7.981  1.00 28.02           C
ATOM   2900  CG  ASP A 190       1.905  27.363   7.243  1.00 36.27           C
ATOM   2901  OD1 ASP A 190       1.140  26.475   6.804  1.00 32.44           O
ATOM   2902  OD2 ASP A 190       1.668  28.584   7.089  1.00 34.11           O1-
ATOM   2903  H   ASP A 190       5.163  24.902   8.558  1.00 38.07           H
ATOM   2904  HA  ASP A 190       2.505  25.219   8.757  1.00 39.86           H
ATOM   2905  HB2 ASP A 190       3.188  27.439   8.832  1.00 33.63           H
ATOM   2906  HB3 ASP A 190       3.953  27.252   7.446  1.00 33.63           H
ATOM   2907  N   PRO A 191       2.844  23.424   6.993  1.00 31.90           N
ATOM   2908  CA  PRO A 191       2.849  22.575   5.786  1.00 28.19           C
ATOM   2909  C   PRO A 191       1.983  23.101   4.660  1.00 31.12           C
ATOM   2910  O   PRO A 191       2.438  23.170   3.509  1.00 29.55           O
ATOM   2911  CB  PRO A 191       2.339  21.248   6.324  1.00 29.83           C
ATOM   2912  CG  PRO A 191       2.790  21.253   7.803  1.00 27.98           C
ATOM   2913  CD  PRO A 191       2.585  22.668   8.222  1.00 26.39           C
ATOM   2914  HA  PRO A 191       3.751  22.457   5.454  1.00 33.83           H
ATOM   2915  HB2 PRO A 191       1.372  21.245   6.263  1.00 35.81           H
ATOM   2916  HB3 PRO A 191       2.726  20.515   5.828  1.00 35.81           H
ATOM   2917  HG2 PRO A 191       2.247  20.650   8.330  1.00 33.58           H
ATOM   2918  HG3 PRO A 191       3.728  21.016   7.858  1.00 33.58           H
ATOM   2919  HD2 PRO A 191       1.674  22.801   8.517  1.00 31.68           H
ATOM   2920  HD3 PRO A 191       3.216  22.920   8.907  1.00 31.68           H
ATOM   2921  N   ALA A 192       0.743  23.492   4.954  1.00 34.61           N
ATOM   2922  CA  ALA A 192      -0.127  23.996   3.897  1.00 32.22           C
ATOM   2923  C   ALA A 192       0.557  25.104   3.104  1.00 39.31           C
ATOM   2924  O   ALA A 192       0.608  25.056   1.868  1.00 36.68           O
ATOM   2925  CB  ALA A 192      -1.449  24.466   4.494  1.00 34.28           C
ATOM   2926  H   ALA A 192       0.392  23.475   5.741  1.00 41.53           H
ATOM   2927  HA  ALA A 192      -0.323  23.274   3.288  1.00 38.67           H
ATOM   2928  HB1 ALA A 192      -2.016  24.798   3.785  1.00 41.15           H
ATOM   2929  HB2 ALA A 192      -1.875  23.721   4.942  1.00 41.15           H
ATOM   2930  HB3 ALA A 192      -1.262  25.174   5.131  1.00 41.15           H
ATOM   2931  N   SER A 193       1.112  26.117   3.793  1.00 36.87           N
ATOM   2932  CA  SER A 193       1.768  27.207   3.062  1.00 23.55           C
ATOM   2933  C   SER A 193       2.910  26.682   2.204  1.00 24.63           C
ATOM   2934  O   SER A 193       3.074  27.092   1.049  1.00 31.51           O
ATOM   2935  CB  SER A 193       2.282  28.292   4.027  1.00 31.23           C
ATOM   2936  OG  SER A 193       1.210  28.872   4.739  1.00 32.12           O
ATOM   2937  H   SER A 193       1.111  26.197   4.650  1.00 44.25           H
ATOM   2938  HA  SER A 193       1.127  27.615   2.469  1.00 28.27           H
ATOM   2939  HB2 SER A 193       2.905  27.894   4.656  1.00 37.48           H
ATOM   2940  HB3 SER A 193       2.737  28.986   3.523  1.00 37.48           H
ATOM   2941  HG  SER A 193       1.398  28.920   5.558  1.00 38.55           H
ATOM   2942  N   ALA A 194       3.702  25.754   2.743  1.00 27.42           N
ATOM   2943  CA  ALA A 194       4.787  25.173   1.959  1.00 28.25           C
ATOM   2944  C   ALA A 194       4.257  24.477   0.705  1.00 29.96           C
ATOM   2945  O   ALA A 194       4.892  24.536  -0.358  1.00 27.91           O
ATOM   2946  CB  ALA A 194       5.580  24.191   2.806  1.00 28.93           C
ATOM   2947  H   ALA A 194       3.631  25.445   3.544  1.00 32.91           H
ATOM   2948  HA  ALA A 194       5.391  25.879   1.684  1.00 33.91           H
ATOM   2949  HB1 ALA A 194       6.313  23.852   2.264  1.00 34.72           H
ATOM   2950  HB2 ALA A 194       5.921  24.648   3.588  1.00 34.72           H
ATOM   2951  HB3 ALA A 194       4.993  23.464   3.070  1.00 34.72           H
ATOM   2952  N   LYS A 195       3.114  23.781   0.825  1.00 38.30           N
ATOM   2953  CA  LYS A 195       2.479  23.144  -0.336  1.00 35.11           C
ATOM   2954  C   LYS A 195       2.128  24.184  -1.390  1.00 33.26           C
ATOM   2955  O   LYS A 195       2.462  24.040  -2.572  1.00 36.90           O
ATOM   2956  CB  LYS A 195       1.231  22.373   0.105  1.00 37.81           C
ATOM   2957  CG  LYS A 195       0.560  21.482  -1.007  1.00 34.32           C
ATOM   2958  CD  LYS A 195      -0.395  20.475  -0.340  1.00 44.99           C
ATOM   2959  CE  LYS A 195      -1.226  19.672  -1.371  1.00 44.57           C
ATOM   2960  NZ  LYS A 195      -0.374  18.985  -2.396  1.00 43.02           N1+
ATOM   2961  H   LYS A 195       2.697  23.659   1.568  1.00 45.97           H
ATOM   2962  HA  LYS A 195       3.097  22.516  -0.732  1.00 42.14           H
ATOM   2963  HB2 LYS A 195       1.493  21.781   0.832  1.00 45.37           H
ATOM   2964  HB3 LYS A 195       0.572  23.004   0.429  1.00 45.37           H
ATOM   2965  HG2 LYS A 195       0.043  22.036  -1.611  1.00 41.19           H
ATOM   2966  HG3 LYS A 195       1.236  20.987  -1.496  1.00 41.19           H
ATOM   2967  HD2 LYS A 195       0.124  19.848   0.191  1.00 53.99           H
ATOM   2968  HD3 LYS A 195      -1.006  20.959   0.239  1.00 53.99           H
ATOM   2969  HE2 LYS A 195      -1.742  18.998  -0.898  1.00 53.49           H
ATOM   2970  HE3 LYS A 195      -1.823  20.280  -1.834  1.00 53.49           H
ATOM   2971  HZ1 LYS A 195      -0.713  18.183  -2.574  1.00 51.63           H
ATOM   2972  HZ2 LYS A 195      -0.350  19.468  -3.141  1.00 51.63           H
ATOM   2973  HZ3 LYS A 195       0.453  18.881  -2.085  1.00 51.63           H
ATOM   2974  N   THR A 196       1.527  25.292  -0.957  1.00 34.73           N
ATOM   2975  CA  THR A 196       1.148  26.322  -1.911  1.00 35.77           C
ATOM   2976  C   THR A 196       2.363  26.834  -2.677  1.00 38.11           C
ATOM   2977  O   THR A 196       2.303  27.050  -3.900  1.00 34.63           O
ATOM   2978  CB  THR A 196       0.433  27.445  -1.172  1.00 34.94           C
ATOM   2979  OG1 THR A 196      -0.800  26.938  -0.652  1.00 40.13           O
ATOM   2980  CG2 THR A 196       0.171  28.646  -2.074  1.00 31.32           C
ATOM   2981  H   THR A 196       1.351  25.479  -0.133  1.00 41.68           H
ATOM   2982  HA  THR A 196       0.532  25.946  -2.553  1.00 42.93           H
ATOM   2983  HB  THR A 196       0.990  27.744  -0.436  1.00 41.93           H
ATOM   2984  HG1 THR A 196      -1.150  27.518  -0.156  1.00 48.16           H
ATOM   2985 HG21 THR A 196      -0.270  29.343  -1.564  1.00 37.58           H
ATOM   2986 HG22 THR A 196       0.999  29.006  -2.434  1.00 37.58           H
ATOM   2987 HG23 THR A 196      -0.410  28.385  -2.803  1.00 37.58           H
ATOM   2988  N   VAL A 197       3.482  27.012  -1.980  1.00 31.07           N
ATOM   2989  CA  VAL A 197       4.660  27.573  -2.621  1.00 32.87           C
ATOM   2990  C   VAL A 197       5.305  26.539  -3.532  1.00 26.50           C
ATOM   2991  O   VAL A 197       5.668  26.842  -4.668  1.00 28.52           O
ATOM   2992  CB  VAL A 197       5.664  28.112  -1.580  1.00 29.69           C
ATOM   2993  CG1 VAL A 197       6.904  28.640  -2.293  1.00 27.60           C
ATOM   2994  CG2 VAL A 197       5.024  29.226  -0.679  1.00 27.29           C
ATOM   2995  H   VAL A 197       3.577  26.826  -1.145  1.00 37.29           H
ATOM   2996  HA  VAL A 197       4.382  28.320  -3.171  1.00 39.44           H
ATOM   2997  HB  VAL A 197       5.939  27.384  -1.003  1.00 35.64           H
ATOM   2998 HG11 VAL A 197       7.521  29.005  -1.644  1.00 33.12           H
ATOM   2999 HG12 VAL A 197       7.331  27.922  -2.777  1.00 33.12           H
ATOM   3000 HG13 VAL A 197       6.632  29.339  -2.908  1.00 33.12           H
ATOM   3001 HG21 VAL A 197       5.675  29.524  -0.028  1.00 32.76           H
ATOM   3002 HG22 VAL A 197       4.758  29.972  -1.235  1.00 32.76           H
ATOM   3003 HG23 VAL A 197       4.247  28.862  -0.219  1.00 32.76           H
ATOM   3004  N   PHE A 198       5.496  25.315  -3.046  1.00 31.26           N
ATOM   3005  CA  PHE A 198       6.259  24.385  -3.869  1.00 31.46           C
ATOM   3006  C   PHE A 198       5.462  23.920  -5.088  1.00 38.80           C
ATOM   3007  O   PHE A 198       6.071  23.527  -6.088  1.00 30.48           O
ATOM   3008  CB  PHE A 198       6.737  23.189  -3.045  1.00 33.16           C
ATOM   3009  CG  PHE A 198       7.945  23.477  -2.200  1.00 32.00           C
ATOM   3010  CD1 PHE A 198       7.828  23.587  -0.825  1.00 37.30           C
ATOM   3011  CD2 PHE A 198       9.200  23.663  -2.785  1.00 30.35           C
ATOM   3012  CE1 PHE A 198       8.943  23.874  -0.042  1.00 30.50           C
ATOM   3013  CE2 PHE A 198      10.310  23.950  -2.018  1.00 32.34           C
ATOM   3014  CZ  PHE A 198      10.179  24.056  -0.638  1.00 28.36           C
ATOM   3015  H   PHE A 198       5.205  25.005  -2.299  1.00 37.51           H
ATOM   3016  HA  PHE A 198       7.052  24.844  -4.195  1.00 37.75           H
ATOM   3017  HB2 PHE A 198       6.022  22.925  -2.448  1.00 39.80           H
ATOM   3018  HB3 PHE A 198       6.964  22.460  -3.643  1.00 39.80           H
ATOM   3019  HD1 PHE A 198       6.999  23.470  -0.426  1.00 44.77           H
ATOM   3020  HD2 PHE A 198       9.287  23.598  -3.710  1.00 36.42           H
ATOM   3021  HE1 PHE A 198       8.856  23.943   0.885  1.00 36.61           H
ATOM   3022  HE2 PHE A 198      11.137  24.064  -2.426  1.00 38.81           H
ATOM   3023  HZ  PHE A 198      10.922  24.238  -0.112  1.00 34.04           H
ATOM   3024  N   GLY A 199       4.133  23.993  -5.035  1.00 35.72           N
ATOM   3025  CA  GLY A 199       3.286  23.641  -6.150  1.00 44.12           C
ATOM   3026  C   GLY A 199       2.857  24.800  -7.009  1.00 45.56           C
ATOM   3027  O   GLY A 199       1.959  24.623  -7.842  1.00 50.48           O
ATOM   3028  H   GLY A 199       3.700  24.273  -4.340  1.00 42.87           H
ATOM   3029  HA2 GLY A 199       3.762  23.007  -6.708  1.00 52.95           H
ATOM   3030  HA3 GLY A 199       2.493  23.208  -5.804  1.00 52.95           H
ATOM   3031  N   CYS A 200       3.475  25.964  -6.869  1.00 51.05           N
ATOM   3032  CA  CYS A 200       3.005  27.147  -7.563  1.00 43.22           C
ATOM   3033  C   CYS A 200       3.641  27.231  -8.949  1.00 43.53           C
ATOM   3034  O   CYS A 200       4.873  27.328  -9.058  1.00 39.64           O
ATOM   3035  CB  CYS A 200       3.306  28.398  -6.759  1.00 45.67           C
ATOM   3036  SG  CYS A 200       2.765  29.893  -7.607  1.00 42.29           S
ATOM   3037  H   CYS A 200       4.172  26.081  -6.373  1.00 61.26           H
ATOM   3038  HA  CYS A 200       2.046  27.079  -7.643  1.00 51.87           H
ATOM   3039  HB2 CYS A 200       2.819  28.346  -5.918  1.00 54.81           H
ATOM   3040  HB3 CYS A 200       4.261  28.465  -6.585  1.00 54.81           H
ATOM   3041  HG  CYS A 200       3.448  30.035  -8.582  1.00 50.75           H
ATOM   3042  N   PRO A 201       2.862  27.200 -10.014  1.00 44.99           N
ATOM   3043  CA  PRO A 201       3.444  27.371 -11.348  1.00 42.75           C
ATOM   3044  C   PRO A 201       3.983  28.769 -11.546  1.00 47.97           C
ATOM   3045  O   PRO A 201       3.448  29.750 -11.015  1.00 51.64           O
ATOM   3046  CB  PRO A 201       2.259  27.102 -12.279  1.00 47.95           C
ATOM   3047  CG  PRO A 201       1.067  27.518 -11.476  1.00 48.42           C
ATOM   3048  CD  PRO A 201       1.397  27.066 -10.060  1.00 48.42           C
ATOM   3049  HA  PRO A 201       4.153  26.728 -11.502  1.00 51.31           H
ATOM   3050  HB2 PRO A 201       2.344  27.620 -13.093  1.00 57.55           H
ATOM   3051  HB3 PRO A 201       2.213  26.152 -12.457  1.00 57.55           H
ATOM   3052  HG2 PRO A 201       0.981  28.484 -11.511  1.00 58.11           H
ATOM   3053  HG3 PRO A 201       0.265  27.083 -11.802  1.00 58.11           H
ATOM   3054  HD2 PRO A 201       0.971  27.645  -9.408  1.00 58.11           H
ATOM   3055  HD3 PRO A 201       1.150  26.140  -9.924  1.00 58.11           H
ATOM   3056  N   GLY A 202       5.063  28.856 -12.320  1.00 45.91           N
ATOM   3057  CA  GLY A 202       5.572  30.158 -12.710  1.00 48.11           C
ATOM   3058  C   GLY A 202       6.344  30.889 -11.633  1.00 41.98           C
ATOM   3059  O   GLY A 202       6.529  32.106 -11.722  1.00 42.32           O
ATOM   3060  H   GLY A 202       5.511  28.186 -12.624  1.00 55.10           H
ATOM   3061  HA2 GLY A 202       6.149  30.061 -13.483  1.00 57.74           H
ATOM   3062  HA3 GLY A 202       4.823  30.719 -12.967  1.00 57.74           H
ATOM   3063  N   LEU A 203       6.821  30.168 -10.630  1.00 49.01           N
ATOM   3064  CA  LEU A 203       7.672  30.693  -9.572  1.00 35.26           C
ATOM   3065  C   LEU A 203       8.943  29.859  -9.580  1.00 29.39           C
ATOM   3066  O   LEU A 203       8.878  28.629  -9.457  1.00 35.78           O
ATOM   3067  CB  LEU A 203       6.950  30.611  -8.230  1.00 36.17           C
ATOM   3068  CG  LEU A 203       7.600  31.239  -6.984  1.00 39.11           C
ATOM   3069  CD1 LEU A 203       7.542  32.761  -7.046  1.00 37.19           C
ATOM   3070  CD2 LEU A 203       6.916  30.764  -5.734  1.00 38.28           C
ATOM   3071  H   LEU A 203       6.665  29.329 -10.540  1.00 58.81           H
ATOM   3072  HA  LEU A 203       7.902  31.621  -9.747  1.00 42.31           H
ATOM   3073  HB2 LEU A 203       6.081  31.030  -8.342  1.00 43.41           H
ATOM   3074  HB3 LEU A 203       6.815  29.671  -8.041  1.00 43.41           H
ATOM   3075  HG  LEU A 203       8.531  30.967  -6.945  1.00 46.93           H
ATOM   3076 HD11 LEU A 203       7.989  33.123  -6.268  1.00 44.63           H
ATOM   3077 HD12 LEU A 203       7.991  33.060  -7.852  1.00 44.63           H
ATOM   3078 HD13 LEU A 203       6.614  33.043  -7.058  1.00 44.63           H
ATOM   3079 HD21 LEU A 203       7.358  31.154  -4.967  1.00 45.94           H
ATOM   3080 HD22 LEU A 203       5.988  31.046  -5.758  1.00 45.94           H
ATOM   3081 HD23 LEU A 203       6.969  29.799  -5.692  1.00 45.94           H
ATOM   3082  N   ARG A 204      10.078  30.508  -9.781  1.00 30.40           N
ATOM   3083  CA  ARG A 204      11.359  29.830  -9.679  1.00 30.18           C
ATOM   3084  C   ARG A 204      11.731  29.702  -8.202  1.00 41.33           C
ATOM   3085  O   ARG A 204      11.841  30.714  -7.501  1.00 33.39           O
ATOM   3086  CB  ARG A 204      12.436  30.600 -10.427  1.00 30.95           C
ATOM   3087  CG  ARG A 204      13.817  29.900 -10.415  1.00 30.98           C
ATOM   3088  CD  ARG A 204      14.778  30.600 -11.307  1.00 30.53           C
ATOM   3089  NE  ARG A 204      16.168  30.155 -11.211  1.00 29.78           N
ATOM   3090  CZ  ARG A 204      16.674  29.043 -11.744  1.00 39.83           C
ATOM   3091  NH1 ARG A 204      15.897  28.188 -12.420  1.00 43.71           N
ATOM   3092  NH2 ARG A 204      17.983  28.797 -11.613  1.00 38.61           N1+
ATOM   3093  H   ARG A 204      10.137  31.348  -9.963  1.00 36.48           H
ATOM   3094  HA  ARG A 204      11.288  28.946 -10.063  1.00 36.22           H
ATOM   3095  HB2 ARG A 204      12.155  30.693 -11.348  1.00 37.15           H
ATOM   3096  HB3 ARG A 204      12.529  31.477 -10.020  1.00 37.15           H
ATOM   3097  HG2 ARG A 204      14.174  29.902  -9.512  1.00 37.18           H
ATOM   3098  HG3 ARG A 204      13.713  28.995 -10.745  1.00 37.18           H
ATOM   3099  HD2 ARG A 204      14.488  30.499 -12.223  1.00 36.64           H
ATOM   3100  HD3 ARG A 204      14.770  31.542 -11.067  1.00 36.64           H
ATOM   3101  HE  ARG A 204      16.725  30.703 -10.850  1.00 35.74           H
ATOM   3102 HH11 ARG A 204      15.057  28.346 -12.507  1.00 52.45           H
ATOM   3103 HH12 ARG A 204      16.229  27.468 -12.746  1.00 52.45           H
ATOM   3104 HH21 ARG A 204      18.483  29.347 -11.178  1.00 46.34           H
ATOM   3105 HH22 ARG A 204      18.323  28.074 -11.932  1.00 46.34           H
ATOM   3106  N   ARG A 205      11.909  28.465  -7.729  1.00 23.57           N
ATOM   3107  CA  ARG A 205      12.327  28.185  -6.357  1.00 27.54           C
ATOM   3108  C   ARG A 205      13.682  27.497  -6.350  1.00 30.78           C
ATOM   3109  O   ARG A 205      13.859  26.459  -7.002  1.00 23.94           O
ATOM   3110  CB  ARG A 205      11.330  27.284  -5.660  1.00 31.10           C
ATOM   3111  CG  ARG A 205       9.931  27.787  -5.606  1.00 27.41           C
ATOM   3112  CD  ARG A 205       9.016  26.620  -5.365  1.00 26.82           C
ATOM   3113  NE  ARG A 205       9.006  25.829  -6.603  1.00 37.24           N
ATOM   3114  CZ  ARG A 205       8.059  25.891  -7.544  1.00 37.48           C
ATOM   3115  NH1 ARG A 205       6.971  26.664  -7.369  1.00 32.30           N
ATOM   3116  NH2 ARG A 205       8.200  25.170  -8.669  1.00 34.06           N1+
ATOM   3117  H   ARG A 205      11.799  27.755  -8.196  1.00 28.29           H
ATOM   3118  HA  ARG A 205      12.404  29.007  -5.853  1.00 33.05           H
ATOM   3119  HB2 ARG A 205      11.317  26.436  -6.127  1.00 37.33           H
ATOM   3120  HB3 ARG A 205      11.628  27.148  -4.748  1.00 37.33           H
ATOM   3121  HG2 ARG A 205       9.835  28.431  -4.886  1.00 32.90           H
ATOM   3122  HG3 ARG A 205       9.703  28.194  -6.459  1.00 32.90           H
ATOM   3123  HD2 ARG A 205       9.365  26.079  -4.639  1.00 32.19           H
ATOM   3124  HD3 ARG A 205       8.129  26.946  -5.150  1.00 32.19           H
ATOM   3125  HE  ARG A 205       9.621  25.238  -6.696  1.00 44.69           H
ATOM   3126 HH11 ARG A 205       6.878  27.143  -6.665  1.00 38.76           H
ATOM   3127 HH12 ARG A 205       6.359  26.690  -7.967  1.00 38.76           H
ATOM   3128 HH21 ARG A 205       8.888  24.665  -8.782  1.00 40.88           H
ATOM   3129 HH22 ARG A 205       7.580  25.181  -9.264  1.00 40.88           H
ATOM   3130  N   ILE A 206      14.620  28.060  -5.591  1.00 27.48           N
ATOM   3131  CA  ILE A 206      15.854  27.382  -5.194  1.00 25.79           C
ATOM   3132  C   ILE A 206      15.677  26.896  -3.759  1.00 30.40           C
ATOM   3133  O   ILE A 206      15.231  27.659  -2.883  1.00 25.41           O
ATOM   3134  CB  ILE A 206      17.073  28.310  -5.307  1.00 25.87           C
ATOM   3135  CG1 ILE A 206      17.146  29.020  -6.672  1.00 36.20           C
ATOM   3136  CG2 ILE A 206      18.352  27.554  -5.047  1.00 30.02           C
ATOM   3137  CD1 ILE A 206      16.946  28.125  -7.899  1.00 35.38           C
ATOM   3138  H   ILE A 206      14.557  28.857  -5.275  1.00 32.98           H
ATOM   3139  HA  ILE A 206      16.005  26.620  -5.767  1.00 30.95           H
ATOM   3140  HB  ILE A 206      16.983  28.987  -4.614  1.00 31.05           H
ATOM   3141 HG12 ILE A 206      16.472  29.719  -6.701  1.00 43.45           H
ATOM   3142 HG13 ILE A 206      18.030  29.419  -6.750  1.00 43.45           H
ATOM   3143 HG21 ILE A 206      19.098  28.175  -5.085  1.00 36.03           H
ATOM   3144 HG22 ILE A 206      18.305  27.147  -4.167  1.00 36.03           H
ATOM   3145 HG23 ILE A 206      18.446  26.873  -5.725  1.00 36.03           H
ATOM   3146 HD11 ILE A 206      17.027  28.671  -8.696  1.00 42.47           H
ATOM   3147 HD12 ILE A 206      17.634  27.439  -7.902  1.00 42.47           H
ATOM   3148 HD13 ILE A 206      16.066  27.715  -7.864  1.00 42.47           H
ATOM   3149  N   MET A 207      16.031  25.633  -3.511  1.00 25.30           N
ATOM   3150  CA  MET A 207      15.721  24.959  -2.247  1.00 25.32           C
ATOM   3151  C   MET A 207      17.008  24.459  -1.622  1.00 28.03           C
ATOM   3152  O   MET A 207      17.676  23.576  -2.177  1.00 27.94           O
ATOM   3153  CB  MET A 207      14.738  23.817  -2.455  1.00 26.65           C
ATOM   3154  CG  MET A 207      14.292  23.124  -1.191  1.00 29.73           C
ATOM   3155  SD  MET A 207      13.551  21.552  -1.631  1.00 33.48           S
ATOM   3156  CE  MET A 207      12.521  21.187  -0.212  1.00 31.29           C
ATOM   3157  H   MET A 207      16.458  25.138  -4.068  1.00 30.36           H
ATOM   3158  HA  MET A 207      15.310  25.589  -1.636  1.00 30.39           H
ATOM   3159  HB2 MET A 207      13.938  24.173  -2.866  1.00 31.99           H
ATOM   3160  HB3 MET A 207      15.139  23.157  -3.040  1.00 31.99           H
ATOM   3161  HG2 MET A 207      15.054  22.950  -0.619  1.00 35.68           H
ATOM   3162  HG3 MET A 207      13.632  23.659  -0.733  1.00 35.68           H
ATOM   3163  HE1 MET A 207      12.046  20.356  -0.351  1.00 37.56           H
ATOM   3164  HE2 MET A 207      13.087  21.125   0.573  1.00 37.56           H
ATOM   3165  HE3 MET A 207      11.885  21.913  -0.100  1.00 37.56           H
ATOM   3166  N   PHE A 208      17.342  25.032  -0.459  1.00 21.91           N
ATOM   3167  CA  PHE A 208      18.419  24.536   0.396  1.00 22.80           C
ATOM   3168  C   PHE A 208      17.780  23.735   1.533  1.00 24.94           C
ATOM   3169  O   PHE A 208      17.433  24.282   2.589  1.00 26.75           O
ATOM   3170  CB  PHE A 208      19.270  25.700   0.909  1.00 28.39           C
ATOM   3171  CG  PHE A 208      20.259  26.207  -0.093  1.00 29.62           C
ATOM   3172  CD1 PHE A 208      19.866  27.051  -1.121  1.00 30.71           C
ATOM   3173  CD2 PHE A 208      21.593  25.849  -0.010  1.00 29.09           C
ATOM   3174  CE1 PHE A 208      20.780  27.504  -2.025  1.00 25.53           C
ATOM   3175  CE2 PHE A 208      22.509  26.314  -0.920  1.00 25.82           C
ATOM   3176  CZ  PHE A 208      22.114  27.142  -1.909  1.00 21.59           C
ATOM   3177  H   PHE A 208      16.940  25.718  -0.133  1.00 26.30           H
ATOM   3178  HA  PHE A 208      18.997  23.942  -0.108  1.00 27.37           H
ATOM   3179  HB2 PHE A 208      18.683  26.434   1.146  1.00 34.07           H
ATOM   3180  HB3 PHE A 208      19.762  25.427   1.696  1.00 34.07           H
ATOM   3181  HD1 PHE A 208      18.977  27.306  -1.199  1.00 36.86           H
ATOM   3182  HD2 PHE A 208      21.872  25.286   0.674  1.00 34.91           H
ATOM   3183  HE1 PHE A 208      20.508  28.073  -2.711  1.00 30.64           H
ATOM   3184  HE2 PHE A 208      23.400  26.066  -0.849  1.00 30.99           H
ATOM   3185  HZ  PHE A 208      22.736  27.448  -2.526  1.00 25.91           H
ATOM   3186  N   SER A 209      17.671  22.412   1.319  1.00 25.69           N
ATOM   3187  CA  SER A 209      17.118  21.422   2.242  1.00 22.23           C
ATOM   3188  C   SER A 209      18.244  20.851   3.118  1.00 22.90           C
ATOM   3189  O   SER A 209      19.402  21.220   2.892  1.00 20.96           O
ATOM   3190  CB  SER A 209      16.420  20.354   1.412  1.00 25.36           C
ATOM   3191  OG  SER A 209      17.336  19.833   0.451  1.00 25.20           O
ATOM   3192  H   SER A 209      17.937  22.041   0.587  1.00 30.83           H
ATOM   3193  HA  SER A 209      16.463  21.836   2.812  1.00 26.67           H
ATOM   3194  HB2 SER A 209      16.112  19.639   1.994  1.00 30.44           H
ATOM   3195  HB3 SER A 209      15.664  20.757   0.948  1.00 30.44           H
ATOM   3196  HG  SER A 209      17.439  19.006   0.573  1.00 30.25           H
ATOM   3197  N   LEU A 210      17.952  19.927   4.107  1.00 23.78           N
ATOM   3198  CA  LEU A 210      19.056  19.448   4.975  1.00 25.66           C
ATOM   3199  C   LEU A 210      20.166  18.751   4.149  1.00 20.17           C
ATOM   3200  O   LEU A 210      21.328  18.542   4.498  1.00 25.21           O
ATOM   3201  CB  LEU A 210      18.467  18.550   6.062  1.00 27.91           C
ATOM   3202  CG  LEU A 210      17.379  19.299   6.876  1.00 25.34           C
ATOM   3203  CD1 LEU A 210      16.972  18.418   8.056  1.00 24.21           C
ATOM   3204  CD2 LEU A 210      17.867  20.674   7.350  1.00 23.98           C
ATOM   3205  H   LEU A 210      17.004  19.587   4.280  1.00 28.54           H
ATOM   3206  HA  LEU A 210      19.567  20.361   5.415  1.00 30.80           H
ATOM   3207  HB2 LEU A 210      18.027  17.638   5.613  1.00 33.50           H
ATOM   3208  HB3 LEU A 210      19.280  18.209   6.734  1.00 33.50           H
ATOM   3209  HG  LEU A 210      16.480  19.452   6.224  1.00 30.41           H
ATOM   3210 HD11 LEU A 210      16.208  18.911   8.670  1.00 29.05           H
ATOM   3211 HD12 LEU A 210      16.574  17.455   7.727  1.00 29.05           H
ATOM   3212 HD13 LEU A 210      17.829  18.214   8.707  1.00 29.05           H
ATOM   3213 HD21 LEU A 210      17.133  21.166   7.998  1.00 28.78           H
ATOM   3214 HD22 LEU A 210      18.795  20.600   7.924  1.00 28.78           H
ATOM   3215 HD23 LEU A 210      18.045  21.357   6.509  1.00 28.78           H
ATOM   3216  N   ASP A 211      19.755  18.348   2.904  1.00 28.27           N
ATOM   3217  CA  ASP A 211      20.644  17.720   1.903  1.00 26.49           C
ATOM   3218  C   ASP A 211      21.908  18.529   1.637  1.00 23.82           C
ATOM   3219  O   ASP A 211      23.018  17.979   1.531  1.00 21.94           O
ATOM   3220  CB  ASP A 211      19.968  17.539   0.519  1.00 22.91           C
ATOM   3221  CG  ASP A 211      18.711  16.765   0.548  1.00 26.72           C
ATOM   3222  OD1 ASP A 211      17.647  17.323   0.942  1.00 23.06           O
ATOM   3223  OD2 ASP A 211      18.793  15.603   0.086  1.00 26.54           O1-
ATOM   3224  H   ASP A 211      18.938  18.401   2.622  1.00 33.93           H
ATOM   3225  HA  ASP A 211      20.907  16.844   2.240  1.00 31.79           H
ATOM   3226  HB2 ASP A 211      19.785  18.408   0.134  1.00 27.50           H
ATOM   3227  HB3 ASP A 211      20.578  17.047  -0.052  1.00 27.50           H
ATOM   3228  N   SER A 212      21.740  19.828   1.422  1.00 22.17           N
ATOM   3229  CA  SER A 212      22.892  20.711   1.287  1.00 23.81           C
ATOM   3230  C   SER A 212      23.399  21.198   2.647  1.00 23.78           C
ATOM   3231  O   SER A 212      24.606  21.212   2.908  1.00 21.79           O
ATOM   3232  CB  SER A 212      22.521  21.906   0.403  1.00 22.17           C
ATOM   3233  OG  SER A 212      21.431  22.631   0.954  1.00 29.14           O
ATOM   3234  H   SER A 212      20.974  20.211   1.333  1.00 26.61           H
ATOM   3235  HA  SER A 212      23.614  20.227   0.850  1.00 28.58           H
ATOM   3236  HB2 SER A 212      23.282  22.497   0.328  1.00 26.61           H
ATOM   3237  HB3 SER A 212      22.256  21.577  -0.476  1.00 26.61           H
ATOM   3238  HG  SER A 212      21.435  23.414   0.659  1.00 34.97           H
ATOM   3239  N   THR A 213      22.502  21.641   3.513  1.00 30.36           N
ATOM   3240  CA  THR A 213      22.950  22.285   4.745  1.00 24.84           C
ATOM   3241  C   THR A 213      23.623  21.312   5.706  1.00 32.49           C
ATOM   3242  O   THR A 213      24.383  21.767   6.573  1.00 24.88           O
ATOM   3243  CB  THR A 213      21.774  23.000   5.418  1.00 23.02           C
ATOM   3244  OG1 THR A 213      20.718  22.087   5.701  1.00 20.98           O
ATOM   3245  CG2 THR A 213      21.209  24.042   4.528  1.00 23.48           C
ATOM   3246  H   THR A 213      21.654  21.604   3.402  1.00 36.43           H
ATOM   3247  HA  THR A 213      23.614  22.965   4.531  1.00 29.81           H
ATOM   3248  HB  THR A 213      22.072  23.418   6.239  1.00 27.63           H
ATOM   3249  HG1 THR A 213      20.905  21.654   6.384  1.00 25.18           H
ATOM   3250 HG21 THR A 213      20.468  24.473   4.984  1.00 28.18           H
ATOM   3251 HG22 THR A 213      21.885  24.697   4.311  1.00 28.18           H
ATOM   3252 HG23 THR A 213      20.877  23.633   3.716  1.00 28.18           H
ATOM   3253  N   ASN A 214      23.377  19.997   5.585  1.00 24.39           N
ATOM   3254  CA  ASN A 214      24.084  19.048   6.458  1.00 26.99           C
ATOM   3255  C   ASN A 214      25.574  19.031   6.181  1.00 28.02           C
ATOM   3256  O   ASN A 214      26.338  18.598   7.037  1.00 23.24           O
ATOM   3257  CB  ASN A 214      23.597  17.608   6.306  1.00 27.34           C
ATOM   3258  CG  ASN A 214      22.218  17.356   6.894  1.00 28.40           C
ATOM   3259  OD1 ASN A 214      21.734  18.059   7.775  1.00 28.81           O
ATOM   3260  ND2 ASN A 214      21.593  16.306   6.414  1.00 31.64           N
ATOM   3261  H   ASN A 214      22.820  19.641   5.035  1.00 29.28           H
ATOM   3262  HA  ASN A 214      23.956  19.305   7.384  1.00 32.39           H
ATOM   3263  HB2 ASN A 214      23.562  17.391   5.366  1.00 32.81           H
ATOM   3264  HB3 ASN A 214      24.224  17.025   6.758  1.00 32.81           H
ATOM   3265 HD21 ASN A 214      20.799  16.120   6.682  1.00 37.98           H
ATOM   3266 HD22 ASN A 214      21.967  15.825   5.812  1.00 37.98           H
ATOM   3267  N   THR A 215      26.012  19.514   5.024  1.00 29.11           N
ATOM   3268  CA  THR A 215      27.415  19.401   4.660  1.00 27.69           C
ATOM   3269  C   THR A 215      28.225  20.603   5.095  1.00 35.58           C
ATOM   3270  O   THR A 215      29.409  20.698   4.745  1.00 39.93           O
ATOM   3271  CB  THR A 215      27.570  19.176   3.134  1.00 37.93           C
ATOM   3272  OG1 THR A 215      27.254  20.373   2.421  1.00 34.49           O
ATOM   3273  CG2 THR A 215      26.652  18.055   2.624  1.00 36.43           C
ATOM   3274  H   THR A 215      25.518  19.905   4.435  1.00 34.93           H
ATOM   3275  HA  THR A 215      27.782  18.628   5.111  1.00 33.23           H
ATOM   3276  HB  THR A 215      28.488  18.927   2.936  1.00 45.52           H
ATOM   3277  HG1 THR A 215      26.477  20.623   2.611  1.00 41.40           H
ATOM   3278 HG21 THR A 215      26.791  17.928   1.671  1.00 43.72           H
ATOM   3279 HG22 THR A 215      26.847  17.220   3.079  1.00 43.72           H
ATOM   3280 HG23 THR A 215      25.723  18.287   2.768  1.00 43.72           H
ATOM   3281  N   VAL A 216      27.629  21.510   5.868  1.00 34.47           N
ATOM   3282  CA  VAL A 216      28.343  22.690   6.322  1.00 39.37           C
ATOM   3283  C   VAL A 216      28.042  22.914   7.806  1.00 38.96           C
ATOM   3284  O   VAL A 216      27.300  23.837   8.161  1.00 38.59           O
ATOM   3285  CB  VAL A 216      27.982  23.904   5.440  1.00 40.77           C
ATOM   3286  CG1 VAL A 216      28.849  25.089   5.782  1.00 49.01           C
ATOM   3287  CG2 VAL A 216      28.197  23.577   3.991  1.00 39.57           C
ATOM   3288  H   VAL A 216      26.813  21.461   6.146  1.00 41.37           H
ATOM   3289  HA  VAL A 216      29.292  22.521   6.232  1.00 47.25           H
ATOM   3290  HB  VAL A 216      27.051  24.143   5.567  1.00 48.93           H
ATOM   3291 HG11 VAL A 216      28.599  25.831   5.214  1.00 58.81           H
ATOM   3292 HG12 VAL A 216      28.721  25.320   6.717  1.00 58.81           H
ATOM   3293 HG13 VAL A 216      29.777  24.853   5.619  1.00 58.81           H
ATOM   3294 HG21 VAL A 216      28.001  24.363   3.462  1.00 47.48           H
ATOM   3295 HG22 VAL A 216      29.125  23.322   3.871  1.00 47.48           H
ATOM   3296 HG23 VAL A 216      27.612  22.848   3.735  1.00 47.48           H
ATOM   3297  N   PRO A 217      28.598  22.104   8.706  1.00 47.57           N
ATOM   3298  CA  PRO A 217      28.293  22.240  10.140  1.00 46.21           C
ATOM   3299  C   PRO A 217      29.060  23.373  10.823  1.00 48.48           C
ATOM   3300  O   PRO A 217      30.072  23.857  10.308  1.00 39.12           O
ATOM   3301  CB  PRO A 217      28.726  20.886  10.708  1.00 45.25           C
ATOM   3302  CG  PRO A 217      29.875  20.510   9.848  1.00 40.44           C
ATOM   3303  CD  PRO A 217      29.431  20.922   8.442  1.00 46.26           C
ATOM   3304  HA  PRO A 217      27.341  22.359  10.278  1.00 55.46           H
ATOM   3305  HB2 PRO A 217      29.001  20.987  11.632  1.00 54.30           H
ATOM   3306  HB3 PRO A 217      28.007  20.244  10.624  1.00 54.30           H
ATOM   3307  HG2 PRO A 217      30.659  21.018  10.114  1.00 48.53           H
ATOM   3308  HG3 PRO A 217      30.042  19.558   9.905  1.00 48.53           H
ATOM   3309  HD2 PRO A 217      30.186  21.154   7.881  1.00 55.51           H
ATOM   3310  HD3 PRO A 217      28.895  20.225   8.037  1.00 55.51           H
ATOM   3311  N   VAL A 218      28.563  23.766  12.009  1.00 41.89           N
ATOM   3312  CA  VAL A 218      29.165  24.828  12.833  1.00 53.66           C
ATOM   3313  C   VAL A 218      30.289  24.217  13.678  1.00 42.70           C
ATOM   3314  O   VAL A 218      30.005  23.492  14.635  1.00 40.86           O
ATOM   3315  CB  VAL A 218      28.121  25.512  13.741  1.00 52.66           C
ATOM   3316  CG1 VAL A 218      28.694  26.761  14.422  1.00 46.62           C
ATOM   3317  CG2 VAL A 218      26.892  25.927  12.973  1.00 55.91           C
ATOM   3318  H   VAL A 218      27.854  23.431  12.365  1.00 50.27           H
ATOM   3319  HA  VAL A 218      29.545  25.512  12.259  1.00 64.40           H
ATOM   3320  HB  VAL A 218      27.859  24.891  14.442  1.00 63.20           H
ATOM   3321 HG11 VAL A 218      28.097  27.042  15.133  1.00 55.95           H
ATOM   3322 HG12 VAL A 218      29.571  26.568  14.768  1.00 55.95           H
ATOM   3323 HG13 VAL A 218      28.767  27.457  13.753  1.00 55.95           H
ATOM   3324 HG21 VAL A 218      26.237  26.266  13.607  1.00 67.09           H
ATOM   3325 HG22 VAL A 218      27.126  26.613  12.335  1.00 67.09           H
ATOM   3326 HG23 VAL A 218      26.534  25.170  12.500  1.00 67.09           H
ATOM   3327  N   ARG A 219      31.557  24.564  13.369  1.00 41.92           N
ATOM   3328  CA  ARG A 219      32.752  23.949  13.975  1.00 44.01           C
ATOM   3329  C   ARG A 219      33.637  24.958  14.718  1.00 33.01           C
ATOM   3330  O   ARG A 219      34.120  25.927  14.118  1.00 39.78           O
ATOM   3331  CB  ARG A 219      33.617  23.267  12.908  1.00 46.07           C
ATOM   3332  H   ARG A 219      31.756  25.170  12.787  1.00 50.31           H
ATOM   3333  HA  ARG A 219      32.472  23.267  14.607  1.00 52.82           H
ATOM   3334  HB1 ARG A 219      33.105  22.572  12.468  1.00 55.29           H
ATOM   3335  HB3 ARG A 219      34.406  22.888  13.325  1.00 55.29           H
ATOM   3336  N   SER A 220      33.918  24.671  15.995  1.00 27.85           N
ATOM   3337  CA  SER A 220      34.702  25.543  16.885  1.00 33.17           C
ATOM   3338  C   SER A 220      35.938  26.185  16.263  1.00 28.64           C
ATOM   3339  O   SER A 220      36.128  27.395  16.439  1.00 32.06           O
ATOM   3340  CB  SER A 220      35.138  24.737  18.118  1.00 33.22           C
ATOM   3341  OG  SER A 220      34.057  24.459  18.971  1.00 36.40           O
ATOM   3342  H   SER A 220      33.653  23.957  16.390  1.00 33.43           H
ATOM   3343  HA  SER A 220      34.126  26.260  17.181  1.00 39.81           H
ATOM   3344  HB2 SER A 220      35.517  23.894  17.827  1.00 39.86           H
ATOM   3345  HB3 SER A 220      35.805  25.243  18.605  1.00 39.86           H
ATOM   3346  HG  SER A 220      33.691  25.175  19.206  1.00 43.68           H
ATOM   3347  N   PRO A 221      36.804  25.466  15.546  1.00 35.86           N
ATOM   3348  CA  PRO A 221      38.028  26.113  15.032  1.00 32.80           C
ATOM   3349  C   PRO A 221      37.763  27.232  14.031  1.00 34.40           C
ATOM   3350  O   PRO A 221      38.461  28.250  14.035  1.00 38.17           O
ATOM   3351  CB  PRO A 221      38.780  24.943  14.379  1.00 35.55           C
ATOM   3352  CG  PRO A 221      38.184  23.709  14.992  1.00 37.19           C
ATOM   3353  CD  PRO A 221      36.743  24.043  15.178  1.00 36.45           C
ATOM   3354  HA  PRO A 221      38.550  26.464  15.766  1.00 39.37           H
ATOM   3355  HB2 PRO A 221      38.615  24.950  13.425  1.00 42.66           H
ATOM   3356  HB3 PRO A 221      39.728  25.014  14.566  1.00 42.66           H
ATOM   3357  HG2 PRO A 221      38.295  22.950  14.400  1.00 44.63           H
ATOM   3358  HG3 PRO A 221      38.601  23.545  15.851  1.00 44.63           H
ATOM   3359  HD2 PRO A 221      36.248  23.926  14.354  1.00 43.75           H
ATOM   3360  HD3 PRO A 221      36.359  23.518  15.892  1.00 43.75           H
ATOM   3361  N   TYR A 222      36.797  27.047  13.135  1.00 30.42           N
ATOM   3362  CA  TYR A 222      36.406  28.128  12.248  1.00 37.24           C
ATOM   3363  C   TYR A 222      35.790  29.277  13.033  1.00 29.93           C
ATOM   3364  O   TYR A 222      36.089  30.454  12.776  1.00 31.66           O
ATOM   3365  CB  TYR A 222      35.420  27.606  11.210  1.00 36.03           C
ATOM   3366  CG  TYR A 222      34.827  28.701  10.361  1.00 35.32           C
ATOM   3367  CD1 TYR A 222      35.548  29.265   9.323  1.00 32.19           C
ATOM   3368  CD2 TYR A 222      33.545  29.168  10.598  1.00 31.82           C
ATOM   3369  CE1 TYR A 222      35.008  30.249   8.537  1.00 31.77           C
ATOM   3370  CE2 TYR A 222      33.008  30.151   9.826  1.00 34.40           C
ATOM   3371  CZ  TYR A 222      33.733  30.690   8.797  1.00 33.84           C
ATOM   3372  OH  TYR A 222      33.170  31.681   8.047  1.00 34.31           O
ATOM   3373  H   TYR A 222      36.352  26.319  13.028  1.00 36.51           H
ATOM   3374  HA  TYR A 222      37.191  28.456  11.787  1.00 44.69           H
ATOM   3375  HB2 TYR A 222      35.876  26.976  10.626  1.00 43.25           H
ATOM   3376  HB3 TYR A 222      34.694  27.158  11.675  1.00 43.25           H
ATOM   3377  HD1 TYR A 222      36.408  28.964   9.147  1.00 38.64           H
ATOM   3378  HD2 TYR A 222      33.043  28.801  11.290  1.00 38.19           H
ATOM   3379  HE1 TYR A 222      35.501  30.623   7.846  1.00 38.13           H
ATOM   3380  HE2 TYR A 222      32.155  30.458   9.986  1.00 41.29           H
ATOM   3381  HH  TYR A 222      33.709  31.931   7.455  1.00 41.18           H
ATOM   3382  N   VAL A 223      34.926  28.953  13.996  1.00 31.92           N
ATOM   3383  CA  VAL A 223      34.277  30.007  14.772  1.00 35.22           C
ATOM   3384  C   VAL A 223      35.324  30.841  15.488  1.00 28.93           C
ATOM   3385  O   VAL A 223      35.212  32.074  15.570  1.00 29.26           O
ATOM   3386  CB  VAL A 223      33.239  29.419  15.748  1.00 31.52           C
ATOM   3387  CG1 VAL A 223      32.698  30.493  16.688  1.00 29.73           C
ATOM   3388  CG2 VAL A 223      32.089  28.829  14.986  1.00 31.90           C
ATOM   3389  H   VAL A 223      34.713  28.148  14.219  1.00 38.30           H
ATOM   3390  HA  VAL A 223      33.812  30.585  14.155  1.00 42.27           H
ATOM   3391  HB  VAL A 223      33.658  28.724  16.276  1.00 37.83           H
ATOM   3392 HG11 VAL A 223      32.029  30.087  17.256  1.00 35.68           H
ATOM   3393 HG12 VAL A 223      33.421  30.844  17.229  1.00 35.68           H
ATOM   3394 HG13 VAL A 223      32.299  31.209  16.171  1.00 35.68           H
ATOM   3395 HG21 VAL A 223      31.451  28.469  15.616  1.00 38.28           H
ATOM   3396 HG22 VAL A 223      31.679  29.521  14.449  1.00 38.28           H
ATOM   3397 HG23 VAL A 223      32.428  28.123  14.414  1.00 38.28           H
ATOM   3398  N   GLN A 224      36.387  30.197  15.968  1.00 30.14           N
ATOM   3399  CA  GLN A 224      37.413  30.956  16.667  1.00 29.50           C
ATOM   3400  C   GLN A 224      38.140  31.910  15.736  1.00 30.43           C
ATOM   3401  O   GLN A 224      38.700  32.906  16.208  1.00 34.46           O
ATOM   3402  CB  GLN A 224      38.410  30.017  17.348  1.00 29.13           C
ATOM   3403  CG  GLN A 224      37.825  29.270  18.539  1.00 34.43           C
ATOM   3404  CD  GLN A 224      38.743  28.204  19.082  1.00 34.01           C
ATOM   3405  OE1 GLN A 224      39.786  27.943  18.510  1.00 35.72           O
ATOM   3406  NE2 GLN A 224      38.354  27.580  20.202  1.00 34.80           N
ATOM   3407  H   GLN A 224      36.527  29.350  15.908  1.00 36.17           H
ATOM   3408  HA  GLN A 224      36.988  31.483  17.358  1.00 35.40           H
ATOM   3409  HB2 GLN A 224      38.717  29.364  16.705  1.00 34.96           H
ATOM   3410  HB3 GLN A 224      39.163  30.541  17.666  1.00 34.96           H
ATOM   3411  HG2 GLN A 224      37.654  29.903  19.251  1.00 41.32           H
ATOM   3412  HG3 GLN A 224      36.999  28.842  18.268  1.00 41.32           H
ATOM   3413 HE21 GLN A 224      37.599  27.770  20.565  1.00 41.76           H
ATOM   3414 HE22 GLN A 224      38.861  26.990  20.561  1.00 41.76           H
ATOM   3415  N   ARG A 225      38.151  31.627  14.425  1.00 30.21           N
ATOM   3416  CA  ARG A 225      38.768  32.556  13.477  1.00 36.54           C
ATOM   3417  C   ARG A 225      38.158  33.953  13.545  1.00 37.01           C
ATOM   3418  O   ARG A 225      38.820  34.927  13.157  1.00 36.79           O
ATOM   3419  CB  ARG A 225      38.668  32.013  12.040  1.00 37.26           C
ATOM   3420  CG  ARG A 225      39.431  30.682  11.854  1.00 38.29           C
ATOM   3421  CD  ARG A 225      39.856  30.467  10.436  1.00 38.38           C
ATOM   3422  NE  ARG A 225      40.729  31.546   9.997  1.00 41.49           N
ATOM   3423  CZ  ARG A 225      41.082  31.771   8.737  1.00 43.40           C
ATOM   3424  NH1 ARG A 225      40.653  30.973   7.757  1.00 38.12           N
ATOM   3425  NH2 ARG A 225      41.867  32.803   8.467  1.00 41.39           N1+
ATOM   3426  H   ARG A 225      37.819  30.915  14.069  1.00 36.26           H
ATOM   3427  HA  ARG A 225      39.708  32.642  13.695  1.00 43.85           H
ATOM   3428  HB2 ARG A 225      37.734  31.860  11.825  1.00 44.71           H
ATOM   3429  HB3 ARG A 225      39.040  32.674  11.433  1.00 44.71           H
ATOM   3430  HG2 ARG A 225      40.231  30.695  12.401  1.00 45.95           H
ATOM   3431  HG3 ARG A 225      38.858  29.944  12.113  1.00 45.95           H
ATOM   3432  HD2 ARG A 225      40.335  29.629  10.366  1.00 46.06           H
ATOM   3433  HD3 ARG A 225      39.071  30.459   9.867  1.00 46.06           H
ATOM   3434  HE  ARG A 225      41.018  32.092  10.595  1.00 49.79           H
ATOM   3435 HH11 ARG A 225      40.137  30.307   7.932  1.00 45.75           H
ATOM   3436 HH12 ARG A 225      40.883  31.126   6.946  1.00 45.75           H
ATOM   3437 HH21 ARG A 225      42.142  33.311   9.105  1.00 49.67           H
ATOM   3438 HH22 ARG A 225      42.106  32.958   7.657  1.00 49.67           H
ATOM   3439  N   PHE A 226      36.925  34.095  14.038  1.00 27.90           N
ATOM   3440  CA  PHE A 226      36.404  35.446  14.169  1.00 32.21           C
ATOM   3441  C   PHE A 226      37.156  36.245  15.230  1.00 30.40           C
ATOM   3442  O   PHE A 226      37.074  37.482  15.225  1.00 27.17           O
ATOM   3443  CB  PHE A 226      34.910  35.402  14.467  1.00 27.23           C
ATOM   3444  CG  PHE A 226      34.103  34.984  13.290  1.00 32.17           C
ATOM   3445  CD1 PHE A 226      33.697  33.686  13.167  1.00 28.29           C
ATOM   3446  CD2 PHE A 226      33.806  35.889  12.270  1.00 33.23           C
ATOM   3447  CE1 PHE A 226      32.983  33.267  12.072  1.00 32.44           C
ATOM   3448  CE2 PHE A 226      33.076  35.482  11.154  1.00 29.90           C
ATOM   3449  CZ  PHE A 226      32.666  34.167  11.060  1.00 30.04           C
ATOM   3450  H   PHE A 226      36.400  33.463  14.302  1.00 33.48           H
ATOM   3451  HA  PHE A 226      36.525  35.894  13.319  1.00 38.66           H
ATOM   3452  HB2 PHE A 226      34.766  34.755  15.177  1.00 32.67           H
ATOM   3453  HB3 PHE A 226      34.617  36.284  14.751  1.00 32.67           H
ATOM   3454  HD1 PHE A 226      33.908  33.081  13.841  1.00 33.95           H
ATOM   3455  HD2 PHE A 226      34.088  36.776  12.346  1.00 39.88           H
ATOM   3456  HE1 PHE A 226      32.708  32.379  12.019  1.00 38.93           H
ATOM   3457  HE2 PHE A 226      32.869  36.094  10.481  1.00 35.89           H
ATOM   3458  HZ  PHE A 226      32.178  33.884  10.322  1.00 36.06           H
ATOM   3459  N   GLY A 227      37.888  35.564  16.122  1.00 32.22           N
ATOM   3460  CA  GLY A 227      38.762  36.237  17.078  1.00 34.91           C
ATOM   3461  C   GLY A 227      39.945  36.965  16.449  1.00 34.81           C
ATOM   3462  O   GLY A 227      40.500  37.883  17.065  1.00 36.32           O
ATOM   3463  H   GLY A 227      37.897  34.704  16.187  1.00 38.66           H
ATOM   3464  HA2 GLY A 227      38.244  36.872  17.591  1.00 41.90           H
ATOM   3465  HA3 GLY A 227      39.115  35.565  17.688  1.00 41.90           H
ATOM   3466  N   GLU A 228      40.362  36.554  15.249  1.00 32.61           N
ATOM   3467  CA  GLU A 228      41.413  37.257  14.521  1.00 37.33           C
ATOM   3468  C   GLU A 228      40.917  38.581  13.993  1.00 35.53           C
ATOM   3469  O   GLU A 228      41.718  39.360  13.471  1.00 41.36           O
ATOM   3470  CB  GLU A 228      41.932  36.411  13.345  1.00 37.78           C
ATOM   3471  CG  GLU A 228      42.151  34.924  13.662  1.00 37.83           C
ATOM   3472  CD  GLU A 228      42.397  34.025  12.412  1.00 40.79           C
ATOM   3473  OE1 GLU A 228      42.175  34.473  11.273  1.00 42.34           O
ATOM   3474  OE2 GLU A 228      42.804  32.850  12.581  1.00 47.16           O1-
ATOM   3475  H   GLU A 228      40.044  35.873  14.833  1.00 39.14           H
ATOM   3476  HA  GLU A 228      42.159  37.439  15.115  1.00 44.80           H
ATOM   3477  HB2 GLU A 228      41.303  36.479  12.609  1.00 45.34           H
ATOM   3478  HB3 GLU A 228      42.789  36.779  13.074  1.00 45.34           H
ATOM   3479  HG2 GLU A 228      42.914  34.829  14.251  1.00 45.40           H
ATOM   3480  HG3 GLU A 228      41.357  34.575  14.094  1.00 45.40           H
ATOM   3481  N   GLN A 229      39.621  38.864  14.150  1.00 35.51           N
ATOM   3482  CA  GLN A 229      38.993  40.018  13.533  1.00 30.42           C
ATOM   3483  C   GLN A 229      38.152  40.827  14.522  1.00 34.15           C
ATOM   3484  O   GLN A 229      37.174  41.450  14.120  1.00 34.09           O
ATOM   3485  CB  GLN A 229      38.133  39.568  12.348  1.00 35.79           C
ATOM   3486  CG  GLN A 229      38.865  38.610  11.411  1.00 36.17           C
ATOM   3487  CD  GLN A 229      38.069  38.187  10.165  1.00 31.93           C
ATOM   3488  OE1 GLN A 229      38.612  37.527   9.276  1.00 33.02           O
ATOM   3489  NE2 GLN A 229      36.781  38.521  10.119  1.00 33.50           N
ATOM   3490  H   GLN A 229      39.077  38.389  14.614  1.00 42.61           H
ATOM   3491  HA  GLN A 229      39.692  40.600  13.204  1.00 36.51           H
ATOM   3492  HB2 GLN A 229      37.350  39.111  12.691  1.00 42.95           H
ATOM   3493  HB3 GLN A 229      37.865  40.350  11.841  1.00 42.95           H
ATOM   3494  HG2 GLN A 229      39.676  39.042  11.107  1.00 43.41           H
ATOM   3495  HG3 GLN A 229      39.092  37.806  11.905  1.00 43.41           H
ATOM   3496 HE21 GLN A 229      36.430  38.986  10.750  1.00 40.21           H
ATOM   3497 HE22 GLN A 229      36.289  38.259   9.465  1.00 40.21           H
ATOM   3498  N   THR A 230      38.513  40.862  15.814  1.00 31.46           N
ATOM   3499  CA  THR A 230      37.678  41.587  16.781  1.00 28.20           C
ATOM   3500  C   THR A 230      37.646  43.085  16.528  1.00 35.01           C
ATOM   3501  O   THR A 230      36.835  43.799  17.138  1.00 35.50           O
ATOM   3502  CB  THR A 230      38.158  41.351  18.222  1.00 30.67           C
ATOM   3503  OG1 THR A 230      39.459  41.904  18.394  1.00 32.45           O
ATOM   3504  CG2 THR A 230      38.190  39.871  18.554  1.00 29.10           C
ATOM   3505  H   THR A 230      39.214  40.485  16.145  1.00 37.75           H
ATOM   3506  HA  THR A 230      36.770  41.262  16.708  1.00 33.84           H
ATOM   3507  HB  THR A 230      37.557  41.789  18.838  1.00 36.80           H
ATOM   3508  HG1 THR A 230      39.964  41.460  17.943  1.00 38.94           H
ATOM   3509 HG21 THR A 230      38.540  39.758  19.451  1.00 34.92           H
ATOM   3510 HG22 THR A 230      37.299  39.488  18.514  1.00 34.92           H
ATOM   3511 HG23 THR A 230      38.769  39.397  17.935  1.00 34.92           H
ATOM   3512  N   ASN A 231      38.524  43.581  15.665  1.00 40.49           N
ATOM   3513  CA  ASN A 231      38.471  44.980  15.283  1.00 31.16           C
ATOM   3514  C   ASN A 231      37.251  45.285  14.421  1.00 35.36           C
ATOM   3515  O   ASN A 231      36.889  46.453  14.281  1.00 36.78           O
ATOM   3516  CB  ASN A 231      39.766  45.381  14.559  1.00 44.24           C
ATOM   3517  CG  ASN A 231      40.353  44.250  13.692  1.00 47.37           C
ATOM   3518  OD1 ASN A 231      40.550  43.116  14.158  1.00 46.03           O
ATOM   3519  ND2 ASN A 231      40.624  44.558  12.431  1.00 54.02           N
ATOM   3520  H   ASN A 231      39.152  43.121  15.304  1.00 48.60           H
ATOM   3521  HA  ASN A 231      38.401  45.510  16.088  1.00 37.40           H
ATOM   3522  HB2 ASN A 231      39.589  46.146  13.993  1.00 53.09           H
ATOM   3523  HB3 ASN A 231      40.429  45.605  15.229  1.00 53.09           H
ATOM   3524 HD21 ASN A 231      40.907  43.953  11.892  1.00 64.82           H
ATOM   3525 HD22 ASN A 231      40.498  45.358  12.148  1.00 64.82           H
ATOM   3526  N   PHE A 232      36.588  44.266  13.873  1.00 36.09           N
ATOM   3527  CA  PHE A 232      35.392  44.457  13.063  1.00 36.11           C
ATOM   3528  C   PHE A 232      34.142  44.096  13.861  1.00 31.35           C
ATOM   3529  O   PHE A 232      34.013  42.965  14.368  1.00 26.04           O
ATOM   3530  CB  PHE A 232      35.474  43.630  11.776  1.00 30.89           C
ATOM   3531  CG  PHE A 232      36.582  44.057  10.878  1.00 32.31           C
ATOM   3532  CD1 PHE A 232      37.768  43.358  10.848  1.00 32.29           C
ATOM   3533  CD2 PHE A 232      36.448  45.187  10.094  1.00 35.79           C
ATOM   3534  CE1 PHE A 232      38.802  43.763  10.035  1.00 37.14           C
ATOM   3535  CE2 PHE A 232      37.474  45.592   9.256  1.00 39.83           C
ATOM   3536  CZ  PHE A 232      38.657  44.874   9.231  1.00 32.84           C
ATOM   3537  H   PHE A 232      36.813  43.439  13.950  1.00 43.31           H
ATOM   3538  HA  PHE A 232      35.330  45.395  12.814  1.00 43.34           H
ATOM   3539  HB2 PHE A 232      35.617  42.696  11.996  1.00 37.07           H
ATOM   3540  HB3 PHE A 232      34.642  43.730  11.283  1.00 37.07           H
ATOM   3541  HD1 PHE A 232      37.866  42.603  11.382  1.00 38.75           H
ATOM   3542  HD2 PHE A 232      35.649  45.664  10.113  1.00 42.95           H
ATOM   3543  HE1 PHE A 232      39.592  43.276  10.019  1.00 44.57           H
ATOM   3544  HE2 PHE A 232      37.373  46.353   8.728  1.00 47.80           H
ATOM   3545  HZ  PHE A 232      39.357  45.144   8.684  1.00 39.41           H
ATOM   3546  N   LEU A 233      33.212  45.051  13.935  1.00 25.77           N
ATOM   3547  CA  LEU A 233      31.985  44.848  14.687  1.00 31.85           C
ATOM   3548  C   LEU A 233      31.263  43.599  14.223  1.00 32.38           C
ATOM   3549  O   LEU A 233      30.785  42.805  15.044  1.00 29.33           O
ATOM   3550  CB  LEU A 233      31.085  46.062  14.543  1.00 26.52           C
ATOM   3551  CG  LEU A 233      31.707  47.374  15.037  1.00 35.13           C
ATOM   3552  CD1 LEU A 233      30.883  48.604  14.618  1.00 36.81           C
ATOM   3553  CD2 LEU A 233      31.860  47.331  16.538  1.00 33.61           C
ATOM   3554  H   LEU A 233      33.274  45.826  13.563  1.00 30.93           H
ATOM   3555  HA  LEU A 233      32.200  44.739  15.623  1.00 38.22           H
ATOM   3556  HB2 LEU A 233      30.870  46.166  13.603  1.00 31.83           H
ATOM   3557  HB3 LEU A 233      30.272  45.912  15.047  1.00 31.83           H
ATOM   3558  HG  LEU A 233      32.591  47.465  14.648  1.00 42.16           H
ATOM   3559 HD11 LEU A 233      31.362  49.405  14.875  1.00 44.18           H
ATOM   3560 HD12 LEU A 233      30.739  48.600  13.659  1.00 44.18           H
ATOM   3561 HD13 LEU A 233      30.040  48.586  15.085  1.00 44.18           H
ATOM   3562 HD21 LEU A 233      32.237  48.168  16.846  1.00 40.33           H
ATOM   3563 HD22 LEU A 233      30.982  47.205  16.926  1.00 40.33           H
ATOM   3564 HD23 LEU A 233      32.444  46.594  16.779  1.00 40.33           H
ATOM   3565  N   LEU A 234      31.201  43.396  12.899  1.00 27.64           N
ATOM   3566  CA  LEU A 234      30.479  42.255  12.360  1.00 25.79           C
ATOM   3567  C   LEU A 234      31.110  40.930  12.739  1.00 20.66           C
ATOM   3568  O   LEU A 234      30.411  39.918  12.770  1.00 23.04           O
ATOM   3569  CB  LEU A 234      30.381  42.351  10.838  1.00 26.77           C
ATOM   3570  CG  LEU A 234      29.482  43.489  10.347  1.00 22.64           C
ATOM   3571  CD1 LEU A 234      29.463  43.495   8.810  1.00 23.88           C
ATOM   3572  CD2 LEU A 234      28.057  43.400  10.916  1.00 28.02           C
ATOM   3573  H   LEU A 234      31.570  43.898  12.305  1.00 33.17           H
ATOM   3574  HA  LEU A 234      29.588  42.263  12.731  1.00 30.95           H
ATOM   3575  HB2 LEU A 234      31.273  42.509  10.494  1.00 32.13           H
ATOM   3576  HB3 LEU A 234      30.043  41.513  10.488  1.00 32.13           H
ATOM   3577  HG  LEU A 234      29.863  44.331  10.644  1.00 27.17           H
ATOM   3578 HD11 LEU A 234      28.931  44.246   8.505  1.00 28.66           H
ATOM   3579 HD12 LEU A 234      30.369  43.572   8.472  1.00 28.66           H
ATOM   3580 HD13 LEU A 234      29.065  42.664   8.501  1.00 28.66           H
ATOM   3581 HD21 LEU A 234      27.512  44.115  10.566  1.00 33.62           H
ATOM   3582 HD22 LEU A 234      27.684  42.541  10.663  1.00 33.62           H
ATOM   3583 HD23 LEU A 234      28.094  43.470  11.884  1.00 33.62           H
ATOM   3584  N   SER A 235      32.423  40.882  12.946  1.00 25.01           N
ATOM   3585  CA  SER A 235      33.034  39.628  13.357  1.00 25.51           C
ATOM   3586  C   SER A 235      32.766  39.338  14.833  1.00 29.04           C
ATOM   3587  O   SER A 235      32.687  38.162  15.218  1.00 25.52           O
ATOM   3588  CB  SER A 235      34.545  39.655  13.100  1.00 30.53           C
ATOM   3589  OG  SER A 235      34.852  39.802  11.742  1.00 30.90           O
ATOM   3590  H   SER A 235      32.972  41.538  12.849  1.00 30.02           H
ATOM   3591  HA  SER A 235      32.659  38.911  12.828  1.00 30.62           H
ATOM   3592  HB2 SER A 235      34.924  40.410  13.582  1.00 36.64           H
ATOM   3593  HB3 SER A 235      34.947  38.831  13.413  1.00 36.64           H
ATOM   3594  HG  SER A 235      34.560  40.540  11.456  1.00 37.08           H
ATOM   3595  N   ILE A 236      32.675  40.386  15.670  1.00 23.99           N
ATOM   3596  CA  ILE A 236      32.191  40.232  17.038  1.00 21.99           C
ATOM   3597  C   ILE A 236      30.767  39.700  17.017  1.00 28.85           C
ATOM   3598  O   ILE A 236      30.415  38.774  17.759  1.00 26.16           O
ATOM   3599  CB  ILE A 236      32.266  41.572  17.808  1.00 29.35           C
ATOM   3600  CG1 ILE A 236      33.723  42.068  17.898  1.00 29.04           C
ATOM   3601  CG2 ILE A 236      31.654  41.412  19.202  1.00 27.99           C
ATOM   3602  CD1 ILE A 236      33.906  43.359  18.644  1.00 39.80           C
ATOM   3603  H   ILE A 236      32.873  41.195  15.455  1.00 28.80           H
ATOM   3604  HA  ILE A 236      32.753  39.594  17.491  1.00 26.39           H
ATOM   3605  HB  ILE A 236      31.747  42.235  17.330  1.00 35.23           H
ATOM   3606 HG12 ILE A 236      34.246  41.404  18.372  1.00 34.86           H
ATOM   3607 HG13 ILE A 236      34.080  42.193  17.004  1.00 34.86           H
ATOM   3608 HG21 ILE A 236      31.699  42.255  19.676  1.00 33.59           H
ATOM   3609 HG22 ILE A 236      30.728  41.143  19.127  1.00 33.59           H
ATOM   3610 HG23 ILE A 236      32.154  40.734  19.688  1.00 33.59           H
ATOM   3611 HD11 ILE A 236      34.844  43.605  18.602  1.00 47.76           H
ATOM   3612 HD12 ILE A 236      33.363  44.046  18.229  1.00 47.76           H
ATOM   3613 HD13 ILE A 236      33.638  43.229  19.565  1.00 47.76           H
ATOM   3614  N   LEU A 237      29.939  40.240  16.129  1.00 30.50           N
ATOM   3615  CA  LEU A 237      28.535  39.836  16.067  1.00 23.13           C
ATOM   3616  C   LEU A 237      28.384  38.408  15.569  1.00 31.44           C
ATOM   3617  O   LEU A 237      27.721  37.583  16.208  1.00 29.86           O
ATOM   3618  CB  LEU A 237      27.770  40.806  15.179  1.00 19.32           C
ATOM   3619  CG  LEU A 237      26.323  40.461  14.834  1.00 20.31           C
ATOM   3620  CD1 LEU A 237      25.466  40.268  16.046  1.00 22.76           C
ATOM   3621  CD2 LEU A 237      25.765  41.559  13.924  1.00 30.28           C
ATOM   3622  H   LEU A 237      30.166  40.842  15.561  1.00 36.61           H
ATOM   3623  HA  LEU A 237      28.151  39.878  16.956  1.00 27.76           H
ATOM   3624  HB2 LEU A 237      27.762  41.678  15.612  1.00 23.18           H
ATOM   3625  HB3 LEU A 237      28.266  40.878  14.352  1.00 23.18           H
ATOM   3626  HG  LEU A 237      26.324  39.638  14.327  1.00 24.38           H
ATOM   3627 HD11 LEU A 237      24.571  40.024  15.769  1.00 27.31           H
ATOM   3628 HD12 LEU A 237      25.858  39.554  16.579  1.00 27.31           H
ATOM   3629 HD13 LEU A 237      25.440  41.093  16.558  1.00 27.31           H
ATOM   3630 HD21 LEU A 237      24.855  41.327  13.681  1.00 36.34           H
ATOM   3631 HD22 LEU A 237      25.777  42.400  14.408  1.00 36.34           H
ATOM   3632 HD23 LEU A 237      26.312  41.630  13.125  1.00 36.34           H
ATOM   3633  N   VAL A 238      28.983  38.095  14.424  1.00 27.07           N
ATOM   3634  CA  VAL A 238      28.801  36.767  13.852  1.00 26.10           C
ATOM   3635  C   VAL A 238      29.463  35.712  14.724  1.00 26.56           C
ATOM   3636  O   VAL A 238      28.890  34.649  14.978  1.00 23.94           O
ATOM   3637  CB  VAL A 238      29.339  36.726  12.420  1.00 24.66           C
ATOM   3638  CG1 VAL A 238      29.348  35.280  11.905  1.00 22.08           C
ATOM   3639  CG2 VAL A 238      28.487  37.646  11.530  1.00 21.34           C
ATOM   3640  H   VAL A 238      29.487  38.622  13.974  1.00 32.49           H
ATOM   3641  HA  VAL A 238      27.855  36.569  13.823  1.00 31.33           H
ATOM   3642  HB  VAL A 238      30.248  37.060  12.421  1.00 29.60           H
ATOM   3643 HG11 VAL A 238      29.621  35.261  10.975  1.00 26.50           H
ATOM   3644 HG12 VAL A 238      29.965  34.749  12.432  1.00 26.50           H
ATOM   3645 HG13 VAL A 238      28.452  34.915  11.985  1.00 26.50           H
ATOM   3646 HG21 VAL A 238      28.835  37.621  10.626  1.00 25.61           H
ATOM   3647 HG22 VAL A 238      27.568  37.332  11.541  1.00 25.61           H
ATOM   3648 HG23 VAL A 238      28.534  38.545  11.887  1.00 25.61           H
ATOM   3649  N   GLY A 239      30.696  35.966  15.154  1.00 23.48           N
ATOM   3650  CA  GLY A 239      31.368  34.998  15.997  1.00 26.88           C
ATOM   3651  C   GLY A 239      30.612  34.740  17.288  1.00 25.83           C
ATOM   3652  O   GLY A 239      30.550  33.604  17.767  1.00 26.79           O
ATOM   3653  H   GLY A 239      31.155  36.671  14.968  1.00 28.18           H
ATOM   3654  HA2 GLY A 239      31.459  34.157  15.525  1.00 32.26           H
ATOM   3655  HA3 GLY A 239      32.253  35.323  16.198  1.00 32.26           H
ATOM   3656  N   THR A 240      30.035  35.790  17.874  1.00 26.23           N
ATOM   3657  CA  THR A 240      29.313  35.619  19.135  1.00 28.79           C
ATOM   3658  C   THR A 240      28.032  34.814  18.944  1.00 33.36           C
ATOM   3659  O   THR A 240      27.662  34.030  19.822  1.00 31.39           O
ATOM   3660  CB  THR A 240      28.989  36.974  19.778  1.00 33.54           C
ATOM   3661  OG1 THR A 240      30.201  37.676  20.100  1.00 23.27           O
ATOM   3662  CG2 THR A 240      28.227  36.752  21.069  1.00 30.66           C
ATOM   3663  H   THR A 240      30.043  36.595  17.565  1.00 31.48           H
ATOM   3664  HA  THR A 240      29.882  35.135  19.749  1.00 34.55           H
ATOM   3665  HB  THR A 240      28.443  37.506  19.178  1.00 40.25           H
ATOM   3666  HG1 THR A 240      30.611  37.895  19.403  1.00 27.93           H
ATOM   3667 HG21 THR A 240      28.081  37.592  21.528  1.00 36.80           H
ATOM   3668 HG22 THR A 240      27.370  36.342  20.886  1.00 36.80           H
ATOM   3669 HG23 THR A 240      28.746  36.174  21.650  1.00 36.80           H
ATOM   3670  N   MET A 241      27.367  34.954  17.794  1.00 32.17           N
ATOM   3671  CA  MET A 241      26.146  34.182  17.536  1.00 30.32           C
ATOM   3672  C   MET A 241      26.452  32.707  17.338  1.00 33.46           C
ATOM   3673  O   MET A 241      25.767  31.850  17.896  1.00 35.89           O
ATOM   3674  CB  MET A 241      25.400  34.731  16.322  1.00 33.92           C
ATOM   3675  CG  MET A 241      24.732  36.078  16.562  1.00 32.21           C
ATOM   3676  SD  MET A 241      23.483  36.565  15.337  1.00 31.64           S
ATOM   3677  CE  MET A 241      24.579  37.214  14.059  1.00 30.03           C
ATOM   3678  H   MET A 241      27.601  35.483  17.159  1.00 38.61           H
ATOM   3679  HA  MET A 241      25.559  34.265  18.299  1.00 36.39           H
ATOM   3680  HB2 MET A 241      26.025  34.827  15.588  1.00 40.71           H
ATOM   3681  HB3 MET A 241      24.707  34.097  16.082  1.00 40.71           H
ATOM   3682  HG2 MET A 241      24.297  36.049  17.427  1.00 38.66           H
ATOM   3683  HG3 MET A 241      25.414  36.771  16.554  1.00 38.66           H
ATOM   3684  HE1 MET A 241      24.046  37.536  13.318  1.00 36.04           H
ATOM   3685  HE2 MET A 241      25.098  37.939  14.431  1.00 36.04           H
ATOM   3686  HE3 MET A 241      25.169  36.507  13.764  1.00 36.04           H
ATOM   3687  N   TRP A 242      27.453  32.388  16.512  1.00 31.36           N
ATOM   3688  CA  TRP A 242      27.800  30.993  16.298  1.00 39.74           C
ATOM   3689  C   TRP A 242      28.474  30.364  17.499  1.00 40.37           C
ATOM   3690  O   TRP A 242      28.513  29.133  17.575  1.00 45.96           O
ATOM   3691  CB  TRP A 242      28.673  30.842  15.055  1.00 35.80           C
ATOM   3692  CG  TRP A 242      27.863  30.636  13.849  1.00 37.65           C
ATOM   3693  CD1 TRP A 242      26.490  30.591  13.765  1.00 46.72           C
ATOM   3694  CD2 TRP A 242      28.342  30.461  12.537  1.00 45.79           C
ATOM   3695  NE1 TRP A 242      26.098  30.391  12.469  1.00 52.16           N
ATOM   3696  CE2 TRP A 242      27.220  30.302  11.693  1.00 43.84           C
ATOM   3697  CE3 TRP A 242      29.611  30.404  11.985  1.00 54.24           C
ATOM   3698  CZ2 TRP A 242      27.337  30.094  10.341  1.00 49.76           C
ATOM   3699  CZ3 TRP A 242      29.727  30.190  10.642  1.00 57.13           C
ATOM   3700  CH2 TRP A 242      28.600  30.038   9.827  1.00 59.37           C
ATOM   3701  H   TRP A 242      27.917  32.951  16.054  1.00 37.63           H
ATOM   3702  HA  TRP A 242      26.982  30.495  16.182  1.00 47.69           H
ATOM   3703  HB2 TRP A 242      29.197  31.646  14.932  1.00 42.96           H
ATOM   3704  HB3 TRP A 242      29.256  30.079  15.160  1.00 42.96           H
ATOM   3705  HD1 TRP A 242      25.908  30.694  14.481  1.00 56.07           H
ATOM   3706  HE1 TRP A 242      25.288  30.329  12.192  1.00 62.59           H
ATOM   3707  HE3 TRP A 242      30.363  30.498  12.525  1.00 65.09           H
ATOM   3708  HZ2 TRP A 242      26.587  29.991   9.804  1.00 59.71           H
ATOM   3709  HZ3 TRP A 242      30.565  30.153  10.257  1.00 68.56           H
ATOM   3710  HH2 TRP A 242      28.721  29.903   8.915  1.00 71.25           H
ATOM   3711  N   ALA A 243      28.967  31.164  18.451  1.00 40.86           N
ATOM   3712  CA  ALA A 243      29.480  30.586  19.683  1.00 37.00           C
ATOM   3713  C   ALA A 243      28.361  29.938  20.468  1.00 42.29           C
ATOM   3714  O   ALA A 243      28.580  28.917  21.126  1.00 48.42           O
ATOM   3715  CB  ALA A 243      30.186  31.641  20.537  1.00 40.21           C
ATOM   3716  H   ALA A 243      29.000  32.024  18.410  1.00 49.03           H
ATOM   3717  HA  ALA A 243      30.129  29.904  19.462  1.00 44.40           H
ATOM   3718  HB1 ALA A 243      30.566  31.215  21.320  1.00 48.26           H
ATOM   3719  HB2 ALA A 243      30.894  32.045  20.011  1.00 48.26           H
ATOM   3720  HB3 ALA A 243      29.545  32.319  20.804  1.00 48.26           H
ATOM   3721  N   MET A 244      27.151  30.494  20.385  1.00 48.59           N
ATOM   3722  CA  MET A 244      26.009  29.945  21.114  1.00 56.75           C
ATOM   3723  C   MET A 244      25.373  28.743  20.429  1.00 53.07           C
ATOM   3724  O   MET A 244      24.503  28.098  21.028  1.00 48.27           O
ATOM   3725  CB  MET A 244      24.957  31.022  21.316  1.00 45.68           C
ATOM   3726  CG  MET A 244      25.507  32.216  22.028  1.00 45.16           C
ATOM   3727  SD  MET A 244      24.418  33.597  21.743  1.00 47.40           S
ATOM   3728  CE  MET A 244      25.360  34.963  22.504  1.00 54.69           C
ATOM   3729  H   MET A 244      26.971  31.198  19.921  1.00 58.32           H
ATOM   3730  HA  MET A 244      26.314  29.674  21.990  1.00 68.10           H
ATOM   3731  HB2 MET A 244      24.627  31.312  20.452  1.00 54.82           H
ATOM   3732  HB3 MET A 244      24.228  30.666  21.848  1.00 54.82           H
ATOM   3733  HG2 MET A 244      25.549  32.050  22.983  1.00 54.20           H
ATOM   3734  HG3 MET A 244      26.389  32.440  21.688  1.00 54.20           H
ATOM   3735  HE1 MET A 244      24.885  35.802  22.375  1.00 65.64           H
ATOM   3736  HE2 MET A 244      25.467  34.787  23.454  1.00 65.64           H
ATOM   3737  HE3 MET A 244      26.235  35.014  22.089  1.00 65.64           H
ATOM   3738  N   CYS A 245      25.815  28.418  19.216  1.00 54.47           N
ATOM   3739  CA  CYS A 245      25.375  27.246  18.467  1.00 64.56           C
ATOM   3740  C   CYS A 245      26.304  26.044  18.642  1.00 68.41           C
ATOM   3741  O   CYS A 245      25.830  24.939  18.931  1.00 68.81           O
ATOM   3742  CB  CYS A 245      25.265  27.598  16.974  1.00 64.00           C
ATOM   3743  SG  CYS A 245      23.893  28.678  16.539  1.00 61.18           S
ATOM   3744  H   CYS A 245      26.413  28.873  18.796  1.00 65.37           H
ATOM   3745  HA  CYS A 245      24.495  26.994  18.780  1.00 77.48           H
ATOM   3746  HB2 CYS A 245      26.082  28.040  16.697  1.00 76.81           H
ATOM   3747  HB3 CYS A 245      25.166  26.788  16.474  1.00 76.81           H
ATOM   3748  HG  CYS A 245      22.795  28.300  16.826  1.00 73.43           H
ATOM   3749  N   THR A 246      27.622  26.238  18.464  1.00 70.07           N
ATOM   3750  CA  THR A 246      28.594  25.161  18.663  1.00 72.28           C
ATOM   3751  C   THR A 246      28.418  24.516  20.033  1.00 74.16           C
ATOM   3752  O   THR A 246      28.259  25.199  21.052  1.00 77.36           O
ATOM   3753  CB  THR A 246      30.048  25.661  18.548  1.00 67.01           C
ATOM   3754  OG1 THR A 246      30.419  26.391  19.730  1.00 61.70           O
ATOM   3755  CG2 THR A 246      30.258  26.511  17.309  1.00 61.09           C
ATOM   3756  H   THR A 246      27.965  26.984  18.220  1.00 84.09           H
ATOM   3757  HA  THR A 246      28.453  24.479  17.983  1.00 86.74           H
ATOM   3758  HB  THR A 246      30.633  24.888  18.466  1.00 80.42           H
ATOM   3759  HG1 THR A 246      31.211  26.660  19.661  1.00 74.05           H
ATOM   3760 HG21 THR A 246      31.163  26.858  17.288  1.00 73.31           H
ATOM   3761 HG22 THR A 246      30.119  25.952  16.534  1.00 73.31           H
ATOM   3762 HG23 THR A 246      29.640  27.251  17.290  1.00 73.31           H
ATOM   3763  N   HIS A 247      28.500  23.193  20.058  1.00 73.03           N
ATOM   3764  CA  HIS A 247      28.223  22.446  21.274  1.00 77.70           C
ATOM   3765  C   HIS A 247      29.369  21.487  21.619  1.00 75.71           C
ATOM   3766  O   HIS A 247      30.060  20.971  20.740  1.00 75.91           O
ATOM   3767  CB  HIS A 247      26.895  21.698  21.106  1.00 77.12           C
ATOM   3768  CG  HIS A 247      26.423  21.009  22.344  1.00 78.01           C
ATOM   3769  ND1 HIS A 247      27.167  20.971  23.502  1.00 79.70           N
ATOM   3770  CD2 HIS A 247      25.280  20.332  22.606  1.00 77.84           C
ATOM   3771  CE1 HIS A 247      26.506  20.292  24.421  1.00 82.07           C
ATOM   3772  NE2 HIS A 247      25.356  19.896  23.905  1.00 77.74           N
ATOM   3773  H   HIS A 247      28.709  22.701  19.381  1.00 87.64           H
ATOM   3774  HA  HIS A 247      28.125  23.064  22.011  1.00 93.25           H
ATOM   3775  HB2 HIS A 247      26.990  21.034  20.410  1.00 92.54           H
ATOM   3776  HB3 HIS A 247      26.214  22.337  20.854  1.00 92.54           H
ATOM   3777  HD2 HIS A 247      24.578  20.187  22.015  1.00 93.41           H
ATOM   3778  HE1 HIS A 247      26.801  20.128  25.284  1.00 98.48           H
ATOM   3779  HE2 HIS A 247      24.753  19.438  24.318  1.00 93.29           H
ATOM   3780  HC  HIS A 247      29.598  21.265  22.567  1.00 90.86           H
ATOM   3781  N   GLY A 256      25.161  19.029  15.300  1.00 66.06           N
ATOM   3782  CA  GLY A 256      24.084  19.557  16.114  1.00 61.37           C
ATOM   3783  C   GLY A 256      23.767  20.991  15.771  1.00 59.27           C
ATOM   3784  O   GLY A 256      22.556  21.301  15.777  1.00 65.10           O
ATOM   3785  H1  GLY A 256      24.863  18.963  14.390  1.00 79.28           H
ATOM   3786  H2  GLY A 256      25.388  18.159  15.629  1.00 79.28           H
ATOM   3787  HA2 GLY A 256      24.275  19.501  17.058  1.00 73.65           H
ATOM   3788  HA3 GLY A 256      23.277  19.026  15.954  1.00 73.65           H
ATOM   3789  N   TYR A 257      24.746  21.864  15.413  1.00 63.67           N
ATOM   3790  CA  TYR A 257      24.305  23.183  14.920  1.00 49.75           C
ATOM   3791  C   TYR A 257      25.161  23.405  13.638  1.00 54.22           C
ATOM   3792  O   TYR A 257      26.369  23.306  13.525  1.00 60.38           O
ATOM   3793  CB  TYR A 257      24.470  24.266  15.991  1.00 45.33           C
ATOM   3794  CG  TYR A 257      23.210  24.524  16.781  1.00 57.21           C
ATOM   3795  CD1 TYR A 257      22.748  23.619  17.755  1.00 62.66           C
ATOM   3796  CD2 TYR A 257      22.512  25.728  16.594  1.00 60.84           C
ATOM   3797  CE1 TYR A 257      21.694  23.953  18.606  1.00 59.64           C
ATOM   3798  CE2 TYR A 257      21.483  26.109  17.458  1.00 65.04           C
ATOM   3799  CZ  TYR A 257      21.095  25.215  18.466  1.00 64.14           C
ATOM   3800  OH  TYR A 257      20.104  25.514  19.379  1.00 67.71           O
ATOM   3801  H   TYR A 257      25.720  21.584  15.310  1.00 76.41           H
ATOM   3802  HA  TYR A 257      23.186  23.128  14.673  1.00 59.70           H
ATOM   3803  HB2 TYR A 257      25.281  23.979  16.698  1.00 54.40           H
ATOM   3804  HB3 TYR A 257      24.803  25.204  15.497  1.00 54.40           H
ATOM   3805  HD1 TYR A 257      23.204  22.633  17.838  1.00 75.19           H
ATOM   3806  HD2 TYR A 257      22.759  26.366  15.743  1.00 73.02           H
ATOM   3807  HE1 TYR A 257      21.324  23.260  19.355  1.00 71.57           H
ATOM   3808  HE2 TYR A 257      20.962  27.058  17.329  1.00 78.05           H
ATOM   3809  HH  TYR A 257      19.678  26.392  19.186  1.00 81.25           H
ATOM   3810  N   TYR A 258      24.308  23.644  12.585  1.00 39.92           N
ATOM   3811  CA  TYR A 258      24.567  23.945  11.181  1.00 37.75           C
ATOM   3812  C   TYR A 258      24.224  25.387  10.809  1.00 31.08           C
ATOM   3813  O   TYR A 258      23.429  26.075  11.453  1.00 41.15           O
ATOM   3814  CB  TYR A 258      23.755  23.048  10.222  1.00 35.75           C
ATOM   3815  CG  TYR A 258      23.843  21.578  10.476  1.00 34.18           C
ATOM   3816  CD1 TYR A 258      22.954  20.944  11.344  1.00 41.74           C
ATOM   3817  CD2 TYR A 258      24.816  20.816   9.859  1.00 35.59           C
ATOM   3818  CE1 TYR A 258      23.035  19.597  11.577  1.00 37.49           C
ATOM   3819  CE2 TYR A 258      24.920  19.487  10.089  1.00 36.21           C
ATOM   3820  CZ  TYR A 258      24.025  18.871  10.948  1.00 36.77           C
ATOM   3821  OH  TYR A 258      24.147  17.525  11.146  1.00 41.21           O
ATOM   3822  H   TYR A 258      23.442  23.623  12.703  1.00 47.91           H
ATOM   3823  HA  TYR A 258      25.501  23.794  11.016  1.00 45.30           H
ATOM   3824  HB2 TYR A 258      22.819  23.297  10.250  1.00 42.90           H
ATOM   3825  HB3 TYR A 258      24.094  23.190   9.323  1.00 42.90           H
ATOM   3826  HD1 TYR A 258      22.293  21.443  11.765  1.00 50.09           H
ATOM   3827  HD2 TYR A 258      25.415  21.229   9.283  1.00 42.72           H
ATOM   3828  HE1 TYR A 258      22.442  19.182  12.157  1.00 44.99           H
ATOM   3829  HE2 TYR A 258      25.577  18.989   9.664  1.00 43.45           H
ATOM   3830  HH  TYR A 258      24.856  17.257  10.783  1.00 49.45           H
ATOM   3831  N   ALA A 259      24.806  25.807   9.706  1.00 29.73           N
ATOM   3832  CA  ALA A 259      24.620  27.137   9.177  1.00 26.52           C
ATOM   3833  C   ALA A 259      23.443  27.211   8.204  1.00 22.29           C
ATOM   3834  O   ALA A 259      23.597  27.892   7.194  1.00 29.93           O
ATOM   3835  CB  ALA A 259      25.927  27.571   8.519  1.00 31.58           C
ATOM   3836  H   ALA A 259      25.343  25.326   9.238  1.00 35.68           H
ATOM   3837  HA  ALA A 259      24.450  27.744   9.908  1.00 31.82           H
ATOM   3838  HB1 ALA A 259      25.831  28.479   8.195  1.00 37.90           H
ATOM   3839  HB2 ALA A 259      26.640  27.523   9.174  1.00 37.90           H
ATOM   3840  HB3 ALA A 259      26.120  26.977   7.784  1.00 37.90           H
ATOM   3841  N   TRP A 260      22.273  26.576   8.509  1.00 26.54           N
ATOM   3842  CA  TRP A 260      21.155  26.467   7.543  1.00 21.92           C
ATOM   3843  C   TRP A 260      20.930  27.759   6.695  1.00 24.07           C
ATOM   3844  O   TRP A 260      21.127  27.770   5.482  1.00 22.99           O
ATOM   3845  CB  TRP A 260      19.883  26.083   8.324  1.00 22.11           C
ATOM   3846  CG  TRP A 260      20.044  24.883   9.187  1.00 26.09           C
ATOM   3847  CD1 TRP A 260      19.920  23.556   8.807  1.00 19.96           C
ATOM   3848  CD2 TRP A 260      20.251  24.902  10.625  1.00 17.73           C
ATOM   3849  NE1 TRP A 260      20.039  22.727   9.946  1.00 22.04           N
ATOM   3850  CE2 TRP A 260      20.233  23.540  11.072  1.00 22.98           C
ATOM   3851  CE3 TRP A 260      20.370  25.933  11.578  1.00 22.18           C
ATOM   3852  CZ2 TRP A 260      20.306  23.200  12.443  1.00 26.57           C
ATOM   3853  CZ3 TRP A 260      20.424  25.597  12.921  1.00 29.09           C
ATOM   3854  CH2 TRP A 260      20.369  24.243  13.348  1.00 22.84           C
ATOM   3855  H   TRP A 260      22.083  26.253   9.476  1.00 31.86           H
ATOM   3856  HA  TRP A 260      21.422  25.658   6.807  1.00 26.31           H
ATOM   3857  HB2 TRP A 260      19.558  26.949   8.978  1.00 26.53           H
ATOM   3858  HB3 TRP A 260      19.040  25.947   7.613  1.00 26.53           H
ATOM   3859  HD1 TRP A 260      19.735  23.147   7.832  1.00 23.96           H
ATOM   3860  HE1 TRP A 260      20.061  21.717   9.932  1.00 26.46           H
ATOM   3861  HE3 TRP A 260      20.385  26.979  11.247  1.00 26.62           H
ATOM   3862  HZ2 TRP A 260      20.242  22.167  12.767  1.00 31.89           H
ATOM   3863  HZ3 TRP A 260      20.492  26.378  13.677  1.00 34.92           H
ATOM   3864  HH2 TRP A 260      20.376  24.034  14.420  1.00 27.42           H
ATOM   3865  N   ASP A 261      20.470  28.852   7.389  1.00 20.62           N
ATOM   3866  CA  ASP A 261      19.845  30.015   6.704  1.00 19.53           C
ATOM   3867  C   ASP A 261      20.866  30.845   5.904  1.00 23.23           C
ATOM   3868  O   ASP A 261      20.684  31.529   4.908  1.00 25.73           O
ATOM   3869  CB  ASP A 261      19.264  30.905   7.793  1.00 17.18           C
ATOM   3870  CG  ASP A 261      17.974  30.234   8.321  1.00 20.62           C
ATOM   3871  OD1 ASP A 261      17.510  29.292   7.667  1.00 20.91           O
ATOM   3872  OD2 ASP A 261      17.500  30.831   9.331  1.00 18.27           O1-
ATOM   3873  H   ASP A 261      20.218  28.768   8.438  1.00 24.75           H
ATOM   3874  HA  ASP A 261      19.042  29.660   5.993  1.00 23.44           H
ATOM   3875  HB2 ASP A 261      19.957  31.076   8.639  1.00 20.62           H
ATOM   3876  HB3 ASP A 261      19.019  31.919   7.429  1.00 20.62           H
ATOM   3877  N   ALA A 262      22.092  30.771   6.508  1.00 24.06           N
ATOM   3878  CA  ALA A 262      23.321  31.482   6.116  1.00 22.57           C
ATOM   3879  C   ALA A 262      23.892  30.976   4.797  1.00 27.68           C
ATOM   3880  O   ALA A 262      24.282  31.768   3.931  1.00 25.15           O
ATOM   3881  CB  ALA A 262      24.406  31.294   7.172  1.00 19.23           C
ATOM   3882  H   ALA A 262      22.228  30.294   7.212  1.00 28.88           H
ATOM   3883  HA  ALA A 262      23.145  32.430   6.050  1.00 27.09           H
ATOM   3884  HB1 ALA A 262      25.218  31.732   6.863  1.00 23.09           H
ATOM   3885  HB2 ALA A 262      24.142  31.662   8.027  1.00 23.09           H
ATOM   3886  HB3 ALA A 262      24.588  30.346   7.258  1.00 23.09           H
ATOM   3887  N   LEU A 263      24.078  29.664   4.690  1.00 22.78           N
ATOM   3888  CA  LEU A 263      24.468  29.059   3.429  1.00 21.76           C
ATOM   3889  C   LEU A 263      23.486  29.465   2.357  1.00 25.35           C
ATOM   3890  O   LEU A 263      23.876  29.845   1.257  1.00 21.38           O
ATOM   3891  CB  LEU A 263      24.512  27.550   3.603  1.00 28.75           C
ATOM   3892  CG  LEU A 263      25.263  26.508   2.773  1.00 35.55           C
ATOM   3893  CD1 LEU A 263      24.286  25.666   2.074  1.00 30.86           C
ATOM   3894  CD2 LEU A 263      26.217  27.110   1.847  1.00 23.42           C
ATOM   3895  H   LEU A 263      23.991  29.105   5.335  1.00 27.34           H
ATOM   3896  HA  LEU A 263      25.347  29.364   3.173  1.00 26.12           H
ATOM   3897  HB2 LEU A 263      24.815  27.401   4.507  1.00 34.51           H
ATOM   3898  HB3 LEU A 263      23.585  27.275   3.538  1.00 34.51           H
ATOM   3899  HG  LEU A 263      25.761  25.925   3.359  1.00 42.67           H
ATOM   3900 HD11 LEU A 263      24.757  25.018   1.529  1.00 37.04           H
ATOM   3901 HD12 LEU A 263      23.727  25.213   2.720  1.00 37.04           H
ATOM   3902 HD13 LEU A 263      23.748  26.249   1.513  1.00 37.04           H
ATOM   3903 HD21 LEU A 263      26.658  26.410   1.347  1.00 28.11           H
ATOM   3904 HD22 LEU A 263      25.747  27.716   1.253  1.00 28.11           H
ATOM   3905 HD23 LEU A 263      26.874  27.600   2.368  1.00 28.11           H
ATOM   3906  N   THR A 264      22.192  29.369   2.679  1.00 24.09           N
ATOM   3907  CA  THR A 264      21.126  29.853   1.817  1.00 18.37           C
ATOM   3908  C   THR A 264      21.326  31.293   1.369  1.00 24.17           C
ATOM   3909  O   THR A 264      21.282  31.597   0.172  1.00 25.91           O
ATOM   3910  CB  THR A 264      19.791  29.708   2.543  1.00 24.87           C
ATOM   3911  OG1 THR A 264      19.623  28.348   2.921  1.00 27.62           O
ATOM   3912  CG2 THR A 264      18.613  30.138   1.652  1.00 19.59           C
ATOM   3913  H   THR A 264      21.899  29.007   3.399  1.00 28.91           H
ATOM   3914  HA  THR A 264      21.113  29.300   1.024  1.00 22.05           H
ATOM   3915  HB  THR A 264      19.778  30.260   3.330  1.00 29.85           H
ATOM   3916  HG1 THR A 264      20.226  28.127   3.458  1.00 33.15           H
ATOM   3917 HG21 THR A 264      17.779  30.061   2.140  1.00 23.52           H
ATOM   3918 HG22 THR A 264      18.719  31.058   1.357  1.00 23.52           H
ATOM   3919 HG23 THR A 264      18.566  29.559   0.872  1.00 23.52           H
ATOM   3920  N   ALA A 265      21.523  32.209   2.320  1.00 22.22           N
ATOM   3921  CA  ALA A 265      21.825  33.578   1.949  1.00 25.19           C
ATOM   3922  C   ALA A 265      23.112  33.676   1.134  1.00 29.70           C
ATOM   3923  O   ALA A 265      23.234  34.547   0.257  1.00 23.85           O
ATOM   3924  CB  ALA A 265      21.934  34.433   3.209  1.00 28.36           C
ATOM   3925  H   ALA A 265      21.496  32.065   3.165  1.00 26.67           H
ATOM   3926  HA  ALA A 265      21.099  33.912   1.405  1.00 30.23           H
ATOM   3927  HB1 ALA A 265      22.071  35.359   2.953  1.00 34.04           H
ATOM   3928  HB2 ALA A 265      21.106  34.340   3.700  1.00 34.04           H
ATOM   3929  HB3 ALA A 265      22.678  34.111   3.740  1.00 34.04           H
ATOM   3930  N   ALA A 266      24.095  32.820   1.424  1.00 20.00           N
ATOM   3931  CA  ALA A 266      25.340  32.861   0.666  1.00 23.08           C
ATOM   3932  C   ALA A 266      25.101  32.581  -0.820  1.00 30.03           C
ATOM   3933  O   ALA A 266      25.777  33.167  -1.671  1.00 31.61           O
ATOM   3934  CB  ALA A 266      26.348  31.871   1.229  1.00 27.74           C
ATOM   3935  H   ALA A 266      24.064  32.229   2.044  1.00 24.01           H
ATOM   3936  HA  ALA A 266      25.717  33.750   0.745  1.00 27.70           H
ATOM   3937  HB1 ALA A 266      27.164  31.927   0.705  1.00 33.30           H
ATOM   3938  HB2 ALA A 266      26.524  32.099   2.152  1.00 33.30           H
ATOM   3939  HB3 ALA A 266      25.989  30.973   1.169  1.00 33.30           H
ATOM   3940  N   TYR A 267      24.115  31.736  -1.143  1.00 31.94           N
ATOM   3941  CA  TYR A 267      23.783  31.444  -2.540  1.00 26.53           C
ATOM   3942  C   TYR A 267      23.193  32.652  -3.255  1.00 29.05           C
ATOM   3943  O   TYR A 267      23.490  32.874  -4.425  1.00 21.75           O
ATOM   3944  CB  TYR A 267      22.783  30.306  -2.622  1.00 24.44           C
ATOM   3945  CG  TYR A 267      22.387  29.937  -4.059  1.00 30.11           C
ATOM   3946  CD1 TYR A 267      23.147  29.035  -4.810  1.00 27.78           C
ATOM   3947  CD2 TYR A 267      21.252  30.490  -4.656  1.00 33.53           C
ATOM   3948  CE1 TYR A 267      22.779  28.686  -6.135  1.00 33.09           C
ATOM   3949  CE2 TYR A 267      20.878  30.151  -5.994  1.00 37.80           C
ATOM   3950  CZ  TYR A 267      21.645  29.249  -6.713  1.00 29.92           C
ATOM   3951  OH  TYR A 267      21.276  28.918  -8.000  1.00 39.85           O
ATOM   3952  H   TYR A 267      23.617  31.326  -0.569  1.00 38.34           H
ATOM   3953  HA  TYR A 267      24.590  31.176  -3.004  1.00 31.84           H
ATOM   3954  HB2 TYR A 267      23.172  29.528  -2.194  1.00 29.33           H
ATOM   3955  HB3 TYR A 267      21.974  30.576  -2.161  1.00 29.33           H
ATOM   3956  HD1 TYR A 267      23.905  28.654  -4.434  1.00 33.34           H
ATOM   3957  HD2 TYR A 267      20.731  31.091  -4.175  1.00 40.23           H
ATOM   3958  HE1 TYR A 267      23.298  28.086  -6.621  1.00 39.71           H
ATOM   3959  HE2 TYR A 267      20.118  30.522  -6.383  1.00 45.36           H
ATOM   3960  HH  TYR A 267      20.573  29.316  -8.159  1.00 47.82           H
ATOM   3961  N   VAL A 268      22.303  33.397  -2.588  1.00 28.62           N
ATOM   3962  CA  VAL A 268      21.801  34.673  -3.113  1.00 32.48           C
ATOM   3963  C   VAL A 268      22.953  35.611  -3.475  1.00 28.43           C
ATOM   3964  O   VAL A 268      22.885  36.356  -4.462  1.00 28.58           O
ATOM   3965  CB  VAL A 268      20.851  35.331  -2.086  1.00 28.36           C
ATOM   3966  CG1 VAL A 268      20.323  36.690  -2.604  1.00 29.01           C
ATOM   3967  CG2 VAL A 268      19.700  34.419  -1.752  1.00 24.30           C
ATOM   3968  H   VAL A 268      21.990  33.188  -1.820  1.00 34.35           H
ATOM   3969  HA  VAL A 268      21.298  34.499  -3.914  1.00 38.98           H
ATOM   3970  HB  VAL A 268      21.344  35.494  -1.268  1.00 34.04           H
ATOM   3971 HG11 VAL A 268      19.714  37.066  -1.951  1.00 34.82           H
ATOM   3972 HG12 VAL A 268      21.060  37.301  -2.752  1.00 34.82           H
ATOM   3973 HG13 VAL A 268      19.845  36.533  -3.433  1.00 34.82           H
ATOM   3974 HG21 VAL A 268      19.117  34.848  -1.112  1.00 29.17           H
ATOM   3975 HG22 VAL A 268      19.210  34.228  -2.563  1.00 29.17           H
ATOM   3976 HG23 VAL A 268      20.042  33.594  -1.370  1.00 29.17           H
ATOM   3977  N   VAL A 269      24.012  35.618  -2.661  1.00 26.35           N
ATOM   3978  CA  VAL A 269      25.150  36.504  -2.908  1.00 28.06           C
ATOM   3979  C   VAL A 269      25.929  36.035  -4.127  1.00 38.12           C
ATOM   3980  O   VAL A 269      26.377  36.850  -4.947  1.00 34.37           O
ATOM   3981  CB  VAL A 269      26.056  36.586  -1.674  1.00 24.69           C
ATOM   3982  CG1 VAL A 269      27.362  37.374  -1.940  1.00 26.23           C
ATOM   3983  CG2 VAL A 269      25.305  37.264  -0.499  1.00 33.60           C
ATOM   3984  H   VAL A 269      24.098  35.110  -1.972  1.00 31.62           H
ATOM   3985  HA  VAL A 269      24.821  37.394  -3.082  1.00 33.68           H
ATOM   3986  HB  VAL A 269      26.297  35.683  -1.415  1.00 29.63           H
ATOM   3987 HG11 VAL A 269      27.882  37.418  -1.124  1.00 31.48           H
ATOM   3988 HG12 VAL A 269      27.874  36.917  -2.619  1.00 31.48           H
ATOM   3989 HG13 VAL A 269      27.134  38.268  -2.235  1.00 31.48           H
ATOM   3990 HG21 VAL A 269      25.890  37.288   0.277  1.00 40.33           H
ATOM   3991 HG22 VAL A 269      25.076  38.169  -0.765  1.00 40.33           H
ATOM   3992 HG23 VAL A 269      24.498  36.765  -0.290  1.00 40.33           H
ATOM   3993  N   ASP A 270      26.103  34.720  -4.264  1.00 33.62           N
ATOM   3994  CA  ASP A 270      26.978  34.152  -5.288  1.00 32.65           C
ATOM   3995  C   ASP A 270      26.521  32.725  -5.550  1.00 36.38           C
ATOM   3996  O   ASP A 270      26.639  31.873  -4.671  1.00 27.10           O
ATOM   3997  CB  ASP A 270      28.436  34.181  -4.855  1.00 33.18           C
ATOM   3998  CG  ASP A 270      29.406  33.957  -6.037  1.00 42.79           C
ATOM   3999  OD1 ASP A 270      29.073  33.193  -6.977  1.00 33.76           O
ATOM   4000  OD2 ASP A 270      30.507  34.529  -6.017  1.00 42.08           O1-
ATOM   4001  H   ASP A 270      25.712  34.131  -3.773  1.00 40.35           H
ATOM   4002  HA  ASP A 270      26.892  34.652  -6.112  1.00 39.18           H
ATOM   4003  HB2 ASP A 270      28.633  35.041  -4.454  1.00 39.82           H
ATOM   4004  HB3 ASP A 270      28.588  33.467  -4.215  1.00 39.82           H
ATOM   4005  N   GLN A 271      26.039  32.476  -6.774  1.00 33.11           N
ATOM   4006  CA  GLN A 271      25.530  31.166  -7.154  1.00 33.11           C
ATOM   4007  C   GLN A 271      26.603  30.094  -7.137  1.00 32.78           C
ATOM   4008  O   GLN A 271      26.256  28.914  -7.088  1.00 28.97           O
ATOM   4009  CB  GLN A 271      24.920  31.195  -8.549  1.00 42.83           C
ATOM   4010  CG  GLN A 271      23.676  32.026  -8.683  1.00 50.57           C
ATOM   4011  CD  GLN A 271      23.360  32.333 -10.154  1.00 59.35           C
ATOM   4012  OE1 GLN A 271      23.887  31.679 -11.066  1.00 53.92           O
ATOM   4013  NE2 GLN A 271      22.496  33.322 -10.383  1.00 59.78           N
ATOM   4014  H   GLN A 271      26.001  33.063  -7.401  1.00 39.74           H
ATOM   4015  HA  GLN A 271      24.837  30.915  -6.529  1.00 39.74           H
ATOM   4016  HB2 GLN A 271      25.580  31.536  -9.174  1.00 51.40           H
ATOM   4017  HB3 GLN A 271      24.683  30.288  -8.792  1.00 51.40           H
ATOM   4018  HG2 GLN A 271      22.930  31.542  -8.301  1.00 60.69           H
ATOM   4019  HG3 GLN A 271      23.795  32.859  -8.211  1.00 60.69           H
ATOM   4020 HE21 GLN A 271      22.154  33.753  -9.720  1.00 71.74           H
ATOM   4021 HE22 GLN A 271      22.273  33.524 -11.187  1.00 71.74           H
ATOM   4022  N   LYS A 272      27.886  30.472  -7.147  1.00 29.56           N
ATOM   4023  CA  LYS A 272      28.964  29.491  -7.057  1.00 30.73           C
ATOM   4024  C   LYS A 272      28.872  28.642  -5.785  1.00 41.17           C
ATOM   4025  O   LYS A 272      29.458  27.550  -5.735  1.00 31.47           O
ATOM   4026  CB  LYS A 272      30.307  30.223  -7.141  1.00 37.65           C
ATOM   4027  CG  LYS A 272      31.573  29.321  -7.179  1.00 47.15           C
ATOM   4028  CD  LYS A 272      32.863  30.194  -7.255  1.00 50.31           C
ATOM   4029  CE  LYS A 272      34.189  29.389  -7.250  1.00 47.28           C
ATOM   4030  NZ  LYS A 272      34.419  28.442  -6.102  1.00 46.95           N1+
ATOM   4031  H   LYS A 272      28.157  31.288  -7.184  1.00 35.47           H
ATOM   4032  HA  LYS A 272      28.908  28.891  -7.811  1.00 36.89           H
ATOM   4033  HB2 LYS A 272      30.312  30.762  -7.946  1.00 45.18           H
ATOM   4034  HB3 LYS A 272      30.381  30.804  -6.368  1.00 45.18           H
ATOM   4035  HG2 LYS A 272      31.606  28.777  -6.376  1.00 56.59           H
ATOM   4036  HG3 LYS A 272      31.537  28.759  -7.968  1.00 56.59           H
ATOM   4037  HD2 LYS A 272      32.839  30.715  -8.074  1.00 60.38           H
ATOM   4038  HD3 LYS A 272      32.881  30.793  -6.492  1.00 60.38           H
ATOM   4039  HE2 LYS A 272      34.226  28.863  -8.064  1.00 56.74           H
ATOM   4040  HE3 LYS A 272      34.924  30.021  -7.244  1.00 56.74           H
ATOM   4041  HZ1 LYS A 272      35.192  28.014  -6.212  1.00 56.35           H
ATOM   4042  HZ2 LYS A 272      34.448  28.892  -5.337  1.00 56.35           H
ATOM   4043  HZ3 LYS A 272      33.764  27.843  -6.063  1.00 56.35           H
ATOM   4044  N   VAL A 273      28.141  29.125  -4.764  1.00 37.87           N
ATOM   4045  CA  VAL A 273      27.887  28.356  -3.538  1.00 37.68           C
ATOM   4046  C   VAL A 273      27.454  26.917  -3.858  1.00 33.50           C
ATOM   4047  O   VAL A 273      27.864  25.969  -3.175  1.00 32.91           O
ATOM   4048  CB  VAL A 273      26.842  29.095  -2.667  1.00 31.16           C
ATOM   4049  CG1 VAL A 273      26.156  28.178  -1.704  1.00 34.43           C
ATOM   4050  CG2 VAL A 273      27.506  30.275  -1.909  1.00 29.31           C
ATOM   4051  H   VAL A 273      27.782  29.908  -4.757  1.00 45.45           H
ATOM   4052  HA  VAL A 273      28.712  28.318  -3.031  1.00 45.22           H
ATOM   4053  HB  VAL A 273      26.159  29.462  -3.248  1.00 37.40           H
ATOM   4054 HG11 VAL A 273      25.539  28.707  -1.179  1.00 41.32           H
ATOM   4055 HG12 VAL A 273      25.666  27.491  -2.178  1.00 41.32           H
ATOM   4056 HG13 VAL A 273      26.829  27.783  -1.129  1.00 41.32           H
ATOM   4057 HG21 VAL A 273      26.834  30.709  -1.367  1.00 35.17           H
ATOM   4058 HG22 VAL A 273      28.222  29.938  -1.350  1.00 35.17           H
ATOM   4059 HG23 VAL A 273      27.862  30.907  -2.556  1.00 35.17           H
ATOM   4060  N   ALA A 274      26.607  26.729  -4.873  1.00 35.71           N
ATOM   4061  CA  ALA A 274      26.119  25.382  -5.194  1.00 34.73           C
ATOM   4062  C   ALA A 274      25.474  25.348  -6.575  1.00 31.03           C
ATOM   4063  O   ALA A 274      24.943  26.353  -7.044  1.00 31.84           O
ATOM   4064  CB  ALA A 274      25.093  24.903  -4.166  1.00 29.91           C
ATOM   4065  H   ALA A 274      26.301  27.356  -5.378  1.00 42.86           H
ATOM   4066  HA  ALA A 274      26.865  24.763  -5.195  1.00 41.68           H
ATOM   4067  HB1 ALA A 274      24.788  24.019  -4.424  1.00 35.90           H
ATOM   4068  HB2 ALA A 274      25.513  24.872  -3.293  1.00 35.90           H
ATOM   4069  HB3 ALA A 274      24.347  25.518  -4.159  1.00 35.90           H
ATOM   4070  N   ASN A 275      25.461  24.162  -7.181  1.00 29.87           N
ATOM   4071  CA  ASN A 275      24.603  23.876  -8.321  1.00 27.24           C
ATOM   4072  C   ASN A 275      23.254  23.391  -7.820  1.00 27.82           C
ATOM   4073  O   ASN A 275      23.120  22.914  -6.683  1.00 28.79           O
ATOM   4074  CB  ASN A 275      25.263  22.839  -9.228  1.00 34.40           C
ATOM   4075  CG  ASN A 275      26.508  23.392  -9.914  1.00 38.87           C
ATOM   4076  OD1 ASN A 275      26.700  24.609 -10.016  1.00 43.08           O
ATOM   4077  ND2 ASN A 275      27.362  22.513 -10.358  1.00 36.55           N
ATOM   4078  H   ASN A 275      25.934  23.486  -6.933  1.00 35.85           H
ATOM   4079  HA  ASN A 275      24.466  24.680  -8.842  1.00 32.70           H
ATOM   4080  HB2 ASN A 275      25.531  22.078  -8.686  1.00 41.28           H
ATOM   4081  HB3 ASN A 275      24.640  22.559  -9.914  1.00 41.28           H
ATOM   4082 HD21 ASN A 275      28.090  22.769 -10.734  1.00 43.86           H
ATOM   4083 HD22 ASN A 275      27.190  21.673 -10.288  1.00 43.86           H
ATOM   4084  N   VAL A 276      22.235  23.556  -8.654  1.00 26.37           N
ATOM   4085  CA  VAL A 276      20.868  23.231  -8.260  1.00 31.57           C
ATOM   4086  C   VAL A 276      20.231  22.291  -9.283  1.00 37.68           C
ATOM   4087  O   VAL A 276      20.335  22.522 -10.492  1.00 34.07           O
ATOM   4088  CB  VAL A 276      20.028  24.511  -8.079  1.00 33.10           C
ATOM   4089  CG1 VAL A 276      20.656  25.410  -6.991  1.00 31.53           C
ATOM   4090  CG2 VAL A 276      19.864  25.290  -9.421  1.00 38.19           C
ATOM   4091  H   VAL A 276      22.307  23.866  -9.456  1.00 31.65           H
ATOM   4092  HA  VAL A 276      20.891  22.768  -7.415  1.00 37.88           H
ATOM   4093  HB  VAL A 276      19.147  24.248  -7.770  1.00 39.73           H
ATOM   4094 HG11 VAL A 276      20.102  26.194  -6.863  1.00 37.84           H
ATOM   4095 HG12 VAL A 276      20.704  24.902  -6.163  1.00 37.84           H
ATOM   4096 HG13 VAL A 276      21.551  25.677  -7.255  1.00 37.84           H
ATOM   4097 HG21 VAL A 276      19.308  26.068  -9.261  1.00 45.83           H
ATOM   4098 HG22 VAL A 276      20.737  25.575  -9.735  1.00 45.83           H
ATOM   4099 HG23 VAL A 276      19.440  24.721 -10.081  1.00 45.83           H
ATOM   4100  N   ASP A 277      19.519  21.254  -8.791  1.00 26.87           N
ATOM   4101  CA  ASP A 277      18.961  20.216  -9.651  1.00 31.77           C
ATOM   4102  C   ASP A 277      17.436  20.173  -9.596  1.00 33.64           C
ATOM   4103  O   ASP A 277      16.853  20.237  -8.514  1.00 25.93           O
ATOM   4104  CB  ASP A 277      19.507  18.841  -9.267  1.00 34.53           C
ATOM   4105  CG  ASP A 277      20.995  18.856  -9.172  1.00 36.23           C
ATOM   4106  OD1 ASP A 277      21.561  19.738  -9.843  1.00 40.39           O
ATOM   4107  OD2 ASP A 277      21.591  18.047  -8.419  1.00 37.51           O1-
ATOM   4108  H   ASP A 277      19.335  21.147  -7.960  1.00 32.25           H
ATOM   4109  HA  ASP A 277      19.241  20.402 -10.557  1.00 38.13           H
ATOM   4110  HB2 ASP A 277      19.137  18.576  -8.413  1.00 41.44           H
ATOM   4111  HB3 ASP A 277      19.247  18.194  -9.944  1.00 41.44           H
ATOM   4112  N   PRO A 278      16.766  20.020 -10.737  1.00 32.75           N
ATOM   4113  CA  PRO A 278      15.297  20.120 -10.744  1.00 27.78           C
ATOM   4114  C   PRO A 278      14.643  18.895 -10.130  1.00 30.38           C
ATOM   4115  O   PRO A 278      14.989  17.763 -10.463  1.00 33.88           O
ATOM   4116  CB  PRO A 278      14.961  20.267 -12.239  1.00 42.42           C
ATOM   4117  CG  PRO A 278      16.205  19.744 -12.968  1.00 30.92           C
ATOM   4118  CD  PRO A 278      17.334  20.125 -12.098  1.00 34.60           C
ATOM   4119  HA  PRO A 278      14.993  20.898 -10.260  1.00 33.34           H
ATOM   4120  HB2 PRO A 278      14.183  19.727 -12.456  1.00 50.91           H
ATOM   4121  HB3 PRO A 278      14.808  21.201 -12.454  1.00 50.91           H
ATOM   4122  HG2 PRO A 278      16.154  18.774 -13.034  1.00 37.10           H
ATOM   4123  HG3 PRO A 278      16.286  20.144 -13.846  1.00 37.10           H
ATOM   4124  HD2 PRO A 278      18.076  19.515 -12.202  1.00 41.52           H
ATOM   4125  HD3 PRO A 278      17.595  21.035 -12.292  1.00 41.52           H
ATOM   4126  N   VAL A 279      13.674  19.132  -9.254  1.00 30.76           N
ATOM   4127  CA  VAL A 279      12.934  18.063  -8.587  1.00 26.37           C
ATOM   4128  C   VAL A 279      11.494  18.526  -8.381  1.00 35.27           C
ATOM   4129  O   VAL A 279      11.280  19.656  -7.938  1.00 34.15           O
ATOM   4130  CB  VAL A 279      13.588  17.688  -7.248  1.00 29.39           C
ATOM   4131  CG1 VAL A 279      12.854  16.563  -6.612  1.00 34.24           C
ATOM   4132  CG2 VAL A 279      15.066  17.355  -7.439  1.00 29.63           C
ATOM   4133  H   VAL A 279      13.417  19.920  -9.028  1.00 36.92           H
ATOM   4134  HA  VAL A 279      12.948  17.285  -9.156  1.00 31.65           H
ATOM   4135  HB  VAL A 279      13.527  18.442  -6.645  1.00 35.27           H
ATOM   4136 HG11 VAL A 279      13.299  16.331  -5.783  1.00 41.09           H
ATOM   4137 HG12 VAL A 279      11.938  16.834  -6.431  1.00 41.09           H
ATOM   4138 HG13 VAL A 279      12.860  15.802  -7.214  1.00 41.09           H
ATOM   4139 HG21 VAL A 279      15.436  17.096  -6.583  1.00 35.56           H
ATOM   4140 HG22 VAL A 279      15.150  16.619  -8.064  1.00 35.56           H
ATOM   4141 HG23 VAL A 279      15.535  18.136  -7.778  1.00 35.56           H
ATOM   4142  N   PRO A 280      10.485  17.708  -8.676  1.00 32.48           N
ATOM   4143  CA  PRO A 280       9.094  18.043  -8.343  1.00 31.15           C
ATOM   4144  C   PRO A 280       8.834  17.818  -6.865  1.00 34.56           C
ATOM   4145  O   PRO A 280       8.822  16.674  -6.401  1.00 34.50           O
ATOM   4146  CB  PRO A 280       8.285  17.061  -9.207  1.00 31.70           C
ATOM   4147  CG  PRO A 280       9.235  16.415 -10.080  1.00 32.39           C
ATOM   4148  CD  PRO A 280      10.555  16.454  -9.430  1.00 36.04           C
ATOM   4149  HA  PRO A 280       8.890  18.959  -8.587  1.00 37.39           H
ATOM   4150  HB2 PRO A 280       7.876  16.414  -8.622  1.00 38.04           H
ATOM   4151  HB3 PRO A 280       7.609  17.543  -9.709  1.00 38.04           H
ATOM   4152  HG2 PRO A 280       8.956  15.504 -10.252  1.00 38.88           H
ATOM   4153  HG3 PRO A 280       9.274  16.927 -10.904  1.00 38.88           H
ATOM   4154  HD2 PRO A 280      10.648  15.699  -8.830  1.00 43.26           H
ATOM   4155  HD3 PRO A 280      11.257  16.470 -10.096  1.00 43.26           H
ATOM   4156  N   ILE A 281       8.562  18.905  -6.130  1.00 38.54           N
ATOM   4157  CA  ILE A 281       8.458  18.855  -4.670  1.00 25.55           C
ATOM   4158  C   ILE A 281       7.007  19.078  -4.249  1.00 33.00           C
ATOM   4159  O   ILE A 281       6.422  20.138  -4.512  1.00 31.86           O
ATOM   4160  CB  ILE A 281       9.383  19.887  -3.996  1.00 31.72           C
ATOM   4161  CG1 ILE A 281      10.867  19.639  -4.333  1.00 30.77           C
ATOM   4162  CG2 ILE A 281       9.201  19.857  -2.490  1.00 32.90           C
ATOM   4163  CD1 ILE A 281      11.477  18.359  -3.790  1.00 37.09           C
ATOM   4164  H   ILE A 281       8.431  19.694  -6.452  1.00 46.26           H
ATOM   4165  HA  ILE A 281       8.713  17.973  -4.356  1.00 30.66           H
ATOM   4166  HB  ILE A 281       9.139  20.770  -4.312  1.00 38.07           H
ATOM   4167 HG12 ILE A 281      10.963  19.606  -5.297  1.00 36.92           H
ATOM   4168 HG13 ILE A 281      11.391  20.375  -3.982  1.00 36.92           H
ATOM   4169 HG21 ILE A 281       9.829  20.474  -2.086  1.00 39.49           H
ATOM   4170 HG22 ILE A 281       8.294  20.116  -2.268  1.00 39.49           H
ATOM   4171 HG23 ILE A 281       9.376  18.955  -2.173  1.00 39.49           H
ATOM   4172 HD11 ILE A 281      12.401  18.314  -4.083  1.00 44.51           H
ATOM   4173 HD12 ILE A 281      11.439  18.365  -2.822  1.00 44.51           H
ATOM   4174 HD13 ILE A 281      10.986  17.602  -4.141  1.00 44.51           H
ATOM   4175  N   ASP A 282       6.444  18.090  -3.565  1.00 29.97           N
ATOM   4176  CA  ASP A 282       5.151  18.185  -2.910  1.00 32.42           C
ATOM   4177  C   ASP A 282       5.393  18.136  -1.406  1.00 30.76           C
ATOM   4178  O   ASP A 282       6.483  17.784  -0.958  1.00 28.23           O
ATOM   4179  CB  ASP A 282       4.224  17.043  -3.358  1.00 42.67           C
ATOM   4180  CG  ASP A 282       2.722  17.377  -3.196  1.00 45.96           C
ATOM   4181  OD1 ASP A 282       2.378  18.382  -2.536  1.00 42.08           O
ATOM   4182  OD2 ASP A 282       1.872  16.650  -3.768  1.00 44.12           O1-
ATOM   4183  H   ASP A 282       6.826  17.326  -3.442  1.00 35.97           H
ATOM   4184  HA  ASP A 282       4.739  19.027  -3.140  1.00 38.91           H
ATOM   4185  HB2 ASP A 282       4.396  16.853  -4.296  1.00 51.21           H
ATOM   4186  HB3 ASP A 282       4.416  16.257  -2.824  1.00 51.21           H
ATOM   4187  N   VAL A 283       4.354  18.448  -0.632  1.00 34.10           N
ATOM   4188  CA  VAL A 283       4.460  18.590   0.816  1.00 36.24           C
ATOM   4189  C   VAL A 283       3.309  17.832   1.492  1.00 35.46           C
ATOM   4190  O   VAL A 283       2.143  17.987   1.111  1.00 46.91           O
ATOM   4191  CB  VAL A 283       4.453  20.086   1.213  1.00 32.95           C
ATOM   4192  CG1 VAL A 283       4.462  20.246   2.702  1.00 33.92           C
ATOM   4193  CG2 VAL A 283       5.634  20.812   0.587  1.00 27.21           C
ATOM   4194  H   VAL A 283       3.562  18.602  -0.931  1.00 40.92           H
ATOM   4195  HA  VAL A 283       5.296  18.199   1.112  1.00 43.49           H
ATOM   4196  HB  VAL A 283       3.641  20.496   0.881  1.00 39.55           H
ATOM   4197 HG11 VAL A 283       4.482  21.192   2.913  1.00 40.71           H
ATOM   4198 HG12 VAL A 283       3.668  19.838   3.081  1.00 40.71           H
ATOM   4199 HG13 VAL A 283       5.254  19.812   3.058  1.00 40.71           H
ATOM   4200 HG21 VAL A 283       5.631  21.729   0.894  1.00 32.65           H
ATOM   4201 HG22 VAL A 283       6.460  20.379   0.841  1.00 32.65           H
ATOM   4202 HG23 VAL A 283       5.536  20.788  -0.377  1.00 32.65           H
ATOM   4203  N   VAL A 284       3.634  17.038   2.510  1.00 38.33           N
ATOM   4204  CA  VAL A 284       2.636  16.280   3.261  1.00 30.26           C
ATOM   4205  C   VAL A 284       1.919  17.216   4.229  1.00 38.28           C
ATOM   4206  O   VAL A 284       2.541  17.799   5.125  1.00 40.18           O
ATOM   4207  CB  VAL A 284       3.298  15.116   4.005  1.00 36.64           C
ATOM   4208  CG1 VAL A 284       2.272  14.293   4.788  1.00 38.88           C
ATOM   4209  CG2 VAL A 284       4.080  14.256   3.011  1.00 41.27           C
ATOM   4210  H   VAL A 284       4.438  16.909   2.787  1.00 46.00           H
ATOM   4211  HA  VAL A 284       1.982  15.911   2.653  1.00 36.31           H
ATOM   4212  HB  VAL A 284       3.929  15.482   4.643  1.00 43.97           H
ATOM   4213 HG11 VAL A 284       2.726  13.571   5.249  1.00 46.66           H
ATOM   4214 HG12 VAL A 284       1.822  14.863   5.431  1.00 46.66           H
ATOM   4215 HG13 VAL A 284       1.624  13.936   4.162  1.00 46.66           H
ATOM   4216 HG21 VAL A 284       4.501  13.531   3.499  1.00 49.53           H
ATOM   4217 HG22 VAL A 284       3.467  13.907   2.349  1.00 49.53           H
ATOM   4218 HG23 VAL A 284       4.757  14.804   2.582  1.00 49.53           H
ATOM   4219  N   VAL A 285       0.604  17.343   4.075  1.00 35.13           N
ATOM   4220  CA  VAL A 285      -0.168  18.268   4.897  1.00 35.95           C
ATOM   4221  C   VAL A 285      -1.063  17.564   5.896  1.00 43.63           C
ATOM   4222  O   VAL A 285      -1.615  18.235   6.782  1.00 42.83           O
ATOM   4223  CB  VAL A 285      -1.004  19.234   4.033  1.00 36.42           C
ATOM   4224  CG1 VAL A 285      -0.112  20.035   3.121  1.00 35.04           C
ATOM   4225  CG2 VAL A 285      -2.067  18.467   3.239  1.00 44.53           C
ATOM   4226  H   VAL A 285       0.135  16.909   3.499  1.00 42.15           H
ATOM   4227  HA  VAL A 285       0.451  18.805   5.406  1.00 43.14           H
ATOM   4228  HB  VAL A 285      -1.462  19.859   4.616  1.00 43.70           H
ATOM   4229 HG11 VAL A 285      -0.661  20.653   2.613  1.00 42.05           H
ATOM   4230 HG12 VAL A 285       0.529  20.531   3.649  1.00 42.05           H
ATOM   4231 HG13 VAL A 285       0.350  19.438   2.514  1.00 42.05           H
ATOM   4232 HG21 VAL A 285      -2.586  19.091   2.710  1.00 53.44           H
ATOM   4233 HG22 VAL A 285      -1.626  17.831   2.655  1.00 53.44           H
ATOM   4234 HG23 VAL A 285      -2.651  18.002   3.859  1.00 53.44           H
ATOM   4235  N   ASP A 286      -1.207  16.243   5.801  1.00 48.91           N
ATOM   4236  CA  ASP A 286      -2.050  15.482   6.716  1.00 43.77           C
ATOM   4237  C   ASP A 286      -1.399  15.317   8.080  1.00 44.93           C
ATOM   4238  O   ASP A 286      -0.172  15.297   8.218  1.00 43.41           O
ATOM   4239  CB  ASP A 286      -2.343  14.100   6.132  1.00 48.78           C
ATOM   4240  CG  ASP A 286      -3.057  14.180   4.807  1.00 48.21           C
ATOM   4241  OD1 ASP A 286      -4.111  14.850   4.762  1.00 44.91           O
ATOM   4242  OD2 ASP A 286      -2.568  13.591   3.814  1.00 56.48           O1-
ATOM   4243  H   ASP A 286      -0.824  15.760   5.203  1.00 58.69           H
ATOM   4244  HA  ASP A 286      -2.894  15.945   6.837  1.00 52.52           H
ATOM   4245  HB2 ASP A 286      -1.510  13.617   6.006  1.00 58.55           H
ATOM   4246  HB3 ASP A 286      -2.916  13.612   6.745  1.00 58.55           H
ATOM   4247  N   LYS A 287      -2.246  15.161   9.096  1.00 42.73           N
ATOM   4248  CA  LYS A 287      -1.783  15.005  10.469  1.00 44.73           C
ATOM   4249  C   LYS A 287      -1.277  13.589  10.735  1.00 44.64           C
ATOM   4250  O   LYS A 287      -1.798  12.846  11.563  1.00 51.15           O
ATOM   4251  CB  LYS A 287      -2.894  15.376  11.435  1.00 50.31           C
ATOM   4252  CG  LYS A 287      -3.341  16.827  11.294  1.00 49.57           C
ATOM   4253  CD  LYS A 287      -2.211  17.785  11.594  1.00 50.90           C
ATOM   4254  CE  LYS A 287      -2.662  19.233  11.500  1.00 57.56           C
ATOM   4255  NZ  LYS A 287      -1.771  20.108  12.334  1.00 61.60           N1+
ATOM   4256  H   LYS A 287      -3.103  15.154   9.014  1.00 51.28           H
ATOM   4257  HA  LYS A 287      -1.036  15.606  10.602  1.00 53.68           H
ATOM   4258  HB2 LYS A 287      -3.656  14.802  11.263  1.00 60.38           H
ATOM   4259  HB3 LYS A 287      -2.577  15.239  12.343  1.00 60.38           H
ATOM   4260  HG2 LYS A 287      -3.623  16.984  10.379  1.00 59.48           H
ATOM   4261  HG3 LYS A 287      -4.068  17.007  11.909  1.00 59.48           H
ATOM   4262  HD2 LYS A 287      -1.888  17.624  12.496  1.00 61.09           H
ATOM   4263  HD3 LYS A 287      -1.497  17.656  10.951  1.00 61.09           H
ATOM   4264  HE2 LYS A 287      -2.620  19.530  10.577  1.00 69.07           H
ATOM   4265  HE3 LYS A 287      -3.568  19.309  11.840  1.00 69.07           H
ATOM   4266  HZ1 LYS A 287      -2.060  20.949  12.312  1.00 73.93           H
ATOM   4267  HZ2 LYS A 287      -1.765  19.827  13.180  1.00 73.93           H
ATOM   4268  HZ3 LYS A 287      -0.940  20.079  12.017  1.00 73.93           H
ATOM   4269  N   GLN A 288      -0.220  13.236  10.024  1.00 49.55           N
ATOM   4270  CA  GLN A 288       0.407  11.932  10.190  1.00 49.18           C
ATOM   4271  C   GLN A 288       1.818  12.103  10.743  1.00 45.10           C
ATOM   4272  O   GLN A 288       2.272  13.234  10.947  1.00 46.82           O
ATOM   4273  CB  GLN A 288       0.427  11.177   8.857  1.00 51.55           C
ATOM   4274  CG  GLN A 288      -0.960  10.955   8.222  1.00 56.40           C
ATOM   4275  CD  GLN A 288      -1.952  10.169   9.091  1.00 58.78           C
ATOM   4276  OE1 GLN A 288      -1.631   9.110   9.645  1.00 55.90           O
ATOM   4277  NE2 GLN A 288      -3.176  10.686   9.190  1.00 59.42           N
ATOM   4278  H   GLN A 288       0.155  13.734   9.430  1.00 59.46           H
ATOM   4279  HA  GLN A 288      -0.103  11.410  10.827  1.00 59.03           H
ATOM   4280  HB2 GLN A 288       0.952  11.699   8.231  1.00 61.87           H
ATOM   4281  HB3 GLN A 288       0.839  10.311   8.974  1.00 61.87           H
ATOM   4282  HG2 GLN A 288      -1.351  11.817   8.011  1.00 67.69           H
ATOM   4283  HG3 GLN A 288      -0.850  10.442   7.421  1.00 67.69           H
ATOM   4284 HE21 GLN A 288      -3.376  11.405   8.760  1.00 71.31           H
ATOM   4285 HE22 GLN A 288      -3.765  10.304   9.685  1.00 71.31           H
ATOM   4286  N   PRO A 289       2.530  11.009  11.022  1.00 49.95           N
ATOM   4287  CA  PRO A 289       3.908  11.144  11.519  1.00 42.19           C
ATOM   4288  C   PRO A 289       4.856  11.900  10.597  1.00 44.36           C
ATOM   4289  O   PRO A 289       5.813  12.510  11.095  1.00 43.71           O
ATOM   4290  CB  PRO A 289       4.341   9.689  11.693  1.00 40.39           C
ATOM   4291  CG  PRO A 289       3.055   8.999  12.064  1.00 50.78           C
ATOM   4292  CD  PRO A 289       2.038   9.623  11.158  1.00 46.75           C
ATOM   4293  HA  PRO A 289       3.902  11.574  12.381  1.00 50.63           H
ATOM   4294  HB2 PRO A 289       4.681   9.357  10.848  1.00 48.47           H
ATOM   4295  HB3 PRO A 289       5.006   9.614  12.393  1.00 48.47           H
ATOM   4296  HG2 PRO A 289       3.120   8.045  11.901  1.00 60.94           H
ATOM   4297  HG3 PRO A 289       2.840   9.186  12.989  1.00 60.94           H
ATOM   4298  HD2 PRO A 289       2.039   9.172  10.300  1.00 56.11           H
ATOM   4299  HD3 PRO A 289       1.158   9.607  11.562  1.00 56.11           H
ATOM   4300  N   ASN A 290       4.647  11.863   9.280  1.00 40.93           N
ATOM   4301  CA  ASN A 290       5.503  12.558   8.322  1.00 43.15           C
ATOM   4302  C   ASN A 290       4.924  13.916   7.874  1.00 33.87           C
ATOM   4303  O   ASN A 290       5.322  14.445   6.835  1.00 34.73           O
ATOM   4304  CB  ASN A 290       5.762  11.655   7.115  1.00 38.24           C
ATOM   4305  CG  ASN A 290       4.523  11.417   6.291  1.00 38.44           C
ATOM   4306  OD1 ASN A 290       3.403  11.562   6.778  1.00 43.69           O
ATOM   4307  ND2 ASN A 290       4.713  11.086   5.025  1.00 33.72           N
ATOM   4308  H   ASN A 290       4.002  11.433   8.908  1.00 49.12           H
ATOM   4309  HA  ASN A 290       6.361  12.728   8.741  1.00 51.79           H
ATOM   4310  HB2 ASN A 290       6.432  12.067   6.545  1.00 45.89           H
ATOM   4311  HB3 ASN A 290       6.074  10.792   7.420  1.00 45.89           H
ATOM   4312 HD21 ASN A 290       4.036  10.950   4.513  1.00 40.46           H
ATOM   4313 HD22 ASN A 290       5.510  11.024   4.709  1.00 40.46           H
ATOM   4314  N   GLU A 291       4.035  14.509   8.667  1.00 36.35           N
ATOM   4315  CA  GLU A 291       3.518  15.843   8.386  1.00 35.77           C
ATOM   4316  C   GLU A 291       4.654  16.833   8.145  1.00 36.48           C
ATOM   4317  O   GLU A 291       5.585  16.939   8.956  1.00 31.29           O
ATOM   4318  CB  GLU A 291       2.662  16.329   9.562  1.00 37.80           C
ATOM   4319  CG  GLU A 291       1.884  17.624   9.280  1.00 37.92           C
ATOM   4320  CD  GLU A 291       1.192  18.156  10.511  1.00 38.02           C
ATOM   4321  OE1 GLU A 291       1.181  17.446  11.542  1.00 36.38           O
ATOM   4322  OE2 GLU A 291       0.663  19.282  10.445  1.00 41.43           O1-
ATOM   4323  H   GLU A 291       3.733  14.164   9.397  1.00 43.62           H
ATOM   4324  HA  GLU A 291       2.966  15.806   7.588  1.00 42.92           H
ATOM   4325  HB2 GLU A 291       2.027  15.640   9.808  1.00 45.36           H
ATOM   4326  HB3 GLU A 291       3.251  16.511  10.311  1.00 45.36           H
ATOM   4327  HG2 GLU A 291       2.506  18.302   8.974  1.00 45.51           H
ATOM   4328  HG3 GLU A 291       1.217  17.461   8.594  1.00 45.51           H
ATOM   4329  N   GLY A 292       4.559  17.564   7.029  1.00 32.62           N
ATOM   4330  CA  GLY A 292       5.543  18.554   6.638  1.00 32.57           C
ATOM   4331  C   GLY A 292       6.723  18.007   5.865  1.00 35.35           C
ATOM   4332  O   GLY A 292       7.677  18.756   5.588  1.00 25.48           O
ATOM   4333  H   GLY A 292       3.913  17.488   6.462  1.00 39.15           H
ATOM   4334  HA2 GLY A 292       5.117  19.239   6.102  1.00 39.09           H
ATOM   4335  HA3 GLY A 292       5.891  18.982   7.434  1.00 39.09           H
ATOM   4336  N   ALA A 293       6.708  16.721   5.532  1.00 30.71           N
ATOM   4337  CA  ALA A 293       7.786  16.161   4.752  1.00 29.03           C
ATOM   4338  C   ALA A 293       7.730  16.708   3.321  1.00 30.80           C
ATOM   4339  O   ALA A 293       6.655  16.934   2.762  1.00 27.54           O
ATOM   4340  CB  ALA A 293       7.687  14.636   4.764  1.00 35.47           C
ATOM   4341  H   ALA A 293       6.085  16.163   5.730  1.00 36.85           H
ATOM   4342  HA  ALA A 293       8.635  16.409   5.150  1.00 34.84           H
ATOM   4343  HB1 ALA A 293       8.402  14.262   4.225  1.00 42.57           H
ATOM   4344  HB2 ALA A 293       7.758  14.329   5.681  1.00 42.57           H
ATOM   4345  HB3 ALA A 293       6.827  14.375   4.398  1.00 42.57           H
ATOM   4346  N   THR A 294       8.906  16.914   2.720  1.00 29.18           N
ATOM   4347  CA  THR A 294       9.013  17.317   1.315  1.00 35.27           C
ATOM   4348  C   THR A 294       9.375  16.088   0.478  1.00 36.50           C
ATOM   4349  O   THR A 294      10.497  15.578   0.575  1.00 33.67           O
ATOM   4350  CB  THR A 294      10.072  18.406   1.136  1.00 31.22           C
ATOM   4351  OG1 THR A 294      11.321  17.952   1.689  1.00 25.94           O
ATOM   4352  CG2 THR A 294       9.646  19.737   1.825  1.00 33.88           C
ATOM   4353  H   THR A 294       9.674  16.831   3.109  1.00 35.02           H
ATOM   4354  HA  THR A 294       8.159  17.665   1.014  1.00 42.33           H
ATOM   4355  HB  THR A 294      10.191  18.581   0.189  1.00 37.47           H
ATOM   4356  HG1 THR A 294      11.592  17.267   1.288  1.00 31.13           H
ATOM   4357 HG21 THR A 294      10.342  20.405   1.711  1.00 40.66           H
ATOM   4358 HG22 THR A 294       8.828  20.073   1.426  1.00 40.66           H
ATOM   4359 HG23 THR A 294       9.503  19.599   2.775  1.00 40.66           H
ATOM   4360  N   VAL A 295       8.452  15.642  -0.377  1.00 38.85           N
ATOM   4361  CA  VAL A 295       8.646  14.406  -1.134  1.00 38.52           C
ATOM   4362  C   VAL A 295       8.577  14.668  -2.627  1.00 34.24           C
ATOM   4363  O   VAL A 295       7.864  15.563  -3.098  1.00 41.39           O
ATOM   4364  CB  VAL A 295       7.604  13.344  -0.737  1.00 39.16           C
ATOM   4365  CG1 VAL A 295       7.752  13.020   0.735  1.00 35.07           C
ATOM   4366  CG2 VAL A 295       6.182  13.832  -1.030  1.00 34.96           C
ATOM   4367  H   VAL A 295       7.701  16.036  -0.532  1.00 46.62           H
ATOM   4368  HA  VAL A 295       9.529  14.048  -0.945  1.00 46.22           H
ATOM   4369  HB  VAL A 295       7.770  12.541  -1.253  1.00 47.00           H
ATOM   4370 HG11 VAL A 295       7.119  12.323   0.967  1.00 42.09           H
ATOM   4371 HG12 VAL A 295       8.659  12.714   0.890  1.00 42.09           H
ATOM   4372 HG13 VAL A 295       7.574  13.819   1.250  1.00 42.09           H
ATOM   4373 HG21 VAL A 295       5.549  13.143  -0.789  1.00 41.95           H
ATOM   4374 HG22 VAL A 295       6.013  14.625  -0.498  1.00 41.95           H
ATOM   4375 HG23 VAL A 295       6.104  14.042  -1.973  1.00 41.95           H
ATOM   4376  N   ARG A 296       9.315  13.857  -3.383  1.00 34.82           N
ATOM   4377  CA  ARG A 296       9.190  13.910  -4.830  1.00 32.43           C
ATOM   4378  C   ARG A 296       7.777  13.521  -5.244  1.00 30.93           C
ATOM   4379  O   ARG A 296       7.106  12.721  -4.597  1.00 28.60           O
ATOM   4380  CB  ARG A 296      10.201  12.999  -5.499  1.00 34.53           C
ATOM   4381  CG  ARG A 296      11.637  13.362  -5.227  1.00 34.37           C
ATOM   4382  CD  ARG A 296      12.520  12.154  -5.488  1.00 41.29           C
ATOM   4383  NE  ARG A 296      13.940  12.392  -5.225  1.00 33.25           N
ATOM   4384  CZ  ARG A 296      14.784  12.895  -6.111  1.00 30.87           C
ATOM   4385  NH1 ARG A 296      14.358  13.223  -7.320  1.00 42.58           N
ATOM   4386  NH2 ARG A 296      16.059  13.071  -5.794  1.00 32.74           N1+
ATOM   4387  H   ARG A 296       9.881  13.276  -3.090  1.00 41.78           H
ATOM   4388  HA  ARG A 296       9.365  14.815  -5.127  1.00 38.92           H
ATOM   4389  HB2 ARG A 296      10.052  12.089  -5.208  1.00 41.45           H
ATOM   4390  HB3 ARG A 296      10.066  13.061  -6.459  1.00 41.45           H
ATOM   4391  HG2 ARG A 296      11.913  14.079  -5.821  1.00 41.25           H
ATOM   4392  HG3 ARG A 296      11.737  13.627  -4.302  1.00 41.25           H
ATOM   4393  HD2 ARG A 296      12.231  11.437  -4.902  1.00 49.55           H
ATOM   4394  HD3 ARG A 296      12.417  11.877  -6.412  1.00 49.55           H
ATOM   4395  HE  ARG A 296      14.271  12.079  -4.495  1.00 39.90           H
ATOM   4396 HH11 ARG A 296      13.532  13.114  -7.531  1.00 51.10           H
ATOM   4397 HH12 ARG A 296      14.907  13.555  -7.895  1.00 51.10           H
ATOM   4398 HH21 ARG A 296      16.342  12.851  -5.014  1.00 39.29           H
ATOM   4399 HH22 ARG A 296      16.607  13.394  -6.370  1.00 39.29           H
ATOM   4400  N   THR A 297       7.305  14.135  -6.312  1.00 34.51           N
ATOM   4401  CA  THR A 297       6.031  13.742  -6.895  1.00 44.21           C
ATOM   4402  C   THR A 297       6.256  13.573  -8.386  1.00 37.68           C
ATOM   4403  O   THR A 297       6.939  14.384  -9.008  1.00 35.63           O
ATOM   4404  CB  THR A 297       4.911  14.764  -6.586  1.00 41.96           C
ATOM   4405  OG1 THR A 297       3.714  14.398  -7.277  1.00 44.46           O
ATOM   4406  CG2 THR A 297       5.313  16.195  -6.957  1.00 37.84           C
ATOM   4407  H   THR A 297       7.707  14.777  -6.726  1.00 41.42           H
ATOM   4408  HA  THR A 297       5.761  12.885  -6.536  1.00 53.06           H
ATOM   4409  HB  THR A 297       4.737  14.753  -5.630  1.00 50.36           H
ATOM   4410  HG1 THR A 297       3.137  15.003  -7.174  1.00 53.36           H
ATOM   4411 HG21 THR A 297       4.599  16.815  -6.738  1.00 45.41           H
ATOM   4412 HG22 THR A 297       6.103  16.446  -6.451  1.00 45.41           H
ATOM   4413 HG23 THR A 297       5.508  16.260  -7.902  1.00 45.41           H
ATOM   4414  N   ASP A 298       5.776  12.473  -8.940  1.00 46.64           N
ATOM   4415  CA  ASP A 298       5.826  12.314 -10.386  1.00 56.67           C
ATOM   4416  C   ASP A 298       4.501  12.683 -11.021  1.00 49.89           C
ATOM   4417  O   ASP A 298       4.304  12.429 -12.209  1.00 51.54           O
ATOM   4418  CB  ASP A 298       6.248  10.891 -10.776  1.00 52.36           C
ATOM   4419  CG  ASP A 298       5.711   9.853  -9.842  1.00 57.44           C
ATOM   4420  OD1 ASP A 298       4.487   9.876  -9.578  1.00 58.84           O
ATOM   4421  OD2 ASP A 298       6.521   9.029  -9.367  1.00 60.12           O1-
ATOM   4422  H   ASP A 298       5.412  11.826  -8.505  1.00 55.97           H
ATOM   4423  HA  ASP A 298       6.494  12.919 -10.743  1.00 68.01           H
ATOM   4424  HB2 ASP A 298       5.925  10.695 -11.668  1.00 62.84           H
ATOM   4425  HB3 ASP A 298       7.216  10.830 -10.754  1.00 62.84           H
ATOM   4426  N   ALA A 299       3.604  13.294 -10.246  1.00 56.82           N
ATOM   4427  CA  ALA A 299       2.336  13.768 -10.768  1.00 50.30           C
ATOM   4428  C   ALA A 299       2.566  14.590 -12.020  1.00 50.20           C
ATOM   4429  O   ALA A 299       3.537  15.349 -12.127  1.00 45.26           O
ATOM   4430  CB  ALA A 299       1.591  14.601  -9.720  1.00 54.36           C
ATOM   4431  H   ALA A 299       3.710  13.448  -9.406  1.00 68.19           H
ATOM   4432  HA  ALA A 299       1.780  13.005 -10.996  1.00 60.36           H
ATOM   4433  HB1 ALA A 299       0.725  14.858 -10.079  1.00 65.24           H
ATOM   4434  HB2 ALA A 299       1.469  14.068  -8.918  1.00 65.24           H
ATOM   4435  HB3 ALA A 299       2.112  15.393  -9.514  1.00 65.24           H
ATOM   4436  N   GLU A 300       1.653  14.412 -12.968  1.00 49.09           N
ATOM   4437  CA  GLU A 300       1.806  14.952 -14.308  1.00 54.72           C
ATOM   4438  C   GLU A 300       1.814  16.478 -14.298  1.00 47.00           C
ATOM   4439  O   GLU A 300       0.931  17.109 -13.713  1.00 47.25           O
ATOM   4440  CB  GLU A 300       0.663  14.429 -15.191  1.00 57.65           C
ATOM   4441  CG  GLU A 300       0.877  14.594 -16.686  1.00 60.56           C
ATOM   4442  CD  GLU A 300       2.159  13.936 -17.178  1.00 59.92           C
ATOM   4443  OE1 GLU A 300       2.382  12.748 -16.868  1.00 60.00           O
ATOM   4444  OE2 GLU A 300       2.944  14.615 -17.876  1.00 62.55           O1-
ATOM   4445  H   GLU A 300       0.926  13.963 -12.860  1.00 58.92           H
ATOM   4446  HA  GLU A 300       2.649  14.644 -14.680  1.00 65.67           H
ATOM   4447  HB2 GLU A 300       0.520  13.487 -15.012  1.00 69.19           H
ATOM   4448  HB3 GLU A 300      -0.139  14.925 -14.961  1.00 69.19           H
ATOM   4449  HG2 GLU A 300       0.126  14.186 -17.150  1.00 72.68           H
ATOM   4450  HG3 GLU A 300       0.917  15.541 -16.897  1.00 72.68           H
ATOM   4451  N   ASN A 301       2.802  17.058 -15.000  1.00 41.76           N
ATOM   4452  CA  ASN A 301       2.953  18.500 -15.176  1.00 42.78           C
ATOM   4453  C   ASN A 301       3.074  19.231 -13.832  1.00 51.94           C
ATOM   4454  O   ASN A 301       2.470  20.283 -13.631  1.00 47.32           O
ATOM   4455  CB  ASN A 301       1.803  19.081 -16.014  1.00 54.15           C
ATOM   4456  CG  ASN A 301       1.891  18.701 -17.498  1.00 46.25           C
ATOM   4457  H   ASN A 301       3.423  16.613 -15.401  1.00 50.12           H
ATOM   4458  HA  ASN A 301       3.780  18.657 -15.658  1.00 51.34           H
ATOM   4459  HB2 ASN A 301       0.961  18.748 -15.668  1.00 64.99           H
ATOM   4460  HB3 ASN A 301       1.832  20.050 -15.959  1.00 64.99           H
ATOM   4461  N   TYR A 302       3.880  18.686 -12.905  1.00 47.18           N
ATOM   4462  CA  TYR A 302       4.056  19.354 -11.617  1.00 42.94           C
ATOM   4463  C   TYR A 302       5.279  20.278 -11.654  1.00 39.43           C
ATOM   4464  O   TYR A 302       6.317  19.919 -12.226  1.00 36.22           O
ATOM   4465  CB  TYR A 302       4.212  18.329 -10.493  1.00 43.55           C
ATOM   4466  CG  TYR A 302       4.077  18.878  -9.076  1.00 41.94           C
ATOM   4467  CD1 TYR A 302       2.871  18.800  -8.403  1.00 40.04           C
ATOM   4468  CD2 TYR A 302       5.162  19.444  -8.403  1.00 44.65           C
ATOM   4469  CE1 TYR A 302       2.734  19.272  -7.108  1.00 39.18           C
ATOM   4470  CE2 TYR A 302       5.034  19.920  -7.093  1.00 35.08           C
ATOM   4471  CZ  TYR A 302       3.813  19.827  -6.457  1.00 38.73           C
ATOM   4472  OH  TYR A 302       3.643  20.272  -5.163  1.00 37.42           O
ATOM   4473  H   TYR A 302       4.320  17.952 -12.995  1.00 56.62           H
ATOM   4474  HA  TYR A 302       3.260  19.865 -11.434  1.00 51.53           H
ATOM   4475  HB2 TYR A 302       3.532  17.643 -10.605  1.00 52.27           H
ATOM   4476  HB3 TYR A 302       5.091  17.928 -10.564  1.00 52.27           H
ATOM   4477  HD1 TYR A 302       2.138  18.419  -8.830  1.00 48.06           H
ATOM   4478  HD2 TYR A 302       5.985  19.503  -8.828  1.00 53.59           H
ATOM   4479  HE1 TYR A 302       1.917  19.207  -6.671  1.00 47.02           H
ATOM   4480  HE2 TYR A 302       5.764  20.296  -6.655  1.00 42.10           H
ATOM   4481  HH  TYR A 302       4.387  20.477  -4.826  1.00 44.90           H
ATOM   4482  N   PRO A 303       5.201  21.466 -11.043  1.00 38.12           N
ATOM   4483  CA  PRO A 303       6.309  22.425 -11.160  1.00 35.61           C
ATOM   4484  C   PRO A 303       7.607  21.934 -10.517  1.00 28.69           C
ATOM   4485  O   PRO A 303       7.605  21.197  -9.520  1.00 26.32           O
ATOM   4486  CB  PRO A 303       5.763  23.675 -10.455  1.00 40.75           C
ATOM   4487  CG  PRO A 303       4.257  23.501 -10.465  1.00 40.50           C
ATOM   4488  CD  PRO A 303       4.074  22.028 -10.273  1.00 34.57           C
ATOM   4489  HA  PRO A 303       6.478  22.629 -12.092  1.00 42.73           H
ATOM   4490  HB2 PRO A 303       6.082  23.694  -9.540  1.00 48.91           H
ATOM   4491  HB3 PRO A 303       6.028  24.475 -10.931  1.00 48.91           H
ATOM   4492  HG2 PRO A 303       3.846  24.004  -9.745  1.00 48.61           H
ATOM   4493  HG3 PRO A 303       3.905  23.778 -11.323  1.00 48.61           H
ATOM   4494  HD2 PRO A 303       4.142  21.787  -9.338  1.00 41.49           H
ATOM   4495  HD3 PRO A 303       3.224  21.755 -10.640  1.00 41.49           H
ATOM   4496  N   LEU A 304       8.726  22.341 -11.129  1.00 31.65           N
ATOM   4497  CA  LEU A 304      10.071  21.895 -10.750  1.00 32.51           C
ATOM   4498  C   LEU A 304      10.767  22.847  -9.767  1.00 35.73           C
ATOM   4499  O   LEU A 304      10.918  24.038 -10.042  1.00 29.53           O
ATOM   4500  CB  LEU A 304      10.933  21.768 -12.001  1.00 33.01           C
ATOM   4501  CG  LEU A 304      10.542  20.689 -13.038  1.00 37.42           C
ATOM   4502  CD1 LEU A 304      11.473  20.759 -14.246  1.00 39.28           C
ATOM   4503  CD2 LEU A 304      10.537  19.266 -12.427  1.00 36.55           C
ATOM   4504  H   LEU A 304       8.730  22.887 -11.796  1.00 37.98           H
ATOM   4505  HA  LEU A 304      10.012  21.022 -10.333  1.00 39.02           H
ATOM   4506  HB2 LEU A 304      10.908  22.618 -12.464  1.00 39.62           H
ATOM   4507  HB3 LEU A 304      11.846  21.587 -11.728  1.00 39.62           H
ATOM   4508  HG  LEU A 304       9.643  20.869 -13.356  1.00 44.90           H
ATOM   4509 HD11 LEU A 304      11.202  20.089 -14.894  1.00 47.14           H
ATOM   4510 HD12 LEU A 304      11.414  21.641 -14.646  1.00 47.14           H
ATOM   4511 HD13 LEU A 304      12.384  20.588 -13.961  1.00 47.14           H
ATOM   4512 HD21 LEU A 304      10.272  18.629 -13.111  1.00 43.86           H
ATOM   4513 HD22 LEU A 304      11.430  19.054 -12.109  1.00 43.86           H
ATOM   4514 HD23 LEU A 304       9.908  19.233 -11.693  1.00 43.86           H
ATOM   4515  N   THR A 305      11.221  22.312  -8.636  1.00 31.59           N
ATOM   4516  CA  THR A 305      12.044  23.058  -7.685  1.00 30.20           C
ATOM   4517  C   THR A 305      13.522  22.734  -7.899  1.00 33.12           C
ATOM   4518  O   THR A 305      13.886  21.574  -8.108  1.00 32.34           O
ATOM   4519  CB  THR A 305      11.628  22.710  -6.262  1.00 33.41           C
ATOM   4520  OG1 THR A 305      10.279  23.133  -6.053  1.00 34.67           O
ATOM   4521  CG2 THR A 305      12.553  23.382  -5.239  1.00 31.52           C
ATOM   4522  H   THR A 305      11.059  21.506  -8.386  1.00 37.91           H
ATOM   4523  HA  THR A 305      11.921  24.011  -7.809  1.00 36.24           H
ATOM   4524  HB  THR A 305      11.688  21.751  -6.137  1.00 40.10           H
ATOM   4525  HG1 THR A 305       9.780  22.751  -6.606  1.00 41.61           H
ATOM   4526 HG21 THR A 305      12.261  23.164  -4.342  1.00 37.83           H
ATOM   4527 HG22 THR A 305      13.470  23.080  -5.348  1.00 37.83           H
ATOM   4528 HG23 THR A 305      12.521  24.344  -5.355  1.00 37.83           H
ATOM   4529  N   PHE A 306      14.379  23.754  -7.846  1.00 26.56           N
ATOM   4530  CA  PHE A 306      15.823  23.551  -8.045  1.00 20.68           C
ATOM   4531  C   PHE A 306      16.510  23.326  -6.698  1.00 31.14           C
ATOM   4532  O   PHE A 306      16.854  24.269  -5.964  1.00 30.68           O
ATOM   4533  CB  PHE A 306      16.415  24.698  -8.854  1.00 27.15           C
ATOM   4534  CG  PHE A 306      15.869  24.747 -10.263  1.00 33.67           C
ATOM   4535  CD1 PHE A 306      14.618  25.309 -10.521  1.00 35.33           C
ATOM   4536  CD2 PHE A 306      16.551  24.140 -11.304  1.00 38.41           C
ATOM   4537  CE1 PHE A 306      14.072  25.307 -11.801  1.00 39.60           C
ATOM   4538  CE2 PHE A 306      16.013  24.133 -12.608  1.00 42.52           C
ATOM   4539  CZ  PHE A 306      14.763  24.720 -12.849  1.00 38.79           C
ATOM   4540  H   PHE A 306      14.151  24.568  -7.709  1.00 31.87           H
ATOM   4541  HA  PHE A 306      15.952  22.743  -8.561  1.00 24.82           H
ATOM   4542  HB2 PHE A 306      16.217  25.535  -8.409  1.00 32.59           H
ATOM   4543  HB3 PHE A 306      17.372  24.560  -8.914  1.00 32.59           H
ATOM   4544  HD1 PHE A 306      14.137  25.695  -9.826  1.00 42.40           H
ATOM   4545  HD2 PHE A 306      17.379  23.750 -11.144  1.00 46.09           H
ATOM   4546  HE1 PHE A 306      13.240  25.698 -11.951  1.00 47.52           H
ATOM   4547  HE2 PHE A 306      16.490  23.744 -13.306  1.00 51.03           H
ATOM   4548  HZ  PHE A 306      14.405  24.727 -13.706  1.00 46.56           H
ATOM   4549  N   VAL A 307      16.691  22.047  -6.381  1.00 26.58           N
ATOM   4550  CA  VAL A 307      17.334  21.614  -5.148  1.00 29.24           C
ATOM   4551  C   VAL A 307      18.837  21.843  -5.212  1.00 28.41           C
ATOM   4552  O   VAL A 307      19.523  21.375  -6.125  1.00 28.81           O
ATOM   4553  CB  VAL A 307      17.018  20.136  -4.887  1.00 32.16           C
ATOM   4554  CG1 VAL A 307      17.746  19.644  -3.621  1.00 26.23           C
ATOM   4555  CG2 VAL A 307      15.509  19.947  -4.749  1.00 29.31           C
ATOM   4556  H   VAL A 307      16.428  21.389  -6.870  1.00 31.90           H
ATOM   4557  HA  VAL A 307      16.987  22.131  -4.409  1.00 35.09           H
ATOM   4558  HB  VAL A 307      17.317  19.606  -5.639  1.00 38.60           H
ATOM   4559 HG11 VAL A 307      17.513  18.716  -3.465  1.00 31.47           H
ATOM   4560 HG12 VAL A 307      18.705  19.725  -3.741  1.00 31.47           H
ATOM   4561 HG13 VAL A 307      17.459  20.191  -2.871  1.00 31.47           H
ATOM   4562 HG21 VAL A 307      15.324  19.020  -4.531  1.00 35.18           H
ATOM   4563 HG22 VAL A 307      15.187  20.517  -4.034  1.00 35.18           H
ATOM   4564 HG23 VAL A 307      15.078  20.189  -5.583  1.00 35.18           H
ATOM   4565  N   ALA A 308      19.365  22.516  -4.197  1.00 22.04           N
ATOM   4566  CA  ALA A 308      20.800  22.700  -4.081  1.00 21.41           C
ATOM   4567  C   ALA A 308      21.449  21.381  -3.693  1.00 26.31           C
ATOM   4568  O   ALA A 308      20.857  20.595  -2.946  1.00 24.55           O
ATOM   4569  CB  ALA A 308      21.104  23.760  -3.035  1.00 26.62           C
ATOM   4570  H   ALA A 308      18.911  22.857  -3.557  1.00 26.45           H
ATOM   4571  HA  ALA A 308      21.159  22.995  -4.934  1.00 25.70           H
ATOM   4572  HB1 ALA A 308      22.064  23.890  -2.991  1.00 31.95           H
ATOM   4573  HB2 ALA A 308      20.658  24.585  -3.295  1.00 31.95           H
ATOM   4574  HB3 ALA A 308      20.766  23.459  -2.177  1.00 31.95           H
ATOM   4575  N   ARG A 309      22.661  21.121  -4.211  1.00 24.15           N
ATOM   4576  CA  ARG A 309      23.385  19.905  -3.871  1.00 28.27           C
ATOM   4577  C   ARG A 309      24.877  20.202  -3.820  1.00 24.45           C
ATOM   4578  O   ARG A 309      25.371  21.116  -4.481  1.00 25.93           O
ATOM   4579  CB  ARG A 309      23.084  18.749  -4.869  1.00 30.37           C
ATOM   4580  CG  ARG A 309      21.659  18.763  -5.448  1.00 36.48           C
ATOM   4581  CD  ARG A 309      20.966  17.416  -5.655  1.00 32.86           C
ATOM   4582  NE  ARG A 309      20.541  16.887  -4.409  1.00 37.16           N
ATOM   4583  CZ  ARG A 309      19.382  16.292  -4.146  1.00 29.96           C
ATOM   4584  NH1 ARG A 309      18.449  16.097  -5.040  1.00 31.97           N
ATOM   4585  NH2 ARG A 309      19.183  15.877  -2.918  1.00 31.76           N1+
ATOM   4586  H   ARG A 309      23.085  21.635  -4.761  1.00 28.98           H
ATOM   4587  HA  ARG A 309      23.115  19.617  -2.980  1.00 33.92           H
ATOM   4588  HB2 ARG A 309      23.709  18.795  -5.610  1.00 36.45           H
ATOM   4589  HB3 ARG A 309      23.185  17.906  -4.401  1.00 36.45           H
ATOM   4590  HG2 ARG A 309      21.076  19.249  -4.857  1.00 43.78           H
ATOM   4591  HG3 ARG A 309      21.690  19.210  -6.309  1.00 43.78           H
ATOM   4592  HD2 ARG A 309      20.178  17.544  -6.207  1.00 39.44           H
ATOM   4593  HD3 ARG A 309      21.568  16.781  -6.068  1.00 39.44           H
ATOM   4594  HE  ARG A 309      21.089  16.973  -3.753  1.00 44.59           H
ATOM   4595 HH11 ARG A 309      18.566  16.365  -5.845  1.00 38.37           H
ATOM   4596 HH12 ARG A 309      17.717  15.705  -4.814  1.00 38.37           H
ATOM   4597 HH21 ARG A 309      19.783  15.986  -2.314  1.00 38.11           H
ATOM   4598 HH22 ARG A 309      18.442  15.481  -2.722  1.00 38.11           H
ATOM   4599  N   ASN A 310      25.577  19.438  -2.981  1.00 24.66           N
ATOM   4600  CA  ASN A 310      27.038  19.460  -2.922  1.00 28.35           C
ATOM   4601  C   ASN A 310      27.565  20.873  -2.888  1.00 33.93           C
ATOM   4602  O   ASN A 310      28.271  21.286  -3.814  1.00 25.65           O
ATOM   4603  CB  ASN A 310      27.644  18.722  -4.112  1.00 30.43           C
ATOM   4604  CG  ASN A 310      26.938  17.450  -4.375  1.00 22.05           C
ATOM   4605  OD1 ASN A 310      26.846  16.603  -3.489  1.00 21.86           O
ATOM   4606  ND2 ASN A 310      26.359  17.327  -5.563  1.00 22.61           N
ATOM   4607  H   ASN A 310      25.224  18.885  -2.421  1.00 29.60           H
ATOM   4608  HA  ASN A 310      27.338  19.016  -2.112  1.00 34.03           H
ATOM   4609  HB2 ASN A 310      27.594  19.278  -4.906  1.00 36.52           H
ATOM   4610  HB3 ASN A 310      28.573  18.498  -3.921  1.00 36.52           H
ATOM   4611 HD21 ASN A 310      25.868  16.645  -5.744  1.00 27.14           H
ATOM   4612 HD22 ASN A 310      26.481  17.934  -6.157  1.00 27.14           H
ATOM   4613  N   PRO A 311      27.259  21.611  -1.814  1.00 27.97           N
ATOM   4614  CA  PRO A 311      27.677  23.007  -1.705  1.00 29.08           C
ATOM   4615  C   PRO A 311      29.180  23.157  -1.566  1.00 34.73           C
ATOM   4616  O   PRO A 311      29.863  22.347  -0.944  1.00 31.20           O
ATOM   4617  CB  PRO A 311      26.972  23.481  -0.422  1.00 34.70           C
ATOM   4618  CG  PRO A 311      25.926  22.425  -0.125  1.00 38.17           C
ATOM   4619  CD  PRO A 311      26.488  21.175  -0.637  1.00 29.06           C
ATOM   4620  HA  PRO A 311      27.371  23.526  -2.461  1.00 34.90           H
ATOM   4621  HB2 PRO A 311      27.612  23.512   0.307  1.00 41.64           H
ATOM   4622  HB3 PRO A 311      26.558  24.347  -0.568  1.00 41.64           H
ATOM   4623  HG2 PRO A 311      25.744  22.361   0.826  1.00 45.81           H
ATOM   4624  HG3 PRO A 311      25.120  22.631  -0.623  1.00 45.81           H
ATOM   4625  HD2 PRO A 311      27.082  20.776   0.016  1.00 34.88           H
ATOM   4626  HD3 PRO A 311      25.776  20.567  -0.872  1.00 34.88           H
ATOM   4627  N   GLU A 312      29.674  24.261  -2.100  1.00 29.49           N
ATOM   4628  CA  GLU A 312      31.072  24.648  -1.975  1.00 34.62           C
ATOM   4629  C   GLU A 312      31.325  25.189  -0.567  1.00 35.80           C
ATOM   4630  O   GLU A 312      31.202  26.387  -0.311  1.00 29.48           O
ATOM   4631  CB  GLU A 312      31.402  25.696  -3.025  1.00 32.81           C
ATOM   4632  CG  GLU A 312      31.258  25.190  -4.464  1.00 39.70           C
ATOM   4633  CD  GLU A 312      32.202  24.037  -4.762  1.00 38.73           C
ATOM   4634  OE1 GLU A 312      33.355  24.055  -4.279  1.00 44.70           O
ATOM   4635  OE2 GLU A 312      31.780  23.092  -5.453  1.00 46.63           O1-
ATOM   4636  H   GLU A 312      29.207  24.824  -2.552  1.00 35.39           H
ATOM   4637  HA  GLU A 312      31.638  23.874  -2.116  1.00 41.54           H
ATOM   4638  HB2 GLU A 312      30.796  26.445  -2.912  1.00 39.38           H
ATOM   4639  HB3 GLU A 312      32.318  25.996  -2.896  1.00 39.38           H
ATOM   4640  HG2 GLU A 312      30.347  24.899  -4.616  1.00 47.65           H
ATOM   4641  HG3 GLU A 312      31.485  25.915  -5.070  1.00 47.65           H
ATOM   4642  N   ALA A 313      31.741  24.303   0.338  1.00 34.15           N
ATOM   4643  CA  ALA A 313      31.841  24.646   1.758  1.00 37.38           C
ATOM   4644  C   ALA A 313      32.940  25.661   2.030  1.00 37.24           C
ATOM   4645  O   ALA A 313      32.704  26.649   2.735  1.00 32.40           O
ATOM   4646  CB  ALA A 313      32.080  23.389   2.594  1.00 39.01           C
ATOM   4647  H   ALA A 313      31.944  23.486   0.159  1.00 40.98           H
ATOM   4648  HA  ALA A 313      31.008  25.037   2.052  1.00 44.86           H
ATOM   4649  HB1 ALA A 313      32.226  23.654   3.518  1.00 46.82           H
ATOM   4650  HB2 ALA A 313      31.311  22.803   2.531  1.00 46.82           H
ATOM   4651  HB3 ALA A 313      32.871  22.940   2.258  1.00 46.82           H
ATOM   4652  N   GLU A 314      34.163  25.411   1.529  1.00 33.36           N
ATOM   4653  CA  GLU A 314      35.255  26.352   1.741  1.00 30.68           C
ATOM   4654  C   GLU A 314      34.908  27.706   1.177  1.00 34.10           C
ATOM   4655  O   GLU A 314      35.193  28.735   1.801  1.00 36.72           O
ATOM   4656  CB  GLU A 314      36.559  25.866   1.106  0.85 31.17           C
ATOM   4657  CG  GLU A 314      37.325  24.863   1.932  0.96 42.06           C
ATOM   4658  CD  GLU A 314      38.715  24.637   1.387  0.00 42.83           C
ATOM   4659  OE1 GLU A 314      39.308  23.581   1.655  0.69 50.23           O
ATOM   4660  OE2 GLU A 314      39.227  25.526   0.688  0.91 48.09           O1-
ATOM   4661  H   GLU A 314      34.383  24.710   1.080  1.00 40.03           H
ATOM   4662  HA  GLU A 314      35.416  26.452   2.687  1.00 36.82           H
ATOM   4663  HB2 GLU A 314      36.365  25.470   0.236  0.00 37.40           H
ATOM   4664  HB3 GLU A 314      37.138  26.637   0.979  1.00 37.40           H
ATOM   4665  HG2 GLU A 314      37.395  25.194   2.836  1.00 50.48           H
ATOM   4666  HG3 GLU A 314      36.846  24.025   1.921  1.00 50.48           H
ATOM   4667  N   PHE A 315      34.321  27.727  -0.019  1.00 32.79           N
ATOM   4668  CA  PHE A 315      33.920  28.987  -0.627  1.00 30.87           C
ATOM   4669  C   PHE A 315      33.004  29.765   0.307  1.00 33.63           C
ATOM   4670  O   PHE A 315      33.172  30.981   0.503  1.00 29.50           O
ATOM   4671  CB  PHE A 315      33.217  28.712  -1.958  1.00 28.85           C
ATOM   4672  CG  PHE A 315      32.787  29.931  -2.669  1.00 30.93           C
ATOM   4673  CD1 PHE A 315      33.721  30.756  -3.264  1.00 33.93           C
ATOM   4674  CD2 PHE A 315      31.448  30.267  -2.750  1.00 36.98           C
ATOM   4675  CE1 PHE A 315      33.342  31.879  -3.923  1.00 29.01           C
ATOM   4676  CE2 PHE A 315      31.052  31.418  -3.423  1.00 30.55           C
ATOM   4677  CZ  PHE A 315      32.001  32.217  -4.011  1.00 34.88           C
ATOM   4678  H   PHE A 315      34.135  27.029  -0.488  1.00 39.35           H
ATOM   4679  HA  PHE A 315      34.707  29.521  -0.800  1.00 37.05           H
ATOM   4680  HB2 PHE A 315      33.823  28.233  -2.542  1.00 34.63           H
ATOM   4681  HB3 PHE A 315      32.423  28.182  -1.792  1.00 34.63           H
ATOM   4682  HD1 PHE A 315      34.621  30.536  -3.212  1.00 40.72           H
ATOM   4683  HD2 PHE A 315      30.812  29.718  -2.351  1.00 44.39           H
ATOM   4684  HE1 PHE A 315      33.982  32.423  -4.321  1.00 34.82           H
ATOM   4685  HE2 PHE A 315      30.152  31.638  -3.478  1.00 36.67           H
ATOM   4686  HZ  PHE A 315      31.746  32.989  -4.465  1.00 41.86           H
ATOM   4687  N   PHE A 316      32.026  29.069   0.891  1.00 27.81           N
ATOM   4688  CA  PHE A 316      31.049  29.712   1.754  1.00 30.82           C
ATOM   4689  C   PHE A 316      31.711  30.255   3.022  1.00 29.52           C
ATOM   4690  O   PHE A 316      31.532  31.426   3.385  1.00 28.01           O
ATOM   4691  CB  PHE A 316      29.936  28.721   2.099  1.00 30.08           C
ATOM   4692  CG  PHE A 316      29.213  29.059   3.386  1.00 27.72           C
ATOM   4693  CD1 PHE A 316      28.402  30.174   3.455  1.00 30.29           C
ATOM   4694  CD2 PHE A 316      29.372  28.289   4.520  1.00 32.09           C
ATOM   4695  CE1 PHE A 316      27.754  30.527   4.628  1.00 25.09           C
ATOM   4696  CE2 PHE A 316      28.710  28.621   5.723  1.00 28.81           C
ATOM   4697  CZ  PHE A 316      27.893  29.741   5.761  1.00 28.44           C
ATOM   4698  H   PHE A 316      31.911  28.223   0.804  1.00 33.37           H
ATOM   4699  HA  PHE A 316      30.647  30.445   1.272  1.00 36.99           H
ATOM   4700  HB2 PHE A 316      29.285  28.696   1.381  1.00 36.10           H
ATOM   4701  HB3 PHE A 316      30.332  27.841   2.216  1.00 36.10           H
ATOM   4702  HD1 PHE A 316      28.306  30.696   2.693  1.00 36.35           H
ATOM   4703  HD2 PHE A 316      29.918  27.539   4.483  1.00 38.51           H
ATOM   4704  HE1 PHE A 316      27.206  31.273   4.642  1.00 30.12           H
ATOM   4705  HE2 PHE A 316      28.815  28.090   6.483  1.00 34.57           H
ATOM   4706  HZ  PHE A 316      27.453  29.973   6.546  1.00 34.13           H
ATOM   4707  N   LEU A 317      32.474  29.409   3.705  1.00 30.79           N
ATOM   4708  CA  LEU A 317      33.146  29.805   4.927  1.00 31.16           C
ATOM   4709  C   LEU A 317      34.080  30.980   4.701  1.00 34.19           C
ATOM   4710  O   LEU A 317      34.270  31.800   5.598  1.00 25.82           O
ATOM   4711  CB  LEU A 317      33.920  28.626   5.472  1.00 27.19           C
ATOM   4712  CG  LEU A 317      33.109  27.379   5.795  1.00 36.03           C
ATOM   4713  CD1 LEU A 317      34.082  26.277   6.141  1.00 38.75           C
ATOM   4714  CD2 LEU A 317      32.142  27.653   6.947  1.00 34.00           C
ATOM   4715  H   LEU A 317      32.608  28.590   3.484  1.00 36.95           H
ATOM   4716  HA  LEU A 317      32.483  30.062   5.580  1.00 37.40           H
ATOM   4717  HB2 LEU A 317      34.582  28.376   4.812  1.00 32.63           H
ATOM   4718  HB3 LEU A 317      34.366  28.899   6.285  1.00 32.63           H
ATOM   4719  HG  LEU A 317      32.595  27.110   5.021  1.00 43.24           H
ATOM   4720 HD11 LEU A 317      33.586  25.468   6.344  1.00 46.50           H
ATOM   4721 HD12 LEU A 317      34.670  26.124   5.386  1.00 46.50           H
ATOM   4722 HD13 LEU A 317      34.604  26.548   6.913  1.00 46.50           H
ATOM   4723 HD21 LEU A 317      31.668  26.833   7.155  1.00 40.81           H
ATOM   4724 HD22 LEU A 317      32.649  27.950   7.719  1.00 40.81           H
ATOM   4725 HD23 LEU A 317      31.510  28.338   6.682  1.00 40.81           H
ATOM   4726  N   ASP A 318      34.686  31.063   3.521  1.00 32.89           N
ATOM   4727  CA  ASP A 318      35.549  32.192   3.217  1.00 34.01           C
ATOM   4728  C   ASP A 318      34.724  33.435   2.969  1.00 28.52           C
ATOM   4729  O   ASP A 318      35.070  34.527   3.442  1.00 32.50           O
ATOM   4730  CB  ASP A 318      36.417  31.889   2.001  1.00 37.52           C
ATOM   4731  CG  ASP A 318      37.505  30.897   2.304  1.00 48.06           C
ATOM   4732  OD1 ASP A 318      37.778  30.709   3.503  1.00 47.41           O
ATOM   4733  OD2 ASP A 318      38.081  30.309   1.353  1.00 51.64           O1-
ATOM   4734  H   ASP A 318      34.603  30.490   2.886  1.00 39.47           H
ATOM   4735  HA  ASP A 318      36.124  32.364   3.972  1.00 40.81           H
ATOM   4736  HB2 ASP A 318      35.855  31.510   1.305  1.00 45.03           H
ATOM   4737  HB3 ASP A 318      36.818  32.706   1.684  1.00 45.03           H
ATOM   4738  N   MET A 319      33.624  33.281   2.229  1.00 27.41           N
ATOM   4739  CA  MET A 319      32.727  34.402   2.009  1.00 32.35           C
ATOM   4740  C   MET A 319      32.329  35.015   3.346  1.00 25.68           C
ATOM   4741  O   MET A 319      32.327  36.237   3.510  1.00 28.51           O
ATOM   4742  CB  MET A 319      31.494  33.948   1.243  1.00 25.30           C
ATOM   4743  CG  MET A 319      30.492  35.075   0.983  1.00 23.47           C
ATOM   4744  SD  MET A 319      28.848  34.559   0.385  1.00 30.93           S
ATOM   4745  CE  MET A 319      29.175  34.090  -1.335  1.00 32.81           C
ATOM   4746  H   MET A 319      33.370  32.539   1.868  1.00 32.90           H
ATOM   4747  HA  MET A 319      33.176  35.063   1.469  1.00 38.82           H
ATOM   4748  HB2 MET A 319      31.768  33.583   0.387  1.00 30.36           H
ATOM   4749  HB3 MET A 319      31.051  33.259   1.765  1.00 30.36           H
ATOM   4750  HG2 MET A 319      30.366  35.587   1.795  1.00 28.17           H
ATOM   4751  HG3 MET A 319      30.875  35.655   0.310  1.00 28.17           H
ATOM   4752  HE1 MET A 319      28.352  33.792  -1.753  1.00 39.37           H
ATOM   4753  HE2 MET A 319      29.520  34.859  -1.814  1.00 39.37           H
ATOM   4754  HE3 MET A 319      29.826  33.375  -1.345  1.00 39.37           H
ATOM   4755  N   LEU A 320      31.978  34.172   4.310  1.00 27.65           N
ATOM   4756  CA  LEU A 320      31.441  34.689   5.570  1.00 26.99           C
ATOM   4757  C   LEU A 320      32.510  35.404   6.380  1.00 22.37           C
ATOM   4758  O   LEU A 320      32.274  36.497   6.903  1.00 26.27           O
ATOM   4759  CB  LEU A 320      30.802  33.556   6.353  1.00 24.73           C
ATOM   4760  CG  LEU A 320      30.302  33.919   7.768  1.00 28.58           C
ATOM   4761  CD1 LEU A 320      29.225  35.010   7.714  1.00 24.57           C
ATOM   4762  CD2 LEU A 320      29.793  32.683   8.495  1.00 29.18           C
ATOM   4763  H   LEU A 320      32.028  33.314   4.256  1.00 33.18           H
ATOM   4764  HA  LEU A 320      30.751  35.339   5.380  1.00 32.40           H
ATOM   4765  HB2 LEU A 320      30.040  33.242   5.842  1.00 29.67           H
ATOM   4766  HB3 LEU A 320      31.451  32.840   6.440  1.00 29.67           H
ATOM   4767  HG  LEU A 320      31.045  34.267   8.284  1.00 34.30           H
ATOM   4768 HD11 LEU A 320      28.953  35.243   8.612  1.00 29.49           H
ATOM   4769 HD12 LEU A 320      29.594  35.787   7.273  1.00 29.49           H
ATOM   4770 HD13 LEU A 320      28.462  34.681   7.213  1.00 29.49           H
ATOM   4771 HD21 LEU A 320      29.509  32.937   9.385  1.00 35.02           H
ATOM   4772 HD22 LEU A 320      29.049  32.302   8.003  1.00 35.02           H
ATOM   4773 HD23 LEU A 320      30.515  32.037   8.562  1.00 35.02           H
ATOM   4774  N   LEU A 321      33.698  34.814   6.478  1.00 27.98           N
ATOM   4775  CA  LEU A 321      34.784  35.443   7.216  1.00 27.61           C
ATOM   4776  C   LEU A 321      35.147  36.798   6.619  1.00 28.04           C
ATOM   4777  O   LEU A 321      35.278  37.801   7.338  1.00 28.63           O
ATOM   4778  CB  LEU A 321      35.997  34.505   7.233  1.00 36.03           C
ATOM   4779  CG  LEU A 321      37.058  34.756   8.306  1.00 37.70           C
ATOM   4780  CD1 LEU A 321      36.449  34.687   9.716  1.00 38.75           C
ATOM   4781  CD2 LEU A 321      38.174  33.725   8.222  1.00 42.70           C
ATOM   4782  H   LEU A 321      33.905  34.057   6.119  1.00 33.58           H
ATOM   4783  HA  LEU A 321      34.494  35.591   8.127  1.00 33.14           H
ATOM   4784  HB2 LEU A 321      35.666  33.602   7.366  1.00 43.24           H
ATOM   4785  HB3 LEU A 321      36.437  34.562   6.371  1.00 43.24           H
ATOM   4786  HG  LEU A 321      37.433  35.643   8.166  1.00 45.24           H
ATOM   4787 HD11 LEU A 321      37.152  34.835  10.365  1.00 46.51           H
ATOM   4788 HD12 LEU A 321      35.766  35.370   9.810  1.00 46.51           H
ATOM   4789 HD13 LEU A 321      36.065  33.806   9.846  1.00 46.51           H
ATOM   4790 HD21 LEU A 321      38.836  33.921   8.902  1.00 51.25           H
ATOM   4791 HD22 LEU A 321      37.798  32.843   8.376  1.00 51.25           H
ATOM   4792 HD23 LEU A 321      38.579  33.765   7.344  1.00 51.25           H
ATOM   4793  N   ARG A 322      35.304  36.855   5.298  1.00 30.79           N
ATOM   4794  CA  ARG A 322      35.619  38.128   4.658  1.00 25.12           C
ATOM   4795  C   ARG A 322      34.470  39.115   4.797  1.00 27.24           C
ATOM   4796  O   ARG A 322      34.698  40.299   5.032  1.00 30.02           O
ATOM   4797  CB  ARG A 322      35.969  37.895   3.180  1.00 38.99           C
ATOM   4798  H   ARG A 322      35.229  36.185   4.762  1.00 36.96           H
ATOM   4799  HA  ARG A 322      36.388  38.526   5.086  1.00 30.15           H
ATOM   4800  HB1 ARG A 322      36.696  37.252   3.124  1.00 46.79           H
ATOM   4801  HB3 ARG A 322      36.250  38.736   2.790  1.00 46.79           H
ATOM   4802  N   SER A 323      33.227  38.648   4.656  1.00 28.45           N
ATOM   4803  CA  SER A 323      32.095  39.551   4.770  1.00 24.24           C
[truncated: 488,695 more chars]
