# Supplementary material for: High-throughput quantum-mechanics/molecular-mechanics (ONIOM) macromolecular crystallographic refinement with PHENIX/DivCon: the impact of mixed Hamiltonian methods on ligand and protein structure
Source: Acta Crystallogr D Struct Biol. 2018 Oct 29;74(Pt 11):1063–77. doi: 10.1107/S2059798318012913 (PMC6213575; doi:10.1107/S2059798318012913)
Supplement: Supplementary file 3 [file d-74-01063-sup3.gz › results_regionQM/1HQ2-H_refine_001.pdb]

REMARK Date 2017-01-20 Time 15:31:47 EST -0500 (1484944307.83 s)
REMARK PHENIX refinement
REMARK 
REMARK ****************** INPUT FILES AND LABELS ******************************
REMARK Reflections:
REMARK   file name      : 1HQ2.mtz
REMARK   labels         : ['I-obs,SIGI-obs']
REMARK R-free flags:
REMARK   file name      : 1HQ2.mtz
REMARK   label          : R-free-flags
REMARK   test_flag_value: 1
REMARK Model file name(s): 
REMARK   /scratch/oleg/2711989.gondor.quantumbioinc.com/1HQ2-H.pdb
REMARK 
REMARK ******************** REFINEMENT SUMMARY: QUICK FACTS *******************
REMARK Start: r_work = 0.1467 r_free = 0.1483 bonds = 0.017 angles = 2.087
REMARK Final: r_work = 0.1359 r_free = 0.1593 bonds = 0.011 angles = 1.339
REMARK ************************************************************************
REMARK 
REMARK ****************** REFINEMENT STATISTICS STEP BY STEP ******************
REMARK leading digit, like 1_, means number of macro-cycle                     
REMARK 0    : statistics at the very beginning when nothing is done yet        
REMARK 1_bss: bulk solvent correction and/or (anisotropic) scaling             
REMARK 1_xyz: refinement of coordinates                                        
REMARK 1_adp: refinement of ADPs (Atomic Displacement Parameters)              
REMARK 1_occ: refinement of occupancies                                        
REMARK ------------------------------------------------------------------------
REMARK  stage       r-work r-free bonds angles b_min b_max b_ave n_water shift
REMARK       0    : 0.1821 0.1771 0.017  2.09   4.3  85.6  15.0 996      0.000
REMARK       1_bss: 0.1467 0.1483 0.017  2.09   4.2  85.5  14.8 996      0.000
REMARK 1_settarget: 0.1467 0.1483 0.017  2.09   4.2  85.5  14.8 996      0.000
REMARK       1_nqh: 0.1467 0.1483 0.017  2.09   4.2  85.5  14.8 996      0.000
REMARK    1_weight: 0.1467 0.1483 0.017  2.09   4.2  85.5  14.8 996      0.000
REMARK    1_checkH: 0.1465 0.1479 0.017  2.09   4.2  85.5  14.8 996      0.344
REMARK    1_xyzrec: 0.1443 0.1604 0.012  1.42   4.2  85.5  14.8 996      0.422
REMARK    1_checkH: 0.1443 0.1605 0.012  1.42   4.2  85.5  14.8 996      0.422
REMARK       1_adp: 0.1452 0.1692 0.012  1.42   4.7  80.5  14.9 996      0.422
REMARK   1_regHadp: 0.1449 0.1695 0.012  1.42   4.7  80.5  14.9 996      0.422
REMARK       1_occ: 0.1442 0.1697 0.012  1.42   4.7  80.5  14.9 996      0.422
REMARK       2_bss: 0.1437 0.1692 0.012  1.42   4.5  80.3  14.7 996      0.422
REMARK 2_settarget: 0.1437 0.1692 0.012  1.42   4.5  80.3  14.7 996      0.422
REMARK 2_updatecdl: 0.1437 0.1692 0.012  1.42   4.5  80.3  14.7 996      0.422
REMARK       2_nqh: 0.1437 0.1692 0.012  1.42   4.5  80.3  14.7 996      0.422
REMARK    2_weight: 0.1437 0.1692 0.012  1.42   4.5  80.3  14.7 996      0.422
REMARK    2_checkH: 0.1437 0.1692 0.012  1.42   4.5  80.3  14.7 996      0.422
REMARK    2_xyzrec: 0.1403 0.1634 0.011  1.34   4.5  80.3  14.7 996      0.425
REMARK    2_checkH: 0.1403 0.1634 0.011  1.34   4.5  80.3  14.7 996      0.426
REMARK       2_adp: 0.1377 0.1594 0.011  1.34   4.3  79.1  14.5 996      0.426
REMARK   2_regHadp: 0.1377 0.1590 0.011  1.34   4.3  79.1  14.5 996      0.426
REMARK       2_occ: 0.1377 0.1588 0.011  1.34   4.3  79.1  14.5 996      0.426
REMARK       3_bss: 0.1374 0.1586 0.011  1.34   4.1  78.9  14.3 996      0.426
REMARK 3_settarget: 0.1374 0.1586 0.011  1.34   4.1  78.9  14.3 996      0.426
REMARK 3_updatecdl: 0.1374 0.1586 0.011  1.34   4.1  78.9  14.3 996      0.426
REMARK       3_nqh: 0.1374 0.1586 0.011  1.34   4.1  78.9  14.3 996      0.426
REMARK    3_weight: 0.1374 0.1586 0.011  1.34   4.1  78.9  14.3 996      0.426
REMARK    3_checkH: 0.1374 0.1586 0.011  1.34   4.1  78.9  14.3 996      0.426
REMARK    3_xyzrec: 0.1359 0.1594 0.011  1.34   4.1  78.9  14.3 996      0.431
REMARK    3_checkH: 0.1359 0.1595 0.011  1.34   4.1  78.9  14.3 996      0.431
REMARK       3_adp: 0.1360 0.1594 0.011  1.34   4.1  78.5  14.3 996      0.431
REMARK   3_regHadp: 0.1360 0.1593 0.011  1.34   4.1  78.5  14.3 996      0.431
REMARK       3_occ: 0.1359 0.1593 0.011  1.34   4.1  78.5  14.3 996      0.431
REMARK         end: 0.1359 0.1593 0.011  1.34   3.9  78.3  14.1 996      0.431
REMARK ------------------------------------------------------------------------
REMARK MODEL CONTENT.
REMARK  ELEMENT        ATOM RECORD COUNT   OCCUPANCY SUM
REMARK        C                      832          826.49
REMARK        H                     1960         1927.86
REMARK        O                      559          550.32
REMARK        N                      226          223.13
REMARK        P                        3            3.00
REMARK        S                        4            3.82
REMARK     Cl1-                        1            1.00
REMARK     Mg2+                        2            2.00
REMARK      O1-                       26           25.78
REMARK    TOTAL                     3613         3563.42
REMARK -----------------------------------------------------------------------
REMARK r_free_flags.md5.hexdigest c8c49f9a1c28b974e0d46f6d7e34e4ea
REMARK 
REMARK ---------------------------------------------------------------
REMARK  Atom Name   Residue Name    Residue ID     Chain     Charge  
REMARK ---------------------------------------------------------------
REMARK     C10           PH2            181          A       0.5133  
REMARK     C11           PH2            181          A       0.0197  
REMARK      C2           PH2            181          A       -0.073  
REMARK      C3           PH2            181          A      -0.1329  
REMARK      C6           PH2            181          A       0.5858  
REMARK      C8           PH2            181          A       0.7296  
REMARK      C9           PH2            181          A       -0.504  
REMARK      N1           PH2            181          A      -0.1444  
REMARK      N4           PH2            181          A      -0.3839  
REMARK      N5           PH2            181          A      -0.6558  
REMARK      N6           PH2            181          A      -0.4725  
REMARK      N7           PH2            181          A      -0.5679  
REMARK      O4           PH2            181          A      -0.5355  
REMARK      O8           PH2            181          A       -0.646  
REMARK      H1           PH2            181          A       0.1544  
REMARK      H2           PH2            181          A       0.1608  
REMARK      H3           PH2            181          A       0.3421  
REMARK     H10           PH2            181          A       0.3721  
REMARK      H4           PH2            181          A       0.3457  
REMARK      H5           PH2            181          A       0.3365  
REMARK      H6           PH2            181          A       0.3547  
REMARK      H8           PH2            181          A       0.1649  
REMARK      H9           PH2            181          A       0.1264  
REMARK ---------------------------------------------------------------
REMARK IF THIS FILE IS FOR PDB DEPOSITION: REMOVE ALL FROM THIS LINE UP.
REMARK   3
REMARK   3 REFINEMENT.
REMARK   3   PROGRAM     : PHENIX (1.11.1_2575: ???)
REMARK   3   AUTHORS     : Adams,Afonine,Bunkoczi,Burnley,Chen,Dar,Davis,
REMARK   3               : Draizen,Echols,Gildea,Gros,Grosse-Kunstleve,Headd,
REMARK   3               : Hintze,Hung,Ioerger,Liebschner,McCoy,McKee,Moriarty,
REMARK   3               : Oeffner,Poon,Read,Richardson,Richardson,Sacchettini,
REMARK   3               : Sauter,Sobolev,Storoni,Terwilliger,Williams,Zwart
REMARK   3
REMARK   3  REFINEMENT TARGET : ML
REMARK   3  
REMARK   3  DATA USED IN REFINEMENT.
REMARK   3   RESOLUTION RANGE HIGH (ANGSTROMS) : 1.250   
REMARK   3   RESOLUTION RANGE LOW  (ANGSTROMS) : 25.806  
REMARK   3   MIN(FOBS/SIGMA_FOBS)              : 1.70  
REMARK   3   COMPLETENESS FOR RANGE        (%) : 79.44 
REMARK   3   NUMBER OF REFLECTIONS             : 31253     
REMARK   3   NUMBER OF REFLECTIONS (NON-ANOMALOUS) : 31253     
REMARK   3  
REMARK   3  FIT TO DATA USED IN REFINEMENT.
REMARK   3   R VALUE     (WORKING + TEST SET) : 0.1374
REMARK   3   R VALUE            (WORKING SET) : 0.1359
REMARK   3   FREE R VALUE                     : 0.1593
REMARK   3   FREE R VALUE TEST SET SIZE   (%) : 6.40  
REMARK   3   FREE R VALUE TEST SET COUNT      : 2000      
REMARK   3  
REMARK   3  FIT TO DATA USED IN REFINEMENT (IN BINS).
REMARK   3   BIN  RESOLUTION RANGE  COMPL.    NWORK NFREE   RWORK  RFREE  CCWORK CCFREE
REMARK   3     1 25.8112 -  3.0113    0.94     2556   175  0.1219 0.1444   0.958  0.943
REMARK   3     2  3.0113 -  2.3907    0.94     2497   171  0.1218 0.1385   0.960  0.945
REMARK   3     3  2.3907 -  2.0886    0.93     2458   168  0.1153 0.1392   0.962  0.944
REMARK   3     4  2.0886 -  1.8977    0.91     2391   163  0.1174 0.1375   0.959  0.940
REMARK   3     5  1.8977 -  1.7617    0.88     2323   159  0.1279 0.1563   0.947  0.915
REMARK   3     6  1.7617 -  1.6579    0.87     2264   155  0.1317 0.1623   0.943  0.909
REMARK   3     7  1.6579 -  1.5749    0.84     2196   150  0.1369 0.1818   0.933  0.884
REMARK   3     8  1.5749 -  1.5063    0.82     2147   146  0.1484 0.1661   0.921  0.905
REMARK   3     9  1.5063 -  1.4483    0.77     2016   138  0.1609 0.1769   0.895  0.874
REMARK   3    10  1.4483 -  1.3984    0.72     1882   129  0.1680 0.2070   0.881  0.857
REMARK   3    11  1.3984 -  1.3546    0.67     1745   120  0.1820 0.2229   0.867  0.808
REMARK   3    12  1.3546 -  1.3159    0.65     1702   115  0.1979 0.2100   0.820  0.807
REMARK   3    13  1.3159 -  1.2813    0.61     1596   110  0.2083 0.1953   0.794  0.734
REMARK   3    14  1.2813 -  1.2500    0.58     1480   101  0.2325 0.2812   0.758  0.720
REMARK   3  
REMARK   3  BULK SOLVENT MODELLING.
REMARK   3   METHOD USED        : FLAT BULK SOLVENT MODEL
REMARK   3   SOLVENT RADIUS     : 1.11    
REMARK   3   SHRINKAGE RADIUS   : 0.90    
REMARK   3   GRID STEP FACTOR   : 4.00    
REMARK   3  
REMARK   3  ERROR ESTIMATES.
REMARK   3   COORDINATE ERROR (MAXIMUM-LIKELIHOOD BASED)     : 0.10    
REMARK   3   PHASE ERROR (DEGREES, MAXIMUM-LIKELIHOOD BASED) : 14.45   
REMARK   3  
REMARK   3  STRUCTURE FACTORS CALCULATION ALGORITHM : FFT
REMARK   3  
REMARK   3  RESTRAINTS LIBRARY
REMARK   3    GEOSTD + MON.LIB. + CDL v1.2
REMARK   3  
REMARK   3  DEVIATIONS FROM IDEAL VALUES.
REMARK   3                 RMSD     MAX  COUNT
REMARK   3   BOND      :  0.011   0.073   1349
REMARK   3   ANGLE     :  1.339  11.789   1844
REMARK   3   CHIRALITY :  0.094   0.374    203
REMARK   3   PLANARITY :  0.010   0.088    237
REMARK   3   DIHEDRAL  : 11.752  78.566    496
REMARK   3   MIN NONBONDED DISTANCE : 2.010 
REMARK   3  
REMARK   3  MOLPROBITY STATISTICS.
REMARK   3   ALL-ATOM CLASHSCORE : 1.15
REMARK   3   RAMACHANDRAN PLOT:
REMARK   3     OUTLIERS : 0.00  %
REMARK   3     ALLOWED  : 0.64  %
REMARK   3     FAVORED  : 99.36 %
REMARK   3   ROTAMER OUTLIERS : 0.00 %
REMARK   3   CBETA DEVIATIONS : 0
REMARK   3   PEPTIDE PLANE:
REMARK   3     CIS-PROLINE     : 1
REMARK   3     CIS-GENERAL     : 0
REMARK   3     TWISTED PROLINE : 0
REMARK   3     TWISTED GENERAL : 0
REMARK   3  
REMARK   3  ATOMIC DISPLACEMENT PARAMETERS.
REMARK   3   WILSON B : 6.97
REMARK   3   RMS(B_ISO_OR_EQUIVALENT_BONDED) : 3.10
REMARK   3   ATOMS          NUMBER OF ATOMS
REMARK   3                    ISO.  ANISO. 
REMARK   3    ALL         :   3613       0
REMARK   3    ALL (NO H)  :   1653       0
REMARK   3    SOLVENT     :    332       0
REMARK   3    NON-SOLVENT :   1321       0
REMARK   3    HYDROGENS   :   1960       0
REMARK   3
REMARK   3
REMARK   3   OTHER REFINEMENT REMARKS:
REMARK   3   XRAY REFINEMENT USING QUANTUM MECHANICAL FUNCTIONAL
REMARK   3   PROGRAM      :QuantumBio DivCon 6 build-7.1.1-b4015.17
REMARK   3   AUTHORS      :BORBULEVYCH O.Y., PLUMLEY J., 
REMARK   3                :MARTIN, R.I., WESTERHOFF L.M. 
REMARK   3
REMARK   3   REFERENCE     :BORBULEVYCH O.Y., PLUMLEY J.A.,
REMARK   3                 :MARTIN, R.I., MERZ, K.M.,  WESTERHOFF L.M.
REMARK   3                 :ACTA CRYSTLLOGRAPHICA SECTION D, 2014, 
REMARK   3                 :V. D70, pp. 1233-1247
REMARK   3   QM METHOD(HAMILTONIAN): PM6
REMARK   3   REGION QM REFINEMENT: 
REMARK   3      MAIN/BUFFER QM REGION RADII (A): 3.0 / 2.5
REMARK   3      LIGAND / STRAIN ENERGY: PH2_A_181 / 11.17 KCAL/MOLE
REMARK   3
HELIX    1   1 PRO A   14  GLY A   26  1               Generated by MOE   13
HELIX    2   2 PRO A   66  GLN A   79  1               Generated by MOE   14
HELIX    3   3 MET A  118  ASN A  120  5               Generated by MOE    3
HELIX    4   4 GLY A  122  ILE A  131  1               Generated by MOE   10
HELIX    5   5 LEU A  143  ARG A  150  1               Generated by MOE    8
SHEET    1       VAL A   2  SER A   9                  Generated by MOE
SHEET    2       SER A  31  VAL A  36                  Generated by MOE
SHEET    3       TYR A  40  THR A  42                  Generated by MOE
SHEET    4       TYR A  53  THR A  62                  Generated by MOE
SHEET    5       ASP A  95  PHE A 101                  Generated by MOE
SHEET    6       ILE A 106  ASN A 107                  Generated by MOE
SHEET    7       THR A 112  VAL A 113                  Generated by MOE
SHEET    8       ASN A 156  LYS A 157                  Generated by MOE
CRYST1   73.372   37.843   58.018  90.00 117.18  90.00 C 1 2 1
SCALE1      0.013629  0.000000  0.006998        0.00000
SCALE2      0.000000  0.026425  0.000000        0.00000
SCALE3      0.000000  0.000000  0.019376        0.00000
ATOM      1  N   THR A   1      -3.498 -16.738   9.208  1.00  7.39           N
ATOM      2  CA  THR A   1      -4.694 -16.100   9.747  1.00  7.59           C
ATOM      3  C   THR A   1      -4.749 -14.666   9.225  1.00  6.53           C
ATOM      4  O   THR A   1      -3.713 -14.034   9.051  1.00  7.84           O
ATOM      5  CB  THR A   1      -4.660 -16.134  11.282  1.00  8.61           C
ATOM      6  OG1 THR A   1      -4.635 -17.500  11.708  1.00  9.62           O
ATOM      7  CG2 THR A   1      -5.872 -15.455  11.899  1.00 12.09           C
ATOM      8  H1  THR A   1      -2.718 -16.315   9.574  1.00  8.90           H
ATOM      9  H2  THR A   1      -3.492 -16.646   8.254  1.00  8.90           H
ATOM     10  HA  THR A   1      -5.490 -16.570   9.452  1.00  9.15           H
ATOM     11  HB  THR A   1      -3.860 -15.684  11.600  1.00 10.37           H
ATOM     12  HG1 THR A   1      -3.927 -17.865  11.448  1.00 11.58           H
ATOM     13 HG21 THR A   1      -5.883 -14.514  11.656  1.00 14.55           H
ATOM     14 HG22 THR A   1      -6.682 -15.883  11.578  1.00 14.55           H
ATOM     15 HG23 THR A   1      -5.825 -15.537  12.862  1.00 14.55           H
ATOM     16  N   VAL A   2      -5.951 -14.154   9.000  1.00  6.68           N
ATOM     17  CA  VAL A   2      -6.129 -12.763   8.576  1.00  7.20           C
ATOM     18  C   VAL A   2      -6.264 -11.876   9.810  1.00  5.70           C
ATOM     19  O   VAL A   2      -7.243 -11.972  10.553  1.00  7.39           O
ATOM     20  CB  VAL A   2      -7.351 -12.590   7.662  1.00  8.90           C
ATOM     21  CG1 VAL A   2      -7.463 -11.137   7.247  1.00 10.29           C
ATOM     22  CG2 VAL A   2      -7.277 -13.488   6.437  1.00  9.47           C
ATOM     23  H   VAL A   2      -6.690 -14.586   9.097  1.00  8.06           H
ATOM     24  HA  VAL A   2      -5.345 -12.473   8.083  1.00  8.68           H
ATOM     25  HB  VAL A   2      -8.151 -12.820   8.163  1.00 10.72           H
ATOM     26 HG11 VAL A   2      -8.218 -11.042   6.646  1.00 12.39           H
ATOM     27 HG12 VAL A   2      -7.603 -10.584   8.033  1.00 12.39           H
ATOM     28 HG13 VAL A   2      -6.642 -10.878   6.803  1.00 12.39           H
ATOM     29 HG21 VAL A   2      -8.044 -13.337   5.864  1.00 11.40           H
ATOM     30 HG22 VAL A   2      -6.463 -13.282   5.949  1.00 11.40           H
ATOM     31 HG23 VAL A   2      -7.263 -14.412   6.730  1.00 11.40           H
ATOM     32  N   ALA A   3      -5.302 -10.993  10.008  1.00  5.44           N
ATOM     33  CA  ALA A   3      -5.392  -9.948  11.019  1.00  5.61           C
ATOM     34  C   ALA A   3      -5.925  -8.684  10.362  1.00  5.16           C
ATOM     35  O   ALA A   3      -5.534  -8.338   9.246  1.00  7.73           O
ATOM     36  CB  ALA A   3      -4.016  -9.688  11.630  1.00  7.18           C
ATOM     37  H   ALA A   3      -4.572 -10.963   9.550  1.00  6.57           H
ATOM     38  HA  ALA A   3      -6.008 -10.222  11.712  1.00  6.77           H
ATOM     39  HB1 ALA A   3      -4.091  -9.008  12.319  1.00  8.65           H
ATOM     40  HB2 ALA A   3      -3.674 -10.507  12.019  1.00  8.65           H
ATOM     41  HB3 ALA A   3      -3.407  -9.382  10.937  1.00  8.65           H
ATOM     42  N   TYR A   4      -6.817  -7.998  11.049  1.00  5.98           N
ATOM     43  CA  TYR A   4      -7.322  -6.718  10.590  1.00  4.84           C
ATOM     44  C   TYR A   4      -6.758  -5.628  11.493  1.00  4.96           C
ATOM     45  O   TYR A   4      -6.960  -5.655  12.718  1.00  5.98           O
ATOM     46  CB  TYR A   4      -8.842  -6.732  10.608  1.00  7.49           C
ATOM     47  CG  TYR A   4      -9.428  -7.665   9.579  1.00  7.08           C
ATOM     48  CD1 TYR A   4      -9.648  -7.229   8.273  1.00  8.82           C
ATOM     49  CD2 TYR A   4      -9.768  -8.966   9.898  1.00  9.04           C
ATOM     50  CE1 TYR A   4     -10.197  -8.054   7.320  1.00 11.73           C
ATOM     51  CE2 TYR A   4     -10.324  -9.809   8.922  1.00 11.93           C
ATOM     52  CZ  TYR A   4     -10.531  -9.315   7.655  1.00 11.32           C
ATOM     53  OH  TYR A   4     -11.082 -10.127   6.683  1.00 18.22           O
ATOM     54  H   TYR A   4      -7.142  -8.249  11.806  1.00  7.22           H
ATOM     55  HA  TYR A   4      -7.022  -6.555   9.684  1.00  5.85           H
ATOM     56  HB2 TYR A   4      -9.155  -7.003  11.483  1.00  9.03           H
ATOM     57  HB3 TYR A   4      -9.161  -5.839  10.399  1.00  9.03           H
ATOM     58  HD1 TYR A   4      -9.430  -6.353   8.044  1.00 10.63           H
ATOM     59  HD2 TYR A   4      -9.623  -9.282  10.760  1.00 10.89           H
ATOM     60  HE1 TYR A   4     -10.344  -7.742   6.457  1.00 14.12           H
ATOM     61  HE2 TYR A   4     -10.553 -10.684   9.128  1.00 14.36           H
ATOM     62  HH  TYR A   4     -11.202 -10.899   6.998  1.00 21.91           H
ATOM     63  N   ILE A   5      -6.059  -4.678  10.895  1.00  5.30           N
ATOM     64  CA  ILE A   5      -5.290  -3.675  11.619  1.00  5.74           C
ATOM     65  C   ILE A   5      -5.853  -2.299  11.284  1.00  4.43           C
ATOM     66  O   ILE A   5      -6.039  -1.962  10.107  1.00  5.80           O
ATOM     67  CB  ILE A   5      -3.792  -3.755  11.275  1.00  4.89           C
ATOM     68  CG1 ILE A   5      -3.270  -5.129  11.686  1.00  9.09           C
ATOM     69  CG2 ILE A   5      -3.025  -2.614  11.958  1.00  7.37           C
ATOM     70  CD1 ILE A   5      -1.888  -5.440  11.148  1.00 10.77           C
ATOM     71  H   ILE A   5      -5.999  -4.595  10.038  1.00  6.40           H
ATOM     72  HA  ILE A   5      -5.382  -3.823  12.571  1.00  6.93           H
ATOM     73  HB  ILE A   5      -3.695  -3.669  10.313  1.00  5.91           H
ATOM     74 HG12 ILE A   5      -3.234  -5.176  12.652  1.00 10.95           H
ATOM     75 HG13 ILE A   5      -3.872  -5.809  11.344  1.00 10.95           H
ATOM     76 HG21 ILE A   5      -2.076  -2.758  11.833  1.00  8.88           H
ATOM     77 HG22 ILE A   5      -3.282  -1.765  11.564  1.00  8.88           H
ATOM     78 HG23 ILE A   5      -3.238  -2.624  12.902  1.00  8.88           H
ATOM     79 HD11 ILE A   5      -1.627  -6.332  11.431  1.00 12.97           H
ATOM     80 HD12 ILE A   5      -1.917  -5.401  10.181  1.00 12.97           H
ATOM     81 HD13 ILE A   5      -1.252  -4.790  11.486  1.00 12.97           H
ATOM     82  N   ALA A   6      -6.168  -1.523  12.314  1.00  4.93           N
ATOM     83  CA  ALA A   6      -6.596  -0.143  12.138  1.00  5.13           C
ATOM     84  C   ALA A   6      -5.368   0.749  12.150  1.00  4.51           C
ATOM     85  O   ALA A   6      -4.442   0.547  12.945  1.00  5.37           O
ATOM     86  CB  ALA A   6      -7.544   0.263  13.268  1.00  6.24           C
ATOM     87  H   ALA A   6      -6.137  -1.772  13.135  1.00  5.96           H
ATOM     88  HA  ALA A   6      -7.055  -0.030  11.295  1.00  6.20           H
ATOM     89  HB1 ALA A   6      -7.756   1.205  13.165  1.00  7.53           H
ATOM     90  HB2 ALA A   6      -8.357  -0.267  13.208  1.00  7.53           H
ATOM     91  HB3 ALA A   6      -7.110   0.110  14.122  1.00  7.53           H
ATOM     92  N   ILE A   7      -5.361   1.736  11.257  1.00  4.50           N
ATOM     93  CA  ILE A   7      -4.285   2.718  11.144  1.00  5.46           C
ATOM     94  C   ILE A   7      -4.860   4.092  11.456  1.00  5.43           C
ATOM     95  O   ILE A   7      -5.886   4.474  10.890  1.00  7.39           O
ATOM     96  CB  ILE A   7      -3.670   2.723   9.730  1.00  6.10           C
ATOM     97  CG1 ILE A   7      -3.226   1.313   9.312  1.00  5.32           C
ATOM     98  CG2 ILE A   7      -2.488   3.677   9.662  1.00  8.50           C
ATOM     99  CD1 ILE A   7      -2.817   1.203   7.831  1.00  8.68           C
ATOM    100  H   ILE A   7      -5.996   1.870  10.697  1.00  5.44           H
ATOM    101  HA  ILE A   7      -3.578   2.532  11.784  1.00  6.59           H
ATOM    102  HB  ILE A   7      -4.344   3.032   9.106  1.00  7.36           H
ATOM    103 HG12 ILE A   7      -2.472   1.048   9.862  1.00  6.42           H
ATOM    104 HG13 ILE A   7      -3.955   0.688   9.438  1.00  6.42           H
ATOM    105 HG21 ILE A   7      -2.097   3.641   8.779  1.00 10.24           H
ATOM    106 HG22 ILE A   7      -2.804   4.573   9.849  1.00 10.24           H
ATOM    107 HG23 ILE A   7      -1.837   3.408  10.328  1.00 10.24           H
ATOM    108 HD11 ILE A   7      -2.587   0.279   7.648  1.00 10.45           H
ATOM    109 HD12 ILE A   7      -3.566   1.474   7.278  1.00 10.45           H
ATOM    110 HD13 ILE A   7      -2.056   1.778   7.663  1.00 10.45           H
ATOM    111  N   GLY A   8      -4.216   4.811  12.366  1.00  5.58           N
ATOM    112  CA  GLY A   8      -4.566   6.190  12.629  1.00  5.67           C
ATOM    113  C   GLY A   8      -3.318   7.049  12.679  1.00  5.65           C
ATOM    114  O   GLY A   8      -2.264   6.618  13.125  1.00  6.30           O
ATOM    115  H   GLY A   8      -3.560   4.519  12.836  1.00  6.74           H
ATOM    116  HA2 GLY A   8      -5.147   6.519  11.929  1.00  6.85           H
ATOM    117  HA3 GLY A   8      -5.026   6.264  13.478  1.00  6.85           H
ATOM    118  N   SER A   9      -3.456   8.279  12.205  1.00  6.09           N
ATOM    119  CA  SER A   9      -2.378   9.258  12.287  1.00  6.15           C
ATOM    120  C   SER A   9      -2.994  10.645  12.310  1.00  5.33           C
ATOM    121  O   SER A   9      -3.846  10.944  11.480  1.00  6.67           O
ATOM    122  CB  SER A   9      -1.462   9.165  11.070  1.00  6.50           C
ATOM    123  OG  SER A   9      -0.521  10.226  11.094  1.00  6.95           O
ATOM    124  H   SER A   9      -4.170   8.576  11.826  1.00  7.35           H
ATOM    125  HA  SER A   9      -1.849   9.127  13.091  1.00  7.43           H
ATOM    126  HB2 SER A   9      -0.988   8.314  11.080  1.00  7.84           H
ATOM    127  HB3 SER A   9      -2.000   9.235  10.267  1.00  7.84           H
ATOM    128  HG  SER A   9       0.257   9.918  11.061  1.00  8.38           H
ATOM    129  N   ASN A  10      -2.532  11.489  13.237  1.00  5.66           N
ATOM    130  CA  ASN A  10      -2.929  12.895  13.212  1.00  5.99           C
ATOM    131  C   ASN A  10      -1.771  13.851  13.480  1.00  6.56           C
ATOM    132  O   ASN A  10      -2.010  15.033  13.774  1.00  9.61           O
ATOM    133  CB  ASN A  10      -4.130  13.193  14.137  1.00  6.72           C
ATOM    134  CG  ASN A  10      -3.797  13.116  15.612  1.00  6.94           C
ATOM    135  OD1 ASN A  10      -2.832  12.481  16.040  1.00  7.97           O
ATOM    136  ND2 ASN A  10      -4.607  13.790  16.406  1.00  6.43           N
ATOM    137  H   ASN A  10      -2.005  11.272  13.879  1.00  6.84           H
ATOM    138  HA  ASN A  10      -3.230  13.098  12.313  1.00  7.23           H
ATOM    139  HB2 ASN A  10      -4.447  14.091  13.955  1.00  8.10           H
ATOM    140  HB3 ASN A  10      -4.834  12.553  13.951  1.00  8.10           H
ATOM    141 HD21 ASN A  10      -4.451  13.838  17.249  1.00  7.76           H
ATOM    142 HD22 ASN A  10      -5.294  14.186  16.071  1.00  7.76           H
ATOM    143  N   LEU A  11      -0.530  13.405  13.355  1.00  8.03           N
ATOM    144  CA  LEU A  11       0.627  14.271  13.507  1.00  9.02           C
ATOM    145  C   LEU A  11       1.604  14.024  12.364  1.00  8.77           C
ATOM    146  O   LEU A  11       1.691  12.928  11.815  1.00  9.23           O
ATOM    147  CB  LEU A  11       1.372  14.016  14.817  1.00  9.45           C
ATOM    148  CG  LEU A  11       0.626  14.309  16.107  1.00  7.59           C
ATOM    149  CD1 LEU A  11       1.450  13.923  17.291  1.00  9.20           C
ATOM    150  CD2 LEU A  11       0.275  15.773  16.186  1.00  9.48           C
ATOM    151  H   LEU A  11      -0.330  12.593  13.167  1.00  9.68           H
ATOM    152  HA  LEU A  11       0.335  15.192  13.475  1.00 10.86           H
ATOM    153  HB2 LEU A  11       1.630  13.082  14.845  1.00 11.38           H
ATOM    154  HB3 LEU A  11       2.171  14.566  14.819  1.00 11.38           H
ATOM    155  HG  LEU A  11      -0.197  13.798  16.115  1.00  9.15           H
ATOM    156 HD11 LEU A  11       0.974  14.169  18.099  1.00 11.09           H
ATOM    157 HD12 LEU A  11       1.597  12.965  17.267  1.00 11.09           H
ATOM    158 HD13 LEU A  11       2.299  14.389  17.255  1.00 11.09           H
ATOM    159 HD21 LEU A  11      -0.176  15.948  17.028  1.00 11.41           H
ATOM    160 HD22 LEU A  11       1.099  16.287  16.139  1.00 11.41           H
ATOM    161 HD23 LEU A  11      -0.306  16.000  15.444  1.00 11.41           H
ATOM    162  N   ALA A  12       2.357  15.072  12.017  1.00  9.80           N
ATOM    163  CA  ALA A  12       3.534  14.950  11.147  1.00 14.25           C
ATOM    164  C   ALA A  12       3.194  14.403   9.761  1.00  7.63           C
ATOM    165  O   ALA A  12       3.844  13.483   9.243  1.00 11.66           O
ATOM    166  CB  ALA A  12       4.617  14.134  11.832  1.00 12.02           C
ATOM    167  H   ALA A  12       2.203  15.876  12.283  1.00 11.80           H
ATOM    168  HA  ALA A  12       3.889  15.837  11.012  1.00 17.14           H
ATOM    169  HB1 ALA A  12       5.381  14.066  11.240  1.00 14.46           H
ATOM    170  HB2 ALA A  12       4.864  14.598  12.646  1.00 14.46           H
ATOM    171  HB3 ALA A  12       4.277  13.250  12.037  1.00 14.46           H
ATOM    172  N   SER A  13       2.183  14.978   9.153  1.00 10.90           N
ATOM    173  CA  SER A  13       1.777  14.655   7.785  1.00  9.82           C
ATOM    174  C   SER A  13       1.165  13.259   7.736  1.00  9.29           C
ATOM    175  O   SER A  13       1.781  12.297   7.247  1.00  9.85           O
ATOM    176  CB  SER A  13       2.911  14.809   6.768  1.00 15.02           C
ATOM    177  OG  SER A  13       3.436  16.133   6.838  0.69 13.97           O
ATOM    178  H   SER A  13       1.695  15.586   9.516  1.00 13.12           H
ATOM    179  HA  SER A  13       1.082  15.277   7.519  1.00 11.83           H
ATOM    180  HB2 SER A  13       3.614  14.167   6.949  1.00 18.06           H
ATOM    181  HB3 SER A  13       2.547  14.669   5.876  1.00 18.06           H
ATOM    182  HG  SER A  13       3.981  16.262   6.210  0.00 16.81           H
ATOM    183  N   PRO A  14      -0.068  13.138   8.197  1.00  7.86           N
ATOM    184  CA  PRO A  14      -0.718  11.818   8.270  1.00  7.43           C
ATOM    185  C   PRO A  14      -0.689  11.013   6.985  1.00  7.84           C
ATOM    186  O   PRO A  14      -0.532   9.792   7.071  1.00  8.75           O
ATOM    187  CB  PRO A  14      -2.142  12.182   8.712  1.00  6.44           C
ATOM    188  CG  PRO A  14      -1.906  13.383   9.583  1.00  8.37           C
ATOM    189  CD  PRO A  14      -0.880  14.186   8.829  1.00  8.99           C
ATOM    190  HA  PRO A  14      -0.314  11.285   8.973  1.00  8.95           H
ATOM    191  HB2 PRO A  14      -2.689  12.403   7.945  1.00  7.77           H
ATOM    192  HB3 PRO A  14      -2.539  11.459   9.222  1.00  7.77           H
ATOM    193  HG2 PRO A  14      -2.734  13.880   9.690  1.00 10.09           H
ATOM    194  HG3 PRO A  14      -1.556  13.104  10.444  1.00 10.09           H
ATOM    195  HD2 PRO A  14      -1.306  14.734   8.151  1.00 10.83           H
ATOM    196  HD3 PRO A  14      -0.341  14.717   9.438  1.00 10.83           H
ATOM    197  N   LEU A  15      -0.826  11.641   5.812  1.00  8.08           N
ATOM    198  CA  LEU A  15      -0.810  10.873   4.572  1.00  8.53           C
ATOM    199  C   LEU A  15       0.538  10.190   4.392  1.00  8.37           C
ATOM    200  O   LEU A  15       0.606   8.997   4.071  1.00 10.24           O
ATOM    201  CB  LEU A  15      -1.146  11.778   3.388  1.00  8.77           C
ATOM    202  CG  LEU A  15      -1.201  11.050   2.042  1.00 11.59           C
ATOM    203  CD1 LEU A  15      -2.187   9.906   2.052  1.00 12.49           C
ATOM    204  CD2 LEU A  15      -1.574  12.008   0.928  1.00 12.17           C
ATOM    205  H   LEU A  15      -0.926  12.491   5.716  1.00  9.73           H
ATOM    206  HA  LEU A  15      -1.491  10.186   4.627  1.00 10.28           H
ATOM    207  HB2 LEU A  15      -2.017  12.176   3.542  1.00 10.56           H
ATOM    208  HB3 LEU A  15      -0.472  12.472   3.325  1.00 10.56           H
ATOM    209  HG  LEU A  15      -0.324  10.688   1.844  1.00 13.95           H
ATOM    210 HD11 LEU A  15      -2.209   9.497   1.171  1.00 15.03           H
ATOM    211 HD12 LEU A  15      -1.916   9.248   2.711  1.00 15.03           H
ATOM    212 HD13 LEU A  15      -3.065  10.256   2.273  1.00 15.03           H
ATOM    213 HD21 LEU A  15      -1.584  11.527   0.085  1.00 14.64           H
ATOM    214 HD22 LEU A  15      -2.455  12.376   1.103  1.00 14.64           H
ATOM    215 HD23 LEU A  15      -0.920  12.723   0.894  1.00 14.64           H
ATOM    216  N   GLU A  16       1.617  10.905   4.678  1.00  8.58           N
ATOM    217  CA  GLU A  16       2.934  10.297   4.573  1.00 10.22           C
ATOM    218  C   GLU A  16       3.134   9.210   5.625  1.00 11.43           C
ATOM    219  O   GLU A  16       3.728   8.164   5.339  1.00 10.19           O
ATOM    220  CB  GLU A  16       4.005  11.382   4.694  1.00 13.06           C
ATOM    221  CG  GLU A  16       4.027  12.381   3.523  1.00 22.83           C
ATOM    222  CD  GLU A  16       4.915  13.598   3.792  1.00 34.17           C
ATOM    223  OE1 GLU A  16       5.747  13.543   4.725  1.00 30.91           O
ATOM    224  OE2 GLU A  16       4.766  14.615   3.080  1.00 74.68           O1-
ATOM    225  H   GLU A  16       1.616  11.724   4.932  1.00 10.33           H
ATOM    226  HA  GLU A  16       3.020   9.879   3.704  1.00 12.31           H
ATOM    227  HB2 GLU A  16       3.842  11.887   5.505  1.00 15.72           H
ATOM    228  HB3 GLU A  16       4.877  10.962   4.738  1.00 15.72           H
ATOM    229  HG2 GLU A  16       4.369  11.934   2.732  1.00 27.44           H
ATOM    230  HG3 GLU A  16       3.126  12.700   3.357  1.00 27.44           H
ATOM    231  N   GLN A  17       2.623   9.428   6.842  1.00  9.60           N
ATOM    232  CA  GLN A  17       2.731   8.432   7.903  1.00  7.63           C
ATOM    233  C   GLN A  17       2.013   7.158   7.522  1.00  6.93           C
ATOM    234  O   GLN A  17       2.532   6.055   7.734  1.00  7.46           O
ATOM    235  CB  GLN A  17       2.141   8.975   9.200  1.00  7.89           C
ATOM    236  CG  GLN A  17       2.854  10.179   9.750  1.00  8.31           C
ATOM    237  CD  GLN A  17       4.267   9.910  10.202  1.00 12.25           C
ATOM    238  OE1 GLN A  17       4.672   8.769  10.400  1.00 11.95           O
ATOM    239  NE2 GLN A  17       5.039  10.983  10.359  1.00 14.73           N
ATOM    240  H   GLN A  17       2.198  10.141   7.070  1.00 11.56           H
ATOM    241  HA  GLN A  17       3.663   8.209   8.052  1.00  9.20           H
ATOM    242  HB2 GLN A  17       1.222   9.230   9.035  1.00  9.51           H
ATOM    243  HB3 GLN A  17       2.168   8.277   9.877  1.00  9.51           H
ATOM    244  HG2 GLN A  17       2.891  10.855   9.054  1.00 10.02           H
ATOM    245  HG3 GLN A  17       2.352  10.518  10.511  1.00 10.02           H
ATOM    246 HE21 GLN A  17       4.720  11.769  10.213  1.00 17.72           H
ATOM    247 HE22 GLN A  17       5.855  10.891  10.611  1.00 17.72           H
ATOM    248  N   VAL A  18       0.818   7.293   6.966  1.00  7.64           N
ATOM    249  CA  VAL A  18       0.033   6.112   6.632  1.00  5.91           C
ATOM    250  C   VAL A  18       0.652   5.365   5.449  1.00  8.82           C
ATOM    251  O   VAL A  18       0.714   4.132   5.446  1.00  7.67           O
ATOM    252  CB  VAL A  18      -1.439   6.498   6.431  1.00  8.29           C
ATOM    253  CG1 VAL A  18      -2.242   5.343   5.932  1.00  8.35           C
ATOM    254  CG2 VAL A  18      -1.978   7.003   7.807  1.00  9.01           C
ATOM    255  H   VAL A  18       0.444   8.043   6.777  1.00  9.21           H
ATOM    256  HA  VAL A  18       0.057   5.509   7.389  1.00  7.14           H
ATOM    257  HB  VAL A  18      -1.509   7.221   5.790  1.00  9.99           H
ATOM    258 HG11 VAL A  18      -3.176   5.607   5.883  1.00 10.07           H
ATOM    259 HG12 VAL A  18      -1.927   5.093   5.050  1.00 10.07           H
ATOM    260 HG13 VAL A  18      -2.149   4.598   6.545  1.00 10.07           H
ATOM    261 HG21 VAL A  18      -2.899   7.284   7.718  1.00 10.85           H
ATOM    262 HG22 VAL A  18      -1.917   6.287   8.460  1.00 10.85           H
ATOM    263 HG23 VAL A  18      -1.429   7.748   8.096  1.00 10.85           H
ATOM    264  N   ASN A  19       1.137   6.087   4.436  1.00  7.26           N
ATOM    265  CA  ASN A  19       1.833   5.413   3.340  1.00  8.17           C
ATOM    266  C   ASN A  19       3.069   4.686   3.840  1.00  7.51           C
ATOM    267  O   ASN A  19       3.347   3.556   3.404  1.00  7.38           O
ATOM    268  CB  ASN A  19       2.200   6.409   2.252  1.00  9.71           C
ATOM    269  CG  ASN A  19       1.000   6.965   1.555  1.00 11.39           C
ATOM    270  OD1 ASN A  19      -0.064   6.323   1.500  1.00 17.23           O
ATOM    271  ND2 ASN A  19       1.148   8.159   1.008  1.00 10.25           N
ATOM    272  H   ASN A  19       1.069   6.938   4.355  1.00  8.75           H
ATOM    273  HA  ASN A  19       1.236   4.752   2.956  1.00  9.85           H
ATOM    274  HB2 ASN A  19       2.696   7.145   2.641  1.00 11.69           H
ATOM    275  HB3 ASN A  19       2.744   5.958   1.586  1.00 11.69           H
ATOM    276 HD21 ASN A  19       0.457   8.601   0.752  1.00 12.34           H
ATOM    277 HD22 ASN A  19       1.931   8.504   0.925  1.00 12.34           H
ATOM    278  N   ALA A  20       3.830   5.307   4.740  1.00  8.92           N
ATOM    279  CA  ALA A  20       4.999   4.632   5.292  1.00  8.47           C
ATOM    280  C   ALA A  20       4.591   3.399   6.084  1.00  7.60           C
ATOM    281  O   ALA A  20       5.259   2.358   6.028  1.00  7.72           O
ATOM    282  CB  ALA A  20       5.793   5.590   6.168  1.00  9.39           C
ATOM    283  H   ALA A  20       3.708   6.104   5.036  1.00 10.75           H
ATOM    284  HA  ALA A  20       5.574   4.342   4.565  1.00 10.20           H
ATOM    285  HB1 ALA A  20       6.582   5.135   6.508  1.00 11.31           H
ATOM    286  HB2 ALA A  20       6.054   6.354   5.632  1.00 11.31           H
ATOM    287  HB3 ALA A  20       5.237   5.878   6.908  1.00 11.31           H
ATOM    288  N   ALA A  21       3.496   3.495   6.841  1.00  7.09           N
ATOM    289  CA  ALA A  21       3.044   2.371   7.647  1.00  7.30           C
ATOM    290  C   ALA A  21       2.641   1.204   6.761  1.00  6.05           C
ATOM    291  O   ALA A  21       2.917   0.043   7.079  1.00  6.22           O
ATOM    292  CB  ALA A  21       1.866   2.825   8.526  1.00  8.37           C
ATOM    293  H   ALA A  21       3.000   4.194   6.904  1.00  8.55           H
ATOM    294  HA  ALA A  21       3.770   2.079   8.216  1.00  8.81           H
ATOM    295  HB1 ALA A  21       1.552   2.072   9.051  1.00 10.09           H
ATOM    296  HB2 ALA A  21       2.170   3.541   9.107  1.00 10.09           H
ATOM    297  HB3 ALA A  21       1.159   3.142   7.943  1.00 10.09           H
ATOM    298  N   LEU A  22       1.955   1.490   5.655  1.00  6.58           N
ATOM    299  CA  LEU A  22       1.519   0.430   4.751  1.00  7.03           C
ATOM    300  C   LEU A  22       2.712  -0.287   4.147  1.00  7.07           C
ATOM    301  O   LEU A  22       2.717  -1.520   4.073  1.00  7.24           O
ATOM    302  CB  LEU A  22       0.623   1.011   3.659  1.00  7.98           C
ATOM    303  CG  LEU A  22      -0.771   1.431   4.130  1.00  8.61           C
ATOM    304  CD1 LEU A  22      -1.481   2.254   3.056  1.00 10.85           C
ATOM    305  CD2 LEU A  22      -1.577   0.202   4.473  1.00  9.75           C
ATOM    306  H   LEU A  22       1.736   2.283   5.399  1.00  7.94           H
ATOM    307  HA  LEU A  22       1.007  -0.223   5.245  1.00  8.48           H
ATOM    308  HB2 LEU A  22       1.067   1.791   3.293  1.00  9.62           H
ATOM    309  HB3 LEU A  22       0.511   0.342   2.964  1.00  9.62           H
ATOM    310  HG  LEU A  22      -0.684   1.973   4.929  1.00 10.37           H
ATOM    311 HD11 LEU A  22      -2.354   2.515   3.387  1.00 13.06           H
ATOM    312 HD12 LEU A  22      -0.953   3.044   2.862  1.00 13.06           H
ATOM    313 HD13 LEU A  22      -1.578   1.717   2.254  1.00 13.06           H
ATOM    314 HD21 LEU A  22      -2.467   0.480   4.746  1.00 11.74           H
ATOM    315 HD22 LEU A  22      -1.632  -0.365   3.689  1.00 11.74           H
ATOM    316 HD23 LEU A  22      -1.147  -0.274   5.197  1.00 11.74           H
ATOM    317  N   LYS A  23       3.740   0.460   3.735  1.00  7.07           N
ATOM    318  CA  LYS A  23       4.946  -0.178   3.217  1.00  8.09           C
ATOM    319  C   LYS A  23       5.568  -1.068   4.284  1.00  7.25           C
ATOM    320  O   LYS A  23       5.921  -2.223   4.021  1.00  6.95           O
ATOM    321  CB  LYS A  23       5.948   0.891   2.765  1.00  7.66           C
ATOM    322  CG  LYS A  23       7.334   0.361   2.364  1.00  9.10           C
ATOM    323  CD  LYS A  23       8.281   1.486   2.024  1.00 11.45           C
ATOM    324  CE  LYS A  23       9.625   0.963   1.504  1.00 11.18           C
ATOM    325  NZ  LYS A  23      10.281   0.120   2.526  1.00 12.52           N1+
ATOM    326  H   LYS A  23       3.769   1.319   3.753  1.00  8.53           H
ATOM    327  HA  LYS A  23       4.722  -0.739   2.456  1.00  9.75           H
ATOM    328  HB2 LYS A  23       5.570   1.360   2.009  1.00  9.24           H
ATOM    329  HB3 LYS A  23       6.086   1.513   3.496  1.00  9.24           H
ATOM    330  HG2 LYS A  23       7.724  -0.136   3.098  1.00 10.96           H
ATOM    331  HG3 LYS A  23       7.244  -0.210   1.582  1.00 10.96           H
ATOM    332  HD2 LYS A  23       7.883   2.043   1.335  1.00 13.78           H
ATOM    333  HD3 LYS A  23       8.454   2.014   2.820  1.00 13.78           H
ATOM    334  HE2 LYS A  23       9.486   0.426   0.709  1.00 13.46           H
ATOM    335  HE3 LYS A  23      10.199   1.720   1.314  1.00 13.46           H
ATOM    336  HZ1 LYS A  23      11.154   0.070   2.358  1.00 15.06           H
ATOM    337  HZ2 LYS A  23      10.164   0.472   3.335  1.00 15.06           H
ATOM    338  HZ3 LYS A  23       9.934  -0.701   2.513  1.00 15.06           H
ATOM    339  N   ALA A  24       5.688  -0.550   5.507  1.00  5.95           N
ATOM    340  CA  ALA A  24       6.296  -1.318   6.592  1.00  8.21           C
ATOM    341  C   ALA A  24       5.470  -2.541   6.978  1.00  6.80           C
ATOM    342  O   ALA A  24       6.032  -3.588   7.310  1.00  6.66           O
ATOM    343  CB  ALA A  24       6.539  -0.400   7.792  1.00  7.40           C
ATOM    344  H   ALA A  24       5.444   0.244   5.727  1.00  7.18           H
ATOM    345  HA  ALA A  24       7.164  -1.637   6.304  1.00  9.89           H
ATOM    346  HB1 ALA A  24       6.915  -0.929   8.513  1.00  8.92           H
ATOM    347  HB2 ALA A  24       7.165   0.296   7.535  1.00  8.92           H
ATOM    348  HB3 ALA A  24       5.696  -0.010   8.070  1.00  8.92           H
ATOM    349  N   LEU A  25       4.137  -2.431   6.972  1.00  6.55           N
ATOM    350  CA  LEU A  25       3.295  -3.583   7.287  1.00  7.08           C
ATOM    351  C   LEU A  25       3.532  -4.709   6.297  1.00  7.90           C
ATOM    352  O   LEU A  25       3.603  -5.882   6.674  1.00  8.81           O
ATOM    353  CB  LEU A  25       1.827  -3.171   7.263  1.00  6.52           C
ATOM    354  CG  LEU A  25       1.352  -2.367   8.461  1.00  6.45           C
ATOM    355  CD1 LEU A  25       0.012  -1.683   8.205  1.00 11.87           C
ATOM    356  CD2 LEU A  25       1.259  -3.293   9.674  1.00  9.41           C
ATOM    357  H   LEU A  25       3.704  -1.711   6.794  1.00  7.90           H
ATOM    358  HA  LEU A  25       3.506  -3.921   8.173  1.00  8.53           H
ATOM    359  HB2 LEU A  25       1.672  -2.632   6.471  1.00  7.87           H
ATOM    360  HB3 LEU A  25       1.292  -3.980   7.223  1.00  7.87           H
ATOM    361  HG  LEU A  25       2.003  -1.680   8.669  1.00  7.78           H
ATOM    362 HD11 LEU A  25      -0.262  -1.238   9.021  1.00 14.28           H
ATOM    363 HD12 LEU A  25       0.119  -1.034   7.493  1.00 14.28           H
ATOM    364 HD13 LEU A  25      -0.645  -2.354   7.953  1.00 14.28           H
ATOM    365 HD21 LEU A  25       0.905  -2.781  10.418  1.00 11.34           H
ATOM    366 HD22 LEU A  25       0.664  -4.028   9.463  1.00 11.34           H
ATOM    367 HD23 LEU A  25       2.140  -3.633   9.898  1.00 11.34           H
ATOM    368  N   GLY A  26       3.712  -4.359   5.024  1.00  8.13           N
ATOM    369  CA  GLY A  26       4.026  -5.350   4.006  1.00  9.10           C
ATOM    370  C   GLY A  26       5.397  -5.989   4.154  1.00 11.29           C
ATOM    371  O   GLY A  26       5.640  -7.045   3.556  1.00 17.11           O
ATOM    372  H   GLY A  26       3.645  -3.555   4.728  1.00  9.80           H
ATOM    373  HA2 GLY A  26       3.355  -6.050   4.022  1.00 10.96           H
ATOM    374  HA3 GLY A  26       3.995  -4.919   3.143  1.00 10.96           H
ATOM    375  N   ASP A  27       6.305  -5.372   4.905  1.00  7.78           N
ATOM    376  CA  ASP A  27       7.632  -5.918   5.152  1.00  8.48           C
ATOM    377  C   ASP A  27       7.679  -6.787   6.403  1.00  9.96           C
ATOM    378  O   ASP A  27       8.734  -7.338   6.700  1.00  9.35           O
ATOM    379  CB  ASP A  27       8.655  -4.783   5.290  1.00  9.99           C
ATOM    380  CG  ASP A  27       8.884  -4.000   3.995  1.00 12.20           C
ATOM    381  OD1 ASP A  27       8.644  -4.565   2.931  1.00 12.56           O
ATOM    382  OD2 ASP A  27       9.295  -2.823   4.099  1.00 14.80           O1-
ATOM    383  H   ASP A  27       6.168  -4.621   5.298  1.00  9.37           H
ATOM    384  HA  ASP A  27       7.896  -6.475   4.402  1.00 10.22           H
ATOM    385  HB2 ASP A  27       8.343  -4.157   5.961  1.00 12.03           H
ATOM    386  HB3 ASP A  27       9.506  -5.159   5.560  1.00 12.03           H
ATOM    387  N   ILE A  28       6.585  -6.903   7.150  1.00  6.94           N
ATOM    388  CA  ILE A  28       6.576  -7.787   8.324  1.00  9.49           C
ATOM    389  C   ILE A  28       6.811  -9.224   7.875  1.00  8.97           C
ATOM    390  O   ILE A  28       6.176  -9.678   6.904  1.00  9.96           O
ATOM    391  CB  ILE A  28       5.238  -7.655   9.059  1.00  6.53           C
ATOM    392  CG1 ILE A  28       5.115  -6.261   9.671  1.00  7.58           C
ATOM    393  CG2 ILE A  28       5.126  -8.698  10.121  1.00  9.72           C
ATOM    394  CD1 ILE A  28       3.789  -6.010  10.366  1.00  8.30           C
ATOM    395  H   ILE A  28       5.848  -6.488   7.012  1.00  8.37           H
ATOM    396  HA  ILE A  28       7.281  -7.515   8.932  1.00 11.43           H
ATOM    397  HB  ILE A  28       4.522  -7.783   8.419  1.00  7.88           H
ATOM    398 HG12 ILE A  28       5.823  -6.140  10.321  1.00  9.14           H
ATOM    399 HG13 ILE A  28       5.204  -5.609   8.962  1.00  9.14           H
ATOM    400 HG21 ILE A  28       4.285  -8.583  10.587  1.00 11.71           H
ATOM    401 HG22 ILE A  28       5.152  -9.579   9.720  1.00 11.71           H
ATOM    402 HG23 ILE A  28       5.862  -8.589  10.744  1.00 11.71           H
ATOM    403 HD11 ILE A  28       3.787  -5.100  10.700  1.00 10.00           H
ATOM    404 HD12 ILE A  28       3.070  -6.137   9.729  1.00 10.00           H
ATOM    405 HD13 ILE A  28       3.683  -6.628  11.107  1.00 10.00           H
ATOM    406  N   PRO A  29       7.694  -9.982   8.532  1.00  9.39           N
ATOM    407  CA  PRO A  29       7.945 -11.358   8.101  1.00 12.58           C
ATOM    408  C   PRO A  29       6.727 -12.242   8.265  1.00  9.81           C
ATOM    409  O   PRO A  29       5.874 -12.021   9.126  1.00  7.96           O
ATOM    410  CB  PRO A  29       9.081 -11.827   9.017  1.00 16.14           C
ATOM    411  CG  PRO A  29       9.229 -10.830  10.054  1.00 17.75           C
ATOM    412  CD  PRO A  29       8.633  -9.545   9.569  1.00 12.69           C
ATOM    413  HA  PRO A  29       8.240 -11.375   7.179  1.00 15.13           H
ATOM    414  HB2 PRO A  29       8.861 -12.690   9.402  1.00 19.41           H
ATOM    415  HB3 PRO A  29       9.887 -11.888   8.487  1.00 19.41           H
ATOM    416  HG2 PRO A  29       8.782 -11.136  10.860  1.00 21.34           H
ATOM    417  HG3 PRO A  29      10.176 -10.700  10.225  1.00 21.34           H
ATOM    418  HD2 PRO A  29       8.154  -9.114  10.295  1.00 15.28           H
ATOM    419  HD3 PRO A  29       9.314  -8.968   9.195  1.00 15.28           H
ATOM    420  N   GLU A  30       6.680 -13.279   7.429  1.00  8.16           N
ATOM    421  CA  GLU A  30       5.676 -14.323   7.539  1.00  8.56           C
ATOM    422  C   GLU A  30       4.279 -13.756   7.348  1.00  8.00           C
ATOM    423  O   GLU A  30       3.299 -14.326   7.825  1.00  8.60           O
ATOM    424  CB  GLU A  30       5.787 -15.056   8.879  1.00  9.00           C
ATOM    425  CG  GLU A  30       7.167 -15.651   9.102  0.95 11.73           C
ATOM    426  CD  GLU A  30       7.296 -16.447  10.387  0.65 20.80           C
ATOM    427  OE1 GLU A  30       6.271 -16.827  11.002  0.75 20.54           O
ATOM    428  OE2 GLU A  30       8.453 -16.694  10.779  0.78 21.10           O1-
ATOM    429  H   GLU A  30       7.226 -13.391   6.773  1.00  9.83           H
ATOM    430  HA  GLU A  30       5.822 -14.974   6.836  1.00 10.31           H
ATOM    431  HB2 GLU A  30       5.617 -14.429   9.600  1.00 10.84           H
ATOM    432  HB3 GLU A  30       5.136 -15.772   8.905  1.00 10.84           H
ATOM    433  HG2 GLU A  30       7.375 -16.252   8.367  1.00 14.12           H
ATOM    434  HG3 GLU A  30       7.821 -14.936   9.133  0.95 14.12           H
ATOM    435  N   SER A  31       4.182 -12.654   6.602  1.00  8.32           N
ATOM    436  CA  SER A  31       2.939 -11.901   6.506  1.00  7.84           C
ATOM    437  C   SER A  31       2.866 -11.253   5.137  1.00 10.92           C
ATOM    438  O   SER A  31       3.897 -11.017   4.494  1.00 12.46           O
ATOM    439  CB  SER A  31       2.892 -10.803   7.564  1.00  8.13           C
ATOM    440  OG  SER A  31       3.133 -11.329   8.873  1.00  7.40           O
ATOM    441  H   SER A  31       4.824 -12.314   6.140  1.00 10.03           H
ATOM    442  HA  SER A  31       2.185 -12.499   6.618  1.00  9.45           H
ATOM    443  HB2 SER A  31       3.569 -10.142   7.357  1.00  9.79           H
ATOM    444  HB3 SER A  31       2.014 -10.386   7.550  1.00  9.79           H
ATOM    445  HG  SER A  31       3.890 -11.684   8.905  1.00  8.92           H
ATOM    446  N   HIS A  32       1.645 -10.975   4.687  1.00  8.83           N
ATOM    447  CA  HIS A  32       1.470 -10.147   3.501  1.00  7.08           C
ATOM    448  C   HIS A  32       0.134  -9.420   3.552  1.00  7.19           C
ATOM    449  O   HIS A  32      -0.849  -9.923   4.102  1.00  7.48           O
ATOM    450  CB  HIS A  32       1.622 -10.906   2.181  1.00  9.11           C
ATOM    451  CG  HIS A  32       0.640 -12.016   1.986  1.00  7.82           C
ATOM    452  ND1 HIS A  32       0.932 -13.323   2.301  1.00 10.58           N1+
ATOM    453  CD2 HIS A  32      -0.618 -12.029   1.480  1.00  7.73           C
ATOM    454  CE1 HIS A  32      -0.098 -14.091   1.990  1.00 10.79           C
ATOM    455  NE2 HIS A  32      -1.053 -13.327   1.498  1.00 11.09           N
ATOM    456  H   HIS A  32       0.911 -11.257   5.038  1.00 10.63           H
ATOM    457  HA  HIS A  32       2.160  -9.463   3.514  1.00  8.54           H
ATOM    458  HB2 HIS A  32       2.514 -11.285   2.152  1.00 10.98           H
ATOM    459  HB3 HIS A  32       1.515 -10.274   1.452  1.00 10.98           H
ATOM    460  HD1 HIS A  32       1.675 -13.596   2.633  1.00 12.73           H
ATOM    461  HD2 HIS A  32      -1.094 -11.289   1.173  1.00  9.32           H
ATOM    462  HE1 HIS A  32      -0.152 -15.010   2.117  1.00 12.99           H
ATOM    463  HE2 HIS A  32      -1.824 -13.597   1.232  1.00 13.35           H
ATOM    464  N   ILE A  33       0.122  -8.218   2.979  1.00  7.30           N
ATOM    465  CA  ILE A  33      -1.112  -7.448   2.845  1.00  7.27           C
ATOM    466  C   ILE A  33      -2.061  -8.125   1.869  1.00  6.89           C
ATOM    467  O   ILE A  33      -1.654  -8.564   0.777  1.00  7.73           O
ATOM    468  CB  ILE A  33      -0.793  -6.033   2.371  1.00  7.70           C
ATOM    469  CG1 ILE A  33      -0.056  -5.307   3.485  1.00 12.55           C
ATOM    470  CG2 ILE A  33      -2.081  -5.305   1.939  1.00 10.74           C
ATOM    471  CD1 ILE A  33       0.488  -3.992   3.079  1.00 14.69           C
ATOM    472  H   ILE A  33       0.816  -7.821   2.667  1.00  8.80           H
ATOM    473  HA  ILE A  33      -1.550  -7.378   3.711  1.00  8.77           H
ATOM    474  HB  ILE A  33      -0.198  -6.098   1.609  1.00  9.28           H
ATOM    475 HG12 ILE A  33      -0.664  -5.163   4.227  1.00 15.11           H
ATOM    476 HG13 ILE A  33       0.692  -5.854   3.772  1.00 15.11           H
ATOM    477 HG21 ILE A  33      -1.869  -4.385   1.720  1.00 12.93           H
ATOM    478 HG22 ILE A  33      -2.458  -5.737   1.156  1.00 12.93           H
ATOM    479 HG23 ILE A  33      -2.712  -5.336   2.674  1.00 12.93           H
ATOM    480 HD11 ILE A  33       0.968  -3.609   3.830  1.00 17.66           H
ATOM    481 HD12 ILE A  33       1.088  -4.115   2.329  1.00 17.66           H
ATOM    482 HD13 ILE A  33      -0.245  -3.408   2.828  1.00 17.66           H
ATOM    483  N   LEU A  34      -3.331  -8.207   2.250  1.00  5.86           N
ATOM    484  CA  LEU A  34      -4.411  -8.702   1.416  1.00  7.47           C
ATOM    485  C   LEU A  34      -5.238  -7.572   0.828  1.00  7.63           C
ATOM    486  O   LEU A  34      -5.571  -7.605  -0.362  1.00  8.70           O
ATOM    487  CB  LEU A  34      -5.345  -9.613   2.231  1.00  7.72           C
ATOM    488  CG  LEU A  34      -4.738 -10.912   2.735  1.00  8.92           C
ATOM    489  CD1 LEU A  34      -5.710 -11.578   3.696  1.00 13.80           C
ATOM    490  CD2 LEU A  34      -4.431 -11.814   1.548  1.00 10.06           C
ATOM    491  H   LEU A  34      -3.603  -7.949   3.024  1.00  7.08           H
ATOM    492  HA  LEU A  34      -4.036  -9.213   0.681  1.00  9.01           H
ATOM    493  HB2 LEU A  34      -5.642  -9.117   3.008  1.00  9.31           H
ATOM    494  HB3 LEU A  34      -6.117  -9.857   1.693  1.00  9.31           H
ATOM    495  HG  LEU A  34      -3.899 -10.728   3.189  1.00 10.74           H
ATOM    496 HD11 LEU A  34      -5.303 -12.386   4.044  1.00 16.60           H
ATOM    497 HD12 LEU A  34      -5.900 -10.964   4.422  1.00 16.60           H
ATOM    498 HD13 LEU A  34      -6.527 -11.795   3.222  1.00 16.60           H
ATOM    499 HD21 LEU A  34      -4.045 -12.641   1.875  1.00 12.11           H
ATOM    500 HD22 LEU A  34      -5.254 -11.992   1.067  1.00 12.11           H
ATOM    501 HD23 LEU A  34      -3.797 -11.361   0.971  1.00 12.11           H
ATOM    502  N   THR A  35      -5.618  -6.596   1.646  1.00  7.07           N
ATOM    503  CA  THR A  35      -6.529  -5.550   1.219  1.00  8.21           C
ATOM    504  C   THR A  35      -6.260  -4.304   2.045  1.00  6.84           C
ATOM    505  O   THR A  35      -6.002  -4.401   3.245  1.00  7.31           O
ATOM    506  CB  THR A  35      -7.991  -5.995   1.482  1.00  8.37           C
ATOM    507  OG1 THR A  35      -8.179  -7.335   1.026  1.00 12.68           O
ATOM    508  CG2 THR A  35      -8.981  -5.078   0.776  1.00  9.53           C
ATOM    509  H   THR A  35      -5.351  -6.527   2.462  1.00  8.53           H
ATOM    510  HA  THR A  35      -6.401  -5.348   0.279  1.00  9.89           H
ATOM    511  HB  THR A  35      -8.182  -5.963   2.433  1.00 10.08           H
ATOM    512  HG1 THR A  35      -8.703  -7.744   1.533  1.00 15.26           H
ATOM    513 HG21 THR A  35      -9.886  -5.392   0.927  1.00 11.47           H
ATOM    514 HG22 THR A  35      -8.898  -4.171   1.113  1.00 11.47           H
ATOM    515 HG23 THR A  35      -8.799  -5.077  -0.179  1.00 11.47           H
ATOM    516  N   VAL A  36      -6.387  -3.140   1.420  1.00  6.16           N
ATOM    517  CA  VAL A  36      -6.249  -1.861   2.099  1.00  6.40           C
ATOM    518  C   VAL A  36      -7.509  -1.052   1.827  1.00  6.12           C
ATOM    519  O   VAL A  36      -8.057  -1.090   0.724  1.00  6.36           O
ATOM    520  CB  VAL A  36      -4.998  -1.117   1.584  1.00  9.84           C
ATOM    521  CG1 VAL A  36      -4.878   0.227   2.250  1.00 11.04           C
ATOM    522  CG2 VAL A  36      -3.740  -1.954   1.821  1.00  8.43           C
ATOM    523  H   VAL A  36      -6.539  -3.058   0.578  1.00  7.43           H
ATOM    524  HA  VAL A  36      -6.164  -1.991   3.053  1.00  7.72           H
ATOM    525  HB  VAL A  36      -5.079  -0.970   0.629  1.00 11.84           H
ATOM    526 HG11 VAL A  36      -4.056   0.646   1.941  1.00 13.29           H
ATOM    527 HG12 VAL A  36      -5.637   0.779   2.010  1.00 13.29           H
ATOM    528 HG13 VAL A  36      -4.844   0.099   3.210  1.00 13.29           H
ATOM    529 HG21 VAL A  36      -2.968  -1.463   1.491  1.00 10.16           H
ATOM    530 HG22 VAL A  36      -3.637  -2.134   2.769  1.00 10.16           H
ATOM    531 HG23 VAL A  36      -3.831  -2.785   1.331  1.00 10.16           H
ATOM    532  N   SER A  37      -7.979  -0.330   2.837  1.00  6.13           N
ATOM    533  CA  SER A  37      -9.141   0.538   2.685  1.00  6.48           C
ATOM    534  C   SER A  37      -8.765   1.865   2.016  1.00  7.25           C
ATOM    535  O   SER A  37      -7.609   2.147   1.730  1.00  5.60           O
ATOM    536  CB  SER A  37      -9.780   0.823   4.047  1.00  6.44           C
ATOM    537  OG  SER A  37      -8.974   1.725   4.792  1.00  6.44           O
ATOM    538  H   SER A  37      -7.638  -0.322   3.626  1.00  7.40           H
ATOM    539  HA  SER A  37      -9.803   0.096   2.128  1.00  7.82           H
ATOM    540  HB2 SER A  37     -10.662   1.200   3.918  1.00  7.77           H
ATOM    541  HB3 SER A  37      -9.846  -0.008   4.538  1.00  7.77           H
ATOM    542  HG  SER A  37      -8.889   2.454   4.382  1.00  7.77           H
ATOM    543  N   SER A  38      -9.776   2.704   1.787  1.00  5.78           N
ATOM    544  CA  SER A  38      -9.539   4.097   1.492  1.00  6.51           C
ATOM    545  C   SER A  38      -9.021   4.826   2.740  1.00  6.07           C
ATOM    546  O   SER A  38      -8.994   4.284   3.856  1.00  5.74           O
ATOM    547  CB  SER A  38     -10.836   4.771   1.034  1.00  6.79           C
ATOM    548  OG  SER A  38     -11.358   4.143  -0.132  1.00  7.60           O
ATOM    549  H   SER A  38     -10.607   2.485   1.800  1.00  6.98           H
ATOM    550  HA  SER A  38      -8.877   4.179   0.785  1.00  7.86           H
ATOM    551  HB2 SER A  38     -11.487   4.711   1.744  1.00  8.19           H
ATOM    552  HB3 SER A  38     -10.651   5.701   0.837  1.00  8.19           H
ATOM    553  HG  SER A  38     -11.697   3.399   0.054  1.00  9.16           H
ATOM    554  N   PHE A  39      -8.646   6.082   2.551  1.00  6.98           N
ATOM    555  CA  PHE A  39      -8.150   6.942   3.615  1.00  6.08           C
ATOM    556  C   PHE A  39      -9.239   7.945   3.980  1.00  7.17           C
ATOM    557  O   PHE A  39      -9.815   8.586   3.099  1.00  7.65           O
ATOM    558  CB  PHE A  39      -6.910   7.711   3.149  1.00  8.44           C
ATOM    559  CG  PHE A  39      -5.731   6.839   2.779  1.00  7.22           C
ATOM    560  CD1 PHE A  39      -5.648   5.527   3.193  1.00  7.52           C
ATOM    561  CD2 PHE A  39      -4.722   7.355   1.991  1.00 10.88           C
ATOM    562  CE1 PHE A  39      -4.562   4.734   2.840  1.00  9.18           C
ATOM    563  CE2 PHE A  39      -3.634   6.582   1.655  1.00 11.85           C
ATOM    564  CZ  PHE A  39      -3.558   5.263   2.075  1.00  9.95           C
ATOM    565  H   PHE A  39      -8.670   6.473   1.784  1.00  8.42           H
ATOM    566  HA  PHE A  39      -7.932   6.417   4.403  1.00  7.34           H
ATOM    567  HB2 PHE A  39      -7.150   8.213   2.353  1.00 10.17           H
ATOM    568  HB3 PHE A  39      -6.631   8.320   3.848  1.00 10.17           H
ATOM    569  HD1 PHE A  39      -6.328   5.159   3.716  1.00  9.06           H
ATOM    570  HD2 PHE A  39      -4.762   8.240   1.710  1.00 13.10           H
ATOM    571  HE1 PHE A  39      -4.513   3.851   3.129  1.00 11.06           H
ATOM    572  HE2 PHE A  39      -2.960   6.945   1.126  1.00 14.26           H
ATOM    573  HZ  PHE A  39      -2.827   4.739   1.836  1.00 11.98           H
ATOM    574  N   TYR A  40      -9.520   8.083   5.267  1.00  6.06           N
ATOM    575  CA  TYR A  40     -10.636   8.900   5.728  1.00  7.11           C
ATOM    576  C   TYR A  40     -10.136   9.936   6.725  1.00  6.74           C
ATOM    577  O   TYR A  40      -9.177   9.684   7.457  1.00  8.02           O
ATOM    578  CB  TYR A  40     -11.650   8.008   6.409  1.00  6.97           C
ATOM    579  CG  TYR A  40     -12.251   6.973   5.502  1.00  7.43           C
ATOM    580  CD1 TYR A  40     -13.356   7.282   4.716  1.00  7.21           C
ATOM    581  CD2 TYR A  40     -11.734   5.680   5.433  1.00  6.10           C
ATOM    582  CE1 TYR A  40     -13.920   6.366   3.884  1.00  6.36           C
ATOM    583  CE2 TYR A  40     -12.296   4.738   4.598  1.00  5.94           C
ATOM    584  CZ  TYR A  40     -13.411   5.074   3.839  1.00  7.97           C
ATOM    585  OH  TYR A  40     -14.000   4.153   2.981  1.00  9.32           O
ATOM    586  H   TYR A  40      -9.090   7.700   5.902  1.00  7.32           H
ATOM    587  HA  TYR A  40     -11.059   9.339   4.973  1.00  8.57           H
ATOM    588  HB2 TYR A  40     -11.211   7.560   7.150  1.00  8.40           H
ATOM    589  HB3 TYR A  40     -12.382   8.550   6.746  1.00  8.40           H
ATOM    590  HD1 TYR A  40     -13.713   8.138   4.753  1.00  8.69           H
ATOM    591  HD2 TYR A  40     -10.996   5.448   5.951  1.00  7.36           H
ATOM    592  HE1 TYR A  40     -14.660   6.595   3.374  1.00  7.67           H
ATOM    593  HE2 TYR A  40     -11.948   3.873   4.559  1.00  7.17           H
ATOM    594  HH  TYR A  40     -13.568   3.431   3.009  1.00 11.23           H
ATOM    595  N   ARG A  41     -10.739  11.134   6.715  1.00  6.67           N
ATOM    596  CA  ARG A  41     -10.377  12.204   7.650  1.00  6.99           C
ATOM    597  C   ARG A  41     -11.439  12.253   8.740  1.00  7.42           C
ATOM    598  O   ARG A  41     -12.617  12.501   8.436  1.00  8.68           O
ATOM    599  CB  ARG A  41     -10.326  13.542   6.924  1.00 10.11           C
ATOM    600  CG  ARG A  41      -9.961  14.729   7.807  1.00 10.88           C
ATOM    601  CD  ARG A  41     -10.045  16.033   7.017  1.00 12.27           C
ATOM    602  NE  ARG A  41      -9.275  15.924   5.780  1.00 17.76           N
ATOM    603  CZ  ARG A  41      -8.001  16.276   5.637  1.00 16.37           C
ATOM    604  NH1 ARG A  41      -7.318  16.807   6.652  1.00 14.36           N
ATOM    605  NH2 ARG A  41      -7.407  16.080   4.459  1.00 15.35           N1+
ATOM    606  H   ARG A  41     -11.367  11.353   6.171  1.00  8.04           H
ATOM    607  HA  ARG A  41      -9.508  12.032   8.036  1.00  8.43           H
ATOM    608  HB2 ARG A  41      -9.661  13.483   6.223  1.00 12.18           H
ATOM    609  HB3 ARG A  41     -11.198  13.712   6.537  1.00 12.18           H
ATOM    610  HG2 ARG A  41     -10.579  14.782   8.552  1.00 13.10           H
ATOM    611  HG3 ARG A  41      -9.052  14.624   8.125  1.00 13.10           H
ATOM    612  HD2 ARG A  41     -10.970  16.211   6.787  1.00 14.77           H
ATOM    613  HD3 ARG A  41      -9.691  16.757   7.562  1.00 14.77           H
ATOM    614  HE  ARG A  41      -9.696  15.664   5.075  1.00 21.35           H
ATOM    615 HH11 ARG A  41      -7.692  16.926   7.416  1.00 17.27           H
ATOM    616 HH12 ARG A  41      -6.495  17.035   6.540  1.00 17.27           H
ATOM    617 HH21 ARG A  41      -7.852  15.743   3.805  1.00 18.46           H
ATOM    618 HH22 ARG A  41      -6.588  16.317   4.345  1.00 18.46           H
ATOM    619  N   THR A  42     -11.039  11.998  10.007  1.00  6.95           N
ATOM    620  CA  THR A  42     -12.069  11.834  11.026  1.00  6.93           C
ATOM    621  C   THR A  42     -11.749  12.787  12.172  1.00  6.60           C
ATOM    622  O   THR A  42     -10.614  13.042  12.556  1.00  7.03           O
ATOM    623  CB  THR A  42     -12.138  10.351  11.494  1.00  8.91           C
ATOM    624  OG1 THR A  42     -10.864  10.085  12.105  1.00  6.92           O
ATOM    625  CG2 THR A  42     -12.465   9.441  10.317  1.00  9.05           C
ATOM    626  H   THR A  42     -10.055  11.846  10.322  1.00  8.39           H
ATOM    627  HA  THR A  42     -13.081  12.100  10.570  1.00  8.36           H
ATOM    628  HB  THR A  42     -12.878  10.239  12.326  1.00 10.73           H
ATOM    629  HG1 THR A  42     -10.396   9.311  11.677  1.00  8.35           H
ATOM    630 HG21 THR A  42     -12.552   8.394  10.639  1.00 10.90           H
ATOM    631 HG22 THR A  42     -13.437   9.693   9.862  1.00 10.90           H
ATOM    632 HG23 THR A  42     -11.708   9.489   9.524  1.00 10.90           H
ATOM    633  N   PRO A  43     -12.833  13.366  12.772  1.00  9.45           N
ATOM    634  CA  PRO A  43     -12.652  14.296  13.907  1.00  9.58           C
ATOM    635  C   PRO A  43     -12.187  13.449  15.075  1.00  7.91           C
ATOM    636  O   PRO A  43     -12.525  12.257  15.239  1.00  7.48           O
ATOM    637  CB  PRO A  43     -14.066  14.853  14.153  1.00 11.14           C
ATOM    638  CG  PRO A  43     -14.821  14.638  12.836  0.53 14.27           C
ATOM    639  CD  PRO A  43     -14.256  13.299  12.317  1.00 10.76           C
ATOM    640  HA  PRO A  43     -11.909  15.109  13.618  1.00 11.53           H
ATOM    641  HB2 PRO A  43     -14.573  14.322  14.984  1.00 13.41           H
ATOM    642  HB3 PRO A  43     -14.026  15.922  14.454  1.00 13.41           H
ATOM    643  HG2 PRO A  43     -15.914  14.614  12.974  0.00 17.17           H
ATOM    644  HG3 PRO A  43     -14.607  15.465  12.130  0.77 17.17           H
ATOM    645  HD2 PRO A  43     -14.751  12.423  12.781  1.00 12.95           H
ATOM    646  HD3 PRO A  43     -14.311  13.215  11.213  1.00 12.95           H
ATOM    647  N   PRO A  44     -11.339  14.000  15.976  1.00  7.41           N
ATOM    648  CA  PRO A  44     -10.776  13.201  17.079  1.00  6.98           C
ATOM    649  C   PRO A  44     -11.898  12.796  18.034  1.00  8.55           C
ATOM    650  O   PRO A  44     -12.737  13.557  18.481  1.00  7.54           O
ATOM    651  CB  PRO A  44      -9.738  14.100  17.790  1.00 10.19           C
ATOM    652  CG  PRO A  44      -9.954  15.508  17.236  1.00 10.88           C
ATOM    653  CD  PRO A  44     -10.831  15.397  15.989  1.00  9.01           C
ATOM    654  HA  PRO A  44     -10.262  12.294  16.655  1.00  8.42           H
ATOM    655  HB2 PRO A  44      -9.856  14.098  18.893  1.00 12.27           H
ATOM    656  HB3 PRO A  44      -8.717  13.732  17.597  1.00 12.27           H
ATOM    657  HG2 PRO A  44     -10.444  16.153  17.991  1.00 13.10           H
ATOM    658  HG3 PRO A  44      -8.989  15.997  17.002  1.00 13.10           H
ATOM    659  HD2 PRO A  44     -11.691  16.109  16.034  1.00 10.85           H
ATOM    660  HD3 PRO A  44     -10.286  15.623  15.035  1.00 10.85           H
ATOM    661  N   LEU A  45     -11.789  11.476  18.432  1.00  8.24           N
ATOM    662  CA  LEU A  45     -12.456  10.931  19.612  1.00  8.13           C
ATOM    663  C   LEU A  45     -11.393  11.183  20.707  1.00  9.60           C
ATOM    664  O   LEU A  45     -10.204  10.910  20.778  1.00 13.06           O
ATOM    665  CB  LEU A  45     -12.630   9.427  19.480  1.00  7.61           C
ATOM    666  CG  LEU A  45     -13.108   8.722  20.770  1.00  8.35           C
ATOM    667  CD1 LEU A  45     -14.514   9.184  21.138  1.00 15.32           C
ATOM    668  CD2 LEU A  45     -13.040   7.210  20.545  1.00  9.26           C
ATOM    669  H   LEU A  45     -11.239  10.802  17.863  1.00  9.93           H
ATOM    670  HA  LEU A  45     -13.428  11.456  19.794  1.00  9.80           H
ATOM    671  HB2 LEU A  45     -13.335   9.211  18.644  1.00  9.17           H
ATOM    672  HB3 LEU A  45     -11.675   8.951  19.166  1.00  9.17           H
ATOM    673  HG  LEU A  45     -12.410   8.977  21.606  1.00 10.07           H
ATOM    674 HD11 LEU A  45     -14.915   8.660  22.011  1.00 18.42           H
ATOM    675 HD12 LEU A  45     -14.554  10.258  21.351  1.00 18.42           H
ATOM    676 HD13 LEU A  45     -15.218   9.004  20.309  1.00 18.42           H
ATOM    677 HD21 LEU A  45     -13.422   6.657  21.417  1.00 11.15           H
ATOM    678 HD22 LEU A  45     -13.648   6.904  19.686  1.00 11.15           H
ATOM    679 HD23 LEU A  45     -12.016   6.867  20.378  1.00 11.15           H
ATOM    680  N   GLY A  46     -11.987  11.844  21.729  1.00 11.43           N
ATOM    681  CA  GLY A  46     -11.332  12.220  22.964  1.00  9.03           C
ATOM    682  C   GLY A  46     -11.000  13.701  23.057  1.00  7.54           C
ATOM    683  O   GLY A  46     -11.841  14.566  22.797  1.00  9.71           O
ATOM    684  H   GLY A  46     -12.817  12.071  21.717  1.00 13.76           H
ATOM    685  HA2 GLY A  46     -11.909  11.997  23.711  1.00 10.87           H
ATOM    686  HA3 GLY A  46     -10.519  11.704  23.043  1.00 10.87           H
ATOM    687  N   PRO A  47      -9.787  14.016  23.492  1.00  7.81           N
ATOM    688  CA  PRO A  47      -9.394  15.429  23.601  1.00 10.51           C
ATOM    689  C   PRO A  47      -9.562  16.144  22.266  1.00  8.77           C
ATOM    690  O   PRO A  47      -9.223  15.614  21.216  1.00  7.83           O
ATOM    691  CB  PRO A  47      -7.912  15.354  24.005  1.00 12.35           C
ATOM    692  CG  PRO A  47      -7.676  14.000  24.519  1.00 13.57           C
ATOM    693  CD  PRO A  47      -8.696  13.105  23.893  1.00 10.83           C
ATOM    694  HA  PRO A  47      -9.898  15.887  24.290  1.00 12.65           H
ATOM    695  HB2 PRO A  47      -7.354  15.518  23.229  1.00 14.86           H
ATOM    696  HB3 PRO A  47      -7.734  16.011  24.696  1.00 14.86           H
ATOM    697  HG2 PRO A  47      -6.785  13.719  24.264  1.00 16.33           H
ATOM    698  HG3 PRO A  47      -7.770  14.003  25.484  1.00 16.33           H
ATOM    699  HD2 PRO A  47      -8.324  12.667  23.114  1.00 13.04           H
ATOM    700  HD3 PRO A  47      -9.016  12.463  24.543  1.00 13.04           H
ATOM    701  N   GLN A  48     -10.059  17.373  22.327  1.00  7.82           N
ATOM    702  CA  GLN A  48     -10.356  18.152  21.139  1.00  7.60           C
ATOM    703  C   GLN A  48      -9.246  19.109  20.749  1.00  8.21           C
ATOM    704  O   GLN A  48      -9.342  19.748  19.691  1.00  8.37           O
ATOM    705  CB  GLN A  48     -11.691  18.889  21.332  1.00  7.61           C
ATOM    706  CG  GLN A  48     -12.863  17.940  21.484  1.00  8.74           C
ATOM    707  CD  GLN A  48     -13.025  17.083  20.278  1.00  9.31           C
ATOM    708  OE1 GLN A  48     -13.301  17.587  19.195  1.00 11.71           O
ATOM    709  NE2 GLN A  48     -12.798  15.785  20.431  1.00  8.47           N
ATOM    710  H   GLN A  48     -10.234  17.785  23.062  1.00  9.42           H
ATOM    711  HA  GLN A  48     -10.456  17.543  20.393  1.00  9.16           H
ATOM    712  HB2 GLN A  48     -11.632  19.438  22.130  1.00  9.18           H
ATOM    713  HB3 GLN A  48     -11.861  19.438  20.550  1.00  9.18           H
ATOM    714  HG2 GLN A  48     -12.724  17.369  22.255  1.00 10.53           H
ATOM    715  HG3 GLN A  48     -13.675  18.457  21.589  1.00 10.53           H
ATOM    716 HE21 GLN A  48     -12.517  15.481  21.185  1.00 10.21           H
ATOM    717 HE22 GLN A  48     -12.932  15.249  19.772  1.00 10.21           H
ATOM    718  N   ASP A  49      -8.171  19.158  21.522  1.00  6.74           N
ATOM    719  CA  ASP A  49      -6.989  19.943  21.191  1.00  6.48           C
ATOM    720  C   ASP A  49      -5.982  19.122  20.399  1.00  6.41           C
ATOM    721  O   ASP A  49      -4.810  19.090  20.736  1.00  9.57           O
ATOM    722  CB  ASP A  49      -6.349  20.510  22.453  1.00  7.25           C
ATOM    723  CG  ASP A  49      -5.869  19.446  23.422  1.00 10.22           C
ATOM    724  OD1 ASP A  49      -6.462  18.352  23.475  1.00 10.47           O
ATOM    725  OD2 ASP A  49      -4.880  19.710  24.162  1.00 12.94           O1-
ATOM    726  H   ASP A  49      -8.087  18.725  22.262  1.00  8.13           H
ATOM    727  HA  ASP A  49      -7.247  20.690  20.631  1.00  7.82           H
ATOM    728  HB2 ASP A  49      -5.590  21.055  22.198  1.00  8.74           H
ATOM    729  HB3 ASP A  49      -7.011  21.050  22.914  1.00  8.74           H
ATOM    730  N   GLN A  50      -6.433  18.492  19.326  1.00  6.73           N
ATOM    731  CA  GLN A  50      -5.554  17.712  18.463  1.00  6.42           C
ATOM    732  C   GLN A  50      -6.128  17.728  17.054  1.00  6.83           C
ATOM    733  O   GLN A  50      -7.331  17.959  16.859  1.00  6.39           O
ATOM    734  CB  GLN A  50      -5.396  16.266  18.958  1.00  6.75           C
ATOM    735  CG  GLN A  50      -6.638  15.428  18.909  1.00  6.72           C
ATOM    736  CD  GLN A  50      -6.403  14.030  19.481  1.00  6.55           C
ATOM    737  OE1 GLN A  50      -5.471  13.323  19.092  1.00  7.66           O
ATOM    738  NE2 GLN A  50      -7.254  13.625  20.402  1.00 10.29           N
ATOM    739  H   GLN A  50      -7.254  18.499  19.066  1.00  8.12           H
ATOM    740  HA  GLN A  50      -4.682  18.127  18.463  1.00  7.74           H
ATOM    741  HB2 GLN A  50      -4.736  15.829  18.398  1.00  8.14           H
ATOM    742  HB3 GLN A  50      -5.079  16.286  19.875  1.00  8.14           H
ATOM    743  HG2 GLN A  50      -7.338  15.861  19.423  1.00  8.11           H
ATOM    744  HG3 GLN A  50      -6.916  15.330  17.984  1.00  8.11           H
ATOM    745 HE21 GLN A  50      -7.875  14.159  20.673  1.00 12.39           H
ATOM    746 HE22 GLN A  50      -7.189  12.831  20.726  1.00 12.39           H
ATOM    747  N   PRO A  51      -5.296  17.434  16.052  1.00  6.64           N
ATOM    748  CA  PRO A  51      -5.775  17.481  14.666  1.00  6.11           C
ATOM    749  C   PRO A  51      -6.676  16.297  14.338  1.00  7.71           C
ATOM    750  O   PRO A  51      -6.753  15.292  15.058  1.00  7.49           O
ATOM    751  CB  PRO A  51      -4.477  17.439  13.848  1.00  6.24           C
ATOM    752  CG  PRO A  51      -3.411  17.919  14.798  1.00  6.12           C
ATOM    753  CD  PRO A  51      -3.831  17.325  16.115  1.00  5.81           C
ATOM    754  HA  PRO A  51      -6.255  18.306  14.503  1.00  7.37           H
ATOM    755  HB2 PRO A  51      -4.290  16.528  13.577  1.00  7.52           H
ATOM    756  HB3 PRO A  51      -4.562  18.020  13.075  1.00  7.52           H
ATOM    757  HG2 PRO A  51      -2.540  17.584  14.537  1.00  7.38           H
ATOM    758  HG3 PRO A  51      -3.413  18.888  14.837  1.00  7.38           H
ATOM    759  HD2 PRO A  51      -3.560  16.396  16.157  1.00  7.01           H
ATOM    760  HD3 PRO A  51      -3.455  17.846  16.836  1.00  7.01           H
ATOM    761  N   ASP A  52      -7.369  16.437  13.216  1.00  7.64           N
ATOM    762  CA  ASP A  52      -8.154  15.341  12.671  1.00  6.83           C
ATOM    763  C   ASP A  52      -7.241  14.173  12.303  1.00  7.26           C
ATOM    764  O   ASP A  52      -6.090  14.373  11.885  1.00  7.14           O
ATOM    765  CB  ASP A  52      -8.871  15.795  11.397  1.00  7.17           C
ATOM    766  CG  ASP A  52      -9.997  16.781  11.664  1.00 12.02           C
ATOM    767  OD1 ASP A  52     -10.415  16.970  12.821  1.00  8.82           O
ATOM    768  OD2 ASP A  52     -10.435  17.391  10.667  1.00 13.21           O1-
ATOM    769  H   ASP A  52      -7.384  17.156  12.741  1.00  9.21           H
ATOM    770  HA  ASP A  52      -8.808  15.042  13.321  1.00  8.24           H
ATOM    771  HB2 ASP A  52      -8.231  16.229  10.813  1.00  8.65           H
ATOM    772  HB3 ASP A  52      -9.249  15.017  10.955  1.00  8.65           H
ATOM    773  N   TYR A  53      -7.799  12.945  12.405  1.00  5.87           N
ATOM    774  CA  TYR A  53      -7.018  11.774  12.051  1.00  6.10           C
ATOM    775  C   TYR A  53      -7.341  11.454  10.588  1.00  6.32           C
ATOM    776  O   TYR A  53      -8.367  11.630   9.969  1.00  6.39           O
ATOM    777  CB  TYR A  53      -7.507  10.581  12.895  1.00  6.63           C
ATOM    778  CG  TYR A  53      -6.974  10.635  14.302  1.00  7.31           C
ATOM    779  CD1 TYR A  53      -7.512  11.495  15.276  1.00  6.57           C
ATOM    780  CD2 TYR A  53      -5.897   9.820  14.672  1.00  5.77           C
ATOM    781  CE1 TYR A  53      -7.014  11.507  16.572  1.00  6.70           C
ATOM    782  CE2 TYR A  53      -5.382   9.813  15.963  1.00  6.76           C
ATOM    783  CZ  TYR A  53      -5.943  10.675  16.891  1.00  6.89           C
ATOM    784  OH  TYR A  53      -5.379  10.674  18.152  1.00  9.53           O
ATOM    785  H   TYR A  53      -8.834  12.815  12.473  1.00  7.08           H
ATOM    786  HA  TYR A  53      -5.914  11.966  12.184  1.00  7.36           H
ATOM    787  HB2 TYR A  53      -8.625  10.562  12.905  1.00  8.00           H
ATOM    788  HB3 TYR A  53      -7.225   9.623  12.405  1.00  8.00           H
ATOM    789  HD1 TYR A  53      -8.352  12.154  15.023  1.00  7.92           H
ATOM    790  HD2 TYR A  53      -5.464   9.132  13.935  1.00  6.97           H
ATOM    791  HE1 TYR A  53      -7.483  12.139  17.329  1.00  8.08           H
ATOM    792  HE2 TYR A  53      -4.553   9.147  16.212  1.00  8.16           H
ATOM    793  HH  TYR A  53      -5.867  11.249  18.790  1.00 11.48           H
ATOM    794  N   LEU A  54      -6.287  10.804  10.025  1.00  7.07           N
ATOM    795  CA  LEU A  54      -6.422   9.922   8.876  1.00  4.96           C
ATOM    796  C   LEU A  54      -6.617   8.506   9.417  1.00  5.31           C
ATOM    797  O   LEU A  54      -5.741   7.999  10.127  1.00  6.00           O
ATOM    798  CB  LEU A  54      -5.182  10.010   7.977  1.00  7.15           C
ATOM    799  CG  LEU A  54      -5.312   9.406   6.573  1.00  6.14           C
ATOM    800  CD1 LEU A  54      -4.098   9.768   5.719  1.00  7.73           C
ATOM    801  CD2 LEU A  54      -5.528   7.885   6.576  1.00  6.64           C
ATOM    802  H   LEU A  54      -5.485  10.866  10.311  1.00  8.53           H
ATOM    803  HA  LEU A  54      -7.203  10.183   8.363  1.00  5.99           H
ATOM    804  HB2 LEU A  54      -4.928  10.940   7.868  1.00  8.63           H
ATOM    805  HB3 LEU A  54      -4.459   9.537   8.420  1.00  8.63           H
ATOM    806  HG  LEU A  54      -6.079   9.812   6.135  1.00  7.41           H
ATOM    807 HD11 LEU A  54      -4.184   9.340   4.852  1.00  9.32           H
ATOM    808 HD12 LEU A  54      -4.071  10.731   5.604  1.00  9.32           H
ATOM    809 HD13 LEU A  54      -3.285   9.471   6.158  1.00  9.32           H
ATOM    810 HD21 LEU A  54      -5.469   7.551   5.666  1.00  8.01           H
ATOM    811 HD22 LEU A  54      -4.847   7.466   7.120  1.00  8.01           H
ATOM    812 HD23 LEU A  54      -6.403   7.678   6.935  1.00  8.01           H
ATOM    813  N   ASN A  55      -7.758   7.874   9.087  1.00  5.34           N
ATOM    814  CA  ASN A  55      -7.953   6.490   9.499  1.00  5.57           C
ATOM    815  C   ASN A  55      -8.123   5.696   8.206  1.00  7.06           C
ATOM    816  O   ASN A  55      -8.726   6.028   7.209  1.00  6.20           O
ATOM    817  CB  ASN A  55      -9.234   6.374  10.334  1.00  5.60           C
ATOM    818  CG  ASN A  55      -9.015   6.824  11.742  1.00  5.63           C
ATOM    819  OD1 ASN A  55      -9.547   7.805  12.285  1.00  6.45           O
ATOM    820  ND2 ASN A  55      -8.128   6.064  12.449  1.00  6.55           N
ATOM    821  H   ASN A  55      -8.485   8.303   8.467  1.00  6.44           H
ATOM    822  HA  ASN A  55      -7.030   6.136  10.077  1.00  6.73           H
ATOM    823  HB2 ASN A  55     -10.059   6.972   9.873  1.00  6.77           H
ATOM    824  HB3 ASN A  55      -9.625   5.330  10.328  1.00  6.77           H
ATOM    825 HD21 ASN A  55      -7.864   6.324  13.408  1.00  7.91           H
ATOM    826 HD22 ASN A  55      -7.623   5.274  12.030  1.00  7.91           H
ATOM    827  N   ALA A  56      -7.607   4.447   8.367  1.00  5.91           N
ATOM    828  CA  ALA A  56      -7.654   3.384   7.366  1.00  5.85           C
ATOM    829  C   ALA A  56      -7.628   2.013   8.060  1.00  7.33           C
ATOM    830  O   ALA A  56      -7.407   1.885   9.268  1.00  6.79           O
ATOM    831  CB  ALA A  56      -6.489   3.501   6.369  1.00  7.34           C
ATOM    832  H   ALA A  56      -7.203   4.198   9.082  1.00  7.13           H
ATOM    833  HA  ALA A  56      -8.489   3.452   6.878  1.00  7.06           H
ATOM    834  HB1 ALA A  56      -6.605   2.842   5.667  1.00  8.86           H
ATOM    835  HB2 ALA A  56      -6.494   4.387   5.977  1.00  8.86           H
ATOM    836  HB3 ALA A  56      -5.654   3.349   6.839  1.00  8.86           H
ATOM    837  N   ALA A  57      -7.860   0.963   7.277  1.00  5.18           N
ATOM    838  CA  ALA A  57      -7.746  -0.399   7.780  1.00  6.60           C
ATOM    839  C   ALA A  57      -7.038  -1.261   6.753  1.00  5.33           C
ATOM    840  O   ALA A  57      -7.099  -0.996   5.543  1.00  6.29           O
ATOM    841  CB  ALA A  57      -9.123  -1.013   8.039  1.00  9.15           C
ATOM    842  H   ALA A  57      -8.092   1.015   6.453  1.00  6.26           H
ATOM    843  HA  ALA A  57      -7.229  -0.405   8.594  1.00  7.97           H
ATOM    844  HB1 ALA A  57      -9.008  -1.925   8.347  1.00 11.02           H
ATOM    845  HB2 ALA A  57      -9.580  -0.485   8.709  1.00 11.02           H
ATOM    846  HB3 ALA A  57      -9.628  -1.008   7.210  1.00 11.02           H
ATOM    847  N   VAL A  58      -6.382  -2.304   7.239  1.00  6.21           N
ATOM    848  CA  VAL A  58      -5.683  -3.242   6.379  1.00  6.58           C
ATOM    849  C   VAL A  58      -5.962  -4.664   6.840  1.00  5.97           C
ATOM    850  O   VAL A  58      -6.039  -4.939   8.040  1.00  6.14           O
ATOM    851  CB  VAL A  58      -4.175  -2.974   6.407  1.00  8.83           C
ATOM    852  CG1 VAL A  58      -3.430  -3.878   5.440  0.77  9.22           C
ATOM    853  CG2 VAL A  58      -3.892  -1.574   6.029  0.50  9.81           C
ATOM    854  H   VAL A  58      -6.334  -2.499   8.075  1.00  7.50           H
ATOM    855  HA  VAL A  58      -5.994  -3.141   5.466  1.00  7.94           H
ATOM    856  HB  VAL A  58      -3.817  -3.123   7.301  1.00 10.63           H
ATOM    857 HG11 VAL A  58      -2.487  -3.653   5.466  0.73 11.11           H
ATOM    858 HG12 VAL A  58      -3.560  -4.802   5.712  0.99 11.11           H
ATOM    859 HG13 VAL A  58      -3.779  -3.737   4.548  1.00 11.11           H
ATOM    860 HG21 VAL A  58      -2.929  -1.453   6.028  1.00 11.82           H
ATOM    861 HG22 VAL A  58      -4.245  -1.414   5.140  0.70 11.82           H
ATOM    862 HG23 VAL A  58      -4.301  -0.971   6.668  0.60 11.82           H
ATOM    863  N   ALA A  59      -6.092  -5.577   5.888  1.00  5.34           N
ATOM    864  CA  ALA A  59      -6.170  -6.999   6.171  1.00  5.08           C
ATOM    865  C   ALA A  59      -4.807  -7.580   5.845  1.00  5.03           C
ATOM    866  O   ALA A  59      -4.288  -7.377   4.732  1.00  6.94           O
ATOM    867  CB  ALA A  59      -7.227  -7.652   5.282  1.00  6.81           C
ATOM    868  H   ALA A  59      -6.125  -5.391   5.052  1.00  6.45           H
ATOM    869  HA  ALA A  59      -6.375  -7.154   7.106  1.00  6.14           H
ATOM    870  HB1 ALA A  59      -7.282  -8.598   5.492  1.00  8.22           H
ATOM    871  HB2 ALA A  59      -8.085  -7.231   5.450  1.00  8.22           H
ATOM    872  HB3 ALA A  59      -6.977  -7.535   4.352  1.00  8.22           H
ATOM    873  N   LEU A  60      -4.211  -8.260   6.815  1.00  5.53           N
ATOM    874  CA  LEU A  60      -2.865  -8.802   6.718  1.00  6.69           C
ATOM    875  C   LEU A  60      -2.927 -10.299   6.983  1.00  5.93           C
ATOM    876  O   LEU A  60      -3.272 -10.712   8.095  1.00  6.82           O
ATOM    877  CB  LEU A  60      -1.975  -8.149   7.774  1.00  7.21           C
ATOM    878  CG  LEU A  60      -0.501  -8.550   7.726  1.00  6.47           C
ATOM    879  CD1 LEU A  60       0.235  -7.725   6.677  1.00  9.55           C
ATOM    880  CD2 LEU A  60       0.140  -8.372   9.083  1.00  9.45           C
ATOM    881  H   LEU A  60      -4.580  -8.423   7.578  1.00  6.68           H
ATOM    882  HA  LEU A  60      -2.497  -8.641   5.838  1.00  8.07           H
ATOM    883  HB2 LEU A  60      -2.012  -7.189   7.651  1.00  8.69           H
ATOM    884  HB3 LEU A  60      -2.315  -8.377   8.654  1.00  8.69           H
ATOM    885  HG  LEU A  60      -0.442  -9.483   7.473  1.00  7.80           H
ATOM    886 HD11 LEU A  60       1.170  -7.979   6.669  1.00 11.50           H
ATOM    887 HD12 LEU A  60      -0.165  -7.899   5.810  1.00 11.50           H
ATOM    888 HD13 LEU A  60       0.149  -6.783   6.898  1.00 11.50           H
ATOM    889 HD21 LEU A  60       1.075  -8.622   9.020  1.00 11.39           H
ATOM    890 HD22 LEU A  60       0.070  -7.437   9.343  1.00 11.39           H
ATOM    891 HD23 LEU A  60      -0.320  -8.931   9.730  1.00 11.39           H
ATOM    892  N   GLU A  61      -2.550 -11.110   6.004  1.00  7.03           N
ATOM    893  CA  GLU A  61      -2.406 -12.546   6.224  1.00  6.78           C
ATOM    894  C   GLU A  61      -1.094 -12.770   6.961  1.00  6.84           C
ATOM    895  O   GLU A  61      -0.064 -12.216   6.572  1.00  8.88           O
ATOM    896  CB  GLU A  61      -2.355 -13.262   4.875  1.00  7.84           C
ATOM    897  CG  GLU A  61      -2.132 -14.798   4.942  1.00  7.05           C
ATOM    898  CD  GLU A  61      -3.175 -15.533   5.748  1.00 11.74           C
ATOM    899  OE1 GLU A  61      -4.377 -15.262   5.581  1.00 12.38           O
ATOM    900  OE2 GLU A  61      -2.788 -16.382   6.573  1.00 10.89           O1-
ATOM    901  H   GLU A  61      -2.352 -10.850   5.207  1.00  8.48           H
ATOM    902  HA  GLU A  61      -3.140 -12.888   6.752  1.00  8.18           H
ATOM    903  HB2 GLU A  61      -3.194 -13.105   4.410  1.00  9.45           H
ATOM    904  HB3 GLU A  61      -1.630 -12.880   4.359  1.00  9.45           H
ATOM    905  HG2 GLU A  61      -2.143 -15.153   4.038  1.00  8.50           H
ATOM    906  HG3 GLU A  61      -1.267 -14.976   5.347  1.00  8.50           H
ATOM    907  N   THR A  62      -1.119 -13.564   8.028  1.00  6.71           N
ATOM    908  CA  THR A  62       0.097 -13.756   8.809  1.00  7.20           C
ATOM    909  C   THR A  62       0.130 -15.150   9.422  1.00  7.62           C
ATOM    910  O   THR A  62      -0.903 -15.712   9.815  1.00  8.15           O
ATOM    911  CB  THR A  62       0.240 -12.665   9.891  1.00  7.13           C
ATOM    912  OG1 THR A  62       1.520 -12.800  10.519  1.00  7.64           O
ATOM    913  CG2 THR A  62      -0.847 -12.767  10.961  1.00  7.32           C
ATOM    914  H   THR A  62      -1.811 -13.976   8.324  1.00  8.10           H
ATOM    915  HA  THR A  62       0.864 -13.681   8.223  1.00  8.68           H
ATOM    916  HB  THR A  62       0.174 -11.792   9.480  1.00  8.60           H
ATOM    917  HG1 THR A  62       1.980 -12.109  10.391  1.00  9.20           H
ATOM    918 HG21 THR A  62      -0.742 -12.041  11.594  1.00  8.83           H
ATOM    919 HG22 THR A  62      -1.724 -12.707  10.548  1.00  8.83           H
ATOM    920 HG23 THR A  62      -0.770 -13.612  11.432  1.00  8.83           H
ATOM    921  N   SER A  63       1.350 -15.693   9.522  1.00  6.71           N
ATOM    922  CA  SER A  63       1.610 -16.863  10.335  1.00  7.90           C
ATOM    923  C   SER A  63       2.289 -16.519  11.660  1.00  8.38           C
ATOM    924  O   SER A  63       2.652 -17.427  12.415  1.00 10.69           O
ATOM    925  CB  SER A  63       2.454 -17.872   9.554  1.00 12.51           C
ATOM    926  OG  SER A  63       1.826 -18.231   8.342  0.50 15.40           O
ATOM    927  H   SER A  63       2.040 -15.391   9.117  1.00  8.09           H
ATOM    928  HA  SER A  63       0.761 -17.280  10.536  1.00  9.52           H
ATOM    929  HB2 SER A  63       3.320 -17.480   9.351  1.00 15.05           H
ATOM    930  HB3 SER A  63       2.569 -18.668  10.098  1.00 15.05           H
ATOM    931  HG  SER A  63       1.708 -17.550   7.863  1.00 18.52           H
ATOM    932  N   LEU A  64       2.452 -15.241  11.988  1.00  6.82           N
ATOM    933  CA  LEU A  64       2.986 -14.864  13.285  1.00  6.66           C
ATOM    934  C   LEU A  64       1.974 -15.116  14.386  1.00  7.32           C
ATOM    935  O   LEU A  64       0.759 -15.065  14.175  1.00  6.95           O
ATOM    936  CB  LEU A  64       3.325 -13.382  13.302  1.00  6.53           C
ATOM    937  CG  LEU A  64       4.415 -12.897  12.335  1.00  8.42           C
ATOM    938  CD1 LEU A  64       4.547 -11.391  12.437  1.00 10.59           C
ATOM    939  CD2 LEU A  64       5.761 -13.550  12.605  1.00 10.12           C
ATOM    940  H   LEU A  64       2.269 -14.575  11.476  1.00  8.22           H
ATOM    941  HA  LEU A  64       3.788 -15.376  13.480  1.00  8.04           H
ATOM    942  HB2 LEU A  64       2.517 -12.894  13.076  1.00  7.87           H
ATOM    943  HB3 LEU A  64       3.596 -13.145  14.200  1.00  7.87           H
ATOM    944  HG  LEU A  64       4.156 -13.120  11.428  1.00 10.15           H
ATOM    945 HD11 LEU A  64       5.243 -11.091  11.829  1.00 12.75           H
ATOM    946 HD12 LEU A  64       3.700 -10.979  12.199  1.00 12.75           H
ATOM    947 HD13 LEU A  64       4.782 -11.157  13.348  1.00 12.75           H
ATOM    948 HD21 LEU A  64       6.404 -13.228  11.954  1.00 12.19           H
ATOM    949 HD22 LEU A  64       6.054 -13.315  13.500  1.00 12.19           H
ATOM    950 HD23 LEU A  64       5.663 -14.511  12.521  1.00 12.19           H
ATOM    951  N   ALA A  65       2.498 -15.328  15.586  1.00  6.91           N
ATOM    952  CA  ALA A  65       1.664 -15.324  16.764  1.00  6.95           C
ATOM    953  C   ALA A  65       1.160 -13.904  16.991  1.00  6.93           C
ATOM    954  O   ALA A  65       1.818 -12.931  16.619  1.00  6.50           O
ATOM    955  CB  ALA A  65       2.468 -15.750  17.978  1.00  9.76           C
ATOM    956  H   ALA A  65       3.336 -15.461  15.735  1.00  8.34           H
ATOM    957  HA  ALA A  65       0.919 -15.927  16.642  1.00  8.39           H
ATOM    958  HB1 ALA A  65       1.886 -15.738  18.754  1.00 11.75           H
ATOM    959  HB2 ALA A  65       2.807 -16.646  17.824  1.00 11.75           H
ATOM    960  HB3 ALA A  65       3.206 -15.131  18.107  1.00 11.75           H
ATOM    961  N   PRO A  66      -0.014 -13.749  17.583  1.00  6.48           N
ATOM    962  CA  PRO A  66      -0.546 -12.402  17.787  1.00  6.38           C
ATOM    963  C   PRO A  66       0.412 -11.469  18.502  1.00  6.98           C
ATOM    964  O   PRO A  66       0.538 -10.302  18.109  1.00  7.00           O
ATOM    965  CB  PRO A  66      -1.822 -12.656  18.585  1.00  7.83           C
ATOM    966  CG  PRO A  66      -2.248 -14.025  18.188  1.00  9.61           C
ATOM    967  CD  PRO A  66      -1.004 -14.785  17.903  1.00  7.99           C
ATOM    968  HA  PRO A  66      -0.775 -12.015  16.928  1.00  7.69           H
ATOM    969  HB2 PRO A  66      -1.629 -12.619  19.534  1.00  9.44           H
ATOM    970  HB3 PRO A  66      -2.489 -11.999  18.339  1.00  9.44           H
ATOM    971  HG2 PRO A  66      -2.731 -14.428  18.924  1.00 11.58           H
ATOM    972  HG3 PRO A  66      -2.801 -13.970  17.393  1.00 11.58           H
ATOM    973  HD2 PRO A  66      -0.732 -15.281  18.691  1.00  9.63           H
ATOM    974  HD3 PRO A  66      -1.136 -15.366  17.139  1.00  9.63           H
ATOM    975  N   GLU A  67       1.072 -11.927  19.563  1.00  8.24           N
ATOM    976  CA  GLU A  67       2.000 -11.055  20.274  1.00  7.40           C
ATOM    977  C   GLU A  67       3.202 -10.695  19.430  1.00  6.59           C
ATOM    978  O   GLU A  67       3.792  -9.634  19.614  1.00  7.40           O
ATOM    979  CB  GLU A  67       2.461 -11.753  21.550  1.00 11.15           C
ATOM    980  CG  GLU A  67       1.371 -12.014  22.554  1.00 20.70           C
ATOM    981  CD  GLU A  67       0.469 -13.222  22.239  1.00 26.63           C
ATOM    982  OE1 GLU A  67       0.716 -14.004  21.264  1.00 16.49           O
ATOM    983  OE2 GLU A  67      -0.507 -13.394  23.016  1.00 23.76           O1-
ATOM    984  H   GLU A  67       1.001 -12.721  19.883  1.00  9.93           H
ATOM    985  HA  GLU A  67       1.545 -10.232  20.515  1.00  8.92           H
ATOM    986  HB2 GLU A  67       2.842 -12.615  21.317  1.00 13.43           H
ATOM    987  HB3 GLU A  67       3.135 -11.203  21.982  1.00 13.43           H
ATOM    988  HG2 GLU A  67       1.785 -12.177  23.417  1.00 24.89           H
ATOM    989  HG3 GLU A  67       0.805 -11.227  22.612  1.00 24.89           H
ATOM    990  N   GLU A  68       3.606 -11.592  18.538  1.00  9.16           N
ATOM    991  CA  GLU A  68       4.732 -11.295  17.668  1.00  8.48           C
ATOM    992  C   GLU A  68       4.319 -10.297  16.597  1.00  7.22           C
ATOM    993  O   GLU A  68       5.087  -9.392  16.259  1.00  6.95           O
ATOM    994  CB  GLU A  68       5.279 -12.574  17.042  1.00  9.44           C
ATOM    995  CG  GLU A  68       6.534 -12.373  16.217  1.00 16.62           C
ATOM    996  CD  GLU A  68       7.777 -11.981  17.032  1.00 29.84           C
ATOM    997  OE1 GLU A  68       7.686 -11.847  18.273  1.00 28.78           O
ATOM    998  OE2 GLU A  68       8.855 -11.822  16.417  1.00 63.83           O1-
ATOM    999  H   GLU A  68       3.249 -12.363  18.420  1.00 11.03           H
ATOM   1000  HA  GLU A  68       5.443 -10.894  18.192  1.00 10.21           H
ATOM   1001  HB2 GLU A  68       5.479 -13.221  17.742  1.00 11.37           H
ATOM   1002  HB3 GLU A  68       4.600 -12.934  16.452  1.00 11.37           H
ATOM   1003  HG2 GLU A  68       6.727 -13.198  15.745  1.00 19.99           H
ATOM   1004  HG3 GLU A  68       6.371 -11.663  15.577  1.00 19.99           H
ATOM   1005  N   LEU A  69       3.081 -10.392  16.111  1.00  7.78           N
ATOM   1006  CA  LEU A  69       2.574  -9.335  15.251  1.00  7.37           C
ATOM   1007  C   LEU A  69       2.578  -8.001  15.995  1.00  7.30           C
ATOM   1008  O   LEU A  69       3.026  -6.971  15.458  1.00  6.52           O
ATOM   1009  CB  LEU A  69       1.175  -9.702  14.747  1.00  5.80           C
ATOM   1010  CG  LEU A  69       0.492  -8.624  13.889  1.00  5.67           C
ATOM   1011  CD1 LEU A  69       1.295  -8.329  12.630  1.00  9.84           C
ATOM   1012  CD2 LEU A  69      -0.915  -9.034  13.538  1.00  7.94           C
ATOM   1013  H   LEU A  69       2.525 -11.029  16.275  1.00  9.37           H
ATOM   1014  HA  LEU A  69       3.159  -9.252  14.480  1.00  8.88           H
ATOM   1015  HB2 LEU A  69       1.235 -10.504  14.208  1.00  7.00           H
ATOM   1016  HB3 LEU A  69       0.613  -9.865  15.519  1.00  7.00           H
ATOM   1017  HG  LEU A  69       0.434  -7.805  14.406  1.00  6.85           H
ATOM   1018 HD11 LEU A  69       0.831  -7.654  12.109  1.00 11.86           H
ATOM   1019 HD12 LEU A  69       2.172  -8.002  12.889  1.00 11.86           H
ATOM   1020 HD13 LEU A  69       1.385  -9.146  12.113  1.00 11.86           H
ATOM   1021 HD21 LEU A  69      -1.315  -8.334  12.998  1.00  9.57           H
ATOM   1022 HD22 LEU A  69      -0.879  -9.860  13.030  1.00  9.57           H
ATOM   1023 HD23 LEU A  69      -1.428  -9.158  14.351  1.00  9.57           H
ATOM   1024  N   LEU A  70       2.096  -8.003  17.243  1.00  6.02           N
ATOM   1025  CA  LEU A  70       2.091  -6.771  18.035  1.00  7.85           C
ATOM   1026  C   LEU A  70       3.499  -6.201  18.203  1.00  7.54           C
ATOM   1027  O   LEU A  70       3.702  -4.981  18.127  1.00  6.27           O
ATOM   1028  CB  LEU A  70       1.488  -7.071  19.402  1.00  7.38           C
ATOM   1029  CG  LEU A  70       1.304  -5.855  20.305  1.00  8.24           C
ATOM   1030  CD1 LEU A  70       0.270  -4.889  19.741  1.00  7.53           C
ATOM   1031  CD2 LEU A  70       0.942  -6.276  21.725  1.00  7.90           C
ATOM   1032  H   LEU A  70       1.779  -8.692  17.645  1.00  7.27           H
ATOM   1033  HA  LEU A  70       1.541  -6.108  17.586  1.00  9.47           H
ATOM   1034  HB2 LEU A  70       0.614  -7.470  19.274  1.00  8.89           H
ATOM   1035  HB3 LEU A  70       2.064  -7.701  19.858  1.00  8.89           H
ATOM   1036  HG  LEU A  70       2.146  -5.376  20.349  1.00  9.93           H
ATOM   1037 HD11 LEU A  70       0.197  -4.137  20.352  1.00  9.07           H
ATOM   1038 HD12 LEU A  70       0.562  -4.583  18.871  1.00  9.07           H
ATOM   1039 HD13 LEU A  70      -0.589  -5.338  19.668  1.00  9.07           H
ATOM   1040 HD21 LEU A  70       0.862  -5.484  22.279  1.00  9.52           H
ATOM   1041 HD22 LEU A  70       0.104  -6.762  21.699  1.00  9.52           H
ATOM   1042 HD23 LEU A  70       1.647  -6.849  22.064  1.00  9.52           H
ATOM   1043  N   ASN A  71       4.502  -7.059  18.429  1.00  6.13           N
ATOM   1044  CA  ASN A  71       5.865  -6.550  18.498  1.00  7.86           C
ATOM   1045  C   ASN A  71       6.225  -5.813  17.218  1.00  7.19           C
ATOM   1046  O   ASN A  71       6.867  -4.748  17.239  1.00  8.05           O
ATOM   1047  CB  ASN A  71       6.861  -7.691  18.712  1.00  7.22           C
ATOM   1048  CG  ASN A  71       6.727  -8.338  20.070  1.00  9.74           C
ATOM   1049  OD1 ASN A  71       6.223  -7.745  21.002  1.00  9.30           O
ATOM   1050  ND2 ASN A  71       7.221  -9.560  20.183  1.00 10.61           N
ATOM   1051  H   ASN A  71       4.412  -7.906  18.542  1.00  7.40           H
ATOM   1052  HA  ASN A  71       5.940  -5.939  19.248  1.00  9.47           H
ATOM   1053  HB2 ASN A  71       6.702  -8.377  18.042  1.00  8.71           H
ATOM   1054  HB3 ASN A  71       7.763  -7.349  18.623  1.00  8.71           H
ATOM   1055 HD21 ASN A  71       7.242  -9.941  20.953  1.00 12.78           H
ATOM   1056 HD22 ASN A  71       7.516  -9.973  19.488  1.00 12.78           H
ATOM   1057  N   HIS A  72       5.804  -6.361  16.081  1.00  6.74           N
ATOM   1058  CA  HIS A  72       6.126  -5.750  14.796  1.00  8.80           C
ATOM   1059  C   HIS A  72       5.357  -4.468  14.549  1.00  6.26           C
ATOM   1060  O   HIS A  72       5.933  -3.515  14.018  1.00  6.39           O
ATOM   1061  CB  HIS A  72       5.918  -6.738  13.665  1.00  7.54           C
ATOM   1062  CG  HIS A  72       7.060  -7.680  13.545  1.00  7.87           C
ATOM   1063  ND1 HIS A  72       7.151  -8.841  14.275  1.00 12.55           N
ATOM   1064  CD2 HIS A  72       8.216  -7.573  12.852  1.00 11.15           C
ATOM   1065  CE1 HIS A  72       8.289  -9.449  13.991  1.00 15.57           C
ATOM   1066  NE2 HIS A  72       8.952  -8.699  13.136  1.00 13.33           N
ATOM   1067  H   HIS A  72       5.347  -7.089  16.029  1.00  8.13           H
ATOM   1068  HA  HIS A  72       7.067  -5.522  14.795  1.00 10.60           H
ATOM   1069  HB2 HIS A  72       5.841  -6.244  12.834  1.00  9.09           H
ATOM   1070  HB3 HIS A  72       5.106  -7.249  13.823  1.00  9.09           H
ATOM   1071  HD1 HIS A  72       6.546  -9.145  14.808  1.00 15.10           H
ATOM   1072  HD2 HIS A  72       8.449  -6.884  12.273  1.00 13.42           H
ATOM   1073  HE1 HIS A  72       8.574 -10.261  14.343  1.00 18.73           H
ATOM   1074  N   THR A  73       4.074  -4.411  14.903  1.00  6.36           N
ATOM   1075  CA  THR A  73       3.329  -3.165  14.715  1.00  6.32           C
ATOM   1076  C   THR A  73       3.840  -2.076  15.638  1.00  6.91           C
ATOM   1077  O   THR A  73       3.936  -0.914  15.230  1.00  7.17           O
ATOM   1078  CB  THR A  73       1.817  -3.367  14.860  1.00  6.42           C
ATOM   1079  OG1 THR A  73       1.505  -3.925  16.138  1.00  6.09           O
ATOM   1080  CG2 THR A  73       1.265  -4.308  13.761  1.00  7.73           C
ATOM   1081  H   THR A  73       3.623  -5.060  15.240  1.00  7.68           H
ATOM   1082  HA  THR A  73       3.492  -2.857  13.809  1.00  7.62           H
ATOM   1083  HB  THR A  73       1.383  -2.506  14.769  1.00  7.75           H
ATOM   1084  HG1 THR A  73       1.777  -4.716  16.168  1.00  7.34           H
ATOM   1085 HG21 THR A  73       0.310  -4.428  13.871  1.00  9.32           H
ATOM   1086 HG22 THR A  73       1.436  -3.932  12.880  1.00  9.32           H
ATOM   1087 HG23 THR A  73       1.697  -5.175  13.811  1.00  9.32           H
ATOM   1088  N   GLN A  74       4.198  -2.438  16.876  1.00  8.09           N
ATOM   1089  CA  GLN A  74       4.756  -1.448  17.781  1.00  4.85           C
ATOM   1090  C   GLN A  74       6.107  -0.945  17.297  1.00  7.07           C
ATOM   1091  O   GLN A  74       6.442   0.232  17.501  1.00  7.51           O
ATOM   1092  CB  GLN A  74       4.862  -2.037  19.179  1.00  7.43           C
ATOM   1093  CG  GLN A  74       3.503  -2.196  19.850  1.00  7.17           C
ATOM   1094  CD  GLN A  74       3.553  -2.795  21.230  1.00  8.65           C
ATOM   1095  OE1 GLN A  74       4.538  -3.401  21.647  1.00  9.04           O
ATOM   1096  NE2 GLN A  74       2.472  -2.618  21.954  1.00  7.74           N
ATOM   1097  H   GLN A  74       4.129  -3.230  17.204  1.00  9.75           H
ATOM   1098  HA  GLN A  74       4.160  -0.687  17.831  1.00  5.86           H
ATOM   1099  HB2 GLN A  74       5.281  -2.910  19.132  1.00  8.95           H
ATOM   1100  HB3 GLN A  74       5.393  -1.442  19.732  1.00  8.95           H
ATOM   1101  HG2 GLN A  74       3.092  -1.323  19.924  1.00  8.65           H
ATOM   1102  HG3 GLN A  74       2.952  -2.777  19.300  1.00  8.65           H
ATOM   1103 HE21 GLN A  74       1.807  -2.178  21.632  1.00  9.33           H
ATOM   1104 HE22 GLN A  74       2.426  -2.952  22.747  1.00  9.33           H
ATOM   1105  N   ARG A  75       6.888  -1.790  16.625  1.00  6.17           N
ATOM   1106  CA  ARG A  75       8.154  -1.335  16.087  1.00  7.63           C
ATOM   1107  C   ARG A  75       7.927  -0.331  14.968  1.00  8.81           C
ATOM   1108  O   ARG A  75       8.657   0.664  14.863  1.00  7.59           O
ATOM   1109  CB  ARG A  75       8.965  -2.526  15.595  1.00  8.74           C
ATOM   1110  CG  ARG A  75      10.286  -2.100  14.995  1.00 15.58           C
ATOM   1111  CD  ARG A  75      11.236  -3.278  14.812  1.00 20.58           C
ATOM   1112  NE  ARG A  75      10.841  -4.137  13.705  1.00 19.20           N
ATOM   1113  CZ  ARG A  75      11.536  -5.193  13.282  1.00 24.14           C
ATOM   1114  NH1 ARG A  75      12.667  -5.537  13.879  1.00 28.39           N
ATOM   1115  NH2 ARG A  75      11.095  -5.905  12.255  1.00 22.48           N1+
ATOM   1116  H   ARG A  75       6.708  -2.616  16.470  1.00  7.45           H
ATOM   1117  HA  ARG A  75       8.661  -0.897  16.792  1.00  9.20           H
ATOM   1118  HB2 ARG A  75       9.151  -3.109  16.347  1.00 10.52           H
ATOM   1119  HB3 ARG A  75       8.463  -2.996  14.911  1.00 10.52           H
ATOM   1120  HG2 ARG A  75      10.127  -1.703  14.127  1.00 18.74           H
ATOM   1121  HG3 ARG A  75      10.715  -1.461  15.587  1.00 18.74           H
ATOM   1122  HD2 ARG A  75      12.122  -2.933  14.621  1.00 24.74           H
ATOM   1123  HD3 ARG A  75      11.250  -3.811  15.622  1.00 24.74           H
ATOM   1124  HE  ARG A  75      10.093  -3.969  13.317  1.00 23.08           H
ATOM   1125 HH11 ARG A  75      12.964  -5.081  14.545  1.00 34.10           H
ATOM   1126 HH12 ARG A  75      13.106  -6.221  13.599  1.00 34.10           H
ATOM   1127 HH21 ARG A  75      10.359  -5.685  11.866  1.00 27.01           H
ATOM   1128 HH22 ARG A  75      11.537  -6.590  11.983  1.00 27.01           H
ATOM   1129  N   ILE A  76       6.906  -0.552  14.136  1.00  6.82           N
ATOM   1130  CA  ILE A  76       6.602   0.406  13.078  1.00  6.46           C
ATOM   1131  C   ILE A  76       6.177   1.740  13.685  1.00  8.31           C
ATOM   1132  O   ILE A  76       6.583   2.807  13.223  1.00  7.29           O
ATOM   1133  CB  ILE A  76       5.536  -0.171  12.129  1.00  6.71           C
ATOM   1134  CG1 ILE A  76       6.058  -1.412  11.410  1.00  7.55           C
ATOM   1135  CG2 ILE A  76       5.119   0.856  11.089  1.00  6.55           C
ATOM   1136  CD1 ILE A  76       4.977  -2.187  10.683  1.00  8.54           C
ATOM   1137  H   ILE A  76       6.384  -1.234  14.164  1.00  8.23           H
ATOM   1138  HA  ILE A  76       7.407   0.566  12.561  1.00  7.79           H
ATOM   1139  HB  ILE A  76       4.758  -0.415  12.659  1.00  8.09           H
ATOM   1140 HG12 ILE A  76       6.729  -1.144  10.767  1.00  9.10           H
ATOM   1141 HG13 ILE A  76       6.443  -2.016  12.065  1.00  9.10           H
ATOM   1142 HG21 ILE A  76       4.439   0.477  10.516  1.00  7.91           H
ATOM   1143 HG22 ILE A  76       4.765   1.642  11.537  1.00  7.91           H
ATOM   1144 HG23 ILE A  76       5.896   1.094  10.564  1.00  7.91           H
ATOM   1145 HD11 ILE A  76       5.358  -3.001  10.323  1.00 10.30           H
ATOM   1146 HD12 ILE A  76       4.267  -2.400  11.310  1.00 10.30           H
ATOM   1147 HD13 ILE A  76       4.620  -1.641   9.965  1.00 10.30           H
ATOM   1148  N   GLU A  77       5.385   1.703  14.759  1.00  6.43           N
ATOM   1149  CA  GLU A  77       5.000   2.938  15.443  1.00  6.67           C
ATOM   1150  C   GLU A  77       6.227   3.702  15.883  1.00  7.90           C
ATOM   1151  O   GLU A  77       6.322   4.917  15.659  1.00  9.59           O
ATOM   1152  CB  GLU A  77       4.115   2.620  16.651  1.00  8.01           C
ATOM   1153  CG  GLU A  77       2.734   2.105  16.303  1.00  7.22           C
ATOM   1154  CD  GLU A  77       1.909   1.819  17.540  1.00  7.37           C
ATOM   1155  OE1 GLU A  77       2.516   1.414  18.566  1.00  9.66           O
ATOM   1156  OE2 GLU A  77       0.670   1.970  17.508  1.00  7.60           O1-
ATOM   1157  H   GLU A  77       5.070   0.984  15.109  1.00  7.76           H
ATOM   1158  HA  GLU A  77       4.491   3.508  14.853  1.00  8.05           H
ATOM   1159  HB2 GLU A  77       4.554   1.932  17.176  1.00  9.65           H
ATOM   1160  HB3 GLU A  77       4.007   3.424  17.180  1.00  9.65           H
ATOM   1161  HG2 GLU A  77       2.260   2.763  15.771  1.00  8.71           H
ATOM   1162  HG3 GLU A  77       2.825   1.277  15.804  1.00  8.71           H
ATOM   1163  N   LEU A  78       7.183   3.001  16.516  1.00  8.86           N
ATOM   1164  CA  LEU A  78       8.395   3.668  16.984  1.00 10.00           C
ATOM   1165  C   LEU A  78       9.225   4.190  15.826  1.00 10.48           C
ATOM   1166  O   LEU A  78       9.774   5.297  15.904  1.00 13.35           O
ATOM   1167  CB  LEU A  78       9.189   2.736  17.893  1.00 13.27           C
ATOM   1168  CG  LEU A  78       8.554   2.498  19.271  0.70 20.78           C
ATOM   1169  CD1 LEU A  78       9.427   1.598  20.118  0.43 27.63           C
ATOM   1170  CD2 LEU A  78       8.300   3.807  20.010  0.58 26.37           C
ATOM   1171  H   LEU A  78       7.154   2.160  16.691  1.00 10.68           H
ATOM   1172  HA  LEU A  78       8.130   4.439  17.506  1.00 12.04           H
ATOM   1173  HB2 LEU A  78       9.272   1.876  17.453  1.00 15.96           H
ATOM   1174  HB3 LEU A  78      10.073   3.117  18.034  1.00 15.96           H
ATOM   1175  HG  LEU A  78       7.700   2.054  19.151  0.00 24.98           H
ATOM   1176 HD11 LEU A  78       9.017   1.496  20.992  1.00 33.20           H
ATOM   1177 HD12 LEU A  78       9.502   0.737  19.686  0.54 33.20           H
ATOM   1178 HD13 LEU A  78      10.303   2.003  20.208  0.29 33.20           H
ATOM   1179 HD21 LEU A  78       7.990   3.605  20.908  1.00 31.69           H
ATOM   1180 HD22 LEU A  78       9.127   4.311  20.049  1.00 31.69           H
ATOM   1181 HD23 LEU A  78       7.624   4.316  19.540  0.00 31.69           H
ATOM   1182  N   GLN A  79       9.337   3.409  14.748  1.00 10.04           N
ATOM   1183  CA  GLN A  79      10.067   3.850  13.560  1.00 12.90           C
ATOM   1184  C   GLN A  79       9.511   5.153  13.027  1.00 13.70           C
ATOM   1185  O   GLN A  79      10.232   5.919  12.382  1.00 11.74           O
ATOM   1186  CB  GLN A  79       9.921   2.830  12.407  1.00 18.31           C
ATOM   1187  CG  GLN A  79      10.717   1.523  12.461  1.00 29.34           C
ATOM   1188  CD  GLN A  79      10.234   0.486  11.410  1.00 21.61           C
ATOM   1189  OE1 GLN A  79       9.508   0.813  10.441  1.00 21.65           O
ATOM   1190  NE2 GLN A  79      10.628  -0.766  11.606  1.00 53.67           N
ATOM   1191  H   GLN A  79       9.009   2.615  14.689  1.00 12.09           H
ATOM   1192  HA  GLN A  79      11.004   3.973  13.777  1.00 15.53           H
ATOM   1193  HB2 GLN A  79       8.984   2.583  12.350  1.00 22.02           H
ATOM   1194  HB3 GLN A  79      10.173   3.280  11.585  1.00 22.02           H
ATOM   1195  HG2 GLN A  79      11.650   1.715  12.277  1.00 35.25           H
ATOM   1196  HG3 GLN A  79      10.626   1.127  13.341  1.00 35.25           H
ATOM   1197 HE21 GLN A  79      11.137  -0.960  12.270  1.00 64.45           H
ATOM   1198 HE22 GLN A  79      10.366  -1.387  11.068  1.00 64.45           H
ATOM   1199  N   GLN A  80       8.217   5.385  13.221  1.00  9.81           N
ATOM   1200  CA  GLN A  80       7.546   6.575  12.711  1.00 10.08           C
ATOM   1201  C   GLN A  80       7.339   7.626  13.780  1.00 10.49           C
ATOM   1202  O   GLN A  80       6.499   8.506  13.624  1.00 10.57           O
ATOM   1203  CB  GLN A  80       6.239   6.193  12.031  1.00 10.11           C
ATOM   1204  CG  GLN A  80       6.559   5.285  10.857  1.00  8.67           C
ATOM   1205  CD  GLN A  80       5.436   5.012   9.915  1.00  9.77           C
ATOM   1206  OE1 GLN A  80       5.438   3.972   9.243  1.00  9.81           O
ATOM   1207  NE2 GLN A  80       4.506   5.949   9.791  1.00 10.08           N
ATOM   1208  H   GLN A  80       7.700   4.856  13.657  1.00 11.81           H
ATOM   1209  HA  GLN A  80       8.101   6.986  12.030  1.00 12.14           H
ATOM   1210  HB2 GLN A  80       5.670   5.707  12.644  1.00 12.18           H
ATOM   1211  HB3 GLN A  80       5.798   6.990  11.702  1.00 12.18           H
ATOM   1212  HG2 GLN A  80       7.279   5.685  10.342  1.00 10.45           H
ATOM   1213  HG3 GLN A  80       6.850   4.428  11.209  1.00 10.45           H
ATOM   1214 HE21 GLN A  80       4.545   6.671  10.255  1.00 12.14           H
ATOM   1215 HE22 GLN A  80       3.856   5.837   9.236  1.00 12.14           H
ATOM   1216  N   GLY A  81       8.085   7.543  14.863  1.00  9.08           N
ATOM   1217  CA  GLY A  81       8.133   8.611  15.836  1.00 11.64           C
ATOM   1218  C   GLY A  81       6.954   8.690  16.757  1.00 11.04           C
ATOM   1219  O   GLY A  81       6.724   9.739  17.352  1.00 11.65           O
ATOM   1220  H   GLY A  81       8.574   6.861  15.064  1.00 10.94           H
ATOM   1221  HA2 GLY A  81       8.924   8.494  16.389  1.00 14.01           H
ATOM   1222  HA3 GLY A  81       8.206   9.464  15.378  1.00 14.01           H
ATOM   1223  N   ALA A  82       6.195   7.615  16.914  1.00  8.58           N
ATOM   1224  CA  ALA A  82       5.065   7.651  17.814  1.00 10.01           C
ATOM   1225  C   ALA A  82       5.551   7.826  19.243  1.00 15.31           C
ATOM   1226  O   ALA A  82       6.450   7.114  19.706  1.00 14.60           O
ATOM   1227  CB  ALA A  82       4.246   6.374  17.679  1.00 12.64           C
ATOM   1228  H   ALA A  82       6.309   6.864  16.515  1.00 10.33           H
ATOM   1229  HA  ALA A  82       4.509   8.414  17.585  1.00 12.05           H
ATOM   1230  HB1 ALA A  82       3.483   6.422  18.279  1.00 15.21           H
ATOM   1231  HB2 ALA A  82       3.941   6.293  16.761  1.00 15.21           H
ATOM   1232  HB3 ALA A  82       4.805   5.617  17.915  1.00 15.21           H
ATOM   1233  N   VAL A  83       4.959   8.794  19.927  1.00 12.69           N
ATOM   1234  CA  VAL A  83       5.239   9.075  21.328  1.00 13.59           C
ATOM   1235  C   VAL A  83       3.926   8.974  22.100  1.00 13.38           C
ATOM   1236  O   VAL A  83       2.925   9.594  21.716  1.00 14.22           O
ATOM   1237  CB  VAL A  83       5.853  10.477  21.467  1.00 17.16           C
ATOM   1238  CG1 VAL A  83       5.956  10.886  22.928  1.00 19.14           C
ATOM   1239  CG2 VAL A  83       7.219  10.531  20.774  1.00 16.59           C
ATOM   1240  H   VAL A  83       4.372   9.322  19.586  1.00 15.27           H
ATOM   1241  HA  VAL A  83       5.861   8.423  21.689  1.00 16.36           H
ATOM   1242  HB  VAL A  83       5.274  11.116  21.019  1.00 20.63           H
ATOM   1243 HG11 VAL A  83       6.424  11.736  22.980  1.00 23.01           H
ATOM   1244 HG12 VAL A  83       5.065  10.986  23.297  1.00 23.01           H
ATOM   1245 HG13 VAL A  83       6.446  10.204  23.413  1.00 23.01           H
ATOM   1246 HG21 VAL A  83       7.584  11.425  20.864  1.00 19.95           H
ATOM   1247 HG22 VAL A  83       7.812   9.886  21.191  1.00 19.95           H
ATOM   1248 HG23 VAL A  83       7.104  10.316  19.834  1.00 19.95           H
ATOM   1249  N   ARG A  84       3.929   8.197  23.175  1.00 14.47           N
ATOM   1250  CA  ARG A  84       2.733   8.031  23.989  1.00 13.95           C
ATOM   1251  C   ARG A  84       2.662   9.195  24.969  1.00 16.33           C
ATOM   1252  O   ARG A  84       3.447   9.269  25.924  1.00 15.84           O
ATOM   1253  CB  ARG A  84       2.786   6.692  24.713  1.00 17.16           C
ATOM   1254  CG  ARG A  84       1.599   6.425  25.604  0.76 19.59           C
ATOM   1255  CD  ARG A  84       1.849   5.266  26.552  0.70 22.22           C
ATOM   1256  NE  ARG A  84       2.332   4.080  25.851  0.53 28.52           N
ATOM   1257  CZ  ARG A  84       2.144   2.832  26.269  0.53 33.16           C
ATOM   1258  NH1 ARG A  84       1.467   2.595  27.385  0.47 37.23           N
ATOM   1259  NH2 ARG A  84       2.623   1.816  25.563  0.68 24.72           N1+
ATOM   1260  H   ARG A  84       4.609   7.754  23.460  1.00 17.41           H
ATOM   1261  HA  ARG A  84       1.942   8.053  23.428  1.00 16.78           H
ATOM   1262  HB2 ARG A  84       2.802   5.988  24.045  1.00 20.63           H
ATOM   1263  HB3 ARG A  84       3.588   6.655  25.254  1.00 20.63           H
ATOM   1264  HG2 ARG A  84       1.412   7.213  26.136  0.00 23.55           H
ATOM   1265  HG3 ARG A  84       0.835   6.202  25.050  0.36 23.55           H
ATOM   1266  HD2 ARG A  84       2.521   5.528  27.201  1.00 26.70           H
ATOM   1267  HD3 ARG A  84       1.017   5.049  26.998  0.34 26.70           H
ATOM   1268  HE  ARG A  84       2.786   4.196  25.129  0.75 34.27           H
ATOM   1269 HH11 ARG A  84       1.150   3.246  27.847  1.00 44.71           H
ATOM   1270 HH12 ARG A  84       1.344   1.786  27.645  1.00 44.71           H
ATOM   1271 HH21 ARG A  84       3.062   1.964  24.837  1.00 29.71           H
ATOM   1272 HH22 ARG A  84       2.497   1.010  25.831  0.00 29.71           H
ATOM   1273  N   LYS A  85       1.742  10.117  24.720  1.00 15.19           N
ATOM   1274  CA  LYS A  85       1.566  11.236  25.625  1.00 18.65           C
ATOM   1275  C   LYS A  85       0.887  10.760  26.909  1.00 15.59           C
ATOM   1276  O   LYS A  85       0.328   9.667  26.979  1.00 13.25           O
ATOM   1277  CB  LYS A  85       0.729  12.321  24.950  1.00 17.11           C
ATOM   1278  CG  LYS A  85       1.422  13.002  23.762  1.00 19.25           C
ATOM   1279  CD  LYS A  85       0.593  14.157  23.197  0.70 17.00           C
ATOM   1280  CE  LYS A  85       0.896  15.459  23.925  0.68 21.23           C
ATOM   1281  NZ  LYS A  85       0.637  16.647  23.080  0.14 27.93           N1+
ATOM   1282  H   LYS A  85       1.218  10.125  24.037  1.00 18.27           H
ATOM   1283  HA  LYS A  85       2.434  11.611  25.842  1.00 22.42           H
ATOM   1284  HB2 LYS A  85      -0.086  11.910  24.617  1.00 20.57           H
ATOM   1285  HB3 LYS A  85       0.505  13.003  25.604  1.00 20.57           H
ATOM   1286  HG2 LYS A  85       2.275  13.356  24.059  1.00 23.14           H
ATOM   1287  HG3 LYS A  85       1.563  12.353  23.052  1.00 23.14           H
ATOM   1288  HD2 LYS A  85       0.783  14.279  22.254  0.25 20.44           H
ATOM   1289  HD3 LYS A  85      -0.349  13.962  23.328  0.93 20.44           H
ATOM   1290  HE2 LYS A  85       0.328  15.524  24.710  0.47 25.52           H
ATOM   1291  HE3 LYS A  85       1.829  15.476  24.189  1.00 25.52           H
ATOM   1292  HZ1 LYS A  85       0.928  17.379  23.493  0.00 33.55           H
ATOM   1293  HZ2 LYS A  85       1.065  16.562  22.305  0.22 33.55           H
ATOM   1294  HZ3 LYS A  85      -0.235  16.726  22.924  0.71 33.55           H
ATOM   1295  N   ALA A  86       0.942  11.605  27.939  1.00 14.10           N
ATOM   1296  CA  ALA A  86       0.322  11.258  29.213  1.00 11.27           C
ATOM   1297  C   ALA A  86      -1.188  11.105  29.073  1.00 15.50           C
ATOM   1298  O   ALA A  86      -1.798  10.224  29.693  1.00 12.59           O
ATOM   1299  CB  ALA A  86       0.633  12.344  30.241  1.00 13.85           C
ATOM   1300  H   ALA A  86       1.328  12.374  27.921  1.00 16.97           H
ATOM   1301  HA  ALA A  86       0.687  10.417  29.527  1.00 13.57           H
ATOM   1302  HB1 ALA A  86       0.218  12.102  31.083  1.00 16.66           H
ATOM   1303  HB2 ALA A  86       1.593  12.416  30.348  1.00 16.66           H
ATOM   1304  HB3 ALA A  86       0.274  13.188  29.925  1.00 16.66           H
ATOM   1305  N   GLU A  87      -1.818  11.963  28.285  1.00 12.04           N
ATOM   1306  CA  GLU A  87      -3.269  11.961  28.187  1.00 14.83           C
ATOM   1307  C   GLU A  87      -3.750  10.790  27.351  1.00 12.10           C
ATOM   1308  O   GLU A  87      -3.135  10.412  26.349  1.00 15.57           O
ATOM   1309  CB  GLU A  87      -3.786  13.269  27.583  1.00 16.29           C
ATOM   1310  CG  GLU A  87      -3.658  13.340  26.092  1.00 17.78           C
ATOM   1311  CD  GLU A  87      -4.065  14.677  25.520  1.00 22.71           C
ATOM   1312  OE1 GLU A  87      -4.798  15.427  26.193  1.00 23.14           O
ATOM   1313  OE2 GLU A  87      -3.651  14.957  24.377  1.00 24.58           O1-
ATOM   1314  H   GLU A  87      -1.430  12.558  27.799  1.00 14.49           H
ATOM   1315  HA  GLU A  87      -3.646  11.877  29.078  1.00 17.84           H
ATOM   1316  HB2 GLU A  87      -4.727  13.368  27.801  1.00 19.58           H
ATOM   1317  HB3 GLU A  87      -3.281  14.007  27.960  1.00 19.58           H
ATOM   1318  HG2 GLU A  87      -2.736  13.169  25.845  1.00 21.38           H
ATOM   1319  HG3 GLU A  87      -4.242  12.676  25.693  1.00 21.38           H
ATOM   1320  N   ARG A  88      -4.884  10.240  27.748  1.00  9.35           N
ATOM   1321  CA  ARG A  88      -5.500   9.174  26.968  1.00  9.74           C
ATOM   1322  C   ARG A  88      -6.071   9.742  25.663  1.00  8.66           C
ATOM   1323  O   ARG A  88      -6.659  10.830  25.676  1.00  8.14           O
ATOM   1324  CB  ARG A  88      -6.621   8.571  27.817  1.00 12.09           C
ATOM   1325  CG  ARG A  88      -7.383   7.487  27.125  1.00  8.14           C
ATOM   1326  CD  ARG A  88      -8.419   6.847  28.033  1.00  9.38           C
ATOM   1327  NE  ARG A  88      -8.956   5.662  27.382  1.00  8.11           N
ATOM   1328  CZ  ARG A  88      -9.924   4.884  27.866  1.00  6.70           C
ATOM   1329  NH1 ARG A  88     -10.502   5.165  29.022  1.00  7.60           N
ATOM   1330  NH2 ARG A  88     -10.333   3.833  27.183  1.00  7.66           N1+
ATOM   1331  H   ARG A  88      -5.314  10.457  28.461  1.00 11.26           H
ATOM   1332  HA  ARG A  88      -4.842   8.490  26.761  1.00 11.73           H
ATOM   1333  HB2 ARG A  88      -6.234   8.197  28.625  1.00 14.55           H
ATOM   1334  HB3 ARG A  88      -7.249   9.273  28.055  1.00 14.55           H
ATOM   1335  HG2 ARG A  88      -7.844   7.857  26.360  1.00  9.80           H
ATOM   1336  HG3 ARG A  88      -6.756   6.800  26.846  1.00  9.80           H
ATOM   1337  HD2 ARG A  88      -8.006   6.589  28.870  1.00 11.30           H
ATOM   1338  HD3 ARG A  88      -9.146   7.469  28.187  1.00 11.30           H
ATOM   1339  HE  ARG A  88      -8.589   5.421  26.639  1.00  9.78           H
ATOM   1340 HH11 ARG A  88     -10.253   5.850  29.477  1.00  9.16           H
ATOM   1341 HH12 ARG A  88     -11.127   4.657  29.317  1.00  9.16           H
ATOM   1342 HH21 ARG A  88      -9.963   3.637  26.428  1.00  9.23           H
ATOM   1343 HH22 ARG A  88     -10.955   3.328  27.492  1.00  9.23           H
ATOM   1344  N   TRP A  89      -5.939   8.990  24.533  1.00  7.48           N
ATOM   1345  CA  TRP A  89      -6.633   9.370  23.294  1.00  6.55           C
ATOM   1346  C   TRP A  89      -6.147  10.691  22.682  1.00  6.81           C
ATOM   1347  O   TRP A  89      -6.754  11.313  21.851  1.00  8.19           O
ATOM   1348  CB  TRP A  89      -8.152   9.363  23.436  1.00  7.11           C
ATOM   1349  CG  TRP A  89      -8.638   7.982  23.653  1.00  5.27           C
ATOM   1350  CD1 TRP A  89      -7.915   6.793  23.610  1.00  7.01           C
ATOM   1351  CD2 TRP A  89     -10.027   7.654  23.865  1.00  6.19           C
ATOM   1352  NE1 TRP A  89      -8.804   5.729  23.841  1.00  6.04           N
ATOM   1353  CE2 TRP A  89     -10.095   6.234  24.000  1.00  6.71           C
ATOM   1354  CE3 TRP A  89     -11.208   8.404  23.954  1.00  7.88           C
ATOM   1355  CZ2 TRP A  89     -11.307   5.558  24.198  1.00  7.36           C
ATOM   1356  CZ3 TRP A  89     -12.403   7.748  24.180  1.00  9.18           C
ATOM   1357  CH2 TRP A  89     -12.448   6.328  24.298  1.00  8.22           C
ATOM   1358  H   TRP A  89      -5.609   8.011  24.562  1.00  9.02           H
ATOM   1359  HA  TRP A  89      -6.322   8.597  22.511  1.00  7.91           H
ATOM   1360  HB2 TRP A  89      -8.455  10.046  24.269  1.00  8.57           H
ATOM   1361  HB3 TRP A  89      -8.612   9.799  22.510  1.00  8.57           H
ATOM   1362  HD1 TRP A  89      -6.864   6.612  23.468  1.00  8.45           H
ATOM   1363  HE1 TRP A  89      -8.541   4.758  23.790  1.00  7.29           H
ATOM   1364  HE3 TRP A  89     -11.162   9.488  23.832  1.00  9.50           H
ATOM   1365  HZ2 TRP A  89     -11.351   4.471  24.238  1.00  8.87           H
ATOM   1366  HZ3 TRP A  89     -13.340   8.298  24.233  1.00 11.05           H
ATOM   1367  HH2 TRP A  89     -13.417   5.849  24.452  1.00  9.90           H
ATOM   1368  N   GLY A  90      -4.889  11.048  23.098  1.00  6.86           N
ATOM   1369  CA  GLY A  90      -4.139  12.145  22.508  1.00  7.56           C
ATOM   1370  C   GLY A  90      -3.467  11.763  21.198  1.00  7.77           C
ATOM   1371  O   GLY A  90      -3.548  10.630  20.722  1.00  8.21           O
ATOM   1372  H   GLY A  90      -4.459  10.648  23.719  1.00  8.28           H
ATOM   1373  HA2 GLY A  90      -4.737  12.888  22.333  1.00  9.11           H
ATOM   1374  HA3 GLY A  90      -3.453  12.437  23.128  1.00  9.11           H
ATOM   1375  N   PRO A  91      -2.824  12.755  20.572  1.00  6.66           N
ATOM   1376  CA  PRO A  91      -2.369  12.602  19.184  1.00  6.79           C
ATOM   1377  C   PRO A  91      -1.168  11.681  19.042  1.00  7.65           C
ATOM   1378  O   PRO A  91      -0.389  11.478  19.968  1.00  8.10           O
ATOM   1379  CB  PRO A  91      -2.026  14.048  18.781  1.00  6.46           C
ATOM   1380  CG  PRO A  91      -1.725  14.759  20.053  1.00  7.36           C
ATOM   1381  CD  PRO A  91      -2.685  14.147  21.041  1.00  7.52           C
ATOM   1382  HA  PRO A  91      -3.085  12.273  18.623  1.00  8.19           H
ATOM   1383  HB2 PRO A  91      -1.252  14.058  18.195  1.00  7.80           H
ATOM   1384  HB3 PRO A  91      -2.793  14.449  18.344  1.00  7.80           H
ATOM   1385  HG2 PRO A  91      -0.803  14.603  20.315  1.00  8.87           H
ATOM   1386  HG3 PRO A  91      -1.899  15.707  19.950  1.00  8.87           H
ATOM   1387  HD2 PRO A  91      -2.307  14.164  21.933  1.00  9.06           H
ATOM   1388  HD3 PRO A  91      -3.540  14.604  21.004  1.00  9.06           H
ATOM   1389  N   ARG A  92      -1.020  11.154  17.827  1.00  6.32           N
ATOM   1390  CA  ARG A  92       0.044  10.210  17.494  1.00  6.52           C
ATOM   1391  C   ARG A  92       0.443  10.391  16.039  1.00  6.56           C
ATOM   1392  O   ARG A  92      -0.412  10.518  15.164  1.00  6.59           O
ATOM   1393  CB  ARG A  92      -0.444   8.759  17.583  1.00  9.16           C
ATOM   1394  CG  ARG A  92      -0.757   8.260  18.947  1.00  9.79           C
ATOM   1395  CD  ARG A  92       0.465   8.028  19.811  1.00 10.05           C
ATOM   1396  NE  ARG A  92       0.015   7.766  21.178  1.00 10.32           N
ATOM   1397  CZ  ARG A  92      -0.492   6.609  21.605  1.00 10.38           C
ATOM   1398  NH1 ARG A  92      -0.544   5.566  20.795  1.00 12.27           N
ATOM   1399  NH2 ARG A  92      -0.937   6.486  22.857  1.00 10.89           N1+
ATOM   1400  H   ARG A  92      -1.543  11.326  17.168  1.00  7.63           H
ATOM   1401  HA  ARG A  92       0.818  10.337  18.067  1.00  7.87           H
ATOM   1402  HB2 ARG A  92      -1.249   8.688  17.051  1.00 11.03           H
ATOM   1403  HB3 ARG A  92       0.237   8.176  17.215  1.00 11.03           H
ATOM   1404  HG2 ARG A  92      -1.318   8.911  19.403  1.00 11.79           H
ATOM   1405  HG3 ARG A  92      -1.230   7.416  18.871  1.00 11.79           H
ATOM   1406  HD2 ARG A  92       0.961   7.262  19.475  1.00 12.10           H
ATOM   1407  HD3 ARG A  92       1.021   8.821  19.806  1.00 12.10           H
ATOM   1408  HE  ARG A  92       0.207   8.354  21.777  1.00 12.43           H
ATOM   1409 HH11 ARG A  92      -0.279   5.639  19.978  1.00 14.76           H
ATOM   1410 HH12 ARG A  92      -0.864   4.820  21.078  1.00 14.76           H
ATOM   1411 HH21 ARG A  92      -0.888   7.154  23.400  1.00 13.11           H
ATOM   1412 HH22 ARG A  92      -1.232   5.728  23.140  1.00 13.11           H
ATOM   1413  N   THR A  93       1.742  10.287  15.754  1.00  7.38           N
ATOM   1414  CA  THR A  93       2.160  10.182  14.364  1.00  8.23           C
ATOM   1415  C   THR A  93       1.635   8.912  13.725  1.00  7.42           C
ATOM   1416  O   THR A  93       1.340   8.902  12.525  1.00  7.10           O
ATOM   1417  CB  THR A  93       3.678  10.166  14.260  1.00  9.11           C
ATOM   1418  OG1 THR A  93       4.168   9.102  15.081  1.00  8.74           O
ATOM   1419  CG2 THR A  93       4.290  11.480  14.694  1.00  8.50           C
ATOM   1420  H   THR A  93       2.381  10.277  16.330  1.00  8.90           H
ATOM   1421  HA  THR A  93       1.818  10.932  13.855  1.00  9.92           H
ATOM   1422  HB  THR A  93       3.932   9.999  13.339  1.00 10.98           H
ATOM   1423  HG1 THR A  93       4.989   8.988  14.943  1.00 10.53           H
ATOM   1424 HG21 THR A  93       5.254  11.440  14.608  1.00 10.24           H
ATOM   1425 HG22 THR A  93       3.954  12.199  14.136  1.00 10.24           H
ATOM   1426 HG23 THR A  93       4.062  11.659  15.619  1.00 10.24           H
ATOM   1427  N   LEU A  94       1.565   7.814  14.479  1.00  6.35           N
ATOM   1428  CA  LEU A  94       1.044   6.561  13.940  1.00  6.02           C
ATOM   1429  C   LEU A  94       0.500   5.719  15.087  1.00  6.02           C
ATOM   1430  O   LEU A  94       1.204   5.557  16.092  1.00  7.96           O
ATOM   1431  CB  LEU A  94       2.132   5.770  13.198  1.00  6.78           C
ATOM   1432  CG  LEU A  94       1.576   4.516  12.504  1.00  5.05           C
ATOM   1433  CD1 LEU A  94       0.694   4.854  11.356  1.00  9.36           C
ATOM   1434  CD2 LEU A  94       2.705   3.600  12.079  1.00  6.88           C
ATOM   1435  H   LEU A  94       1.815   7.770  15.299  1.00  7.66           H
ATOM   1436  HA  LEU A  94       0.325   6.759  13.316  1.00  7.26           H
ATOM   1437  HB2 LEU A  94       2.532   6.337  12.523  1.00  8.18           H
ATOM   1438  HB3 LEU A  94       2.804   5.490  13.833  1.00  8.18           H
ATOM   1439  HG  LEU A  94       1.044   4.019  13.145  1.00  6.10           H
ATOM   1440 HD11 LEU A  94       0.367   4.034  10.957  1.00 11.27           H
ATOM   1441 HD12 LEU A  94      -0.053   5.384  11.674  1.00 11.27           H
ATOM   1442 HD13 LEU A  94       1.206   5.362  10.706  1.00 11.27           H
ATOM   1443 HD21 LEU A  94       2.330   2.841  11.606  1.00  8.29           H
ATOM   1444 HD22 LEU A  94       3.297   4.095  11.489  1.00  8.29           H
ATOM   1445 HD23 LEU A  94       3.194   3.298  12.861  1.00  8.29           H
ATOM   1446  N   ASP A  95      -0.723   5.174  14.914  1.00  5.20           N
ATOM   1447  CA  ASP A  95      -1.323   4.249  15.867  1.00  5.61           C
ATOM   1448  C   ASP A  95      -1.813   3.073  14.999  1.00  4.23           C
ATOM   1449  O   ASP A  95      -2.600   3.168  14.078  1.00  6.60           O
ATOM   1450  CB  ASP A  95      -2.509   4.896  16.592  1.00  5.37           C
ATOM   1451  CG  ASP A  95      -3.111   3.983  17.643  1.00  8.32           C
ATOM   1452  OD1 ASP A  95      -2.307   3.365  18.399  1.00  6.07           O
ATOM   1453  OD2 ASP A  95      -4.359   3.893  17.652  1.00  8.35           O1-
ATOM   1454  H   ASP A  95      -1.341   5.419  14.096  1.00  6.28           H
ATOM   1455  HA  ASP A  95      -0.556   3.915  16.625  1.00  6.78           H
ATOM   1456  HB2 ASP A  95      -2.199   5.847  17.059  1.00  6.48           H
ATOM   1457  HB3 ASP A  95      -3.333   5.207  15.889  1.00  6.48           H
ATOM   1458  N   LEU A  96      -1.228   1.889  15.335  1.00  5.88           N
ATOM   1459  CA  LEU A  96      -1.565   0.616  14.710  1.00  5.21           C
ATOM   1460  C   LEU A  96      -2.219  -0.264  15.769  1.00  5.29           C
ATOM   1461  O   LEU A  96      -1.559  -0.736  16.707  1.00  6.01           O
ATOM   1462  CB  LEU A  96      -0.323  -0.061  14.132  1.00  5.16           C
ATOM   1463  CG  LEU A  96       0.429   0.660  13.029  1.00  5.83           C
ATOM   1464  CD1 LEU A  96       1.698  -0.121  12.621  1.00  6.26           C
ATOM   1465  CD2 LEU A  96      -0.491   0.897  11.836  1.00  4.93           C
ATOM   1466  H   LEU A  96      -0.617   1.812  15.931  1.00  7.10           H
ATOM   1467  HA  LEU A  96      -2.202   0.763  13.994  1.00  6.29           H
ATOM   1468  HB2 LEU A  96       0.308  -0.183  14.860  1.00  6.23           H
ATOM   1469  HB3 LEU A  96      -0.574  -0.926  13.776  1.00  6.23           H
ATOM   1470  HG  LEU A  96       0.710   1.530  13.361  1.00  7.04           H
ATOM   1471 HD11 LEU A  96       2.131   0.350  11.892  1.00  7.56           H
ATOM   1472 HD12 LEU A  96       2.297  -0.181  13.380  1.00  7.56           H
ATOM   1473 HD13 LEU A  96       1.432  -1.005  12.325  1.00  7.56           H
ATOM   1474 HD21 LEU A  96       0.010   1.352  11.138  1.00  5.96           H
ATOM   1475 HD22 LEU A  96      -0.814   0.039  11.516  1.00  5.96           H
ATOM   1476 HD23 LEU A  96      -1.234   1.451  12.119  1.00  5.96           H
ATOM   1477  N   ASP A  97      -3.509  -0.505  15.610  1.00  5.68           N
ATOM   1478  CA  ASP A  97      -4.293  -1.270  16.566  1.00  5.22           C
ATOM   1479  C   ASP A  97      -4.779  -2.545  15.896  1.00  5.90           C
ATOM   1480  O   ASP A  97      -5.299  -2.504  14.775  1.00  6.92           O
ATOM   1481  CB  ASP A  97      -5.486  -0.450  17.072  1.00  6.84           C
ATOM   1482  CG  ASP A  97      -5.071   0.720  17.951  1.00  6.95           C
ATOM   1483  OD1 ASP A  97      -3.899   0.841  18.347  1.00  6.44           O
ATOM   1484  OD2 ASP A  97      -5.968   1.535  18.249  1.00  7.73           O1-
ATOM   1485  H   ASP A  97      -3.973  -0.220  14.946  1.00  6.86           H
ATOM   1486  HA  ASP A  97      -3.740  -1.517  17.323  1.00  6.30           H
ATOM   1487  HB2 ASP A  97      -5.959  -0.087  16.308  1.00  8.25           H
ATOM   1488  HB3 ASP A  97      -6.084  -1.023  17.582  1.00  8.25           H
ATOM   1489  N   ILE A  98      -4.618  -3.679  16.572  1.00  6.07           N
ATOM   1490  CA  ILE A  98      -5.103  -4.945  16.050  1.00  6.08           C
ATOM   1491  C   ILE A  98      -6.596  -5.046  16.370  1.00  5.07           C
ATOM   1492  O   ILE A  98      -7.011  -5.178  17.523  1.00  6.70           O
ATOM   1493  CB  ILE A  98      -4.314  -6.121  16.622  1.00  5.96           C
ATOM   1494  CG1 ILE A  98      -2.831  -6.009  16.237  1.00  8.39           C
ATOM   1495  CG2 ILE A  98      -4.894  -7.447  16.116  1.00  7.49           C
ATOM   1496  CD1 ILE A  98      -1.935  -7.009  16.926  1.00  9.68           C
ATOM   1497  H   ILE A  98      -4.246  -3.742  17.342  1.00  7.33           H
ATOM   1498  HA  ILE A  98      -4.998  -4.954  15.082  1.00  7.33           H
ATOM   1499  HB  ILE A  98      -4.389  -6.090  17.591  1.00  7.19           H
ATOM   1500 HG12 ILE A  98      -2.746  -6.144  15.282  1.00 10.11           H
ATOM   1501 HG13 ILE A  98      -2.514  -5.122  16.472  1.00 10.11           H
ATOM   1502 HG21 ILE A  98      -4.330  -8.180  16.402  1.00  9.03           H
ATOM   1503 HG22 ILE A  98      -5.790  -7.577  16.464  1.00  9.03           H
ATOM   1504 HG23 ILE A  98      -4.922  -7.424  15.148  1.00  9.03           H
ATOM   1505 HD11 ILE A  98      -1.016  -6.841  16.658  1.00 11.65           H
ATOM   1506 HD12 ILE A  98      -2.024  -6.908  17.887  1.00 11.65           H
ATOM   1507 HD13 ILE A  98      -2.190  -7.907  16.666  1.00 11.65           H
ATOM   1508  N   MET A  99      -7.428  -4.936  15.355  1.00  5.82           N
ATOM   1509  CA  MET A  99      -8.858  -5.030  15.590  1.00  4.60           C
ATOM   1510  C   MET A  99      -9.282  -6.471  15.793  1.00  6.09           C
ATOM   1511  O   MET A  99     -10.009  -6.778  16.745  1.00  5.33           O
ATOM   1512  CB  MET A  99      -9.639  -4.426  14.441  1.00  5.58           C
ATOM   1513  CG  MET A  99      -9.521  -2.911  14.423  1.00  7.37           C
ATOM   1514  SD  MET A  99     -10.536  -2.125  13.132  1.00  6.62           S
ATOM   1515  CE  MET A  99      -9.672  -2.622  11.640  1.00  6.50           C
ATOM   1516  H   MET A  99      -7.202  -4.814  14.533  1.00  7.03           H
ATOM   1517  HA  MET A  99      -9.074  -4.524  16.389  1.00  5.56           H
ATOM   1518  HB2 MET A  99      -9.296  -4.775  13.603  1.00  6.74           H
ATOM   1519  HB3 MET A  99     -10.575  -4.649  14.538  1.00  6.74           H
ATOM   1520  HG2 MET A  99      -9.814  -2.571  15.282  1.00  8.88           H
ATOM   1521  HG3 MET A  99      -8.597  -2.664  14.276  1.00  8.88           H
ATOM   1522  HE1 MET A  99     -10.158  -2.287  10.870  1.00  7.85           H
ATOM   1523  HE2 MET A  99      -8.778  -2.247  11.660  1.00  7.85           H
ATOM   1524  HE3 MET A  99      -9.624  -3.590  11.609  1.00  7.85           H
ATOM   1525  N   LEU A 100      -8.846  -7.362  14.903  1.00  4.60           N
ATOM   1526  CA  LEU A 100      -9.239  -8.759  14.895  1.00  4.96           C
ATOM   1527  C   LEU A 100      -8.022  -9.566  14.488  1.00  5.21           C
ATOM   1528  O   LEU A 100      -7.208  -9.122  13.674  1.00  5.85           O
ATOM   1529  CB  LEU A 100     -10.403  -9.047  13.919  1.00  5.44           C
ATOM   1530  CG  LEU A 100     -11.685  -8.279  14.283  1.00  9.84           C
ATOM   1531  CD1 LEU A 100     -12.648  -8.238  13.112  1.00 13.19           C
ATOM   1532  CD2 LEU A 100     -12.336  -8.874  15.505  1.00  8.40           C
ATOM   1533  H   LEU A 100      -8.294  -7.170  14.273  1.00  5.56           H
ATOM   1534  HA  LEU A 100      -9.507  -9.042  15.782  1.00  5.99           H
ATOM   1535  HB2 LEU A 100     -10.139  -8.789  13.023  1.00  6.57           H
ATOM   1536  HB3 LEU A 100     -10.594  -9.996  13.926  1.00  6.57           H
ATOM   1537  HG  LEU A 100     -11.443  -7.365  14.492  1.00 11.85           H
ATOM   1538 HD11 LEU A 100     -13.426  -7.715  13.365  1.00 15.87           H
ATOM   1539 HD12 LEU A 100     -12.205  -7.827  12.353  1.00 15.87           H
ATOM   1540 HD13 LEU A 100     -12.917  -9.145  12.889  1.00 15.87           H
ATOM   1541 HD21 LEU A 100     -13.158  -8.397  15.704  1.00 10.12           H
ATOM   1542 HD22 LEU A 100     -12.532  -9.811  15.333  1.00 10.12           H
ATOM   1543 HD23 LEU A 100     -11.727  -8.807  16.260  1.00 10.12           H
ATOM   1544  N   PHE A 101      -7.900 -10.765  15.053  1.00  6.14           N
ATOM   1545  CA  PHE A 101      -6.866 -11.713  14.644  1.00  5.73           C
ATOM   1546  C   PHE A 101      -7.626 -12.968  14.263  1.00  6.64           C
ATOM   1547  O   PHE A 101      -7.906 -13.794  15.129  1.00  6.03           O
ATOM   1548  CB  PHE A 101      -5.831 -11.928  15.753  1.00  9.40           C
ATOM   1549  CG  PHE A 101      -4.611 -12.658  15.291  1.00  6.70           C
ATOM   1550  CD1 PHE A 101      -4.591 -14.040  15.235  1.00  8.50           C
ATOM   1551  CD2 PHE A 101      -3.488 -11.969  14.887  1.00  7.35           C
ATOM   1552  CE1 PHE A 101      -3.469 -14.716  14.772  1.00 10.84           C
ATOM   1553  CE2 PHE A 101      -2.357 -12.645  14.428  1.00  8.76           C
ATOM   1554  CZ  PHE A 101      -2.344 -14.010  14.382  1.00 10.19           C
ATOM   1555  H   PHE A 101      -8.408 -11.057  15.681  1.00  7.42           H
ATOM   1556  HA  PHE A 101      -6.402 -11.384  13.855  1.00  6.92           H
ATOM   1557  HB2 PHE A 101      -5.545 -11.063  16.088  1.00 11.33           H
ATOM   1558  HB3 PHE A 101      -6.236 -12.444  16.470  1.00 11.33           H
ATOM   1559  HD1 PHE A 101      -5.340 -14.523  15.493  1.00 10.24           H
ATOM   1560  HD2 PHE A 101      -3.491 -11.037  14.917  1.00  8.87           H
ATOM   1561  HE1 PHE A 101      -3.468 -15.647  14.746  1.00 13.06           H
ATOM   1562  HE2 PHE A 101      -1.607 -12.159  14.165  1.00 10.55           H
ATOM   1563  HZ  PHE A 101      -1.592 -14.465  14.077  1.00 12.27           H
ATOM   1564  N   GLY A 102      -7.983 -13.068  12.992  1.00  6.85           N
ATOM   1565  CA  GLY A 102      -8.946 -14.057  12.551  1.00  7.45           C
ATOM   1566  C   GLY A 102     -10.162 -13.983  13.439  1.00  7.78           C
ATOM   1567  O   GLY A 102     -10.661 -12.896  13.760  1.00  7.02           O
ATOM   1568  H   GLY A 102      -7.681 -12.563  12.365  1.00  8.26           H
ATOM   1569  HA2 GLY A 102      -9.215 -13.875  11.638  1.00  8.98           H
ATOM   1570  HA3 GLY A 102      -8.572 -14.949  12.610  1.00  8.98           H
ATOM   1571  N   ASN A 103     -10.631 -15.150  13.873  1.00  7.05           N
ATOM   1572  CA  ASN A 103     -11.783 -15.255  14.749  1.00  6.77           C
ATOM   1573  C   ASN A 103     -11.384 -15.414  16.214  1.00  6.90           C
ATOM   1574  O   ASN A 103     -12.234 -15.789  17.051  1.00  8.81           O
ATOM   1575  CB  ASN A 103     -12.686 -16.416  14.307  1.00  8.78           C
ATOM   1576  CG  ASN A 103     -14.131 -16.217  14.718  1.00 17.56           C
ATOM   1577  OD1 ASN A 103     -14.673 -15.124  14.577  1.00 17.26           O
ATOM   1578  ND2 ASN A 103     -14.769 -17.278  15.219  1.00 18.95           N
ATOM   1579  H   ASN A 103     -10.279 -15.906  13.671  1.00  8.50           H
ATOM   1580  HA  ASN A 103     -12.298 -14.437  14.666  1.00  8.17           H
ATOM   1581  HB2 ASN A 103     -12.664 -16.483  13.339  1.00 10.58           H
ATOM   1582  HB3 ASN A 103     -12.365 -17.242  14.702  1.00 10.58           H
ATOM   1583 HD21 ASN A 103     -15.600 -17.218  15.436  1.00 22.78           H
ATOM   1584 HD22 ASN A 103     -14.352 -18.023  15.325  1.00 22.78           H
ATOM   1585  N   GLU A 104     -10.122 -15.144  16.550  1.00  7.60           N
ATOM   1586  CA  GLU A 104      -9.633 -15.389  17.891  1.00  5.43           C
ATOM   1587  C   GLU A 104     -10.197 -14.400  18.897  1.00  6.48           C
ATOM   1588  O   GLU A 104     -10.478 -13.238  18.598  1.00  7.18           O
ATOM   1589  CB  GLU A 104      -8.118 -15.322  17.956  1.00  6.64           C
ATOM   1590  CG  GLU A 104      -7.421 -16.423  17.173  1.00  6.66           C
ATOM   1591  CD  GLU A 104      -5.957 -16.555  17.528  1.00  6.91           C
ATOM   1592  OE1 GLU A 104      -5.521 -16.098  18.585  1.00  8.26           O
ATOM   1593  OE2 GLU A 104      -5.215 -17.174  16.716  1.00  8.10           O1-
ATOM   1594  H   GLU A 104      -9.528 -14.817  16.021  1.00  9.16           H
ATOM   1595  HA  GLU A 104      -9.898 -16.278  18.178  1.00  6.56           H
ATOM   1596  HB2 GLU A 104      -7.815 -14.467  17.617  1.00  8.01           H
ATOM   1597  HB3 GLU A 104      -7.856 -15.417  18.886  1.00  8.01           H
ATOM   1598  HG2 GLU A 104      -7.854 -17.271  17.350  1.00  8.03           H
ATOM   1599  HG3 GLU A 104      -7.484 -16.212  16.228  1.00  8.03           H
ATOM   1600  N   VAL A 105     -10.374 -14.890  20.112  1.00  5.85           N
ATOM   1601  CA  VAL A 105     -10.593 -14.067  21.295  1.00  5.16           C
ATOM   1602  C   VAL A 105      -9.341 -14.161  22.148  1.00  6.43           C
ATOM   1603  O   VAL A 105      -8.939 -15.262  22.550  1.00  6.19           O
ATOM   1604  CB  VAL A 105     -11.833 -14.539  22.061  1.00  8.11           C
ATOM   1605  CG1 VAL A 105     -12.015 -13.731  23.311  1.00  9.57           C
ATOM   1606  CG2 VAL A 105     -13.048 -14.476  21.174  1.00  9.39           C
ATOM   1607  H   VAL A 105     -10.380 -15.734  20.283  1.00  7.06           H
ATOM   1608  HA  VAL A 105     -10.723 -13.143  21.040  1.00  6.23           H
ATOM   1609  HB  VAL A 105     -11.698 -15.462  22.331  1.00  9.78           H
ATOM   1610 HG11 VAL A 105     -12.840 -14.012  23.737  1.00 11.52           H
ATOM   1611 HG12 VAL A 105     -11.266 -13.884  23.906  1.00 11.52           H
ATOM   1612 HG13 VAL A 105     -12.067 -12.793  23.063  1.00 11.52           H
ATOM   1613 HG21 VAL A 105     -13.823 -14.776  21.677  1.00 11.31           H
ATOM   1614 HG22 VAL A 105     -13.176 -13.563  20.875  1.00 11.31           H
ATOM   1615 HG23 VAL A 105     -12.912 -15.055  20.409  1.00 11.31           H
ATOM   1616  N   ILE A 106      -8.726 -13.008  22.421  1.00  6.43           N
ATOM   1617  CA  ILE A 106      -7.480 -12.922  23.171  1.00  5.78           C
ATOM   1618  C   ILE A 106      -7.688 -11.948  24.317  1.00  7.64           C
ATOM   1619  O   ILE A 106      -8.155 -10.823  24.111  1.00  7.55           O
ATOM   1620  CB  ILE A 106      -6.308 -12.449  22.284  1.00  5.84           C
ATOM   1621  CG1 ILE A 106      -6.152 -13.372  21.067  1.00  7.16           C
ATOM   1622  CG2 ILE A 106      -4.998 -12.368  23.106  1.00  7.33           C
ATOM   1623  CD1 ILE A 106      -5.181 -12.856  20.037  1.00  8.68           C
ATOM   1624  H   ILE A 106      -9.019 -12.243  22.161  1.00  7.76           H
ATOM   1625  HA  ILE A 106      -7.263 -13.789  23.543  1.00  6.98           H
ATOM   1626  HB  ILE A 106      -6.515 -11.557  21.960  1.00  7.04           H
ATOM   1627 HG12 ILE A 106      -5.846 -14.243  21.361  1.00  8.63           H
ATOM   1628 HG13 ILE A 106      -7.009 -13.456  20.622  1.00  8.63           H
ATOM   1629 HG21 ILE A 106      -4.283 -12.059  22.525  1.00  8.84           H
ATOM   1630 HG22 ILE A 106      -5.114 -11.737  23.835  1.00  8.84           H
ATOM   1631 HG23 ILE A 106      -4.783 -13.245  23.462  1.00  8.84           H
ATOM   1632 HD11 ILE A 106      -5.152 -13.480  19.294  1.00 10.45           H
ATOM   1633 HD12 ILE A 106      -5.488 -11.989  19.724  1.00 10.45           H
ATOM   1634 HD13 ILE A 106      -4.307 -12.775  20.443  1.00 10.45           H
ATOM   1635  N   ASN A 107      -7.371 -12.399  25.534  1.00  7.42           N
ATOM   1636  CA  ASN A 107      -7.489 -11.562  26.733  1.00  9.25           C
ATOM   1637  C   ASN A 107      -6.229 -11.786  27.557  1.00 10.51           C
ATOM   1638  O   ASN A 107      -6.136 -12.756  28.316  1.00 11.68           O
ATOM   1639  CB  ASN A 107      -8.709 -11.927  27.570  1.00 11.22           C
ATOM   1640  CG  ASN A 107      -9.988 -11.492  26.945  1.00 12.82           C
ATOM   1641  OD1 ASN A 107     -10.184 -10.305  26.657  1.00 12.86           O
ATOM   1642  ND2 ASN A 107     -10.874 -12.437  26.708  1.00 13.51           N
ATOM   1643  H   ASN A 107      -7.081 -13.194  25.693  1.00  8.94           H
ATOM   1644  HA  ASN A 107      -7.539 -10.634  26.474  1.00 11.14           H
ATOM   1645  HB2 ASN A 107      -8.730 -12.889  27.689  1.00 13.50           H
ATOM   1646  HB3 ASN A 107      -8.632 -11.485  28.432  1.00 13.50           H
ATOM   1647 HD21 ASN A 107     -11.562 -12.267  26.225  1.00 16.25           H
ATOM   1648 HD22 ASN A 107     -10.755 -13.230  27.028  1.00 16.25           H
ATOM   1649  N   THR A 108      -5.261 -10.911  27.389  1.00 12.22           N
ATOM   1650  CA  THR A 108      -4.036 -10.934  28.157  1.00 12.29           C
ATOM   1651  C   THR A 108      -3.731  -9.515  28.598  1.00 11.37           C
ATOM   1652  O   THR A 108      -4.395  -8.559  28.198  1.00 10.41           O
ATOM   1653  CB  THR A 108      -2.874 -11.432  27.297  1.00 12.18           C
ATOM   1654  OG1 THR A 108      -2.612 -10.506  26.219  1.00 10.24           O
ATOM   1655  CG2 THR A 108      -3.173 -12.821  26.715  1.00 12.30           C
ATOM   1656  H   THR A 108      -5.282 -10.279  26.811  1.00 14.70           H
ATOM   1657  HA  THR A 108      -4.148 -11.492  28.954  1.00 14.79           H
ATOM   1658  HB  THR A 108      -2.086 -11.463  27.854  1.00 14.66           H
ATOM   1659  HG1 THR A 108      -3.340 -10.247  25.889  1.00 12.33           H
ATOM   1660 HG21 THR A 108      -2.386 -13.119  26.244  1.00 14.80           H
ATOM   1661 HG22 THR A 108      -3.392 -13.464  27.411  1.00 14.80           H
ATOM   1662 HG23 THR A 108      -3.914 -12.769  26.090  1.00 14.80           H
ATOM   1663  N   GLU A 109      -2.671  -9.387  29.391  1.00 12.95           N
ATOM   1664  CA  GLU A 109      -2.251  -8.071  29.840  1.00 12.01           C
ATOM   1665  C   GLU A 109      -1.842  -7.179  28.671  1.00 11.62           C
ATOM   1666  O   GLU A 109      -2.200  -6.003  28.634  1.00 13.02           O
ATOM   1667  CB  GLU A 109      -1.120  -8.220  30.853  1.00 16.23           C
ATOM   1668  CG  GLU A 109      -0.608  -6.901  31.362  1.00 14.90           C
ATOM   1669  CD  GLU A 109       0.225  -7.030  32.617  1.00 19.01           C
ATOM   1670  OE1 GLU A 109       0.247  -8.123  33.239  1.00 17.49           O
ATOM   1671  OE2 GLU A 109       0.857  -6.014  32.982  1.00 17.50           O1-
ATOM   1672  H   GLU A 109      -2.177 -10.035  29.661  1.00 15.58           H
ATOM   1673  HA  GLU A 109      -2.996  -7.642  30.288  1.00 14.45           H
ATOM   1674  HB2 GLU A 109      -1.452  -8.720  31.614  1.00 19.51           H
ATOM   1675  HB3 GLU A 109      -0.378  -8.695  30.443  1.00 19.51           H
ATOM   1676  HG2 GLU A 109      -0.052  -6.495  30.679  1.00 17.92           H
ATOM   1677  HG3 GLU A 109      -1.366  -6.329  31.554  1.00 17.92           H
ATOM   1678  N   ARG A 110      -1.094  -7.714  27.712  1.00 11.93           N
ATOM   1679  CA  ARG A 110      -0.628  -6.918  26.588  1.00 10.84           C
ATOM   1680  C   ARG A 110      -1.665  -6.761  25.495  1.00 10.80           C
ATOM   1681  O   ARG A 110      -1.588  -5.805  24.727  1.00  8.98           O
ATOM   1682  CB  ARG A 110       0.556  -7.598  25.901  1.00 17.55           C
ATOM   1683  CG  ARG A 110       1.906  -7.209  26.404  1.00 19.23           C
ATOM   1684  CD  ARG A 110       2.954  -7.759  25.449  1.00 14.11           C
ATOM   1685  NE  ARG A 110       3.438  -6.767  24.481  1.00 12.72           N
ATOM   1686  CZ  ARG A 110       4.212  -7.061  23.438  1.00 12.04           C
ATOM   1687  NH1 ARG A 110       4.560  -8.315  23.199  1.00 11.49           N
ATOM   1688  NH2 ARG A 110       4.619  -6.116  22.598  1.00 10.05           N1+
ATOM   1689  H   ARG A 110      -0.844  -8.536  27.686  1.00 14.36           H
ATOM   1690  HA  ARG A 110      -0.357  -6.037  26.892  1.00 13.05           H
ATOM   1691  HB2 ARG A 110       0.464  -8.557  26.007  1.00 21.10           H
ATOM   1692  HB3 ARG A 110       0.532  -7.374  24.958  1.00 21.10           H
ATOM   1693  HG2 ARG A 110       1.981  -6.241  26.429  1.00 23.11           H
ATOM   1694  HG3 ARG A 110       2.041  -7.590  27.283  1.00 23.11           H
ATOM   1695  HD2 ARG A 110       3.713  -8.076  25.963  1.00 16.97           H
ATOM   1696  HD3 ARG A 110       2.568  -8.494  24.949  1.00 16.97           H
ATOM   1697  HE  ARG A 110       3.172  -5.953  24.567  1.00 15.30           H
ATOM   1698 HH11 ARG A 110       4.309  -8.943  23.732  1.00 13.83           H
ATOM   1699 HH12 ARG A 110       5.057  -8.500  22.522  1.00 13.83           H
ATOM   1700 HH21 ARG A 110       4.397  -5.293  22.735  1.00 12.11           H
ATOM   1701 HH22 ARG A 110       5.113  -6.323  21.926  1.00 12.11           H
ATOM   1702  N   LEU A 111      -2.573  -7.712  25.334  1.00  8.38           N
ATOM   1703  CA  LEU A 111      -3.353  -7.813  24.111  1.00  6.33           C
ATOM   1704  C   LEU A 111      -4.783  -8.207  24.426  1.00  7.23           C
ATOM   1705  O   LEU A 111      -5.029  -9.231  25.079  1.00  8.64           O
ATOM   1706  CB  LEU A 111      -2.681  -8.836  23.184  1.00  9.70           C
ATOM   1707  CG  LEU A 111      -3.136  -8.931  21.755  1.00 10.54           C
ATOM   1708  CD1 LEU A 111      -3.037  -7.591  21.063  1.00  9.50           C
ATOM   1709  CD2 LEU A 111      -2.304  -9.947  21.017  1.00 10.27           C
ATOM   1710  H   LEU A 111      -2.755  -8.320  25.918  1.00 10.10           H
ATOM   1711  HA  LEU A 111      -3.371  -6.947  23.672  1.00  7.63           H
ATOM   1712  HB2 LEU A 111      -1.735  -8.636  23.156  1.00 11.68           H
ATOM   1713  HB3 LEU A 111      -2.812  -9.711  23.582  1.00 11.68           H
ATOM   1714  HG  LEU A 111      -4.059  -9.231  21.732  1.00 12.69           H
ATOM   1715 HD11 LEU A 111      -3.234  -7.696  20.119  1.00 11.44           H
ATOM   1716 HD12 LEU A 111      -3.670  -6.977  21.469  1.00 11.44           H
ATOM   1717 HD13 LEU A 111      -2.134  -7.250  21.174  1.00 11.44           H
ATOM   1718 HD21 LEU A 111      -2.552  -9.915  20.082  1.00 12.37           H
ATOM   1719 HD22 LEU A 111      -1.369  -9.717  21.123  1.00 12.37           H
ATOM   1720 HD23 LEU A 111      -2.476 -10.829  21.380  1.00 12.37           H
ATOM   1721  N   THR A 112      -5.719  -7.389  23.959  1.00  6.68           N
ATOM   1722  CA  THR A 112      -7.151  -7.671  23.998  1.00  5.87           C
ATOM   1723  C   THR A 112      -7.688  -7.622  22.574  1.00  7.52           C
ATOM   1724  O   THR A 112      -7.603  -6.587  21.909  1.00  6.67           O
ATOM   1725  CB  THR A 112      -7.888  -6.669  24.887  1.00  9.36           C
ATOM   1726  OG1 THR A 112      -7.468  -6.851  26.238  1.00  9.43           O
ATOM   1727  CG2 THR A 112      -9.398  -6.862  24.840  1.00  8.35           C
ATOM   1728  H   THR A 112      -5.537  -6.619  23.616  1.00  8.05           H
ATOM   1729  HA  THR A 112      -7.298  -8.560  24.353  1.00  7.09           H
ATOM   1730  HB  THR A 112      -7.696  -5.763  24.597  1.00 11.27           H
ATOM   1731  HG1 THR A 112      -6.647  -6.712  26.316  1.00 11.36           H
ATOM   1732 HG21 THR A 112      -9.830  -6.191  25.389  1.00 10.06           H
ATOM   1733 HG22 THR A 112      -9.727  -6.776  23.931  1.00 10.06           H
ATOM   1734 HG23 THR A 112      -9.633  -7.739  25.183  1.00 10.06           H
ATOM   1735  N   VAL A 113      -8.226  -8.741  22.111  1.00  6.95           N
ATOM   1736  CA  VAL A 113      -8.723  -8.877  20.743  1.00  5.83           C
ATOM   1737  C   VAL A 113     -10.031  -9.647  20.867  1.00  5.85           C
ATOM   1738  O   VAL A 113     -10.055 -10.668  21.570  1.00  7.01           O
ATOM   1739  CB  VAL A 113      -7.732  -9.618  19.820  1.00  5.28           C
ATOM   1740  CG1 VAL A 113      -8.323  -9.784  18.450  1.00  8.16           C
ATOM   1741  CG2 VAL A 113      -6.413  -8.876  19.730  1.00  8.16           C
ATOM   1742  H   VAL A 113      -8.328  -9.452  22.584  1.00  8.38           H
ATOM   1743  HA  VAL A 113      -8.855  -8.002  20.367  1.00  7.03           H
ATOM   1744  HB  VAL A 113      -7.555 -10.502  20.175  1.00  6.38           H
ATOM   1745 HG11 VAL A 113      -7.675 -10.235  17.885  1.00  9.83           H
ATOM   1746 HG12 VAL A 113      -9.128 -10.322  18.507  1.00  9.83           H
ATOM   1747 HG13 VAL A 113      -8.532  -8.910  18.082  1.00  9.83           H
ATOM   1748 HG21 VAL A 113      -5.821  -9.375  19.146  1.00  9.83           H
ATOM   1749 HG22 VAL A 113      -6.576  -7.993  19.365  1.00  9.83           H
ATOM   1750 HG23 VAL A 113      -6.031  -8.809  20.617  1.00  9.83           H
ATOM   1751  N   PRO A 114     -11.128  -9.237  20.216  1.00  6.91           N
ATOM   1752  CA  PRO A 114     -11.291  -8.031  19.407  1.00  6.40           C
ATOM   1753  C   PRO A 114     -10.915  -6.777  20.190  1.00  6.86           C
ATOM   1754  O   PRO A 114     -11.043  -6.700  21.407  1.00  7.10           O
ATOM   1755  CB  PRO A 114     -12.780  -8.015  19.117  1.00  8.28           C
ATOM   1756  CG  PRO A 114     -13.144  -9.474  19.088  1.00  8.54           C
ATOM   1757  CD  PRO A 114     -12.347 -10.068  20.182  1.00  7.21           C
ATOM   1758  HA  PRO A 114     -10.791  -8.082  18.577  1.00  7.72           H
ATOM   1759  HB2 PRO A 114     -13.245  -7.559  19.831  1.00  9.97           H
ATOM   1760  HB3 PRO A 114     -12.947  -7.595  18.258  1.00  9.97           H
ATOM   1761  HG2 PRO A 114     -14.091  -9.587  19.257  1.00 10.29           H
ATOM   1762  HG3 PRO A 114     -12.891  -9.855  18.233  1.00 10.29           H
ATOM   1763  HD2 PRO A 114     -12.828 -10.006  21.022  1.00  8.69           H
ATOM   1764  HD3 PRO A 114     -12.114 -10.985  19.964  1.00  8.69           H
ATOM   1765  N   HIS A 115     -10.415  -5.779  19.475  1.00  4.98           N
ATOM   1766  CA  HIS A 115     -10.078  -4.506  20.099  1.00  5.45           C
ATOM   1767  C   HIS A 115     -11.241  -4.023  20.949  1.00  6.10           C
ATOM   1768  O   HIS A 115     -12.384  -4.037  20.497  1.00  5.87           O
ATOM   1769  CB  HIS A 115      -9.742  -3.500  18.993  1.00  3.93           C
ATOM   1770  CG  HIS A 115      -9.369  -2.141  19.488  1.00  4.34           C
ATOM   1771  ND1 HIS A 115     -10.308  -1.200  19.852  1.00  6.01           N
ATOM   1772  CD2 HIS A 115      -8.161  -1.573  19.680  1.00  6.56           C
ATOM   1773  CE1 HIS A 115      -9.689  -0.099  20.234  1.00  4.97           C
ATOM   1774  NE2 HIS A 115      -8.387  -0.303  20.150  1.00  7.26           N
ATOM   1775  H   HIS A 115     -10.259  -5.812  18.627  1.00  6.02           H
ATOM   1776  HA  HIS A 115      -9.295  -4.622  20.663  1.00  6.59           H
ATOM   1777  HB2 HIS A 115     -10.508  -3.399  18.406  1.00  4.76           H
ATOM   1778  HB3 HIS A 115      -8.983  -3.843  18.497  1.00  4.76           H
ATOM   1779  HD1 HIS A 115     -11.158  -1.312  19.813  1.00  7.25           H
ATOM   1780  HD2 HIS A 115      -7.332  -1.969  19.523  1.00  7.91           H
ATOM   1781  HE1 HIS A 115     -10.097   0.681  20.530  1.00  6.01           H
ATOM   1782  N   TYR A 116     -10.924  -3.572  22.164  1.00  5.41           N
ATOM   1783  CA  TYR A 116     -11.943  -3.394  23.195  1.00  4.41           C
ATOM   1784  C   TYR A 116     -13.010  -2.376  22.816  1.00  7.48           C
ATOM   1785  O   TYR A 116     -14.148  -2.497  23.297  1.00  6.68           O
ATOM   1786  CB  TYR A 116     -11.287  -2.998  24.517  1.00  7.66           C
ATOM   1787  CG  TYR A 116     -10.843  -1.555  24.566  1.00  6.79           C
ATOM   1788  CD1 TYR A 116      -9.843  -1.075  23.721  1.00  6.45           C
ATOM   1789  CD2 TYR A 116     -11.406  -0.683  25.465  1.00  6.21           C
ATOM   1790  CE1 TYR A 116      -9.464   0.242  23.760  1.00  6.63           C
ATOM   1791  CE2 TYR A 116     -11.029   0.602  25.528  1.00  7.18           C
ATOM   1792  CZ  TYR A 116     -10.068   1.071  24.671  1.00  6.60           C
ATOM   1793  OH  TYR A 116      -9.693   2.404  24.727  1.00  6.21           O
ATOM   1794  H   TYR A 116     -10.128  -3.364  22.413  1.00  6.54           H
ATOM   1795  HA  TYR A 116     -12.394  -4.239  23.354  1.00  5.34           H
ATOM   1796  HB2 TYR A 116     -11.932  -3.136  25.226  1.00  9.23           H
ATOM   1797  HB3 TYR A 116     -10.507  -3.560  24.653  1.00  9.23           H
ATOM   1798  HD1 TYR A 116      -9.457  -1.648  23.094  1.00  7.78           H
ATOM   1799  HD2 TYR A 116     -12.069  -0.994  26.042  1.00  7.49           H
ATOM   1800  HE1 TYR A 116      -8.806   0.569  23.188  1.00  7.99           H
ATOM   1801  HE2 TYR A 116     -11.434   1.182  26.141  1.00  8.66           H
ATOM   1802  HH  TYR A 116      -8.907   2.492  24.441  1.00  7.50           H
ATOM   1803  N   ASP A 117     -12.677  -1.358  21.998  1.00  6.32           N
ATOM   1804  CA  ASP A 117     -13.582  -0.234  21.721  1.00  7.02           C
ATOM   1805  C   ASP A 117     -14.037  -0.148  20.276  1.00  4.75           C
ATOM   1806  O   ASP A 117     -14.800   0.764  19.933  1.00  6.24           O
ATOM   1807  CB  ASP A 117     -12.945   1.103  22.116  1.00  6.27           C
ATOM   1808  CG  ASP A 117     -13.985   2.176  22.387  1.00  6.53           C
ATOM   1809  OD1 ASP A 117     -15.020   1.834  23.019  1.00  6.68           O
ATOM   1810  OD2 ASP A 117     -13.753   3.352  22.003  1.00  5.62           O1-
ATOM   1811  H   ASP A 117     -11.918  -1.292  21.600  1.00  7.63           H
ATOM   1812  HA  ASP A 117     -14.379  -0.345  22.261  1.00  8.47           H
ATOM   1813  HB2 ASP A 117     -12.415   0.998  22.921  1.00  7.57           H
ATOM   1814  HB3 ASP A 117     -12.377   1.412  21.392  1.00  7.57           H
ATOM   1815  N   MET A 118     -13.651  -1.091  19.427  1.00  5.76           N
ATOM   1816  CA  MET A 118     -13.872  -0.905  18.004  1.00  6.10           C
ATOM   1817  C   MET A 118     -15.347  -0.843  17.643  1.00  7.77           C
ATOM   1818  O   MET A 118     -15.701  -0.148  16.696  1.00  6.66           O
ATOM   1819  CB  MET A 118     -13.177  -1.995  17.188  1.00  6.31           C
ATOM   1820  CG  MET A 118     -13.668  -3.422  17.449  1.00  6.01           C
ATOM   1821  SD  MET A 118     -12.779  -4.681  16.501  1.00  6.70           S
ATOM   1822  CE  MET A 118     -13.326  -4.278  14.840  1.00  7.54           C
ATOM   1823  H   MET A 118     -13.257  -1.825  19.643  1.00  6.96           H
ATOM   1824  HA  MET A 118     -13.475  -0.057  17.755  1.00  7.36           H
ATOM   1825  HB2 MET A 118     -13.313  -1.806  16.248  1.00  7.62           H
ATOM   1826  HB3 MET A 118     -12.230  -1.974  17.400  1.00  7.62           H
ATOM   1827  HG2 MET A 118     -13.563  -3.623  18.392  1.00  7.26           H
ATOM   1828  HG3 MET A 118     -14.607  -3.483  17.207  1.00  7.26           H
ATOM   1829  HE1 MET A 118     -12.916  -4.902  14.222  1.00  9.08           H
ATOM   1830  HE2 MET A 118     -14.293  -4.349  14.793  1.00  9.08           H
ATOM   1831  HE3 MET A 118     -13.055  -3.372  14.628  1.00  9.08           H
ATOM   1832  N   LYS A 119     -16.223  -1.551  18.365  1.00  5.62           N
ATOM   1833  CA  LYS A 119     -17.645  -1.552  18.006  1.00  7.07           C
ATOM   1834  C   LYS A 119     -18.326  -0.233  18.330  1.00  6.79           C
ATOM   1835  O   LYS A 119     -19.488  -0.037  17.941  1.00  8.72           O
ATOM   1836  CB  LYS A 119     -18.361  -2.708  18.710  1.00  7.63           C
ATOM   1837  CG  LYS A 119     -17.881  -4.075  18.278  1.00  8.79           C
ATOM   1838  CD  LYS A 119     -18.617  -5.198  19.016  1.00 13.78           C
ATOM   1839  CE  LYS A 119     -18.044  -6.560  18.634  1.00 17.27           C
ATOM   1840  NZ  LYS A 119     -18.763  -7.685  19.285  1.00 21.24           N1+
ATOM   1841  H   LYS A 119     -16.024  -2.030  19.050  1.00  6.79           H
ATOM   1842  HA  LYS A 119     -17.722  -1.700  17.053  1.00  8.52           H
ATOM   1843  HB2 LYS A 119     -18.209  -2.630  19.665  1.00  9.19           H
ATOM   1844  HB3 LYS A 119     -19.311  -2.654  18.524  1.00  9.19           H
ATOM   1845  HG2 LYS A 119     -18.043  -4.192  17.330  1.00 10.59           H
ATOM   1846  HG3 LYS A 119     -16.935  -4.158  18.472  1.00 10.59           H
ATOM   1847  HD2 LYS A 119     -18.511  -5.083  19.974  1.00 16.57           H
ATOM   1848  HD3 LYS A 119     -19.558  -5.187  18.776  1.00 16.57           H
ATOM   1849  HE2 LYS A 119     -18.107  -6.676  17.673  1.00 20.76           H
ATOM   1850  HE3 LYS A 119     -17.115  -6.592  18.913  1.00 20.76           H
ATOM   1851  HZ1 LYS A 119     -18.391  -8.455  19.037  1.00 25.52           H
ATOM   1852  HZ2 LYS A 119     -18.698  -7.608  20.169  1.00 25.52           H
ATOM   1853  HZ3 LYS A 119     -19.620  -7.687  19.048  1.00 25.52           H
ATOM   1854  N   ASN A 120     -17.619   0.675  18.993  1.00  6.52           N
ATOM   1855  CA  ASN A 120     -18.119   2.005  19.302  1.00  6.90           C
ATOM   1856  C   ASN A 120     -17.566   3.077  18.377  1.00  8.51           C
ATOM   1857  O   ASN A 120     -17.845   4.259  18.592  1.00  8.83           O
ATOM   1858  CB  ASN A 120     -17.785   2.340  20.750  1.00  7.81           C
ATOM   1859  CG  ASN A 120     -18.403   1.379  21.711  1.00  8.37           C
ATOM   1860  OD1 ASN A 120     -19.594   1.086  21.613  1.00 11.57           O
ATOM   1861  ND2 ASN A 120     -17.600   0.877  22.656  1.00 10.65           N
ATOM   1862  H   ASN A 120     -16.820   0.543  19.287  1.00  7.87           H
ATOM   1863  HA  ASN A 120     -19.089   2.019  19.219  1.00  8.32           H
ATOM   1864  HB2 ASN A 120     -16.827   2.328  20.875  1.00  9.41           H
ATOM   1865  HB3 ASN A 120     -18.137   3.225  20.961  1.00  9.41           H
ATOM   1866 HD21 ASN A 120     -17.913   0.307  23.215  1.00 12.83           H
ATOM   1867 HD22 ASN A 120     -16.781   1.130  22.702  1.00 12.83           H
ATOM   1868  N   ARG A 121     -16.794   2.707  17.357  1.00  6.56           N
ATOM   1869  CA  ARG A 121     -16.008   3.674  16.587  1.00  6.11           C
ATOM   1870  C   ARG A 121     -16.262   3.561  15.094  1.00  7.82           C
ATOM   1871  O   ARG A 121     -15.783   2.624  14.456  1.00  6.69           O
ATOM   1872  CB  ARG A 121     -14.528   3.476  16.860  1.00  6.30           C
ATOM   1873  CG  ARG A 121     -14.093   3.790  18.240  1.00  8.27           C
ATOM   1874  CD  ARG A 121     -12.710   3.237  18.489  1.00  5.92           C
ATOM   1875  NE  ARG A 121     -12.200   3.683  19.771  1.00  6.08           N
ATOM   1876  CZ  ARG A 121     -10.921   3.705  20.109  1.00  6.74           C
ATOM   1877  NH1 ARG A 121      -9.985   3.310  19.256  1.00  7.49           N
ATOM   1878  NH2 ARG A 121     -10.569   4.115  21.311  1.00  7.47           N1+
ATOM   1879  H   ARG A 121     -16.698   1.895  17.095  1.00  7.91           H
ATOM   1880  HA  ARG A 121     -16.245   4.573  16.862  1.00  7.37           H
ATOM   1881  HB2 ARG A 121     -14.299   2.552  16.673  1.00  7.60           H
ATOM   1882  HB3 ARG A 121     -14.032   4.061  16.265  1.00  7.60           H
ATOM   1883  HG2 ARG A 121     -14.067   4.750  18.357  1.00  9.97           H
ATOM   1884  HG3 ARG A 121     -14.698   3.378  18.875  1.00  9.97           H
ATOM   1885  HD2 ARG A 121     -12.736   2.269  18.487  1.00  7.15           H
ATOM   1886  HD3 ARG A 121     -12.112   3.553  17.793  1.00  7.15           H
ATOM   1887  HE  ARG A 121     -12.774   3.935  20.364  1.00  7.33           H
ATOM   1888 HH11 ARG A 121     -10.206   3.031  18.472  1.00  9.04           H
ATOM   1889 HH12 ARG A 121      -9.156   3.340  19.484  1.00  9.04           H
ATOM   1890 HH21 ARG A 121     -11.165   4.402  21.863  1.00  9.01           H
ATOM   1891 HH22 ARG A 121      -9.754   4.191  21.482  1.00  9.01           H
ATOM   1892  N   GLY A 122     -16.964   4.534  14.520  1.00  7.33           N
ATOM   1893  CA  GLY A 122     -17.119   4.523  13.082  1.00  8.42           C
ATOM   1894  C   GLY A 122     -15.796   4.571  12.344  1.00  6.21           C
ATOM   1895  O   GLY A 122     -15.665   3.982  11.268  1.00  6.84           O
ATOM   1896  H   GLY A 122     -17.340   5.185  14.928  1.00  8.84           H
ATOM   1897  HA2 GLY A 122     -17.587   3.714  12.823  1.00 10.14           H
ATOM   1898  HA3 GLY A 122     -17.642   5.296  12.810  1.00 10.14           H
ATOM   1899  N   PHE A 123     -14.795   5.249  12.916  1.00  7.27           N
ATOM   1900  CA  PHE A 123     -13.503   5.356  12.255  1.00  6.10           C
ATOM   1901  C   PHE A 123     -12.725   4.053  12.226  1.00  7.42           C
ATOM   1902  O   PHE A 123     -11.745   3.954  11.469  1.00  6.94           O
ATOM   1903  CB  PHE A 123     -12.632   6.486  12.840  1.00  7.18           C
ATOM   1904  CG  PHE A 123     -12.253   6.311  14.299  1.00  6.87           C
ATOM   1905  CD1 PHE A 123     -11.192   5.513  14.653  1.00  6.42           C
ATOM   1906  CD2 PHE A 123     -12.926   6.984  15.290  1.00  7.97           C
ATOM   1907  CE1 PHE A 123     -10.822   5.363  15.967  1.00  7.36           C
ATOM   1908  CE2 PHE A 123     -12.545   6.853  16.606  1.00  7.83           C
ATOM   1909  CZ  PHE A 123     -11.492   6.028  16.940  1.00  7.49           C
ATOM   1910  H   PHE A 123     -14.847   5.669  13.666  1.00  8.77           H
ATOM   1911  HA  PHE A 123     -13.685   5.590  11.332  1.00  7.36           H
ATOM   1912  HB2 PHE A 123     -11.814   6.541  12.324  1.00  8.66           H
ATOM   1913  HB3 PHE A 123     -13.123   7.323  12.769  1.00  8.66           H
ATOM   1914  HD1 PHE A 123     -10.719   5.052  13.995  1.00  7.75           H
ATOM   1915  HD2 PHE A 123     -13.637   7.542  15.068  1.00  9.61           H
ATOM   1916  HE1 PHE A 123     -10.102   4.810  16.180  1.00  8.87           H
ATOM   1917  HE2 PHE A 123     -13.014   7.303  17.273  1.00  9.44           H
ATOM   1918  HZ  PHE A 123     -11.244   5.929  17.832  1.00  9.04           H
ATOM   1919  N   MET A 124     -13.124   3.063  13.025  1.00  6.80           N
ATOM   1920  CA  MET A 124     -12.599   1.710  12.871  1.00  5.54           C
ATOM   1921  C   MET A 124     -13.530   0.830  12.045  1.00  7.09           C
ATOM   1922  O   MET A 124     -13.072   0.130  11.148  1.00  7.25           O
ATOM   1923  CB  MET A 124     -12.321   1.069  14.237  1.00  7.39           C
ATOM   1924  CG  MET A 124     -11.139   1.696  14.970  1.00  7.82           C
ATOM   1925  SD  MET A 124     -10.841   0.935  16.578  1.00  8.83           S
ATOM   1926  CE  MET A 124      -9.119   0.536  16.484  1.00  7.45           C
ATOM   1927  H   MET A 124     -13.691   3.150  13.662  1.00  8.20           H
ATOM   1928  HA  MET A 124     -11.755   1.767  12.400  1.00  6.69           H
ATOM   1929  HB2 MET A 124     -13.108   1.171  14.787  1.00  8.90           H
ATOM   1930  HB3 MET A 124     -12.123   0.128  14.114  1.00  8.90           H
ATOM   1931  HG2 MET A 124     -10.340   1.593  14.428  1.00  9.43           H
ATOM   1932  HG3 MET A 124     -11.326   2.634  15.114  1.00  9.43           H
ATOM   1933  HE1 MET A 124      -8.850   0.112  17.314  1.00  8.98           H
ATOM   1934  HE2 MET A 124      -8.986  -0.074  15.739  1.00  8.98           H
ATOM   1935  HE3 MET A 124      -8.611   1.347  16.337  1.00  8.98           H
ATOM   1936  N   LEU A 125     -14.846   0.895  12.272  1.00  6.74           N
ATOM   1937  CA  LEU A 125     -15.769  -0.021  11.609  1.00  5.82           C
ATOM   1938  C   LEU A 125     -15.973   0.285  10.137  1.00  5.30           C
ATOM   1939  O   LEU A 125     -16.083  -0.650   9.343  1.00  6.23           O
ATOM   1940  CB  LEU A 125     -17.106  -0.049  12.338  1.00  7.41           C
ATOM   1941  CG  LEU A 125     -17.108  -0.523  13.792  1.00  7.15           C
ATOM   1942  CD1 LEU A 125     -18.551  -0.560  14.274  1.00 13.75           C
ATOM   1943  CD2 LEU A 125     -16.511  -1.894  13.950  1.00  9.25           C
ATOM   1944  H   LEU A 125     -15.220   1.446  12.817  1.00  8.13           H
ATOM   1945  HA  LEU A 125     -15.391  -0.915  11.647  1.00  7.03           H
ATOM   1946  HB2 LEU A 125     -17.462   0.853  12.326  1.00  8.94           H
ATOM   1947  HB3 LEU A 125     -17.702  -0.633  11.846  1.00  8.94           H
ATOM   1948  HG  LEU A 125     -16.609   0.099  14.344  1.00  8.62           H
ATOM   1949 HD11 LEU A 125     -18.573  -0.867  15.194  1.00 16.54           H
ATOM   1950 HD12 LEU A 125     -18.926   0.333  14.214  1.00 16.54           H
ATOM   1951 HD13 LEU A 125     -19.054  -1.172  13.715  1.00 16.54           H
ATOM   1952 HD21 LEU A 125     -16.587  -2.175  14.876  1.00 11.15           H
ATOM   1953 HD22 LEU A 125     -17.000  -2.506  13.378  1.00 11.15           H
ATOM   1954 HD23 LEU A 125     -15.576  -1.866  13.686  1.00 11.15           H
ATOM   1955  N   TRP A 126     -16.077   1.558   9.755  1.00  6.04           N
ATOM   1956  CA  TRP A 126     -16.322   1.844   8.339  1.00  6.11           C
ATOM   1957  C   TRP A 126     -15.170   1.403   7.454  1.00  6.52           C
ATOM   1958  O   TRP A 126     -15.429   0.762   6.425  1.00  8.12           O
ATOM   1959  CB  TRP A 126     -16.677   3.319   8.104  1.00  6.71           C
ATOM   1960  CG  TRP A 126     -18.096   3.696   8.464  1.00 10.13           C
ATOM   1961  CD1 TRP A 126     -18.477   4.592   9.401  1.00  8.95           C
ATOM   1962  CD2 TRP A 126     -19.302   3.173   7.892  1.00  9.80           C
ATOM   1963  NE1 TRP A 126     -19.845   4.666   9.462  1.00 13.17           N
ATOM   1964  CE2 TRP A 126     -20.376   3.811   8.536  1.00 10.89           C
ATOM   1965  CE3 TRP A 126     -19.577   2.230   6.896  1.00 14.46           C
ATOM   1966  CZ2 TRP A 126     -21.710   3.527   8.226  1.00 14.48           C
ATOM   1967  CZ3 TRP A 126     -20.907   1.946   6.594  1.00 15.77           C
ATOM   1968  CH2 TRP A 126     -21.951   2.606   7.248  1.00 15.99           C
ATOM   1969  H   TRP A 126     -16.020   2.244  10.271  1.00  7.29           H
ATOM   1970  HA  TRP A 126     -17.089   1.320   8.055  1.00  7.37           H
ATOM   1971  HB2 TRP A 126     -16.090   3.876   8.637  1.00  8.09           H
ATOM   1972  HB3 TRP A 126     -16.555   3.523   7.161  1.00  8.09           H
ATOM   1973  HD1 TRP A 126     -17.896   5.086   9.933  1.00 10.78           H
ATOM   1974  HE1 TRP A 126     -20.295   5.179   9.985  1.00 15.85           H
ATOM   1975  HE3 TRP A 126     -18.887   1.791   6.452  1.00 17.40           H
ATOM   1976  HZ2 TRP A 126     -22.408   3.960   8.664  1.00 17.42           H
ATOM   1977  HZ3 TRP A 126     -21.102   1.327   5.927  1.00 18.96           H
ATOM   1978  HH2 TRP A 126     -22.831   2.404   7.023  1.00 19.23           H
ATOM   1979  N   PRO A 127     -13.905   1.708   7.776  1.00  5.92           N
ATOM   1980  CA  PRO A 127     -12.828   1.199   6.924  1.00  5.88           C
ATOM   1981  C   PRO A 127     -12.767  -0.313   6.925  1.00  8.28           C
ATOM   1982  O   PRO A 127     -12.485  -0.927   5.886  1.00  6.64           O
ATOM   1983  CB  PRO A 127     -11.570   1.854   7.524  1.00  8.32           C
ATOM   1984  CG  PRO A 127     -12.088   3.083   8.249  1.00  8.49           C
ATOM   1985  CD  PRO A 127     -13.404   2.622   8.818  1.00  6.77           C
ATOM   1986  HA  PRO A 127     -12.952   1.517   6.015  1.00  7.10           H
ATOM   1987  HB2 PRO A 127     -11.148   1.247   8.151  1.00 10.02           H
ATOM   1988  HB3 PRO A 127     -10.954   2.108   6.818  1.00 10.02           H
ATOM   1989  HG2 PRO A 127     -11.476   3.348   8.955  1.00 10.23           H
ATOM   1990  HG3 PRO A 127     -12.222   3.801   7.612  1.00 10.23           H
ATOM   1991  HD2 PRO A 127     -13.258   2.145   9.646  1.00  8.16           H
ATOM   1992  HD3 PRO A 127     -13.998   3.376   8.948  1.00  8.16           H
ATOM   1993  N   LEU A 128     -13.045  -0.943   8.063  1.00  5.82           N
ATOM   1994  CA  LEU A 128     -13.096  -2.401   8.100  1.00  5.81           C
ATOM   1995  C   LEU A 128     -14.190  -2.943   7.184  1.00  7.35           C
ATOM   1996  O   LEU A 128     -13.979  -3.924   6.452  1.00  7.24           O
ATOM   1997  CB  LEU A 128     -13.301  -2.875   9.540  1.00  6.51           C
ATOM   1998  CG  LEU A 128     -13.383  -4.375   9.756  1.00  5.72           C
ATOM   1999  CD1 LEU A 128     -12.108  -5.041   9.292  1.00  7.27           C
ATOM   2000  CD2 LEU A 128     -13.635  -4.658  11.199  1.00  7.85           C
ATOM   2001  H   LEU A 128     -13.208  -0.551   8.813  1.00  7.03           H
ATOM   2002  HA  LEU A 128     -12.249  -2.748   7.781  1.00  7.02           H
ATOM   2003  HB2 LEU A 128     -12.549  -2.557  10.063  1.00  7.86           H
ATOM   2004  HB3 LEU A 128     -14.124  -2.486   9.885  1.00  7.86           H
ATOM   2005  HG  LEU A 128     -14.126  -4.739   9.247  1.00  6.91           H
ATOM   2006 HD11 LEU A 128     -12.144  -5.978   9.530  1.00  8.77           H
ATOM   2007 HD12 LEU A 128     -12.034  -4.943   8.332  1.00  8.77           H
ATOM   2008 HD13 LEU A 128     -11.354  -4.613   9.726  1.00  8.77           H
ATOM   2009 HD21 LEU A 128     -13.658  -5.619  11.332  1.00  9.46           H
ATOM   2010 HD22 LEU A 128     -12.914  -4.265  11.720  1.00  9.46           H
ATOM   2011 HD23 LEU A 128     -14.485  -4.262  11.448  1.00  9.46           H
ATOM   2012  N   PHE A 129     -15.365  -2.314   7.200  1.00  7.72           N
ATOM   2013  CA  PHE A 129     -16.453  -2.783   6.355  1.00  8.47           C
ATOM   2014  C   PHE A 129     -16.115  -2.606   4.882  1.00  7.62           C
ATOM   2015  O   PHE A 129     -16.538  -3.414   4.052  1.00  8.98           O
ATOM   2016  CB  PHE A 129     -17.723  -2.015   6.716  1.00  7.60           C
ATOM   2017  CG  PHE A 129     -18.931  -2.385   5.896  1.00  9.03           C
ATOM   2018  CD1 PHE A 129     -19.549  -3.598   6.052  1.00 11.30           C
ATOM   2019  CD2 PHE A 129     -19.442  -1.494   4.980  1.00 12.16           C
ATOM   2020  CE1 PHE A 129     -20.651  -3.940   5.293  1.00 15.68           C
ATOM   2021  CE2 PHE A 129     -20.556  -1.822   4.230  1.00 15.46           C
ATOM   2022  CZ  PHE A 129     -21.161  -3.044   4.400  1.00 16.55           C
ATOM   2023  H   PHE A 129     -15.550  -1.619   7.668  1.00  9.31           H
ATOM   2024  HA  PHE A 129     -16.602  -3.729   6.510  1.00 10.21           H
ATOM   2025  HB2 PHE A 129     -17.937  -2.185   7.646  1.00  9.17           H
ATOM   2026  HB3 PHE A 129     -17.560  -1.067   6.586  1.00  9.17           H
ATOM   2027  HD1 PHE A 129     -19.205  -4.207   6.667  1.00 13.60           H
ATOM   2028  HD2 PHE A 129     -19.037  -0.664   4.865  1.00 14.63           H
ATOM   2029  HE1 PHE A 129     -21.061  -4.767   5.413  1.00 18.86           H
ATOM   2030  HE2 PHE A 129     -20.893  -1.214   3.611  1.00 18.60           H
ATOM   2031  HZ  PHE A 129     -21.903  -3.269   3.888  1.00 19.91           H
ATOM   2032  N   GLU A 130     -15.337  -1.578   4.543  1.00  6.80           N
ATOM   2033  CA  GLU A 130     -14.920  -1.395   3.160  1.00  8.47           C
ATOM   2034  C   GLU A 130     -14.122  -2.597   2.670  1.00  7.69           C
ATOM   2035  O   GLU A 130     -14.297  -3.042   1.528  1.00 10.72           O
ATOM   2036  CB  GLU A 130     -14.128  -0.099   3.009  1.00  7.30           C
ATOM   2037  CG  GLU A 130     -13.715   0.175   1.577  1.00  7.70           C
ATOM   2038  CD  GLU A 130     -12.932   1.464   1.418  1.00  6.45           C
ATOM   2039  OE1 GLU A 130     -12.526   2.059   2.446  1.00  7.36           O
ATOM   2040  OE2 GLU A 130     -12.714   1.891   0.268  1.00  8.87           O1-
ATOM   2041  H   GLU A 130     -15.037  -0.985   5.090  1.00  8.21           H
ATOM   2042  HA  GLU A 130     -15.713  -1.326   2.606  1.00 10.20           H
ATOM   2043  HB2 GLU A 130     -14.667   0.643   3.325  1.00  8.81           H
ATOM   2044  HB3 GLU A 130     -13.317  -0.159   3.538  1.00  8.81           H
ATOM   2045  HG2 GLU A 130     -13.152  -0.551   1.268  1.00  9.29           H
ATOM   2046  HG3 GLU A 130     -14.512   0.232   1.030  1.00  9.29           H
ATOM   2047  N   ILE A 131     -13.250  -3.150   3.510  1.00  6.94           N
ATOM   2048  CA  ILE A 131     -12.387  -4.250   3.081  1.00  8.17           C
ATOM   2049  C   ILE A 131     -12.949  -5.641   3.394  1.00  9.36           C
ATOM   2050  O   ILE A 131     -12.470  -6.628   2.825  1.00 10.60           O
ATOM   2051  CB  ILE A 131     -10.947  -4.105   3.622  1.00  9.22           C
ATOM   2052  CG1 ILE A 131     -10.896  -4.205   5.150  1.00  7.68           C
ATOM   2053  CG2 ILE A 131     -10.314  -2.784   3.108  1.00  8.19           C
ATOM   2054  CD1 ILE A 131      -9.467  -4.222   5.696  1.00  8.93           C
ATOM   2055  H   ILE A 131     -13.139  -2.909   4.327  1.00  8.37           H
ATOM   2056  HA  ILE A 131     -12.315  -4.209   2.117  1.00  9.85           H
ATOM   2057  HB  ILE A 131     -10.420  -4.839   3.267  1.00 11.11           H
ATOM   2058 HG12 ILE A 131     -11.348  -3.441   5.539  1.00  9.25           H
ATOM   2059 HG13 ILE A 131     -11.330  -5.028   5.425  1.00  9.25           H
ATOM   2060 HG21 ILE A 131      -9.408  -2.712   3.445  1.00  9.87           H
ATOM   2061 HG22 ILE A 131     -10.301  -2.801   2.140  1.00  9.87           H
ATOM   2062 HG23 ILE A 131     -10.838  -2.030   3.416  1.00  9.87           H
ATOM   2063 HD11 ILE A 131      -9.502  -4.266   6.664  1.00 10.76           H
ATOM   2064 HD12 ILE A 131      -8.997  -4.995   5.342  1.00 10.76           H
ATOM   2065 HD13 ILE A 131      -9.015  -3.410   5.426  1.00 10.76           H
ATOM   2066  N   ALA A 132     -13.940  -5.759   4.278  1.00  8.14           N
ATOM   2067  CA  ALA A 132     -14.423  -7.061   4.745  1.00  9.24           C
ATOM   2068  C   ALA A 132     -15.913  -6.947   5.028  1.00  8.41           C
ATOM   2069  O   ALA A 132     -16.359  -7.085   6.171  1.00  9.30           O
ATOM   2070  CB  ALA A 132     -13.676  -7.477   6.014  1.00  9.91           C
ATOM   2071  H   ALA A 132     -14.369  -5.093   4.619  1.00  9.81           H
ATOM   2072  HA  ALA A 132     -14.291  -7.747   4.071  1.00 11.14           H
ATOM   2073  HB1 ALA A 132     -13.983  -8.350   6.308  1.00 11.94           H
ATOM   2074  HB2 ALA A 132     -12.726  -7.511   5.814  1.00 11.94           H
ATOM   2075  HB3 ALA A 132     -13.845  -6.816   6.702  1.00 11.94           H
ATOM   2076  N   PRO A 133     -16.719  -6.685   3.999  1.00  9.52           N
ATOM   2077  CA  PRO A 133     -18.152  -6.462   4.235  1.00  9.58           C
ATOM   2078  C   PRO A 133     -18.883  -7.649   4.827  1.00  9.69           C
ATOM   2079  O   PRO A 133     -19.911  -7.439   5.471  1.00 13.04           O
ATOM   2080  CB  PRO A 133     -18.691  -6.089   2.846  1.00 12.63           C
ATOM   2081  CG  PRO A 133     -17.690  -6.633   1.895  1.00 13.31           C
ATOM   2082  CD  PRO A 133     -16.361  -6.512   2.584  1.00  9.59           C
ATOM   2083  HA  PRO A 133     -18.276  -5.703   4.824  1.00 11.53           H
ATOM   2084  HB2 PRO A 133     -19.556  -6.504   2.714  1.00 15.20           H
ATOM   2085  HB3 PRO A 133     -18.753  -5.123   2.764  1.00 15.20           H
ATOM   2086  HG2 PRO A 133     -17.886  -7.564   1.710  1.00 16.01           H
ATOM   2087  HG3 PRO A 133     -17.697  -6.110   1.075  1.00 16.01           H
ATOM   2088  HD2 PRO A 133     -15.765  -7.217   2.281  1.00 11.55           H
ATOM   2089  HD3 PRO A 133     -15.980  -5.634   2.428  1.00 11.55           H
ATOM   2090  N   GLU A 134     -18.390  -8.865   4.651  1.00 12.20           N
ATOM   2091  CA  GLU A 134     -19.054 -10.060   5.154  1.00 12.37           C
ATOM   2092  C   GLU A 134     -18.564 -10.457   6.528  1.00 14.05           C
ATOM   2093  O   GLU A 134     -18.952 -11.514   7.030  1.00 13.46           O
ATOM   2094  CB  GLU A 134     -18.832 -11.228   4.194  1.00 15.81           C
ATOM   2095  CG  GLU A 134     -19.295 -10.957   2.790  1.00 18.58           C
ATOM   2096  CD  GLU A 134     -20.771 -10.622   2.732  1.00 21.14           C
ATOM   2097  OE1 GLU A 134     -21.542 -11.160   3.553  1.00 25.04           O
ATOM   2098  OE2 GLU A 134     -21.153  -9.805   1.886  1.00 24.52           O1-
ATOM   2099  H   GLU A 134     -17.655  -9.029   4.238  1.00 14.69           H
ATOM   2100  HA  GLU A 134     -20.009  -9.892   5.216  1.00 14.88           H
ATOM   2101  HB2 GLU A 134     -17.884 -11.436   4.164  1.00 19.02           H
ATOM   2102  HB3 GLU A 134     -19.327 -11.995   4.521  1.00 19.02           H
ATOM   2103  HG2 GLU A 134     -18.805 -10.198   2.434  1.00 22.34           H
ATOM   2104  HG3 GLU A 134     -19.136 -11.743   2.245  1.00 22.34           H
ATOM   2105  N   LEU A 135     -17.747  -9.629   7.161  1.00 10.29           N
ATOM   2106  CA  LEU A 135     -17.090 -10.047   8.391  1.00  8.89           C
ATOM   2107  C   LEU A 135     -18.100 -10.365   9.487  1.00 10.04           C
ATOM   2108  O   LEU A 135     -19.081  -9.646   9.696  1.00  9.68           O
ATOM   2109  CB  LEU A 135     -16.134  -8.957   8.864  1.00  9.91           C
ATOM   2110  CG  LEU A 135     -15.213  -9.314  10.025  1.00 10.22           C
ATOM   2111  CD1 LEU A 135     -13.870  -8.656   9.807  1.00 16.06           C
ATOM   2112  CD2 LEU A 135     -15.831  -8.836  11.322  1.00 14.68           C
ATOM   2113  H   LEU A 135     -17.559  -8.830   6.904  1.00 12.39           H
ATOM   2114  HA  LEU A 135     -16.576 -10.850   8.217  1.00 10.71           H
ATOM   2115  HB2 LEU A 135     -15.568  -8.708   8.115  1.00 11.94           H
ATOM   2116  HB3 LEU A 135     -16.660  -8.188   9.130  1.00 11.94           H
ATOM   2117  HG  LEU A 135     -15.085 -10.275  10.068  1.00 12.30           H
ATOM   2118 HD11 LEU A 135     -13.271  -8.925  10.520  1.00 19.32           H
ATOM   2119 HD12 LEU A 135     -13.513  -8.945   8.952  1.00 19.32           H
ATOM   2120 HD13 LEU A 135     -13.987  -7.695   9.812  1.00 19.32           H
ATOM   2121 HD21 LEU A 135     -15.252  -9.092  12.058  1.00 17.66           H
ATOM   2122 HD22 LEU A 135     -15.913  -7.871  11.291  1.00 17.66           H
ATOM   2123 HD23 LEU A 135     -16.704  -9.243  11.434  1.00 17.66           H
ATOM   2124  N   VAL A 136     -17.820 -11.442  10.207  1.00  9.80           N
ATOM   2125  CA  VAL A 136     -18.571 -11.848  11.388  1.00 11.09           C
ATOM   2126  C   VAL A 136     -17.589 -11.859  12.542  1.00 10.71           C
ATOM   2127  O   VAL A 136     -16.493 -12.415  12.431  1.00 10.58           O
ATOM   2128  CB  VAL A 136     -19.216 -13.237  11.204  1.00 11.90           C
ATOM   2129  CG1 VAL A 136     -19.930 -13.698  12.483  1.00 12.69           C
ATOM   2130  CG2 VAL A 136     -20.189 -13.187  10.048  1.00 16.73           C
ATOM   2131  H   VAL A 136     -17.179 -11.983  10.015  1.00 11.80           H
ATOM   2132  HA  VAL A 136     -19.265 -11.201  11.578  1.00 13.35           H
ATOM   2133  HB  VAL A 136     -18.530 -13.889  10.990  1.00 14.32           H
ATOM   2134 HG11 VAL A 136     -20.347 -14.556  12.316  1.00 15.26           H
ATOM   2135 HG12 VAL A 136     -19.280 -13.777  13.196  1.00 15.26           H
ATOM   2136 HG13 VAL A 136     -20.607 -13.044  12.715  1.00 15.26           H
ATOM   2137 HG21 VAL A 136     -20.602 -14.060   9.950  1.00 20.11           H
ATOM   2138 HG22 VAL A 136     -20.867 -12.520  10.235  1.00 20.11           H
ATOM   2139 HG23 VAL A 136     -19.707 -12.955   9.238  1.00 20.11           H
ATOM   2140  N   PHE A 137     -17.974 -11.237  13.642  1.00  8.52           N
ATOM   2141  CA  PHE A 137     -17.120 -11.152  14.811  1.00  8.04           C
ATOM   2142  C   PHE A 137     -17.093 -12.488  15.531  1.00  6.63           C
ATOM   2143  O   PHE A 137     -17.972 -13.329  15.338  1.00  8.27           O
ATOM   2144  CB  PHE A 137     -17.643 -10.076  15.758  1.00  7.75           C
ATOM   2145  CG  PHE A 137     -17.292  -8.680  15.336  1.00  9.52           C
ATOM   2146  CD1 PHE A 137     -17.997  -8.046  14.345  1.00 12.46           C
ATOM   2147  CD2 PHE A 137     -16.227  -8.022  15.914  1.00 12.03           C
ATOM   2148  CE1 PHE A 137     -17.678  -6.756  13.949  1.00 11.49           C
ATOM   2149  CE2 PHE A 137     -15.894  -6.730  15.525  1.00 10.98           C
ATOM   2150  CZ  PHE A 137     -16.622  -6.103  14.539  1.00 13.06           C
ATOM   2151  H   PHE A 137     -18.740 -10.851  13.741  1.00 10.26           H
ATOM   2152  HA  PHE A 137     -16.216 -10.926  14.548  1.00  9.69           H
ATOM   2153  HB2 PHE A 137     -18.608 -10.141  15.812  1.00  9.34           H
ATOM   2154  HB3 PHE A 137     -17.250 -10.210  16.636  1.00  9.34           H
ATOM   2155  HD1 PHE A 137     -18.715  -8.483  13.947  1.00 14.99           H
ATOM   2156  HD2 PHE A 137     -15.739  -8.443  16.584  1.00 14.48           H
ATOM   2157  HE1 PHE A 137     -18.170  -6.339  13.282  1.00 13.83           H
ATOM   2158  HE2 PHE A 137     -15.180  -6.292  15.926  1.00 13.22           H
ATOM   2159  HZ  PHE A 137     -16.402  -5.240  14.270  1.00 15.72           H
ATOM   2160  N   PRO A 138     -16.139 -12.671  16.440  1.00  8.30           N
ATOM   2161  CA  PRO A 138     -16.088 -13.923  17.211  1.00 10.75           C
ATOM   2162  C   PRO A 138     -17.364 -14.229  17.963  1.00 10.53           C
ATOM   2163  O   PRO A 138     -17.701 -15.404  18.158  1.00 10.44           O
ATOM   2164  CB  PRO A 138     -14.913 -13.681  18.159  1.00  8.49           C
ATOM   2165  CG  PRO A 138     -14.013 -12.792  17.376  1.00  8.71           C
ATOM   2166  CD  PRO A 138     -14.928 -11.862  16.656  1.00  9.68           C
ATOM   2167  HA  PRO A 138     -15.879 -14.667  16.625  1.00 12.94           H
ATOM   2168  HB2 PRO A 138     -15.228 -13.255  18.971  1.00 10.23           H
ATOM   2169  HB3 PRO A 138     -14.480 -14.526  18.359  1.00 10.23           H
ATOM   2170  HG2 PRO A 138     -13.425 -12.298  17.971  1.00 10.50           H
ATOM   2171  HG3 PRO A 138     -13.496 -13.318  16.743  1.00 10.50           H
ATOM   2172  HD2 PRO A 138     -15.138 -11.101  17.220  1.00 11.66           H
ATOM   2173  HD3 PRO A 138     -14.540 -11.584  15.812  1.00 11.66           H
ATOM   2174  N   ASP A 139     -18.096 -13.219  18.408  1.00  9.22           N
ATOM   2175  CA  ASP A 139     -19.318 -13.489  19.154  1.00 11.04           C
ATOM   2176  C   ASP A 139     -20.519 -13.775  18.267  1.00 11.46           C
ATOM   2177  O   ASP A 139     -21.623 -13.950  18.787  1.00 14.97           O
ATOM   2178  CB  ASP A 139     -19.628 -12.347  20.131  1.00 12.55           C
ATOM   2179  CG  ASP A 139     -20.228 -11.121  19.453  1.00 12.22           C
ATOM   2180  OD1 ASP A 139     -20.110 -10.940  18.271  1.00 10.93           O
ATOM   2181  OD2 ASP A 139     -20.858 -10.270  20.251  1.00 13.44           O
ATOM   2182  H   ASP A 139     -17.915 -12.386  18.291  1.00 11.10           H
ATOM   2183  HA  ASP A 139     -19.172 -14.288  19.683  1.00 13.29           H
ATOM   2184  HB2 ASP A 139     -18.808 -12.075  20.571  1.00 15.10           H
ATOM   2185  HB3 ASP A 139     -20.270 -12.664  20.784  1.00 15.10           H
ATOM   2186  HD2 ASP A 139     -21.179  -9.556  19.723  1.00 16.17           H
ATOM   2187  N   GLY A 140     -20.340 -13.837  16.961  1.00 10.23           N
ATOM   2188  CA  GLY A 140     -21.399 -14.137  16.034  1.00 13.72           C
ATOM   2189  C   GLY A 140     -22.067 -12.935  15.406  1.00 10.30           C
ATOM   2190  O   GLY A 140     -22.907 -13.124  14.521  1.00 16.31           O
ATOM   2191  H   GLY A 140     -19.579 -13.707  16.578  1.00 12.32           H
ATOM   2192  HA2 GLY A 140     -21.046 -14.696  15.326  1.00 16.51           H
ATOM   2193  HA3 GLY A 140     -22.086 -14.643  16.496  1.00 16.51           H
ATOM   2194  N   GLU A 141     -21.767 -11.716  15.856  1.00 11.42           N
ATOM   2195  CA  GLU A 141     -22.388 -10.533  15.273  1.00 15.35           C
ATOM   2196  C   GLU A 141     -21.795 -10.221  13.900  1.00 12.85           C
ATOM   2197  O   GLU A 141     -20.577 -10.257  13.706  1.00 11.83           O
ATOM   2198  CB  GLU A 141     -22.166  -9.320  16.169  1.00 13.58           C
ATOM   2199  CG  GLU A 141     -22.906  -9.356  17.489  1.00 16.54           C
ATOM   2200  CD  GLU A 141     -22.646  -8.104  18.306  1.00 17.92           C
ATOM   2201  OE1 GLU A 141     -23.265  -7.055  18.005  1.00 20.14           O
ATOM   2202  OE2 GLU A 141     -21.803  -8.162  19.228  1.00 15.15           O1-
ATOM   2203  H   GLU A 141     -21.218 -11.553  16.495  1.00 13.74           H
ATOM   2204  HA  GLU A 141     -23.340 -10.678  15.175  1.00 18.47           H
ATOM   2205  HB2 GLU A 141     -21.218  -9.247  16.367  1.00 16.34           H
ATOM   2206  HB3 GLU A 141     -22.455  -8.526  15.693  1.00 16.34           H
ATOM   2207  HG2 GLU A 141     -23.858  -9.406  17.315  1.00 19.89           H
ATOM   2208  HG3 GLU A 141     -22.615 -10.125  18.004  1.00 19.89           H
ATOM   2209  N   MET A 142     -22.651  -9.846  12.957  1.00 10.92           N
ATOM   2210  CA  MET A 142     -22.182  -9.390  11.654  1.00 11.73           C
ATOM   2211  C   MET A 142     -21.773  -7.931  11.732  1.00 11.78           C
ATOM   2212  O   MET A 142     -22.506  -7.099  12.268  1.00 12.04           O
ATOM   2213  CB  MET A 142     -23.288  -9.514  10.609  1.00 15.87           C
ATOM   2214  CG  MET A 142     -23.579 -10.898  10.103  1.00 20.87           C
ATOM   2215  SD  MET A 142     -24.708 -10.790   8.682  0.82 31.74           S
ATOM   2216  CE  MET A 142     -26.177 -10.219   9.543  0.54 28.72           C
ATOM   2217  H   MET A 142     -23.506  -9.837  13.047  1.00 13.15           H
ATOM   2218  HA  MET A 142     -21.422  -9.924  11.370  1.00 14.12           H
ATOM   2219  HB2 MET A 142     -24.106  -9.159  10.990  1.00 19.08           H
ATOM   2220  HB3 MET A 142     -23.034  -8.984   9.837  1.00 19.08           H
ATOM   2221  HG2 MET A 142     -22.759 -11.330   9.819  1.00 25.09           H
ATOM   2222  HG3 MET A 142     -24.012 -11.401  10.807  1.00 25.09           H
ATOM   2223  HE1 MET A 142     -26.917 -10.158   8.921  1.00 34.50           H
ATOM   2224  HE2 MET A 142     -26.391 -10.845  10.253  1.00 34.50           H
ATOM   2225  HE3 MET A 142     -25.999  -9.345   9.922  1.00 34.50           H
ATOM   2226  N   LEU A 143     -20.612  -7.616  11.156  1.00  8.85           N
ATOM   2227  CA  LEU A 143     -20.192  -6.226  11.046  1.00  9.37           C
ATOM   2228  C   LEU A 143     -21.266  -5.366  10.382  1.00 12.21           C
ATOM   2229  O   LEU A 143     -21.564  -4.264  10.849  1.00 11.54           O
ATOM   2230  CB  LEU A 143     -18.892  -6.171  10.256  1.00 10.12           C
ATOM   2231  CG  LEU A 143     -18.338  -4.801   9.925  1.00  9.13           C
ATOM   2232  CD1 LEU A 143     -18.083  -3.970  11.164  1.00  8.95           C
ATOM   2233  CD2 LEU A 143     -17.061  -4.966   9.170  1.00  8.81           C
ATOM   2234  H   LEU A 143     -20.055  -8.185  10.829  1.00 10.66           H
ATOM   2235  HA  LEU A 143     -20.020  -5.865  11.928  1.00 11.28           H
ATOM   2236  HB2 LEU A 143     -18.213  -6.637  10.768  1.00 12.18           H
ATOM   2237  HB3 LEU A 143     -19.030  -6.640   9.417  1.00 12.18           H
ATOM   2238  HG  LEU A 143     -18.966  -4.332   9.355  1.00 11.00           H
ATOM   2239 HD11 LEU A 143     -17.773  -3.090  10.895  1.00 10.78           H
ATOM   2240 HD12 LEU A 143     -18.909  -3.882  11.668  1.00 10.78           H
ATOM   2241 HD13 LEU A 143     -17.410  -4.399  11.713  1.00 10.78           H
ATOM   2242 HD21 LEU A 143     -16.682  -4.088   9.011  1.00 10.61           H
ATOM   2243 HD22 LEU A 143     -16.441  -5.502   9.688  1.00 10.61           H
ATOM   2244 HD23 LEU A 143     -17.248  -5.406   8.325  1.00 10.61           H
ATOM   2245  N   ARG A 144     -21.856  -5.861   9.295  1.00 12.28           N
ATOM   2246  CA  ARG A 144     -22.908  -5.135   8.591  1.00 17.22           C
ATOM   2247  C   ARG A 144     -24.045  -4.765   9.538  1.00 19.12           C
ATOM   2248  O   ARG A 144     -24.608  -3.663   9.457  1.00 19.24           O
ATOM   2249  CB  ARG A 144     -23.406  -6.046   7.468  1.00 19.20           C
ATOM   2250  CG  ARG A 144     -24.107  -5.384   6.325  1.00 23.04           C
ATOM   2251  CD  ARG A 144     -24.549  -6.450   5.343  1.00 26.33           C
ATOM   2252  NE  ARG A 144     -23.660  -6.535   4.185  1.00 25.86           N
ATOM   2253  CZ  ARG A 144     -23.009  -7.628   3.788  1.00 32.22           C
ATOM   2254  NH1 ARG A 144     -23.124  -8.781   4.440  1.00 28.21           N
ATOM   2255  NH2 ARG A 144     -22.242  -7.567   2.709  1.00 26.69           N1+
ATOM   2256  H   ARG A 144     -21.667  -6.623   8.943  1.00 14.77           H
ATOM   2257  HA  ARG A 144     -22.551  -4.323   8.204  1.00 20.71           H
ATOM   2258  HB2 ARG A 144     -22.650  -6.528   7.095  1.00 23.08           H
ATOM   2259  HB3 ARG A 144     -24.031  -6.678   7.857  1.00 23.08           H
ATOM   2260  HG2 ARG A 144     -24.889  -4.913   6.648  1.00 27.69           H
ATOM   2261  HG3 ARG A 144     -23.495  -4.781   5.876  1.00 27.69           H
ATOM   2262  HD2 ARG A 144     -24.555  -7.305   5.799  1.00 31.64           H
ATOM   2263  HD3 ARG A 144     -25.440  -6.238   5.029  1.00 31.64           H
ATOM   2264  HE  ARG A 144     -23.462  -5.797   3.791  1.00 31.08           H
ATOM   2265 HH11 ARG A 144     -23.618  -8.847   5.139  1.00 33.89           H
ATOM   2266 HH12 ARG A 144     -22.692  -9.471   4.157  1.00 33.89           H
ATOM   2267 HH21 ARG A 144     -22.162  -6.824   2.281  1.00 32.06           H
ATOM   2268 HH22 ARG A 144     -21.815  -8.264   2.442  1.00 32.06           H
ATOM   2269  N   GLN A 145     -24.374  -5.664  10.474  1.00 15.75           N
ATOM   2270  CA  GLN A 145     -25.486  -5.436  11.387  1.00 19.16           C
ATOM   2271  C   GLN A 145     -25.112  -4.515  12.546  1.00 20.12           C
ATOM   2272  O   GLN A 145     -25.946  -3.728  13.008  1.00 23.97           O
ATOM   2273  CB  GLN A 145     -26.006  -6.785  11.887  1.00 21.71           C
ATOM   2274  CG  GLN A 145     -27.439  -6.761  12.369  1.00 35.20           C
ATOM   2275  CD  GLN A 145     -28.111  -8.114  12.246  1.00 45.90           C
ATOM   2276  OE1 GLN A 145     -27.466  -9.126  11.943  1.00 47.33           O
ATOM   2277  NE2 GLN A 145     -29.416  -8.138  12.468  1.00 28.53           N
ATOM   2278  H   GLN A 145     -23.970  -6.412  10.593  1.00 18.95           H
ATOM   2279  HA  GLN A 145     -26.206  -5.007  10.897  1.00 23.03           H
ATOM   2280  HB2 GLN A 145     -25.949  -7.427  11.164  1.00 26.09           H
ATOM   2281  HB3 GLN A 145     -25.455  -7.077  12.630  1.00 26.09           H
ATOM   2282  HG2 GLN A 145     -27.454  -6.500  13.303  1.00 42.29           H
ATOM   2283  HG3 GLN A 145     -27.948  -6.128  11.838  1.00 42.29           H
ATOM   2284 HE21 GLN A 145     -29.836  -7.409  12.633  1.00 34.27           H
ATOM   2285 HE22 GLN A 145     -29.843  -8.884  12.436  1.00 34.27           H
ATOM   2286  N   ILE A 146     -23.877  -4.584  13.037  1.00 15.95           N
ATOM   2287  CA  ILE A 146     -23.428  -3.613  14.026  1.00 16.72           C
ATOM   2288  C   ILE A 146     -23.500  -2.206  13.449  1.00 15.78           C
ATOM   2289  O   ILE A 146     -23.939  -1.260  14.120  1.00 16.28           O
ATOM   2290  CB  ILE A 146     -22.008  -3.967  14.500  1.00 12.68           C
ATOM   2291  CG1 ILE A 146     -22.062  -5.277  15.288  1.00 16.59           C
ATOM   2292  CG2 ILE A 146     -21.387  -2.855  15.340  1.00 16.28           C
ATOM   2293  CD1 ILE A 146     -20.717  -5.890  15.528  1.00 18.86           C
ATOM   2294  H   ILE A 146     -23.289  -5.168  12.815  1.00 19.18           H
ATOM   2295  HA  ILE A 146     -24.015  -3.655  14.796  1.00 20.10           H
ATOM   2296  HB  ILE A 146     -21.457  -4.101  13.713  1.00 15.26           H
ATOM   2297 HG12 ILE A 146     -22.473  -5.110  16.151  1.00 19.95           H
ATOM   2298 HG13 ILE A 146     -22.592  -5.921  14.792  1.00 19.95           H
ATOM   2299 HG21 ILE A 146     -20.519  -3.146  15.655  1.00 19.57           H
ATOM   2300 HG22 ILE A 146     -21.282  -2.061  14.793  1.00 19.57           H
ATOM   2301 HG23 ILE A 146     -21.961  -2.662  16.097  1.00 19.57           H
ATOM   2302 HD11 ILE A 146     -20.833  -6.729  16.003  1.00 22.67           H
ATOM   2303 HD12 ILE A 146     -20.293  -6.053  14.671  1.00 22.67           H
ATOM   2304 HD13 ILE A 146     -20.175  -5.282  16.055  1.00 22.67           H
ATOM   2305  N   LEU A 147     -23.058  -2.041  12.203  1.00 14.59           N
ATOM   2306  CA  LEU A 147     -23.103  -0.725  11.581  1.00 13.67           C
ATOM   2307  C   LEU A 147     -24.540  -0.242  11.462  1.00 21.43           C
ATOM   2308  O   LEU A 147     -24.826   0.937  11.708  1.00 20.70           O
ATOM   2309  CB  LEU A 147     -22.399  -0.751  10.226  1.00 15.22           C
ATOM   2310  CG  LEU A 147     -20.877  -0.663  10.335  1.00 12.53           C
ATOM   2311  CD1 LEU A 147     -20.245  -1.087   9.041  1.00 14.05           C
ATOM   2312  CD2 LEU A 147     -20.425   0.735  10.686  1.00 13.60           C
ATOM   2313  H   LEU A 147     -22.745  -2.667  11.703  1.00 17.54           H
ATOM   2314  HA  LEU A 147     -22.635  -0.100  12.152  1.00 16.44           H
ATOM   2315  HB2 LEU A 147     -22.617  -1.576   9.766  1.00 18.31           H
ATOM   2316  HB3 LEU A 147     -22.700   0.008   9.700  1.00 18.31           H
ATOM   2317  HG  LEU A 147     -20.577  -1.262  11.034  1.00 15.08           H
ATOM   2318 HD11 LEU A 147     -19.282  -1.024   9.137  1.00 16.90           H
ATOM   2319 HD12 LEU A 147     -20.505  -2.004   8.858  1.00 16.90           H
ATOM   2320 HD13 LEU A 147     -20.550  -0.502   8.331  1.00 16.90           H
ATOM   2321 HD21 LEU A 147     -19.456   0.747  10.715  1.00 16.36           H
ATOM   2322 HD22 LEU A 147     -20.740   1.351  10.005  1.00 16.36           H
ATOM   2323 HD23 LEU A 147     -20.789   0.976  11.551  1.00 16.36           H
ATOM   2324  N   HIS A 148     -25.472  -1.152  11.151  1.00 22.19           N
ATOM   2325  CA  HIS A 148     -26.880  -0.761  11.096  1.00 26.77           C
ATOM   2326  C   HIS A 148     -27.379  -0.329  12.459  1.00 22.65           C
ATOM   2327  O   HIS A 148     -28.008   0.725  12.600  1.00 25.13           O
ATOM   2328  CB  HIS A 148     -27.773  -1.895  10.606  1.00 35.85           C
ATOM   2329  CG  HIS A 148     -29.226  -1.552  10.708  1.00 64.65           C
ATOM   2330  ND1 HIS A 148     -29.853  -0.717   9.809  1.00 77.18           N
ATOM   2331  CD2 HIS A 148     -30.154  -1.858  11.647  1.00 72.16           C
ATOM   2332  CE1 HIS A 148     -31.116  -0.559  10.164  1.00 78.28           C
ATOM   2333  NE2 HIS A 148     -31.322  -1.236  11.279  1.00 76.63           N
ATOM   2334  H   HIS A 148     -25.315  -1.977  10.965  1.00 26.67           H
ATOM   2335  HA  HIS A 148     -26.983  -0.012  10.489  1.00 32.16           H
ATOM   2336  HB2 HIS A 148     -27.621  -2.676  11.163  1.00 43.07           H
ATOM   2337  HB3 HIS A 148     -27.566  -2.099   9.681  1.00 43.07           H
ATOM   2338  HD2 HIS A 148     -30.030  -2.401  12.392  1.00 86.63           H
ATOM   2339  HE1 HIS A 148     -31.748  -0.050   9.709  1.00 93.97           H
ATOM   2340  HE2 HIS A 148     -32.070  -1.286  11.700  1.00 92.00           H
ATOM   2341  N   THR A 149     -27.161  -1.158  13.474  1.00 24.08           N
ATOM   2342  CA  THR A 149     -27.663  -0.819  14.795  1.00 24.96           C
ATOM   2343  C   THR A 149     -27.144   0.543  15.245  1.00 24.93           C
ATOM   2344  O   THR A 149     -27.913   1.392  15.704  1.00 25.32           O
ATOM   2345  CB  THR A 149     -27.287  -1.918  15.786  1.00 26.11           C
ATOM   2346  OG1 THR A 149     -27.924  -3.138  15.391  1.00 24.71           O
ATOM   2347  CG2 THR A 149     -27.731  -1.548  17.182  1.00 27.26           C
ATOM   2348  H   THR A 149     -26.742  -1.908  13.429  1.00 28.93           H
ATOM   2349  HA  THR A 149     -28.631  -0.770  14.754  1.00 30.00           H
ATOM   2350  HB  THR A 149     -26.324  -2.039  15.788  1.00 31.37           H
ATOM   2351  HG1 THR A 149     -27.559  -3.438  14.696  1.00 29.70           H
ATOM   2352 HG21 THR A 149     -27.504  -2.263  17.796  1.00 32.75           H
ATOM   2353 HG22 THR A 149     -27.284  -0.738  17.473  1.00 32.75           H
ATOM   2354 HG23 THR A 149     -28.690  -1.406  17.201  1.00 32.75           H
ATOM   2355  N   ARG A 150     -25.842   0.782  15.106  1.00 19.61           N
ATOM   2356  CA  ARG A 150     -25.274   1.998  15.678  1.00 18.34           C
ATOM   2357  C   ARG A 150     -25.541   3.228  14.821  1.00 18.43           C
ATOM   2358  O   ARG A 150     -25.579   4.342  15.351  1.00 17.21           O
ATOM   2359  CB  ARG A 150     -23.768   1.836  15.931  1.00 22.00           C
ATOM   2360  CG  ARG A 150     -23.386   0.740  16.965  1.00 22.48           C
ATOM   2361  CD  ARG A 150     -24.158   0.853  18.279  1.00 28.61           C
ATOM   2362  NE  ARG A 150     -23.928   2.124  18.963  1.00 35.45           N
ATOM   2363  CZ  ARG A 150     -22.893   2.370  19.762  1.00 40.12           C
ATOM   2364  NH1 ARG A 150     -21.976   1.432  19.981  1.00 28.65           N
ATOM   2365  NH2 ARG A 150     -22.770   3.559  20.344  1.00 47.05           N1+
ATOM   2366  H   ARG A 150     -25.284   0.275  14.694  1.00 23.57           H
ATOM   2367  HA  ARG A 150     -25.700   2.164  16.531  1.00 22.05           H
ATOM   2368  HB2 ARG A 150     -23.335   1.612  15.091  1.00 26.44           H
ATOM   2369  HB3 ARG A 150     -23.421   2.683  16.256  1.00 26.44           H
ATOM   2370  HG2 ARG A 150     -23.578  -0.132  16.587  1.00 27.02           H
ATOM   2371  HG3 ARG A 150     -22.440   0.809  17.171  1.00 27.02           H
ATOM   2372  HD2 ARG A 150     -25.107   0.775  18.102  1.00 34.38           H
ATOM   2373  HD3 ARG A 150     -23.880   0.136  18.871  1.00 34.38           H
ATOM   2374  HE  ARG A 150     -24.498   2.757  18.838  1.00 42.58           H
ATOM   2375 HH11 ARG A 150     -22.045   0.658  19.613  1.00 34.42           H
ATOM   2376 HH12 ARG A 150     -21.310   1.600  20.501  1.00 34.42           H
ATOM   2377 HH21 ARG A 150     -23.360   4.169  20.203  1.00 56.50           H
ATOM   2378 HH22 ARG A 150     -22.100   3.719  20.860  1.00 56.50           H
ATOM   2379  N   ALA A 151     -25.727   3.052  13.516  1.00 16.26           N
ATOM   2380  CA  ALA A 151     -26.030   4.167  12.622  1.00 18.71           C
ATOM   2381  C   ALA A 151     -24.990   5.279  12.757  1.00 20.87           C
ATOM   2382  O   ALA A 151     -25.318   6.466  12.860  1.00 18.09           O
ATOM   2383  CB  ALA A 151     -27.449   4.693  12.872  1.00 21.69           C
ATOM   2384  H   ALA A 151     -25.683   2.289  13.120  1.00 19.55           H
ATOM   2385  HA  ALA A 151     -25.996   3.844  11.709  1.00 22.50           H
ATOM   2386  HB1 ALA A 151     -27.625   5.432  12.269  1.00 26.07           H
ATOM   2387  HB2 ALA A 151     -28.082   3.976  12.709  1.00 26.07           H
ATOM   2388  HB3 ALA A 151     -27.515   4.992  13.792  1.00 26.07           H
ATOM   2389  N   PHE A 152     -23.717   4.887  12.784  1.00 15.09           N
ATOM   2390  CA  PHE A 152     -22.638   5.864  12.856  1.00 14.33           C
ATOM   2391  C   PHE A 152     -22.588   6.677  11.562  1.00 14.03           C
ATOM   2392  O   PHE A 152     -22.825   6.151  10.472  1.00 17.87           O
ATOM   2393  CB  PHE A 152     -21.289   5.153  13.066  1.00 16.83           C
ATOM   2394  CG  PHE A 152     -21.118   4.513  14.427  1.00 17.65           C
ATOM   2395  CD1 PHE A 152     -21.539   5.149  15.584  1.00 24.57           C
ATOM   2396  CD2 PHE A 152     -20.517   3.273  14.540  1.00 17.63           C
ATOM   2397  CE1 PHE A 152     -21.371   4.542  16.827  1.00 28.19           C
ATOM   2398  CE2 PHE A 152     -20.348   2.673  15.764  1.00 16.44           C
ATOM   2399  CZ  PHE A 152     -20.767   3.299  16.907  1.00 22.76           C
ATOM   2400  H   PHE A 152     -23.458   4.068  12.762  1.00 18.15           H
ATOM   2401  HA  PHE A 152     -22.798   6.471  13.594  1.00 17.23           H
ATOM   2402  HB2 PHE A 152     -21.197   4.457  12.397  1.00 20.23           H
ATOM   2403  HB3 PHE A 152     -20.578   5.805  12.964  1.00 20.23           H
ATOM   2404  HD1 PHE A 152     -21.944   5.985  15.529  1.00 29.53           H
ATOM   2405  HD2 PHE A 152     -20.229   2.834  13.771  1.00 21.20           H
ATOM   2406  HE1 PHE A 152     -21.656   4.973  17.601  1.00 33.86           H
ATOM   2407  HE2 PHE A 152     -19.944   1.835  15.813  1.00 19.78           H
ATOM   2408  HZ  PHE A 152     -20.649   2.886  17.731  1.00 27.35           H
ATOM   2409  N   ASP A 153     -22.261   7.962  11.682  1.00 12.97           N
ATOM   2410  CA  ASP A 153     -22.095   8.805  10.505  1.00 15.06           C
ATOM   2411  C   ASP A 153     -21.097   8.170   9.546  1.00 15.47           C
ATOM   2412  O   ASP A 153     -20.073   7.629   9.964  1.00 12.93           O
ATOM   2413  CB  ASP A 153     -21.554  10.187  10.906  1.00 18.09           C
ATOM   2414  CG  ASP A 153     -22.507  10.977  11.796  1.00 25.06           C
ATOM   2415  OD1 ASP A 153     -23.735  10.789  11.684  1.00 20.61           O
ATOM   2416  OD2 ASP A 153     -22.003  11.792  12.597  1.00 30.74           O1-
ATOM   2417  H   ASP A 153     -22.127   8.365  12.429  1.00 15.61           H
ATOM   2418  HA  ASP A 153     -22.943   8.914  10.045  1.00 18.11           H
ATOM   2419  HB2 ASP A 153     -20.724  10.072  11.395  1.00 21.75           H
ATOM   2420  HB3 ASP A 153     -21.396  10.708  10.105  1.00 21.75           H
ATOM   2421  N   LYS A 154     -21.384   8.259   8.253  1.00 16.46           N
ATOM   2422  CA  LYS A 154     -20.408   7.815   7.269  1.00 15.00           C
ATOM   2423  C   LYS A 154     -19.219   8.766   7.274  1.00 11.26           C
ATOM   2424  O   LYS A 154     -19.318   9.916   7.692  1.00 13.97           O
ATOM   2425  CB  LYS A 154     -21.047   7.727   5.884  1.00 19.96           C
ATOM   2426  CG  LYS A 154     -21.905   6.475   5.716  1.00 27.66           C
ATOM   2427  CD  LYS A 154     -22.265   6.181   4.272  0.48 41.58           C
ATOM   2428  CE  LYS A 154     -23.199   4.982   4.193  1.00 42.71           C
ATOM   2429  NZ  LYS A 154     -24.511   5.274   4.825  0.32 41.88           N1+
ATOM   2430  H   LYS A 154     -22.115   8.570   7.926  1.00 19.80           H
ATOM   2431  HA  LYS A 154     -20.083   6.935   7.512  1.00 18.04           H
ATOM   2432  HB2 LYS A 154     -21.622   8.499   5.758  1.00 23.99           H
ATOM   2433  HB3 LYS A 154     -20.351   7.717   5.210  1.00 23.99           H
ATOM   2434  HG2 LYS A 154     -21.406   5.714   6.054  1.00 33.23           H
ATOM   2435  HG3 LYS A 154     -22.727   6.581   6.219  1.00 33.23           H
ATOM   2436  HD2 LYS A 154     -22.714   6.947   3.883  0.48 49.94           H
ATOM   2437  HD3 LYS A 154     -21.459   5.970   3.773  1.00 49.94           H
ATOM   2438  HE2 LYS A 154     -23.351   4.747   3.265  1.00 51.30           H
ATOM   2439  HE3 LYS A 154     -22.798   4.237   4.668  0.00 51.30           H
ATOM   2440  HZ1 LYS A 154     -25.089   4.624   4.637  0.00 50.30           H
ATOM   2441  HZ2 LYS A 154     -24.419   5.334   5.708  1.00 50.30           H
ATOM   2442  HZ3 LYS A 154     -24.831   6.043   4.512  0.00 50.30           H
ATOM   2443  N   LEU A 155     -18.081   8.261   6.820  1.00  9.36           N
ATOM   2444  CA  LEU A 155     -16.846   9.019   6.883  1.00 10.82           C
ATOM   2445  C   LEU A 155     -16.595   9.811   5.603  1.00 11.47           C
ATOM   2446  O   LEU A 155     -17.099   9.491   4.526  1.00 12.61           O
ATOM   2447  CB  LEU A 155     -15.672   8.079   7.162  1.00  8.98           C
ATOM   2448  CG  LEU A 155     -15.829   7.137   8.356  1.00  9.99           C
ATOM   2449  CD1 LEU A 155     -14.519   6.416   8.548  1.00  8.59           C
ATOM   2450  CD2 LEU A 155     -16.238   7.882   9.603  1.00 10.83           C
ATOM   2451  H   LEU A 155     -18.005   7.481   6.467  1.00 11.27           H
ATOM   2452  HA  LEU A 155     -16.902   9.661   7.609  1.00 13.03           H
ATOM   2453  HB2 LEU A 155     -15.528   7.533   6.374  1.00 10.81           H
ATOM   2454  HB3 LEU A 155     -14.886   8.620   7.331  1.00 10.81           H
ATOM   2455  HG  LEU A 155     -16.514   6.481   8.154  1.00 12.02           H
ATOM   2456 HD11 LEU A 155     -14.603   5.799   9.294  1.00 10.35           H
ATOM   2457 HD12 LEU A 155     -14.302   5.922   7.742  1.00 10.35           H
ATOM   2458 HD13 LEU A 155     -13.819   7.061   8.739  1.00 10.35           H
ATOM   2459 HD21 LEU A 155     -16.310   7.245  10.331  1.00 13.04           H
ATOM   2460 HD22 LEU A 155     -15.565   8.547   9.812  1.00 13.04           H
ATOM   2461 HD23 LEU A 155     -17.096   8.311   9.457  1.00 13.04           H
ATOM   2462  N   ASN A 156     -15.824  10.878   5.754  1.00  8.68           N
ATOM   2463  CA  ASN A 156     -15.326  11.665   4.634  1.00  9.94           C
ATOM   2464  C   ASN A 156     -13.935  11.188   4.224  1.00 10.75           C
ATOM   2465  O   ASN A 156     -13.093  10.891   5.073  1.00  8.46           O
ATOM   2466  CB  ASN A 156     -15.239  13.134   5.034  1.00 15.01           C
ATOM   2467  CG  ASN A 156     -16.561  13.674   5.505  1.00 17.18           C
ATOM   2468  OD1 ASN A 156     -17.582  13.446   4.865  1.00 16.81           O
ATOM   2469  ND2 ASN A 156     -16.556  14.366   6.634  1.00 17.68           N
ATOM   2470  H   ASN A 156     -15.578  11.179   6.523  1.00 10.45           H
ATOM   2471  HA  ASN A 156     -15.930  11.573   3.881  1.00 11.97           H
ATOM   2472  HB2 ASN A 156     -14.595  13.234   5.752  1.00 18.06           H
ATOM   2473  HB3 ASN A 156     -14.960  13.652   4.264  1.00 18.06           H
ATOM   2474 HD21 ASN A 156     -17.297  14.642   6.972  1.00 21.26           H
ATOM   2475 HD22 ASN A 156     -15.814  14.535   7.037  1.00 21.26           H
ATOM   2476  N   LYS A 157     -13.685  11.115   2.921  1.00 10.51           N
ATOM   2477  CA  LYS A 157     -12.348  10.783   2.450  1.00  9.32           C
ATOM   2478  C   LYS A 157     -11.344  11.863   2.819  1.00  9.72           C
ATOM   2479  O   LYS A 157     -11.649  13.061   2.830  1.00 10.98           O
ATOM   2480  CB  LYS A 157     -12.343  10.617   0.938  1.00 11.41           C
ATOM   2481  CG  LYS A 157     -13.188   9.470   0.444  1.00 12.35           C
ATOM   2482  CD  LYS A 157     -12.738   8.111   0.981  1.00 13.15           C
ATOM   2483  CE  LYS A 157     -13.540   6.987   0.404  1.00 16.20           C
ATOM   2484  NZ  LYS A 157     -13.338   6.900  -1.066  1.00 14.54           N1+
ATOM   2485  H   LYS A 157     -14.263  11.235   2.299  1.00 12.65           H
ATOM   2486  HA  LYS A 157     -12.065   9.949   2.856  1.00 11.23           H
ATOM   2487  HB2 LYS A 157     -12.694  11.429   0.543  1.00 13.73           H
ATOM   2488  HB3 LYS A 157     -11.433  10.471   0.635  1.00 13.73           H
ATOM   2489  HG2 LYS A 157     -14.103   9.608   0.727  1.00 14.86           H
ATOM   2490  HG3 LYS A 157     -13.135   9.443  -0.527  1.00 14.86           H
ATOM   2491  HD2 LYS A 157     -11.806   7.966   0.753  1.00 15.82           H
ATOM   2492  HD3 LYS A 157     -12.861   8.098   1.943  1.00 15.82           H
ATOM   2493  HE2 LYS A 157     -13.260   6.149   0.803  1.00 19.48           H
ATOM   2494  HE3 LYS A 157     -14.484   7.142   0.570  1.00 19.48           H
ATOM   2495  HZ1 LYS A 157     -13.675   6.135  -1.372  1.00 17.49           H
ATOM   2496  HZ2 LYS A 157     -13.742   7.582  -1.467  1.00 17.49           H
ATOM   2497  HZ3 LYS A 157     -12.468   6.930  -1.254  1.00 17.49           H
ATOM   2498  N   TRP A 158     -10.113  11.425   3.083  1.00  7.91           N
ATOM   2499  CA  TRP A 158      -8.996  12.306   3.361  1.00  9.34           C
ATOM   2500  C   TRP A 158      -8.708  13.163   2.146  1.00 13.82           C
ATOM   2501  O   TRP A 158      -8.515  14.377   2.299  1.00 13.91           O
ATOM   2502  CB  TRP A 158      -7.758  11.468   3.733  1.00 10.32           C
ATOM   2503  CG  TRP A 158      -6.568  12.299   4.074  1.00  8.21           C
ATOM   2504  CD1 TRP A 158      -5.569  12.699   3.217  1.00 10.76           C
ATOM   2505  CD2 TRP A 158      -6.242  12.854   5.351  1.00  8.42           C
ATOM   2506  NE1 TRP A 158      -4.663  13.473   3.890  1.00 10.51           N
ATOM   2507  CE2 TRP A 158      -5.050  13.577   5.201  1.00  8.96           C
ATOM   2508  CE3 TRP A 158      -6.849  12.819   6.605  1.00  8.83           C
ATOM   2509  CZ2 TRP A 158      -4.454  14.261   6.259  1.00 10.16           C
ATOM   2510  CZ3 TRP A 158      -6.256  13.495   7.646  1.00  9.33           C
ATOM   2511  CH2 TRP A 158      -5.075  14.210   7.472  1.00  7.98           C
ATOM   2512  OXT TRP A 158      -8.681  12.624   1.021  1.00 13.26           O1-
ATOM   2513  H   TRP A 158      -9.901  10.590   3.112  1.00  9.54           H
ATOM   2514  HA  TRP A 158      -9.222  12.884   4.109  1.00 11.24           H
ATOM   2515  HB2 TRP A 158      -7.964  10.924   4.509  1.00 12.43           H
ATOM   2516  HB3 TRP A 158      -7.521  10.910   2.979  1.00 12.43           H
ATOM   2517  HD1 TRP A 158      -5.519  12.485   2.313  1.00 12.96           H
ATOM   2518  HE1 TRP A 158      -3.955  13.826   3.552  1.00 12.66           H
ATOM   2519  HE3 TRP A 158      -7.647  12.355   6.731  1.00 10.63           H
ATOM   2520  HZ2 TRP A 158      -3.659  14.729   6.137  1.00 12.23           H
ATOM   2521  HZ3 TRP A 158      -6.657  13.474   8.487  1.00 11.24           H
ATOM   2522  HH2 TRP A 158      -4.693  14.646   8.197  1.00  9.62           H
TER
HETATM 2523 MG    MG A 161      -2.800   1.882  19.739  1.00  6.42          Mg2+
HETATM 2524 MG    MG A 162      -5.868   3.399  18.996  1.00  6.57          Mg2+
HETATM 2525 CL    CL A 163     -16.845 -10.199  19.236  1.00 13.76          Cl1-
HETATM 2526  C   ACT A 164      -6.040  -1.006  24.158  1.00 30.03           C
HETATM 2527  O   ACT A 164      -5.986   0.253  24.273  1.00 24.33           O1-
HETATM 2528  CH3 ACT A 164      -5.703  -1.771  25.429  1.00 16.55           C
HETATM 2529  OXT ACT A 164      -6.341  -1.708  23.145  1.00 12.88           O
HETATM 2530  H1  ACT A 164      -6.485  -2.505  25.654  1.00 19.90           H
HETATM 2531  H2  ACT A 164      -4.746  -2.278  25.325  1.00 19.90           H
HETATM 2532  H3  ACT A 164      -5.613  -1.090  26.281  1.00 19.90           H
HETATM 2533  C   ACT A 165       3.121 -15.070   4.384  1.00 20.08           C
HETATM 2534  O   ACT A 165       4.148 -15.717   4.742  1.00 21.59           O1-
HETATM 2535  CH3 ACT A 165       1.852 -15.367   5.183  1.00 17.73           C
HETATM 2536  OXT ACT A 165       3.025 -14.217   3.454  1.00 17.65           O
HETATM 2537  H1  ACT A 165       1.458 -14.449   5.628  1.00 21.32           H
HETATM 2538  H2  ACT A 165       1.090 -15.803   4.533  1.00 21.32           H
HETATM 2539  H3  ACT A 165       2.050 -16.076   5.995  1.00 21.32           H
HETATM 2540  C   ACT A 166       0.310  19.323  17.031  1.00 31.29           C
HETATM 2541  O   ACT A 166       1.346  18.893  16.450  1.00 32.60           O1-
HETATM 2542  CH3 ACT A 166       0.390  19.411  18.550  1.00 43.91           C
HETATM 2543  OXT ACT A 166      -0.784  19.710  16.517  1.00 21.00           O
HETATM 2544  H1  ACT A 166       0.017  20.385  18.878  1.00 52.73           H
HETATM 2545  H2  ACT A 166      -0.208  18.627  19.013  1.00 52.73           H
HETATM 2546  H3  ACT A 166       1.412  19.308  18.914  1.00 52.73           H
HETATM 2547  C1' APC A 171      -2.125  -2.680  24.302  1.00  6.89           C
HETATM 2548  C2  APC A 171      -2.962  -2.828  19.856  1.00  7.01           C
HETATM 2549  C2' APC A 171      -0.627  -2.803  23.905  1.00  6.48           C
HETATM 2550  C3' APC A 171      -0.104  -1.351  24.007  1.00  5.39           C
HETATM 2551  C3A APC A 171      -3.573   2.712  23.077  1.00  6.47           C
HETATM 2552  C4  APC A 171      -3.208  -3.316  22.060  1.00  5.59           C
HETATM 2553  C4' APC A 171      -1.234  -0.634  24.782  1.00  6.34           C
HETATM 2554  C5  APC A 171      -4.296  -4.175  21.765  1.00  5.84           C
HETATM 2555  C5' APC A 171      -1.324   0.865  24.599  1.00  6.20           C
HETATM 2556  C6  APC A 171      -4.715  -4.326  20.421  1.00  6.89           C
HETATM 2557  C8  APC A 171      -4.086  -4.248  23.931  1.00  4.86           C
HETATM 2558  N1  APC A 171      -3.977  -3.634  19.471  1.00  5.44           N
HETATM 2559  N3  APC A 171      -2.504  -2.609  21.115  1.00  6.00           N
HETATM 2560  N6  APC A 171      -5.789  -5.059  20.047  1.00  5.31           N
HETATM 2561  N7  APC A 171      -4.830  -4.723  22.952  1.00  6.46           N
HETATM 2562  N9  APC A 171      -3.073  -3.346  23.453  1.00  6.33           N
HETATM 2563  O1A APC A 171      -1.554   2.618  21.195  1.00  6.27           O1-
HETATM 2564  O1B APC A 171      -1.033   3.690  23.460  1.00  7.08           O1-
HETATM 2565  O1G APC A 171      -4.353   3.119  20.488  1.00  6.01           O1-
HETATM 2566  O2' APC A 171      -0.021  -3.680  24.843  1.00  7.33           O
HETATM 2567  O2A APC A 171      -3.824   5.218  22.001  1.00  7.92           O
HETATM 2568  O2B APC A 171      -6.573   1.338  22.222  1.00  8.39           O
HETATM 2569  O2G APC A 171      -8.292   3.208  22.758  1.00  5.47           O
HETATM 2570  O3' APC A 171       1.145  -1.264  24.653  1.00  8.58           O
HETATM 2571  O3B APC A 171      -5.905   3.763  22.373  1.00  5.70           O
HETATM 2572  O3G APC A 171      -7.266   3.062  20.414  1.00  6.82           O
HETATM 2573  O4' APC A 171      -2.434  -1.242  24.248  1.00  6.28           O
HETATM 2574  O5' APC A 171      -1.303   1.113  23.175  1.00  6.41           O
HETATM 2575  PA  APC A 171      -1.746   2.595  22.718  1.00  6.30           P1+
HETATM 2576  PB  APC A 171      -4.356   3.751  21.871  1.00  6.18           P1+
HETATM 2577  PG  APC A 171      -7.067   2.749  21.859  1.00  6.32           P1+
HETATM 2578  H2  APC A 171      -2.413  -2.285  19.051  1.00  8.45           H
HETATM 2579  H1' APC A 171      -2.297  -3.005  25.373  1.00  8.31           H
HETATM 2580  H2' APC A 171      -0.455  -3.281  22.910  1.00  7.82           H
HETATM 2581  H3' APC A 171       0.091  -0.894  23.001  1.00  6.51           H
HETATM 2582  H4' APC A 171      -1.180  -0.870  25.876  1.00  7.65           H
HETATM 2583  H8  APC A 171      -4.209  -4.452  24.992  1.00  5.88           H
HETATM 2584 H3A1 APC A 171      -4.028   1.664  23.065  1.00  7.80           H
HETATM 2585 H3A2 APC A 171      -3.759   2.997  24.133  1.00  7.80           H
HETATM 2586 H5'1 APC A 171      -2.275   1.222  25.051  1.00  7.48           H
HETATM 2587 H5'2 APC A 171      -0.436   1.371  25.042  1.00  7.48           H
HETATM 2588 HN61 APC A 171      -6.048  -5.165  19.060  1.00  6.42           H
HETATM 2589 HN62 APC A 171      -6.314  -5.573  20.739  1.00  6.42           H
HETATM 2590 HO2' APC A 171       0.040  -3.256  25.728  1.00  8.84           H
HETATM 2591 HO3' APC A 171       1.112  -1.546  25.601  1.00 10.34           H
HETATM 2592 HOA2 APC A 171      -4.150   5.979  21.371  1.00  9.54           H
HETATM 2593 HOB2 APC A 171      -6.959   0.395  22.123  1.00 10.12           H
HETATM 2594 HOG2 APC A 171      -9.230   3.163  22.375  1.00  6.61           H
HETATM 2595  C10 PH2 A 181      -9.104   8.823  17.751  1.00  5.65           C
HETATM 2596  C11 PH2 A 181      -6.788   6.250  20.217  1.00  6.69           C
HETATM 2597  C2  PH2 A 181      -7.496   7.168  19.285  1.00  6.17           C
HETATM 2598  C3  PH2 A 181      -8.087   8.380  19.958  1.00  8.29           C
HETATM 2599  C6  PH2 A 181     -10.029   9.327  15.673  1.00  6.27           C
HETATM 2600  C8  PH2 A 181      -8.409   7.463  15.830  1.00  6.19           C
HETATM 2601  C9  PH2 A 181      -8.369   7.727  17.229  1.00  5.91           C
HETATM 2602  N1  PH2 A 181      -7.638   6.864  18.029  1.00  6.49           N
HETATM 2603  N4  PH2 A 181      -9.006   9.099  19.072  1.00  6.49           N
HETATM 2604  N5  PH2 A 181      -9.966   9.579  17.015  1.00  6.84           N
HETATM 2605  N6  PH2 A 181     -10.869  10.038  14.911  1.00  6.75           N1+
HETATM 2606  N7  PH2 A 181      -9.263   8.318  15.080  1.00  5.33           N
HETATM 2607  O4  PH2 A 181      -5.743   5.503  19.557  1.00  7.89           O
HETATM 2608  O8  PH2 A 181      -7.802   6.590  15.204  1.00  6.38           O
HETATM 2609  H1  PH2 A 181      -7.286   9.065  20.328  1.00  9.99           H
HETATM 2610  H2  PH2 A 181      -8.681   8.051  20.858  1.00  9.99           H
HETATM 2611  H3  PH2 A 181      -9.497   9.934  19.495  1.00  7.83           H
HETATM 2612  H10 PH2 A 181      -5.378   6.012  18.768  1.00  9.51           H
HETATM 2613  H4  PH2 A 181     -11.471  10.802  15.300  1.00  8.14           H
HETATM 2614  H5  PH2 A 181     -10.934   9.905  13.873  1.00  8.14           H
HETATM 2615  H6  PH2 A 181      -9.334   8.138  14.030  1.00  6.44           H
HETATM 2616  H8  PH2 A 181      -7.468   5.479  20.629  1.00  8.07           H
HETATM 2617  H9  PH2 A 181      -6.271   6.816  21.025  1.00  8.07           H
HETATM 2618  O   HOH A 201      -1.218   0.766  19.011  1.00  6.13           O
HETATM 2619  H1  HOH A 201      -0.655   1.269  18.642  1.00  7.40           H
HETATM 2620  H2  HOH A 201      -1.062  -0.012  18.734  1.00  7.40           H
HETATM 2621  O   HOH A 202     -10.305 -11.634  16.274  1.00  5.58           O
HETATM 2622  H1  HOH A 202     -10.661 -12.121  15.692  1.00  6.74           H
HETATM 2623  H2  HOH A 202     -10.247 -12.089  16.979  1.00  6.74           H
HETATM 2624  O   HOH A 203      -7.847   3.614  14.932  1.00  8.52           O
HETATM 2625  H1  HOH A 203      -7.834   4.522  14.630  1.00 10.27           H
HETATM 2626  H2  HOH A 203      -7.018   3.210  14.617  1.00 10.27           H
HETATM 2627  O   HOH A 204       0.090  -1.426  20.583  1.00  7.49           O
HETATM 2628  H1  HOH A 204      -0.724  -1.507  20.777  1.00  9.03           H
HETATM 2629  H2  HOH A 204       0.247  -0.610  20.483  1.00  9.03           H
HETATM 2630  O   HOH A 205      -8.116  -3.912  22.867  1.00  8.37           O
HETATM 2631  H1  HOH A 205      -7.730  -3.169  22.920  1.00 10.09           H
HETATM 2632  H2  HOH A 205      -7.554  -4.457  22.564  1.00 10.09           H
HETATM 2633  O   HOH A 206      -5.329   2.569  15.139  1.00  7.25           O
HETATM 2634  H1  HOH A 206      -4.959   2.772  15.862  1.00  8.74           H
HETATM 2635  H2  HOH A 206      -4.719   2.357  14.605  1.00  8.74           H
HETATM 2636  O   HOH A 207      -9.386  18.441  15.127  1.00  9.17           O
HETATM 2637  H1  HOH A 207      -9.521  17.796  14.612  1.00 11.05           H
HETATM 2638  H2  HOH A 207      -8.887  18.169  15.746  1.00 11.05           H
HETATM 2639  O   HOH A 208      -7.285   4.058  17.694  1.00  8.46           O
HETATM 2640  H1  HOH A 208      -7.458   3.554  16.860  1.00 10.19           H
HETATM 2641  H2  HOH A 208      -7.447   4.990  17.502  1.00 10.19           H
HETATM 2642  O   HOH A 209      -5.872   3.467  -0.173  1.00 11.19           O
HETATM 2643  H1  HOH A 209      -5.246   3.771   0.293  1.00 13.47           H
HETATM 2644  H2  HOH A 209      -6.424   3.105   0.343  1.00 13.47           H
HETATM 2645  O   HOH A 210      -3.249   0.353  21.028  1.00  8.12           O
HETATM 2646  H1  HOH A 210      -2.590  -0.091  21.290  1.00  9.79           H
HETATM 2647  H2  HOH A 210      -3.948  -0.018  21.317  1.00  9.79           H
HETATM 2648  O   HOH A 211       7.991   2.639   5.894  1.00 10.83           O
HETATM 2649  H1  HOH A 211       7.163   2.634   6.026  1.00 13.04           H
HETATM 2650  H2  HOH A 211       8.181   1.904   5.531  1.00 13.04           H
HETATM 2651  O   HOH A 212      -9.166 -17.432  13.282  1.00 11.00           O
HETATM 2652  H1  HOH A 212      -8.989 -18.033  12.724  1.00 13.24           H
HETATM 2653  H2  HOH A 212      -8.485 -17.332  13.762  1.00 13.24           H
HETATM 2654  O   HOH A 213       0.831  -1.758  17.670  1.00  8.58           O
HETATM 2655  H1  HOH A 213       1.086  -2.511  17.401  1.00 10.34           H
HETATM 2656  H2  HOH A 213       0.216  -1.515  17.153  1.00 10.34           H
HETATM 2657  O   HOH A 214      -4.294  16.068  10.567  1.00 10.80           O
HETATM 2658  H1  HOH A 214      -4.966  16.512  10.318  1.00 13.01           H
HETATM 2659  H2  HOH A 214      -4.570  15.494  11.113  1.00 13.01           H
HETATM 2660  O   HOH A 215      -7.130 -18.858  11.641  1.00 12.26           O
HETATM 2661  H1  HOH A 215      -6.853 -19.453  11.111  1.00 14.75           H
HETATM 2662  H2  HOH A 215      -6.469 -18.366  11.806  1.00 14.75           H
HETATM 2663  O   HOH A 216      -4.996  -5.949  26.905  1.00 11.79           O
HETATM 2664  H1  HOH A 216      -4.876  -6.565  27.464  1.00 14.19           H
HETATM 2665  H2  HOH A 216      -4.240  -5.692  26.656  1.00 14.19           H
HETATM 2666  O   HOH A 217      -2.515  -7.416  -1.544  1.00  7.95           O
HETATM 2667  H1  HOH A 217      -2.079  -6.762  -1.837  1.00  9.58           H
HETATM 2668  H2  HOH A 217      -2.124  -7.695  -0.857  1.00  9.58           H
HETATM 2669  O   HOH A 218      -9.044   3.117  11.765  1.00 11.61           O
HETATM 2670  H1  HOH A 218      -9.854   3.321  11.853  1.00 13.97           H
HETATM 2671  H2  HOH A 218      -8.968   2.735  11.024  1.00 13.97           H
HETATM 2672  O   HOH A 219     -15.154  -4.927  24.170  1.00  9.64           O
HETATM 2673  H1  HOH A 219     -15.092  -4.116  23.963  1.00 11.61           H
HETATM 2674  H2  HOH A 219     -14.442  -5.126  24.572  1.00 11.61           H
HETATM 2675  O   HOH A 220      -9.611  -2.199  -1.323  1.00 12.89           O
HETATM 2676  H1  HOH A 220      -9.038  -2.250  -1.940  1.00 15.51           H
HETATM 2677  H2  HOH A 220      -9.199  -1.967  -0.631  1.00 15.51           H
HETATM 2678  O   HOH A 221       6.314  -3.497   1.543  1.00  9.32           O
HETATM 2679  H1  HOH A 221       5.977  -3.259   2.278  1.00 11.22           H
HETATM 2680  H2  HOH A 221       7.016  -3.919   1.727  1.00 11.22           H
HETATM 2681  O   HOH A 222     -16.071  -2.814  21.086  1.00 10.93           O
HETATM 2682  H1  HOH A 222     -16.798  -2.888  21.506  1.00 13.16           H
HETATM 2683  H2  HOH A 222     -15.462  -2.802  21.659  1.00 13.16           H
HETATM 2684  O   HOH A 223     -13.693 -17.481  18.695  1.00 10.16           O
HETATM 2685  H1  HOH A 223     -14.364 -17.504  18.193  1.00 12.24           H
HETATM 2686  H2  HOH A 223     -13.166 -16.917  18.362  1.00 12.24           H
HETATM 2687  O   HOH A 224     -12.607  -7.890  23.532  1.00 10.99           O
HETATM 2688  H1  HOH A 224     -12.037  -8.431  23.836  1.00 13.23           H
HETATM 2689  H2  HOH A 224     -12.264  -7.533  22.855  1.00 13.23           H
HETATM 2690  O   HOH A 225      -8.561   7.231  -0.149  1.00 12.17           O
HETATM 2691  H1  HOH A 225      -7.874   7.142  -0.624  1.00 14.65           H
HETATM 2692  H2  HOH A 225      -8.575   8.031   0.113  1.00 14.65           H
HETATM 2693  O   HOH A 226      -0.671  14.716   5.297  1.00 11.48           O
HETATM 2694  H1  HOH A 226      -1.044  15.310   5.759  1.00 13.82           H
HETATM 2695  H2  HOH A 226       0.008  15.074   4.955  1.00 13.82           H
HETATM 2696  O   HOH A 227       3.185   2.856   0.663  1.00 11.35           O
HETATM 2697  H1  HOH A 227       3.359   2.927   1.478  1.00 13.66           H
HETATM 2698  H2  HOH A 227       2.815   2.103   0.565  1.00 13.66           H
HETATM 2699  O   HOH A 228       1.068   4.756  18.614  1.00 12.59           O
HETATM 2700  H1  HOH A 228       0.692   4.008  18.547  1.00 15.15           H
HETATM 2701  H2  HOH A 228       1.303   4.978  17.839  1.00 15.15           H
HETATM 2702  O   HOH A 229       2.707  -3.976  24.631  1.00  9.88           O
HETATM 2703  H1  HOH A 229       1.885  -3.901  24.783  1.00 11.90           H
HETATM 2704  H2  HOH A 229       3.110  -3.470  25.167  1.00 11.90           H
HETATM 2705  O   HOH A 230     -15.010  -5.187  20.314  1.00 12.34           O
HETATM 2706  H1  HOH A 230     -15.149  -5.937  20.666  1.00 14.85           H
HETATM 2707  H2  HOH A 230     -14.188  -5.039  20.374  1.00 14.85           H
HETATM 2708  O   HOH A 231       3.472  10.684  18.115  1.00 11.08           O
HETATM 2709  H1  HOH A 231       3.526  11.398  18.558  1.00 13.34           H
HETATM 2710  H2  HOH A 231       4.196  10.607  17.702  1.00 13.34           H
HETATM 2711  O   HOH A 232     -18.043  -2.597   1.830  1.00 15.57           O
HETATM 2712  H1  HOH A 232     -17.555  -2.846   1.192  1.00 18.72           H
HETATM 2713  H2  HOH A 232     -17.687  -2.886   2.533  1.00 18.72           H
HETATM 2714  O   HOH A 233      -0.324  10.181  22.581  1.00 13.38           O
HETATM 2715  H1  HOH A 233      -0.953  10.557  22.995  1.00 16.10           H
HETATM 2716  H2  HOH A 233      -0.294  10.534  21.821  1.00 16.10           H
HETATM 2717  O   HOH A 234      -6.437 -15.041  25.831  1.00 13.96           O
HETATM 2718  H1  HOH A 234      -6.019 -15.447  25.230  1.00 16.80           H
HETATM 2719  H2  HOH A 234      -6.136 -15.308  26.570  1.00 16.80           H
HETATM 2720  O   HOH A 235     -17.260   1.407   4.433  1.00 15.03           O
HETATM 2721  H1  HOH A 235     -17.065   2.195   4.226  1.00 18.07           H
HETATM 2722  H2  HOH A 235     -17.394   0.988   3.718  1.00 18.07           H
HETATM 2723  O   HOH A 236       2.366  11.791  20.427  1.00 12.25           O
HETATM 2724  H1  HOH A 236       2.458  11.045  20.804  1.00 14.74           H
HETATM 2725  H2  HOH A 236       1.547  11.962  20.408  1.00 14.74           H
HETATM 2726  O   HOH A 237       8.038  -4.384  12.248  1.00 12.74           O
HETATM 2727  H1  HOH A 237       7.593  -4.633  11.583  1.00 15.33           H
HETATM 2728  H2  HOH A 237       7.508  -4.009  12.779  1.00 15.33           H
HETATM 2729  O   HOH A 238     -12.845  18.019  13.476  1.00 13.18           O
HETATM 2730  H1  HOH A 238     -12.778  18.799  13.183  1.00 15.85           H
HETATM 2731  H2  HOH A 238     -12.088  17.662  13.390  1.00 15.85           H
HETATM 2732  O   HOH A 239     -11.302 -10.182  24.284  1.00 12.05           O
HETATM 2733  H1  HOH A 239     -10.913 -10.010  25.007  1.00 14.50           H
HETATM 2734  H2  HOH A 239     -10.701 -10.354  23.722  1.00 14.50           H
HETATM 2735  O   HOH A 240     -13.132   0.366  -1.945  1.00 14.92           O
HETATM 2736  H1  HOH A 240     -12.858  -0.384  -1.678  1.00 17.95           H
HETATM 2737  H2  HOH A 240     -13.018   0.910  -1.315  1.00 17.95           H
HETATM 2738  O   HOH A 241     -20.833  -8.234   7.946  1.00 12.01           O
HETATM 2739  H1  HOH A 241     -20.283  -8.793   8.246  1.00 14.45           H
HETATM 2740  H2  HOH A 241     -20.476  -7.861   7.288  1.00 14.45           H
HETATM 2741  O   HOH A 242       1.102   1.382  20.936  1.00 14.78           O
HETATM 2742  H1  HOH A 242       1.423   1.563  20.177  1.00 17.78           H
HETATM 2743  H2  HOH A 242       0.381   1.807  21.000  1.00 17.78           H
HETATM 2744  O   HOH A 243       8.041  -3.909   9.337  1.00 13.72           O
HETATM 2745  H1  HOH A 243       7.350  -3.986   8.862  1.00 16.51           H
HETATM 2746  H2  HOH A 243       8.543  -3.361   8.948  1.00 16.51           H
HETATM 2747  O   HOH A 244       8.497  -3.890  19.309  1.00 13.35           O
HETATM 2748  H1  HOH A 244       7.941  -4.181  18.754  1.00 16.06           H
HETATM 2749  H2  HOH A 244       8.146  -3.961  20.070  1.00 16.06           H
HETATM 2750  O   HOH A 245       7.908   2.953   8.693  1.00 12.99           O
HETATM 2751  H1  HOH A 245       7.963   2.285   9.200  1.00 15.63           H
HETATM 2752  H2  HOH A 245       7.106   3.208   8.726  1.00 15.63           H
HETATM 2753  O   HOH A 246     -10.944  18.909  17.349  1.00 11.53           O
HETATM 2754  H1  HOH A 246     -10.505  19.201  16.696  1.00 13.88           H
HETATM 2755  H2  HOH A 246     -10.548  19.177  18.042  1.00 13.88           H
HETATM 2756  O   HOH A 247      -5.168   6.355  16.043  1.00  9.94           O
HETATM 2757  H1  HOH A 247      -5.026   6.613  16.953  1.00 11.97           H
HETATM 2758  H2  HOH A 247      -6.134   6.270  15.929  1.00 11.97           H
HETATM 2759  O   HOH A 248     -15.018  11.235   8.438  1.00 13.52           O
HETATM 2760  H1  HOH A 248     -14.250  11.568   8.510  1.00 16.26           H
HETATM 2761  H2  HOH A 248     -15.471  11.532   9.082  1.00 16.26           H
HETATM 2762  O   HOH A 249      -7.568 -15.074  28.910  1.00 16.03           O
HETATM 2763  H1  HOH A 249      -7.306 -14.301  28.708  1.00 19.28           H
HETATM 2764  H2  HOH A 249      -8.148 -15.290  28.342  1.00 19.28           H
HETATM 2765  O   HOH A 250     -15.823  -9.752   3.466  1.00 17.45           O
HETATM 2766  H1  HOH A 250     -15.249 -10.335   3.654  1.00 20.99           H
HETATM 2767  H2  HOH A 250     -15.983  -9.819   2.644  1.00 20.99           H
HETATM 2768  O   HOH A 251      -4.479  16.444  22.813  1.00 14.45           O
HETATM 2769  H1  HOH A 251      -5.105  16.959  23.042  1.00 17.38           H
HETATM 2770  H2  HOH A 251      -4.425  15.853  23.399  1.00 17.38           H
HETATM 2771  O   HOH A 252     -13.397 -19.637  16.043  1.00 16.96           O
HETATM 2772  H1  HOH A 252     -13.373 -20.477  16.078  1.00 20.39           H
HETATM 2773  H2  HOH A 252     -13.231 -19.362  16.818  1.00 20.39           H
HETATM 2774  O   HOH A 253      -4.319   7.680  18.452  1.00 11.54           O
HETATM 2775  H1  HOH A 253      -3.413   7.959  18.313  1.00 13.89           H
HETATM 2776  H2  HOH A 253      -4.855   8.495  18.342  1.00 13.89           H
HETATM 2777  O   HOH A 254      -2.788 -17.628  17.749  1.00 15.49           O
HETATM 2778  H1  HOH A 254      -3.536 -17.477  17.400  1.00 18.63           H
HETATM 2779  H2  HOH A 254      -2.866 -17.469  18.573  1.00 18.63           H
HETATM 2780  O   HOH A 255      -2.086 -18.335  11.834  1.00 12.57           O
HETATM 2781  H1  HOH A 255      -1.987 -18.020  12.607  1.00 15.13           H
HETATM 2782  H2  HOH A 255      -1.772 -17.766  11.301  1.00 15.13           H
HETATM 2783  O   HOH A 256     -15.742  11.898   1.078  1.00 16.58           O
HETATM 2784  H1  HOH A 256     -15.612  12.660   0.754  1.00 19.93           H
HETATM 2785  H2  HOH A 256     -16.576  11.792   1.127  1.00 19.93           H
HETATM 2786  O   HOH A 257      -4.043   7.989  21.905  1.00 15.59           O
HETATM 2787  H1  HOH A 257      -4.020   8.811  21.355  1.00 18.75           H
HETATM 2788  H2  HOH A 257      -3.388   8.146  22.589  1.00 18.75           H
HETATM 2789  O   HOH A 258       5.323 -15.700  15.798  1.00 13.68           O
HETATM 2790  H1  HOH A 258       5.490 -16.407  15.376  1.00 16.46           H
HETATM 2791  H2  HOH A 258       6.006 -15.216  15.756  1.00 16.46           H
HETATM 2792  O   HOH A 259       0.609  17.070  10.201  1.00 15.61           O
HETATM 2793  H1  HOH A 259       1.015  17.806  10.222  1.00 18.78           H
HETATM 2794  H2  HOH A 259      -0.062  17.154  10.701  1.00 18.78           H
HETATM 2795  O   HOH A 260       9.958   0.966   5.306  1.00 13.98           O
HETATM 2796  H1  HOH A 260       9.979   1.534   5.925  1.00 16.82           H
HETATM 2797  H2  HOH A 260       9.961   0.209   5.668  1.00 16.82           H
HETATM 2798  O   HOH A 261      -1.776  16.750  11.670  1.00 12.81           O
HETATM 2799  H1  HOH A 261      -2.563  17.025  11.564  1.00 15.41           H
HETATM 2800  H2  HOH A 261      -1.773  16.259  12.353  1.00 15.41           H
HETATM 2801  O   HOH A 262      -2.545   9.147  23.894  1.00 14.47           O
HETATM 2802  H1  HOH A 262      -1.728   9.040  24.065  1.00 17.41           H
HETATM 2803  H2  HOH A 262      -2.860   9.630  24.504  1.00 17.41           H
HETATM 2804  O   HOH A 263       2.637  -6.591  34.816  1.00 15.69           O
HETATM 2805  H1  HOH A 263       2.264  -6.269  34.135  1.00 18.86           H
HETATM 2806  H2  HOH A 263       2.362  -7.380  34.894  1.00 18.86           H
HETATM 2807  O   HOH A 264       7.237  -3.518  21.582  1.00 16.75           O
HETATM 2808  H1  HOH A 264       7.516  -2.727  21.548  1.00 20.14           H
HETATM 2809  H2  HOH A 264       6.398  -3.479  21.589  1.00 20.14           H
HETATM 2810  O   HOH A 265      -5.406  -0.818  20.891  1.00 13.66           O
HETATM 2811  H1  HOH A 265      -6.050  -0.578  20.420  1.00 16.43           H
HETATM 2812  H2  HOH A 265      -5.716  -1.145  21.604  1.00 16.43           H
HETATM 2813  O   HOH A 266     -13.061 -11.632  25.799  0.51 14.83           O
HETATM 2814  H1  HOH A 266     -12.832 -10.838  25.948  0.51 17.84           H
HETATM 2815  H2  HOH A 266     -13.317 -11.659  24.997  0.51 17.84           H
HETATM 2816  O   HOH A 267     -18.208   5.668   5.663  1.00 16.40           O
HETATM 2817  H1  HOH A 267     -17.687   5.349   5.087  1.00 19.73           H
HETATM 2818  H2  HOH A 267     -18.337   5.069   6.238  1.00 19.73           H
HETATM 2819  O   HOH A 268      -4.761   6.317  24.549  1.00 13.71           O
HETATM 2820  H1  HOH A 268      -4.226   6.315  23.899  1.00 16.49           H
HETATM 2821  H2  HOH A 268      -4.331   6.061  25.223  1.00 16.49           H
HETATM 2822  O   HOH A 269      -6.750   4.251  25.708  1.00 15.87           O
HETATM 2823  H1  HOH A 269      -6.195   4.431  26.313  1.00 19.08           H
HETATM 2824  H2  HOH A 269      -6.599   3.457  25.471  1.00 19.08           H
HETATM 2825  O   HOH A 270     -20.901   4.266  22.761  1.00 39.50           O
HETATM 2826  H1  HOH A 270     -20.736   4.946  23.226  1.00 47.44           H
HETATM 2827  H2  HOH A 270     -20.704   3.597  23.233  1.00 47.44           H
HETATM 2828  O   HOH A 271      -9.425   6.630  31.324  1.00 18.00           O
HETATM 2829  H1  HOH A 271      -9.353   7.445  31.506  1.00 21.64           H
HETATM 2830  H2  HOH A 271      -9.137   6.200  31.987  1.00 21.64           H
HETATM 2831  O   HOH A 272     -14.169  -1.992  -1.622  1.00 33.35           O
HETATM 2832  H1  HOH A 272     -14.351  -1.636  -0.884  1.00 40.06           H
HETATM 2833  H2  HOH A 272     -13.413  -2.352  -1.536  1.00 40.06           H
HETATM 2834  O   HOH A 273      -3.099  21.208  20.379  1.00 21.46           O
HETATM 2835  H1  HOH A 273      -2.931  21.645  21.076  1.00 25.80           H
HETATM 2836  H2  HOH A 273      -3.577  20.557  20.612  1.00 25.80           H
HETATM 2837  O   HOH A 274       2.338  14.185  27.647  1.00 15.81           O
HETATM 2838  H1  HOH A 274       2.699  14.857  28.004  1.00 19.02           H
HETATM 2839  H2  HOH A 274       1.521  14.362  27.576  1.00 19.02           H
HETATM 2840  O   HOH A 275       3.701   9.251   1.229  1.00 16.02           O
HETATM 2841  H1  HOH A 275       4.420   8.818   1.181  1.00 19.27           H
HETATM 2842  H2  HOH A 275       3.905  10.067   1.209  1.00 19.27           H
HETATM 2843  O   HOH A 276      -5.943 -17.180   6.716  1.00 15.89           O
HETATM 2844  H1  HOH A 276      -5.403 -17.753   7.008  1.00 19.12           H
HETATM 2845  H2  HOH A 276      -5.497 -16.638   6.254  1.00 19.12           H
HETATM 2846  O   HOH A 277       6.798  -9.711   4.391  1.00 22.26           O
HETATM 2847  H1  HOH A 277       6.611  -9.821   5.202  1.00 26.75           H
HETATM 2848  H2  HOH A 277       6.556  -8.930   4.194  1.00 26.75           H
HETATM 2849  O   HOH A 278      -7.925  12.392  27.623  1.00 17.84           O
HETATM 2850  H1  HOH A 278      -8.602  12.751  27.281  1.00 21.44           H
HETATM 2851  H2  HOH A 278      -7.595  11.890  27.036  1.00 21.44           H
HETATM 2852  O   HOH A 279     -15.437 -11.726  21.316  1.00 13.16           O
HETATM 2853  H1  HOH A 279     -16.046 -11.671  21.892  1.00 15.83           H
HETATM 2854  H2  HOH A 279     -15.680 -11.257  20.661  1.00 15.83           H
HETATM 2855  O   HOH A 280       0.952  -2.122  27.451  1.00 19.67           O
HETATM 2856  H1  HOH A 280       0.273  -2.266  27.926  1.00 23.64           H
HETATM 2857  H2  HOH A 280       1.509  -2.720  27.641  1.00 23.64           H
HETATM 2858  O   HOH A 281       5.002   1.439  19.824  1.00 18.74           O
HETATM 2859  H1  HOH A 281       5.438   1.224  19.138  1.00 22.53           H
HETATM 2860  H2  HOH A 281       4.192   1.441  19.609  1.00 22.53           H
HETATM 2861  O   HOH A 282      -2.560  15.176   3.099  1.00 15.54           O
HETATM 2862  H1  HOH A 282      -1.895  15.581   3.413  1.00 18.69           H
HETATM 2863  H2  HOH A 282      -2.851  15.638   2.459  1.00 18.69           H
HETATM 2864  O   HOH A 283     -18.621   7.732  12.363  1.00 17.84           O
HETATM 2865  H1  HOH A 283     -17.854   7.795  12.026  1.00 21.45           H
HETATM 2866  H2  HOH A 283     -19.170   7.742  11.727  1.00 21.45           H
HETATM 2867  O   HOH A 284      -0.552  14.732  27.466  1.00 18.68           O
HETATM 2868  H1  HOH A 284      -0.295  15.395  27.914  1.00 22.46           H
HETATM 2869  H2  HOH A 284      -1.142  15.011  26.938  1.00 22.46           H
HETATM 2870  O   HOH A 285       9.652  -1.809   8.917  1.00 17.42           O
HETATM 2871  H1  HOH A 285       9.721  -1.700   8.086  1.00 20.94           H
HETATM 2872  H2  HOH A 285       9.362  -1.086   9.232  1.00 20.94           H
HETATM 2873  O   HOH A 286      -4.622  18.112   6.513  1.00 18.63           O
HETATM 2874  H1  HOH A 286      -4.579  18.775   5.999  1.00 22.40           H
HETATM 2875  H2  HOH A 286      -3.831  17.858   6.640  1.00 22.40           H
HETATM 2876  O   HOH A 287     -20.628  -1.606  21.642  1.00 23.30           O
HETATM 2877  H1  HOH A 287     -20.363  -0.812  21.561  1.00 28.00           H
HETATM 2878  H2  HOH A 287     -21.446  -1.609  21.451  1.00 28.00           H
HETATM 2879  O   HOH A 288      -0.101 -11.419  24.972  1.00 18.43           O
HETATM 2880  H1  HOH A 288      -0.908 -11.157  24.957  1.00 22.15           H
HETATM 2881  H2  HOH A 288      -0.040 -12.071  24.429  1.00 22.15           H
HETATM 2882  O   HOH A 289       5.347   7.902   2.996  1.00 16.66           O
HETATM 2883  H1  HOH A 289       4.804   8.072   3.615  1.00 20.04           H
HETATM 2884  H2  HOH A 289       6.105   7.837   3.352  1.00 20.04           H
HETATM 2885  O   HOH A 290       9.344  -6.214  10.142  1.00 15.74           O
HETATM 2886  H1  HOH A 290       9.922  -6.534   9.625  1.00 18.93           H
HETATM 2887  H2  HOH A 290       8.825  -5.749   9.671  1.00 18.93           H
HETATM 2888  O   HOH A 291      -8.482 -15.752   9.345  1.00 15.52           O
HETATM 2889  H1  HOH A 291      -9.223 -15.888   9.716  1.00 18.67           H
HETATM 2890  H2  HOH A 291      -8.404 -16.323   8.736  1.00 18.67           H
HETATM 2891  O   HOH A 292     -14.718  -9.359  22.936  1.00 16.95           O
HETATM 2892  H1  HOH A 292     -14.552 -10.119  22.614  1.00 20.38           H
HETATM 2893  H2  HOH A 292     -13.981  -8.984  23.074  1.00 20.38           H
HETATM 2894  O   HOH A 293       8.856 -13.754   5.623  1.00 18.63           O
HETATM 2895  H1  HOH A 293       9.619 -14.100   5.576  1.00 22.40           H
HETATM 2896  H2  HOH A 293       8.346 -14.225   5.147  1.00 22.40           H
HETATM 2897  O   HOH A 294     -17.782   6.743  15.935  1.00 20.71           O
HETATM 2898  H1  HOH A 294     -18.208   7.460  15.849  1.00 24.89           H
HETATM 2899  H2  HOH A 294     -18.147   6.320  16.563  1.00 24.89           H
HETATM 2900  O   HOH A 295      12.855   5.500  12.053  1.00 19.58           O
HETATM 2901  H1  HOH A 295      12.084   5.835  12.063  1.00 23.53           H
HETATM 2902  H2  HOH A 295      13.196   5.696  11.311  1.00 23.53           H
HETATM 2903  O   HOH A 296     -17.614  11.556   9.858  1.00 38.66           O
HETATM 2904  H1  HOH A 296     -17.817  12.372   9.868  1.00 46.44           H
HETATM 2905  H2  HOH A 296     -17.931  11.235   9.149  1.00 46.44           H
HETATM 2906  O   HOH A 297      -6.571  -8.699  -2.184  1.00 17.94           O
HETATM 2907  H1  HOH A 297      -7.404  -8.604  -2.208  1.00 21.56           H
HETATM 2908  H2  HOH A 297      -6.278  -8.145  -1.624  1.00 21.56           H
HETATM 2909  O   HOH A 298     -15.943 -13.461   9.231  1.00 20.93           O
HETATM 2910  H1  HOH A 298     -16.077 -14.081   8.681  1.00 25.16           H
HETATM 2911  H2  HOH A 298     -15.493 -13.783   9.862  1.00 25.16           H
HETATM 2912  O   HOH A 299     -16.221  -3.135  -0.178  1.00 26.29           O
HETATM 2913  H1  HOH A 299     -15.794  -3.075  -0.898  1.00 31.58           H
HETATM 2914  H2  HOH A 299     -15.662  -3.066   0.445  1.00 31.58           H
HETATM 2915  O   HOH A 300     -10.896   4.226  -2.841  1.00 17.91           O
HETATM 2916  H1  HOH A 300     -11.289   3.501  -2.997  1.00 21.53           H
HETATM 2917  H2  HOH A 300     -11.054   4.420  -2.039  1.00 21.53           H
HETATM 2918  O   HOH A 301     -18.627  -0.958  24.590  1.00 26.33           O
HETATM 2919  H1  HOH A 301     -18.959  -0.470  25.186  1.00 31.63           H
HETATM 2920  H2  HOH A 301     -17.882  -1.224  24.880  1.00 31.63           H
HETATM 2921  O   HOH A 302      -7.927  18.352   9.022  1.00 24.47           O
HETATM 2922  H1  HOH A 302      -7.559  19.007   9.397  1.00 29.40           H
HETATM 2923  H2  HOH A 302      -8.716  18.318   9.309  1.00 29.40           H
HETATM 2924  O   HOH A 303     -14.886  12.895  21.616  1.00 19.09           O
HETATM 2925  H1  HOH A 303     -14.873  12.766  22.446  1.00 22.95           H
HETATM 2926  H2  HOH A 303     -14.957  13.724  21.500  1.00 22.95           H
HETATM 2927  O   HOH A 304      -3.871 -19.774   8.968  1.00 23.45           O
HETATM 2928  H1  HOH A 304      -3.123 -20.158   8.950  1.00 28.18           H
HETATM 2929  H2  HOH A 304      -3.720 -18.953   9.011  1.00 28.18           H
HETATM 2930  O   HOH A 305      -1.298   4.286  26.071  1.00 27.95           O
HETATM 2931  H1  HOH A 305      -1.940   4.827  26.070  1.00 33.58           H
HETATM 2932  H2  HOH A 305      -1.113   4.128  25.266  1.00 33.58           H
HETATM 2933  O   HOH A 306      -0.620 -17.430  14.091  1.00 22.93           O
HETATM 2934  H1  HOH A 306      -0.121 -16.757  14.159  1.00 27.56           H
HETATM 2935  H2  HOH A 306      -0.708 -17.744  14.865  1.00 27.56           H
HETATM 2936  O   HOH A 307      -4.726   2.602  26.641  1.00 39.90           O
HETATM 2937  H1  HOH A 307      -4.875   1.973  26.105  1.00 47.93           H
HETATM 2938  H2  HOH A 307      -4.273   2.282  27.272  1.00 47.93           H
HETATM 2939  O   HOH A 308     -16.484   8.015   2.244  1.00 17.09           O
HETATM 2940  H1  HOH A 308     -16.325   8.486   2.921  1.00 20.55           H
HETATM 2941  H2  HOH A 308     -17.302   8.103   2.075  1.00 20.55           H
HETATM 2942  O   HOH A 309     -14.862  10.735  15.206  1.00 22.14           O
HETATM 2943  H1  HOH A 309     -14.474  10.399  14.400  1.00 26.61           H
HETATM 2944  H2  HOH A 309     -14.286  11.443  15.513  1.00 26.61           H
HETATM 2945  O   HOH A 310       5.139   0.225  22.320  1.00 23.06           O
HETATM 2946  H1  HOH A 310       4.332   0.422  22.449  1.00 27.71           H
HETATM 2947  H2  HOH A 310       5.386   0.642  21.633  1.00 27.71           H
HETATM 2948  O   HOH A 311      -3.963  22.066  24.881  1.00 20.04           O
HETATM 2949  H1  HOH A 311      -4.397  21.383  24.654  1.00 24.09           H
HETATM 2950  H2  HOH A 311      -3.577  21.877  25.603  1.00 24.09           H
HETATM 2951  O   HOH A 312      -9.114  -5.660  28.332  1.00 27.09           O
HETATM 2952  H1  HOH A 312      -8.459  -5.816  27.828  1.00 32.54           H
HETATM 2953  H2  HOH A 312      -9.604  -6.341  28.312  1.00 32.54           H
HETATM 2954  O   HOH A 313      -0.247 -17.441   6.679  1.00 16.93           O
HETATM 2955  H1  HOH A 313      -1.013 -17.119   6.548  1.00 20.36           H
HETATM 2956  H2  HOH A 313      -0.318 -17.977   7.322  1.00 20.36           H
HETATM 2957  O   HOH A 314     -19.664  -9.195  -0.202  1.00 21.01           O
HETATM 2958  H1  HOH A 314     -20.138  -9.140   0.491  1.00 25.26           H
HETATM 2959  H2  HOH A 314     -19.646 -10.006  -0.416  1.00 25.26           H
HETATM 2960  O   HOH A 315     -14.547   4.304  -1.628  1.00 27.35           O
HETATM 2961  H1  HOH A 315     -14.254   3.767  -1.051  1.00 32.86           H
HETATM 2962  H2  HOH A 315     -15.097   3.878  -2.098  1.00 32.86           H
HETATM 2963  O   HOH A 316      -2.160  17.616  22.039  1.00 23.02           O
HETATM 2964  H1  HOH A 316      -2.676  17.186  22.544  1.00 27.67           H
HETATM 2965  H2  HOH A 316      -2.601  18.261  21.731  1.00 27.67           H
HETATM 2966  O   HOH A 317       1.625  -4.177  31.397  1.00 24.89           O
HETATM 2967  H1  HOH A 317       2.225  -3.888  31.911  1.00 29.91           H
HETATM 2968  H2  HOH A 317       1.265  -4.828  31.787  1.00 29.91           H
HETATM 2969  O   HOH A 318     -10.977  10.457  26.863  1.00 30.71           O
HETATM 2970  H1  HOH A 318     -11.684  10.864  26.668  1.00 36.89           H
HETATM 2971  H2  HOH A 318     -10.435  11.031  27.150  1.00 36.89           H
HETATM 2972  O   HOH A 319     -11.237  15.614   3.841  1.00 18.62           O
HETATM 2973  H1  HOH A 319     -10.943  16.075   3.204  1.00 22.39           H
HETATM 2974  H2  HOH A 319     -11.353  14.836   3.546  1.00 22.39           H
HETATM 2975  O   HOH A 320     -25.284   9.111  12.735  1.00 22.26           O
HETATM 2976  H1  HOH A 320     -24.754   9.623  12.333  1.00 26.75           H
HETATM 2977  H2  HOH A 320     -25.196   8.349  12.392  1.00 26.75           H
HETATM 2978  O   HOH A 321       3.723  -4.736   0.887  1.00 16.94           O
HETATM 2979  H1  HOH A 321       3.977  -5.465   0.553  1.00 20.37           H
HETATM 2980  H2  HOH A 321       4.418  -4.296   1.063  1.00 20.37           H
HETATM 2981  O   HOH A 322     -25.183  -7.230  15.974  1.00 25.49           O
HETATM 2982  H1  HOH A 322     -24.593  -7.057  16.546  1.00 30.63           H
HETATM 2983  H2  HOH A 322     -25.781  -7.672  16.369  1.00 30.63           H
HETATM 2984  O   HOH A 323       6.378   6.810  23.769  1.00 27.12           O
HETATM 2985  H1  HOH A 323       6.740   6.150  23.397  1.00 32.58           H
HETATM 2986  H2  HOH A 323       6.783   6.937  24.494  1.00 32.58           H
HETATM 2987  O   HOH A 324     -13.311  -6.246  25.717  0.43  8.75           O
HETATM 2988  H1  HOH A 324     -13.922  -6.729  26.032  0.43 10.54           H
HETATM 2989  H2  HOH A 324     -13.001  -6.655  25.052  0.43 10.54           H
HETATM 2990  O   HOH A 325     -10.885  18.386  24.761  1.00 21.91           O
HETATM 2991  H1  HOH A 325     -11.598  18.261  25.185  1.00 26.33           H
HETATM 2992  H2  HOH A 325     -10.299  18.620  25.317  1.00 26.33           H
HETATM 2993  O   HOH A 326     -13.722  14.992   7.775  1.00 16.58           O
HETATM 2994  H1  HOH A 326     -13.427  14.230   7.973  1.00 19.94           H
HETATM 2995  H2  HOH A 326     -13.623  15.475   8.456  1.00 19.94           H
HETATM 2996  O   HOH A 327      -8.386  -7.544  -1.764  1.00 18.83           O
HETATM 2997  H1  HOH A 327      -8.710  -6.910  -2.211  1.00 22.64           H
HETATM 2998  H2  HOH A 327      -8.879  -7.640  -1.091  1.00 22.64           H
HETATM 2999  O   HOH A 328       7.200 -10.804  22.923  1.00 21.17           O
HETATM 3000  H1  HOH A 328       7.266 -10.618  23.740  1.00 25.44           H
HETATM 3001  H2  HOH A 328       7.780 -11.390  22.761  1.00 25.44           H
HETATM 3002  O   HOH A 329     -16.693   3.885   3.624  1.00 29.54           O
HETATM 3003  H1  HOH A 329     -16.864   3.432   2.934  1.00 35.49           H
HETATM 3004  H2  HOH A 329     -15.884   4.108   3.558  1.00 35.49           H
HETATM 3005  O   HOH A 330      -7.136  17.988  26.211  1.00 28.13           O
HETATM 3006  H1  HOH A 330      -7.014  18.164  25.399  1.00 33.79           H
HETATM 3007  H2  HOH A 330      -6.723  17.272  26.368  1.00 33.79           H
HETATM 3008  O   HOH A 331     -19.829   5.483  20.160  1.00 25.28           O
HETATM 3009  H1  HOH A 331     -19.255   5.034  19.743  1.00 30.38           H
HETATM 3010  H2  HOH A 331     -19.777   5.254  20.968  1.00 30.38           H
HETATM 3011  O   HOH A 332       0.404 -10.310  28.209  1.00 19.61           O
HETATM 3012  H1  HOH A 332       0.044 -10.611  28.906  1.00 23.57           H
HETATM 3013  H2  HOH A 332      -0.090 -10.541  27.568  1.00 23.57           H
HETATM 3014  O   HOH A 333     -17.747 -16.141  14.665  1.00 26.10           O
HETATM 3015  H1  HOH A 333     -16.956 -15.925  14.479  1.00 31.37           H
HETATM 3016  H2  HOH A 333     -18.160 -15.429  14.835  1.00 31.37           H
HETATM 3017  O   HOH A 334     -25.354  -9.750  14.056  1.00 21.32           O
HETATM 3018  H1  HOH A 334     -25.846  -9.616  13.388  1.00 25.63           H
HETATM 3019  H2  HOH A 334     -25.544  -9.162  14.627  1.00 25.63           H
HETATM 3020  O   HOH A 335      -3.887  18.269  26.104  1.00 32.05           O
HETATM 3021  H1  HOH A 335      -4.002  18.723  25.406  1.00 38.51           H
HETATM 3022  H2  HOH A 335      -4.223  17.513  25.960  1.00 38.51           H
HETATM 3023  O   HOH A 336      -5.314 -15.323   3.009  1.00 26.20           O
HETATM 3024  H1  HOH A 336      -6.009 -15.745   3.224  1.00 31.48           H
HETATM 3025  H2  HOH A 336      -4.871 -15.213   3.714  1.00 31.48           H
HETATM 3026  O   HOH A 337     -10.928   7.337  -1.864  1.00 21.24           O
HETATM 3027  H1  HOH A 337     -10.523   8.066  -1.761  1.00 25.53           H
HETATM 3028  H2  HOH A 337     -10.383   6.803  -2.214  1.00 25.53           H
HETATM 3029  O   HOH A 338     -22.086  -5.514   0.870  1.00 24.08           O
HETATM 3030  H1  HOH A 338     -21.531  -4.938   0.611  1.00 28.94           H
HETATM 3031  H2  HOH A 338     -22.612  -5.645   0.229  1.00 28.94           H
HETATM 3032  O   HOH A 339       6.642 -12.246   4.288  1.00 29.28           O
HETATM 3033  H1  HOH A 339       6.564 -11.419   4.165  1.00 35.18           H
HETATM 3034  H2  HOH A 339       7.457 -12.393   4.432  1.00 35.18           H
HETATM 3035  O   HOH A 340     -23.065   2.581  11.184  1.00 29.95           O
HETATM 3036  H1  HOH A 340     -23.797   2.191  11.313  1.00 35.98           H
HETATM 3037  H2  HOH A 340     -22.788   2.325  10.433  1.00 35.98           H
HETATM 3038  O   HOH A 341      -9.728 -16.637  24.676  1.00 22.96           O
HETATM 3039  H1  HOH A 341      -9.068 -16.408  25.144  1.00 27.60           H
HETATM 3040  H2  HOH A 341      -9.647 -16.244  23.937  1.00 27.60           H
HETATM 3041  O   HOH A 342      -6.552  15.696   0.816  1.00 36.58           O
HETATM 3042  H1  HOH A 342      -6.892  15.455   0.086  1.00 43.93           H
HETATM 3043  H2  HOH A 342      -7.097  15.479   1.418  1.00 43.93           H
HETATM 3044  O   HOH A 343       9.746   8.180  18.914  1.00 27.91           O
HETATM 3045  H1  HOH A 343       9.127   7.660  19.143  1.00 33.53           H
HETATM 3046  H2  HOH A 343      10.334   7.713  18.536  1.00 33.53           H
HETATM 3047  O   HOH A 344     -14.031 -12.610  13.407  1.00 21.84           O
HETATM 3048  H1  HOH A 344     -14.225 -13.287  13.866  1.00 26.25           H
HETATM 3049  H2  HOH A 344     -14.632 -12.533  12.823  1.00 26.25           H
HETATM 3050  O   HOH A 345     -15.964  -7.667  21.236  1.00 19.94           O
HETATM 3051  H1  HOH A 345     -15.437  -7.499  21.869  1.00 23.97           H
HETATM 3052  H2  HOH A 345     -15.730  -8.407  20.914  1.00 23.97           H
HETATM 3053  O   HOH A 346       5.808  12.648   7.711  1.00 23.80           O
HETATM 3054  H1  HOH A 346       5.255  13.122   8.135  1.00 28.60           H
HETATM 3055  H2  HOH A 346       5.940  13.035   6.978  1.00 28.60           H
HETATM 3056  O   HOH A 347      -3.050 -14.661   0.368  1.00 24.26           O
HETATM 3057  H1  HOH A 347      -3.588 -15.136   0.809  1.00 29.15           H
HETATM 3058  H2  HOH A 347      -3.361 -14.599  -0.410  1.00 29.15           H
HETATM 3059  O   HOH A 348     -10.245  -8.122   3.415  1.00 35.48           O
HETATM 3060  H1  HOH A 348     -11.013  -7.964   3.108  1.00 42.62           H
HETATM 3061  H2  HOH A 348      -9.787  -8.428   2.776  1.00 42.62           H
HETATM 3062  O   HOH A 349     -17.876  13.250   2.116  1.00 25.53           O
HETATM 3063  H1  HOH A 349     -17.887  13.108   2.944  1.00 30.68           H
HETATM 3064  H2  HOH A 349     -17.893  14.084   2.016  1.00 30.68           H
HETATM 3065  O   HOH A 350     -10.405 -10.565   4.180  1.00 33.73           O
HETATM 3066  H1  HOH A 350     -10.319 -10.649   5.011  1.00 40.52           H
HETATM 3067  H2  HOH A 350     -10.390  -9.743   4.015  1.00 40.52           H
HETATM 3068  O   HOH A 351      -3.478   7.181  28.955  1.00 30.46           O
HETATM 3069  H1  HOH A 351      -2.703   7.039  28.667  1.00 36.60           H
HETATM 3070  H2  HOH A 351      -3.392   7.557  29.702  1.00 36.60           H
HETATM 3071  O   HOH A 352       6.884   9.869   7.168  1.00 34.62           O
HETATM 3072  H1  HOH A 352       6.340   9.523   7.707  1.00 41.58           H
HETATM 3073  H2  HOH A 352       6.877  10.697   7.314  1.00 41.58           H
HETATM 3074  O   HOH A 353      -0.790  -4.670  35.060  1.00 29.99           O
HETATM 3075  H1  HOH A 353      -0.376  -4.835  34.347  1.00 36.03           H
HETATM 3076  H2  HOH A 353      -0.322  -4.975  35.688  1.00 36.03           H
HETATM 3077  O   HOH A 354     -21.611   9.025  14.427  1.00 31.64           O
HETATM 3078  H1  HOH A 354     -22.055   9.130  15.134  1.00 38.01           H
HETATM 3079  H2  HOH A 354     -21.637   9.760  14.020  1.00 38.01           H
HETATM 3080  O   HOH A 355      -4.624  17.071   3.892  1.00 24.88           O
HETATM 3081  H1  HOH A 355      -4.508  17.223   4.711  1.00 29.90           H
HETATM 3082  H2  HOH A 355      -4.126  16.425   3.693  1.00 29.90           H
HETATM 3083  O   HOH A 356      10.033  -1.694   6.191  1.00 19.60           O
HETATM 3084  H1  HOH A 356      10.785  -2.049   6.307  1.00 23.57           H
HETATM 3085  H2  HOH A 356       9.733  -1.992   5.463  1.00 23.57           H
HETATM 3086  O   HOH A 357      11.026  -7.445   5.105  1.00 53.99           O
HETATM 3087  H1  HOH A 357      10.553  -7.498   4.413  1.00 64.83           H
HETATM 3088  H2  HOH A 357      10.513  -7.559   5.760  1.00 64.83           H
HETATM 3089  O   HOH A 358     -10.852  -6.154  -2.260  1.00 52.41           O
HETATM 3090  H1  HOH A 358     -11.314  -6.845  -2.382  1.00 62.93           H
HETATM 3091  H2  HOH A 358     -11.315  -5.503  -2.523  1.00 62.93           H
HETATM 3092  O   HOH A 359     -10.192 -15.320  27.025  1.00 22.21           O
HETATM 3093  H1  HOH A 359     -10.541 -15.557  26.298  1.00 26.69           H
HETATM 3094  H2  HOH A 359     -10.739 -15.522  27.630  1.00 26.69           H
HETATM 3095  O   HOH A 360     -16.183   7.721  13.973  1.00 24.59           O
HETATM 3096  H1  HOH A 360     -16.719   7.252  14.422  1.00 29.55           H
HETATM 3097  H2  HOH A 360     -16.365   8.523  14.144  1.00 29.55           H
HETATM 3098  O   HOH A 361       3.779  -8.380   5.288  1.00 22.06           O
HETATM 3099  H1  HOH A 361       3.840  -7.740   5.831  1.00 26.51           H
HETATM 3100  H2  HOH A 361       4.504  -8.405   4.862  1.00 26.51           H
HETATM 3101  O   HOH A 362      -0.753   7.890  25.474  1.00 28.34           O
HETATM 3102  H1  HOH A 362      -0.377   8.555  25.822  1.00 34.05           H
HETATM 3103  H2  HOH A 362      -1.535   7.866  25.778  1.00 34.05           H
HETATM 3104  O   HOH A 363     -25.032  11.362   8.938  1.00 39.49           O
HETATM 3105  H1  HOH A 363     -24.915  12.190   8.851  1.00 47.43           H
HETATM 3106  H2  HOH A 363     -24.671  11.140   9.663  1.00 47.43           H
HETATM 3107  O   HOH A 364       5.733 -17.650  13.688  1.00 27.26           O
HETATM 3108  H1  HOH A 364       4.896 -17.696  13.738  1.00 32.76           H
HETATM 3109  H2  HOH A 364       5.917 -17.331  12.934  1.00 32.76           H
HETATM 3110  O   HOH A 365       2.548  -2.277   1.403  1.00 21.46           O
HETATM 3111  H1  HOH A 365       2.338  -2.150   2.208  1.00 25.79           H
HETATM 3112  H2  HOH A 365       2.850  -3.059   1.353  1.00 25.79           H
HETATM 3113  O   HOH A 366     -19.642  10.371   3.545  1.00 39.57           O
HETATM 3114  H1  HOH A 366     -19.491  11.119   3.192  1.00 47.52           H
HETATM 3115  H2  HOH A 366     -18.913  10.097   3.858  1.00 47.52           H
HETATM 3116  O   HOH A 367       1.819 -19.932  13.072  1.00 31.52           O
HETATM 3117  H1  HOH A 367       2.222 -19.197  12.999  1.00 37.86           H
HETATM 3118  H2  HOH A 367       0.998 -19.768  13.028  1.00 37.86           H
HETATM 3119  O   HOH A 368       6.373 -19.030   7.423  1.00 49.46           O
HETATM 3120  H1  HOH A 368       6.659 -18.363   7.847  1.00 59.39           H
HETATM 3121  H2  HOH A 368       5.759 -18.756   6.920  1.00 59.39           H
HETATM 3122  O   HOH A 369     -10.519  20.338  11.070  1.00 31.86           O
HETATM 3123  H1  HOH A 369     -10.542  20.412  11.906  1.00 38.27           H
HETATM 3124  H2  HOH A 369     -10.517  19.516  10.898  1.00 38.27           H
HETATM 3125  O   HOH A 370      -1.000   8.785  31.898  1.00 34.67           O
HETATM 3126  H1  HOH A 370      -0.226   9.038  32.101  1.00 41.65           H
HETATM 3127  H2  HOH A 370      -1.234   9.230  31.226  1.00 41.65           H
HETATM 3128  O   HOH A 371      13.837  -3.103  11.319  1.00 45.05           O
HETATM 3129  H1  HOH A 371      13.032  -3.096  11.083  1.00 54.10           H
HETATM 3130  H2  HOH A 371      13.843  -2.979  12.150  1.00 54.10           H
HETATM 3131  O   HOH A 372      11.297   6.847  17.136  1.00 28.86           O
HETATM 3132  H1  HOH A 372      10.739   6.329  16.781  1.00 34.68           H
HETATM 3133  H2  HOH A 372      11.764   7.160  16.510  1.00 34.68           H
HETATM 3134  O   HOH A 373     -24.047   9.074   7.444  1.00 30.14           O
HETATM 3135  H1  HOH A 373     -24.444   9.776   7.679  1.00 36.21           H
HETATM 3136  H2  HOH A 373     -24.353   8.450   7.917  1.00 36.21           H
HETATM 3137  O   HOH A 374      -5.951  11.015  30.305  1.00 24.89           O
HETATM 3138  H1  HOH A 374      -6.502  11.626  30.134  1.00 29.91           H
HETATM 3139  H2  HOH A 374      -5.543  11.242  31.005  1.00 29.91           H
HETATM 3140  O   HOH A 375     -20.340 -17.309  18.772  1.00 37.60           O
HETATM 3141  H1  HOH A 375     -20.998 -16.829  18.562  1.00 45.16           H
HETATM 3142  H2  HOH A 375     -19.655 -16.929  18.470  1.00 45.16           H
HETATM 3143  O   HOH A 376      -4.158  -4.767  30.408  1.00 36.22           O
HETATM 3144  H1  HOH A 376      -4.782  -4.478  29.930  1.00 43.51           H
HETATM 3145  H2  HOH A 376      -4.509  -5.198  31.036  1.00 43.51           H
HETATM 3146  O   HOH A 377      -1.016 -11.726  30.337  1.00 31.17           O
HETATM 3147  H1  HOH A 377      -0.976 -12.554  30.478  1.00 37.44           H
HETATM 3148  H2  HOH A 377      -0.552 -11.355  30.929  1.00 37.44           H
HETATM 3149  O   HOH A 378      -6.801 -18.166   3.671  1.00 39.74           O
HETATM 3150  H1  HOH A 378      -6.004 -18.233   3.410  1.00 47.73           H
HETATM 3151  H2  HOH A 378      -6.772 -17.940   4.480  1.00 47.73           H
HETATM 3152  O   HOH A 379     -12.129  -3.130  -0.761  1.00 22.85           O
HETATM 3153  H1  HOH A 379     -12.329  -3.145   0.055  1.00 27.46           H
HETATM 3154  H2  HOH A 379     -11.358  -2.800  -0.812  1.00 27.46           H
HETATM 3155  O   HOH A 380      -2.332  18.101  19.163  0.40 19.19           O
HETATM 3156  H1  HOH A 380      -2.764  18.622  19.662  0.40 23.06           H
HETATM 3157  H2  HOH A 380      -2.196  18.514  18.445  0.40 23.06           H
HETATM 3158  O   HOH A 381       2.235   0.324   0.470  1.00 13.63           O
HETATM 3159  H1  HOH A 381       2.544   0.381  -0.306  1.00 16.39           H
HETATM 3160  H2  HOH A 381       2.251  -0.487   0.687  1.00 16.39           H
HETATM 3161  O   HOH A 382     -15.521 -16.838  20.771  1.00 14.60           O
HETATM 3162  H1  HOH A 382     -14.913 -17.050  20.236  1.00 17.56           H
HETATM 3163  H2  HOH A 382     -16.102 -17.445  20.734  1.00 17.56           H
HETATM 3164  O   HOH A 383      -8.480   4.751  -3.993  1.00 15.22           O
HETATM 3165  H1  HOH A 383      -8.683   4.712  -4.809  1.00 18.30           H
HETATM 3166  H2  HOH A 383      -9.171   4.541  -3.564  1.00 18.30           H
HETATM 3167  O   HOH A 384     -13.001  16.914   9.762  1.00 29.85           O
HETATM 3168  H1  HOH A 384     -12.228  16.992  10.081  1.00 35.86           H
HETATM 3169  H2  HOH A 384     -13.533  16.926  10.415  1.00 35.86           H
HETATM 3170  O   HOH A 385     -18.359  -2.736  22.740  1.00 19.82           O
HETATM 3171  H1  HOH A 385     -18.795  -2.022  22.680  1.00 23.82           H
HETATM 3172  H2  HOH A 385     -18.547  -3.074  23.486  1.00 23.82           H
HETATM 3173  O   HOH A 386      -8.239   9.959  -0.019  1.00 19.72           O
HETATM 3174  H1  HOH A 386      -7.416  10.122  -0.069  1.00 23.71           H
HETATM 3175  H2  HOH A 386      -8.616  10.671   0.221  1.00 23.71           H
HETATM 3176  O   HOH A 387      -9.916 -14.284  30.027  1.00 17.02           O
HETATM 3177  H1  HOH A 387     -10.016 -14.194  30.855  1.00 20.47           H
HETATM 3178  H2  HOH A 387      -9.202 -14.713  29.919  1.00 20.47           H
HETATM 3179  O   HOH A 388     -18.081   0.150   2.034  1.00 19.26           O
HETATM 3180  H1  HOH A 388     -18.479   0.452   1.359  1.00 23.16           H
HETATM 3181  H2  HOH A 388     -18.145  -0.687   1.998  1.00 23.16           H
HETATM 3182  O   HOH A 389      -4.495  -9.558  -2.392  1.00 35.04           O
HETATM 3183  H1  HOH A 389      -4.234  -8.955  -1.869  1.00 42.09           H
HETATM 3184  H2  HOH A 389      -5.331  -9.565  -2.367  1.00 42.09           H
HETATM 3185  O   HOH A 390      -6.668   5.578  -1.896  1.00 19.68           O
HETATM 3186  H1  HOH A 390      -7.212   4.954  -2.041  1.00 23.66           H
HETATM 3187  H2  HOH A 390      -5.956   5.219  -1.631  1.00 23.66           H
HETATM 3188  O   HOH A 391     -21.834  -1.330  19.273  1.00 27.40           O
HETATM 3189  H1  HOH A 391     -21.068  -1.258  18.937  1.00 32.92           H
HETATM 3190  H2  HOH A 391     -21.918  -2.129  19.521  1.00 32.92           H
HETATM 3191  O   HOH A 392     -13.467  16.192   5.247  1.00 21.35           O
HETATM 3192  H1  HOH A 392     -12.695  16.339   4.947  1.00 25.67           H
HETATM 3193  H2  HOH A 392     -14.006  16.403   4.639  1.00 25.67           H
HETATM 3194  O   HOH A 393       2.215  -4.588  28.620  1.00 23.05           O
HETATM 3195  H1  HOH A 393       2.016  -4.379  29.409  1.00 27.70           H
HETATM 3196  H2  HOH A 393       2.434  -5.400  28.632  1.00 27.70           H
HETATM 3197  O   HOH A 394     -15.916   7.441  17.727  1.00 18.88           O
HETATM 3198  H1  HOH A 394     -16.396   7.388  17.038  1.00 22.70           H
HETATM 3199  H2  HOH A 394     -16.410   7.268  18.381  1.00 22.70           H
HETATM 3200  O   HOH A 395     -11.797 -17.141  28.305  1.00 22.63           O
HETATM 3201  H1  HOH A 395     -12.038 -17.491  29.029  1.00 27.20           H
HETATM 3202  H2  HOH A 395     -11.618 -17.769  27.778  1.00 27.20           H
HETATM 3203  O   HOH A 396       3.744  14.109  20.934  1.00 25.75           O
HETATM 3204  H1  HOH A 396       3.262  13.482  20.649  1.00 30.94           H
HETATM 3205  H2  HOH A 396       4.490  13.772  21.126  1.00 30.94           H
HETATM 3206  O   HOH A 397      -3.099   6.086  26.441  0.69 19.45           O
HETATM 3207  H1  HOH A 397      -3.614   5.776  27.032  0.69 23.38           H
HETATM 3208  H2  HOH A 397      -2.627   6.672  26.811  0.69 23.38           H
HETATM 3209  O   HOH A 398       5.375  10.882  -0.135  1.00 24.17           O
HETATM 3210  H1  HOH A 398       5.728  10.708  -0.877  1.00 29.04           H
HETATM 3211  H2  HOH A 398       5.199  11.705  -0.133  1.00 29.04           H
HETATM 3212  O   HOH A 399       4.971  -5.716  33.918  1.00 21.90           O
HETATM 3213  H1  HOH A 399       4.282  -5.941  34.343  1.00 26.33           H
HETATM 3214  H2  HOH A 399       5.061  -6.273  33.294  1.00 26.33           H
HETATM 3215  O   HOH A 400       2.810  -5.506  37.308  1.00 28.44           O
HETATM 3216  H1  HOH A 400       2.690  -5.896  36.574  1.00 34.17           H
HETATM 3217  H2  HOH A 400       3.252  -6.032  37.789  1.00 34.17           H
HETATM 3218  O   HOH A 401      -1.536   7.979  27.806  1.00 37.95           O
HETATM 3219  H1  HOH A 401      -0.697   8.001  27.765  1.00 45.58           H
HETATM 3220  H2  HOH A 401      -1.775   8.659  28.237  1.00 45.58           H
HETATM 3221  O   HOH A 402       0.163 -16.651  21.115  1.00 31.21           O
HETATM 3222  H1  HOH A 402      -0.239 -16.756  21.846  1.00 37.49           H
HETATM 3223  H2  HOH A 402       0.309 -15.826  21.037  1.00 37.49           H
HETATM 3224  O   HOH A 403       4.736 -13.282   1.743  1.00 26.86           O
HETATM 3225  H1  HOH A 403       4.160 -13.517   2.309  1.00 32.28           H
HETATM 3226  H2  HOH A 403       5.111 -12.594   2.050  1.00 32.28           H
HETATM 3227  O   HOH A 404       4.032 -17.641   6.495  1.00 21.78           O
HETATM 3228  H1  HOH A 404       4.119 -17.021   5.935  1.00 26.18           H
HETATM 3229  H2  HOH A 404       3.650 -18.276   6.098  1.00 26.18           H
HETATM 3230  O   HOH A 405     -20.504  -3.078   0.799  1.00 23.12           O
HETATM 3231  H1  HOH A 405     -19.866  -2.871   0.294  1.00 27.78           H
HETATM 3232  H2  HOH A 405     -20.227  -2.992   1.588  1.00 27.78           H
HETATM 3233  O   HOH A 406      -2.511 -14.795  22.693  1.00 24.52           O
HETATM 3234  H1  HOH A 406      -2.069 -14.242  23.146  1.00 29.47           H
HETATM 3235  H2  HOH A 406      -2.148 -14.826  21.934  1.00 29.47           H
HETATM 3236  O   HOH A 407     -15.296   9.527  12.953  1.00 23.72           O
HETATM 3237  H1  HOH A 407     -15.957   9.924  12.619  1.00 28.50           H
HETATM 3238  H2  HOH A 407     -15.329   8.734  12.678  1.00 28.50           H
HETATM 3239  O   HOH A 408      -7.019  -7.016  29.627  1.00 29.90           O
HETATM 3240  H1  HOH A 408      -7.246  -7.820  29.551  1.00 35.92           H
HETATM 3241  H2  HOH A 408      -6.522  -6.963  30.305  1.00 35.92           H
HETATM 3242  O   HOH A 409     -17.379  10.485  12.125  1.00 34.35           O
HETATM 3243  H1  HOH A 409     -17.716  10.740  11.398  1.00 41.26           H
HETATM 3244  H2  HOH A 409     -17.786  10.897  12.735  1.00 41.26           H
HETATM 3245  O   HOH A 410       4.824  -1.989  25.254  1.00 30.89           O
HETATM 3246  H1  HOH A 410       4.529  -1.787  24.493  1.00 37.11           H
HETATM 3247  H2  HOH A 410       5.630  -1.748  25.268  1.00 37.11           H
HETATM 3248  O   HOH A 411      -8.248   9.112  31.172  1.00 30.26           O
HETATM 3249  H1  HOH A 411      -8.639   9.323  30.458  1.00 36.36           H
HETATM 3250  H2  HOH A 411      -7.473   9.435  31.126  1.00 36.36           H
HETATM 3251  O   HOH A 412      -3.017   0.906  27.807  1.00 32.62           O
HETATM 3252  H1  HOH A 412      -2.971   0.922  28.647  1.00 39.18           H
HETATM 3253  H2  HOH A 412      -3.376   0.175  27.602  1.00 39.18           H
HETATM 3254  O   HOH A 413       9.741  -6.706  16.224  1.00 28.11           O
HETATM 3255  H1  HOH A 413       9.558  -6.914  15.430  1.00 33.77           H
HETATM 3256  H2  HOH A 413       9.509  -7.359  16.702  1.00 33.77           H
HETATM 3257  O   HOH A 414      -2.429  -2.815  33.325  1.00 32.35           O
HETATM 3258  H1  HOH A 414      -2.052  -3.251  33.937  1.00 38.86           H
HETATM 3259  H2  HOH A 414      -3.125  -2.481  33.658  1.00 38.86           H
HETATM 3260  O   HOH A 415      -3.799  -1.478  27.969  1.00 27.57           O
HETATM 3261  H1  HOH A 415      -3.584  -2.200  27.602  1.00 33.13           H
HETATM 3262  H2  HOH A 415      -3.666  -1.575  28.793  1.00 33.13           H
HETATM 3263  O   HOH A 416      -4.024  -4.742  32.585  1.00 29.38           O
HETATM 3264  H1  HOH A 416      -3.480  -4.169  32.297  1.00 35.30           H
HETATM 3265  H2  HOH A 416      -3.636  -5.152  33.207  1.00 35.30           H
HETATM 3266  O   HOH A 417      -8.300 -17.369   7.298  0.59 22.63           O
HETATM 3267  H1  HOH A 417      -8.342 -18.199   7.173  0.59 27.20           H
HETATM 3268  H2  HOH A 417      -7.509 -17.141   7.134  0.59 27.20           H
HETATM 3269  O   HOH A 418       9.525 -11.988  22.159  1.00 34.26           O
HETATM 3270  H1  HOH A 418      10.363 -12.013  22.099  1.00 41.16           H
HETATM 3271  H2  HOH A 418       9.224 -12.287  21.433  1.00 41.16           H
HETATM 3272  O   HOH A 419       9.617  -1.493  19.230  1.00 27.58           O
HETATM 3273  H1  HOH A 419       9.795  -1.410  20.048  1.00 33.14           H
HETATM 3274  H2  HOH A 419       9.266  -2.251  19.136  1.00 33.14           H
HETATM 3275  O   HOH A 420     -19.253   8.326  14.859  1.00 39.08           O
HETATM 3276  H1  HOH A 420     -19.510   9.126  14.902  1.00 46.94           H
HETATM 3277  H2  HOH A 420     -18.703   8.287  14.224  1.00 46.94           H
HETATM 3278  O   HOH A 421     -21.793   7.269  20.290  1.00 49.04           O
HETATM 3279  H1  HOH A 421     -21.834   8.041  20.621  1.00 58.89           H
HETATM 3280  H2  HOH A 421     -21.410   7.344  19.547  1.00 58.89           H
HETATM 3281  O   HOH A 422     -19.674   6.301   0.098  1.00 51.77           O
HETATM 3282  H1  HOH A 422     -19.028   6.037   0.568  1.00 62.17           H
HETATM 3283  H2  HOH A 422     -19.350   6.580  -0.625  1.00 62.17           H
HETATM 3284  O   HOH A 423     -17.135  -9.300  -0.334  1.00 34.84           O
HETATM 3285  H1  HOH A 423     -16.916  -8.589  -0.725  1.00 41.85           H
HETATM 3286  H2  HOH A 423     -17.972  -9.295  -0.277  1.00 41.85           H
HETATM 3287  O   HOH A 424      -6.156  -4.761  29.299  1.00 29.16           O
HETATM 3288  H1  HOH A 424      -5.918  -4.977  28.523  1.00 35.03           H
HETATM 3289  H2  HOH A 424      -6.993  -4.831  29.324  1.00 35.03           H
HETATM 3290  O   HOH A 425      -7.497 -10.851  -0.886  1.00 34.53           O
HETATM 3291  H1  HOH A 425      -6.964 -11.499  -0.921  1.00 41.47           H
HETATM 3292  H2  HOH A 425      -7.158 -10.234  -1.344  1.00 41.47           H
HETATM 3293  O   HOH A 426      -7.128  -8.720  28.261  0.43 15.25           O
HETATM 3294  H1  HOH A 426      -7.334  -8.194  27.638  0.43 18.35           H
HETATM 3295  H2  HOH A 426      -6.305  -8.868  28.193  0.43 18.35           H
HETATM 3296  O   HOH A 427     -17.643   5.751   1.829  1.00 34.42           O
HETATM 3297  H1  HOH A 427     -17.652   5.155   2.420  1.00 41.35           H
HETATM 3298  H2  HOH A 427     -17.020   6.278   2.030  1.00 41.35           H
HETATM 3299  O   HOH A 428      -0.734  -2.399  31.243  1.00 33.28           O
HETATM 3300  H1  HOH A 428      -0.093  -2.930  31.358  1.00 39.97           H
HETATM 3301  H2  HOH A 428      -1.198  -2.423  31.944  1.00 39.97           H
HETATM 3302  O   HOH A 429       6.307 -16.116  18.277  1.00 38.68           O
HETATM 3303  H1  HOH A 429       6.687 -16.845  18.452  1.00 46.46           H
HETATM 3304  H2  HOH A 429       5.770 -16.268  17.649  1.00 46.46           H
HETATM 3305  O   HOH A 430       3.136 -15.339  21.733  1.00 44.97           O
HETATM 3306  H1  HOH A 430       3.145 -16.067  21.315  1.00 54.00           H
HETATM 3307  H2  HOH A 430       2.388 -14.984  21.585  1.00 54.00           H
HETATM 3308  O   HOH A 431     -20.288  13.713   1.487  1.00 38.29           O
HETATM 3309  H1  HOH A 431     -20.457  14.127   2.199  1.00 45.99           H
HETATM 3310  H2  HOH A 431     -19.576  13.287   1.621  1.00 45.99           H
HETATM 3311  O   HOH A 432       6.982   9.117   4.537  1.00 34.78           O
HETATM 3312  H1  HOH A 432       6.911   9.916   4.286  1.00 41.78           H
HETATM 3313  H2  HOH A 432       7.248   9.141   5.334  1.00 41.78           H
HETATM 3314  O   HOH A 433       4.756  13.865   0.102  1.00 33.44           O
HETATM 3315  H1  HOH A 433       4.436  14.050   0.856  1.00 40.17           H
HETATM 3316  H2  HOH A 433       5.100  14.574  -0.195  1.00 40.17           H
HETATM 3317  O   HOH A 434       9.995   4.477   9.216  1.00 35.20           O
HETATM 3318  H1  HOH A 434       9.289   4.071   9.008  1.00 42.28           H
HETATM 3319  H2  HOH A 434      10.171   5.002   8.583  1.00 42.28           H
HETATM 3320  O   HOH A 435     -10.956 -13.558   9.520  1.00 32.89           O
HETATM 3321  H1  HOH A 435     -11.140 -12.938   8.984  1.00 39.51           H
HETATM 3322  H2  HOH A 435     -11.253 -13.325  10.271  1.00 39.51           H
HETATM 3323  O   HOH A 436       5.075  -3.959  36.238  1.00 31.40           O
HETATM 3324  H1  HOH A 436       5.318  -4.192  35.469  1.00 37.72           H
HETATM 3325  H2  HOH A 436       4.237  -4.033  36.261  1.00 37.72           H
HETATM 3326  O   HOH A 437       7.498  -1.115  22.560  1.00 31.93           O
HETATM 3327  H1  HOH A 437       8.049  -0.675  23.016  1.00 38.36           H
HETATM 3328  H2  HOH A 437       6.814  -0.634  22.475  1.00 38.36           H
HETATM 3329  O   HOH A 438       3.851  15.718  25.813  1.00 45.71           O
HETATM 3330  H1  HOH A 438       4.628  15.398  25.792  1.00 54.90           H
HETATM 3331  H2  HOH A 438       3.363  15.141  26.180  1.00 54.90           H
HETATM 3332  O   HOH A 439       6.717 -13.192  20.234  1.00 43.29           O
HETATM 3333  H1  HOH A 439       6.997 -12.717  19.600  1.00 51.99           H
HETATM 3334  H2  HOH A 439       6.669 -13.979  19.943  1.00 51.99           H
HETATM 3335  O   HOH A 440      -0.831 -19.824   8.274  1.00 30.43           O
HETATM 3336  H1  HOH A 440      -0.273 -20.288   7.853  1.00 36.55           H
HETATM 3337  H2  HOH A 440      -0.399 -19.424   8.877  1.00 36.55           H
HETATM 3338  O   HOH A 441      -2.139  21.707  26.631  1.00 40.75           O
HETATM 3339  H1  HOH A 441      -1.819  20.976  26.892  1.00 48.94           H
HETATM 3340  H2  HOH A 441      -1.492  22.174  26.368  1.00 48.94           H
HETATM 3341  O   HOH A 442     -15.247 -12.285   5.118  0.74 44.36           O
HETATM 3342  H1  HOH A 442     -15.624 -12.997   4.875  0.74 53.28           H
HETATM 3343  H2  HOH A 442     -15.403 -12.200   5.939  0.74 53.28           H
HETATM 3344  O   HOH A 443      -4.849  13.690  31.009  0.63 27.58           O
HETATM 3345  H1  HOH A 443      -5.170  14.265  30.485  0.63 33.14           H
HETATM 3346  H2  HOH A 443      -4.811  14.050  31.766  0.63 33.14           H
HETATM 3347  O   HOH A 444      13.683   3.301  10.384  1.00 35.81           O
HETATM 3348  H1  HOH A 444      13.087   3.407   9.800  1.00 43.02           H
HETATM 3349  H2  HOH A 444      13.508   3.835  11.009  1.00 43.02           H
HETATM 3350  O   HOH A 445      -1.594  16.027  29.517  1.00 31.41           O
HETATM 3351  H1  HOH A 445      -2.252  16.470  29.237  1.00 37.73           H
HETATM 3352  H2  HOH A 445      -1.725  15.886  30.335  1.00 37.73           H
HETATM 3353  O   HOH A 446      -7.646 -14.545   2.282  1.00 36.33           O
HETATM 3354  H1  HOH A 446      -6.831 -14.337   2.286  1.00 43.63           H
HETATM 3355  H2  HOH A 446      -8.078 -13.825   2.263  1.00 43.63           H
HETATM 3356  O   HOH A 447     -14.305  15.776  17.331  1.00 26.34           O
HETATM 3357  H1  HOH A 447     -13.869  15.091  17.546  1.00 31.65           H
HETATM 3358  H2  HOH A 447     -14.236  16.321  17.968  1.00 31.65           H
HETATM 3359  O   HOH A 448      11.193 -16.199   8.886  1.00 36.51           O
HETATM 3360  H1  HOH A 448      10.612 -16.093   9.483  1.00 43.86           H
HETATM 3361  H2  HOH A 448      11.281 -17.028   8.780  1.00 43.86           H
HETATM 3362  O   HOH A 449     -24.502 -13.902  18.375  1.00 37.93           O
HETATM 3363  H1  HOH A 449     -23.741 -14.024  18.708  1.00 45.55           H
HETATM 3364  H2  HOH A 449     -24.398 -13.395  17.713  1.00 45.55           H
HETATM 3365  O   HOH A 450     -11.521 -12.811   6.989  1.00 43.61           O
HETATM 3366  H1  HOH A 450     -12.282 -13.072   6.743  1.00 52.37           H
HETATM 3367  H2  HOH A 450     -11.079 -13.502   7.174  1.00 52.37           H
HETATM 3368  O   HOH A 451     -10.533  12.766  26.901  1.00 34.40           O
HETATM 3369  H1  HOH A 451     -10.358  13.309  27.522  1.00 41.32           H
HETATM 3370  H2  HOH A 451     -11.366  12.764  26.812  1.00 41.32           H
HETATM 3371  O   HOH A 452      12.038  -2.725   9.919  0.70 27.00           O
HETATM 3372  H1  HOH A 452      11.287  -2.570   9.572  0.70 32.44           H
HETATM 3373  H2  HOH A 452      12.586  -2.788   9.285  0.70 32.44           H
HETATM 3374  O   HOH A 453     -24.594   5.826   8.528  1.00 32.17           O
HETATM 3375  H1  HOH A 453     -25.178   6.243   8.957  1.00 38.65           H
HETATM 3376  H2  HOH A 453     -23.965   5.690   9.069  1.00 38.65           H
HETATM 3377  O   HOH A 454      -3.284  -3.862  27.346  1.00 26.80           O
HETATM 3378  H1  HOH A 454      -2.916  -4.510  27.734  1.00 32.20           H
HETATM 3379  H2  HOH A 454      -4.114  -3.961  27.443  1.00 32.20           H
HETATM 3380  O   HOH A 455      10.731  -5.304  18.190  1.00 35.01           O
HETATM 3381  H1  HOH A 455      10.058  -4.866  17.942  1.00 42.05           H
HETATM 3382  H2  HOH A 455      10.541  -6.117  18.085  1.00 42.05           H
HETATM 3383  O   HOH A 456     -16.410 -17.768  17.405  1.00 27.74           O
HETATM 3384  H1  HOH A 456     -16.472 -18.255  18.087  1.00 33.33           H
HETATM 3385  H2  HOH A 456     -16.769 -17.033  17.600  1.00 33.33           H
HETATM 3386  O   HOH A 457       9.768  -9.103  17.640  1.00 38.72           O
HETATM 3387  H1  HOH A 457      10.381  -9.053  17.068  1.00 46.51           H
HETATM 3388  H2  HOH A 457       9.556  -9.915  17.700  1.00 46.51           H
HETATM 3389  O   HOH A 458     -20.382  12.836   4.759  1.00 41.99           O
HETATM 3390  H1  HOH A 458     -20.413  12.230   5.340  1.00 50.43           H
HETATM 3391  H2  HOH A 458     -19.689  13.286   4.914  1.00 50.43           H
HETATM 3392  O   HOH A 459     -22.978 -13.897  21.399  1.00 35.31           O
HETATM 3393  H1  HOH A 459     -22.473 -13.992  20.734  1.00 42.41           H
HETATM 3394  H2  HOH A 459     -23.722 -14.227  21.187  1.00 42.41           H
HETATM 3395  O   HOH A 460     -13.213  14.557   1.199  1.00 32.26           O
HETATM 3396  H1  HOH A 460     -12.703  14.338   0.568  1.00 38.76           H
HETATM 3397  H2  HOH A 460     -12.865  14.261   1.904  1.00 38.76           H
HETATM 3398  O   HOH A 461     -21.154  12.084   7.359  1.00 60.23           O
HETATM 3399  H1  HOH A 461     -21.794  12.063   7.903  1.00 72.32           H
HETATM 3400  H2  HOH A 461     -20.558  11.578   7.665  1.00 72.32           H
HETATM 3401  O   HOH A 462       4.867  -4.666  28.207  1.00 30.97           O
HETATM 3402  H1  HOH A 462       4.051  -4.476  28.270  1.00 37.20           H
HETATM 3403  H2  HOH A 462       5.145  -4.306  27.501  1.00 37.20           H
HETATM 3404  O   HOH A 463       7.240   8.449   9.704  1.00 29.27           O
HETATM 3405  H1  HOH A 463       6.436   8.560   9.923  1.00 35.17           H
HETATM 3406  H2  HOH A 463       7.246   7.840   9.123  1.00 35.17           H
HETATM 3407  O   HOH A 464     -16.737   1.330   0.235  1.00 30.14           O
HETATM 3408  H1  HOH A 464     -16.402   0.771  -0.295  1.00 36.21           H
HETATM 3409  H2  HOH A 464     -16.676   1.001   1.006  1.00 36.21           H
HETATM 3410  O   HOH A 465       8.168   8.092  25.351  1.00 35.25           O
HETATM 3411  H1  HOH A 465       8.883   8.398  25.045  1.00 42.35           H
HETATM 3412  H2  HOH A 465       8.106   8.388  26.136  1.00 42.35           H
HETATM 3413  O   HOH A 466       3.034  17.815  18.595  1.00 43.68           O
HETATM 3414  H1  HOH A 466       2.659  18.035  17.876  1.00 52.46           H
HETATM 3415  H2  HOH A 466       3.586  18.421  18.777  1.00 52.46           H
HETATM 3416  O   HOH A 467     -12.550 -17.103  24.640  1.00 33.40           O
HETATM 3417  H1  HOH A 467     -12.594 -17.811  24.191  1.00 40.12           H
HETATM 3418  H2  HOH A 467     -11.738 -16.982  24.824  1.00 40.12           H
HETATM 3419  O   HOH A 468      -1.124   2.503  28.081  1.00 38.17           O
HETATM 3420  H1  HOH A 468      -1.655   1.887  27.877  1.00 45.85           H
HETATM 3421  H2  HOH A 468      -0.964   2.924  27.372  1.00 45.85           H
HETATM 3422  O   HOH A 469     -21.745  11.834   0.773  0.98 38.46           O
HETATM 3423  H1  HOH A 469     -21.953  12.550   1.162  0.98 46.19           H
HETATM 3424  H2  HOH A 469     -21.692  11.241   1.366  0.98 46.19           H
HETATM 3425  O   HOH A 470      11.773  -0.926  18.224  1.00 38.26           O
HETATM 3426  H1  HOH A 470      11.021  -1.169  18.507  1.00 45.95           H
HETATM 3427  H2  HOH A 470      11.735  -0.093  18.121  1.00 45.95           H
HETATM 3428  O   HOH A 471      -8.964   7.086  -5.547  1.00 34.56           O
HETATM 3429  H1  HOH A 471      -8.636   7.853  -5.646  1.00 41.51           H
HETATM 3430  H2  HOH A 471      -8.647   6.775  -4.834  1.00 41.51           H
HETATM 3431  O   HOH A 472       8.044  13.715   9.704  1.00 40.03           O
HETATM 3432  H1  HOH A 472       8.730  13.976   9.297  1.00 48.07           H
HETATM 3433  H2  HOH A 472       7.537  13.372   9.128  1.00 48.07           H
HETATM 3434  O   HOH A 473     -17.178 -20.334  19.170  1.00 53.27           O
HETATM 3435  H1  HOH A 473     -16.768 -20.682  18.526  1.00 63.96           H
HETATM 3436  H2  HOH A 473     -17.833 -20.834  19.337  1.00 63.96           H
HETATM 3437  O   HOH A 474     -15.330  16.619   3.560  1.00 43.74           O
HETATM 3438  H1  HOH A 474     -15.817  16.322   2.944  1.00 52.53           H
HETATM 3439  H2  HOH A 474     -15.841  16.997   4.110  1.00 52.53           H
HETATM 3440  O   HOH A 475      -7.339  14.985  28.281  1.00 35.91           O
HETATM 3441  H1  HOH A 475      -6.754  15.122  27.693  1.00 43.14           H
HETATM 3442  H2  HOH A 475      -7.487  14.159  28.292  1.00 43.14           H
HETATM 3443  O   HOH A 476     -23.538   6.974  18.256  1.00 57.08           O
HETATM 3444  H1  HOH A 476     -23.381   7.032  19.079  1.00 68.54           H
HETATM 3445  H2  HOH A 476     -23.924   6.238  18.134  1.00 68.54           H
HETATM 3446  O   HOH A 477     -16.016  -0.439  -1.477  1.00 46.20           O
HETATM 3447  H1  HOH A 477     -15.326  -0.173  -1.875  1.00 55.48           H
HETATM 3448  H2  HOH A 477     -16.518  -0.774  -2.060  1.00 55.48           H
HETATM 3449  O   HOH A 478       5.263 -12.985  23.450  1.00 41.33           O
HETATM 3450  H1  HOH A 478       4.778 -13.621  23.191  1.00 49.64           H
HETATM 3451  H2  HOH A 478       5.832 -12.855  22.845  1.00 49.64           H
HETATM 3452  O   HOH A 479       5.342  15.375  19.204  1.00 39.25           O
HETATM 3453  H1  HOH A 479       4.781  15.038  19.730  1.00 47.14           H
HETATM 3454  H2  HOH A 479       4.992  16.082  18.907  1.00 47.14           H
HETATM 3455  O   HOH A 480     -15.072  18.276  12.010  1.00 41.07           O
HETATM 3456  H1  HOH A 480     -15.774  18.109  12.439  1.00 49.32           H
HETATM 3457  H2  HOH A 480     -14.429  18.140  12.534  1.00 49.32           H
HETATM 3458  O   HOH A 481       4.154 -10.806  24.694  1.00 20.22           O
HETATM 3459  H1  HOH A 481       3.551 -11.349  24.910  1.00 24.30           H
HETATM 3460  H2  HOH A 481       4.850 -11.259  24.568  1.00 24.30           H
HETATM 3461  O   HOH A 482     -16.021 -20.608  16.818  1.00 38.91           O
HETATM 3462  H1  HOH A 482     -15.326 -20.484  16.363  1.00 46.73           H
HETATM 3463  H2  HOH A 482     -16.399 -19.860  16.886  1.00 46.73           H
HETATM 3464  O   HOH A 483     -22.738   6.602  -0.386  0.55 37.98           O
HETATM 3465  H1  HOH A 483     -22.837   7.423  -0.537  0.55 45.62           H
HETATM 3466  H2  HOH A 483     -21.921   6.479  -0.237  0.55 45.62           H
HETATM 3467  O   HOH A 484     -15.629  13.468  17.818  1.00 37.87           O
HETATM 3468  H1  HOH A 484     -15.632  14.297  17.687  1.00 45.48           H
HETATM 3469  H2  HOH A 484     -14.967  13.301  18.309  1.00 45.48           H
HETATM 3470  O   HOH A 485      -2.010 -16.927  -0.703  0.74 39.08           O
HETATM 3471  H1  HOH A 485      -2.248 -16.201  -0.352  0.74 46.94           H
HETATM 3472  H2  HOH A 485      -1.927 -17.481  -0.077  0.74 46.94           H
HETATM 3473  O   HOH A 486     -19.878   8.070  17.138  1.00 36.86           O
HETATM 3474  H1  HOH A 486     -20.000   8.099  16.310  1.00 44.28           H
HETATM 3475  H2  HOH A 486     -20.158   8.798  17.452  1.00 44.28           H
HETATM 3476  O   HOH A 487       5.343   4.372  20.725  1.00 41.03           O
HETATM 3477  H1  HOH A 487       5.851   4.915  20.334  1.00 49.28           H
HETATM 3478  H2  HOH A 487       5.459   3.624  20.358  1.00 49.28           H
HETATM 3479  O   HOH A 488       6.389 -15.061   4.004  1.00 41.33           O
HETATM 3480  H1  HOH A 488       6.157 -14.812   3.237  1.00 49.64           H
HETATM 3481  H2  HOH A 488       5.710 -15.398   4.365  1.00 49.64           H
HETATM 3482  O   HOH A 489       4.516 -14.313  26.011  1.00 39.42           O
HETATM 3483  H1  HOH A 489       3.844 -14.630  25.618  1.00 47.35           H
HETATM 3484  H2  HOH A 489       4.962 -13.899  25.432  1.00 47.35           H
HETATM 3485  O   HOH A 490     -25.336   4.815  18.144  1.00 53.58           O
HETATM 3486  H1  HOH A 490     -25.765   5.461  18.468  1.00 64.34           H
HETATM 3487  H2  HOH A 490     -25.537   4.776  17.329  1.00 64.34           H
HETATM 3488  O   HOH A 491     -10.676  18.176  27.441  1.00 40.66           O
HETATM 3489  H1  HOH A 491     -11.007  18.296  28.203  1.00 48.84           H
HETATM 3490  H2  HOH A 491     -10.032  17.646  27.536  1.00 48.84           H
HETATM 3491  O   HOH A 492     -16.485   3.882   0.275  1.00 37.54           O
HETATM 3492  H1  HOH A 492     -16.511   3.049   0.389  1.00 45.10           H
HETATM 3493  H2  HOH A 492     -17.030   4.217   0.819  1.00 45.10           H
HETATM 3494  O   HOH A 493     -10.164   0.716  10.608  1.00 22.39           O
HETATM 3495  H1  HOH A 493     -10.985   0.636  10.442  1.00 26.91           H
HETATM 3496  H2  HOH A 493      -9.995   0.191  11.242  1.00 26.91           H
HETATM 3497  O   HOH A 494       5.790 -18.478  17.722  1.00 52.81           O
HETATM 3498  H1  HOH A 494       5.239 -18.601  18.344  1.00 63.41           H
HETATM 3499  H2  HOH A 494       5.781 -19.171  17.248  1.00 63.41           H
HETATM 3500  O   HOH A 495       0.031  -2.115   0.029  0.43 37.07           O
HETATM 3501  H1  HOH A 495      -0.014  -1.286  -0.094  0.43 44.52           H
HETATM 3502  H2  HOH A 495       0.836  -2.298   0.188  0.43 44.52           H
HETATM 3503  O   HOH A 496      -0.048   0.907  -0.014  0.45 25.02           O
HETATM 3504  H1  HOH A 496      -0.146   1.736  -0.105  0.45 30.06           H
HETATM 3505  H2  HOH A 496       0.751   0.783   0.211  0.45 30.06           H
HETATM 3506  O   HOH A 497       0.108   3.857   0.055  0.53 25.11           O
HETATM 3507  H1  HOH A 497       0.938   3.797  -0.053  0.53 30.18           H
HETATM 3508  H2  HOH A 497      -0.041   4.609   0.399  0.53 30.18           H
HETATM 3509  O   HOH A 498       2.432   0.739  23.222  0.82 13.11           O
HETATM 3510  H1  HOH A 498       1.839   1.143  22.784  0.82 15.77           H
HETATM 3511  H2  HOH A 498       2.077   0.047  23.535  0.82 15.77           H
HETATM 3512  O   HOH A 499     -18.744  10.122  17.459  1.00 53.04           O
HETATM 3513  H1  HOH A 499     -18.367  10.866  17.353  1.00 63.69           H
HETATM 3514  H2  HOH A 499     -18.164   9.599  17.767  1.00 63.69           H
HETATM 3515  O   HOH A 500     -17.565 -18.470  20.747  1.00 50.90           O
HETATM 3516  H1  HOH A 500     -18.350 -18.212  20.905  1.00 61.13           H
HETATM 3517  H2  HOH A 500     -17.617 -19.030  20.124  1.00 61.13           H
HETATM 3518  O   HOH A 501       0.621   0.005  31.426  1.00 47.23           O
HETATM 3519  H1  HOH A 501       0.630   0.183  32.247  1.00 56.71           H
HETATM 3520  H2  HOH A 501       0.096  -0.644  31.328  1.00 56.71           H
HETATM 3521  O   HOH A 502     -10.364  13.117  -1.168  1.00 73.32           O
HETATM 3522  H1  HOH A 502      -9.991  13.835  -1.398  1.00 88.03           H
HETATM 3523  H2  HOH A 502      -9.956  12.840  -0.488  1.00 88.03           H
HETATM 3524  O   HOH A 503      -1.473   4.053  29.925  1.00 48.52           O
HETATM 3525  H1  HOH A 503      -1.345   3.458  29.346  1.00 58.26           H
HETATM 3526  H2  HOH A 503      -1.328   3.695  30.672  1.00 58.26           H
HETATM 3527  O   HOH A 504       4.353 -20.378  14.919  1.00 41.49           O
HETATM 3528  H1  HOH A 504       3.675 -20.476  14.433  1.00 49.83           H
HETATM 3529  H2  HOH A 504       4.867 -19.847  14.521  1.00 49.83           H
HETATM 3530  O   HOH A 505     -24.664   9.710  15.263  1.00 58.98           O
HETATM 3531  H1  HOH A 505     -24.904  10.515  15.237  1.00 70.82           H
HETATM 3532  H2  HOH A 505     -24.991   9.337  14.585  1.00 70.82           H
HETATM 3533  O   HOH A 506     -12.165 -11.901  11.785  1.00 34.17           O
HETATM 3534  H1  HOH A 506     -12.868 -12.023  12.229  1.00 41.04           H
HETATM 3535  H2  HOH A 506     -11.526 -11.949  12.328  1.00 41.04           H
HETATM 3536  O   HOH A 507      -1.259  18.797  24.911  1.00 41.80           O
HETATM 3537  H1  HOH A 507      -1.488  19.114  24.169  1.00 50.20           H
HETATM 3538  H2  HOH A 507      -1.966  18.578  25.312  1.00 50.20           H
HETATM 3539  O   HOH A 508      14.120  -3.928  16.041  1.00 40.48           O
HETATM 3540  H1  HOH A 508      13.944  -3.841  16.858  1.00 48.62           H
HETATM 3541  H2  HOH A 508      14.865  -3.561  15.912  1.00 48.62           H
HETATM 3542  O   HOH A 509      11.890   2.254   3.926  1.00 42.97           O
HETATM 3543  H1  HOH A 509      11.397   1.917   4.517  1.00 51.61           H
HETATM 3544  H2  HOH A 509      12.441   2.749   4.325  1.00 51.61           H
HETATM 3545  O   HOH A 510      -8.556   6.938  -8.042  1.00 40.19           O
HETATM 3546  H1  HOH A 510      -8.764   6.242  -8.461  1.00 48.26           H
HETATM 3547  H2  HOH A 510      -8.894   6.872  -7.276  1.00 48.26           H
HETATM 3548  O   HOH A 511     -10.382  16.241  29.231  1.00 38.96           O
HETATM 3549  H1  HOH A 511      -9.603  16.011  29.013  1.00 46.80           H
HETATM 3550  H2  HOH A 511     -10.777  15.545  29.487  1.00 46.80           H
HETATM 3551  O   HOH A 512     -24.231  12.137  -0.041  1.00 35.65           O
HETATM 3552  H1  HOH A 512     -24.503  11.544  -0.572  1.00 42.82           H
HETATM 3553  H2  HOH A 512     -23.464  11.897   0.206  1.00 42.82           H
HETATM 3554  O   HOH A 513     -20.761   1.878   2.419  1.00 44.51           O
HETATM 3555  H1  HOH A 513     -21.208   1.272   2.047  1.00 53.45           H
HETATM 3556  H2  HOH A 513     -19.970   1.598   2.468  1.00 53.45           H
HETATM 3557  O   HOH A 514       3.844 -16.193  27.697  0.75 33.01           O
HETATM 3558  H1  HOH A 514       4.237 -15.604  27.244  0.75 39.65           H
HETATM 3559  H2  HOH A 514       4.233 -16.223  28.440  0.75 39.65           H
HETATM 3560  O   HOH A 515     -17.352 -16.601  12.149  1.00 37.50           O
HETATM 3561  H1  HOH A 515     -17.787 -16.383  12.835  1.00 45.04           H
HETATM 3562  H2  HOH A 515     -17.315 -17.440  12.143  1.00 45.04           H
HETATM 3563  O   HOH A 516     -14.027 -14.706  10.910  1.00 52.39           O
HETATM 3564  H1  HOH A 516     -13.234 -14.825  10.661  1.00 62.91           H
HETATM 3565  H2  HOH A 516     -14.005 -14.568  11.738  1.00 62.91           H
HETATM 3566  O   HOH A 517       9.221   0.648  23.491  1.00 44.28           O
HETATM 3567  H1  HOH A 517      10.041   0.469  23.530  1.00 53.18           H
HETATM 3568  H2  HOH A 517       9.095   1.318  23.984  1.00 53.18           H
HETATM 3569  O   HOH A 518     -10.408 -17.619   5.800  1.00 40.74           O
HETATM 3570  H1  HOH A 518      -9.831 -17.361   6.354  1.00 48.94           H
HETATM 3571  H2  HOH A 518     -10.245 -17.218   5.080  1.00 48.94           H
HETATM 3572  O   HOH A 519      12.815  -4.174  18.724  1.00 55.17           O
HETATM 3573  H1  HOH A 519      12.658  -3.561  19.278  1.00 66.25           H
HETATM 3574  H2  HOH A 519      12.631  -4.899  19.104  1.00 66.25           H
HETATM 3575  O   HOH A 520     -19.535 -14.147   6.439  1.00 58.73           O
HETATM 3576  H1  HOH A 520     -20.308 -14.234   6.120  1.00 70.52           H
HETATM 3577  H2  HOH A 520     -19.486 -13.365   6.744  1.00 70.52           H
HETATM 3578  O   HOH A 521       1.908  16.350  20.686  1.00 39.15           O
HETATM 3579  H1  HOH A 521       2.634  16.001  20.442  1.00 47.02           H
HETATM 3580  H2  HOH A 521       1.537  16.642  19.990  1.00 47.02           H
HETATM 3581  O   HOH A 522     -22.085  -0.695   0.722  1.00 48.39           O
HETATM 3582  H1  HOH A 522     -21.616  -1.391   0.747  1.00 58.12           H
HETATM 3583  H2  HOH A 522     -22.533  -0.728   0.011  1.00 58.12           H
HETATM 3584  O   HOH A 523      15.095   1.775  11.844  1.00 48.58           O
HETATM 3585  H1  HOH A 523      14.595   2.241  11.357  1.00 58.33           H
HETATM 3586  H2  HOH A 523      15.868   2.098  11.779  1.00 58.33           H
HETATM 3587  O   HOH A 524      -1.625  17.029   6.192  0.47 26.64           O
HETATM 3588  H1  HOH A 524      -0.848  17.340   6.124  0.47 32.01           H
HETATM 3589  H2  HOH A 524      -1.780  16.920   7.010  0.47 32.01           H
HETATM 3590  O   HOH A 525       9.497  11.389   8.316  1.00 57.20           O
HETATM 3591  H1  HOH A 525       9.054  10.968   7.741  1.00 68.69           H
HETATM 3592  H2  HOH A 525       9.363  11.010   9.053  1.00 68.69           H
HETATM 3593  O   HOH A 526     -10.460  17.721   2.276  0.75 30.55           O
HETATM 3594  H1  HOH A 526      -9.861  17.847   1.700  0.75 36.70           H
HETATM 3595  H2  HOH A 526     -10.887  18.441   2.342  0.75 36.70           H
HETATM 3596  O   HOH A 527     -21.371  11.563  16.183  0.82 41.00           O
HETATM 3597  H1  HOH A 527     -20.607  11.534  16.533  0.82 49.25           H
HETATM 3598  H2  HOH A 527     -21.323  12.103  15.541  0.82 49.25           H
HETATM 3599  O   HOH A 528       6.879  10.546   2.624  1.00 49.22           O
HETATM 3600  H1  HOH A 528       6.726  11.047   1.968  1.00 59.10           H
HETATM 3601  H2  HOH A 528       6.515   9.808   2.455  1.00 59.10           H
HETATM 3602  O   HOH A 529     -15.947  15.153   1.734  1.00 50.16           O
HETATM 3603  H1  HOH A 529     -16.074  14.362   1.987  1.00 60.24           H
HETATM 3604  H2  HOH A 529     -15.122  15.226   1.588  1.00 60.24           H
HETATM 3605  O   HOH A 530      -4.158  10.849  32.292  1.00 65.04           O
HETATM 3606  H1  HOH A 530      -3.823  10.988  33.050  1.00 78.09           H
HETATM 3607  H2  HOH A 530      -3.522  10.659  31.777  1.00 78.09           H
HETATM 3608  O   HOH A 531       0.693   0.240  28.569  1.00 48.97           O
HETATM 3609  H1  HOH A 531       1.018  -0.447  28.927  1.00 58.80           H
HETATM 3610  H2  HOH A 531      -0.143   0.172  28.629  1.00 58.80           H
HETATM 3611  O   HOH A 532     -19.212  12.096  13.465  1.00 48.96           O
HETATM 3612  H1  HOH A 532     -19.956  12.061  13.076  1.00 58.80           H
HETATM 3613  H2  HOH A 532     -19.095  12.897  13.690  1.00 58.80           H
TER
END
