# Supplementary material for: High-throughput quantum-mechanics/molecular-mechanics (ONIOM) macromolecular crystallographic refinement with PHENIX/DivCon: the impact of mixed Hamiltonian methods on ligand and protein structure
Source: Acta Crystallogr D Struct Biol. 2018 Oct 29;74(Pt 11):1063–77. doi: 10.1107/S2059798318012913 (PMC6213575; doi:10.1107/S2059798318012913)
Supplement: Supplementary file 3 [file d-74-01063-sup3.gz › results_regionQM/1HVY-H_refine_001.pdb]

REMARK Date 2017-01-12 Time 09:48:40 EST -0500 (1484232520.76 s)
REMARK PHENIX refinement
REMARK 
REMARK ****************** INPUT FILES AND LABELS ******************************
REMARK Reflections:
REMARK   file name      : 1HVY.sf
REMARK   labels         : ['r1hvysf,wavelength_id=1,_refln.F_meas_au,_refln.F_meas_sigma_au']
REMARK R-free flags:
REMARK   file name      : 1HVY.sf
REMARK   label          : r1hvysf,wavelength_id=1,_refln.status
REMARK   test_flag_value: 0
REMARK Model file name(s): 
REMARK   /scratch/oleg/2711135.gondor.quantumbioinc.com/1HVY-H.pdb
REMARK 
REMARK ******************** REFINEMENT SUMMARY: QUICK FACTS *******************
REMARK Start: r_work = 0.1994 r_free = 0.2366 bonds = 0.013 angles = 1.517
REMARK Final: r_work = 0.1784 r_free = 0.2253 bonds = 0.014 angles = 1.467
REMARK ************************************************************************
REMARK 
REMARK ****************** REFINEMENT STATISTICS STEP BY STEP ******************
REMARK leading digit, like 1_, means number of macro-cycle                     
REMARK 0    : statistics at the very beginning when nothing is done yet        
REMARK 1_bss: bulk solvent correction and/or (anisotropic) scaling             
REMARK 1_xyz: refinement of coordinates                                        
REMARK 1_adp: refinement of ADPs (Atomic Displacement Parameters)              
REMARK 1_occ: refinement of occupancies                                        
REMARK ------------------------------------------------------------------------
REMARK  stage       r-work r-free bonds angles b_min b_max b_ave n_water shift
REMARK       0    : 0.2779 0.3098 0.013  1.52   3.8  58.3  21.9 1788      0.000
REMARK       1_bss: 0.1994 0.2366 0.013  1.52   5.2  59.7  23.3 1788      0.000
REMARK 1_settarget: 0.1994 0.2366 0.013  1.52   5.2  59.7  23.3 1788      0.000
REMARK       1_nqh: 0.1995 0.2367 0.013  1.52   5.2  59.7  23.3 1788      0.003
REMARK    1_weight: 0.1995 0.2367 0.013  1.52   5.2  59.7  23.3 1788      0.003
REMARK    1_checkH: 0.2000 0.2371 0.013  1.52   5.2  59.7  23.3 1788      0.436
REMARK    1_xyzrec: 0.1929 0.2355 0.013  1.44   5.2  59.7  23.3 1788      0.500
REMARK    1_checkH: 0.1929 0.2355 0.013  1.44   5.2  59.7  23.3 1788      0.501
REMARK       1_adp: 0.1831 0.2336 0.013  1.44   8.1  60.9  23.5 1788      0.501
REMARK   1_regHadp: 0.1825 0.2333 0.013  1.44   8.1  60.9  23.5 1788      0.501
REMARK       2_bss: 0.1822 0.2328 0.013  1.44   8.4  61.2  23.8 1788      0.501
REMARK 2_settarget: 0.1822 0.2328 0.013  1.44   8.4  61.2  23.8 1788      0.501
REMARK 2_updatecdl: 0.1822 0.2328 0.013  1.44   8.4  61.2  23.8 1788      0.501
REMARK       2_nqh: 0.1822 0.2328 0.013  1.44   8.4  61.2  23.8 1788      0.501
REMARK    2_weight: 0.1822 0.2328 0.013  1.44   8.4  61.2  23.8 1788      0.501
REMARK    2_checkH: 0.1822 0.2328 0.013  1.44   8.4  61.2  23.8 1788      0.501
REMARK    2_xyzrec: 0.1808 0.2283 0.014  1.44   8.4  61.2  23.8 1788      0.513
REMARK    2_checkH: 0.1808 0.2282 0.014  1.44   8.4  61.2  23.8 1788      0.513
REMARK       2_adp: 0.1798 0.2260 0.014  1.44   7.3  63.4  23.7 1788      0.513
REMARK   2_regHadp: 0.1801 0.2261 0.014  1.44   7.3  63.4  23.7 1788      0.513
REMARK       3_bss: 0.1800 0.2258 0.014  1.44   7.5  63.5  23.9 1788      0.513
REMARK 3_settarget: 0.1800 0.2258 0.014  1.44   7.5  63.5  23.9 1788      0.513
REMARK 3_updatecdl: 0.1800 0.2258 0.014  1.45   7.5  63.5  23.9 1788      0.513
REMARK       3_nqh: 0.1800 0.2258 0.014  1.45   7.5  63.5  23.9 1788      0.513
REMARK    3_weight: 0.1800 0.2258 0.014  1.45   7.5  63.5  23.9 1788      0.513
REMARK    3_checkH: 0.1800 0.2258 0.014  1.45   7.5  63.5  23.9 1788      0.513
REMARK    3_xyzrec: 0.1784 0.2253 0.014  1.47   7.5  63.5  23.9 1788      0.520
REMARK    3_checkH: 0.1784 0.2253 0.014  1.47   7.5  63.5  23.9 1788      0.520
REMARK       3_adp: 0.1784 0.2253 0.014  1.47   7.5  63.5  23.9 1788      0.520
REMARK   3_regHadp: 0.1784 0.2253 0.014  1.47   7.5  63.5  23.9 1788      0.520
REMARK         end: 0.1784 0.2253 0.014  1.47   7.5  63.6  23.9 1788      0.520
REMARK ------------------------------------------------------------------------
REMARK MODEL CONTENT.
REMARK  ELEMENT        ATOM RECORD COUNT   OCCUPANCY SUM
REMARK        C                     6080         6080.00
REMARK        H                    10561        10561.00
REMARK        O                     2184         2184.00
REMARK        N                     1644         1644.00
REMARK        P                        4            4.00
REMARK        S                       64           64.00
REMARK      O1-                      160          160.00
REMARK    TOTAL                    20697        20697.00
REMARK -----------------------------------------------------------------------
REMARK r_free_flags.md5.hexdigest 5ff1f28dc6a1a221e10a5e0b05b32b3c
REMARK 
REMARK ---------------------------------------------------------------
REMARK  Atom Name   Residue Name    Residue ID     Chain     Charge  
REMARK ---------------------------------------------------------------
REMARK      N            D16            414          A      -0.5671  
REMARK      CA           D16            414          A       0.0183  
REMARK      C            D16            414          A       0.6653  
REMARK      O            D16            414          A      -0.6275  
REMARK      CB           D16            414          A      -0.2715  
REMARK      CG           D16            414          A      -0.3852  
REMARK      CD           D16            414          A       0.6726  
REMARK     OE1           D16            414          A      -0.5079  
REMARK     OE2           D16            414          A      -0.5898  
REMARK     C11           D16            414          A       -0.552  
REMARK     C14           D16            414          A       0.2296  
REMARK     C15           D16            414          A       -0.485  
REMARK     C16           D16            414          A       0.1484  
REMARK      C2           D16            414          A       0.5032  
REMARK      C4           D16            414          A       0.719   
REMARK     C4A           D16            414          A       -0.343  
REMARK      C5           D16            414          A      -0.0346  
REMARK      C6           D16            414          A      -0.0807  
REMARK      C7           D16            414          A      -0.0524  
REMARK      C8           D16            414          A      -0.2574  
REMARK     C8A           D16            414          A       0.3211  
REMARK      C9           D16            414          A      -0.1625  
REMARK     CM2           D16            414          A      -0.5867  
REMARK     CP1           D16            414          A      -0.3255  
REMARK      CT           D16            414          A       0.6113  
REMARK      N1           D16            414          A      -0.5764  
REMARK     N10           D16            414          A      -0.1703  
REMARK      N3           D16            414          A      -0.5349  
REMARK      O1           D16            414          A      -0.6339  
REMARK      O2           D16            414          A      -0.4987  
REMARK      O4           D16            414          A      -0.6019  
REMARK     S13           D16            414          A       0.1426  
REMARK      HA           D16            414          A       0.2219  
REMARK     HB1           D16            414          A       0.1395  
REMARK     HB2           D16            414          A       0.1789  
REMARK     HG1           D16            414          A       0.2257  
REMARK     HG2           D16            414          A       0.191   
REMARK     H15           D16            414          A       0.2001  
REMARK     H16           D16            414          A       0.1331  
REMARK      H5           D16            414          A       0.1645  
REMARK      H7           D16            414          A       0.1648  
REMARK      H8           D16            414          A       0.1804  
REMARK     H91           D16            414          A       0.1993  
REMARK     H92           D16            414          A       0.2047  
REMARK      HN           D16            414          A       0.3614  
REMARK     HN1           D16            414          A       0.2866  
REMARK     HO2           D16            414          A       0.3688  
REMARK     HM2           D16            414          A       0.2139  
REMARK     HM2           D16            414          A       0.2735  
REMARK     HM2           D16            414          A       0.1827  
REMARK     HOE           D16            414          A       0.3431  
REMARK     HP1           D16            414          A       0.1894  
REMARK     HP1           D16            414          A       0.2097  
REMARK     HP1           D16            414          A       0.1532  
REMARK      N            D16            415          B      -0.5414  
REMARK      CA           D16            415          B       0.0224  
REMARK      C            D16            415          B       0.6538  
REMARK      O            D16            415          B      -0.6399  
REMARK      CB           D16            415          B      -0.2838  
REMARK      CG           D16            415          B       -0.37   
REMARK      CD           D16            415          B       0.659   
REMARK     OE1           D16            415          B      -0.5031  
REMARK     OE2           D16            415          B      -0.5584  
REMARK     C11           D16            415          B      -0.5598  
REMARK     C14           D16            415          B       0.2256  
REMARK     C15           D16            415          B       -0.48   
REMARK     C16           D16            415          B       0.1531  
REMARK      C2           D16            415          B       0.4898  
REMARK      C4           D16            415          B       0.7257  
REMARK     C4A           D16            415          B      -0.3545  
REMARK      C5           D16            415          B      -0.0439  
REMARK      C6           D16            415          B      -0.0968  
REMARK      C7           D16            415          B      -0.0741  
REMARK      C8           D16            415          B      -0.2264  
REMARK     C8A           D16            415          B       0.312   
REMARK      C9           D16            415          B      -0.1558  
REMARK     CM2           D16            415          B      -0.5587  
REMARK     CP1           D16            415          B      -0.3359  
REMARK      CT           D16            415          B       0.5851  
REMARK      N1           D16            415          B      -0.6006  
REMARK     N10           D16            415          B      -0.1562  
REMARK      N3           D16            415          B      -0.4755  
REMARK      O1           D16            415          B      -0.4509  
REMARK      O2           D16            415          B      -0.6856  
REMARK      O4           D16            415          B      -0.5909  
REMARK     S13           D16            415          B       0.1499  
REMARK      HA           D16            415          B       0.1979  
REMARK     HB1           D16            415          B       0.1427  
REMARK     HB2           D16            415          B       0.1962  
REMARK     HG1           D16            415          B       0.2141  
REMARK     HG2           D16            415          B       0.1417  
REMARK     H15           D16            415          B       0.2042  
REMARK     H16           D16            415          B       0.1345  
REMARK      H5           D16            415          B       0.1618  
REMARK      H7           D16            415          B       0.1744  
REMARK      H8           D16            415          B       0.1931  
REMARK     H91           D16            415          B       0.1956  
REMARK     H92           D16            415          B       0.1937  
REMARK      HN           D16            415          B       0.3515  
REMARK     HN1           D16            415          B       0.2908  
REMARK     HO2           D16            415          B       0.3934  
REMARK     HM2           D16            415          B       0.1956  
REMARK     HM2           D16            415          B       0.2533  
REMARK     HM2           D16            415          B       0.1808  
REMARK     HOE           D16            415          B       0.3509  
REMARK     HP1           D16            415          B       0.1761  
REMARK     HP1           D16            415          B       0.2214  
REMARK     HP1           D16            415          B       0.1554  
REMARK      N            D16            416          C      -0.5524  
REMARK      CA           D16            416          C       0.0109  
REMARK      C            D16            416          C       0.6571  
REMARK      O            D16            416          C      -0.6164  
REMARK      CB           D16            416          C       -0.264  
REMARK      CG           D16            416          C      -0.3711  
REMARK      CD           D16            416          C       0.6601  
REMARK     OE1           D16            416          C      -0.5069  
REMARK     OE2           D16            416          C      -0.5828  
REMARK     C11           D16            416          C      -0.4945  
REMARK     C14           D16            416          C       0.2258  
REMARK     C15           D16            416          C      -0.4846  
REMARK     C16           D16            416          C       0.1207  
REMARK      C2           D16            416          C       0.4922  
REMARK      C4           D16            416          C       0.6932  
REMARK     C4A           D16            416          C      -0.3453  
REMARK      C5           D16            416          C      -0.0317  
REMARK      C6           D16            416          C      -0.0875  
REMARK      C7           D16            416          C      -0.0778  
REMARK      C8           D16            416          C      -0.2331  
REMARK     C8A           D16            416          C       0.3305  
REMARK      C9           D16            416          C       -0.141  
REMARK     CM2           D16            416          C      -0.5669  
REMARK     CP1           D16            416          C      -0.3123  
REMARK      CT           D16            416          C       0.6157  
REMARK      N1           D16            416          C      -0.5783  
REMARK     N10           D16            416          C      -0.2251  
REMARK      N3           D16            416          C      -0.5358  
REMARK      O1           D16            416          C       -0.614  
REMARK      O2           D16            416          C      -0.5424  
REMARK      O4           D16            416          C      -0.5443  
REMARK     S13           D16            416          C       0.1421  
REMARK      HA           D16            416          C       0.2104  
REMARK     HB1           D16            416          C       0.1497  
REMARK     HB2           D16            416          C       0.1748  
REMARK     HG1           D16            416          C       0.2066  
REMARK     HG2           D16            416          C       0.185   
REMARK     H15           D16            416          C       0.2001  
REMARK     H16           D16            416          C       0.1413  
REMARK      H5           D16            416          C       0.1683  
REMARK      H7           D16            416          C       0.1546  
REMARK      H8           D16            416          C       0.1783  
REMARK     H91           D16            416          C       0.1805  
REMARK     H92           D16            416          C       0.1929  
REMARK      HN           D16            416          C       0.3618  
REMARK     HN1           D16            416          C       0.2861  
REMARK     HO2           D16            416          C       0.3809  
REMARK     HM2           D16            416          C       0.2205  
REMARK     HM2           D16            416          C       0.2429  
REMARK     HM2           D16            416          C       0.1843  
REMARK     HOE           D16            416          C       0.3389  
REMARK     HP1           D16            416          C       0.1628  
REMARK     HP1           D16            416          C       0.2054  
REMARK     HP1           D16            416          C       0.1509  
REMARK      N            D16            417          D      -0.5443  
REMARK      CA           D16            417          D      -0.0119  
REMARK      C            D16            417          D       0.6551  
REMARK      O            D16            417          D       -0.61   
REMARK      CB           D16            417          D      -0.2673  
REMARK      CG           D16            417          D      -0.3718  
REMARK      CD           D16            417          D       0.6886  
REMARK     OE1           D16            417          D      -0.5891  
REMARK     OE2           D16            417          D      -0.5535  
REMARK     C11           D16            417          D      -0.5323  
REMARK     C14           D16            417          D       0.2304  
REMARK     C15           D16            417          D      -0.4812  
REMARK     C16           D16            417          D       0.147   
REMARK      C2           D16            417          D       0.5109  
REMARK      C4           D16            417          D       0.6861  
REMARK     C4A           D16            417          D      -0.3514  
REMARK      C5           D16            417          D      -0.0381  
REMARK      C6           D16            417          D      -0.0955  
REMARK      C7           D16            417          D      -0.0663  
REMARK      C8           D16            417          D      -0.2498  
REMARK     C8A           D16            417          D       0.3341  
REMARK      C9           D16            417          D      -0.1496  
REMARK     CM2           D16            417          D      -0.5587  
REMARK     CP1           D16            417          D      -0.3326  
REMARK      CT           D16            417          D       0.6062  
REMARK      N1           D16            417          D      -0.5624  
REMARK     N10           D16            417          D      -0.1872  
REMARK      N3           D16            417          D      -0.5192  
REMARK      O1           D16            417          D      -0.5525  
REMARK      O2           D16            417          D      -0.5705  
REMARK      O4           D16            417          D      -0.5773  
REMARK     S13           D16            417          D       0.1117  
REMARK      HA           D16            417          D       0.201   
REMARK     HB1           D16            417          D       0.1679  
REMARK     HB2           D16            417          D       0.1794  
REMARK     HG1           D16            417          D       0.211   
REMARK     HG2           D16            417          D       0.2183  
REMARK     H15           D16            417          D       0.2059  
REMARK     H16           D16            417          D       0.1392  
REMARK      H5           D16            417          D       0.1666  
REMARK      H7           D16            417          D       0.1712  
REMARK      H8           D16            417          D       0.1769  
REMARK     H91           D16            417          D       0.1937  
REMARK     H92           D16            417          D       0.1912  
REMARK      HN           D16            417          D       0.3505  
REMARK     HN1           D16            417          D       0.2847  
REMARK     HO2           D16            417          D       0.3885  
REMARK     HM2           D16            417          D       0.1931  
REMARK     HM2           D16            417          D       0.2415  
REMARK     HM2           D16            417          D       0.1952  
REMARK     HOE           D16            417          D       0.3331  
REMARK     HP1           D16            417          D       0.1777  
REMARK     HP1           D16            417          D       0.2069  
REMARK     HP1           D16            417          D       0.1583  
REMARK ---------------------------------------------------------------
REMARK IF THIS FILE IS FOR PDB DEPOSITION: REMOVE ALL FROM THIS LINE UP.
REMARK   3
REMARK   3 REFINEMENT.
REMARK   3   PROGRAM     : PHENIX (1.11.1_2575: ???)
REMARK   3   AUTHORS     : Adams,Afonine,Bunkoczi,Burnley,Chen,Dar,Davis,
REMARK   3               : Draizen,Echols,Gildea,Gros,Grosse-Kunstleve,Headd,
REMARK   3               : Hintze,Hung,Ioerger,Liebschner,McCoy,McKee,Moriarty,
REMARK   3               : Oeffner,Poon,Read,Richardson,Richardson,Sacchettini,
REMARK   3               : Sauter,Sobolev,Storoni,Terwilliger,Williams,Zwart
REMARK   3
REMARK   3  REFINEMENT TARGET : ML
REMARK   3  
REMARK   3  DATA USED IN REFINEMENT.
REMARK   3   RESOLUTION RANGE HIGH (ANGSTROMS) : 1.900   
REMARK   3   RESOLUTION RANGE LOW  (ANGSTROMS) : 20.087  
REMARK   3   MIN(FOBS/SIGMA_FOBS)              : 1.98  
REMARK   3   COMPLETENESS FOR RANGE        (%) : 94.38 
REMARK   3   NUMBER OF REFLECTIONS             : 93864     
REMARK   3   NUMBER OF REFLECTIONS (NON-ANOMALOUS) : 93864     
REMARK   3  
REMARK   3  FIT TO DATA USED IN REFINEMENT.
REMARK   3   R VALUE     (WORKING + TEST SET) : 0.1817
REMARK   3   R VALUE            (WORKING SET) : 0.1784
REMARK   3   FREE R VALUE                     : 0.2253
REMARK   3   FREE R VALUE TEST SET SIZE   (%) : 7.03  
REMARK   3   FREE R VALUE TEST SET COUNT      : 6600      
REMARK   3  
REMARK   3  FIT TO DATA USED IN REFINEMENT (IN BINS).
REMARK   3   BIN  RESOLUTION RANGE  COMPL.    NWORK NFREE   RWORK  RFREE  CCWORK CCFREE
REMARK   3     1 20.0881 -  5.8560    0.96     2938   224  0.1435 0.1561   0.946  0.945
REMARK   3     2  5.8560 -  4.6673    0.98     2997   232  0.1398 0.1694   0.947  0.918
REMARK   3     3  4.6673 -  4.0829    0.98     3041   229  0.1207 0.1484   0.959  0.938
REMARK   3     4  4.0829 -  3.7122    0.98     3007   217  0.1500 0.1967   0.935  0.901
REMARK   3     5  3.7122 -  3.4476    0.97     3000   239  0.1688 0.2112   0.920  0.899
REMARK   3     6  3.4476 -  3.2452    0.97     2971   239  0.1842 0.2411   0.908  0.840
REMARK   3     7  3.2452 -  3.0833    0.97     2957   241  0.1943 0.2477   0.894  0.837
REMARK   3     8  3.0833 -  2.9495    0.96     2985   217  0.2008 0.2470   0.891  0.841
REMARK   3     9  2.9495 -  2.8363    0.96     2975   232  0.1967 0.2481   0.888  0.834
REMARK   3    10  2.8363 -  2.7386    0.96     2939   222  0.1946 0.2482   0.898  0.821
REMARK   3    11  2.7386 -  2.6532    0.96     2940   211  0.1914 0.2521   0.901  0.797
REMARK   3    12  2.6532 -  2.5775    0.95     2944   233  0.1888 0.2537   0.906  0.845
REMARK   3    13  2.5775 -  2.5098    0.95     2912   228  0.1801 0.2252   0.912  0.862
REMARK   3    14  2.5098 -  2.4487    0.95     2932   195  0.1846 0.2641   0.908  0.805
REMARK   3    15  2.4487 -  2.3931    0.95     2925   229  0.1860 0.2411   0.903  0.839
REMARK   3    16  2.3931 -  2.3422    0.94     2923   215  0.1923 0.2420   0.902  0.816
REMARK   3    17  2.3422 -  2.2955    0.94     2898   214  0.1817 0.2385   0.911  0.845
REMARK   3    18  2.2955 -  2.2522    0.94     2842   239  0.1822 0.2507   0.918  0.839
REMARK   3    19  2.2522 -  2.2120    0.94     2895   234  0.2001 0.2635   0.896  0.796
REMARK   3    20  2.2120 -  2.1746    0.93     2902   206  0.1957 0.2489   0.902  0.856
REMARK   3    21  2.1746 -  2.1395    0.93     2826   196  0.2077 0.2692   0.896  0.809
REMARK   3    22  2.1395 -  2.1067    0.93     2911   234  0.2056 0.2649   0.893  0.816
REMARK   3    23  2.1067 -  2.0757    0.92     2809   214  0.2078 0.2548   0.889  0.808
REMARK   3    24  2.0757 -  2.0465    0.92     2886   229  0.1994 0.2451   0.889  0.838
REMARK   3    25  2.0465 -  2.0189    0.92     2764   237  0.2072 0.2654   0.894  0.803
REMARK   3    26  2.0189 -  1.9927    0.92     2896   183  0.2192 0.2779   0.880  0.815
REMARK   3    27  1.9927 -  1.9678    0.92     2801   219  0.2281 0.2721   0.872  0.767
REMARK   3    28  1.9678 -  1.9441    0.92     2871   191  0.2239 0.3106   0.874  0.763
REMARK   3    29  1.9441 -  1.9215    0.91     2859   191  0.2401 0.2758   0.865  0.809
REMARK   3    30  1.9215 -  1.8999    0.90     2718   210  0.2448 0.2988   0.855  0.773
REMARK   3  
REMARK   3  BULK SOLVENT MODELLING.
REMARK   3   METHOD USED        : FLAT BULK SOLVENT MODEL
REMARK   3   SOLVENT RADIUS     : 1.11    
REMARK   3   SHRINKAGE RADIUS   : 0.90    
REMARK   3   GRID STEP FACTOR   : 4.00    
REMARK   3  
REMARK   3  ERROR ESTIMATES.
REMARK   3   COORDINATE ERROR (MAXIMUM-LIKELIHOOD BASED)     : 0.22    
REMARK   3   PHASE ERROR (DEGREES, MAXIMUM-LIKELIHOOD BASED) : 23.74   
REMARK   3  
REMARK   3  STRUCTURE FACTORS CALCULATION ALGORITHM : FFT
REMARK   3  
REMARK   3  RESTRAINTS LIBRARY
REMARK   3    GEOSTD + MON.LIB. + CDL v1.2
REMARK   3  
REMARK   3  DEVIATIONS FROM IDEAL VALUES.
REMARK   3                 RMSD     MAX  COUNT
REMARK   3   BOND      :  0.014   0.154   9788
REMARK   3   ANGLE     :  1.467  24.525  13244
REMARK   3   CHIRALITY :  0.068   0.290   1376
REMARK   3   PLANARITY :  0.012   0.138   1700
REMARK   3   DIHEDRAL  : 17.726 179.960   5740
REMARK   3   MIN NONBONDED DISTANCE : 2.011 
REMARK   3  
REMARK   3  MOLPROBITY STATISTICS.
REMARK   3   ALL-ATOM CLASHSCORE : 4.87
REMARK   3   RAMACHANDRAN PLOT:
REMARK   3     OUTLIERS : 0.27  %
REMARK   3     ALLOWED  : 3.45  %
REMARK   3     FAVORED  : 96.29 %
REMARK   3   ROTAMER OUTLIERS : 2.20 %
REMARK   3   CBETA DEVIATIONS : 4
REMARK   3   PEPTIDE PLANE:
REMARK   3     CIS-PROLINE     : 0
REMARK   3     CIS-GENERAL     : 0
REMARK   3     TWISTED PROLINE : 0
REMARK   3     TWISTED GENERAL : 0
REMARK   3  
REMARK   3  ATOMIC DISPLACEMENT PARAMETERS.
REMARK   3   WILSON B : 19.87
REMARK   3   RMS(B_ISO_OR_EQUIVALENT_BONDED) : 4.08
REMARK   3   ATOMS          NUMBER OF ATOMS
REMARK   3                    ISO.  ANISO. 
REMARK   3    ALL         :  20697       0
REMARK   3    ALL (NO H)  :  10136       0
REMARK   3    SOLVENT     :    596       0
REMARK   3    NON-SOLVENT :   9540       0
REMARK   3    HYDROGENS   :  10561       0
REMARK   3
REMARK   3
REMARK   3   OTHER REFINEMENT REMARKS:
REMARK   3   XRAY REFINEMENT USING QUANTUM MECHANICAL FUNCTIONAL
REMARK   3   PROGRAM      :QuantumBio DivCon 6 build-7.1.1-b4015.17
REMARK   3   AUTHORS      :BORBULEVYCH O.Y., PLUMLEY J., 
REMARK   3                :MARTIN, R.I., WESTERHOFF L.M. 
REMARK   3
REMARK   3   REFERENCE     :BORBULEVYCH O.Y., PLUMLEY J.A.,
REMARK   3                 :MARTIN, R.I., MERZ, K.M.,  WESTERHOFF L.M.
REMARK   3                 :ACTA CRYSTLLOGRAPHICA SECTION D, 2014, 
REMARK   3                 :V. D70, pp. 1233-1247
REMARK   3   QM METHOD(HAMILTONIAN): PM6
REMARK   3   REGION QM REFINEMENT: 
REMARK   3      MAIN/BUFFER QM REGION RADII (A): 3.0 / 2.5
REMARK   3      LIGAND / STRAIN ENERGY: D16_A_414 / 10.2 KCAL/MOLE
REMARK   3      LIGAND / STRAIN ENERGY: D16_B_415 / 9.81 KCAL/MOLE
REMARK   3      LIGAND / STRAIN ENERGY: D16_C_416 / 9.42 KCAL/MOLE
REMARK   3      LIGAND / STRAIN ENERGY: D16_D_417 / 8.36 KCAL/MOLE
REMARK   3
HELIX    1   1 GLU A   30  CME A   43  1               Generated by MOE   14
HELIX    2   2 TRP A   81  ILE A   92  1               Generated by MOE   12
HELIX    3   3 ALA A   98  SER A  102  1               Generated by MOE    5
HELIX    4   4 ALA A  111  GLY A  113  5               Generated by MOE    3
HELIX    5   5 ARG A  115  SER A  120  1               Generated by MOE    6
HELIX    6   6 TYR A  135  HIS A  141  1               Generated by MOE    7
HELIX    7   7 GLN A  160  THR A  170  1               Generated by MOE   11
HELIX    8   8 LEU A  187  LEU A  189  5               Generated by MOE    3
HELIX    9   9 GLY A  222  ILE A  240  1               Generated by MOE   19
HELIX   10  10 LEU A  259  HIS A  261  5               Generated by MOE    3
HELIX   11  11 ILE A  262  LEU A  269  1               Generated by MOE    8
HELIX   12  12 ILE A  288  ASP A  290  5               Generated by MOE    3
HELIX   13  13 ALA A  293  ASP A  295  5               Generated by MOE    3
HELIX   14  14 GLU B   30  CME B   43  1               Generated by MOE   14
HELIX   15  15 TRP B   81  LYS B   93  1               Generated by MOE   13
HELIX   16  16 ALA B   98  SER B  102  1               Generated by MOE    5
HELIX   17  17 ALA B  111  GLY B  113  5               Generated by MOE    3
HELIX   18  18 ARG B  115  ASP B  119  1               Generated by MOE    5
HELIX   19  19 TYR B  135  HIS B  141  1               Generated by MOE    7
HELIX   20  20 GLN B  160  THR B  170  1               Generated by MOE   11
HELIX   21  21 LEU B  187  LEU B  189  5               Generated by MOE    3
HELIX   22  22 GLY B  222  THR B  241  1               Generated by MOE   20
HELIX   23  23 LEU B  259  HIS B  261  5               Generated by MOE    3
HELIX   24  24 ILE B  262  LEU B  269  1               Generated by MOE    8
HELIX   25  25 ILE B  288  ASP B  290  5               Generated by MOE    3
HELIX   26  26 ALA B  293  ASP B  295  5               Generated by MOE    3
HELIX   27  27 GLU C   30  CME C   43  1               Generated by MOE   14
HELIX   28  28 TRP C   81  ILE C   92  1               Generated by MOE   12
HELIX   29  29 ALA C   98  SER C  102  1               Generated by MOE    5
HELIX   30  30 ALA C  111  GLY C  113  5               Generated by MOE    3
HELIX   31  31 ARG C  115  ASP C  119  1               Generated by MOE    5
HELIX   32  32 TYR C  135  HIS C  141  1               Generated by MOE    7
HELIX   33  33 GLN C  160  THR C  170  1               Generated by MOE   11
HELIX   34  34 LEU C  187  LEU C  189  5               Generated by MOE    3
HELIX   35  35 GLY C  222  THR C  241  1               Generated by MOE   20
HELIX   36  36 LEU C  259  HIS C  261  5               Generated by MOE    3
HELIX   37  37 ILE C  262  GLN C  268  1               Generated by MOE    7
HELIX   38  38 ILE C  288  ASP C  290  5               Generated by MOE    3
HELIX   39  39 ALA C  293  ASP C  295  5               Generated by MOE    3
HELIX   40  40 GLU D   30  CME D   43  1               Generated by MOE   14
HELIX   41  41 TRP D   81  ILE D   92  1               Generated by MOE   12
HELIX   42  42 ALA D   98  SER D  102  1               Generated by MOE    5
HELIX   43  43 ASP D  110  GLY D  113  1               Generated by MOE    4
HELIX   44  44 ARG D  115  ASP D  119  1               Generated by MOE    5
HELIX   45  45 TYR D  135  HIS D  141  1               Generated by MOE    7
HELIX   46  46 GLN D  160  THR D  170  1               Generated by MOE   11
HELIX   47  47 LEU D  187  LEU D  189  5               Generated by MOE    3
HELIX   48  48 GLY D  222  THR D  241  1               Generated by MOE   20
HELIX   49  49 LEU D  259  HIS D  261  5               Generated by MOE    3
HELIX   50  50 ILE D  262  GLN D  268  1               Generated by MOE    7
HELIX   51  51 ILE D  288  ASP D  290  5               Generated by MOE    3
HELIX   52  52 ALA D  293  ASP D  295  5               Generated by MOE    3
SHEET    1       VAL A  45  LYS A  47                  Generated by MOE
SHEET    2       THR A  55  SER A  66                  Generated by MOE
SHEET    3       ILE A 178  CYS A 180                  Generated by MOE
SHEET    4       HIS A 196  VAL A 204                  Generated by MOE
SHEET    5       GLU A 207  LEU A 208                  Generated by MOE
SHEET    6       SER A 209  SER A 209                  Generated by MOE
SHEET    7       CYS A 210  GLN A 214                  Generated by MOE
SHEET    8       ARG A 215  ARG A 215                  Generated by MOE
SHEET    9       SER A 216  ASP A 218                  Generated by MOE
SHEET   10       LYS A 244  PRO A 245                  Generated by MOE
SHEET   11       GLY A 246  ASP A 247                  Generated by MOE
SHEET   12       PHE A 248  LEU A 252                  Generated by MOE
SHEET   13       GLY A 253  GLY A 253                  Generated by MOE
SHEET   14       ASP A 254  HIS A 256                  Generated by MOE
SHEET   15       ILE A 257  TYR A 258                  Generated by MOE
SHEET   16       LYS A 278  ILE A 281                  Generated by MOE
SHEET   17       PHE A 296  GLU A 299                  Generated by MOE
SHEET   18       VAL B  45  LYS B  47                  Generated by MOE
SHEET   19       THR B  55  SER B  66                  Generated by MOE
SHEET   20       ILE B 178  CYS B 180                  Generated by MOE
SHEET   21       HIS B 196  VAL B 204                  Generated by MOE
SHEET   22       GLU B 207  LEU B 208                  Generated by MOE
SHEET   23       SER B 209  SER B 209                  Generated by MOE
SHEET   24       CYS B 210  GLN B 214                  Generated by MOE
SHEET   25       ARG B 215  ARG B 215                  Generated by MOE
SHEET   26       SER B 216  ASP B 218                  Generated by MOE
SHEET   27       LYS B 244  PRO B 245                  Generated by MOE
SHEET   28       GLY B 246  ASP B 247                  Generated by MOE
SHEET   29       PHE B 248  LEU B 252                  Generated by MOE
SHEET   30       GLY B 253  GLY B 253                  Generated by MOE
SHEET   31       ASP B 254  HIS B 256                  Generated by MOE
SHEET   32       ILE B 257  TYR B 258                  Generated by MOE
SHEET   33       LYS B 278  ILE B 281                  Generated by MOE
SHEET   34       PHE B 296  GLU B 299                  Generated by MOE
SHEET   35       VAL C  45  LYS C  47                  Generated by MOE
SHEET   36       THR C  55  SER C  66                  Generated by MOE
SHEET   37       ILE C 178  CYS C 180                  Generated by MOE
SHEET   38       HIS C 196  VAL C 204                  Generated by MOE
SHEET   39       GLU C 207  LEU C 208                  Generated by MOE
SHEET   40       SER C 209  SER C 209                  Generated by MOE
SHEET   41       CYS C 210  GLN C 214                  Generated by MOE
SHEET   42       ARG C 215  ARG C 215                  Generated by MOE
SHEET   43       SER C 216  ASP C 218                  Generated by MOE
SHEET   44       LYS C 244  PRO C 245                  Generated by MOE
SHEET   45       GLY C 246  ASP C 247                  Generated by MOE
SHEET   46       PHE C 248  LEU C 252                  Generated by MOE
SHEET   47       GLY C 253  GLY C 253                  Generated by MOE
SHEET   48       ASP C 254  HIS C 256                  Generated by MOE
SHEET   49       ILE C 257  TYR C 258                  Generated by MOE
SHEET   50       LYS C 278  ILE C 281                  Generated by MOE
SHEET   51       PHE C 296  GLU C 299                  Generated by MOE
SHEET   52       VAL D  45  LYS D  47                  Generated by MOE
SHEET   53       THR D  55  SER D  66                  Generated by MOE
SHEET   54       ILE D 178  CYS D 180                  Generated by MOE
SHEET   55       HIS D 196  VAL D 204                  Generated by MOE
SHEET   56       GLU D 207  LEU D 208                  Generated by MOE
SHEET   57       SER D 209  SER D 209                  Generated by MOE
SHEET   58       CYS D 210  GLN D 214                  Generated by MOE
SHEET   59       ARG D 215  ARG D 215                  Generated by MOE
SHEET   60       SER D 216  ASP D 218                  Generated by MOE
SHEET   61       LYS D 244  PRO D 245                  Generated by MOE
SHEET   62       GLY D 246  ASP D 247                  Generated by MOE
SHEET   63       PHE D 248  LEU D 252                  Generated by MOE
SHEET   64       GLY D 253  GLY D 253                  Generated by MOE
SHEET   65       ASP D 254  HIS D 256                  Generated by MOE
SHEET   66       ILE D 257  TYR D 258                  Generated by MOE
SHEET   67       LYS D 278  ILE D 281                  Generated by MOE
SHEET   68       PHE D 296  GLU D 299                  Generated by MOE
CRYST1   68.849   70.495   74.533  70.23  83.29  73.28 P 1
SCALE1      0.014525 -0.004363 -0.000329        0.00000
SCALE2      0.000000  0.014812 -0.005007        0.00000
SCALE3      0.000000  0.000000  0.014261        0.00000
ATOM      1  N   PRO A  26     -14.359  21.275  -9.051  1.00 48.20           N
ATOM      2  CA  PRO A  26     -12.996  21.286  -8.484  1.00 49.69           C
ATOM      3  C   PRO A  26     -12.978  20.763  -7.041  1.00 40.22           C
ATOM      4  O   PRO A  26     -12.609  21.514  -6.127  1.00 46.78           O
ATOM      5  CB  PRO A  26     -12.594  22.774  -8.561  1.00 39.33           C
ATOM      6  CG  PRO A  26     -13.465  23.344  -9.651  1.00 47.32           C
ATOM      7  CD  PRO A  26     -14.769  22.616  -9.512  1.00 43.83           C
ATOM      8  H1  PRO A  26     -15.021  20.712  -8.646  1.00 57.83           H
ATOM      9  HA  PRO A  26     -12.384  20.759  -9.027  1.00 59.63           H
ATOM     10  HB2 PRO A  26     -11.653  22.856  -8.798  1.00 47.19           H
ATOM     11  HB3 PRO A  26     -12.771  23.229  -7.725  1.00 47.19           H
ATOM     12  HG2 PRO A  26     -13.065  23.162 -10.514  1.00 56.78           H
ATOM     13  HG3 PRO A  26     -13.584  24.301  -9.527  1.00 56.78           H
ATOM     14  HD2 PRO A  26     -15.327  23.050  -8.849  1.00 52.60           H
ATOM     15  HD3 PRO A  26     -15.221  22.554 -10.368  1.00 52.60           H
ATOM     16  N   PRO A  27     -13.372  19.504  -6.853  1.00 42.16           N
ATOM     17  CA  PRO A  27     -13.550  18.953  -5.495  1.00 34.22           C
ATOM     18  C   PRO A  27     -12.333  19.159  -4.602  1.00 30.75           C
ATOM     19  O   PRO A  27     -11.211  18.767  -4.936  1.00 29.17           O
ATOM     20  CB  PRO A  27     -13.794  17.465  -5.761  1.00 34.93           C
ATOM     21  CG  PRO A  27     -14.469  17.461  -7.051  1.00 39.50           C
ATOM     22  CD  PRO A  27     -13.764  18.513  -7.868  1.00 41.51           C
ATOM     23  HA  PRO A  27     -14.346  19.329  -5.077  1.00 41.06           H
ATOM     24  HB2 PRO A  27     -12.940  17.023  -5.845  1.00 41.91           H
ATOM     25  HB3 PRO A  27     -14.334  17.064  -5.059  1.00 41.91           H
ATOM     26  HG2 PRO A  27     -14.392  16.584  -7.463  1.00 47.40           H
ATOM     27  HG3 PRO A  27     -15.399  17.702  -6.918  1.00 47.40           H
ATOM     28  HD2 PRO A  27     -12.977  18.148  -8.294  1.00 49.81           H
ATOM     29  HD3 PRO A  27     -14.374  18.889  -8.522  1.00 49.81           H
ATOM     30  N   HIS A  28     -12.577  19.732  -3.428  1.00 23.00           N
ATOM     31  CA  HIS A  28     -11.480  20.065  -2.535  1.00 23.25           C
ATOM     32  C   HIS A  28     -10.804  18.780  -2.062  1.00 16.66           C
ATOM     33  O   HIS A  28     -11.472  17.800  -1.713  1.00 16.39           O
ATOM     34  CB  HIS A  28     -12.025  20.898  -1.361  1.00 15.59           C
ATOM     35  CG  HIS A  28     -10.963  21.497  -0.488  1.00 13.90           C
ATOM     36  ND1 HIS A  28     -10.011  20.730   0.144  1.00 16.98           N
ATOM     37  CD2 HIS A  28     -10.723  22.777  -0.114  1.00 20.60           C
ATOM     38  CE1 HIS A  28      -9.226  21.511   0.864  1.00 15.44           C
ATOM     39  NE2 HIS A  28      -9.627  22.765   0.710  1.00 17.94           N
ATOM     40  H   HIS A  28     -13.355  19.945  -3.135  1.00 27.60           H
ATOM     41  HA  HIS A  28     -10.829  20.600  -3.005  1.00 27.89           H
ATOM     42  HB2 HIS A  28     -12.567  20.311  -0.805  1.00 18.71           H
ATOM     43  HB3 HIS A  28     -12.572  21.623  -1.702  1.00 18.71           H
ATOM     44  HD2 HIS A  28     -11.196  23.528  -0.374  1.00 24.72           H
ATOM     45  HE1 HIS A  28      -8.499  21.234   1.377  1.00 18.52           H
ATOM     46  HE2 HIS A  28      -9.275  23.448   1.083  1.00 21.53           H
ATOM     47  N   GLY A  29      -9.461  18.787  -2.046  1.00 14.85           N
ATOM     48  CA  GLY A  29      -8.711  17.581  -1.684  1.00 15.13           C
ATOM     49  C   GLY A  29      -9.027  17.042  -0.299  1.00 16.35           C
ATOM     50  O   GLY A  29      -8.974  15.827  -0.065  1.00 12.31           O
ATOM     51  H   GLY A  29      -8.972  19.464  -2.233  1.00 17.82           H
ATOM     52  HA2 GLY A  29      -8.906  16.887  -2.330  1.00 18.15           H
ATOM     53  HA3 GLY A  29      -7.757  17.777  -1.721  1.00 18.15           H
ATOM     54  N   GLU A  30      -9.323  17.929   0.643  1.00 17.17           N
ATOM     55  CA  GLU A  30      -9.622  17.520   2.016  1.00 12.96           C
ATOM     56  C   GLU A  30     -10.898  16.689   2.147  1.00 16.16           C
ATOM     57  O   GLU A  30     -11.038  15.937   3.122  1.00 16.20           O
ATOM     58  CB  GLU A  30      -9.705  18.777   2.878  1.00 10.16           C
ATOM     59  CG  GLU A  30      -9.904  18.502   4.323  1.00 14.32           C
ATOM     60  CD  GLU A  30      -9.543  19.722   5.195  1.00 14.99           C
ATOM     61  OE1 GLU A  30      -9.710  19.577   6.421  1.00 12.26           O
ATOM     62  OE2 GLU A  30      -9.059  20.776   4.648  1.00 15.93           O1-
ATOM     63  H   GLU A  30      -9.329  18.771   0.519  1.00 20.60           H
ATOM     64  HA  GLU A  30      -8.896  16.961   2.341  1.00 15.55           H
ATOM     65  HB2 GLU A  30      -8.875  19.274   2.775  1.00 12.18           H
ATOM     66  HB3 GLU A  30     -10.457  19.315   2.577  1.00 12.18           H
ATOM     67  HG2 GLU A  30     -10.826  18.235   4.476  1.00 17.18           H
ATOM     68  HG3 GLU A  30      -9.311  17.772   4.569  1.00 17.18           H
ATOM     69  N   LEU A  31     -11.817  16.775   1.184  1.00 15.79           N
ATOM     70  CA  LEU A  31     -13.004  15.931   1.211  1.00 18.49           C
ATOM     71  C   LEU A  31     -12.664  14.440   1.186  1.00 14.77           C
ATOM     72  O   LEU A  31     -13.492  13.624   1.585  1.00 19.48           O
ATOM     73  CB  LEU A  31     -13.917  16.258   0.036  1.00 16.98           C
ATOM     74  CG  LEU A  31     -14.549  17.660   0.085  1.00 18.79           C
ATOM     75  CD1 LEU A  31     -15.439  17.862  -1.146  1.00 23.50           C
ATOM     76  CD2 LEU A  31     -15.308  17.866   1.363  1.00 24.34           C
ATOM     77  H   LEU A  31     -11.777  17.294   0.506  1.00 18.95           H
ATOM     78  HA  LEU A  31     -13.488  16.095   2.032  1.00 22.18           H
ATOM     79  HB2 LEU A  31     -13.394  16.203  -0.781  1.00 20.37           H
ATOM     80  HB3 LEU A  31     -14.635  15.608   0.003  1.00 20.37           H
ATOM     81  HG  LEU A  31     -13.849  18.331   0.055  1.00 22.55           H
ATOM     82 HD11 LEU A  31     -15.816  18.758  -1.123  1.00 28.20           H
ATOM     83 HD12 LEU A  31     -14.893  17.767  -1.944  1.00 28.20           H
ATOM     84 HD13 LEU A  31     -16.142  17.198  -1.143  1.00 28.20           H
ATOM     85 HD21 LEU A  31     -15.701  18.755   1.345  1.00 29.20           H
ATOM     86 HD22 LEU A  31     -16.000  17.194   1.427  1.00 29.20           H
ATOM     87 HD23 LEU A  31     -14.701  17.798   2.113  1.00 29.20           H
ATOM     88  N   GLN A  32     -11.485  14.068   0.736  1.00 15.83           N
ATOM     89  CA  GLN A  32     -11.119  12.661   0.814  1.00 21.61           C
ATOM     90  C   GLN A  32     -10.913  12.218   2.256  1.00 17.65           C
ATOM     91  O   GLN A  32     -11.457  11.190   2.670  1.00 17.18           O
ATOM     92  CB  GLN A  32      -9.884  12.399   0.003  1.00 19.49           C
ATOM     93  CG  GLN A  32     -10.110  12.732  -1.384  1.00 24.88           C
ATOM     94  CD  GLN A  32      -8.928  12.456  -2.148  1.00 22.97           C
ATOM     95  OE1 GLN A  32      -8.738  11.330  -2.646  1.00 19.99           O
ATOM     96  NE2 GLN A  32      -8.052  13.478  -2.249  1.00 27.51           N
ATOM     97  H   GLN A  32     -10.890  14.586   0.400  1.00 18.99           H
ATOM     98  HA  GLN A  32     -11.833  12.129   0.430  1.00 25.93           H
ATOM     99  HB2 GLN A  32      -9.144  12.921   0.344  1.00 23.38           H
ATOM    100  HB3 GLN A  32      -9.678  11.451   0.043  1.00 23.38           H
ATOM    101  HG2 GLN A  32     -10.846  12.219  -1.757  1.00 29.85           H
ATOM    102  HG3 GLN A  32     -10.275  13.684  -1.449  1.00 29.85           H
ATOM    103 HE21 GLN A  32      -8.257  14.253  -1.933  1.00 33.01           H
ATOM    104 HE22 GLN A  32      -7.292  13.378  -2.642  1.00 33.01           H
ATOM    105  N   TYR A  33     -10.135  12.979   3.033  1.00 14.31           N
ATOM    106  CA  TYR A  33      -9.937  12.661   4.443  1.00 14.78           C
ATOM    107  C   TYR A  33     -11.261  12.688   5.185  1.00 17.64           C
ATOM    108  O   TYR A  33     -11.557  11.786   5.991  1.00 15.65           O
ATOM    109  CB  TYR A  33      -8.947  13.646   5.077  1.00 15.53           C
ATOM    110  CG  TYR A  33      -8.917  13.555   6.596  1.00 17.94           C
ATOM    111  CD1 TYR A  33      -9.709  14.375   7.370  1.00 16.01           C
ATOM    112  CD2 TYR A  33      -8.116  12.620   7.250  1.00 16.58           C
ATOM    113  CE1 TYR A  33      -9.708  14.287   8.750  1.00 15.78           C
ATOM    114  CE2 TYR A  33      -8.116  12.512   8.635  1.00 15.96           C
ATOM    115  CZ  TYR A  33      -8.910  13.365   9.385  1.00 10.54           C
ATOM    116  OH  TYR A  33      -8.937  13.270  10.757  1.00 14.52           O
ATOM    117  H   TYR A  33      -9.724  13.685   2.773  1.00 17.17           H
ATOM    118  HA  TYR A  33      -9.571  11.770   4.527  1.00 17.73           H
ATOM    119  HB2 TYR A  33      -8.053  13.462   4.745  1.00 18.63           H
ATOM    120  HB3 TYR A  33      -9.207  14.550   4.841  1.00 18.63           H
ATOM    121  HD1 TYR A  33     -10.254  15.004   6.958  1.00 19.21           H
ATOM    122  HD2 TYR A  33      -7.582  12.045   6.752  1.00 19.90           H
ATOM    123  HE1 TYR A  33     -10.250  14.856   9.245  1.00 18.94           H
ATOM    124  HE2 TYR A  33      -7.574  11.885   9.049  1.00 19.14           H
ATOM    125  HH  TYR A  33      -8.350  12.732  11.020  1.00 17.42           H
ATOM    126  N   LEU A  34     -12.076  13.714   4.926  1.00 17.88           N
ATOM    127  CA  LEU A  34     -13.375  13.810   5.583  1.00 17.57           C
ATOM    128  C   LEU A  34     -14.290  12.655   5.173  1.00 15.76           C
ATOM    129  O   LEU A  34     -15.020  12.115   5.999  1.00 16.78           O
ATOM    130  CB  LEU A  34     -14.031  15.161   5.275  1.00 15.83           C
ATOM    131  CG  LEU A  34     -13.226  16.380   5.722  1.00 18.43           C
ATOM    132  CD1 LEU A  34     -13.806  17.676   5.183  1.00 19.26           C
ATOM    133  CD2 LEU A  34     -13.185  16.410   7.241  1.00 15.37           C
ATOM    134  H   LEU A  34     -11.900  14.356   4.386  1.00 21.46           H
ATOM    135  HA  LEU A  34     -13.244  13.764   6.542  1.00 21.08           H
ATOM    136  HB2 LEU A  34     -14.165  15.234   4.321  1.00 18.99           H
ATOM    137  HB3 LEU A  34     -14.886  15.198   5.734  1.00 18.99           H
ATOM    138  HG  LEU A  34     -12.316  16.295   5.393  1.00 22.12           H
ATOM    139 HD11 LEU A  34     -13.277  18.422   5.497  1.00 23.11           H
ATOM    140 HD12 LEU A  34     -13.795  17.644   4.211  1.00 23.11           H
ATOM    141 HD13 LEU A  34     -14.721  17.757   5.498  1.00 23.11           H
ATOM    142 HD21 LEU A  34     -12.658  17.175   7.523  1.00 18.44           H
ATOM    143 HD22 LEU A  34     -14.088  16.475   7.583  1.00 18.44           H
ATOM    144 HD23 LEU A  34     -12.761  15.599   7.560  1.00 18.44           H
ATOM    145  N   GLY A  35     -14.289  12.279   3.903  1.00 21.63           N
ATOM    146  CA  GLY A  35     -15.081  11.130   3.492  1.00 21.79           C
ATOM    147  C   GLY A  35     -14.615   9.828   4.129  1.00 19.09           C
ATOM    148  O   GLY A  35     -15.416   8.930   4.409  1.00 16.74           O
ATOM    149  H   GLY A  35     -13.831  12.649   3.285  1.00 25.95           H
ATOM    150  HA2 GLY A  35     -16.008  11.273   3.740  1.00 26.14           H
ATOM    151  HA3 GLY A  35     -15.019  11.036   2.530  1.00 26.14           H
ATOM    152  N   GLN A  36     -13.322   9.689   4.350  1.00 17.91           N
ATOM    153  CA  GLN A  36     -12.840   8.501   5.042  1.00 16.49           C
ATOM    154  C   GLN A  36     -13.346   8.451   6.482  1.00 15.13           C
ATOM    155  O   GLN A  36     -13.721   7.377   6.967  1.00 17.33           O
ATOM    156  CB  GLN A  36     -11.319   8.457   5.007  1.00 14.08           C
ATOM    157  CG  GLN A  36     -10.703   8.366   3.602  1.00 16.95           C
ATOM    158  CD  GLN A  36      -9.199   8.214   3.617  1.00 15.97           C
ATOM    159  OE1 GLN A  36      -8.532   8.754   4.486  1.00 14.12           O
ATOM    160  NE2 GLN A  36      -8.658   7.450   2.662  1.00 15.76           N
ATOM    161  H   GLN A  36     -12.715  10.243   4.116  1.00 21.49           H
ATOM    162  HA  GLN A  36     -13.174   7.723   4.573  1.00 19.78           H
ATOM    163  HB2 GLN A  36     -10.973   9.254   5.436  1.00 16.89           H
ATOM    164  HB3 GLN A  36     -11.043   7.673   5.500  1.00 16.89           H
ATOM    165  HG2 GLN A  36     -11.081   7.613   3.124  1.00 20.33           H
ATOM    166  HG3 GLN A  36     -10.889   9.176   3.131  1.00 20.33           H
ATOM    167 HE21 GLN A  36      -9.164   7.097   2.063  1.00 18.91           H
ATOM    168 HE22 GLN A  36      -7.809   7.314   2.644  1.00 18.91           H
ATOM    169  N   ILE A  37     -13.355   9.603   7.176  1.00 15.24           N
ATOM    170  CA  ILE A  37     -13.902   9.680   8.532  1.00 16.30           C
ATOM    171  C   ILE A  37     -15.372   9.284   8.522  1.00 17.88           C
ATOM    172  O   ILE A  37     -15.832   8.503   9.366  1.00 19.73           O
ATOM    173  CB  ILE A  37     -13.739  11.102   9.121  1.00 17.96           C
ATOM    174  CG1 ILE A  37     -12.282  11.512   9.235  1.00 15.43           C
ATOM    175  CG2 ILE A  37     -14.403  11.213  10.501  1.00 18.34           C
ATOM    176  CD1 ILE A  37     -11.461  10.619  10.107  1.00 17.33           C
ATOM    177  H   ILE A  37     -13.079  10.352   6.864  1.00 18.29           H
ATOM    178  HA  ILE A  37     -13.428   9.052   9.097  1.00 19.56           H
ATOM    179  HB  ILE A  37     -14.174  11.733   8.525  1.00 21.54           H
ATOM    180 HG12 ILE A  37     -11.879  11.512   8.356  1.00 18.52           H
ATOM    181 HG13 ILE A  37     -12.246  12.407   9.607  1.00 18.52           H
ATOM    182 HG21 ILE A  37     -14.290  12.116  10.838  1.00 22.01           H
ATOM    183 HG22 ILE A  37     -15.349  11.013  10.428  1.00 22.01           H
ATOM    184 HG23 ILE A  37     -13.985  10.579  11.102  1.00 22.01           H
ATOM    185 HD11 ILE A  37     -10.549  10.946  10.112  1.00 20.80           H
ATOM    186 HD12 ILE A  37     -11.825  10.635  11.007  1.00 20.80           H
ATOM    187 HD13 ILE A  37     -11.484   9.716   9.752  1.00 20.80           H
ATOM    188  N   GLN A  38     -16.126   9.835   7.566  1.00 23.96           N
ATOM    189  CA  GLN A  38     -17.549   9.528   7.448  1.00 17.65           C
ATOM    190  C   GLN A  38     -17.744   8.041   7.267  1.00 21.24           C
ATOM    191  O   GLN A  38     -18.574   7.412   7.932  1.00 25.53           O
ATOM    192  CB  GLN A  38     -18.170  10.234   6.242  1.00 16.04           C
ATOM    193  CG  GLN A  38     -18.395  11.717   6.338  1.00 32.90           C
ATOM    194  CD  GLN A  38     -18.880  12.307   4.989  1.00 37.67           C
ATOM    195  OE1 GLN A  38     -18.317  13.279   4.472  1.00 41.09           O
ATOM    196  NE2 GLN A  38     -19.911  11.683   4.402  1.00 50.13           N
ATOM    197  H   GLN A  38     -15.827  10.363   6.960  1.00 28.74           H
ATOM    198  HA  GLN A  38     -18.014   9.811   8.246  1.00 21.17           H
ATOM    199  HB2 GLN A  38     -17.601  10.075   5.474  1.00 19.24           H
ATOM    200  HB3 GLN A  38     -19.040   9.834   6.081  1.00 19.24           H
ATOM    201  HG2 GLN A  38     -19.075  11.881   7.016  1.00 39.47           H
ATOM    202  HG3 GLN A  38     -17.557  12.141   6.582  1.00 39.47           H
ATOM    203 HE21 GLN A  38     -20.281  11.004   4.773  1.00 60.15           H
ATOM    204 HE22 GLN A  38     -20.201  11.969   3.641  1.00 60.15           H
ATOM    205  N   HIS A  39     -17.001   7.475   6.326  1.00 22.26           N
ATOM    206  CA  HIS A  39     -17.113   6.048   6.057  1.00 20.16           C
ATOM    207  C   HIS A  39     -16.836   5.219   7.307  1.00 20.44           C
ATOM    208  O   HIS A  39     -17.590   4.292   7.640  1.00 20.96           O
ATOM    209  CB  HIS A  39     -16.165   5.654   4.938  1.00 20.60           C
ATOM    210  CG  HIS A  39     -16.324   4.228   4.527  1.00 25.30           C
ATOM    211  ND1 HIS A  39     -15.387   3.261   4.820  1.00 28.78           N
ATOM    212  CD2 HIS A  39     -17.343   3.593   3.908  1.00 20.46           C
ATOM    213  CE1 HIS A  39     -15.808   2.094   4.365  1.00 24.90           C
ATOM    214  NE2 HIS A  39     -16.994   2.265   3.814  1.00 33.07           N
ATOM    215  H   HIS A  39     -16.449   7.887   5.825  1.00 26.71           H
ATOM    216  HA  HIS A  39     -18.012   5.859   5.751  1.00 24.19           H
ATOM    217  HB2 HIS A  39     -15.257   5.786   5.255  1.00 24.72           H
ATOM    218  HB3 HIS A  39     -16.330   6.211   4.164  1.00 24.72           H
ATOM    219  HD2 HIS A  39     -18.118   3.989   3.592  1.00 24.55           H
ATOM    220  HE1 HIS A  39     -15.350   1.291   4.439  1.00 29.87           H
ATOM    221  HE2 HIS A  39     -17.458   1.649   3.445  1.00 39.68           H
ATOM    222  N   ILE A  40     -15.740   5.506   8.000  1.00 20.24           N
ATOM    223  CA  ILE A  40     -15.410   4.726   9.194  1.00 17.26           C
ATOM    224  C   ILE A  40     -16.475   4.900  10.275  1.00 25.13           C
ATOM    225  O   ILE A  40     -16.834   3.946  10.973  1.00 20.95           O
ATOM    226  CB  ILE A  40     -14.008   5.090   9.714  1.00 17.42           C
ATOM    227  CG1 ILE A  40     -12.969   4.877   8.624  1.00 21.71           C
ATOM    228  CG2 ILE A  40     -13.669   4.281  10.964  1.00 18.23           C
ATOM    229  CD1 ILE A  40     -11.634   5.331   9.015  1.00 20.51           C
ATOM    230  H   ILE A  40     -15.183   6.127   7.806  1.00 24.29           H
ATOM    231  HA  ILE A  40     -15.394   3.786   8.951  1.00 20.71           H
ATOM    232  HB  ILE A  40     -14.018   6.031   9.950  1.00 20.90           H
ATOM    233 HG12 ILE A  40     -12.924   3.933   8.407  1.00 26.05           H
ATOM    234 HG13 ILE A  40     -13.221   5.380   7.834  1.00 26.05           H
ATOM    235 HG21 ILE A  40     -12.803   4.559  11.294  1.00 21.87           H
ATOM    236 HG22 ILE A  40     -14.332   4.438  11.653  1.00 21.87           H
ATOM    237 HG23 ILE A  40     -13.659   3.339  10.727  1.00 21.87           H
ATOM    238 HD11 ILE A  40     -11.038   5.211   8.260  1.00 24.61           H
ATOM    239 HD12 ILE A  40     -11.670   6.263   9.273  1.00 24.61           H
ATOM    240 HD13 ILE A  40     -11.323   4.792   9.762  1.00 24.61           H
ATOM    241  N   LEU A  41     -16.994   6.108  10.444  1.00 19.16           N
ATOM    242  CA  LEU A  41     -18.031   6.304  11.449  1.00 23.06           C
ATOM    243  C   LEU A  41     -19.285   5.509  11.105  1.00 22.03           C
ATOM    244  O   LEU A  41     -19.923   4.912  11.979  1.00 28.04           O
ATOM    245  CB  LEU A  41     -18.357   7.792  11.575  1.00 21.40           C
ATOM    246  CG  LEU A  41     -17.357   8.649  12.331  1.00 19.80           C
ATOM    247  CD1 LEU A  41     -17.815  10.097  12.280  1.00 19.50           C
ATOM    248  CD2 LEU A  41     -17.212   8.224  13.766  1.00 22.71           C
ATOM    249  H   LEU A  41     -16.776   6.814  10.006  1.00 22.99           H
ATOM    250  HA  LEU A  41     -17.704   5.986  12.306  1.00 27.67           H
ATOM    251  HB2 LEU A  41     -18.438   8.171  10.685  1.00 25.68           H
ATOM    252  HB3 LEU A  41     -19.195   7.877  12.047  1.00 25.68           H
ATOM    253  HG  LEU A  41     -16.492   8.583  11.904  1.00 23.75           H
ATOM    254 HD11 LEU A  41     -17.167  10.654  12.737  1.00 23.40           H
ATOM    255 HD12 LEU A  41     -17.899  10.363  11.350  1.00 23.40           H
ATOM    256 HD13 LEU A  41     -18.675  10.152  12.724  1.00 23.40           H
ATOM    257 HD21 LEU A  41     -16.584   8.814  14.211  1.00 27.25           H
ATOM    258 HD22 LEU A  41     -18.080   8.281  14.199  1.00 27.25           H
ATOM    259 HD23 LEU A  41     -16.886   7.313  13.799  1.00 27.25           H
ATOM    260  N   ARG A  42     -19.621   5.462   9.838  1.00 20.31           N
ATOM    261  CA  ARG A  42     -20.818   4.807   9.367  1.00 27.72           C
ATOM    262  C   ARG A  42     -20.637   3.301   9.200  1.00 32.96           C
ATOM    263  O   ARG A  42     -21.543   2.521   9.522  1.00 30.53           O
ATOM    264  CB  ARG A  42     -21.211   5.449   8.051  1.00 22.74           C
ATOM    265  CG  ARG A  42     -22.206   4.741   7.191  1.00 38.90           C
ATOM    266  CD  ARG A  42     -22.623   5.665   6.023  1.00 38.15           C
ATOM    267  NE  ARG A  42     -23.290   4.940   4.941  1.00 48.98           N
ATOM    268  CZ  ARG A  42     -22.671   4.169   4.042  1.00 51.67           C
ATOM    269  NH1 ARG A  42     -21.351   4.004   4.093  1.00 53.21           N
ATOM    270  NH2 ARG A  42     -23.373   3.555   3.096  1.00 46.88           N1+
ATOM    271  H   ARG A  42     -19.146   5.802   9.211  1.00 24.37           H
ATOM    272  HA  ARG A  42     -21.529   4.958  10.003  1.00 33.26           H
ATOM    273  HB2 ARG A  42     -21.591   6.319   8.260  1.00 27.28           H
ATOM    274  HB3 ARG A  42     -20.406   5.573   7.525  1.00 27.28           H
ATOM    275  HG2 ARG A  42     -21.797   3.943   6.818  1.00 46.67           H
ATOM    276  HG3 ARG A  42     -22.989   4.512   7.712  1.00 46.67           H
ATOM    277  HD2 ARG A  42     -23.251   6.327   6.366  1.00 45.78           H
ATOM    278  HD3 ARG A  42     -21.844   6.116   5.659  1.00 45.78           H
ATOM    279  HE  ARG A  42     -24.143   5.026   4.880  1.00 58.77           H
ATOM    280 HH11 ARG A  42     -20.889   4.400   4.704  1.00 63.85           H
ATOM    281 HH12 ARG A  42     -20.958   3.507   3.514  1.00 63.85           H
ATOM    282 HH21 ARG A  42     -24.228   3.656   3.055  1.00 56.25           H
ATOM    283 HH22 ARG A  42     -22.976   3.058   2.519  1.00 56.25           H
ATOM    284  N   CME A  43     -19.492   2.892   8.665  1.00 24.91           N
ATOM    285  CA  CME A  43     -19.297   1.506   8.272  1.00 26.03           C
ATOM    286  C   CME A  43     -18.207   0.743   9.007  1.00 31.95           C
ATOM    287  O   CME A  43     -18.059  -0.479   8.904  1.00 26.26           O
ATOM    288  CB  CME A  43     -18.974   1.310   6.788  1.00 21.72           C
ATOM    289  SG  CME A  43     -20.199   1.957   5.721  1.00 31.87           S
ATOM    290  SD  CME A  43     -21.991   0.914   6.092  1.00 38.57           S
ATOM    291  CE  CME A  43     -21.566  -0.798   6.252  1.00 47.44           C
ATOM    292  CZ  CME A  43     -21.260  -1.385   7.641  1.00 50.90           C
ATOM    293  OH  CME A  43     -22.433  -1.359   8.473  1.00 51.38           O
ATOM    294  H   CME A  43     -18.716   3.472   8.424  1.00 29.89           H
ATOM    295  HA  CME A  43     -20.293   1.018   8.475  1.00 31.23           H
ATOM    296  HB2 CME A  43     -18.843   0.220   6.574  1.00 26.07           H
ATOM    297  HB3 CME A  43     -18.029   1.842   6.485  1.00 26.07           H
ATOM    298  HE2 CME A  43     -20.647  -0.865   5.610  1.00 56.93           H
ATOM    299  HE3 CME A  43     -22.342  -1.439   5.776  1.00 56.93           H
ATOM    300  HZ2 CME A  43     -20.418  -0.846   8.138  1.00 61.08           H
ATOM    301  HZ3 CME A  43     -20.906  -2.445   7.530  1.00 61.08           H
ATOM    302  HH  CME A  43     -22.668  -0.430   8.608  1.00 61.65           H
ATOM    303  N   GLY A  44     -17.400   1.482   9.751  1.00 18.03           N
ATOM    304  CA  GLY A  44     -16.342   0.880  10.521  1.00 23.97           C
ATOM    305  C   GLY A  44     -16.920  -0.142  11.486  1.00 32.00           C
ATOM    306  O   GLY A  44     -18.097  -0.039  11.874  1.00 25.45           O
ATOM    307  H   GLY A  44     -17.435   2.337   9.802  1.00 21.63           H
ATOM    308  HA2 GLY A  44     -15.698   0.458   9.933  1.00 28.76           H
ATOM    309  HA3 GLY A  44     -15.897   1.569  11.039  1.00 28.76           H
ATOM    310  N   VAL A  45     -16.100  -1.128  11.846  1.00 22.23           N
ATOM    311  CA  VAL A  45     -16.492  -2.182  12.772  1.00 24.74           C
ATOM    312  C   VAL A  45     -15.755  -1.968  14.081  1.00 23.74           C
ATOM    313  O   VAL A  45     -14.595  -1.541  14.104  1.00 18.90           O
ATOM    314  CB  VAL A  45     -16.217  -3.593  12.207  1.00 21.75           C
ATOM    315  CG1 VAL A  45     -16.978  -3.823  10.941  1.00 25.52           C
ATOM    316  CG2 VAL A  45     -14.787  -3.773  11.946  1.00 31.69           C
ATOM    317  H   VAL A  45     -15.294  -1.207  11.566  1.00 26.67           H
ATOM    318  HA  VAL A  45     -17.440  -2.109  12.951  1.00 29.68           H
ATOM    319  HB  VAL A  45     -16.503  -4.258  12.855  1.00 26.10           H
ATOM    320 HG11 VAL A  45     -16.783  -4.713  10.608  1.00 30.62           H
ATOM    321 HG12 VAL A  45     -17.925  -3.727  11.124  1.00 30.62           H
ATOM    322 HG13 VAL A  45     -16.698  -3.157  10.292  1.00 30.62           H
ATOM    323 HG21 VAL A  45     -14.658  -4.657  11.566  1.00 38.02           H
ATOM    324 HG22 VAL A  45     -14.495  -3.099  11.315  1.00 38.02           H
ATOM    325 HG23 VAL A  45     -14.300  -3.676  12.779  1.00 38.02           H
ATOM    326  N   ARG A  46     -16.445  -2.221  15.177  1.00 18.50           N
ATOM    327  CA  ARG A  46     -15.821  -2.128  16.480  1.00 19.09           C
ATOM    328  C   ARG A  46     -14.644  -3.110  16.585  1.00 24.65           C
ATOM    329  O   ARG A  46     -14.764  -4.298  16.258  1.00 23.54           O
ATOM    330  CB  ARG A  46     -16.888  -2.403  17.555  1.00 30.51           C
ATOM    331  CG  ARG A  46     -16.443  -2.228  18.972  1.00 35.28           C
ATOM    332  CD  ARG A  46     -16.104  -0.780  19.297  1.00 39.69           C
ATOM    333  NE  ARG A  46     -15.921  -0.600  20.729  1.00 42.81           N
ATOM    334  CZ  ARG A  46     -16.913  -0.386  21.594  1.00 47.67           C
ATOM    335  NH1 ARG A  46     -16.643  -0.218  22.887  1.00 51.40           N
ATOM    336  NH2 ARG A  46     -18.171  -0.326  21.169  1.00 41.39           N1+
ATOM    337  H   ARG A  46     -17.271  -2.433  15.193  1.00 22.19           H
ATOM    338  HA  ARG A  46     -15.494  -1.228  16.606  1.00 22.90           H
ATOM    339  HB2 ARG A  46     -17.645  -1.805  17.418  1.00 36.60           H
ATOM    340  HB3 ARG A  46     -17.180  -3.328  17.465  1.00 36.60           H
ATOM    341  HG2 ARG A  46     -17.170  -2.500  19.561  1.00 42.33           H
ATOM    342  HG3 ARG A  46     -15.657  -2.773  19.139  1.00 42.33           H
ATOM    343  HD2 ARG A  46     -15.259  -0.556  18.864  1.00 47.63           H
ATOM    344  HD3 ARG A  46     -16.812  -0.193  18.987  1.00 47.63           H
ATOM    345  HE  ARG A  46     -15.114  -0.559  21.022  1.00 51.36           H
ATOM    346 HH11 ARG A  46     -15.832  -0.246  23.170  1.00 61.68           H
ATOM    347 HH12 ARG A  46     -17.286  -0.080  23.444  1.00 61.68           H
ATOM    348 HH21 ARG A  46     -18.347  -0.440  20.332  1.00 49.67           H
ATOM    349 HH22 ARG A  46     -18.809  -0.198  21.726  1.00 49.67           H
ATOM    350  N   LYS A  47     -13.502  -2.613  17.061  1.00 22.37           N
ATOM    351  CA  LYS A  47     -12.289  -3.426  17.115  1.00 30.40           C
ATOM    352  C   LYS A  47     -11.474  -2.971  18.311  1.00 31.02           C
ATOM    353  O   LYS A  47     -11.056  -1.804  18.352  1.00 25.32           O
ATOM    354  CB  LYS A  47     -11.482  -3.301  15.813  1.00 22.66           C
ATOM    355  CG  LYS A  47     -10.257  -4.215  15.681  1.00 24.17           C
ATOM    356  CD  LYS A  47      -9.744  -4.170  14.246  1.00 21.96           C
ATOM    357  CE  LYS A  47      -8.522  -5.056  13.995  1.00 24.44           C
ATOM    358  NZ  LYS A  47      -7.219  -4.440  14.473  1.00 18.35           N1+
ATOM    359  H   LYS A  47     -13.396  -1.817  17.367  1.00 26.84           H
ATOM    360  HA  LYS A  47     -12.536  -4.353  17.243  1.00 36.47           H
ATOM    361  HB2 LYS A  47     -12.078  -3.516  15.077  1.00 27.19           H
ATOM    362  HB3 LYS A  47     -11.176  -2.382  15.725  1.00 27.19           H
ATOM    363  HG2 LYS A  47      -9.558  -3.893  16.273  1.00 29.00           H
ATOM    364  HG3 LYS A  47     -10.496  -5.129  15.904  1.00 29.00           H
ATOM    365  HD2 LYS A  47     -10.450  -4.463  13.649  1.00 26.35           H
ATOM    366  HD3 LYS A  47      -9.499  -3.253  14.038  1.00 26.35           H
ATOM    367  HE2 LYS A  47      -8.658  -5.903  14.455  1.00 29.32           H
ATOM    368  HE3 LYS A  47      -8.441  -5.210  13.048  1.00 29.32           H
ATOM    369  HZ1 LYS A  47      -6.639  -5.079  14.698  1.00 22.02           H
ATOM    370  HZ2 LYS A  47      -6.858  -3.929  13.847  1.00 22.02           H
ATOM    371  HZ3 LYS A  47      -7.385  -3.946  15.202  1.00 22.02           H
ATOM    372  N   ASP A  48     -11.293  -3.878  19.287  1.00 26.47           N
ATOM    373  CA  ASP A  48     -10.401  -3.634  20.410  1.00 20.98           C
ATOM    374  C   ASP A  48      -8.989  -3.378  19.892  1.00 20.35           C
ATOM    375  O   ASP A  48      -8.626  -3.773  18.783  1.00 22.81           O
ATOM    376  CB  ASP A  48     -10.348  -4.831  21.371  1.00 24.18           C
ATOM    377  CG  ASP A  48     -11.678  -5.106  22.076  1.00 35.69           C
ATOM    378  OD1 ASP A  48     -11.774  -6.170  22.731  1.00 35.77           O
ATOM    379  OD2 ASP A  48     -12.620  -4.301  21.963  1.00 27.70           O1-
ATOM    380  H   ASP A  48     -11.676  -4.646  19.313  1.00 31.75           H
ATOM    381  HA  ASP A  48     -10.700  -2.857  20.906  1.00 25.17           H
ATOM    382  HB2 ASP A  48     -10.126  -5.622  20.860  1.00 29.01           H
ATOM    383  HB3 ASP A  48      -9.672  -4.667  22.052  1.00 29.01           H
ATOM    384  N   ASP A  49      -8.166  -2.756  20.722  1.00 25.16           N
ATOM    385  CA  ASP A  49      -6.828  -2.456  20.265  1.00 24.43           C
ATOM    386  C   ASP A  49      -5.839  -2.559  21.407  1.00 23.43           C
ATOM    387  O   ASP A  49      -6.204  -2.555  22.586  1.00 29.27           O
ATOM    388  CB  ASP A  49      -6.770  -1.061  19.626  1.00 23.83           C
ATOM    389  CG  ASP A  49      -6.707   0.051  20.652  1.00 26.39           C
ATOM    390  OD1 ASP A  49      -7.739   0.325  21.307  1.00 29.34           O
ATOM    391  OD2 ASP A  49      -5.610   0.665  20.804  1.00 27.79           O1-
ATOM    392  H   ASP A  49      -8.346  -2.493  21.517  1.00 30.19           H
ATOM    393  HA  ASP A  49      -6.576  -3.115  19.606  1.00 29.31           H
ATOM    394  HB2 ASP A  49      -5.968  -1.001  19.085  1.00 28.59           H
ATOM    395  HB3 ASP A  49      -7.557  -0.929  19.069  1.00 28.59           H
ATOM    396  N   ARG A  50      -4.566  -2.609  21.025  1.00 29.37           N
ATOM    397  CA  ARG A  50      -3.432  -2.675  21.940  1.00 35.27           C
ATOM    398  C   ARG A  50      -3.579  -1.729  23.129  1.00 37.70           C
ATOM    399  O   ARG A  50      -3.228  -2.086  24.257  1.00 36.49           O
ATOM    400  CB  ARG A  50      -2.149  -2.359  21.164  1.00 38.07           C
ATOM    401  CG  ARG A  50      -0.860  -2.256  21.978  1.00 38.41           C
ATOM    402  CD  ARG A  50       0.314  -1.882  21.073  1.00 37.23           C
ATOM    403  NE  ARG A  50       0.088  -0.610  20.371  1.00 31.66           N
ATOM    404  CZ  ARG A  50       0.207   0.593  20.935  1.00 33.98           C
ATOM    405  NH1 ARG A  50       0.547   0.696  22.208  1.00 37.73           N
ATOM    406  NH2 ARG A  50      -0.020   1.697  20.230  1.00 26.64           N1+
ATOM    407  H   ARG A  50      -4.327  -2.577  20.208  1.00 35.24           H
ATOM    408  HA  ARG A  50      -3.365  -3.573  22.288  1.00 42.33           H
ATOM    409  HB2 ARG A  50      -2.014  -3.065  20.509  1.00 45.68           H
ATOM    410  HB3 ARG A  50      -2.270  -1.509  20.705  1.00 45.68           H
ATOM    411  HG2 ARG A  50      -0.955  -1.558  22.649  1.00 46.08           H
ATOM    412  HG3 ARG A  50      -0.669  -3.108  22.402  1.00 46.08           H
ATOM    413  HD2 ARG A  50       1.112  -1.785  21.617  1.00 44.68           H
ATOM    414  HD3 ARG A  50       0.442  -2.585  20.411  1.00 44.68           H
ATOM    415  HE  ARG A  50      -0.083  -0.642  19.531  1.00 37.99           H
ATOM    416 HH11 ARG A  50       0.684  -0.012  22.679  1.00 45.27           H
ATOM    417 HH12 ARG A  50       0.608   1.471  22.571  1.00 45.27           H
ATOM    418 HH21 ARG A  50      -0.239   1.639  19.401  1.00 31.96           H
ATOM    419 HH22 ARG A  50       0.052   2.470  20.603  1.00 31.96           H
ATOM    420  N   THR A  51      -4.084  -0.513  22.892  1.00 41.06           N
ATOM    421  CA  THR A  51      -4.142   0.507  23.937  1.00 37.22           C
ATOM    422  C   THR A  51      -5.297   0.321  24.904  1.00 30.76           C
ATOM    423  O   THR A  51      -5.382   1.074  25.879  1.00 39.77           O
ATOM    424  CB  THR A  51      -4.253   1.912  23.320  1.00 36.21           C
ATOM    425  OG1 THR A  51      -5.573   2.116  22.796  1.00 36.13           O
ATOM    426  CG2 THR A  51      -3.214   2.138  22.227  1.00 34.03           C
ATOM    427  H   THR A  51      -4.386  -0.249  22.131  1.00 49.27           H
ATOM    428  HA  THR A  51      -3.327   0.479  24.456  1.00 44.67           H
ATOM    429  HB  THR A  51      -4.108   2.570  24.000  1.00 43.45           H
ATOM    430  HG1 THR A  51      -5.717   1.558  22.192  1.00 43.35           H
ATOM    431 HG21 THR A  51      -3.293   3.042  21.882  1.00 40.83           H
ATOM    432 HG22 THR A  51      -2.318   2.026  22.590  1.00 40.83           H
ATOM    433 HG23 THR A  51      -3.349   1.513  21.500  1.00 40.83           H
ATOM    434  N   GLY A  52      -6.213  -0.596  24.620  1.00 32.56           N
ATOM    435  CA  GLY A  52      -7.404  -0.763  25.417  1.00 29.02           C
ATOM    436  C   GLY A  52      -8.470   0.292  25.229  1.00 33.06           C
ATOM    437  O   GLY A  52      -9.502   0.229  25.902  1.00 35.12           O
ATOM    438  H   GLY A  52      -6.169  -1.130  23.947  1.00 39.06           H
ATOM    439  HA2 GLY A  52      -7.804  -1.613  25.169  1.00 34.83           H
ATOM    440  HA3 GLY A  52      -7.153  -0.795  26.352  1.00 34.83           H
ATOM    441  N   THR A  53      -8.268   1.261  24.330  1.00 39.14           N
ATOM    442  CA  THR A  53      -9.217   2.361  24.170  1.00 28.05           C
ATOM    443  C   THR A  53     -10.448   1.959  23.379  1.00 20.49           C
ATOM    444  O   THR A  53     -11.547   2.460  23.650  1.00 22.30           O
ATOM    445  CB  THR A  53      -8.513   3.538  23.486  1.00 27.19           C
ATOM    446  OG1 THR A  53      -7.495   4.039  24.354  1.00 30.13           O
ATOM    447  CG2 THR A  53      -9.497   4.663  23.121  1.00 26.61           C
ATOM    448  H   THR A  53      -7.589   1.304  23.807  1.00 46.96           H
ATOM    449  HA  THR A  53      -9.517   2.646  25.047  1.00 33.65           H
ATOM    450  HB  THR A  53      -8.099   3.221  22.669  1.00 32.63           H
ATOM    451  HG1 THR A  53      -6.911   3.443  24.472  1.00 36.15           H
ATOM    452 HG21 THR A  53      -9.017   5.389  22.698  1.00 31.93           H
ATOM    453 HG22 THR A  53     -10.177   4.345  22.504  1.00 31.93           H
ATOM    454 HG23 THR A  53      -9.928   4.995  23.921  1.00 31.93           H
ATOM    455  N   GLY A  54     -10.280   1.099  22.391  1.00 26.45           N
ATOM    456  CA  GLY A  54     -11.353   0.716  21.473  1.00 25.30           C
ATOM    457  C   GLY A  54     -11.368   1.592  20.235  1.00 22.80           C
ATOM    458  O   GLY A  54     -11.081   2.784  20.289  1.00 18.65           O
ATOM    459  H   GLY A  54      -9.530   0.726  22.201  1.00 31.73           H
ATOM    460  HA2 GLY A  54     -11.237  -0.211  21.192  1.00 30.35           H
ATOM    461  HA3 GLY A  54     -12.206   0.812  21.923  1.00 30.35           H
ATOM    462  N   THR A  55     -11.737   0.986  19.099  1.00 22.42           N
ATOM    463  CA  THR A  55     -11.756   1.724  17.845  1.00 19.84           C
ATOM    464  C   THR A  55     -12.914   1.281  16.983  1.00 24.28           C
ATOM    465  O   THR A  55     -13.470   0.191  17.135  1.00 22.38           O
ATOM    466  CB  THR A  55     -10.484   1.558  16.990  1.00 15.12           C
ATOM    467  OG1 THR A  55     -10.510   0.282  16.298  1.00 22.52           O
ATOM    468  CG2 THR A  55      -9.276   1.689  17.832  1.00 16.95           C
ATOM    469  H   THR A  55     -11.984   0.173  19.033  1.00 26.90           H
ATOM    470  HA  THR A  55     -11.878   2.666  18.039  1.00 23.80           H
ATOM    471  HB  THR A  55     -10.461   2.277  16.345  1.00 18.14           H
ATOM    472  HG1 THR A  55     -10.506  -0.337  16.862  1.00 27.02           H
ATOM    473 HG21 THR A  55      -8.474   1.638  17.296  1.00 20.33           H
ATOM    474 HG22 THR A  55      -9.294   2.556  18.284  1.00 20.33           H
ATOM    475 HG23 THR A  55      -9.260   0.993  18.507  1.00 20.33           H
ATOM    476  N   LEU A  56     -13.265   2.162  16.064  1.00 17.04           N
ATOM    477  CA  LEU A  56     -14.035   1.811  14.887  1.00 17.23           C
ATOM    478  C   LEU A  56     -13.037   1.641  13.762  1.00 21.24           C
ATOM    479  O   LEU A  56     -12.178   2.506  13.577  1.00 17.69           O
ATOM    480  CB  LEU A  56     -15.023   2.917  14.562  1.00 17.75           C
ATOM    481  CG  LEU A  56     -16.525   2.744  14.640  1.00 27.57           C
ATOM    482  CD1 LEU A  56     -16.892   2.048  15.909  1.00 25.69           C
ATOM    483  CD2 LEU A  56     -17.226   4.096  14.575  1.00 29.00           C
ATOM    484  H   LEU A  56     -13.036   2.985  16.088  1.00 20.44           H
ATOM    485  HA  LEU A  56     -14.505   0.983  15.021  1.00 20.67           H
ATOM    486  HB2 LEU A  56     -14.819   3.637  15.180  1.00 21.30           H
ATOM    487  HB3 LEU A  56     -14.832   3.217  13.664  1.00 21.30           H
ATOM    488  HG  LEU A  56     -16.826   2.216  13.884  1.00 33.08           H
ATOM    489 HD11 LEU A  56     -17.856   1.948  15.948  1.00 30.83           H
ATOM    490 HD12 LEU A  56     -16.473   1.176  15.931  1.00 30.83           H
ATOM    491 HD13 LEU A  56     -16.576   2.589  16.648  1.00 30.83           H
ATOM    492 HD21 LEU A  56     -18.186   3.963  14.614  1.00 34.80           H
ATOM    493 HD22 LEU A  56     -16.934   4.637  15.330  1.00 34.80           H
ATOM    494 HD23 LEU A  56     -16.984   4.541  13.747  1.00 34.80           H
ATOM    495  N   SER A  57     -13.130   0.542  13.027  1.00 23.94           N
ATOM    496  CA  SER A  57     -12.052   0.173  12.132  1.00 18.30           C
ATOM    497  C   SER A  57     -12.541  -0.220  10.753  1.00 19.07           C
ATOM    498  O   SER A  57     -13.578  -0.864  10.595  1.00 21.06           O
ATOM    499  CB  SER A  57     -11.229  -0.978  12.701  1.00 21.04           C
ATOM    500  OG  SER A  57     -10.234  -1.355  11.763  1.00 19.62           O
ATOM    501  H   SER A  57     -13.797   0.002  13.030  1.00 28.73           H
ATOM    502  HA  SER A  57     -11.465   0.937  12.026  1.00 21.95           H
ATOM    503  HB2 SER A  57     -10.800  -0.668  13.515  1.00 25.24           H
ATOM    504  HB3 SER A  57     -11.803  -1.738  12.879  1.00 25.24           H
ATOM    505  HG  SER A  57      -9.473  -1.208  12.082  1.00 23.54           H
ATOM    506  N   VAL A  58     -11.727   0.130   9.760  1.00 19.75           N
ATOM    507  CA  VAL A  58     -11.888  -0.275   8.366  1.00 16.84           C
ATOM    508  C   VAL A  58     -10.505  -0.671   7.837  1.00 20.78           C
ATOM    509  O   VAL A  58      -9.520   0.022   8.096  1.00 16.09           O
ATOM    510  CB  VAL A  58     -12.478   0.864   7.518  1.00 18.97           C
ATOM    511  CG1 VAL A  58     -12.429   0.550   6.053  1.00 22.80           C
ATOM    512  CG2 VAL A  58     -13.916   1.185   7.934  1.00 18.96           C
ATOM    513  H   VAL A  58     -11.010   0.580   9.883  1.00 23.69           H
ATOM    514  HA  VAL A  58     -12.469  -1.041   8.317  1.00 20.20           H
ATOM    515  HB  VAL A  58     -11.923   1.648   7.662  1.00 22.76           H
ATOM    516 HG11 VAL A  58     -12.788   1.316   5.576  1.00 27.35           H
ATOM    517 HG12 VAL A  58     -11.519   0.397   5.773  1.00 27.35           H
ATOM    518 HG13 VAL A  58     -12.972  -0.230   5.887  1.00 27.35           H
ATOM    519 HG21 VAL A  58     -14.233   1.938   7.412  1.00 22.74           H
ATOM    520 HG22 VAL A  58     -14.466   0.402   7.788  1.00 22.74           H
ATOM    521 HG23 VAL A  58     -13.912   1.422   8.876  1.00 22.74           H
ATOM    522  N   PHE A  59     -10.428  -1.741   7.054  1.00 19.21           N
ATOM    523  CA  PHE A  59      -9.149  -2.226   6.536  1.00 19.13           C
ATOM    524  C   PHE A  59      -9.072  -1.935   5.045  1.00 19.77           C
ATOM    525  O   PHE A  59      -9.916  -2.399   4.271  1.00 18.78           O
ATOM    526  CB  PHE A  59      -8.962  -3.731   6.791  1.00 18.08           C
ATOM    527  CG  PHE A  59      -7.577  -4.235   6.490  1.00 13.17           C
ATOM    528  CD1 PHE A  59      -7.361  -5.155   5.491  1.00 17.55           C
ATOM    529  CD2 PHE A  59      -6.496  -3.807   7.232  1.00 15.20           C
ATOM    530  CE1 PHE A  59      -6.080  -5.596   5.172  1.00 14.45           C
ATOM    531  CE2 PHE A  59      -5.209  -4.227   6.937  1.00 17.34           C
ATOM    532  CZ  PHE A  59      -4.997  -5.141   5.904  1.00 13.73           C
ATOM    533  H   PHE A  59     -11.100  -2.199   6.798  1.00 23.05           H
ATOM    534  HA  PHE A  59      -8.424  -1.756   6.964  1.00 22.95           H
ATOM    535  HB2 PHE A  59      -9.147  -3.897   7.722  1.00 21.69           H
ATOM    536  HB3 PHE A  59      -9.576  -4.226   6.218  1.00 21.69           H
ATOM    537  HD1 PHE A  59      -8.080  -5.441   4.981  1.00 21.06           H
ATOM    538  HD2 PHE A  59      -6.626  -3.187   7.912  1.00 18.24           H
ATOM    539  HE1 PHE A  59      -5.951  -6.208   4.488  1.00 17.34           H
ATOM    540  HE2 PHE A  59      -4.497  -3.927   7.450  1.00 20.80           H
ATOM    541  HZ  PHE A  59      -4.141  -5.459   5.718  1.00 16.48           H
ATOM    542  N   GLY A  60      -8.053  -1.174   4.650  1.00 15.82           N
ATOM    543  CA  GLY A  60      -7.823  -0.836   3.266  1.00 13.20           C
ATOM    544  C   GLY A  60      -8.544   0.433   2.859  1.00 16.10           C
ATOM    545  O   GLY A  60      -9.762   0.421   2.664  1.00 15.00           O
ATOM    546  H   GLY A  60      -7.470  -0.838   5.176  1.00 18.98           H
ATOM    547  HA2 GLY A  60      -6.874  -0.701   3.120  1.00 15.83           H
ATOM    548  HA3 GLY A  60      -8.120  -1.560   2.698  1.00 15.83           H
ATOM    549  N   MET A  61      -7.802   1.533   2.710  1.00 12.81           N
ATOM    550  CA  MET A  61      -8.326   2.756   2.128  1.00 11.96           C
ATOM    551  C   MET A  61      -7.232   3.406   1.283  1.00 11.05           C
ATOM    552  O   MET A  61      -6.032   3.077   1.379  1.00 10.86           O
ATOM    553  CB  MET A  61      -8.847   3.737   3.204  1.00 13.69           C
ATOM    554  CG  MET A  61      -9.848   3.166   4.145  1.00 24.06           C
ATOM    555  SD  MET A  61     -10.352   4.411   5.363  1.00 24.28           S
ATOM    556  CE  MET A  61     -11.934   4.869   4.648  1.00 27.62           C
ATOM    557  H   MET A  61      -6.979   1.588   2.938  1.00 15.36           H
ATOM    558  HA  MET A  61      -9.070   2.536   1.548  1.00 14.35           H
ATOM    559  HB2 MET A  61      -8.091   4.010   3.749  1.00 16.43           H
ATOM    560  HB3 MET A  61      -9.239   4.520   2.789  1.00 16.43           H
ATOM    561  HG2 MET A  61     -10.631   2.909   3.636  1.00 28.87           H
ATOM    562  HG3 MET A  61      -9.477   2.407   4.612  1.00 28.87           H
ATOM    563  HE1 MET A  61     -12.347   5.551   5.205  1.00 33.14           H
ATOM    564  HE2 MET A  61     -11.794   5.213   3.755  1.00 33.14           H
ATOM    565  HE3 MET A  61     -12.503   4.087   4.617  1.00 33.14           H
ATOM    566  N   GLN A  62      -7.656   4.333   0.434  1.00 14.13           N
ATOM    567  CA  GLN A  62      -6.704   5.084  -0.363  1.00 11.96           C
ATOM    568  C   GLN A  62      -7.271   6.442  -0.754  1.00 15.25           C
ATOM    569  O   GLN A  62      -8.439   6.565  -1.129  1.00 15.22           O
ATOM    570  CB  GLN A  62      -6.294   4.327  -1.636  1.00 11.88           C
ATOM    571  CG  GLN A  62      -5.107   4.928  -2.392  1.00 12.53           C
ATOM    572  CD  GLN A  62      -4.703   4.120  -3.607  1.00 10.48           C
ATOM    573  OE1 GLN A  62      -5.269   4.255  -4.694  1.00 13.47           O
ATOM    574  NE2 GLN A  62      -3.755   3.239  -3.410  1.00 12.16           N
ATOM    575  H   GLN A  62      -8.468   4.554   0.305  1.00 16.95           H
ATOM    576  HA  GLN A  62      -5.922   5.228   0.177  1.00 14.35           H
ATOM    577  HB2 GLN A  62      -6.081   3.405  -1.411  1.00 14.25           H
ATOM    578  HB3 GLN A  62      -7.053   4.359  -2.246  1.00 14.25           H
ATOM    579  HG2 GLN A  62      -5.340   5.823  -2.701  1.00 15.03           H
ATOM    580  HG3 GLN A  62      -4.341   4.968  -1.796  1.00 15.03           H
ATOM    581 HE21 GLN A  62      -3.413   3.121  -2.632  1.00 14.59           H
ATOM    582 HE22 GLN A  62      -3.488   2.762  -4.069  1.00 14.59           H
ATOM    583  N   ALA A  63      -6.388   7.432  -0.734  1.00 15.85           N
ATOM    584  CA  ALA A  63      -6.721   8.813  -1.057  1.00 14.71           C
ATOM    585  C   ALA A  63      -5.559   9.422  -1.828  1.00 13.26           C
ATOM    586  O   ALA A  63      -4.401   9.099  -1.583  1.00 13.67           O
ATOM    587  CB  ALA A  63      -7.009   9.652   0.211  1.00 16.53           C
ATOM    588  H   ALA A  63      -5.563   7.325  -0.523  1.00 19.01           H
ATOM    589  HA  ALA A  63      -7.507   8.831  -1.616  1.00 17.65           H
ATOM    590  HB1 ALA A  63      -7.228  10.561  -0.047  1.00 19.83           H
ATOM    591  HB2 ALA A  63      -7.742   9.256   0.711  1.00 19.83           H
ATOM    592  HB3 ALA A  63      -6.204   9.656   0.757  1.00 19.83           H
ATOM    593  N   ARG A  64      -5.889  10.298  -2.772  1.00 15.54           N
ATOM    594  CA  ARG A  64      -4.915  10.984  -3.605  1.00 13.26           C
ATOM    595  C   ARG A  64      -4.998  12.467  -3.286  1.00 13.62           C
ATOM    596  O   ARG A  64      -6.051  13.071  -3.478  1.00 14.43           O
ATOM    597  CB  ARG A  64      -5.195  10.743  -5.092  1.00 15.52           C
ATOM    598  CG  ARG A  64      -4.125  11.339  -6.000  1.00 16.69           C
ATOM    599  CD  ARG A  64      -4.447  11.157  -7.483  1.00 16.12           C
ATOM    600  NE  ARG A  64      -4.572   9.767  -7.745  1.00 12.66           N
ATOM    601  CZ  ARG A  64      -3.558   8.956  -8.061  1.00 18.77           C
ATOM    602  NH1 ARG A  64      -3.777   7.654  -8.197  1.00 16.73           N
ATOM    603  NH2 ARG A  64      -2.337   9.441  -8.266  1.00 15.67           N1+
ATOM    604  H   ARG A  64      -6.699  10.509  -2.960  1.00 18.64           H
ATOM    605  HA  ARG A  64      -4.031  10.658  -3.416  1.00 15.91           H
ATOM    606  HB2 ARG A  64      -5.211   9.788  -5.257  1.00 18.62           H
ATOM    607  HB3 ARG A  64      -6.054  11.126  -5.330  1.00 18.62           H
ATOM    608  HG2 ARG A  64      -4.044  12.289  -5.823  1.00 20.03           H
ATOM    609  HG3 ARG A  64      -3.283  10.892  -5.822  1.00 20.03           H
ATOM    610  HD2 ARG A  64      -5.304  11.575  -7.680  1.00 19.34           H
ATOM    611  HD3 ARG A  64      -3.750  11.523  -8.042  1.00 19.34           H
ATOM    612  HE  ARG A  64      -5.368   9.443  -7.760  1.00 15.18           H
ATOM    613 HH11 ARG A  64      -4.574   7.342  -8.099  1.00 20.08           H
ATOM    614 HH12 ARG A  64      -3.143   7.124  -8.451  1.00 20.08           H
ATOM    615 HH21 ARG A  64      -2.178  10.276  -8.147  1.00 18.80           H
ATOM    616 HH22 ARG A  64      -1.697   8.912  -8.481  1.00 18.80           H
ATOM    617  N   TYR A  65      -3.907  13.048  -2.795  1.00 14.87           N
ATOM    618  CA  TYR A  65      -3.833  14.477  -2.511  1.00 12.12           C
ATOM    619  C   TYR A  65      -2.923  15.107  -3.550  1.00 14.19           C
ATOM    620  O   TYR A  65      -1.743  14.765  -3.611  1.00 11.76           O
ATOM    621  CB  TYR A  65      -3.286  14.737  -1.106  1.00 11.74           C
ATOM    622  CG  TYR A  65      -4.173  14.154  -0.041  1.00 11.25           C
ATOM    623  CD1 TYR A  65      -5.341  14.796   0.348  1.00 13.64           C
ATOM    624  CD2 TYR A  65      -3.896  12.917   0.518  1.00 16.36           C
ATOM    625  CE1 TYR A  65      -6.182  14.243   1.289  1.00 11.33           C
ATOM    626  CE2 TYR A  65      -4.719  12.365   1.493  1.00 12.80           C
ATOM    627  CZ  TYR A  65      -5.870  13.022   1.848  1.00 14.27           C
ATOM    628  OH  TYR A  65      -6.686  12.459   2.788  1.00 16.18           O
ATOM    629  H   TYR A  65      -3.176  12.634  -2.618  1.00 17.84           H
ATOM    630  HA  TYR A  65      -4.711  14.868  -2.590  1.00 14.54           H
ATOM    631  HB2 TYR A  65      -2.417  14.318  -1.027  1.00 14.08           H
ATOM    632  HB3 TYR A  65      -3.209  15.694  -0.970  1.00 14.08           H
ATOM    633  HD1 TYR A  65      -5.573  15.603  -0.038  1.00 16.36           H
ATOM    634  HD2 TYR A  65      -3.116  12.477   0.280  1.00 19.63           H
ATOM    635  HE1 TYR A  65      -6.955  14.686   1.538  1.00 13.59           H
ATOM    636  HE2 TYR A  65      -4.513  11.548   1.879  1.00 15.36           H
ATOM    637  HH  TYR A  65      -6.219  12.015   3.310  1.00 19.41           H
ATOM    638  N   SER A  66      -3.477  15.986  -4.380  1.00 14.58           N
ATOM    639  CA  SER A  66      -2.654  16.740  -5.320  1.00 11.33           C
ATOM    640  C   SER A  66      -1.656  17.626  -4.579  1.00 10.39           C
ATOM    641  O   SER A  66      -1.992  18.286  -3.602  1.00 14.25           O
ATOM    642  CB  SER A  66      -3.535  17.604  -6.237  1.00 15.07           C
ATOM    643  OG  SER A  66      -2.693  18.341  -7.120  1.00 16.08           O
ATOM    644  H   SER A  66      -4.317  16.152  -4.424  1.00 17.49           H
ATOM    645  HA  SER A  66      -2.155  16.115  -5.871  1.00 13.59           H
ATOM    646  HB2 SER A  66      -4.114  17.018  -6.762  1.00 18.08           H
ATOM    647  HB3 SER A  66      -4.076  18.212  -5.715  1.00 18.08           H
ATOM    648  HG  SER A  66      -3.160  18.827  -7.616  1.00 19.29           H
ATOM    649  N   LEU A  67      -0.431  17.681  -5.076  1.00 11.87           N
ATOM    650  CA  LEU A  67       0.588  18.584  -4.574  1.00 14.81           C
ATOM    651  C   LEU A  67       0.874  19.737  -5.542  1.00 12.93           C
ATOM    652  O   LEU A  67       1.834  20.472  -5.337  1.00 14.29           O
ATOM    653  CB  LEU A  67       1.863  17.801  -4.298  1.00 14.33           C
ATOM    654  CG  LEU A  67       1.733  16.541  -3.437  1.00 15.22           C
ATOM    655  CD1 LEU A  67       3.103  15.836  -3.314  1.00 13.70           C
ATOM    656  CD2 LEU A  67       1.175  16.886  -2.063  1.00 12.52           C
ATOM    657  H   LEU A  67      -0.162  17.194  -5.724  1.00 14.24           H
ATOM    658  HA  LEU A  67       0.282  18.956  -3.736  1.00 17.77           H
ATOM    659  HB2 LEU A  67       2.231  17.521  -5.152  1.00 17.19           H
ATOM    660  HB3 LEU A  67       2.487  18.388  -3.847  1.00 17.19           H
ATOM    661  HG  LEU A  67       1.114  15.927  -3.857  1.00 18.26           H
ATOM    662 HD11 LEU A  67       3.000  15.030  -2.784  1.00 16.43           H
ATOM    663 HD12 LEU A  67       3.405  15.601  -4.205  1.00 16.43           H
ATOM    664 HD13 LEU A  67       3.733  16.433  -2.888  1.00 16.43           H
ATOM    665 HD21 LEU A  67       1.101  16.068  -1.533  1.00 15.02           H
ATOM    666 HD22 LEU A  67       1.797  17.497  -1.638  1.00 15.02           H
ATOM    667 HD23 LEU A  67       0.306  17.310  -2.153  1.00 15.02           H
ATOM    668  N   ARG A  68       0.072  19.876  -6.593  1.00 18.26           N
ATOM    669  CA  ARG A  68       0.333  20.800  -7.692  1.00 17.58           C
ATOM    670  C   ARG A  68      -0.201  22.175  -7.318  1.00 19.62           C
ATOM    671  O   ARG A  68      -1.412  22.395  -7.297  1.00 17.79           O
ATOM    672  CB  ARG A  68      -0.301  20.287  -8.983  1.00 15.32           C
ATOM    673  CG  ARG A  68       0.206  18.914  -9.375  1.00 13.73           C
ATOM    674  CD  ARG A  68      -0.448  18.411 -10.651  1.00 25.13           C
ATOM    675  NE  ARG A  68      -0.077  17.019 -10.892  1.00 24.55           N
ATOM    676  CZ  ARG A  68      -0.626  15.988 -10.275  1.00 21.38           C
ATOM    677  NH1 ARG A  68      -1.582  16.199  -9.384  1.00 18.89           N
ATOM    678  NH2 ARG A  68      -0.202  14.754 -10.538  1.00 20.55           N1+
ATOM    679  H   ARG A  68      -0.656  19.436  -6.693  1.00 21.91           H
ATOM    680  HA  ARG A  68       1.284  20.869  -7.831  1.00 21.10           H
ATOM    681  HB2 ARG A  68      -1.262  20.219  -8.866  1.00 18.38           H
ATOM    682  HB3 ARG A  68      -0.099  20.898  -9.705  1.00 18.38           H
ATOM    683  HG2 ARG A  68       1.159  18.948  -9.519  1.00 16.48           H
ATOM    684  HG3 ARG A  68       0.004  18.289  -8.668  1.00 16.48           H
ATOM    685  HD2 ARG A  68      -1.411  18.480 -10.585  1.00 30.15           H
ATOM    686  HD3 ARG A  68      -0.123  18.942 -11.396  1.00 30.15           H
ATOM    687  HE  ARG A  68       0.490  16.852 -11.512  1.00 29.46           H
ATOM    688 HH11 ARG A  68      -1.833  16.998  -9.201  1.00 22.66           H
ATOM    689 HH12 ARG A  68      -1.936  15.535  -8.970  1.00 22.66           H
ATOM    690 HH21 ARG A  68       0.409  14.623 -11.127  1.00 24.65           H
ATOM    691 HH22 ARG A  68      -0.567  14.084 -10.146  1.00 24.65           H
ATOM    692  N   ASP A  69       0.710  23.081  -6.994  1.00 20.34           N
ATOM    693  CA  ASP A  69       0.370  24.461  -6.617  1.00 18.80           C
ATOM    694  C   ASP A  69      -0.522  24.521  -5.381  1.00 25.93           C
ATOM    695  O   ASP A  69      -1.277  25.471  -5.211  1.00 19.02           O
ATOM    696  CB  ASP A  69      -0.306  25.196  -7.774  1.00 22.74           C
ATOM    697  CG  ASP A  69       0.644  25.470  -8.911  1.00 32.38           C
ATOM    698  OD1 ASP A  69       1.787  25.917  -8.656  1.00 39.55           O
ATOM    699  OD2 ASP A  69       0.235  25.232 -10.072  1.00 47.39           O1-
ATOM    700  H   ASP A  69       1.546  22.924  -6.997  1.00 24.40           H
ATOM    701  HA  ASP A  69       1.187  24.938  -6.416  1.00 22.55           H
ATOM    702  HB2 ASP A  69      -1.023  24.638  -8.119  1.00 27.28           H
ATOM    703  HB3 ASP A  69      -0.671  26.034  -7.455  1.00 27.28           H
ATOM    704  N   GLU A  70      -0.458  23.507  -4.518  1.00 21.70           N
ATOM    705  CA  GLU A  70      -1.187  23.499  -3.254  1.00 16.60           C
ATOM    706  C   GLU A  70      -0.530  22.457  -2.356  1.00 14.59           C
ATOM    707  O   GLU A  70       0.158  21.552  -2.831  1.00 17.74           O
ATOM    708  CB  GLU A  70      -2.676  23.208  -3.467  1.00 22.78           C
ATOM    709  CG  GLU A  70      -2.995  21.779  -3.895  1.00 21.20           C
ATOM    710  CD  GLU A  70      -4.469  21.549  -4.192  1.00 29.36           C
ATOM    711  OE1 GLU A  70      -4.954  22.103  -5.190  1.00 36.57           O
ATOM    712  OE2 GLU A  70      -5.150  20.830  -3.435  1.00 22.94           O1-
ATOM    713  H   GLU A  70       0.016  22.807  -4.631  1.00 26.03           H
ATOM    714  HA  GLU A  70      -1.104  24.365  -2.835  1.00 19.91           H
ATOM    715  HB2 GLU A  70      -3.165  23.403  -2.657  1.00 27.33           H
ATOM    716  HB3 GLU A  70      -2.992  23.793  -4.176  1.00 27.33           H
ATOM    717  HG2 GLU A  70      -2.506  21.578  -4.704  1.00 25.44           H
ATOM    718  HG3 GLU A  70      -2.738  21.165  -3.186  1.00 25.44           H
ATOM    719  N   PHE A  71      -0.762  22.590  -1.052  1.00 11.29           N
ATOM    720  CA  PHE A  71      -0.136  21.745  -0.047  1.00 11.02           C
ATOM    721  C   PHE A  71      -1.234  21.212   0.866  1.00 14.01           C
ATOM    722  O   PHE A  71      -1.986  22.014   1.462  1.00 13.85           O
ATOM    723  CB  PHE A  71       0.929  22.484   0.773  1.00 12.42           C
ATOM    724  CG  PHE A  71       1.687  21.565   1.674  1.00 14.22           C
ATOM    725  CD1 PHE A  71       1.236  21.280   2.952  1.00 14.20           C
ATOM    726  CD2 PHE A  71       2.829  20.927   1.228  1.00 12.49           C
ATOM    727  CE1 PHE A  71       1.921  20.404   3.775  1.00 18.40           C
ATOM    728  CE2 PHE A  71       3.496  20.071   2.040  1.00 11.92           C
ATOM    729  CZ  PHE A  71       3.040  19.799   3.318  1.00 12.78           C
ATOM    730  H   PHE A  71      -1.295  23.172  -0.724  1.00 13.54           H
ATOM    731  HA  PHE A  71       0.306  21.011  -0.495  1.00 13.22           H
ATOM    732  HB2 PHE A  71       1.559  22.910   0.174  1.00 14.90           H
ATOM    733  HB3 PHE A  71       0.487  23.145   1.326  1.00 14.90           H
ATOM    734  HD1 PHE A  71       0.468  21.687   3.265  1.00 17.04           H
ATOM    735  HD2 PHE A  71       3.144  21.101   0.367  1.00 14.99           H
ATOM    736  HE1 PHE A  71       1.612  20.221   4.635  1.00 22.08           H
ATOM    737  HE2 PHE A  71       4.268  19.658   1.726  1.00 14.30           H
ATOM    738  HZ  PHE A  71       3.511  19.207   3.863  1.00 15.33           H
ATOM    739  N   PRO A  72      -1.369  19.891   1.021  1.00 15.30           N
ATOM    740  CA  PRO A  72      -2.531  19.309   1.709  1.00 10.03           C
ATOM    741  C   PRO A  72      -2.419  19.369   3.227  1.00 13.61           C
ATOM    742  O   PRO A  72      -2.394  18.355   3.923  1.00 14.71           O
ATOM    743  CB  PRO A  72      -2.531  17.879   1.163  1.00 15.55           C
ATOM    744  CG  PRO A  72      -1.101  17.623   0.910  1.00 13.54           C
ATOM    745  CD  PRO A  72      -0.614  18.859   0.307  1.00 14.55           C
ATOM    746  HA  PRO A  72      -3.355  19.745   1.443  1.00 12.03           H
ATOM    747  HB2 PRO A  72      -2.884  17.255   1.821  1.00 18.65           H
ATOM    748  HB3 PRO A  72      -3.040  17.854   0.342  1.00 18.65           H
ATOM    749  HG2 PRO A  72      -0.646  17.460   1.751  1.00 16.24           H
ATOM    750  HG3 PRO A  72      -0.995  16.871   0.311  1.00 16.24           H
ATOM    751  HD2 PRO A  72       0.342  18.958   0.440  1.00 17.46           H
ATOM    752  HD3 PRO A  72      -0.846  18.881  -0.636  1.00 17.46           H
ATOM    753  N   LEU A  73      -2.355  20.584   3.766  1.00 13.84           N
ATOM    754  CA  LEU A  73      -2.398  20.791   5.209  1.00 14.58           C
ATOM    755  C   LEU A  73      -3.864  21.018   5.550  1.00 16.64           C
ATOM    756  O   LEU A  73      -4.469  22.020   5.123  1.00 15.46           O
ATOM    757  CB  LEU A  73      -1.519  21.971   5.614  1.00 17.60           C
ATOM    758  CG  LEU A  73      -1.322  22.190   7.110  1.00 15.56           C
ATOM    759  CD1 LEU A  73      -0.623  21.024   7.738  1.00 11.19           C
ATOM    760  CD2 LEU A  73      -0.532  23.515   7.353  1.00 15.58           C
ATOM    761  H   LEU A  73      -2.303  21.314   3.324  1.00 16.60           H
ATOM    762  HA  LEU A  73      -2.092  20.007   5.670  1.00 17.49           H
ATOM    763  HB2 LEU A  73      -0.641  21.839   5.227  1.00 21.12           H
ATOM    764  HB3 LEU A  73      -1.916  22.784   5.256  1.00 21.12           H
ATOM    765  HG  LEU A  73      -2.196  22.282   7.520  1.00 18.67           H
ATOM    766 HD11 LEU A  73      -0.501  21.211   8.677  1.00 13.42           H
ATOM    767 HD12 LEU A  73      -1.178  20.241   7.635  1.00 13.42           H
ATOM    768 HD13 LEU A  73       0.233  20.893   7.305  1.00 13.42           H
ATOM    769 HD21 LEU A  73      -0.436  23.657   8.310  1.00 18.69           H
ATOM    770 HD22 LEU A  73       0.336  23.461   6.933  1.00 18.69           H
ATOM    771 HD23 LEU A  73      -1.043  24.243   6.950  1.00 18.69           H
ATOM    772  N   LEU A  74      -4.450  20.074   6.278  1.00 13.22           N
ATOM    773  CA  LEU A  74      -5.895  20.094   6.515  1.00 13.97           C
ATOM    774  C   LEU A  74      -6.328  21.413   7.152  1.00 16.82           C
ATOM    775  O   LEU A  74      -5.613  21.978   7.985  1.00 14.56           O
ATOM    776  CB  LEU A  74      -6.307  18.933   7.405  1.00 13.86           C
ATOM    777  CG  LEU A  74      -5.982  17.502   6.968  1.00 17.08           C
ATOM    778  CD1 LEU A  74      -6.871  16.556   7.742  1.00 23.61           C
ATOM    779  CD2 LEU A  74      -6.199  17.282   5.497  1.00 17.51           C
ATOM    780  H   LEU A  74      -4.043  19.407   6.629  1.00 15.86           H
ATOM    781  HA  LEU A  74      -6.368  20.009   5.676  1.00 16.76           H
ATOM    782  HB2 LEU A  74      -5.870  19.068   8.261  1.00 16.63           H
ATOM    783  HB3 LEU A  74      -7.265  18.976   7.523  1.00 16.63           H
ATOM    784  HG  LEU A  74      -5.061  17.308   7.179  1.00 20.50           H
ATOM    785 HD11 LEU A  74      -6.661  15.648   7.470  1.00 28.32           H
ATOM    786 HD12 LEU A  74      -6.695  16.667   8.690  1.00 28.32           H
ATOM    787 HD13 LEU A  74      -7.795  16.757   7.544  1.00 28.32           H
ATOM    788 HD21 LEU A  74      -5.986  16.364   5.276  1.00 21.01           H
ATOM    789 HD22 LEU A  74      -7.141  17.444   5.318  1.00 21.01           H
ATOM    790 HD23 LEU A  74      -5.653  17.892   4.980  1.00 21.01           H
ATOM    791  N   THR A  75      -7.501  21.906   6.719  1.00 12.57           N
ATOM    792  CA  THR A  75      -8.053  23.190   7.167  1.00 14.32           C
ATOM    793  C   THR A  75      -9.247  23.043   8.085  1.00 14.63           C
ATOM    794  O   THR A  75      -9.648  24.036   8.724  1.00 15.12           O
ATOM    795  CB  THR A  75      -8.477  24.079   5.972  1.00 15.72           C
ATOM    796  OG1 THR A  75      -9.505  23.439   5.200  1.00 16.99           O
ATOM    797  CG2 THR A  75      -7.294  24.384   5.080  1.00 17.00           C
ATOM    798  H   THR A  75      -7.996  21.511   6.139  1.00 15.08           H
ATOM    799  HA  THR A  75      -7.372  23.675   7.668  1.00 17.18           H
ATOM    800  HB  THR A  75      -8.820  24.915   6.314  1.00 18.86           H
ATOM    801  HG1 THR A  75      -9.211  22.717   4.894  1.00 20.38           H
ATOM    802 HG21 THR A  75      -7.570  24.963   4.352  1.00 20.40           H
ATOM    803 HG22 THR A  75      -6.613  24.839   5.605  1.00 20.40           H
ATOM    804 HG23 THR A  75      -6.927  23.563   4.719  1.00 20.40           H
ATOM    805  N   THR A  76      -9.845  21.861   8.152  1.00 15.31           N
ATOM    806  CA  THR A  76     -10.955  21.710   9.070  1.00 14.58           C
ATOM    807  C   THR A  76     -10.482  21.526  10.486  1.00 14.41           C
ATOM    808  O   THR A  76     -11.345  21.618  11.388  1.00 15.18           O
ATOM    809  CB  THR A  76     -11.898  20.569   8.683  1.00 17.01           C
ATOM    810  OG1 THR A  76     -11.179  19.344   8.570  1.00 15.57           O
ATOM    811  CG2 THR A  76     -12.602  20.872   7.387  1.00 16.81           C
ATOM    812  H   THR A  76      -9.653  21.165   7.688  1.00 18.36           H
ATOM    813  HA  THR A  76     -11.489  22.520   9.033  1.00 17.50           H
ATOM    814  HB  THR A  76     -12.579  20.462   9.366  1.00 20.41           H
ATOM    815  HG1 THR A  76     -10.581  19.433   7.988  1.00 18.68           H
ATOM    816 HG21 THR A  76     -13.137  20.102   7.127  1.00 20.16           H
ATOM    817 HG22 THR A  76     -13.191  21.629   7.501  1.00 20.16           H
ATOM    818 HG23 THR A  76     -11.957  21.056   6.693  1.00 20.16           H
ATOM    819  N   LYS A  77      -9.167  21.293  10.697  1.00 15.81           N
ATOM    820  CA  LYS A  77      -8.644  21.723  11.987  1.00 15.80           C
ATOM    821  C   LYS A  77      -7.283  22.253  11.517  1.00 12.58           C
ATOM    822  O   LYS A  77      -6.698  22.048  10.469  1.00 20.93           O
ATOM    823  CB  LYS A  77      -8.570  20.573  13.000  1.00 17.27           C
ATOM    824  CG  LYS A  77      -7.513  19.559  12.576  1.00 16.04           C
ATOM    825  CD  LYS A  77      -7.531  18.329  13.478  1.00 14.96           C
ATOM    826  CE  LYS A  77      -6.305  17.469  13.169  1.00 13.76           C
ATOM    827  NZ  LYS A  77      -6.314  16.208  14.002  1.00 14.36           N1+
ATOM    828  H   LYS A  77      -8.494  21.042   9.955  1.00 18.96           H
ATOM    829  HA  LYS A  77      -9.298  22.539  12.424  1.00 18.96           H
ATOM    830  HB2 LYS A  77      -8.378  20.951  14.024  1.00 20.72           H
ATOM    831  HB3 LYS A  77      -9.581  20.103  13.046  1.00 20.72           H
ATOM    832  HG2 LYS A  77      -7.682  19.252  11.523  1.00 19.24           H
ATOM    833  HG3 LYS A  77      -6.512  20.036  12.598  1.00 19.24           H
ATOM    834  HD2 LYS A  77      -7.542  18.646  14.540  1.00 17.95           H
ATOM    835  HD3 LYS A  77      -8.467  17.759  13.313  1.00 17.95           H
ATOM    836  HE2 LYS A  77      -6.291  17.184  12.091  1.00 16.51           H
ATOM    837  HE3 LYS A  77      -5.360  18.026  13.359  1.00 16.51           H
ATOM    838  HZ1 LYS A  77      -5.360  15.700  13.933  1.00 17.23           H
ATOM    839  HZ2 LYS A  77      -6.473  16.415  15.002  1.00 17.23           H
ATOM    840  HZ3 LYS A  77      -7.050  15.537  13.684  1.00 17.23           H
ATOM    841  N   ARG A  78      -6.791  23.059  12.501  1.00 13.80           N
ATOM    842  CA  ARG A  78      -5.431  23.629  12.501  1.00 19.93           C
ATOM    843  C   ARG A  78      -4.445  22.539  12.905  1.00 21.09           C
ATOM    844  O   ARG A  78      -4.449  22.078  14.051  1.00 17.42           O
ATOM    845  CB  ARG A  78      -5.267  24.821  13.452  1.00 16.79           C
ATOM    846  CG  ARG A  78      -3.795  25.331  13.585  1.00 20.85           C
ATOM    847  CD  ARG A  78      -3.626  26.627  14.458  1.00 28.63           C
ATOM    848  NE  ARG A  78      -4.232  27.806  13.843  1.00 24.24           N
ATOM    849  CZ  ARG A  78      -3.676  28.514  12.856  1.00 21.71           C
ATOM    850  NH1 ARG A  78      -2.518  28.151  12.333  1.00 24.76           N
ATOM    851  NH2 ARG A  78      -4.304  29.569  12.359  1.00 27.59           N1+
ATOM    852  H   ARG A  78      -7.229  23.265  13.214  1.00 16.55           H
ATOM    853  HA  ARG A  78      -5.220  23.938  11.612  1.00 23.92           H
ATOM    854  HB2 ARG A  78      -5.817  25.561  13.150  1.00 20.14           H
ATOM    855  HB3 ARG A  78      -5.538  24.533  14.328  1.00 20.14           H
ATOM    856  HG2 ARG A  78      -3.233  24.645  13.973  1.00 25.01           H
ATOM    857  HG3 ARG A  78      -3.469  25.555  12.696  1.00 25.01           H
ATOM    858  HD2 ARG A  78      -4.044  26.494  15.328  1.00 34.35           H
ATOM    859  HD3 ARG A  78      -2.682  26.813  14.576  1.00 34.35           H
ATOM    860  HE  ARG A  78      -4.984  28.077  14.163  1.00 29.09           H
ATOM    861 HH11 ARG A  78      -2.093  27.463  12.629  1.00 29.71           H
ATOM    862 HH12 ARG A  78      -2.189  28.614  11.688  1.00 29.71           H
ATOM    863 HH21 ARG A  78      -5.064  29.813  12.688  1.00 33.10           H
ATOM    864 HH22 ARG A  78      -3.954  30.020  11.716  1.00 33.10           H
ATOM    865  N   VAL A  79      -3.583  22.158  11.971  1.00 16.52           N
ATOM    866  CA  VAL A  79      -2.624  21.068  12.137  1.00 17.44           C
ATOM    867  C   VAL A  79      -1.318  21.623  12.705  1.00 21.18           C
ATOM    868  O   VAL A  79      -0.931  22.754  12.325  1.00 17.40           O
ATOM    869  CB  VAL A  79      -2.405  20.366  10.788  1.00 16.52           C
ATOM    870  CG1 VAL A  79      -1.333  19.328  10.899  1.00 20.20           C
ATOM    871  CG2 VAL A  79      -3.681  19.758  10.293  1.00 19.41           C
ATOM    872  H   VAL A  79      -3.540  22.522  11.196  1.00 19.83           H
ATOM    873  HA  VAL A  79      -3.005  20.420  12.748  1.00 20.92           H
ATOM    874  HB  VAL A  79      -2.130  21.035  10.144  1.00 19.82           H
ATOM    875 HG11 VAL A  79      -1.213  18.905  10.035  1.00 24.23           H
ATOM    876 HG12 VAL A  79      -0.503  19.746  11.181  1.00 24.23           H
ATOM    877 HG13 VAL A  79      -1.617  18.671  11.557  1.00 24.23           H
ATOM    878 HG21 VAL A  79      -3.499  19.313   9.451  1.00 23.29           H
ATOM    879 HG22 VAL A  79      -4.015  19.130  10.950  1.00 23.29           H
ATOM    880 HG23 VAL A  79      -4.331  20.466  10.151  1.00 23.29           H
ATOM    881  N   PHE A  80      -0.649  20.851  13.619  1.00 19.63           N
ATOM    882  CA  PHE A  80       0.599  21.285  14.287  1.00 17.00           C
ATOM    883  C   PHE A  80       1.786  21.094  13.299  1.00 11.89           C
ATOM    884  O   PHE A  80       2.627  20.224  13.336  1.00 20.37           O
ATOM    885  CB  PHE A  80       0.836  20.443  15.551  1.00 19.82           C
ATOM    886  CG  PHE A  80       2.050  20.874  16.326  1.00 20.55           C
ATOM    887  CD1 PHE A  80       2.433  22.220  16.395  1.00 19.05           C
ATOM    888  CD2 PHE A  80       2.799  19.900  17.008  1.00 26.10           C
ATOM    889  CE1 PHE A  80       3.572  22.588  17.118  1.00 23.08           C
ATOM    890  CE2 PHE A  80       3.922  20.276  17.745  1.00 23.58           C
ATOM    891  CZ  PHE A  80       4.318  21.618  17.789  1.00 25.44           C
ATOM    892  H   PHE A  80      -1.049  19.937  13.933  1.00 23.55           H
ATOM    893  HA  PHE A  80       0.509  22.370  14.567  1.00 20.40           H
ATOM    894  HB2 PHE A  80      -0.055  20.496  16.220  1.00 23.78           H
ATOM    895  HB3 PHE A  80       0.935  19.369  15.261  1.00 23.78           H
ATOM    896  HD1 PHE A  80       1.848  22.987  15.892  1.00 22.86           H
ATOM    897  HD2 PHE A  80       2.519  18.847  16.948  1.00 31.32           H
ATOM    898  HE1 PHE A  80       3.866  23.634  17.163  1.00 27.69           H
ATOM    899  HE2 PHE A  80       4.496  19.521  18.297  1.00 28.29           H
ATOM    900  HZ  PHE A  80       5.211  21.897  18.345  1.00 30.53           H
ATOM    901  N   TRP A  81       1.807  22.111  12.358  1.00 16.81           N
ATOM    902  CA  TRP A  81       2.729  22.199  11.200  1.00 13.84           C
ATOM    903  C   TRP A  81       4.171  22.286  11.648  1.00 14.85           C
ATOM    904  O   TRP A  81       5.052  21.641  11.059  1.00 14.13           O
ATOM    905  CB  TRP A  81       2.456  23.416  10.275  1.00 17.70           C
ATOM    906  CG  TRP A  81       3.595  23.672   9.330  1.00 12.43           C
ATOM    907  CD1 TRP A  81       4.506  24.700   9.384  1.00 14.68           C
ATOM    908  CD2 TRP A  81       3.975  22.890   8.175  1.00 13.97           C
ATOM    909  NE1 TRP A  81       5.410  24.591   8.369  1.00 16.50           N
ATOM    910  CE2 TRP A  81       5.100  23.504   7.602  1.00 16.23           C
ATOM    911  CE3 TRP A  81       3.470  21.746   7.577  1.00 14.18           C
ATOM    912  CZ2 TRP A  81       5.747  22.982   6.465  1.00 15.95           C
ATOM    913  CZ3 TRP A  81       4.100  21.245   6.450  1.00 15.01           C
ATOM    914  CH2 TRP A  81       5.205  21.869   5.901  1.00 17.30           C
ATOM    915  H   TRP A  81       1.251  22.768  12.371  1.00 20.17           H
ATOM    916  HA  TRP A  81       2.619  21.405  10.656  1.00 16.60           H
ATOM    917  HB2 TRP A  81       1.672  23.257   9.737  1.00 21.24           H
ATOM    918  HB3 TRP A  81       2.348  24.224  10.804  1.00 21.24           H
ATOM    919  HD1 TRP A  81       4.530  25.366  10.023  1.00 17.61           H
ATOM    920  HE1 TRP A  81       6.064  25.124   8.224  1.00 19.79           H
ATOM    921  HE3 TRP A  81       2.721  21.332   7.927  1.00 17.01           H
ATOM    922  HZ2 TRP A  81       6.489  23.395   6.094  1.00 19.14           H
ATOM    923  HZ3 TRP A  81       3.762  20.485   6.036  1.00 18.01           H
ATOM    924  HH2 TRP A  81       5.598  21.496   5.145  1.00 20.75           H
ATOM    925  N   LYS A  82       4.431  23.045  12.719  1.00 14.81           N
ATOM    926  CA  LYS A  82       5.791  23.099  13.263  1.00 16.64           C
ATOM    927  C   LYS A  82       6.242  21.705  13.645  1.00 16.36           C
ATOM    928  O   LYS A  82       7.394  21.308  13.403  1.00 12.93           O
ATOM    929  CB  LYS A  82       5.875  24.017  14.490  1.00 12.24           C
ATOM    930  CG  LYS A  82       7.206  23.881  15.211  1.00 25.07           C
ATOM    931  CD  LYS A  82       7.337  24.792  16.437  1.00 31.47           C
ATOM    932  CE  LYS A  82       8.753  24.753  16.983  1.00 27.89           C
ATOM    933  NZ  LYS A  82       8.970  25.706  18.084  1.00 36.30           N1+
ATOM    934  H   LYS A  82       3.850  23.505  13.149  1.00 17.77           H
ATOM    935  HA  LYS A  82       6.393  23.437  12.585  1.00 19.97           H
ATOM    936  HB2 LYS A  82       5.752  24.942  14.216  1.00 14.69           H
ATOM    937  HB3 LYS A  82       5.183  23.767  15.122  1.00 14.69           H
ATOM    938  HG2 LYS A  82       7.338  22.972  15.518  1.00 30.08           H
ATOM    939  HG3 LYS A  82       7.906  24.121  14.581  1.00 30.08           H
ATOM    940  HD2 LYS A  82       7.140  25.706  16.179  1.00 37.76           H
ATOM    941  HD3 LYS A  82       6.724  24.497  17.131  1.00 37.76           H
ATOM    942  HE2 LYS A  82       8.944  23.858  17.303  1.00 33.47           H
ATOM    943  HE3 LYS A  82       9.365  24.995  16.270  1.00 33.47           H
ATOM    944  HZ1 LYS A  82       9.812  25.657  18.369  1.00 43.56           H
ATOM    945  HZ2 LYS A  82       8.803  26.534  17.803  1.00 43.56           H
ATOM    946  HZ3 LYS A  82       8.418  25.513  18.756  1.00 43.56           H
ATOM    947  N   GLY A  83       5.339  20.948  14.231  1.00 14.78           N
ATOM    948  CA  GLY A  83       5.658  19.574  14.579  1.00 20.02           C
ATOM    949  C   GLY A  83       5.976  18.736  13.360  1.00 15.76           C
ATOM    950  O   GLY A  83       6.926  17.963  13.367  1.00 14.90           O
ATOM    951  H   GLY A  83       4.544  21.198  14.423  1.00 17.73           H
ATOM    952  HA2 GLY A  83       6.435  19.559  15.161  1.00 24.02           H
ATOM    953  HA3 GLY A  83       4.904  19.179  15.055  1.00 24.02           H
ATOM    954  N   VAL A  84       5.176  18.880  12.302  1.00 16.65           N
ATOM    955  CA  VAL A  84       5.395  18.143  11.053  1.00 13.52           C
ATOM    956  C   VAL A  84       6.796  18.394  10.523  1.00 18.14           C
ATOM    957  O   VAL A  84       7.561  17.462  10.228  1.00 13.97           O
ATOM    958  CB  VAL A  84       4.338  18.558  10.015  1.00 13.75           C
ATOM    959  CG1 VAL A  84       4.605  17.902   8.627  1.00 15.74           C
ATOM    960  CG2 VAL A  84       2.910  18.231  10.518  1.00 12.06           C
ATOM    961  H   VAL A  84       4.518  19.424  12.274  1.00 19.98           H
ATOM    962  HA  VAL A  84       5.297  17.195  11.228  1.00 16.22           H
ATOM    963  HB  VAL A  84       4.386  19.514   9.886  1.00 16.49           H
ATOM    964 HG11 VAL A  84       3.929  18.184   7.993  1.00 18.89           H
ATOM    965 HG12 VAL A  84       5.480  18.157   8.309  1.00 18.89           H
ATOM    966 HG13 VAL A  84       4.557  16.936   8.746  1.00 18.89           H
ATOM    967 HG21 VAL A  84       2.273  18.516   9.842  1.00 14.47           H
ATOM    968 HG22 VAL A  84       2.829  17.279  10.669  1.00 14.47           H
ATOM    969 HG23 VAL A  84       2.739  18.710  11.342  1.00 14.47           H
ATOM    970  N   LEU A  85       7.123  19.669  10.346  1.00 13.16           N
ATOM    971  CA  LEU A  85       8.385  20.068   9.754  1.00 11.06           C
ATOM    972  C   LEU A  85       9.553  19.592  10.598  1.00 14.69           C
ATOM    973  O   LEU A  85      10.468  18.947  10.097  1.00 13.92           O
ATOM    974  CB  LEU A  85       8.380  21.597   9.612  1.00 12.71           C
ATOM    975  CG  LEU A  85       9.637  22.318   9.139  1.00 16.75           C
ATOM    976  CD1 LEU A  85      10.136  21.759   7.844  1.00 18.01           C
ATOM    977  CD2 LEU A  85       9.363  23.770   9.011  1.00 19.37           C
ATOM    978  H   LEU A  85       6.611  20.331  10.540  1.00 15.78           H
ATOM    979  HA  LEU A  85       8.469  19.672   8.873  1.00 13.27           H
ATOM    980  HB2 LEU A  85       7.683  21.824   8.982  1.00 15.25           H
ATOM    981  HB3 LEU A  85       8.147  21.967  10.477  1.00 15.25           H
ATOM    982  HG  LEU A  85      10.336  22.197   9.794  1.00 20.09           H
ATOM    983 HD11 LEU A  85      10.933  22.233   7.576  1.00 21.61           H
ATOM    984 HD12 LEU A  85      10.336  20.816   7.950  1.00 21.61           H
ATOM    985 HD13 LEU A  85       9.435  21.871   7.182  1.00 21.61           H
ATOM    986 HD21 LEU A  85      10.157  24.221   8.694  1.00 23.24           H
ATOM    987 HD22 LEU A  85       8.648  23.871   8.359  1.00 23.24           H
ATOM    988 HD23 LEU A  85       9.095  24.131   9.867  1.00 23.24           H
ATOM    989  N   GLU A  86       9.506  19.878  11.900  1.00 14.77           N
ATOM    990  CA  GLU A  86      10.534  19.458  12.852  1.00 17.28           C
ATOM    991  C   GLU A  86      10.715  17.909  12.956  1.00 16.46           C
ATOM    992  O   GLU A  86      11.871  17.436  12.919  1.00 14.47           O
ATOM    993  CB  GLU A  86      10.170  20.144  14.176  1.00 25.68           C
ATOM    994  CG  GLU A  86      11.282  20.822  14.944  1.00 37.51           C
ATOM    995  CD  GLU A  86      12.200  21.835  14.172  1.00 23.07           C
ATOM    996  OE1 GLU A  86      12.008  23.101  14.112  1.00 21.76           O
ATOM    997  OE2 GLU A  86      13.210  21.322  13.668  1.00 24.67           O1-
ATOM    998  H   GLU A  86       8.866  20.325  12.266  1.00 17.72           H
ATOM    999  HA  GLU A  86      11.377  19.807  12.552  1.00 20.73           H
ATOM   1000  HB2 GLU A  86       9.547  20.864  13.968  1.00 30.81           H
ATOM   1001  HB3 GLU A  86       9.735  19.501  14.751  1.00 30.81           H
ATOM   1002  HG2 GLU A  86      10.911  21.235  15.745  1.00 45.00           H
ATOM   1003  HG3 GLU A  86      11.861  20.086  15.195  1.00 45.00           H
ATOM   1004  N   GLU A  87       9.611  17.095  13.090  1.00 17.29           N
ATOM   1005  CA  GLU A  87       9.763  15.626  13.165  1.00 16.73           C
ATOM   1006  C   GLU A  87      10.581  15.057  11.977  1.00 13.27           C
ATOM   1007  O   GLU A  87      11.378  14.139  12.038  1.00 19.32           O
ATOM   1008  CB  GLU A  87       8.367  14.983  13.154  1.00 16.26           C
ATOM   1009  CG  GLU A  87       8.456  13.461  13.156  1.00 18.12           C
ATOM   1010  CD  GLU A  87       7.109  12.828  12.852  1.00 22.28           C
ATOM   1011  OE1 GLU A  87       6.339  13.366  12.023  1.00 19.41           O
ATOM   1012  OE2 GLU A  87       6.817  11.752  13.466  1.00 15.63           O1-
ATOM   1013  H   GLU A  87       8.672  17.472  12.947  1.00 20.74           H
ATOM   1014  HA  GLU A  87      10.332  15.370  14.102  1.00 20.08           H
ATOM   1015  HB2 GLU A  87       7.784  15.336  14.031  1.00 19.51           H
ATOM   1016  HB3 GLU A  87       7.791  15.324  12.264  1.00 19.51           H
ATOM   1017  HG2 GLU A  87       9.173  13.086  12.385  1.00 21.74           H
ATOM   1018  HG3 GLU A  87       8.867  13.080  14.110  1.00 21.74           H
ATOM   1019  N   LEU A  88      10.245  15.630  10.768  1.00 15.76           N
ATOM   1020  CA  LEU A  88      10.794  15.212   9.454  1.00 13.67           C
ATOM   1021  C   LEU A  88      12.235  15.656   9.286  1.00 14.17           C
ATOM   1022  O   LEU A  88      13.061  14.907   8.765  1.00 14.30           O
ATOM   1023  CB  LEU A  88       9.979  15.762   8.246  1.00 13.54           C
ATOM   1024  CG  LEU A  88      10.468  15.309   6.852  1.00 12.21           C
ATOM   1025  CD1 LEU A  88      10.478  13.769   6.761  1.00 16.15           C
ATOM   1026  CD2 LEU A  88       9.696  15.872   5.659  1.00 14.19           C
ATOM   1027  H   LEU A  88       9.683  16.276  10.679  1.00 18.91           H
ATOM   1028  HA  LEU A  88      10.775  14.244   9.412  1.00 16.40           H
ATOM   1029  HB2 LEU A  88       9.051  15.504   8.310  1.00 16.25           H
ATOM   1030  HB3 LEU A  88      10.062  16.733   8.234  1.00 16.25           H
ATOM   1031  HG  LEU A  88      11.389  15.594   6.731  1.00 14.65           H
ATOM   1032 HD11 LEU A  88      10.796  13.509   5.878  1.00 19.38           H
ATOM   1033 HD12 LEU A  88      11.080  13.410   7.429  1.00 19.38           H
ATOM   1034 HD13 LEU A  88       9.578  13.435   6.896  1.00 19.38           H
ATOM   1035 HD21 LEU A  88      10.084  15.526   4.835  1.00 17.02           H
ATOM   1036 HD22 LEU A  88       8.770  15.595   5.732  1.00 17.02           H
ATOM   1037 HD23 LEU A  88       9.763  16.838   5.659  1.00 17.02           H
ATOM   1038  N   LEU A  89      12.564  16.873   9.707  1.00 13.43           N
ATOM   1039  CA  LEU A  89      13.975  17.243   9.715  1.00 23.51           C
ATOM   1040  C   LEU A  89      14.732  16.304  10.639  1.00 17.96           C
ATOM   1041  O   LEU A  89      15.864  15.888  10.362  1.00 19.65           O
ATOM   1042  CB  LEU A  89      14.136  18.689  10.161  1.00 16.73           C
ATOM   1043  CG  LEU A  89      13.571  19.823   9.293  1.00 14.90           C
ATOM   1044  CD1 LEU A  89      13.796  21.137   9.959  1.00 19.04           C
ATOM   1045  CD2 LEU A  89      14.244  19.832   7.910  1.00 21.45           C
ATOM   1046  H   LEU A  89      12.016  17.469   9.980  1.00 16.12           H
ATOM   1047  HA  LEU A  89      14.344  17.165   8.818  1.00 28.21           H
ATOM   1048  HB2 LEU A  89      13.725  18.775  11.035  1.00 20.08           H
ATOM   1049  HB3 LEU A  89      15.091  18.851  10.240  1.00 20.08           H
ATOM   1050  HG  LEU A  89      12.618  19.714   9.171  1.00 17.88           H
ATOM   1051 HD11 LEU A  89      13.432  21.845   9.393  1.00 22.85           H
ATOM   1052 HD12 LEU A  89      13.360  21.135  10.821  1.00 22.85           H
ATOM   1053 HD13 LEU A  89      14.752  21.260  10.071  1.00 22.85           H
ATOM   1054 HD21 LEU A  89      13.868  20.559   7.386  1.00 25.73           H
ATOM   1055 HD22 LEU A  89      15.197  19.962   8.017  1.00 25.73           H
ATOM   1056 HD23 LEU A  89      14.077  18.979   7.466  1.00 25.73           H
ATOM   1057  N   TRP A  90      14.080  15.930  11.726  1.00 17.97           N
ATOM   1058  CA  TRP A  90      14.639  15.017  12.702  1.00 18.87           C
ATOM   1059  C   TRP A  90      14.831  13.616  12.106  1.00 19.88           C
ATOM   1060  O   TRP A  90      15.861  12.972  12.341  1.00 21.99           O
ATOM   1061  CB  TRP A  90      13.695  15.054  13.904  1.00 16.50           C
ATOM   1062  CG  TRP A  90      13.942  14.175  15.023  1.00 18.54           C
ATOM   1063  CD1 TRP A  90      14.931  14.299  15.954  1.00 23.19           C
ATOM   1064  CD2 TRP A  90      13.152  13.056  15.415  1.00 23.28           C
ATOM   1065  NE1 TRP A  90      14.807  13.317  16.899  1.00 17.62           N
ATOM   1066  CE2 TRP A  90      13.724  12.540  16.593  1.00 23.06           C
ATOM   1067  CE3 TRP A  90      12.009  12.436  14.892  1.00 16.29           C
ATOM   1068  CZ2 TRP A  90      13.218  11.441  17.240  1.00 23.23           C
ATOM   1069  CZ3 TRP A  90      11.498  11.329  15.555  1.00 22.09           C
ATOM   1070  CH2 TRP A  90      12.110  10.847  16.718  1.00 19.15           C
ATOM   1071  H   TRP A  90      13.286  16.197  11.921  1.00 21.56           H
ATOM   1072  HA  TRP A  90      15.487  15.345  13.001  1.00 22.64           H
ATOM   1073  HB2 TRP A  90      13.673  15.963  14.246  1.00 19.80           H
ATOM   1074  HB3 TRP A  90      12.814  14.814  13.590  1.00 19.80           H
ATOM   1075  HD1 TRP A  90      15.583  14.964  15.942  1.00 27.82           H
ATOM   1076  HE1 TRP A  90      15.335  13.205  17.564  1.00 21.14           H
ATOM   1077  HE3 TRP A  90      11.601  12.763  14.128  1.00 19.55           H
ATOM   1078  HZ2 TRP A  90      13.629  11.122  18.009  1.00 27.87           H
ATOM   1079  HZ3 TRP A  90      10.741  10.897  15.235  1.00 26.51           H
ATOM   1080  HH2 TRP A  90      11.765  10.103  17.152  1.00 22.98           H
ATOM   1081  N   PHE A  91      13.874  13.148  11.293  1.00 17.01           N
ATOM   1082  CA  PHE A  91      14.039  11.885  10.566  1.00 17.54           C
ATOM   1083  C   PHE A  91      15.264  11.934   9.654  1.00 20.17           C
ATOM   1084  O   PHE A  91      16.047  10.976   9.583  1.00 17.72           O
ATOM   1085  CB  PHE A  91      12.813  11.593   9.677  1.00 17.97           C
ATOM   1086  CG  PHE A  91      11.560  11.180  10.409  1.00 20.90           C
ATOM   1087  CD1 PHE A  91      11.599  10.605  11.668  1.00 22.05           C
ATOM   1088  CD2 PHE A  91      10.316  11.313   9.769  1.00 25.14           C
ATOM   1089  CE1 PHE A  91      10.421  10.200  12.293  1.00 23.27           C
ATOM   1090  CE2 PHE A  91       9.162  10.927  10.373  1.00 18.97           C
ATOM   1091  CZ  PHE A  91       9.202  10.361  11.635  1.00 24.72           C
ATOM   1092  H   PHE A  91      13.141  13.558  11.122  1.00 20.41           H
ATOM   1093  HA  PHE A  91      14.155  11.171  11.212  1.00 21.04           H
ATOM   1094  HB2 PHE A  91      12.591  12.382   9.158  1.00 21.56           H
ATOM   1095  HB3 PHE A  91      13.046  10.866   9.079  1.00 21.56           H
ATOM   1096  HD1 PHE A  91      12.414  10.491  12.100  1.00 26.46           H
ATOM   1097  HD2 PHE A  91      10.271  11.689   8.920  1.00 30.16           H
ATOM   1098  HE1 PHE A  91      10.446   9.826  13.145  1.00 27.92           H
ATOM   1099  HE2 PHE A  91       8.348  11.039   9.940  1.00 22.75           H
ATOM   1100  HZ  PHE A  91       8.408  10.106  12.052  1.00 29.66           H
ATOM   1101  N   ILE A  92      15.373  13.007   8.876  1.00 18.66           N
ATOM   1102  CA  ILE A  92      16.439  13.155   7.883  1.00 21.85           C
ATOM   1103  C   ILE A  92      17.807  13.184   8.560  1.00 20.05           C
ATOM   1104  O   ILE A  92      18.777  12.618   8.052  1.00 22.88           O
ATOM   1105  CB  ILE A  92      16.190  14.426   7.046  1.00 21.65           C
ATOM   1106  CG1 ILE A  92      14.899  14.271   6.223  1.00 18.07           C
ATOM   1107  CG2 ILE A  92      17.427  14.727   6.143  1.00 19.51           C
ATOM   1108  CD1 ILE A  92      14.379  15.557   5.635  1.00 22.60           C
ATOM   1109  H   ILE A  92      14.839  13.676   8.914  1.00 22.39           H
ATOM   1110  HA  ILE A  92      16.418  12.400   7.279  1.00 26.21           H
ATOM   1111  HB  ILE A  92      16.070  15.165   7.659  1.00 25.98           H
ATOM   1112 HG12 ILE A  92      15.074  13.660   5.493  1.00 21.68           H
ATOM   1113 HG13 ILE A  92      14.203  13.905   6.791  1.00 21.68           H
ATOM   1114 HG21 ILE A  92      17.255  15.526   5.630  1.00 23.41           H
ATOM   1115 HG22 ILE A  92      18.211  14.856   6.695  1.00 23.41           H
ATOM   1116 HG23 ILE A  92      17.568  13.977   5.546  1.00 23.41           H
ATOM   1117 HD11 ILE A  92      13.575  15.372   5.126  1.00 27.11           H
ATOM   1118 HD12 ILE A  92      14.181  16.178   6.350  1.00 27.11           H
ATOM   1119 HD13 ILE A  92      15.062  15.930   5.052  1.00 27.11           H
ATOM   1120  N   LYS A  93      17.893  13.821   9.720  1.00 18.39           N
ATOM   1121  CA  LYS A  93      19.128  13.822  10.507  1.00 28.72           C
ATOM   1122  C   LYS A  93      19.539  12.416  10.929  1.00 26.38           C
ATOM   1123  O   LYS A  93      20.647  12.235  11.438  1.00 25.44           O
ATOM   1124  CB  LYS A  93      18.956  14.640  11.794  1.00 26.89           C
ATOM   1125  CG  LYS A  93      18.591  16.070  11.630  1.00 40.64           C
ATOM   1126  CD  LYS A  93      17.974  16.664  12.915  1.00 37.05           C
ATOM   1127  CE  LYS A  93      18.976  16.783  14.022  1.00 41.42           C
ATOM   1128  NZ  LYS A  93      18.488  17.688  15.127  1.00 28.40           N1+
ATOM   1129  H   LYS A  93      17.236  14.234  10.090  1.00 22.07           H
ATOM   1130  HA  LYS A  93      19.843  14.225   9.986  1.00 34.46           H
ATOM   1131  HB2 LYS A  93      18.262  14.224  12.335  1.00 32.26           H
ATOM   1132  HB3 LYS A  93      19.793  14.621  12.280  1.00 32.26           H
ATOM   1133  HG2 LYS A  93      19.378  16.585  11.389  1.00 48.76           H
ATOM   1134  HG3 LYS A  93      17.930  16.127  10.933  1.00 48.76           H
ATOM   1135  HD2 LYS A  93      17.629  17.554  12.725  1.00 44.46           H
ATOM   1136  HD3 LYS A  93      17.266  16.094  13.237  1.00 44.46           H
ATOM   1137  HE2 LYS A  93      19.137  15.897  14.389  1.00 49.70           H
ATOM   1138  HE3 LYS A  93      19.797  17.157  13.662  1.00 49.70           H
ATOM   1139  HZ1 LYS A  93      18.827  17.403  15.903  1.00 34.08           H
ATOM   1140  HZ2 LYS A  93      18.735  18.527  14.990  1.00 34.08           H
ATOM   1141  HZ3 LYS A  93      17.597  17.643  15.179  1.00 34.08           H
ATOM   1142  N   GLY A  94      18.629  11.448  10.825  1.00 25.33           N
ATOM   1143  CA  GLY A  94      18.864  10.079  11.219  1.00 27.48           C
ATOM   1144  C   GLY A  94      18.668   9.822  12.689  1.00 28.98           C
ATOM   1145  O   GLY A  94      19.086   8.770  13.192  1.00 26.25           O
ATOM   1146  H   GLY A  94      17.833  11.583  10.545  1.00 30.39           H
ATOM   1147  HA2 GLY A  94      18.248   9.504  10.732  1.00 32.98           H
ATOM   1148  HA3 GLY A  94      19.776   9.835  10.986  1.00 32.98           H
ATOM   1149  N   SER A  95      18.060  10.755  13.394  1.00 24.02           N
ATOM   1150  CA  SER A  95      17.977  10.677  14.831  1.00 25.07           C
ATOM   1151  C   SER A  95      16.908   9.676  15.245  1.00 19.31           C
ATOM   1152  O   SER A  95      15.859   9.540  14.604  1.00 23.80           O
ATOM   1153  CB  SER A  95      17.689  12.061  15.409  1.00 23.27           C
ATOM   1154  OG  SER A  95      17.452  12.019  16.810  1.00 27.90           O
ATOM   1155  H   SER A  95      17.696  11.458  13.060  1.00 28.82           H
ATOM   1156  HA  SER A  95      18.829  10.381  15.178  1.00 30.08           H
ATOM   1157  HB2 SER A  95      18.460  12.632  15.254  1.00 27.92           H
ATOM   1158  HB3 SER A  95      16.912  12.428  14.965  1.00 27.92           H
ATOM   1159  HG  SER A  95      16.639  12.118  16.969  1.00 33.47           H
ATOM   1160  N   THR A  96      17.192   8.958  16.326  1.00 20.63           N
ATOM   1161  CA  THR A  96      16.206   8.115  16.989  1.00 22.09           C
ATOM   1162  C   THR A  96      16.041   8.549  18.439  1.00 22.05           C
ATOM   1163  O   THR A  96      15.562   7.776  19.280  1.00 22.04           O
ATOM   1164  CB  THR A  96      16.615   6.642  16.891  1.00 24.67           C
ATOM   1165  OG1 THR A  96      17.880   6.470  17.528  1.00 24.56           O
ATOM   1166  CG2 THR A  96      16.747   6.160  15.435  1.00 22.61           C
ATOM   1167  H   THR A  96      17.951   8.963  16.715  1.00 24.76           H
ATOM   1168  HA  THR A  96      15.347   8.221  16.561  1.00 26.50           H
ATOM   1169  HB  THR A  96      15.950   6.102  17.332  1.00 29.60           H
ATOM   1170  HG1 THR A  96      18.088   5.660  17.499  1.00 29.47           H
ATOM   1171 HG21 THR A  96      17.039   5.236  15.420  1.00 27.13           H
ATOM   1172 HG22 THR A  96      15.899   6.231  14.969  1.00 27.13           H
ATOM   1173 HG23 THR A  96      17.405   6.699  14.973  1.00 27.13           H
ATOM   1174  N   ASN A  97      16.433   9.775  18.744  1.00 19.12           N
ATOM   1175  CA  ASN A  97      16.439  10.309  20.104  1.00 26.56           C
ATOM   1176  C   ASN A  97      15.315  11.324  20.250  1.00 23.68           C
ATOM   1177  O   ASN A  97      15.410  12.445  19.737  1.00 23.74           O
ATOM   1178  CB  ASN A  97      17.777  10.963  20.425  1.00 23.80           C
ATOM   1179  CG  ASN A  97      17.869  11.438  21.850  1.00 31.68           C
ATOM   1180  OD1 ASN A  97      16.863  11.602  22.544  1.00 30.03           O
ATOM   1181  ND2 ASN A  97      19.093  11.650  22.307  1.00 31.80           N
ATOM   1182  H   ASN A  97      16.728  10.328  18.161  1.00 22.95           H
ATOM   1183  HA  ASN A  97      16.289   9.590  20.733  1.00 31.87           H
ATOM   1184  HB2 ASN A  97      18.497  10.337  20.262  1.00 28.55           H
ATOM   1185  HB3 ASN A  97      17.873  11.746  19.859  1.00 28.55           H
ATOM   1186 HD21 ASN A  97      19.210  11.907  23.119  1.00 38.16           H
ATOM   1187 HD22 ASN A  97      19.773  11.479  21.808  1.00 38.16           H
ATOM   1188  N   ALA A  98      14.273  10.937  20.985  1.00 23.04           N
ATOM   1189  CA  ALA A  98      13.128  11.817  21.180  1.00 24.49           C
ATOM   1190  C   ALA A  98      13.535  13.143  21.776  1.00 23.11           C
ATOM   1191  O   ALA A  98      12.872  14.154  21.550  1.00 21.29           O
ATOM   1192  CB  ALA A  98      12.108  11.131  22.072  1.00 23.66           C
ATOM   1193  H   ALA A  98      14.202  10.177  21.371  1.00 27.64           H
ATOM   1194  HA  ALA A  98      12.711  12.000  20.327  1.00 29.39           H
ATOM   1195  HB1 ALA A  98      11.363  11.736  22.219  1.00 28.39           H
ATOM   1196  HB2 ALA A  98      11.809  10.307  21.655  1.00 28.39           H
ATOM   1197  HB3 ALA A  98      12.548  10.940  22.917  1.00 28.39           H
ATOM   1198  N   LYS A  99      14.594  13.155  22.573  1.00 24.50           N
ATOM   1199  CA  LYS A  99      15.009  14.398  23.199  1.00 25.58           C
ATOM   1200  C   LYS A  99      15.446  15.421  22.168  1.00 26.94           C
ATOM   1201  O   LYS A  99      15.235  16.614  22.383  1.00 26.81           O
ATOM   1202  CB  LYS A  99      16.144  14.143  24.192  1.00 26.50           C
ATOM   1203  CG  LYS A  99      15.760  13.131  25.259  1.00 32.33           C
ATOM   1204  CD  LYS A  99      16.795  13.022  26.358  1.00 41.18           C
ATOM   1205  CE  LYS A  99      16.781  14.260  27.254  1.00 48.64           C
ATOM   1206  NZ  LYS A  99      17.780  14.181  28.368  1.00 48.19           N1+
ATOM   1207  H   LYS A  99      15.075  12.477  22.771  1.00 29.40           H
ATOM   1208  HA  LYS A  99      14.261  14.773  23.690  1.00 30.69           H
ATOM   1209  HB2 LYS A  99      16.916  13.806  23.710  1.00 31.79           H
ATOM   1210  HB3 LYS A  99      16.364  14.981  24.627  1.00 31.79           H
ATOM   1211  HG2 LYS A  99      14.918  13.404  25.661  1.00 38.79           H
ATOM   1212  HG3 LYS A  99      15.665  12.257  24.844  1.00 38.79           H
ATOM   1213  HD2 LYS A  99      16.600  12.243  26.904  1.00 49.41           H
ATOM   1214  HD3 LYS A  99      17.675  12.942  25.955  1.00 49.41           H
ATOM   1215  HE2 LYS A  99      16.998  15.042  26.719  1.00 58.36           H
ATOM   1216  HE3 LYS A  99      15.896  14.362  27.640  1.00 58.36           H
ATOM   1217  HZ1 LYS A  99      17.738  14.921  28.862  1.00 57.83           H
ATOM   1218  HZ2 LYS A  99      17.606  13.477  28.883  1.00 57.83           H
ATOM   1219  HZ3 LYS A  99      18.603  14.100  28.033  1.00 57.83           H
ATOM   1220  N   GLU A 100      16.055  14.984  21.051  1.00 27.31           N
ATOM   1221  CA  GLU A 100      16.513  15.926  20.023  1.00 26.98           C
ATOM   1222  C   GLU A 100      15.348  16.600  19.318  1.00 26.03           C
ATOM   1223  O   GLU A 100      15.499  17.709  18.799  1.00 24.52           O
ATOM   1224  CB  GLU A 100      17.370  15.237  18.956  1.00 28.05           C
ATOM   1225  CG  GLU A 100      18.738  14.753  19.413  1.00 40.33           C
ATOM   1226  CD  GLU A 100      19.542  14.108  18.265  1.00 44.48           C
ATOM   1227  OE1 GLU A 100      19.668  14.759  17.194  1.00 55.71           O
ATOM   1228  OE2 GLU A 100      20.031  12.960  18.420  1.00 48.82           O1-
ATOM   1229  H   GLU A 100      16.181  14.157  20.857  1.00 32.77           H
ATOM   1230  HA  GLU A 100      17.048  16.618  20.437  1.00 32.37           H
ATOM   1231  HB2 GLU A 100      16.879  14.460  18.643  1.00 33.66           H
ATOM   1232  HB3 GLU A 100      17.504  15.852  18.213  1.00 33.66           H
ATOM   1233  HG2 GLU A 100      19.235  15.520  19.742  1.00 48.40           H
ATOM   1234  HG3 GLU A 100      18.617  14.100  20.121  1.00 48.40           H
ATOM   1235  N   LEU A 101      14.197  15.929  19.254  1.00 21.75           N
ATOM   1236  CA  LEU A 101      12.992  16.570  18.728  1.00 21.93           C
ATOM   1237  C   LEU A 101      12.340  17.437  19.790  1.00 24.25           C
ATOM   1238  O   LEU A 101      11.875  18.550  19.508  1.00 23.05           O
ATOM   1239  CB  LEU A 101      11.998  15.509  18.234  1.00 18.73           C
ATOM   1240  CG  LEU A 101      10.702  15.977  17.556  1.00 20.69           C
ATOM   1241  CD1 LEU A 101      11.028  16.955  16.411  1.00 18.21           C
ATOM   1242  CD2 LEU A 101       9.915  14.801  17.046  1.00 18.44           C
ATOM   1243  H   LEU A 101      14.077  15.128  19.532  1.00 26.10           H
ATOM   1244  HA  LEU A 101      13.236  17.142  17.983  1.00 26.31           H
ATOM   1245  HB2 LEU A 101      12.458  14.967  17.580  1.00 22.48           H
ATOM   1246  HB3 LEU A 101      11.739  14.961  18.991  1.00 22.48           H
ATOM   1247  HG  LEU A 101      10.145  16.435  18.201  1.00 24.83           H
ATOM   1248 HD11 LEU A 101      10.196  17.222  15.987  1.00 21.85           H
ATOM   1249 HD12 LEU A 101      11.473  17.738  16.770  1.00 21.85           H
ATOM   1250 HD13 LEU A 101      11.596  16.508  15.767  1.00 21.85           H
ATOM   1251 HD21 LEU A 101       9.105  15.130  16.632  1.00 22.12           H
ATOM   1252 HD22 LEU A 101      10.451  14.332  16.388  1.00 22.12           H
ATOM   1253 HD23 LEU A 101       9.701  14.207  17.780  1.00 22.12           H
ATOM   1254  N   SER A 102      12.286  16.912  21.013  1.00 21.31           N
ATOM   1255  CA  SER A 102      11.707  17.641  22.131  1.00 25.26           C
ATOM   1256  C   SER A 102      12.396  18.985  22.322  1.00 26.54           C
ATOM   1257  O   SER A 102      11.749  19.995  22.639  1.00 25.93           O
ATOM   1258  CB  SER A 102      11.810  16.776  23.390  1.00 30.64           C
ATOM   1259  OG  SER A 102      10.889  17.225  24.370  1.00 30.16           O
ATOM   1260  H   SER A 102      12.579  16.137  21.221  1.00 25.57           H
ATOM   1261  HA  SER A 102      10.768  17.805  21.954  1.00 30.31           H
ATOM   1262  HB2 SER A 102      11.578  15.863  23.151  1.00 36.77           H
ATOM   1263  HB3 SER A 102      12.715  16.818  23.736  1.00 36.77           H
ATOM   1264  HG  SER A 102      10.402  16.585  24.616  1.00 36.18           H
ATOM   1265  N   SER A 103      13.700  19.029  22.082  1.00 27.31           N
ATOM   1266  CA  SER A 103      14.437  20.268  22.248  1.00 30.81           C
ATOM   1267  C   SER A 103      14.047  21.315  21.219  1.00 26.86           C
ATOM   1268  O   SER A 103      14.400  22.484  21.386  1.00 30.13           O
ATOM   1269  CB  SER A 103      15.938  19.985  22.179  1.00 27.83           C
ATOM   1270  OG  SER A 103      16.318  19.557  20.881  1.00 34.76           O
ATOM   1271  H   SER A 103      14.177  18.368  21.821  1.00 32.77           H
ATOM   1272  HA  SER A 103      14.237  20.633  23.123  1.00 36.97           H
ATOM   1273  HB2 SER A 103      16.421  20.798  22.395  1.00 33.39           H
ATOM   1274  HB3 SER A 103      16.144  19.293  22.825  1.00 33.39           H
ATOM   1275  HG  SER A 103      15.896  18.854  20.690  1.00 41.71           H
ATOM   1276  N   LYS A 104      13.322  20.938  20.174  1.00 23.76           N
ATOM   1277  CA  LYS A 104      12.824  21.896  19.194  1.00 30.64           C
ATOM   1278  C   LYS A 104      11.448  22.416  19.567  1.00 20.59           C
ATOM   1279  O   LYS A 104      10.885  23.240  18.836  1.00 26.14           O
ATOM   1280  CB  LYS A 104      12.762  21.261  17.803  1.00 29.36           C
ATOM   1281  CG  LYS A 104      14.023  20.594  17.366  1.00 23.21           C
ATOM   1282  CD  LYS A 104      15.068  21.578  16.972  1.00 25.51           C
ATOM   1283  CE  LYS A 104      16.342  20.850  16.563  1.00 31.29           C
ATOM   1284  NZ  LYS A 104      17.362  21.787  16.046  1.00 37.80           N1+
ATOM   1285  H   LYS A 104      13.085  20.128  20.023  1.00 28.51           H
ATOM   1286  HA  LYS A 104      13.437  22.642  19.152  1.00 36.76           H
ATOM   1287  HB2 LYS A 104      12.071  20.581  17.820  1.00 35.23           H
ATOM   1288  HB3 LYS A 104      12.544  21.941  17.149  1.00 35.23           H
ATOM   1289  HG2 LYS A 104      14.378  20.054  18.087  1.00 27.85           H
ATOM   1290  HG3 LYS A 104      13.836  20.031  16.598  1.00 27.85           H
ATOM   1291  HD2 LYS A 104      14.746  22.095  16.216  1.00 30.61           H
ATOM   1292  HD3 LYS A 104      15.263  22.155  17.723  1.00 30.61           H
ATOM   1293  HE2 LYS A 104      16.707  20.390  17.336  1.00 37.54           H
ATOM   1294  HE3 LYS A 104      16.134  20.210  15.864  1.00 37.54           H
ATOM   1295  HZ1 LYS A 104      18.097  21.339  15.818  1.00 45.36           H
ATOM   1296  HZ2 LYS A 104      17.050  22.219  15.335  1.00 45.36           H
ATOM   1297  HZ3 LYS A 104      17.569  22.378  16.680  1.00 45.36           H
ATOM   1298  N   GLY A 105      10.909  21.973  20.697  1.00 24.37           N
ATOM   1299  CA  GLY A 105       9.571  22.342  21.095  1.00 24.49           C
ATOM   1300  C   GLY A 105       8.505  21.421  20.566  1.00 30.20           C
ATOM   1301  O   GLY A 105       7.325  21.790  20.575  1.00 24.88           O
ATOM   1302  H   GLY A 105      11.295  21.437  21.246  1.00 29.24           H
ATOM   1303  HA2 GLY A 105       9.513  22.334  22.062  1.00 29.39           H
ATOM   1304  HA3 GLY A 105       9.370  23.236  20.783  1.00 29.39           H
ATOM   1305  N   VAL A 106       8.880  20.234  20.098  1.00 25.77           N
ATOM   1306  CA  VAL A 106       7.949  19.287  19.498  1.00 18.53           C
ATOM   1307  C   VAL A 106       8.012  18.017  20.318  1.00 20.43           C
ATOM   1308  O   VAL A 106       9.028  17.312  20.315  1.00 24.96           O
ATOM   1309  CB  VAL A 106       8.279  19.026  18.021  1.00 17.06           C
ATOM   1310  CG1 VAL A 106       7.404  17.888  17.450  1.00 18.71           C
ATOM   1311  CG2 VAL A 106       8.137  20.314  17.234  1.00 21.20           C
ATOM   1312  H   VAL A 106       9.692  19.959  20.094  1.00 30.92           H
ATOM   1313  HA  VAL A 106       7.046  19.627  19.542  1.00 22.23           H
ATOM   1314  HB  VAL A 106       9.201  18.732  17.951  1.00 20.47           H
ATOM   1315 HG11 VAL A 106       7.637  17.741  16.519  1.00 22.45           H
ATOM   1316 HG12 VAL A 106       7.557  17.073  17.955  1.00 22.45           H
ATOM   1317 HG13 VAL A 106       6.472  18.141  17.525  1.00 22.45           H
ATOM   1318 HG21 VAL A 106       8.361  20.134  16.307  1.00 25.44           H
ATOM   1319 HG22 VAL A 106       7.217  20.614  17.297  1.00 25.44           H
ATOM   1320 HG23 VAL A 106       8.735  20.987  17.590  1.00 25.44           H
ATOM   1321  N   LYS A 107       6.932  17.723  21.029  1.00 23.28           N
ATOM   1322  CA  LYS A 107       6.923  16.630  21.983  1.00 23.92           C
ATOM   1323  C   LYS A 107       6.155  15.377  21.515  1.00 24.80           C
ATOM   1324  O   LYS A 107       5.888  14.513  22.377  1.00 23.03           O
ATOM   1325  CB  LYS A 107       6.352  17.142  23.315  1.00 29.05           C
ATOM   1326  CG  LYS A 107       6.789  18.574  23.749  1.00 30.57           C
ATOM   1327  CD  LYS A 107       8.237  18.648  24.222  1.00 34.20           C
ATOM   1328  CE  LYS A 107       8.619  20.065  24.745  1.00 36.96           C
ATOM   1329  NZ  LYS A 107       9.963  20.066  25.417  1.00 36.59           N1+
ATOM   1330  H   LYS A 107       6.203  18.172  21.019  1.00 27.94           H
ATOM   1331  HA  LYS A 107       7.837  16.360  22.158  1.00 28.70           H
ATOM   1332  HB2 LYS A 107       5.385  17.139  23.259  1.00 34.86           H
ATOM   1333  HB3 LYS A 107       6.638  16.547  24.024  1.00 34.86           H
ATOM   1334  HG2 LYS A 107       6.680  19.193  23.014  1.00 36.68           H
ATOM   1335  HG3 LYS A 107       6.238  18.864  24.499  1.00 36.68           H
ATOM   1336  HD2 LYS A 107       8.365  18.018  24.950  1.00 41.03           H
ATOM   1337  HD3 LYS A 107       8.827  18.428  23.483  1.00 41.03           H
ATOM   1338  HE2 LYS A 107       8.659  20.687  23.998  1.00 44.35           H
ATOM   1339  HE3 LYS A 107       7.958  20.361  25.392  1.00 44.35           H
ATOM   1340  HZ1 LYS A 107       9.965  19.513  26.114  1.00 43.91           H
ATOM   1341  HZ2 LYS A 107      10.594  19.811  24.844  1.00 43.91           H
ATOM   1342  HZ3 LYS A 107      10.155  20.886  25.704  1.00 43.91           H
ATOM   1343  N   ILE A 108       5.894  15.191  20.190  1.00 20.22           N
ATOM   1344  CA  ILE A 108       5.087  14.032  19.768  1.00 21.54           C
ATOM   1345  C   ILE A 108       5.710  12.649  20.078  1.00 25.50           C
ATOM   1346  O   ILE A 108       4.927  11.689  20.119  1.00 21.96           O
ATOM   1347  CB  ILE A 108       4.803  14.203  18.253  1.00 17.62           C
ATOM   1348  CG1 ILE A 108       6.120  14.186  17.458  1.00 20.97           C
ATOM   1349  CG2 ILE A 108       3.981  15.484  18.038  1.00 20.22           C
ATOM   1350  CD1 ILE A 108       5.901  14.283  15.958  1.00 21.37           C
ATOM   1351  H   ILE A 108       6.332  15.752  19.457  1.00 24.26           H
ATOM   1352  HA  ILE A 108       4.109  14.045  20.348  1.00 25.84           H
ATOM   1353  HB  ILE A 108       4.184  13.330  17.927  1.00 21.14           H
ATOM   1354 HG12 ILE A 108       6.791  15.004  17.786  1.00 25.16           H
ATOM   1355 HG13 ILE A 108       6.673  13.249  17.686  1.00 25.16           H
ATOM   1356 HG21 ILE A 108       3.693  15.577  16.983  1.00 24.26           H
ATOM   1357 HG22 ILE A 108       3.057  15.455  18.628  1.00 24.26           H
ATOM   1358 HG23 ILE A 108       4.523  16.389  18.314  1.00 24.26           H
ATOM   1359 HD11 ILE A 108       6.860  14.259  15.418  1.00 25.64           H
ATOM   1360 HD12 ILE A 108       5.304  13.446  15.573  1.00 25.64           H
ATOM   1361 HD13 ILE A 108       5.391  15.209  15.674  1.00 25.64           H
ATOM   1362  N   TRP A 109       7.057  12.488  20.273  1.00 16.53           N
ATOM   1363  CA  TRP A 109       7.644  11.125  20.432  1.00 20.44           C
ATOM   1364  C   TRP A 109       8.208  10.804  21.842  1.00 26.19           C
ATOM   1365  O   TRP A 109       8.773   9.752  22.090  1.00 29.65           O
ATOM   1366  CB  TRP A 109       8.817  10.951  19.454  1.00 16.51           C
ATOM   1367  CG  TRP A 109       8.305  10.642  18.104  1.00 20.38           C
ATOM   1368  CD1 TRP A 109       8.372  11.457  16.980  1.00 20.86           C
ATOM   1369  CD2 TRP A 109       7.635   9.429  17.720  1.00 23.78           C
ATOM   1370  NE1 TRP A 109       7.780  10.803  15.889  1.00 20.04           N
ATOM   1371  CE2 TRP A 109       7.323   9.559  16.318  1.00 21.32           C
ATOM   1372  CE3 TRP A 109       7.246   8.262  18.402  1.00 25.35           C
ATOM   1373  CZ2 TRP A 109       6.647   8.538  15.614  1.00 19.70           C
ATOM   1374  CZ3 TRP A 109       6.566   7.276  17.709  1.00 18.27           C
ATOM   1375  CH2 TRP A 109       6.275   7.413  16.325  1.00 24.23           C
ATOM   1376  H   TRP A 109       7.734  13.278  20.274  1.00 19.84           H
ATOM   1377  HA  TRP A 109       6.842  10.362  20.227  1.00 24.53           H
ATOM   1378  HB2 TRP A 109       9.476  11.847  19.460  1.00 19.81           H
ATOM   1379  HB3 TRP A 109       9.475  10.116  19.810  1.00 19.81           H
ATOM   1380  HD1 TRP A 109       8.824  12.431  16.882  1.00 25.03           H
ATOM   1381  HE1 TRP A 109       7.639  11.205  14.939  1.00 24.05           H
ATOM   1382  HE3 TRP A 109       7.490   8.150  19.459  1.00 30.41           H
ATOM   1383  HZ2 TRP A 109       6.454   8.646  14.548  1.00 23.64           H
ATOM   1384  HZ3 TRP A 109       6.261   6.369  18.221  1.00 21.92           H
ATOM   1385  HH2 TRP A 109       5.761   6.605  15.815  1.00 29.08           H
ATOM   1386  N   ASP A 110       8.004  11.795  22.765  1.00 21.15           N
ATOM   1387  CA  ASP A 110       8.531  11.800  24.137  1.00 27.93           C
ATOM   1388  C   ASP A 110       7.918  10.691  24.966  1.00 26.51           C
ATOM   1389  O   ASP A 110       8.628   9.962  25.666  1.00 32.09           O
ATOM   1390  CB  ASP A 110       8.251  13.145  24.841  1.00 28.68           C
ATOM   1391  CG  ASP A 110       9.056  14.291  24.300  1.00 22.33           C
ATOM   1392  OD1 ASP A 110       9.927  14.095  23.423  1.00 20.84           O
ATOM   1393  OD2 ASP A 110       8.835  15.427  24.772  1.00 26.44           O1-
ATOM   1394  H   ASP A 110       7.549  12.504  22.609  1.00 25.38           H
ATOM   1395  HA  ASP A 110       9.491  11.674  24.131  1.00 33.51           H
ATOM   1396  HB2 ASP A 110       7.306  13.373  24.795  1.00 34.42           H
ATOM   1397  HB3 ASP A 110       8.512  13.059  25.774  1.00 34.42           H
ATOM   1398  N   ALA A 111       6.592  10.572  24.926  1.00 27.13           N
ATOM   1399  CA  ALA A 111       5.939   9.518  25.687  1.00 29.07           C
ATOM   1400  C   ALA A 111       6.499   8.152  25.296  1.00 35.60           C
ATOM   1401  O   ALA A 111       6.775   7.304  26.162  1.00 29.20           O
ATOM   1402  CB  ALA A 111       4.427   9.581  25.473  1.00 26.30           C
ATOM   1403  H   ALA A 111       6.060  11.080  24.491  1.00 32.55           H
ATOM   1404  HA  ALA A 111       6.112   9.653  26.630  1.00 34.88           H
ATOM   1405  HB1 ALA A 111       4.015   8.855  25.968  1.00 31.56           H
ATOM   1406  HB2 ALA A 111       4.088  10.431  25.786  1.00 31.56           H
ATOM   1407  HB3 ALA A 111       4.247   9.472  24.527  1.00 31.56           H
ATOM   1408  N   ASN A 112       6.704   7.924  23.995  1.00 31.03           N
ATOM   1409  CA  ASN A 112       7.254   6.654  23.547  1.00 29.51           C
ATOM   1410  C   ASN A 112       8.715   6.479  23.931  1.00 27.82           C
ATOM   1411  O   ASN A 112       9.256   5.389  23.741  1.00 32.01           O
ATOM   1412  CB  ASN A 112       7.095   6.522  22.034  1.00 33.30           C
ATOM   1413  CG  ASN A 112       5.676   6.194  21.627  1.00 40.14           C
ATOM   1414  OD1 ASN A 112       4.771   7.038  21.719  1.00 39.71           O
ATOM   1415  ND2 ASN A 112       5.469   4.961  21.163  1.00 39.69           N
ATOM   1416  H   ASN A 112       6.537   8.483  23.365  1.00 37.24           H
ATOM   1417  HA  ASN A 112       6.754   5.940  23.969  1.00 35.41           H
ATOM   1418  HB2 ASN A 112       7.353   7.357  21.610  1.00 39.96           H
ATOM   1419  HB3 ASN A 112       7.659   5.799  21.730  1.00 39.96           H
ATOM   1420 HD21 ASN A 112       4.676   4.721  20.931  1.00 47.63           H
ATOM   1421 HD22 ASN A 112       6.123   4.406  21.090  1.00 47.63           H
ATOM   1422  N   GLY A 113       9.337   7.510  24.482  1.00 27.88           N
ATOM   1423  CA  GLY A 113      10.725   7.457  24.880  1.00 26.90           C
ATOM   1424  C   GLY A 113      10.904   7.608  26.378  1.00 31.16           C
ATOM   1425  O   GLY A 113      12.036   7.680  26.869  1.00 30.52           O
ATOM   1426  H   GLY A 113       8.962   8.262  24.652  1.00 33.45           H
ATOM   1427  HA2 GLY A 113      11.108   6.614  24.602  1.00 32.27           H
ATOM   1428  HA3 GLY A 113      11.207   8.182  24.446  1.00 32.27           H
ATOM   1429  N   SER A 114       9.796   7.683  27.113  1.00 29.31           N
ATOM   1430  CA  SER A 114       9.859   7.828  28.563  1.00 29.94           C
ATOM   1431  C   SER A 114      10.338   6.539  29.231  1.00 26.45           C
ATOM   1432  O   SER A 114      10.096   5.440  28.737  1.00 26.46           O
ATOM   1433  CB  SER A 114       8.492   8.189  29.129  1.00 32.53           C
ATOM   1434  OG  SER A 114       7.541   7.155  28.912  1.00 37.34           O
ATOM   1435  H   SER A 114       8.998   7.641  26.803  1.00 35.17           H
ATOM   1436  HA  SER A 114      10.480   8.531  28.783  1.00 35.92           H
ATOM   1437  HB2 SER A 114       8.584   8.316  30.087  1.00 39.03           H
ATOM   1438  HB3 SER A 114       8.185   9.006  28.711  1.00 39.03           H
ATOM   1439  HG  SER A 114       7.461   7.014  28.087  1.00 44.81           H
ATOM   1440  N   ARG A 115      10.995   6.701  30.386  1.00 31.71           N
ATOM   1441  CA  ARG A 115      11.463   5.572  31.195  1.00 31.73           C
ATOM   1442  C   ARG A 115      10.379   4.510  31.361  1.00 31.14           C
ATOM   1443  O   ARG A 115      10.580   3.339  31.020  1.00 28.28           O
ATOM   1444  CB  ARG A 115      11.936   6.093  32.559  1.00 33.23           C
ATOM   1445  CG  ARG A 115      12.438   5.027  33.579  1.00 35.12           C
ATOM   1446  CD  ARG A 115      13.819   4.473  33.247  1.00 35.91           C
ATOM   1447  NE  ARG A 115      13.781   3.472  32.186  1.00 33.10           N
ATOM   1448  CZ  ARG A 115      14.546   3.489  31.100  1.00 27.45           C
ATOM   1449  NH1 ARG A 115      15.428   4.456  30.901  1.00 31.81           N
ATOM   1450  NH2 ARG A 115      14.440   2.518  30.212  1.00 33.48           N1+
ATOM   1451  H   ARG A 115      11.181   7.463  30.728  1.00 38.05           H
ATOM   1452  HA  ARG A 115      12.217   5.148  30.759  1.00 38.08           H
ATOM   1453  HB2 ARG A 115      12.656   6.727  32.416  1.00 39.88           H
ATOM   1454  HB3 ARG A 115      11.185   6.542  32.978  1.00 39.88           H
ATOM   1455  HG2 ARG A 115      12.498   5.443  34.452  1.00 42.14           H
ATOM   1456  HG3 ARG A 115      11.814   4.285  33.609  1.00 42.14           H
ATOM   1457  HD2 ARG A 115      14.376   5.210  32.968  1.00 43.09           H
ATOM   1458  HD3 ARG A 115      14.198   4.047  34.032  1.00 43.09           H
ATOM   1459  HE  ARG A 115      13.144   2.898  32.209  1.00 39.72           H
ATOM   1460 HH11 ARG A 115      15.531   5.087  31.474  1.00 38.16           H
ATOM   1461 HH12 ARG A 115      15.924   4.442  30.196  1.00 38.16           H
ATOM   1462 HH21 ARG A 115      13.861   1.887  30.319  1.00 40.17           H
ATOM   1463 HH22 ARG A 115      14.930   2.530  29.503  1.00 40.17           H
ATOM   1464  N   ASP A 116       9.220   4.909  31.912  1.00 33.35           N
ATOM   1465  CA  ASP A 116       8.148   3.960  32.207  1.00 25.60           C
ATOM   1466  C   ASP A 116       7.659   3.249  30.954  1.00 30.82           C
ATOM   1467  O   ASP A 116       7.427   2.034  30.970  1.00 27.96           O
ATOM   1468  CB  ASP A 116       6.979   4.677  32.905  1.00 36.08           C
ATOM   1469  CG  ASP A 116       7.300   5.094  34.348  1.00 38.10           C
ATOM   1470  OD1 ASP A 116       6.518   5.894  34.906  1.00 44.96           O
ATOM   1471  OD2 ASP A 116       8.331   4.661  34.916  1.00 36.81           O1-
ATOM   1472  H   ASP A 116       9.049   5.712  32.163  1.00 40.02           H
ATOM   1473  HA  ASP A 116       8.483   3.281  32.813  1.00 30.72           H
ATOM   1474  HB2 ASP A 116       6.771   5.487  32.408  1.00 43.29           H
ATOM   1475  HB3 ASP A 116       6.202   4.096  32.928  1.00 43.29           H
ATOM   1476  N   PHE A 117       7.493   3.978  29.847  1.00 27.28           N
ATOM   1477  CA  PHE A 117       7.040   3.295  28.645  1.00 27.57           C
ATOM   1478  C   PHE A 117       8.102   2.315  28.150  1.00 22.20           C
ATOM   1479  O   PHE A 117       7.786   1.190  27.759  1.00 24.03           O
ATOM   1480  CB  PHE A 117       6.649   4.305  27.555  1.00 27.61           C
ATOM   1481  CG  PHE A 117       6.104   3.643  26.326  1.00 26.98           C
ATOM   1482  CD1 PHE A 117       4.842   3.091  26.321  1.00 34.89           C
ATOM   1483  CD2 PHE A 117       6.885   3.508  25.205  1.00 32.80           C
ATOM   1484  CE1 PHE A 117       4.350   2.455  25.199  1.00 32.65           C
ATOM   1485  CE2 PHE A 117       6.409   2.876  24.087  1.00 36.37           C
ATOM   1486  CZ  PHE A 117       5.129   2.335  24.093  1.00 34.54           C
ATOM   1487  H   PHE A 117       7.630   4.824  29.774  1.00 32.74           H
ATOM   1488  HA  PHE A 117       6.246   2.787  28.869  1.00 33.08           H
ATOM   1489  HB2 PHE A 117       5.967   4.906  27.902  1.00 33.13           H
ATOM   1490  HB3 PHE A 117       7.435   4.816  27.307  1.00 33.13           H
ATOM   1491  HD1 PHE A 117       4.309   3.167  27.082  1.00 41.87           H
ATOM   1492  HD2 PHE A 117       7.742   3.870  25.207  1.00 39.36           H
ATOM   1493  HE1 PHE A 117       3.494   2.101  25.206  1.00 39.18           H
ATOM   1494  HE2 PHE A 117       6.949   2.813  23.332  1.00 43.64           H
ATOM   1495  HZ  PHE A 117       4.794   1.917  23.334  1.00 41.44           H
ATOM   1496  N   LEU A 118       9.374   2.713  28.191  1.00 29.10           N
ATOM   1497  CA  LEU A 118      10.434   1.823  27.748  1.00 26.11           C
ATOM   1498  C   LEU A 118      10.477   0.578  28.624  1.00 31.28           C
ATOM   1499  O   LEU A 118      10.525  -0.552  28.123  1.00 22.71           O
ATOM   1500  CB  LEU A 118      11.781   2.559  27.775  1.00 27.43           C
ATOM   1501  CG  LEU A 118      11.990   3.765  26.854  1.00 26.03           C
ATOM   1502  CD1 LEU A 118      13.353   4.428  27.088  1.00 28.14           C
ATOM   1503  CD2 LEU A 118      11.834   3.340  25.431  1.00 31.88           C
ATOM   1504  H   LEU A 118       9.646   3.469  28.493  1.00 34.92           H
ATOM   1505  HA  LEU A 118      10.243   1.542  26.839  1.00 31.33           H
ATOM   1506  HB2 LEU A 118      11.908   2.884  28.682  1.00 32.91           H
ATOM   1507  HB3 LEU A 118      12.476   1.916  27.566  1.00 32.91           H
ATOM   1508  HG  LEU A 118      11.304   4.424  27.041  1.00 31.24           H
ATOM   1509 HD11 LEU A 118      13.437   5.196  26.502  1.00 33.76           H
ATOM   1510 HD12 LEU A 118      13.410   4.712  28.015  1.00 33.76           H
ATOM   1511 HD13 LEU A 118      14.049   3.784  26.898  1.00 33.76           H
ATOM   1512 HD21 LEU A 118      11.947   4.123  24.867  1.00 38.25           H
ATOM   1513 HD22 LEU A 118      12.503   2.672  25.224  1.00 38.25           H
ATOM   1514 HD23 LEU A 118      10.944   2.974  25.308  1.00 38.25           H
ATOM   1515  N   ASP A 119      10.424   0.768  29.944  1.00 31.24           N
ATOM   1516  CA  ASP A 119      10.408  -0.376  30.847  1.00 29.74           C
ATOM   1517  C   ASP A 119       9.231  -1.279  30.551  1.00 25.78           C
ATOM   1518  O   ASP A 119       9.367  -2.502  30.574  1.00 26.62           O
ATOM   1519  CB  ASP A 119      10.367   0.083  32.303  1.00 25.73           C
ATOM   1520  CG  ASP A 119      11.550   0.926  32.666  1.00 26.53           C
ATOM   1521  OD1 ASP A 119      12.575   0.854  31.949  1.00 26.23           O
ATOM   1522  OD2 ASP A 119      11.450   1.663  33.661  1.00 32.74           O1-
ATOM   1523  H   ASP A 119      10.385   1.530  30.330  1.00 37.48           H
ATOM   1524  HA  ASP A 119      11.220  -0.895  30.720  1.00 35.69           H
ATOM   1525  HB2 ASP A 119       9.564   0.602  32.461  1.00 30.87           H
ATOM   1526  HB3 ASP A 119      10.375  -0.701  32.874  1.00 30.87           H
ATOM   1527  N   SER A 120       8.073  -0.700  30.232  1.00 27.17           N
ATOM   1528  CA  SER A 120       6.886  -1.521  30.014  1.00 30.86           C
ATOM   1529  C   SER A 120       7.078  -2.496  28.864  1.00 30.86           C
ATOM   1530  O   SER A 120       6.430  -3.549  28.819  1.00 31.83           O
ATOM   1531  CB  SER A 120       5.675  -0.633  29.752  1.00 34.50           C
ATOM   1532  OG  SER A 120       5.667  -0.194  28.406  1.00 33.22           O
ATOM   1533  H   SER A 120       7.944   0.143  30.160  1.00 32.60           H
ATOM   1534  HA  SER A 120       6.712  -2.040  30.811  1.00 37.03           H
ATOM   1535  HB2 SER A 120       4.872  -1.153  29.913  1.00 41.39           H
ATOM   1536  HB3 SER A 120       5.709   0.129  30.352  1.00 41.39           H
ATOM   1537  HG  SER A 120       6.356   0.265  28.264  1.00 39.86           H
ATOM   1538  N   LEU A 121       7.946  -2.157  27.923  1.00 30.33           N
ATOM   1539  CA  LEU A 121       8.220  -3.001  26.779  1.00 31.86           C
ATOM   1540  C   LEU A 121       9.461  -3.851  26.995  1.00 34.78           C
ATOM   1541  O   LEU A 121       9.863  -4.592  26.089  1.00 30.51           O
ATOM   1542  CB  LEU A 121       8.382  -2.144  25.519  1.00 34.08           C
ATOM   1543  CG  LEU A 121       7.149  -1.340  25.075  1.00 36.15           C
ATOM   1544  CD1 LEU A 121       7.460  -0.596  23.765  1.00 38.77           C
ATOM   1545  CD2 LEU A 121       5.920  -2.207  24.922  1.00 39.65           C
ATOM   1546  H   LEU A 121       8.402  -1.429  27.928  1.00 36.39           H
ATOM   1547  HA  LEU A 121       7.470  -3.598  26.648  1.00 38.23           H
ATOM   1548  HB2 LEU A 121       9.104  -1.513  25.672  1.00 40.89           H
ATOM   1549  HB3 LEU A 121       8.617  -2.731  24.782  1.00 40.89           H
ATOM   1550  HG  LEU A 121       6.955  -0.674  25.751  1.00 43.38           H
ATOM   1551 HD11 LEU A 121       6.684  -0.073  23.510  1.00 46.52           H
ATOM   1552 HD12 LEU A 121       8.224  -0.011  23.904  1.00 46.52           H
ATOM   1553 HD13 LEU A 121       7.665  -1.248  23.077  1.00 46.52           H
ATOM   1554 HD21 LEU A 121       5.178  -1.649  24.643  1.00 47.58           H
ATOM   1555 HD22 LEU A 121       6.101  -2.881  24.252  1.00 47.58           H
ATOM   1556 HD23 LEU A 121       5.717  -2.626  25.774  1.00 47.58           H
ATOM   1557  N   GLY A 122      10.073  -3.761  28.172  1.00 37.39           N
ATOM   1558  CA  GLY A 122      11.226  -4.574  28.480  1.00 40.76           C
ATOM   1559  C   GLY A 122      12.525  -3.981  28.007  1.00 31.12           C
ATOM   1560  O   GLY A 122      13.469  -4.742  27.736  1.00 27.56           O
ATOM   1561  H   GLY A 122       9.836  -3.240  28.810  1.00 44.87           H
ATOM   1562  HA2 GLY A 122      11.283  -4.696  29.441  1.00 48.90           H
ATOM   1563  HA3 GLY A 122      11.127  -5.447  28.071  1.00 48.90           H
ATOM   1564  N   PHE A 123      12.594  -2.646  27.900  1.00 32.20           N
ATOM   1565  CA  PHE A 123      13.775  -1.892  27.478  1.00 30.92           C
ATOM   1566  C   PHE A 123      14.375  -1.093  28.638  1.00 31.89           C
ATOM   1567  O   PHE A 123      14.858   0.031  28.457  1.00 28.12           O
ATOM   1568  CB  PHE A 123      13.440  -0.947  26.313  1.00 35.68           C
ATOM   1569  CG  PHE A 123      12.978  -1.653  25.054  1.00 28.97           C
ATOM   1570  CD1 PHE A 123      13.779  -2.577  24.420  1.00 34.65           C
ATOM   1571  CD2 PHE A 123      11.749  -1.373  24.503  1.00 35.60           C
ATOM   1572  CE1 PHE A 123      13.343  -3.226  23.278  1.00 34.95           C
ATOM   1573  CE2 PHE A 123      11.320  -2.006  23.361  1.00 36.90           C
ATOM   1574  CZ  PHE A 123      12.114  -2.931  22.747  1.00 35.58           C
ATOM   1575  H   PHE A 123      11.932  -2.130  28.086  1.00 38.63           H
ATOM   1576  HA  PHE A 123      14.445  -2.515  27.165  1.00 37.10           H
ATOM   1577  HB2 PHE A 123      12.731  -0.346  26.594  1.00 42.81           H
ATOM   1578  HB3 PHE A 123      14.233  -0.431  26.091  1.00 42.81           H
ATOM   1579  HD1 PHE A 123      14.613  -2.774  24.773  1.00 41.58           H
ATOM   1580  HD2 PHE A 123      11.197  -0.754  24.919  1.00 42.72           H
ATOM   1581  HE1 PHE A 123      13.895  -3.839  22.857  1.00 41.94           H
ATOM   1582  HE2 PHE A 123      10.480  -1.809  23.014  1.00 44.28           H
ATOM   1583  HZ  PHE A 123      11.818  -3.356  21.972  1.00 42.69           H
ATOM   1584  N   SER A 124      14.359  -1.670  29.847  1.00 28.72           N
ATOM   1585  CA  SER A 124      14.912  -0.993  31.022  1.00 29.41           C
ATOM   1586  C   SER A 124      16.393  -0.682  30.886  1.00 30.55           C
ATOM   1587  O   SER A 124      16.881   0.250  31.538  1.00 31.06           O
ATOM   1588  CB  SER A 124      14.690  -1.828  32.287  1.00 30.15           C
ATOM   1589  OG  SER A 124      15.367  -3.078  32.209  1.00 31.63           O
ATOM   1590  H   SER A 124      14.027  -2.443  30.013  1.00 34.46           H
ATOM   1591  HA  SER A 124      14.455  -0.150  31.134  1.00 35.29           H
ATOM   1592  HB2 SER A 124      15.027  -1.325  33.047  1.00 36.17           H
ATOM   1593  HB3 SER A 124      13.738  -1.983  32.396  1.00 36.17           H
ATOM   1594  HG  SER A 124      15.204  -3.531  32.896  1.00 37.95           H
ATOM   1595  N   THR A 125      17.121  -1.435  30.064  1.00 28.84           N
ATOM   1596  CA  THR A 125      18.536  -1.156  29.821  1.00 30.07           C
ATOM   1597  C   THR A 125      18.754  -0.023  28.823  1.00 30.95           C
ATOM   1598  O   THR A 125      19.901   0.346  28.552  1.00 30.95           O
ATOM   1599  CB  THR A 125      19.254  -2.416  29.312  1.00 22.00           C
ATOM   1600  OG1 THR A 125      18.632  -2.890  28.109  1.00 35.04           O
ATOM   1601  CG2 THR A 125      19.244  -3.520  30.352  1.00 30.92           C
ATOM   1602  H   THR A 125      16.812  -2.107  29.631  1.00 34.60           H
ATOM   1603  HA  THR A 125      18.948  -0.897  30.653  1.00 36.08           H
ATOM   1604  HB  THR A 125      20.171  -2.188  29.107  1.00 26.40           H
ATOM   1605  HG1 THR A 125      18.927  -3.650  27.902  1.00 42.04           H
ATOM   1606 HG21 THR A 125      19.661  -4.317  29.987  1.00 37.10           H
ATOM   1607 HG22 THR A 125      19.749  -3.232  31.129  1.00 37.10           H
ATOM   1608 HG23 THR A 125      18.339  -3.738  30.620  1.00 37.10           H
ATOM   1609  N   ARG A 126      17.697   0.541  28.269  1.00 32.21           N
ATOM   1610  CA  ARG A 126      17.823   1.586  27.272  1.00 36.59           C
ATOM   1611  C   ARG A 126      17.649   2.960  27.917  1.00 33.71           C
ATOM   1612  O   ARG A 126      16.895   3.135  28.877  1.00 29.92           O
ATOM   1613  CB  ARG A 126      16.792   1.342  26.163  1.00 37.34           C
ATOM   1614  CG  ARG A 126      16.837   2.312  25.034  1.00 34.61           C
ATOM   1615  CD  ARG A 126      15.746   2.005  24.007  1.00 32.10           C
ATOM   1616  NE  ARG A 126      15.943   0.728  23.355  1.00 35.71           N
ATOM   1617  CZ  ARG A 126      15.119   0.216  22.450  1.00 34.01           C
ATOM   1618  NH1 ARG A 126      14.015   0.864  22.076  1.00 28.13           N
ATOM   1619  NH2 ARG A 126      15.408  -0.954  21.926  1.00 33.74           N1+
ATOM   1620  H   ARG A 126      16.885   0.331  28.442  1.00 38.64           H
ATOM   1621  HA  ARG A 126      18.704   1.548  26.869  1.00 43.91           H
ATOM   1622  HB2 ARG A 126      16.937   0.463  25.783  1.00 44.81           H
ATOM   1623  HB3 ARG A 126      15.902   1.386  26.546  1.00 44.81           H
ATOM   1624  HG2 ARG A 126      16.671   3.193  25.401  1.00 41.53           H
ATOM   1625  HG3 ARG A 126      17.699   2.278  24.593  1.00 41.53           H
ATOM   1626  HD2 ARG A 126      14.877   2.000  24.439  1.00 38.51           H
ATOM   1627  HD3 ARG A 126      15.778   2.678  23.312  1.00 38.51           H
ATOM   1628  HE  ARG A 126      16.651   0.287  23.545  1.00 42.85           H
ATOM   1629 HH11 ARG A 126      13.825   1.632  22.417  1.00 33.76           H
ATOM   1630 HH12 ARG A 126      13.492   0.519  21.491  1.00 33.76           H
ATOM   1631 HH21 ARG A 126      16.118  -1.370  22.171  1.00 40.49           H
ATOM   1632 HH22 ARG A 126      14.885  -1.300  21.342  1.00 40.49           H
ATOM   1633  N   GLU A 127      18.383   3.934  27.395  1.00 31.55           N
ATOM   1634  CA  GLU A 127      18.304   5.291  27.922  1.00 35.56           C
ATOM   1635  C   GLU A 127      16.974   5.952  27.554  1.00 37.86           C
ATOM   1636  O   GLU A 127      16.400   5.694  26.489  1.00 27.84           O
ATOM   1637  CB  GLU A 127      19.441   6.137  27.373  1.00 34.26           C
ATOM   1638  CG  GLU A 127      20.186   6.869  28.411  1.00 43.34           C
ATOM   1639  CD  GLU A 127      21.039   5.941  29.240  1.00 45.96           C
ATOM   1640  OE1 GLU A 127      21.362   6.332  30.377  1.00 47.33           O
ATOM   1641  OE2 GLU A 127      21.374   4.828  28.754  1.00 51.33           O1-
ATOM   1642  H   GLU A 127      18.928   3.836  26.743  1.00 37.86           H
ATOM   1643  HA  GLU A 127      18.370   5.260  28.886  1.00 42.66           H
ATOM   1644  HB2 GLU A 127      20.069   5.558  26.913  1.00 41.11           H
ATOM   1645  HB3 GLU A 127      19.079   6.792  26.758  1.00 41.11           H
ATOM   1646  HG2 GLU A 127      20.756   7.505  27.967  1.00 52.00           H
ATOM   1647  HG3 GLU A 127      19.559   7.316  29.005  1.00 52.00           H
ATOM   1648  N   GLU A 128      16.498   6.840  28.428  1.00 34.30           N
ATOM   1649  CA  GLU A 128      15.268   7.563  28.121  1.00 33.38           C
ATOM   1650  C   GLU A 128      15.480   8.413  26.871  1.00 35.72           C
ATOM   1651  O   GLU A 128      16.525   9.050  26.701  1.00 27.82           O
ATOM   1652  CB  GLU A 128      14.829   8.436  29.299  1.00 42.55           C
ATOM   1653  CG  GLU A 128      15.526   9.783  29.364  1.00 47.93           C
ATOM   1654  CD  GLU A 128      15.151  10.587  30.594  1.00 54.96           C
ATOM   1655  OE1 GLU A 128      13.965  10.532  31.001  1.00 56.05           O
ATOM   1656  OE2 GLU A 128      16.050  11.277  31.142  1.00 53.68           O1-
ATOM   1657  H   GLU A 128      16.855   7.045  29.179  1.00 41.16           H
ATOM   1658  HA  GLU A 128      14.562   6.925  27.943  1.00 40.05           H
ATOM   1659  HB2 GLU A 128      13.872   8.607  29.227  1.00 51.06           H
ATOM   1660  HB3 GLU A 128      15.011   7.961  30.126  1.00 51.06           H
ATOM   1661  HG2 GLU A 128      16.487   9.637  29.373  1.00 57.51           H
ATOM   1662  HG3 GLU A 128      15.278  10.310  28.588  1.00 57.51           H
ATOM   1663  N   GLY A 129      14.486   8.412  25.986  1.00 35.91           N
ATOM   1664  CA  GLY A 129      14.571   9.105  24.720  1.00 29.91           C
ATOM   1665  C   GLY A 129      14.976   8.210  23.562  1.00 30.68           C
ATOM   1666  O   GLY A 129      14.745   8.571  22.397  1.00 26.00           O
ATOM   1667  H   GLY A 129      13.748   7.992  26.100  1.00 43.09           H
ATOM   1668  HA2 GLY A 129      13.699   9.487  24.516  1.00 35.89           H
ATOM   1669  HA3 GLY A 129      15.207   9.832  24.795  1.00 35.89           H
ATOM   1670  N   ASP A 130      15.514   7.027  23.847  1.00 28.97           N
ATOM   1671  CA  ASP A 130      15.955   6.114  22.791  1.00 24.51           C
ATOM   1672  C   ASP A 130      14.757   5.317  22.263  1.00 28.42           C
ATOM   1673  O   ASP A 130      14.300   4.354  22.885  1.00 23.18           O
ATOM   1674  CB  ASP A 130      17.065   5.205  23.314  1.00 22.95           C
ATOM   1675  CG  ASP A 130      17.755   4.430  22.222  1.00 30.47           C
ATOM   1676  OD1 ASP A 130      18.915   3.987  22.422  1.00 27.40           O
ATOM   1677  OD2 ASP A 130      17.141   4.246  21.152  1.00 26.32           O1-
ATOM   1678  H   ASP A 130      15.631   6.731  24.643  1.00 34.76           H
ATOM   1679  HA  ASP A 130      16.311   6.637  22.061  1.00 29.41           H
ATOM   1680  HB2 ASP A 130      17.732   5.742  23.766  1.00 27.53           H
ATOM   1681  HB3 ASP A 130      16.665   4.585  23.927  1.00 27.53           H
ATOM   1682  N   LEU A 131      14.269   5.692  21.080  1.00 22.22           N
ATOM   1683  CA  LEU A 131      13.119   5.041  20.463  1.00 26.55           C
ATOM   1684  C   LEU A 131      13.479   3.746  19.761  1.00 26.84           C
ATOM   1685  O   LEU A 131      12.578   3.072  19.252  1.00 24.72           O
ATOM   1686  CB  LEU A 131      12.447   5.993  19.455  1.00 22.97           C
ATOM   1687  CG  LEU A 131      11.981   7.321  20.054  1.00 28.34           C
ATOM   1688  CD1 LEU A 131      11.611   8.311  18.938  1.00 25.09           C
ATOM   1689  CD2 LEU A 131      10.807   7.081  21.010  1.00 32.24           C
ATOM   1690  H   LEU A 131      14.593   6.326  20.607  1.00 26.66           H
ATOM   1691  HA  LEU A 131      12.478   4.827  21.155  1.00 31.86           H
ATOM   1692  HB2 LEU A 131      13.075   6.187  18.742  1.00 27.56           H
ATOM   1693  HB3 LEU A 131      11.665   5.554  19.090  1.00 27.56           H
ATOM   1694  HG  LEU A 131      12.709   7.706  20.564  1.00 34.00           H
ATOM   1695 HD11 LEU A 131      11.330   9.150  19.333  1.00 30.11           H
ATOM   1696 HD12 LEU A 131      12.384   8.454  18.369  1.00 30.11           H
ATOM   1697 HD13 LEU A 131      10.885   7.926  18.421  1.00 30.11           H
ATOM   1698 HD21 LEU A 131      10.526   7.937  21.371  1.00 38.68           H
ATOM   1699 HD22 LEU A 131      10.079   6.667  20.522  1.00 38.68           H
ATOM   1700 HD23 LEU A 131      11.090   6.502  21.735  1.00 38.68           H
ATOM   1701  N   GLY A 132      14.760   3.379  19.735  1.00 27.50           N
ATOM   1702  CA  GLY A 132      15.207   2.210  19.010  1.00 28.03           C
ATOM   1703  C   GLY A 132      15.378   2.504  17.532  1.00 25.86           C
ATOM   1704  O   GLY A 132      15.419   3.668  17.111  1.00 22.00           O
ATOM   1705  H   GLY A 132      15.394   3.804  20.130  1.00 32.99           H
ATOM   1706  HA2 GLY A 132      16.062   1.914  19.361  1.00 33.63           H
ATOM   1707  HA3 GLY A 132      14.561   1.498  19.125  1.00 33.63           H
ATOM   1708  N   PRO A 133      15.514   1.458  16.717  1.00 27.78           N
ATOM   1709  CA  PRO A 133      15.817   1.621  15.278  1.00 21.75           C
ATOM   1710  C   PRO A 133      14.592   2.051  14.470  1.00 22.57           C
ATOM   1711  O   PRO A 133      14.010   1.288  13.664  1.00 25.18           O
ATOM   1712  CB  PRO A 133      16.317   0.224  14.901  1.00 22.18           C
ATOM   1713  CG  PRO A 133      15.478  -0.671  15.816  1.00 25.98           C
ATOM   1714  CD  PRO A 133      15.545   0.047  17.119  1.00 24.78           C
ATOM   1715  HA  PRO A 133      16.536   2.264  15.169  1.00 26.09           H
ATOM   1716  HB2 PRO A 133      16.114   0.048  13.977  1.00 26.61           H
ATOM   1717  HB3 PRO A 133      17.268   0.124  15.076  1.00 26.61           H
ATOM   1718  HG2 PRO A 133      14.560  -0.690  15.500  1.00 31.17           H
ATOM   1719  HG3 PRO A 133      15.848  -1.566  15.868  1.00 31.17           H
ATOM   1720  HD2 PRO A 133      14.779  -0.182  17.673  1.00 29.73           H
ATOM   1721  HD3 PRO A 133      16.377  -0.162  17.565  1.00 29.73           H
ATOM   1722  N   VAL A 134      14.150   3.287  14.718  1.00 21.31           N
ATOM   1723  CA  VAL A 134      12.982   3.898  14.077  1.00 27.76           C
ATOM   1724  C   VAL A 134      13.383   4.607  12.780  1.00 19.19           C
ATOM   1725  O   VAL A 134      14.457   4.367  12.249  1.00 20.50           O
ATOM   1726  CB  VAL A 134      12.280   4.879  15.040  1.00 28.49           C
ATOM   1727  CG1 VAL A 134      11.775   4.175  16.264  1.00 36.35           C
ATOM   1728  CG2 VAL A 134      13.198   6.046  15.423  1.00 32.83           C
ATOM   1729  H   VAL A 134      14.526   3.821  15.278  1.00 25.57           H
ATOM   1730  HA  VAL A 134      12.356   3.195  13.872  1.00 33.31           H
ATOM   1731  HB  VAL A 134      11.505   5.257  14.600  1.00 34.19           H
ATOM   1732 HG11 VAL A 134      11.329   4.834  16.828  1.00 43.61           H
ATOM   1733 HG12 VAL A 134      11.153   3.479  16.001  1.00 43.61           H
ATOM   1734 HG13 VAL A 134      12.529   3.797  16.731  1.00 43.61           H
ATOM   1735 HG21 VAL A 134      12.721   6.659  16.003  1.00 39.40           H
ATOM   1736 HG22 VAL A 134      13.974   5.691  15.883  1.00 39.40           H
ATOM   1737 HG23 VAL A 134      13.483   6.516  14.619  1.00 39.40           H
ATOM   1738  N   TYR A 135      12.508   5.483  12.276  1.00 26.98           N
ATOM   1739  CA  TYR A 135      12.610   6.041  10.916  1.00 24.90           C
ATOM   1740  C   TYR A 135      13.979   6.601  10.576  1.00 19.70           C
ATOM   1741  O   TYR A 135      14.548   6.276   9.531  1.00 24.23           O
ATOM   1742  CB  TYR A 135      11.561   7.141  10.748  1.00 20.67           C
ATOM   1743  CG  TYR A 135      10.157   6.613  10.823  1.00 20.47           C
ATOM   1744  CD1 TYR A 135       9.605   5.874   9.767  1.00 21.91           C
ATOM   1745  CD2 TYR A 135       9.373   6.845  11.948  1.00 21.86           C
ATOM   1746  CE1 TYR A 135       8.316   5.399   9.839  1.00 16.61           C
ATOM   1747  CE2 TYR A 135       8.076   6.363  12.032  1.00 22.16           C
ATOM   1748  CZ  TYR A 135       7.556   5.642  10.974  1.00 22.61           C
ATOM   1749  OH  TYR A 135       6.281   5.142  11.071  1.00 21.67           O
ATOM   1750  H   TYR A 135      11.808   5.756  12.692  1.00 32.37           H
ATOM   1751  HA  TYR A 135      12.418   5.343  10.266  1.00 29.87           H
ATOM   1752  HB2 TYR A 135      11.659   7.767  11.482  1.00 24.80           H
ATOM   1753  HB3 TYR A 135      11.677   7.594   9.897  1.00 24.80           H
ATOM   1754  HD1 TYR A 135      10.106   5.712   9.004  1.00 26.29           H
ATOM   1755  HD2 TYR A 135       9.724   7.329  12.662  1.00 26.23           H
ATOM   1756  HE1 TYR A 135       7.958   4.907   9.140  1.00 19.93           H
ATOM   1757  HE2 TYR A 135       7.561   6.513  12.795  1.00 26.59           H
ATOM   1758  HH  TYR A 135       5.728   5.764  11.191  1.00 26.01           H
ATOM   1759  N   GLY A 136      14.503   7.461  11.431  1.00 20.54           N
ATOM   1760  CA  GLY A 136      15.782   8.082  11.162  1.00 19.55           C
ATOM   1761  C   GLY A 136      16.857   7.057  10.883  1.00 24.25           C
ATOM   1762  O   GLY A 136      17.658   7.209   9.953  1.00 19.64           O
ATOM   1763  H   GLY A 136      14.140   7.703  12.174  1.00 24.64           H
ATOM   1764  HA2 GLY A 136      15.716   8.678  10.401  1.00 23.46           H
ATOM   1765  HA3 GLY A 136      16.050   8.600  11.941  1.00 23.46           H
ATOM   1766  N   PHE A 137      16.853   5.978  11.661  1.00 20.29           N
ATOM   1767  CA  PHE A 137      17.815   4.906  11.500  1.00 18.38           C
ATOM   1768  C   PHE A 137      17.546   4.111  10.230  1.00 21.07           C
ATOM   1769  O   PHE A 137      18.452   3.899   9.415  1.00 19.93           O
ATOM   1770  CB  PHE A 137      17.767   4.016  12.742  1.00 19.42           C
ATOM   1771  CG  PHE A 137      18.720   2.884  12.701  1.00 20.80           C
ATOM   1772  CD1 PHE A 137      20.059   3.102  12.890  1.00 21.55           C
ATOM   1773  CD2 PHE A 137      18.284   1.602  12.465  1.00 22.81           C
ATOM   1774  CE1 PHE A 137      20.951   2.070  12.857  1.00 22.34           C
ATOM   1775  CE2 PHE A 137      19.180   0.558  12.451  1.00 23.46           C
ATOM   1776  CZ  PHE A 137      20.522   0.805  12.631  1.00 21.45           C
ATOM   1777  H   PHE A 137      16.295   5.840  12.300  1.00 24.34           H
ATOM   1778  HA  PHE A 137      18.698   5.290  11.440  1.00 22.06           H
ATOM   1779  HB2 PHE A 137      17.965   4.547  13.529  1.00 23.30           H
ATOM   1780  HB3 PHE A 137      16.878   3.640  12.828  1.00 23.30           H
ATOM   1781  HD1 PHE A 137      20.361   3.964  13.047  1.00 25.86           H
ATOM   1782  HD2 PHE A 137      17.381   1.444  12.340  1.00 27.37           H
ATOM   1783  HE1 PHE A 137      21.856   2.241  12.990  1.00 26.81           H
ATOM   1784  HE2 PHE A 137      18.885  -0.309  12.284  1.00 28.15           H
ATOM   1785  HZ  PHE A 137      21.135   0.103  12.610  1.00 25.74           H
ATOM   1786  N   GLN A 138      16.313   3.636  10.052  1.00 18.06           N
ATOM   1787  CA  GLN A 138      16.003   2.798   8.895  1.00 20.95           C
ATOM   1788  C   GLN A 138      16.202   3.558   7.588  1.00 22.53           C
ATOM   1789  O   GLN A 138      16.675   2.993   6.596  1.00 22.18           O
ATOM   1790  CB  GLN A 138      14.567   2.277   8.985  1.00 25.01           C
ATOM   1791  CG  GLN A 138      14.288   1.389  10.190  1.00 20.03           C
ATOM   1792  CD  GLN A 138      15.152   0.170  10.233  1.00 23.66           C
ATOM   1793  OE1 GLN A 138      15.682  -0.272   9.215  1.00 24.21           O
ATOM   1794  NE2 GLN A 138      15.304  -0.396  11.427  1.00 27.92           N
ATOM   1795  H   GLN A 138      15.656   3.776  10.583  1.00 21.67           H
ATOM   1796  HA  GLN A 138      16.596   2.031   8.891  1.00 25.13           H
ATOM   1797  HB2 GLN A 138      13.969   3.041   9.039  1.00 30.00           H
ATOM   1798  HB3 GLN A 138      14.372   1.757   8.189  1.00 30.00           H
ATOM   1799  HG2 GLN A 138      14.446   1.902  10.999  1.00 24.03           H
ATOM   1800  HG3 GLN A 138      13.363   1.097  10.156  1.00 24.03           H
ATOM   1801 HE21 GLN A 138      14.943  -0.029  12.118  1.00 33.50           H
ATOM   1802 HE22 GLN A 138      15.762  -1.121  11.514  1.00 33.50           H
ATOM   1803  N   TRP A 139      15.821   4.826   7.562  1.00 22.20           N
ATOM   1804  CA  TRP A 139      15.940   5.607   6.337  1.00 20.84           C
ATOM   1805  C   TRP A 139      17.397   5.790   5.925  1.00 20.56           C
ATOM   1806  O   TRP A 139      17.715   5.726   4.739  1.00 19.94           O
ATOM   1807  CB  TRP A 139      15.250   6.960   6.515  1.00 17.93           C
ATOM   1808  CG  TRP A 139      13.717   6.915   6.400  1.00 18.93           C
ATOM   1809  CD1 TRP A 139      12.945   5.826   6.301  1.00 17.63           C
ATOM   1810  CD2 TRP A 139      12.830   8.040   6.357  1.00 14.17           C
ATOM   1811  NE1 TRP A 139      11.622   6.176   6.226  1.00 17.19           N
ATOM   1812  CE2 TRP A 139      11.524   7.536   6.264  1.00 22.03           C
ATOM   1813  CE3 TRP A 139      13.013   9.412   6.423  1.00 25.33           C
ATOM   1814  CZ2 TRP A 139      10.413   8.353   6.203  1.00 23.45           C
ATOM   1815  CZ3 TRP A 139      11.907  10.223   6.358  1.00 23.98           C
ATOM   1816  CH2 TRP A 139      10.622   9.684   6.264  1.00 21.68           C
ATOM   1817  H   TRP A 139      15.489   5.253   8.228  1.00 26.64           H
ATOM   1818  HA  TRP A 139      15.493   5.137   5.618  1.00 25.01           H
ATOM   1819  HB2 TRP A 139      15.461   7.302   7.402  1.00 21.51           H
ATOM   1820  HB3 TRP A 139      15.577   7.577   5.840  1.00 21.51           H
ATOM   1821  HD1 TRP A 139      13.254   4.950   6.303  1.00 21.15           H
ATOM   1822  HE1 TRP A 139      10.970   5.628   6.159  1.00 20.62           H
ATOM   1823  HE3 TRP A 139      13.861   9.775   6.496  1.00 30.39           H
ATOM   1824  HZ2 TRP A 139       9.555   8.005   6.131  1.00 28.14           H
ATOM   1825  HZ3 TRP A 139      12.013  11.144   6.398  1.00 28.77           H
ATOM   1826  HH2 TRP A 139       9.889  10.253   6.220  1.00 26.02           H
ATOM   1827  N   ARG A 140      18.292   6.012   6.875  1.00 20.75           N
ATOM   1828  CA  ARG A 140      19.675   6.340   6.544  1.00 21.64           C
ATOM   1829  C   ARG A 140      20.675   5.207   6.786  1.00 23.44           C
ATOM   1830  O   ARG A 140      21.808   5.306   6.303  1.00 22.43           O
ATOM   1831  CB  ARG A 140      20.140   7.580   7.331  1.00 21.58           C
ATOM   1832  CG  ARG A 140      19.220   8.845   7.316  1.00 22.06           C
ATOM   1833  CD  ARG A 140      18.785   9.260   5.926  1.00 24.83           C
ATOM   1834  NE  ARG A 140      19.874   9.657   5.053  1.00 24.78           N
ATOM   1835  CZ  ARG A 140      20.282  10.903   4.861  1.00 22.63           C
ATOM   1836  NH1 ARG A 140      19.707  11.927   5.492  1.00 22.78           N
ATOM   1837  NH2 ARG A 140      21.258  11.126   4.009  1.00 20.62           N1+
ATOM   1838  H   ARG A 140      18.117   5.990   7.710  1.00 24.90           H
ATOM   1839  HA  ARG A 140      19.714   6.559   5.600  1.00 25.97           H
ATOM   1840  HB2 ARG A 140      20.261   7.315   8.258  1.00 25.89           H
ATOM   1841  HB3 ARG A 140      20.992   7.857   6.959  1.00 25.89           H
ATOM   1842  HG2 ARG A 140      18.417   8.653   7.824  1.00 26.47           H
ATOM   1843  HG3 ARG A 140      19.697   9.592   7.717  1.00 26.47           H
ATOM   1844  HD2 ARG A 140      18.368   8.486   5.502  1.00 29.79           H
ATOM   1845  HD3 ARG A 140      18.148   9.984   5.984  1.00 29.79           H
ATOM   1846  HE  ARG A 140      20.293   9.032   4.634  1.00 29.74           H
ATOM   1847 HH11 ARG A 140      19.058  11.780   6.035  1.00 27.33           H
ATOM   1848 HH12 ARG A 140      19.979  12.731   5.357  1.00 27.33           H
ATOM   1849 HH21 ARG A 140      21.638  10.469   3.609  1.00 24.74           H
ATOM   1850 HH22 ARG A 140      21.540  11.934   3.892  1.00 24.74           H
ATOM   1851  N   HIS A 141      20.298   4.146   7.520  1.00 22.15           N
ATOM   1852  CA  HIS A 141      21.195   3.055   7.895  1.00 24.75           C
ATOM   1853  C   HIS A 141      20.507   1.683   7.886  1.00 27.33           C
ATOM   1854  O   HIS A 141      20.850   0.822   8.704  1.00 22.05           O
ATOM   1855  CB  HIS A 141      21.781   3.320   9.285  1.00 27.06           C
ATOM   1856  CG  HIS A 141      22.407   4.676   9.426  1.00 21.43           C
ATOM   1857  ND1 HIS A 141      23.577   5.022   8.784  1.00 25.00           N
ATOM   1858  CD2 HIS A 141      22.019   5.780  10.109  1.00 26.64           C
ATOM   1859  CE1 HIS A 141      23.888   6.276   9.064  1.00 25.23           C
ATOM   1860  NE2 HIS A 141      22.955   6.763   9.865  1.00 21.18           N
ATOM   1861  H   HIS A 141      19.505   4.042   7.830  1.00 26.57           H
ATOM   1862  HA  HIS A 141      21.923   3.022   7.259  1.00 29.70           H
ATOM   1863  HB2 HIS A 141      22.461   2.647   9.450  1.00 32.47           H
ATOM   1864  HB3 HIS A 141      21.079   3.232   9.944  1.00 32.47           H
ATOM   1865  HD1 HIS A 141      24.028   4.505   8.268  1.00 29.99           H
ATOM   1866  HD2 HIS A 141      21.260   5.853  10.643  1.00 31.96           H
ATOM   1867  HE1 HIS A 141      24.633   6.734   8.750  1.00 30.27           H
ATOM   1868  N   PHE A 142      19.556   1.449   6.972  1.00 26.40           N
ATOM   1869  CA  PHE A 142      18.812   0.188   6.954  1.00 24.39           C
ATOM   1870  C   PHE A 142      19.756  -1.002   6.909  1.00 29.49           C
ATOM   1871  O   PHE A 142      20.640  -1.077   6.058  1.00 21.21           O
ATOM   1872  CB  PHE A 142      17.866   0.099   5.746  1.00 22.30           C
ATOM   1873  CG  PHE A 142      16.914  -1.058   5.812  1.00 24.04           C
ATOM   1874  CD1 PHE A 142      15.587  -0.868   6.175  1.00 27.02           C
ATOM   1875  CD2 PHE A 142      17.336  -2.335   5.501  1.00 23.93           C
ATOM   1876  CE1 PHE A 142      14.707  -1.949   6.241  1.00 27.24           C
ATOM   1877  CE2 PHE A 142      16.475  -3.409   5.574  1.00 33.13           C
ATOM   1878  CZ  PHE A 142      15.158  -3.218   5.946  1.00 30.57           C
ATOM   1879  H   PHE A 142      19.318   2.006   6.367  1.00 31.68           H
ATOM   1880  HA  PHE A 142      18.283   0.125   7.762  1.00 29.26           H
ATOM   1881  HB2 PHE A 142      17.334   0.906   5.685  1.00 26.76           H
ATOM   1882  HB3 PHE A 142      18.402  -0.008   4.946  1.00 26.76           H
ATOM   1883  HD1 PHE A 142      15.289  -0.016   6.386  1.00 32.43           H
ATOM   1884  HD2 PHE A 142      18.222  -2.477   5.260  1.00 28.72           H
ATOM   1885  HE1 PHE A 142      13.822  -1.814   6.492  1.00 32.69           H
ATOM   1886  HE2 PHE A 142      16.783  -4.260   5.361  1.00 39.76           H
ATOM   1887  HZ  PHE A 142      14.574  -3.943   5.979  1.00 36.68           H
ATOM   1888  N   GLY A 143      19.521  -1.958   7.795  1.00 27.15           N
ATOM   1889  CA  GLY A 143      20.330  -3.163   7.852  1.00 33.99           C
ATOM   1890  C   GLY A 143      21.522  -3.102   8.790  1.00 30.86           C
ATOM   1891  O   GLY A 143      22.089  -4.152   9.118  1.00 27.56           O
ATOM   1892  H   GLY A 143      18.897  -1.929   8.376  1.00 32.57           H
ATOM   1893  HA2 GLY A 143      19.772  -3.909   8.121  1.00 40.78           H
ATOM   1894  HA3 GLY A 143      20.673  -3.348   6.968  1.00 40.78           H
ATOM   1895  N   ALA A 144      21.926  -1.914   9.219  1.00 20.93           N
ATOM   1896  CA  ALA A 144      22.975  -1.788  10.214  1.00 26.15           C
ATOM   1897  C   ALA A 144      22.500  -2.371  11.543  1.00 28.99           C
ATOM   1898  O   ALA A 144      21.301  -2.535  11.789  1.00 26.16           O
ATOM   1899  CB  ALA A 144      23.379  -0.327  10.382  1.00 28.77           C
ATOM   1900  H   ALA A 144      21.611  -1.163   8.950  1.00 25.12           H
ATOM   1901  HA  ALA A 144      23.752  -2.287   9.924  1.00 31.38           H
ATOM   1902  HB1 ALA A 144      24.094  -0.265  11.037  1.00 34.52           H
ATOM   1903  HB2 ALA A 144      23.687   0.010   9.526  1.00 34.52           H
ATOM   1904  HB3 ALA A 144      22.612   0.184  10.689  1.00 34.52           H
ATOM   1905  N   GLU A 145      23.453  -2.704  12.405  1.00 25.37           N
ATOM   1906  CA  GLU A 145      23.127  -3.255  13.717  1.00 30.02           C
ATOM   1907  C   GLU A 145      22.917  -2.100  14.688  1.00 23.44           C
ATOM   1908  O   GLU A 145      23.833  -1.312  14.937  1.00 25.99           O
ATOM   1909  CB  GLU A 145      24.222  -4.222  14.195  1.00 32.60           C
ATOM   1910  CG  GLU A 145      25.630  -3.647  14.242  1.00 43.89           C
ATOM   1911  CD  GLU A 145      26.701  -4.728  14.470  1.00 49.28           C
ATOM   1912  OE1 GLU A 145      26.552  -5.534  15.429  1.00 45.70           O
ATOM   1913  OE2 GLU A 145      27.670  -4.781  13.664  1.00 50.55           O1-
ATOM   1914  H   GLU A 145      24.291  -2.620  12.256  1.00 30.44           H
ATOM   1915  HA  GLU A 145      22.297  -3.749  13.659  1.00 36.02           H
ATOM   1916  HB2 GLU A 145      24.002  -4.531  15.090  1.00 39.12           H
ATOM   1917  HB3 GLU A 145      24.242  -4.979  13.592  1.00 39.12           H
ATOM   1918  HG2 GLU A 145      25.825  -3.212  13.400  1.00 52.67           H
ATOM   1919  HG3 GLU A 145      25.680  -3.002  14.966  1.00 52.67           H
ATOM   1920  N   TYR A 146      21.701  -1.970  15.208  1.00 18.36           N
ATOM   1921  CA  TYR A 146      21.408  -0.880  16.131  1.00 22.87           C
ATOM   1922  C   TYR A 146      22.023  -1.125  17.502  1.00 27.74           C
ATOM   1923  O   TYR A 146      21.877  -2.205  18.076  1.00 30.83           O
ATOM   1924  CB  TYR A 146      19.904  -0.692  16.271  1.00 23.90           C
ATOM   1925  CG  TYR A 146      19.513   0.583  16.973  1.00 25.72           C
ATOM   1926  CD1 TYR A 146      19.570   1.807  16.323  1.00 23.44           C
ATOM   1927  CD2 TYR A 146      19.070   0.562  18.282  1.00 27.64           C
ATOM   1928  CE1 TYR A 146      19.206   2.959  16.963  1.00 22.49           C
ATOM   1929  CE2 TYR A 146      18.703   1.702  18.927  1.00 24.90           C
ATOM   1930  CZ  TYR A 146      18.764   2.900  18.259  1.00 21.92           C
ATOM   1931  OH  TYR A 146      18.381   4.039  18.905  1.00 24.77           O
ATOM   1932  H   TYR A 146      21.036  -2.479  15.040  1.00 22.03           H
ATOM   1933  HA  TYR A 146      21.787  -0.062  15.780  1.00 27.44           H
ATOM   1934  HB2 TYR A 146      19.508  -0.675  15.386  1.00 28.67           H
ATOM   1935  HB3 TYR A 146      19.540  -1.435  16.775  1.00 28.67           H
ATOM   1936  HD1 TYR A 146      19.868   1.846  15.444  1.00 28.13           H
ATOM   1937  HD2 TYR A 146      19.018  -0.247  18.724  1.00 33.17           H
ATOM   1938  HE1 TYR A 146      19.245   3.771  16.523  1.00 26.98           H
ATOM   1939  HE2 TYR A 146      18.399   1.667  19.803  1.00 29.88           H
ATOM   1940  HH  TYR A 146      18.100   3.852  19.674  1.00 29.72           H
ATOM   1941  N   ARG A 147      22.717  -0.109  18.018  1.00 23.25           N
ATOM   1942  CA  ARG A 147      23.274  -0.100  19.368  1.00 28.53           C
ATOM   1943  C   ARG A 147      22.411   0.785  20.274  1.00 25.78           C
ATOM   1944  O   ARG A 147      21.536   0.280  20.990  1.00 26.04           O
ATOM   1945  CB  ARG A 147      24.733   0.371  19.346  1.00 31.41           C
ATOM   1946  CG  ARG A 147      25.756  -0.671  18.834  1.00 34.95           C
ATOM   1947  CD  ARG A 147      26.533  -0.201  17.604  1.00 37.44           C
ATOM   1948  NE  ARG A 147      27.336   1.003  17.850  1.00 43.52           N
ATOM   1949  CZ  ARG A 147      27.930   1.726  16.898  1.00 48.43           C
ATOM   1950  NH1 ARG A 147      27.815   1.353  15.621  1.00 41.97           N
ATOM   1951  NH2 ARG A 147      28.630   2.830  17.222  1.00 45.46           N1+
ATOM   1952  H   ARG A 147      22.880   0.615  17.594  1.00 27.90           H
ATOM   1953  HA  ARG A 147      23.262  -0.997  19.721  1.00 34.24           H
ATOM   1954  HB2 ARG A 147      24.796   1.158  18.778  1.00 37.69           H
ATOM   1955  HB3 ARG A 147      24.988   0.600  20.257  1.00 37.69           H
ATOM   1956  HG2 ARG A 147      26.403  -0.848  19.535  1.00 41.94           H
ATOM   1957  HG3 ARG A 147      25.287  -1.489  18.603  1.00 41.94           H
ATOM   1958  HD2 ARG A 147      27.124  -0.908  17.308  1.00 44.92           H
ATOM   1959  HD3 ARG A 147      25.889   0.017  16.911  1.00 44.92           H
ATOM   1960  HE  ARG A 147      27.367   1.306  18.653  1.00 52.22           H
ATOM   1961 HH11 ARG A 147      27.362   0.650  15.411  1.00 50.36           H
ATOM   1962 HH12 ARG A 147      28.195   1.814  15.003  1.00 50.36           H
ATOM   1963 HH21 ARG A 147      28.707   3.073  18.047  1.00 54.55           H
ATOM   1964 HH22 ARG A 147      29.016   3.293  16.608  1.00 54.55           H
ATOM   1965  N   ASP A 148      22.639   2.100  20.263  1.00 28.37           N
ATOM   1966  CA  ASP A 148      21.775   3.026  20.978  1.00 29.69           C
ATOM   1967  C   ASP A 148      21.613   4.298  20.144  1.00 26.43           C
ATOM   1968  O   ASP A 148      22.155   4.430  19.042  1.00 25.41           O
ATOM   1969  CB  ASP A 148      22.296   3.327  22.404  1.00 28.71           C
ATOM   1970  CG  ASP A 148      23.664   3.973  22.427  1.00 30.05           C
ATOM   1971  OD1 ASP A 148      23.850   5.102  21.913  1.00 27.85           O
ATOM   1972  OD2 ASP A 148      24.578   3.337  22.999  1.00 43.01           O1-
ATOM   1973  H   ASP A 148      23.282   2.484  19.845  1.00 34.04           H
ATOM   1974  HA  ASP A 148      20.904   2.617  21.072  1.00 35.62           H
ATOM   1975  HB2 ASP A 148      21.680   3.921  22.857  1.00 34.45           H
ATOM   1976  HB3 ASP A 148      22.371   2.495  22.887  1.00 34.45           H
ATOM   1977  N   MET A 149      20.810   5.218  20.667  1.00 26.84           N
ATOM   1978  CA  MET A 149      20.486   6.445  19.954  1.00 21.35           C
ATOM   1979  C   MET A 149      21.691   7.367  19.788  1.00 26.92           C
ATOM   1980  O   MET A 149      21.645   8.274  18.958  1.00 21.79           O
ATOM   1981  CB  MET A 149      19.403   7.196  20.693  1.00 23.16           C
ATOM   1982  CG  MET A 149      19.780   7.475  22.132  1.00 28.75           C
ATOM   1983  SD  MET A 149      18.552   8.493  22.910  1.00 39.32           S
ATOM   1984  CE  MET A 149      19.451   8.874  24.456  1.00 36.82           C
ATOM   1985  H   MET A 149      20.432   5.146  21.430  1.00 32.21           H
ATOM   1986  HA  MET A 149      20.132   6.210  19.083  1.00 25.62           H
ATOM   1987  HB2 MET A 149      19.259   8.052  20.260  1.00 27.79           H
ATOM   1988  HB3 MET A 149      18.586   6.679  20.681  1.00 27.79           H
ATOM   1989  HG2 MET A 149      19.840   6.641  22.628  1.00 34.50           H
ATOM   1990  HG3 MET A 149      20.624   7.950  22.165  1.00 34.50           H
ATOM   1991  HE1 MET A 149      18.916   9.466  25.011  1.00 44.18           H
ATOM   1992  HE2 MET A 149      19.634   8.051  24.941  1.00 44.18           H
ATOM   1993  HE3 MET A 149      20.293   9.311  24.238  1.00 44.18           H
ATOM   1994  N   GLU A 150      22.751   7.197  20.570  1.00 30.32           N
ATOM   1995  CA  GLU A 150      23.920   8.067  20.442  1.00 29.48           C
ATOM   1996  C   GLU A 150      24.990   7.494  19.507  1.00 30.08           C
ATOM   1997  O   GLU A 150      25.903   8.219  19.107  1.00 34.04           O
ATOM   1998  CB  GLU A 150      24.503   8.335  21.837  1.00 39.65           C
ATOM   1999  CG  GLU A 150      23.534   9.122  22.777  1.00 37.46           C
ATOM   2000  CD  GLU A 150      23.771   8.867  24.269  1.00 51.69           C
ATOM   2001  OE1 GLU A 150      24.929   9.022  24.731  1.00 59.36           O
ATOM   2002  OE2 GLU A 150      22.799   8.506  24.988  1.00 54.28           O1-
ATOM   2003  H   GLU A 150      22.819   6.596  21.180  1.00 36.38           H
ATOM   2004  HA  GLU A 150      23.645   8.922  20.079  1.00 35.37           H
ATOM   2005  HB2 GLU A 150      24.696   7.481  22.255  1.00 47.58           H
ATOM   2006  HB3 GLU A 150      25.322   8.849  21.743  1.00 47.58           H
ATOM   2007  HG2 GLU A 150      23.637  10.073  22.615  1.00 44.95           H
ATOM   2008  HG3 GLU A 150      22.625   8.848  22.575  1.00 44.95           H
ATOM   2009  N   SER A 151      24.887   6.226  19.131  1.00 29.99           N
ATOM   2010  CA  SER A 151      25.931   5.575  18.356  1.00 35.77           C
ATOM   2011  C   SER A 151      26.143   6.269  17.014  1.00 38.94           C
ATOM   2012  O   SER A 151      25.224   6.850  16.430  1.00 30.60           O
ATOM   2013  CB  SER A 151      25.572   4.104  18.125  1.00 33.38           C
ATOM   2014  OG  SER A 151      25.331   3.401  19.328  1.00 32.21           O
ATOM   2015  H   SER A 151      24.239   5.705  19.336  1.00 35.98           H
ATOM   2016  HA  SER A 151      26.764   5.612  18.851  1.00 42.92           H
ATOM   2017  HB2 SER A 151      24.759   4.074  17.607  1.00 40.05           H
ATOM   2018  HB3 SER A 151      26.290   3.672  17.643  1.00 40.05           H
ATOM   2019  HG  SER A 151      26.000   2.924  19.512  1.00 38.65           H
ATOM   2020  N   ASP A 152      27.372   6.186  16.512  1.00 37.50           N
ATOM   2021  CA  ASP A 152      27.693   6.686  15.182  1.00 37.84           C
ATOM   2022  C   ASP A 152      27.508   5.572  14.159  1.00 34.46           C
ATOM   2023  O   ASP A 152      28.202   4.550  14.214  1.00 36.61           O
ATOM   2024  CB  ASP A 152      29.125   7.221  15.130  1.00 38.63           C
ATOM   2025  CG  ASP A 152      29.505   7.727  13.742  1.00 41.28           C
ATOM   2026  OD1 ASP A 152      29.449   6.956  12.762  1.00 46.63           O
ATOM   2027  OD2 ASP A 152      29.852   8.909  13.620  1.00 47.66           O1-
ATOM   2028  H   ASP A 152      28.036   5.840  16.924  1.00 44.99           H
ATOM   2029  HA  ASP A 152      27.087   7.407  14.959  1.00 45.41           H
ATOM   2030  HB2 ASP A 152      29.216   7.951  15.762  1.00 46.35           H
ATOM   2031  HB3 ASP A 152      29.733   6.505  15.362  1.00 46.35           H
ATOM   2032  N   TYR A 153      26.577   5.767  13.226  1.00 31.59           N
ATOM   2033  CA  TYR A 153      26.288   4.775  12.198  1.00 34.41           C
ATOM   2034  C   TYR A 153      26.817   5.184  10.827  1.00 33.99           C
ATOM   2035  O   TYR A 153      26.491   4.534   9.831  1.00 32.72           O
ATOM   2036  CB  TYR A 153      24.778   4.508  12.133  1.00 23.54           C
ATOM   2037  CG  TYR A 153      24.204   4.011  13.461  1.00 30.09           C
ATOM   2038  CD1 TYR A 153      23.431   4.838  14.276  1.00 30.90           C
ATOM   2039  CD2 TYR A 153      24.442   2.710  13.900  1.00 29.90           C
ATOM   2040  CE1 TYR A 153      22.912   4.374  15.492  1.00 27.82           C
ATOM   2041  CE2 TYR A 153      23.933   2.244  15.109  1.00 23.40           C
ATOM   2042  CZ  TYR A 153      23.171   3.070  15.891  1.00 29.00           C
ATOM   2043  OH  TYR A 153      22.693   2.588  17.090  1.00 23.50           O
ATOM   2044  H   TYR A 153      26.090   6.472  13.171  1.00 37.91           H
ATOM   2045  HA  TYR A 153      26.722   3.951  12.442  1.00 41.29           H
ATOM   2046  HB2 TYR A 153      24.310   5.318  11.876  1.00 28.24           H
ATOM   2047  HB3 TYR A 153      24.627   3.817  11.467  1.00 28.24           H
ATOM   2048  HD1 TYR A 153      23.262   5.711  14.009  1.00 37.08           H
ATOM   2049  HD2 TYR A 153      24.949   2.136  13.371  1.00 35.88           H
ATOM   2050  HE1 TYR A 153      22.406   4.933  16.034  1.00 33.37           H
ATOM   2051  HE2 TYR A 153      24.098   1.372  15.379  1.00 28.07           H
ATOM   2052  HH  TYR A 153      22.246   3.180  17.481  1.00 28.19           H
ATOM   2053  N   SER A 154      27.634   6.232  10.761  1.00 37.97           N
ATOM   2054  CA  SER A 154      28.173   6.705   9.493  1.00 40.08           C
ATOM   2055  C   SER A 154      28.749   5.551   8.687  1.00 32.95           C
ATOM   2056  O   SER A 154      29.559   4.766   9.188  1.00 38.50           O
ATOM   2057  CB  SER A 154      29.245   7.762   9.755  1.00 36.92           C
ATOM   2058  OG  SER A 154      28.708   8.816  10.525  1.00 42.11           O
ATOM   2059  H   SER A 154      27.892   6.692  11.438  1.00 45.56           H
ATOM   2060  HA  SER A 154      27.464   7.117   8.981  1.00 48.09           H
ATOM   2061  HB2 SER A 154      29.973   7.349  10.248  1.00 44.30           H
ATOM   2062  HB3 SER A 154      29.565   8.118   8.912  1.00 44.30           H
ATOM   2063  HG  SER A 154      29.122   8.867  11.257  1.00 50.53           H
ATOM   2064  N   GLY A 155      28.301   5.439   7.442  1.00 28.85           N
ATOM   2065  CA  GLY A 155      28.777   4.408   6.554  1.00 33.00           C
ATOM   2066  C   GLY A 155      28.310   3.004   6.860  1.00 37.42           C
ATOM   2067  O   GLY A 155      28.822   2.057   6.260  1.00 37.77           O
ATOM   2068  H   GLY A 155      27.712   5.959   7.092  1.00 34.61           H
ATOM   2069  HA2 GLY A 155      28.521   4.629   5.644  1.00 39.60           H
ATOM   2070  HA3 GLY A 155      29.744   4.403   6.604  1.00 39.60           H
ATOM   2071  N   GLN A 156      27.376   2.834   7.788  1.00 37.17           N
ATOM   2072  CA  GLN A 156      26.799   1.539   8.106  1.00 30.44           C
ATOM   2073  C   GLN A 156      25.397   1.463   7.525  1.00 30.02           C
ATOM   2074  O   GLN A 156      24.648   2.440   7.564  1.00 25.77           O
ATOM   2075  CB  GLN A 156      26.731   1.321   9.624  1.00 38.43           C
ATOM   2076  CG  GLN A 156      28.095   1.224  10.306  1.00 40.48           C
ATOM   2077  CD  GLN A 156      28.014   1.032  11.819  1.00 38.95           C
ATOM   2078  OE1 GLN A 156      27.789   1.974  12.571  1.00 48.55           O
ATOM   2079  NE2 GLN A 156      28.235  -0.185  12.264  1.00 50.84           N
ATOM   2080  H   GLN A 156      27.055   3.473   8.265  1.00 44.60           H
ATOM   2081  HA  GLN A 156      27.331   0.837   7.711  1.00 36.52           H
ATOM   2082  HB2 GLN A 156      26.266   2.077  10.017  1.00 46.11           H
ATOM   2083  HB3 GLN A 156      26.234   0.507   9.807  1.00 46.11           H
ATOM   2084  HG2 GLN A 156      28.566   0.459   9.937  1.00 48.58           H
ATOM   2085  HG3 GLN A 156      28.599   2.038  10.136  1.00 48.58           H
ATOM   2086 HE21 GLN A 156      28.455  -0.812  11.720  1.00 61.01           H
ATOM   2087 HE22 GLN A 156      28.181  -0.342  13.109  1.00 61.01           H
ATOM   2088  N   GLY A 157      25.047   0.306   7.003  1.00 27.13           N
ATOM   2089  CA  GLY A 157      23.713   0.100   6.483  1.00 35.56           C
ATOM   2090  C   GLY A 157      23.506   0.879   5.194  1.00 36.34           C
ATOM   2091  O   GLY A 157      24.406   1.547   4.672  1.00 28.09           O
ATOM   2092  H   GLY A 157      25.561  -0.372   6.933  1.00 32.56           H
ATOM   2093  HA2 GLY A 157      23.560  -0.844   6.316  1.00 42.67           H
ATOM   2094  HA3 GLY A 157      23.072   0.408   7.140  1.00 42.67           H
ATOM   2095  N   VAL A 158      22.280   0.767   4.675  1.00 26.65           N
ATOM   2096  CA  VAL A 158      21.890   1.368   3.399  1.00 24.13           C
ATOM   2097  C   VAL A 158      21.238   2.725   3.655  1.00 23.99           C
ATOM   2098  O   VAL A 158      20.232   2.811   4.370  1.00 24.29           O
ATOM   2099  CB  VAL A 158      20.924   0.454   2.627  1.00 23.53           C
ATOM   2100  CG1 VAL A 158      20.336   1.200   1.401  1.00 25.04           C
ATOM   2101  CG2 VAL A 158      21.613  -0.844   2.202  1.00 30.18           C
ATOM   2102  H   VAL A 158      21.643   0.335   5.056  1.00 31.97           H
ATOM   2103  HA  VAL A 158      22.681   1.498   2.862  1.00 28.95           H
ATOM   2104  HB  VAL A 158      20.185   0.219   3.208  1.00 28.23           H
ATOM   2105 HG11 VAL A 158      19.759   0.595   0.915  1.00 30.05           H
ATOM   2106 HG12 VAL A 158      19.823   1.971   1.682  1.00 30.05           H
ATOM   2107 HG13 VAL A 158      21.072   1.470   0.832  1.00 30.05           H
ATOM   2108 HG21 VAL A 158      20.984  -1.388   1.707  1.00 36.21           H
ATOM   2109 HG22 VAL A 158      22.378  -0.628   1.646  1.00 36.21           H
ATOM   2110 HG23 VAL A 158      21.912  -1.322   2.993  1.00 36.21           H
ATOM   2111  N   ASP A 159      21.776   3.770   3.026  1.00 19.44           N
ATOM   2112  CA  ASP A 159      21.171   5.103   3.025  1.00 20.08           C
ATOM   2113  C   ASP A 159      20.097   5.142   1.942  1.00 19.60           C
ATOM   2114  O   ASP A 159      20.307   5.596   0.807  1.00 20.32           O
ATOM   2115  CB  ASP A 159      22.225   6.181   2.810  1.00 23.96           C
ATOM   2116  CG  ASP A 159      21.657   7.587   2.959  1.00 24.18           C
ATOM   2117  OD1 ASP A 159      20.413   7.771   2.985  1.00 20.82           O
ATOM   2118  OD2 ASP A 159      22.458   8.519   3.049  1.00 20.98           O1-
ATOM   2119  H   ASP A 159      22.510   3.734   2.592  1.00 23.32           H
ATOM   2120  HA  ASP A 159      20.752   5.255   3.884  1.00 24.10           H
ATOM   2121  HB2 ASP A 159      22.944   6.067   3.452  1.00 28.74           H
ATOM   2122  HB3 ASP A 159      22.570   6.100   1.913  1.00 28.74           H
ATOM   2123  N   GLN A 160      18.919   4.650   2.308  1.00 17.20           N
ATOM   2124  CA  GLN A 160      17.833   4.557   1.354  1.00 15.92           C
ATOM   2125  C   GLN A 160      17.462   5.929   0.837  1.00 14.55           C
ATOM   2126  O   GLN A 160      17.108   6.074  -0.332  1.00 17.09           O
ATOM   2127  CB  GLN A 160      16.609   3.903   1.975  1.00 18.88           C
ATOM   2128  CG  GLN A 160      16.830   2.542   2.548  1.00 17.64           C
ATOM   2129  CD  GLN A 160      15.552   1.958   3.058  1.00 15.82           C
ATOM   2130  OE1 GLN A 160      14.755   1.416   2.300  1.00 16.13           O
ATOM   2131  NE2 GLN A 160      15.301   2.159   4.335  1.00 17.66           N
ATOM   2132  H   GLN A 160      18.720   4.375   3.092  1.00 20.63           H
ATOM   2133  HA  GLN A 160      18.112   3.998   0.611  1.00 19.09           H
ATOM   2134  HB2 GLN A 160      16.273   4.474   2.685  1.00 22.65           H
ATOM   2135  HB3 GLN A 160      15.928   3.806   1.292  1.00 22.65           H
ATOM   2136  HG2 GLN A 160      17.190   1.950   1.872  1.00 21.16           H
ATOM   2137  HG3 GLN A 160      17.440   2.622   3.293  1.00 21.16           H
ATOM   2138 HE21 GLN A 160      15.871   2.577   4.822  1.00 21.18           H
ATOM   2139 HE22 GLN A 160      14.573   1.875   4.692  1.00 21.18           H
ATOM   2140  N   LEU A 161      17.477   6.934   1.717  1.00 20.26           N
ATOM   2141  CA  LEU A 161      16.990   8.262   1.360  1.00 14.18           C
ATOM   2142  C   LEU A 161      17.826   8.853   0.239  1.00 17.75           C
ATOM   2143  O   LEU A 161      17.292   9.327  -0.772  1.00 15.36           O
ATOM   2144  CB  LEU A 161      17.034   9.172   2.589  1.00 15.99           C
ATOM   2145  CG  LEU A 161      16.682  10.637   2.339  1.00 15.44           C
ATOM   2146  CD1 LEU A 161      15.379  10.829   1.607  1.00 16.46           C
ATOM   2147  CD2 LEU A 161      16.648  11.346   3.686  1.00 13.58           C
ATOM   2148  H   LEU A 161      17.768   6.872   2.518  1.00 24.31           H
ATOM   2149  HA  LEU A 161      16.076   8.205   1.047  1.00 17.01           H
ATOM   2150  HB2 LEU A 161      16.429   8.828   3.264  1.00 19.18           H
ATOM   2151  HB3 LEU A 161      17.944   9.154   2.928  1.00 19.18           H
ATOM   2152  HG  LEU A 161      17.388  11.034   1.807  1.00 18.53           H
ATOM   2153 HD11 LEU A 161      15.220  11.776   1.498  1.00 19.75           H
ATOM   2154 HD12 LEU A 161      15.453  10.407   0.738  1.00 19.75           H
ATOM   2155 HD13 LEU A 161      14.664  10.427   2.122  1.00 19.75           H
ATOM   2156 HD21 LEU A 161      16.438  12.279   3.552  1.00 16.29           H
ATOM   2157 HD22 LEU A 161      15.970  10.930   4.242  1.00 16.29           H
ATOM   2158 HD23 LEU A 161      17.518  11.260   4.112  1.00 16.29           H
ATOM   2159  N   GLN A 162      19.151   8.811   0.401  1.00 17.70           N
ATOM   2160  CA  GLN A 162      20.036   9.338  -0.631  1.00 16.02           C
ATOM   2161  C   GLN A 162      19.935   8.518  -1.908  1.00 17.35           C
ATOM   2162  O   GLN A 162      19.943   9.086  -3.003  1.00 16.32           O
ATOM   2163  CB  GLN A 162      21.491   9.391  -0.138  1.00 22.52           C
ATOM   2164  CG  GLN A 162      22.449  10.247  -1.018  1.00 21.23           C
ATOM   2165  CD  GLN A 162      21.905  11.631  -1.328  1.00 25.73           C
ATOM   2166  OE1 GLN A 162      21.499  12.380  -0.427  1.00 21.82           O
ATOM   2167  NE2 GLN A 162      21.855  11.976  -2.624  1.00 23.03           N
ATOM   2168  H   GLN A 162      19.551   8.480   1.085  1.00 21.24           H
ATOM   2169  HA  GLN A 162      19.746  10.240  -0.841  1.00 19.22           H
ATOM   2170  HB2 GLN A 162      21.501   9.779   0.753  1.00 27.02           H
ATOM   2171  HB3 GLN A 162      21.853   8.489  -0.105  1.00 27.02           H
ATOM   2172  HG2 GLN A 162      23.299  10.355  -0.568  1.00 25.47           H
ATOM   2173  HG3 GLN A 162      22.575   9.786  -1.864  1.00 25.47           H
ATOM   2174 HE21 GLN A 162      22.086  11.413  -3.230  1.00 27.64           H
ATOM   2175 HE22 GLN A 162      21.568  12.755  -2.855  1.00 27.64           H
ATOM   2176  N   ARG A 163      19.830   7.189  -1.789  1.00 21.20           N
ATOM   2177  CA  ARG A 163      19.683   6.352  -2.976  1.00 18.22           C
ATOM   2178  C   ARG A 163      18.415   6.700  -3.734  1.00 20.20           C
ATOM   2179  O   ARG A 163      18.393   6.677  -4.971  1.00 15.59           O
ATOM   2180  CB  ARG A 163      19.675   4.882  -2.587  1.00 23.51           C
ATOM   2181  CG  ARG A 163      21.075   4.373  -2.226  1.00 32.00           C
ATOM   2182  CD  ARG A 163      20.979   3.000  -1.682  1.00 32.66           C
ATOM   2183  NE  ARG A 163      22.270   2.461  -1.257  1.00 44.08           N
ATOM   2184  CZ  ARG A 163      23.176   1.936  -2.072  1.00 50.00           C
ATOM   2185  NH1 ARG A 163      22.960   1.927  -3.395  1.00 53.14           N
ATOM   2186  NH2 ARG A 163      24.297   1.437  -1.557  1.00 46.25           N1+
ATOM   2187  H   ARG A 163      19.832   6.759  -1.048  1.00 25.44           H
ATOM   2188  HA  ARG A 163      20.437   6.492  -3.563  1.00 21.86           H
ATOM   2189  HB2 ARG A 163      19.095   4.758  -1.819  1.00 28.20           H
ATOM   2190  HB3 ARG A 163      19.343   4.354  -3.335  1.00 28.20           H
ATOM   2191  HG2 ARG A 163      21.642   4.352  -3.015  1.00 38.39           H
ATOM   2192  HG3 ARG A 163      21.469   4.935  -1.538  1.00 38.39           H
ATOM   2193  HD2 ARG A 163      20.394   3.023  -0.901  1.00 39.19           H
ATOM   2194  HD3 ARG A 163      20.599   2.410  -2.352  1.00 39.19           H
ATOM   2195  HE  ARG A 163      22.436   2.442  -0.413  1.00 52.89           H
ATOM   2196 HH11 ARG A 163      22.227   2.252  -3.715  1.00 63.77           H
ATOM   2197 HH12 ARG A 163      23.549   1.605  -3.930  1.00 63.77           H
ATOM   2198 HH21 ARG A 163      24.428   1.452  -0.704  1.00 55.50           H
ATOM   2199 HH22 ARG A 163      24.901   1.114  -2.073  1.00 55.50           H
ATOM   2200  N   VAL A 164      17.325   6.940  -3.004  1.00 17.23           N
ATOM   2201  CA  VAL A 164      16.092   7.377  -3.637  1.00 15.90           C
ATOM   2202  C   VAL A 164      16.341   8.658  -4.422  1.00 15.68           C
ATOM   2203  O   VAL A 164      15.954   8.782  -5.584  1.00 14.34           O
ATOM   2204  CB  VAL A 164      14.989   7.565  -2.579  1.00 17.07           C
ATOM   2205  CG1 VAL A 164      13.871   8.456  -3.103  1.00 18.19           C
ATOM   2206  CG2 VAL A 164      14.434   6.192  -2.193  1.00 20.46           C
ATOM   2207  H   VAL A 164      17.295   6.899  -2.147  1.00 20.67           H
ATOM   2208  HA  VAL A 164      15.798   6.689  -4.253  1.00 19.08           H
ATOM   2209  HB  VAL A 164      15.371   7.981  -1.784  1.00 20.48           H
ATOM   2210 HG11 VAL A 164      13.184   8.527  -2.421  1.00 21.82           H
ATOM   2211 HG12 VAL A 164      14.208   9.338  -3.319  1.00 21.82           H
ATOM   2212 HG13 VAL A 164      13.495   8.037  -3.895  1.00 21.82           H
ATOM   2213 HG21 VAL A 164      13.734   6.320  -1.531  1.00 24.55           H
ATOM   2214 HG22 VAL A 164      14.068   5.754  -2.976  1.00 24.55           H
ATOM   2215 HG23 VAL A 164      15.154   5.652  -1.817  1.00 24.55           H
ATOM   2216  N   ILE A 165      16.941   9.641  -3.774  1.00 15.22           N
ATOM   2217  CA  ILE A 165      17.232  10.911  -4.441  1.00 15.04           C
ATOM   2218  C   ILE A 165      18.092  10.675  -5.681  1.00 14.52           C
ATOM   2219  O   ILE A 165      17.814  11.213  -6.763  1.00 17.95           O
ATOM   2220  CB  ILE A 165      17.893  11.865  -3.433  1.00 16.64           C
ATOM   2221  CG1 ILE A 165      16.860  12.225  -2.353  1.00 14.01           C
ATOM   2222  CG2 ILE A 165      18.430  13.091  -4.114  1.00 18.18           C
ATOM   2223  CD1 ILE A 165      17.424  12.756  -1.050  1.00 20.03           C
ATOM   2224  H   ILE A 165      17.174   9.600  -2.951  1.00 18.26           H
ATOM   2225  HA  ILE A 165      16.399  11.322  -4.718  1.00 18.04           H
ATOM   2226  HB  ILE A 165      18.631  11.402  -3.006  1.00 19.96           H
ATOM   2227 HG12 ILE A 165      16.275  12.916  -2.706  1.00 16.81           H
ATOM   2228 HG13 ILE A 165      16.338  11.436  -2.140  1.00 16.81           H
ATOM   2229 HG21 ILE A 165      18.832  13.665  -3.445  1.00 21.81           H
ATOM   2230 HG22 ILE A 165      19.101  12.840  -4.761  1.00 21.81           H
ATOM   2231 HG23 ILE A 165      17.690  13.550  -4.543  1.00 21.81           H
ATOM   2232 HD11 ILE A 165      16.685  12.970  -0.455  1.00 24.03           H
ATOM   2233 HD12 ILE A 165      17.995  12.086  -0.646  1.00 24.03           H
ATOM   2234 HD13 ILE A 165      17.939  13.562  -1.227  1.00 24.03           H
ATOM   2235  N   ASP A 166      19.163   9.890  -5.533  1.00 18.65           N
ATOM   2236  CA  ASP A 166      20.073   9.642  -6.650  1.00 18.33           C
ATOM   2237  C   ASP A 166      19.347   8.975  -7.818  1.00 17.19           C
ATOM   2238  O   ASP A 166      19.576   9.333  -8.978  1.00 19.95           O
ATOM   2239  CB  ASP A 166      21.249   8.764  -6.210  1.00 20.57           C
ATOM   2240  CG  ASP A 166      22.257   9.494  -5.340  1.00 24.68           C
ATOM   2241  OD1 ASP A 166      23.209   8.832  -4.864  1.00 24.37           O
ATOM   2242  OD2 ASP A 166      22.120  10.713  -5.148  1.00 23.15           O1-
ATOM   2243  H   ASP A 166      19.372   9.487  -4.810  1.00 22.38           H
ATOM   2244  HA  ASP A 166      20.426  10.489  -6.962  1.00 22.00           H
ATOM   2245  HB2 ASP A 166      20.909   8.015  -5.695  1.00 24.68           H
ATOM   2246  HB3 ASP A 166      21.717   8.447  -6.999  1.00 24.68           H
ATOM   2247  N   THR A 167      18.474   7.993  -7.540  1.00 13.99           N
ATOM   2248  CA  THR A 167      17.715   7.347  -8.619  1.00 12.96           C
ATOM   2249  C   THR A 167      16.740   8.316  -9.285  1.00 17.21           C
ATOM   2250  O   THR A 167      16.619   8.328 -10.509  1.00 13.81           O
ATOM   2251  CB  THR A 167      16.959   6.116  -8.108  1.00 13.32           C
ATOM   2252  OG1 THR A 167      17.907   5.183  -7.629  1.00 14.39           O
ATOM   2253  CG2 THR A 167      16.158   5.477  -9.229  1.00 15.63           C
ATOM   2254  H   THR A 167      18.308   7.700  -6.752  1.00 16.79           H
ATOM   2255  HA  THR A 167      18.331   7.038  -9.301  1.00 15.55           H
ATOM   2256  HB  THR A 167      16.349   6.354  -7.393  1.00 15.99           H
ATOM   2257  HG1 THR A 167      18.297   5.483  -6.950  1.00 17.26           H
ATOM   2258 HG21 THR A 167      15.663   4.716  -8.900  1.00 18.75           H
ATOM   2259 HG22 THR A 167      15.529   6.108  -9.608  1.00 18.75           H
ATOM   2260 HG23 THR A 167      16.765   5.175  -9.919  1.00 18.75           H
ATOM   2261  N   ILE A 168      16.034   9.133  -8.510  1.00 15.96           N
ATOM   2262  CA  ILE A 168      15.111  10.092  -9.111  1.00 14.66           C
ATOM   2263  C   ILE A 168      15.832  11.005 -10.092  1.00 15.95           C
ATOM   2264  O   ILE A 168      15.302  11.324 -11.159  1.00 15.95           O
ATOM   2265  CB  ILE A 168      14.386  10.894  -8.016  1.00 13.84           C
ATOM   2266  CG1 ILE A 168      13.340   9.992  -7.354  1.00 16.42           C
ATOM   2267  CG2 ILE A 168      13.667  12.108  -8.616  1.00 14.92           C
ATOM   2268  CD1 ILE A 168      12.936  10.456  -5.980  1.00 16.94           C
ATOM   2269  H   ILE A 168      16.073   9.148  -7.656  1.00 19.15           H
ATOM   2270  HA  ILE A 168      14.432   9.602  -9.606  1.00 17.59           H
ATOM   2271  HB  ILE A 168      15.037  11.188  -7.354  1.00 16.60           H
ATOM   2272 HG12 ILE A 168      12.542   9.965  -7.908  1.00 19.70           H
ATOM   2273 HG13 ILE A 168      13.710   9.098  -7.271  1.00 19.70           H
ATOM   2274 HG21 ILE A 168      13.186  12.578  -7.913  1.00 17.90           H
ATOM   2275 HG22 ILE A 168      14.307  12.713  -9.017  1.00 17.90           H
ATOM   2276 HG23 ILE A 168      13.035  11.801  -9.287  1.00 17.90           H
ATOM   2277 HD11 ILE A 168      12.271   9.856  -5.611  1.00 20.32           H
ATOM   2278 HD12 ILE A 168      13.724  10.473  -5.411  1.00 20.32           H
ATOM   2279 HD13 ILE A 168      12.572  11.356  -6.050  1.00 20.32           H
ATOM   2280  N   LYS A 169      17.045  11.420  -9.754  1.00 14.58           N
ATOM   2281  CA  LYS A 169      17.827  12.308 -10.612  1.00 16.76           C
ATOM   2282  C   LYS A 169      18.376  11.633 -11.870  1.00 22.10           C
ATOM   2283  O   LYS A 169      18.661  12.329 -12.851  1.00 20.26           O
ATOM   2284  CB  LYS A 169      18.979  12.882  -9.805  1.00 16.68           C
ATOM   2285  CG  LYS A 169      18.486  13.705  -8.601  1.00 20.86           C
ATOM   2286  CD  LYS A 169      19.575  14.151  -7.620  1.00 30.07           C
ATOM   2287  CE  LYS A 169      20.168  15.452  -8.024  1.00 30.62           C
ATOM   2288  NZ  LYS A 169      21.076  15.964  -6.973  1.00 32.58           N1+
ATOM   2289  H   LYS A 169      17.441  11.200  -9.026  1.00 17.49           H
ATOM   2290  HA  LYS A 169      17.260  13.038 -10.898  1.00 20.10           H
ATOM   2291  HB2 LYS A 169      19.525  12.155  -9.482  1.00 20.02           H
ATOM   2292  HB3 LYS A 169      19.494  13.470 -10.376  1.00 20.02           H
ATOM   2293  HG2 LYS A 169      18.008  14.489  -8.916  1.00 25.03           H
ATOM   2294  HG3 LYS A 169      17.874  13.139  -8.099  1.00 25.03           H
ATOM   2295  HD2 LYS A 169      19.170  14.289  -6.743  1.00 36.08           H
ATOM   2296  HD3 LYS A 169      20.268  13.479  -7.564  1.00 36.08           H
ATOM   2297  HE2 LYS A 169      20.677  15.311  -8.839  1.00 36.75           H
ATOM   2298  HE3 LYS A 169      19.461  16.096  -8.171  1.00 36.75           H
ATOM   2299  HZ1 LYS A 169      21.454  16.719  -7.245  1.00 39.09           H
ATOM   2300  HZ2 LYS A 169      20.618  16.116  -6.227  1.00 39.09           H
ATOM   2301  HZ3 LYS A 169      21.714  15.365  -6.813  1.00 39.09           H
ATOM   2302  N   THR A 170      18.530  10.315 -11.880  1.00 13.39           N
ATOM   2303  CA  THR A 170      19.217   9.636 -12.975  1.00 13.93           C
ATOM   2304  C   THR A 170      18.361   8.645 -13.736  1.00 19.82           C
ATOM   2305  O   THR A 170      18.505   8.526 -14.955  1.00 15.84           O
ATOM   2306  CB  THR A 170      20.444   8.901 -12.456  1.00 14.53           C
ATOM   2307  OG1 THR A 170      20.066   7.972 -11.447  1.00 15.52           O
ATOM   2308  CG2 THR A 170      21.467   9.827 -11.863  1.00 18.63           C
ATOM   2309  H   THR A 170      18.267   9.795 -11.258  1.00 16.07           H
ATOM   2310  HA  THR A 170      19.517  10.290 -13.621  1.00 16.71           H
ATOM   2311  HB  THR A 170      20.846   8.424 -13.188  1.00 17.44           H
ATOM   2312  HG1 THR A 170      19.782   8.403 -10.789  1.00 18.62           H
ATOM   2313 HG21 THR A 170      22.236   9.300 -11.579  1.00 22.36           H
ATOM   2314 HG22 THR A 170      21.759  10.478 -12.525  1.00 22.36           H
ATOM   2315 HG23 THR A 170      21.094  10.284 -11.098  1.00 22.36           H
ATOM   2316  N   ASN A 171      17.487   7.900 -13.077  1.00 13.09           N
ATOM   2317  CA  ASN A 171      16.639   6.944 -13.780  1.00 10.22           C
ATOM   2318  C   ASN A 171      15.210   7.083 -13.285  1.00 12.65           C
ATOM   2319  O   ASN A 171      14.684   6.187 -12.624  1.00 15.16           O
ATOM   2320  CB  ASN A 171      17.183   5.530 -13.606  1.00 13.05           C
ATOM   2321  CG  ASN A 171      16.543   4.583 -14.541  1.00 20.86           C
ATOM   2322  OD1 ASN A 171      16.118   5.002 -15.596  1.00 21.74           O
ATOM   2323  ND2 ASN A 171      16.447   3.309 -14.164  1.00 18.49           N
ATOM   2324  H   ASN A 171      17.373   7.910 -12.232  1.00 15.70           H
ATOM   2325  HA  ASN A 171      16.636   7.133 -14.724  1.00 12.25           H
ATOM   2326  HB2 ASN A 171      18.136   5.535 -13.786  1.00 15.66           H
ATOM   2327  HB3 ASN A 171      17.007   5.216 -12.704  1.00 15.66           H
ATOM   2328 HD21 ASN A 171      16.050   2.737 -14.669  1.00 22.19           H
ATOM   2329 HD22 ASN A 171      16.795   3.058 -13.414  1.00 22.19           H
ATOM   2330  N   PRO A 172      14.558   8.214 -13.595  1.00 15.63           N
ATOM   2331  CA  PRO A 172      13.221   8.509 -13.045  1.00 15.17           C
ATOM   2332  C   PRO A 172      12.151   7.477 -13.356  1.00 14.92           C
ATOM   2333  O   PRO A 172      11.148   7.434 -12.636  1.00 14.94           O
ATOM   2334  CB  PRO A 172      12.877   9.858 -13.700  1.00 18.94           C
ATOM   2335  CG  PRO A 172      13.797   9.942 -14.915  1.00 16.98           C
ATOM   2336  CD  PRO A 172      15.040   9.333 -14.414  1.00 15.49           C
ATOM   2337  HA  PRO A 172      13.275   8.640 -12.089  1.00 18.20           H
ATOM   2338  HB2 PRO A 172      11.947   9.861 -13.977  1.00 22.73           H
ATOM   2339  HB3 PRO A 172      13.056  10.587 -13.089  1.00 22.73           H
ATOM   2340  HG2 PRO A 172      13.427   9.415 -15.642  1.00 20.38           H
ATOM   2341  HG3 PRO A 172      13.929  10.863 -15.188  1.00 20.38           H
ATOM   2342  HD2 PRO A 172      15.588   9.013 -15.146  1.00 18.58           H
ATOM   2343  HD3 PRO A 172      15.518   9.968 -13.857  1.00 18.58           H
ATOM   2344  N   ASP A 173      12.316   6.679 -14.416  1.00 14.69           N
ATOM   2345  CA  ASP A 173      11.349   5.629 -14.761  1.00 17.65           C
ATOM   2346  C   ASP A 173      11.386   4.434 -13.820  1.00 15.91           C
ATOM   2347  O   ASP A 173      10.469   3.609 -13.854  1.00 15.31           O
ATOM   2348  CB  ASP A 173      11.599   5.109 -16.179  1.00 16.86           C
ATOM   2349  CG  ASP A 173      11.381   6.177 -17.257  1.00 20.08           C
ATOM   2350  OD1 ASP A 173      10.478   7.016 -17.104  1.00 23.86           O
ATOM   2351  OD2 ASP A 173      12.087   6.136 -18.271  1.00 22.50           O1-
ATOM   2352  H   ASP A 173      12.979   6.727 -14.952  1.00 17.63           H
ATOM   2353  HA  ASP A 173      10.454   6.000 -14.723  1.00 21.17           H
ATOM   2354  HB2 ASP A 173      12.514   4.802 -16.252  1.00 20.23           H
ATOM   2355  HB3 ASP A 173      10.983   4.384 -16.346  1.00 20.23           H
ATOM   2356  N   ASP A 174      12.440   4.295 -13.029  1.00 17.11           N
ATOM   2357  CA  ASP A 174      12.609   3.144 -12.144  1.00 17.17           C
ATOM   2358  C   ASP A 174      11.348   2.894 -11.316  1.00 15.90           C
ATOM   2359  O   ASP A 174      10.822   3.816 -10.673  1.00 14.27           O
ATOM   2360  CB  ASP A 174      13.806   3.426 -11.242  1.00 15.89           C
ATOM   2361  CG  ASP A 174      14.284   2.227 -10.476  1.00 20.97           C
ATOM   2362  OD1 ASP A 174      15.444   1.865 -10.653  1.00 22.96           O
ATOM   2363  OD2 ASP A 174      13.542   1.676  -9.659  1.00 26.03           O1-
ATOM   2364  H   ASP A 174      13.075   4.866 -12.975  1.00 20.52           H
ATOM   2365  HA  ASP A 174      12.810   2.354 -12.669  1.00 20.61           H
ATOM   2366  HB2 ASP A 174      14.545   3.718 -11.789  1.00 19.07           H
ATOM   2367  HB3 ASP A 174      13.555   4.120 -10.608  1.00 19.07           H
ATOM   2368  N   ARG A 175      10.874   1.642 -11.323  1.00 14.02           N
ATOM   2369  CA  ARG A 175       9.679   1.235 -10.565  1.00 15.12           C
ATOM   2370  C   ARG A 175      10.018   0.624  -9.213  1.00 13.62           C
ATOM   2371  O   ARG A 175       9.140   0.073  -8.547  1.00 12.93           O
ATOM   2372  CB  ARG A 175       8.833   0.270 -11.389  1.00 14.51           C
ATOM   2373  CG  ARG A 175       8.262   0.925 -12.645  1.00 13.72           C
ATOM   2374  CD  ARG A 175       7.475  -0.016 -13.548  1.00 15.85           C
ATOM   2375  NE  ARG A 175       8.336  -1.043 -14.127  1.00 13.33           N
ATOM   2376  CZ  ARG A 175       8.162  -1.598 -15.326  1.00 14.71           C
ATOM   2377  NH1 ARG A 175       7.163  -1.229 -16.109  1.00 15.46           N
ATOM   2378  NH2 ARG A 175       9.019  -2.497 -15.756  1.00 17.23           N1+
ATOM   2379  H   ARG A 175      11.238   1.005 -11.765  1.00 16.82           H
ATOM   2380  HA  ARG A 175       9.127   2.014 -10.394  1.00 18.14           H
ATOM   2381  HB2 ARG A 175       9.381  -0.479 -11.657  1.00 17.41           H
ATOM   2382  HB3 ARG A 175       8.091  -0.030 -10.845  1.00 17.41           H
ATOM   2383  HG2 ARG A 175       7.659   1.637 -12.378  1.00 16.46           H
ATOM   2384  HG3 ARG A 175       8.995   1.287 -13.163  1.00 16.46           H
ATOM   2385  HD2 ARG A 175       6.802  -0.470 -13.016  1.00 19.02           H
ATOM   2386  HD3 ARG A 175       7.067   0.494 -14.266  1.00 19.02           H
ATOM   2387  HE  ARG A 175       9.035  -1.263 -13.693  1.00 15.99           H
ATOM   2388 HH11 ARG A 175       6.601  -0.636 -15.845  1.00 18.55           H
ATOM   2389 HH12 ARG A 175       7.066  -1.596 -16.881  1.00 18.55           H
ATOM   2390 HH21 ARG A 175       9.678  -2.746 -15.261  1.00 20.67           H
ATOM   2391 HH22 ARG A 175       8.901  -2.852 -16.530  1.00 20.67           H
ATOM   2392  N   ARG A 176      11.268   0.771  -8.768  1.00 15.49           N
ATOM   2393  CA  ARG A 176      11.747   0.231  -7.507  1.00 15.29           C
ATOM   2394  C   ARG A 176      12.184   1.325  -6.523  1.00 13.46           C
ATOM   2395  O   ARG A 176      12.995   1.061  -5.623  1.00 13.07           O
ATOM   2396  CB  ARG A 176      12.900  -0.742  -7.780  1.00 20.05           C
ATOM   2397  CG  ARG A 176      12.572  -1.754  -8.863  1.00 19.37           C
ATOM   2398  CD  ARG A 176      13.795  -2.370  -9.504  1.00 26.97           C
ATOM   2399  NE  ARG A 176      13.422  -3.428 -10.452  1.00 24.71           N
ATOM   2400  CZ  ARG A 176      14.291  -4.108 -11.186  1.00 29.78           C
ATOM   2401  NH1 ARG A 176      15.577  -3.809 -11.099  1.00 31.10           N
ATOM   2402  NH2 ARG A 176      13.884  -5.075 -12.006  1.00 21.15           N1+
ATOM   2403  H   ARG A 176      11.868   1.205  -9.190  1.00 18.58           H
ATOM   2404  HA  ARG A 176      11.022  -0.268  -7.100  1.00 18.35           H
ATOM   2405  HB2 ARG A 176      13.684  -0.246  -8.061  1.00 24.06           H
ATOM   2406  HB3 ARG A 176      13.085  -1.229  -6.965  1.00 24.06           H
ATOM   2407  HG2 ARG A 176      12.041  -2.466  -8.472  1.00 23.25           H
ATOM   2408  HG3 ARG A 176      12.069  -1.320  -9.569  1.00 23.25           H
ATOM   2409  HD2 ARG A 176      14.296  -1.682  -9.973  1.00 32.36           H
ATOM   2410  HD3 ARG A 176      14.332  -2.780  -8.809  1.00 32.36           H
ATOM   2411  HE  ARG A 176      12.587  -3.564 -10.599  1.00 29.65           H
ATOM   2412 HH11 ARG A 176      15.845  -3.192 -10.564  1.00 37.31           H
ATOM   2413 HH12 ARG A 176      16.143  -4.240 -11.579  1.00 37.31           H
ATOM   2414 HH21 ARG A 176      13.046  -5.266 -12.086  1.00 25.37           H
ATOM   2415 HH22 ARG A 176      14.456  -5.486 -12.492  1.00 25.37           H
ATOM   2416  N   ILE A 177      11.699   2.556  -6.688  1.00 12.29           N
ATOM   2417  CA  ILE A 177      12.145   3.657  -5.844  1.00 17.20           C
ATOM   2418  C   ILE A 177      11.377   3.573  -4.548  1.00 15.45           C
ATOM   2419  O   ILE A 177      10.369   4.273  -4.373  1.00 13.37           O
ATOM   2420  CB  ILE A 177      11.933   5.025  -6.508  1.00 13.83           C
ATOM   2421  CG1 ILE A 177      12.595   5.074  -7.894  1.00 15.97           C
ATOM   2422  CG2 ILE A 177      12.504   6.117  -5.609  1.00 21.88           C
ATOM   2423  CD1 ILE A 177      12.280   6.322  -8.676  1.00 14.26           C
ATOM   2424  H   ILE A 177      11.118   2.784  -7.270  1.00 14.74           H
ATOM   2425  HA  ILE A 177      13.082   3.565  -5.644  1.00 20.63           H
ATOM   2426  HB  ILE A 177      10.980   5.173  -6.614  1.00 16.59           H
ATOM   2427 HG12 ILE A 177      13.560   5.055  -7.774  1.00 19.16           H
ATOM   2428 HG13 ILE A 177      12.312   4.313  -8.424  1.00 19.16           H
ATOM   2429 HG21 ILE A 177      12.355   6.988  -6.011  1.00 26.26           H
ATOM   2430 HG22 ILE A 177      12.061   6.083  -4.747  1.00 26.26           H
ATOM   2431 HG23 ILE A 177      13.457   5.955  -5.496  1.00 26.26           H
ATOM   2432 HD11 ILE A 177      12.759   6.307  -9.521  1.00 17.11           H
ATOM   2433 HD12 ILE A 177      11.321   6.344  -8.838  1.00 17.11           H
ATOM   2434 HD13 ILE A 177      12.547   7.100  -8.166  1.00 17.11           H
ATOM   2435  N   ILE A 178      11.866   2.728  -3.634  1.00 14.90           N
ATOM   2436  CA  ILE A 178      11.182   2.423  -2.387  1.00 14.47           C
ATOM   2437  C   ILE A 178      12.107   2.758  -1.229  1.00 13.65           C
ATOM   2438  O   ILE A 178      13.309   2.472  -1.262  1.00 17.98           O
ATOM   2439  CB  ILE A 178      10.727   0.948  -2.330  1.00 14.66           C
ATOM   2440  CG1 ILE A 178       9.597   0.728  -3.360  1.00 14.67           C
ATOM   2441  CG2 ILE A 178      10.259   0.613  -0.935  1.00 19.23           C
ATOM   2442  CD1 ILE A 178       9.198  -0.660  -3.531  1.00 23.86           C
ATOM   2443  H   ILE A 178      12.614   2.318  -3.713  1.00 17.88           H
ATOM   2444  HA  ILE A 178      10.396   2.981  -2.317  1.00 17.36           H
ATOM   2445  HB  ILE A 178      11.479   0.379  -2.556  1.00 17.59           H
ATOM   2446 HG12 ILE A 178       8.808   1.233  -3.090  1.00 17.60           H
ATOM   2447 HG13 ILE A 178       9.903   1.055  -4.222  1.00 17.60           H
ATOM   2448 HG21 ILE A 178       9.946  -0.303  -0.919  1.00 23.08           H
ATOM   2449 HG22 ILE A 178      10.979   0.717  -0.293  1.00 23.08           H
ATOM   2450 HG23 ILE A 178       9.530   1.214  -0.709  1.00 23.08           H
ATOM   2451 HD11 ILE A 178       8.510  -0.684  -4.213  1.00 28.63           H
ATOM   2452 HD12 ILE A 178       9.959  -1.192  -3.795  1.00 28.63           H
ATOM   2453 HD13 ILE A 178       8.831  -0.980  -2.691  1.00 28.63           H
ATOM   2454  N   MET A 179      11.529   3.375  -0.213  1.00 12.52           N
ATOM   2455  CA  MET A 179      12.159   3.600   1.073  1.00 13.09           C
ATOM   2456  C   MET A 179      11.356   2.846   2.128  1.00 13.68           C
ATOM   2457  O   MET A 179      10.192   3.183   2.403  1.00 14.90           O
ATOM   2458  CB  MET A 179      12.223   5.102   1.383  1.00 13.76           C
ATOM   2459  CG  MET A 179      12.899   5.424   2.667  1.00 16.10           C
ATOM   2460  SD  MET A 179      13.655   7.095   2.599  1.00 16.46           S
ATOM   2461  CE  MET A 179      12.236   8.155   2.763  1.00 19.64           C
ATOM   2462  H   MET A 179      10.732   3.685  -0.234  1.00 15.02           H
ATOM   2463  HA  MET A 179      13.058   3.246   1.045  1.00 15.71           H
ATOM   2464  HB2 MET A 179      12.706   5.542   0.661  1.00 16.51           H
ATOM   2465  HB3 MET A 179      11.318   5.449   1.429  1.00 16.51           H
ATOM   2466  HG2 MET A 179      12.239   5.430   3.375  1.00 19.32           H
ATOM   2467  HG3 MET A 179      13.596   4.768   2.845  1.00 19.32           H
ATOM   2468  HE1 MET A 179      12.527   9.082   2.783  1.00 23.56           H
ATOM   2469  HE2 MET A 179      11.650   8.008   2.008  1.00 23.56           H
ATOM   2470  HE3 MET A 179      11.786   7.933   3.593  1.00 23.56           H
ATOM   2471  N   CYS A 180      11.992   1.842   2.733  1.00 15.03           N
ATOM   2472  CA  CYS A 180      11.350   0.933   3.684  1.00 18.84           C
ATOM   2473  C   CYS A 180      11.788   1.278   5.119  1.00 22.43           C
ATOM   2474  O   CYS A 180      12.969   1.500   5.384  1.00 25.73           O
ATOM   2475  CB  CYS A 180      11.670  -0.523   3.314  1.00 28.44           C
ATOM   2476  SG  CYS A 180      10.321  -1.707   3.677  1.00 29.98           S
ATOM   2477  H   CYS A 180      12.823   1.661   2.613  1.00 18.04           H
ATOM   2478  HA  CYS A 180      10.394   1.050   3.621  1.00 22.60           H
ATOM   2479  HB2 CYS A 180      11.815  -0.574   2.358  1.00 34.12           H
ATOM   2480  HB3 CYS A 180      12.471  -0.800   3.790  1.00 34.12           H
ATOM   2481  HG  CYS A 180      10.648  -2.808   3.346  1.00 35.97           H
ATOM   2482  N   ALA A 181      10.819   1.419   6.024  1.00 19.69           N
ATOM   2483  CA  ALA A 181      11.114   1.542   7.453  1.00 16.02           C
ATOM   2484  C   ALA A 181      10.813   0.251   8.220  1.00 23.24           C
ATOM   2485  O   ALA A 181      11.346   0.047   9.321  1.00 23.54           O
ATOM   2486  CB  ALA A 181      10.317   2.703   8.051  1.00 22.35           C
ATOM   2487  H   ALA A 181       9.983   1.438   5.841  1.00 23.63           H
ATOM   2488  HA  ALA A 181      12.051   1.744   7.567  1.00 19.22           H
ATOM   2489  HB1 ALA A 181      10.569   2.815   8.982  1.00 26.82           H
ATOM   2490  HB2 ALA A 181      10.512   3.506   7.547  1.00 26.82           H
ATOM   2491  HB3 ALA A 181       9.371   2.494   7.985  1.00 26.82           H
ATOM   2492  N   TRP A 182      10.007  -0.627   7.642  1.00 21.21           N
ATOM   2493  CA  TRP A 182       9.651  -1.893   8.247  1.00 20.61           C
ATOM   2494  C   TRP A 182      10.799  -2.867   8.063  1.00 22.88           C
ATOM   2495  O   TRP A 182      11.094  -3.272   6.936  1.00 27.35           O
ATOM   2496  CB  TRP A 182       8.389  -2.459   7.600  1.00 21.15           C
ATOM   2497  CG  TRP A 182       7.821  -3.633   8.374  1.00 24.74           C
ATOM   2498  CD1 TRP A 182       8.039  -4.962   8.145  1.00 22.91           C
ATOM   2499  CD2 TRP A 182       6.954  -3.562   9.516  1.00 22.89           C
ATOM   2500  NE1 TRP A 182       7.337  -5.729   9.072  1.00 19.80           N
ATOM   2501  CE2 TRP A 182       6.686  -4.888   9.934  1.00 22.76           C
ATOM   2502  CE3 TRP A 182       6.370  -2.507  10.223  1.00 22.60           C
ATOM   2503  CZ2 TRP A 182       5.868  -5.172  11.014  1.00 20.36           C
ATOM   2504  CZ3 TRP A 182       5.562  -2.803  11.292  1.00 23.93           C
ATOM   2505  CH2 TRP A 182       5.312  -4.115  11.672  1.00 25.05           C
ATOM   2506  H   TRP A 182       9.632  -0.510   6.879  1.00 25.44           H
ATOM   2507  HA  TRP A 182       9.479  -1.760   9.193  1.00 24.73           H
ATOM   2508  HB2 TRP A 182       7.712  -1.768   7.578  1.00 25.37           H
ATOM   2509  HB3 TRP A 182       8.597  -2.755   6.699  1.00 25.37           H
ATOM   2510  HD1 TRP A 182       8.572  -5.301   7.466  1.00 27.49           H
ATOM   2511  HE1 TRP A 182       7.345  -6.578   9.121  1.00 23.76           H
ATOM   2512  HE3 TRP A 182       6.528  -1.628   9.984  1.00 27.12           H
ATOM   2513  HZ2 TRP A 182       5.688  -6.043  11.274  1.00 24.43           H
ATOM   2514  HZ3 TRP A 182       5.174  -2.111  11.777  1.00 28.72           H
ATOM   2515  HH2 TRP A 182       4.764  -4.285  12.403  1.00 30.06           H
ATOM   2516  N   ASN A 183      11.396  -3.292   9.171  1.00 18.59           N
ATOM   2517  CA  ASN A 183      12.536  -4.201   9.146  1.00 21.82           C
ATOM   2518  C   ASN A 183      12.232  -5.344  10.099  1.00 22.02           C
ATOM   2519  O   ASN A 183      12.324  -5.155  11.325  1.00 20.95           O
ATOM   2520  CB  ASN A 183      13.821  -3.499   9.561  1.00 20.72           C
ATOM   2521  CG  ASN A 183      15.036  -4.311   9.263  1.00 25.15           C
ATOM   2522  OD1 ASN A 183      14.978  -5.535   9.209  1.00 24.02           O
ATOM   2523  ND2 ASN A 183      16.155  -3.627   9.009  1.00 33.99           N
ATOM   2524  H   ASN A 183      11.162  -3.059   9.962  1.00 22.30           H
ATOM   2525  HA  ASN A 183      12.656  -4.533   8.253  1.00 26.18           H
ATOM   2526  HB2 ASN A 183      13.895  -2.655   9.095  1.00 24.86           H
ATOM   2527  HB3 ASN A 183      13.805  -3.351  10.522  1.00 24.86           H
ATOM   2528 HD21 ASN A 183      16.880  -4.041   8.813  1.00 40.78           H
ATOM   2529 HD22 ASN A 183      16.140  -2.764   9.009  1.00 40.78           H
ATOM   2530  N   PRO A 184      11.824  -6.514   9.580  1.00 23.30           N
ATOM   2531  CA  PRO A 184      11.468  -7.648  10.449  1.00 25.18           C
ATOM   2532  C   PRO A 184      12.527  -7.974  11.488  1.00 25.26           C
ATOM   2533  O   PRO A 184      12.202  -8.297  12.636  1.00 27.73           O
ATOM   2534  CB  PRO A 184      11.290  -8.791   9.436  1.00 26.97           C
ATOM   2535  CG  PRO A 184      10.754  -8.105   8.204  1.00 27.69           C
ATOM   2536  CD  PRO A 184      11.546  -6.801   8.159  1.00 28.36           C
ATOM   2537  HA  PRO A 184      10.618  -7.481  10.889  1.00 30.21           H
ATOM   2538  HB2 PRO A 184      12.157  -9.184   9.242  1.00 32.36           H
ATOM   2539  HB3 PRO A 184      10.668  -9.454   9.777  1.00 32.36           H
ATOM   2540  HG2 PRO A 184      10.916  -8.643   7.414  1.00 33.23           H
ATOM   2541  HG3 PRO A 184       9.805  -7.926   8.314  1.00 33.23           H
ATOM   2542  HD2 PRO A 184      12.382  -6.913   7.683  1.00 34.03           H
ATOM   2543  HD3 PRO A 184      11.014  -6.095   7.757  1.00 34.03           H
ATOM   2544  N   ARG A 185      13.797  -7.874  11.109  1.00 26.94           N
ATOM   2545  CA  ARG A 185      14.883  -8.170  12.033  1.00 32.84           C
ATOM   2546  C   ARG A 185      14.930  -7.202  13.215  1.00 31.10           C
ATOM   2547  O   ARG A 185      15.307  -7.597  14.321  1.00 25.42           O
ATOM   2548  CB  ARG A 185      16.206  -8.141  11.272  1.00 27.70           C
ATOM   2549  CG  ARG A 185      17.403  -8.570  12.109  1.00 42.56           C
ATOM   2550  CD  ARG A 185      18.719  -8.050  11.531  1.00 48.34           C
ATOM   2551  NE  ARG A 185      18.730  -6.588  11.466  1.00 53.46           N
ATOM   2552  CZ  ARG A 185      19.754  -5.850  11.051  1.00 48.58           C
ATOM   2553  NH1 ARG A 185      20.888  -6.437  10.671  1.00 55.75           N
ATOM   2554  NH2 ARG A 185      19.639  -4.527  11.034  1.00 49.06           N1+
ATOM   2555  H   ARG A 185      14.059  -7.626  10.329  1.00 32.33           H
ATOM   2556  HA  ARG A 185      14.753  -9.062  12.388  1.00 39.41           H
ATOM   2557  HB2 ARG A 185      16.136  -8.750  10.519  1.00 33.23           H
ATOM   2558  HB3 ARG A 185      16.355  -7.240  10.952  1.00 33.23           H
ATOM   2559  HG2 ARG A 185      17.309  -8.214  13.007  1.00 51.07           H
ATOM   2560  HG3 ARG A 185      17.439  -9.541  12.137  1.00 51.07           H
ATOM   2561  HD2 ARG A 185      19.452  -8.335  12.097  1.00 58.01           H
ATOM   2562  HD3 ARG A 185      18.822  -8.398  10.630  1.00 58.01           H
ATOM   2563  HE  ARG A 185      18.005  -6.175  11.674  1.00 64.14           H
ATOM   2564 HH11 ARG A 185      20.957  -7.299  10.688  1.00 66.89           H
ATOM   2565 HH12 ARG A 185      21.553  -5.963  10.409  1.00 66.89           H
ATOM   2566 HH21 ARG A 185      18.902  -4.148  11.277  1.00 58.87           H
ATOM   2567 HH22 ARG A 185      20.296  -4.043  10.770  1.00 58.87           H
ATOM   2568  N   ASP A 186      14.583  -5.938  13.007  1.00 26.17           N
ATOM   2569  CA  ASP A 186      14.702  -4.936  14.066  1.00 24.97           C
ATOM   2570  C   ASP A 186      13.440  -4.777  14.923  1.00 29.69           C
ATOM   2571  O   ASP A 186      13.528  -4.234  16.027  1.00 26.17           O
ATOM   2572  CB  ASP A 186      15.047  -3.572  13.473  1.00 21.59           C
ATOM   2573  CG  ASP A 186      16.448  -3.487  12.925  1.00 24.40           C
ATOM   2574  OD1 ASP A 186      16.688  -2.538  12.152  1.00 32.54           O
ATOM   2575  OD2 ASP A 186      17.288  -4.357  13.235  1.00 29.72           O1-
ATOM   2576  H   ASP A 186      14.271  -5.636  12.268  1.00 31.40           H
ATOM   2577  HA  ASP A 186      15.427  -5.182  14.659  1.00 29.96           H
ATOM   2578  HB2 ASP A 186      14.435  -3.384  12.743  1.00 25.91           H
ATOM   2579  HB3 ASP A 186      14.961  -2.894  14.160  1.00 25.91           H
ATOM   2580  N   LEU A 187      12.261  -5.175  14.439  1.00 34.70           N
ATOM   2581  CA  LEU A 187      11.009  -4.962  15.168  1.00 37.91           C
ATOM   2582  C   LEU A 187      11.121  -5.225  16.675  1.00 41.70           C
ATOM   2583  O   LEU A 187      10.640  -4.408  17.479  1.00 41.08           O
ATOM   2584  CB  LEU A 187       9.909  -5.844  14.570  1.00 31.76           C
ATOM   2585  CG  LEU A 187       9.613  -5.650  13.083  1.00 35.29           C
ATOM   2586  CD1 LEU A 187       8.452  -6.532  12.676  1.00 37.15           C
ATOM   2587  CD2 LEU A 187       9.328  -4.170  12.761  1.00 36.12           C
ATOM   2588  H   LEU A 187      12.151  -5.539  13.665  1.00 41.64           H
ATOM   2589  HA  LEU A 187      10.733  -4.042  15.063  1.00 45.48           H
ATOM   2590  HB2 LEU A 187      10.176  -6.770  14.692  1.00 38.11           H
ATOM   2591  HB3 LEU A 187       9.082  -5.669  15.044  1.00 38.11           H
ATOM   2592  HG  LEU A 187      10.389  -5.924  12.571  1.00 42.35           H
ATOM   2593 HD11 LEU A 187       8.280  -6.417  11.729  1.00 44.58           H
ATOM   2594 HD12 LEU A 187       8.689  -7.458  12.856  1.00 44.58           H
ATOM   2595 HD13 LEU A 187       7.673  -6.280  13.194  1.00 44.58           H
ATOM   2596 HD21 LEU A 187       9.152  -4.077  11.810  1.00 43.34           H
ATOM   2597 HD22 LEU A 187       8.551  -3.892  13.270  1.00 43.34           H
ATOM   2598 HD23 LEU A 187      10.097  -3.631  13.007  1.00 43.34           H
ATOM   2599  N   PRO A 188      11.748  -6.333  17.094  1.00 32.30           N
ATOM   2600  CA  PRO A 188      11.824  -6.645  18.530  1.00 32.93           C
ATOM   2601  C   PRO A 188      12.645  -5.676  19.334  1.00 41.40           C
ATOM   2602  O   PRO A 188      12.840  -5.916  20.530  1.00 45.69           O
ATOM   2603  CB  PRO A 188      12.477  -8.028  18.545  1.00 35.61           C
ATOM   2604  CG  PRO A 188      13.295  -8.064  17.306  1.00 36.32           C
ATOM   2605  CD  PRO A 188      12.397  -7.397  16.303  1.00 35.83           C
ATOM   2606  HA  PRO A 188      10.941  -6.697  18.916  1.00 39.51           H
ATOM   2607  HB2 PRO A 188      13.035  -8.146  19.338  1.00 42.73           H
ATOM   2608  HB3 PRO A 188      11.785  -8.708  18.506  1.00 42.73           H
ATOM   2609  HG2 PRO A 188      14.106  -7.550  17.439  1.00 43.58           H
ATOM   2610  HG3 PRO A 188      13.502  -8.975  17.040  1.00 43.58           H
ATOM   2611  HD2 PRO A 188      12.943  -7.066  15.584  1.00 42.99           H
ATOM   2612  HD3 PRO A 188      11.732  -8.019  15.978  1.00 42.99           H
ATOM   2613  N   LEU A 189      13.165  -4.622  18.714  1.00 35.86           N
ATOM   2614  CA  LEU A 189      13.894  -3.564  19.388  1.00 36.55           C
ATOM   2615  C   LEU A 189      13.174  -2.231  19.310  1.00 27.95           C
ATOM   2616  O   LEU A 189      13.630  -1.268  19.935  1.00 28.19           O
ATOM   2617  CB  LEU A 189      15.296  -3.410  18.770  1.00 30.44           C
ATOM   2618  CG  LEU A 189      16.380  -4.422  19.144  1.00 35.39           C
ATOM   2619  CD1 LEU A 189      17.645  -4.161  18.325  1.00 30.80           C
ATOM   2620  CD2 LEU A 189      16.655  -4.354  20.635  1.00 35.77           C
ATOM   2621  H   LEU A 189      13.081  -4.480  17.878  1.00 43.03           H
ATOM   2622  HA  LEU A 189      13.988  -3.783  20.331  1.00 43.85           H
ATOM   2623  HB2 LEU A 189      15.189  -3.459  17.804  1.00 36.53           H
ATOM   2624  HB3 LEU A 189      15.632  -2.538  19.010  1.00 36.53           H
ATOM   2625  HG  LEU A 189      16.064  -5.315  18.941  1.00 42.47           H
ATOM   2626 HD11 LEU A 189      18.319  -4.812  18.568  1.00 36.96           H
ATOM   2627 HD12 LEU A 189      17.431  -4.241  17.381  1.00 36.96           H
ATOM   2628 HD13 LEU A 189      17.963  -3.269  18.523  1.00 36.96           H
ATOM   2629 HD21 LEU A 189      17.332  -5.009  20.859  1.00 42.93           H
ATOM   2630 HD22 LEU A 189      16.964  -3.462  20.852  1.00 42.93           H
ATOM   2631 HD23 LEU A 189      15.836  -4.551  21.119  1.00 42.93           H
ATOM   2632  N   MET A 190      12.102  -2.127  18.522  1.00 36.82           N
ATOM   2633  CA  MET A 190      11.472  -0.834  18.288  1.00 38.72           C
ATOM   2634  C   MET A 190      10.498  -0.513  19.412  1.00 33.24           C
ATOM   2635  O   MET A 190       9.765  -1.383  19.885  1.00 35.22           O
ATOM   2636  CB  MET A 190      10.770  -0.817  16.927  1.00 35.89           C
ATOM   2637  CG  MET A 190      11.726  -0.919  15.721  1.00 33.67           C
ATOM   2638  SD  MET A 190      10.859  -1.070  14.142  1.00 37.69           S
ATOM   2639  CE  MET A 190      12.169  -1.057  12.906  1.00 37.07           C
ATOM   2640  H   MET A 190      11.739  -2.770  18.080  1.00 44.19           H
ATOM   2641  HA  MET A 190      12.152  -0.145  18.260  1.00 46.46           H
ATOM   2642  HB2 MET A 190      10.157  -1.570  16.890  1.00 43.07           H
ATOM   2643  HB3 MET A 190      10.285   0.019  16.836  1.00 43.07           H
ATOM   2644  HG2 MET A 190      12.292  -0.131  15.682  1.00 40.40           H
ATOM   2645  HG3 MET A 190      12.265  -1.721  15.825  1.00 40.40           H
ATOM   2646  HE1 MET A 190      11.772  -1.142  12.023  1.00 44.48           H
ATOM   2647  HE2 MET A 190      12.640  -0.217  12.969  1.00 44.48           H
ATOM   2648  HE3 MET A 190      12.773  -1.799  13.065  1.00 44.48           H
ATOM   2649  N   ALA A 191      10.533   0.742  19.874  1.00 37.84           N
ATOM   2650  CA  ALA A 191       9.555   1.180  20.866  1.00 36.55           C
ATOM   2651  C   ALA A 191       8.159   1.188  20.266  1.00 40.04           C
ATOM   2652  O   ALA A 191       7.168   0.967  20.967  1.00 37.37           O
ATOM   2653  CB  ALA A 191       9.917   2.571  21.391  1.00 36.05           C
ATOM   2654  H   ALA A 191      11.098   1.340  19.631  1.00 45.40           H
ATOM   2655  HA  ALA A 191       9.561   0.549  21.605  1.00 43.85           H
ATOM   2656  HB1 ALA A 191       9.286   2.810  22.091  1.00 43.25           H
ATOM   2657  HB2 ALA A 191      10.819   2.543  21.749  1.00 43.25           H
ATOM   2658  HB3 ALA A 191       9.862   3.204  20.660  1.00 43.25           H
ATOM   2659  N   LEU A 192       8.078   1.402  18.968  1.00 32.60           N
ATOM   2660  CA  LEU A 192       6.834   1.348  18.233  1.00 28.54           C
ATOM   2661  C   LEU A 192       7.163   0.931  16.801  1.00 30.13           C
ATOM   2662  O   LEU A 192       7.859   1.656  16.083  1.00 24.58           O
ATOM   2663  CB  LEU A 192       6.126   2.699  18.307  1.00 30.85           C
ATOM   2664  CG  LEU A 192       4.838   2.835  17.490  1.00 26.21           C
ATOM   2665  CD1 LEU A 192       3.826   1.799  17.888  1.00 27.63           C
ATOM   2666  CD2 LEU A 192       4.252   4.260  17.638  1.00 29.45           C
ATOM   2667  H   LEU A 192       8.761   1.563  18.464  1.00 39.11           H
ATOM   2668  HA  LEU A 192       6.257   0.685  18.641  1.00 34.24           H
ATOM   2669  HB2 LEU A 192       5.896   2.861  19.239  1.00 37.02           H
ATOM   2670  HB3 LEU A 192       6.748   3.382  18.011  1.00 37.02           H
ATOM   2671  HG  LEU A 192       5.062   2.696  16.558  1.00 31.45           H
ATOM   2672 HD11 LEU A 192       3.021   1.911  17.366  1.00 33.15           H
ATOM   2673 HD12 LEU A 192       4.204   0.917  17.730  1.00 33.15           H
ATOM   2674 HD13 LEU A 192       3.634   1.915  18.832  1.00 33.15           H
ATOM   2675 HD21 LEU A 192       3.459   4.336  17.088  1.00 35.33           H
ATOM   2676 HD22 LEU A 192       4.039   4.414  18.574  1.00 35.33           H
ATOM   2677 HD23 LEU A 192       4.919   4.901  17.344  1.00 35.33           H
ATOM   2678  N   PRO A 193       6.761  -0.257  16.374  1.00 28.14           N
ATOM   2679  CA  PRO A 193       6.951  -0.630  14.980  1.00 27.98           C
ATOM   2680  C   PRO A 193       6.351   0.432  14.080  1.00 25.41           C
ATOM   2681  O   PRO A 193       5.304   1.004  14.419  1.00 22.05           O
ATOM   2682  CB  PRO A 193       6.196  -1.958  14.879  1.00 20.57           C
ATOM   2683  CG  PRO A 193       6.353  -2.521  16.213  1.00 29.44           C
ATOM   2684  CD  PRO A 193       6.127  -1.356  17.120  1.00 30.77           C
ATOM   2685  HA  PRO A 193       7.886  -0.771  14.799  1.00 33.57           H
ATOM   2686  HB2 PRO A 193       5.263  -1.785  14.697  1.00 24.68           H
ATOM   2687  HB3 PRO A 193       6.592  -2.525  14.195  1.00 24.68           H
ATOM   2688  HG2 PRO A 193       5.685  -3.215  16.353  1.00 35.33           H
ATOM   2689  HG3 PRO A 193       7.253  -2.864  16.314  1.00 35.33           H
ATOM   2690  HD2 PRO A 193       5.177  -1.188  17.214  1.00 36.92           H
ATOM   2691  HD3 PRO A 193       6.554  -1.496  17.976  1.00 36.92           H
ATOM   2692  N   PRO A 194       7.007   0.776  12.977  1.00 24.64           N
ATOM   2693  CA  PRO A 194       6.602   1.967  12.229  1.00 23.48           C
ATOM   2694  C   PRO A 194       5.179   1.854  11.728  1.00 20.96           C
ATOM   2695  O   PRO A 194       4.794   0.856  11.112  1.00 20.89           O
ATOM   2696  CB  PRO A 194       7.595   2.009  11.063  1.00 21.26           C
ATOM   2697  CG  PRO A 194       8.811   1.308  11.602  1.00 33.80           C
ATOM   2698  CD  PRO A 194       8.233   0.184  12.415  1.00 29.92           C
ATOM   2699  HA  PRO A 194       6.702   2.763  12.771  1.00 28.17           H
ATOM   2700  HB2 PRO A 194       7.228   1.496  10.320  1.00 25.51           H
ATOM   2701  HB3 PRO A 194       7.780   2.921  10.799  1.00 25.51           H
ATOM   2702  HG2 PRO A 194       9.364   0.969  10.879  1.00 40.56           H
ATOM   2703  HG3 PRO A 194       9.308   1.924  12.164  1.00 40.56           H
ATOM   2704  HD2 PRO A 194       8.035  -0.589  11.866  1.00 35.90           H
ATOM   2705  HD3 PRO A 194       8.835  -0.024  13.125  1.00 35.90           H
ATOM   2706  N   CYS A 195       4.416   2.931  11.918  1.00 14.92           N
ATOM   2707  CA  CYS A 195       3.112   3.002  11.282  1.00 15.88           C
ATOM   2708  C   CYS A 195       3.206   3.208   9.795  1.00 17.89           C
ATOM   2709  O   CYS A 195       2.282   2.829   9.068  1.00 18.43           O
ATOM   2710  CB  CYS A 195       2.318   4.117  11.897  1.00 22.77           C
ATOM   2711  SG  CYS A 195       2.055   3.408  13.435  1.00 26.44           S
ATOM   2712  H   CYS A 195       4.626   3.612  12.386  1.00 17.89           H
ATOM   2713  HA  CYS A 195       2.645   2.170  11.451  1.00 19.05           H
ATOM   2714  HB2 CYS A 195       2.813   4.942  11.975  1.00 27.32           H
ATOM   2715  HB3 CYS A 195       1.469   4.230  11.444  1.00 27.32           H
ATOM   2716  N   HIS A 196       4.310   3.779   9.336  1.00 17.58           N
ATOM   2717  CA  HIS A 196       4.569   3.984   7.920  1.00 18.14           C
ATOM   2718  C   HIS A 196       5.569   2.932   7.479  1.00 19.82           C
ATOM   2719  O   HIS A 196       6.791   3.140   7.520  1.00 21.13           O
ATOM   2720  CB  HIS A 196       5.080   5.370   7.714  1.00 23.22           C
ATOM   2721  CG  HIS A 196       4.269   6.387   8.437  1.00 21.40           C
ATOM   2722  ND1 HIS A 196       4.820   7.239   9.367  1.00 22.79           N
ATOM   2723  CD2 HIS A 196       2.944   6.660   8.402  1.00 17.61           C
ATOM   2724  CE1 HIS A 196       3.872   8.008   9.866  1.00 21.00           C
ATOM   2725  NE2 HIS A 196       2.727   7.694   9.283  1.00 20.99           N
ATOM   2726  H   HIS A 196       4.934   4.067   9.843  1.00 21.09           H
ATOM   2727  HA  HIS A 196       3.747   3.877   7.424  1.00 21.76           H
ATOM   2728  HB2 HIS A 196       5.115   5.573   6.774  1.00 27.86           H
ATOM   2729  HB3 HIS A 196       5.977   5.405   8.089  1.00 27.86           H
ATOM   2730  HD2 HIS A 196       2.309   6.259   7.864  1.00 21.13           H
ATOM   2731  HE1 HIS A 196       4.005   8.674  10.505  1.00 25.20           H
ATOM   2732  HE2 HIS A 196       1.973   8.057   9.447  1.00 25.19           H
ATOM   2733  N   ALA A 197       5.030   1.806   7.016  1.00 17.06           N
ATOM   2734  CA  ALA A 197       5.871   0.668   6.659  1.00 14.41           C
ATOM   2735  C   ALA A 197       6.846   1.025   5.555  1.00 15.85           C
ATOM   2736  O   ALA A 197       8.003   0.607   5.588  1.00 17.16           O
ATOM   2737  CB  ALA A 197       5.021  -0.502   6.190  1.00 19.10           C
ATOM   2738  H   ALA A 197       4.188   1.678   6.928  1.00 20.46           H
ATOM   2739  HA  ALA A 197       6.383   0.405   7.440  1.00 17.29           H
ATOM   2740  HB1 ALA A 197       5.614  -1.203   5.890  1.00 22.91           H
ATOM   2741  HB2 ALA A 197       4.467  -0.813   6.923  1.00 22.91           H
ATOM   2742  HB3 ALA A 197       4.465  -0.200   5.451  1.00 22.91           H
ATOM   2743  N   LEU A 198       6.367   1.719   4.530  1.00 13.19           N
ATOM   2744  CA  LEU A 198       7.217   2.092   3.404  1.00 14.13           C
ATOM   2745  C   LEU A 198       6.553   3.203   2.603  1.00 11.67           C
ATOM   2746  O   LEU A 198       5.365   3.490   2.753  1.00 11.63           O
ATOM   2747  CB  LEU A 198       7.525   0.890   2.494  1.00 13.74           C
ATOM   2748  CG  LEU A 198       6.398   0.163   1.732  1.00 13.37           C
ATOM   2749  CD1 LEU A 198       5.818   0.981   0.584  1.00 16.26           C
ATOM   2750  CD2 LEU A 198       6.898  -1.193   1.196  1.00 21.89           C
ATOM   2751  H   LEU A 198       5.558   1.995   4.470  1.00 15.82           H
ATOM   2752  HA  LEU A 198       8.053   2.435   3.753  1.00 16.96           H
ATOM   2753  HB2 LEU A 198       8.152   1.192   1.818  1.00 16.48           H
ATOM   2754  HB3 LEU A 198       7.969   0.227   3.050  1.00 16.48           H
ATOM   2755  HG  LEU A 198       5.685  -0.027   2.359  1.00 16.04           H
ATOM   2756 HD11 LEU A 198       5.147   0.439   0.141  1.00 19.51           H
ATOM   2757 HD12 LEU A 198       5.401   1.785   0.918  1.00 19.51           H
ATOM   2758 HD13 LEU A 198       6.528   1.206  -0.032  1.00 19.51           H
ATOM   2759 HD21 LEU A 198       6.167  -1.658   0.763  1.00 26.26           H
ATOM   2760 HD22 LEU A 198       7.614  -1.034   0.562  1.00 26.26           H
ATOM   2761 HD23 LEU A 198       7.234  -1.725   1.937  1.00 26.26           H
ATOM   2762  N   CYS A 199       7.337   3.795   1.706  1.00 12.00           N
ATOM   2763  CA  CYS A 199       6.820   4.705   0.704  1.00 12.26           C
ATOM   2764  C   CYS A 199       7.549   4.445  -0.607  1.00 12.39           C
ATOM   2765  O   CYS A 199       8.673   3.925  -0.624  1.00 11.95           O
ATOM   2766  CB  CYS A 199       6.973   6.182   1.127  1.00 14.69           C
ATOM   2767  SG  CYS A 199       8.646   6.737   1.420  1.00 16.17           S
ATOM   2768  H   CYS A 199       8.177   3.676   1.660  1.00 14.39           H
ATOM   2769  HA  CYS A 199       5.878   4.523   0.589  1.00 14.71           H
ATOM   2770  HB2 CYS A 199       6.599   6.763   0.449  1.00 17.62           H
ATOM   2771  HB3 CYS A 199       6.487   6.311   1.963  1.00 17.62           H
ATOM   2772  HG  CYS A 199       9.299   6.534   0.420  1.00 19.40           H
ATOM   2773  N   GLN A 200       6.887   4.802  -1.704  1.00 11.96           N
ATOM   2774  CA  GLN A 200       7.401   4.594  -3.052  1.00 17.01           C
ATOM   2775  C   GLN A 200       7.279   5.889  -3.832  1.00 12.10           C
ATOM   2776  O   GLN A 200       6.269   6.587  -3.731  1.00 15.93           O
ATOM   2777  CB  GLN A 200       6.650   3.502  -3.812  1.00 12.12           C
ATOM   2778  CG  GLN A 200       7.235   3.196  -5.166  1.00 13.47           C
ATOM   2779  CD  GLN A 200       6.448   2.117  -5.887  1.00 13.28           C
ATOM   2780  OE1 GLN A 200       5.421   1.670  -5.390  1.00 10.33           O
ATOM   2781  NE2 GLN A 200       6.899   1.736  -7.078  1.00 12.95           N
ATOM   2782  H   GLN A 200       6.119   5.183  -1.701  1.00 14.35           H
ATOM   2783  HA  GLN A 200       8.331   4.340  -3.004  1.00 20.41           H
ATOM   2784  HB2 GLN A 200       6.649   2.685  -3.291  1.00 14.54           H
ATOM   2785  HB3 GLN A 200       5.741   3.800  -3.963  1.00 14.54           H
ATOM   2786  HG2 GLN A 200       7.218   3.986  -5.724  1.00 16.16           H
ATOM   2787  HG3 GLN A 200       8.147   2.879  -5.044  1.00 16.16           H
ATOM   2788 HE21 GLN A 200       7.618   2.082  -7.397  1.00 15.54           H
ATOM   2789 HE22 GLN A 200       6.459   1.153  -7.544  1.00 15.54           H
ATOM   2790  N   PHE A 201       8.326   6.228  -4.574  1.00 11.35           N
ATOM   2791  CA  PHE A 201       8.298   7.426  -5.389  1.00 11.59           C
ATOM   2792  C   PHE A 201       8.151   7.025  -6.842  1.00 11.50           C
ATOM   2793  O   PHE A 201       8.490   5.902  -7.232  1.00 14.60           O
ATOM   2794  CB  PHE A 201       9.552   8.280  -5.183  1.00 16.64           C
ATOM   2795  CG  PHE A 201       9.670   8.810  -3.787  1.00 15.61           C
ATOM   2796  CD1 PHE A 201       9.065   9.994  -3.431  1.00 18.59           C
ATOM   2797  CD2 PHE A 201      10.340   8.104  -2.826  1.00 10.47           C
ATOM   2798  CE1 PHE A 201       9.170  10.491  -2.135  1.00 14.37           C
ATOM   2799  CE2 PHE A 201      10.427   8.582  -1.519  1.00 14.96           C
ATOM   2800  CZ  PHE A 201       9.865   9.792  -1.192  1.00 13.76           C
ATOM   2801  H   PHE A 201       9.059   5.782  -4.619  1.00 13.62           H
ATOM   2802  HA  PHE A 201       7.538   7.966  -5.141  1.00 13.90           H
ATOM   2803  HB2 PHE A 201      10.333   7.741  -5.371  1.00 19.97           H
ATOM   2804  HB3 PHE A 201       9.533   9.041  -5.788  1.00 19.97           H
ATOM   2805  HD1 PHE A 201       8.603  10.473  -4.079  1.00 22.30           H
ATOM   2806  HD2 PHE A 201      10.749   7.308  -3.045  1.00 12.56           H
ATOM   2807  HE1 PHE A 201       8.764  11.296  -1.912  1.00 17.24           H
ATOM   2808  HE2 PHE A 201      10.912   8.105  -0.884  1.00 17.95           H
ATOM   2809  HZ  PHE A 201       9.925  10.120  -0.322  1.00 16.51           H
ATOM   2810  N   TYR A 202       7.657   7.980  -7.626  1.00 12.10           N
ATOM   2811  CA  TYR A 202       7.297   7.791  -9.022  1.00 15.95           C
ATOM   2812  C   TYR A 202       7.459   9.112  -9.758  1.00 13.35           C
ATOM   2813  O   TYR A 202       7.077  10.156  -9.232  1.00 12.00           O
ATOM   2814  CB  TYR A 202       5.850   7.303  -9.100  1.00 10.68           C
ATOM   2815  CG  TYR A 202       5.208   7.177 -10.457  1.00 12.47           C
ATOM   2816  CD1 TYR A 202       5.175   5.965 -11.130  1.00 14.71           C
ATOM   2817  CD2 TYR A 202       4.543   8.241 -11.022  1.00 13.40           C
ATOM   2818  CE1 TYR A 202       4.524   5.839 -12.380  1.00 14.39           C
ATOM   2819  CE2 TYR A 202       3.906   8.135 -12.240  1.00 16.63           C
ATOM   2820  CZ  TYR A 202       3.896   6.922 -12.914  1.00 19.45           C
ATOM   2821  OH  TYR A 202       3.223   6.865 -14.115  1.00 17.49           O
ATOM   2822  H   TYR A 202       7.461   8.769  -7.350  1.00 14.51           H
ATOM   2823  HA  TYR A 202       7.872   7.126  -9.431  1.00 19.14           H
ATOM   2824  HB2 TYR A 202       5.800   6.439  -8.666  1.00 12.81           H
ATOM   2825  HB3 TYR A 202       5.305   7.929  -8.609  1.00 12.81           H
ATOM   2826  HD1 TYR A 202       5.600   5.234 -10.764  1.00 17.65           H
ATOM   2827  HD2 TYR A 202       4.532   9.052 -10.576  1.00 16.07           H
ATOM   2828  HE1 TYR A 202       4.524   5.026 -12.824  1.00 17.26           H
ATOM   2829  HE2 TYR A 202       3.467   8.866 -12.606  1.00 19.96           H
ATOM   2830  HH  TYR A 202       2.841   6.123 -14.189  1.00 20.98           H
ATOM   2831  N   VAL A 203       7.994   9.055 -10.983  1.00 13.65           N
ATOM   2832  CA  VAL A 203       8.192  10.235 -11.814  1.00 14.67           C
ATOM   2833  C   VAL A 203       7.576  10.022 -13.186  1.00 14.62           C
ATOM   2834  O   VAL A 203       7.862   9.027 -13.854  1.00 15.92           O
ATOM   2835  CB  VAL A 203       9.678  10.579 -11.955  1.00 12.86           C
ATOM   2836  CG1 VAL A 203       9.863  11.857 -12.818  1.00 18.98           C
ATOM   2837  CG2 VAL A 203      10.306  10.742 -10.602  1.00 16.27           C
ATOM   2838  H   VAL A 203       8.275   8.335 -11.354  1.00 16.37           H
ATOM   2839  HA  VAL A 203       7.757  10.994 -11.408  1.00 17.60           H
ATOM   2840  HB  VAL A 203      10.122   9.838 -12.397  1.00 15.43           H
ATOM   2841 HG11 VAL A 203      10.807  12.051 -12.876  1.00 22.77           H
ATOM   2842 HG12 VAL A 203       9.506  11.712 -13.706  1.00 22.77           H
ATOM   2843 HG13 VAL A 203       9.397  12.597 -12.393  1.00 22.77           H
ATOM   2844 HG21 VAL A 203      11.247  10.955 -10.709  1.00 19.52           H
ATOM   2845 HG22 VAL A 203       9.853  11.458 -10.134  1.00 19.52           H
ATOM   2846 HG23 VAL A 203      10.208   9.911 -10.109  1.00 19.52           H
ATOM   2847  N   VAL A 204       6.807  11.003 -13.633  1.00 14.06           N
ATOM   2848  CA  VAL A 204       6.347  11.072 -15.013  1.00 22.70           C
ATOM   2849  C   VAL A 204       6.132  12.555 -15.321  1.00 22.05           C
ATOM   2850  O   VAL A 204       5.750  13.320 -14.433  1.00 20.32           O
ATOM   2851  CB  VAL A 204       5.080  10.196 -15.193  1.00 18.63           C
ATOM   2852  CG1 VAL A 204       3.810  10.930 -14.716  1.00 17.18           C
ATOM   2853  CG2 VAL A 204       4.962   9.681 -16.592  1.00 23.27           C
ATOM   2854  H   VAL A 204       6.547  11.666 -13.157  1.00 16.87           H
ATOM   2855  HA  VAL A 204       7.039  10.740 -15.601  1.00 27.24           H
ATOM   2856  HB  VAL A 204       5.184   9.414 -14.624  1.00 22.36           H
ATOM   2857 HG11 VAL A 204       3.048  10.336 -14.761  1.00 20.61           H
ATOM   2858 HG12 VAL A 204       3.950  11.213 -13.791  1.00 20.61           H
ATOM   2859 HG13 VAL A 204       3.651  11.707 -15.271  1.00 20.61           H
ATOM   2860 HG21 VAL A 204       4.153   9.150 -16.646  1.00 27.92           H
ATOM   2861 HG22 VAL A 204       4.898  10.451 -17.183  1.00 27.92           H
ATOM   2862 HG23 VAL A 204       5.730   9.142 -16.809  1.00 27.92           H
ATOM   2863  N   ASN A 205       6.419  12.986 -16.555  1.00 21.35           N
ATOM   2864  CA  ASN A 205       6.170  14.386 -16.965  1.00 20.51           C
ATOM   2865  C   ASN A 205       6.795  15.410 -16.004  1.00 17.24           C
ATOM   2866  O   ASN A 205       6.199  16.445 -15.678  1.00 22.06           O
ATOM   2867  CB  ASN A 205       4.677  14.680 -17.093  1.00 23.61           C
ATOM   2868  CG  ASN A 205       4.030  13.979 -18.270  1.00 37.97           C
ATOM   2869  OD1 ASN A 205       4.665  13.748 -19.310  1.00 31.58           O
ATOM   2870  ND2 ASN A 205       2.744  13.628 -18.107  1.00 30.65           N
ATOM   2871  H   ASN A 205       6.758  12.499 -17.169  1.00 25.62           H
ATOM   2872  HA  ASN A 205       6.574  14.517 -17.836  1.00 24.61           H
ATOM   2873  HB2 ASN A 205       4.235  14.390 -16.283  1.00 28.33           H
ATOM   2874  HB3 ASN A 205       4.562  15.630 -17.221  1.00 28.33           H
ATOM   2875 HD21 ASN A 205       2.296  13.263 -18.743  1.00 36.78           H
ATOM   2876 HD22 ASN A 205       2.366  13.755 -17.339  1.00 36.78           H
ATOM   2877  N   SER A 206       7.994  15.110 -15.519  1.00 17.77           N
ATOM   2878  CA  SER A 206       8.742  15.968 -14.608  1.00 20.18           C
ATOM   2879  C   SER A 206       8.036  16.205 -13.281  1.00 18.36           C
ATOM   2880  O   SER A 206       8.305  17.207 -12.605  1.00 18.39           O
ATOM   2881  CB  SER A 206       9.044  17.307 -15.276  1.00 27.90           C
ATOM   2882  OG  SER A 206       9.774  17.067 -16.451  1.00 26.98           O
ATOM   2883  H   SER A 206       8.419  14.383 -15.705  1.00 21.32           H
ATOM   2884  HA  SER A 206       9.588  15.536 -14.416  1.00 24.21           H
ATOM   2885  HB2 SER A 206       8.205  17.732 -15.515  1.00 33.47           H
ATOM   2886  HB3 SER A 206       9.556  17.865 -14.676  1.00 33.47           H
ATOM   2887  HG  SER A 206       9.905  17.799 -16.843  1.00 32.37           H
ATOM   2888  N   GLU A 207       7.123  15.313 -12.885  1.00 16.58           N
ATOM   2889  CA  GLU A 207       6.399  15.445 -11.629  1.00 14.62           C
ATOM   2890  C   GLU A 207       6.759  14.256 -10.760  1.00 15.05           C
ATOM   2891  O   GLU A 207       6.751  13.122 -11.241  1.00 13.81           O
ATOM   2892  CB  GLU A 207       4.880  15.483 -11.841  1.00 19.73           C
ATOM   2893  CG  GLU A 207       4.389  16.545 -12.814  1.00 26.23           C
ATOM   2894  CD  GLU A 207       2.880  16.750 -12.739  1.00 21.66           C
ATOM   2895  OE1 GLU A 207       2.163  15.776 -12.440  1.00 35.28           O
ATOM   2896  OE2 GLU A 207       2.436  17.896 -12.960  1.00 40.15           O1-
ATOM   2897  H   GLU A 207       6.890  14.625 -13.339  1.00 19.89           H
ATOM   2898  HA  GLU A 207       6.677  16.248 -11.176  1.00 17.55           H
ATOM   2899  HB2 GLU A 207       4.595  14.621 -12.187  1.00 23.67           H
ATOM   2900  HB3 GLU A 207       4.445  15.648 -10.986  1.00 23.67           H
ATOM   2901  HG2 GLU A 207       4.827  17.391 -12.635  1.00 31.47           H
ATOM   2902  HG3 GLU A 207       4.592  16.246 -13.718  1.00 31.47           H
ATOM   2903  N   LEU A 208       7.102  14.527  -9.510  1.00 13.90           N
ATOM   2904  CA  LEU A 208       7.438  13.510  -8.519  1.00 13.39           C
ATOM   2905  C   LEU A 208       6.203  13.202  -7.682  1.00 16.46           C
ATOM   2906  O   LEU A 208       5.645  14.102  -7.053  1.00 13.15           O
ATOM   2907  CB  LEU A 208       8.571  13.997  -7.619  1.00 12.26           C
ATOM   2908  CG  LEU A 208       8.941  13.025  -6.514  1.00 12.40           C
ATOM   2909  CD1 LEU A 208       9.638  11.788  -7.082  1.00 13.75           C
ATOM   2910  CD2 LEU A 208       9.813  13.708  -5.525  1.00 12.35           C
ATOM   2911  H   LEU A 208       7.159  15.325  -9.205  1.00 16.67           H
ATOM   2912  HA  LEU A 208       7.728  12.698  -8.947  1.00 16.07           H
ATOM   2913  HB2 LEU A 208       9.368  14.151  -8.151  1.00 14.71           H
ATOM   2914  HB3 LEU A 208       8.300  14.826  -7.197  1.00 14.71           H
ATOM   2915  HG  LEU A 208       8.137  12.735  -6.053  1.00 14.88           H
ATOM   2916 HD11 LEU A 208       9.894  11.204  -6.355  1.00 16.50           H
ATOM   2917 HD12 LEU A 208       9.028  11.331  -7.685  1.00 16.50           H
ATOM   2918 HD13 LEU A 208      10.434  12.078  -7.560  1.00 16.50           H
ATOM   2919 HD21 LEU A 208      10.036  13.066  -4.827  1.00 14.82           H
ATOM   2920 HD22 LEU A 208      10.619  14.018  -5.973  1.00 14.82           H
ATOM   2921 HD23 LEU A 208       9.337  14.469  -5.150  1.00 14.82           H
ATOM   2922  N   SER A 209       5.793  11.933  -7.646  1.00 12.85           N
ATOM   2923  CA  SER A 209       4.709  11.490  -6.785  1.00 12.13           C
ATOM   2924  C   SER A 209       5.250  10.539  -5.731  1.00 11.70           C
ATOM   2925  O   SER A 209       6.351   9.999  -5.859  1.00 12.12           O
ATOM   2926  CB  SER A 209       3.576  10.841  -7.589  1.00  9.95           C
ATOM   2927  OG  SER A 209       2.885  11.834  -8.336  1.00 16.25           O
ATOM   2928  H   SER A 209       6.138  11.308  -8.097  1.00 15.42           H
ATOM   2929  HA  SER A 209       4.337  12.257  -6.323  1.00 14.55           H
ATOM   2930  HB2 SER A 209       3.966  10.203  -8.202  1.00 11.94           H
ATOM   2931  HB3 SER A 209       2.967  10.401  -6.980  1.00 11.94           H
ATOM   2932  HG  SER A 209       2.852  11.639  -9.142  1.00 19.49           H
ATOM   2933  N   CYS A 210       4.466  10.362  -4.660  1.00 12.44           N
ATOM   2934  CA  CYS A 210       4.872   9.533  -3.534  1.00 12.90           C
ATOM   2935  C   CYS A 210       3.647   8.802  -3.006  1.00 16.28           C
ATOM   2936  O   CYS A 210       2.599   9.420  -2.791  1.00 12.74           O
ATOM   2937  CB  CYS A 210       5.498  10.369  -2.405  1.00 14.92           C
ATOM   2938  SG  CYS A 210       5.790   9.543  -0.826  1.00 14.62           S
ATOM   2939  H   CYS A 210       3.689  10.725  -4.556  1.00 14.93           H
ATOM   2940  HA  CYS A 210       5.515   8.876  -3.834  1.00 15.47           H
ATOM   2941  HB2 CYS A 210       6.365  10.676  -2.717  1.00 17.90           H
ATOM   2942  HB3 CYS A 210       4.919  11.125  -2.223  1.00 17.90           H
ATOM   2943  HG  CYS A 210       6.281  10.327  -0.065  1.00 17.54           H
ATOM   2944  N   GLN A 211       3.787   7.504  -2.776  1.00 11.45           N
ATOM   2945  CA  GLN A 211       2.732   6.736  -2.143  1.00 10.18           C
ATOM   2946  C   GLN A 211       3.246   6.189  -0.817  1.00 11.68           C
ATOM   2947  O   GLN A 211       4.351   5.656  -0.734  1.00 11.71           O
ATOM   2948  CB  GLN A 211       2.211   5.615  -3.035  1.00 15.69           C
ATOM   2949  CG  GLN A 211       1.237   4.698  -2.269  1.00 10.77           C
ATOM   2950  CD  GLN A 211       0.399   3.768  -3.168  1.00 13.53           C
ATOM   2951  OE1 GLN A 211      -0.610   3.226  -2.721  1.00 17.31           O
ATOM   2952  NE2 GLN A 211       0.808   3.594  -4.413  1.00 11.38           N
ATOM   2953  H   GLN A 211       4.479   7.056  -2.957  1.00 13.74           H
ATOM   2954  HA  GLN A 211       1.984   7.313  -1.964  1.00 12.21           H
ATOM   2955  HB2 GLN A 211       1.748   6.002  -3.794  1.00 18.83           H
ATOM   2956  HB3 GLN A 211       2.963   5.075  -3.335  1.00 18.83           H
ATOM   2957  HG2 GLN A 211       1.778   4.118  -1.712  1.00 12.92           H
ATOM   2958  HG3 GLN A 211       0.645   5.219  -1.707  1.00 12.92           H
ATOM   2959 HE21 GLN A 211       1.560   3.915  -4.677  1.00 13.65           H
ATOM   2960 HE22 GLN A 211       0.318   3.156  -4.968  1.00 13.65           H
ATOM   2961  N   LEU A 212       2.433   6.330   0.210  1.00 11.67           N
ATOM   2962  CA  LEU A 212       2.759   5.899   1.561  1.00  9.87           C
ATOM   2963  C   LEU A 212       1.888   4.692   1.833  1.00 10.32           C
ATOM   2964  O   LEU A 212       0.670   4.760   1.626  1.00 11.75           O
ATOM   2965  CB  LEU A 212       2.484   7.007   2.590  1.00 11.80           C
ATOM   2966  CG  LEU A 212       2.410   6.572   4.055  1.00 15.26           C
ATOM   2967  CD1 LEU A 212       3.738   6.166   4.576  1.00 14.74           C
ATOM   2968  CD2 LEU A 212       1.906   7.660   4.907  1.00 11.63           C
ATOM   2969  H   LEU A 212       1.648   6.664   0.149  1.00 14.00           H
ATOM   2970  HA  LEU A 212       3.689   5.651   1.625  1.00 11.84           H
ATOM   2971  HB2 LEU A 212       3.210   7.654   2.545  1.00 14.15           H
ATOM   2972  HB3 LEU A 212       1.645   7.448   2.378  1.00 14.15           H
ATOM   2973  HG  LEU A 212       1.812   5.816   4.151  1.00 18.31           H
ATOM   2974 HD11 LEU A 212       3.635   5.934   5.506  1.00 17.69           H
ATOM   2975 HD12 LEU A 212       4.052   5.397   4.075  1.00 17.69           H
ATOM   2976 HD13 LEU A 212       4.352   6.912   4.480  1.00 17.69           H
ATOM   2977 HD21 LEU A 212       1.883   7.366   5.828  1.00 13.95           H
ATOM   2978 HD22 LEU A 212       2.503   8.420   4.815  1.00 13.95           H
ATOM   2979 HD23 LEU A 212       1.010   7.886   4.608  1.00 13.95           H
ATOM   2980  N   TYR A 213       2.516   3.611   2.331  1.00 13.28           N
ATOM   2981  CA  TYR A 213       1.801   2.482   2.919  1.00 14.47           C
ATOM   2982  C   TYR A 213       1.826   2.602   4.454  1.00 12.61           C
ATOM   2983  O   TYR A 213       2.821   2.299   5.104  1.00 12.49           O
ATOM   2984  CB  TYR A 213       2.375   1.144   2.479  1.00  9.47           C
ATOM   2985  CG  TYR A 213       1.400   0.077   2.934  1.00 10.08           C
ATOM   2986  CD1 TYR A 213       1.457  -0.449   4.219  1.00 13.93           C
ATOM   2987  CD2 TYR A 213       0.341  -0.312   2.120  1.00 10.61           C
ATOM   2988  CE1 TYR A 213       0.498  -1.405   4.658  1.00 11.44           C
ATOM   2989  CE2 TYR A 213      -0.594  -1.292   2.543  1.00 15.10           C
ATOM   2990  CZ  TYR A 213      -0.497  -1.817   3.812  1.00 14.34           C
ATOM   2991  OH  TYR A 213      -1.452  -2.731   4.246  1.00 17.50           O
ATOM   2992  H   TYR A 213       3.363   3.528   2.359  1.00 15.93           H
ATOM   2993  HA  TYR A 213       0.879   2.518   2.635  1.00 17.36           H
ATOM   2994  HB2 TYR A 213       2.460   1.120   1.513  1.00 11.36           H
ATOM   2995  HB3 TYR A 213       3.236   1.003   2.898  1.00 11.36           H
ATOM   2996  HD1 TYR A 213       2.132  -0.171   4.793  1.00 16.72           H
ATOM   2997  HD2 TYR A 213       0.283   0.024   1.263  1.00 12.73           H
ATOM   2998  HE1 TYR A 213       0.550  -1.769   5.512  1.00 13.73           H
ATOM   2999  HE2 TYR A 213      -1.281  -1.560   1.979  1.00 18.12           H
ATOM   3000  HH  TYR A 213      -1.306  -2.927   5.051  1.00 21.00           H
ATOM   3001  N   GLN A 214       0.732   3.080   5.027  1.00 12.53           N
ATOM   3002  CA  GLN A 214       0.603   3.264   6.466  1.00 12.72           C
ATOM   3003  C   GLN A 214      -0.186   2.072   7.006  1.00 13.51           C
ATOM   3004  O   GLN A 214      -1.387   1.982   6.772  1.00 13.42           O
ATOM   3005  CB  GLN A 214      -0.107   4.578   6.796  1.00 15.58           C
ATOM   3006  CG  GLN A 214      -0.266   4.802   8.315  1.00 18.41           C
ATOM   3007  CD  GLN A 214      -0.631   6.224   8.651  1.00 12.79           C
ATOM   3008  OE1 GLN A 214      -0.808   7.048   7.765  1.00 15.99           O
ATOM   3009  NE2 GLN A 214      -0.677   6.535   9.941  1.00 13.75           N
ATOM   3010  H   GLN A 214       0.033   3.314   4.598  1.00 15.03           H
ATOM   3011  HA  GLN A 214       1.480   3.269   6.869  1.00 15.26           H
ATOM   3012  HB2 GLN A 214       0.406   5.323   6.445  1.00 18.69           H
ATOM   3013  HB3 GLN A 214      -0.993   4.572   6.398  1.00 18.69           H
ATOM   3014  HG2 GLN A 214      -0.939   4.212   8.685  1.00 22.09           H
ATOM   3015  HG3 GLN A 214       0.598   4.638   8.740  1.00 22.09           H
ATOM   3016 HE21 GLN A 214      -0.407   5.966  10.522  1.00 16.50           H
ATOM   3017 HE22 GLN A 214      -0.946   7.310  10.198  1.00 16.50           H
ATOM   3018  N   ARG A 215       0.480   1.187   7.757  1.00 11.80           N
ATOM   3019  CA  ARG A 215      -0.167  -0.053   8.197  1.00 12.05           C
ATOM   3020  C   ARG A 215      -1.279   0.189   9.206  1.00 15.97           C
ATOM   3021  O   ARG A 215      -2.133  -0.676   9.393  1.00 14.63           O
ATOM   3022  CB  ARG A 215       0.887  -0.979   8.810  1.00 11.45           C
ATOM   3023  CG  ARG A 215       1.502  -0.452  10.079  1.00 15.36           C
ATOM   3024  CD  ARG A 215       2.261  -1.481  10.886  1.00 16.19           C
ATOM   3025  NE  ARG A 215       2.813  -0.814  12.066  1.00 18.11           N
ATOM   3026  CZ  ARG A 215       2.134  -0.543  13.175  1.00 14.48           C
ATOM   3027  NH1 ARG A 215       0.873  -0.905  13.306  1.00 14.18           N
ATOM   3028  NH2 ARG A 215       2.738   0.066  14.168  1.00 14.43           N1+
ATOM   3029  H   ARG A 215       1.289   1.274   8.022  1.00 14.15           H
ATOM   3030  HA  ARG A 215      -0.564  -0.499   7.435  1.00 14.46           H
ATOM   3031  HB2 ARG A 215       0.465  -1.827   9.013  1.00 13.73           H
ATOM   3032  HB3 ARG A 215       1.600  -1.118   8.166  1.00 13.73           H
ATOM   3033  HG2 ARG A 215       2.105   0.279   9.868  1.00 18.43           H
ATOM   3034  HG3 ARG A 215       0.795  -0.132  10.662  1.00 18.43           H
ATOM   3035  HD2 ARG A 215       1.669  -2.197  11.165  1.00 19.42           H
ATOM   3036  HD3 ARG A 215       2.997  -1.832  10.345  1.00 19.42           H
ATOM   3037  HE  ARG A 215       3.665  -0.690  12.086  1.00 21.72           H
ATOM   3038 HH11 ARG A 215       0.472  -1.302  12.654  1.00 17.01           H
ATOM   3039 HH12 ARG A 215       0.446  -0.725  14.026  1.00 17.01           H
ATOM   3040 HH21 ARG A 215       3.562   0.284  14.095  1.00 17.32           H
ATOM   3041 HH22 ARG A 215       2.306   0.235  14.889  1.00 17.32           H
ATOM   3042  N   SER A 216      -1.259   1.333   9.884  1.00 14.27           N
ATOM   3043  CA  SER A 216      -2.123   1.615  11.020  1.00 17.43           C
ATOM   3044  C   SER A 216      -2.259   3.130  11.080  1.00 15.54           C
ATOM   3045  O   SER A 216      -1.250   3.847  11.139  1.00 13.35           O
ATOM   3046  CB  SER A 216      -1.541   1.069  12.334  1.00 11.77           C
ATOM   3047  OG  SER A 216      -2.440   1.234  13.398  1.00 15.66           O
ATOM   3048  H   SER A 216      -0.719   1.973   9.709  1.00 17.12           H
ATOM   3049  HA  SER A 216      -2.987   1.213  10.876  1.00 20.92           H
ATOM   3050  HB2 SER A 216      -1.322   0.131  12.228  1.00 14.12           H
ATOM   3051  HB3 SER A 216      -0.744   1.568  12.555  1.00 14.12           H
ATOM   3052  HG  SER A 216      -2.098   0.979  14.122  1.00 18.79           H
ATOM   3053  N   GLY A 217      -3.493   3.602  11.051  1.00 12.68           N
ATOM   3054  CA  GLY A 217      -3.747   5.020  11.034  1.00 14.25           C
ATOM   3055  C   GLY A 217      -4.664   5.461  12.145  1.00 13.16           C
ATOM   3056  O   GLY A 217      -5.869   5.134  12.046  1.00 13.75           O
ATOM   3057  H   GLY A 217      -4.206   3.123  11.053  1.00 15.21           H
ATOM   3058  HA2 GLY A 217      -2.904   5.499  11.107  1.00 17.10           H
ATOM   3059  HA3 GLY A 217      -4.151   5.248  10.182  1.00 17.10           H
ATOM   3060  N   ASP A 218      -4.123   6.184  13.171  1.00 13.55           N
ATOM   3061  CA  ASP A 218      -5.002   6.934  14.095  1.00 12.00           C
ATOM   3062  C   ASP A 218      -5.434   8.197  13.300  1.00 13.77           C
ATOM   3063  O   ASP A 218      -4.759   9.169  13.044  1.00 14.66           O
ATOM   3064  CB  ASP A 218      -4.219   7.315  15.325  1.00 13.40           C
ATOM   3065  CG  ASP A 218      -5.083   8.128  16.307  1.00 13.01           C
ATOM   3066  OD1 ASP A 218      -4.569   8.248  17.431  1.00 16.55           O
ATOM   3067  OD2 ASP A 218      -6.177   8.601  15.917  1.00 17.05           O1-
ATOM   3068  H   ASP A 218      -3.138   6.538  13.114  1.00 16.25           H
ATOM   3069  HA  ASP A 218      -5.896   6.306  14.369  1.00 14.40           H
ATOM   3070  HB2 ASP A 218      -3.812   6.431  15.853  1.00 16.08           H
ATOM   3071  HB3 ASP A 218      -3.324   7.941  15.075  1.00 16.08           H
ATOM   3072  N   MET A 219      -6.704   8.020  12.788  1.00 14.91           N
ATOM   3073  CA  MET A 219      -7.344   8.901  11.796  1.00 15.89           C
ATOM   3074  C   MET A 219      -7.558  10.280  12.370  1.00 15.31           C
ATOM   3075  O   MET A 219      -7.430  11.275  11.662  1.00 13.97           O
ATOM   3076  CB  MET A 219      -8.713   8.362  11.297  1.00 15.88           C
ATOM   3077  CG  MET A 219      -8.683   7.099  10.396  1.00 15.74           C
ATOM   3078  SD  MET A 219      -7.706   7.275   8.868  1.00 16.35           S
ATOM   3079  CE  MET A 219      -8.837   8.063   7.768  1.00 18.21           C
ATOM   3080  H   MET A 219      -7.222   7.380  13.012  1.00 17.89           H
ATOM   3081  HA  MET A 219      -6.766   8.965  11.015  1.00 19.07           H
ATOM   3082  HB2 MET A 219      -9.288   8.170  12.050  1.00 19.05           H
ATOM   3083  HB3 MET A 219      -9.132   9.057  10.766  1.00 19.05           H
ATOM   3084  HG2 MET A 219      -8.322   6.361  10.910  1.00 18.88           H
ATOM   3085  HG3 MET A 219      -9.596   6.893  10.131  1.00 18.88           H
ATOM   3086  HE1 MET A 219      -8.400   8.181   6.913  1.00 21.84           H
ATOM   3087  HE2 MET A 219      -9.600   7.470   7.652  1.00 21.84           H
ATOM   3088  HE3 MET A 219      -9.118   8.916   8.131  1.00 21.84           H
ATOM   3089  N   GLY A 220      -7.858  10.346  13.663  1.00 12.76           N
ATOM   3090  CA  GLY A 220      -7.996  11.633  14.339  1.00 18.84           C
ATOM   3091  C   GLY A 220      -6.686  12.337  14.626  1.00 18.38           C
ATOM   3092  O   GLY A 220      -6.620  13.560  14.418  1.00 16.93           O
ATOM   3093  H   GLY A 220      -7.982   9.641  14.168  1.00 15.31           H
ATOM   3094  HA2 GLY A 220      -8.585  12.212  13.810  1.00 22.61           H
ATOM   3095  HA3 GLY A 220      -8.462  11.467  15.181  1.00 22.61           H
ATOM   3096  N   LEU A 221      -5.672  11.600  15.163  1.00 14.12           N
ATOM   3097  CA  LEU A 221      -4.440  12.211  15.695  1.00 12.23           C
ATOM   3098  C   LEU A 221      -3.332  12.139  14.620  1.00 20.54           C
ATOM   3099  O   LEU A 221      -2.965  13.130  13.971  1.00 15.58           O
ATOM   3100  CB  LEU A 221      -4.006  11.491  16.972  1.00 17.79           C
ATOM   3101  CG  LEU A 221      -3.931  12.378  18.226  1.00 30.05           C
ATOM   3102  CD1 LEU A 221      -3.310  11.545  19.349  1.00 32.83           C
ATOM   3103  CD2 LEU A 221      -3.098  13.640  17.976  1.00 32.20           C
ATOM   3104  H   LEU A 221      -5.811  10.580  15.360  1.00 16.94           H
ATOM   3105  HA  LEU A 221      -4.628  13.304  15.889  1.00 14.68           H
ATOM   3106  HB2 LEU A 221      -4.677  10.627  17.201  1.00 21.35           H
ATOM   3107  HB3 LEU A 221      -3.011  11.012  16.843  1.00 21.35           H
ATOM   3108  HG  LEU A 221      -4.965  12.674  18.538  1.00 36.06           H
ATOM   3109 HD11 LEU A 221      -3.309  12.108  20.291  1.00 39.40           H
ATOM   3110 HD12 LEU A 221      -3.891  10.626  19.545  1.00 39.40           H
ATOM   3111 HD13 LEU A 221      -2.281  11.243  19.128  1.00 39.40           H
ATOM   3112 HD21 LEU A 221      -2.997  14.202  18.916  1.00 38.63           H
ATOM   3113 HD22 LEU A 221      -2.084  13.382  17.650  1.00 38.63           H
ATOM   3114 HD23 LEU A 221      -3.554  14.292  17.232  1.00 38.63           H
ATOM   3115  N   GLY A 222      -2.744  10.917  14.406  1.00 17.17           N
ATOM   3116  CA  GLY A 222      -1.534  10.801  13.576  1.00 16.56           C
ATOM   3117  C   GLY A 222      -1.793  11.220  12.134  1.00 12.85           C
ATOM   3118  O   GLY A 222      -1.011  11.912  11.488  1.00 14.42           O
ATOM   3119  H   GLY A 222      -2.970  10.083  14.963  1.00 20.60           H
ATOM   3120  HA2 GLY A 222      -0.702  11.429  13.989  1.00 19.86           H
ATOM   3121  HA3 GLY A 222      -1.157   9.742  13.599  1.00 19.86           H
ATOM   3122  N   VAL A 223      -2.963  10.750  11.562  1.00 13.46           N
ATOM   3123  CA  VAL A 223      -3.158  10.777  10.077  1.00 12.07           C
ATOM   3124  C   VAL A 223      -3.058  12.176   9.478  1.00 14.61           C
ATOM   3125  O   VAL A 223      -2.361  12.343   8.458  1.00 12.51           O
ATOM   3126  CB  VAL A 223      -4.465  10.079   9.650  1.00 13.07           C
ATOM   3127  CG1 VAL A 223      -4.811  10.472   8.180  1.00  9.41           C
ATOM   3128  CG2 VAL A 223      -4.301   8.582   9.756  1.00 14.81           C
ATOM   3129  H   VAL A 223      -3.617  10.397  11.949  1.00 16.15           H
ATOM   3130  HA  VAL A 223      -2.464  10.238   9.688  1.00 14.48           H
ATOM   3131  HB  VAL A 223      -5.216  10.348  10.206  1.00 15.68           H
ATOM   3132 HG11 VAL A 223      -5.640  10.055   7.915  1.00 11.29           H
ATOM   3133 HG12 VAL A 223      -4.917  11.427   8.081  1.00 11.29           H
ATOM   3134 HG13 VAL A 223      -4.105  10.167   7.584  1.00 11.29           H
ATOM   3135 HG21 VAL A 223      -5.135   8.171   9.454  1.00 17.77           H
ATOM   3136 HG22 VAL A 223      -3.584   8.286   9.173  1.00 17.77           H
ATOM   3137 HG23 VAL A 223      -4.127   8.329  10.670  1.00 17.77           H
ATOM   3138  N   PRO A 224      -3.796  13.183   9.961  1.00 12.67           N
ATOM   3139  CA  PRO A 224      -3.585  14.533   9.425  1.00 11.52           C
ATOM   3140  C   PRO A 224      -2.129  14.995   9.519  1.00 10.10           C
ATOM   3141  O   PRO A 224      -1.641  15.574   8.513  1.00 14.66           O
ATOM   3142  CB  PRO A 224      -4.520  15.373  10.295  1.00 19.57           C
ATOM   3143  CG  PRO A 224      -5.612  14.427  10.649  1.00 16.29           C
ATOM   3144  CD  PRO A 224      -4.865  13.173  10.972  1.00 12.38           C
ATOM   3145  HA  PRO A 224      -3.897  14.575   8.516  1.00 13.82           H
ATOM   3146  HB2 PRO A 224      -4.050  15.649  11.097  1.00 23.48           H
ATOM   3147  HB3 PRO A 224      -4.853  16.130   9.793  1.00 23.48           H
ATOM   3148  HG2 PRO A 224      -6.086  14.753  11.432  1.00 19.54           H
ATOM   3149  HG3 PRO A 224      -6.207  14.298   9.891  1.00 19.54           H
ATOM   3150  HD2 PRO A 224      -4.491  13.199  11.867  1.00 14.86           H
ATOM   3151  HD3 PRO A 224      -5.453  12.410  10.858  1.00 14.86           H
ATOM   3152  N   PHE A 225      -1.436  14.773  10.672  1.00 14.34           N
ATOM   3153  CA  PHE A 225       0.009  15.079  10.756  1.00 13.19           C
ATOM   3154  C   PHE A 225       0.835  14.345   9.661  1.00 19.04           C
ATOM   3155  O   PHE A 225       1.682  14.922   9.004  1.00 17.10           O
ATOM   3156  CB  PHE A 225       0.396  14.682  12.188  1.00 17.71           C
ATOM   3157  CG  PHE A 225       1.665  15.315  12.649  1.00 17.96           C
ATOM   3158  CD1 PHE A 225       1.623  16.446  13.474  1.00 19.68           C
ATOM   3159  CD2 PHE A 225       2.886  14.726  12.292  1.00 18.29           C
ATOM   3160  CE1 PHE A 225       2.818  16.956  13.992  1.00 18.08           C
ATOM   3161  CE2 PHE A 225       4.068  15.227  12.835  1.00 23.20           C
ATOM   3162  CZ  PHE A 225       4.028  16.321  13.708  1.00 18.84           C
ATOM   3163  H   PHE A 225      -1.782  14.083  11.361  1.00 17.21           H
ATOM   3164  HA  PHE A 225       0.173  16.178  10.574  1.00 15.83           H
ATOM   3165  HB2 PHE A 225      -0.426  14.944  12.895  1.00 21.24           H
ATOM   3166  HB3 PHE A 225       0.473  13.567  12.263  1.00 21.24           H
ATOM   3167  HD1 PHE A 225       0.675  16.919  13.705  1.00 23.62           H
ATOM   3168  HD2 PHE A 225       2.915  13.883  11.597  1.00 21.95           H
ATOM   3169  HE1 PHE A 225       2.801  17.850  14.611  1.00 21.70           H
ATOM   3170  HE2 PHE A 225       5.032  14.744  12.588  1.00 27.83           H
ATOM   3171  HZ  PHE A 225       4.957  16.656  14.169  1.00 22.61           H
ATOM   3172  N   ASN A 226       0.570  12.990   9.506  1.00 12.68           N
ATOM   3173  CA  ASN A 226       1.377  12.107   8.637  1.00 14.25           C
ATOM   3174  C   ASN A 226       1.284  12.481   7.131  1.00 16.50           C
ATOM   3175  O   ASN A 226       2.223  12.429   6.359  1.00 12.41           O
ATOM   3176  CB  ASN A 226       0.864  10.674   8.826  1.00 15.19           C
ATOM   3177  CG  ASN A 226       0.995  10.117  10.223  1.00 14.23           C
ATOM   3178  OD1 ASN A 226       0.285   9.154  10.576  1.00 14.07           O
ATOM   3179  ND2 ASN A 226       1.978  10.563  11.059  1.00 20.38           N
ATOM   3180  H   ASN A 226      -0.298  12.574   9.877  1.00 15.22           H
ATOM   3181  HA  ASN A 226       2.470  12.209   8.917  1.00 17.09           H
ATOM   3182  HB2 ASN A 226      -0.214  10.602   8.521  1.00 18.23           H
ATOM   3183  HB3 ASN A 226       1.378   9.990   8.110  1.00 18.23           H
ATOM   3184 HD21 ASN A 226       2.146  10.124  11.960  1.00 24.45           H
ATOM   3185 HD22 ASN A 226       2.573  11.375  10.847  1.00 24.45           H
ATOM   3186  N   ILE A 227       0.015  12.854   6.725  1.00 11.80           N
ATOM   3187  CA  ILE A 227      -0.303  13.353   5.375  1.00 12.17           C
ATOM   3188  C   ILE A 227       0.547  14.585   5.062  1.00 11.26           C
ATOM   3189  O   ILE A 227       1.192  14.675   4.005  1.00 11.64           O
ATOM   3190  CB  ILE A 227      -1.808  13.685   5.216  1.00 14.09           C
ATOM   3191  CG1 ILE A 227      -2.675  12.433   5.156  1.00 12.50           C
ATOM   3192  CG2 ILE A 227      -2.063  14.496   3.903  1.00 13.60           C
ATOM   3193  CD1 ILE A 227      -4.135  12.684   5.123  1.00 10.04           C
ATOM   3194  H   ILE A 227      -0.675  12.838   7.235  1.00 14.16           H
ATOM   3195  HA  ILE A 227      -0.088  12.657   4.734  1.00 14.60           H
ATOM   3196  HB  ILE A 227      -2.096  14.231   5.962  1.00 16.91           H
ATOM   3197 HG12 ILE A 227      -2.458  11.935   4.354  1.00 15.00           H
ATOM   3198 HG13 ILE A 227      -2.504  11.898   5.950  1.00 15.00           H
ATOM   3199 HG21 ILE A 227      -3.002  14.692   3.818  1.00 16.32           H
ATOM   3200 HG22 ILE A 227      -1.575  15.334   3.917  1.00 16.32           H
ATOM   3201 HG23 ILE A 227      -1.773  13.961   3.151  1.00 16.32           H
ATOM   3202 HD11 ILE A 227      -4.598  11.830   5.149  1.00 12.05           H
ATOM   3203 HD12 ILE A 227      -4.388  13.214   5.899  1.00 12.05           H
ATOM   3204 HD13 ILE A 227      -4.367  13.159   4.310  1.00 12.05           H
ATOM   3205  N   ALA A 228       0.581  15.540   5.988  1.00 11.20           N
ATOM   3206  CA  ALA A 228       1.422  16.715   5.804  1.00 14.92           C
ATOM   3207  C   ALA A 228       2.899  16.322   5.755  1.00 11.75           C
ATOM   3208  O   ALA A 228       3.677  16.857   4.955  1.00 11.35           O
ATOM   3209  CB  ALA A 228       1.137  17.725   6.931  1.00 11.02           C
ATOM   3210  H   ALA A 228       0.156  15.525   6.734  1.00 13.44           H
ATOM   3211  HA  ALA A 228       1.184  17.129   4.957  1.00 17.90           H
ATOM   3212  HB1 ALA A 228       1.660  18.531   6.792  1.00 13.23           H
ATOM   3213  HB2 ALA A 228       0.194  17.941   6.934  1.00 13.23           H
ATOM   3214  HB3 ALA A 228       1.375  17.316   7.780  1.00 13.23           H
ATOM   3215  N   SER A 229       3.285  15.334   6.562  1.00 10.52           N
ATOM   3216  CA  SER A 229       4.668  14.877   6.609  1.00 12.64           C
ATOM   3217  C   SER A 229       5.134  14.385   5.243  1.00 11.32           C
ATOM   3218  O   SER A 229       6.192  14.796   4.741  1.00 13.25           O
ATOM   3219  CB  SER A 229       4.798  13.778   7.667  1.00 16.80           C
ATOM   3220  OG  SER A 229       6.129  13.323   7.700  1.00 21.58           O
ATOM   3221  H   SER A 229       2.765  14.918   7.091  1.00 12.62           H
ATOM   3222  HA  SER A 229       5.242  15.613   6.883  1.00 15.17           H
ATOM   3223  HB2 SER A 229       4.561  14.145   8.534  1.00 20.16           H
ATOM   3224  HB3 SER A 229       4.218  13.030   7.445  1.00 20.16           H
ATOM   3225  HG  SER A 229       6.515  13.640   8.378  1.00 25.89           H
ATOM   3226  N   TYR A 230       4.370  13.472   4.633  1.00 16.09           N
ATOM   3227  CA  TYR A 230       4.799  12.895   3.364  1.00 14.01           C
ATOM   3228  C   TYR A 230       4.626  13.871   2.199  1.00 10.36           C
ATOM   3229  O   TYR A 230       5.423  13.854   1.264  1.00 10.75           O
ATOM   3230  CB  TYR A 230       4.076  11.563   3.156  1.00 13.00           C
ATOM   3231  CG  TYR A 230       4.849  10.494   3.916  1.00 14.16           C
ATOM   3232  CD1 TYR A 230       5.837   9.753   3.300  1.00 13.98           C
ATOM   3233  CD2 TYR A 230       4.683  10.327   5.268  1.00 11.62           C
ATOM   3234  CE1 TYR A 230       6.569   8.839   3.999  1.00 12.58           C
ATOM   3235  CE2 TYR A 230       5.430   9.430   5.979  1.00 12.69           C
ATOM   3236  CZ  TYR A 230       6.394   8.686   5.336  1.00 16.20           C
ATOM   3237  OH  TYR A 230       7.145   7.745   6.017  1.00 14.75           O
ATOM   3238  H   TYR A 230       3.630  13.158   4.926  1.00 19.30           H
ATOM   3239  HA  TYR A 230       5.747  12.693   3.424  1.00 16.81           H
ATOM   3240  HB2 TYR A 230       3.173  11.610   3.500  1.00 15.60           H
ATOM   3241  HB3 TYR A 230       4.071  11.342   2.213  1.00 15.60           H
ATOM   3242  HD1 TYR A 230       5.986   9.856   2.389  1.00 16.77           H
ATOM   3243  HD2 TYR A 230       4.055  10.845   5.710  1.00 13.93           H
ATOM   3244  HE1 TYR A 230       7.210   8.336   3.570  1.00 15.09           H
ATOM   3245  HE2 TYR A 230       5.289   9.321   6.889  1.00 15.22           H
ATOM   3246  HH  TYR A 230       6.977   7.766   6.844  1.00 17.69           H
ATOM   3247  N   ALA A 231       3.648  14.753   2.243  1.00  9.56           N
ATOM   3248  CA  ALA A 231       3.611  15.829   1.243  1.00 14.59           C
ATOM   3249  C   ALA A 231       4.850  16.720   1.334  1.00 12.29           C
ATOM   3250  O   ALA A 231       5.454  17.069   0.318  1.00 12.76           O
ATOM   3251  CB  ALA A 231       2.355  16.661   1.424  1.00 10.39           C
ATOM   3252  H   ALA A 231       3.013  14.754   2.814  1.00 11.47           H
ATOM   3253  HA  ALA A 231       3.592  15.445   0.352  1.00 17.51           H
ATOM   3254  HB1 ALA A 231       2.281  17.278   0.685  1.00 12.46           H
ATOM   3255  HB2 ALA A 231       1.586  16.070   1.445  1.00 12.46           H
ATOM   3256  HB3 ALA A 231       2.430  17.136   2.267  1.00 12.46           H
ATOM   3257  N   LEU A 232       5.254  17.079   2.549  1.00 13.11           N
ATOM   3258  CA  LEU A 232       6.482  17.849   2.735  1.00 10.26           C
ATOM   3259  C   LEU A 232       7.711  17.107   2.222  1.00 14.27           C
ATOM   3260  O   LEU A 232       8.551  17.694   1.527  1.00 12.60           O
ATOM   3261  CB  LEU A 232       6.643  18.179   4.216  1.00  9.41           C
ATOM   3262  CG  LEU A 232       7.942  18.859   4.586  1.00 10.87           C
ATOM   3263  CD1 LEU A 232       8.081  20.204   3.845  1.00 12.37           C
ATOM   3264  CD2 LEU A 232       7.949  19.088   6.119  1.00 13.97           C
ATOM   3265  H   LEU A 232       4.839  16.886   3.272  1.00 15.72           H
ATOM   3266  HA  LEU A 232       6.404  18.686   2.241  1.00 12.31           H
ATOM   3267  HB2 LEU A 232       5.920  18.772   4.490  1.00 11.29           H
ATOM   3268  HB3 LEU A 232       6.596  17.349   4.721  1.00 11.29           H
ATOM   3269  HG  LEU A 232       8.681  18.288   4.342  1.00 13.04           H
ATOM   3270 HD11 LEU A 232       8.905  20.636   4.131  1.00 14.84           H
ATOM   3271 HD12 LEU A 232       8.105  20.045   2.891  1.00 14.84           H
ATOM   3272 HD13 LEU A 232       7.314  20.752   4.071  1.00 14.84           H
ATOM   3273 HD21 LEU A 232       8.769  19.550   6.360  1.00 16.76           H
ATOM   3274 HD22 LEU A 232       7.181  19.637   6.347  1.00 16.76           H
ATOM   3275 HD23 LEU A 232       7.901  18.235   6.581  1.00 16.76           H
ATOM   3276  N   LEU A 233       7.860  15.818   2.582  1.00 11.15           N
ATOM   3277  CA  LEU A 233       8.971  15.037   2.055  1.00 12.77           C
ATOM   3278  C   LEU A 233       9.023  15.122   0.522  1.00 15.00           C
ATOM   3279  O   LEU A 233      10.102  15.288  -0.079  1.00 14.06           O
ATOM   3280  CB  LEU A 233       8.846  13.580   2.508  1.00 13.85           C
ATOM   3281  CG  LEU A 233       9.954  12.649   2.048  1.00 16.16           C
ATOM   3282  CD1 LEU A 233      11.291  13.044   2.618  1.00 13.21           C
ATOM   3283  CD2 LEU A 233       9.630  11.222   2.430  1.00 15.09           C
ATOM   3284  H   LEU A 233       7.340  15.392   3.105  1.00 13.38           H
ATOM   3285  HA  LEU A 233       9.795  15.390   2.416  1.00 15.32           H
ATOM   3286  HB2 LEU A 233       8.839  13.551   3.477  1.00 16.62           H
ATOM   3287  HB3 LEU A 233       8.005  13.228   2.166  1.00 16.62           H
ATOM   3288  HG  LEU A 233      10.011  12.687   1.087  1.00 19.39           H
ATOM   3289 HD11 LEU A 233      11.966  12.437   2.290  1.00 15.85           H
ATOM   3290 HD12 LEU A 233      11.506  13.947   2.351  1.00 15.85           H
ATOM   3291 HD13 LEU A 233      11.229  12.989   3.582  1.00 15.85           H
ATOM   3292 HD21 LEU A 233      10.357  10.650   2.129  1.00 18.11           H
ATOM   3293 HD22 LEU A 233       9.538  11.173   3.392  1.00 18.11           H
ATOM   3294 HD23 LEU A 233       8.796  10.963   2.005  1.00 18.11           H
ATOM   3295  N   THR A 234       7.863  14.995  -0.119  1.00 12.14           N
ATOM   3296  CA  THR A 234       7.793  15.019  -1.578  1.00 11.06           C
ATOM   3297  C   THR A 234       8.162  16.380  -2.119  1.00 13.17           C
ATOM   3298  O   THR A 234       8.879  16.486  -3.114  1.00 10.99           O
ATOM   3299  CB  THR A 234       6.393  14.610  -2.033  1.00 15.43           C
ATOM   3300  OG1 THR A 234       6.048  13.377  -1.420  1.00 12.09           O
ATOM   3301  CG2 THR A 234       6.339  14.395  -3.540  1.00 11.34           C
ATOM   3302  H   THR A 234       7.109  14.898   0.279  1.00 14.56           H
ATOM   3303  HA  THR A 234       8.426  14.375  -1.934  1.00 13.27           H
ATOM   3304  HB  THR A 234       5.751  15.285  -1.784  1.00 18.51           H
ATOM   3305  HG1 THR A 234       5.990  13.484  -0.595  1.00 14.51           H
ATOM   3306 HG21 THR A 234       5.439  14.171  -3.810  1.00 13.61           H
ATOM   3307 HG22 THR A 234       6.626  15.189  -4.014  1.00 13.61           H
ATOM   3308 HG23 THR A 234       6.934  13.660  -3.774  1.00 13.61           H
ATOM   3309  N   TYR A 235       7.709  17.444  -1.460  1.00 13.10           N
ATOM   3310  CA  TYR A 235       8.174  18.766  -1.840  1.00 13.29           C
ATOM   3311  C   TYR A 235       9.678  18.894  -1.701  1.00 11.49           C
ATOM   3312  O   TYR A 235      10.336  19.492  -2.564  1.00 13.06           O
ATOM   3313  CB  TYR A 235       7.476  19.816  -0.986  1.00 12.76           C
ATOM   3314  CG  TYR A 235       6.292  20.418  -1.657  1.00 14.15           C
ATOM   3315  CD1 TYR A 235       6.363  21.686  -2.227  1.00 15.73           C
ATOM   3316  CD2 TYR A 235       5.083  19.755  -1.678  1.00 11.99           C
ATOM   3317  CE1 TYR A 235       5.265  22.271  -2.815  1.00 13.60           C
ATOM   3318  CE2 TYR A 235       3.968  20.313  -2.295  1.00 12.16           C
ATOM   3319  CZ  TYR A 235       4.057  21.569  -2.853  1.00 18.57           C
ATOM   3320  OH  TYR A 235       2.938  22.111  -3.456  1.00 15.31           O
ATOM   3321  H   TYR A 235       7.163  17.421  -0.799  1.00 15.72           H
ATOM   3322  HA  TYR A 235       7.940  18.919  -2.766  1.00 15.94           H
ATOM   3323  HB2 TYR A 235       7.163  19.405  -0.166  1.00 15.31           H
ATOM   3324  HB3 TYR A 235       8.098  20.529  -0.780  1.00 15.31           H
ATOM   3325  HD1 TYR A 235       7.169  22.146  -2.206  1.00 18.87           H
ATOM   3326  HD2 TYR A 235       5.013  18.911  -1.302  1.00 14.38           H
ATOM   3327  HE1 TYR A 235       5.332  23.109  -3.207  1.00 16.32           H
ATOM   3328  HE2 TYR A 235       3.166  19.846  -2.303  1.00 14.59           H
ATOM   3329  HH  TYR A 235       2.665  21.608  -4.071  1.00 18.37           H
ATOM   3330  N   MET A 236      10.246  18.359  -0.614  1.00 13.46           N
ATOM   3331  CA  MET A 236      11.689  18.447  -0.420  1.00 11.67           C
ATOM   3332  C   MET A 236      12.449  17.722  -1.527  1.00 15.78           C
ATOM   3333  O   MET A 236      13.403  18.268  -2.104  1.00 14.13           O
ATOM   3334  CB  MET A 236      12.075  17.884   0.935  1.00 12.24           C
ATOM   3335  CG  MET A 236      11.635  18.698   2.150  1.00 13.23           C
ATOM   3336  SD  MET A 236      12.207  17.838   3.628  1.00 16.54           S
ATOM   3337  CE  MET A 236      11.968  19.047   4.874  1.00 18.40           C
ATOM   3338  H   MET A 236       9.829  17.947   0.008  1.00 16.15           H
ATOM   3339  HA  MET A 236      11.947  19.382  -0.431  1.00 14.00           H
ATOM   3340  HB2 MET A 236      11.673  17.010   1.020  1.00 14.68           H
ATOM   3341  HB3 MET A 236      13.040  17.804   0.958  1.00 14.68           H
ATOM   3342  HG2 MET A 236      12.011  19.594   2.127  1.00 15.87           H
ATOM   3343  HG3 MET A 236      10.664  18.737   2.175  1.00 15.87           H
ATOM   3344  HE1 MET A 236      12.226  18.659   5.725  1.00 22.07           H
ATOM   3345  HE2 MET A 236      12.528  19.815   4.674  1.00 22.07           H
ATOM   3346  HE3 MET A 236      11.031  19.299   4.883  1.00 22.07           H
ATOM   3347  N   ILE A 237      12.069  16.475  -1.807  1.00 12.80           N
ATOM   3348  CA  ILE A 237      12.798  15.675  -2.794  1.00 10.69           C
ATOM   3349  C   ILE A 237      12.611  16.263  -4.185  1.00 13.64           C
ATOM   3350  O   ILE A 237      13.565  16.350  -4.970  1.00 15.01           O
ATOM   3351  CB  ILE A 237      12.378  14.195  -2.721  1.00  9.74           C
ATOM   3352  CG1 ILE A 237      12.991  13.478  -1.529  1.00 18.86           C
ATOM   3353  CG2 ILE A 237      12.881  13.429  -3.916  1.00 13.52           C
ATOM   3354  CD1 ILE A 237      12.613  13.935  -0.227  1.00 34.08           C
ATOM   3355  H   ILE A 237      11.408  16.079  -1.433  1.00 15.35           H
ATOM   3356  HA  ILE A 237      13.748  15.713  -2.588  1.00 12.83           H
ATOM   3357  HB  ILE A 237      11.417  14.138  -2.693  1.00 11.68           H
ATOM   3358 HG12 ILE A 237      12.709  12.537  -1.569  1.00 22.63           H
ATOM   3359 HG13 ILE A 237      13.953  13.548  -1.597  1.00 22.63           H
ATOM   3360 HG21 ILE A 237      12.621  12.500  -3.837  1.00 16.23           H
ATOM   3361 HG22 ILE A 237      12.484  13.806  -4.723  1.00 16.23           H
ATOM   3362 HG23 ILE A 237      13.846  13.509  -3.953  1.00 16.23           H
ATOM   3363 HD11 ILE A 237      13.074  13.391   0.428  1.00 40.89           H
ATOM   3364 HD12 ILE A 237      12.861  14.864  -0.121  1.00 40.89           H
ATOM   3365 HD13 ILE A 237      11.656  13.810  -0.137  1.00 40.89           H
ATOM   3366  N   ALA A 238      11.418  16.805  -4.462  1.00 15.44           N
ATOM   3367  CA  ALA A 238      11.162  17.411  -5.755  1.00 13.82           C
ATOM   3368  C   ALA A 238      12.064  18.619  -5.959  1.00 16.24           C
ATOM   3369  O   ALA A 238      12.642  18.803  -7.034  1.00 13.30           O
ATOM   3370  CB  ALA A 238       9.693  17.799  -5.837  1.00 14.93           C
ATOM   3371  H   ALA A 238      10.750  16.840  -3.922  1.00 18.52           H
ATOM   3372  HA  ALA A 238      11.352  16.770  -6.458  1.00 16.58           H
ATOM   3373  HB1 ALA A 238       9.518  18.183  -6.707  1.00 17.91           H
ATOM   3374  HB2 ALA A 238       9.153  17.005  -5.708  1.00 17.91           H
ATOM   3375  HB3 ALA A 238       9.501  18.445  -5.137  1.00 17.91           H
ATOM   3376  N   HIS A 239      12.237  19.396  -4.900  1.00 17.12           N
ATOM   3377  CA  HIS A 239      13.058  20.599  -4.935  1.00 15.29           C
ATOM   3378  C   HIS A 239      14.516  20.267  -5.245  1.00 19.45           C
ATOM   3379  O   HIS A 239      15.124  20.873  -6.131  1.00 20.33           O
ATOM   3380  CB  HIS A 239      12.924  21.320  -3.590  1.00 12.46           C
ATOM   3381  CG  HIS A 239      13.757  22.553  -3.502  1.00 21.14           C
ATOM   3382  ND1 HIS A 239      13.375  23.725  -4.100  1.00 18.19           N
ATOM   3383  CD2 HIS A 239      14.985  22.774  -2.980  1.00 21.81           C
ATOM   3384  CE1 HIS A 239      14.288  24.649  -3.874  1.00 21.05           C
ATOM   3385  NE2 HIS A 239      15.293  24.090  -3.224  1.00 18.92           N
ATOM   3386  H   HIS A 239      11.885  19.238  -4.134  1.00 20.54           H
ATOM   3387  HA  HIS A 239      12.730  21.196  -5.623  1.00 18.34           H
ATOM   3388  HB2 HIS A 239      13.218  20.736  -2.881  1.00 14.95           H
ATOM   3389  HB3 HIS A 239      12.001  21.575  -3.434  1.00 14.95           H
ATOM   3390  HD1 HIS A 239      12.630  23.854  -4.504  1.00 21.82           H
ATOM   3391  HD2 HIS A 239      15.516  22.164  -2.515  1.00 26.17           H
ATOM   3392  HE1 HIS A 239      14.248  25.528  -4.174  1.00 25.26           H
ATOM   3393  N   ILE A 240      15.091  19.284  -4.546  1.00 14.93           N
ATOM   3394  CA  ILE A 240      16.498  18.961  -4.754  1.00 20.80           C
ATOM   3395  C   ILE A 240      16.752  18.157  -6.016  1.00 20.53           C
ATOM   3396  O   ILE A 240      17.904  18.059  -6.433  1.00 18.30           O
ATOM   3397  CB  ILE A 240      17.122  18.181  -3.586  1.00 17.02           C
ATOM   3398  CG1 ILE A 240      16.416  16.859  -3.362  1.00 18.93           C
ATOM   3399  CG2 ILE A 240      17.152  19.044  -2.288  1.00 18.20           C
ATOM   3400  CD1 ILE A 240      17.055  16.005  -2.245  1.00 25.00           C
ATOM   3401  H   ILE A 240      14.710  18.813  -3.951  1.00 17.92           H
ATOM   3402  HA  ILE A 240      16.997  19.788  -4.846  1.00 24.96           H
ATOM   3403  HB  ILE A 240      18.034  17.973  -3.830  1.00 20.42           H
ATOM   3404 HG12 ILE A 240      15.505  17.051  -3.101  1.00 22.71           H
ATOM   3405 HG13 ILE A 240      16.427  16.333  -4.178  1.00 22.71           H
ATOM   3406 HG21 ILE A 240      17.574  18.536  -1.572  1.00 21.84           H
ATOM   3407 HG22 ILE A 240      17.662  19.850  -2.450  1.00 21.84           H
ATOM   3408 HG23 ILE A 240      16.243  19.271  -2.054  1.00 21.84           H
ATOM   3409 HD11 ILE A 240      16.542  15.185  -2.143  1.00 30.00           H
ATOM   3410 HD12 ILE A 240      17.969  15.792  -2.491  1.00 30.00           H
ATOM   3411 HD13 ILE A 240      17.037  16.496  -1.408  1.00 30.00           H
ATOM   3412  N   THR A 241      15.721  17.596  -6.635  1.00 16.70           N
ATOM   3413  CA  THR A 241      15.875  16.862  -7.878  1.00 17.27           C
ATOM   3414  C   THR A 241      15.419  17.656  -9.086  1.00 13.93           C
ATOM   3415  O   THR A 241      15.421  17.131 -10.201  1.00 17.97           O
ATOM   3416  CB  THR A 241      15.099  15.552  -7.831  1.00 13.18           C
ATOM   3417  OG1 THR A 241      13.711  15.814  -7.664  1.00 16.68           O
ATOM   3418  CG2 THR A 241      15.608  14.610  -6.716  1.00 18.29           C
ATOM   3419  H   THR A 241      14.910  17.639  -6.364  1.00 20.04           H
ATOM   3420  HA  THR A 241      16.807  16.640  -8.007  1.00 20.72           H
ATOM   3421  HB  THR A 241      15.207  15.102  -8.676  1.00 15.81           H
ATOM   3422  HG1 THR A 241      13.584  16.179  -6.922  1.00 20.01           H
ATOM   3423 HG21 THR A 241      15.113  13.771  -6.720  1.00 21.95           H
ATOM   3424 HG22 THR A 241      16.546  14.414  -6.841  1.00 21.95           H
ATOM   3425 HG23 THR A 241      15.487  15.036  -5.855  1.00 21.95           H
ATOM   3426  N   GLY A 242      15.021  18.900  -8.903  1.00 17.02           N
ATOM   3427  CA  GLY A 242      14.584  19.674 -10.041  1.00 20.64           C
ATOM   3428  C   GLY A 242      13.281  19.232 -10.647  1.00 20.29           C
ATOM   3429  O   GLY A 242      13.058  19.475 -11.828  1.00 19.63           O
ATOM   3430  H   GLY A 242      14.988  19.311  -8.150  1.00 20.42           H
ATOM   3431  HA2 GLY A 242      14.487  20.603  -9.778  1.00 24.76           H
ATOM   3432  HA3 GLY A 242      15.258  19.622 -10.737  1.00 24.76           H
ATOM   3433  N   LEU A 243      12.403  18.589  -9.874  1.00 19.27           N
ATOM   3434  CA  LEU A 243      11.105  18.172 -10.363  1.00 15.86           C
ATOM   3435  C   LEU A 243       9.993  18.977  -9.701  1.00 14.93           C
ATOM   3436  O   LEU A 243      10.215  19.692  -8.750  1.00 17.88           O
ATOM   3437  CB  LEU A 243      10.893  16.684 -10.085  1.00 13.20           C
ATOM   3438  CG  LEU A 243      11.880  15.764 -10.805  1.00 13.85           C
ATOM   3439  CD1 LEU A 243      11.683  14.307 -10.299  1.00 16.53           C
ATOM   3440  CD2 LEU A 243      11.706  15.856 -12.308  1.00 19.97           C
ATOM   3441  H   LEU A 243      12.542  18.379  -9.055  1.00 23.12           H
ATOM   3442  HA  LEU A 243      11.064  18.337 -11.315  1.00 19.03           H
ATOM   3443  HB2 LEU A 243      10.973  16.534  -9.131  1.00 15.83           H
ATOM   3444  HB3 LEU A 243      10.003  16.445 -10.387  1.00 15.83           H
ATOM   3445  HG  LEU A 243      12.786  16.033 -10.593  1.00 16.61           H
ATOM   3446 HD11 LEU A 243      12.310  13.720 -10.753  1.00 19.83           H
ATOM   3447 HD12 LEU A 243      11.838  14.270  -9.342  1.00 19.83           H
ATOM   3448 HD13 LEU A 243      10.776  14.038 -10.499  1.00 19.83           H
ATOM   3449 HD21 LEU A 243      12.334  15.260 -12.741  1.00 23.97           H
ATOM   3450 HD22 LEU A 243      10.797  15.588 -12.519  1.00 23.97           H
ATOM   3451 HD23 LEU A 243      11.872  16.768 -12.595  1.00 23.97           H
ATOM   3452  N   LYS A 244       8.830  18.862 -10.201  1.00 13.41           N
ATOM   3453  CA  LYS A 244       7.676  19.496  -9.564  1.00 19.30           C
ATOM   3454  C   LYS A 244       6.873  18.459  -8.777  1.00 17.14           C
ATOM   3455  O   LYS A 244       6.798  17.291  -9.190  1.00 15.15           O
ATOM   3456  CB  LYS A 244       6.765  20.116 -10.600  1.00 24.30           C
ATOM   3457  CG  LYS A 244       7.484  21.028 -11.591  1.00 29.35           C
ATOM   3458  CD  LYS A 244       6.594  21.424 -12.746  1.00 32.28           C
ATOM   3459  CE  LYS A 244       6.062  20.201 -13.510  1.00 40.14           C
ATOM   3460  NZ  LYS A 244       4.977  20.557 -14.470  1.00 39.99           N1+
ATOM   3461  H   LYS A 244       8.643  18.444 -10.918  1.00 16.09           H
ATOM   3462  HA  LYS A 244       7.971  20.205  -8.981  1.00 23.16           H
ATOM   3463  HB2 LYS A 244       6.347  19.382 -11.066  1.00 29.16           H
ATOM   3464  HB3 LYS A 244       6.088  20.651 -10.148  1.00 29.16           H
ATOM   3465  HG2 LYS A 244       7.771  21.837 -11.135  1.00 35.21           H
ATOM   3466  HG3 LYS A 244       8.248  20.551 -11.955  1.00 35.21           H
ATOM   3467  HD2 LYS A 244       5.840  21.937 -12.409  1.00 38.74           H
ATOM   3468  HD3 LYS A 244       7.117  21.959 -13.367  1.00 38.74           H
ATOM   3469  HE2 LYS A 244       6.795  19.782 -13.996  1.00 48.17           H
ATOM   3470  HE3 LYS A 244       5.669  19.562 -12.900  1.00 48.17           H
ATOM   3471  HZ1 LYS A 244       4.680  19.818 -14.869  1.00 47.99           H
ATOM   3472  HZ2 LYS A 244       4.304  20.949 -14.039  1.00 47.99           H
ATOM   3473  HZ3 LYS A 244       5.292  21.115 -15.087  1.00 47.99           H
ATOM   3474  N   PRO A 245       6.282  18.836  -7.641  1.00 16.66           N
ATOM   3475  CA  PRO A 245       5.492  17.861  -6.878  1.00 16.17           C
ATOM   3476  C   PRO A 245       4.242  17.446  -7.637  1.00 12.60           C
ATOM   3477  O   PRO A 245       3.575  18.261  -8.274  1.00 16.60           O
ATOM   3478  CB  PRO A 245       5.154  18.616  -5.593  1.00 18.99           C
ATOM   3479  CG  PRO A 245       6.247  19.608  -5.461  1.00 16.92           C
ATOM   3480  CD  PRO A 245       6.481  20.065  -6.851  1.00 19.90           C
ATOM   3481  HA  PRO A 245       6.021  17.085  -6.657  1.00 19.40           H
ATOM   3482  HB2 PRO A 245       4.310  19.083  -5.703  1.00 22.79           H
ATOM   3483  HB3 PRO A 245       5.121  18.011  -4.831  1.00 22.79           H
ATOM   3484  HG2 PRO A 245       5.974  20.338  -4.878  1.00 20.30           H
ATOM   3485  HG3 PRO A 245       7.036  19.169  -5.106  1.00 20.30           H
ATOM   3486  HD2 PRO A 245       5.828  20.732  -7.089  1.00 23.88           H
ATOM   3487  HD3 PRO A 245       7.388  20.394  -6.930  1.00 23.88           H
ATOM   3488  N   GLY A 246       3.945  16.157  -7.592  1.00 15.36           N
ATOM   3489  CA  GLY A 246       2.803  15.646  -8.322  1.00 16.74           C
ATOM   3490  C   GLY A 246       1.653  15.254  -7.416  1.00 12.86           C
ATOM   3491  O   GLY A 246       0.848  16.097  -7.037  1.00 15.03           O
ATOM   3492  H   GLY A 246       4.396  15.565  -7.165  1.00 18.43           H
ATOM   3493  HA2 GLY A 246       2.481  16.335  -8.932  1.00 20.08           H
ATOM   3494  HA3 GLY A 246       3.077  14.872  -8.838  1.00 20.08           H
ATOM   3495  N   ASP A 247       1.577  13.976  -7.030  1.00 13.59           N
ATOM   3496  CA  ASP A 247       0.545  13.482  -6.148  1.00 12.41           C
ATOM   3497  C   ASP A 247       1.166  12.845  -4.922  1.00 12.61           C
ATOM   3498  O   ASP A 247       2.235  12.226  -4.991  1.00 11.72           O
ATOM   3499  CB  ASP A 247      -0.328  12.412  -6.809  1.00 11.33           C
ATOM   3500  CG  ASP A 247      -1.285  12.969  -7.823  1.00 19.15           C
ATOM   3501  OD1 ASP A 247      -1.366  12.352  -8.916  1.00 16.02           O
ATOM   3502  OD2 ASP A 247      -1.961  13.982  -7.535  1.00 14.33           O1-
ATOM   3503  H   ASP A 247       2.144  13.371  -7.250  1.00 16.30           H
ATOM   3504  HA  ASP A 247      -0.023  14.203  -5.851  1.00 14.89           H
ATOM   3505  HB2 ASP A 247       0.265  11.808  -7.289  1.00 13.59           H
ATOM   3506  HB3 ASP A 247      -0.821  11.925  -6.140  1.00 13.59           H
ATOM   3507  N   PHE A 248       0.409  12.888  -3.834  1.00 12.73           N
ATOM   3508  CA  PHE A 248       0.677  12.079  -2.656  1.00 12.56           C
ATOM   3509  C   PHE A 248      -0.476  11.099  -2.522  1.00 13.14           C
ATOM   3510  O   PHE A 248      -1.617  11.515  -2.346  1.00 13.94           O
ATOM   3511  CB  PHE A 248       0.817  12.917  -1.385  1.00 13.55           C
ATOM   3512  CG  PHE A 248       0.847  12.074  -0.139  1.00  7.65           C
ATOM   3513  CD1 PHE A 248       1.728  11.026  -0.020  1.00 11.15           C
ATOM   3514  CD2 PHE A 248      -0.088  12.266   0.856  1.00 15.21           C
ATOM   3515  CE1 PHE A 248       1.733  10.248   1.109  1.00 14.02           C
ATOM   3516  CE2 PHE A 248      -0.115  11.470   1.980  1.00 12.97           C
ATOM   3517  CZ  PHE A 248       0.788  10.478   2.118  1.00 10.94           C
ATOM   3518  H   PHE A 248      -0.293  13.373  -3.761  1.00 15.27           H
ATOM   3519  HA  PHE A 248       1.499  11.585  -2.780  1.00 15.06           H
ATOM   3520  HB2 PHE A 248       1.633  13.441  -1.432  1.00 16.26           H
ATOM   3521  HB3 PHE A 248       0.048  13.515  -1.315  1.00 16.26           H
ATOM   3522  HD1 PHE A 248       2.360  10.883  -0.680  1.00 13.38           H
ATOM   3523  HD2 PHE A 248      -0.710  12.956   0.765  1.00 18.25           H
ATOM   3524  HE1 PHE A 248       2.349   9.558   1.192  1.00 16.82           H
ATOM   3525  HE2 PHE A 248      -0.741  11.635   2.647  1.00 15.56           H
ATOM   3526  HZ  PHE A 248       0.776   9.947   2.884  1.00 13.13           H
ATOM   3527  N   ILE A 249      -0.184   9.801  -2.632  1.00 11.86           N
ATOM   3528  CA  ILE A 249      -1.209   8.775  -2.484  1.00 13.05           C
ATOM   3529  C   ILE A 249      -1.046   8.197  -1.082  1.00 14.19           C
ATOM   3530  O   ILE A 249       0.016   7.657  -0.760  1.00 13.87           O
ATOM   3531  CB  ILE A 249      -1.084   7.689  -3.564  1.00 14.40           C
ATOM   3532  CG1 ILE A 249      -1.223   8.270  -4.984  1.00 14.33           C
ATOM   3533  CG2 ILE A 249      -2.144   6.596  -3.337  1.00 13.86           C
ATOM   3534  CD1 ILE A 249       0.043   8.785  -5.596  1.00 20.32           C
ATOM   3535  H   ILE A 249       0.600   9.486  -2.780  1.00 14.23           H
ATOM   3536  HA  ILE A 249      -2.085   9.167  -2.551  1.00 15.66           H
ATOM   3537  HB  ILE A 249      -0.203   7.293  -3.493  1.00 17.28           H
ATOM   3538 HG12 ILE A 249      -1.543   7.571  -5.576  1.00 17.20           H
ATOM   3539 HG13 ILE A 249      -1.860   8.998  -4.964  1.00 17.20           H
ATOM   3540 HG21 ILE A 249      -2.027   5.910  -4.014  1.00 16.63           H
ATOM   3541 HG22 ILE A 249      -2.014   6.203  -2.457  1.00 16.63           H
ATOM   3542 HG23 ILE A 249      -3.033   6.982  -3.395  1.00 16.63           H
ATOM   3543 HD11 ILE A 249      -0.150   9.070  -6.503  1.00 24.38           H
ATOM   3544 HD12 ILE A 249       0.369   9.538  -5.073  1.00 24.38           H
ATOM   3545 HD13 ILE A 249       0.701   8.077  -5.605  1.00 24.38           H
ATOM   3546  N   HIS A 250      -2.078   8.351  -0.235  1.00 13.31           N
ATOM   3547  CA  HIS A 250      -2.101   7.804   1.125  1.00 12.05           C
ATOM   3548  C   HIS A 250      -2.832   6.473   1.075  1.00 10.40           C
ATOM   3549  O   HIS A 250      -4.027   6.439   0.752  1.00 14.62           O
ATOM   3550  CB  HIS A 250      -2.824   8.770   2.080  1.00 15.15           C
ATOM   3551  CG  HIS A 250      -2.715   8.418   3.533  1.00 11.52           C
ATOM   3552  ND1 HIS A 250      -3.727   8.693   4.430  1.00 11.63           N
ATOM   3553  CD2 HIS A 250      -1.743   7.795   4.249  1.00 10.58           C
ATOM   3554  CE1 HIS A 250      -3.355   8.308   5.637  1.00 13.22           C
ATOM   3555  NE2 HIS A 250      -2.155   7.765   5.554  1.00 16.24           N
ATOM   3556  H   HIS A 250      -2.794   8.778  -0.434  1.00 15.96           H
ATOM   3557  HA  HIS A 250      -1.200   7.650   1.449  1.00 14.45           H
ATOM   3558  HB2 HIS A 250      -3.772   8.773   1.855  1.00 18.17           H
ATOM   3559  HB3 HIS A 250      -2.451   9.654   1.956  1.00 18.17           H
ATOM   3560  HD2 HIS A 250      -0.925   7.491   3.933  1.00 12.69           H
ATOM   3561  HE1 HIS A 250      -3.861   8.386   6.411  1.00 15.86           H
ATOM   3562  HE2 HIS A 250      -1.723   7.418   6.203  1.00 19.49           H
ATOM   3563  N   THR A 251      -2.144   5.400   1.406  1.00 10.91           N
ATOM   3564  CA  THR A 251      -2.756   4.085   1.501  1.00  8.76           C
ATOM   3565  C   THR A 251      -2.756   3.646   2.951  1.00 10.35           C
ATOM   3566  O   THR A 251      -1.729   3.729   3.630  1.00 13.56           O
ATOM   3567  CB  THR A 251      -2.032   3.065   0.621  1.00 11.06           C
ATOM   3568  OG1 THR A 251      -2.313   3.389  -0.731  1.00 12.02           O
ATOM   3569  CG2 THR A 251      -2.494   1.675   0.905  1.00 11.94           C
ATOM   3570  H   THR A 251      -1.314   5.401   1.608  1.00 13.09           H
ATOM   3571  HA  THR A 251      -3.672   4.128   1.191  1.00 10.51           H
ATOM   3572  HB  THR A 251      -1.080   3.104   0.774  1.00 13.27           H
ATOM   3573  HG1 THR A 251      -1.598   3.565  -1.129  1.00 14.42           H
ATOM   3574 HG21 THR A 251      -2.030   1.060   0.319  1.00 14.33           H
ATOM   3575 HG22 THR A 251      -2.300   1.430   1.822  1.00 14.33           H
ATOM   3576 HG23 THR A 251      -3.445   1.606   0.743  1.00 14.33           H
ATOM   3577  N   LEU A 252      -3.902   3.135   3.401  1.00 11.49           N
ATOM   3578  CA  LEU A 252      -4.079   2.725   4.776  1.00 14.31           C
ATOM   3579  C   LEU A 252      -4.372   1.247   4.873  1.00  8.80           C
ATOM   3580  O   LEU A 252      -5.066   0.682   4.016  1.00 13.90           O
ATOM   3581  CB  LEU A 252      -5.221   3.477   5.438  1.00 15.94           C
ATOM   3582  CG  LEU A 252      -4.837   4.888   5.895  1.00 17.51           C
ATOM   3583  CD1 LEU A 252      -6.046   5.725   6.043  1.00 16.39           C
ATOM   3584  CD2 LEU A 252      -4.058   4.847   7.212  1.00 16.00           C
ATOM   3585  H   LEU A 252      -4.607   3.027   2.920  1.00 13.79           H
ATOM   3586  HA  LEU A 252      -3.257   2.894   5.262  1.00 17.17           H
ATOM   3587  HB2 LEU A 252      -5.961   3.549   4.813  1.00 19.12           H
ATOM   3588  HB3 LEU A 252      -5.497   2.980   6.220  1.00 19.12           H
ATOM   3589  HG  LEU A 252      -4.274   5.304   5.224  1.00 21.01           H
ATOM   3590 HD11 LEU A 252      -5.787   6.610   6.354  1.00 19.66           H
ATOM   3591 HD12 LEU A 252      -6.521   5.771   5.197  1.00 19.66           H
ATOM   3592 HD13 LEU A 252      -6.613   5.305   6.709  1.00 19.66           H
ATOM   3593 HD21 LEU A 252      -3.845   5.755   7.488  1.00 19.19           H
ATOM   3594 HD22 LEU A 252      -4.593   4.411   7.891  1.00 19.19           H
ATOM   3595 HD23 LEU A 252      -3.238   4.352   7.071  1.00 19.19           H
ATOM   3596  N   GLY A 253      -3.796   0.649   5.913  1.00 12.02           N
ATOM   3597  CA  GLY A 253      -4.151  -0.686   6.350  1.00 18.07           C
ATOM   3598  C   GLY A 253      -5.290  -0.549   7.348  1.00 12.15           C
ATOM   3599  O   GLY A 253      -6.424  -0.300   6.952  1.00 13.54           O
ATOM   3600  H   GLY A 253      -3.208   1.023   6.414  1.00 14.43           H
ATOM   3601  HA2 GLY A 253      -4.436  -1.215   5.595  1.00 21.69           H
ATOM   3602  HA3 GLY A 253      -3.389  -1.106   6.782  1.00 21.69           H
ATOM   3603  N   ASP A 254      -5.005  -0.645   8.638  1.00 13.25           N
ATOM   3604  CA  ASP A 254      -6.069  -0.519   9.622  1.00 12.20           C
ATOM   3605  C   ASP A 254      -6.319   0.969   9.828  1.00 13.03           C
ATOM   3606  O   ASP A 254      -5.610   1.638  10.577  1.00 17.27           O
ATOM   3607  CB  ASP A 254      -5.726  -1.220  10.933  1.00 19.19           C
ATOM   3608  CG  ASP A 254      -6.871  -1.177  11.916  1.00 20.84           C
ATOM   3609  OD1 ASP A 254      -7.720  -0.265  11.769  1.00 19.15           O
ATOM   3610  OD2 ASP A 254      -6.942  -2.037  12.822  1.00 19.62           O1-
ATOM   3611  H   ASP A 254      -4.223  -0.771   8.967  1.00 15.90           H
ATOM   3612  HA  ASP A 254      -6.872  -0.924   9.276  1.00 14.64           H
ATOM   3613  HB2 ASP A 254      -5.530  -2.154  10.749  1.00 23.02           H
ATOM   3614  HB3 ASP A 254      -4.955  -0.790  11.338  1.00 23.02           H
ATOM   3615  N   ALA A 255      -7.328   1.486   9.140  1.00 13.62           N
ATOM   3616  CA  ALA A 255      -7.769   2.857   9.330  1.00 18.12           C
ATOM   3617  C   ALA A 255      -8.798   2.877  10.452  1.00 21.14           C
ATOM   3618  O   ALA A 255      -9.863   2.268  10.318  1.00 14.07           O
ATOM   3619  CB  ALA A 255      -8.360   3.411   8.037  1.00 13.45           C
ATOM   3620  H   ALA A 255      -7.774   1.056   8.546  1.00 16.34           H
ATOM   3621  HA  ALA A 255      -7.020   3.410   9.588  1.00 21.75           H
ATOM   3622  HB1 ALA A 255      -8.636   4.329   8.179  1.00 16.14           H
ATOM   3623  HB2 ALA A 255      -7.688   3.368   7.338  1.00 16.14           H
ATOM   3624  HB3 ALA A 255      -9.131   2.876   7.792  1.00 16.14           H
ATOM   3625  N   HIS A 256      -8.490   3.559  11.551  1.00 17.50           N
ATOM   3626  CA  HIS A 256      -9.357   3.494  12.716  1.00 17.68           C
ATOM   3627  C   HIS A 256      -9.573   4.858  13.365  1.00 20.85           C
ATOM   3628  O   HIS A 256      -8.691   5.711  13.427  1.00 17.91           O
ATOM   3629  CB  HIS A 256      -8.813   2.538  13.771  1.00 20.01           C
ATOM   3630  CG  HIS A 256      -7.371   2.741  14.094  1.00 17.08           C
ATOM   3631  ND1 HIS A 256      -6.363   2.148  13.367  1.00 15.45           N1+
ATOM   3632  CD2 HIS A 256      -6.760   3.447  15.079  1.00 15.95           C
ATOM   3633  CE1 HIS A 256      -5.190   2.499  13.868  1.00 13.25           C
ATOM   3634  NE2 HIS A 256      -5.403   3.279  14.914  1.00 16.74           N
ATOM   3635  H   HIS A 256      -7.791   4.047  11.654  1.00 21.00           H
ATOM   3636  HA  HIS A 256     -10.219   3.166  12.433  1.00 21.21           H
ATOM   3637  HB2 HIS A 256      -8.924   1.632  13.438  1.00 24.01           H
ATOM   3638  HB3 HIS A 256      -9.325   2.653  14.583  1.00 24.01           H
ATOM   3639  HD1 HIS A 256      -6.477   1.647  12.672  1.00 18.54           H
ATOM   3640  HD2 HIS A 256      -7.185   3.948  15.736  1.00 19.14           H
ATOM   3641  HE1 HIS A 256      -4.364   2.231  13.548  1.00 15.89           H
ATOM   3642  HE2 HIS A 256      -4.791   3.624  15.406  1.00 20.09           H
ATOM   3643  N   ILE A 257     -10.743   5.013  13.932  1.00 14.39           N
ATOM   3644  CA  ILE A 257     -11.036   6.145  14.780  1.00 12.65           C
ATOM   3645  C   ILE A 257     -10.976   5.675  16.239  1.00 15.61           C
ATOM   3646  O   ILE A 257     -11.783   4.794  16.614  1.00 14.80           O
ATOM   3647  CB  ILE A 257     -12.395   6.736  14.369  1.00 15.66           C
ATOM   3648  CG1 ILE A 257     -12.356   7.201  12.898  1.00 15.23           C
ATOM   3649  CG2 ILE A 257     -12.791   7.909  15.261  1.00 21.66           C
ATOM   3650  CD1 ILE A 257     -13.640   7.839  12.359  1.00 18.90           C
ATOM   3651  H   ILE A 257     -11.396   4.475  13.833  1.00 17.26           H
ATOM   3652  HA  ILE A 257     -10.373   6.833  14.644  1.00 15.17           H
ATOM   3653  HB  ILE A 257     -13.063   6.038  14.436  1.00 18.79           H
ATOM   3654 HG12 ILE A 257     -11.642   7.855  12.790  1.00 18.28           H
ATOM   3655 HG13 ILE A 257     -12.174   6.441  12.332  1.00 18.28           H
ATOM   3656 HG21 ILE A 257     -13.644   8.260  14.959  1.00 25.98           H
ATOM   3657 HG22 ILE A 257     -12.874   7.594  16.173  1.00 25.98           H
ATOM   3658 HG23 ILE A 257     -12.108   8.594  15.190  1.00 25.98           H
ATOM   3659 HD11 ILE A 257     -13.506   8.078  11.429  1.00 22.67           H
ATOM   3660 HD12 ILE A 257     -14.369   7.201  12.424  1.00 22.67           H
ATOM   3661 HD13 ILE A 257     -13.856   8.639  12.864  1.00 22.67           H
ATOM   3662  N   TYR A 258     -10.089   6.277  17.096  1.00 17.08           N
ATOM   3663  CA  TYR A 258     -10.319   5.976  18.525  1.00 18.44           C
ATOM   3664  C   TYR A 258     -11.688   6.622  18.884  1.00 20.88           C
ATOM   3665  O   TYR A 258     -12.192   7.615  18.407  1.00 22.44           O
ATOM   3666  CB  TYR A 258      -9.176   6.459  19.414  1.00 18.79           C
ATOM   3667  CG  TYR A 258      -7.961   5.602  19.183  1.00 22.51           C
ATOM   3668  CD1 TYR A 258      -6.984   6.024  18.270  1.00 19.64           C
ATOM   3669  CD2 TYR A 258      -7.795   4.394  19.887  1.00 17.99           C
ATOM   3670  CE1 TYR A 258      -5.870   5.222  18.019  1.00 14.99           C
ATOM   3671  CE2 TYR A 258      -6.694   3.570  19.651  1.00 14.82           C
ATOM   3672  CZ  TYR A 258      -5.770   3.995  18.694  1.00 16.57           C
ATOM   3673  OH  TYR A 258      -4.760   3.102  18.356  1.00 14.86           O
ATOM   3674  H   TYR A 258      -9.686   7.215  16.891  1.00 20.49           H
ATOM   3675  HA  TYR A 258     -10.398   4.849  18.617  1.00 22.12           H
ATOM   3676  HB2 TYR A 258      -8.945   7.533  19.239  1.00 22.55           H
ATOM   3677  HB3 TYR A 258      -9.478   6.419  20.485  1.00 22.55           H
ATOM   3678  HD1 TYR A 258      -7.080   6.988  17.765  1.00 23.57           H
ATOM   3679  HD2 TYR A 258      -8.514   4.095  20.657  1.00 21.59           H
ATOM   3680  HE1 TYR A 258      -5.086   5.569  17.357  1.00 17.99           H
ATOM   3681  HE2 TYR A 258      -6.521   2.639  20.233  1.00 17.78           H
ATOM   3682  HH  TYR A 258      -3.912   3.579  18.144  1.00 17.83           H
ATOM   3683  N   LEU A 259     -12.322   5.831  19.815  1.00 22.96           N
ATOM   3684  CA  LEU A 259     -13.692   6.045  20.324  1.00 22.06           C
ATOM   3685  C   LEU A 259     -13.833   7.398  20.996  1.00 16.87           C
ATOM   3686  O   LEU A 259     -14.858   8.058  20.843  1.00 22.07           O
ATOM   3687  CB  LEU A 259     -14.132   4.968  21.355  1.00 23.84           C
ATOM   3688  CG  LEU A 259     -14.266   3.472  20.992  1.00 20.18           C
ATOM   3689  CD1 LEU A 259     -15.033   2.642  22.032  1.00 27.13           C
ATOM   3690  CD2 LEU A 259     -14.908   3.267  19.655  1.00 20.66           C
ATOM   3691  H   LEU A 259     -11.949   5.154  20.180  1.00 27.54           H
ATOM   3692  HA  LEU A 259     -14.321   6.000  19.591  1.00 26.47           H
ATOM   3693  HB2 LEU A 259     -13.531   5.010  22.117  1.00 28.61           H
ATOM   3694  HB3 LEU A 259     -15.011   5.222  21.675  1.00 28.61           H
ATOM   3695  HG  LEU A 259     -13.374   3.104  20.953  1.00 24.21           H
ATOM   3696 HD11 LEU A 259     -15.058   1.721  21.728  1.00 32.55           H
ATOM   3697 HD12 LEU A 259     -14.578   2.687  22.889  1.00 32.55           H
ATOM   3698 HD13 LEU A 259     -15.935   2.990  22.110  1.00 32.55           H
ATOM   3699 HD21 LEU A 259     -14.914   2.322  19.438  1.00 24.78           H
ATOM   3700 HD22 LEU A 259     -15.813   3.613  19.690  1.00 24.78           H
ATOM   3701 HD23 LEU A 259     -14.397   3.760  18.996  1.00 24.78           H
ATOM   3702  N   ASN A 260     -12.840   7.803  21.779  1.00 18.90           N
ATOM   3703  CA  ASN A 260     -12.846   9.136  22.375  1.00 22.66           C
ATOM   3704  C   ASN A 260     -12.566  10.252  21.333  1.00 23.79           C
ATOM   3705  O   ASN A 260     -12.479  11.407  21.699  1.00 26.52           O
ATOM   3706  CB  ASN A 260     -11.838   9.219  23.523  1.00 24.77           C
ATOM   3707  CG  ASN A 260     -10.424   9.015  23.074  1.00 28.67           C
ATOM   3708  OD1 ASN A 260     -10.143   8.177  22.221  1.00 23.63           O
ATOM   3709  ND2 ASN A 260      -9.512   9.805  23.630  1.00 35.66           N
ATOM   3710  H   ASN A 260     -12.141   7.338  21.962  1.00 22.67           H
ATOM   3711  HA  ASN A 260     -13.724   9.297  22.745  1.00 27.19           H
ATOM   3712  HB2 ASN A 260     -11.900  10.099  23.923  1.00 29.72           H
ATOM   3713  HB3 ASN A 260     -12.042   8.539  24.181  1.00 29.72           H
ATOM   3714 HD21 ASN A 260      -8.681   9.721  23.423  1.00 42.79           H
ATOM   3715 HD22 ASN A 260      -9.752  10.401  24.197  1.00 42.79           H
ATOM   3716  N   HIS A 261     -12.501   9.928  20.040  1.00 22.21           N
ATOM   3717  CA  HIS A 261     -12.354  10.916  18.982  1.00 19.55           C
ATOM   3718  C   HIS A 261     -13.627  11.106  18.182  1.00 19.21           C
ATOM   3719  O   HIS A 261     -13.656  11.979  17.304  1.00 20.19           O
ATOM   3720  CB  HIS A 261     -11.222  10.531  18.002  1.00 19.02           C
ATOM   3721  CG  HIS A 261      -9.856  10.512  18.610  1.00 18.23           C
ATOM   3722  ND1 HIS A 261      -8.743  10.072  17.916  1.00 15.63           N1+
ATOM   3723  CD2 HIS A 261      -9.418  10.867  19.836  1.00 22.61           C
ATOM   3724  CE1 HIS A 261      -7.682  10.165  18.695  1.00 18.89           C
ATOM   3725  NE2 HIS A 261      -8.063  10.643  19.864  1.00 25.45           N
ATOM   3726  H   HIS A 261     -12.583   9.127  19.749  1.00 26.64           H
ATOM   3727  HA  HIS A 261     -12.130  11.769  19.375  1.00 23.45           H
ATOM   3728  HB2 HIS A 261     -11.217  11.161  17.268  1.00 22.82           H
ATOM   3729  HB3 HIS A 261     -11.400   9.641  17.657  1.00 22.82           H
ATOM   3730  HD1 HIS A 261      -8.742   9.799  17.100  1.00 18.75           H
ATOM   3731  HD2 HIS A 261      -9.943  11.184  20.539  1.00 27.13           H
ATOM   3732  HE1 HIS A 261      -6.815   9.944  18.460  1.00 22.67           H
ATOM   3733  HE2 HIS A 261      -7.548  10.781  20.539  1.00 30.54           H
ATOM   3734  N   ILE A 262     -14.660  10.291  18.428  1.00 20.95           N
ATOM   3735  CA  ILE A 262     -15.855  10.327  17.605  1.00 16.62           C
ATOM   3736  C   ILE A 262     -16.557  11.657  17.759  1.00 16.00           C
ATOM   3737  O   ILE A 262     -16.984  12.259  16.769  1.00 17.48           O
ATOM   3738  CB  ILE A 262     -16.800   9.149  17.944  1.00 17.48           C
ATOM   3739  CG1 ILE A 262     -16.135   7.831  17.562  1.00 19.15           C
ATOM   3740  CG2 ILE A 262     -18.103   9.303  17.188  1.00 16.79           C
ATOM   3741  CD1 ILE A 262     -16.845   6.593  18.061  1.00 24.56           C
ATOM   3742  H   ILE A 262     -14.682   9.703  19.045  1.00 25.14           H
ATOM   3743  HA  ILE A 262     -15.598  10.225  16.675  1.00 19.95           H
ATOM   3744  HB  ILE A 262     -16.989   9.138  18.894  1.00 20.97           H
ATOM   3745 HG12 ILE A 262     -16.070   7.776  16.601  1.00 22.98           H
ATOM   3746 HG13 ILE A 262     -15.247   7.826  17.957  1.00 22.98           H
ATOM   3747 HG21 ILE A 262     -18.683   8.549  17.388  1.00 20.14           H
ATOM   3748 HG22 ILE A 262     -18.535  10.118  17.463  1.00 20.14           H
ATOM   3749 HG23 ILE A 262     -17.922   9.326  16.236  1.00 20.14           H
ATOM   3750 HD11 ILE A 262     -16.329   5.807  17.818  1.00 29.46           H
ATOM   3751 HD12 ILE A 262     -16.928   6.641  19.023  1.00 29.46           H
ATOM   3752 HD13 ILE A 262     -17.723   6.544  17.649  1.00 29.46           H
ATOM   3753  N   GLU A 263     -16.665  12.144  18.995  1.00 20.05           N
ATOM   3754  CA  GLU A 263     -17.352  13.415  19.223  1.00 23.30           C
ATOM   3755  C   GLU A 263     -16.605  14.579  18.590  1.00 19.46           C
ATOM   3756  O   GLU A 263     -17.233  15.389  17.883  1.00 16.16           O
ATOM   3757  CB  GLU A 263     -17.527  13.651  20.730  1.00 24.85           C
ATOM   3758  CG  GLU A 263     -18.704  12.962  21.390  1.00 29.30           C
ATOM   3759  CD  GLU A 263     -19.977  13.139  20.596  1.00 35.13           C
ATOM   3760  OE1 GLU A 263     -20.282  12.285  19.737  1.00 43.84           O
ATOM   3761  OE2 GLU A 263     -20.638  14.172  20.796  1.00 43.28           O1-
ATOM   3762  H   GLU A 263     -16.346  11.770  19.704  1.00 24.06           H
ATOM   3763  HA  GLU A 263     -18.218  13.361  18.796  1.00 27.96           H
ATOM   3764  HB2 GLU A 263     -16.717  13.346  21.182  1.00 29.82           H
ATOM   3765  HB3 GLU A 263     -17.638  14.602  20.863  1.00 29.82           H
ATOM   3766  HG2 GLU A 263     -18.516  12.015  21.473  1.00 35.15           H
ATOM   3767  HG3 GLU A 263     -18.838  13.364  22.266  1.00 35.15           H
ATOM   3768  N   PRO A 264     -15.306  14.761  18.827  1.00 21.89           N
ATOM   3769  CA  PRO A 264     -14.618  15.866  18.149  1.00 21.89           C
ATOM   3770  C   PRO A 264     -14.583  15.711  16.630  1.00 15.42           C
ATOM   3771  O   PRO A 264     -14.662  16.721  15.924  1.00 15.63           O
ATOM   3772  CB  PRO A 264     -13.228  15.848  18.796  1.00 16.81           C
ATOM   3773  CG  PRO A 264     -13.120  14.553  19.468  1.00 28.32           C
ATOM   3774  CD  PRO A 264     -14.478  14.211  19.906  1.00 24.07           C
ATOM   3775  HA  PRO A 264     -15.056  16.704  18.374  1.00 26.27           H
ATOM   3776  HB2 PRO A 264     -12.537  15.954  18.125  1.00 20.17           H
ATOM   3777  HB3 PRO A 264     -13.181  16.558  19.452  1.00 20.17           H
ATOM   3778  HG2 PRO A 264     -12.811  13.897  18.819  1.00 33.98           H
ATOM   3779  HG3 PRO A 264     -12.507  14.615  20.218  1.00 33.98           H
ATOM   3780  HD2 PRO A 264     -14.581  13.250  19.973  1.00 28.88           H
ATOM   3781  HD3 PRO A 264     -14.666  14.654  20.747  1.00 28.88           H
ATOM   3782  N   LEU A 265     -14.521  14.486  16.094  1.00 19.02           N
ATOM   3783  CA  LEU A 265     -14.517  14.313  14.643  1.00 16.46           C
ATOM   3784  C   LEU A 265     -15.861  14.685  14.050  1.00 17.16           C
ATOM   3785  O   LEU A 265     -15.923  15.296  12.966  1.00 14.36           O
ATOM   3786  CB  LEU A 265     -14.141  12.867  14.268  1.00 15.13           C
ATOM   3787  CG  LEU A 265     -12.665  12.559  14.270  1.00 13.91           C
ATOM   3788  CD1 LEU A 265     -12.441  11.086  14.150  1.00 15.40           C
ATOM   3789  CD2 LEU A 265     -11.953  13.313  13.145  1.00 19.29           C
ATOM   3790  H   LEU A 265     -14.493  13.753  16.538  1.00 22.82           H
ATOM   3791  HA  LEU A 265     -13.868  14.916  14.255  1.00 19.75           H
ATOM   3792  HB2 LEU A 265     -14.547  12.260  14.913  1.00 18.15           H
ATOM   3793  HB3 LEU A 265     -14.470  12.678  13.378  1.00 18.15           H
ATOM   3794  HG  LEU A 265     -12.288  12.856  15.111  1.00 16.69           H
ATOM   3795 HD11 LEU A 265     -11.485  10.911  14.171  1.00 18.48           H
ATOM   3796 HD12 LEU A 265     -12.881  10.651  14.895  1.00 18.48           H
ATOM   3797 HD13 LEU A 265     -12.821  10.775  13.316  1.00 18.48           H
ATOM   3798 HD21 LEU A 265     -11.008  13.099  13.167  1.00 23.14           H
ATOM   3799 HD22 LEU A 265     -12.342  13.047  12.298  1.00 23.14           H
ATOM   3800 HD23 LEU A 265     -12.071  14.268  13.280  1.00 23.14           H
ATOM   3801  N   LYS A 266     -16.957  14.352  14.747  1.00 18.54           N
ATOM   3802  CA  LYS A 266     -18.264  14.782  14.274  1.00 16.66           C
ATOM   3803  C   LYS A 266     -18.337  16.299  14.166  1.00 16.25           C
ATOM   3804  O   LYS A 266     -18.986  16.838  13.259  1.00 18.43           O
ATOM   3805  CB  LYS A 266     -19.369  14.269  15.210  1.00 19.14           C
ATOM   3806  CG  LYS A 266     -19.628  12.784  15.147  1.00 25.05           C
ATOM   3807  CD  LYS A 266     -20.759  12.387  16.121  1.00 29.89           C
ATOM   3808  CE  LYS A 266     -21.084  10.894  16.021  1.00 43.50           C
ATOM   3809  NZ  LYS A 266     -22.283  10.490  16.820  1.00 49.08           N1+
ATOM   3810  H   LYS A 266     -16.967  13.907  15.477  1.00 22.25           H
ATOM   3811  HA  LYS A 266     -18.415  14.397  13.400  1.00 19.98           H
ATOM   3812  HB2 LYS A 266     -19.141  14.479  16.132  1.00 22.97           H
ATOM   3813  HB3 LYS A 266     -20.199  14.712  14.975  1.00 22.97           H
ATOM   3814  HG2 LYS A 266     -19.874  12.529  14.247  1.00 30.06           H
ATOM   3815  HG3 LYS A 266     -18.827  12.312  15.422  1.00 30.06           H
ATOM   3816  HD2 LYS A 266     -20.493  12.588  17.035  1.00 35.86           H
ATOM   3817  HD3 LYS A 266     -21.560  12.885  15.890  1.00 35.86           H
ATOM   3818  HE2 LYS A 266     -21.251  10.672  15.090  1.00 52.20           H
ATOM   3819  HE3 LYS A 266     -20.327  10.389  16.350  1.00 52.20           H
ATOM   3820  HZ1 LYS A 266     -22.420   9.615  16.736  1.00 58.90           H
ATOM   3821  HZ2 LYS A 266     -22.155  10.686  17.679  1.00 58.90           H
ATOM   3822  HZ3 LYS A 266     -23.001  10.927  16.529  1.00 58.90           H
ATOM   3823  N   ILE A 267     -17.738  17.013  15.117  1.00 15.73           N
ATOM   3824  CA  ILE A 267     -17.726  18.462  15.022  1.00 17.51           C
ATOM   3825  C   ILE A 267     -16.882  18.911  13.833  1.00 18.66           C
ATOM   3826  O   ILE A 267     -17.283  19.800  13.078  1.00 16.51           O
ATOM   3827  CB  ILE A 267     -17.240  19.089  16.343  1.00 18.72           C
ATOM   3828  CG1 ILE A 267     -18.226  18.784  17.445  1.00 16.95           C
ATOM   3829  CG2 ILE A 267     -17.037  20.607  16.192  1.00 22.48           C
ATOM   3830  CD1 ILE A 267     -17.701  19.065  18.817  1.00 19.62           C
ATOM   3831  H   ILE A 267     -17.363  16.686  15.817  1.00 18.87           H
ATOM   3832  HA  ILE A 267     -18.633  18.762  14.862  1.00 21.00           H
ATOM   3833  HB  ILE A 267     -16.388  18.690  16.581  1.00 22.46           H
ATOM   3834 HG12 ILE A 267     -19.024  19.312  17.312  1.00 20.33           H
ATOM   3835 HG13 ILE A 267     -18.441  17.839  17.418  1.00 20.33           H
ATOM   3836 HG21 ILE A 267     -16.710  20.958  17.036  1.00 26.98           H
ATOM   3837 HG22 ILE A 267     -16.389  20.791  15.498  1.00 26.98           H
ATOM   3838 HG23 ILE A 267     -17.889  21.014  15.973  1.00 26.98           H
ATOM   3839 HD11 ILE A 267     -18.372  18.828  19.477  1.00 23.55           H
ATOM   3840 HD12 ILE A 267     -16.900  18.549  18.966  1.00 23.55           H
ATOM   3841 HD13 ILE A 267     -17.505  20.013  18.875  1.00 23.55           H
ATOM   3842  N   GLN A 268     -15.715  18.286  13.633  1.00 15.47           N
ATOM   3843  CA  GLN A 268     -14.882  18.602  12.483  1.00 15.85           C
ATOM   3844  C   GLN A 268     -15.637  18.391  11.175  1.00 15.77           C
ATOM   3845  O   GLN A 268     -15.503  19.183  10.227  1.00 15.99           O
ATOM   3846  CB  GLN A 268     -13.608  17.741  12.509  1.00 12.94           C
ATOM   3847  CG  GLN A 268     -12.633  18.093  11.483  1.00 14.72           C
ATOM   3848  CD  GLN A 268     -11.281  17.381  11.672  1.00 13.77           C
ATOM   3849  OE1 GLN A 268     -11.011  16.719  12.687  1.00 16.42           O
ATOM   3850  NE2 GLN A 268     -10.432  17.531  10.692  1.00 12.39           N
ATOM   3851  H   GLN A 268     -15.403  17.670  14.140  1.00 18.56           H
ATOM   3852  HA  GLN A 268     -14.627  19.538  12.548  1.00 19.01           H
ATOM   3853  HB2 GLN A 268     -13.164  17.848  13.367  1.00 15.53           H
ATOM   3854  HB3 GLN A 268     -13.853  16.812  12.390  1.00 15.53           H
ATOM   3855  HG2 GLN A 268     -12.989  17.832  10.618  1.00 17.66           H
ATOM   3856  HG3 GLN A 268     -12.485  19.046  11.503  1.00 17.66           H
ATOM   3857 HE21 GLN A 268     -10.684  17.950   9.980  1.00 14.86           H
ATOM   3858 HE22 GLN A 268      -9.635  17.226  10.768  1.00 14.86           H
ATOM   3859  N   LEU A 269     -16.450  17.338  11.106  1.00 14.93           N
ATOM   3860  CA  LEU A 269     -17.142  17.050   9.860  1.00 16.94           C
ATOM   3861  C   LEU A 269     -18.169  18.123   9.500  1.00 22.27           C
ATOM   3862  O   LEU A 269     -18.573  18.213   8.332  1.00 26.61           O
ATOM   3863  CB  LEU A 269     -17.822  15.687   9.953  1.00 22.14           C
ATOM   3864  CG  LEU A 269     -16.932  14.451   9.801  1.00 19.08           C
ATOM   3865  CD1 LEU A 269     -17.676  13.199  10.240  1.00 26.11           C
ATOM   3866  CD2 LEU A 269     -16.470  14.357   8.364  1.00 25.32           C
ATOM   3867  H   LEU A 269     -16.613  16.790  11.750  1.00 17.92           H
ATOM   3868  HA  LEU A 269     -16.485  17.024   9.151  1.00 20.33           H
ATOM   3869  HB2 LEU A 269     -18.240  15.624  10.828  1.00 26.56           H
ATOM   3870  HB3 LEU A 269     -18.502  15.638   9.262  1.00 26.56           H
ATOM   3871  HG  LEU A 269     -16.156  14.550  10.374  1.00 22.89           H
ATOM   3872 HD11 LEU A 269     -17.090  12.430  10.135  1.00 31.33           H
ATOM   3873 HD12 LEU A 269     -17.935  13.290  11.170  1.00 31.33           H
ATOM   3874 HD13 LEU A 269     -18.464  13.095   9.680  1.00 31.33           H
ATOM   3875 HD21 LEU A 269     -15.908  13.573   8.260  1.00 30.38           H
ATOM   3876 HD22 LEU A 269     -17.244  14.287   7.790  1.00 30.38           H
ATOM   3877 HD23 LEU A 269     -15.964  15.155   8.140  1.00 30.38           H
ATOM   3878  N   GLN A 270     -18.585  18.944  10.459  1.00 21.40           N
ATOM   3879  CA  GLN A 270     -19.533  20.017  10.183  1.00 19.92           C
ATOM   3880  C   GLN A 270     -18.892  21.227   9.521  1.00 27.81           C
ATOM   3881  O   GLN A 270     -19.620  22.104   9.033  1.00 23.70           O
ATOM   3882  CB  GLN A 270     -20.223  20.438  11.482  1.00 26.05           C
ATOM   3883  CG  GLN A 270     -21.033  19.303  12.078  1.00 27.91           C
ATOM   3884  CD  GLN A 270     -21.797  19.702  13.333  1.00 32.89           C
ATOM   3885  OE1 GLN A 270     -21.222  20.182  14.315  1.00 32.32           O
ATOM   3886  NE2 GLN A 270     -23.106  19.489  13.308  1.00 41.54           N
ATOM   3887  H   GLN A 270     -18.334  18.905  11.280  1.00 25.68           H
ATOM   3888  HA  GLN A 270     -20.213  19.679   9.580  1.00 23.90           H
ATOM   3889  HB2 GLN A 270     -19.567  20.728  12.130  1.00 31.26           H
ATOM   3890  HB3 GLN A 270     -20.842  21.158  11.287  1.00 31.26           H
ATOM   3891  HG2 GLN A 270     -21.672  18.987  11.420  1.00 33.49           H
ATOM   3892  HG3 GLN A 270     -20.429  18.582  12.317  1.00 33.49           H
ATOM   3893 HE21 GLN A 270     -23.478  19.148  12.613  1.00 49.85           H
ATOM   3894 HE22 GLN A 270     -23.582  19.695  13.996  1.00 49.85           H
ATOM   3895  N   ARG A 271     -17.561  21.284   9.486  1.00 20.94           N
ATOM   3896  CA  ARG A 271     -16.820  22.431   8.985  1.00 18.33           C
ATOM   3897  C   ARG A 271     -16.505  22.287   7.503  1.00 24.84           C
ATOM   3898  O   ARG A 271     -16.112  21.220   7.027  1.00 22.18           O
ATOM   3899  CB  ARG A 271     -15.529  22.588   9.777  1.00 19.48           C
ATOM   3900  CG  ARG A 271     -15.755  22.735  11.276  1.00 14.98           C
ATOM   3901  CD  ARG A 271     -14.455  22.680  12.023  1.00 15.71           C
ATOM   3902  NE  ARG A 271     -14.629  23.047  13.416  1.00 17.42           N
ATOM   3903  CZ  ARG A 271     -13.637  23.259  14.262  1.00 20.56           C
ATOM   3904  NH1 ARG A 271     -12.374  23.084  13.870  1.00 17.67           N
ATOM   3905  NH2 ARG A 271     -13.911  23.650  15.503  1.00 23.28           N1+
ATOM   3906  H   ARG A 271     -17.056  20.647   9.756  1.00 25.13           H
ATOM   3907  HA  ARG A 271     -17.339  23.238   9.113  1.00 21.99           H
ATOM   3908  HB2 ARG A 271     -14.988  21.799   9.644  1.00 23.37           H
ATOM   3909  HB3 ARG A 271     -15.053  23.376   9.466  1.00 23.37           H
ATOM   3910  HG2 ARG A 271     -16.180  23.586  11.456  1.00 17.97           H
ATOM   3911  HG3 ARG A 271     -16.305  22.006  11.596  1.00 17.97           H
ATOM   3912  HD2 ARG A 271     -14.084  21.786  11.985  1.00 18.85           H
ATOM   3913  HD3 ARG A 271     -13.854  23.327  11.627  1.00 18.85           H
ATOM   3914  HE  ARG A 271     -15.429  23.155  13.709  1.00 20.90           H
ATOM   3915 HH11 ARG A 271     -12.196  22.850  13.064  1.00 21.20           H
ATOM   3916 HH12 ARG A 271     -11.733  23.218  14.429  1.00 21.20           H
ATOM   3917 HH21 ARG A 271     -14.725  23.746  15.752  1.00 27.93           H
ATOM   3918 HH22 ARG A 271     -13.272  23.766  16.073  1.00 27.93           H
ATOM   3919  N   GLU A 272     -16.668  23.356   6.796  1.00 21.56           N
ATOM   3920  CA  GLU A 272     -16.396  23.381   5.372  1.00 22.25           C
ATOM   3921  C   GLU A 272     -14.910  23.651   5.122  1.00 18.19           C
ATOM   3922  O   GLU A 272     -14.356  24.591   5.689  1.00 22.23           O
ATOM   3923  CB  GLU A 272     -17.276  24.463   4.731  1.00 31.67           C
ATOM   3924  CG  GLU A 272     -18.161  23.937   3.611  1.00 46.58           C
ATOM   3925  CD  GLU A 272     -17.336  23.545   2.407  1.00 44.86           C
ATOM   3926  OE1 GLU A 272     -17.883  22.967   1.444  1.00 49.73           O
ATOM   3927  OE2 GLU A 272     -16.119  23.825   2.446  1.00 54.03           O1-
ATOM   3928  H   GLU A 272     -16.951  24.098   7.113  1.00 25.87           H
ATOM   3929  HA  GLU A 272     -16.641  22.517   5.009  1.00 26.70           H
ATOM   3930  HB2 GLU A 272     -17.870  24.827   5.413  1.00 38.00           H
ATOM   3931  HB3 GLU A 272     -16.704  25.162   4.388  1.00 38.00           H
ATOM   3932  HG2 GLU A 272     -18.644  23.150   3.916  1.00 55.89           H
ATOM   3933  HG3 GLU A 272     -18.784  24.629   3.345  1.00 55.89           H
ATOM   3934  N   PRO A 273     -14.217  22.834   4.338  1.00 20.78           N
ATOM   3935  CA  PRO A 273     -12.789  23.101   4.137  1.00 19.69           C
ATOM   3936  C   PRO A 273     -12.567  24.454   3.480  1.00 26.37           C
ATOM   3937  O   PRO A 273     -13.411  24.969   2.748  1.00 21.82           O
ATOM   3938  CB  PRO A 273     -12.316  21.928   3.263  1.00 24.10           C
ATOM   3939  CG  PRO A 273     -13.564  21.302   2.719  1.00 28.98           C
ATOM   3940  CD  PRO A 273     -14.614  21.531   3.764  1.00 19.98           C
ATOM   3941  HA  PRO A 273     -12.332  23.089   4.993  1.00 23.62           H
ATOM   3942  HB2 PRO A 273     -11.702  22.231   2.581  1.00 28.92           H
ATOM   3943  HB3 PRO A 273     -11.887  21.287   3.848  1.00 28.92           H
ATOM   3944  HG2 PRO A 273     -13.809  21.769   1.903  1.00 34.77           H
ATOM   3945  HG3 PRO A 273     -13.426  20.359   2.557  1.00 34.77           H
ATOM   3946  HD2 PRO A 273     -15.487  21.593   3.354  1.00 23.97           H
ATOM   3947  HD3 PRO A 273     -14.583  20.848   4.444  1.00 23.97           H
ATOM   3948  N   ARG A 274     -11.444  25.057   3.803  1.00 22.65           N
ATOM   3949  CA  ARG A 274     -11.017  26.246   3.112  1.00 20.02           C
ATOM   3950  C   ARG A 274      -9.897  25.892   2.153  1.00 20.03           C
ATOM   3951  O   ARG A 274      -9.203  24.890   2.347  1.00 15.59           O
ATOM   3952  CB  ARG A 274     -10.571  27.299   4.123  1.00 21.09           C
ATOM   3953  CG  ARG A 274     -11.764  27.662   5.002  1.00 27.51           C
ATOM   3954  CD  ARG A 274     -11.352  27.963   6.342  1.00 28.65           C
ATOM   3955  NE  ARG A 274     -12.456  28.473   7.124  1.00 19.61           N
ATOM   3956  CZ  ARG A 274     -12.284  29.067   8.289  1.00 18.72           C
ATOM   3957  NH1 ARG A 274     -11.065  29.156   8.797  1.00 20.02           N
ATOM   3958  NH2 ARG A 274     -13.329  29.518   8.963  1.00 23.49           N1+
ATOM   3959  H   ARG A 274     -10.888  24.791   4.407  1.00 27.17           H
ATOM   3960  HA  ARG A 274     -11.750  26.606   2.604  1.00 24.02           H
ATOM   3961  HB2 ARG A 274      -9.868  26.936   4.678  1.00 25.31           H
ATOM   3962  HB3 ARG A 274     -10.276  28.096   3.663  1.00 25.31           H
ATOM   3963  HG2 ARG A 274     -12.218  28.438   4.641  1.00 33.01           H
ATOM   3964  HG3 ARG A 274     -12.376  26.910   5.062  1.00 33.01           H
ATOM   3965  HD2 ARG A 274     -11.009  27.167   6.776  1.00 34.38           H
ATOM   3966  HD3 ARG A 274     -10.674  28.658   6.294  1.00 34.38           H
ATOM   3967  HE  ARG A 274     -13.248  28.406   6.812  1.00 23.52           H
ATOM   3968 HH11 ARG A 274     -10.388  28.864   8.359  1.00 24.02           H
ATOM   3969 HH12 ARG A 274     -10.948  29.533   9.562  1.00 24.02           H
ATOM   3970 HH21 ARG A 274     -14.119  29.443   8.637  1.00 28.18           H
ATOM   3971 HH22 ARG A 274     -13.212  29.888   9.732  1.00 28.18           H
ATOM   3972  N   PRO A 275      -9.681  26.698   1.113  1.00 19.40           N
ATOM   3973  CA  PRO A 275      -8.618  26.394   0.154  1.00 21.24           C
ATOM   3974  C   PRO A 275      -7.321  26.046   0.841  1.00 18.11           C
ATOM   3975  O   PRO A 275      -6.871  26.744   1.752  1.00 17.76           O
ATOM   3976  CB  PRO A 275      -8.511  27.685  -0.648  1.00 20.72           C
ATOM   3977  CG  PRO A 275      -9.926  28.149  -0.693  1.00 24.50           C
ATOM   3978  CD  PRO A 275     -10.416  27.912   0.720  1.00 23.03           C
ATOM   3979  HA  PRO A 275      -8.880  25.673  -0.436  1.00 25.48           H
ATOM   3980  HB2 PRO A 275      -7.951  28.316  -0.175  1.00 24.87           H
ATOM   3981  HB3 PRO A 275      -8.165  27.496  -1.536  1.00 24.87           H
ATOM   3982  HG2 PRO A 275      -9.976  29.083  -0.949  1.00 29.40           H
ATOM   3983  HG3 PRO A 275     -10.418  27.585  -1.316  1.00 29.40           H
ATOM   3984  HD2 PRO A 275     -10.182  28.658   1.289  1.00 27.63           H
ATOM   3985  HD3 PRO A 275     -11.374  27.747   0.718  1.00 27.63           H
ATOM   3986  N   PHE A 276      -6.727  24.941   0.389  1.00 16.78           N
ATOM   3987  CA  PHE A 276      -5.460  24.498   0.915  1.00 19.15           C
ATOM   3988  C   PHE A 276      -4.420  25.616   0.790  1.00 17.02           C
ATOM   3989  O   PHE A 276      -4.447  26.401  -0.168  1.00 14.61           O
ATOM   3990  CB  PHE A 276      -4.960  23.265   0.150  1.00 20.42           C
ATOM   3991  CG  PHE A 276      -5.425  21.935   0.709  1.00 17.14           C
ATOM   3992  CD1 PHE A 276      -5.469  21.694   2.084  1.00 19.40           C
ATOM   3993  CD2 PHE A 276      -5.747  20.881  -0.153  1.00 18.81           C
ATOM   3994  CE1 PHE A 276      -5.874  20.452   2.563  1.00 16.25           C
ATOM   3995  CE2 PHE A 276      -6.125  19.624   0.350  1.00 17.78           C
ATOM   3996  CZ  PHE A 276      -6.170  19.418   1.697  1.00 13.13           C
ATOM   3997  H   PHE A 276      -7.035  24.455  -0.254  1.00 20.13           H
ATOM   3998  HA  PHE A 276      -5.587  24.273   1.850  1.00 22.98           H
ATOM   3999  HB2 PHE A 276      -5.252  23.330  -0.772  1.00 24.50           H
ATOM   4000  HB3 PHE A 276      -3.989  23.262   0.182  1.00 24.50           H
ATOM   4001  HD1 PHE A 276      -5.249  22.370   2.685  1.00 23.28           H
ATOM   4002  HD2 PHE A 276      -5.705  21.014  -1.074  1.00 22.56           H
ATOM   4003  HE1 PHE A 276      -5.900  20.305   3.481  1.00 19.49           H
ATOM   4004  HE2 PHE A 276      -6.357  18.932  -0.233  1.00 21.33           H
ATOM   4005  HZ  PHE A 276      -6.451  18.595   2.036  1.00 15.75           H
ATOM   4006  N   PRO A 277      -3.472  25.676   1.708  1.00 12.39           N
ATOM   4007  CA  PRO A 277      -2.392  26.647   1.593  1.00 16.14           C
ATOM   4008  C   PRO A 277      -1.389  26.210   0.541  1.00 17.09           C
ATOM   4009  O   PRO A 277      -1.545  25.174  -0.127  1.00 15.18           O
ATOM   4010  CB  PRO A 277      -1.777  26.645   2.984  1.00 14.96           C
ATOM   4011  CG  PRO A 277      -1.954  25.192   3.420  1.00 13.47           C
ATOM   4012  CD  PRO A 277      -3.308  24.829   2.920  1.00 16.74           C
ATOM   4013  HA  PRO A 277      -2.750  27.534   1.393  1.00 19.36           H
ATOM   4014  HB2 PRO A 277      -0.840  26.899   2.942  1.00 17.95           H
ATOM   4015  HB3 PRO A 277      -2.282  27.242   3.560  1.00 17.95           H
ATOM   4016  HG2 PRO A 277      -1.279  24.655   2.983  1.00 16.16           H
ATOM   4017  HG3 PRO A 277      -1.884  25.119   4.387  1.00 16.16           H
ATOM   4018  HD2 PRO A 277      -3.350  23.891   2.705  1.00 20.08           H
ATOM   4019  HD3 PRO A 277      -3.967  25.060   3.591  1.00 20.08           H
ATOM   4020  N   LYS A 278      -0.352  27.036   0.418  1.00 16.18           N
ATOM   4021  CA  LYS A 278       0.799  26.747  -0.417  1.00 17.65           C
ATOM   4022  C   LYS A 278       2.046  26.611   0.442  1.00 18.56           C
ATOM   4023  O   LYS A 278       2.144  27.197   1.525  1.00 20.18           O
ATOM   4024  CB  LYS A 278       0.984  27.839  -1.469  1.00 20.67           C
ATOM   4025  CG  LYS A 278      -0.129  27.833  -2.521  1.00 19.22           C
ATOM   4026  CD  LYS A 278       0.071  28.863  -3.621  1.00 33.28           C
ATOM   4027  CE  LYS A 278      -0.859  28.540  -4.825  1.00 37.27           C
ATOM   4028  NZ  LYS A 278      -2.292  28.214  -4.426  1.00 41.82           N1+
ATOM   4029  H   LYS A 278      -0.281  27.781   0.834  1.00 19.41           H
ATOM   4030  HA  LYS A 278       0.651  25.900  -0.870  1.00 21.18           H
ATOM   4031  HB2 LYS A 278       0.956  28.701  -1.023  1.00 24.80           H
ATOM   4032  HB3 LYS A 278       1.833  27.715  -1.917  1.00 24.80           H
ATOM   4033  HG2 LYS A 278      -0.173  26.954  -2.936  1.00 23.06           H
ATOM   4034  HG3 LYS A 278      -0.977  28.030  -2.085  1.00 23.06           H
ATOM   4035  HD2 LYS A 278      -0.162  29.741  -3.278  1.00 39.93           H
ATOM   4036  HD3 LYS A 278       0.994  28.847  -3.914  1.00 39.93           H
ATOM   4037  HE2 LYS A 278      -0.873  29.303  -5.424  1.00 44.72           H
ATOM   4038  HE3 LYS A 278      -0.504  27.763  -5.291  1.00 44.72           H
ATOM   4039  HZ1 LYS A 278      -2.853  28.552  -5.029  1.00 50.18           H
ATOM   4040  HZ2 LYS A 278      -2.420  27.335  -4.380  1.00 50.18           H
ATOM   4041  HZ3 LYS A 278      -2.475  28.577  -3.633  1.00 50.18           H
ATOM   4042  N   LEU A 279       3.006  25.847  -0.060  1.00 16.09           N
ATOM   4043  CA  LEU A 279       4.304  25.667   0.592  1.00 13.18           C
ATOM   4044  C   LEU A 279       5.366  26.330  -0.264  1.00 18.71           C
ATOM   4045  O   LEU A 279       5.526  25.976  -1.437  1.00 16.76           O
ATOM   4046  CB  LEU A 279       4.644  24.193   0.791  1.00 13.29           C
ATOM   4047  CG  LEU A 279       5.991  23.932   1.476  1.00 18.60           C
ATOM   4048  CD1 LEU A 279       6.048  24.571   2.835  1.00 19.88           C
ATOM   4049  CD2 LEU A 279       6.251  22.447   1.616  1.00 18.06           C
ATOM   4050  H   LEU A 279       2.925  25.423  -0.800  1.00 19.31           H
ATOM   4051  HA  LEU A 279       4.284  26.081   1.463  1.00 15.81           H
ATOM   4052  HB2 LEU A 279       3.955  23.768   1.326  1.00 15.95           H
ATOM   4053  HB3 LEU A 279       4.681  23.786  -0.087  1.00 15.95           H
ATOM   4054  HG  LEU A 279       6.700  24.310   0.933  1.00 22.31           H
ATOM   4055 HD11 LEU A 279       6.905  24.369   3.242  1.00 23.85           H
ATOM   4056 HD12 LEU A 279       5.942  25.532   2.741  1.00 23.85           H
ATOM   4057 HD13 LEU A 279       5.330  24.204   3.374  1.00 23.85           H
ATOM   4058 HD21 LEU A 279       7.113  22.322   2.037  1.00 21.67           H
ATOM   4059 HD22 LEU A 279       5.548  22.062   2.167  1.00 21.67           H
ATOM   4060 HD23 LEU A 279       6.245  22.032   0.738  1.00 21.67           H
ATOM   4061  N   ARG A 280       6.102  27.256   0.336  1.00 18.32           N
ATOM   4062  CA  ARG A 280       7.188  27.982  -0.307  1.00 23.38           C
ATOM   4063  C   ARG A 280       8.521  27.523   0.272  1.00 17.74           C
ATOM   4064  O   ARG A 280       8.677  27.463   1.493  1.00 19.23           O
ATOM   4065  CB  ARG A 280       7.019  29.495  -0.091  1.00 21.80           C
ATOM   4066  CG  ARG A 280       5.633  29.992  -0.404  1.00 23.05           C
ATOM   4067  CD  ARG A 280       5.324  29.897  -1.918  1.00 34.47           C
ATOM   4068  NE  ARG A 280       4.063  30.552  -2.255  1.00 36.37           N
ATOM   4069  CZ  ARG A 280       3.570  30.673  -3.484  1.00 35.65           C
ATOM   4070  NH1 ARG A 280       4.242  30.187  -4.517  1.00 40.28           N
ATOM   4071  NH2 ARG A 280       2.403  31.293  -3.679  1.00 37.70           N1+
ATOM   4072  H   ARG A 280       6.017  27.459   1.163  1.00 21.98           H
ATOM   4073  HA  ARG A 280       7.191  27.798  -1.257  1.00 28.06           H
ATOM   4074  HB2 ARG A 280       7.183  29.690   0.842  1.00 26.16           H
ATOM   4075  HB3 ARG A 280       7.651  29.980  -0.650  1.00 26.16           H
ATOM   4076  HG2 ARG A 280       4.987  29.446   0.075  1.00 27.65           H
ATOM   4077  HG3 ARG A 280       5.556  30.919  -0.126  1.00 27.65           H
ATOM   4078  HD2 ARG A 280       6.030  30.346  -2.410  1.00 41.37           H
ATOM   4079  HD3 ARG A 280       5.264  28.962  -2.184  1.00 41.37           H
ATOM   4080  HE  ARG A 280       3.576  30.816  -1.606  1.00 43.64           H
ATOM   4081 HH11 ARG A 280       5.001  29.797  -4.398  1.00 48.33           H
ATOM   4082 HH12 ARG A 280       3.926  30.280  -5.310  1.00 48.33           H
ATOM   4083 HH21 ARG A 280       1.963  31.603  -3.003  1.00 45.24           H
ATOM   4084 HH22 ARG A 280       2.081  31.377  -4.471  1.00 45.24           H
ATOM   4085  N   ILE A 281       9.496  27.251  -0.594  1.00 14.75           N
ATOM   4086  CA  ILE A 281      10.842  26.935  -0.167  1.00 19.50           C
ATOM   4087  C   ILE A 281      11.638  28.194  -0.472  1.00 23.56           C
ATOM   4088  O   ILE A 281      11.685  28.636  -1.627  1.00 18.36           O
ATOM   4089  CB  ILE A 281      11.415  25.695  -0.871  1.00 14.47           C
ATOM   4090  CG1 ILE A 281      10.581  24.427  -0.590  1.00 23.49           C
ATOM   4091  CG2 ILE A 281      12.830  25.396  -0.419  1.00 13.54           C
ATOM   4092  CD1 ILE A 281       9.222  24.432  -1.210  1.00 37.04           C
ATOM   4093  H   ILE A 281       9.409  27.281  -1.442  1.00 17.69           H
ATOM   4094  HA  ILE A 281      10.864  26.785   0.786  1.00 23.39           H
ATOM   4095  HB  ILE A 281      11.424  25.865  -1.827  1.00 17.36           H
ATOM   4096 HG12 ILE A 281      11.049  23.663  -0.973  1.00 28.18           H
ATOM   4097 HG13 ILE A 281      10.486  24.310   0.365  1.00 28.18           H
ATOM   4098 HG21 ILE A 281      13.167  24.644  -0.929  1.00 16.25           H
ATOM   4099 HG22 ILE A 281      13.391  26.169  -0.582  1.00 16.25           H
ATOM   4100 HG23 ILE A 281      12.830  25.184   0.528  1.00 16.25           H
ATOM   4101 HD11 ILE A 281       8.809  23.567  -1.060  1.00 44.45           H
ATOM   4102 HD12 ILE A 281       8.670  25.110  -0.800  1.00 44.45           H
ATOM   4103 HD13 ILE A 281       9.310  24.602  -2.162  1.00 44.45           H
ATOM   4104  N   LEU A 282      12.201  28.799   0.571  1.00 23.82           N
ATOM   4105  CA  LEU A 282      12.690  30.182   0.546  1.00 28.02           C
ATOM   4106  C   LEU A 282      14.105  30.349  -0.012  1.00 27.14           C
ATOM   4107  O   LEU A 282      14.595  31.475  -0.038  1.00 21.55           O
ATOM   4108  CB  LEU A 282      12.616  30.772   1.955  1.00 23.24           C
ATOM   4109  CG  LEU A 282      11.202  30.741   2.561  1.00 21.52           C
ATOM   4110  CD1 LEU A 282      11.154  31.182   4.055  1.00 24.15           C
ATOM   4111  CD2 LEU A 282      10.263  31.590   1.720  1.00 26.35           C
ATOM   4112  H   LEU A 282      12.273  28.434   1.345  1.00 28.58           H
ATOM   4113  HA  LEU A 282      12.107  30.718  -0.020  1.00 33.62           H
ATOM   4114  HB2 LEU A 282      13.207  30.271   2.537  1.00 27.88           H
ATOM   4115  HB3 LEU A 282      12.901  31.703   1.919  1.00 27.88           H
ATOM   4116  HG  LEU A 282      10.876  29.829   2.532  1.00 25.82           H
ATOM   4117 HD11 LEU A 282      10.243  31.138   4.388  1.00 28.98           H
ATOM   4118 HD12 LEU A 282      11.724  30.593   4.579  1.00 28.98           H
ATOM   4119 HD13 LEU A 282      11.484  32.094   4.112  1.00 28.98           H
ATOM   4120 HD21 LEU A 282       9.375  31.565   2.111  1.00 31.62           H
ATOM   4121 HD22 LEU A 282      10.600  32.501   1.726  1.00 31.62           H
ATOM   4122 HD23 LEU A 282      10.232  31.248   0.815  1.00 31.62           H
ATOM   4123  N   ARG A 283      14.731  29.289  -0.508  1.00 20.32           N
ATOM   4124  CA  ARG A 283      16.045  29.370  -1.128  1.00 19.42           C
ATOM   4125  C   ARG A 283      16.298  28.060  -1.854  1.00 25.69           C
ATOM   4126  O   ARG A 283      15.650  27.050  -1.562  1.00 20.53           O
ATOM   4127  CB  ARG A 283      17.137  29.636  -0.084  1.00 29.82           C
ATOM   4128  CG  ARG A 283      17.394  28.445   0.807  1.00 27.02           C
ATOM   4129  CD  ARG A 283      18.451  28.720   1.894  1.00 29.53           C
ATOM   4130  NE  ARG A 283      18.622  27.554   2.755  1.00 22.29           N
ATOM   4131  CZ  ARG A 283      19.547  26.610   2.612  1.00 23.78           C
ATOM   4132  NH1 ARG A 283      20.427  26.674   1.617  1.00 22.02           N
ATOM   4133  NH2 ARG A 283      19.565  25.577   3.452  1.00 25.04           N1+
ATOM   4134  H   ARG A 283      14.405  28.497  -0.512  1.00 24.38           H
ATOM   4135  HA  ARG A 283      16.054  30.078  -1.784  1.00 23.30           H
ATOM   4136  HB2 ARG A 283      17.966  29.868  -0.531  1.00 35.78           H
ATOM   4137  HB3 ARG A 283      16.844  30.363   0.481  1.00 35.78           H
ATOM   4138  HG2 ARG A 283      16.562  28.196   1.245  1.00 32.42           H
ATOM   4139  HG3 ARG A 283      17.719  27.705   0.270  1.00 32.42           H
ATOM   4140  HD2 ARG A 283      19.296  28.937   1.475  1.00 35.43           H
ATOM   4141  HD3 ARG A 283      18.132  29.456   2.442  1.00 35.43           H
ATOM   4142  HE  ARG A 283      18.138  27.520   3.462  1.00 26.75           H
ATOM   4143 HH11 ARG A 283      20.392  27.335   1.061  1.00 26.42           H
ATOM   4144 HH12 ARG A 283      21.015  26.059   1.515  1.00 26.42           H
ATOM   4145 HH21 ARG A 283      19.010  25.535   4.100  1.00 30.04           H
ATOM   4146 HH22 ARG A 283      20.169  24.965   3.365  1.00 30.04           H
ATOM   4147  N   LYS A 284      17.230  28.090  -2.812  1.00 17.41           N
ATOM   4148  CA  LYS A 284      17.636  26.894  -3.538  1.00 27.65           C
ATOM   4149  C   LYS A 284      18.529  26.025  -2.656  1.00 27.74           C
ATOM   4150  O   LYS A 284      19.621  26.432  -2.237  1.00 19.10           O
ATOM   4151  CB  LYS A 284      18.330  27.256  -4.851  1.00 30.28           C
ATOM   4152  CG  LYS A 284      18.727  26.016  -5.652  1.00 33.05           C
ATOM   4153  CD  LYS A 284      19.260  26.319  -7.053  1.00 43.45           C
ATOM   4154  CE  LYS A 284      20.576  27.068  -7.010  1.00 43.46           C
ATOM   4155  NZ  LYS A 284      21.106  27.398  -8.386  1.00 49.03           N1+
ATOM   4156  H   LYS A 284      17.630  28.797  -3.071  1.00 20.89           H
ATOM   4157  HA  LYS A 284      16.847  26.380  -3.764  1.00 33.17           H
ATOM   4158  HB2 LYS A 284      17.731  27.788  -5.397  1.00 36.33           H
ATOM   4159  HB3 LYS A 284      19.140  27.759  -4.656  1.00 36.33           H
ATOM   4160  HG2 LYS A 284      19.428  25.551  -5.169  1.00 39.66           H
ATOM   4161  HG3 LYS A 284      17.952  25.441  -5.752  1.00 39.66           H
ATOM   4162  HD2 LYS A 284      19.406  25.481  -7.527  1.00 52.14           H
ATOM   4163  HD3 LYS A 284      18.613  26.867  -7.527  1.00 52.14           H
ATOM   4164  HE2 LYS A 284      20.448  27.904  -6.532  1.00 52.15           H
ATOM   4165  HE3 LYS A 284      21.240  26.524  -6.554  1.00 52.15           H
ATOM   4166  HZ1 LYS A 284      21.870  27.854  -8.319  1.00 58.83           H
ATOM   4167  HZ2 LYS A 284      21.253  26.650  -8.845  1.00 58.83           H
ATOM   4168  HZ3 LYS A 284      20.514  27.896  -8.827  1.00 58.83           H
ATOM   4169  N   VAL A 285      18.041  24.830  -2.347  1.00 23.21           N
ATOM   4170  CA  VAL A 285      18.735  23.892  -1.478  1.00 19.63           C
ATOM   4171  C   VAL A 285      19.271  22.754  -2.334  1.00 23.23           C
ATOM   4172  O   VAL A 285      18.584  22.272  -3.238  1.00 19.64           O
ATOM   4173  CB  VAL A 285      17.798  23.374  -0.371  1.00 16.36           C
ATOM   4174  CG1 VAL A 285      18.537  22.442   0.545  1.00 22.76           C
ATOM   4175  CG2 VAL A 285      17.196  24.546   0.429  1.00 18.96           C
ATOM   4176  H   VAL A 285      17.287  24.544  -2.617  1.00 27.85           H
ATOM   4177  HA  VAL A 285      19.476  24.340  -1.056  1.00 23.55           H
ATOM   4178  HB  VAL A 285      17.070  22.887  -0.787  1.00 19.63           H
ATOM   4179 HG11 VAL A 285      17.931  22.115   1.225  1.00 27.31           H
ATOM   4180 HG12 VAL A 285      18.886  21.698   0.028  1.00 27.31           H
ATOM   4181 HG13 VAL A 285      19.267  22.933   0.959  1.00 27.31           H
ATOM   4182 HG21 VAL A 285      16.627  24.189   1.124  1.00 22.75           H
ATOM   4183 HG22 VAL A 285      17.917  25.053   0.827  1.00 22.75           H
ATOM   4184 HG23 VAL A 285      16.673  25.104  -0.171  1.00 22.75           H
ATOM   4185  N   GLU A 286      20.512  22.342  -2.060  1.00 24.03           N
ATOM   4186  CA  GLU A 286      21.199  21.373  -2.911  1.00 27.37           C
ATOM   4187  C   GLU A 286      21.075  19.939  -2.415  1.00 20.63           C
ATOM   4188  O   GLU A 286      20.926  19.027  -3.231  1.00 23.56           O
ATOM   4189  CB  GLU A 286      22.695  21.718  -3.028  1.00 26.58           C
ATOM   4190  CG  GLU A 286      23.016  23.140  -3.487  1.00 34.52           C
ATOM   4191  CD  GLU A 286      22.794  23.386  -4.990  1.00 40.53           C
ATOM   4192  OE1 GLU A 286      21.700  23.849  -5.393  1.00 46.14           O
ATOM   4193  OE2 GLU A 286      23.732  23.128  -5.781  1.00 48.62           O1-
ATOM   4194  H   GLU A 286      20.971  22.610  -1.385  1.00 28.83           H
ATOM   4195  HA  GLU A 286      20.806  21.409  -3.800  1.00 32.84           H
ATOM   4196  HB2 GLU A 286      23.096  21.596  -2.153  1.00 31.89           H
ATOM   4197  HB3 GLU A 286      23.103  21.110  -3.660  1.00 31.89           H
ATOM   4198  HG2 GLU A 286      22.474  23.765  -2.981  1.00 41.42           H
ATOM   4199  HG3 GLU A 286      23.957  23.301  -3.307  1.00 41.42           H
ATOM   4200  N   LYS A 287      21.189  19.724  -1.104  1.00 21.38           N
ATOM   4201  CA  LYS A 287      21.205  18.402  -0.498  1.00 24.30           C
ATOM   4202  C   LYS A 287      20.091  18.294   0.526  1.00 20.97           C
ATOM   4203  O   LYS A 287      19.732  19.278   1.177  1.00 21.62           O
ATOM   4204  CB  LYS A 287      22.539  18.096   0.202  1.00 24.62           C
ATOM   4205  CG  LYS A 287      23.608  17.490  -0.697  1.00 34.86           C
ATOM   4206  CD  LYS A 287      23.985  18.442  -1.793  1.00 39.63           C
ATOM   4207  CE  LYS A 287      25.166  17.918  -2.571  1.00 43.90           C
ATOM   4208  NZ  LYS A 287      26.274  17.534  -1.635  1.00 45.55           N1+
ATOM   4209  H   LYS A 287      21.295  20.349  -0.525  1.00 25.66           H
ATOM   4210  HA  LYS A 287      21.059  17.728  -1.179  1.00 29.16           H
ATOM   4211  HB2 LYS A 287      22.894  18.912   0.585  1.00 29.54           H
ATOM   4212  HB3 LYS A 287      22.364  17.453   0.912  1.00 29.54           H
ATOM   4213  HG2 LYS A 287      24.402  17.300  -0.169  1.00 41.83           H
ATOM   4214  HG3 LYS A 287      23.271  16.676  -1.104  1.00 41.83           H
ATOM   4215  HD2 LYS A 287      23.239  18.547  -2.400  1.00 47.55           H
ATOM   4216  HD3 LYS A 287      24.234  19.294  -1.399  1.00 47.55           H
ATOM   4217  HE2 LYS A 287      24.890  17.131  -3.070  1.00 52.67           H
ATOM   4218  HE3 LYS A 287      25.490  18.609  -3.173  1.00 52.67           H
ATOM   4219  HZ1 LYS A 287      27.058  17.611  -2.050  1.00 54.65           H
ATOM   4220  HZ2 LYS A 287      26.271  18.066  -0.920  1.00 54.65           H
ATOM   4221  HZ3 LYS A 287      26.167  16.692  -1.367  1.00 54.65           H
ATOM   4222  N   ILE A 288      19.558  17.078   0.666  1.00 18.04           N
ATOM   4223  CA  ILE A 288      18.433  16.857   1.566  1.00 19.26           C
ATOM   4224  C   ILE A 288      18.809  17.229   3.001  1.00 19.47           C
ATOM   4225  O   ILE A 288      18.006  17.818   3.730  1.00 21.41           O
ATOM   4226  CB  ILE A 288      17.944  15.394   1.467  1.00 22.74           C
ATOM   4227  CG1 ILE A 288      16.670  15.200   2.295  1.00 27.49           C
ATOM   4228  CG2 ILE A 288      19.023  14.412   1.942  1.00 22.23           C
ATOM   4229  CD1 ILE A 288      15.434  15.784   1.649  1.00 15.71           C
ATOM   4230  H   ILE A 288      19.808  16.381   0.235  1.00 21.64           H
ATOM   4231  HA  ILE A 288      17.698  17.424   1.280  1.00 23.10           H
ATOM   4232  HB  ILE A 288      17.734  15.196   0.540  1.00 27.28           H
ATOM   4233 HG12 ILE A 288      16.523  14.245   2.418  1.00 32.99           H
ATOM   4234 HG13 ILE A 288      16.776  15.630   3.158  1.00 32.99           H
ATOM   4235 HG21 ILE A 288      18.692  13.504   1.853  1.00 26.67           H
ATOM   4236 HG22 ILE A 288      19.823  14.535   1.411  1.00 26.67           H
ATOM   4237 HG23 ILE A 288      19.225  14.589   2.876  1.00 26.67           H
ATOM   4238 HD11 ILE A 288      14.674  15.620   2.230  1.00 18.85           H
ATOM   4239 HD12 ILE A 288      15.565  16.740   1.537  1.00 18.85           H
ATOM   4240 HD13 ILE A 288      15.288  15.366   0.790  1.00 18.85           H
ATOM   4241  N   ASP A 289      20.033  16.901   3.418  1.00 16.99           N
ATOM   4242  CA  ASP A 289      20.525  17.233   4.740  1.00 22.91           C
ATOM   4243  C   ASP A 289      20.666  18.732   4.958  1.00 23.59           C
ATOM   4244  O   ASP A 289      20.779  19.152   6.116  1.00 20.22           O
ATOM   4245  CB  ASP A 289      21.880  16.552   5.004  1.00 22.22           C
ATOM   4246  CG  ASP A 289      21.768  15.018   5.177  1.00 28.79           C
ATOM   4247  OD1 ASP A 289      21.941  14.266   4.198  1.00 35.83           O
ATOM   4248  OD2 ASP A 289      21.506  14.565   6.316  1.00 41.98           O1-
ATOM   4249  H   ASP A 289      20.602  16.482   2.936  1.00 20.39           H
ATOM   4250  HA  ASP A 289      19.889  16.908   5.388  1.00 27.49           H
ATOM   4251  HB2 ASP A 289      22.481  16.739   4.268  1.00 26.66           H
ATOM   4252  HB3 ASP A 289      22.237  16.918   5.828  1.00 26.66           H
ATOM   4253  N   ASP A 290      20.618  19.538   3.892  1.00 22.83           N
ATOM   4254  CA  ASP A 290      20.820  20.986   3.983  1.00 20.42           C
ATOM   4255  C   ASP A 290      19.578  21.733   4.429  1.00 21.76           C
ATOM   4256  O   ASP A 290      19.699  22.878   4.864  1.00 19.52           O
ATOM   4257  CB  ASP A 290      21.222  21.572   2.635  1.00 24.36           C
ATOM   4258  CG  ASP A 290      22.589  21.152   2.198  1.00 26.51           C
ATOM   4259  OD1 ASP A 290      22.907  21.365   1.000  1.00 38.54           O
ATOM   4260  OD2 ASP A 290      23.322  20.594   3.035  1.00 30.91           O1-
ATOM   4261  H   ASP A 290      20.468  19.265   3.092  1.00 27.39           H
ATOM   4262  HA  ASP A 290      21.534  21.175   4.609  1.00 24.50           H
ATOM   4263  HB2 ASP A 290      20.598  21.257   1.961  1.00 29.23           H
ATOM   4264  HB3 ASP A 290      21.188  22.540   2.667  1.00 29.23           H
ATOM   4265  N   PHE A 291      18.397  21.136   4.296  1.00 19.08           N
ATOM   4266  CA  PHE A 291      17.175  21.826   4.659  1.00 18.69           C
ATOM   4267  C   PHE A 291      17.173  22.171   6.136  1.00 21.25           C
ATOM   4268  O   PHE A 291      17.511  21.346   6.997  1.00 21.69           O
ATOM   4269  CB  PHE A 291      15.930  20.971   4.341  1.00 19.13           C
ATOM   4270  CG  PHE A 291      15.533  20.963   2.880  1.00 20.16           C
ATOM   4271  CD1 PHE A 291      15.033  22.092   2.276  1.00 19.52           C
ATOM   4272  CD2 PHE A 291      15.634  19.815   2.127  1.00 15.75           C
ATOM   4273  CE1 PHE A 291      14.671  22.084   0.953  1.00 16.02           C
ATOM   4274  CE2 PHE A 291      15.289  19.793   0.794  1.00 11.02           C
ATOM   4275  CZ  PHE A 291      14.776  20.904   0.204  1.00 14.61           C
ATOM   4276  H   PHE A 291      18.277  20.339   4.004  1.00 22.89           H
ATOM   4277  HA  PHE A 291      17.109  22.652   4.157  1.00 22.42           H
ATOM   4278  HB2 PHE A 291      16.101  20.056   4.606  1.00 22.95           H
ATOM   4279  HB3 PHE A 291      15.179  21.319   4.849  1.00 22.95           H
ATOM   4280  HD1 PHE A 291      14.949  22.870   2.770  1.00 23.42           H
ATOM   4281  HD2 PHE A 291      15.972  19.050   2.519  1.00 18.89           H
ATOM   4282  HE1 PHE A 291      14.330  22.859   0.569  1.00 19.22           H
ATOM   4283  HE2 PHE A 291      15.367  19.006   0.311  1.00 13.22           H
ATOM   4284  HZ  PHE A 291      14.537  20.890  -0.696  1.00 17.53           H
ATOM   4285  N   LYS A 292      16.708  23.381   6.409  1.00 20.87           N
ATOM   4286  CA  LYS A 292      16.496  23.921   7.735  1.00 21.84           C
ATOM   4287  C   LYS A 292      15.043  24.373   7.869  1.00 16.12           C
ATOM   4288  O   LYS A 292      14.370  24.694   6.885  1.00 19.06           O
ATOM   4289  CB  LYS A 292      17.433  25.100   7.979  1.00 21.93           C
ATOM   4290  CG  LYS A 292      18.899  24.804   7.735  1.00 29.40           C
ATOM   4291  CD  LYS A 292      19.426  23.676   8.617  1.00 36.33           C
ATOM   4292  CE  LYS A 292      20.967  23.650   8.640  1.00 39.86           C
ATOM   4293  NZ  LYS A 292      21.570  23.556   7.272  1.00 42.10           N1+
ATOM   4294  H   LYS A 292      16.489  23.944   5.800  1.00 25.04           H
ATOM   4295  HA  LYS A 292      16.673  23.244   8.400  1.00 26.20           H
ATOM   4296  HB2 LYS A 292      17.180  25.814   7.369  1.00 26.32           H
ATOM   4297  HB3 LYS A 292      17.340  25.394   8.899  1.00 26.32           H
ATOM   4298  HG2 LYS A 292      19.026  24.550   6.808  1.00 35.27           H
ATOM   4299  HG3 LYS A 292      19.415  25.599   7.938  1.00 35.27           H
ATOM   4300  HD2 LYS A 292      19.114  23.814   9.526  1.00 43.59           H
ATOM   4301  HD3 LYS A 292      19.106  22.824   8.281  1.00 43.59           H
ATOM   4302  HE2 LYS A 292      21.296  24.462   9.059  1.00 47.82           H
ATOM   4303  HE3 LYS A 292      21.259  22.871   9.145  1.00 47.82           H
ATOM   4304  HZ1 LYS A 292      22.230  22.959   7.266  1.00 50.52           H
ATOM   4305  HZ2 LYS A 292      20.946  23.299   6.687  1.00 50.52           H
ATOM   4306  HZ3 LYS A 292      21.887  24.347   7.021  1.00 50.52           H
ATOM   4307  N   ALA A 293      14.562  24.462   9.106  1.00 19.01           N
ATOM   4308  CA  ALA A 293      13.168  24.841   9.315  1.00 18.56           C
ATOM   4309  C   ALA A 293      12.847  26.197   8.682  1.00 18.65           C
ATOM   4310  O   ALA A 293      11.775  26.382   8.097  1.00 16.10           O
ATOM   4311  CB  ALA A 293      12.871  24.803  10.810  1.00 20.47           C
ATOM   4312  H   ALA A 293      15.002  24.297   9.824  1.00 22.81           H
ATOM   4313  HA  ALA A 293      12.591  24.184   8.893  1.00 22.27           H
ATOM   4314  HB1 ALA A 293      11.943  25.056  10.951  1.00 24.56           H
ATOM   4315  HB2 ALA A 293      13.026  23.905  11.149  1.00 24.56           H
ATOM   4316  HB3 ALA A 293      13.454  25.429  11.260  1.00 24.56           H
ATOM   4317  N   GLU A 294      13.787  27.146   8.718  1.00 18.99           N
ATOM   4318  CA  GLU A 294      13.500  28.493   8.193  1.00 18.47           C
ATOM   4319  C   GLU A 294      13.473  28.529   6.677  1.00 18.64           C
ATOM   4320  O   GLU A 294      13.172  29.574   6.094  1.00 18.51           O
ATOM   4321  CB  GLU A 294      14.522  29.528   8.686  1.00 23.55           C
ATOM   4322  CG  GLU A 294      15.172  29.220  10.040  1.00 31.41           C
ATOM   4323  CD  GLU A 294      16.246  28.144   9.911  1.00 38.13           C
ATOM   4324  OE1 GLU A 294      17.171  28.368   9.078  1.00 41.90           O
ATOM   4325  OE2 GLU A 294      16.109  27.072  10.584  1.00 30.66           O1-
ATOM   4326  H   GLU A 294      14.571  27.018   9.004  1.00 22.78           H
ATOM   4327  HA  GLU A 294      12.625  28.773   8.509  1.00 22.17           H
ATOM   4328  HB2 GLU A 294      15.239  29.566   8.036  1.00 28.25           H
ATOM   4329  HB3 GLU A 294      14.089  30.394   8.748  1.00 28.25           H
ATOM   4330  HG2 GLU A 294      15.596  30.024  10.381  1.00 37.69           H
ATOM   4331  HG3 GLU A 294      14.497  28.906  10.660  1.00 37.69           H
ATOM   4332  N   ASP A 295      13.807  27.427   6.014  1.00 16.66           N
ATOM   4333  CA  ASP A 295      13.704  27.379   4.569  1.00 16.73           C
ATOM   4334  C   ASP A 295      12.286  27.205   4.062  1.00 19.04           C
ATOM   4335  O   ASP A 295      12.109  27.257   2.844  1.00 20.64           O
ATOM   4336  CB  ASP A 295      14.553  26.243   3.986  1.00 16.03           C
ATOM   4337  CG  ASP A 295      16.025  26.380   4.312  1.00 22.38           C
ATOM   4338  OD1 ASP A 295      16.682  25.343   4.470  1.00 20.37           O
ATOM   4339  OD2 ASP A 295      16.518  27.524   4.462  1.00 18.46           O1-
ATOM   4340  H   ASP A 295      14.088  26.703   6.380  1.00 19.99           H
ATOM   4341  HA  ASP A 295      14.049  28.215   4.220  1.00 20.07           H
ATOM   4342  HB2 ASP A 295      14.253  25.416   4.396  1.00 19.24           H
ATOM   4343  HB3 ASP A 295      14.430  26.203   3.022  1.00 19.24           H
ATOM   4344  N   PHE A 296      11.281  26.999   4.938  1.00 16.62           N
ATOM   4345  CA  PHE A 296       9.904  26.729   4.514  1.00 14.08           C
ATOM   4346  C   PHE A 296       8.926  27.771   5.048  1.00 17.26           C
ATOM   4347  O   PHE A 296       9.044  28.211   6.184  1.00 15.12           O
ATOM   4348  CB  PHE A 296       9.460  25.339   4.991  1.00 19.85           C
ATOM   4349  CG  PHE A 296      10.377  24.245   4.544  1.00 18.69           C
ATOM   4350  CD1 PHE A 296      11.458  23.895   5.300  1.00 15.67           C
ATOM   4351  CD2 PHE A 296      10.174  23.622   3.335  1.00 16.60           C
ATOM   4352  CE1 PHE A 296      12.342  22.900   4.875  1.00 14.96           C
ATOM   4353  CE2 PHE A 296      11.015  22.637   2.896  1.00 11.82           C
ATOM   4354  CZ  PHE A 296      12.117  22.260   3.676  1.00 16.93           C
ATOM   4355  H   PHE A 296      11.384  26.998   5.788  1.00 19.94           H
ATOM   4356  HA  PHE A 296       9.857  26.744   3.549  1.00 16.89           H
ATOM   4357  HB2 PHE A 296       9.412  25.316   5.959  1.00 23.82           H
ATOM   4358  HB3 PHE A 296       8.588  25.150   4.612  1.00 23.82           H
ATOM   4359  HD1 PHE A 296      11.595  24.326   6.112  1.00 18.80           H
ATOM   4360  HD2 PHE A 296       9.447  23.870   2.815  1.00 19.92           H
ATOM   4361  HE1 PHE A 296      13.063  22.659   5.420  1.00 17.95           H
ATOM   4362  HE2 PHE A 296      10.851  22.224   2.084  1.00 14.18           H
ATOM   4363  HZ  PHE A 296      12.697  21.589   3.388  1.00 20.31           H
ATOM   4364  N   GLN A 297       7.932  28.125   4.230  1.00 14.22           N
ATOM   4365  CA  GLN A 297       6.855  28.997   4.647  1.00 22.01           C
ATOM   4366  C   GLN A 297       5.556  28.424   4.116  1.00 14.24           C
ATOM   4367  O   GLN A 297       5.417  28.167   2.914  1.00 20.77           O
ATOM   4368  CB  GLN A 297       7.117  30.414   4.142  1.00 20.84           C
ATOM   4369  CG  GLN A 297       6.235  31.498   4.638  1.00 27.78           C
ATOM   4370  CD  GLN A 297       6.763  32.855   4.138  1.00 40.57           C
ATOM   4371  OE1 GLN A 297       7.865  33.308   4.525  1.00 34.28           O
ATOM   4372  NE2 GLN A 297       5.999  33.480   3.229  1.00 42.66           N
ATOM   4373  H   GLN A 297       7.856  27.868   3.420  1.00 17.06           H
ATOM   4374  HA  GLN A 297       6.799  29.010   5.616  1.00 26.41           H
ATOM   4375  HB2 GLN A 297       8.023  30.635   4.412  1.00 25.00           H
ATOM   4376  HB3 GLN A 297       7.067  30.403   3.173  1.00 25.00           H
ATOM   4377  HG2 GLN A 297       5.345  31.351   4.287  1.00 33.34           H
ATOM   4378  HG3 GLN A 297       6.227  31.498   5.611  1.00 33.34           H
ATOM   4379 HE21 GLN A 297       5.264  33.116   2.955  1.00 51.18           H
ATOM   4380 HE22 GLN A 297       6.229  34.248   2.922  1.00 51.18           H
ATOM   4381  N   ILE A 298       4.634  28.160   5.018  1.00 16.67           N
ATOM   4382  CA  ILE A 298       3.255  27.852   4.659  1.00 13.10           C
ATOM   4383  C   ILE A 298       2.546  29.170   4.460  1.00 20.89           C
ATOM   4384  O   ILE A 298       2.595  30.050   5.329  1.00 20.36           O
ATOM   4385  CB  ILE A 298       2.572  27.011   5.755  1.00 20.57           C
ATOM   4386  CG1 ILE A 298       3.119  25.576   5.749  1.00 17.45           C
ATOM   4387  CG2 ILE A 298       1.074  27.010   5.557  1.00 15.34           C
ATOM   4388  CD1 ILE A 298       2.684  24.739   4.573  1.00 16.40           C
ATOM   4389  H   ILE A 298       4.771  28.179   5.861  1.00 20.00           H
ATOM   4390  HA  ILE A 298       3.232  27.366   3.824  1.00 15.71           H
ATOM   4391  HB  ILE A 298       2.767  27.410   6.616  1.00 24.68           H
ATOM   4392 HG12 ILE A 298       4.087  25.612   5.735  1.00 20.94           H
ATOM   4393 HG13 ILE A 298       2.819  25.123   6.555  1.00 20.94           H
ATOM   4394 HG21 ILE A 298       0.679  26.452   6.249  1.00 18.40           H
ATOM   4395 HG22 ILE A 298       0.717  27.907   5.631  1.00 18.40           H
ATOM   4396 HG23 ILE A 298       0.869  26.653   4.685  1.00 18.40           H
ATOM   4397 HD11 ILE A 298       3.078  23.858   4.665  1.00 19.68           H
ATOM   4398 HD12 ILE A 298       1.719  24.670   4.542  1.00 19.68           H
ATOM   4399 HD13 ILE A 298       3.012  25.153   3.758  1.00 19.68           H
ATOM   4400  N   GLU A 299       1.928  29.352   3.314  1.00 15.53           N
ATOM   4401  CA  GLU A 299       1.298  30.645   3.081  1.00 18.74           C
ATOM   4402  C   GLU A 299      -0.175  30.452   2.739  1.00 18.37           C
ATOM   4403  O   GLU A 299      -0.568  29.429   2.168  1.00 16.08           O
ATOM   4404  CB  GLU A 299       2.033  31.450   2.029  1.00 29.81           C
ATOM   4405  CG  GLU A 299       1.744  31.142   0.642  1.00 25.91           C
ATOM   4406  CD  GLU A 299       2.259  32.257  -0.275  1.00 44.53           C
ATOM   4407  OE1 GLU A 299       3.471  32.595  -0.148  1.00 35.16           O
ATOM   4408  OE2 GLU A 299       1.450  32.781  -1.102  1.00 34.10           O1-
ATOM   4409  H   GLU A 299       1.876  28.791   2.676  1.00 18.63           H
ATOM   4410  HA  GLU A 299       1.335  31.167   3.898  1.00 22.49           H
ATOM   4411  HB2 GLU A 299       1.754  32.377   2.139  1.00 35.77           H
ATOM   4412  HB3 GLU A 299       2.986  31.374   2.177  1.00 35.77           H
ATOM   4413  HG2 GLU A 299       2.197  30.317   0.415  1.00 31.08           H
ATOM   4414  HG3 GLU A 299       0.790  31.057   0.509  1.00 31.08           H
ATOM   4415  N   GLY A 300      -1.007  31.398   3.198  1.00 17.41           N
ATOM   4416  CA  GLY A 300      -2.439  31.316   2.958  1.00 16.37           C
ATOM   4417  C   GLY A 300      -3.144  30.212   3.728  1.00 14.30           C
ATOM   4418  O   GLY A 300      -4.168  29.690   3.262  1.00 17.99           O
ATOM   4419  H   GLY A 300      -0.771  32.084   3.659  1.00 20.88           H
ATOM   4420  HA2 GLY A 300      -2.858  32.166   3.177  1.00 19.64           H
ATOM   4421  HA3 GLY A 300      -2.577  31.155   2.014  1.00 19.64           H
ATOM   4422  N   TYR A 301      -2.611  29.829   4.893  1.00 16.77           N
ATOM   4423  CA  TYR A 301      -3.237  28.809   5.734  1.00 16.52           C
ATOM   4424  C   TYR A 301      -4.261  29.487   6.643  1.00 18.13           C
ATOM   4425  O   TYR A 301      -3.908  30.323   7.482  1.00 16.89           O
ATOM   4426  CB  TYR A 301      -2.184  28.044   6.539  1.00 13.13           C
ATOM   4427  CG  TYR A 301      -2.699  26.834   7.330  1.00 15.64           C
ATOM   4428  CD1 TYR A 301      -3.527  25.901   6.751  1.00 14.53           C
ATOM   4429  CD2 TYR A 301      -2.297  26.632   8.638  1.00 18.31           C
ATOM   4430  CE1 TYR A 301      -3.987  24.809   7.473  1.00 14.57           C
ATOM   4431  CE2 TYR A 301      -2.726  25.563   9.368  1.00 17.35           C
ATOM   4432  CZ  TYR A 301      -3.568  24.643   8.788  1.00 16.23           C
ATOM   4433  OH  TYR A 301      -3.973  23.570   9.549  1.00 17.00           O
ATOM   4434  H   TYR A 301      -1.887  30.156   5.226  1.00 20.12           H
ATOM   4435  HA  TYR A 301      -3.696  28.174   5.171  1.00 19.82           H
ATOM   4436  HB2 TYR A 301      -1.521  27.707   5.917  1.00 15.75           H
ATOM   4437  HB3 TYR A 301      -1.773  28.662   7.163  1.00 15.75           H
ATOM   4438  HD1 TYR A 301      -3.799  26.023   5.871  1.00 17.44           H
ATOM   4439  HD2 TYR A 301      -1.729  27.254   9.034  1.00 21.97           H
ATOM   4440  HE1 TYR A 301      -4.553  24.196   7.071  1.00 17.48           H
ATOM   4441  HE2 TYR A 301      -2.445  25.463  10.247  1.00 20.82           H
ATOM   4442  HH  TYR A 301      -4.485  23.079   9.097  1.00 20.39           H
ATOM   4443  N   ASN A 302      -5.523  29.114   6.487  1.00 20.09           N
ATOM   4444  CA  ASN A 302      -6.603  29.676   7.291  1.00 20.17           C
ATOM   4445  C   ASN A 302      -7.514  28.556   7.794  1.00 17.58           C
ATOM   4446  O   ASN A 302      -8.635  28.360   7.310  1.00 19.68           O
ATOM   4447  CB  ASN A 302      -7.365  30.729   6.497  1.00 24.26           C
ATOM   4448  CG  ASN A 302      -8.397  31.444   7.357  1.00 25.41           C
ATOM   4449  OD1 ASN A 302      -8.102  31.861   8.475  1.00 25.21           O
ATOM   4450  ND2 ASN A 302      -9.607  31.540   6.860  1.00 25.10           N
ATOM   4451  H   ASN A 302      -5.787  28.544   5.913  1.00 24.11           H
ATOM   4452  HA  ASN A 302      -6.214  30.121   8.059  1.00 24.21           H
ATOM   4453  HB2 ASN A 302      -6.725  31.402   6.196  1.00 29.11           H
ATOM   4454  HB3 ASN A 302      -7.806  30.317   5.742  1.00 29.11           H
ATOM   4455 HD21 ASN A 302     -10.238  31.884   7.337  1.00 30.12           H
ATOM   4456 HD22 ASN A 302      -9.776  31.251   6.070  1.00 30.12           H
ATOM   4457  N   PRO A 303      -7.030  27.771   8.735  1.00 15.76           N
ATOM   4458  CA  PRO A 303      -7.800  26.647   9.237  1.00 13.20           C
ATOM   4459  C   PRO A 303      -8.883  27.120  10.172  1.00 14.71           C
ATOM   4460  O   PRO A 303      -8.815  28.203  10.748  1.00 16.92           O
ATOM   4461  CB  PRO A 303      -6.770  25.854  10.020  1.00 14.86           C
ATOM   4462  CG  PRO A 303      -5.910  26.934  10.585  1.00 14.99           C
ATOM   4463  CD  PRO A 303      -5.745  27.880   9.424  1.00 16.56           C
ATOM   4464  HA  PRO A 303      -8.153  26.127   8.509  1.00 15.84           H
ATOM   4465  HB2 PRO A 303      -7.204  25.336  10.719  1.00 17.83           H
ATOM   4466  HB3 PRO A 303      -6.261  25.281   9.422  1.00 17.83           H
ATOM   4467  HG2 PRO A 303      -6.368  27.351  11.323  1.00 17.99           H
ATOM   4468  HG3 PRO A 303      -5.051  26.575  10.876  1.00 17.99           H
ATOM   4469  HD2 PRO A 303      -5.586  28.784   9.741  1.00 19.87           H
ATOM   4470  HD3 PRO A 303      -5.026  27.580   8.850  1.00 19.87           H
ATOM   4471  N   HIS A 304      -9.860  26.263  10.329  1.00 14.95           N
ATOM   4472  CA  HIS A 304     -10.818  26.321  11.417  1.00 11.36           C
ATOM   4473  C   HIS A 304     -10.077  26.116  12.730  1.00 18.93           C
ATOM   4474  O   HIS A 304      -8.875  25.791  12.736  1.00 16.02           O
ATOM   4475  CB  HIS A 304     -11.880  25.241  11.239  1.00 15.83           C
ATOM   4476  CG  HIS A 304     -12.831  25.491  10.116  1.00 18.76           C
ATOM   4477  ND1 HIS A 304     -14.043  26.117  10.293  1.00 16.96           N
ATOM   4478  CD2 HIS A 304     -12.768  25.169   8.805  1.00 14.96           C
ATOM   4479  CE1 HIS A 304     -14.687  26.172   9.141  1.00 18.46           C
ATOM   4480  NE2 HIS A 304     -13.932  25.607   8.221  1.00 19.39           N
ATOM   4481  H   HIS A 304      -9.981  25.611   9.801  1.00 17.94           H
ATOM   4482  HA  HIS A 304     -11.242  27.187  11.409  1.00 13.62           H
ATOM   4483  HB2 HIS A 304     -12.396  25.160  12.052  1.00 18.99           H
ATOM   4484  HB3 HIS A 304     -11.435  24.400  11.055  1.00 18.99           H
ATOM   4485  HD2 HIS A 304     -12.069  24.732   8.379  1.00 17.95           H
ATOM   4486  HE1 HIS A 304     -15.519  26.554   8.994  1.00 22.15           H
ATOM   4487  HE2 HIS A 304     -14.133  25.530   7.390  1.00 23.27           H
ATOM   4488  N   PRO A 305     -10.751  26.266  13.855  1.00 15.84           N
ATOM   4489  CA  PRO A 305     -10.066  26.137  15.144  1.00 17.80           C
ATOM   4490  C   PRO A 305      -9.513  24.743  15.393  1.00 20.86           C
ATOM   4491  O   PRO A 305      -9.963  23.734  14.844  1.00 20.84           O
ATOM   4492  CB  PRO A 305     -11.160  26.503  16.157  1.00 20.71           C
ATOM   4493  CG  PRO A 305     -12.066  27.470  15.350  1.00 24.83           C
ATOM   4494  CD  PRO A 305     -12.113  26.849  13.994  1.00 16.56           C
ATOM   4495  HA  PRO A 305      -9.337  26.776  15.189  1.00 21.36           H
ATOM   4496  HB2 PRO A 305     -11.665  25.718  16.425  1.00 24.84           H
ATOM   4497  HB3 PRO A 305     -10.764  26.944  16.920  1.00 24.84           H
ATOM   4498  HG2 PRO A 305     -12.954  27.516  15.744  1.00 29.80           H
ATOM   4499  HG3 PRO A 305     -11.653  28.348  15.308  1.00 29.80           H
ATOM   4500  HD2 PRO A 305     -12.795  26.159  13.977  1.00 19.87           H
ATOM   4501  HD3 PRO A 305     -12.283  27.514  13.311  1.00 19.87           H
ATOM   4502  N   THR A 306      -8.521  24.708  16.273  1.00 20.64           N
ATOM   4503  CA  THR A 306      -7.899  23.457  16.640  1.00 19.86           C
ATOM   4504  C   THR A 306      -8.921  22.563  17.314  1.00 12.80           C
ATOM   4505  O   THR A 306      -9.834  23.018  18.000  1.00 13.85           O
ATOM   4506  CB  THR A 306      -6.707  23.679  17.576  1.00 29.21           C
ATOM   4507  OG1 THR A 306      -7.177  23.938  18.895  1.00 37.07           O
ATOM   4508  CG2 THR A 306      -5.845  24.844  17.148  1.00 21.98           C
ATOM   4509  H   THR A 306      -8.222  25.389  16.691  1.00 24.76           H
ATOM   4510  HA  THR A 306      -7.591  23.008  15.837  1.00 23.83           H
ATOM   4511  HB  THR A 306      -6.164  22.877  17.583  1.00 35.05           H
ATOM   4512  HG1 THR A 306      -6.531  24.184  19.371  1.00 44.48           H
ATOM   4513 HG21 THR A 306      -5.129  24.979  17.788  1.00 26.38           H
ATOM   4514 HG22 THR A 306      -5.443  24.648  16.295  1.00 26.38           H
ATOM   4515 HG23 THR A 306      -6.364  25.657  17.078  1.00 26.38           H
ATOM   4516  N   ILE A 307      -8.787  21.278  17.045  1.00 15.42           N
ATOM   4517  CA  ILE A 307      -9.559  20.230  17.689  1.00 17.21           C
ATOM   4518  C   ILE A 307      -8.562  19.311  18.383  1.00 23.56           C
ATOM   4519  O   ILE A 307      -7.737  18.671  17.720  1.00 20.39           O
ATOM   4520  CB  ILE A 307     -10.428  19.456  16.685  1.00 15.29           C
ATOM   4521  CG1 ILE A 307     -11.371  20.399  15.935  1.00 14.92           C
ATOM   4522  CG2 ILE A 307     -11.236  18.398  17.405  1.00 15.53           C
ATOM   4523  CD1 ILE A 307     -12.168  19.753  14.787  1.00 15.58           C
ATOM   4524  H   ILE A 307      -8.217  20.980  16.484  1.00 18.49           H
ATOM   4525  HA  ILE A 307     -10.146  20.611  18.354  1.00 20.64           H
ATOM   4526  HB  ILE A 307      -9.842  19.024  16.046  1.00 18.34           H
ATOM   4527 HG12 ILE A 307     -12.011  20.760  16.567  1.00 17.89           H
ATOM   4528 HG13 ILE A 307     -10.844  21.118  15.557  1.00 17.89           H
ATOM   4529 HG21 ILE A 307     -11.782  17.923  16.761  1.00 18.63           H
ATOM   4530 HG22 ILE A 307     -10.645  17.770  17.848  1.00 18.63           H
ATOM   4531 HG23 ILE A 307     -11.806  18.837  18.050  1.00 18.63           H
ATOM   4532 HD11 ILE A 307     -12.735  20.423  14.377  1.00 18.69           H
ATOM   4533 HD12 ILE A 307     -11.553  19.391  14.131  1.00 18.69           H
ATOM   4534 HD13 ILE A 307     -12.724  19.048  15.147  1.00 18.69           H
ATOM   4535  N   LYS A 308      -8.652  19.219  19.703  1.00 15.29           N
ATOM   4536  CA  LYS A 308      -7.775  18.325  20.441  1.00 19.75           C
ATOM   4537  C   LYS A 308      -8.312  16.917  20.324  1.00 22.37           C
ATOM   4538  O   LYS A 308      -9.521  16.702  20.437  1.00 21.07           O
ATOM   4539  CB  LYS A 308      -7.701  18.699  21.914  1.00 28.58           C
ATOM   4540  CG  LYS A 308      -6.952  19.974  22.223  1.00 35.79           C
ATOM   4541  CD  LYS A 308      -7.037  20.299  23.738  1.00 41.63           C
ATOM   4542  CE  LYS A 308      -6.402  19.230  24.643  1.00 36.77           C
ATOM   4543  NZ  LYS A 308      -6.494  19.610  26.106  1.00 39.44           N1+
ATOM   4544  H   LYS A 308      -9.209  19.639  20.191  1.00 18.34           H
ATOM   4545  HA  LYS A 308      -6.882  18.353  20.072  1.00 23.69           H
ATOM   4546  HB2 LYS A 308      -8.613  18.796  22.243  1.00 34.29           H
ATOM   4547  HB3 LYS A 308      -7.262  17.973  22.384  1.00 34.29           H
ATOM   4548  HG2 LYS A 308      -6.018  19.881  21.969  1.00 42.95           H
ATOM   4549  HG3 LYS A 308      -7.364  20.702  21.727  1.00 42.95           H
ATOM   4550  HD2 LYS A 308      -6.604  21.152  23.908  1.00 49.95           H
ATOM   4551  HD3 LYS A 308      -7.969  20.339  23.988  1.00 49.95           H
ATOM   4552  HE2 LYS A 308      -6.870  18.389  24.524  1.00 44.12           H
ATOM   4553  HE3 LYS A 308      -5.465  19.137  24.404  1.00 44.12           H
ATOM   4554  HZ1 LYS A 308      -6.092  18.991  26.603  1.00 47.32           H
ATOM   4555  HZ2 LYS A 308      -6.094  20.394  26.239  1.00 47.32           H
ATOM   4556  HZ3 LYS A 308      -7.346  19.671  26.351  1.00 47.32           H
ATOM   4557  N   MET A 309      -7.393  15.969  20.112  1.00 19.34           N
ATOM   4558  CA  MET A 309      -7.665  14.533  20.002  1.00 25.80           C
ATOM   4559  C   MET A 309      -6.724  13.836  20.996  1.00 30.31           C
ATOM   4560  O   MET A 309      -5.546  13.654  20.694  1.00 41.58           O
ATOM   4561  CB  MET A 309      -7.394  14.052  18.578  1.00 20.59           C
ATOM   4562  CG  MET A 309      -8.092  14.789  17.456  1.00 22.93           C
ATOM   4563  SD  MET A 309      -9.722  14.129  17.052  1.00 20.63           S
ATOM   4564  CE  MET A 309     -10.052  15.199  15.668  1.00 15.65           C
ATOM   4565  H   MET A 309      -6.559  16.137  20.023  1.00 23.21           H
ATOM   4566  HA  MET A 309      -8.594  14.354  20.208  1.00 30.96           H
ATOM   4567  HB2 MET A 309      -6.451  14.151  18.405  1.00 24.71           H
ATOM   4568  HB3 MET A 309      -7.648  13.116  18.505  1.00 24.71           H
ATOM   4569  HG2 MET A 309      -8.198  15.725  17.687  1.00 27.51           H
ATOM   4570  HG3 MET A 309      -7.548  14.710  16.652  1.00 27.51           H
ATOM   4571  HE1 MET A 309     -10.954  15.012  15.349  1.00 18.78           H
ATOM   4572  HE2 MET A 309      -9.974  16.125  15.946  1.00 18.78           H
ATOM   4573  HE3 MET A 309      -9.417  15.011  14.961  1.00 18.78           H
ATOM   4574  N   GLU A 310      -7.211  13.462  22.172  1.00 28.65           N
ATOM   4575  CA  GLU A 310      -6.361  12.905  23.237  1.00 34.62           C
ATOM   4576  C   GLU A 310      -5.444  11.762  22.730  1.00 34.74           C
ATOM   4577  O   GLU A 310      -5.955  10.898  22.003  1.00 31.14           O
ATOM   4578  CB  GLU A 310      -7.349  12.417  24.322  1.00 40.58           C
ATOM   4579  CG  GLU A 310      -6.775  11.638  25.504  1.00 50.33           C
ATOM   4580  CD  GLU A 310      -7.821  11.275  26.577  1.00 52.75           C
ATOM   4581  OE1 GLU A 310      -8.482  12.203  27.096  1.00 53.83           O
ATOM   4582  OE2 GLU A 310      -7.972  10.066  26.908  1.00 55.80           O1-
ATOM   4583  H   GLU A 310      -8.044  13.518  22.378  1.00 34.38           H
ATOM   4584  HA  GLU A 310      -5.829  13.613  23.619  1.00 41.55           H
ATOM   4585  HB2 GLU A 310      -7.822  13.189  24.682  1.00 48.69           H
ATOM   4586  HB3 GLU A 310      -8.008  11.841  23.893  1.00 48.69           H
ATOM   4587  HG2 GLU A 310      -6.381  10.817  25.178  1.00 60.40           H
ATOM   4588  HG3 GLU A 310      -6.109  12.203  25.923  1.00 60.40           H
ATOM   4589  N   MET A 311      -4.150  11.621  23.220  1.00 41.77           N
ATOM   4590  CA  MET A 311      -3.473  10.351  22.822  1.00 36.75           C
ATOM   4591  C   MET A 311      -4.118   9.105  23.484  1.00 35.02           C
ATOM   4592  O   MET A 311      -4.464   9.086  24.647  1.00 42.68           O
ATOM   4593  CB  MET A 311      -2.001  10.450  23.235  1.00 44.35           C
ATOM   4594  CG  MET A 311      -1.151  10.935  22.075  1.00 47.40           C
ATOM   4595  SD  MET A 311      -0.555   9.491  21.135  1.00 50.58           S
ATOM   4596  CE  MET A 311       0.959   9.122  22.051  1.00 33.69           C
ATOM   4597  H   MET A 311      -3.970  11.924  24.186  1.00 50.12           H
ATOM   4598  HA  MET A 311      -3.583  10.256  21.703  1.00 44.10           H
ATOM   4599  HB2 MET A 311      -1.886  11.124  24.111  1.00 53.21           H
ATOM   4600  HB3 MET A 311      -1.651   9.468  23.628  1.00 53.21           H
ATOM   4601  HG2 MET A 311      -1.732  11.567  21.374  1.00 56.88           H
[truncated: 1,272,103 more chars]
