# Supplementary material for: High-throughput quantum-mechanics/molecular-mechanics (ONIOM) macromolecular crystallographic refinement with PHENIX/DivCon: the impact of mixed Hamiltonian methods on ligand and protein structure
Source: Acta Crystallogr D Struct Biol. 2018 Oct 29;74(Pt 11):1063–77. doi: 10.1107/S2059798318012913 (PMC6213575; doi:10.1107/S2059798318012913)
Supplement: Supplementary file 3 [file d-74-01063-sup3.gz › results_regionQM/1HWI-H_refine_001.pdb]

REMARK Date 2017-01-24 Time 06:10:01 EST -0500 (1485256201.69 s)
REMARK PHENIX refinement
REMARK 
REMARK ****************** INPUT FILES AND LABELS ******************************
REMARK Reflections:
REMARK   file name      : 1HWI.mtz
REMARK   labels         : ['I-obs,SIGI-obs']
REMARK R-free flags:
REMARK   file name      : 1HWI.mtz
REMARK   label          : R-free-flags
REMARK   test_flag_value: 1
REMARK Model file name(s): 
REMARK   /scratch/oleg/2712033.gondor.quantumbioinc.com/1HWI-H.pdb
REMARK 
REMARK ******************** REFINEMENT SUMMARY: QUICK FACTS *******************
REMARK Start: r_work = 0.1873 r_free = 0.1935 bonds = 0.012 angles = 1.481
REMARK Final: r_work = 0.1723 r_free = 0.2091 bonds = 0.014 angles = 1.400
REMARK ************************************************************************
REMARK 
REMARK ****************** REFINEMENT STATISTICS STEP BY STEP ******************
REMARK leading digit, like 1_, means number of macro-cycle                     
REMARK 0    : statistics at the very beginning when nothing is done yet        
REMARK 1_bss: bulk solvent correction and/or (anisotropic) scaling             
REMARK 1_xyz: refinement of coordinates                                        
REMARK 1_adp: refinement of ADPs (Atomic Displacement Parameters)              
REMARK 1_occ: refinement of occupancies                                        
REMARK ------------------------------------------------------------------------
REMARK  stage       r-work r-free bonds angles b_min b_max b_ave n_water shift
REMARK       0    : 0.3029 0.3945 0.012  1.48   3.8 100.2  28.3 597      0.000
REMARK       1_bss: 0.1873 0.1935 0.012  1.48   3.8 100.2  28.3 597      0.000
REMARK 1_settarget: 0.1873 0.1935 0.012  1.48   3.8 100.2  28.3 597      0.000
REMARK       1_nqh: 0.1874 0.1934 0.012  1.48   3.8 100.2  28.3 597      0.002
REMARK    1_weight: 0.1874 0.1934 0.012  1.48   3.8 100.2  28.3 597      0.002
REMARK    1_checkH: 0.1878 0.1936 0.012  1.48   3.8 100.2  28.3 597      0.493
REMARK    1_xyzrec: 0.1820 0.2001 0.014  1.40   3.8 100.2  28.3 597      0.556
REMARK    1_checkH: 0.1820 0.2002 0.014  1.40   3.8 100.2  28.3 597      0.556
REMARK       1_adp: 0.1754 0.2025 0.014  1.40   7.8 101.1  28.5 597      0.556
REMARK   1_regHadp: 0.1750 0.2026 0.014  1.40   7.8 101.1  28.5 597      0.556
REMARK       2_bss: 0.1755 0.2035 0.014  1.40   7.8 101.1  28.5 597      0.556
REMARK 2_settarget: 0.1755 0.2035 0.014  1.40   7.8 101.1  28.5 597      0.556
REMARK 2_updatecdl: 0.1755 0.2035 0.014  1.41   7.8 101.1  28.5 597      0.556
REMARK       2_nqh: 0.1756 0.2035 0.014  1.41   7.8 101.1  28.5 597      0.556
REMARK    2_weight: 0.1756 0.2035 0.014  1.41   7.8 101.1  28.5 597      0.556
REMARK    2_checkH: 0.1756 0.2035 0.014  1.41   7.8 101.1  28.5 597      0.556
REMARK    2_xyzrec: 0.1749 0.2049 0.014  1.40   7.8 101.1  28.5 597      0.560
REMARK    2_checkH: 0.1749 0.2049 0.014  1.40   7.8 101.1  28.5 597      0.560
REMARK       2_adp: 0.1730 0.2082 0.014  1.40   7.7 101.7  28.7 597      0.560
REMARK   2_regHadp: 0.1733 0.2087 0.014  1.40   7.7 101.7  28.7 597      0.560
REMARK       3_bss: 0.1734 0.2085 0.014  1.40   7.7 101.7  28.7 597      0.560
REMARK 3_settarget: 0.1734 0.2085 0.014  1.40   7.7 101.7  28.7 597      0.560
REMARK 3_updatecdl: 0.1734 0.2085 0.014  1.40   7.7 101.7  28.7 597      0.560
REMARK       3_nqh: 0.1734 0.2085 0.014  1.40   7.7 101.7  28.7 597      0.560
REMARK    3_weight: 0.1734 0.2085 0.014  1.40   7.7 101.7  28.7 597      0.560
REMARK    3_checkH: 0.1734 0.2085 0.014  1.40   7.7 101.7  28.7 597      0.560
REMARK    3_xyzrec: 0.1727 0.2088 0.014  1.40   7.7 101.7  28.7 597      0.562
REMARK    3_checkH: 0.1727 0.2087 0.014  1.40   7.7 101.7  28.7 597      0.562
REMARK       3_adp: 0.1723 0.2090 0.014  1.40   7.2 101.8  28.6 597      0.562
REMARK   3_regHadp: 0.1723 0.2090 0.014  1.40   7.2 101.8  28.6 597      0.562
REMARK         end: 0.1723 0.2091 0.014  1.40   7.2 101.8  28.6 597      0.562
REMARK ------------------------------------------------------------------------
REMARK MODEL CONTENT.
REMARK  ELEMENT        ATOM RECORD COUNT   OCCUPANCY SUM
REMARK        C                     7214         7214.00
REMARK        F                        4            4.00
REMARK        H                    12079        12079.00
REMARK        O                     2279         2279.00
REMARK        N                     2025         2025.00
REMARK        P                        6            6.00
REMARK        S                      116          116.00
REMARK      O1-                      154          154.00
REMARK    TOTAL                    23877        23877.00
REMARK -----------------------------------------------------------------------
REMARK r_free_flags.md5.hexdigest 3eb298ceaa9be7cb090a96fa32820512
REMARK 
REMARK ---------------------------------------------------------------
REMARK  Atom Name   Residue Name    Residue ID     Chain     Charge  
REMARK ---------------------------------------------------------------
REMARK      C1           115             2           A       0.763   
REMARK     C10           115             2           A      -0.0624  
REMARK     C11           115             2           A      -0.0941  
REMARK     C12           115             2           A      -0.2057  
REMARK     C13           115             2           A      -0.0992  
REMARK     C14           115             2           A      -0.2371  
REMARK     C15           115             2           A       0.0999  
REMARK      C2           115             2           A      -0.5697  
REMARK      C3           115             2           A       0.2977  
REMARK      C4           115             2           A       -0.478  
REMARK      C5           115             2           A       0.227   
REMARK      C6           115             2           A      -0.2586  
REMARK      C7           115             2           A      -0.1095  
REMARK      C8           115             2           A       -0.153  
REMARK     C81           115             2           A       0.0276  
REMARK     C82           115             2           A      -0.1177  
REMARK     C83           115             2           A      -0.2524  
REMARK     C84           115             2           A       0.1979  
REMARK     C85           115             2           A      -0.2283  
REMARK     C86           115             2           A      -0.1099  
REMARK      C9           115             2           A       0.0731  
REMARK     C91           115             2           A       0.1799  
REMARK     C92           115             2           A       -0.531  
REMARK     C93           115             2           A      -0.5444  
REMARK      F1           115             2           A      -0.1714  
REMARK      N1           115             2           A      -0.2212  
REMARK     O1A           115             2           A      -0.7554  
REMARK     O1B           115             2           A      -0.8086  
REMARK      O3           115             2           A      -0.6123  
REMARK      O5           115             2           A       -0.589  
REMARK      H1           115             2           A       0.1514  
REMARK      H2           115             2           A       0.1416  
REMARK      H3           115             2           A       0.1531  
REMARK     H10           115             2           A       0.3339  
REMARK     H11           115             2           A       0.2086  
REMARK     H12           115             2           A       0.2007  
REMARK     H13           115             2           A       0.1273  
REMARK     H14           115             2           A       0.2403  
REMARK     H15           115             2           A       0.1473  
REMARK     H16           115             2           A       0.1764  
REMARK     H17           115             2           A       0.1459  
REMARK     H18           115             2           A       0.1754  
REMARK     H19           115             2           A       0.1329  
REMARK     H20           115             2           A       0.1628  
REMARK     H21           115             2           A       0.1879  
REMARK     H22           115             2           A       0.1614  
REMARK     H23           115             2           A       0.1828  
REMARK     H24           115             2           A       0.1526  
REMARK     H25           115             2           A       0.1632  
REMARK     H26           115             2           A       0.3259  
REMARK      H4           115             2           A       0.1553  
REMARK      H5           115             2           A       0.1647  
REMARK      H6           115             2           A       0.157   
REMARK      H7           115             2           A       0.1663  
REMARK      H8           115             2           A       0.1852  
REMARK      C1           115             1           B       0.7499  
REMARK     C10           115             1           B      -0.0412  
REMARK     C11           115             1           B      -0.1232  
REMARK     C12           115             1           B      -0.1785  
REMARK     C13           115             1           B      -0.1098  
REMARK     C14           115             1           B      -0.2346  
REMARK     C15           115             1           B       0.082   
REMARK      C2           115             1           B      -0.5604  
REMARK      C3           115             1           B       0.2811  
REMARK      C4           115             1           B      -0.4173  
REMARK      C5           115             1           B       0.2498  
REMARK      C6           115             1           B      -0.2248  
REMARK      C7           115             1           B      -0.1506  
REMARK      C8           115             1           B      -0.2017  
REMARK     C81           115             1           B       0.0567  
REMARK     C82           115             1           B      -0.1207  
REMARK     C83           115             1           B      -0.2383  
REMARK     C84           115             1           B       0.1845  
REMARK     C85           115             1           B      -0.2599  
REMARK     C86           115             1           B      -0.1178  
REMARK      C9           115             1           B       0.1071  
REMARK     C91           115             1           B       0.1703  
REMARK     C92           115             1           B      -0.5323  
REMARK     C93           115             1           B       -0.536  
REMARK      F1           115             1           B      -0.1843  
REMARK      N1           115             1           B      -0.2175  
REMARK     O1A           115             1           B      -0.7618  
REMARK     O1B           115             1           B      -0.8323  
REMARK      O3           115             1           B      -0.5917  
REMARK      O5           115             1           B      -0.7241  
REMARK      H1           115             1           B       0.1453  
REMARK      H2           115             1           B       0.1405  
REMARK      H3           115             1           B       0.1844  
REMARK     H10           115             1           B       0.304   
REMARK     H11           115             1           B       0.2132  
REMARK     H12           115             1           B       0.206   
REMARK     H13           115             1           B       0.1118  
REMARK     H14           115             1           B       0.2243  
REMARK     H15           115             1           B       0.1567  
REMARK     H16           115             1           B       0.1356  
REMARK     H17           115             1           B       0.1636  
REMARK     H18           115             1           B       0.167   
REMARK     H19           115             1           B       0.1631  
REMARK     H20           115             1           B       0.1547  
REMARK     H21           115             1           B       0.1811  
REMARK     H22           115             1           B       0.1645  
REMARK     H23           115             1           B       0.1626  
REMARK     H24           115             1           B       0.1604  
REMARK     H25           115             1           B       0.1729  
REMARK     H26           115             1           B       0.4019  
REMARK      H4           115             1           B       0.1551  
REMARK      H5           115             1           B       0.1803  
REMARK      H6           115             1           B       0.164   
REMARK      H7           115             1           B       0.1678  
REMARK      H8           115             1           B       0.1707  
REMARK      C1           115             4           C       0.7564  
REMARK     C10           115             4           C      -0.0249  
REMARK     C11           115             4           C       -0.124  
REMARK     C12           115             4           C       -0.196  
REMARK     C13           115             4           C      -0.1318  
REMARK     C14           115             4           C      -0.2147  
REMARK     C15           115             4           C       0.0725  
REMARK      C2           115             4           C      -0.5629  
REMARK      C3           115             4           C       0.291   
REMARK      C4           115             4           C      -0.4351  
REMARK      C5           115             4           C       0.2308  
REMARK      C6           115             4           C      -0.1767  
REMARK      C7           115             4           C      -0.2051  
REMARK      C8           115             4           C      -0.2443  
REMARK     C81           115             4           C       0.0775  
REMARK     C82           115             4           C      -0.1376  
REMARK     C83           115             4           C      -0.2499  
REMARK     C84           115             4           C       0.1744  
REMARK     C85           115             4           C      -0.2296  
REMARK     C86           115             4           C      -0.1142  
REMARK      C9           115             4           C       0.1567  
REMARK     C91           115             4           C       0.1646  
REMARK     C92           115             4           C      -0.5255  
REMARK     C93           115             4           C      -0.5336  
REMARK      F1           115             4           C      -0.1858  
REMARK      N1           115             4           C      -0.2117  
REMARK     O1A           115             4           C      -0.7475  
REMARK     O1B           115             4           C      -0.8234  
REMARK      O3           115             4           C      -0.6196  
REMARK      O5           115             4           C      -0.6226  
REMARK      H1           115             4           C       0.1504  
REMARK      H2           115             4           C       0.1367  
REMARK      H3           115             4           C       0.1436  
REMARK     H10           115             4           C       0.3216  
REMARK     H11           115             4           C       0.2128  
REMARK     H12           115             4           C       0.199   
REMARK     H13           115             4           C       0.1139  
REMARK     H14           115             4           C       0.2473  
REMARK     H15           115             4           C       0.1506  
REMARK     H16           115             4           C       0.1306  
REMARK     H17           115             4           C       0.1448  
REMARK     H18           115             4           C       0.1744  
REMARK     H19           115             4           C       0.1872  
REMARK     H20           115             4           C       0.1476  
REMARK     H21           115             4           C       0.1866  
REMARK     H22           115             4           C       0.1711  
REMARK     H23           115             4           C       0.1678  
REMARK     H24           115             4           C       0.1559  
REMARK     H25           115             4           C       0.1549  
REMARK     H26           115             4           C       0.3833  
REMARK      H4           115             4           C       0.1509  
REMARK      H5           115             4           C       0.1557  
REMARK      H6           115             4           C       0.1575  
REMARK      H7           115             4           C       0.172   
REMARK      H8           115             4           C       0.1827  
REMARK      C1           115             3           D       0.7711  
REMARK     C10           115             3           D      -0.0215  
REMARK     C11           115             3           D      -0.1328  
REMARK     C12           115             3           D      -0.1753  
REMARK     C13           115             3           D      -0.1326  
REMARK     C14           115             3           D      -0.2149  
REMARK     C15           115             3           D       0.0686  
REMARK      C2           115             3           D      -0.5602  
REMARK      C3           115             3           D       0.2922  
REMARK      C4           115             3           D      -0.4472  
REMARK      C5           115             3           D       0.2331  
REMARK      C6           115             3           D      -0.1749  
REMARK      C7           115             3           D      -0.2145  
REMARK      C8           115             3           D      -0.2469  
REMARK     C81           115             3           D       0.0879  
REMARK     C82           115             3           D      -0.1464  
REMARK     C83           115             3           D      -0.2478  
REMARK     C84           115             3           D       0.1669  
REMARK     C85           115             3           D      -0.2269  
REMARK     C86           115             3           D      -0.1288  
REMARK      C9           115             3           D       0.1596  
REMARK     C91           115             3           D       0.1634  
REMARK     C92           115             3           D      -0.5237  
REMARK     C93           115             3           D      -0.5358  
REMARK      F1           115             3           D      -0.1857  
REMARK      N1           115             3           D      -0.2138  
REMARK     O1A           115             3           D      -0.7567  
REMARK     O1B           115             3           D      -0.8243  
REMARK      O3           115             3           D      -0.6337  
REMARK      O5           115             3           D      -0.6284  
REMARK      H1           115             3           D       0.1491  
REMARK      H2           115             3           D       0.1374  
REMARK      H3           115             3           D       0.165   
REMARK     H10           115             3           D       0.3423  
REMARK     H11           115             3           D       0.2073  
REMARK     H12           115             3           D       0.2008  
REMARK     H13           115             3           D       0.1223  
REMARK     H14           115             3           D       0.2415  
REMARK     H15           115             3           D       0.1533  
REMARK     H16           115             3           D       0.128   
REMARK     H17           115             3           D       0.1488  
REMARK     H18           115             3           D       0.1724  
REMARK     H19           115             3           D       0.1819  
REMARK     H20           115             3           D       0.1487  
REMARK     H21           115             3           D       0.1875  
REMARK     H22           115             3           D       0.1688  
REMARK     H23           115             3           D       0.1701  
REMARK     H24           115             3           D       0.1528  
REMARK     H25           115             3           D       0.156   
REMARK     H26           115             3           D       0.3835  
REMARK      H4           115             3           D       0.1474  
REMARK      H5           115             3           D       0.1552  
REMARK      H6           115             3           D       0.1597  
REMARK      H7           115             3           D       0.1745  
REMARK      H8           115             3           D       0.1829  
REMARK ---------------------------------------------------------------
REMARK IF THIS FILE IS FOR PDB DEPOSITION: REMOVE ALL FROM THIS LINE UP.
REMARK   3
REMARK   3 REFINEMENT.
REMARK   3   PROGRAM     : PHENIX (1.11.1_2575: ???)
REMARK   3   AUTHORS     : Adams,Afonine,Bunkoczi,Burnley,Chen,Dar,Davis,
REMARK   3               : Draizen,Echols,Gildea,Gros,Grosse-Kunstleve,Headd,
REMARK   3               : Hintze,Hung,Ioerger,Liebschner,McCoy,McKee,Moriarty,
REMARK   3               : Oeffner,Poon,Read,Richardson,Richardson,Sacchettini,
REMARK   3               : Sauter,Sobolev,Storoni,Terwilliger,Williams,Zwart
REMARK   3
REMARK   3  REFINEMENT TARGET : ML
REMARK   3  
REMARK   3  DATA USED IN REFINEMENT.
REMARK   3   RESOLUTION RANGE HIGH (ANGSTROMS) : 2.162   
REMARK   3   RESOLUTION RANGE LOW  (ANGSTROMS) : 52.659  
REMARK   3   MIN(FOBS/SIGMA_FOBS)              : 1.37  
REMARK   3   COMPLETENESS FOR RANGE        (%) : 94.15 
REMARK   3   NUMBER OF REFLECTIONS             : 84944     
REMARK   3   NUMBER OF REFLECTIONS (NON-ANOMALOUS) : 84944     
REMARK   3  
REMARK   3  FIT TO DATA USED IN REFINEMENT.
REMARK   3   R VALUE     (WORKING + TEST SET) : 0.1731
REMARK   3   R VALUE            (WORKING SET) : 0.1723
REMARK   3   FREE R VALUE                     : 0.2091
REMARK   3   FREE R VALUE TEST SET SIZE   (%) : 2.32  
REMARK   3   FREE R VALUE TEST SET COUNT      : 1970      
REMARK   3  
REMARK   3  FIT TO DATA USED IN REFINEMENT (IN BINS).
REMARK   3   BIN  RESOLUTION RANGE  COMPL.    NWORK NFREE   RWORK  RFREE  CCWORK CCFREE
REMARK   3     1 52.6748 -  5.2097    0.97     6168   155  0.1777 0.1747   0.924  0.921
REMARK   3     2  5.2097 -  4.1356    0.98     6187   146  0.1462 0.1815   0.939  0.902
REMARK   3     3  4.1356 -  3.6130    0.99     6262   147  0.1546 0.2000   0.934  0.893
REMARK   3     4  3.6130 -  3.2827    0.99     6198   149  0.1611 0.1824   0.925  0.895
REMARK   3     5  3.2827 -  3.0475    0.97     6126   153  0.1742 0.2065   0.907  0.863
REMARK   3     6  3.0475 -  2.8678    0.99     6206   144  0.1575 0.1934   0.930  0.888
REMARK   3     7  2.8678 -  2.7242    0.98     6219   141  0.1629 0.1894   0.920  0.888
REMARK   3     8  2.7242 -  2.6056    0.99     6201   148  0.1616 0.2092   0.927  0.863
REMARK   3     9  2.6056 -  2.5053    0.93     5805   138  0.1956 0.2404   0.866  0.844
REMARK   3    10  2.5053 -  2.4188    0.96     6049   137  0.1778 0.2329   0.909  0.822
REMARK   3    11  2.4188 -  2.3432    0.97     6098   153  0.1697 0.2077   0.916  0.880
REMARK   3    12  2.3432 -  2.2762    0.90     5638   141  0.2727 0.3720   0.743  0.422
REMARK   3    13  2.2762 -  2.2163    0.91     5720   129  0.2179 0.2972   0.851  0.719
REMARK   3    14  2.2163 -  2.1622    0.65     4097    89  0.2234 0.2869   0.867  0.753
REMARK   3  
REMARK   3  BULK SOLVENT MODELLING.
REMARK   3   METHOD USED        : FLAT BULK SOLVENT MODEL
REMARK   3   SOLVENT RADIUS     : 1.11    
REMARK   3   SHRINKAGE RADIUS   : 0.90    
REMARK   3   GRID STEP FACTOR   : 4.00    
REMARK   3  
REMARK   3  ERROR ESTIMATES.
REMARK   3   COORDINATE ERROR (MAXIMUM-LIKELIHOOD BASED)     : 0.21    
REMARK   3   PHASE ERROR (DEGREES, MAXIMUM-LIKELIHOOD BASED) : 19.74   
REMARK   3  
REMARK   3  STRUCTURE FACTORS CALCULATION ALGORITHM : FFT
REMARK   3  
REMARK   3  RESTRAINTS LIBRARY
REMARK   3    GEOSTD + MON.LIB. + CDL v1.2
REMARK   3  
REMARK   3  DEVIATIONS FROM IDEAL VALUES.
REMARK   3                 RMSD     MAX  COUNT
REMARK   3   BOND      :  0.014   0.126  11772
REMARK   3   ANGLE     :  1.400  14.332  15939
REMARK   3   CHIRALITY :  0.069   0.313   1832
REMARK   3   PLANARITY :  0.009   0.085   2063
REMARK   3   DIHEDRAL  : 11.336 139.191   7120
REMARK   3   MIN NONBONDED DISTANCE : 2.311 
REMARK   3  
REMARK   3  MOLPROBITY STATISTICS.
REMARK   3   ALL-ATOM CLASHSCORE : 3.61
REMARK   3   RAMACHANDRAN PLOT:
REMARK   3     OUTLIERS : 0.20  %
REMARK   3     ALLOWED  : 3.20  %
REMARK   3     FAVORED  : 96.60 %
REMARK   3   ROTAMER OUTLIERS : 3.03 %
REMARK   3   CBETA DEVIATIONS : 0
REMARK   3   PEPTIDE PLANE:
REMARK   3     CIS-PROLINE     : 4
REMARK   3     CIS-GENERAL     : 4
REMARK   3     TWISTED PROLINE : 0
REMARK   3     TWISTED GENERAL : 0
REMARK   3  
REMARK   3  ATOMIC DISPLACEMENT PARAMETERS.
REMARK   3   WILSON B : 22.32
REMARK   3   RMS(B_ISO_OR_EQUIVALENT_BONDED) : 5.63
REMARK   3   ATOMS          NUMBER OF ATOMS
REMARK   3                    ISO.  ANISO. 
REMARK   3    ALL         :  23877       0
REMARK   3    ALL (NO H)  :  11798       0
REMARK   3    SOLVENT     :    199       0
REMARK   3    NON-SOLVENT :  11599       0
REMARK   3    HYDROGENS   :  12079       0
REMARK   3
REMARK   3
REMARK   3   OTHER REFINEMENT REMARKS:
REMARK   3   XRAY REFINEMENT USING QUANTUM MECHANICAL FUNCTIONAL
REMARK   3   PROGRAM      :QuantumBio DivCon 6 build-7.1.1-b4015.17
REMARK   3   AUTHORS      :BORBULEVYCH O.Y., PLUMLEY J., 
REMARK   3                :MARTIN, R.I., WESTERHOFF L.M. 
REMARK   3
REMARK   3   REFERENCE     :BORBULEVYCH O.Y., PLUMLEY J.A.,
REMARK   3                 :MARTIN, R.I., MERZ, K.M.,  WESTERHOFF L.M.
REMARK   3                 :ACTA CRYSTLLOGRAPHICA SECTION D, 2014, 
REMARK   3                 :V. D70, pp. 1233-1247
REMARK   3   QM METHOD(HAMILTONIAN): PM6
REMARK   3   REGION QM REFINEMENT: 
REMARK   3      MAIN/BUFFER QM REGION RADII (A): 3.0 / 2.5
REMARK   3      LIGAND / STRAIN ENERGY: 115_A_2 / 5.58 KCAL/MOLE
REMARK   3      LIGAND / STRAIN ENERGY: 115_B_1 / 14.69 KCAL/MOLE
REMARK   3      LIGAND / STRAIN ENERGY: 115_C_4 / 15.65 KCAL/MOLE
REMARK   3      LIGAND / STRAIN ENERGY: 115_D_3 / 10.32 KCAL/MOLE
REMARK   3
HELIX    1   1 ASP A  464  VAL A  471  1               Generated by MOE    8
HELIX    2   2 HIS A  488  LYS A  501  1               Generated by MOE   14
HELIX    3   3 SER A  508  TYR A  511  5               Generated by MOE    4
HELIX    4   4 LEU A  562  LEU A  575  1               Generated by MOE   14
HELIX    5   5 ALA A  599  LEU A  609  1               Generated by MOE   11
HELIX    6   6 SER A  612  ASP A  623  1               Generated by MOE   12
HELIX    7   7 MET A  657  TYR A  674  1               Generated by MOE   18
HELIX    8   8 ALA A  695  GLU A  700  1               Generated by MOE    6
HELIX    9   9 ALA A  714  GLU A  719  1               Generated by MOE    6
HELIX   10  10 THR A  725  ASN A  736  1               Generated by MOE   12
HELIX   11  11 VAL A  738  MET A  742  1               Generated by MOE    5
HELIX   12  12 ALA A  753  ALA A  763  1               Generated by MOE   11
HELIX   13  13 ALA A  768  GLN A  770  5               Generated by MOE    3
HELIX   14  14 ASN A  771  SER A  774  1               Generated by MOE    4
HELIX   15  15 GLY A  807  ASN A  810  5               Generated by MOE    4
HELIX   16  16 LEU A  812  LEU A  821  1               Generated by MOE   10
HELIX   17  17 GLU A  833  ALA A  859  1               Generated by MOE   27
HELIX   18  18 ASP B  464  ASN B  472  1               Generated by MOE    9
HELIX   19  19 ALA B  478  LYS B  480  5               Generated by MOE    3
HELIX   20  20 HIS B  488  SER B  500  1               Generated by MOE   13
HELIX   21  21 SER B  508  TYR B  511  5               Generated by MOE    4
HELIX   22  22 LEU B  562  LEU B  575  1               Generated by MOE   14
HELIX   23  23 ALA B  599  LEU B  609  1               Generated by MOE   11
HELIX   24  24 SER B  612  ASP B  623  1               Generated by MOE   12
HELIX   25  25 MET B  657  TYR B  674  1               Generated by MOE   18
HELIX   26  26 ALA B  695  GLU B  700  1               Generated by MOE    6
HELIX   27  27 ALA B  714  GLU B  719  1               Generated by MOE    6
HELIX   28  28 THR B  725  ASN B  736  1               Generated by MOE   12
HELIX   29  29 VAL B  738  MET B  742  1               Generated by MOE    5
HELIX   30  30 ALA B  753  ALA B  763  1               Generated by MOE   11
HELIX   31  31 ALA B  768  GLN B  770  5               Generated by MOE    3
HELIX   32  32 ASN B  771  SER B  774  1               Generated by MOE    4
HELIX   33  33 GLY B  807  ASN B  810  5               Generated by MOE    4
HELIX   34  34 LEU B  812  LEU B  821  1               Generated by MOE   10
HELIX   35  35 GLU B  833  ALA B  859  1               Generated by MOE   27
HELIX   36  36 ARG C  490  SER C  500  1               Generated by MOE   11
HELIX   37  37 SER C  508  TYR C  511  5               Generated by MOE    4
HELIX   38  38 LEU C  562  LEU C  575  1               Generated by MOE   14
HELIX   39  39 ALA C  599  LEU C  609  1               Generated by MOE   11
HELIX   40  40 SER C  612  ASP C  623  1               Generated by MOE   12
HELIX   41  41 MET C  657  HIS C  672  1               Generated by MOE   16
HELIX   42  42 ALA C  695  GLU C  700  1               Generated by MOE    6
HELIX   43  43 ALA C  714  GLU C  719  1               Generated by MOE    6
HELIX   44  44 THR C  725  ASN C  736  1               Generated by MOE   12
HELIX   45  45 VAL C  738  MET C  742  1               Generated by MOE    5
HELIX   46  46 ALA C  753  ALA C  763  1               Generated by MOE   11
HELIX   47  47 ALA C  768  GLN C  770  5               Generated by MOE    3
HELIX   48  48 ASN C  771  SER C  774  1               Generated by MOE    4
HELIX   49  49 GLY C  807  ASN C  810  5               Generated by MOE    4
HELIX   50  50 LEU C  812  LEU C  821  1               Generated by MOE   10
HELIX   51  51 GLU C  833  ALA C  859  1               Generated by MOE   27
HELIX   52  52 HIS D  488  SER D  500  1               Generated by MOE   13
HELIX   53  53 PRO D  506  TYR D  511  5               Generated by MOE    6
HELIX   54  54 TYR D  519  VAL D  522  1               Generated by MOE    4
HELIX   55  55 LEU D  562  LEU D  575  1               Generated by MOE   14
HELIX   56  56 ALA D  599  LEU D  609  1               Generated by MOE   11
HELIX   57  57 SER D  612  ASP D  623  1               Generated by MOE   12
HELIX   58  58 MET D  657  TYR D  674  1               Generated by MOE   18
HELIX   59  59 ALA D  695  GLU D  700  1               Generated by MOE    6
HELIX   60  60 ALA D  714  GLU D  719  1               Generated by MOE    6
HELIX   61  61 THR D  725  ASN D  736  1               Generated by MOE   12
HELIX   62  62 VAL D  738  MET D  742  1               Generated by MOE    5
HELIX   63  63 ALA D  753  ALA D  763  1               Generated by MOE   11
HELIX   64  64 ALA D  768  GLN D  770  5               Generated by MOE    3
HELIX   65  65 ASN D  771  SER D  774  1               Generated by MOE    4
HELIX   66  66 GLY D  807  ASN D  810  5               Generated by MOE    4
HELIX   67  67 LEU D  812  LEU D  821  1               Generated by MOE   10
HELIX   68  68 GLU D  833  ALA D  859  1               Generated by MOE   27
SHEET    1       VAL A 530  CYS A 545                  Generated by MOE
SHEET    2       LEU A 546  LEU A 546                  Generated by MOE
SHEET    3       LYS A 549  ALA A 556                  Generated by MOE
SHEET    4       SER A 580  ARG A 590                  Generated by MOE
SHEET    5       VAL A 593  ARG A 595                  Generated by MOE
SHEET    6       ARG A 630  ALA A 639                  Generated by MOE
SHEET    7       ASN A 642  ARG A 650                  Generated by MOE
SHEET    8       GLN A 679  ALA A 682                  Generated by MOE
SHEET    9       GLY A 703  ILE A 712                  Generated by MOE
SHEET   10       GLY A 748  TYR A 749                  Generated by MOE
SHEET   11       CYS A 777  ILE A 778                  Generated by MOE
SHEET   12       THR A 779  SER A 784                  Generated by MOE
SHEET   13       ASP A 790  ILE A 800                  Generated by MOE
SHEET   14       VAL B 530  CYS B 545                  Generated by MOE
SHEET   15       LEU B 546  LEU B 546                  Generated by MOE
SHEET   16       LYS B 549  ALA B 556                  Generated by MOE
SHEET   17       SER B 580  ARG B 590                  Generated by MOE
SHEET   18       VAL B 593  ARG B 595                  Generated by MOE
SHEET   19       ALA B 629  ALA B 639                  Generated by MOE
SHEET   20       ASN B 642  SER B 651                  Generated by MOE
SHEET   21       GLN B 679  ALA B 682                  Generated by MOE
SHEET   22       GLY B 703  ILE B 712                  Generated by MOE
SHEET   23       GLY B 748  TYR B 749                  Generated by MOE
SHEET   24       CYS B 777  ILE B 778                  Generated by MOE
SHEET   25       THR B 779  SER B 784                  Generated by MOE
SHEET   26       ASP B 790  ILE B 800                  Generated by MOE
SHEET   27       VAL C 530  CYS C 545                  Generated by MOE
SHEET   28       LEU C 546  LEU C 546                  Generated by MOE
SHEET   29       LYS C 549  ALA C 556                  Generated by MOE
SHEET   30       SER C 580  ARG C 590                  Generated by MOE
SHEET   31       VAL C 593  ARG C 595                  Generated by MOE
SHEET   32       ARG C 630  ALA C 639                  Generated by MOE
SHEET   33       ASN C 642  ARG C 650                  Generated by MOE
SHEET   34       GLN C 679  ALA C 682                  Generated by MOE
SHEET   35       GLY C 703  ILE C 712                  Generated by MOE
SHEET   36       GLY C 748  TYR C 749                  Generated by MOE
SHEET   37       CYS C 777  ILE C 778                  Generated by MOE
SHEET   38       THR C 779  SER C 784                  Generated by MOE
SHEET   39       ASP C 790  ILE C 800                  Generated by MOE
SHEET   40       VAL D 530  CYS D 545                  Generated by MOE
SHEET   41       LEU D 546  LEU D 546                  Generated by MOE
SHEET   42       LYS D 549  ALA D 556                  Generated by MOE
SHEET   43       SER D 580  ARG D 590                  Generated by MOE
SHEET   44       VAL D 593  ARG D 595                  Generated by MOE
SHEET   45       ALA D 629  ALA D 639                  Generated by MOE
SHEET   46       ASN D 642  SER D 651                  Generated by MOE
SHEET   47       GLN D 679  ALA D 682                  Generated by MOE
SHEET   48       GLY D 703  ILE D 712                  Generated by MOE
SHEET   49       GLY D 748  TYR D 749                  Generated by MOE
SHEET   50       CYS D 777  ILE D 778                  Generated by MOE
SHEET   51       THR D 779  SER D 784                  Generated by MOE
SHEET   52       ASP D 790  ILE D 800                  Generated by MOE
CRYST1   74.765  175.059   74.838  90.00 118.25  90.00 P 1 21 1
SCALE1      0.013375  0.000000  0.007187        0.00000
SCALE2      0.000000  0.005712  0.000000        0.00000
SCALE3      0.000000  0.000000  0.015169        0.00000
ATOM      1  N   LEU A 462       1.337 -50.977  -4.595  1.00 58.64           N
ATOM      2  CA  LEU A 462       0.569 -49.730  -4.775  1.00 55.30           C
ATOM      3  C   LEU A 462       1.199 -48.824  -5.837  1.00 56.00           C
ATOM      4  O   LEU A 462       2.419 -48.738  -5.944  1.00 56.61           O
ATOM      5  CB  LEU A 462       0.457 -48.947  -3.469  1.00 58.15           C
ATOM      6  CG  LEU A 462      -0.266 -49.538  -2.256  1.00 61.94           C
ATOM      7  CD1 LEU A 462      -0.049 -48.635  -1.066  1.00 58.39           C
ATOM      8  CD2 LEU A 462      -1.762 -49.719  -2.506  1.00 65.19           C
ATOM      9  H1  LEU A 462       0.905 -51.539  -3.945  1.00 70.37           H
ATOM     10  H2  LEU A 462       2.231 -50.776  -4.307  1.00 70.37           H
ATOM     11  HA  LEU A 462      -0.332 -49.952  -5.058  1.00 66.36           H
ATOM     12  HB2 LEU A 462       0.004 -48.114  -3.676  1.00 69.77           H
ATOM     13  HB3 LEU A 462       1.362 -48.744  -3.178  1.00 69.77           H
ATOM     14  HG  LEU A 462       0.120 -50.407  -2.049  1.00 74.33           H
ATOM     15 HD11 LEU A 462       0.905 -48.554  -0.895  1.00 70.07           H
ATOM     16 HD12 LEU A 462      -0.425 -47.761  -1.250  1.00 70.07           H
ATOM     17 HD13 LEU A 462      -0.485 -49.021  -0.287  1.00 70.07           H
ATOM     18 HD21 LEU A 462      -2.163 -48.855  -2.690  1.00 78.23           H
ATOM     19 HD22 LEU A 462      -1.887 -50.310  -3.267  1.00 78.23           H
ATOM     20 HD23 LEU A 462      -2.173 -50.109  -1.716  1.00 78.23           H
ATOM     21  N   SER A 463       0.362 -48.139  -6.609  1.00 52.53           N
ATOM     22  CA  SER A 463       0.827 -47.217  -7.632  1.00 56.77           C
ATOM     23  C   SER A 463       0.908 -45.802  -7.067  1.00 56.38           C
ATOM     24  O   SER A 463       0.416 -45.517  -5.977  1.00 52.83           O
ATOM     25  CB  SER A 463      -0.109 -47.227  -8.831  1.00 54.33           C
ATOM     26  OG  SER A 463      -1.309 -46.558  -8.497  1.00 55.59           O
ATOM     27  H   SER A 463      -0.497 -48.186  -6.550  1.00 63.04           H
ATOM     28  HA  SER A 463       1.710 -47.485  -7.931  1.00 68.12           H
ATOM     29  HB2 SER A 463       0.315 -46.766  -9.572  1.00 65.20           H
ATOM     30  HB3 SER A 463      -0.308 -48.142  -9.079  1.00 65.20           H
ATOM     31  HG  SER A 463      -1.838 -46.587  -9.150  1.00 66.71           H
ATOM     32  N   ASP A 464       1.520 -44.895  -7.832  1.00 58.49           N
ATOM     33  CA  ASP A 464       1.649 -43.518  -7.357  1.00 54.14           C
ATOM     34  C   ASP A 464       0.277 -42.910  -7.088  1.00 59.32           C
ATOM     35  O   ASP A 464       0.030 -42.351  -6.010  1.00 52.06           O
ATOM     36  CB  ASP A 464       2.433 -42.678  -8.363  1.00 49.15           C
ATOM     37  CG  ASP A 464       3.935 -42.987  -8.343  1.00 54.81           C
ATOM     38  OD1 ASP A 464       4.358 -43.900  -7.589  1.00 55.61           O
ATOM     39  OD2 ASP A 464       4.697 -42.308  -9.070  1.00 59.36           O1-
ATOM     40  H   ASP A 464       1.855 -45.047  -8.610  1.00 70.19           H
ATOM     41  HA  ASP A 464       2.146 -43.517  -6.524  1.00 64.97           H
ATOM     42  HB2 ASP A 464       2.090 -42.855  -9.254  1.00 58.98           H
ATOM     43  HB3 ASP A 464       2.313 -41.740  -8.150  1.00 58.98           H
ATOM     44  N   ALA A 465      -0.645 -43.047  -8.044  1.00 53.74           N
ATOM     45  CA  ALA A 465      -1.971 -42.477  -7.858  1.00 53.66           C
ATOM     46  C   ALA A 465      -2.677 -43.075  -6.647  1.00 57.97           C
ATOM     47  O   ALA A 465      -3.534 -42.419  -6.040  1.00 58.66           O
ATOM     48  CB  ALA A 465      -2.800 -42.682  -9.121  1.00 60.42           C
ATOM     49  H   ALA A 465      -0.528 -43.465  -8.788  1.00 64.49           H
ATOM     50  HA  ALA A 465      -1.878 -41.523  -7.711  1.00 64.39           H
ATOM     51  HB1 ALA A 465      -3.681 -42.304  -8.985  1.00 72.50           H
ATOM     52  HB2 ALA A 465      -2.356 -42.248  -9.866  1.00 72.50           H
ATOM     53  HB3 ALA A 465      -2.867 -43.634  -9.287  1.00 72.50           H
ATOM     54  N   GLU A 466      -2.332 -44.310  -6.270  1.00 60.47           N
ATOM     55  CA  GLU A 466      -2.963 -44.929  -5.103  1.00 62.99           C
ATOM     56  C   GLU A 466      -2.348 -44.443  -3.795  1.00 52.25           C
ATOM     57  O   GLU A 466      -3.064 -44.228  -2.812  1.00 53.62           O
ATOM     58  CB  GLU A 466      -2.875 -46.455  -5.200  1.00 63.49           C
ATOM     59  CG  GLU A 466      -3.637 -47.034  -6.400  1.00 70.93           C
ATOM     60  CD  GLU A 466      -3.735 -48.546  -6.366  1.00 69.00           C
ATOM     61  OE1 GLU A 466      -2.674 -49.212  -6.339  1.00 61.79           O
ATOM     62  OE2 GLU A 466      -4.880 -49.058  -6.360  1.00 70.79           O1-
ATOM     63  H   GLU A 466      -1.751 -44.801  -6.674  1.00 72.56           H
ATOM     64  HA  GLU A 466      -3.904 -44.689  -5.094  1.00 75.59           H
ATOM     65  HB2 GLU A 466      -1.943 -46.706  -5.288  1.00 76.19           H
ATOM     66  HB3 GLU A 466      -3.246 -46.847  -4.395  1.00 76.19           H
ATOM     67  HG2 GLU A 466      -4.540 -46.683  -6.409  1.00 85.11           H
ATOM     68  HG3 GLU A 466      -3.182 -46.783  -7.219  1.00 85.11           H
ATOM     69  N   ILE A 467      -1.030 -44.250  -3.764  1.00 60.20           N
ATOM     70  CA  ILE A 467      -0.379 -43.722  -2.565  1.00 57.16           C
ATOM     71  C   ILE A 467      -0.864 -42.302  -2.278  1.00 60.32           C
ATOM     72  O   ILE A 467      -1.025 -41.907  -1.117  1.00 55.52           O
ATOM     73  CB  ILE A 467       1.151 -43.762  -2.726  1.00 56.40           C
ATOM     74  CG1 ILE A 467       1.618 -45.145  -3.169  1.00 57.82           C
ATOM     75  CG2 ILE A 467       1.839 -43.403  -1.417  1.00 54.00           C
ATOM     76  CD1 ILE A 467       3.100 -45.211  -3.522  1.00 58.73           C
ATOM     77  H   ILE A 467      -0.504 -44.395  -4.429  1.00 72.25           H
ATOM     78  HA  ILE A 467      -0.615 -44.281  -1.811  1.00 68.59           H
ATOM     79  HB  ILE A 467       1.402 -43.114  -3.406  1.00 67.68           H
ATOM     80 HG12 ILE A 467       1.445 -45.777  -2.457  1.00 69.38           H
ATOM     81 HG13 ILE A 467       1.132 -45.408  -3.956  1.00 69.38           H
ATOM     82 HG21 ILE A 467       2.798 -43.401  -1.550  1.00 64.79           H
ATOM     83 HG22 ILE A 467       1.546 -42.524  -1.138  1.00 64.79           H
ATOM     84 HG23 ILE A 467       1.600 -44.064  -0.752  1.00 64.79           H
ATOM     85 HD11 ILE A 467       3.314 -46.110  -3.818  1.00 70.47           H
ATOM     86 HD12 ILE A 467       3.290 -44.577  -4.232  1.00 70.47           H
ATOM     87 HD13 ILE A 467       3.626 -44.993  -2.737  1.00 70.47           H
ATOM     88  N   ILE A 468      -1.096 -41.513  -3.333  1.00 55.28           N
ATOM     89  CA  ILE A 468      -1.525 -40.126  -3.164  1.00 62.60           C
ATOM     90  C   ILE A 468      -2.872 -40.062  -2.450  1.00 67.26           C
ATOM     91  O   ILE A 468      -3.064 -39.270  -1.516  1.00 66.51           O
ATOM     92  CB  ILE A 468      -1.572 -39.416  -4.530  1.00 59.15           C
ATOM     93  CG1 ILE A 468      -0.152 -39.255  -5.096  1.00 57.29           C
ATOM     94  CG2 ILE A 468      -2.262 -38.078  -4.416  1.00 53.25           C
ATOM     95  CD1 ILE A 468      -0.084 -38.551  -6.432  1.00 55.98           C
ATOM     96  H   ILE A 468      -1.002 -41.756  -4.153  1.00 66.33           H
ATOM     97  HA  ILE A 468      -0.879 -39.661  -2.611  1.00 75.12           H
ATOM     98  HB  ILE A 468      -2.087 -39.972  -5.141  1.00 70.97           H
ATOM     99 HG12 ILE A 468       0.384 -38.759  -4.471  1.00 68.75           H
ATOM    100 HG13 ILE A 468       0.233 -40.136  -5.212  1.00 68.75           H
ATOM    101 HG21 ILE A 468      -2.286 -37.660  -5.289  1.00 63.90           H
ATOM    102 HG22 ILE A 468      -3.167 -38.201  -4.098  1.00 63.90           H
ATOM    103 HG23 ILE A 468      -1.761 -37.527  -3.798  1.00 63.90           H
ATOM    104 HD11 ILE A 468       0.841 -38.503  -6.716  1.00 67.18           H
ATOM    105 HD12 ILE A 468      -0.602 -39.054  -7.082  1.00 67.18           H
ATOM    106 HD13 ILE A 468      -0.447 -37.657  -6.345  1.00 67.18           H
ATOM    107  N   GLN A 469      -3.832 -40.883  -2.881  1.00 68.68           N
ATOM    108  CA  GLN A 469      -5.146 -40.845  -2.247  1.00 67.96           C
ATOM    109  C   GLN A 469      -5.059 -41.219  -0.779  1.00 66.46           C
ATOM    110  O   GLN A 469      -5.819 -40.696   0.045  1.00 67.87           O
ATOM    111  CB  GLN A 469      -6.107 -41.770  -2.976  1.00 66.94           C
ATOM    112  CG  GLN A 469      -6.498 -41.269  -4.346  1.00 75.74           C
ATOM    113  CD  GLN A 469      -7.570 -42.130  -4.973  1.00 78.07           C
ATOM    114  OE1 GLN A 469      -8.141 -43.006  -4.311  1.00 73.91           O
ATOM    115  NE2 GLN A 469      -7.849 -41.897  -6.250  1.00 77.44           N
ATOM    116  H   GLN A 469      -3.743 -41.470  -3.503  1.00 82.42           H
ATOM    117  HA  GLN A 469      -5.500 -39.944  -2.303  1.00 81.55           H
ATOM    118  HB2 GLN A 469      -5.678 -42.631  -3.087  1.00 80.33           H
ATOM    119  HB3 GLN A 469      -6.916 -41.870  -2.450  1.00 80.33           H
ATOM    120  HG2 GLN A 469      -6.841 -40.365  -4.273  1.00 90.89           H
ATOM    121  HG3 GLN A 469      -5.716 -41.283  -4.924  1.00 90.89           H
ATOM    122 HE21 GLN A 469      -7.436 -41.274  -6.676  1.00 92.93           H
ATOM    123 HE22 GLN A 469      -8.441 -42.375  -6.655  1.00 92.93           H
ATOM    124  N   LEU A 470      -4.123 -42.098  -0.430  1.00 65.83           N
ATOM    125  CA  LEU A 470      -3.925 -42.461   0.966  1.00 70.70           C
ATOM    126  C   LEU A 470      -3.400 -41.282   1.764  1.00 71.60           C
ATOM    127  O   LEU A 470      -3.675 -41.160   2.965  1.00 72.30           O
ATOM    128  CB  LEU A 470      -2.954 -43.636   1.054  1.00 70.94           C
ATOM    129  CG  LEU A 470      -3.182 -44.664   2.152  1.00 72.36           C
ATOM    130  CD1 LEU A 470      -3.086 -44.037   3.537  1.00 69.67           C
ATOM    131  CD2 LEU A 470      -4.529 -45.346   1.950  1.00 77.19           C
ATOM    132  H   LEU A 470      -3.574 -42.470  -0.979  1.00 79.00           H
ATOM    133  HA  LEU A 470      -4.776 -42.722   1.345  1.00 84.84           H
ATOM    134  HB2 LEU A 470      -2.986 -44.113   0.209  1.00 85.13           H
ATOM    135  HB3 LEU A 470      -2.064 -43.279   1.184  1.00 85.13           H
ATOM    136  HG  LEU A 470      -2.493 -45.349   2.081  1.00 86.83           H
ATOM    137 HD11 LEU A 470      -3.217 -44.735   4.198  1.00 83.60           H
ATOM    138 HD12 LEU A 470      -2.206 -43.644   3.646  1.00 83.60           H
ATOM    139 HD13 LEU A 470      -3.771 -43.362   3.637  1.00 83.60           H
ATOM    140 HD21 LEU A 470      -4.642 -46.020   2.637  1.00 92.63           H
ATOM    141 HD22 LEU A 470      -5.237 -44.689   2.015  1.00 92.63           H
ATOM    142 HD23 LEU A 470      -4.540 -45.761   1.074  1.00 92.63           H
ATOM    143  N   VAL A 471      -2.639 -40.409   1.108  1.00 75.50           N
ATOM    144  CA  VAL A 471      -2.127 -39.214   1.761  1.00 69.96           C
ATOM    145  C   VAL A 471      -3.264 -38.233   1.989  1.00 68.82           C
ATOM    146  O   VAL A 471      -3.533 -37.817   3.122  1.00 65.49           O
ATOM    147  CB  VAL A 471      -1.000 -38.589   0.917  1.00 71.87           C
ATOM    148  CG1 VAL A 471      -0.561 -37.257   1.500  1.00 67.61           C
ATOM    149  CG2 VAL A 471       0.197 -39.543   0.799  1.00 67.02           C
ATOM    150  H   VAL A 471      -2.421 -40.481   0.278  1.00 90.60           H
ATOM    151  HA  VAL A 471      -1.761 -39.455   2.625  1.00 83.95           H
ATOM    152  HB  VAL A 471      -1.339 -38.430   0.020  1.00 86.24           H
ATOM    153 HG11 VAL A 471       0.142 -36.894   0.942  1.00 81.13           H
ATOM    154 HG12 VAL A 471      -1.311 -36.643   1.514  1.00 81.13           H
ATOM    155 HG13 VAL A 471      -0.229 -37.400   2.398  1.00 81.13           H
ATOM    156 HG21 VAL A 471       0.875 -39.127   0.243  1.00 80.42           H
ATOM    157 HG22 VAL A 471       0.555 -39.719   1.681  1.00 80.42           H
ATOM    158 HG23 VAL A 471      -0.094 -40.372   0.390  1.00 80.42           H
ATOM    159  N   ASN A 472      -3.967 -37.877   0.917  1.00 66.77           N
ATOM    160  CA  ASN A 472      -5.043 -36.906   0.995  1.00 68.84           C
ATOM    161  C   ASN A 472      -6.145 -37.413   1.920  1.00 72.87           C
ATOM    162  O   ASN A 472      -6.218 -37.029   3.089  1.00 73.09           O
ATOM    163  CB  ASN A 472      -5.602 -36.614  -0.401  1.00 68.41           C
ATOM    164  CG  ASN A 472      -4.643 -35.809  -1.263  1.00 66.98           C
ATOM    165  OD1 ASN A 472      -3.923 -36.366  -2.081  1.00 67.93           O
ATOM    166  ND2 ASN A 472      -4.628 -34.496  -1.078  1.00 66.75           N
ATOM    167  H   ASN A 472      -3.837 -38.194   0.126  1.00 80.12           H
ATOM    168  HA  ASN A 472      -4.694 -36.078   1.360  1.00 82.61           H
ATOM    169  HB2 ASN A 472      -6.424 -36.109  -0.317  1.00 82.10           H
ATOM    170  HB3 ASN A 472      -5.766 -37.453  -0.856  1.00 82.10           H
ATOM    171 HD21 ASN A 472      -4.106 -33.998  -1.551  1.00 80.10           H
ATOM    172 HD22 ASN A 472      -5.144 -34.133  -0.493  1.00 80.10           H
ATOM    173  HC  ASN A 472      -6.823 -38.072   1.593  1.00 87.44           H
ATOM    174  N   LEU A 481       7.078 -39.632   4.375  1.00 85.26           N
ATOM    175  CA  LEU A 481       6.960 -40.457   3.181  1.00 86.04           C
ATOM    176  C   LEU A 481       8.134 -41.406   3.062  1.00 87.83           C
ATOM    177  O   LEU A 481       7.978 -42.521   2.577  1.00 89.23           O
ATOM    178  CB  LEU A 481       6.870 -39.596   1.918  1.00 83.15           C
ATOM    179  CG  LEU A 481       5.596 -38.781   1.713  1.00 81.87           C
ATOM    180  CD1 LEU A 481       5.710 -37.912   0.481  1.00 78.46           C
ATOM    181  CD2 LEU A 481       4.405 -39.697   1.588  1.00 84.16           C
ATOM    182  H1  LEU A 481       7.128 -40.199   5.149  1.00102.32           H
ATOM    183  H2  LEU A 481       6.313 -39.058   4.446  1.00102.32           H
ATOM    184  HA  LEU A 481       6.156 -40.993   3.246  1.00103.25           H
ATOM    185  HB2 LEU A 481       6.953 -40.181   1.148  1.00 99.78           H
ATOM    186  HB3 LEU A 481       7.612 -38.970   1.921  1.00 99.78           H
ATOM    187  HG  LEU A 481       5.462 -38.202   2.483  1.00 98.24           H
ATOM    188 HD11 LEU A 481       6.471 -37.316   0.580  1.00 94.16           H
ATOM    189 HD12 LEU A 481       5.830 -38.474  -0.299  1.00 94.16           H
ATOM    190 HD13 LEU A 481       4.896 -37.391   0.388  1.00 94.16           H
ATOM    191 HD21 LEU A 481       4.527 -40.275   0.821  1.00100.99           H
ATOM    192 HD22 LEU A 481       4.330 -40.230   2.395  1.00100.99           H
ATOM    193 HD23 LEU A 481       3.605 -39.160   1.476  1.00100.99           H
ATOM    194  N   GLU A 482       9.318 -40.960   3.489  1.00 89.27           N
ATOM    195  CA  GLU A 482      10.501 -41.813   3.396  1.00 94.06           C
ATOM    196  C   GLU A 482      10.346 -43.068   4.239  1.00 92.85           C
ATOM    197  O   GLU A 482      10.928 -44.111   3.917  1.00 86.50           O
ATOM    198  CB  GLU A 482      11.754 -41.054   3.837  1.00 91.14           C
ATOM    199  CG  GLU A 482      12.321 -40.107   2.796  1.00 91.36           C
ATOM    200  CD  GLU A 482      11.379 -38.973   2.455  1.00 92.73           C
ATOM    201  OE1 GLU A 482      10.837 -38.353   3.397  1.00 89.34           O
ATOM    202  OE2 GLU A 482      11.179 -38.700   1.244  1.00 85.45           O1-
ATOM    203  H   GLU A 482       9.454 -40.189   3.842  1.00107.13           H
ATOM    204  HA  GLU A 482      10.622 -42.087   2.473  1.00112.88           H
ATOM    205  HB2 GLU A 482      11.543 -40.540   4.630  1.00109.37           H
ATOM    206  HB3 GLU A 482      12.444 -41.704   4.043  1.00109.37           H
ATOM    207  HG2 GLU A 482      13.137 -39.715   3.146  1.00109.63           H
ATOM    208  HG3 GLU A 482      12.513 -40.598   1.981  1.00109.63           H
ATOM    209  N   THR A 483       9.573 -42.980   5.322  1.00 93.64           N
ATOM    210  CA  THR A 483       9.337 -44.130   6.183  1.00 96.73           C
ATOM    211  C   THR A 483       8.260 -45.040   5.602  1.00 95.11           C
ATOM    212  O   THR A 483       8.340 -46.268   5.728  1.00 91.92           O
ATOM    213  CB  THR A 483       8.944 -43.646   7.582  1.00 94.61           C
ATOM    214  OG1 THR A 483       7.886 -42.684   7.474  1.00 91.87           O
ATOM    215  CG2 THR A 483      10.131 -42.998   8.290  1.00 90.12           C
ATOM    216  H   THR A 483       9.158 -42.265   5.563  1.00112.37           H
ATOM    217  HA  THR A 483      10.156 -44.645   6.257  1.00116.08           H
ATOM    218  HB  THR A 483       8.642 -44.403   8.113  1.00113.53           H
ATOM    219  HG1 THR A 483       7.638 -42.447   8.243  1.00110.24           H
ATOM    220 HG21 THR A 483       9.859 -42.695   9.172  1.00108.14           H
ATOM    221 HG22 THR A 483      10.855 -43.637   8.389  1.00108.14           H
ATOM    222 HG23 THR A 483      10.450 -42.235   7.783  1.00108.14           H
ATOM    223  N   LEU A 484       7.268 -44.448   4.941  1.00 94.32           N
ATOM    224  CA  LEU A 484       6.178 -45.210   4.348  1.00 92.04           C
ATOM    225  C   LEU A 484       6.663 -46.003   3.139  1.00 92.34           C
ATOM    226  O   LEU A 484       6.642 -47.240   3.137  1.00 92.43           O
ATOM    227  CB  LEU A 484       5.063 -44.229   3.970  1.00 92.71           C
ATOM    228  CG  LEU A 484       3.663 -44.690   3.579  1.00 97.11           C
ATOM    229  CD1 LEU A 484       2.706 -43.499   3.626  1.00 92.48           C
ATOM    230  CD2 LEU A 484       3.647 -45.330   2.196  1.00 94.88           C
ATOM    231  H   LEU A 484       7.209 -43.599   4.816  1.00113.18           H
ATOM    232  HA  LEU A 484       5.829 -45.837   5.002  1.00110.45           H
ATOM    233  HB2 LEU A 484       4.942 -43.639   4.731  1.00111.26           H
ATOM    234  HB3 LEU A 484       5.389 -43.702   3.226  1.00111.26           H
ATOM    235  HG  LEU A 484       3.355 -45.352   4.223  1.00116.53           H
ATOM    236 HD11 LEU A 484       1.816 -43.797   3.379  1.00110.98           H
ATOM    237 HD12 LEU A 484       2.693 -43.139   4.527  1.00110.98           H
ATOM    238 HD13 LEU A 484       3.011 -42.822   3.003  1.00110.98           H
ATOM    239 HD21 LEU A 484       2.739 -45.603   1.990  1.00113.85           H
ATOM    240 HD22 LEU A 484       3.955 -44.687   1.541  1.00113.85           H
ATOM    241 HD23 LEU A 484       4.227 -46.108   2.197  1.00113.85           H
ATOM    242  N   ILE A 485       7.114 -45.296   2.105  1.00 90.04           N
ATOM    243  CA  ILE A 485       7.554 -45.878   0.839  1.00 87.12           C
ATOM    244  C   ILE A 485       8.891 -46.599   1.009  1.00 84.83           C
ATOM    245  O   ILE A 485       9.561 -46.461   2.039  1.00 88.34           O
ATOM    246  CB  ILE A 485       7.634 -44.773  -0.238  1.00 84.50           C
ATOM    247  CG1 ILE A 485       6.257 -44.121  -0.418  1.00 88.51           C
ATOM    248  CG2 ILE A 485       8.117 -45.313  -1.587  1.00 83.56           C
ATOM    249  CD1 ILE A 485       6.197 -43.029  -1.496  1.00 85.84           C
ATOM    250  H   ILE A 485       7.164 -44.438   2.114  1.00108.05           H
ATOM    251  HA  ILE A 485       6.899 -46.533   0.549  1.00104.54           H
ATOM    252  HB  ILE A 485       8.260 -44.093   0.063  1.00101.41           H
ATOM    253 HG12 ILE A 485       5.618 -44.808  -0.663  1.00106.21           H
ATOM    254 HG13 ILE A 485       5.989 -43.717   0.422  1.00106.21           H
ATOM    255 HG21 ILE A 485       8.129 -44.595  -2.237  1.00100.27           H
ATOM    256 HG22 ILE A 485       9.014 -45.660  -1.506  1.00100.27           H
ATOM    257 HG23 ILE A 485       7.509 -46.009  -1.879  1.00100.27           H
ATOM    258 HD11 ILE A 485       5.296 -42.669  -1.531  1.00103.01           H
ATOM    259 HD12 ILE A 485       6.822 -42.327  -1.262  1.00103.01           H
ATOM    260 HD13 ILE A 485       6.425 -43.404  -2.360  1.00103.01           H
ATOM    261  N   GLU A 486       9.278 -47.384   0.001  1.00 78.27           N
ATOM    262  CA  GLU A 486      10.555 -48.090  -0.004  1.00 80.94           C
ATOM    263  C   GLU A 486      11.708 -47.124  -0.284  1.00 77.98           C
ATOM    264  O   GLU A 486      12.229 -46.488   0.640  1.00 80.02           O
ATOM    265  CB  GLU A 486      10.546 -49.243  -1.032  1.00 80.40           C
ATOM    266  CG  GLU A 486       9.199 -49.591  -1.674  1.00 81.22           C
ATOM    267  CD  GLU A 486       8.865 -48.716  -2.892  1.00 82.77           C
ATOM    268  OE1 GLU A 486       7.692 -48.301  -3.049  1.00 74.77           O
ATOM    269  OE2 GLU A 486       9.777 -48.446  -3.703  1.00 82.78           O1-
ATOM    270  H   GLU A 486       8.805 -47.510  -0.701  1.00 93.92           H
ATOM    271  HA  GLU A 486      10.698 -48.482   0.872  1.00 97.13           H
ATOM    272  HB2 GLU A 486      11.147 -49.059  -1.765  1.00 96.48           H
ATOM    273  HB3 GLU A 486      10.857 -50.044  -0.583  1.00 96.48           H
ATOM    274  HG2 GLU A 486       9.233 -50.513  -1.975  1.00 97.46           H
ATOM    275  HG3 GLU A 486       8.491 -49.495  -1.018  1.00 97.46           H
ATOM    276  N   THR A 487      12.096 -46.986  -1.551  1.00 72.07           N
ATOM    277  CA  THR A 487      13.237 -46.164  -1.921  1.00 71.46           C
ATOM    278  C   THR A 487      12.962 -44.687  -1.634  1.00 66.61           C
ATOM    279  O   THR A 487      11.814 -44.252  -1.512  1.00 63.23           O
ATOM    280  CB  THR A 487      13.577 -46.373  -3.401  1.00 66.56           C
ATOM    281  OG1 THR A 487      14.707 -45.571  -3.756  1.00 76.02           O
ATOM    282  CG2 THR A 487      12.428 -45.999  -4.300  1.00 61.97           C
ATOM    283  H   THR A 487      11.708 -47.352  -2.222  1.00 86.48           H
ATOM    284  HA  THR A 487      14.008 -46.435  -1.394  1.00 85.75           H
ATOM    285  HB  THR A 487      13.785 -47.312  -3.550  1.00 79.87           H
ATOM    286  HG1 THR A 487      14.913 -45.713  -4.563  1.00 91.22           H
ATOM    287 HG21 THR A 487      12.689 -46.142  -5.225  1.00 74.37           H
ATOM    288 HG22 THR A 487      11.652 -46.550  -4.110  1.00 74.37           H
ATOM    289 HG23 THR A 487      12.197 -45.069  -4.184  1.00 74.37           H
ATOM    290  N   HIS A 488      14.044 -43.913  -1.507  1.00 65.33           N
ATOM    291  CA  HIS A 488      13.918 -42.480  -1.244  1.00 57.98           C
ATOM    292  C   HIS A 488      13.486 -41.707  -2.483  1.00 43.87           C
ATOM    293  O   HIS A 488      12.734 -40.734  -2.376  1.00 43.91           O
ATOM    294  CB  HIS A 488      15.244 -41.895  -0.763  1.00 58.86           C
ATOM    295  CG  HIS A 488      15.696 -42.378   0.577  1.00 63.08           C
ATOM    296  ND1 HIS A 488      15.004 -42.125   1.745  1.00 66.53           N
ATOM    297  CD2 HIS A 488      16.804 -43.064   0.936  1.00 58.99           C
ATOM    298  CE1 HIS A 488      15.657 -42.658   2.762  1.00 61.52           C
ATOM    299  NE2 HIS A 488      16.753 -43.231   2.297  1.00 64.28           N
ATOM    300  H   HIS A 488      14.856 -44.192  -1.573  1.00 78.39           H
ATOM    301  HA  HIS A 488      13.249 -42.342  -0.555  1.00 69.58           H
ATOM    302  HB2 HIS A 488      15.164 -40.928  -0.722  1.00 70.64           H
ATOM    303  HB3 HIS A 488      15.927 -42.145  -1.400  1.00 70.64           H
ATOM    304  HD2 HIS A 488      17.463 -43.368   0.359  1.00 70.78           H
ATOM    305  HE1 HIS A 488      15.395 -42.634   3.654  1.00 73.83           H
ATOM    306  HE2 HIS A 488      17.343 -43.645   2.763  1.00 77.14           H
ATOM    307  N   GLU A 489      14.003 -42.086  -3.655  1.00 44.90           N
ATOM    308  CA  GLU A 489      13.679 -41.366  -4.881  1.00 46.65           C
ATOM    309  C   GLU A 489      12.185 -41.359  -5.143  1.00 40.64           C
ATOM    310  O   GLU A 489      11.654 -40.392  -5.706  1.00 46.26           O
ATOM    311  CB  GLU A 489      14.423 -41.981  -6.074  1.00 47.25           C
ATOM    312  CG  GLU A 489      14.201 -41.213  -7.385  1.00 52.53           C
ATOM    313  CD  GLU A 489      15.087 -41.677  -8.539  1.00 56.73           C
ATOM    314  OE1 GLU A 489      16.321 -41.760  -8.347  1.00 59.66           O
ATOM    315  OE2 GLU A 489      14.545 -41.942  -9.641  1.00 51.95           O1-
ATOM    316  H   GLU A 489      14.546 -42.747  -3.758  1.00 53.88           H
ATOM    317  HA  GLU A 489      13.964 -40.444  -4.792  1.00 55.98           H
ATOM    318  HB2 GLU A 489      15.372 -41.997  -5.883  1.00 56.70           H
ATOM    319  HB3 GLU A 489      14.103 -42.886  -6.210  1.00 56.70           H
ATOM    320  HG2 GLU A 489      13.279 -41.311  -7.664  1.00 63.03           H
ATOM    321  HG3 GLU A 489      14.404 -40.278  -7.231  1.00 63.03           H
ATOM    322  N   ARG A 490      11.490 -42.427  -4.763  1.00 43.19           N
ATOM    323  CA  ARG A 490      10.054 -42.473  -4.989  1.00 45.09           C
ATOM    324  C   ARG A 490       9.327 -41.609  -3.974  1.00 30.66           C
ATOM    325  O   ARG A 490       8.287 -41.016  -4.276  1.00 37.88           O
ATOM    326  CB  ARG A 490       9.550 -43.923  -4.929  1.00 49.23           C
ATOM    327  CG  ARG A 490       8.166 -44.096  -5.539  1.00 50.19           C
ATOM    328  CD  ARG A 490       7.607 -45.500  -5.406  1.00 54.38           C
ATOM    329  NE  ARG A 490       6.228 -45.548  -5.900  1.00 56.71           N
ATOM    330  CZ  ARG A 490       5.430 -46.607  -5.810  1.00 54.33           C
ATOM    331  NH1 ARG A 490       5.870 -47.731  -5.251  1.00 56.77           N
ATOM    332  NH2 ARG A 490       4.188 -46.539  -6.283  1.00 56.63           N1+
ATOM    333  H   ARG A 490      11.816 -43.115  -4.369  1.00 51.83           H
ATOM    334  HA  ARG A 490       9.857 -42.127  -5.876  1.00 54.11           H
ATOM    335  HB2 ARG A 490      10.166 -44.502  -5.405  1.00 59.08           H
ATOM    336  HB3 ARG A 490       9.496 -44.195  -3.999  1.00 59.08           H
ATOM    337  HG2 ARG A 490       7.550 -43.491  -5.096  1.00 60.22           H
ATOM    338  HG3 ARG A 490       8.214 -43.886  -6.483  1.00 60.22           H
ATOM    339  HD2 ARG A 490       8.145 -46.118  -5.922  1.00 65.25           H
ATOM    340  HD3 ARG A 490       7.602 -45.755  -4.472  1.00 65.25           H
ATOM    341  HE  ARG A 490       5.905 -44.834  -6.265  1.00 68.05           H
ATOM    342 HH11 ARG A 490       6.673 -47.779  -4.945  1.00 68.12           H
ATOM    343 HH12 ARG A 490       5.353 -48.417  -5.201  1.00 68.12           H
ATOM    344 HH21 ARG A 490       3.906 -45.813  -6.647  1.00 67.96           H
ATOM    345 HH22 ARG A 490       3.669 -47.224  -6.236  1.00 67.96           H
ATOM    346  N   GLY A 491       9.851 -41.516  -2.764  1.00 40.64           N
ATOM    347  CA  GLY A 491       9.252 -40.603  -1.815  1.00 44.61           C
ATOM    348  C   GLY A 491       9.294 -39.182  -2.330  1.00 31.13           C
ATOM    349  O   GLY A 491       8.309 -38.452  -2.253  1.00 30.76           O
ATOM    350  H   GLY A 491      10.527 -41.966  -2.484  1.00 48.76           H
ATOM    351  HA2 GLY A 491       8.325 -40.849  -1.668  1.00 53.53           H
ATOM    352  HA3 GLY A 491       9.726 -40.650  -0.971  1.00 53.53           H
ATOM    353  N   VAL A 492      10.451 -38.776  -2.848  1.00 27.38           N
ATOM    354  CA  VAL A 492      10.608 -37.464  -3.463  1.00 26.08           C
ATOM    355  C   VAL A 492       9.659 -37.302  -4.647  1.00 26.68           C
ATOM    356  O   VAL A 492       9.068 -36.232  -4.850  1.00 21.17           O
ATOM    357  CB  VAL A 492      12.076 -37.275  -3.881  1.00 26.39           C
ATOM    358  CG1 VAL A 492      12.273 -35.990  -4.665  1.00 25.57           C
ATOM    359  CG2 VAL A 492      12.965 -37.315  -2.684  1.00 29.21           C
ATOM    360  H   VAL A 492      11.157 -39.266  -2.877  1.00 32.86           H
ATOM    361  HA  VAL A 492      10.390 -36.789  -2.808  1.00 31.30           H
ATOM    362  HB  VAL A 492      12.326 -38.017  -4.460  1.00 31.67           H
ATOM    363 HG11 VAL A 492      13.207 -35.923  -4.915  1.00 30.69           H
ATOM    364 HG12 VAL A 492      11.725 -36.015  -5.468  1.00 30.69           H
ATOM    365 HG13 VAL A 492      12.018 -35.243  -4.109  1.00 30.69           H
ATOM    366 HG21 VAL A 492      13.881 -37.212  -2.983  1.00 35.05           H
ATOM    367 HG22 VAL A 492      12.721 -36.598  -2.082  1.00 35.05           H
ATOM    368 HG23 VAL A 492      12.863 -38.174  -2.241  1.00 35.05           H
ATOM    369  N   SER A 493       9.527 -38.345  -5.474  1.00 31.12           N
ATOM    370  CA  SER A 493       8.629 -38.262  -6.629  1.00 25.59           C
ATOM    371  C   SER A 493       7.184 -38.032  -6.197  1.00 26.42           C
ATOM    372  O   SER A 493       6.476 -37.209  -6.787  1.00 27.84           O
ATOM    373  CB  SER A 493       8.732 -39.530  -7.473  1.00 32.26           C
ATOM    374  OG  SER A 493       7.757 -39.500  -8.491  1.00 33.28           O
ATOM    375  H   SER A 493       9.954 -39.088  -5.403  1.00 37.35           H
ATOM    376  HA  SER A 493       8.894 -37.514  -7.191  1.00 30.71           H
ATOM    377  HB2 SER A 493       9.616 -39.584  -7.874  1.00 38.71           H
ATOM    378  HB3 SER A 493       8.575 -40.297  -6.905  1.00 38.71           H
ATOM    379  HG  SER A 493       7.796 -40.222  -8.933  1.00 39.93           H
ATOM    380  N   ILE A 494       6.728 -38.743  -5.166  1.00 26.46           N
ATOM    381  CA  ILE A 494       5.361 -38.554  -4.686  1.00 37.68           C
ATOM    382  C   ILE A 494       5.187 -37.149  -4.122  1.00 31.96           C
ATOM    383  O   ILE A 494       4.209 -36.458  -4.417  1.00 30.11           O
ATOM    384  CB  ILE A 494       4.999 -39.622  -3.635  1.00 35.01           C
ATOM    385  CG1 ILE A 494       4.928 -41.027  -4.256  1.00 46.80           C
ATOM    386  CG2 ILE A 494       3.668 -39.284  -2.983  1.00 37.90           C
ATOM    387  CD1 ILE A 494       3.869 -41.153  -5.338  1.00 39.69           C
ATOM    388  H   ILE A 494       7.193 -39.310  -4.715  1.00 31.75           H
ATOM    389  HA  ILE A 494       4.754 -38.634  -5.436  1.00 45.21           H
ATOM    390  HB  ILE A 494       5.685 -39.622  -2.952  1.00 42.01           H
ATOM    391 HG12 ILE A 494       5.783 -41.248  -4.653  1.00 56.16           H
ATOM    392 HG13 ILE A 494       4.715 -41.671  -3.560  1.00 56.16           H
ATOM    393 HG21 ILE A 494       3.465 -39.971  -2.330  1.00 45.47           H
ATOM    394 HG22 ILE A 494       3.722 -38.427  -2.533  1.00 45.47           H
ATOM    395 HG23 ILE A 494       2.977 -39.248  -3.664  1.00 45.47           H
ATOM    396 HD11 ILE A 494       3.881 -42.059  -5.685  1.00 47.62           H
ATOM    397 HD12 ILE A 494       2.992 -40.961  -4.963  1.00 47.62           H
ATOM    398 HD13 ILE A 494       4.061 -40.528  -6.052  1.00 47.62           H
ATOM    399  N   ARG A 495       6.131 -36.714  -3.286  1.00 36.02           N
ATOM    400  CA  ARG A 495       6.084 -35.362  -2.734  1.00 24.62           C
ATOM    401  C   ARG A 495       5.978 -34.315  -3.832  1.00 23.59           C
ATOM    402  O   ARG A 495       5.209 -33.351  -3.714  1.00 32.85           O
ATOM    403  CB  ARG A 495       7.324 -35.136  -1.875  1.00 34.68           C
ATOM    404  CG  ARG A 495       7.321 -33.826  -1.128  1.00 42.78           C
ATOM    405  CD  ARG A 495       8.485 -33.714  -0.132  1.00 27.73           C
ATOM    406  NE  ARG A 495       8.468 -34.762   0.886  1.00 33.48           N
ATOM    407  CZ  ARG A 495       9.387 -35.715   1.017  1.00 43.26           C
ATOM    408  NH1 ARG A 495      10.441 -35.788   0.192  1.00 28.07           N
ATOM    409  NH2 ARG A 495       9.252 -36.612   1.976  1.00 50.95           N1+
ATOM    410  H   ARG A 495       6.811 -37.178  -3.038  1.00 43.22           H
ATOM    411  HA  ARG A 495       5.301 -35.279  -2.170  1.00 29.54           H
ATOM    412  HB2 ARG A 495       7.388 -35.856  -1.224  1.00 41.62           H
ATOM    413  HB3 ARG A 495       8.101 -35.147  -2.452  1.00 41.62           H
ATOM    414  HG2 ARG A 495       7.399 -33.101  -1.769  1.00 51.34           H
ATOM    415  HG3 ARG A 495       6.489 -33.743  -0.633  1.00 51.34           H
ATOM    416  HD2 ARG A 495       9.308 -33.758  -0.635  1.00 33.27           H
ATOM    417  HD3 ARG A 495       8.420 -32.855   0.320  1.00 33.27           H
ATOM    418  HE  ARG A 495       7.786 -34.800   1.404  1.00 40.17           H
ATOM    419 HH11 ARG A 495      10.547 -35.206  -0.435  1.00 33.68           H
ATOM    420 HH12 ARG A 495      11.029 -36.406   0.297  1.00 33.68           H
ATOM    421 HH21 ARG A 495       8.574 -36.578   2.501  1.00 61.14           H
ATOM    422 HH22 ARG A 495       9.838 -37.229   2.069  1.00 61.14           H
ATOM    423  N   ARG A 496       6.727 -34.496  -4.921  1.00 26.38           N
ATOM    424  CA  ARG A 496       6.661 -33.557  -6.032  1.00 28.55           C
ATOM    425  C   ARG A 496       5.278 -33.547  -6.664  1.00 29.14           C
ATOM    426  O   ARG A 496       4.737 -32.479  -7.004  1.00 25.39           O
ATOM    427  CB  ARG A 496       7.721 -33.913  -7.074  1.00 32.26           C
ATOM    428  CG  ARG A 496       9.163 -33.525  -6.675  1.00 28.72           C
ATOM    429  CD  ARG A 496      10.193 -34.275  -7.497  1.00 21.29           C
ATOM    430  NE  ARG A 496      10.065 -33.986  -8.917  1.00 18.42           N
ATOM    431  CZ  ARG A 496      10.776 -33.071  -9.576  1.00 29.57           C
ATOM    432  NH1 ARG A 496      11.695 -32.329  -8.959  1.00 29.18           N
ATOM    433  NH2 ARG A 496      10.568 -32.886 -10.860  1.00 23.59           N1+
ATOM    434  H   ARG A 496       7.275 -35.150  -5.038  1.00 31.66           H
ATOM    435  HA  ARG A 496       6.851 -32.668  -5.697  1.00 34.25           H
ATOM    436  HB2 ARG A 496       7.706 -34.874  -7.202  1.00 38.71           H
ATOM    437  HB3 ARG A 496       7.501 -33.469  -7.908  1.00 38.71           H
ATOM    438  HG2 ARG A 496       9.286 -32.576  -6.820  1.00 34.46           H
ATOM    439  HG3 ARG A 496       9.313 -33.744  -5.740  1.00 34.46           H
ATOM    440  HD2 ARG A 496      11.073 -34.004  -7.210  1.00 25.55           H
ATOM    441  HD3 ARG A 496      10.096 -35.231  -7.368  1.00 25.55           H
ATOM    442  HE  ARG A 496       9.436 -34.398  -9.339  1.00 22.10           H
ATOM    443 HH11 ARG A 496      11.844 -32.418  -8.115  1.00 35.02           H
ATOM    444 HH12 ARG A 496      12.136 -31.742  -9.403  1.00 35.02           H
ATOM    445 HH21 ARG A 496       9.986 -33.361 -11.278  1.00 28.31           H
ATOM    446 HH22 ARG A 496      11.028 -32.299 -11.289  1.00 28.31           H
ATOM    447  N   GLN A 497       4.688 -34.730  -6.846  1.00 32.19           N
ATOM    448  CA  GLN A 497       3.350 -34.797  -7.442  1.00 33.12           C
ATOM    449  C   GLN A 497       2.330 -34.124  -6.546  1.00 33.54           C
ATOM    450  O   GLN A 497       1.436 -33.427  -7.036  1.00 31.77           O
ATOM    451  CB  GLN A 497       2.947 -36.245  -7.707  1.00 32.16           C
ATOM    452  CG  GLN A 497       3.826 -36.936  -8.743  1.00 30.21           C
ATOM    453  CD  GLN A 497       3.507 -38.417  -8.869  1.00 39.49           C
ATOM    454  OE1 GLN A 497       2.331 -38.817  -9.004  1.00 41.60           O
ATOM    455  NE2 GLN A 497       4.539 -39.242  -8.794  1.00 39.37           N
ATOM    456  H   GLN A 497       5.036 -35.487  -6.632  1.00 38.63           H
ATOM    457  HA  GLN A 497       3.352 -34.333  -8.292  1.00 39.75           H
ATOM    458  HB2 GLN A 497       3.038 -36.745  -6.879  1.00 38.59           H
ATOM    459  HB3 GLN A 497       2.027 -36.276  -8.010  1.00 38.59           H
ATOM    460  HG2 GLN A 497       3.691 -36.515  -9.606  1.00 36.25           H
ATOM    461  HG3 GLN A 497       4.752 -36.851  -8.475  1.00 36.25           H
ATOM    462 HE21 GLN A 497       5.332 -38.936  -8.666  1.00 47.24           H
ATOM    463 HE22 GLN A 497       4.416 -40.090  -8.865  1.00 47.24           H
ATOM    464  N   LEU A 498       2.450 -34.316  -5.226  1.00 32.73           N
ATOM    465  CA  LEU A 498       1.533 -33.651  -4.296  1.00 36.64           C
ATOM    466  C   LEU A 498       1.709 -32.139  -4.311  1.00 38.36           C
ATOM    467  O   LEU A 498       0.725 -31.390  -4.279  1.00 34.32           O
ATOM    468  CB  LEU A 498       1.751 -34.153  -2.880  1.00 28.79           C
ATOM    469  CG  LEU A 498       0.995 -35.404  -2.432  1.00 43.35           C
ATOM    470  CD1 LEU A 498       0.936 -36.422  -3.504  1.00 49.39           C
ATOM    471  CD2 LEU A 498       1.695 -36.011  -1.228  1.00 37.28           C
ATOM    472  H   LEU A 498       3.051 -34.809  -4.854  1.00 39.27           H
ATOM    473  HA  LEU A 498       0.624 -33.862  -4.552  1.00 43.97           H
ATOM    474  HB2 LEU A 498       2.699 -34.352  -2.797  1.00 34.55           H
ATOM    475  HB3 LEU A 498       1.527 -33.444  -2.260  1.00 34.55           H
ATOM    476  HG  LEU A 498       0.084 -35.169  -2.188  1.00 52.02           H
ATOM    477 HD11 LEU A 498       0.461 -37.189  -3.155  1.00 59.27           H
ATOM    478 HD12 LEU A 498       0.470 -36.068  -4.278  1.00 59.27           H
ATOM    479 HD13 LEU A 498       1.843 -36.677  -3.745  1.00 59.27           H
ATOM    480 HD21 LEU A 498       1.212 -36.804  -0.953  1.00 44.74           H
ATOM    481 HD22 LEU A 498       2.604 -36.248  -1.462  1.00 44.74           H
ATOM    482 HD23 LEU A 498       1.697 -35.357  -0.509  1.00 44.74           H
ATOM    483  N   LEU A 499       2.957 -31.675  -4.315  1.00 34.95           N
ATOM    484  CA  LEU A 499       3.212 -30.243  -4.320  1.00 32.20           C
ATOM    485  C   LEU A 499       2.653 -29.588  -5.573  1.00 29.50           C
ATOM    486  O   LEU A 499       2.123 -28.467  -5.522  1.00 32.63           O
ATOM    487  CB  LEU A 499       4.710 -29.992  -4.203  1.00 31.86           C
ATOM    488  CG  LEU A 499       5.145 -28.530  -4.286  1.00 36.80           C
ATOM    489  CD1 LEU A 499       4.487 -27.732  -3.165  1.00 31.64           C
ATOM    490  CD2 LEU A 499       6.689 -28.449  -4.220  1.00 35.79           C
ATOM    491  H   LEU A 499       3.661 -32.165  -4.294  1.00 41.94           H
ATOM    492  HA  LEU A 499       2.770 -29.841  -3.554  1.00 38.63           H
ATOM    493  HB2 LEU A 499       5.019 -30.348  -3.356  1.00 38.23           H
ATOM    494  HB3 LEU A 499       5.143 -30.466  -4.926  1.00 38.23           H
ATOM    495  HG  LEU A 499       4.862 -28.152  -5.138  1.00 44.16           H
ATOM    496 HD11 LEU A 499       4.780 -26.807  -3.224  1.00 37.97           H
ATOM    497 HD12 LEU A 499       3.523 -27.769  -3.258  1.00 37.97           H
ATOM    498 HD13 LEU A 499       4.754 -28.110  -2.314  1.00 37.97           H
ATOM    499 HD21 LEU A 499       6.966 -27.521  -4.260  1.00 42.94           H
ATOM    500 HD22 LEU A 499       6.981 -28.845  -3.385  1.00 42.94           H
ATOM    501 HD23 LEU A 499       7.061 -28.943  -4.968  1.00 42.94           H
ATOM    502  N   SER A 500       2.775 -30.275  -6.709  1.00 33.55           N
ATOM    503  CA  SER A 500       2.320 -29.747  -7.993  1.00 32.95           C
ATOM    504  C   SER A 500       0.886 -29.259  -7.945  1.00 42.31           C
ATOM    505  O   SER A 500       0.533 -28.283  -8.618  1.00 45.86           O
ATOM    506  CB  SER A 500       2.432 -30.833  -9.057  1.00 37.51           C
ATOM    507  OG  SER A 500       3.758 -31.290  -9.150  1.00 45.95           O
ATOM    508  H   SER A 500       3.136 -31.053  -6.756  1.00 40.26           H
ATOM    509  HA  SER A 500       2.882 -29.002  -8.252  1.00 39.54           H
ATOM    510  HB2 SER A 500       1.872 -31.581  -8.788  1.00 45.01           H
ATOM    511  HB3 SER A 500       2.134 -30.487  -9.912  1.00 45.01           H
ATOM    512  HG  SER A 500       4.024 -31.564  -8.399  1.00 55.14           H
ATOM    513  N   LYS A 501       0.029 -29.974  -7.215  1.00 44.00           N
ATOM    514  CA  LYS A 501      -1.374 -29.586  -7.124  1.00 45.45           C
ATOM    515  C   LYS A 501      -1.525 -28.206  -6.507  1.00 43.66           C
ATOM    516  O   LYS A 501      -2.406 -27.434  -6.902  1.00 47.49           O
ATOM    517  CB  LYS A 501      -2.151 -30.621  -6.309  1.00 46.45           C
ATOM    518  CG  LYS A 501      -2.121 -32.035  -6.868  1.00 50.32           C
ATOM    519  CD  LYS A 501      -2.701 -32.977  -5.824  1.00 63.64           C
ATOM    520  CE  LYS A 501      -2.658 -34.429  -6.253  1.00 64.31           C
ATOM    521  NZ  LYS A 501      -3.278 -35.283  -5.205  1.00 69.99           N1+
ATOM    522  H   LYS A 501       0.235 -30.682  -6.770  1.00 52.80           H
ATOM    523  HA  LYS A 501      -1.755 -29.567  -8.016  1.00 54.54           H
ATOM    524  HB2 LYS A 501      -1.760 -30.661  -5.421  1.00 55.74           H
ATOM    525  HB3 LYS A 501      -3.078 -30.348  -6.242  1.00 55.74           H
ATOM    526  HG2 LYS A 501      -2.658 -32.085  -7.672  1.00 60.39           H
ATOM    527  HG3 LYS A 501      -1.206 -32.305  -7.049  1.00 60.39           H
ATOM    528  HD2 LYS A 501      -2.187 -32.896  -5.003  1.00 76.37           H
ATOM    529  HD3 LYS A 501      -3.626 -32.738  -5.658  1.00 76.37           H
ATOM    530  HE2 LYS A 501      -3.160 -34.539  -7.076  1.00 77.18           H
ATOM    531  HE3 LYS A 501      -1.736 -34.709  -6.371  1.00 77.18           H
ATOM    532  HZ1 LYS A 501      -3.617 -36.019  -5.575  1.00 83.99           H
ATOM    533  HZ2 LYS A 501      -2.672 -35.515  -4.595  1.00 83.99           H
ATOM    534  HZ3 LYS A 501      -3.937 -34.838  -4.802  1.00 83.99           H
ATOM    535  N   LYS A 502      -0.684 -27.875  -5.536  1.00 46.02           N
ATOM    536  CA  LYS A 502      -0.764 -26.581  -4.868  1.00 38.10           C
ATOM    537  C   LYS A 502      -0.119 -25.448  -5.664  1.00 45.65           C
ATOM    538  O   LYS A 502      -0.050 -24.320  -5.161  1.00 39.52           O
ATOM    539  CB  LYS A 502      -0.117 -26.673  -3.491  1.00 39.70           C
ATOM    540  CG  LYS A 502      -1.023 -27.257  -2.437  1.00 52.58           C
ATOM    541  CD  LYS A 502      -0.981 -28.752  -2.415  1.00 50.25           C
ATOM    542  CE  LYS A 502       0.221 -29.249  -1.649  1.00 52.25           C
ATOM    543  NZ  LYS A 502       0.153 -28.944  -0.196  1.00 58.15           N1+
ATOM    544  H   LYS A 502      -0.054 -28.384  -5.247  1.00 55.22           H
ATOM    545  HA  LYS A 502      -1.698 -26.358  -4.742  1.00 45.72           H
ATOM    546  HB2 LYS A 502       0.670 -27.233  -3.548  1.00 47.64           H
ATOM    547  HB3 LYS A 502       0.132 -25.782  -3.206  1.00 47.64           H
ATOM    548  HG2 LYS A 502      -0.747 -26.938  -1.565  1.00 63.10           H
ATOM    549  HG3 LYS A 502      -1.939 -26.988  -2.616  1.00 63.10           H
ATOM    550  HD2 LYS A 502      -1.782 -29.085  -1.974  1.00 60.31           H
ATOM    551  HD3 LYS A 502      -0.938 -29.090  -3.323  1.00 60.31           H
ATOM    552  HE2 LYS A 502       0.271 -30.216  -1.741  1.00 62.70           H
ATOM    553  HE3 LYS A 502       1.019 -28.838  -2.014  1.00 62.70           H
ATOM    554  HZ1 LYS A 502       0.846 -28.434   0.037  1.00 69.78           H
ATOM    555  HZ2 LYS A 502      -0.600 -28.504  -0.014  1.00 69.78           H
ATOM    556  HZ3 LYS A 502       0.173 -29.696   0.278  1.00 69.78           H
ATOM    557  N   LEU A 503       0.357 -25.707  -6.881  1.00 39.80           N
ATOM    558  CA  LEU A 503       1.020 -24.683  -7.671  1.00 43.17           C
ATOM    559  C   LEU A 503       0.059 -24.076  -8.683  1.00 42.48           C
ATOM    560  O   LEU A 503      -0.724 -24.782  -9.326  1.00 40.92           O
ATOM    561  CB  LEU A 503       2.251 -25.253  -8.383  1.00 37.14           C
ATOM    562  CG  LEU A 503       3.351 -25.781  -7.453  1.00 32.31           C
ATOM    563  CD1 LEU A 503       4.544 -26.290  -8.234  1.00 33.37           C
ATOM    564  CD2 LEU A 503       3.778 -24.713  -6.456  1.00 43.25           C
ATOM    565  H   LEU A 503       0.327 -26.478  -7.261  1.00 47.76           H
ATOM    566  HA  LEU A 503       1.305 -23.965  -7.084  1.00 51.80           H
ATOM    567  HB2 LEU A 503       1.965 -25.984  -8.949  1.00 44.57           H
ATOM    568  HB3 LEU A 503       2.642 -24.553  -8.925  1.00 44.57           H
ATOM    569  HG  LEU A 503       2.988 -26.529  -6.942  1.00 38.77           H
ATOM    570 HD11 LEU A 503       5.208 -26.631  -7.619  1.00 40.04           H
ATOM    571 HD12 LEU A 503       4.247 -27.010  -8.818  1.00 40.04           H
ATOM    572 HD13 LEU A 503       4.907 -25.565  -8.761  1.00 40.04           H
ATOM    573 HD21 LEU A 503       4.477 -25.074  -5.890  1.00 51.90           H
ATOM    574 HD22 LEU A 503       4.112 -23.954  -6.957  1.00 51.90           H
ATOM    575 HD23 LEU A 503       3.021 -24.450  -5.911  1.00 51.90           H
ATOM    576  N   SER A 504       0.127 -22.753  -8.813  1.00 40.14           N
ATOM    577  CA  SER A 504      -0.675 -22.062  -9.808  1.00 42.47           C
ATOM    578  C   SER A 504      -0.176 -22.368 -11.210  1.00 40.63           C
ATOM    579  O   SER A 504      -0.915 -22.188 -12.185  1.00 41.05           O
ATOM    580  CB  SER A 504      -0.663 -20.557  -9.527  1.00 50.89           C
ATOM    581  OG  SER A 504       0.653 -20.043  -9.566  1.00 49.64           O
ATOM    582  H   SER A 504       0.648 -22.244  -8.356  1.00 48.16           H
ATOM    583  HA  SER A 504      -1.593 -22.372  -9.742  1.00 50.97           H
ATOM    584  HB2 SER A 504      -1.200 -20.108 -10.197  1.00 61.07           H
ATOM    585  HB3 SER A 504      -1.036 -20.397  -8.646  1.00 61.07           H
ATOM    586  HG  SER A 504       0.977 -20.135 -10.340  1.00 59.57           H
ATOM    587  N   GLU A 505       1.046 -22.883 -11.317  1.00 41.70           N
ATOM    588  CA  GLU A 505       1.642 -23.321 -12.579  1.00 39.32           C
ATOM    589  C   GLU A 505       2.104 -24.754 -12.322  1.00 38.06           C
ATOM    590  O   GLU A 505       3.237 -24.992 -11.887  1.00 46.79           O
ATOM    591  CB  GLU A 505       2.763 -22.374 -13.007  1.00 41.97           C
ATOM    592  CG  GLU A 505       2.257 -20.915 -13.239  1.00 54.60           C
ATOM    593  CD  GLU A 505       3.065 -19.812 -12.492  1.00 60.97           C
ATOM    594  OE1 GLU A 505       4.324 -19.773 -12.602  1.00 42.34           O
ATOM    595  OE2 GLU A 505       2.421 -18.975 -11.798  1.00 57.49           O1-
ATOM    596  H   GLU A 505       1.561 -23.013 -10.640  1.00 50.04           H
ATOM    597  HA  GLU A 505       0.976 -23.325 -13.283  1.00 47.19           H
ATOM    598  HB2 GLU A 505       3.426 -22.342 -12.299  1.00 50.36           H
ATOM    599  HB3 GLU A 505       3.168 -22.704 -13.823  1.00 50.36           H
ATOM    600  HG2 GLU A 505       2.293 -20.722 -14.191  1.00 65.52           H
ATOM    601  HG3 GLU A 505       1.336 -20.855 -12.936  1.00 65.52           H
ATOM    602  N   PRO A 506       1.226 -25.738 -12.545  1.00 47.20           N
ATOM    603  CA  PRO A 506       1.506 -27.125 -12.117  1.00 45.02           C
ATOM    604  C   PRO A 506       2.753 -27.765 -12.706  1.00 29.67           C
ATOM    605  O   PRO A 506       3.273 -28.712 -12.111  1.00 37.52           O
ATOM    606  CB  PRO A 506       0.244 -27.861 -12.573  1.00 51.01           C
ATOM    607  CG  PRO A 506      -0.819 -26.840 -12.369  1.00 45.32           C
ATOM    608  CD  PRO A 506      -0.192 -25.568 -12.904  1.00 42.47           C
ATOM    609  HA  PRO A 506       1.560 -27.183 -11.150  1.00 54.02           H
ATOM    610  HB2 PRO A 506       0.335 -28.066 -13.521  1.00 61.21           H
ATOM    611  HB3 PRO A 506       0.093 -28.667 -12.056  1.00 61.21           H
ATOM    612  HG2 PRO A 506      -1.619 -27.062 -12.874  1.00 54.39           H
ATOM    613  HG3 PRO A 506      -1.016 -26.760 -11.421  1.00 54.39           H
ATOM    614  HD2 PRO A 506      -0.282 -25.508 -13.868  1.00 50.96           H
ATOM    615  HD3 PRO A 506      -0.566 -24.788 -12.462  1.00 50.96           H
ATOM    616  N   SER A 507       3.243 -27.320 -13.852  1.00 32.67           N
ATOM    617  CA  SER A 507       4.415 -27.936 -14.455  1.00 32.07           C
ATOM    618  C   SER A 507       5.728 -27.237 -14.068  1.00 33.63           C
ATOM    619  O   SER A 507       6.756 -27.446 -14.733  1.00 36.62           O
ATOM    620  CB  SER A 507       4.248 -27.970 -15.968  1.00 37.89           C
ATOM    621  OG  SER A 507       4.075 -26.648 -16.455  1.00 45.41           O
ATOM    622  H   SER A 507       2.908 -26.671 -14.308  1.00 39.21           H
ATOM    623  HA  SER A 507       4.472 -28.854 -14.148  1.00 38.48           H
ATOM    624  HB2 SER A 507       5.029 -28.385 -16.369  1.00 45.47           H
ATOM    625  HB3 SER A 507       3.452 -28.482 -16.186  1.00 45.47           H
ATOM    626  HG  SER A 507       4.074 -26.658 -17.300  1.00 54.49           H
ATOM    627  N   SER A 508       5.720 -26.451 -12.984  1.00 37.10           N
ATOM    628  CA  SER A 508       6.921 -25.743 -12.538  1.00 38.48           C
ATOM    629  C   SER A 508       8.100 -26.689 -12.349  1.00 32.91           C
ATOM    630  O   SER A 508       9.211 -26.392 -12.788  1.00 30.40           O
ATOM    631  CB  SER A 508       6.642 -25.007 -11.225  1.00 30.76           C
ATOM    632  OG  SER A 508       5.815 -23.879 -11.455  1.00 37.92           O
ATOM    633  H   SER A 508       5.027 -26.317 -12.489  1.00 44.51           H
ATOM    634  HA  SER A 508       7.177 -25.091 -13.210  1.00 46.18           H
ATOM    635  HB2 SER A 508       6.198 -25.616 -10.616  1.00 36.91           H
ATOM    636  HB3 SER A 508       7.483 -24.719 -10.839  1.00 36.91           H
ATOM    637  HG  SER A 508       5.058 -24.145 -11.717  1.00 45.51           H
ATOM    638  N   LEU A 509       7.871 -27.831 -11.694  1.00 28.81           N
ATOM    639  CA  LEU A 509       8.922 -28.752 -11.270  1.00 28.20           C
ATOM    640  C   LEU A 509       9.553 -29.539 -12.404  1.00 29.26           C
ATOM    641  O   LEU A 509      10.488 -30.301 -12.150  1.00 36.12           O
ATOM    642  CB  LEU A 509       8.351 -29.714 -10.226  1.00 25.13           C
ATOM    643  CG  LEU A 509       8.576 -29.422  -8.732  1.00 39.69           C
ATOM    644  CD1 LEU A 509       8.429 -27.952  -8.418  1.00 36.71           C
ATOM    645  CD2 LEU A 509       7.586 -30.218  -7.890  1.00 40.02           C
ATOM    646  H   LEU A 509       7.084 -28.092 -11.462  1.00 34.57           H
ATOM    647  HA  LEU A 509       9.632 -28.248 -10.848  1.00 33.84           H
ATOM    648  HB2 LEU A 509       7.392 -29.751 -10.347  1.00 30.15           H
ATOM    649  HB3 LEU A 509       8.727 -30.593 -10.392  1.00 30.15           H
ATOM    650  HG  LEU A 509       9.478 -29.696  -8.485  1.00 47.63           H
ATOM    651 HD11 LEU A 509       8.570 -27.832  -7.467  1.00 44.06           H
ATOM    652 HD12 LEU A 509       9.088 -27.443  -8.915  1.00 44.06           H
ATOM    653 HD13 LEU A 509       7.533 -27.672  -8.658  1.00 44.06           H
ATOM    654 HD21 LEU A 509       7.747 -30.029  -6.952  1.00 48.02           H
ATOM    655 HD22 LEU A 509       6.680 -29.973  -8.129  1.00 48.02           H
ATOM    656 HD23 LEU A 509       7.726 -31.166  -8.056  1.00 48.02           H
ATOM    657  N   GLN A 510       9.082 -29.377 -13.636  1.00 35.33           N
ATOM    658  CA  GLN A 510       9.564 -30.202 -14.742  1.00 30.27           C
ATOM    659  C   GLN A 510      11.088 -30.176 -14.848  1.00 37.57           C
ATOM    660  O   GLN A 510      11.740 -31.211 -15.013  1.00 29.78           O
ATOM    661  CB  GLN A 510       8.934 -29.694 -16.033  1.00 38.12           C
ATOM    662  CG  GLN A 510       9.375 -30.397 -17.274  1.00 46.92           C
ATOM    663  CD  GLN A 510       8.531 -29.998 -18.478  1.00 56.15           C
ATOM    664  OE1 GLN A 510       8.206 -28.828 -18.670  1.00 57.78           O
ATOM    665  NE2 GLN A 510       8.150 -30.978 -19.274  1.00 66.98           N
ATOM    666  H   GLN A 510       8.466 -28.815 -13.851  1.00 42.40           H
ATOM    667  HA  GLN A 510       9.285 -31.121 -14.606  1.00 36.33           H
ATOM    668  HB2 GLN A 510       7.973 -29.793 -15.960  1.00 45.74           H
ATOM    669  HB3 GLN A 510       9.157 -28.757 -16.130  1.00 45.74           H
ATOM    670  HG2 GLN A 510      10.300 -30.169 -17.451  1.00 56.30           H
ATOM    671  HG3 GLN A 510       9.285 -31.355 -17.142  1.00 56.30           H
ATOM    672 HE21 GLN A 510       8.384 -31.789 -19.107  1.00 80.38           H
ATOM    673 HE22 GLN A 510       7.657 -30.799 -19.955  1.00 80.38           H
ATOM    674  N   TYR A 511      11.681 -28.991 -14.777  1.00 29.93           N
ATOM    675  CA  TYR A 511      13.113 -28.868 -14.958  1.00 22.76           C
ATOM    676  C   TYR A 511      13.878 -28.820 -13.636  1.00 28.30           C
ATOM    677  O   TYR A 511      15.069 -28.488 -13.626  1.00 26.02           O
ATOM    678  CB  TYR A 511      13.407 -27.648 -15.830  1.00 38.70           C
ATOM    679  CG  TYR A 511      12.976 -27.872 -17.264  1.00 36.12           C
ATOM    680  CD1 TYR A 511      11.784 -27.352 -17.741  1.00 38.02           C
ATOM    681  CD2 TYR A 511      13.739 -28.653 -18.119  1.00 45.40           C
ATOM    682  CE1 TYR A 511      11.375 -27.583 -19.057  1.00 51.39           C
ATOM    683  CE2 TYR A 511      13.343 -28.885 -19.440  1.00 45.85           C
ATOM    684  CZ  TYR A 511      12.161 -28.350 -19.896  1.00 47.38           C
ATOM    685  OH  TYR A 511      11.771 -28.569 -21.196  1.00 59.97           O
ATOM    686  H   TYR A 511      11.278 -28.246 -14.639  1.00 35.92           H
ATOM    687  HA  TYR A 511      13.431 -29.645 -15.442  1.00 27.31           H
ATOM    688  HB2 TYR A 511      12.916 -26.886 -15.475  1.00 46.44           H
ATOM    689  HB3 TYR A 511      14.361 -27.466 -15.821  1.00 46.44           H
ATOM    690  HD1 TYR A 511      11.249 -26.835 -17.173  1.00 45.62           H
ATOM    691  HD2 TYR A 511      14.543 -29.014 -17.810  1.00 54.48           H
ATOM    692  HE1 TYR A 511      10.573 -27.215 -19.372  1.00 61.67           H
ATOM    693  HE2 TYR A 511      13.877 -29.401 -20.008  1.00 55.02           H
ATOM    694  HH  TYR A 511      12.340 -29.048 -21.583  1.00 71.97           H
ATOM    695  N   LEU A 512      13.238 -29.204 -12.527  1.00 30.52           N
ATOM    696  CA  LEU A 512      13.936 -29.363 -11.256  1.00 24.99           C
ATOM    697  C   LEU A 512      14.364 -30.820 -11.141  1.00 24.22           C
ATOM    698  O   LEU A 512      13.524 -31.674 -10.866  1.00 27.63           O
ATOM    699  CB  LEU A 512      13.037 -28.985 -10.088  1.00 20.32           C
ATOM    700  CG  LEU A 512      13.586 -28.502  -8.746  1.00 32.60           C
ATOM    701  CD1 LEU A 512      13.056 -29.345  -7.628  1.00 34.83           C
ATOM    702  CD2 LEU A 512      15.079 -28.439  -8.709  1.00 32.14           C
ATOM    703  H   LEU A 512      12.396 -29.390 -12.490  1.00 36.63           H
ATOM    704  HA  LEU A 512      14.708 -28.784 -11.247  1.00 29.99           H
ATOM    705  HB2 LEU A 512      12.481 -28.255 -10.410  1.00 24.39           H
ATOM    706  HB3 LEU A 512      12.458 -29.731  -9.892  1.00 24.39           H
ATOM    707  HG  LEU A 512      13.264 -27.596  -8.593  1.00 39.12           H
ATOM    708 HD11 LEU A 512      13.420 -29.028  -6.788  1.00 41.80           H
ATOM    709 HD12 LEU A 512      12.088 -29.283  -7.616  1.00 41.80           H
ATOM    710 HD13 LEU A 512      13.335 -30.262  -7.781  1.00 41.80           H
ATOM    711 HD21 LEU A 512      15.358 -28.145  -7.825  1.00 38.57           H
ATOM    712 HD22 LEU A 512      15.441 -29.316  -8.905  1.00 38.57           H
ATOM    713 HD23 LEU A 512      15.387 -27.794  -9.368  1.00 38.57           H
ATOM    714  N   PRO A 513      15.637 -31.141 -11.282  1.00 24.50           N
ATOM    715  CA  PRO A 513      16.038 -32.539 -11.274  1.00 24.83           C
ATOM    716  C   PRO A 513      15.900 -33.143  -9.891  1.00 26.69           C
ATOM    717  O   PRO A 513      15.885 -32.442  -8.873  1.00 26.60           O
ATOM    718  CB  PRO A 513      17.495 -32.481 -11.730  1.00 31.13           C
ATOM    719  CG  PRO A 513      17.966 -31.132 -11.248  1.00 27.56           C
ATOM    720  CD  PRO A 513      16.779 -30.239 -11.482  1.00 25.96           C
ATOM    721  HA  PRO A 513      15.508 -33.049 -11.904  1.00 29.80           H
ATOM    722  HB2 PRO A 513      17.997 -33.193 -11.311  1.00 37.36           H
ATOM    723  HB3 PRO A 513      17.532 -32.530 -12.694  1.00 37.36           H
ATOM    724  HG2 PRO A 513      18.155 -31.187 -10.298  1.00 33.08           H
ATOM    725  HG3 PRO A 513      18.745 -30.836 -11.736  1.00 33.08           H
ATOM    726  HD2 PRO A 513      16.749 -29.516 -10.834  1.00 31.15           H
ATOM    727  HD3 PRO A 513      16.768 -29.903 -12.391  1.00 31.15           H
ATOM    728  N   TYR A 514      15.769 -34.470  -9.877  1.00 20.91           N
ATOM    729  CA  TYR A 514      15.690 -35.252  -8.645  1.00 29.62           C
ATOM    730  C   TYR A 514      16.183 -36.688  -8.777  1.00 24.55           C
ATOM    731  O   TYR A 514      16.528 -37.299  -7.768  1.00 33.12           O
ATOM    732  CB  TYR A 514      14.258 -35.274  -8.146  1.00 30.70           C
ATOM    733  CG  TYR A 514      13.318 -36.235  -8.859  1.00 36.80           C
ATOM    734  CD1 TYR A 514      12.936 -37.438  -8.260  1.00 39.55           C
ATOM    735  CD2 TYR A 514      12.766 -35.916 -10.095  1.00 32.90           C
ATOM    736  CE1 TYR A 514      12.046 -38.302  -8.875  1.00 35.51           C
ATOM    737  CE2 TYR A 514      11.870 -36.779 -10.721  1.00 39.20           C
ATOM    738  CZ  TYR A 514      11.522 -37.974 -10.101  1.00 40.79           C
ATOM    739  OH  TYR A 514      10.655 -38.852 -10.701  1.00 54.89           O
ATOM    740  H   TYR A 514      15.717 -34.949 -10.590  1.00 25.09           H
ATOM    741  HA  TYR A 514      16.231 -34.829  -7.964  1.00 35.55           H
ATOM    742  HB2 TYR A 514      14.259 -35.502  -7.202  1.00 36.84           H
ATOM    743  HB3 TYR A 514      13.889 -34.383  -8.262  1.00 36.84           H
ATOM    744  HD1 TYR A 514      13.282 -37.665  -7.423  1.00 47.47           H
ATOM    745  HD2 TYR A 514      12.996 -35.110 -10.507  1.00 39.48           H
ATOM    746  HE1 TYR A 514      11.812 -39.109  -8.465  1.00 42.61           H
ATOM    747  HE2 TYR A 514      11.516 -36.561 -11.558  1.00 47.04           H
ATOM    748  HH  TYR A 514      10.442 -38.564 -11.463  1.00 65.87           H
ATOM    749  N   ARG A 515      16.245 -37.233  -9.991  1.00 32.06           N
ATOM    750  CA  ARG A 515      16.633 -38.631 -10.200  1.00 39.55           C
ATOM    751  C   ARG A 515      18.145 -38.837 -10.141  1.00 41.98           C
ATOM    752  O   ARG A 515      18.938 -37.937 -10.426  1.00 36.24           O
ATOM    753  CB  ARG A 515      16.158 -39.138 -11.561  1.00 42.50           C
ATOM    754  CG  ARG A 515      14.638 -39.159 -11.739  1.00 46.05           C
ATOM    755  CD  ARG A 515      14.275 -39.623 -13.169  1.00 52.22           C
ATOM    756  NE  ARG A 515      12.880 -39.335 -13.489  1.00 63.86           N
ATOM    757  CZ  ARG A 515      12.360 -39.323 -14.714  1.00 66.35           C
ATOM    758  NH1 ARG A 515      13.110 -39.600 -15.783  1.00 62.36           N
ATOM    759  NH2 ARG A 515      11.075 -39.026 -14.872  1.00 69.13           N1+
ATOM    760  H   ARG A 515      16.068 -36.809 -10.720  1.00 38.47           H
ATOM    761  HA  ARG A 515      16.227 -39.183  -9.513  1.00 47.46           H
ATOM    762  HB2 ARG A 515      16.529 -38.567 -12.247  1.00 51.00           H
ATOM    763  HB3 ARG A 515      16.485 -40.042 -11.688  1.00 51.00           H
ATOM    764  HG2 ARG A 515      14.241 -39.766 -11.097  1.00 55.26           H
ATOM    765  HG3 ARG A 515      14.293 -38.263 -11.610  1.00 55.26           H
ATOM    766  HD2 ARG A 515      14.834 -39.144 -13.801  1.00 62.66           H
ATOM    767  HD3 ARG A 515      14.426 -40.577 -13.250  1.00 62.66           H
ATOM    768  HE  ARG A 515      12.353 -39.157 -12.835  1.00 76.63           H
ATOM    769 HH11 ARG A 515      13.946 -39.782 -15.691  1.00 74.83           H
ATOM    770 HH12 ARG A 515      12.761 -39.584 -16.571  1.00 74.83           H
ATOM    771 HH21 ARG A 515      10.589 -38.850 -14.186  1.00 82.96           H
ATOM    772 HH22 ARG A 515      10.726 -39.019 -15.660  1.00 82.96           H
ATOM    773  N   ASP A 516      18.532 -40.078  -9.829  1.00 45.11           N
ATOM    774  CA  ASP A 516      19.929 -40.521  -9.807  1.00 42.76           C
ATOM    775  C   ASP A 516      20.743 -39.830  -8.723  1.00 48.41           C
ATOM    776  O   ASP A 516      21.945 -39.619  -8.876  1.00 42.61           O
ATOM    777  CB  ASP A 516      20.611 -40.329 -11.165  1.00 58.30           C
ATOM    778  CG  ASP A 516      19.923 -41.099 -12.271  1.00 61.51           C
ATOM    779  OD1 ASP A 516      19.114 -42.003 -11.954  1.00 64.81           O
ATOM    780  OD2 ASP A 516      20.200 -40.810 -13.449  1.00 65.89           O1-
ATOM    781  H   ASP A 516      17.978 -40.709  -9.643  1.00 54.13           H
ATOM    782  HA  ASP A 516      19.946 -41.473  -9.612  1.00 51.32           H
ATOM    783  HB2 ASP A 516      20.623 -39.392 -11.403  1.00 69.96           H
ATOM    784  HB3 ASP A 516      21.518 -40.672 -11.106  1.00 69.96           H
ATOM    785  N   TYR A 517      20.113 -39.510  -7.612  1.00 43.80           N
ATOM    786  CA  TYR A 517      20.801 -38.843  -6.521  1.00 48.30           C
ATOM    787  C   TYR A 517      20.661 -39.656  -5.239  1.00 42.86           C
ATOM    788  O   TYR A 517      19.584 -40.169  -4.920  1.00 38.11           O
ATOM    789  CB  TYR A 517      20.262 -37.409  -6.335  1.00 47.89           C
ATOM    790  CG  TYR A 517      21.033 -36.632  -5.296  1.00 42.91           C
ATOM    791  CD1 TYR A 517      22.247 -36.019  -5.617  1.00 34.22           C
ATOM    792  CD2 TYR A 517      20.564 -36.534  -3.988  1.00 40.39           C
ATOM    793  CE1 TYR A 517      22.978 -35.343  -4.673  1.00 39.54           C
ATOM    794  CE2 TYR A 517      21.290 -35.850  -3.029  1.00 41.51           C
ATOM    795  CZ  TYR A 517      22.486 -35.247  -3.385  1.00 43.45           C
ATOM    796  OH  TYR A 517      23.186 -34.574  -2.428  1.00 44.26           O
ATOM    797  H   TYR A 517      19.280 -39.676  -7.471  1.00 52.55           H
ATOM    798  HA  TYR A 517      21.744 -38.784  -6.729  1.00 57.95           H
ATOM    799  HB2 TYR A 517      20.319 -36.937  -7.180  1.00 57.47           H
ATOM    800  HB3 TYR A 517      19.336 -37.459  -6.044  1.00 57.47           H
ATOM    801  HD1 TYR A 517      22.576 -36.093  -6.489  1.00 41.07           H
ATOM    802  HD2 TYR A 517      19.756 -36.936  -3.749  1.00 48.47           H
ATOM    803  HE1 TYR A 517      23.786 -34.940  -4.908  1.00 47.45           H
ATOM    804  HE2 TYR A 517      20.964 -35.781  -2.160  1.00 49.81           H
ATOM    805  HH  TYR A 517      22.760 -34.595  -1.702  1.00 53.11           H
ATOM    806  N   ASN A 518      21.757 -39.755  -4.495  1.00 43.44           N
ATOM    807  CA  ASN A 518      21.808 -40.542  -3.264  1.00 45.04           C
ATOM    808  C   ASN A 518      21.202 -39.748  -2.112  1.00 47.70           C
ATOM    809  O   ASN A 518      21.875 -38.981  -1.422  1.00 50.84           O
ATOM    810  CB  ASN A 518      23.249 -40.946  -2.962  1.00 56.49           C
ATOM    811  CG  ASN A 518      23.356 -41.912  -1.783  1.00 59.29           C
ATOM    812  OD1 ASN A 518      22.341 -42.390  -1.274  1.00 61.35           O
ATOM    813  ND2 ASN A 518      24.598 -42.209  -1.351  1.00 62.61           N
ATOM    814  H   ASN A 518      22.504 -39.385  -4.697  1.00 52.12           H
ATOM    815  HA  ASN A 518      21.281 -41.349  -3.386  1.00 54.05           H
ATOM    816  HB2 ASN A 518      23.627 -41.379  -3.747  1.00 67.79           H
ATOM    817  HB3 ASN A 518      23.758 -40.150  -2.746  1.00 67.79           H
ATOM    818 HD21 ASN A 518      24.717 -42.782  -0.720  1.00 75.13           H
ATOM    819 HD22 ASN A 518      25.282 -41.821  -1.706  1.00 75.13           H
ATOM    820  N   TYR A 519      19.923 -39.971  -1.858  1.00 32.43           N
ATOM    821  CA  TYR A 519      19.260 -39.244  -0.795  1.00 40.35           C
ATOM    822  C   TYR A 519      19.508 -39.829   0.587  1.00 44.19           C
ATOM    823  O   TYR A 519      19.165 -39.166   1.573  1.00 37.35           O
ATOM    824  CB  TYR A 519      17.756 -39.168  -1.068  1.00 31.29           C
ATOM    825  CG  TYR A 519      17.388 -38.284  -2.259  1.00 38.46           C
ATOM    826  CD1 TYR A 519      17.054 -38.840  -3.492  1.00 37.57           C
ATOM    827  CD2 TYR A 519      17.343 -36.902  -2.137  1.00 34.82           C
ATOM    828  CE1 TYR A 519      16.696 -38.052  -4.559  1.00 28.58           C
ATOM    829  CE2 TYR A 519      16.992 -36.107  -3.194  1.00 28.38           C
ATOM    830  CZ  TYR A 519      16.673 -36.690  -4.406  1.00 33.93           C
ATOM    831  OH  TYR A 519      16.370 -35.891  -5.475  1.00 28.86           O
ATOM    832  H   TYR A 519      19.425 -40.534  -2.282  1.00 38.92           H
ATOM    833  HA  TYR A 519      19.597 -38.341  -0.786  1.00 48.42           H
ATOM    834  HB2 TYR A 519      17.429 -40.065  -1.253  1.00 37.55           H
ATOM    835  HB3 TYR A 519      17.307 -38.819  -0.281  1.00 37.55           H
ATOM    836  HD1 TYR A 519      17.064 -39.768  -3.602  1.00 45.09           H
ATOM    837  HD2 TYR A 519      17.552 -36.507  -1.319  1.00 41.78           H
ATOM    838  HE1 TYR A 519      16.491 -38.438  -5.386  1.00 34.29           H
ATOM    839  HE2 TYR A 519      16.978 -35.177  -3.105  1.00 34.05           H
ATOM    840  HH  TYR A 519      16.190 -36.358  -6.153  1.00 34.63           H
ATOM    841  N   SER A 520      20.111 -41.018   0.694  1.00 37.57           N
ATOM    842  CA  SER A 520      20.244 -41.654   2.008  1.00 49.70           C
ATOM    843  C   SER A 520      21.144 -40.850   2.937  1.00 46.29           C
ATOM    844  O   SER A 520      20.927 -40.851   4.154  1.00 40.04           O
ATOM    845  CB  SER A 520      20.769 -43.091   1.870  1.00 47.91           C
ATOM    846  OG  SER A 520      22.011 -43.148   1.171  1.00 49.58           O
ATOM    847  H   SER A 520      20.438 -41.468   0.039  1.00 45.08           H
ATOM    848  HA  SER A 520      19.368 -41.706   2.423  1.00 59.64           H
ATOM    849  HB2 SER A 520      20.886 -43.473   2.753  1.00 57.50           H
ATOM    850  HB3 SER A 520      20.115 -43.609   1.375  1.00 57.50           H
ATOM    851  HG  SER A 520      21.925 -42.810   0.403  1.00 59.49           H
ATOM    852  N   LEU A 521      22.148 -40.152   2.387  1.00 39.44           N
ATOM    853  CA  LEU A 521      23.008 -39.286   3.196  1.00 49.46           C
ATOM    854  C   LEU A 521      22.338 -37.945   3.507  1.00 51.86           C
ATOM    855  O   LEU A 521      22.713 -37.279   4.482  1.00 49.01           O
ATOM    856  CB  LEU A 521      24.346 -39.052   2.472  1.00 39.95           C
ATOM    857  CG  LEU A 521      25.435 -40.147   2.421  1.00 50.52           C
ATOM    858  CD1 LEU A 521      24.891 -41.510   2.026  1.00 48.11           C
ATOM    859  CD2 LEU A 521      26.553 -39.740   1.449  1.00 44.40           C
ATOM    860  H   LEU A 521      22.333 -40.154   1.546  1.00 47.32           H
ATOM    861  HA  LEU A 521      23.196 -39.726   4.038  1.00 59.35           H
ATOM    862  HB2 LEU A 521      24.134 -38.863   1.546  1.00 47.95           H
ATOM    863  HB3 LEU A 521      24.760 -38.270   2.864  1.00 47.95           H
ATOM    864  HG  LEU A 521      25.830 -40.235   3.310  1.00 60.63           H
ATOM    865 HD11 LEU A 521      25.618 -42.155   2.031  1.00 57.74           H
ATOM    866 HD12 LEU A 521      24.210 -41.780   2.664  1.00 57.74           H
ATOM    867 HD13 LEU A 521      24.509 -41.452   1.137  1.00 57.74           H
ATOM    868 HD21 LEU A 521      27.239 -40.428   1.445  1.00 53.28           H
ATOM    869 HD22 LEU A 521      26.182 -39.637   0.562  1.00 53.28           H
ATOM    870 HD23 LEU A 521      26.936 -38.896   1.747  1.00 53.28           H
ATOM    871  N   VAL A 522      21.346 -37.556   2.709  1.00 38.88           N
ATOM    872  CA  VAL A 522      20.645 -36.279   2.855  1.00 38.02           C
ATOM    873  C   VAL A 522      19.492 -36.381   3.838  1.00 42.32           C
ATOM    874  O   VAL A 522      19.303 -35.512   4.692  1.00 38.67           O
ATOM    875  CB  VAL A 522      20.135 -35.804   1.478  1.00 42.06           C
ATOM    876  CG1 VAL A 522      19.227 -34.583   1.631  1.00 44.09           C
ATOM    877  CG2 VAL A 522      21.293 -35.500   0.554  1.00 40.77           C
ATOM    878  H   VAL A 522      21.046 -38.037   2.060  1.00 46.66           H
ATOM    879  HA  VAL A 522      21.267 -35.617   3.187  1.00 45.62           H
ATOM    880  HB  VAL A 522      19.608 -36.514   1.072  1.00 50.48           H
ATOM    881 HG11 VAL A 522      18.925 -34.310   0.750  1.00 52.91           H
ATOM    882 HG12 VAL A 522      18.453 -34.810   2.171  1.00 52.91           H
ATOM    883 HG13 VAL A 522      19.727 -33.866   2.048  1.00 52.91           H
ATOM    884 HG21 VAL A 522      20.938 -35.196  -0.295  1.00 48.93           H
ATOM    885 HG22 VAL A 522      21.843 -34.805   0.945  1.00 48.93           H
ATOM    886 HG23 VAL A 522      21.818 -36.305   0.422  1.00 48.93           H
ATOM    887  N   MET A 523      18.664 -37.405   3.693  1.00 46.13           N
ATOM    888  CA  MET A 523      17.475 -37.515   4.523  1.00 50.13           C
ATOM    889  C   MET A 523      17.887 -37.691   5.970  1.00 52.23           C
ATOM    890  O   MET A 523      18.699 -38.560   6.297  1.00 59.84           O
ATOM    891  CB  MET A 523      16.609 -38.698   4.084  1.00 59.87           C
ATOM    892  CG  MET A 523      16.263 -38.744   2.588  1.00 65.03           C
ATOM    893  SD  MET A 523      15.539 -37.230   1.896  1.00 67.03           S
ATOM    894  CE  MET A 523      14.203 -37.902   0.903  1.00 58.26           C
ATOM    895  H   MET A 523      18.769 -38.045   3.126  1.00 55.36           H
ATOM    896  HA  MET A 523      16.950 -36.703   4.438  1.00 60.15           H
ATOM    897  HB2 MET A 523      17.074 -39.520   4.306  1.00 71.85           H
ATOM    898  HB3 MET A 523      15.772 -38.658   4.574  1.00 71.85           H
ATOM    899  HG2 MET A 523      17.070 -38.917   2.089  1.00 78.04           H
ATOM    900  HG3 MET A 523      15.639 -39.474   2.441  1.00 78.04           H
ATOM    901  HE1 MET A 523      14.336 -37.630  -0.020  1.00 69.92           H
ATOM    902  HE2 MET A 523      14.204 -38.871   0.961  1.00 69.92           H
ATOM    903  HE3 MET A 523      13.355 -37.554   1.224  1.00 69.92           H
ATOM    904  N   GLY A 524      17.330 -36.858   6.835  1.00 56.59           N
ATOM    905  CA  GLY A 524      17.635 -36.953   8.248  1.00 51.00           C
ATOM    906  C   GLY A 524      19.033 -36.500   8.604  1.00 58.24           C
ATOM    907  O   GLY A 524      19.638 -37.059   9.520  1.00 58.44           O
ATOM    908  H   GLY A 524      16.784 -36.226   6.621  1.00 67.90           H
ATOM    909  HA2 GLY A 524      17.003 -36.408   8.745  1.00 61.20           H
ATOM    910  HA3 GLY A 524      17.521 -37.873   8.537  1.00 61.20           H
ATOM    911  N   ALA A 525      19.564 -35.492   7.906  1.00 47.26           N
ATOM    912  CA  ALA A 525      20.905 -34.998   8.200  1.00 51.56           C
ATOM    913  C   ALA A 525      21.167 -33.629   7.580  1.00 48.83           C
ATOM    914  O   ALA A 525      21.706 -32.750   8.257  1.00 39.28           O
ATOM    915  CB  ALA A 525      21.975 -35.987   7.722  1.00 42.11           C
ATOM    916  H   ALA A 525      19.150 -35.064   7.282  1.00 56.71           H
ATOM    917  HA  ALA A 525      20.990 -34.906   9.163  1.00 61.87           H
ATOM    918  HB1 ALA A 525      22.850 -35.629   7.925  1.00 50.53           H
ATOM    919  HB2 ALA A 525      21.846 -36.820   8.206  1.00 50.53           H
ATOM    920  HB3 ALA A 525      21.881 -36.139   6.769  1.00 50.53           H
ATOM    921  N   CYS A 526      20.806 -33.439   6.308  1.00 29.15           N
ATOM    922  CA  CYS A 526      21.110 -32.212   5.591  1.00 35.28           C
ATOM    923  C   CYS A 526      19.899 -31.389   5.198  1.00 35.32           C
ATOM    924  O   CYS A 526      20.036 -30.176   5.096  1.00 31.18           O
ATOM    925  CB  CYS A 526      21.909 -32.511   4.310  1.00 34.68           C
ATOM    926  SG  CYS A 526      23.565 -33.099   4.666  1.00 41.66           S
ATOM    927  H   CYS A 526      20.382 -34.025   5.841  1.00 34.98           H
ATOM    928  HA  CYS A 526      21.658 -31.657   6.165  1.00 42.34           H
ATOM    929  HB2 CYS A 526      21.448 -33.182   3.784  1.00 41.61           H
ATOM    930  HB3 CYS A 526      21.989 -31.696   3.798  1.00 41.61           H
ATOM    931  HG  CYS A 526      24.217 -32.996   3.670  1.00 49.99           H
ATOM    932  N   CYS A 527      18.739 -32.005   4.951  1.00 25.23           N
ATOM    933  CA  CYS A 527      17.592 -31.304   4.392  1.00 27.92           C
ATOM    934  C   CYS A 527      16.336 -32.135   4.626  1.00 24.36           C
ATOM    935  O   CYS A 527      16.410 -33.357   4.736  1.00 33.32           O
ATOM    936  CB  CYS A 527      17.816 -31.047   2.902  1.00 31.84           C
ATOM    937  SG  CYS A 527      16.635 -29.879   2.057  1.00 30.11           S
ATOM    938  H   CYS A 527      18.588 -32.839   5.104  1.00 30.27           H
ATOM    939  HA  CYS A 527      17.484 -30.451   4.842  1.00 33.50           H
ATOM    940  HB2 CYS A 527      18.711 -30.691   2.796  1.00 38.21           H
ATOM    941  HB3 CYS A 527      17.759 -31.897   2.438  1.00 38.21           H
ATOM    942  HG  CYS A 527      15.512 -30.126   2.402  1.00 36.14           H
ATOM    943  N   GLU A 528      15.192 -31.457   4.685  1.00 22.66           N
ATOM    944  CA  GLU A 528      13.878 -32.051   4.934  1.00 26.75           C
ATOM    945  C   GLU A 528      12.953 -31.605   3.821  1.00 27.15           C
ATOM    946  O   GLU A 528      13.240 -30.634   3.115  1.00 21.59           O
ATOM    947  CB  GLU A 528      13.239 -31.625   6.282  1.00 22.57           C
ATOM    948  CG  GLU A 528      14.061 -31.914   7.534  1.00 31.77           C
ATOM    949  CD  GLU A 528      15.210 -30.886   7.789  1.00 42.53           C
ATOM    950  OE1 GLU A 528      14.940 -29.654   7.821  1.00 25.16           O
ATOM    951  OE2 GLU A 528      16.380 -31.322   7.974  1.00 33.68           O1-
ATOM    952  H   GLU A 528      15.159 -30.606   4.573  1.00 27.19           H
ATOM    953  HA  GLU A 528      13.939 -33.017   4.921  1.00 32.10           H
ATOM    954  HB2 GLU A 528      13.085 -30.661   6.252  1.00 27.08           H
ATOM    955  HB3 GLU A 528      12.386 -32.068   6.375  1.00 27.08           H
ATOM    956  HG2 GLU A 528      13.469 -31.877   8.300  1.00 38.12           H
ATOM    957  HG3 GLU A 528      14.449 -32.795   7.445  1.00 38.12           H
ATOM    958  N   ASN A 529      11.826 -32.314   3.689  1.00 27.33           N
ATOM    959  CA  ASN A 529      10.811 -32.058   2.658  1.00 25.36           C
ATOM    960  C   ASN A 529      11.438 -31.924   1.271  1.00 21.76           C
ATOM    961  O   ASN A 529      11.147 -30.995   0.502  1.00 22.53           O
ATOM    962  CB  ASN A 529      10.004 -30.811   2.994  1.00 31.07           C
ATOM    963  CG  ASN A 529       8.707 -31.124   3.587  1.00 43.73           C
ATOM    964  OD1 ASN A 529       7.898 -31.848   2.993  1.00 53.18           O
ATOM    965  ND2 ASN A 529       8.479 -30.609   4.790  1.00 55.79           N
ATOM    966  H   ASN A 529      11.617 -32.962   4.211  1.00 32.79           H
ATOM    967  HA  ASN A 529      10.192 -32.804   2.636  1.00 30.43           H
ATOM    968  HB2 ASN A 529      10.496 -30.259   3.619  1.00 37.29           H
ATOM    969  HB3 ASN A 529       9.815 -30.314   2.181  1.00 37.29           H
ATOM    970 HD21 ASN A 529       7.745 -30.782   5.204  1.00 66.95           H
ATOM    971 HD22 ASN A 529       9.076 -30.116   5.167  1.00 66.95           H
ATOM    972  N   VAL A 530      12.325 -32.861   0.961  1.00 27.02           N
ATOM    973  CA  VAL A 530      13.137 -32.781  -0.240  1.00 19.12           C
ATOM    974  C   VAL A 530      12.301 -33.025  -1.488  1.00 27.36           C
ATOM    975  O   VAL A 530      11.568 -34.011  -1.581  1.00 27.76           O
ATOM    976  CB  VAL A 530      14.296 -33.777  -0.151  1.00 27.29           C
ATOM    977  CG1 VAL A 530      15.147 -33.688  -1.403  1.00 29.31           C
ATOM    978  CG2 VAL A 530      15.143 -33.480   1.089  1.00 23.90           C
ATOM    979  H   VAL A 530      12.505 -33.536   1.463  1.00 32.42           H
ATOM    980  HA  VAL A 530      13.509 -31.890  -0.308  1.00 22.94           H
ATOM    981  HB  VAL A 530      13.940 -34.679  -0.074  1.00 32.75           H
ATOM    982 HG11 VAL A 530      15.885 -34.312  -1.318  1.00 35.17           H
ATOM    983 HG12 VAL A 530      14.615 -33.918  -2.184  1.00 35.17           H
ATOM    984 HG13 VAL A 530      15.485 -32.782  -1.498  1.00 35.17           H
ATOM    985 HG21 VAL A 530      15.881 -34.106   1.119  1.00 28.68           H
ATOM    986 HG22 VAL A 530      15.482 -32.577   1.018  1.00 28.68           H
ATOM    987 HG23 VAL A 530      14.597 -33.564   1.882  1.00 28.68           H
ATOM    988  N   ILE A 531      12.434 -32.128  -2.472  1.00 29.74           N
ATOM    989  CA  ILE A 531      11.781 -32.248  -3.769  1.00 19.22           C
ATOM    990  C   ILE A 531      12.770 -32.367  -4.915  1.00 20.69           C
ATOM    991  O   ILE A 531      12.352 -32.376  -6.084  1.00 22.74           O
ATOM    992  CB  ILE A 531      10.829 -31.072  -4.045  1.00 28.21           C
ATOM    993  CG1 ILE A 531      11.603 -29.743  -4.050  1.00 32.95           C
ATOM    994  CG2 ILE A 531       9.706 -31.053  -3.042  1.00 28.29           C
ATOM    995  CD1 ILE A 531      10.781 -28.559  -4.541  1.00 27.83           C
ATOM    996  H   ILE A 531      12.934 -31.431  -2.414  1.00 35.69           H
ATOM    997  HA  ILE A 531      11.241 -33.057  -3.765  1.00 23.06           H
ATOM    998  HB  ILE A 531      10.437 -31.204  -4.924  1.00 33.85           H
ATOM    999 HG12 ILE A 531      11.927 -29.546  -3.158  1.00 39.54           H
ATOM   1000 HG13 ILE A 531      12.358 -29.829  -4.653  1.00 39.54           H
ATOM   1001 HG21 ILE A 531       9.121 -30.307  -3.248  1.00 33.95           H
ATOM   1002 HG22 ILE A 531       9.209 -31.885  -3.109  1.00 33.95           H
ATOM   1003 HG23 ILE A 531      10.075 -30.958  -2.149  1.00 33.95           H
ATOM   1004 HD11 ILE A 531      11.352 -27.774  -4.558  1.00 33.40           H
ATOM   1005 HD12 ILE A 531      10.472 -28.749  -5.443  1.00 33.40           H
ATOM   1006 HD13 ILE A 531      10.032 -28.418  -3.951  1.00 33.40           H
ATOM   1007  N   GLY A 532      14.052 -32.432  -4.634  1.00 24.12           N
ATOM   1008  CA  GLY A 532      15.035 -32.537  -5.697  1.00 31.66           C
ATOM   1009  C   GLY A 532      16.360 -31.917  -5.290  1.00 17.53           C
ATOM   1010  O   GLY A 532      16.705 -31.871  -4.109  1.00 22.85           O
ATOM   1011  H   GLY A 532      14.379 -32.442  -3.834  1.00 28.94           H
ATOM   1012  HA2 GLY A 532      15.183 -33.471  -5.904  1.00 37.99           H
ATOM   1013  HA3 GLY A 532      14.709 -32.083  -6.488  1.00 37.99           H
ATOM   1014  N   TYR A 533      17.113 -31.491  -6.305  1.00 20.08           N
ATOM   1015  CA  TYR A 533      18.411 -30.874  -6.074  1.00 22.92           C
ATOM   1016  C   TYR A 533      18.628 -29.754  -7.076  1.00 24.99           C
ATOM   1017  O   TYR A 533      18.024 -29.732  -8.143  1.00 21.39           O
ATOM   1018  CB  TYR A 533      19.556 -31.900  -6.123  1.00 28.14           C
ATOM   1019  CG  TYR A 533      19.711 -32.669  -7.404  1.00 26.01           C
ATOM   1020  CD1 TYR A 533      20.481 -32.164  -8.450  1.00 23.59           C
ATOM   1021  CD2 TYR A 533      19.119 -33.933  -7.562  1.00 24.44           C
ATOM   1022  CE1 TYR A 533      20.627 -32.875  -9.638  1.00 20.81           C
ATOM   1023  CE2 TYR A 533      19.275 -34.664  -8.739  1.00 22.27           C
ATOM   1024  CZ  TYR A 533      20.022 -34.125  -9.777  1.00 32.09           C
ATOM   1025  OH  TYR A 533      20.181 -34.818 -10.953  1.00 36.43           O
ATOM   1026  H   TYR A 533      16.883 -31.553  -7.130  1.00 24.09           H
ATOM   1027  HA  TYR A 533      18.416 -30.478  -5.186  1.00 27.51           H
ATOM   1028  HB2 TYR A 533      20.390 -31.439  -5.955  1.00 33.76           H
ATOM   1029  HB3 TYR A 533      19.404 -32.559  -5.425  1.00 33.76           H
ATOM   1030  HD1 TYR A 533      20.875 -31.325  -8.367  1.00 28.31           H
ATOM   1031  HD2 TYR A 533      18.616 -34.295  -6.866  1.00 29.33           H
ATOM   1032  HE1 TYR A 533      21.129 -32.524 -10.340  1.00 24.97           H
ATOM   1033  HE2 TYR A 533      18.871 -35.497  -8.835  1.00 26.72           H
ATOM   1034  HH  TYR A 533      19.809 -35.574 -10.894  1.00 43.71           H
ATOM   1035  N   MET A 534      19.503 -28.813  -6.704  1.00 18.21           N
ATOM   1036  CA  MET A 534      19.789 -27.618  -7.492  1.00 16.19           C
ATOM   1037  C   MET A 534      21.229 -27.695  -7.973  1.00 20.05           C
ATOM   1038  O   MET A 534      22.170 -27.592  -7.160  1.00 17.73           O
ATOM   1039  CB  MET A 534      19.551 -26.331  -6.675  1.00 19.85           C
ATOM   1040  CG  MET A 534      19.867 -25.056  -7.416  1.00 24.63           C
ATOM   1041  SD  MET A 534      18.854 -24.845  -8.919  1.00 22.66           S
ATOM   1042  CE  MET A 534      17.225 -25.025  -8.274  1.00 21.74           C
ATOM   1043  H   MET A 534      19.913 -28.823  -5.946  1.00 21.86           H
ATOM   1044  HA  MET A 534      19.180 -27.588  -8.240  1.00 19.43           H
ATOM   1045  HB2 MET A 534      18.617 -26.296  -6.412  1.00 23.82           H
ATOM   1046  HB3 MET A 534      20.106 -26.345  -5.886  1.00 23.82           H
ATOM   1047  HG2 MET A 534      19.715 -24.299  -6.837  1.00 29.55           H
ATOM   1048  HG3 MET A 534      20.796 -25.081  -7.695  1.00 29.55           H
ATOM   1049  HE1 MET A 534      16.597 -24.870  -8.994  1.00 26.08           H
ATOM   1050  HE2 MET A 534      17.122 -25.933  -7.939  1.00 26.08           H
ATOM   1051  HE3 MET A 534      17.082 -24.389  -7.557  1.00 26.08           H
ATOM   1052  N   PRO A 535      21.454 -27.934  -9.258  1.00 16.47           N
ATOM   1053  CA  PRO A 535      22.823 -28.025  -9.767  1.00 19.03           C
ATOM   1054  C   PRO A 535      23.448 -26.635  -9.842  1.00 20.61           C
ATOM   1055  O   PRO A 535      22.889 -25.748 -10.486  1.00 17.35           O
ATOM   1056  CB  PRO A 535      22.630 -28.617 -11.175  1.00 22.46           C
ATOM   1057  CG  PRO A 535      21.198 -29.002 -11.257  1.00 23.08           C
ATOM   1058  CD  PRO A 535      20.477 -28.111 -10.338  1.00 21.26           C
ATOM   1059  HA  PRO A 535      23.361 -28.625  -9.223  1.00 22.84           H
ATOM   1060  HB2 PRO A 535      22.808 -27.938 -11.840  1.00 26.96           H
ATOM   1061  HB3 PRO A 535      23.209 -29.380 -11.300  1.00 26.96           H
ATOM   1062  HG2 PRO A 535      20.866 -28.925 -12.163  1.00 27.69           H
ATOM   1063  HG3 PRO A 535      21.112 -29.913 -10.928  1.00 27.69           H
ATOM   1064  HD2 PRO A 535      20.300 -27.263 -10.775  1.00 25.52           H
ATOM   1065  HD3 PRO A 535      19.668 -28.535 -10.026  1.00 25.52           H
ATOM   1066  N   ILE A 536      24.619 -26.459  -9.240  1.00 18.40           N
ATOM   1067  CA  ILE A 536      25.411 -25.234  -9.388  1.00 17.57           C
ATOM   1068  C   ILE A 536      26.654 -25.560 -10.211  1.00 21.10           C
ATOM   1069  O   ILE A 536      27.438 -26.443  -9.821  1.00 16.33           O
ATOM   1070  CB  ILE A 536      25.805 -24.636  -8.031  1.00 17.64           C
ATOM   1071  CG1 ILE A 536      24.591 -24.577  -7.104  1.00 21.08           C
ATOM   1072  CG2 ILE A 536      26.463 -23.270  -8.194  1.00 14.32           C
ATOM   1073  CD1 ILE A 536      23.554 -23.557  -7.478  1.00 22.69           C
ATOM   1074  H   ILE A 536      25.001 -27.061  -8.759  1.00 22.08           H
ATOM   1075  HA  ILE A 536      24.893 -24.568  -9.851  1.00 21.08           H
ATOM   1076  HB  ILE A 536      26.455 -25.236  -7.626  1.00 21.17           H
ATOM   1077 HG12 ILE A 536      24.164 -25.450  -7.096  1.00 25.30           H
ATOM   1078 HG13 ILE A 536      24.904 -24.361  -6.213  1.00 25.30           H
ATOM   1079 HG21 ILE A 536      26.691 -22.930  -7.310  1.00 17.18           H
ATOM   1080 HG22 ILE A 536      27.268 -23.363  -8.719  1.00 17.18           H
ATOM   1081 HG23 ILE A 536      25.848 -22.658  -8.629  1.00 17.18           H
ATOM   1082 HD11 ILE A 536      22.820 -23.605  -6.847  1.00 27.23           H
ATOM   1083 HD12 ILE A 536      23.949 -22.673  -7.475  1.00 27.23           H
ATOM   1084 HD13 ILE A 536      23.238 -23.768  -8.373  1.00 27.23           H
ATOM   1085  N   PRO A 537      26.893 -24.875 -11.328  1.00 17.20           N
ATOM   1086  CA  PRO A 537      28.120 -25.118 -12.095  1.00 16.72           C
ATOM   1087  C   PRO A 537      29.373 -24.975 -11.238  1.00 17.42           C
ATOM   1088  O   PRO A 537      29.471 -24.084 -10.400  1.00 18.94           O
ATOM   1089  CB  PRO A 537      28.064 -24.058 -13.204  1.00 17.83           C
ATOM   1090  CG  PRO A 537      26.616 -23.667 -13.280  1.00 18.07           C
ATOM   1091  CD  PRO A 537      26.134 -23.735 -11.868  1.00 22.45           C
ATOM   1092  HA  PRO A 537      28.093 -25.997 -12.506  1.00 20.06           H
ATOM   1093  HB2 PRO A 537      28.598 -23.290 -12.952  1.00 21.40           H
ATOM   1094  HB3 PRO A 537      28.376 -24.438 -14.041  1.00 21.40           H
ATOM   1095  HG2 PRO A 537      26.531 -22.776 -13.643  1.00 21.69           H
ATOM   1096  HG3 PRO A 537      26.139 -24.311 -13.826  1.00 21.69           H
ATOM   1097  HD2 PRO A 537      26.376 -22.925 -11.391  1.00 26.94           H
ATOM   1098  HD3 PRO A 537      25.184 -23.903 -11.836  1.00 26.94           H
ATOM   1099  N   VAL A 538      30.346 -25.862 -11.469  1.00 21.20           N
ATOM   1100  CA  VAL A 538      31.634 -25.861 -10.774  1.00 17.86           C
ATOM   1101  C   VAL A 538      32.730 -25.641 -11.805  1.00 25.71           C
ATOM   1102  O   VAL A 538      32.806 -26.361 -12.811  1.00 24.03           O
ATOM   1103  CB  VAL A 538      31.907 -27.173 -10.014  1.00 12.33           C
ATOM   1104  CG1 VAL A 538      33.286 -27.150  -9.392  1.00 19.60           C
ATOM   1105  CG2 VAL A 538      30.921 -27.386  -8.913  1.00 18.31           C
ATOM   1106  H   VAL A 538      30.285 -26.492 -12.057  1.00 25.44           H
ATOM   1107  HA  VAL A 538      31.665 -25.136 -10.138  1.00 21.43           H
ATOM   1108  HB  VAL A 538      31.855 -27.931 -10.622  1.00 14.79           H
ATOM   1109 HG11 VAL A 538      33.402 -27.973  -8.889  1.00 23.53           H
ATOM   1110 HG12 VAL A 538      33.959 -27.082 -10.083  1.00 23.53           H
ATOM   1111 HG13 VAL A 538      33.333 -26.400  -8.791  1.00 23.53           H
ATOM   1112 HG21 VAL A 538      31.122 -28.229  -8.474  1.00 21.97           H
ATOM   1113 HG22 VAL A 538      30.995 -26.660  -8.279  1.00 21.97           H
ATOM   1114 HG23 VAL A 538      30.028 -27.418  -9.293  1.00 21.97           H
ATOM   1115  N   GLY A 539      33.587 -24.659 -11.538  1.00 16.57           N
ATOM   1116  CA  GLY A 539      34.758 -24.404 -12.346  1.00 16.98           C
ATOM   1117  C   GLY A 539      36.013 -24.629 -11.515  1.00 20.09           C
ATOM   1118  O   GLY A 539      35.951 -24.822 -10.299  1.00 24.66           O
ATOM   1119  H   GLY A 539      33.503 -24.133 -10.864  1.00 19.88           H
ATOM   1120  HA2 GLY A 539      34.769 -25.011 -13.101  1.00 20.38           H
ATOM   1121  HA3 GLY A 539      34.746 -23.493 -12.676  1.00 20.38           H
ATOM   1122  N   VAL A 540      37.163 -24.562 -12.161  1.00 23.98           N
ATOM   1123  CA  VAL A 540      38.402 -24.738 -11.421  1.00 21.70           C
ATOM   1124  C   VAL A 540      39.318 -23.556 -11.695  1.00 24.40           C
ATOM   1125  O   VAL A 540      39.389 -23.044 -12.810  1.00 22.63           O
ATOM   1126  CB  VAL A 540      39.062 -26.108 -11.737  1.00 26.97           C
ATOM   1127  CG1 VAL A 540      39.473 -26.229 -13.208  1.00 31.36           C
ATOM   1128  CG2 VAL A 540      40.244 -26.348 -10.824  1.00 27.20           C
ATOM   1129  H   VAL A 540      37.251 -24.451 -13.010  1.00 28.77           H
ATOM   1130  HA  VAL A 540      38.218 -24.725 -10.474  1.00 26.05           H
ATOM   1131  HB  VAL A 540      38.399 -26.805 -11.574  1.00 32.36           H
ATOM   1132 HG11 VAL A 540      39.867 -27.106 -13.336  1.00 37.63           H
ATOM   1133 HG12 VAL A 540      38.697 -26.132 -13.784  1.00 37.63           H
ATOM   1134 HG13 VAL A 540      40.128 -25.547 -13.409  1.00 37.63           H
ATOM   1135 HG21 VAL A 540      40.626 -27.217 -11.023  1.00 32.64           H
ATOM   1136 HG22 VAL A 540      40.907 -25.657 -10.966  1.00 32.64           H
ATOM   1137 HG23 VAL A 540      39.930 -26.323  -9.906  1.00 32.64           H
ATOM   1138  N   ALA A 541      39.967 -23.077 -10.646  1.00 19.35           N
ATOM   1139  CA  ALA A 541      40.940 -22.009 -10.755  1.00 27.71           C
ATOM   1140  C   ALA A 541      42.275 -22.536 -10.251  1.00 22.45           C
ATOM   1141  O   ALA A 541      42.338 -23.154  -9.186  1.00 20.75           O
ATOM   1142  CB  ALA A 541      40.492 -20.800  -9.947  1.00 20.34           C
ATOM   1143  H   ALA A 541      39.862 -23.383  -9.850  1.00 23.22           H
ATOM   1144  HA  ALA A 541      41.033 -21.741 -11.684  1.00 33.25           H
ATOM   1145  HB1 ALA A 541      41.144 -20.089 -10.039  1.00 24.41           H
ATOM   1146  HB2 ALA A 541      39.626 -20.510 -10.287  1.00 24.41           H
ATOM   1147  HB3 ALA A 541      40.409 -21.066  -9.017  1.00 24.41           H
ATOM   1148  N   GLY A 542      43.339 -22.312 -11.007  1.00 25.90           N
ATOM   1149  CA  GLY A 542      44.634 -22.798 -10.581  1.00 24.10           C
ATOM   1150  C   GLY A 542      45.631 -23.062 -11.696  1.00 26.17           C
ATOM   1151  O   GLY A 542      45.333 -22.903 -12.877  1.00 30.79           O
ATOM   1152  H   GLY A 542      43.335 -21.875 -11.748  1.00 31.08           H
ATOM   1153  HA2 GLY A 542      45.022 -22.141  -9.979  1.00 28.91           H
ATOM   1154  HA3 GLY A 542      44.512 -23.622 -10.088  1.00 28.91           H
ATOM   1155  N   PRO A 543      46.847 -23.505 -11.334  1.00 24.51           N
ATOM   1156  CA  PRO A 543      47.200 -23.866  -9.960  1.00 22.63           C
ATOM   1157  C   PRO A 543      47.472 -22.670  -9.053  1.00 20.74           C
ATOM   1158  O   PRO A 543      48.015 -21.672  -9.502  1.00 30.18           O
ATOM   1159  CB  PRO A 543      48.481 -24.701 -10.143  1.00 38.56           C
ATOM   1160  CG  PRO A 543      49.098 -24.132 -11.408  1.00 25.12           C
ATOM   1161  CD  PRO A 543      47.911 -23.870 -12.287  1.00 23.98           C
ATOM   1162  HA  PRO A 543      46.514 -24.432  -9.566  1.00 27.16           H
ATOM   1163  HB2 PRO A 543      49.070 -24.594  -9.375  1.00 46.27           H
ATOM   1164  HB3 PRO A 543      48.246 -25.637 -10.268  1.00 46.27           H
ATOM   1165  HG2 PRO A 543      49.556 -23.308 -11.198  1.00 30.14           H
ATOM   1166  HG3 PRO A 543      49.703 -24.781 -11.791  1.00 30.14           H
ATOM   1167  HD2 PRO A 543      48.084 -23.157 -12.916  1.00 28.77           H
ATOM   1168  HD3 PRO A 543      47.662 -24.693 -12.743  1.00 28.77           H
ATOM   1169  N   LEU A 544      47.058 -22.788  -7.798  1.00 28.56           N
ATOM   1170  CA  LEU A 544      47.359 -21.813  -6.763  1.00 22.32           C
ATOM   1171  C   LEU A 544      48.610 -22.294  -6.041  1.00 20.69           C
ATOM   1172  O   LEU A 544      48.594 -23.335  -5.383  1.00 23.84           O
ATOM   1173  CB  LEU A 544      46.186 -21.684  -5.796  1.00 21.32           C
ATOM   1174  CG  LEU A 544      46.316 -20.718  -4.635  1.00 24.17           C
ATOM   1175  CD1 LEU A 544      46.299 -19.291  -5.157  1.00 28.43           C
ATOM   1176  CD2 LEU A 544      45.192 -20.962  -3.590  1.00 30.50           C
ATOM   1177  H   LEU A 544      46.610 -23.461  -7.501  1.00 34.27           H
ATOM   1178  HA  LEU A 544      47.532 -20.945  -7.167  1.00 26.78           H
ATOM   1179  HB2 LEU A 544      45.397 -21.430  -6.297  1.00 25.58           H
ATOM   1180  HB3 LEU A 544      46.035 -22.561  -5.406  1.00 25.58           H
ATOM   1181  HG  LEU A 544      47.168 -20.867  -4.192  1.00 29.00           H
ATOM   1182 HD11 LEU A 544      46.380 -18.691  -4.398  1.00 34.11           H
ATOM   1183 HD12 LEU A 544      47.038 -19.162  -5.770  1.00 34.11           H
ATOM   1184 HD13 LEU A 544      45.459 -19.133  -5.615  1.00 34.11           H
ATOM   1185 HD21 LEU A 544      45.289 -20.328  -2.861  1.00 36.60           H
ATOM   1186 HD22 LEU A 544      44.332 -20.837  -4.018  1.00 36.60           H
ATOM   1187 HD23 LEU A 544      45.260 -21.871  -3.253  1.00 36.60           H
ATOM   1188  N   CYS A 545      49.689 -21.552  -6.185  1.00 21.60           N
ATOM   1189  CA  CYS A 545      50.979 -21.897  -5.612  1.00 19.75           C
ATOM   1190  C   CYS A 545      51.046 -21.299  -4.218  1.00 14.83           C
ATOM   1191  O   CYS A 545      51.260 -20.097  -4.049  1.00 23.37           O
ATOM   1192  CB  CYS A 545      52.102 -21.390  -6.518  1.00 29.41           C
ATOM   1193  SG  CYS A 545      52.038 -22.244  -8.110  1.00 44.65           S
ATOM   1194  H   CYS A 545      49.706 -20.830  -6.661  1.00 25.92           H
ATOM   1195  HA  CYS A 545      51.044 -22.857  -5.545  1.00 23.70           H
ATOM   1196  HB2 CYS A 545      52.014 -20.433  -6.664  1.00 35.29           H
ATOM   1197  HB3 CYS A 545      52.958 -21.584  -6.105  1.00 35.29           H
ATOM   1198  HG  CYS A 545      51.024 -21.907  -8.673  1.00 53.58           H
ATOM   1199  N   LEU A 546      50.827 -22.134  -3.216  1.00 24.91           N
ATOM   1200  CA  LEU A 546      50.673 -21.677  -1.842  1.00 31.53           C
ATOM   1201  C   LEU A 546      51.511 -22.559  -0.930  1.00 23.90           C
ATOM   1202  O   LEU A 546      51.333 -23.781  -0.909  1.00 30.21           O
ATOM   1203  CB  LEU A 546      49.201 -21.719  -1.437  1.00 24.01           C
ATOM   1204  CG  LEU A 546      48.818 -21.306  -0.021  1.00 25.61           C
ATOM   1205  CD1 LEU A 546      49.170 -19.834   0.265  1.00 28.68           C
ATOM   1206  CD2 LEU A 546      47.301 -21.548   0.076  1.00 31.73           C
ATOM   1207  H   LEU A 546      50.736 -22.983  -3.319  1.00 29.89           H
ATOM   1208  HA  LEU A 546      50.992 -20.760  -1.768  1.00 37.84           H
ATOM   1209  HB2 LEU A 546      48.706 -21.154  -2.053  1.00 28.81           H
ATOM   1210  HB3 LEU A 546      48.896 -22.634  -1.543  1.00 28.81           H
ATOM   1211  HG  LEU A 546      49.266 -21.867   0.634  1.00 30.74           H
ATOM   1212 HD11 LEU A 546      48.872 -19.599   1.152  1.00 34.41           H
ATOM   1213 HD12 LEU A 546      50.127 -19.698   0.183  1.00 34.41           H
ATOM   1214 HD13 LEU A 546      48.710 -19.284  -0.391  1.00 34.41           H
ATOM   1215 HD21 LEU A 546      47.010 -21.290   0.963  1.00 38.07           H
ATOM   1216 HD22 LEU A 546      46.852 -21.009  -0.594  1.00 38.07           H
ATOM   1217 HD23 LEU A 546      47.119 -22.485  -0.082  1.00 38.07           H
ATOM   1218  N   ASP A 547      52.443 -21.938  -0.219  1.00 21.61           N
ATOM   1219  CA  ASP A 547      53.322 -22.624   0.722  1.00 33.53           C
ATOM   1220  C   ASP A 547      54.064 -23.806   0.078  1.00 28.02           C
ATOM   1221  O   ASP A 547      54.179 -24.876   0.655  1.00 27.67           O
ATOM   1222  CB  ASP A 547      52.514 -23.054   1.937  1.00 29.06           C
ATOM   1223  CG  ASP A 547      51.917 -21.840   2.688  1.00 36.27           C
ATOM   1224  OD1 ASP A 547      52.692 -20.937   3.114  1.00 29.35           O
ATOM   1225  OD2 ASP A 547      50.672 -21.770   2.823  1.00 34.05           O1-
ATOM   1226  H   ASP A 547      52.579 -21.087  -0.267  1.00 25.93           H
ATOM   1227  HA  ASP A 547      53.992 -21.992   1.029  1.00 40.24           H
ATOM   1228  HB2 ASP A 547      51.797 -23.638   1.652  1.00 34.87           H
ATOM   1229  HB3 ASP A 547      53.104 -23.522   2.550  1.00 34.87           H
ATOM   1230  N   GLU A 548      54.598 -23.594  -1.125  1.00 30.30           N
ATOM   1231  CA  GLU A 548      55.367 -24.609  -1.863  1.00 41.99           C
ATOM   1232  C   GLU A 548      54.506 -25.779  -2.334  1.00 35.65           C
ATOM   1233  O   GLU A 548      55.020 -26.855  -2.630  1.00 32.86           O
ATOM   1234  CB  GLU A 548      56.555 -25.130  -1.023  1.00 43.10           C
ATOM   1235  CG  GLU A 548      57.633 -24.070  -0.798  1.00 40.21           C
ATOM   1236  CD  GLU A 548      58.660 -24.473   0.231  1.00 57.46           C
ATOM   1237  OE1 GLU A 548      58.826 -25.690   0.472  1.00 60.52           O
ATOM   1238  OE2 GLU A 548      59.302 -23.561   0.798  1.00 60.20           O1-
ATOM   1239  H   GLU A 548      54.533 -22.841  -1.544  1.00 36.36           H
ATOM   1240  HA  GLU A 548      55.739 -24.187  -2.655  1.00 50.39           H
ATOM   1241  HB2 GLU A 548      56.243 -25.414  -0.150  1.00 51.72           H
ATOM   1242  HB3 GLU A 548      56.964 -25.881  -1.474  1.00 51.72           H
ATOM   1243  HG2 GLU A 548      58.103 -23.910  -1.629  1.00 48.25           H
ATOM   1244  HG3 GLU A 548      57.217 -23.249  -0.490  1.00 48.25           H
ATOM   1245  N   LYS A 549      53.196 -25.605  -2.386  1.00 38.34           N
ATOM   1246  CA  LYS A 549      52.295 -26.623  -2.902  1.00 27.93           C
ATOM   1247  C   LYS A 549      51.453 -26.008  -4.010  1.00 24.94           C
ATOM   1248  O   LYS A 549      51.365 -24.783  -4.149  1.00 31.91           O
ATOM   1249  CB  LYS A 549      51.406 -27.191  -1.799  1.00 35.84           C
ATOM   1250  CG  LYS A 549      52.180 -27.766  -0.620  1.00 34.57           C
ATOM   1251  CD  LYS A 549      51.248 -28.302   0.461  1.00 42.02           C
ATOM   1252  CE  LYS A 549      50.524 -29.587  -0.005  1.00 57.98           C
ATOM   1253  NZ  LYS A 549      49.586 -30.169   1.026  1.00 60.36           N1+
ATOM   1254  H   LYS A 549      52.799 -24.889  -2.124  1.00 46.00           H
ATOM   1255  HA  LYS A 549      52.807 -27.350  -3.280  1.00 33.52           H
ATOM   1256  HB2 LYS A 549      50.854 -26.469  -1.457  1.00 43.00           H
ATOM   1257  HB3 LYS A 549      50.844 -27.888  -2.168  1.00 43.00           H
ATOM   1258  HG2 LYS A 549      52.731 -28.497  -0.935  1.00 41.49           H
ATOM   1259  HG3 LYS A 549      52.734 -27.073  -0.223  1.00 41.49           H
ATOM   1260  HD2 LYS A 549      51.772 -28.518   1.249  1.00 50.43           H
ATOM   1261  HD3 LYS A 549      50.581 -27.630   0.679  1.00 50.43           H
ATOM   1262  HE2 LYS A 549      50.001 -29.385  -0.796  1.00 69.58           H
ATOM   1263  HE3 LYS A 549      51.187 -30.263  -0.215  1.00 69.58           H
ATOM   1264  HZ1 LYS A 549      49.191 -30.899   0.700  1.00 72.43           H
ATOM   1265  HZ2 LYS A 549      50.038 -30.391   1.761  1.00 72.43           H
ATOM   1266  HZ3 LYS A 549      48.958 -29.575   1.243  1.00 72.43           H
ATOM   1267  N   GLU A 550      50.850 -26.850  -4.831  1.00 28.13           N
ATOM   1268  CA  GLU A 550      50.011 -26.359  -5.917  1.00 34.10           C
ATOM   1269  C   GLU A 550      48.617 -26.919  -5.733  1.00 32.13           C
ATOM   1270  O   GLU A 550      48.446 -28.131  -5.606  1.00 32.63           O
ATOM   1271  CB  GLU A 550      50.566 -26.736  -7.287  1.00 32.49           C
ATOM   1272  CG  GLU A 550      51.895 -26.083  -7.594  1.00 41.18           C
ATOM   1273  CD  GLU A 550      52.338 -26.246  -9.059  1.00 58.43           C
ATOM   1274  OE1 GLU A 550      51.787 -27.116  -9.787  1.00 52.70           O
ATOM   1275  OE2 GLU A 550      53.254 -25.488  -9.469  1.00 54.77           O1-
ATOM   1276  H   GLU A 550      50.929 -27.703  -4.798  1.00 33.75           H
ATOM   1277  HA  GLU A 550      49.954 -25.389  -5.883  1.00 40.92           H
ATOM   1278  HB2 GLU A 550      50.678 -27.695  -7.331  1.00 38.98           H
ATOM   1279  HB3 GLU A 550      49.932 -26.453  -7.965  1.00 38.98           H
ATOM   1280  HG2 GLU A 550      51.841 -25.134  -7.402  1.00 49.41           H
ATOM   1281  HG3 GLU A 550      52.571 -26.498  -7.036  1.00 49.41           H
ATOM   1282  N   PHE A 551      47.629 -26.043  -5.725  1.00 28.92           N
ATOM   1283  CA  PHE A 551      46.250 -26.443  -5.537  1.00 21.25           C
ATOM   1284  C   PHE A 551      45.404 -26.116  -6.761  1.00 17.07           C
ATOM   1285  O   PHE A 551      45.618 -25.107  -7.444  1.00 23.95           O
ATOM   1286  CB  PHE A 551      45.660 -25.763  -4.296  1.00 26.37           C
ATOM   1287  CG  PHE A 551      46.343 -26.148  -3.014  1.00 26.99           C
ATOM   1288  CD1 PHE A 551      47.328 -25.340  -2.454  1.00 28.13           C
ATOM   1289  CD2 PHE A 551      46.011 -27.327  -2.376  1.00 30.55           C
ATOM   1290  CE1 PHE A 551      47.958 -25.709  -1.268  1.00 32.38           C
ATOM   1291  CE2 PHE A 551      46.638 -27.698  -1.193  1.00 27.11           C
ATOM   1292  CZ  PHE A 551      47.606 -26.879  -0.632  1.00 25.98           C
ATOM   1293  H   PHE A 551      47.731 -25.199  -5.860  1.00 34.71           H
ATOM   1294  HA  PHE A 551      46.213 -27.405  -5.414  1.00 25.50           H
ATOM   1295  HB2 PHE A 551      45.737 -24.801  -4.399  1.00 31.65           H
ATOM   1296  HB3 PHE A 551      44.729 -26.014  -4.223  1.00 31.65           H
ATOM   1297  HD1 PHE A 551      47.565 -24.540  -2.878  1.00 33.76           H
ATOM   1298  HD2 PHE A 551      45.350 -27.876  -2.748  1.00 36.66           H
ATOM   1299  HE1 PHE A 551      48.616 -25.159  -0.898  1.00 38.85           H
ATOM   1300  HE2 PHE A 551      46.395 -28.497  -0.766  1.00 32.53           H
ATOM   1301  HZ  PHE A 551      48.033 -27.132   0.162  1.00 31.18           H
ATOM   1302  N   GLN A 552      44.443 -26.997  -7.025  1.00 17.61           N
ATOM   1303  CA  GLN A 552      43.428 -26.832  -8.060  1.00 23.65           C
ATOM   1304  C   GLN A 552      42.118 -26.578  -7.330  1.00 24.18           C
ATOM   1305  O   GLN A 552      41.569 -27.497  -6.711  1.00 22.87           O
ATOM   1306  CB  GLN A 552      43.347 -28.075  -8.945  1.00 22.91           C
ATOM   1307  CG  GLN A 552      44.620 -28.380  -9.731  1.00 35.29           C
ATOM   1308  CD  GLN A 552      44.937 -27.300 -10.768  1.00 29.43           C
ATOM   1309  OE1 GLN A 552      44.045 -26.617 -11.282  1.00 37.09           O
ATOM   1310  NE2 GLN A 552      46.202 -27.147 -11.070  1.00 36.26           N
ATOM   1311  H   GLN A 552      44.339 -27.730  -6.586  1.00 21.14           H
ATOM   1312  HA  GLN A 552      43.638 -26.065  -8.617  1.00 28.38           H
ATOM   1313  HB2 GLN A 552      43.172 -28.845  -8.382  1.00 27.50           H
ATOM   1314  HB3 GLN A 552      42.615 -27.970  -9.581  1.00 27.50           H
ATOM   1315  HG2 GLN A 552      45.368 -28.444  -9.120  1.00 42.34           H
ATOM   1316  HG3 GLN A 552      44.508 -29.223 -10.203  1.00 42.34           H
ATOM   1317 HE21 GLN A 552      46.794 -27.653 -10.700  1.00 43.51           H
ATOM   1318 HE22 GLN A 552      46.441 -26.555 -11.649  1.00 43.51           H
ATOM   1319  N   VAL A 553      41.652 -25.334  -7.351  1.00 22.50           N
ATOM   1320  CA  VAL A 553      40.587 -24.879  -6.457  1.00 21.58           C
ATOM   1321  C   VAL A 553      39.240 -24.989  -7.167  1.00 17.88           C
ATOM   1322  O   VAL A 553      39.035 -24.326  -8.187  1.00 23.43           O
ATOM   1323  CB  VAL A 553      40.815 -23.446  -5.981  1.00 23.29           C
ATOM   1324  CG1 VAL A 553      39.713 -23.059  -4.953  1.00 25.35           C
ATOM   1325  CG2 VAL A 553      42.200 -23.338  -5.323  1.00 24.70           C
ATOM   1326  H   VAL A 553      41.962 -24.722  -7.869  1.00 27.00           H
ATOM   1327  HA  VAL A 553      40.588 -25.440  -5.676  1.00 25.89           H
ATOM   1328  HB  VAL A 553      40.766 -22.840  -6.739  1.00 27.95           H
ATOM   1329 HG11 VAL A 553      39.892 -22.175  -4.604  1.00 30.42           H
ATOM   1330 HG12 VAL A 553      38.846 -23.082  -5.383  1.00 30.42           H
ATOM   1331 HG13 VAL A 553      39.732 -23.699  -4.224  1.00 30.42           H
ATOM   1332 HG21 VAL A 553      42.313 -22.450  -4.952  1.00 29.64           H
ATOM   1333 HG22 VAL A 553      42.245 -23.993  -4.608  1.00 29.64           H
ATOM   1334 HG23 VAL A 553      42.882 -23.518  -5.984  1.00 29.64           H
ATOM   1335  N   PRO A 554      38.304 -25.754  -6.651  1.00 18.55           N
ATOM   1336  CA  PRO A 554      36.955 -25.774  -7.225  1.00 24.29           C
ATOM   1337  C   PRO A 554      36.134 -24.583  -6.755  1.00 18.59           C
ATOM   1338  O   PRO A 554      36.217 -24.172  -5.591  1.00 16.06           O
ATOM   1339  CB  PRO A 554      36.372 -27.079  -6.663  1.00 23.61           C
ATOM   1340  CG  PRO A 554      37.001 -27.163  -5.312  1.00 21.46           C
ATOM   1341  CD  PRO A 554      38.447 -26.736  -5.579  1.00 26.44           C
ATOM   1342  HA  PRO A 554      36.992 -25.806  -8.196  1.00 29.15           H
ATOM   1343  HB2 PRO A 554      35.406 -27.028  -6.594  1.00 28.34           H
ATOM   1344  HB3 PRO A 554      36.653 -27.836  -7.213  1.00 28.34           H
ATOM   1345  HG2 PRO A 554      36.574 -26.532  -4.717  1.00 25.75           H
ATOM   1346  HG3 PRO A 554      36.963 -28.066  -4.956  1.00 25.75           H
ATOM   1347  HD2 PRO A 554      38.849 -26.329  -4.799  1.00 31.73           H
ATOM   1348  HD3 PRO A 554      38.975 -27.484  -5.914  1.00 31.73           H
ATOM   1349  N   MET A 555      35.305 -24.051  -7.656  1.00 20.08           N
ATOM   1350  CA  MET A 555      34.489 -22.878  -7.362  1.00 18.93           C
ATOM   1351  C   MET A 555      33.115 -23.082  -7.970  1.00 21.97           C
ATOM   1352  O   MET A 555      33.000 -23.262  -9.186  1.00 17.90           O
ATOM   1353  CB  MET A 555      35.137 -21.601  -7.904  1.00 22.24           C
ATOM   1354  CG  MET A 555      36.370 -21.211  -7.166  1.00 18.79           C
ATOM   1355  SD  MET A 555      37.226 -19.790  -7.961  1.00 24.68           S
ATOM   1356  CE  MET A 555      36.329 -18.352  -7.416  1.00 18.20           C
ATOM   1357  H   MET A 555      35.236 -24.321  -8.470  1.00 24.09           H
ATOM   1358  HA  MET A 555      34.395 -22.795  -6.402  1.00 22.72           H
ATOM   1359  HB2 MET A 555      35.359 -21.729  -8.835  1.00 26.68           H
ATOM   1360  HB3 MET A 555      34.494 -20.880  -7.817  1.00 26.68           H
ATOM   1361  HG2 MET A 555      36.137 -20.941  -6.261  1.00 22.55           H
ATOM   1362  HG3 MET A 555      36.985 -21.962  -7.133  1.00 22.55           H
ATOM   1363  HE1 MET A 555      36.689 -17.549  -7.811  1.00 21.85           H
ATOM   1364  HE2 MET A 555      35.389 -18.439  -7.665  1.00 21.85           H
ATOM   1365  HE3 MET A 555      36.400 -18.313  -6.445  1.00 21.85           H
ATOM   1366  N   ALA A 556      32.097 -23.150  -7.111  1.00 19.80           N
ATOM   1367  CA  ALA A 556      30.710 -23.304  -7.534  1.00 15.94           C
ATOM   1368  C   ALA A 556      30.084 -21.912  -7.673  1.00 22.65           C
ATOM   1369  O   ALA A 556      29.931 -21.194  -6.681  1.00 20.15           O
ATOM   1370  CB  ALA A 556      29.932 -24.143  -6.526  1.00 15.31           C
ATOM   1371  H   ALA A 556      32.191 -23.139  -6.256  1.00 23.76           H
ATOM   1372  HA  ALA A 556      30.688 -23.762  -8.388  1.00 19.13           H
ATOM   1373  HB1 ALA A 556      29.015 -24.245  -6.824  1.00 18.37           H
ATOM   1374  HB2 ALA A 556      30.354 -25.014  -6.441  1.00 18.37           H
ATOM   1375  HB3 ALA A 556      29.951 -23.689  -5.671  1.00 18.37           H
ATOM   1376  N   THR A 557      29.729 -21.518  -8.895  1.00 23.76           N
ATOM   1377  CA  THR A 557      29.221 -20.170  -9.092  1.00 21.95           C
ATOM   1378  C   THR A 557      28.341 -20.058 -10.311  1.00 21.87           C
ATOM   1379  O   THR A 557      28.489 -20.811 -11.277  1.00 23.17           O
ATOM   1380  CB  THR A 557      30.358 -19.145  -9.250  1.00 39.53           C
ATOM   1381  OG1 THR A 557      29.805 -17.832  -9.404  1.00 32.78           O
ATOM   1382  CG2 THR A 557      31.199 -19.431 -10.474  1.00 29.60           C
ATOM   1383  H   THR A 557      29.804 -21.989  -9.611  1.00 28.52           H
ATOM   1384  HA  THR A 557      28.682 -19.932  -8.324  1.00 26.34           H
ATOM   1385  HB  THR A 557      30.928 -19.171  -8.464  1.00 47.43           H
ATOM   1386  HG1 THR A 557      29.370 -17.626  -8.711  1.00 39.34           H
ATOM   1387 HG21 THR A 557      31.903 -18.761 -10.538  1.00 35.53           H
ATOM   1388 HG22 THR A 557      31.612 -20.306 -10.395  1.00 35.53           H
ATOM   1389 HG23 THR A 557      30.664 -19.400 -11.283  1.00 35.53           H
ATOM   1390  N   THR A 558      27.440 -19.064 -10.263  1.00 23.57           N
ATOM   1391  CA  THR A 558      26.713 -18.633 -11.442  1.00 35.42           C
ATOM   1392  C   THR A 558      27.125 -17.224 -11.881  1.00 24.87           C
ATOM   1393  O   THR A 558      26.446 -16.673 -12.758  1.00 27.13           O
ATOM   1394  CB  THR A 558      25.175 -18.709 -11.227  1.00 25.49           C
ATOM   1395  OG1 THR A 558      24.800 -17.924 -10.088  1.00 26.68           O
ATOM   1396  CG2 THR A 558      24.655 -20.169 -11.030  1.00 25.37           C
ATOM   1397  H   THR A 558      27.262 -18.609  -9.556  1.00 28.28           H
ATOM   1398  HA  THR A 558      26.916 -19.244 -12.171  1.00 42.50           H
ATOM   1399  HB  THR A 558      24.721 -18.357 -12.009  1.00 30.59           H
ATOM   1400  HG1 THR A 558      24.913 -17.110 -10.245  1.00 32.02           H
ATOM   1401 HG21 THR A 558      23.694 -20.167 -10.880  1.00 30.44           H
ATOM   1402 HG22 THR A 558      24.837 -20.705 -11.817  1.00 30.44           H
ATOM   1403 HG23 THR A 558      25.068 -20.589 -10.259  1.00 30.44           H
ATOM   1404  N   GLU A 559      28.248 -16.626 -11.358  1.00 22.51           N
ATOM   1405  CA  GLU A 559      28.618 -15.260 -11.783  1.00 21.23           C
ATOM   1406  C   GLU A 559      29.686 -15.397 -12.892  1.00 19.99           C
ATOM   1407  O   GLU A 559      30.795 -15.904 -12.751  1.00 19.80           O
ATOM   1408  CB  GLU A 559      29.160 -14.455 -10.586  1.00 25.61           C
ATOM   1409  CG  GLU A 559      29.493 -13.021 -10.976  1.00 31.03           C
ATOM   1410  CD  GLU A 559      29.784 -12.100  -9.785  1.00 38.25           C
ATOM   1411  OE1 GLU A 559      29.468 -12.413  -8.613  1.00 34.96           O
ATOM   1412  OE2 GLU A 559      30.298 -10.987 -10.096  1.00 30.88           O1-
ATOM   1413  H   GLU A 559      28.957 -17.145 -10.802  1.00 27.01           H
ATOM   1414  HA  GLU A 559      27.697 -14.749 -12.191  1.00 25.47           H
ATOM   1415  HB2 GLU A 559      28.403 -14.451  -9.772  1.00 30.73           H
ATOM   1416  HB3 GLU A 559      30.045 -14.955 -10.141  1.00 30.73           H
ATOM   1417  HG2 GLU A 559      30.359 -12.978 -11.669  1.00 37.24           H
ATOM   1418  HG3 GLU A 559      28.659 -12.545 -11.529  1.00 37.24           H
ATOM   1419  N   GLY A 560      29.265 -14.941 -14.138  1.00 20.87           N
ATOM   1420  CA  GLY A 560      30.175 -14.943 -15.293  1.00 27.59           C
ATOM   1421  C   GLY A 560      31.451 -14.163 -14.959  1.00 22.92           C
ATOM   1422  O   GLY A 560      31.493 -13.178 -14.251  1.00 23.41           O
ATOM   1423  H   GLY A 560      28.404 -14.407 -14.245  1.00 25.05           H
ATOM   1424  HA2 GLY A 560      30.398 -15.999 -15.579  1.00 33.11           H
ATOM   1425  HA3 GLY A 560      29.681 -14.471 -16.172  1.00 33.11           H
ATOM   1426  N   CYS A 561      32.613 -14.778 -15.466  1.00 19.20           N
ATOM   1427  CA  CYS A 561      33.940 -14.143 -15.358  1.00 21.62           C
ATOM   1428  C   CYS A 561      34.550 -14.302 -13.948  1.00 17.32           C
ATOM   1429  O   CYS A 561      35.743 -14.039 -13.824  1.00 19.96           O
ATOM   1430  CB  CYS A 561      33.969 -12.668 -15.749  1.00 21.37           C
ATOM   1431  SG  CYS A 561      33.469 -12.588 -17.498  1.00 41.04           S
ATOM   1432  H   CYS A 561      32.529 -15.425 -16.253  1.00 23.04           H
ATOM   1433  HA  CYS A 561      34.642 -14.713 -16.044  1.00 25.94           H
ATOM   1434  HB2 CYS A 561      33.282 -12.059 -15.120  1.00 25.64           H
ATOM   1435  HB3 CYS A 561      34.987 -12.249 -15.608  1.00 25.64           H
ATOM   1436  HG  CYS A 561      33.619 -11.258 -17.708  1.00 49.25           H
ATOM   1437  N   LEU A 562      33.827 -14.793 -12.886  1.00 19.67           N
ATOM   1438  CA  LEU A 562      34.431 -14.819 -11.520  1.00 16.43           C
ATOM   1439  C   LEU A 562      35.684 -15.731 -11.510  1.00 13.59           C
ATOM   1440  O   LEU A 562      36.791 -15.384 -11.125  1.00 24.16           O
ATOM   1441  CB  LEU A 562      33.364 -15.291 -10.527  1.00 19.39           C
ATOM   1442  CG  LEU A 562      33.907 -15.659  -9.123  1.00 21.47           C
ATOM   1443  CD1 LEU A 562      34.695 -14.498  -8.510  1.00 19.49           C
ATOM   1444  CD2 LEU A 562      32.732 -16.071  -8.235  1.00 23.26           C
ATOM   1445  H   LEU A 562      32.817 -15.000 -12.943  1.00 23.60           H
ATOM   1446  HA  LEU A 562      34.793 -13.783 -11.250  1.00 19.72           H
ATOM   1447  HB2 LEU A 562      32.596 -14.495 -10.417  1.00 23.26           H
ATOM   1448  HB3 LEU A 562      32.811 -16.167 -10.932  1.00 23.26           H
ATOM   1449  HG  LEU A 562      34.596 -16.537  -9.219  1.00 25.77           H
ATOM   1450 HD11 LEU A 562      35.045 -14.752  -7.501  1.00 23.39           H
ATOM   1451 HD12 LEU A 562      35.591 -14.252  -9.092  1.00 23.39           H
ATOM   1452 HD13 LEU A 562      34.087 -13.593  -8.426  1.00 23.39           H
ATOM   1453 HD21 LEU A 562      33.054 -16.355  -7.222  1.00 27.92           H
ATOM   1454 HD22 LEU A 562      31.993 -15.273  -8.112  1.00 27.92           H
ATOM   1455 HD23 LEU A 562      32.193 -16.937  -8.635  1.00 27.92           H
ATOM   1456  N   VAL A 563      35.451 -16.997 -12.009  1.00 16.87           N
ATOM   1457  CA  VAL A 563      36.456 -18.079 -12.112  1.00 21.12           C
ATOM   1458  C   VAL A 563      37.591 -17.673 -13.043  1.00 22.02           C
ATOM   1459  O   VAL A 563      38.764 -17.922 -12.750  1.00 17.21           O
ATOM   1460  CB  VAL A 563      35.841 -19.432 -12.588  1.00 22.65           C
ATOM   1461  CG1 VAL A 563      36.911 -20.481 -12.955  1.00 23.60           C
ATOM   1462  CG2 VAL A 563      34.970 -20.114 -11.546  1.00 18.93           C
ATOM   1463  H   VAL A 563      34.682 -17.242 -12.317  1.00 20.24           H
ATOM   1464  HA  VAL A 563      36.831 -18.245 -11.240  1.00 25.35           H
ATOM   1465  HB  VAL A 563      35.301 -19.294 -13.390  1.00 27.18           H
ATOM   1466 HG11 VAL A 563      36.461 -21.304 -13.218  1.00 28.32           H
ATOM   1467 HG12 VAL A 563      37.457 -20.181 -13.697  1.00 28.32           H
ATOM   1468 HG13 VAL A 563      37.463 -20.663 -12.181  1.00 28.32           H
ATOM   1469 HG21 VAL A 563      34.648 -20.958 -11.904  1.00 22.71           H
ATOM   1470 HG22 VAL A 563      35.496 -20.286 -10.753  1.00 22.71           H
ATOM   1471 HG23 VAL A 563      34.212 -19.551 -11.336  1.00 22.71           H
ATOM   1472  N   ALA A 564      37.263 -17.106 -14.209  1.00 23.79           N
ATOM   1473  CA  ALA A 564      38.304 -16.608 -15.108  1.00 28.99           C
ATOM   1474  C   ALA A 564      39.137 -15.490 -14.473  1.00 15.42           C
ATOM   1475  O   ALA A 564      40.375 -15.559 -14.513  1.00 22.34           O
ATOM   1476  CB  ALA A 564      37.699 -16.139 -16.441  1.00 18.66           C
ATOM   1477  H   ALA A 564      36.459 -17.044 -14.514  1.00 28.54           H
ATOM   1478  HA  ALA A 564      38.898 -17.348 -15.305  1.00 34.79           H
ATOM   1479  HB1 ALA A 564      38.429 -15.891 -17.027  1.00 22.39           H
ATOM   1480  HB2 ALA A 564      37.191 -16.868 -16.833  1.00 22.39           H
ATOM   1481  HB3 ALA A 564      37.127 -15.378 -16.284  1.00 22.39           H
ATOM   1482  N   SER A 565      38.496 -14.434 -13.873  1.00 18.86           N
ATOM   1483  CA  SER A 565      39.327 -13.399 -13.220  1.00 16.22           C
ATOM   1484  C   SER A 565      40.312 -14.024 -12.195  1.00 16.17           C
ATOM   1485  O   SER A 565      41.483 -13.749 -11.993  1.00 14.88           O
ATOM   1486  CB  SER A 565      38.331 -12.384 -12.597  1.00 20.48           C
ATOM   1487  OG  SER A 565      39.070 -11.328 -12.002  1.00 41.33           O
ATOM   1488  H   SER A 565      37.487 -14.453 -13.659  1.00 22.64           H
ATOM   1489  HA  SER A 565      39.965 -12.866 -13.979  1.00 19.46           H
ATOM   1490  HB2 SER A 565      37.718 -11.899 -13.408  1.00 24.58           H
ATOM   1491  HB3 SER A 565      37.608 -12.916 -11.937  1.00 24.58           H
ATOM   1492  HG  SER A 565      39.868 -11.364 -12.261  1.00 49.60           H
ATOM   1493  N   THR A 566      39.719 -14.979 -11.397  1.00 17.35           N
ATOM   1494  CA  THR A 566      40.433 -15.631 -10.269  1.00 15.85           C
ATOM   1495  C   THR A 566      41.613 -16.449 -10.761  1.00 21.88           C
ATOM   1496  O   THR A 566      42.678 -16.477 -10.130  1.00 16.96           O
ATOM   1497  CB  THR A 566      39.525 -16.565  -9.434  1.00 20.77           C
ATOM   1498  OG1 THR A 566      38.390 -15.860  -8.940  1.00 27.01           O
ATOM   1499  CG2 THR A 566      40.278 -17.208  -8.184  1.00 17.52           C
ATOM   1500  H   THR A 566      38.909 -15.248 -11.468  1.00 20.82           H
ATOM   1501  HA  THR A 566      40.773 -14.960  -9.652  1.00 19.02           H
ATOM   1502  HB  THR A 566      39.227 -17.299  -9.991  1.00 24.92           H
ATOM   1503  HG1 THR A 566      37.919 -15.607  -9.588  1.00 32.41           H
ATOM   1504 HG21 THR A 566      39.672 -17.798  -7.710  1.00 21.03           H
ATOM   1505 HG22 THR A 566      41.044 -17.731  -8.458  1.00 21.03           H
ATOM   1506 HG23 THR A 566      40.567 -16.518  -7.571  1.00 21.03           H
ATOM   1507  N   ASN A 567      41.408 -17.162 -11.867  1.00 27.09           N
ATOM   1508  CA  ASN A 567      42.459 -17.925 -12.539  1.00 16.97           C
ATOM   1509  C   ASN A 567      43.584 -17.012 -13.013  1.00 23.83           C
ATOM   1510  O   ASN A 567      44.762 -17.396 -13.042  1.00 24.00           O
ATOM   1511  CB  ASN A 567      41.810 -18.660 -13.720  1.00 18.97           C
ATOM   1512  CG  ASN A 567      42.589 -19.875 -14.201  1.00 31.21           C
ATOM   1513  OD1 ASN A 567      43.011 -20.735 -13.427  1.00 26.39           O
ATOM   1514  ND2 ASN A 567      42.729 -19.970 -15.521  1.00 37.36           N
ATOM   1515  H   ASN A 567      40.639 -17.215 -12.251  1.00 32.51           H
ATOM   1516  HA  ASN A 567      42.821 -18.588 -11.935  1.00 20.36           H
ATOM   1517  HB2 ASN A 567      40.919 -18.952 -13.470  1.00 22.76           H
ATOM   1518  HB3 ASN A 567      41.740 -18.036 -14.459  1.00 22.76           H
ATOM   1519 HD21 ASN A 567      43.152 -20.634 -15.861  1.00 44.83           H
ATOM   1520 HD22 ASN A 567      42.387 -19.368 -16.036  1.00 44.83           H
ATOM   1521  N   ARG A 568      43.231 -15.812 -13.436  1.00 19.19           N
ATOM   1522  CA  ARG A 568      44.250 -14.849 -13.801  1.00 18.28           C
ATOM   1523  C   ARG A 568      45.060 -14.432 -12.589  1.00 22.36           C
ATOM   1524  O   ARG A 568      46.284 -14.307 -12.670  1.00 13.69           O
ATOM   1525  CB  ARG A 568      43.609 -13.626 -14.458  1.00 24.64           C
ATOM   1526  CG  ARG A 568      44.643 -12.692 -15.095  1.00 21.63           C
ATOM   1527  CD  ARG A 568      44.042 -11.500 -15.832  1.00 21.35           C
ATOM   1528  NE  ARG A 568      43.391 -10.545 -14.935  1.00 27.74           N
ATOM   1529  CZ  ARG A 568      43.316  -9.233 -15.151  1.00 37.90           C
ATOM   1530  NH1 ARG A 568      43.863  -8.686 -16.242  1.00 29.47           N
ATOM   1531  NH2 ARG A 568      42.690  -8.455 -14.271  1.00 19.85           N1+
ATOM   1532  H   ARG A 568      42.417 -15.537 -13.508  1.00 23.03           H
ATOM   1533  HA  ARG A 568      44.859 -15.257 -14.429  1.00 21.94           H
ATOM   1534  HB2 ARG A 568      42.989 -13.916 -15.136  1.00 29.57           H
ATOM   1535  HB3 ARG A 568      43.139 -13.123 -13.770  1.00 29.57           H
ATOM   1536  HG2 ARG A 568      45.213 -12.335 -14.389  1.00 25.96           H
ATOM   1537  HG3 ARG A 568      45.174 -13.198 -15.720  1.00 25.96           H
ATOM   1538  HD2 ARG A 568      44.753 -11.050 -16.304  1.00 25.62           H
ATOM   1539  HD3 ARG A 568      43.373 -11.831 -16.448  1.00 25.62           H
ATOM   1540  HE  ARG A 568      43.026 -10.853 -14.214  1.00 33.29           H
ATOM   1541 HH11 ARG A 568      44.275  -9.174 -16.812  1.00 35.36           H
ATOM   1542 HH12 ARG A 568      43.818  -7.836 -16.366  1.00 35.36           H
ATOM   1543 HH21 ARG A 568      42.329  -8.794 -13.565  1.00 23.82           H
ATOM   1544 HH22 ARG A 568      42.643  -7.604 -14.409  1.00 23.82           H
ATOM   1545  N   GLY A 569      44.395 -14.224 -11.448  1.00 25.92           N
ATOM   1546  CA  GLY A 569      45.130 -13.885 -10.237  1.00 20.32           C
ATOM   1547  C   GLY A 569      46.088 -14.987  -9.813  1.00 19.74           C
ATOM   1548  O   GLY A 569      47.186 -14.717  -9.335  1.00 21.45           O
ATOM   1549  H   GLY A 569      43.541 -14.301 -11.351  1.00 31.10           H
ATOM   1550  HA2 GLY A 569      45.641 -13.073 -10.383  1.00 24.38           H
ATOM   1551  HA3 GLY A 569      44.505 -13.724  -9.517  1.00 24.38           H
ATOM   1552  N   CYS A 570      45.667 -16.243  -9.944  1.00 20.29           N
ATOM   1553  CA  CYS A 570      46.537 -17.361  -9.593  1.00 24.08           C
ATOM   1554  C   CYS A 570      47.783 -17.381 -10.462  1.00 22.13           C
ATOM   1555  O   CYS A 570      48.893 -17.647  -9.980  1.00 25.35           O
ATOM   1556  CB  CYS A 570      45.796 -18.680  -9.767  1.00 23.19           C
ATOM   1557  SG  CYS A 570      44.477 -19.001  -8.578  1.00 31.64           S
ATOM   1558  H   CYS A 570      44.882 -16.468 -10.212  1.00 24.35           H
ATOM   1559  HA  CYS A 570      46.809 -17.281  -8.668  1.00 28.89           H
ATOM   1560  HB2 CYS A 570      45.405 -18.690 -10.658  1.00 27.83           H
ATOM   1561  HB3 CYS A 570      46.438 -19.405  -9.698  1.00 27.83           H
ATOM   1562  HG  CYS A 570      43.560 -18.243  -8.816  1.00 37.97           H
ATOM   1563  N   ARG A 571      47.596 -17.148 -11.756  1.00 23.30           N
ATOM   1564  CA  ARG A 571      48.702 -17.098 -12.689  1.00 22.71           C
ATOM   1565  C   ARG A 571      49.729 -16.064 -12.251  1.00 31.24           C
ATOM   1566  O   ARG A 571      50.939 -16.337 -12.247  1.00 21.93           O
ATOM   1567  CB  ARG A 571      48.159 -16.789 -14.083  1.00 25.54           C
ATOM   1568  CG  ARG A 571      49.238 -16.482 -15.150  1.00 36.88           C
ATOM   1569  CD  ARG A 571      49.285 -17.536 -16.244  1.00 47.25           C
ATOM   1570  NE  ARG A 571      50.233 -17.219 -17.330  1.00 53.01           N
ATOM   1571  CZ  ARG A 571      51.369 -17.887 -17.566  1.00 55.16           C
ATOM   1572  NH1 ARG A 571      51.730 -18.922 -16.798  1.00 54.49           N
ATOM   1573  NH2 ARG A 571      52.165 -17.523 -18.572  1.00 54.53           N1+
ATOM   1574  H   ARG A 571      46.823 -17.005 -12.117  1.00 27.96           H
ATOM   1575  HA  ARG A 571      49.126 -17.968 -12.712  1.00 27.25           H
ATOM   1576  HB2 ARG A 571      47.622 -17.531 -14.393  1.00 30.65           H
ATOM   1577  HB3 ARG A 571      47.602 -16.000 -14.012  1.00 30.65           H
ATOM   1578  HG2 ARG A 571      49.030 -15.632 -15.571  1.00 44.26           H
ATOM   1579  HG3 ARG A 571      50.113 -16.438 -14.741  1.00 44.26           H
ATOM   1580  HD2 ARG A 571      49.544 -18.367 -15.826  1.00 56.70           H
ATOM   1581  HD3 ARG A 571      48.399 -17.625 -16.632  1.00 56.70           H
ATOM   1582  HE  ARG A 571      50.049 -16.549 -17.841  1.00 63.62           H
ATOM   1583 HH11 ARG A 571      51.243 -19.176 -16.135  1.00 65.39           H
ATOM   1584 HH12 ARG A 571      52.469 -19.336 -16.956  1.00 65.39           H
ATOM   1585 HH21 ARG A 571      51.950 -16.860 -19.072  1.00 65.43           H
ATOM   1586 HH22 ARG A 571      52.898 -17.952 -18.717  1.00 65.43           H
ATOM   1587  N   ALA A 572      49.261 -14.860 -11.893  1.00 22.68           N
ATOM   1588  CA  ALA A 572      50.160 -13.795 -11.464  1.00 18.97           C
ATOM   1589  C   ALA A 572      50.940 -14.217 -10.236  1.00 25.08           C
ATOM   1590  O   ALA A 572      52.168 -14.036 -10.157  1.00 23.62           O
ATOM   1591  CB  ALA A 572      49.347 -12.509 -11.191  1.00 24.43           C
ATOM   1592  H   ALA A 572      48.433 -14.627 -11.924  1.00 27.22           H
ATOM   1593  HA  ALA A 572      50.799 -13.612 -12.169  1.00 22.76           H
ATOM   1594  HB1 ALA A 572      49.963 -11.808 -10.930  1.00 29.31           H
ATOM   1595  HB2 ALA A 572      48.884 -12.254 -12.003  1.00 29.31           H
ATOM   1596  HB3 ALA A 572      48.705 -12.664 -10.482  1.00 29.31           H
ATOM   1597  N   ILE A 573      50.241 -14.783  -9.258  1.00 20.26           N
ATOM   1598  CA  ILE A 573      50.913 -15.264  -8.060  1.00 14.64           C
ATOM   1599  C   ILE A 573      51.953 -16.313  -8.426  1.00 18.71           C
ATOM   1600  O   ILE A 573      53.079 -16.292  -7.927  1.00 24.42           O
ATOM   1601  CB  ILE A 573      49.880 -15.800  -7.053  1.00 21.28           C
ATOM   1602  CG1 ILE A 573      49.047 -14.631  -6.521  1.00 32.77           C
ATOM   1603  CG2 ILE A 573      50.584 -16.515  -5.888  1.00 25.72           C
ATOM   1604  CD1 ILE A 573      47.851 -15.025  -5.740  1.00 15.85           C
ATOM   1605  H   ILE A 573      49.398 -14.938  -9.277  1.00 24.31           H
ATOM   1606  HA  ILE A 573      51.387 -14.535  -7.648  1.00 17.56           H
ATOM   1607  HB  ILE A 573      49.289 -16.427  -7.506  1.00 25.54           H
ATOM   1608 HG12 ILE A 573      49.601 -14.084  -5.944  1.00 39.33           H
ATOM   1609 HG13 ILE A 573      48.733 -14.111  -7.272  1.00 39.33           H
ATOM   1610 HG21 ILE A 573      49.902 -16.806  -5.260  1.00 30.86           H
ATOM   1611 HG22 ILE A 573      51.077 -17.282  -6.210  1.00 30.86           H
ATOM   1612 HG23 ILE A 573      51.177 -15.888  -5.448  1.00 30.86           H
ATOM   1613 HD11 ILE A 573      47.374 -14.224  -5.456  1.00 19.02           H
ATOM   1614 HD12 ILE A 573      47.260 -15.574  -6.287  1.00 19.02           H
ATOM   1615 HD13 ILE A 573      48.125 -15.535  -4.951  1.00 19.02           H
ATOM   1616  N   GLY A 574      51.575 -17.280  -9.265  1.00 25.53           N
ATOM   1617  CA  GLY A 574      52.503 -18.356  -9.618  1.00 28.23           C
ATOM   1618  C   GLY A 574      53.740 -17.866 -10.364  1.00 28.87           C
ATOM   1619  O   GLY A 574      54.859 -18.330 -10.124  1.00 29.55           O
ATOM   1620  H   GLY A 574      50.802 -17.332  -9.648  1.00 30.64           H
ATOM   1621  HA2 GLY A 574      52.777 -18.826  -8.820  1.00 33.88           H
ATOM   1622  HA3 GLY A 574      52.046 -18.990 -10.197  1.00 33.88           H
ATOM   1623  N   LEU A 575      53.563 -16.911 -11.261  1.00 26.26           N
ATOM   1624  CA  LEU A 575      54.718 -16.310 -11.925  1.00 25.64           C
ATOM   1625  C   LEU A 575      55.598 -15.509 -10.981  1.00 33.46           C
ATOM   1626  O   LEU A 575      56.750 -15.220 -11.327  1.00 30.53           O
ATOM   1627  CB  LEU A 575      54.248 -15.424 -13.072  1.00 29.70           C
ATOM   1628  CG  LEU A 575      53.580 -16.200 -14.202  1.00 25.21           C
ATOM   1629  CD1 LEU A 575      53.042 -15.240 -15.261  1.00 27.24           C
ATOM   1630  CD2 LEU A 575      54.577 -17.166 -14.819  1.00 28.18           C
ATOM   1631  H   LEU A 575      52.800 -16.590 -11.491  1.00 31.51           H
ATOM   1632  HA  LEU A 575      55.277 -17.017 -12.280  1.00 30.77           H
ATOM   1633  HB2 LEU A 575      53.600 -14.791 -12.730  1.00 35.63           H
ATOM   1634  HB3 LEU A 575      55.010 -14.950 -13.434  1.00 35.63           H
ATOM   1635  HG  LEU A 575      52.829 -16.708 -13.856  1.00 30.25           H
ATOM   1636 HD11 LEU A 575      52.635 -15.738 -15.981  1.00 32.69           H
ATOM   1637 HD12 LEU A 575      52.403 -14.642 -14.854  1.00 32.69           H
ATOM   1638 HD13 LEU A 575      53.797 -14.726 -15.603  1.00 32.69           H
ATOM   1639 HD21 LEU A 575      54.138 -17.614 -15.558  1.00 33.81           H
ATOM   1640 HD22 LEU A 575      55.338 -16.669 -15.146  1.00 33.81           H
ATOM   1641 HD23 LEU A 575      54.848 -17.818 -14.159  1.00 33.81           H
ATOM   1642  N   GLY A 576      55.097 -15.156  -9.799  1.00 27.35           N
ATOM   1643  CA  GLY A 576      55.866 -14.437  -8.800  1.00 21.21           C
ATOM   1644  C   GLY A 576      56.504 -15.321  -7.746  1.00 31.76           C
ATOM   1645  O   GLY A 576      56.993 -14.825  -6.723  1.00 29.06           O
ATOM   1646  H   GLY A 576      54.293 -15.336  -9.550  1.00 32.81           H
ATOM   1647  HA2 GLY A 576      56.568 -13.946  -9.252  1.00 25.45           H
ATOM   1648  HA3 GLY A 576      55.293 -13.787  -8.360  1.00 25.45           H
ATOM   1649  N   GLY A 577      56.499 -16.623  -7.929  1.00 36.27           N
ATOM   1650  CA  GLY A 577      57.126 -17.435  -6.916  1.00 34.48           C
ATOM   1651  C   GLY A 577      56.222 -17.906  -5.802  1.00 25.23           C
ATOM   1652  O   GLY A 577      56.713 -18.529  -4.859  1.00 30.19           O
ATOM   1653  H   GLY A 577      56.149 -17.038  -8.598  1.00 43.52           H
ATOM   1654  HA2 GLY A 577      57.524 -18.203  -7.345  1.00 41.37           H
ATOM   1655  HA3 GLY A 577      57.838 -16.917  -6.502  1.00 41.37           H
ATOM   1656  N   GLY A 578      54.915 -17.666  -5.893  1.00 31.60           N
ATOM   1657  CA  GLY A 578      53.974 -18.280  -4.986  1.00 28.96           C
ATOM   1658  C   GLY A 578      53.662 -17.424  -3.780  1.00 28.04           C
ATOM   1659  O   GLY A 578      54.291 -16.401  -3.501  1.00 24.79           O
ATOM   1660  H   GLY A 578      54.551 -17.166  -6.495  1.00 37.92           H
ATOM   1661  HA2 GLY A 578      53.148 -18.458  -5.454  1.00 34.76           H
ATOM   1662  HA3 GLY A 578      54.337 -19.121  -4.664  1.00 34.76           H
ATOM   1663  N   ALA A 579      52.647 -17.859  -3.064  1.00 26.81           N
ATOM   1664  CA  ALA A 579      52.164 -17.173  -1.885  1.00 23.41           C
ATOM   1665  C   ALA A 579      52.548 -17.941  -0.621  1.00 17.44           C
ATOM   1666  O   ALA A 579      52.797 -19.144  -0.645  1.00 18.48           O
ATOM   1667  CB  ALA A 579      50.642 -16.987  -1.978  1.00 20.74           C
ATOM   1668  H   ALA A 579      52.210 -18.577  -3.253  1.00 32.17           H
ATOM   1669  HA  ALA A 579      52.575 -16.294  -1.838  1.00 28.09           H
ATOM   1670  HB1 ALA A 579      50.338 -16.518  -1.190  1.00 24.89           H
ATOM   1671  HB2 ALA A 579      50.437 -16.479  -2.776  1.00 24.89           H
ATOM   1672  HB3 ALA A 579      50.229 -17.863  -2.030  1.00 24.89           H
ATOM   1673  N   SER A 580      52.607 -17.217   0.488  1.00 21.11           N
ATOM   1674  CA  SER A 580      52.872 -17.783   1.808  1.00 23.53           C
ATOM   1675  C   SER A 580      51.717 -17.446   2.733  1.00 17.17           C
ATOM   1676  O   SER A 580      51.148 -16.359   2.639  1.00 18.69           O
ATOM   1677  CB  SER A 580      54.151 -17.231   2.411  1.00 22.91           C
ATOM   1678  OG  SER A 580      55.215 -17.488   1.506  1.00 36.83           O
ATOM   1679  H   SER A 580      52.499 -16.363   0.502  1.00 25.33           H
ATOM   1680  HA  SER A 580      52.952 -18.750   1.739  1.00 28.24           H
ATOM   1681  HB2 SER A 580      54.054 -16.276   2.529  1.00 27.49           H
ATOM   1682  HB3 SER A 580      54.331 -17.660   3.264  1.00 27.49           H
ATOM   1683  HG  SER A 580      55.924 -17.145   1.790  1.00 44.19           H
ATOM   1684  N   SER A 581      51.353 -18.386   3.602  1.00 26.64           N
ATOM   1685  CA  SER A 581      50.237 -18.177   4.514  1.00 27.22           C
ATOM   1686  C   SER A 581      50.547 -18.721   5.900  1.00 20.20           C
ATOM   1687  O   SER A 581      51.377 -19.611   6.078  1.00 29.35           O
ATOM   1688  CB  SER A 581      48.968 -18.839   3.984  1.00 28.50           C
ATOM   1689  OG  SER A 581      49.055 -20.248   4.081  1.00 25.32           O
ATOM   1690  H   SER A 581      51.731 -19.160   3.667  1.00 31.97           H
ATOM   1691  HA  SER A 581      50.069 -17.228   4.600  1.00 32.67           H
ATOM   1692  HB2 SER A 581      48.204 -18.535   4.495  1.00 34.20           H
ATOM   1693  HB3 SER A 581      48.868 -18.596   3.053  1.00 34.20           H
ATOM   1694  HG  SER A 581      49.771 -20.519   3.714  1.00 30.38           H
ATOM   1695  N   ARG A 582      49.849 -18.167   6.888  1.00 22.17           N
ATOM   1696  CA  ARG A 582      49.949 -18.596   8.268  1.00 17.37           C
ATOM   1697  C   ARG A 582      48.573 -18.570   8.911  1.00 16.24           C
ATOM   1698  O   ARG A 582      47.764 -17.675   8.639  1.00 13.81           O
ATOM   1699  CB  ARG A 582      50.899 -17.711   9.043  1.00 19.63           C
ATOM   1700  CG  ARG A 582      52.363 -17.760   8.582  1.00 23.68           C
ATOM   1701  CD  ARG A 582      52.993 -19.103   8.855  1.00 21.94           C
ATOM   1702  NE  ARG A 582      54.440 -19.117   8.622  1.00 25.27           N
ATOM   1703  CZ  ARG A 582      55.022 -19.473   7.464  1.00 22.13           C
ATOM   1704  NH1 ARG A 582      54.311 -19.819   6.380  1.00 23.74           N
ATOM   1705  NH2 ARG A 582      56.328 -19.447   7.370  1.00 30.43           N1+
ATOM   1706  H   ARG A 582      49.258 -17.558   6.768  1.00 26.61           H
ATOM   1707  HA  ARG A 582      50.282 -19.507   8.294  1.00 20.84           H
ATOM   1708  HB2 ARG A 582      50.594 -16.800   8.923  1.00 23.55           H
ATOM   1709  HB3 ARG A 582      50.861 -17.959   9.975  1.00 23.55           H
ATOM   1710  HG2 ARG A 582      52.399 -17.606   7.627  1.00 28.42           H
ATOM   1711  HG3 ARG A 582      52.871 -17.084   9.057  1.00 28.42           H
ATOM   1712  HD2 ARG A 582      52.843 -19.326   9.784  1.00 26.33           H
ATOM   1713  HD3 ARG A 582      52.577 -19.770   8.283  1.00 26.33           H
ATOM   1714  HE  ARG A 582      54.948 -18.932   9.287  1.00 30.33           H
ATOM   1715 HH11 ARG A 582      53.450 -19.839   6.416  1.00 28.49           H
ATOM   1716 HH12 ARG A 582      54.710 -20.036   5.651  1.00 28.49           H
ATOM   1717 HH21 ARG A 582      56.803 -19.223   8.049  1.00 36.52           H
ATOM   1718 HH22 ARG A 582      56.703 -19.668   6.628  1.00 36.52           H
ATOM   1719  N   VAL A 583      48.301 -19.584   9.720  1.00 15.88           N
ATOM   1720  CA  VAL A 583      47.131 -19.615  10.602  1.00 22.27           C
ATOM   1721  C   VAL A 583      47.542 -18.997  11.933  1.00 20.84           C
ATOM   1722  O   VAL A 583      48.476 -19.474  12.572  1.00 19.75           O
ATOM   1723  CB  VAL A 583      46.618 -21.043  10.819  1.00 16.91           C
ATOM   1724  CG1 VAL A 583      45.401 -21.022  11.772  1.00 11.89           C
ATOM   1725  CG2 VAL A 583      46.288 -21.671   9.533  1.00 19.37           C
ATOM   1726  H   VAL A 583      48.789 -20.287   9.782  1.00 19.06           H
ATOM   1727  HA  VAL A 583      46.406 -19.096  10.224  1.00 26.73           H
ATOM   1728  HB  VAL A 583      47.313 -21.577  11.229  1.00 20.30           H
ATOM   1729 HG11 VAL A 583      45.089 -21.927  11.895  1.00 14.27           H
ATOM   1730 HG12 VAL A 583      45.651 -20.643  12.625  1.00 14.27           H
ATOM   1731 HG13 VAL A 583      44.712 -20.502  11.352  1.00 14.27           H
ATOM   1732 HG21 VAL A 583      45.984 -22.576   9.704  1.00 23.24           H
ATOM   1733 HG22 VAL A 583      45.578 -21.158   9.118  1.00 23.24           H
ATOM   1734 HG23 VAL A 583      47.067 -21.682   8.961  1.00 23.24           H
ATOM   1735  N   LEU A 584      46.880 -17.910  12.325  1.00 18.21           N
ATOM   1736  CA  LEU A 584      47.201 -17.163  13.540  1.00 17.63           C
ATOM   1737  C   LEU A 584      46.401 -17.593  14.766  1.00 23.33           C
ATOM   1738  O   LEU A 584      46.860 -17.393  15.899  1.00 19.62           O
ATOM   1739  CB  LEU A 584      46.944 -15.683  13.298  1.00 24.94           C
ATOM   1740  CG  LEU A 584      47.532 -15.185  11.971  1.00 21.90           C
ATOM   1741  CD1 LEU A 584      46.901 -13.902  11.540  1.00 25.80           C
ATOM   1742  CD2 LEU A 584      49.032 -15.004  12.144  1.00 19.62           C
ATOM   1743  H   LEU A 584      46.222 -17.577  11.888  1.00 21.86           H
ATOM   1744  HA  LEU A 584      48.140 -17.284  13.742  1.00 21.15           H
ATOM   1745  HB2 LEU A 584      45.990 -15.533  13.264  1.00 29.93           H
ATOM   1746  HB3 LEU A 584      47.337 -15.168  14.019  1.00 29.93           H
ATOM   1747  HG  LEU A 584      47.394 -15.838  11.265  1.00 26.28           H
ATOM   1748 HD11 LEU A 584      47.290 -13.643  10.687  1.00 30.96           H
ATOM   1749 HD12 LEU A 584      45.949 -14.054  11.426  1.00 30.96           H
ATOM   1750 HD13 LEU A 584      47.057 -13.213  12.204  1.00 30.96           H
ATOM   1751 HD21 LEU A 584      49.418 -14.685  11.317  1.00 23.54           H
ATOM   1752 HD22 LEU A 584      49.170 -14.346  12.848  1.00 23.54           H
ATOM   1753 HD23 LEU A 584      49.419 -15.852  12.406  1.00 23.54           H
ATOM   1754  N   ALA A 585      45.222 -18.180  14.567  1.00 17.40           N
ATOM   1755  CA  ALA A 585      44.329 -18.560  15.650  1.00 19.47           C
ATOM   1756  C   ALA A 585      43.334 -19.575  15.102  1.00 19.63           C
ATOM   1757  O   ALA A 585      43.084 -19.634  13.893  1.00 19.39           O
ATOM   1758  CB  ALA A 585      43.605 -17.340  16.248  1.00 19.89           C
ATOM   1759  H   ALA A 585      44.889 -18.327  13.784  1.00 20.89           H
ATOM   1760  HA  ALA A 585      44.852 -18.952  16.359  1.00 23.37           H
ATOM   1761  HB1 ALA A 585      43.025 -17.623  16.969  1.00 23.86           H
ATOM   1762  HB2 ALA A 585      44.258 -16.706  16.579  1.00 23.86           H
ATOM   1763  HB3 ALA A 585      43.082 -16.918  15.545  1.00 23.86           H
ATOM   1764  N   ASP A 586      42.781 -20.389  15.998  1.00 15.45           N
ATOM   1765  CA  ASP A 586      41.838 -21.432  15.608  1.00 19.51           C
ATOM   1766  C   ASP A 586      40.881 -21.677  16.768  1.00 29.12           C
ATOM   1767  O   ASP A 586      41.294 -22.179  17.808  1.00 26.36           O
ATOM   1768  CB  ASP A 586      42.593 -22.707  15.234  1.00 22.82           C
ATOM   1769  CG  ASP A 586      41.662 -23.890  14.796  1.00 42.00           C
ATOM   1770  OD1 ASP A 586      40.408 -23.766  14.909  1.00 37.89           O
ATOM   1771  OD2 ASP A 586      42.203 -24.946  14.329  1.00 36.90           O1-
ATOM   1772  H   ASP A 586      42.958 -20.371  16.836  1.00 18.54           H
ATOM   1773  HA  ASP A 586      41.325 -21.121  14.847  1.00 23.41           H
ATOM   1774  HB2 ASP A 586      43.199 -22.495  14.505  1.00 27.38           H
ATOM   1775  HB3 ASP A 586      43.095 -22.998  16.009  1.00 27.38           H
ATOM   1776  N   GLY A 587      39.617 -21.311  16.604  1.00 27.20           N
ATOM   1777  CA  GLY A 587      38.658 -21.513  17.659  1.00 27.24           C
ATOM   1778  C   GLY A 587      37.264 -21.026  17.321  1.00 19.12           C
ATOM   1779  O   GLY A 587      37.001 -19.818  17.244  1.00 17.79           O
ATOM   1780  H   GLY A 587      39.292 -20.953  15.894  1.00 32.64           H
ATOM   1781  HA2 GLY A 587      38.604 -22.459  17.860  1.00 32.69           H
ATOM   1782  HA3 GLY A 587      38.956 -21.056  18.460  1.00 32.69           H
ATOM   1783  N   MET A 588      36.351 -21.979  17.191  1.00 23.34           N
ATOM   1784  CA  MET A 588      34.943 -21.682  17.037  1.00 20.41           C
ATOM   1785  C   MET A 588      34.375 -21.176  18.369  1.00 18.07           C
ATOM   1786  O   MET A 588      34.914 -21.474  19.429  1.00 15.71           O
ATOM   1787  CB  MET A 588      34.240 -22.942  16.543  1.00 21.96           C
ATOM   1788  CG  MET A 588      32.750 -22.808  16.280  1.00 31.52           C
ATOM   1789  SD  MET A 588      32.332 -21.356  15.260  1.00 33.11           S
ATOM   1790  CE  MET A 588      33.263 -21.585  13.753  1.00 21.21           C
ATOM   1791  H   MET A 588      36.518 -22.822  17.245  1.00 28.00           H
ATOM   1792  HA  MET A 588      34.847 -20.997  16.357  1.00 24.49           H
ATOM   1793  HB2 MET A 588      34.652 -23.210  15.709  1.00 26.35           H
ATOM   1794  HB3 MET A 588      34.349 -23.642  17.201  1.00 26.35           H
ATOM   1795  HG2 MET A 588      32.442 -23.601  15.813  1.00 37.83           H
ATOM   1796  HG3 MET A 588      32.285 -22.722  17.128  1.00 37.83           H
ATOM   1797  HE1 MET A 588      33.065 -20.861  13.147  1.00 25.45           H
ATOM   1798  HE2 MET A 588      34.209 -21.588  13.965  1.00 25.45           H
ATOM   1799  HE3 MET A 588      33.012 -22.423  13.340  1.00 25.45           H
ATOM   1800  N   THR A 589      33.307 -20.354  18.325  1.00 20.17           N
ATOM   1801  CA  THR A 589      32.755 -19.743  19.546  1.00 17.94           C
ATOM   1802  C   THR A 589      31.258 -19.992  19.738  1.00 20.36           C
ATOM   1803  O   THR A 589      30.548 -20.145  18.739  1.00 15.51           O
ATOM   1804  CB  THR A 589      32.966 -18.221  19.575  1.00 17.24           C
ATOM   1805  OG1 THR A 589      32.218 -17.567  18.517  1.00 19.39           O
ATOM   1806  CG2 THR A 589      34.486 -17.868  19.496  1.00 21.82           C
ATOM   1807  H   THR A 589      32.896 -20.142  17.602  1.00 24.21           H
ATOM   1808  HA  THR A 589      33.208 -20.150  20.292  1.00 21.53           H
ATOM   1809  HB  THR A 589      32.626 -17.905  20.431  1.00 20.68           H
ATOM   1810  HG1 THR A 589      32.395 -16.747  18.505  1.00 23.27           H
ATOM   1811 HG21 THR A 589      34.615 -16.913  19.591  1.00 26.19           H
ATOM   1812 HG22 THR A 589      34.958 -18.315  20.218  1.00 26.19           H
ATOM   1813 HG23 THR A 589      34.862 -18.168  18.653  1.00 26.19           H
ATOM   1814  N   ARG A 590      30.782 -19.994  21.034  1.00 21.90           N
ATOM   1815  CA  ARG A 590      29.334 -19.889  21.271  1.00 16.22           C
ATOM   1816  C   ARG A 590      29.268 -18.884  22.439  1.00 22.50           C
ATOM   1817  O   ARG A 590      30.033 -18.872  23.394  1.00 19.80           O
ATOM   1818  CB  ARG A 590      28.729 -21.263  21.605  1.00 21.66           C
ATOM   1819  CG  ARG A 590      27.220 -21.254  21.852  1.00 24.97           C
ATOM   1820  CD  ARG A 590      26.382 -20.595  20.752  1.00 25.81           C
ATOM   1821  NE  ARG A 590      26.061 -21.563  19.670  1.00 26.38           N
ATOM   1822  CZ  ARG A 590      25.530 -21.165  18.460  1.00 27.93           C
ATOM   1823  NH1 ARG A 590      25.529 -19.859  18.040  1.00 21.90           N
ATOM   1824  NH2 ARG A 590      24.940 -22.143  17.670  1.00 24.99           N1+
ATOM   1825  H   ARG A 590      31.387 -19.801  21.841  1.00 26.28           H
ATOM   1826  HA  ARG A 590      28.832 -19.493  20.329  1.00 19.46           H
ATOM   1827  HB2 ARG A 590      28.965 -21.943  20.759  1.00 25.99           H
ATOM   1828  HB3 ARG A 590      29.242 -21.685  22.492  1.00 25.99           H
ATOM   1829  HG2 ARG A 590      26.881 -22.293  22.036  1.00 29.96           H
ATOM   1830  HG3 ARG A 590      26.996 -20.717  22.803  1.00 29.96           H
ATOM   1831  HD2 ARG A 590      25.430 -20.208  21.194  1.00 30.97           H
ATOM   1832  HD3 ARG A 590      26.921 -19.714  20.313  1.00 30.97           H
ATOM   1833  HE  ARG A 590      25.971 -22.554  19.950  1.00 31.66           H
ATOM   1834 HH11 ARG A 590      26.102 -19.089  18.530  1.00 26.28           H
ATOM   1835 HH12 ARG A 590      25.291 -19.646  17.075  1.00 26.28           H
ATOM   1836 HH21 ARG A 590      24.981 -23.122  17.931  1.00 29.99           H
ATOM   1837 HH22 ARG A 590      24.595 -21.927  16.734  1.00 29.99           H
ATOM   1838  N   GLY A 591      28.306 -17.932  22.215  1.00 12.97           N
ATOM   1839  CA  GLY A 591      28.061 -16.782  23.076  1.00 13.21           C
ATOM   1840  C   GLY A 591      26.674 -16.688  23.692  1.00 19.51           C
ATOM   1841  O   GLY A 591      25.839 -15.871  23.289  1.00 16.61           O
ATOM   1842  H   GLY A 591      27.765 -17.938  21.537  1.00 15.56           H
ATOM   1843  HA2 GLY A 591      28.685 -16.812  23.809  1.00 15.85           H
ATOM   1844  HA3 GLY A 591      28.218 -15.953  22.595  1.00 15.85           H
ATOM   1845  N   PRO A 592      26.419 -17.509  24.713  1.00 18.13           N
ATOM   1846  CA  PRO A 592      25.131 -17.462  25.431  1.00 16.64           C
ATOM   1847  C   PRO A 592      24.937 -16.220  26.274  1.00 15.15           C
ATOM   1848  O   PRO A 592      25.876 -15.524  26.633  1.00 12.92           O
ATOM   1849  CB  PRO A 592      25.184 -18.698  26.342  1.00 16.91           C
ATOM   1850  CG  PRO A 592      26.657 -18.954  26.523  1.00 17.96           C
ATOM   1851  CD  PRO A 592      27.202 -18.678  25.110  1.00 18.07           C
ATOM   1852  HA  PRO A 592      24.388 -17.548  24.813  1.00 19.97           H
ATOM   1853  HB2 PRO A 592      24.731 -18.517  27.178  1.00 20.30           H
ATOM   1854  HB3 PRO A 592      24.784 -19.458  25.886  1.00 20.30           H
ATOM   1855  HG2 PRO A 592      27.005 -18.319  27.170  1.00 21.56           H
ATOM   1856  HG3 PRO A 592      26.819 -19.869  26.802  1.00 21.56           H
ATOM   1857  HD2 PRO A 592      28.144 -18.474  25.124  1.00 21.68           H
ATOM   1858  HD3 PRO A 592      27.007 -19.418  24.516  1.00 21.68           H
ATOM   1859  N   VAL A 593      23.675 -15.978  26.623  1.00 16.16           N
ATOM   1860  CA  VAL A 593      23.283 -14.927  27.534  1.00 14.37           C
ATOM   1861  C   VAL A 593      22.592 -15.568  28.732  1.00 21.77           C
ATOM   1862  O   VAL A 593      21.653 -16.359  28.567  1.00 18.09           O
ATOM   1863  CB  VAL A 593      22.373 -13.894  26.845  1.00 19.82           C
ATOM   1864  CG1 VAL A 593      21.177 -14.564  26.141  1.00 14.80           C
ATOM   1865  CG2 VAL A 593      21.946 -12.846  27.854  1.00 15.77           C
ATOM   1866  H   VAL A 593      23.010 -16.450  26.352  1.00 19.40           H
ATOM   1867  HA  VAL A 593      24.072 -14.474  27.856  1.00 17.25           H
ATOM   1868  HB  VAL A 593      22.885 -13.446  26.161  1.00 23.79           H
ATOM   1869 HG11 VAL A 593      20.640 -13.871  25.725  1.00 17.76           H
ATOM   1870 HG12 VAL A 593      21.488 -15.189  25.471  1.00 17.76           H
ATOM   1871 HG13 VAL A 593      20.633 -15.030  26.800  1.00 17.76           H
ATOM   1872 HG21 VAL A 593      21.410 -12.170  27.409  1.00 18.93           H
ATOM   1873 HG22 VAL A 593      21.411 -13.269  28.552  1.00 18.93           H
ATOM   1874 HG23 VAL A 593      22.733 -12.449  28.264  1.00 18.93           H
ATOM   1875  N   VAL A 594      23.062 -15.231  29.935  1.00 17.78           N
ATOM   1876  CA  VAL A 594      22.417 -15.637  31.182  1.00 18.22           C
ATOM   1877  C   VAL A 594      22.107 -14.378  31.980  1.00 18.82           C
ATOM   1878  O   VAL A 594      22.702 -13.317  31.771  1.00 19.74           O
ATOM   1879  CB  VAL A 594      23.279 -16.601  32.036  1.00 14.64           C
ATOM   1880  CG1 VAL A 594      23.770 -17.764  31.217  1.00 16.69           C
ATOM   1881  CG2 VAL A 594      24.408 -15.849  32.655  1.00 14.46           C
ATOM   1882  H   VAL A 594      23.759 -14.746  30.049  1.00 21.33           H
ATOM   1883  HA  VAL A 594      21.582 -16.089  30.983  1.00 21.86           H
ATOM   1884  HB  VAL A 594      22.740 -16.964  32.750  1.00 17.56           H
ATOM   1885 HG11 VAL A 594      24.348 -18.319  31.770  1.00 20.03           H
ATOM   1886 HG12 VAL A 594      23.012 -18.284  30.905  1.00 20.03           H
ATOM   1887 HG13 VAL A 594      24.272 -17.438  30.449  1.00 20.03           H
ATOM   1888 HG21 VAL A 594      24.978 -16.471  33.127  1.00 17.35           H
ATOM   1889 HG22 VAL A 594      24.923 -15.434  31.939  1.00 17.35           H
ATOM   1890 HG23 VAL A 594      24.080 -15.169  33.259  1.00 17.35           H
ATOM   1891  N   ARG A 595      21.180 -14.512  32.926  1.00 17.08           N
ATOM   1892  CA  ARG A 595      20.756 -13.404  33.773  1.00 15.33           C
ATOM   1893  C   ARG A 595      20.813 -13.780  35.241  1.00 16.98           C
ATOM   1894  O   ARG A 595      20.474 -14.904  35.608  1.00 22.56           O
ATOM   1895  CB  ARG A 595      19.315 -12.955  33.468  1.00 22.73           C
ATOM   1896  CG  ARG A 595      19.068 -12.427  32.109  1.00 32.89           C
ATOM   1897  CD  ARG A 595      17.804 -11.553  32.128  1.00 34.39           C
ATOM   1898  NE  ARG A 595      16.592 -12.326  32.348  1.00 35.09           N
ATOM   1899  CZ  ARG A 595      15.377 -11.912  32.005  1.00 34.54           C
ATOM   1900  NH1 ARG A 595      15.214 -10.726  31.431  1.00 34.54           N
ATOM   1901  NH2 ARG A 595      14.328 -12.688  32.227  1.00 33.76           N1+
ATOM   1902  H   ARG A 595      20.770 -15.251  33.089  1.00 20.50           H
ATOM   1903  HA  ARG A 595      21.348 -12.652  33.625  1.00 18.40           H
ATOM   1904  HB2 ARG A 595      18.721 -13.706  33.603  1.00 27.28           H
ATOM   1905  HB3 ARG A 595      19.084 -12.237  34.082  1.00 27.28           H
ATOM   1906  HG2 ARG A 595      19.822 -11.891  31.817  1.00 39.47           H
ATOM   1907  HG3 ARG A 595      18.926 -13.173  31.500  1.00 39.47           H
ATOM   1908  HD2 ARG A 595      17.869 -10.900  32.838  1.00 41.27           H
ATOM   1909  HD3 ARG A 595      17.725 -11.117  31.267  1.00 41.27           H
ATOM   1910  HE  ARG A 595      16.659 -13.078  32.772  1.00 42.11           H
ATOM   1911 HH11 ARG A 595      15.893 -10.219  31.277  1.00 41.45           H
ATOM   1912 HH12 ARG A 595      14.427 -10.462  31.212  1.00 41.45           H
ATOM   1913 HH21 ARG A 595      14.434 -13.453  32.605  1.00 40.51           H
ATOM   1914 HH22 ARG A 595      13.541 -12.417  32.013  1.00 40.51           H
ATOM   1915  N   LEU A 596      21.219 -12.830  36.064  1.00 19.83           N
ATOM   1916  CA  LEU A 596      21.185 -12.916  37.518  1.00 18.28           C
ATOM   1917  C   LEU A 596      20.152 -11.930  38.039  1.00 18.12           C
ATOM   1918  O   LEU A 596      19.677 -11.065  37.299  1.00 20.15           O
ATOM   1919  CB  LEU A 596      22.555 -12.579  38.123  1.00 21.39           C
ATOM   1920  CG  LEU A 596      23.671 -13.602  38.009  1.00 20.84           C
ATOM   1921  CD1 LEU A 596      23.281 -14.833  38.738  1.00 25.07           C
ATOM   1922  CD2 LEU A 596      23.991 -13.948  36.562  1.00 21.91           C
ATOM   1923  H   LEU A 596      21.507 -12.068  35.780  1.00 23.80           H
ATOM   1924  HA  LEU A 596      20.932 -13.811  37.782  1.00 21.93           H
ATOM   1925  HB2 LEU A 596      22.877 -11.777  37.682  1.00 25.67           H
ATOM   1926  HB3 LEU A 596      22.433 -12.390  39.063  1.00 25.67           H
ATOM   1927  HG  LEU A 596      24.467 -13.240  38.427  1.00 25.01           H
ATOM   1928 HD11 LEU A 596      24.013 -15.469  38.675  1.00 30.08           H
ATOM   1929 HD12 LEU A 596      23.098 -14.612  39.666  1.00 30.08           H
ATOM   1930 HD13 LEU A 596      22.487 -15.212  38.325  1.00 30.08           H
ATOM   1931 HD21 LEU A 596      24.707 -14.604  36.555  1.00 26.29           H
ATOM   1932 HD22 LEU A 596      23.212 -14.312  36.124  1.00 26.29           H
ATOM   1933 HD23 LEU A 596      24.280 -13.135  36.117  1.00 26.29           H
ATOM   1934  N   PRO A 597      19.754 -12.044  39.306  1.00 23.21           N
ATOM   1935  CA  PRO A 597      18.739 -11.112  39.825  1.00 23.95           C
ATOM   1936  C   PRO A 597      19.205  -9.662  39.814  1.00 22.19           C
ATOM   1937  O   PRO A 597      18.388  -8.765  39.633  1.00 16.07           O
ATOM   1938  CB  PRO A 597      18.492 -11.630  41.261  1.00 22.38           C
ATOM   1939  CG  PRO A 597      18.922 -13.076  41.211  1.00 26.94           C
ATOM   1940  CD  PRO A 597      20.135 -13.052  40.309  1.00 23.90           C
ATOM   1941  HA  PRO A 597      17.920 -11.179  39.311  1.00 28.75           H
ATOM   1942  HB2 PRO A 597      19.060 -11.140  41.882  1.00 26.86           H
ATOM   1943  HB3 PRO A 597      17.562 -11.528  41.510  1.00 26.86           H
ATOM   1944  HG2 PRO A 597      19.136 -13.406  42.092  1.00 32.33           H
ATOM   1945  HG3 PRO A 597      18.214 -13.593  40.803  1.00 32.33           H
ATOM   1946  HD2 PRO A 597      20.918 -12.767  40.803  1.00 28.68           H
ATOM   1947  HD3 PRO A 597      20.270 -13.912  39.883  1.00 28.68           H
ATOM   1948  N   ARG A 598      20.494  -9.402  40.027  1.00 24.23           N
ATOM   1949  CA  ARG A 598      21.002  -8.047  40.032  1.00 15.79           C
ATOM   1950  C   ARG A 598      22.320  -7.996  39.272  1.00 14.54           C
ATOM   1951  O   ARG A 598      22.954  -9.023  39.003  1.00 20.91           O
ATOM   1952  CB  ARG A 598      21.191  -7.514  41.462  1.00 28.20           C
ATOM   1953  CG  ARG A 598      19.890  -7.356  42.249  1.00 40.94           C
ATOM   1954  CD  ARG A 598      19.085  -6.146  41.810  1.00 25.09           C
ATOM   1955  NE  ARG A 598      17.753  -6.118  42.421  1.00 36.94           N
ATOM   1956  CZ  ARG A 598      17.407  -5.341  43.446  1.00 42.02           C
ATOM   1957  NH1 ARG A 598      18.288  -4.525  44.004  1.00 43.01           N
ATOM   1958  NH2 ARG A 598      16.166  -5.380  43.917  1.00 33.26           N1+
ATOM   1959  H   ARG A 598      21.096  -9.994  40.174  1.00 29.07           H
ATOM   1960  HA  ARG A 598      20.361  -7.466  39.584  1.00 18.94           H
ATOM   1961  HB2 ARG A 598      21.740  -8.150  41.941  1.00 33.84           H
ATOM   1962  HB3 ARG A 598      21.639  -6.652  41.435  1.00 33.84           H
ATOM   1963  HG2 ARG A 598      19.342  -8.150  42.125  1.00 49.13           H
ATOM   1964  HG3 ARG A 598      20.103  -7.239  43.188  1.00 49.13           H
ATOM   1965  HD2 ARG A 598      19.562  -5.335  42.038  1.00 30.11           H
ATOM   1966  HD3 ARG A 598      18.970  -6.192  40.845  1.00 30.11           H
ATOM   1967  HE  ARG A 598      17.141  -6.613  42.063  1.00 44.33           H
ATOM   1968 HH11 ARG A 598      19.093  -4.478  43.707  1.00 51.61           H
ATOM   1969 HH12 ARG A 598      18.049  -4.024  44.662  1.00 51.61           H
ATOM   1970 HH21 ARG A 598      15.591  -5.914  43.557  1.00 39.91           H
ATOM   1971 HH22 ARG A 598      15.939  -4.883  44.578  1.00 39.91           H
ATOM   1972  N   ALA A 599      22.725  -6.773  38.907  1.00 22.70           N
ATOM   1973  CA  ALA A 599      24.009  -6.582  38.233  1.00 23.10           C
ATOM   1974  C   ALA A 599      25.168  -6.856  39.174  1.00 24.28           C
ATOM   1975  O   ALA A 599      26.218  -7.338  38.745  1.00 26.79           O
ATOM   1976  CB  ALA A 599      24.103  -5.158  37.677  1.00 19.82           C
ATOM   1977  H   ALA A 599      22.287  -6.045  39.043  1.00 27.24           H
ATOM   1978  HA  ALA A 599      24.093  -7.200  37.493  1.00 27.72           H
ATOM   1979  HB1 ALA A 599      24.948  -5.051  37.214  1.00 23.78           H
ATOM   1980  HB2 ALA A 599      23.366  -5.001  37.071  1.00 23.78           H
ATOM   1981  HB3 ALA A 599      24.056  -4.537  38.423  1.00 23.78           H
ATOM   1982  N   CYS A 600      24.997  -6.567  40.460  1.00 20.77           N
ATOM   1983  CA  CYS A 600      26.020  -6.939  41.434  1.00 26.42           C
ATOM   1984  C   CYS A 600      26.240  -8.445  41.476  1.00 22.85           C
ATOM   1985  O   CYS A 600      27.375  -8.909  41.671  1.00 31.76           O
ATOM   1986  CB  CYS A 600      25.628  -6.381  42.797  1.00 35.62           C
ATOM   1987  SG  CYS A 600      25.568  -4.556  42.658  1.00 48.56           S
ATOM   1988  H   CYS A 600      24.295  -6.196  40.790  1.00 24.93           H
ATOM   1989  HA  CYS A 600      26.855  -6.527  41.172  1.00 31.70           H
ATOM   1990  HB2 CYS A 600      24.750  -6.721  43.048  1.00 42.74           H
ATOM   1991  HB3 CYS A 600      26.288  -6.630  43.463  1.00 42.74           H
ATOM   1992  HG  CYS A 600      24.727  -4.191  41.880  1.00 58.27           H
ATOM   1993  N   ASP A 601      25.199  -9.225  41.211  1.00 23.35           N
ATOM   1994  CA  ASP A 601      25.369 -10.671  41.141  1.00 28.41           C
ATOM   1995  C   ASP A 601      26.048 -11.088  39.848  1.00 18.87           C
ATOM   1996  O   ASP A 601      26.896 -11.974  39.853  1.00 27.07           O
ATOM   1997  CB  ASP A 601      24.014 -11.369  41.255  1.00 26.74           C
ATOM   1998  CG  ASP A 601      23.265 -10.985  42.526  1.00 36.12           C
ATOM   1999  OD1 ASP A 601      23.941 -10.802  43.562  1.00 41.10           O
ATOM   2000  OD2 ASP A 601      22.008 -10.901  42.490  1.00 42.33           O1-
ATOM   2001  H   ASP A 601      24.407  -8.945  41.032  1.00 28.02           H
ATOM   2002  HA  ASP A 601      25.932 -10.962  41.872  1.00 34.09           H
ATOM   2003  HB2 ASP A 601      23.471 -11.133  40.490  1.00 32.09           H
ATOM   2004  HB3 ASP A 601      24.153 -12.330  41.273  1.00 32.09           H
ATOM   2005  N   SER A 602      25.659 -10.512  38.714  1.00 18.34           N
ATOM   2006  CA  SER A 602      26.317 -10.924  37.473  1.00 26.54           C
ATOM   2007  C   SER A 602      27.779 -10.497  37.476  1.00 12.08           C
ATOM   2008  O   SER A 602      28.637 -11.216  36.955  1.00 22.91           O
ATOM   2009  CB  SER A 602      25.560 -10.375  36.250  1.00 21.38           C
ATOM   2010  OG  SER A 602      25.512  -8.963  36.317  1.00 30.12           O
ATOM   2011  H   SER A 602      25.046  -9.911  38.640  1.00 22.00           H
ATOM   2012  HA  SER A 602      26.314 -11.890  37.416  1.00 31.85           H
ATOM   2013  HB2 SER A 602      26.030 -10.635  35.442  1.00 25.66           H
ATOM   2014  HB3 SER A 602      24.654 -10.730  36.232  1.00 25.66           H
ATOM   2015  HG  SER A 602      25.838  -8.696  37.047  1.00 36.14           H
ATOM   2016  N   ALA A 603      28.095  -9.369  38.115  1.00 14.02           N
ATOM   2017  CA  ALA A 603      29.488  -8.996  38.344  1.00 18.26           C
ATOM   2018  C   ALA A 603      30.242 -10.045  39.170  1.00 24.34           C
ATOM   2019  O   ALA A 603      31.416 -10.326  38.904  1.00 21.99           O
ATOM   2020  CB  ALA A 603      29.566  -7.651  39.027  1.00 21.75           C
ATOM   2021  H   ALA A 603      27.531  -8.828  38.470  1.00 16.82           H
ATOM   2022  HA  ALA A 603      29.931  -8.908  37.488  1.00 21.91           H
ATOM   2023  HB1 ALA A 603      30.500  -7.394  39.101  1.00 26.10           H
ATOM   2024  HB2 ALA A 603      29.093  -7.008  38.478  1.00 26.10           H
ATOM   2025  HB3 ALA A 603      29.157  -7.716  39.901  1.00 26.10           H
ATOM   2026  N   GLU A 604      29.604 -10.613  40.187  1.00 20.31           N
ATOM   2027  CA  GLU A 604      30.245 -11.681  40.956  1.00 26.64           C
ATOM   2028  C   GLU A 604      30.526 -12.905  40.092  1.00 23.50           C
ATOM   2029  O   GLU A 604      31.616 -13.481  40.163  1.00 19.82           O
ATOM   2030  CB  GLU A 604      29.370 -12.076  42.151  1.00 25.77           C
ATOM   2031  CG  GLU A 604      29.926 -13.220  42.985  1.00 35.36           C
ATOM   2032  CD  GLU A 604      28.918 -13.779  43.973  1.00 54.08           C
ATOM   2033  OE1 GLU A 604      27.762 -14.037  43.556  1.00 59.38           O
ATOM   2034  OE2 GLU A 604      29.295 -13.959  45.161  1.00 65.43           O1-
ATOM   2035  H   GLU A 604      28.814 -10.398  40.448  1.00 24.37           H
ATOM   2036  HA  GLU A 604      31.093 -11.357  41.290  1.00 31.97           H
ATOM   2037  HB2 GLU A 604      29.271 -11.303  42.733  1.00 30.92           H
ATOM   2038  HB3 GLU A 604      28.503 -12.348  41.819  1.00 30.92           H
ATOM   2039  HG2 GLU A 604      30.181 -13.952  42.404  1.00 42.43           H
ATOM   2040  HG3 GLU A 604      30.697 -12.903  43.487  1.00 42.43           H
ATOM   2041  N   VAL A 605      29.552 -13.329  39.277  1.00 21.40           N
ATOM   2042  CA  VAL A 605      29.764 -14.458  38.362  1.00 18.05           C
ATOM   2043  C   VAL A 605      30.901 -14.179  37.383  1.00 22.54           C
ATOM   2044  O   VAL A 605      31.710 -15.073  37.064  1.00 19.99           O
ATOM   2045  CB  VAL A 605      28.471 -14.792  37.607  1.00 20.49           C
ATOM   2046  CG1 VAL A 605      28.717 -15.941  36.638  1.00 21.11           C
ATOM   2047  CG2 VAL A 605      27.345 -15.165  38.587  1.00 21.11           C
ATOM   2048  H   VAL A 605      28.776 -12.966  39.224  1.00 25.68           H
ATOM   2049  HA  VAL A 605      30.017 -15.229  38.884  1.00 21.66           H
ATOM   2050  HB  VAL A 605      28.194 -14.010  37.106  1.00 24.59           H
ATOM   2051 HG11 VAL A 605      27.884 -16.145  36.185  1.00 25.33           H
ATOM   2052 HG12 VAL A 605      29.386 -15.680  35.987  1.00 25.33           H
ATOM   2053 HG13 VAL A 605      29.022 -16.717  37.130  1.00 25.33           H
ATOM   2054 HG21 VAL A 605      26.545 -15.376  38.086  1.00 25.33           H
ATOM   2055 HG22 VAL A 605      27.631 -15.933  39.099  1.00 25.33           H
ATOM   2056 HG23 VAL A 605      27.184 -14.414  39.172  1.00 25.33           H
ATOM   2057  N   LYS A 606      30.950 -12.961  36.848  1.00 21.72           N
ATOM   2058  CA  LYS A 606      32.045 -12.563  35.973  1.00 22.31           C
ATOM   2059  C   LYS A 606      33.387 -12.762  36.671  1.00 23.80           C
ATOM   2060  O   LYS A 606      34.313 -13.367  36.120  1.00 20.36           O
ATOM   2061  CB  LYS A 606      31.879 -11.090  35.548  1.00 18.81           C
ATOM   2062  CG  LYS A 606      32.865 -10.644  34.454  1.00 17.57           C
ATOM   2063  CD  LYS A 606      32.748  -9.156  34.135  1.00 28.77           C
ATOM   2064  CE  LYS A 606      33.405  -8.755  32.813  1.00 32.11           C
ATOM   2065  NZ  LYS A 606      34.795  -9.172  32.681  1.00 37.93           N1+
ATOM   2066  H   LYS A 606      30.370 -12.341  36.995  1.00 26.07           H
ATOM   2067  HA  LYS A 606      32.022 -13.115  35.174  1.00 26.77           H
ATOM   2068  HB2 LYS A 606      30.988 -10.988  35.177  1.00 22.58           H
ATOM   2069  HB3 LYS A 606      31.973 -10.504  36.313  1.00 22.58           H
ATOM   2070  HG2 LYS A 606      33.774 -10.833  34.731  1.00 21.09           H
ATOM   2071  HG3 LYS A 606      32.651 -11.133  33.652  1.00 21.09           H
ATOM   2072  HD2 LYS A 606      31.804  -8.941  34.060  1.00 34.53           H
ATOM   2073  HD3 LYS A 606      33.161  -8.638  34.839  1.00 34.53           H
ATOM   2074  HE2 LYS A 606      32.916  -9.164  32.081  1.00 38.54           H
ATOM   2075  HE3 LYS A 606      33.371  -7.788  32.731  1.00 38.54           H
ATOM   2076  HZ1 LYS A 606      35.272  -8.814  33.343  1.00 45.52           H
ATOM   2077  HZ2 LYS A 606      34.864 -10.059  32.715  1.00 45.52           H
ATOM   2078  HZ3 LYS A 606      35.122  -8.885  31.903  1.00 45.52           H
ATOM   2079  N   ALA A 607      33.507 -12.240  37.885  1.00 23.60           N
ATOM   2080  CA  ALA A 607      34.765 -12.340  38.617  1.00 26.97           C
ATOM   2081  C   ALA A 607      35.098 -13.793  38.893  1.00 23.49           C
ATOM   2082  O   ALA A 607      36.236 -14.227  38.696  1.00 32.59           O
ATOM   2083  CB  ALA A 607      34.672 -11.522  39.909  1.00 23.17           C
ATOM   2084  H   ALA A 607      32.880 -11.822  38.299  1.00 28.31           H
ATOM   2085  HA  ALA A 607      35.479 -11.965  38.079  1.00 32.37           H
ATOM   2086  HB1 ALA A 607      35.505 -11.580  40.400  1.00 27.81           H
ATOM   2087  HB2 ALA A 607      34.497 -10.596  39.676  1.00 27.81           H
ATOM   2088  HB3 ALA A 607      33.941 -11.870  40.442  1.00 27.81           H
ATOM   2089  N   TRP A 608      34.085 -14.590  39.218  1.00 22.04           N
ATOM   2090  CA  TRP A 608      34.298 -16.006  39.472  1.00 22.44           C
ATOM   2091  C   TRP A 608      34.824 -16.717  38.239  1.00 30.68           C
ATOM   2092  O   TRP A 608      35.748 -17.534  38.332  1.00 31.46           O
ATOM   2093  CB  TRP A 608      32.984 -16.642  39.942  1.00 28.21           C
ATOM   2094  CG  TRP A 608      33.066 -18.074  40.378  1.00 28.11           C
ATOM   2095  CD1 TRP A 608      33.248 -18.522  41.655  1.00 30.18           C
ATOM   2096  CD2 TRP A 608      32.919 -19.248  39.562  1.00 33.04           C
ATOM   2097  NE1 TRP A 608      33.232 -19.873  41.683  1.00 30.14           N
ATOM   2098  CE2 TRP A 608      33.035 -20.358  40.418  1.00 33.23           C
ATOM   2099  CE3 TRP A 608      32.691 -19.468  38.198  1.00 32.38           C
ATOM   2100  CZ2 TRP A 608      32.954 -21.667  39.958  1.00 23.03           C
ATOM   2101  CZ3 TRP A 608      32.608 -20.759  37.743  1.00 26.59           C
ATOM   2102  CH2 TRP A 608      32.738 -21.852  38.623  1.00 38.11           C
ATOM   2103  H   TRP A 608      33.266 -14.335  39.301  1.00 26.45           H
ATOM   2104  HA  TRP A 608      34.956 -16.096  40.175  1.00 26.93           H
ATOM   2105  HB2 TRP A 608      32.636 -16.131  40.689  1.00 33.85           H
ATOM   2106  HB3 TRP A 608      32.355 -16.612  39.210  1.00 33.85           H
ATOM   2107  HD1 TRP A 608      33.365 -17.971  42.397  1.00 36.22           H
ATOM   2108  HE1 TRP A 608      33.344 -20.354  42.385  1.00 36.17           H
ATOM   2109  HE3 TRP A 608      32.605 -18.753  37.605  1.00 38.86           H
ATOM   2110  HZ2 TRP A 608      33.034 -22.387  40.538  1.00 27.63           H
ATOM   2111  HZ3 TRP A 608      32.464 -20.916  36.835  1.00 31.90           H
ATOM   2112  HH2 TRP A 608      32.676 -22.721  38.288  1.00 45.73           H
ATOM   2113  N   LEU A 609      34.249 -16.432  37.064  1.00 29.54           N
ATOM   2114  CA  LEU A 609      34.736 -17.079  35.850  1.00 20.24           C
ATOM   2115  C   LEU A 609      36.136 -16.624  35.477  1.00 30.13           C
ATOM   2116  O   LEU A 609      36.814 -17.308  34.704  1.00 28.09           O
ATOM   2117  CB  LEU A 609      33.814 -16.812  34.667  1.00 21.99           C
ATOM   2118  CG  LEU A 609      32.402 -17.378  34.783  1.00 27.80           C
ATOM   2119  CD1 LEU A 609      31.507 -16.643  33.826  1.00 19.38           C
ATOM   2120  CD2 LEU A 609      32.436 -18.844  34.480  1.00 28.21           C
ATOM   2121  H   LEU A 609      33.610 -15.869  36.944  1.00 35.45           H
ATOM   2122  HA  LEU A 609      34.760 -18.032  36.005  1.00 24.28           H
ATOM   2123  HB2 LEU A 609      33.740 -15.852  34.554  1.00 26.39           H
ATOM   2124  HB3 LEU A 609      34.221 -17.195  33.878  1.00 26.39           H
ATOM   2125  HG  LEU A 609      32.060 -17.256  35.688  1.00 33.36           H
ATOM   2126 HD11 LEU A 609      30.619 -17.022  33.869  1.00 23.26           H
ATOM   2127 HD12 LEU A 609      31.486 -15.699  34.047  1.00 23.26           H
ATOM   2128 HD13 LEU A 609      31.865 -16.758  32.932  1.00 23.26           H
ATOM   2129 HD21 LEU A 609      31.540 -19.204  34.544  1.00 33.85           H
ATOM   2130 HD22 LEU A 609      32.793 -18.977  33.591  1.00 33.85           H
ATOM   2131 HD23 LEU A 609      33.016 -19.279  35.126  1.00 33.85           H
ATOM   2132  N   GLU A 610      36.585 -15.501  36.015  1.00 28.43           N
ATOM   2133  CA  GLU A 610      37.919 -15.001  35.736  1.00 29.30           C
ATOM   2134  C   GLU A 610      38.976 -15.556  36.671  1.00 35.61           C
ATOM   2135  O   GLU A 610      40.133 -15.168  36.557  1.00 37.04           O
ATOM   2136  CB  GLU A 610      37.930 -13.480  35.827  1.00 29.78           C
ATOM   2137  CG  GLU A 610      37.179 -12.833  34.665  1.00 38.49           C
ATOM   2138  CD  GLU A 610      37.108 -11.314  34.778  1.00 48.73           C
ATOM   2139  OE1 GLU A 610      37.438 -10.770  35.872  1.00 41.44           O
ATOM   2140  OE2 GLU A 610      36.713 -10.684  33.765  1.00 38.13           O1-
ATOM   2141  H   GLU A 610      36.138 -15.008  36.561  1.00 34.11           H
ATOM   2142  HA  GLU A 610      38.163 -15.249  34.834  1.00 35.16           H
ATOM   2143  HB2 GLU A 610      37.522 -13.201  36.662  1.00 35.73           H
ATOM   2144  HB3 GLU A 610      38.852 -13.173  35.795  1.00 35.73           H
ATOM   2145  HG2 GLU A 610      37.623 -13.061  33.833  1.00 46.19           H
ATOM   2146  HG3 GLU A 610      36.271 -13.168  34.655  1.00 46.19           H
ATOM   2147  N   THR A 611      38.607 -16.417  37.602  1.00 37.69           N
ATOM   2148  CA  THR A 611      39.583 -17.060  38.460  1.00 45.23           C
ATOM   2149  C   THR A 611      40.096 -18.317  37.771  1.00 41.40           C
ATOM   2150  O   THR A 611      39.434 -18.906  36.912  1.00 34.21           O
ATOM   2151  CB  THR A 611      39.007 -17.412  39.845  1.00 38.29           C
ATOM   2152  OG1 THR A 611      38.003 -18.428  39.726  1.00 34.81           O
ATOM   2153  CG2 THR A 611      38.398 -16.170  40.552  1.00 33.82           C
ATOM   2154  H   THR A 611      37.793 -16.661  37.741  1.00 45.23           H
ATOM   2155  HA  THR A 611      40.333 -16.457  38.598  1.00 54.27           H
ATOM   2156  HB  THR A 611      39.726 -17.745  40.405  1.00 45.95           H
ATOM   2157  HG1 THR A 611      37.361 -18.140  39.269  1.00 41.77           H
ATOM   2158 HG21 THR A 611      38.032 -16.427  41.414  1.00 40.58           H
ATOM   2159 HG22 THR A 611      39.078 -15.496  40.691  1.00 40.58           H
ATOM   2160 HG23 THR A 611      37.688 -15.793  40.013  1.00 40.58           H
ATOM   2161  N   SER A 612      41.305 -18.719  38.145  1.00 36.09           N
ATOM   2162  CA  SER A 612      41.853 -19.934  37.563  1.00 44.82           C
ATOM   2163  C   SER A 612      41.007 -21.123  37.975  1.00 32.27           C
ATOM   2164  O   SER A 612      40.758 -22.031  37.178  1.00 39.19           O
ATOM   2165  CB  SER A 612      43.303 -20.124  38.005  1.00 40.78           C
ATOM   2166  OG  SER A 612      43.342 -20.247  39.427  1.00 48.92           O
ATOM   2167  H   SER A 612      41.808 -18.326  38.725  1.00 43.30           H
ATOM   2168  HA  SER A 612      41.841 -19.869  36.595  1.00 53.78           H
ATOM   2169  HB2 SER A 612      43.662 -20.928  37.599  1.00 48.94           H
ATOM   2170  HB3 SER A 612      43.825 -19.350  37.735  1.00 48.94           H
ATOM   2171  HG  SER A 612      44.125 -20.375  39.699  1.00 58.71           H
ATOM   2172  N   GLU A 613      40.540 -21.127  39.219  1.00 34.51           N
ATOM   2173  CA  GLU A 613      39.706 -22.238  39.677  1.00 37.84           C
ATOM   2174  C   GLU A 613      38.349 -22.221  38.983  1.00 37.07           C
ATOM   2175  O   GLU A 613      37.880 -23.257  38.488  1.00 27.64           O
ATOM   2176  CB  GLU A 613      39.547 -22.211  41.206  1.00 43.06           C
ATOM   2177  CG  GLU A 613      39.567 -20.819  41.868  1.00 55.69           C
ATOM   2178  CD  GLU A 613      40.994 -20.268  42.125  1.00 61.78           C
ATOM   2179  OE1 GLU A 613      41.824 -20.971  42.761  1.00 63.53           O
ATOM   2180  OE2 GLU A 613      41.282 -19.129  41.685  1.00 59.23           O1-
ATOM   2181  H   GLU A 613      40.689 -20.503  39.785  1.00 41.41           H
ATOM   2182  HA  GLU A 613      40.145 -23.072  39.442  1.00 45.41           H
ATOM   2183  HB2 GLU A 613      38.701 -22.630  41.432  1.00 51.67           H
ATOM   2184  HB3 GLU A 613      40.274 -22.724  41.600  1.00 51.67           H
ATOM   2185  HG2 GLU A 613      39.097 -20.195  41.295  1.00 66.82           H
ATOM   2186  HG3 GLU A 613      39.118 -20.880  42.726  1.00 66.82           H
ATOM   2187  N   GLY A 614      37.733 -21.039  38.874  1.00 42.81           N
ATOM   2188  CA  GLY A 614      36.444 -20.960  38.206  1.00 31.26           C
ATOM   2189  C   GLY A 614      36.530 -21.461  36.778  1.00 28.01           C
ATOM   2190  O   GLY A 614      35.748 -22.316  36.352  1.00 22.73           O
ATOM   2191  H   GLY A 614      38.052 -20.287  39.142  1.00 51.38           H
ATOM   2192  HA2 GLY A 614      35.793 -21.496  38.687  1.00 37.51           H
ATOM   2193  HA3 GLY A 614      36.143 -20.041  38.191  1.00 37.51           H
ATOM   2194  N   PHE A 615      37.529 -20.987  36.037  1.00 24.70           N
ATOM   2195  CA  PHE A 615      37.697 -21.443  34.654  1.00 26.78           C
ATOM   2196  C   PHE A 615      37.989 -22.934  34.588  1.00 31.09           C
ATOM   2197  O   PHE A 615      37.550 -23.624  33.650  1.00 37.70           O
ATOM   2198  CB  PHE A 615      38.817 -20.639  33.984  1.00 27.44           C
ATOM   2199  CG  PHE A 615      39.140 -21.077  32.578  1.00 31.92           C
ATOM   2200  CD1 PHE A 615      38.384 -20.633  31.505  1.00 29.38           C
ATOM   2201  CD2 PHE A 615      40.230 -21.894  32.333  1.00 27.31           C
ATOM   2202  CE1 PHE A 615      38.708 -21.024  30.206  1.00 38.60           C
ATOM   2203  CE2 PHE A 615      40.566 -22.289  31.055  1.00 34.79           C
ATOM   2204  CZ  PHE A 615      39.813 -21.868  29.984  1.00 34.12           C
ATOM   2205  H   PHE A 615      38.117 -20.420  36.310  1.00 29.64           H
ATOM   2206  HA  PHE A 615      36.880 -21.290  34.158  1.00 32.13           H
ATOM   2207  HB2 PHE A 615      38.537 -19.711  33.940  1.00 32.93           H
ATOM   2208  HB3 PHE A 615      39.628 -20.704  34.509  1.00 32.93           H
ATOM   2209  HD1 PHE A 615      37.653 -20.071  31.650  1.00 35.25           H
ATOM   2210  HD2 PHE A 615      40.748 -22.190  33.053  1.00 32.77           H
ATOM   2211  HE1 PHE A 615      38.196 -20.725  29.486  1.00 46.32           H
ATOM   2212  HE2 PHE A 615      41.301 -22.851  30.919  1.00 41.75           H
ATOM   2213  HZ  PHE A 615      40.043 -22.134  29.122  1.00 40.95           H
ATOM   2214  N   ALA A 616      38.706 -23.450  35.583  1.00 32.51           N
ATOM   2215  CA  ALA A 616      39.077 -24.859  35.594  1.00 32.16           C
ATOM   2216  C   ALA A 616      37.843 -25.744  35.616  1.00 25.82           C
ATOM   2217  O   ALA A 616      37.735 -26.706  34.848  1.00 28.13           O
ATOM   2218  CB  ALA A 616      39.963 -25.151  36.808  1.00 31.62           C
ATOM   2219  H   ALA A 616      38.980 -23.004  36.265  1.00 39.01           H
ATOM   2220  HA  ALA A 616      39.586 -25.060  34.793  1.00 38.59           H
ATOM   2221  HB1 ALA A 616      40.208 -26.091  36.813  1.00 37.94           H
ATOM   2222  HB2 ALA A 616      40.761 -24.604  36.746  1.00 37.94           H
ATOM   2223  HB3 ALA A 616      39.472 -24.929  37.613  1.00 37.94           H
ATOM   2224  N   VAL A 617      36.894 -25.435  36.490  1.00 26.72           N
ATOM   2225  CA  VAL A 617      35.713 -26.287  36.598  1.00 30.41           C
ATOM   2226  C   VAL A 617      34.879 -26.196  35.329  1.00 26.78           C
ATOM   2227  O   VAL A 617      34.413 -27.211  34.818  1.00 26.71           O
ATOM   2228  CB  VAL A 617      34.895 -25.928  37.856  1.00 35.58           C
ATOM   2229  CG1 VAL A 617      35.714 -26.143  39.083  1.00 34.68           C
ATOM   2230  CG2 VAL A 617      34.435 -24.525  37.820  1.00 43.03           C
ATOM   2231  H   VAL A 617      36.918 -24.758  37.020  1.00 32.07           H
ATOM   2232  HA  VAL A 617      35.999 -27.209  36.684  1.00 36.49           H
ATOM   2233  HB  VAL A 617      34.109 -26.497  37.908  1.00 42.69           H
ATOM   2234 HG11 VAL A 617      35.176 -25.926  39.859  1.00 41.61           H
ATOM   2235 HG12 VAL A 617      35.987 -27.077  39.119  1.00 41.61           H
ATOM   2236 HG13 VAL A 617      36.497 -25.574  39.053  1.00 41.61           H
ATOM   2237 HG21 VAL A 617      33.924 -24.357  38.629  1.00 51.63           H
ATOM   2238 HG22 VAL A 617      35.204 -23.940  37.796  1.00 51.63           H
ATOM   2239 HG23 VAL A 617      33.873 -24.382  37.042  1.00 51.63           H
ATOM   2240  N   ILE A 618      34.757 -24.996  34.748  1.00 31.45           N
ATOM   2241  CA  ILE A 618      33.998 -24.845  33.511  1.00 26.23           C
ATOM   2242  C   ILE A 618      34.647 -25.642  32.390  1.00 22.21           C
ATOM   2243  O   ILE A 618      33.964 -26.296  31.587  1.00 25.28           O
ATOM   2244  CB  ILE A 618      33.878 -23.351  33.118  1.00 31.41           C
ATOM   2245  CG1 ILE A 618      33.136 -22.545  34.182  1.00 26.06           C
ATOM   2246  CG2 ILE A 618      33.199 -23.216  31.748  1.00 35.17           C
ATOM   2247  CD1 ILE A 618      31.657 -22.948  34.394  1.00 31.56           C
ATOM   2248  H   ILE A 618      35.111 -24.268  35.039  1.00 37.74           H
ATOM   2249  HA  ILE A 618      33.108 -25.211  33.644  1.00 31.47           H
ATOM   2250  HB  ILE A 618      34.770 -22.982  33.043  1.00 37.69           H
ATOM   2251 HG12 ILE A 618      33.592 -22.658  35.032  1.00 31.27           H
ATOM   2252 HG13 ILE A 618      33.156 -21.614  33.921  1.00 31.27           H
ATOM   2253 HG21 ILE A 618      33.122 -22.274  31.523  1.00 42.20           H
ATOM   2254 HG22 ILE A 618      33.715 -23.669  31.062  1.00 42.20           H
ATOM   2255 HG23 ILE A 618      32.317 -23.606  31.813  1.00 42.20           H
ATOM   2256 HD11 ILE A 618      31.262 -22.382  35.076  1.00 37.87           H
ATOM   2257 HD12 ILE A 618      31.185 -22.820  33.553  1.00 37.87           H
ATOM   2258 HD13 ILE A 618      31.600 -23.881  34.660  1.00 37.87           H
ATOM   2259  N   LYS A 619      35.970 -25.529  32.266  1.00 25.03           N
ATOM   2260  CA  LYS A 619      36.683 -26.219  31.193  1.00 23.34           C
ATOM   2261  C   LYS A 619      36.532 -27.729  31.325  1.00 27.73           C
ATOM   2262  O   LYS A 619      36.388 -28.451  30.329  1.00 30.03           O
ATOM   2263  CB  LYS A 619      38.153 -25.827  31.243  1.00 26.55           C
ATOM   2264  CG  LYS A 619      39.073 -26.598  30.292  1.00 31.30           C
ATOM   2265  CD  LYS A 619      40.379 -25.842  30.134  1.00 29.14           C
ATOM   2266  CE  LYS A 619      41.440 -26.632  29.393  1.00 30.56           C
ATOM   2267  NZ  LYS A 619      40.906 -27.224  28.135  1.00 36.94           N1+
ATOM   2268  H   LYS A 619      36.471 -25.053  32.782  1.00 30.04           H
ATOM   2269  HA  LYS A 619      36.320 -25.938  30.339  1.00 28.01           H
ATOM   2270  HB2 LYS A 619      38.237 -24.882  31.053  1.00 31.86           H
ATOM   2271  HB3 LYS A 619      38.466 -25.997  32.144  1.00 31.86           H
ATOM   2272  HG2 LYS A 619      39.263 -27.469  30.672  1.00 37.56           H
ATOM   2273  HG3 LYS A 619      38.662 -26.690  29.421  1.00 37.56           H
ATOM   2274  HD2 LYS A 619      40.216 -25.017  29.658  1.00 34.96           H
ATOM   2275  HD3 LYS A 619      40.725 -25.648  31.022  1.00 34.96           H
ATOM   2276  HE2 LYS A 619      42.189 -26.056  29.185  1.00 36.67           H
ATOM   2277  HE3 LYS A 619      41.733 -27.366  29.960  1.00 36.67           H
ATOM   2278  HZ1 LYS A 619      41.574 -27.562  27.657  1.00 44.32           H
ATOM   2279  HZ2 LYS A 619      40.320 -27.867  28.319  1.00 44.32           H
ATOM   2280  HZ3 LYS A 619      40.503 -26.589  27.663  1.00 44.32           H
ATOM   2281  N   GLU A 620      36.546 -28.222  32.562  1.00 29.46           N
ATOM   2282  CA  GLU A 620      36.323 -29.641  32.810  1.00 30.41           C
ATOM   2283  C   GLU A 620      34.969 -30.075  32.278  1.00 23.65           C
ATOM   2284  O   GLU A 620      34.864 -31.044  31.516  1.00 31.46           O
ATOM   2285  CB  GLU A 620      36.458 -29.919  34.316  1.00 41.34           C
ATOM   2286  CG  GLU A 620      36.378 -31.395  34.725  1.00 49.13           C
ATOM   2287  CD  GLU A 620      36.848 -31.638  36.179  1.00 61.08           C
ATOM   2288  OE1 GLU A 620      36.146 -31.234  37.134  1.00 55.43           O
ATOM   2289  OE2 GLU A 620      37.939 -32.225  36.369  1.00 70.54           O1-
ATOM   2290  H   GLU A 620      36.664 -27.753  33.273  1.00 35.36           H
ATOM   2291  HA  GLU A 620      36.995 -30.149  32.335  1.00 36.49           H
ATOM   2292  HB2 GLU A 620      37.325 -29.590  34.599  1.00 49.60           H
ATOM   2293  HB3 GLU A 620      35.763 -29.437  34.786  1.00 49.60           H
ATOM   2294  HG2 GLU A 620      35.463 -31.701  34.639  1.00 58.95           H
ATOM   2295  HG3 GLU A 620      36.956 -31.906  34.133  1.00 58.95           H
ATOM   2296  N   ALA A 621      33.918 -29.331  32.614  1.00 26.46           N
ATOM   2297  CA  ALA A 621      32.585 -29.722  32.162  1.00 22.56           C
ATOM   2298  C   ALA A 621      32.483 -29.613  30.641  1.00 34.00           C
ATOM   2299  O   ALA A 621      32.003 -30.530  29.949  1.00 25.32           O
ATOM   2300  CB  ALA A 621      31.539 -28.846  32.859  1.00 32.81           C
ATOM   2301  H   ALA A 621      33.947 -28.616  33.093  1.00 31.75           H
ATOM   2302  HA  ALA A 621      32.418 -30.640  32.415  1.00 27.07           H
ATOM   2303  HB1 ALA A 621      30.651 -29.095  32.559  1.00 39.38           H
ATOM   2304  HB2 ALA A 621      31.618 -28.966  33.818  1.00 39.38           H
ATOM   2305  HB3 ALA A 621      31.719 -27.920  32.643  1.00 39.38           H
ATOM   2306  N   PHE A 622      32.957 -28.493  30.105  1.00 27.47           N
ATOM   2307  CA  PHE A 622      32.928 -28.265  28.663  1.00 24.88           C
ATOM   2308  C   PHE A 622      33.621 -29.400  27.918  1.00 20.46           C
ATOM   2309  O   PHE A 622      33.094 -29.950  26.943  1.00 22.80           O
ATOM   2310  CB  PHE A 622      33.628 -26.928  28.346  1.00 24.34           C
ATOM   2311  CG  PHE A 622      33.475 -26.492  26.910  1.00 26.82           C
ATOM   2312  CD1 PHE A 622      32.509 -25.544  26.568  1.00 25.69           C
ATOM   2313  CD2 PHE A 622      34.272 -27.021  25.923  1.00 26.05           C
ATOM   2314  CE1 PHE A 622      32.353 -25.146  25.292  1.00 24.92           C
ATOM   2315  CE2 PHE A 622      34.106 -26.644  24.624  1.00 23.17           C
ATOM   2316  CZ  PHE A 622      33.138 -25.716  24.295  1.00 17.26           C
ATOM   2317  H   PHE A 622      33.322 -27.857  30.558  1.00 32.97           H
ATOM   2318  HA  PHE A 622      32.004 -28.214  28.374  1.00 29.86           H
ATOM   2319  HB2 PHE A 622      33.244 -26.239  28.917  1.00 29.20           H
ATOM   2320  HB3 PHE A 622      34.576 -27.010  28.538  1.00 29.20           H
ATOM   2321  HD1 PHE A 622      31.962 -25.174  27.233  1.00 30.82           H
ATOM   2322  HD2 PHE A 622      34.916 -27.666  26.133  1.00 31.26           H
ATOM   2323  HE1 PHE A 622      31.695 -24.516  25.078  1.00 29.90           H
ATOM   2324  HE2 PHE A 622      34.652 -27.013  23.960  1.00 27.81           H
ATOM   2325  HZ  PHE A 622      33.037 -25.433  23.409  1.00 20.71           H
ATOM   2326  N   ASP A 623      34.846 -29.716  28.336  1.00 24.86           N
ATOM   2327  CA  ASP A 623      35.692 -30.652  27.614  1.00 30.22           C
ATOM   2328  C   ASP A 623      35.205 -32.087  27.701  1.00 30.60           C
ATOM   2329  O   ASP A 623      35.488 -32.876  26.797  1.00 31.96           O
ATOM   2330  CB  ASP A 623      37.111 -30.548  28.139  1.00 27.62           C
ATOM   2331  CG  ASP A 623      37.798 -29.245  27.708  1.00 46.89           C
ATOM   2332  OD1 ASP A 623      37.100 -28.347  27.186  1.00 41.66           O
ATOM   2333  OD2 ASP A 623      39.031 -29.108  27.887  1.00 52.46           O1-
ATOM   2334  H   ASP A 623      35.215 -29.387  29.046  1.00 29.83           H
ATOM   2335  HA  ASP A 623      35.704 -30.403  26.679  1.00 36.26           H
ATOM   2336  HB2 ASP A 623      37.089 -30.581  29.108  1.00 33.15           H
ATOM   2337  HB3 ASP A 623      37.619 -31.300  27.795  1.00 33.15           H
ATOM   2338  N   SER A 624      34.430 -32.430  28.725  1.00 28.53           N
ATOM   2339  CA  SER A 624      33.922 -33.787  28.858  1.00 28.39           C
ATOM   2340  C   SER A 624      32.958 -34.184  27.753  1.00 38.55           C
ATOM   2341  O   SER A 624      32.618 -35.364  27.661  1.00 36.71           O
ATOM   2342  CB  SER A 624      33.229 -33.943  30.201  1.00 36.69           C
ATOM   2343  OG  SER A 624      32.006 -33.226  30.215  1.00 33.44           O
ATOM   2344  H   SER A 624      34.181 -31.896  29.348  1.00 34.24           H
ATOM   2345  HA  SER A 624      34.675 -34.400  28.839  1.00 34.06           H
ATOM   2346  HB2 SER A 624      33.068 -34.881  30.360  1.00 44.02           H
ATOM   2347  HB3 SER A 624      33.807 -33.572  30.886  1.00 44.02           H
ATOM   2348  HG  SER A 624      32.144 -32.412  30.025  1.00 40.12           H
ATOM   2349  N   THR A 625      32.493 -33.253  26.918  1.00 32.64           N
ATOM   2350  CA  THR A 625      31.489 -33.628  25.924  1.00 23.05           C
ATOM   2351  C   THR A 625      32.064 -34.221  24.647  1.00 26.94           C
ATOM   2352  O   THR A 625      31.292 -34.758  23.838  1.00 29.57           O
ATOM   2353  CB  THR A 625      30.602 -32.424  25.567  1.00 43.53           C
ATOM   2354  OG1 THR A 625      31.410 -31.291  25.215  1.00 37.91           O
ATOM   2355  CG2 THR A 625      29.686 -32.062  26.743  1.00 38.34           C
ATOM   2356  H   THR A 625      32.725 -32.428  26.918  1.00 39.17           H
ATOM   2357  HA  THR A 625      30.911 -34.306  26.307  1.00 27.66           H
ATOM   2358  HB  THR A 625      30.040 -32.660  24.807  1.00 52.23           H
ATOM   2359  HG1 THR A 625      31.924 -31.090  25.851  1.00 45.49           H
ATOM   2360 HG21 THR A 625      29.142 -31.292  26.502  1.00 46.00           H
ATOM   2361 HG22 THR A 625      29.094 -32.801  26.961  1.00 46.00           H
ATOM   2362 HG23 THR A 625      30.213 -31.834  27.524  1.00 46.00           H
ATOM   2363  N   SER A 626      33.379 -34.172  24.442  1.00 30.77           N
ATOM   2364  CA  SER A 626      33.942 -34.673  23.196  1.00 36.29           C
ATOM   2365  C   SER A 626      35.461 -34.721  23.315  1.00 35.11           C
ATOM   2366  O   SER A 626      36.067 -33.954  24.069  1.00 38.58           O
ATOM   2367  CB  SER A 626      33.517 -33.792  22.000  1.00 46.08           C
ATOM   2368  OG  SER A 626      34.191 -34.144  20.801  1.00 48.74           O
ATOM   2369  H   SER A 626      33.951 -33.847  24.997  1.00 36.93           H
ATOM   2370  HA  SER A 626      33.617 -35.574  23.037  1.00 43.55           H
ATOM   2371  HB2 SER A 626      32.560 -33.895  21.868  1.00 55.29           H
ATOM   2372  HB3 SER A 626      33.723 -32.868  22.201  1.00 55.29           H
ATOM   2373  HG  SER A 626      33.933 -33.654  20.170  1.00 58.48           H
ATOM   2374  N   ARG A 627      36.068 -35.615  22.536  1.00 46.09           N
ATOM   2375  CA  ARG A 627      37.520 -35.768  22.558  1.00 46.51           C
ATOM   2376  C   ARG A 627      38.207 -34.545  21.970  1.00 48.68           C
ATOM   2377  O   ARG A 627      39.319 -34.194  22.383  1.00 42.16           O
ATOM   2378  CB  ARG A 627      37.939 -37.025  21.776  1.00 43.67           C
ATOM   2379  CG  ARG A 627      37.432 -38.371  22.342  1.00 63.85           C
ATOM   2380  CD  ARG A 627      35.901 -38.563  22.170  1.00 69.50           C
ATOM   2381  NE  ARG A 627      35.473 -38.375  20.778  1.00 74.70           N
ATOM   2382  CZ  ARG A 627      34.232 -38.079  20.388  1.00 69.67           C
ATOM   2383  NH1 ARG A 627      33.265 -37.930  21.282  1.00 69.41           N
ATOM   2384  NH2 ARG A 627      33.958 -37.926  19.093  1.00 73.51           N1+
ATOM   2385  H   ARG A 627      35.662 -36.121  21.974  1.00 55.30           H
ATOM   2386  HA  ARG A 627      37.819 -35.862  23.476  1.00 55.81           H
ATOM   2387  HB2 ARG A 627      37.607 -36.947  20.869  1.00 52.40           H
ATOM   2388  HB3 ARG A 627      38.908 -37.065  21.763  1.00 52.40           H
ATOM   2389  HG2 ARG A 627      37.881 -39.095  21.876  1.00 76.62           H
ATOM   2390  HG3 ARG A 627      37.640 -38.412  23.289  1.00 76.62           H
ATOM   2391  HD2 ARG A 627      35.664 -39.463  22.445  1.00 83.40           H
ATOM   2392  HD3 ARG A 627      35.431 -37.930  22.730  1.00 83.40           H
ATOM   2393  HE  ARG A 627      36.068 -38.484  20.163  1.00 89.64           H
ATOM   2394 HH11 ARG A 627      33.431 -38.022  22.120  1.00 83.29           H
ATOM   2395 HH12 ARG A 627      32.466 -37.738  21.024  1.00 83.29           H
ATOM   2396 HH21 ARG A 627      34.579 -38.030  18.507  1.00 88.21           H
ATOM   2397 HH22 ARG A 627      33.157 -37.742  18.841  1.00 88.21           H
ATOM   2398  N   PHE A 628      37.564 -33.895  21.002  1.00 49.53           N
ATOM   2399  CA  PHE A 628      38.145 -32.767  20.279  1.00 51.19           C
ATOM   2400  C   PHE A 628      37.764 -31.411  20.865  1.00 42.18           C
ATOM   2401  O   PHE A 628      38.301 -30.388  20.427  1.00 45.47           O
ATOM   2402  CB  PHE A 628      37.710 -32.830  18.814  1.00 40.17           C
ATOM   2403  CG  PHE A 628      37.935 -34.163  18.182  1.00 37.47           C
ATOM   2404  CD1 PHE A 628      36.898 -35.089  18.091  1.00 50.43           C
ATOM   2405  CD2 PHE A 628      39.179 -34.505  17.686  1.00 43.05           C
ATOM   2406  CE1 PHE A 628      37.105 -36.328  17.521  1.00 47.15           C
ATOM   2407  CE2 PHE A 628      39.391 -35.752  17.112  1.00 46.16           C
ATOM   2408  CZ  PHE A 628      38.352 -36.656  17.020  1.00 44.80           C
ATOM   2409  H   PHE A 628      36.765 -34.097  20.744  1.00 59.44           H
ATOM   2410  HA  PHE A 628      39.111 -32.844  20.302  1.00 61.42           H
ATOM   2411  HB2 PHE A 628      36.761 -32.631  18.754  1.00 48.21           H
ATOM   2412  HB3 PHE A 628      38.219 -32.176  18.310  1.00 48.21           H
ATOM   2413  HD1 PHE A 628      36.051 -34.871  18.423  1.00 60.52           H
ATOM   2414  HD2 PHE A 628      39.885 -33.897  17.743  1.00 51.65           H
ATOM   2415  HE1 PHE A 628      36.400 -36.942  17.459  1.00 56.57           H
ATOM   2416  HE2 PHE A 628      40.236 -35.975  16.777  1.00 55.40           H
ATOM   2417  HZ  PHE A 628      38.494 -37.495  16.632  1.00 53.76           H
ATOM   2418  N   ALA A 629      36.861 -31.383  21.835  1.00 43.58           N
ATOM   2419  CA  ALA A 629      36.393 -30.146  22.453  1.00 43.79           C
ATOM   2420  C   ALA A 629      37.343 -29.732  23.563  1.00 44.57           C
ATOM   2421  O   ALA A 629      37.307 -30.293  24.663  1.00 42.04           O
ATOM   2422  CB  ALA A 629      34.988 -30.343  23.003  1.00 47.40           C
ATOM   2423  H   ALA A 629      36.492 -32.090  22.161  1.00 52.29           H
ATOM   2424  HA  ALA A 629      36.369 -29.444  21.783  1.00 52.55           H
ATOM   2425  HB1 ALA A 629      34.705 -29.524  23.440  1.00 56.87           H
ATOM   2426  HB2 ALA A 629      34.388 -30.564  22.272  1.00 56.87           H
ATOM   2427  HB3 ALA A 629      35.009 -31.068  23.648  1.00 56.87           H
ATOM   2428  N   ARG A 630      38.189 -28.736  23.288  1.00 41.06           N
ATOM   2429  CA  ARG A 630      39.127 -28.190  24.268  1.00 33.61           C
ATOM   2430  C   ARG A 630      38.932 -26.678  24.412  1.00 39.62           C
ATOM   2431  O   ARG A 630      39.388 -25.904  23.564  1.00 36.42           O
ATOM   2432  CB  ARG A 630      40.565 -28.503  23.860  1.00 43.74           C
ATOM   2433  CG  ARG A 630      41.068 -29.857  24.334  1.00 51.24           C
ATOM   2434  CD  ARG A 630      40.415 -30.990  23.578  1.00 60.91           C
ATOM   2435  NE  ARG A 630      40.772 -32.310  24.108  1.00 67.54           N
ATOM   2436  CZ  ARG A 630      40.087 -32.962  25.045  1.00 57.53           C
ATOM   2437  NH1 ARG A 630      38.997 -32.425  25.579  1.00 55.41           N
ATOM   2438  NH2 ARG A 630      40.493 -34.163  25.447  1.00 59.36           N1+
ATOM   2439  H   ARG A 630      38.249 -28.365  22.514  1.00 49.27           H
ATOM   2440  HA  ARG A 630      38.961 -28.603  25.130  1.00 40.34           H
ATOM   2441  HB2 ARG A 630      40.623 -28.489  22.892  1.00 52.49           H
ATOM   2442  HB3 ARG A 630      41.151 -27.822  24.230  1.00 52.49           H
ATOM   2443  HG2 ARG A 630      42.025 -29.906  24.178  1.00 61.49           H
ATOM   2444  HG3 ARG A 630      40.873 -29.957  25.280  1.00 61.49           H
ATOM   2445  HD2 ARG A 630      39.460 -30.905  23.638  1.00 73.09           H
ATOM   2446  HD3 ARG A 630      40.684 -30.951  22.646  1.00 73.09           H
ATOM   2447  HE  ARG A 630      41.456 -32.707  23.764  1.00 81.05           H
ATOM   2448 HH11 ARG A 630      38.720 -31.651  25.328  1.00 66.49           H
ATOM   2449 HH12 ARG A 630      38.560 -32.856  26.183  1.00 66.49           H
ATOM   2450 HH21 ARG A 630      41.198 -34.517  25.102  1.00 71.24           H
ATOM   2451 HH22 ARG A 630      40.052 -34.587  26.051  1.00 71.24           H
ATOM   2452  N   LEU A 631      38.295 -26.266  25.508  1.00 31.96           N
ATOM   2453  CA  LEU A 631      38.035 -24.863  25.788  1.00 29.79           C
ATOM   2454  C   LEU A 631      39.335 -24.105  25.982  1.00 41.55           C
ATOM   2455  O   LEU A 631      40.103 -24.400  26.911  1.00 31.27           O
ATOM   2456  CB  LEU A 631      37.159 -24.724  27.038  1.00 30.53           C
ATOM   2457  CG  LEU A 631      36.574 -23.340  27.324  1.00 30.48           C
ATOM   2458  CD1 LEU A 631      35.659 -22.877  26.226  1.00 23.51           C
ATOM   2459  CD2 LEU A 631      35.820 -23.370  28.589  1.00 31.10           C
ATOM   2460  H   LEU A 631      37.968 -26.799  26.097  1.00 38.35           H
ATOM   2461  HA  LEU A 631      37.556 -24.472  25.039  1.00 35.75           H
ATOM   2462  HB2 LEU A 631      36.414 -25.337  26.966  1.00 36.64           H
ATOM   2463  HB3 LEU A 631      37.704 -24.957  27.801  1.00 36.64           H
ATOM   2464  HG  LEU A 631      37.292 -22.686  27.408  1.00 36.58           H
ATOM   2465 HD11 LEU A 631      35.297 -22.008  26.466  1.00 28.21           H
ATOM   2466 HD12 LEU A 631      36.171 -22.808  25.407  1.00 28.21           H
ATOM   2467 HD13 LEU A 631      34.937 -23.514  26.122  1.00 28.21           H
ATOM   2468 HD21 LEU A 631      35.444 -22.489  28.759  1.00 37.32           H
ATOM   2469 HD22 LEU A 631      35.101 -24.019  28.517  1.00 37.32           H
ATOM   2470 HD23 LEU A 631      36.421 -23.614  29.313  1.00 37.32           H
ATOM   2471  N   GLN A 632      39.544 -23.090  25.130  1.00 29.63           N
ATOM   2472  CA  GLN A 632      40.745 -22.261  25.135  1.00 30.14           C
ATOM   2473  C   GLN A 632      40.559 -20.999  25.956  1.00 34.17           C
ATOM   2474  O   GLN A 632      41.456 -20.611  26.699  1.00 42.52           O
ATOM   2475  CB  GLN A 632      41.162 -21.880  23.705  1.00 25.96           C
ATOM   2476  CG  GLN A 632      41.571 -23.075  22.824  1.00 36.84           C
ATOM   2477  CD  GLN A 632      42.658 -23.921  23.499  1.00 49.40           C
ATOM   2478  OE1 GLN A 632      43.749 -23.437  23.791  1.00 50.70           O
ATOM   2479  NE2 GLN A 632      42.328 -25.165  23.807  1.00 44.90           N
ATOM   2480  H   GLN A 632      38.974 -22.857  24.527  1.00 35.56           H
ATOM   2481  HA  GLN A 632      41.467 -22.769  25.531  1.00 36.16           H
ATOM   2482  HB2 GLN A 632      40.432 -21.429  23.260  1.00 31.16           H
ATOM   2483  HB3 GLN A 632      41.920 -21.278  23.767  1.00 31.16           H
ATOM   2484  HG2 GLN A 632      40.795 -23.637  22.669  1.00 44.21           H
ATOM   2485  HG3 GLN A 632      41.924 -22.754  21.984  1.00 44.21           H
ATOM   2486 HE21 GLN A 632      41.537 -25.464  23.630  1.00 53.88           H
ATOM   2487 HE22 GLN A 632      42.903 -25.677  24.191  1.00 53.88           H
ATOM   2488  N   LYS A 633      39.425 -20.331  25.862  1.00 32.83           N
ATOM   2489  CA  LYS A 633      39.270 -19.150  26.692  1.00 32.96           C
ATOM   2490  C   LYS A 633      37.812 -18.750  26.787  1.00 27.34           C
ATOM   2491  O   LYS A 633      36.919 -19.315  26.139  1.00 31.60           O
ATOM   2492  CB  LYS A 633      40.091 -17.958  26.167  1.00 42.52           C
ATOM   2493  CG  LYS A 633      39.982 -17.715  24.660  1.00 42.98           C
ATOM   2494  CD  LYS A 633      40.359 -16.253  24.269  1.00 58.88           C
ATOM   2495  CE  LYS A 633      39.225 -15.267  24.610  1.00 57.15           C
ATOM   2496  NZ  LYS A 633      37.929 -15.568  23.882  1.00 53.43           N1+
ATOM   2497  H   LYS A 633      38.766 -20.518  25.338  1.00 39.40           H
ATOM   2498  HA  LYS A 633      39.581 -19.355  27.586  1.00 39.55           H
ATOM   2499  HB2 LYS A 633      39.796 -17.149  26.616  1.00 51.03           H
ATOM   2500  HB3 LYS A 633      41.024 -18.115  26.374  1.00 51.03           H
ATOM   2501  HG2 LYS A 633      40.590 -18.312  24.198  1.00 51.57           H
ATOM   2502  HG3 LYS A 633      39.072 -17.879  24.368  1.00 51.57           H
ATOM   2503  HD2 LYS A 633      41.154 -15.988  24.758  1.00 70.66           H
ATOM   2504  HD3 LYS A 633      40.527 -16.202  23.314  1.00 70.66           H
ATOM   2505  HE2 LYS A 633      39.047 -15.324  25.562  1.00 68.58           H
ATOM   2506  HE3 LYS A 633      39.507 -14.367  24.383  1.00 68.58           H
ATOM   2507  HZ1 LYS A 633      37.372 -14.876  23.947  1.00 64.12           H
ATOM   2508  HZ2 LYS A 633      38.092 -15.725  23.019  1.00 64.12           H
ATOM   2509  HZ3 LYS A 633      37.538 -16.285  24.235  1.00 64.12           H
ATOM   2510  N   LEU A 634      37.609 -17.750  27.627  1.00 28.13           N
ATOM   2511  CA  LEU A 634      36.323 -17.168  27.947  1.00 27.90           C
ATOM   2512  C   LEU A 634      36.449 -15.667  27.824  1.00 28.31           C
ATOM   2513  O   LEU A 634      37.430 -15.069  28.266  1.00 30.09           O
ATOM   2514  CB  LEU A 634      35.894 -17.538  29.361  1.00 31.65           C
ATOM   2515  CG  LEU A 634      34.655 -18.383  29.608  1.00 31.50           C
ATOM   2516  CD1 LEU A 634      34.493 -19.480  28.610  1.00 34.39           C
ATOM   2517  CD2 LEU A 634      34.732 -18.925  31.011  1.00 32.12           C
ATOM   2518  H   LEU A 634      38.253 -17.386  28.071  1.00 33.76           H
ATOM   2519  HA  LEU A 634      35.656 -17.464  27.311  1.00 33.48           H
ATOM   2520  HB2 LEU A 634      36.626 -18.037  29.748  1.00 37.98           H
ATOM   2521  HB3 LEU A 634      35.769 -16.709  29.853  1.00 37.98           H
ATOM   2522  HG  LEU A 634      33.871 -17.807  29.549  1.00 37.80           H
ATOM   2523 HD11 LEU A 634      33.685 -19.975  28.809  1.00 41.27           H
ATOM   2524 HD12 LEU A 634      34.411 -19.094  27.721  1.00 41.27           H
ATOM   2525 HD13 LEU A 634      35.267 -20.062  28.653  1.00 41.27           H
ATOM   2526 HD21 LEU A 634      33.935 -19.450  31.183  1.00 38.54           H
ATOM   2527 HD22 LEU A 634      35.518 -19.482  31.095  1.00 38.54           H
ATOM   2528 HD23 LEU A 634      34.786 -18.181  31.637  1.00 38.54           H
ATOM   2529  N   HIS A 635      35.457 -15.065  27.211  1.00 22.70           N
ATOM   2530  CA  HIS A 635      35.342 -13.623  27.177  1.00 28.01           C
ATOM   2531  C   HIS A 635      33.929 -13.307  27.646  1.00 20.38           C
ATOM   2532  O   HIS A 635      32.943 -13.722  27.010  1.00 19.83           O
ATOM   2533  CB  HIS A 635      35.614 -13.088  25.762  1.00 33.24           C
ATOM   2534  CG  HIS A 635      35.534 -11.603  25.671  1.00 32.42           C
ATOM   2535  ND1 HIS A 635      36.334 -10.769  26.420  1.00 48.58           N
ATOM   2536  CD2 HIS A 635      34.716 -10.799  24.956  1.00 39.65           C
ATOM   2537  CE1 HIS A 635      36.019  -9.512  26.162  1.00 43.19           C
ATOM   2538  NE2 HIS A 635      35.039  -9.504  25.278  1.00 47.68           N
ATOM   2539  H   HIS A 635      34.809 -15.480  26.821  1.00 27.25           H
ATOM   2540  HA  HIS A 635      35.980 -13.218  27.782  1.00 33.62           H
ATOM   2541  HB2 HIS A 635      34.937 -13.453  25.166  1.00 39.89           H
ATOM   2542  HB3 HIS A 635      36.490 -13.371  25.462  1.00 39.89           H
ATOM   2543  HD2 HIS A 635      34.054 -11.074  24.360  1.00 47.57           H
ATOM   2544  HE1 HIS A 635      36.430  -8.763  26.528  1.00 51.83           H
ATOM   2545  HE2 HIS A 635      34.672  -8.801  24.942  1.00 57.21           H
ATOM   2546  N   THR A 636      33.824 -12.606  28.765  1.00 24.78           N
ATOM   2547  CA  THR A 636      32.531 -12.264  29.330  1.00 22.78           C
ATOM   2548  C   THR A 636      32.291 -10.770  29.257  1.00 26.00           C
ATOM   2549  O   THR A 636      33.210  -9.968  29.367  1.00 31.96           O
ATOM   2550  CB  THR A 636      32.393 -12.715  30.785  1.00 37.21           C
ATOM   2551  OG1 THR A 636      33.249 -11.926  31.602  1.00 43.24           O
ATOM   2552  CG2 THR A 636      32.743 -14.207  30.951  1.00 31.86           C
ATOM   2553  H   THR A 636      34.493 -12.301  29.211  1.00 29.74           H
ATOM   2554  HA  THR A 636      31.838 -12.698  28.810  1.00 27.33           H
ATOM   2555  HB  THR A 636      31.472 -12.576  31.061  1.00 44.65           H
ATOM   2556  HG1 THR A 636      33.294 -12.277  32.362  1.00 51.88           H
ATOM   2557 HG21 THR A 636      32.638 -14.471  31.878  1.00 38.23           H
ATOM   2558 HG22 THR A 636      32.139 -14.739  30.406  1.00 38.23           H
ATOM   2559 HG23 THR A 636      33.656 -14.382  30.673  1.00 38.23           H
ATOM   2560  N   SER A 637      31.029 -10.417  29.085  1.00 28.10           N
ATOM   2561  CA  SER A 637      30.603  -9.030  29.026  1.00 28.45           C
ATOM   2562  C   SER A 637      29.261  -8.870  29.736  1.00 19.78           C
ATOM   2563  O   SER A 637      28.334  -9.664  29.535  1.00 18.28           O
ATOM   2564  CB  SER A 637      30.503  -8.582  27.583  1.00 29.85           C
ATOM   2565  OG  SER A 637      29.925  -7.301  27.538  1.00 40.25           O
ATOM   2566  H   SER A 637      30.387 -10.984  28.982  1.00 33.72           H
ATOM   2567  HA  SER A 637      31.258  -8.464  29.458  1.00 34.14           H
ATOM   2568  HB2 SER A 637      31.392  -8.568  27.187  1.00 35.81           H
ATOM   2569  HB3 SER A 637      29.936  -9.202  27.093  1.00 35.81           H
ATOM   2570  HG  SER A 637      29.849  -7.083  26.721  1.00 48.30           H
ATOM   2571  N   ILE A 638      29.157  -7.822  30.516  1.00 15.48           N
ATOM   2572  CA  ILE A 638      27.975  -7.532  31.300  1.00 22.50           C
ATOM   2573  C   ILE A 638      27.154  -6.441  30.631  1.00 26.37           C
ATOM   2574  O   ILE A 638      27.693  -5.478  30.100  1.00 15.50           O
ATOM   2575  CB  ILE A 638      28.361  -7.119  32.732  1.00 21.78           C
ATOM   2576  CG1 ILE A 638      28.523  -8.389  33.568  1.00 28.41           C
ATOM   2577  CG2 ILE A 638      27.310  -6.206  33.341  1.00 21.34           C
ATOM   2578  CD1 ILE A 638      28.786  -8.138  35.024  1.00 32.44           C
ATOM   2579  H   ILE A 638      29.780  -7.238  30.613  1.00 18.57           H
ATOM   2580  HA  ILE A 638      27.429  -8.329  31.347  1.00 27.00           H
ATOM   2581  HB  ILE A 638      29.207  -6.648  32.710  1.00 26.14           H
ATOM   2582 HG12 ILE A 638      27.721  -8.934  33.487  1.00 34.09           H
ATOM   2583 HG13 ILE A 638      29.281  -8.886  33.213  1.00 34.09           H
ATOM   2584 HG21 ILE A 638      27.580  -5.983  34.243  1.00 25.61           H
ATOM   2585 HG22 ILE A 638      27.233  -5.385  32.836  1.00 25.61           H
ATOM   2586 HG23 ILE A 638      26.459  -6.673  33.352  1.00 25.61           H
ATOM   2587 HD11 ILE A 638      28.931  -8.992  35.465  1.00 38.92           H
ATOM   2588 HD12 ILE A 638      29.584  -7.588  35.103  1.00 38.92           H
ATOM   2589 HD13 ILE A 638      28.028  -7.682  35.417  1.00 38.92           H
ATOM   2590  N   ALA A 639      25.831  -6.565  30.720  1.00 15.20           N
ATOM   2591  CA  ALA A 639      24.904  -5.509  30.340  1.00 18.71           C
ATOM   2592  C   ALA A 639      23.863  -5.515  31.454  1.00 17.22           C
ATOM   2593  O   ALA A 639      22.885  -6.261  31.382  1.00 17.62           O
ATOM   2594  CB  ALA A 639      24.282  -5.760  28.969  1.00 27.06           C
ATOM   2595  H   ALA A 639      25.441  -7.266  31.024  1.00 18.24           H
ATOM   2596  HA  ALA A 639      25.347  -4.649  30.328  1.00 22.45           H
ATOM   2597  HB1 ALA A 639      23.671  -5.040  28.757  1.00 32.48           H
ATOM   2598  HB2 ALA A 639      24.977  -5.831  28.301  1.00 32.48           H
ATOM   2599  HB3 ALA A 639      23.790  -6.599  29.021  1.00 32.48           H
ATOM   2600  N   GLY A 640      24.112  -4.734  32.512  1.00 18.72           N
ATOM   2601  CA  GLY A 640      23.193  -4.761  33.628  1.00 18.17           C
ATOM   2602  C   GLY A 640      23.225  -6.136  34.244  1.00 18.10           C
ATOM   2603  O   GLY A 640      24.301  -6.678  34.486  1.00 18.57           O
ATOM   2604  H   GLY A 640      24.797  -4.223  32.612  1.00 22.46           H
ATOM   2605  HA2 GLY A 640      23.455  -4.112  34.299  1.00 21.80           H
ATOM   2606  HA3 GLY A 640      22.288  -4.558  33.336  1.00 21.80           H
ATOM   2607  N   ARG A 641      22.051  -6.712  34.544  1.00 19.72           N
ATOM   2608  CA  ARG A 641      22.012  -8.049  35.158  1.00 18.78           C
ATOM   2609  C   ARG A 641      22.235  -9.170  34.142  1.00 17.92           C
ATOM   2610  O   ARG A 641      22.325 -10.338  34.538  1.00 16.83           O
ATOM   2611  CB  ARG A 641      20.691  -8.246  35.930  1.00 28.29           C
ATOM   2612  CG  ARG A 641      19.449  -8.335  35.114  1.00 17.74           C
ATOM   2613  CD  ARG A 641      18.230  -8.137  36.068  1.00 22.38           C
ATOM   2614  NE  ARG A 641      16.981  -8.539  35.431  1.00 20.58           N
ATOM   2615  CZ  ARG A 641      16.487  -9.778  35.467  1.00 24.25           C
ATOM   2616  NH1 ARG A 641      17.132 -10.765  36.091  1.00 27.51           N
ATOM   2617  NH2 ARG A 641      15.343 -10.039  34.869  1.00 31.50           N1+
ATOM   2618  H   ARG A 641      21.280  -6.358  34.402  1.00 23.66           H
ATOM   2619  HA  ARG A 641      22.720  -8.109  35.815  1.00 22.54           H
ATOM   2620  HB2 ARG A 641      20.738  -9.048  36.471  1.00 33.95           H
ATOM   2621  HB3 ARG A 641      20.560  -7.487  36.525  1.00 33.95           H
ATOM   2622  HG2 ARG A 641      19.434  -7.624  34.450  1.00 21.28           H
ATOM   2623  HG3 ARG A 641      19.383  -9.199  34.687  1.00 21.28           H
ATOM   2624  HD2 ARG A 641      18.350  -8.667  36.869  1.00 26.85           H
ATOM   2625  HD3 ARG A 641      18.147  -7.203  36.316  1.00 26.85           H
ATOM   2626  HE  ARG A 641      16.527  -7.930  35.020  1.00 24.70           H
ATOM   2627 HH11 ARG A 641      17.885 -10.627  36.485  1.00 33.01           H
ATOM   2628 HH12 ARG A 641      16.794 -11.555  36.089  1.00 33.01           H
ATOM   2629 HH21 ARG A 641      14.910  -9.412  34.469  1.00 37.80           H
ATOM   2630 HH22 ARG A 641      15.027 -10.839  34.890  1.00 37.80           H
ATOM   2631  N   ASN A 642      22.393  -8.835  32.857  1.00 18.28           N
ATOM   2632  CA  ASN A 642      22.696  -9.809  31.809  1.00 15.96           C
ATOM   2633  C   ASN A 642      24.185 -10.082  31.767  1.00 13.80           C
ATOM   2634  O   ASN A 642      24.978  -9.178  31.938  1.00 16.32           O
ATOM   2635  CB  ASN A 642      22.322  -9.302  30.427  1.00 18.46           C
ATOM   2636  CG  ASN A 642      20.825  -9.310  30.155  1.00 23.29           C
ATOM   2637  OD1 ASN A 642      20.023  -9.615  31.017  1.00 25.19           O
ATOM   2638  ND2 ASN A 642      20.455  -8.929  28.942  1.00 25.36           N
ATOM   2639  H   ASN A 642      22.384  -8.023  32.581  1.00 21.93           H
ATOM   2640  HA  ASN A 642      22.226 -10.637  31.994  1.00 19.15           H
ATOM   2641  HB2 ASN A 642      22.630  -8.383  30.367  1.00 22.15           H
ATOM   2642  HB3 ASN A 642      22.767  -9.844  29.763  1.00 22.15           H
ATOM   2643 HD21 ASN A 642      19.629  -8.925  28.717  1.00 30.43           H
ATOM   2644 HD22 ASN A 642      21.062  -8.708  28.369  1.00 30.43           H
ATOM   2645  N   LEU A 643      24.571 -11.321  31.498  1.00 21.79           N
ATOM   2646  CA  LEU A 643      25.984 -11.649  31.329  1.00 22.54           C
ATOM   2647  C   LEU A 643      26.130 -12.412  30.023  1.00 15.78           C
ATOM   2648  O   LEU A 643      25.460 -13.423  29.820  1.00 11.95           O
ATOM   2649  CB  LEU A 643      26.501 -12.459  32.531  1.00 20.71           C
ATOM   2650  CG  LEU A 643      27.919 -13.041  32.507  1.00 26.35           C
ATOM   2651  CD1 LEU A 643      28.937 -11.952  32.458  1.00 21.58           C
ATOM   2652  CD2 LEU A 643      28.168 -13.907  33.757  1.00 24.49           C
ATOM   2653  H   LEU A 643      24.036 -11.987  31.393  1.00 26.15           H
ATOM   2654  HA  LEU A 643      26.505 -10.837  31.256  1.00 27.05           H
ATOM   2655  HB2 LEU A 643      26.444 -11.882  33.311  1.00 24.85           H
ATOM   2656  HB3 LEU A 643      25.904 -13.209  32.658  1.00 24.85           H
ATOM   2657  HG  LEU A 643      28.029 -13.600  31.717  1.00 31.62           H
ATOM   2658 HD11 LEU A 643      29.814 -12.360  32.453  1.00 25.89           H
ATOM   2659 HD12 LEU A 643      28.812 -11.420  31.657  1.00 25.89           H
ATOM   2660 HD13 LEU A 643      28.836 -11.399  33.249  1.00 25.89           H
ATOM   2661 HD21 LEU A 643      29.060 -14.273  33.719  1.00 29.39           H
ATOM   2662 HD22 LEU A 643      28.060 -13.355  34.545  1.00 29.39           H
ATOM   2663 HD23 LEU A 643      27.516 -14.626  33.769  1.00 29.39           H
ATOM   2664  N   TYR A 644      26.968 -11.919  29.124  1.00 13.49           N
ATOM   2665  CA  TYR A 644      27.239 -12.628  27.879  1.00 15.68           C
ATOM   2666  C   TYR A 644      28.591 -13.335  28.001  1.00 19.77           C
ATOM   2667  O   TYR A 644      29.584 -12.723  28.407  1.00 19.28           O
ATOM   2668  CB  TYR A 644      27.184 -11.661  26.685  1.00 10.33           C
ATOM   2669  CG  TYR A 644      25.826 -11.011  26.517  1.00 12.61           C
ATOM   2670  CD1 TYR A 644      25.466  -9.925  27.307  1.00 13.31           C
ATOM   2671  CD2 TYR A 644      24.883 -11.517  25.628  1.00  8.51           C
ATOM   2672  CE1 TYR A 644      24.224  -9.367  27.217  1.00 16.85           C
ATOM   2673  CE2 TYR A 644      23.598 -10.955  25.540  1.00 10.15           C
ATOM   2674  CZ  TYR A 644      23.296  -9.875  26.314  1.00  9.74           C
ATOM   2675  OH  TYR A 644      22.071  -9.274  26.296  1.00 14.12           O
ATOM   2676  H   TYR A 644      27.383 -11.173  29.209  1.00 16.19           H
ATOM   2677  HA  TYR A 644      26.563 -13.300  27.733  1.00 18.82           H
ATOM   2678  HB2 TYR A 644      27.825 -10.940  26.837  1.00 12.40           H
ATOM   2679  HB3 TYR A 644      27.390 -12.143  25.876  1.00 12.40           H
ATOM   2680  HD1 TYR A 644      26.076  -9.578  27.922  1.00 15.97           H
ATOM   2681  HD2 TYR A 644      25.094 -12.260  25.099  1.00 10.21           H
ATOM   2682  HE1 TYR A 644      23.994  -8.642  27.754  1.00 20.22           H
ATOM   2683  HE2 TYR A 644      22.978 -11.293  24.935  1.00 12.18           H
ATOM   2684  HH  TYR A 644      21.550  -9.740  25.802  1.00 16.95           H
ATOM   2685  N   ILE A 645      28.626 -14.623  27.668  1.00 18.34           N
ATOM   2686  CA  ILE A 645      29.819 -15.441  27.849  1.00 11.12           C
ATOM   2687  C   ILE A 645      30.229 -16.035  26.514  1.00 15.47           C
ATOM   2688  O   ILE A 645      29.516 -16.872  25.944  1.00 13.82           O
ATOM   2689  CB  ILE A 645      29.606 -16.560  28.871  1.00 14.78           C
ATOM   2690  CG1 ILE A 645      29.025 -16.009  30.152  1.00 14.11           C
ATOM   2691  CG2 ILE A 645      30.944 -17.248  29.117  1.00 19.56           C
ATOM   2692  CD1 ILE A 645      28.725 -17.107  31.214  1.00 26.78           C
ATOM   2693  H   ILE A 645      27.961 -15.058  27.344  1.00 22.01           H
ATOM   2694  HA  ILE A 645      30.551 -14.888  28.158  1.00 13.34           H
ATOM   2695  HB  ILE A 645      28.980 -17.202  28.506  1.00 17.74           H
ATOM   2696 HG12 ILE A 645      29.680 -15.400  30.541  1.00 16.93           H
ATOM   2697 HG13 ILE A 645      28.209 -15.525  29.961  1.00 16.93           H
ATOM   2698 HG21 ILE A 645      30.826 -17.968  29.753  1.00 23.47           H
ATOM   2699 HG22 ILE A 645      31.287 -17.604  28.282  1.00 23.47           H
ATOM   2700 HG23 ILE A 645      31.568 -16.598  29.475  1.00 23.47           H
ATOM   2701 HD11 ILE A 645      28.372 -16.686  32.013  1.00 32.13           H
ATOM   2702 HD12 ILE A 645      28.075 -17.720  30.844  1.00 32.13           H
ATOM   2703 HD13 ILE A 645      29.542 -17.575  31.432  1.00 32.13           H
ATOM   2704  N   ARG A 646      31.397 -15.647  26.033  1.00 16.00           N
ATOM   2705  CA  ARG A 646      31.871 -16.128  24.744  1.00 16.07           C
ATOM   2706  C   ARG A 646      32.833 -17.283  25.013  1.00 14.77           C
ATOM   2707  O   ARG A 646      33.955 -17.061  25.477  1.00 17.03           O
ATOM   2708  CB  ARG A 646      32.535 -14.993  23.974  1.00 13.30           C
ATOM   2709  CG  ARG A 646      32.772 -15.277  22.511  1.00 16.07           C
ATOM   2710  CD  ARG A 646      33.313 -14.058  21.811  1.00 18.31           C
ATOM   2711  NE  ARG A 646      33.265 -14.111  20.338  1.00 21.32           N
ATOM   2712  CZ  ARG A 646      34.322 -14.228  19.546  1.00 18.81           C
ATOM   2713  NH1 ARG A 646      35.548 -14.389  20.042  1.00 20.97           N
ATOM   2714  NH2 ARG A 646      34.148 -14.219  18.239  1.00 15.37           N1+
ATOM   2715  H   ARG A 646      31.929 -15.101  26.430  1.00 19.20           H
ATOM   2716  HA  ARG A 646      31.122 -16.452  24.216  1.00 19.29           H
ATOM   2717  HB2 ARG A 646      31.934 -14.230  24.045  1.00 15.96           H
ATOM   2718  HB3 ARG A 646      33.386 -14.775  24.377  1.00 15.96           H
ATOM   2719  HG2 ARG A 646      33.405 -15.992  22.428  1.00 19.28           H
ATOM   2720  HG3 ARG A 646      31.929 -15.516  22.080  1.00 19.28           H
ATOM   2721  HD2 ARG A 646      32.799 -13.280  22.096  1.00 21.97           H
ATOM   2722  HD3 ARG A 646      34.230 -13.952  22.082  1.00 21.97           H
ATOM   2723  HE  ARG A 646      32.490 -14.098  19.958  1.00 25.59           H
ATOM   2724 HH11 ARG A 646      35.684 -14.373  20.893  1.00 25.17           H
ATOM   2725 HH12 ARG A 646      36.221 -14.464  19.509  1.00 25.17           H
ATOM   2726 HH21 ARG A 646      33.361 -14.143  17.915  1.00 18.45           H
ATOM   2727 HH22 ARG A 646      34.823 -14.325  17.718  1.00 18.45           H
ATOM   2728  N   PHE A 647      32.379 -18.511  24.739  1.00 16.31           N
ATOM   2729  CA  PHE A 647      33.202 -19.702  24.815  1.00 16.70           C
ATOM   2730  C   PHE A 647      33.941 -19.854  23.508  1.00 19.37           C
ATOM   2731  O   PHE A 647      33.330 -19.763  22.436  1.00 19.31           O
ATOM   2732  CB  PHE A 647      32.367 -20.967  25.061  1.00 20.47           C
ATOM   2733  CG  PHE A 647      31.692 -21.006  26.382  1.00 19.90           C
ATOM   2734  CD1 PHE A 647      30.572 -20.242  26.626  1.00 14.92           C
ATOM   2735  CD2 PHE A 647      32.165 -21.828  27.383  1.00 22.55           C
ATOM   2736  CE1 PHE A 647      29.962 -20.278  27.883  1.00 21.66           C
ATOM   2737  CE2 PHE A 647      31.568 -21.854  28.629  1.00 30.56           C
ATOM   2738  CZ  PHE A 647      30.467 -21.090  28.870  1.00 22.36           C
ATOM   2739  H   PHE A 647      31.576 -18.680  24.473  1.00 19.57           H
ATOM   2740  HA  PHE A 647      33.843 -19.602  25.534  1.00 20.04           H
ATOM   2741  HB2 PHE A 647      31.667 -21.027  24.391  1.00 24.57           H
ATOM   2742  HB3 PHE A 647      32.944 -21.738  25.013  1.00 24.57           H
ATOM   2743  HD1 PHE A 647      30.228 -19.684  25.966  1.00 17.90           H
ATOM   2744  HD2 PHE A 647      32.930 -22.342  27.228  1.00 27.07           H
ATOM   2745  HE1 PHE A 647      29.203 -19.757  28.052  1.00 25.99           H
ATOM   2746  HE2 PHE A 647      31.902 -22.407  29.305  1.00 36.67           H
ATOM   2747  HZ  PHE A 647      30.052 -21.122  29.703  1.00 26.83           H
ATOM   2748  N   GLN A 648      35.229 -20.148  23.591  1.00 14.30           N
ATOM   2749  CA  GLN A 648      35.996 -20.422  22.395  1.00 15.84           C
ATOM   2750  C   GLN A 648      36.754 -21.733  22.514  1.00 16.19           C
ATOM   2751  O   GLN A 648      37.472 -21.943  23.489  1.00 25.45           O
ATOM   2752  CB  GLN A 648      36.978 -19.306  22.116  1.00 16.28           C
ATOM   2753  CG  GLN A 648      37.677 -19.522  20.745  1.00 18.58           C
ATOM   2754  CD  GLN A 648      38.398 -18.282  20.250  1.00 24.10           C
ATOM   2755  OE1 GLN A 648      38.872 -17.474  21.048  1.00 32.97           O
ATOM   2756  NE2 GLN A 648      38.441 -18.104  18.924  1.00 26.15           N
ATOM   2757  H   GLN A 648      35.676 -20.182  24.326  1.00 17.16           H
ATOM   2758  HA  GLN A 648      35.386 -20.492  21.640  1.00 19.01           H
ATOM   2759  HB2 GLN A 648      36.473 -18.478  22.059  1.00 19.53           H
ATOM   2760  HB3 GLN A 648      37.635 -19.238  22.816  1.00 19.53           H
ATOM   2761  HG2 GLN A 648      38.322 -20.235  20.837  1.00 22.30           H
ATOM   2762  HG3 GLN A 648      37.003 -19.765  20.089  1.00 22.30           H
ATOM   2763 HE21 GLN A 648      38.085 -18.689  18.396  1.00 31.38           H
ATOM   2764 HE22 GLN A 648      38.823 -17.410  18.597  1.00 31.38           H
ATOM   2765  N   SER A 649      36.671 -22.573  21.484  1.00 23.65           N
ATOM   2766  CA  SER A 649      37.311 -23.868  21.560  1.00 20.26           C
ATOM   2767  C   SER A 649      37.680 -24.397  20.195  1.00 25.08           C
ATOM   2768  O   SER A 649      36.999 -24.139  19.189  1.00 24.86           O
ATOM   2769  CB  SER A 649      36.374 -24.865  22.266  1.00 32.40           C
ATOM   2770  OG  SER A 649      36.704 -26.226  22.004  1.00 27.46           O
ATOM   2771  H   SER A 649      36.263 -22.419  20.742  1.00 28.38           H
ATOM   2772  HA  SER A 649      38.141 -23.783  22.059  1.00 24.31           H
ATOM   2773  HB2 SER A 649      36.439 -24.701  23.219  1.00 38.89           H
ATOM   2774  HB3 SER A 649      35.476 -24.707  21.965  1.00 38.89           H
ATOM   2775  HG  SER A 649      36.706 -26.388  21.177  1.00 32.95           H
ATOM   2776  N   ARG A 650      38.730 -25.220  20.203  1.00 24.98           N
ATOM   2777  CA  ARG A 650      39.135 -26.031  19.065  1.00 23.33           C
ATOM   2778  C   ARG A 650      38.097 -27.102  18.834  1.00 24.81           C
ATOM   2779  O   ARG A 650      37.313 -27.425  19.726  1.00 27.03           O
ATOM   2780  CB  ARG A 650      40.496 -26.698  19.311  1.00 31.08           C
ATOM   2781  CG  ARG A 650      41.638 -25.722  19.488  1.00 43.88           C
ATOM   2782  CD  ARG A 650      42.283 -25.422  18.170  1.00 44.64           C
ATOM   2783  NE  ARG A 650      43.184 -24.272  18.258  1.00 57.05           N
ATOM   2784  CZ  ARG A 650      44.489 -24.346  18.499  1.00 57.65           C
ATOM   2785  NH1 ARG A 650      45.077 -25.523  18.693  1.00 61.13           N
ATOM   2786  NH2 ARG A 650      45.211 -23.231  18.537  1.00 56.95           N1+
ATOM   2787  H   ARG A 650      39.217 -25.352  20.900  1.00 29.97           H
ATOM   2788  HA  ARG A 650      39.200 -25.485  18.267  1.00 27.99           H
ATOM   2789  HB2 ARG A 650      40.449 -27.234  20.116  1.00 37.30           H
ATOM   2790  HB3 ARG A 650      40.710 -27.266  18.557  1.00 37.30           H
ATOM   2791  HG2 ARG A 650      41.311 -24.889  19.861  1.00 52.65           H
ATOM   2792  HG3 ARG A 650      42.309 -26.114  20.073  1.00 52.65           H
ATOM   2793  HD2 ARG A 650      42.795 -26.194  17.878  1.00 53.57           H
ATOM   2794  HD3 ARG A 650      41.595 -25.226  17.514  1.00 53.57           H
ATOM   2795  HE  ARG A 650      42.852 -23.491  18.107  1.00 68.46           H
ATOM   2796 HH11 ARG A 650      44.623 -26.251  18.662  1.00 73.35           H
ATOM   2797 HH12 ARG A 650      45.924 -25.558  18.844  1.00 73.35           H
ATOM   2798 HH21 ARG A 650      44.834 -22.469  18.409  1.00 68.34           H
ATOM   2799 HH22 ARG A 650      46.057 -23.273  18.692  1.00 68.34           H
ATOM   2800  N   SER A 651      38.101 -27.679  17.625  1.00 23.35           N
ATOM   2801  CA  SER A 651      37.078 -28.656  17.305  1.00 23.14           C
ATOM   2802  C   SER A 651      37.571 -29.643  16.257  1.00 19.69           C
ATOM   2803  O   SER A 651      36.806 -30.086  15.393  1.00 25.42           O
ATOM   2804  CB  SER A 651      35.801 -27.969  16.816  1.00 26.31           C
ATOM   2805  OG  SER A 651      36.092 -27.208  15.658  1.00 25.75           O
ATOM   2806  H   SER A 651      38.656 -27.505  16.983  1.00 28.02           H
ATOM   2807  HA  SER A 651      36.871 -29.161  18.109  1.00 27.76           H
ATOM   2808  HB2 SER A 651      35.163 -28.668  16.588  1.00 31.57           H
ATOM   2809  HB3 SER A 651      35.449 -27.410  17.516  1.00 31.57           H
ATOM   2810  HG  SER A 651      35.632 -27.487  15.012  1.00 30.91           H
ATOM   2811  N   GLY A 652      38.837 -30.014  16.325  1.00 22.33           N
ATOM   2812  CA  GLY A 652      39.346 -30.961  15.351  1.00 22.79           C
ATOM   2813  C   GLY A 652      39.219 -30.366  13.963  1.00 25.95           C
ATOM   2814  O   GLY A 652      39.480 -29.186  13.764  1.00 25.84           O
ATOM   2815  H   GLY A 652      39.418 -29.713  16.879  1.00 26.80           H
ATOM   2816  HA2 GLY A 652      40.292 -31.131  15.510  1.00 27.34           H
ATOM   2817  HA3 GLY A 652      38.865 -31.802  15.409  1.00 27.34           H
ATOM   2818  N   ASP A 653      38.774 -31.174  13.003  1.00 17.79           N
ATOM   2819  CA  ASP A 653      38.573 -30.749  11.625  1.00 24.83           C
ATOM   2820  C   ASP A 653      37.131 -30.355  11.342  1.00 21.66           C
ATOM   2821  O   ASP A 653      36.769 -30.157  10.181  1.00 22.16           O
ATOM   2822  CB  ASP A 653      39.007 -31.864  10.673  1.00 21.31           C
ATOM   2823  CG  ASP A 653      40.504 -32.065  10.693  1.00 26.35           C
ATOM   2824  OD1 ASP A 653      41.239 -31.233  10.107  1.00 26.95           O
ATOM   2825  OD2 ASP A 653      40.942 -33.019  11.362  1.00 33.32           O1-
ATOM   2826  H   ASP A 653      38.567 -32.000  13.136  1.00 21.35           H
ATOM   2827  HA  ASP A 653      39.143 -29.981  11.455  1.00 29.80           H
ATOM   2828  HB2 ASP A 653      38.581 -32.693  10.929  1.00 25.57           H
ATOM   2829  HB3 ASP A 653      38.759 -31.629   9.768  1.00 25.57           H
ATOM   2830  N   ALA A 654      36.296 -30.300  12.359  1.00 27.08           N
ATOM   2831  CA  ALA A 654      34.907 -29.911  12.174  1.00 24.28           C
ATOM   2832  C   ALA A 654      34.774 -28.410  12.345  1.00 22.34           C
ATOM   2833  O   ALA A 654      35.543 -27.769  13.082  1.00 19.71           O
ATOM   2834  CB  ALA A 654      34.006 -30.625  13.163  1.00 18.60           C
ATOM   2835  H   ALA A 654      36.509 -30.490  13.171  1.00 32.49           H
ATOM   2836  HA  ALA A 654      34.610 -30.154  11.283  1.00 29.14           H
ATOM   2837  HB1 ALA A 654      33.091 -30.351  13.009  1.00 22.32           H
ATOM   2838  HB2 ALA A 654      34.093 -31.581  13.035  1.00 22.32           H
ATOM   2839  HB3 ALA A 654      34.285 -30.388  14.063  1.00 22.32           H
ATOM   2840  N   MET A 655      33.801 -27.840  11.635  1.00 20.35           N
ATOM   2841  CA  MET A 655      33.504 -26.428  11.828  1.00 18.76           C
ATOM   2842  C   MET A 655      33.217 -26.172  13.303  1.00 20.71           C
ATOM   2843  O   MET A 655      33.717 -25.199  13.885  1.00 18.44           O
ATOM   2844  CB  MET A 655      32.351 -26.014  10.899  1.00 26.36           C
ATOM   2845  CG  MET A 655      32.096 -24.488  10.789  1.00 29.12           C
ATOM   2846  SD  MET A 655      30.769 -24.101  11.958  1.00 37.15           S
ATOM   2847  CE  MET A 655      29.353 -24.680  10.991  1.00 28.99           C
ATOM   2848  H   MET A 655      33.290 -28.244  11.072  1.00 24.42           H
ATOM   2849  HA  MET A 655      34.289 -25.912  11.574  1.00 22.52           H
ATOM   2850  HB2 MET A 655      32.549 -26.325  10.008  1.00 31.63           H
ATOM   2851  HB3 MET A 655      31.536 -26.425  11.215  1.00 31.63           H
ATOM   2852  HG2 MET A 655      32.889 -23.989  11.041  1.00 34.94           H
ATOM   2853  HG3 MET A 655      31.803 -24.247   9.900  1.00 34.94           H
ATOM   2854  HE1 MET A 655      28.541 -24.513  11.496  1.00 34.78           H
ATOM   2855  HE2 MET A 655      29.317 -24.209  10.142  1.00 34.78           H
ATOM   2856  HE3 MET A 655      29.443 -25.632  10.832  1.00 34.78           H
ATOM   2857  N   GLY A 656      32.494 -27.097  13.947  1.00 23.42           N
ATOM   2858  CA  GLY A 656      32.419 -27.152  15.390  1.00 20.02           C
ATOM   2859  C   GLY A 656      31.176 -26.568  16.037  1.00 28.37           C
ATOM   2860  O   GLY A 656      31.056 -26.638  17.258  1.00 23.99           O
ATOM   2861  H   GLY A 656      32.058 -27.728  13.555  1.00 28.11           H
ATOM   2862  HA2 GLY A 656      32.485 -28.074  15.667  1.00 24.02           H
ATOM   2863  HA3 GLY A 656      33.194 -26.687  15.747  1.00 24.02           H
ATOM   2864  N   MET A 657      30.247 -25.991  15.281  1.00 27.63           N
ATOM   2865  CA  MET A 657      29.104 -25.339  15.925  1.00 28.63           C
ATOM   2866  C   MET A 657      28.333 -26.294  16.833  1.00 25.59           C
ATOM   2867  O   MET A 657      27.982 -25.944  17.969  1.00 23.34           O
ATOM   2868  CB  MET A 657      28.162 -24.744  14.888  1.00 23.82           C
ATOM   2869  CG  MET A 657      28.694 -23.465  14.346  1.00 47.45           C
ATOM   2870  SD  MET A 657      28.871 -22.286  15.675  1.00 62.69           S
ATOM   2871  CE  MET A 657      27.224 -21.661  15.688  1.00 31.98           C
ATOM   2872  H   MET A 657      30.264 -25.954  14.421  1.00 33.16           H
ATOM   2873  HA  MET A 657      29.449 -24.628  16.472  1.00 34.36           H
ATOM   2874  HB2 MET A 657      28.052 -25.373  14.153  1.00 28.58           H
ATOM   2875  HB3 MET A 657      27.298 -24.577  15.303  1.00 28.58           H
ATOM   2876  HG2 MET A 657      29.574 -23.620  14.003  1.00 56.94           H
ATOM   2877  HG3 MET A 657      28.103 -23.111  13.660  1.00 56.94           H
ATOM   2878  HE1 MET A 657      27.175 -20.972  16.372  1.00 38.38           H
ATOM   2879  HE2 MET A 657      27.028 -21.286  14.819  1.00 38.38           H
ATOM   2880  HE3 MET A 657      26.609 -22.381  15.890  1.00 38.38           H
ATOM   2881  N   ASN A 658      28.045 -27.501  16.356  1.00 27.30           N
ATOM   2882  CA  ASN A 658      27.287 -28.449  17.186  1.00 29.67           C
ATOM   2883  C   ASN A 658      28.075 -28.853  18.426  1.00 27.59           C
ATOM   2884  O   ASN A 658      27.592 -28.744  19.560  1.00 23.96           O
ATOM   2885  CB  ASN A 658      26.907 -29.678  16.372  1.00 31.48           C
ATOM   2886  CG  ASN A 658      25.694 -29.429  15.511  1.00 50.97           C
ATOM   2887  OD1 ASN A 658      24.641 -29.019  16.012  1.00 52.35           O
ATOM   2888  ND2 ASN A 658      25.838 -29.639  14.203  1.00 57.62           N
ATOM   2889  H   ASN A 658      28.274 -27.796  15.578  1.00 32.76           H
ATOM   2890  HA  ASN A 658      26.467 -28.028  17.484  1.00 35.60           H
ATOM   2891  HB2 ASN A 658      27.641 -29.949  15.804  1.00 37.78           H
ATOM   2892  HB3 ASN A 658      26.676 -30.404  16.978  1.00 37.78           H
ATOM   2893 HD21 ASN A 658      25.193 -29.452  13.662  1.00 69.15           H
ATOM   2894 HD22 ASN A 658      26.577 -29.954  13.898  1.00 69.15           H
ATOM   2895  N   MET A 659      29.320 -29.264  18.231  1.00 27.77           N
ATOM   2896  CA  MET A 659      30.177 -29.645  19.350  1.00 25.71           C
ATOM   2897  C   MET A 659      30.269 -28.517  20.368  1.00 29.17           C
ATOM   2898  O   MET A 659      30.148 -28.726  21.579  1.00 26.20           O
ATOM   2899  CB  MET A 659      31.563 -29.982  18.800  1.00 27.76           C
ATOM   2900  CG  MET A 659      32.572 -30.617  19.748  1.00 41.17           C
ATOM   2901  SD  MET A 659      34.221 -30.583  18.968  1.00 54.10           S
ATOM   2902  CE  MET A 659      33.874 -31.358  17.363  1.00 33.54           C
ATOM   2903  H   MET A 659      29.702 -29.310  17.460  1.00 33.33           H
ATOM   2904  HA  MET A 659      29.816 -30.436  19.774  1.00 30.85           H
ATOM   2905  HB2 MET A 659      31.450 -30.566  18.039  1.00 33.31           H
ATOM   2906  HB3 MET A 659      31.961 -29.146  18.503  1.00 33.31           H
ATOM   2907  HG2 MET A 659      32.618 -30.109  20.575  1.00 49.40           H
ATOM   2908  HG3 MET A 659      32.319 -31.538  19.923  1.00 49.40           H
ATOM   2909  HE1 MET A 659      34.701 -31.439  16.860  1.00 40.25           H
ATOM   2910  HE2 MET A 659      33.482 -32.234  17.498  1.00 40.25           H
ATOM   2911  HE3 MET A 659      33.257 -30.802  16.853  1.00 40.25           H
ATOM   2912  N   ILE A 660      30.523 -27.304  19.891  1.00 27.21           N
ATOM   2913  CA  ILE A 660      30.577 -26.178  20.799  1.00 22.76           C
ATOM   2914  C   ILE A 660      29.203 -25.878  21.462  1.00 18.62           C
ATOM   2915  O   ILE A 660      29.201 -25.400  22.602  1.00 24.19           O
ATOM   2916  CB  ILE A 660      31.160 -24.923  20.071  1.00 33.30           C
ATOM   2917  CG1 ILE A 660      32.485 -25.179  19.319  1.00 41.25           C
ATOM   2918  CG2 ILE A 660      31.420 -23.803  21.040  1.00 27.02           C
ATOM   2919  CD1 ILE A 660      33.616 -25.668  20.118  1.00 46.90           C
ATOM   2920  H   ILE A 660      30.718 -27.123  19.076  1.00 32.65           H
ATOM   2921  HA  ILE A 660      31.215 -26.390  21.500  1.00 27.31           H
ATOM   2922  HB  ILE A 660      30.508 -24.621  19.416  1.00 39.96           H
ATOM   2923 HG12 ILE A 660      32.358 -25.833  18.627  1.00 49.51           H
ATOM   2924 HG13 ILE A 660      32.773 -24.345  18.912  1.00 49.51           H
ATOM   2925 HG21 ILE A 660      31.730 -23.027  20.540  1.00 32.42           H
ATOM   2926 HG22 ILE A 660      30.599 -23.582  21.504  1.00 32.42           H
ATOM   2927 HG23 ILE A 660      32.100 -24.070  21.676  1.00 32.42           H
ATOM   2928 HD11 ILE A 660      34.382 -25.801  19.530  1.00 56.27           H
ATOM   2929 HD12 ILE A 660      33.830 -25.010  20.792  1.00 56.27           H
ATOM   2930 HD13 ILE A 660      33.372 -26.513  20.530  1.00 56.27           H
ATOM   2931  N   SER A 661      28.018 -26.062  20.778  1.00 30.01           N
ATOM   2932  CA  SER A 661      26.777 -25.557  21.411  1.00 26.73           C
ATOM   2933  C   SER A 661      26.439 -26.404  22.670  1.00 29.86           C
ATOM   2934  O   SER A 661      25.877 -26.040  23.675  1.00 35.74           O
ATOM   2935  CB  SER A 661      25.660 -25.590  20.353  1.00 18.65           C
ATOM   2936  OG  SER A 661      25.889 -24.548  19.398  1.00 22.75           O
ATOM   2937  H   SER A 661      28.009 -26.315  19.783  1.00 36.01           H
ATOM   2938  HA  SER A 661      26.945 -24.502  21.787  1.00 32.07           H
ATOM   2939  HB2 SER A 661      25.607 -26.560  19.828  1.00 22.38           H
ATOM   2940  HB3 SER A 661      24.673 -25.345  20.789  1.00 22.38           H
ATOM   2941  HG  SER A 661      26.747 -24.707  18.903  1.00 27.31           H
ATOM   2942  N   LYS A 662      26.869 -27.725  22.489  1.00 23.61           N
ATOM   2943  CA  LYS A 662      26.743 -28.864  23.449  1.00 27.40           C
ATOM   2944  C   LYS A 662      27.717 -28.741  24.605  1.00 27.47           C
ATOM   2945  O   LYS A 662      27.328 -28.874  25.767  1.00 30.58           O
ATOM   2946  CB  LYS A 662      26.990 -30.263  22.801  1.00 36.81           C
ATOM   2947  CG  LYS A 662      26.405 -31.475  23.647  1.00 50.36           C
ATOM   2948  CD  LYS A 662      26.830 -32.930  23.209  1.00 52.91           C
ATOM   2949  CE  LYS A 662      25.990 -34.027  23.932  1.00 61.18           C
ATOM   2950  NZ  LYS A 662      26.017 -33.929  25.439  1.00 63.89           N1+
ATOM   2951  H   LYS A 662      27.242 -27.997  21.753  1.00 28.33           H
ATOM   2952  HA  LYS A 662      25.843 -28.906  23.804  1.00 32.87           H
ATOM   2953  HB2 LYS A 662      26.635 -30.330  21.899  1.00 44.17           H
ATOM   2954  HB3 LYS A 662      27.951 -30.430  22.777  1.00 44.17           H
ATOM   2955  HG2 LYS A 662      26.700 -31.379  24.567  1.00 60.43           H
ATOM   2956  HG3 LYS A 662      25.436 -31.447  23.610  1.00 60.43           H
ATOM   2957  HD2 LYS A 662      26.707 -33.044  22.254  1.00 63.49           H
ATOM   2958  HD3 LYS A 662      27.758 -33.085  23.448  1.00 63.49           H
ATOM   2959  HE2 LYS A 662      25.064 -33.962  23.648  1.00 73.42           H
ATOM   2960  HE3 LYS A 662      26.337 -34.904  23.693  1.00 73.42           H
ATOM   2961  HZ1 LYS A 662      25.586 -34.620  25.803  1.00 76.67           H
ATOM   2962  HZ2 LYS A 662      26.857 -33.929  25.736  1.00 76.67           H
ATOM   2963  HZ3 LYS A 662      25.619 -33.177  25.704  1.00 76.67           H
ATOM   2964  N   GLY A 663      28.999 -28.502  24.318  1.00 21.26           N
ATOM   2965  CA  GLY A 663      29.896 -28.141  25.395  1.00 24.90           C
ATOM   2966  C   GLY A 663      29.393 -26.946  26.188  1.00 26.58           C
ATOM   2967  O   GLY A 663      29.548 -26.891  27.417  1.00 22.16           O
ATOM   2968  H   GLY A 663      29.360 -28.526  23.536  1.00 25.51           H
ATOM   2969  HA2 GLY A 663      29.960 -28.894  26.004  1.00 29.87           H
ATOM   2970  HA3 GLY A 663      30.782 -27.948  25.052  1.00 29.87           H
ATOM   2971  N   THR A 664      28.851 -25.933  25.486  1.00 21.86           N
ATOM   2972  CA  THR A 664      28.355 -24.735  26.170  1.00 18.77           C
ATOM   2973  C   THR A 664      27.234 -25.107  27.139  1.00 24.12           C
ATOM   2974  O   THR A 664      27.216 -24.678  28.299  1.00 18.41           O
ATOM   2975  CB  THR A 664      27.851 -23.696  25.150  1.00 20.53           C
ATOM   2976  OG1 THR A 664      28.898 -23.325  24.236  1.00 23.66           O
ATOM   2977  CG2 THR A 664      27.358 -22.478  25.849  1.00 18.59           C
ATOM   2978  H   THR A 664      28.774 -25.922  24.630  1.00 26.23           H
ATOM   2979  HA  THR A 664      29.076 -24.336  26.681  1.00 22.52           H
ATOM   2980  HB  THR A 664      27.117 -24.064  24.632  1.00 24.64           H
ATOM   2981  HG1 THR A 664      29.230 -23.996  23.851  1.00 28.39           H
ATOM   2982 HG21 THR A 664      27.044 -21.838  25.188  1.00 22.30           H
ATOM   2983 HG22 THR A 664      26.619 -22.689  26.441  1.00 22.30           H
ATOM   2984 HG23 THR A 664      28.074 -22.071  26.361  1.00 22.30           H
ATOM   2985  N   GLU A 665      26.298 -25.925  26.668  1.00 23.53           N
ATOM   2986  CA  GLU A 665      25.181 -26.370  27.492  1.00 27.53           C
ATOM   2987  C   GLU A 665      25.682 -27.053  28.769  1.00 27.19           C
ATOM   2988  O   GLU A 665      25.251 -26.727  29.879  1.00 29.20           O
ATOM   2989  CB  GLU A 665      24.286 -27.302  26.651  1.00 38.47           C
ATOM   2990  CG  GLU A 665      23.600 -26.614  25.431  1.00 41.12           C
ATOM   2991  CD  GLU A 665      23.177 -27.586  24.298  1.00 57.50           C
ATOM   2992  OE1 GLU A 665      22.934 -28.792  24.579  1.00 52.49           O
ATOM   2993  OE2 GLU A 665      23.104 -27.133  23.115  1.00 57.82           O1-
ATOM   2994  H   GLU A 665      26.297 -26.243  25.868  1.00 28.23           H
ATOM   2995  HA  GLU A 665      24.658 -25.596  27.744  1.00 33.04           H
ATOM   2996  HB2 GLU A 665      24.829 -28.027  26.303  1.00 46.17           H
ATOM   2997  HB3 GLU A 665      23.585 -27.660  27.218  1.00 46.17           H
ATOM   2998  HG2 GLU A 665      22.803 -26.151  25.738  1.00 49.35           H
ATOM   2999  HG3 GLU A 665      24.206 -25.965  25.051  1.00 49.35           H
ATOM   3000  N   LYS A 666      26.647 -27.956  28.636  1.00 28.65           N
ATOM   3001  CA  LYS A 666      27.200 -28.629  29.808  1.00 31.36           C
ATOM   3002  C   LYS A 666      27.875 -27.639  30.755  1.00 27.68           C
ATOM   3003  O   LYS A 666      27.718 -27.711  31.977  1.00 23.19           O
ATOM   3004  CB  LYS A 666      28.198 -29.689  29.353  1.00 33.97           C
ATOM   3005  CG  LYS A 666      27.612 -31.050  29.164  1.00 43.42           C
ATOM   3006  CD  LYS A 666      27.160 -31.656  30.498  1.00 51.84           C
ATOM   3007  CE  LYS A 666      28.303 -31.770  31.516  1.00 54.69           C
ATOM   3008  NZ  LYS A 666      29.360 -32.776  31.118  1.00 54.37           N1+
ATOM   3009  H   LYS A 666      27.001 -28.190  27.885  1.00 34.37           H
ATOM   3010  HA  LYS A 666      26.480 -29.068  30.278  1.00 37.64           H
ATOM   3011  HB2 LYS A 666      28.558 -29.419  28.493  1.00 40.76           H
ATOM   3012  HB3 LYS A 666      28.925 -29.735  29.992  1.00 40.76           H
ATOM   3013  HG2 LYS A 666      26.851 -30.996  28.565  1.00 52.11           H
ATOM   3014  HG3 LYS A 666      28.285 -31.634  28.793  1.00 52.11           H
ATOM   3015  HD2 LYS A 666      26.464 -31.103  30.885  1.00 62.21           H
ATOM   3016  HD3 LYS A 666      26.813 -32.548  30.329  1.00 62.21           H
ATOM   3017  HE2 LYS A 666      28.733 -30.910  31.638  1.00 65.62           H
ATOM   3018  HE3 LYS A 666      27.931 -32.062  32.363  1.00 65.62           H
ATOM   3019  HZ1 LYS A 666      29.554 -33.311  31.804  1.00 65.24           H
ATOM   3020  HZ2 LYS A 666      29.064 -33.273  30.441  1.00 65.24           H
ATOM   3021  HZ3 LYS A 666      30.101 -32.355  30.860  1.00 65.24           H
ATOM   3022  N   ALA A 667      28.650 -26.716  30.215  1.00 26.57           N
ATOM   3023  CA  ALA A 667      29.326 -25.751  31.077  1.00 25.23           C
ATOM   3024  C   ALA A 667      28.332 -24.850  31.814  1.00 22.43           C
ATOM   3025  O   ALA A 667      28.558 -24.471  32.971  1.00 25.79           O
ATOM   3026  CB  ALA A 667      30.283 -24.922  30.246  1.00 26.20           C
ATOM   3027  H   ALA A 667      28.800 -26.628  29.371  1.00 31.88           H
ATOM   3028  HA  ALA A 667      29.844 -26.230  31.741  1.00 30.27           H
ATOM   3029  HB1 ALA A 667      30.714 -24.271  30.816  1.00 31.44           H
ATOM   3030  HB2 ALA A 667      30.938 -25.510  29.836  1.00 31.44           H
ATOM   3031  HB3 ALA A 667      29.766 -24.472  29.562  1.00 31.44           H
ATOM   3032  N   LEU A 668      27.230 -24.483  31.169  1.00 25.30           N
ATOM   3033  CA  LEU A 668      26.252 -23.617  31.837  1.00 23.18           C
ATOM   3034  C   LEU A 668      25.452 -24.366  32.919  1.00 27.23           C
ATOM   3035  O   LEU A 668      24.959 -23.751  33.880  1.00 22.23           O
ATOM   3036  CB  LEU A 668      25.299 -23.023  30.804  1.00 25.17           C
ATOM   3037  CG  LEU A 668      25.859 -21.943  29.847  1.00 31.20           C
ATOM   3038  CD1 LEU A 668      24.810 -21.551  28.784  1.00 29.30           C
ATOM   3039  CD2 LEU A 668      26.279 -20.729  30.634  1.00 29.73           C
ATOM   3040  H   LEU A 668      27.032 -24.703  30.362  1.00 30.36           H
ATOM   3041  HA  LEU A 668      26.719 -22.885  32.261  1.00 27.81           H
ATOM   3042  HB2 LEU A 668      24.980 -23.754  30.249  1.00 30.21           H
ATOM   3043  HB3 LEU A 668      24.549 -22.632  31.274  1.00 30.21           H
ATOM   3044  HG  LEU A 668      26.640 -22.293  29.379  1.00 37.44           H
ATOM   3045 HD11 LEU A 668      25.175 -20.867  28.204  1.00 35.16           H
ATOM   3046 HD12 LEU A 668      24.570 -22.335  28.257  1.00 35.16           H
ATOM   3047 HD13 LEU A 668      24.018 -21.207  29.229  1.00 35.16           H
ATOM   3048 HD21 LEU A 668      26.612 -20.052  30.027  1.00 35.68           H
ATOM   3049 HD22 LEU A 668      25.506 -20.388  31.113  1.00 35.68           H
ATOM   3050 HD23 LEU A 668      26.972 -20.982  31.262  1.00 35.68           H
ATOM   3051  N   SER A 669      25.242 -25.671  32.739  1.00 21.08           N
ATOM   3052  CA  SER A 669      24.687 -26.493  33.819  1.00 25.35           C
ATOM   3053  C   SER A 669      25.615 -26.504  35.018  1.00 21.44           C
ATOM   3054  O   SER A 669      25.194 -26.267  36.156  1.00 30.85           O
ATOM   3055  CB  SER A 669      24.451 -27.918  33.347  1.00 31.79           C
ATOM   3056  OG  SER A 669      23.357 -27.944  32.460  1.00 37.73           O
ATOM   3057  H   SER A 669      25.447 -26.104  32.017  1.00 25.29           H
ATOM   3058  HA  SER A 669      23.835 -26.124  34.083  1.00 30.42           H
ATOM   3059  HB2 SER A 669      25.238 -28.246  32.881  1.00 38.15           H
ATOM   3060  HB3 SER A 669      24.259 -28.479  34.115  1.00 38.15           H
ATOM   3061  HG  SER A 669      23.224 -28.740  32.203  1.00 45.27           H
ATOM   3062  N   LYS A 670      26.898 -26.749  34.779  1.00 23.43           N
ATOM   3063  CA  LYS A 670      27.854 -26.723  35.862  1.00 19.48           C
ATOM   3064  C   LYS A 670      27.855 -25.379  36.551  1.00 33.86           C
ATOM   3065  O   LYS A 670      27.866 -25.303  37.791  1.00 29.81           O
ATOM   3066  CB  LYS A 670      29.225 -27.042  35.310  1.00 28.11           C
ATOM   3067  CG  LYS A 670      30.364 -26.993  36.332  1.00 37.05           C
ATOM   3068  CD  LYS A 670      30.132 -27.928  37.535  1.00 41.68           C
ATOM   3069  CE  LYS A 670      30.044 -29.385  37.121  1.00 35.82           C
ATOM   3070  NZ  LYS A 670      29.920 -30.257  38.325  1.00 48.68           N1+
ATOM   3071  H   LYS A 670      27.239 -26.924  34.010  1.00 28.11           H
ATOM   3072  HA  LYS A 670      27.605 -27.397  36.520  1.00 23.37           H
ATOM   3073  HB2 LYS A 670      29.192 -27.931  34.923  1.00 33.73           H
ATOM   3074  HB3 LYS A 670      29.413 -26.389  34.624  1.00 33.73           H
ATOM   3075  HG2 LYS A 670      31.182 -27.271  35.890  1.00 44.46           H
ATOM   3076  HG3 LYS A 670      30.458 -26.085  36.664  1.00 44.46           H
ATOM   3077  HD2 LYS A 670      30.880 -27.835  38.149  1.00 50.02           H
ATOM   3078  HD3 LYS A 670      29.306 -27.686  37.986  1.00 50.02           H
ATOM   3079  HE2 LYS A 670      29.258 -29.525  36.566  1.00 42.99           H
ATOM   3080  HE3 LYS A 670      30.847 -29.642  36.642  1.00 42.99           H
ATOM   3081  HZ1 LYS A 670      29.744 -31.092  38.075  1.00 58.42           H
ATOM   3082  HZ2 LYS A 670      30.680 -30.243  38.786  1.00 58.42           H
ATOM   3083  HZ3 LYS A 670      29.259 -29.963  38.843  1.00 58.42           H
ATOM   3084  N   LEU A 671      27.853 -24.305  35.758  1.00 24.66           N
ATOM   3085  CA  LEU A 671      27.808 -22.975  36.325  1.00 31.54           C
ATOM   3086  C   LEU A 671      26.580 -22.823  37.210  1.00 21.57           C
ATOM   3087  O   LEU A 671      26.648 -22.230  38.275  1.00 20.73           O
ATOM   3088  CB  LEU A 671      27.838 -21.936  35.193  1.00 26.04           C
ATOM   3089  CG  LEU A 671      27.939 -20.473  35.619  1.00 29.62           C
ATOM   3090  CD1 LEU A 671      29.206 -20.204  36.390  1.00 25.16           C
ATOM   3091  CD2 LEU A 671      27.893 -19.533  34.376  1.00 33.45           C
ATOM   3092  H   LEU A 671      27.871 -24.329  34.900  1.00 29.59           H
ATOM   3093  HA  LEU A 671      28.592 -22.850  36.882  1.00 37.85           H
ATOM   3094  HB2 LEU A 671      28.608 -22.120  34.631  1.00 31.25           H
ATOM   3095  HB3 LEU A 671      27.033 -22.027  34.662  1.00 31.25           H
ATOM   3096  HG  LEU A 671      27.183 -20.257  36.190  1.00 35.54           H
ATOM   3097 HD11 LEU A 671      29.236 -19.259  36.630  1.00 30.20           H
ATOM   3098 HD12 LEU A 671      29.201 -20.740  37.199  1.00 30.20           H
ATOM   3099 HD13 LEU A 671      29.978 -20.430  35.851  1.00 30.20           H
ATOM   3100 HD21 LEU A 671      27.952 -18.613  34.679  1.00 40.14           H
ATOM   3101 HD22 LEU A 671      28.649 -19.733  33.804  1.00 40.14           H
ATOM   3102 HD23 LEU A 671      27.066 -19.676  33.896  1.00 40.14           H
ATOM   3103  N   HIS A 672      25.444 -23.334  36.771  1.00 27.80           N
ATOM   3104  CA  HIS A 672      24.222 -23.200  37.545  1.00 24.04           C
ATOM   3105  C   HIS A 672      24.285 -23.902  38.912  1.00 35.05           C
ATOM   3106  O   HIS A 672      23.551 -23.509  39.828  1.00 30.80           O
ATOM   3107  CB  HIS A 672      23.083 -23.749  36.715  1.00 20.45           C
ATOM   3108  CG  HIS A 672      21.734 -23.456  37.277  1.00 31.41           C
ATOM   3109  ND1 HIS A 672      20.844 -24.444  37.649  1.00 44.75           N
ATOM   3110  CD2 HIS A 672      21.135 -22.279  37.565  1.00 41.90           C
ATOM   3111  CE1 HIS A 672      19.748 -23.880  38.127  1.00 45.42           C
ATOM   3112  NE2 HIS A 672      19.902 -22.568  38.088  1.00 42.92           N
ATOM   3113  H   HIS A 672      25.355 -23.758  36.029  1.00 33.36           H
ATOM   3114  HA  HIS A 672      24.053 -22.257  37.700  1.00 28.85           H
ATOM   3115  HB2 HIS A 672      23.181 -24.713  36.676  1.00 24.54           H
ATOM   3116  HB3 HIS A 672      23.128 -23.380  35.821  1.00 24.54           H
ATOM   3117  HD2 HIS A 672      21.495 -21.430  37.427  1.00 50.29           H
ATOM   3118  HE1 HIS A 672      18.994 -24.326  38.437  1.00 54.50           H
ATOM   3119  HE2 HIS A 672      19.323 -21.983  38.342  1.00 51.50           H
ATOM   3120  N   GLU A 673      25.146 -24.916  39.076  1.00 31.49           N
ATOM   3121  CA  GLU A 673      25.324 -25.552  40.382  1.00 29.58           C
ATOM   3122  C   GLU A 673      25.958 -24.598  41.369  1.00 37.19           C
ATOM   3123  O   GLU A 673      25.659 -24.648  42.568  1.00 46.58           O
ATOM   3124  CB  GLU A 673      26.199 -26.791  40.266  1.00 37.53           C
ATOM   3125  CG  GLU A 673      25.615 -27.935  39.422  1.00 35.69           C
ATOM   3126  CD  GLU A 673      26.561 -29.136  39.326  1.00 44.66           C
ATOM   3127  OE1 GLU A 673      27.556 -29.185  40.084  1.00 50.30           O
ATOM   3128  OE2 GLU A 673      26.308 -30.028  38.486  1.00 52.11           O1-
ATOM   3129  H   GLU A 673      25.652 -25.228  38.452  1.00 37.79           H
ATOM   3130  HA  GLU A 673      24.458 -25.820  40.722  1.00 35.50           H
ATOM   3131  HB2 GLU A 673      27.035 -26.526  39.850  1.00 45.04           H
ATOM   3132  HB3 GLU A 673      26.377 -27.127  41.156  1.00 45.04           H
ATOM   3133  HG2 GLU A 673      24.788 -28.228  39.830  1.00 42.83           H
ATOM   3134  HG3 GLU A 673      25.445 -27.614  38.520  1.00 42.83           H
ATOM   3135  N   TYR A 674      26.842 -23.731  40.887  1.00 31.54           N
ATOM   3136  CA  TYR A 674      27.489 -22.751  41.748  1.00 28.96           C
ATOM   3137  C   TYR A 674      26.619 -21.515  41.958  1.00 28.41           C
ATOM   3138  O   TYR A 674      26.754 -20.829  42.980  1.00 31.24           O
ATOM   3139  CB  TYR A 674      28.847 -22.367  41.141  1.00 28.19           C
ATOM   3140  CG  TYR A 674      29.901 -23.466  41.232  1.00 31.91           C
ATOM   3141  CD1 TYR A 674      29.966 -24.477  40.287  1.00 35.27           C
ATOM   3142  CD2 TYR A 674      30.804 -23.499  42.289  1.00 34.79           C
ATOM   3143  CE1 TYR A 674      30.904 -25.493  40.392  1.00 38.93           C
ATOM   3144  CE2 TYR A 674      31.744 -24.501  42.401  1.00 44.14           C
ATOM   3145  CZ  TYR A 674      31.792 -25.497  41.449  1.00 43.78           C
ATOM   3146  OH  TYR A 674      32.737 -26.503  41.531  1.00 41.65           O
ATOM   3147  H   TYR A 674      27.092 -23.697  40.067  1.00 37.85           H
ATOM   3148  HA  TYR A 674      27.641 -23.151  42.620  1.00 34.76           H
ATOM   3149  HB2 TYR A 674      28.719 -22.169  40.202  1.00 33.83           H
ATOM   3150  HB3 TYR A 674      29.181 -21.583  41.605  1.00 33.83           H
ATOM   3151  HD1 TYR A 674      29.363 -24.483  39.575  1.00 42.33           H
ATOM   3152  HD2 TYR A 674      30.772 -22.827  42.943  1.00 41.75           H
ATOM   3153  HE1 TYR A 674      30.944 -26.167  39.744  1.00 46.71           H
ATOM   3154  HE2 TYR A 674      32.349 -24.498  43.117  1.00 52.97           H
ATOM   3155  HH  TYR A 674      33.247 -26.364  42.192  1.00 49.99           H
ATOM   3156  N   PHE A 675      25.730 -21.207  41.012  1.00 27.32           N
ATOM   3157  CA  PHE A 675      24.880 -20.013  41.082  1.00 23.79           C
ATOM   3158  C   PHE A 675      23.470 -20.414  40.688  1.00 28.44           C
ATOM   3159  O   PHE A 675      23.036 -20.193  39.550  1.00 26.73           O
ATOM   3160  CB  PHE A 675      25.389 -18.902  40.169  1.00 22.43           C
ATOM   3161  CG  PHE A 675      26.777 -18.429  40.485  1.00 19.98           C
ATOM   3162  CD1 PHE A 675      27.870 -18.961  39.815  1.00 20.52           C
ATOM   3163  CD2 PHE A 675      26.988 -17.451  41.428  1.00 21.52           C
ATOM   3164  CE1 PHE A 675      29.157 -18.528  40.087  1.00 21.92           C
ATOM   3165  CE2 PHE A 675      28.312 -16.991  41.723  1.00 23.61           C
ATOM   3166  CZ  PHE A 675      29.387 -17.538  41.043  1.00 22.31           C
ATOM   3167  H   PHE A 675      25.584 -21.692  40.319  1.00 32.79           H
ATOM   3168  HA  PHE A 675      24.864 -19.666  41.989  1.00 28.55           H
ATOM   3169  HB2 PHE A 675      25.391 -19.243  39.263  1.00 26.91           H
ATOM   3170  HB3 PHE A 675      24.799 -18.138  40.241  1.00 26.91           H
ATOM   3171  HD1 PHE A 675      27.734 -19.634  39.178  1.00 24.62           H
ATOM   3172  HD2 PHE A 675      26.251 -17.082  41.870  1.00 25.82           H
ATOM   3173  HE1 PHE A 675      29.877 -18.913  39.627  1.00 26.31           H
ATOM   3174  HE2 PHE A 675      28.448 -16.317  42.357  1.00 28.33           H
ATOM   3175  HZ  PHE A 675      30.256 -17.247  41.221  1.00 26.77           H
ATOM   3176  N   PRO A 676      22.714 -21.012  41.612  1.00 33.72           N
ATOM   3177  CA  PRO A 676      21.364 -21.499  41.259  1.00 34.22           C
ATOM   3178  C   PRO A 676      20.359 -20.395  40.974  1.00 21.60           C
ATOM   3179  O   PRO A 676      19.337 -20.656  40.319  1.00 23.82           O
ATOM   3180  CB  PRO A 676      20.963 -22.329  42.487  1.00 34.29           C
ATOM   3181  CG  PRO A 676      21.823 -21.726  43.630  1.00 34.46           C
ATOM   3182  CD  PRO A 676      23.126 -21.415  42.970  1.00 22.58           C
ATOM   3183  HA  PRO A 676      21.400 -22.089  40.490  1.00 41.06           H
ATOM   3184  HB2 PRO A 676      20.014 -22.208  42.674  1.00 41.15           H
ATOM   3185  HB3 PRO A 676      21.174 -23.261  42.345  1.00 41.15           H
ATOM   3186  HG2 PRO A 676      21.415 -20.896  43.938  1.00 41.35           H
ATOM   3187  HG3 PRO A 676      21.931 -22.349  44.363  1.00 41.35           H
ATOM   3188  HD2 PRO A 676      23.573 -20.682  43.424  1.00 27.09           H
ATOM   3189  HD3 PRO A 676      23.679 -22.207  42.927  1.00 27.09           H
ATOM   3190  N   GLU A 677      20.627 -19.168  41.378  1.00 27.55           N
ATOM   3191  CA  GLU A 677      19.738 -18.068  41.012  1.00 28.60           C
ATOM   3192  C   GLU A 677      19.912 -17.602  39.565  1.00 23.58           C
ATOM   3193  O   GLU A 677      19.276 -16.628  39.159  1.00 30.59           O
ATOM   3194  CB  GLU A 677      19.967 -16.884  41.950  1.00 30.41           C
ATOM   3195  CG  GLU A 677      19.412 -17.077  43.355  1.00 43.91           C
ATOM   3196  CD  GLU A 677      19.260 -15.744  44.098  1.00 58.91           C
ATOM   3197  OE1 GLU A 677      20.294 -15.174  44.521  1.00 61.90           O
ATOM   3198  OE2 GLU A 677      18.106 -15.256  44.235  1.00 69.27           O1-
ATOM   3199  H   GLU A 677      21.324 -18.941  41.832  1.00 33.06           H
ATOM   3200  HA  GLU A 677      18.823 -18.360  41.126  1.00 34.32           H
ATOM   3201  HB2 GLU A 677      20.921 -16.729  42.033  1.00 36.49           H
ATOM   3202  HB3 GLU A 677      19.547 -16.097  41.572  1.00 36.49           H
ATOM   3203  HG2 GLU A 677      18.541 -17.498  43.294  1.00 52.69           H
ATOM   3204  HG3 GLU A 677      20.023 -17.638  43.859  1.00 52.69           H
ATOM   3205  N   MET A 678      20.824 -18.199  38.817  1.00 27.85           N
ATOM   3206  CA  MET A 678      21.100 -17.785  37.446  1.00 26.72           C
ATOM   3207  C   MET A 678      20.118 -18.411  36.480  1.00 22.66           C
ATOM   3208  O   MET A 678      19.943 -19.635  36.471  1.00 31.50           O
ATOM   3209  CB  MET A 678      22.504 -18.212  37.050  1.00 20.15           C
ATOM   3210  CG  MET A 678      22.834 -17.995  35.578  1.00 36.03           C
ATOM   3211  SD  MET A 678      24.464 -18.616  35.188  1.00 34.16           S
ATOM   3212  CE  MET A 678      24.068 -20.378  34.981  1.00 38.50           C
ATOM   3213  H   MET A 678      21.339 -18.828  39.101  1.00 33.42           H
ATOM   3214  HA  MET A 678      21.051 -16.821  37.381  1.00 32.06           H
ATOM   3215  HB2 MET A 678      23.149 -17.726  37.588  1.00 24.18           H
ATOM   3216  HB3 MET A 678      22.588 -19.165  37.227  1.00 24.18           H
ATOM   3217  HG2 MET A 678      22.207 -18.471  35.017  1.00 43.24           H
ATOM   3218  HG3 MET A 678      22.812 -17.043  35.390  1.00 43.24           H
ATOM   3219  HE1 MET A 678      24.878 -20.863  34.758  1.00 46.21           H
ATOM   3220  HE2 MET A 678      23.688 -20.724  35.802  1.00 46.21           H
ATOM   3221  HE3 MET A 678      23.423 -20.461  34.261  1.00 46.21           H
ATOM   3222  N   GLN A 679      19.561 -17.591  35.605  1.00 27.98           N
ATOM   3223  CA  GLN A 679      18.671 -18.046  34.551  1.00 18.61           C
ATOM   3224  C   GLN A 679      19.418 -18.101  33.227  1.00 27.01           C
ATOM   3225  O   GLN A 679      20.081 -17.128  32.839  1.00 25.61           O
ATOM   3226  CB  GLN A 679      17.458 -17.112  34.431  1.00 22.80           C
ATOM   3227  CG  GLN A 679      16.683 -17.309  33.111  1.00 27.85           C
ATOM   3228  CD  GLN A 679      15.484 -16.367  32.947  1.00 32.47           C
ATOM   3229  OE1 GLN A 679      15.559 -15.177  33.244  1.00 39.39           O
ATOM   3230  NE2 GLN A 679      14.377 -16.906  32.454  1.00 35.86           N
ATOM   3231  H   GLN A 679      19.719 -16.744  35.573  1.00 33.57           H
ATOM   3232  HA  GLN A 679      18.360 -18.937  34.760  1.00 22.34           H
ATOM   3233  HB2 GLN A 679      16.857 -17.270  35.171  1.00 27.36           H
ATOM   3234  HB3 GLN A 679      17.772 -16.192  34.464  1.00 27.36           H
ATOM   3235  HG2 GLN A 679      17.275 -17.140  32.360  1.00 33.42           H
ATOM   3236  HG3 GLN A 679      16.369 -18.224  33.078  1.00 33.42           H
ATOM   3237 HE21 GLN A 679      14.357 -17.747  32.268  1.00 43.03           H
ATOM   3238 HE22 GLN A 679      13.672 -16.426  32.338  1.00 43.03           H
ATOM   3239  N   ILE A 680      19.282 -19.220  32.521  1.00 20.84           N
ATOM   3240  CA  ILE A 680      19.858 -19.382  31.198  1.00 28.42           C
ATOM   3241  C   ILE A 680      18.832 -18.882  30.197  1.00 30.49           C
ATOM   3242  O   ILE A 680      17.789 -19.506  30.012  1.00 23.69           O
ATOM   3243  CB  ILE A 680      20.237 -20.839  30.932  1.00 30.11           C
ATOM   3244  CG1 ILE A 680      21.258 -21.269  31.987  1.00 34.49           C
ATOM   3245  CG2 ILE A 680      20.817 -20.983  29.519  1.00 26.77           C
ATOM   3246  CD1 ILE A 680      21.574 -22.769  31.990  1.00 37.69           C
ATOM   3247  H   ILE A 680      18.837 -19.905  32.784  1.00 25.01           H
ATOM   3248  HA  ILE A 680      20.649 -18.830  31.113  1.00 34.11           H
ATOM   3249  HB  ILE A 680      19.440 -21.387  30.991  1.00 36.13           H
ATOM   3250 HG12 ILE A 680      22.086 -20.793  31.810  1.00 41.38           H
ATOM   3251 HG13 ILE A 680      20.929 -21.031  32.863  1.00 41.38           H
ATOM   3252 HG21 ILE A 680      21.055 -21.907  29.370  1.00 32.12           H
ATOM   3253 HG22 ILE A 680      20.149 -20.698  28.878  1.00 32.12           H
ATOM   3254 HG23 ILE A 680      21.604 -20.421  29.443  1.00 32.12           H
ATOM   3255 HD11 ILE A 680      22.216 -22.967  32.688  1.00 45.23           H
ATOM   3256 HD12 ILE A 680      20.748 -23.251  32.147  1.00 45.23           H
ATOM   3257 HD13 ILE A 680      21.937 -23.016  31.123  1.00 45.23           H
ATOM   3258  N   LEU A 681      19.082 -17.710  29.616  1.00 25.25           N
ATOM   3259  CA  LEU A 681      18.093 -17.141  28.711  1.00 22.01           C
ATOM   3260  C   LEU A 681      18.164 -17.800  27.340  1.00 19.44           C
ATOM   3261  O   LEU A 681      17.134 -18.155  26.770  1.00 22.25           O
ATOM   3262  CB  LEU A 681      18.270 -15.624  28.595  1.00 29.47           C
ATOM   3263  CG  LEU A 681      17.274 -14.652  29.234  1.00 33.69           C
ATOM   3264  CD1 LEU A 681      17.586 -13.211  28.772  1.00 36.78           C
ATOM   3265  CD2 LEU A 681      15.829 -15.009  28.895  1.00 40.75           C
ATOM   3266  H   LEU A 681      19.785 -17.233  29.742  1.00 30.29           H
ATOM   3267  HA  LEU A 681      17.213 -17.301  29.079  1.00 26.41           H
ATOM   3268  HB2 LEU A 681      19.137 -15.403  28.976  1.00 35.36           H
ATOM   3269  HB3 LEU A 681      18.284 -15.402  27.648  1.00 35.36           H
ATOM   3270  HG  LEU A 681      17.380 -14.683  30.202  1.00 40.43           H
ATOM   3271 HD11 LEU A 681      16.966 -12.600  29.206  1.00 44.14           H
ATOM   3272 HD12 LEU A 681      18.497 -12.977  29.016  1.00 44.14           H
ATOM   3273 HD13 LEU A 681      17.482 -13.157  27.809  1.00 44.14           H
ATOM   3274 HD21 LEU A 681      15.238 -14.371  29.328  1.00 48.90           H
ATOM   3275 HD22 LEU A 681      15.717 -14.970  27.932  1.00 48.90           H
ATOM   3276 HD23 LEU A 681      15.629 -15.902  29.214  1.00 48.90           H
ATOM   3277  N   ALA A 682      19.355 -17.999  26.789  1.00 20.41           N
ATOM   3278  CA  ALA A 682      19.432 -18.614  25.457  1.00 21.18           C
ATOM   3279  C   ALA A 682      20.837 -19.164  25.245  1.00 16.71           C
ATOM   3280  O   ALA A 682      21.788 -18.439  25.558  1.00 23.83           O
ATOM   3281  CB  ALA A 682      19.066 -17.566  24.374  1.00 24.60           C
ATOM   3282  H   ALA A 682      20.106 -17.759  27.133  1.00 24.50           H
ATOM   3283  HA  ALA A 682      18.784 -19.341  25.400  1.00 25.42           H
ATOM   3284  HB1 ALA A 682      19.155 -17.951  23.490  1.00 29.52           H
ATOM   3285  HB2 ALA A 682      18.156 -17.258  24.516  1.00 29.52           H
ATOM   3286  HB3 ALA A 682      19.661 -16.805  24.456  1.00 29.52           H
ATOM   3287  N   VAL A 683      20.984 -20.408  24.687  1.00 18.70           N
ATOM   3288  CA  VAL A 683      22.333 -20.936  24.419  1.00 17.98           C
ATOM   3289  C   VAL A 683      23.077 -20.054  23.395  1.00 27.90           C
ATOM   3290  O   VAL A 683      24.298 -19.994  23.367  1.00 23.95           O
ATOM   3291  CB  VAL A 683      22.201 -22.424  23.988  1.00 23.39           C
ATOM   3292  CG1 VAL A 683      21.220 -22.559  22.824  1.00 32.65           C
ATOM   3293  CG2 VAL A 683      23.575 -23.015  23.690  1.00 29.22           C
ATOM   3294  H   VAL A 683      20.170 -20.993  24.415  1.00 22.44           H
ATOM   3295  HA  VAL A 683      22.952 -20.873  25.363  1.00 21.57           H
ATOM   3296  HB  VAL A 683      21.771 -22.977  24.868  1.00 28.07           H
ATOM   3297 HG11 VAL A 683      21.226 -23.568  22.401  1.00 39.18           H
ATOM   3298 HG12 VAL A 683      20.181 -22.360  23.138  1.00 39.18           H
ATOM   3299 HG13 VAL A 683      21.439 -21.860  22.011  1.00 39.18           H
ATOM   3300 HG21 VAL A 683      23.497 -24.049  23.337  1.00 35.06           H
ATOM   3301 HG22 VAL A 683      24.123 -22.441  22.934  1.00 35.06           H
ATOM   3302 HG23 VAL A 683      24.210 -23.029  24.586  1.00 35.06           H
ATOM   3303  N   SER A 684      22.302 -19.336  22.474  1.00 17.91           N
ATOM   3304  CA  SER A 684      22.894 -18.239  21.702  1.00 14.35           C
ATOM   3305  C   SER A 684      22.088 -16.943  21.990  1.00 16.71           C
ATOM   3306  O   SER A 684      20.904 -16.752  21.726  1.00 23.14           O
ATOM   3307  CB  SER A 684      22.853 -18.497  20.180  1.00 21.62           C
ATOM   3308  OG  SER A 684      23.230 -17.232  19.607  1.00 23.23           O
ATOM   3309  H   SER A 684      21.282 -19.333  22.522  1.00 21.49           H
ATOM   3310  HA  SER A 684      23.990 -18.125  21.990  1.00 17.22           H
ATOM   3311  HB2 SER A 684      23.565 -19.284  19.887  1.00 25.95           H
ATOM   3312  HB3 SER A 684      21.840 -18.760  19.828  1.00 25.95           H
ATOM   3313  HG  SER A 684      23.554 -17.358  18.653  1.00 27.88           H
ATOM   3314  N   GLY A 685      22.903 -15.997  22.545  1.00 16.63           N
ATOM   3315  CA  GLY A 685      22.676 -14.599  22.850  1.00 19.44           C
ATOM   3316  C   GLY A 685      23.299 -13.640  21.845  1.00 14.12           C
ATOM   3317  O   GLY A 685      23.375 -12.422  22.094  1.00 13.85           O
ATOM   3318  H   GLY A 685      23.746 -16.171  22.717  1.00 19.95           H
ATOM   3319  HA2 GLY A 685      21.717 -14.452  22.865  1.00 23.33           H
ATOM   3320  HA3 GLY A 685      23.020 -14.382  23.736  1.00 23.33           H
ATOM   3321  N   ASN A 686      23.699 -14.138  20.696  1.00 13.66           N
ATOM   3322  CA  ASN A 686      24.237 -13.318  19.601  1.00 18.40           C
ATOM   3323  C   ASN A 686      25.615 -12.754  19.936  1.00 19.13           C
ATOM   3324  O   ASN A 686      26.121 -11.882  19.230  1.00 11.69           O
ATOM   3325  CB  ASN A 686      23.267 -12.174  19.191  1.00 13.35           C
ATOM   3326  CG  ASN A 686      22.249 -12.631  18.140  1.00 19.28           C
ATOM   3327  OD1 ASN A 686      22.212 -13.828  17.789  1.00 15.73           O
ATOM   3328  ND2 ASN A 686      21.475 -11.686  17.578  1.00 16.06           N
ATOM   3329  H   ASN A 686      23.660 -14.977  20.530  1.00 16.40           H
ATOM   3330  HA  ASN A 686      24.342 -13.897  18.833  1.00 22.08           H
ATOM   3331  HB2 ASN A 686      22.800 -11.828  19.956  1.00 16.02           H
ATOM   3332  HB3 ASN A 686      23.771 -11.457  18.783  1.00 16.02           H
ATOM   3333 HD21 ASN A 686      20.890 -11.902  16.983  1.00 19.28           H
ATOM   3334 HD22 ASN A 686      21.563 -10.861  17.806  1.00 19.28           H
ATOM   3335  N   TYR A 687      26.246 -13.234  20.995  1.00 18.95           N
ATOM   3336  CA  TYR A 687      27.597 -12.805  21.307  1.00 19.38           C
ATOM   3337  C   TYR A 687      28.675 -13.704  20.658  1.00 17.12           C
ATOM   3338  O   TYR A 687      29.871 -13.485  20.873  1.00 25.31           O
ATOM   3339  CB  TYR A 687      27.709 -12.734  22.834  1.00 14.21           C
ATOM   3340  CG  TYR A 687      28.809 -11.878  23.367  1.00 14.04           C
ATOM   3341  CD1 TYR A 687      28.847 -10.500  23.106  1.00 17.18           C
ATOM   3342  CD2 TYR A 687      29.799 -12.431  24.160  1.00 18.85           C
ATOM   3343  CE1 TYR A 687      29.850  -9.715  23.607  1.00 17.02           C
ATOM   3344  CE2 TYR A 687      30.822 -11.664  24.653  1.00 21.27           C
ATOM   3345  CZ  TYR A 687      30.853 -10.309  24.376  1.00 23.33           C
ATOM   3346  OH  TYR A 687      31.893  -9.564  24.892  1.00 27.21           O
ATOM   3347  H   TYR A 687      25.916 -13.805  21.546  1.00 22.74           H
ATOM   3348  HA  TYR A 687      27.728 -11.913  20.952  1.00 23.25           H
ATOM   3349  HB2 TYR A 687      26.870 -12.377  23.166  1.00 17.05           H
ATOM   3350  HB3 TYR A 687      27.834 -13.631  23.167  1.00 17.05           H
ATOM   3351  HD1 TYR A 687      28.186 -10.106  22.576  1.00 20.62           H
ATOM   3352  HD2 TYR A 687      29.782 -13.350  24.342  1.00 22.62           H
ATOM   3353  HE1 TYR A 687      29.869  -8.805  23.410  1.00 20.43           H
ATOM   3354  HE2 TYR A 687      31.486 -12.054  25.184  1.00 25.53           H
ATOM   3355  HH  TYR A 687      31.716  -8.738  24.827  1.00 32.65           H
ATOM   3356  N   CYS A 688      28.289 -14.645  19.796  1.00 15.33           N
ATOM   3357  CA  CYS A 688      29.240 -15.605  19.221  1.00 16.15           C
ATOM   3358  C   CYS A 688      30.247 -14.918  18.269  1.00 18.09           C
ATOM   3359  O   CYS A 688      31.462 -14.971  18.496  1.00 13.59           O
ATOM   3360  CB  CYS A 688      28.472 -16.742  18.523  1.00 20.24           C
ATOM   3361  SG  CYS A 688      26.908 -17.249  19.307  1.00 25.08           S1-
ATOM   3362  H   CYS A 688      27.473 -14.755  19.532  1.00 18.39           H
ATOM   3363  HA  CYS A 688      29.728 -16.021  19.947  1.00 19.38           H
ATOM   3364  HB2 CYS A 688      29.044 -17.521  18.456  1.00 24.29           H
ATOM   3365  HB3 CYS A 688      28.226 -16.444  17.634  1.00 24.29           H
ATOM   3366  N   THR A 689      29.790 -14.233  17.205  1.00 15.22           N
ATOM   3367  CA  THR A 689      28.409 -14.066  16.736  1.00 17.77           C
ATOM   3368  C   THR A 689      28.197 -14.950  15.509  1.00 15.08           C
ATOM   3369  O   THR A 689      29.158 -14.957  14.741  1.00 11.26           O
ATOM   3370  CB  THR A 689      28.195 -12.601  16.362  1.00 15.91           C
ATOM   3371  OG1 THR A 689      28.375 -11.784  17.501  1.00 14.80           O
ATOM   3372  CG2 THR A 689      26.818 -12.364  15.824  1.00 12.60           C
ATOM   3373  H   THR A 689      30.339 -13.809  16.693  1.00 18.26           H
ATOM   3374  HA  THR A 689      27.778 -14.313  17.422  1.00 21.33           H
ATOM   3375  HB  THR A 689      28.848 -12.331  15.691  1.00 19.09           H
ATOM   3376  HG1 THR A 689      27.901 -12.088  18.127  1.00 17.77           H
ATOM   3377 HG21 THR A 689      26.702 -11.427  15.607  1.00 15.13           H
ATOM   3378 HG22 THR A 689      26.693 -12.885  15.015  1.00 15.13           H
ATOM   3379 HG23 THR A 689      26.172 -12.630  16.490  1.00 15.13           H
ATOM   3380  N   ASP A 690      27.075 -15.723  15.325  1.00 17.28           N
ATOM   3381  CA  ASP A 690      27.038 -16.668  14.196  1.00 12.19           C
ATOM   3382  C   ASP A 690      26.094 -16.048  13.147  1.00 16.71           C
ATOM   3383  O   ASP A 690      24.956 -15.650  13.419  1.00 17.31           O
ATOM   3384  CB  ASP A 690      26.502 -18.036  14.619  1.00 20.62           C
ATOM   3385  CG  ASP A 690      26.605 -19.094  13.495  1.00 16.53           C
ATOM   3386  OD1 ASP A 690      27.599 -19.098  12.753  1.00 20.00           O
ATOM   3387  OD2 ASP A 690      25.640 -19.908  13.452  1.00 30.98           O1-
ATOM   3388  H   ASP A 690      26.281 -15.722  16.007  1.00 20.73           H
ATOM   3389  HA  ASP A 690      28.085 -16.801  13.774  1.00 14.63           H
ATOM   3390  HB2 ASP A 690      27.111 -18.407  15.468  1.00 24.75           H
ATOM   3391  HB3 ASP A 690      25.461 -17.967  14.971  1.00 24.75           H
ATOM   3392  N   LYS A 691      26.648 -15.882  11.892  1.00 14.39           N
ATOM   3393  CA  LYS A 691      25.860 -15.507  10.696  1.00 16.36           C
ATOM   3394  C   LYS A 691      25.213 -14.116  10.785  1.00 14.48           C
ATOM   3395  O   LYS A 691      24.241 -13.815  10.098  1.00 15.20           O
ATOM   3396  CB  LYS A 691      24.757 -16.543  10.419  1.00 15.47           C
ATOM   3397  CG  LYS A 691      25.377 -17.856   9.941  1.00 12.34           C
ATOM   3398  CD  LYS A 691      24.371 -19.007  10.021  1.00 15.47           C
ATOM   3399  CE  LYS A 691      25.019 -20.298   9.492  1.00 21.57           C
ATOM   3400  NZ  LYS A 691      24.190 -21.470   9.910  1.00 24.43           N
ATOM   3401  H   LYS A 691      27.569 -16.313  11.671  1.00 17.27           H
ATOM   3402  HA  LYS A 691      26.578 -15.460   9.820  1.00 19.63           H
ATOM   3403  HB2 LYS A 691      24.063 -16.140   9.650  1.00 18.57           H
ATOM   3404  HB3 LYS A 691      24.148 -16.690  11.334  1.00 18.57           H
ATOM   3405  HG2 LYS A 691      26.261 -18.110  10.566  1.00 14.81           H
ATOM   3406  HG3 LYS A 691      25.753 -17.729   8.904  1.00 14.81           H
ATOM   3407  HD2 LYS A 691      23.466 -18.782   9.426  1.00 18.57           H
ATOM   3408  HD3 LYS A 691      24.042 -19.146  11.070  1.00 18.57           H
ATOM   3409  HE2 LYS A 691      26.063 -20.376   9.874  1.00 25.88           H
ATOM   3410  HE3 LYS A 691      25.078 -20.259   8.381  1.00 25.88           H
ATOM   3411  HZ1 LYS A 691      24.465 -21.763  10.852  1.00 29.32           H
ATOM   3412  HZ2 LYS A 691      24.359 -22.253   9.286  1.00 29.32           H
ATOM   3413  N   LYS A 692      25.802 -13.193  11.620  1.00 15.51           N
ATOM   3414  CA  LYS A 692      25.363 -11.786  11.629  1.00 14.95           C
ATOM   3415  C   LYS A 692      26.683 -11.012  11.658  1.00 19.02           C
ATOM   3416  O   LYS A 692      27.626 -11.409  12.337  1.00 20.80           O
ATOM   3417  CB  LYS A 692      24.603 -11.367  12.902  1.00 15.36           C
ATOM   3418  CG  LYS A 692      23.112 -11.694  12.830  1.00 14.05           C
ATOM   3419  CD  LYS A 692      22.799 -13.140  13.245  1.00 16.88           C
ATOM   3420  CE  LYS A 692      23.011 -13.309  14.749  1.00 11.21           C
ATOM   3421  NZ  LYS A 692      22.964 -14.768  15.161  1.00 16.33           N1+
ATOM   3422  H   LYS A 692      26.578 -13.426  12.255  1.00 18.61           H
ATOM   3423  HA  LYS A 692      24.747 -11.588  10.708  1.00 17.94           H
ATOM   3424  HB2 LYS A 692      25.069 -11.850  13.788  1.00 18.43           H
ATOM   3425  HB3 LYS A 692      24.737 -10.277  13.074  1.00 18.43           H
ATOM   3426  HG2 LYS A 692      22.550 -10.991  13.479  1.00 16.86           H
ATOM   3427  HG3 LYS A 692      22.735 -11.516  11.804  1.00 16.86           H
ATOM   3428  HD2 LYS A 692      21.748 -13.383  12.979  1.00 20.25           H
ATOM   3429  HD3 LYS A 692      23.443 -13.850  12.678  1.00 20.25           H
ATOM   3430  HE2 LYS A 692      24.000 -12.888  15.054  1.00 13.45           H
ATOM   3431  HE3 LYS A 692      22.214 -12.750  15.297  1.00 13.45           H
ATOM   3432  HZ1 LYS A 692      23.032 -14.869  16.201  1.00 19.60           H
ATOM   3433  HZ2 LYS A 692      22.077 -15.209  14.848  1.00 19.60           H
ATOM   3434  HZ3 LYS A 692      23.768 -15.302  14.738  1.00 19.60           H
ATOM   3435  N   PRO A 693      26.791  -9.865  10.926  1.00 18.91           N
ATOM   3436  CA  PRO A 693      28.014  -9.030  11.010  1.00 21.30           C
ATOM   3437  C   PRO A 693      28.242  -8.480  12.407  1.00 19.77           C
ATOM   3438  O   PRO A 693      27.331  -7.965  13.073  1.00 19.56           O
ATOM   3439  CB  PRO A 693      27.755  -7.879  10.030  1.00 18.57           C
ATOM   3440  CG  PRO A 693      26.267  -7.711  10.055  1.00 23.37           C
ATOM   3441  CD  PRO A 693      25.794  -9.193  10.068  1.00 18.88           C
ATOM   3442  HA  PRO A 693      28.802  -9.505  10.713  1.00 25.56           H
ATOM   3443  HB2 PRO A 693      28.183  -7.071  10.356  1.00 22.29           H
ATOM   3444  HB3 PRO A 693      28.075  -8.096   9.142  1.00 22.29           H
ATOM   3445  HG2 PRO A 693      26.006  -7.238  10.865  1.00 28.04           H
ATOM   3446  HG3 PRO A 693      25.953  -7.232   9.269  1.00 28.04           H
ATOM   3447  HD2 PRO A 693      24.904  -9.259  10.451  1.00 22.65           H
ATOM   3448  HD3 PRO A 693      25.827  -9.546   9.167  1.00 22.65           H
ATOM   3449  N   ALA A 694      29.469  -8.565  12.856  1.00 10.62           N
ATOM   3450  CA  ALA A 694      29.678  -8.203  14.244  1.00 16.70           C
ATOM   3451  C   ALA A 694      31.117  -7.808  14.415  1.00 14.25           C
ATOM   3452  O   ALA A 694      32.002  -8.586  14.074  1.00 14.25           O
ATOM   3453  CB  ALA A 694      29.334  -9.371  15.197  1.00 19.25           C
ATOM   3454  H   ALA A 694      30.153  -8.852  12.417  1.00 12.74           H
ATOM   3455  HA  ALA A 694      29.130  -7.436  14.475  1.00 20.05           H
ATOM   3456  HB1 ALA A 694      29.524  -9.090  16.111  1.00 23.10           H
ATOM   3457  HB2 ALA A 694      28.396  -9.584  15.098  1.00 23.10           H
ATOM   3458  HB3 ALA A 694      29.873 -10.135  14.962  1.00 23.10           H
ATOM   3459  N   ALA A 695      31.329  -6.665  15.058  1.00 10.65           N
ATOM   3460  CA  ALA A 695      32.687  -6.237  15.354  1.00 17.71           C
ATOM   3461  C   ALA A 695      33.448  -7.267  16.195  1.00 11.78           C
ATOM   3462  O   ALA A 695      34.658  -7.371  16.071  1.00 13.28           O
ATOM   3463  CB  ALA A 695      32.654  -4.888  16.077  1.00 15.14           C
ATOM   3464  H   ALA A 695      30.710  -6.170  15.375  1.00 12.78           H
ATOM   3465  HA  ALA A 695      33.170  -6.127  14.520  1.00 21.26           H
ATOM   3466  HB1 ALA A 695      33.569  -4.598  16.239  1.00 18.16           H
ATOM   3467  HB2 ALA A 695      32.196  -4.246  15.507  1.00 18.16           H
ATOM   3468  HB3 ALA A 695      32.187  -4.982  16.923  1.00 18.16           H
ATOM   3469  N   ILE A 696      32.774  -8.022  17.074  1.00 15.01           N
ATOM   3470  CA  ILE A 696      33.525  -8.918  17.940  1.00 15.49           C
ATOM   3471  C   ILE A 696      34.276  -9.973  17.145  1.00 12.16           C
ATOM   3472  O   ILE A 696      35.359 -10.392  17.561  1.00 13.00           O
ATOM   3473  CB  ILE A 696      32.608  -9.547  19.007  1.00 19.34           C
ATOM   3474  CG1 ILE A 696      33.457 -10.225  20.073  1.00 15.64           C
ATOM   3475  CG2 ILE A 696      31.656 -10.529  18.389  1.00 15.86           C
ATOM   3476  CD1 ILE A 696      32.801 -10.365  21.449  1.00 19.55           C
ATOM   3477  H   ILE A 696      31.923  -8.017  17.196  1.00 18.01           H
ATOM   3478  HA  ILE A 696      34.198  -8.397  18.408  1.00 18.58           H
ATOM   3479  HB  ILE A 696      32.095  -8.835  19.429  1.00 23.21           H
ATOM   3480 HG12 ILE A 696      33.684 -11.120  19.768  1.00 18.77           H
ATOM   3481 HG13 ILE A 696      34.266  -9.700  20.201  1.00 18.77           H
ATOM   3482 HG21 ILE A 696      31.083 -10.903  19.078  1.00 19.04           H
ATOM   3483 HG22 ILE A 696      31.118 -10.059  17.729  1.00 19.04           H
ATOM   3484 HG23 ILE A 696      32.145 -11.250  17.954  1.00 19.04           H
ATOM   3485 HD11 ILE A 696      33.427 -10.792  22.054  1.00 23.46           H
ATOM   3486 HD12 ILE A 696      32.581  -9.484  21.780  1.00 23.46           H
ATOM   3487 HD13 ILE A 696      31.998 -10.891  21.355  1.00 23.46           H
ATOM   3488  N   ASN A 697      33.736 -10.413  15.995  1.00 11.04           N
ATOM   3489  CA  ASN A 697      34.420 -11.402  15.168  1.00 10.33           C
ATOM   3490  C   ASN A 697      35.624 -10.795  14.476  1.00 17.97           C
ATOM   3491  O   ASN A 697      36.636 -11.469  14.253  1.00 14.27           O
ATOM   3492  CB  ASN A 697      33.459 -11.960  14.118  1.00 14.38           C
ATOM   3493  CG  ASN A 697      32.319 -12.787  14.738  1.00 15.49           C
ATOM   3494  OD1 ASN A 697      32.405 -13.231  15.889  1.00 15.74           O
ATOM   3495  ND2 ASN A 697      31.271 -13.020  13.955  1.00 18.12           N
ATOM   3496  H   ASN A 697      32.982 -10.142  15.681  1.00 13.25           H
ATOM   3497  HA  ASN A 697      34.713 -12.125  15.744  1.00 12.40           H
ATOM   3498  HB2 ASN A 697      33.060 -11.217  13.647  1.00 17.26           H
ATOM   3499  HB3 ASN A 697      33.945 -12.519  13.504  1.00 17.26           H
ATOM   3500 HD21 ASN A 697      30.596 -13.462  14.254  1.00 21.74           H
ATOM   3501 HD22 ASN A 697      31.263 -12.709  13.156  1.00 21.74           H
ATOM   3502  N   TRP A 698      35.473  -9.556  14.028  1.00 15.23           N
ATOM   3503  CA  TRP A 698      36.540  -8.852  13.364  1.00 11.45           C
ATOM   3504  C   TRP A 698      37.708  -8.614  14.311  1.00 18.20           C
ATOM   3505  O   TRP A 698      38.853  -8.786  13.915  1.00 15.38           O
ATOM   3506  CB  TRP A 698      35.998  -7.536  12.823  1.00 15.76           C
ATOM   3507  CG  TRP A 698      37.034  -6.609  12.263  1.00 14.61           C
ATOM   3508  CD1 TRP A 698      37.408  -5.411  12.775  1.00 14.08           C
ATOM   3509  CD2 TRP A 698      37.780  -6.783  11.045  1.00 12.02           C
ATOM   3510  NE1 TRP A 698      38.367  -4.808  11.953  1.00 14.62           N
ATOM   3511  CE2 TRP A 698      38.617  -5.649  10.897  1.00 12.95           C
ATOM   3512  CE3 TRP A 698      37.847  -7.793  10.086  1.00  9.78           C
ATOM   3513  CZ2 TRP A 698      39.508  -5.518   9.842  1.00 11.11           C
ATOM   3514  CZ3 TRP A 698      38.711  -7.639   9.018  1.00 12.42           C
ATOM   3515  CH2 TRP A 698      39.543  -6.507   8.922  1.00 11.67           C
ATOM   3516  H   TRP A 698      34.756  -9.096  14.126  1.00 18.28           H
ATOM   3517  HA  TRP A 698      36.853  -9.390  12.621  1.00 13.74           H
ATOM   3518  HB2 TRP A 698      35.371  -7.746  12.114  1.00 18.91           H
ATOM   3519  HB3 TRP A 698      35.557  -7.066  13.540  1.00 18.91           H
ATOM   3520  HD1 TRP A 698      37.064  -5.051  13.560  1.00 16.89           H
ATOM   3521  HE1 TRP A 698      38.762  -4.059  12.117  1.00 17.55           H
ATOM   3522  HE3 TRP A 698      37.310  -8.552  10.149  1.00 11.74           H
ATOM   3523  HZ2 TRP A 698      40.042  -4.764   9.757  1.00 13.33           H
ATOM   3524  HZ3 TRP A 698      38.766  -8.307   8.362  1.00 14.91           H
ATOM   3525  HH2 TRP A 698      40.116  -6.420   8.191  1.00 14.01           H
ATOM   3526  N   ILE A 699      37.437  -8.254  15.564  1.00 15.05           N
ATOM   3527  CA  ILE A 699      38.480  -7.858  16.511  1.00 17.80           C
ATOM   3528  C   ILE A 699      39.058  -9.029  17.282  1.00 19.42           C
ATOM   3529  O   ILE A 699      40.260  -9.044  17.552  1.00 18.41           O
ATOM   3530  CB  ILE A 699      37.903  -6.820  17.468  1.00 19.54           C
ATOM   3531  CG1 ILE A 699      37.754  -5.527  16.726  1.00 21.01           C
ATOM   3532  CG2 ILE A 699      38.770  -6.647  18.713  1.00 27.10           C
ATOM   3533  CD1 ILE A 699      36.803  -4.593  17.365  1.00 19.48           C
ATOM   3534  H   ILE A 699      36.645  -8.215  15.889  1.00 18.06           H
ATOM   3535  HA  ILE A 699      39.199  -7.438  16.021  1.00 21.36           H
ATOM   3536  HB  ILE A 699      37.023  -7.129  17.752  1.00 23.45           H
ATOM   3537 HG12 ILE A 699      38.616  -5.093  16.667  1.00 25.21           H
ATOM   3538 HG13 ILE A 699      37.417  -5.740  15.841  1.00 25.21           H
ATOM   3539 HG21 ILE A 699      38.372  -5.969  19.280  1.00 32.52           H
ATOM   3540 HG22 ILE A 699      38.805  -7.483  19.205  1.00 32.52           H
ATOM   3541 HG23 ILE A 699      39.658  -6.381  18.438  1.00 32.52           H
ATOM   3542 HD11 ILE A 699      36.752  -3.797  16.810  1.00 23.37           H
ATOM   3543 HD12 ILE A 699      35.933  -5.024  17.406  1.00 23.37           H
ATOM   3544 HD13 ILE A 699      37.108  -4.374  18.252  1.00 23.37           H
ATOM   3545  N   GLU A 700      38.233 -10.008  17.677  1.00 20.32           N
ATOM   3546  CA  GLU A 700      38.724 -11.153  18.429  1.00 17.89           C
ATOM   3547  C   GLU A 700      38.840 -12.417  17.595  1.00 17.58           C
ATOM   3548  O   GLU A 700      39.444 -13.379  18.050  1.00 14.31           O
ATOM   3549  CB  GLU A 700      37.830 -11.414  19.652  1.00 22.77           C
ATOM   3550  CG  GLU A 700      37.836 -10.240  20.627  1.00 25.94           C
ATOM   3551  CD  GLU A 700      37.147 -10.536  21.943  1.00 50.90           C
ATOM   3552  OE1 GLU A 700      36.488 -11.597  22.063  1.00 51.89           O
ATOM   3553  OE2 GLU A 700      37.257  -9.684  22.858  1.00 64.29           O1-
ATOM   3554  H   GLU A 700      37.386 -10.022  17.524  1.00 24.38           H
ATOM   3555  HA  GLU A 700      39.608 -10.949  18.766  1.00 21.47           H
ATOM   3556  HB2 GLU A 700      36.918 -11.554  19.372  1.00 27.32           H
ATOM   3557  HB3 GLU A 700      38.156 -12.195  20.122  1.00 27.32           H
ATOM   3558  HG2 GLU A 700      38.759 -10.011  20.832  1.00 31.12           H
ATOM   3559  HG3 GLU A 700      37.390  -9.485  20.217  1.00 31.12           H
ATOM   3560  N   GLY A 701      38.334 -12.431  16.374  1.00 21.57           N
ATOM   3561  CA  GLY A 701      38.398 -13.618  15.550  1.00 17.77           C
ATOM   3562  C   GLY A 701      37.301 -14.629  15.867  1.00 13.93           C
ATOM   3563  O   GLY A 701      36.661 -14.596  16.913  1.00 15.70           O
ATOM   3564  H   GLY A 701      37.937 -11.760  16.007  1.00 25.88           H
ATOM   3565  HA2 GLY A 701      38.280 -13.352  14.623  1.00 21.33           H
ATOM   3566  HA3 GLY A 701      39.260 -14.040  15.650  1.00 21.33           H
ATOM   3567  N   ARG A 702      37.116 -15.573  14.939  1.00 16.74           N
ATOM   3568  CA  ARG A 702      36.161 -16.674  15.083  1.00 19.34           C
ATOM   3569  C   ARG A 702      36.535 -17.759  14.088  1.00 13.99           C
ATOM   3570  O   ARG A 702      36.683 -17.485  12.897  1.00 15.36           O
ATOM   3571  CB  ARG A 702      34.695 -16.230  14.834  1.00 15.37           C
ATOM   3572  CG  ARG A 702      33.688 -17.277  15.244  1.00 19.16           C
ATOM   3573  CD  ARG A 702      32.268 -16.738  15.299  1.00 20.95           C
ATOM   3574  NE  ARG A 702      31.351 -17.698  15.916  1.00 16.00           N
ATOM   3575  CZ  ARG A 702      30.450 -18.429  15.257  1.00 15.96           C
ATOM   3576  NH1 ARG A 702      30.339 -18.366  13.938  1.00 17.92           N
ATOM   3577  NH2 ARG A 702      29.639 -19.226  15.928  1.00 13.92           N1+
ATOM   3578  H   ARG A 702      37.536 -15.583  14.189  1.00 20.09           H
ATOM   3579  HA  ARG A 702      36.227 -17.041  15.982  1.00 23.21           H
ATOM   3580  HB2 ARG A 702      34.505 -15.435  15.351  1.00 18.44           H
ATOM   3581  HB3 ARG A 702      34.565 -16.052  13.892  1.00 18.44           H
ATOM   3582  HG2 ARG A 702      33.698 -18.006  14.603  1.00 22.99           H
ATOM   3583  HG3 ARG A 702      33.918 -17.619  16.126  1.00 22.99           H
ATOM   3584  HD2 ARG A 702      32.238 -15.923  15.825  1.00 25.14           H
ATOM   3585  HD3 ARG A 702      31.967 -16.551  14.399  1.00 25.14           H
ATOM   3586  HE  ARG A 702      31.465 -17.871  16.751  1.00 19.20           H
ATOM   3587 HH11 ARG A 702      30.840 -17.846  13.477  1.00 21.51           H
ATOM   3588 HH12 ARG A 702      29.747 -18.850  13.542  1.00 21.51           H
ATOM   3589 HH21 ARG A 702      29.709 -19.282  16.787  1.00 16.70           H
ATOM   3590 HH22 ARG A 702      29.065 -19.713  15.517  1.00 16.70           H
ATOM   3591  N   GLY A 703      36.628 -18.992  14.550  1.00 16.91           N
ATOM   3592  CA  GLY A 703      37.109 -20.037  13.645  1.00 11.79           C
ATOM   3593  C   GLY A 703      38.594 -19.846  13.402  1.00 20.58           C
ATOM   3594  O   GLY A 703      39.362 -19.551  14.327  1.00 18.15           O
ATOM   3595  H   GLY A 703      36.417 -19.251  15.343  1.00 20.29           H
ATOM   3596  HA2 GLY A 703      36.943 -20.911  14.015  1.00 14.15           H
ATOM   3597  HA3 GLY A 703      36.645 -19.962  12.789  1.00 14.15           H
ATOM   3598  N   LYS A 704      39.001 -19.875  12.138  1.00 16.05           N
ATOM   3599  CA  LYS A 704      40.401 -19.698  11.788  1.00 19.45           C
ATOM   3600  C   LYS A 704      40.724 -18.271  11.360  1.00 13.43           C
ATOM   3601  O   LYS A 704      39.974 -17.646  10.602  1.00 16.08           O
ATOM   3602  CB  LYS A 704      40.793 -20.683  10.689  1.00 15.71           C
ATOM   3603  CG  LYS A 704      40.930 -22.067  11.277  1.00 21.05           C
ATOM   3604  CD  LYS A 704      40.110 -23.015  10.541  1.00 31.21           C
ATOM   3605  CE  LYS A 704      40.202 -24.387  11.151  1.00 30.84           C
ATOM   3606  NZ  LYS A 704      39.455 -24.439  12.406  1.00 30.02           N1+
ATOM   3607  H   LYS A 704      38.477 -19.982  11.461  1.00 19.25           H
ATOM   3608  HA  LYS A 704      40.928 -19.890  12.578  1.00 23.34           H
ATOM   3609  HB2 LYS A 704      40.110 -20.700  10.005  1.00 18.85           H
ATOM   3610  HB3 LYS A 704      41.649 -20.419  10.323  1.00 18.85           H
ATOM   3611  HG2 LYS A 704      41.862 -22.340  11.235  1.00 25.26           H
ATOM   3612  HG3 LYS A 704      40.636 -22.059  12.205  1.00 25.26           H
ATOM   3613  HD2 LYS A 704      39.185 -22.721  10.551  1.00 37.45           H
ATOM   3614  HD3 LYS A 704      40.446 -23.068   9.633  1.00 37.45           H
ATOM   3615  HE2 LYS A 704      39.811 -25.026  10.539  1.00 37.01           H
ATOM   3616  HE3 LYS A 704      41.131 -24.605  11.334  1.00 37.01           H
ATOM   3617  HZ1 LYS A 704      39.000 -25.201  12.463  1.00 36.02           H
ATOM   3618  HZ2 LYS A 704      40.018 -24.383  13.091  1.00 36.02           H
ATOM   3619  HZ3 LYS A 704      38.883 -23.762  12.443  1.00 36.02           H
ATOM   3620  N   SER A 705      41.801 -17.735  11.921  1.00 10.06           N
ATOM   3621  CA  SER A 705      42.368 -16.445  11.537  1.00  9.84           C
ATOM   3622  C   SER A 705      43.618 -16.716  10.707  1.00 14.28           C
ATOM   3623  O   SER A 705      44.491 -17.464  11.149  1.00 16.85           O
ATOM   3624  CB  SER A 705      42.708 -15.614  12.759  1.00 14.90           C
ATOM   3625  OG  SER A 705      41.555 -15.445  13.562  1.00 20.79           O
ATOM   3626  H   SER A 705      42.244 -18.123  12.545  1.00 12.07           H
ATOM   3627  HA  SER A 705      41.739 -15.943  11.010  1.00 11.81           H
ATOM   3628  HB2 SER A 705      43.381 -16.094  13.280  1.00 17.88           H
ATOM   3629  HB3 SER A 705      43.071 -14.758  12.499  1.00 17.88           H
ATOM   3630  HG  SER A 705      41.019 -14.954  13.151  1.00 24.95           H
ATOM   3631  N   VAL A 706      43.657 -16.156   9.496  1.00 14.66           N
ATOM   3632  CA  VAL A 706      44.642 -16.464   8.466  1.00 16.08           C
ATOM   3633  C   VAL A 706      45.170 -15.184   7.811  1.00 14.80           C
ATOM   3634  O   VAL A 706      44.451 -14.192   7.633  1.00 15.00           O
ATOM   3635  CB  VAL A 706      44.049 -17.391   7.395  1.00 18.18           C
ATOM   3636  CG1 VAL A 706      45.148 -17.854   6.450  1.00 19.02           C
ATOM   3637  CG2 VAL A 706      43.400 -18.582   8.042  1.00 20.15           C
ATOM   3638  H   VAL A 706      43.075 -15.580   9.235  1.00 17.59           H
ATOM   3639  HA  VAL A 706      45.386 -16.918   8.878  1.00 19.30           H
ATOM   3640  HB  VAL A 706      43.383 -16.904   6.880  1.00 21.81           H
ATOM   3641 HG11 VAL A 706      44.779 -18.439   5.781  1.00 22.83           H
ATOM   3642 HG12 VAL A 706      45.557 -17.080   6.028  1.00 22.83           H
ATOM   3643 HG13 VAL A 706      45.815 -18.320   6.982  1.00 22.83           H
ATOM   3644 HG21 VAL A 706      43.080 -19.179   7.345  1.00 24.18           H
ATOM   3645 HG22 VAL A 706      44.062 -19.036   8.583  1.00 24.18           H
ATOM   3646 HG23 VAL A 706      42.659 -18.289   8.590  1.00 24.18           H
ATOM   3647  N   VAL A 707      46.453 -15.200   7.502  1.00 13.53           N
ATOM   3648  CA  VAL A 707      47.123 -14.165   6.733  1.00 12.87           C
ATOM   3649  C   VAL A 707      47.864 -14.859   5.590  1.00 18.52           C
ATOM   3650  O   VAL A 707      48.414 -15.952   5.764  1.00 17.99           O
ATOM   3651  CB  VAL A 707      48.078 -13.328   7.590  1.00 23.49           C
ATOM   3652  CG1 VAL A 707      49.187 -14.192   8.173  1.00 19.19           C
ATOM   3653  CG2 VAL A 707      48.609 -12.162   6.797  1.00 18.79           C
ATOM   3654  H   VAL A 707      46.965 -15.852   7.708  1.00 16.23           H
ATOM   3655  HA  VAL A 707      46.470 -13.553   6.360  1.00 15.44           H
ATOM   3656  HB  VAL A 707      47.568 -12.970   8.332  1.00 28.19           H
ATOM   3657 HG11 VAL A 707      49.761 -13.632   8.720  1.00 23.03           H
ATOM   3658 HG12 VAL A 707      48.814 -14.907   8.714  1.00 23.03           H
ATOM   3659 HG13 VAL A 707      49.703 -14.563   7.440  1.00 23.03           H
ATOM   3660 HG21 VAL A 707      49.201 -11.641   7.362  1.00 22.55           H
ATOM   3661 HG22 VAL A 707      49.073 -12.483   6.013  1.00 22.55           H
ATOM   3662 HG23 VAL A 707      47.850 -11.620   6.532  1.00 22.55           H
ATOM   3663  N   CYS A 708      47.844 -14.245   4.411  1.00 13.40           N
ATOM   3664  CA  CYS A 708      48.645 -14.701   3.284  1.00 21.67           C
ATOM   3665  C   CYS A 708      49.214 -13.490   2.554  1.00 16.96           C
ATOM   3666  O   CYS A 708      48.707 -12.366   2.666  1.00 14.78           O
ATOM   3667  CB  CYS A 708      47.854 -15.590   2.311  1.00 27.29           C
ATOM   3668  SG  CYS A 708      46.505 -14.811   1.609  1.00 57.82           S
ATOM   3669  H   CYS A 708      47.389 -13.539   4.245  1.00 16.08           H
ATOM   3670  HA  CYS A 708      49.390 -15.222   3.623  1.00 26.00           H
ATOM   3671  HB2 CYS A 708      48.432 -15.841   1.560  1.00 32.75           H
ATOM   3672  HB3 CYS A 708      47.532 -16.388   2.762  1.00 32.75           H
ATOM   3673  HG  CYS A 708      46.849 -14.056   0.772  1.00 69.38           H
ATOM   3674  N   GLU A 709      50.314 -13.725   1.842  1.00 18.10           N
ATOM   3675  CA  GLU A 709      51.027 -12.646   1.164  1.00 19.33           C
ATOM   3676  C   GLU A 709      51.724 -13.184  -0.072  1.00 18.46           C
ATOM   3677  O   GLU A 709      51.926 -14.392  -0.230  1.00 19.67           O
ATOM   3678  CB  GLU A 709      52.054 -11.976   2.086  1.00 15.26           C
ATOM   3679  CG  GLU A 709      53.118 -12.968   2.567  1.00 18.25           C
ATOM   3680  CD  GLU A 709      54.072 -12.409   3.662  1.00 25.08           C
ATOM   3681  OE1 GLU A 709      54.218 -11.182   3.786  1.00 25.96           O
ATOM   3682  OE2 GLU A 709      54.685 -13.209   4.428  1.00 29.77           O1-
ATOM   3683  H   GLU A 709      50.669 -14.504   1.751  1.00 21.72           H
ATOM   3684  HA  GLU A 709      50.388 -11.976   0.873  1.00 23.20           H
ATOM   3685  HB2 GLU A 709      52.493 -11.253   1.616  1.00 18.32           H
ATOM   3686  HB3 GLU A 709      51.584 -11.646   2.866  1.00 18.32           H
ATOM   3687  HG2 GLU A 709      52.680 -13.759   2.923  1.00 21.91           H
ATOM   3688  HG3 GLU A 709      53.641 -13.236   1.794  1.00 21.91           H
ATOM   3689  N   ALA A 710      52.091 -12.253  -0.948  1.00 19.17           N
ATOM   3690  CA  ALA A 710      52.796 -12.569  -2.186  1.00 18.30           C
ATOM   3691  C   ALA A 710      53.444 -11.302  -2.697  1.00 18.75           C
ATOM   3692  O   ALA A 710      53.038 -10.186  -2.360  1.00 18.98           O
ATOM   3693  CB  ALA A 710      51.852 -13.151  -3.247  1.00 18.32           C
ATOM   3694  H   ALA A 710      51.956 -11.409  -0.832  1.00 23.00           H
ATOM   3695  HA  ALA A 710      53.496 -13.221  -2.012  1.00 21.96           H
ATOM   3696  HB1 ALA A 710      52.345 -13.337  -4.053  1.00 21.98           H
ATOM   3697  HB2 ALA A 710      51.454 -13.970  -2.896  1.00 21.98           H
ATOM   3698  HB3 ALA A 710      51.151 -12.506  -3.418  1.00 21.98           H
ATOM   3699  N   VAL A 711      54.455 -11.492  -3.532  1.00 22.42           N
ATOM   3700  CA  VAL A 711      55.115 -10.406  -4.228  1.00 18.84           C
ATOM   3701  C   VAL A 711      54.971 -10.686  -5.713  1.00 18.90           C
ATOM   3702  O   VAL A 711      55.331 -11.766  -6.176  1.00 25.30           O
ATOM   3703  CB  VAL A 711      56.589 -10.257  -3.820  1.00 22.84           C
ATOM   3704  CG1 VAL A 711      57.296  -9.190  -4.676  1.00 21.37           C
ATOM   3705  CG2 VAL A 711      56.669  -9.822  -2.385  1.00 23.09           C
ATOM   3706  H   VAL A 711      54.760 -12.267  -3.747  1.00 26.90           H
ATOM   3707  HA  VAL A 711      54.663  -9.569  -4.041  1.00 22.61           H
ATOM   3708  HB  VAL A 711      57.043 -11.108  -3.945  1.00 27.41           H
ATOM   3709 HG11 VAL A 711      58.218  -9.133  -4.393  1.00 25.64           H
ATOM   3710 HG12 VAL A 711      57.244  -9.430  -5.611  1.00 25.64           H
ATOM   3711 HG13 VAL A 711      56.849  -8.347  -4.514  1.00 25.64           H
ATOM   3712 HG21 VAL A 711      57.595  -9.756  -2.111  1.00 27.70           H
ATOM   3713 HG22 VAL A 711      56.228  -8.968  -2.279  1.00 27.70           H
ATOM   3714 HG23 VAL A 711      56.226 -10.502  -1.856  1.00 27.70           H
ATOM   3715  N   ILE A 712      54.391  -9.741  -6.441  1.00 16.22           N
ATOM   3716  CA  ILE A 712      54.192  -9.869  -7.883  1.00 23.88           C
ATOM   3717  C   ILE A 712      55.259  -9.019  -8.580  1.00 18.70           C
ATOM   3718  O   ILE A 712      55.282  -7.795  -8.377  1.00 22.48           O
ATOM   3719  CB  ILE A 712      52.781  -9.420  -8.294  1.00 16.76           C
ATOM   3720  CG1 ILE A 712      51.703  -9.969  -7.334  1.00 17.83           C
ATOM   3721  CG2 ILE A 712      52.481  -9.806  -9.789  1.00 26.40           C
ATOM   3722  CD1 ILE A 712      51.704 -11.454  -7.160  1.00 20.37           C
ATOM   3723  H   ILE A 712      54.086  -9.002  -6.117  1.00 19.46           H
ATOM   3724  HA  ILE A 712      54.276 -10.796  -8.139  1.00 28.65           H
ATOM   3725  HB  ILE A 712      52.755  -8.452  -8.238  1.00 20.11           H
ATOM   3726 HG12 ILE A 712      51.825  -9.567  -6.460  1.00 21.39           H
ATOM   3727 HG13 ILE A 712      50.829  -9.725  -7.681  1.00 21.39           H
ATOM   3728 HG21 ILE A 712      51.584  -9.510 -10.022  1.00 31.69           H
ATOM   3729 HG22 ILE A 712      53.124  -9.362 -10.360  1.00 31.69           H
ATOM   3730 HG23 ILE A 712      52.552 -10.766  -9.896  1.00 31.69           H
ATOM   3731 HD11 ILE A 712      51.006 -11.691  -6.535  1.00 24.44           H
ATOM   3732 HD12 ILE A 712      51.556 -11.883  -8.016  1.00 24.44           H
ATOM   3733 HD13 ILE A 712      52.557 -11.728  -6.790  1.00 24.44           H
ATOM   3734  N   PRO A 713      56.169  -9.616  -9.354  1.00 20.39           N
ATOM   3735  CA  PRO A 713      57.136  -8.825 -10.136  1.00 23.86           C
ATOM   3736  C   PRO A 713      56.473  -7.781 -11.031  1.00 21.54           C
ATOM   3737  O   PRO A 713      55.391  -7.997 -11.589  1.00 20.04           O
ATOM   3738  CB  PRO A 713      57.859  -9.894 -10.976  1.00 26.15           C
ATOM   3739  CG  PRO A 713      57.696 -11.171 -10.178  1.00 24.83           C
ATOM   3740  CD  PRO A 713      56.320 -11.064  -9.605  1.00 18.87           C
ATOM   3741  HA  PRO A 713      57.776  -8.386  -9.552  1.00 28.64           H
ATOM   3742  HB2 PRO A 713      57.435  -9.973 -11.842  1.00 31.38           H
ATOM   3743  HB3 PRO A 713      58.794  -9.664 -11.072  1.00 31.38           H
ATOM   3744  HG2 PRO A 713      57.792 -11.955 -10.737  1.00 29.80           H
ATOM   3745  HG3 PRO A 713      58.348 -11.170  -9.457  1.00 29.80           H
ATOM   3746  HD2 PRO A 713      55.655 -11.356 -10.255  1.00 22.65           H
ATOM   3747  HD3 PRO A 713      56.242 -11.556  -8.772  1.00 22.65           H
ATOM   3748  N   ALA A 714      57.183  -6.663 -11.231  1.00 26.14           N
ATOM   3749  CA  ALA A 714      56.695  -5.584 -12.096  1.00 17.56           C
ATOM   3750  C   ALA A 714      56.289  -6.100 -13.463  1.00 20.75           C
ATOM   3751  O   ALA A 714      55.272  -5.669 -14.014  1.00 24.18           O
ATOM   3752  CB  ALA A 714      57.768  -4.491 -12.258  1.00 28.41           C
ATOM   3753  H   ALA A 714      57.948  -6.507 -10.866  1.00 31.37           H
ATOM   3754  HA  ALA A 714      55.913  -5.177 -11.688  1.00 21.07           H
ATOM   3755  HB1 ALA A 714      57.436  -3.781 -12.827  1.00 34.09           H
ATOM   3756  HB2 ALA A 714      57.965  -4.128 -11.381  1.00 34.09           H
ATOM   3757  HB3 ALA A 714      58.570  -4.876 -12.639  1.00 34.09           H
ATOM   3758  N   LYS A 715      57.102  -6.984 -14.045  1.00 21.02           N
ATOM   3759  CA  LYS A 715      56.836  -7.496 -15.382  1.00 20.52           C
ATOM   3760  C   LYS A 715      55.521  -8.255 -15.422  1.00 25.44           C
ATOM   3761  O   LYS A 715      54.796  -8.221 -16.426  1.00 21.72           O
ATOM   3762  CB  LYS A 715      57.981  -8.420 -15.824  1.00 25.00           C
ATOM   3763  CG  LYS A 715      57.751  -9.058 -17.197  1.00 34.48           C
ATOM   3764  CD  LYS A 715      58.782 -10.130 -17.493  1.00 39.61           C
ATOM   3765  CE  LYS A 715      58.593 -10.679 -18.905  1.00 36.78           C
ATOM   3766  NZ  LYS A 715      59.437 -11.894 -19.152  1.00 57.32           N1+
ATOM   3767  H   LYS A 715      57.811  -7.307 -13.676  1.00 25.22           H
ATOM   3768  HA  LYS A 715      56.786  -6.751 -15.998  1.00 24.62           H
ATOM   3769  HB2 LYS A 715      58.802  -7.913 -15.879  1.00 30.00           H
ATOM   3770  HB3 LYS A 715      58.082  -9.137 -15.180  1.00 30.00           H
ATOM   3771  HG2 LYS A 715      56.873  -9.467 -17.238  1.00 41.37           H
ATOM   3772  HG3 LYS A 715      57.830  -8.376 -17.882  1.00 41.37           H
ATOM   3773  HD2 LYS A 715      59.670  -9.745 -17.435  1.00 47.53           H
ATOM   3774  HD3 LYS A 715      58.692 -10.858 -16.861  1.00 47.53           H
ATOM   3775  HE2 LYS A 715      57.664 -10.933 -19.018  1.00 44.13           H
ATOM   3776  HE3 LYS A 715      58.832  -9.998 -19.553  1.00 44.13           H
ATOM   3777  HZ1 LYS A 715      59.291 -12.208 -19.973  1.00 68.79           H
ATOM   3778  HZ2 LYS A 715      60.300 -11.686 -19.074  1.00 68.79           H
ATOM   3779  HZ3 LYS A 715      59.241 -12.531 -18.560  1.00 68.79           H
ATOM   3780  N   VAL A 716      55.230  -9.000 -14.357  1.00 25.80           N
ATOM   3781  CA  VAL A 716      53.965  -9.715 -14.258  1.00 21.51           C
ATOM   3782  C   VAL A 716      52.787  -8.738 -14.095  1.00 18.55           C
ATOM   3783  O   VAL A 716      51.737  -8.877 -14.749  1.00 20.00           O
ATOM   3784  CB  VAL A 716      54.056 -10.731 -13.105  1.00 20.79           C
ATOM   3785  CG1 VAL A 716      52.724 -11.477 -12.969  1.00 24.48           C
ATOM   3786  CG2 VAL A 716      55.191 -11.729 -13.362  1.00 22.49           C
ATOM   3787  H   VAL A 716      55.747  -9.104 -13.680  1.00 30.96           H
ATOM   3788  HA  VAL A 716      53.830 -10.211 -15.079  1.00 25.81           H
ATOM   3789  HB  VAL A 716      54.255 -10.264 -12.277  1.00 24.95           H
ATOM   3790 HG11 VAL A 716      52.800 -12.116 -12.245  1.00 29.38           H
ATOM   3791 HG12 VAL A 716      52.017 -10.840 -12.783  1.00 29.38           H
ATOM   3792 HG13 VAL A 716      52.541 -11.937 -13.801  1.00 29.38           H
ATOM   3793 HG21 VAL A 716      55.230 -12.370 -12.631  1.00 26.99           H
ATOM   3794 HG22 VAL A 716      55.019 -12.201 -14.191  1.00 26.99           H
ATOM   3795 HG23 VAL A 716      56.027 -11.246 -13.429  1.00 26.99           H
ATOM   3796  N   VAL A 717      52.927  -7.739 -13.225  1.00 15.83           N
ATOM   3797  CA  VAL A 717      51.878  -6.733 -13.121  1.00 19.57           C
ATOM   3798  C   VAL A 717      51.545  -6.177 -14.497  1.00 21.97           C
ATOM   3799  O   VAL A 717      50.373  -6.009 -14.852  1.00 20.49           O
ATOM   3800  CB  VAL A 717      52.295  -5.597 -12.178  1.00 20.55           C
ATOM   3801  CG1 VAL A 717      51.151  -4.599 -12.079  1.00 23.39           C
ATOM   3802  CG2 VAL A 717      52.727  -6.148 -10.808  1.00 20.88           C
ATOM   3803  H   VAL A 717      53.623  -7.596 -12.745  1.00 18.99           H
ATOM   3804  HA  VAL A 717      51.076  -7.153 -12.772  1.00 23.48           H
ATOM   3805  HB  VAL A 717      53.048  -5.135 -12.573  1.00 24.66           H
ATOM   3806 HG11 VAL A 717      51.426  -3.877 -11.495  1.00 28.06           H
ATOM   3807 HG12 VAL A 717      50.943  -4.250 -12.960  1.00 28.06           H
ATOM   3808 HG13 VAL A 717      50.373  -5.050 -11.717  1.00 28.06           H
ATOM   3809 HG21 VAL A 717      52.994  -5.409 -10.246  1.00 25.05           H
ATOM   3810 HG22 VAL A 717      51.986  -6.637 -10.417  1.00 25.05           H
ATOM   3811 HG23 VAL A 717      53.475  -6.748 -10.941  1.00 25.05           H
ATOM   3812  N   ARG A 718      52.568  -5.875 -15.289  1.00 26.38           N
ATOM   3813  CA  ARG A 718      52.321  -5.224 -16.580  1.00 30.71           C
ATOM   3814  C   ARG A 718      51.715  -6.196 -17.581  1.00 21.12           C
ATOM   3815  O   ARG A 718      50.725  -5.867 -18.239  1.00 29.33           O
ATOM   3816  CB  ARG A 718      53.617  -4.619 -17.136  1.00 28.00           C
ATOM   3817  CG  ARG A 718      54.286  -3.625 -16.190  1.00 33.26           C
ATOM   3818  CD  ARG A 718      55.595  -3.061 -16.759  1.00 49.29           C
ATOM   3819  NE  ARG A 718      55.297  -2.172 -17.871  1.00 59.88           N
ATOM   3820  CZ  ARG A 718      54.983  -0.886 -17.731  1.00 62.01           C
ATOM   3821  NH1 ARG A 718      54.955  -0.328 -16.520  1.00 53.40           N
ATOM   3822  NH2 ARG A 718      54.695  -0.153 -18.804  1.00 54.64           N1+
ATOM   3823  H   ARG A 718      53.392  -6.029 -15.106  1.00 31.65           H
ATOM   3824  HA  ARG A 718      51.679  -4.506 -16.473  1.00 36.85           H
ATOM   3825  HB2 ARG A 718      54.242  -5.343 -17.301  1.00 33.60           H
ATOM   3826  HB3 ARG A 718      53.423  -4.159 -17.967  1.00 33.60           H
ATOM   3827  HG2 ARG A 718      53.686  -2.886 -16.025  1.00 39.91           H
ATOM   3828  HG3 ARG A 718      54.495  -4.076 -15.361  1.00 39.91           H
ATOM   3829  HD2 ARG A 718      56.059  -2.564 -16.066  1.00 59.14           H
ATOM   3830  HD3 ARG A 718      56.154  -3.788 -17.079  1.00 59.14           H
ATOM   3831  HE  ARG A 718      55.313  -2.501 -18.664  1.00 71.86           H
ATOM   3832 HH11 ARG A 718      55.132  -0.793 -15.820  1.00 64.09           H
ATOM   3833 HH12 ARG A 718      54.757   0.508 -16.438  1.00 64.09           H
ATOM   3834 HH21 ARG A 718      54.716  -0.511 -19.585  1.00 65.56           H
ATOM   3835 HH22 ARG A 718      54.501   0.684 -18.719  1.00 65.56           H
ATOM   3836  N   GLU A 719      52.302  -7.400 -17.724  1.00 19.96           N
ATOM   3837  CA  GLU A 719      51.922  -8.320 -18.799  1.00 24.09           C
ATOM   3838  C   GLU A 719      50.771  -9.252 -18.446  1.00 30.27           C
ATOM   3839  O   GLU A 719      50.001  -9.614 -19.336  1.00 31.73           O
ATOM   3840  CB  GLU A 719      53.115  -9.177 -19.226  1.00 25.99           C
ATOM   3841  CG  GLU A 719      54.330  -8.366 -19.672  1.00 32.99           C
ATOM   3842  CD  GLU A 719      55.431  -9.198 -20.373  1.00 47.94           C
ATOM   3843  OE1 GLU A 719      55.203 -10.385 -20.763  1.00 40.68           O
ATOM   3844  OE2 GLU A 719      56.535  -8.621 -20.555  1.00 46.34           O1-
ATOM   3845  H   GLU A 719      52.953  -7.682 -17.238  1.00 23.95           H
ATOM   3846  HA  GLU A 719      51.649  -7.797 -19.572  1.00 28.91           H
ATOM   3847  HB2 GLU A 719      53.388  -9.732 -18.485  1.00 31.18           H
ATOM   3848  HB3 GLU A 719      52.835  -9.739 -19.967  1.00 31.18           H
ATOM   3849  HG2 GLU A 719      54.020  -7.695 -20.309  1.00 39.59           H
ATOM   3850  HG3 GLU A 719      54.718  -7.924 -18.906  1.00 39.59           H
ATOM   3851  N   VAL A 720      50.643  -9.687 -17.197  1.00 22.82           N
ATOM   3852  CA  VAL A 720      49.509 -10.528 -16.815  1.00 25.80           C
ATOM   3853  C   VAL A 720      48.320  -9.700 -16.329  1.00 26.42           C
ATOM   3854  O   VAL A 720      47.180  -9.934 -16.731  1.00 31.28           O
ATOM   3855  CB  VAL A 720      49.960 -11.538 -15.755  1.00 26.70           C
ATOM   3856  CG1 VAL A 720      48.818 -12.455 -15.386  1.00 30.22           C
ATOM   3857  CG2 VAL A 720      51.142 -12.333 -16.299  1.00 29.51           C
ATOM   3858  H   VAL A 720      51.188  -9.508 -16.554  1.00 27.39           H
ATOM   3859  HA  VAL A 720      49.222 -11.022 -17.592  1.00 30.96           H
ATOM   3860  HB  VAL A 720      50.241 -11.063 -14.958  1.00 32.04           H
ATOM   3861 HG11 VAL A 720      49.123 -13.101 -14.727  1.00 36.26           H
ATOM   3862 HG12 VAL A 720      48.076 -11.944 -15.034  1.00 36.26           H
ATOM   3863 HG13 VAL A 720      48.537 -12.922 -16.191  1.00 36.26           H
ATOM   3864 HG21 VAL A 720      51.410 -12.972 -15.626  1.00 35.41           H
ATOM   3865 HG22 VAL A 720      50.876 -12.791 -17.106  1.00 35.41           H
ATOM   3866 HG23 VAL A 720      51.870 -11.721 -16.487  1.00 35.41           H
ATOM   3867  N   LEU A 721      48.549  -8.736 -15.443  1.00 26.54           N
ATOM   3868  CA  LEU A 721      47.466  -7.946 -14.880  1.00 25.09           C
ATOM   3869  C   LEU A 721      47.136  -6.707 -15.696  1.00 26.70           C
ATOM   3870  O   LEU A 721      46.096  -6.089 -15.455  1.00 19.17           O
ATOM   3871  CB  LEU A 721      47.808  -7.536 -13.445  1.00 20.45           C
ATOM   3872  CG  LEU A 721      48.045  -8.768 -12.559  1.00 31.09           C
ATOM   3873  CD1 LEU A 721      48.525  -8.334 -11.206  1.00 20.65           C
ATOM   3874  CD2 LEU A 721      46.780  -9.630 -12.423  1.00 26.05           C
ATOM   3875  H   LEU A 721      49.327  -8.517 -15.154  1.00 31.84           H
ATOM   3876  HA  LEU A 721      46.664  -8.492 -14.856  1.00 30.10           H
ATOM   3877  HB2 LEU A 721      48.612  -6.996 -13.456  1.00 24.54           H
ATOM   3878  HB3 LEU A 721      47.078  -7.021 -13.074  1.00 24.54           H
ATOM   3879  HG  LEU A 721      48.744  -9.316 -12.954  1.00 37.31           H
ATOM   3880 HD11 LEU A 721      48.677  -9.107 -10.643  1.00 24.78           H
ATOM   3881 HD12 LEU A 721      49.349  -7.829 -11.309  1.00 24.78           H
ATOM   3882 HD13 LEU A 721      47.847  -7.763 -10.807  1.00 24.78           H
ATOM   3883 HD21 LEU A 721      46.962 -10.379 -11.836  1.00 31.26           H
ATOM   3884 HD22 LEU A 721      46.065  -9.089 -12.049  1.00 31.26           H
ATOM   3885 HD23 LEU A 721      46.518  -9.952 -13.298  1.00 31.26           H
ATOM   3886  N   LYS A 722      47.975  -6.346 -16.658  1.00 24.92           N
ATOM   3887  CA  LYS A 722      47.700  -5.248 -17.586  1.00 26.95           C
ATOM   3888  C   LYS A 722      47.578  -3.900 -16.881  1.00 24.00           C
ATOM   3889  O   LYS A 722      46.751  -3.077 -17.261  1.00 25.15           O
ATOM   3890  CB  LYS A 722      46.430  -5.510 -18.405  1.00 35.15           C
ATOM   3891  CG  LYS A 722      46.385  -6.863 -19.133  1.00 33.77           C
ATOM   3892  CD  LYS A 722      47.501  -6.945 -20.148  1.00 32.48           C
ATOM   3893  CE  LYS A 722      47.353  -8.162 -21.023  1.00 45.12           C
ATOM   3894  NZ  LYS A 722      47.487  -9.398 -20.218  1.00 47.22           N1+
ATOM   3895  H   LYS A 722      48.718  -6.752 -16.809  1.00 29.90           H
ATOM   3896  HA  LYS A 722      48.442  -5.184 -18.209  1.00 32.34           H
ATOM   3897  HB2 LYS A 722      45.663  -5.449 -17.825  1.00 42.18           H
ATOM   3898  HB3 LYS A 722      46.376  -4.816 -19.078  1.00 42.18           H
ATOM   3899  HG2 LYS A 722      46.481  -7.595 -18.504  1.00 40.53           H
ATOM   3900  HG3 LYS A 722      45.548  -6.934 -19.613  1.00 40.53           H
ATOM   3901  HD2 LYS A 722      47.480  -6.160 -20.716  1.00 38.97           H
ATOM   3902  HD3 LYS A 722      48.356  -6.998 -19.687  1.00 38.97           H
ATOM   3903  HE2 LYS A 722      46.484  -8.155 -21.451  1.00 54.15           H
ATOM   3904  HE3 LYS A 722      48.060  -8.163 -21.687  1.00 54.15           H
ATOM   3905  HZ1 LYS A 722      47.359 -10.110 -20.735  1.00 56.66           H
ATOM   3906  HZ2 LYS A 722      48.301  -9.443 -19.860  1.00 56.66           H
ATOM   3907  HZ3 LYS A 722      46.883  -9.400 -19.565  1.00 56.66           H
ATOM   3908  N   THR A 723      48.418  -3.642 -15.885  1.00 20.01           N
ATOM   3909  CA  THR A 723      48.365  -2.349 -15.164  1.00 24.22           C
ATOM   3910  C   THR A 723      49.761  -2.080 -14.598  1.00 23.74           C
ATOM   3911  O   THR A 723      50.741  -2.692 -15.030  1.00 20.92           O
ATOM   3912  CB  THR A 723      47.240  -2.375 -14.094  1.00 30.69           C
ATOM   3913  OG1 THR A 723      47.113  -1.104 -13.420  1.00 23.56           O
ATOM   3914  CG2 THR A 723      47.516  -3.433 -13.020  1.00 20.66           C
ATOM   3915  H   THR A 723      49.011  -4.188 -15.593  1.00 24.01           H
ATOM   3916  HA  THR A 723      48.163  -1.640 -15.797  1.00 29.07           H
ATOM   3917  HB  THR A 723      46.403  -2.597 -14.540  1.00 36.83           H
ATOM   3918  HG1 THR A 723      46.464  -1.114 -12.882  1.00 28.28           H
ATOM   3919 HG21 THR A 723      46.809  -3.426 -12.353  1.00 24.80           H
ATOM   3920 HG22 THR A 723      47.578  -4.315 -13.417  1.00 24.80           H
ATOM   3921 HG23 THR A 723      48.359  -3.236 -12.588  1.00 24.80           H
ATOM   3922  N   THR A 724      49.863  -1.146 -13.657  1.00 21.81           N
ATOM   3923  CA  THR A 724      51.111  -0.843 -12.990  1.00 25.17           C
ATOM   3924  C   THR A 724      50.934  -0.986 -11.488  1.00 22.03           C
ATOM   3925  O   THR A 724      49.823  -0.950 -10.958  1.00 16.99           O
ATOM   3926  CB  THR A 724      51.606   0.592 -13.276  1.00 23.75           C
ATOM   3927  OG1 THR A 724      50.690   1.530 -12.698  1.00 23.11           O
ATOM   3928  CG2 THR A 724      51.741   0.856 -14.764  1.00 19.16           C
ATOM   3929  H   THR A 724      49.208  -0.655 -13.392  1.00 26.18           H
ATOM   3930  HA  THR A 724      51.789  -1.473 -13.283  1.00 30.21           H
ATOM   3931  HB  THR A 724      52.489   0.717 -12.882  1.00 28.50           H
ATOM   3932  HG1 THR A 724      50.945   2.323 -12.867  1.00 27.73           H
ATOM   3933 HG21 THR A 724      52.037   1.764 -14.919  1.00 22.99           H
ATOM   3934 HG22 THR A 724      52.392   0.246 -15.137  1.00 22.99           H
ATOM   3935 HG23 THR A 724      50.882   0.729 -15.195  1.00 22.99           H
ATOM   3936  N   THR A 725      52.066  -1.138 -10.824  1.00 14.02           N
ATOM   3937  CA  THR A 725      52.093  -1.264  -9.378  1.00 24.57           C
ATOM   3938  C   THR A 725      51.508  -0.033  -8.724  1.00 27.99           C
ATOM   3939  O   THR A 725      50.686  -0.138  -7.805  1.00 23.53           O
ATOM   3940  CB  THR A 725      53.531  -1.509  -8.920  1.00 17.00           C
ATOM   3941  OG1 THR A 725      53.945  -2.793  -9.407  1.00 28.55           O
ATOM   3942  CG2 THR A 725      53.654  -1.464  -7.399  1.00 20.95           C
ATOM   3943  H   THR A 725      52.840  -1.177 -11.195  1.00 16.82           H
ATOM   3944  HA  THR A 725      51.552  -2.026  -9.124  1.00 29.48           H
ATOM   3945  HB  THR A 725      54.115  -0.828  -9.290  1.00 20.41           H
ATOM   3946  HG1 THR A 725      54.677  -3.014  -9.048  1.00 34.26           H
ATOM   3947 HG21 THR A 725      54.563  -1.646  -7.126  1.00 25.14           H
ATOM   3948 HG22 THR A 725      53.403  -0.588  -7.065  1.00 25.14           H
ATOM   3949 HG23 THR A 725      53.061  -2.119  -7.006  1.00 25.14           H
ATOM   3950  N   GLU A 726      51.866   1.134  -9.243  1.00 21.43           N
ATOM   3951  CA  GLU A 726      51.383   2.401  -8.721  1.00 22.12           C
ATOM   3952  C   GLU A 726      49.858   2.518  -8.822  1.00 23.85           C
ATOM   3953  O   GLU A 726      49.213   2.997  -7.887  1.00 21.18           O
ATOM   3954  CB  GLU A 726      52.061   3.541  -9.482  1.00 33.47           C
ATOM   3955  CG  GLU A 726      51.496   4.935  -9.224  1.00 42.37           C
ATOM   3956  CD  GLU A 726      52.267   6.030  -9.979  1.00 52.40           C
ATOM   3957  OE1 GLU A 726      52.660   5.794 -11.150  1.00 45.78           O
ATOM   3958  OE2 GLU A 726      52.483   7.115  -9.385  1.00 58.73           O1-
ATOM   3959  H   GLU A 726      52.377   1.205  -9.924  1.00 25.72           H
ATOM   3960  HA  GLU A 726      51.629   2.473  -7.787  1.00 26.54           H
ATOM   3961  HB2 GLU A 726      53.006   3.559  -9.249  1.00 40.17           H
ATOM   3962  HB3 GLU A 726      51.959   3.371 -10.433  1.00 40.17           H
ATOM   3963  HG2 GLU A 726      50.578   4.967  -9.539  1.00 50.84           H
ATOM   3964  HG3 GLU A 726      51.533   5.133  -8.277  1.00 50.84           H
ATOM   3965  N   ALA A 727      49.271   2.145  -9.966  1.00 16.68           N
ATOM   3966  CA  ALA A 727      47.813   2.189 -10.104  1.00 19.79           C
ATOM   3967  C   ALA A 727      47.121   1.221  -9.126  1.00 14.51           C
ATOM   3968  O   ALA A 727      46.082   1.535  -8.554  1.00 17.69           O
ATOM   3969  CB  ALA A 727      47.429   1.875 -11.555  1.00 14.52           C
ATOM   3970  H   ALA A 727      49.691   1.872 -10.669  1.00 20.02           H
ATOM   3971  HA  ALA A 727      47.511   3.090  -9.913  1.00 23.75           H
ATOM   3972  HB1 ALA A 727      46.464   1.949 -11.676  1.00 17.42           H
ATOM   3973  HB2 ALA A 727      47.875   2.511 -12.133  1.00 17.42           H
ATOM   3974  HB3 ALA A 727      47.715   0.982 -11.782  1.00 17.42           H
ATOM   3975  N   MET A 728      47.661   0.024  -8.958  1.00 10.64           N
ATOM   3976  CA  MET A 728      47.081  -0.939  -8.029  1.00 16.25           C
ATOM   3977  C   MET A 728      47.042  -0.382  -6.602  1.00 19.63           C
ATOM   3978  O   MET A 728      46.031  -0.493  -5.901  1.00 17.60           O
ATOM   3979  CB  MET A 728      47.887  -2.237  -8.043  1.00 16.45           C
ATOM   3980  CG  MET A 728      47.798  -3.072  -9.296  1.00 20.79           C
ATOM   3981  SD  MET A 728      46.199  -3.873  -9.382  1.00 34.21           S
ATOM   3982  CE  MET A 728      46.454  -5.349  -8.392  1.00 24.28           C
ATOM   3983  H   MET A 728      48.365  -0.242  -9.367  1.00 12.77           H
ATOM   3984  HA  MET A 728      46.185  -1.137  -8.325  1.00 19.51           H
ATOM   3985  HB2 MET A 728      48.819  -1.982  -7.926  1.00 19.74           H
ATOM   3986  HB3 MET A 728      47.617  -2.778  -7.289  1.00 19.74           H
ATOM   3987  HG2 MET A 728      47.930  -2.525 -10.091  1.00 24.95           H
ATOM   3988  HG3 MET A 728      48.481  -3.765  -9.264  1.00 24.95           H
ATOM   3989  HE1 MET A 728      45.628  -5.848  -8.374  1.00 29.14           H
ATOM   3990  HE2 MET A 728      47.154  -5.889  -8.803  1.00 29.14           H
ATOM   3991  HE3 MET A 728      46.721  -5.101  -7.493  1.00 29.14           H
ATOM   3992  N   ILE A 729      48.152   0.196  -6.149  1.00 15.10           N
ATOM   3993  CA  ILE A 729      48.207   0.750  -4.808  1.00 17.78           C
ATOM   3994  C   ILE A 729      47.201   1.888  -4.640  1.00 19.17           C
ATOM   3995  O   ILE A 729      46.548   2.010  -3.589  1.00 16.17           O
ATOM   3996  CB  ILE A 729      49.636   1.213  -4.496  1.00 21.43           C
ATOM   3997  CG1 ILE A 729      50.589   0.018  -4.518  1.00 18.54           C
ATOM   3998  CG2 ILE A 729      49.670   1.882  -3.168  1.00 21.24           C
ATOM   3999  CD1 ILE A 729      52.048   0.392  -4.458  1.00 20.88           C
ATOM   4000  H   ILE A 729      48.875   0.292  -6.601  1.00 18.12           H
ATOM   4001  HA  ILE A 729      47.979   0.049  -4.183  1.00 21.34           H
ATOM   4002  HB  ILE A 729      49.919   1.849  -5.174  1.00 25.71           H
ATOM   4003 HG12 ILE A 729      50.405  -0.554  -3.765  1.00 22.25           H
ATOM   4004 HG13 ILE A 729      50.460  -0.482  -5.345  1.00 22.25           H
ATOM   4005 HG21 ILE A 729      50.587   2.139  -2.980  1.00 25.49           H
ATOM   4006 HG22 ILE A 729      49.115   2.671  -3.183  1.00 25.49           H
ATOM   4007 HG23 ILE A 729      49.357   1.251  -2.502  1.00 25.49           H
ATOM   4008 HD11 ILE A 729      52.570  -0.426  -4.505  1.00 25.06           H
ATOM   4009 HD12 ILE A 729      52.264   0.952  -5.226  1.00 25.06           H
ATOM   4010 HD13 ILE A 729      52.236   0.862  -3.636  1.00 25.06           H
ATOM   4011  N   GLU A 730      47.093   2.771  -5.637  1.00 15.05           N
ATOM   4012  CA  GLU A 730      46.209   3.932  -5.495  1.00 20.42           C
ATOM   4013  C   GLU A 730      44.757   3.496  -5.434  1.00 16.56           C
ATOM   4014  O   GLU A 730      43.939   4.110  -4.738  1.00 17.47           O
ATOM   4015  CB  GLU A 730      46.377   4.935  -6.665  1.00 24.65           C
ATOM   4016  CG  GLU A 730      47.708   5.683  -6.722  1.00 36.78           C
ATOM   4017  CD  GLU A 730      47.971   6.560  -5.496  1.00 52.82           C
ATOM   4018  OE1 GLU A 730      47.268   7.599  -5.331  1.00 44.74           O
ATOM   4019  OE2 GLU A 730      48.884   6.203  -4.703  1.00 61.66           O1-
ATOM   4020  H   GLU A 730      47.519   2.720  -6.384  1.00 18.06           H
ATOM   4021  HA  GLU A 730      46.428   4.384  -4.666  1.00 24.51           H
ATOM   4022  HB2 GLU A 730      46.293   4.448  -7.499  1.00 29.58           H
ATOM   4023  HB3 GLU A 730      45.669   5.593  -6.611  1.00 29.58           H
ATOM   4024  HG2 GLU A 730      48.436   5.050  -6.806  1.00 44.14           H
ATOM   4025  HG3 GLU A 730      47.693   6.277  -7.493  1.00 44.14           H
ATOM   4026  N   VAL A 731      44.406   2.484  -6.210  1.00 17.84           N
ATOM   4027  CA  VAL A 731      43.059   1.929  -6.118  1.00 22.00           C
ATOM   4028  C   VAL A 731      42.854   1.227  -4.781  1.00 21.60           C
ATOM   4029  O   VAL A 731      41.820   1.399  -4.138  1.00 13.22           O
ATOM   4030  CB  VAL A 731      42.795   0.998  -7.304  1.00 20.10           C
ATOM   4031  CG1 VAL A 731      41.492   0.268  -7.154  1.00 22.18           C
ATOM   4032  CG2 VAL A 731      42.769   1.819  -8.615  1.00 24.28           C
ATOM   4033  H   VAL A 731      44.923   2.100  -6.782  1.00 21.41           H
ATOM   4034  HA  VAL A 731      42.426   2.658  -6.172  1.00 26.40           H
ATOM   4035  HB  VAL A 731      43.516   0.342  -7.349  1.00 24.12           H
ATOM   4036 HG11 VAL A 731      41.377  -0.305  -7.929  1.00 26.62           H
ATOM   4037 HG12 VAL A 731      41.511  -0.269  -6.353  1.00 26.62           H
ATOM   4038 HG13 VAL A 731      40.785   0.923  -7.110  1.00 26.62           H
ATOM   4039 HG21 VAL A 731      42.610   1.214  -9.356  1.00 29.13           H
ATOM   4040 HG22 VAL A 731      42.064   2.477  -8.570  1.00 29.13           H
ATOM   4041 HG23 VAL A 731      43.627   2.255  -8.724  1.00 29.13           H
ATOM   4042  N   ASN A 732      43.840   0.463  -4.315  1.00 17.63           N
ATOM   4043  CA  ASN A 732      43.653  -0.255  -3.054  1.00 18.52           C
ATOM   4044  C   ASN A 732      43.404   0.702  -1.903  1.00 12.05           C
ATOM   4045  O   ASN A 732      42.424   0.569  -1.172  1.00 20.29           O
ATOM   4046  CB  ASN A 732      44.851  -1.165  -2.733  1.00 15.41           C
ATOM   4047  CG  ASN A 732      44.544  -2.112  -1.574  1.00 16.38           C
ATOM   4048  OD1 ASN A 732      43.747  -3.042  -1.714  1.00 20.91           O
ATOM   4049  ND2 ASN A 732      45.090  -1.825  -0.427  1.00 20.80           N
ATOM   4050  H   ASN A 732      44.602   0.356  -4.698  1.00 21.15           H
ATOM   4051  HA  ASN A 732      42.859  -0.805  -3.131  1.00 22.22           H
ATOM   4052  HB2 ASN A 732      45.063  -1.712  -3.506  1.00 18.49           H
ATOM   4053  HB3 ASN A 732      45.610  -0.622  -2.479  1.00 18.49           H
ATOM   4054 HD21 ASN A 732      44.910  -2.302   0.264  1.00 24.96           H
ATOM   4055 HD22 ASN A 732      45.622  -1.149  -0.357  1.00 24.96           H
ATOM   4056  N   ILE A 733      44.235   1.721  -1.773  1.00 15.57           N
ATOM   4057  CA  ILE A 733      44.056   2.686  -0.702  1.00 18.90           C
ATOM   4058  C   ILE A 733      42.720   3.414  -0.849  1.00 20.40           C
ATOM   4059  O   ILE A 733      41.977   3.578   0.123  1.00 14.22           O
ATOM   4060  CB  ILE A 733      45.235   3.673  -0.691  1.00 17.53           C
ATOM   4061  CG1 ILE A 733      46.477   2.930  -0.212  1.00 23.91           C
ATOM   4062  CG2 ILE A 733      44.912   4.891   0.168  1.00 19.70           C
ATOM   4063  CD1 ILE A 733      47.742   3.616  -0.519  1.00 27.07           C
ATOM   4064  H   ILE A 733      44.853   1.918  -2.338  1.00 18.68           H
ATOM   4065  HA  ILE A 733      44.059   2.204   0.135  1.00 22.68           H
ATOM   4066  HB  ILE A 733      45.395   3.984  -1.596  1.00 21.03           H
ATOM   4067 HG12 ILE A 733      46.419   2.807   0.747  1.00 28.69           H
ATOM   4068 HG13 ILE A 733      46.504   2.066  -0.653  1.00 28.69           H
ATOM   4069 HG21 ILE A 733      45.682   5.478   0.154  1.00 23.64           H
ATOM   4070 HG22 ILE A 733      44.148   5.366  -0.186  1.00 23.64           H
ATOM   4071 HG23 ILE A 733      44.743   4.589   1.076  1.00 23.64           H
ATOM   4072 HD11 ILE A 733      48.474   3.052  -0.230  1.00 32.49           H
ATOM   4073 HD12 ILE A 733      47.794   3.758  -1.476  1.00 32.49           H
ATOM   4074 HD13 ILE A 733      47.762   4.466  -0.056  1.00 32.49           H
ATOM   4075  N   ASN A 734      42.362   3.824  -2.065  1.00 14.95           N
ATOM   4076  CA  ASN A 734      41.174   4.649  -2.190  1.00  8.95           C
ATOM   4077  C   ASN A 734      39.851   3.876  -2.321  1.00 13.03           C
ATOM   4078  O   ASN A 734      38.821   4.507  -2.039  1.00 13.43           O
ATOM   4079  CB  ASN A 734      41.356   5.664  -3.340  1.00 12.28           C
ATOM   4080  CG  ASN A 734      42.430   6.694  -3.020  1.00 20.97           C
ATOM   4081  OD1 ASN A 734      42.270   7.528  -2.114  1.00 19.45           O
ATOM   4082  ND2 ASN A 734      43.542   6.602  -3.708  1.00 19.02           N
ATOM   4083  H   ASN A 734      42.798   3.680  -2.788  1.00 17.94           H
ATOM   4084  HA  ASN A 734      41.090   5.179  -1.377  1.00 10.74           H
ATOM   4085  HB2 ASN A 734      41.590   5.218  -4.160  1.00 14.73           H
ATOM   4086  HB3 ASN A 734      40.529   6.163  -3.451  1.00 14.73           H
ATOM   4087 HD21 ASN A 734      44.191   7.133  -3.547  1.00 22.83           H
ATOM   4088 HD22 ASN A 734      43.613   5.990  -4.303  1.00 22.83           H
ATOM   4089  N   LYS A 735      39.826   2.552  -2.697  1.00 16.12           N
ATOM   4090  CA  LYS A 735      38.543   1.822  -2.734  1.00 13.08           C
ATOM   4091  C   LYS A 735      38.268   1.109  -1.381  1.00 16.07           C
ATOM   4092  O   LYS A 735      37.278   1.148  -0.691  1.00 19.88           O
ATOM   4093  CB  LYS A 735      38.653   0.838  -3.909  1.00 15.85           C
ATOM   4094  CG  LYS A 735      37.613  -0.279  -3.878  1.00 17.48           C
ATOM   4095  CD  LYS A 735      37.799  -1.158  -5.120  1.00 11.24           C
ATOM   4096  CE  LYS A 735      36.864  -2.367  -5.113  1.00 12.07           C
ATOM   4097  NZ  LYS A 735      35.430  -1.934  -5.322  1.00 18.87           N1+
ATOM   4098  H   LYS A 735      40.678   2.043  -2.900  1.00 19.34           H
ATOM   4099  HA  LYS A 735      37.693   2.560  -2.874  1.00 15.70           H
ATOM   4100  HB2 LYS A 735      38.562   1.414  -4.858  1.00 19.02           H
ATOM   4101  HB3 LYS A 735      39.663   0.382  -3.943  1.00 19.02           H
ATOM   4102  HG2 LYS A 735      37.717  -0.899  -2.961  1.00 20.98           H
ATOM   4103  HG3 LYS A 735      36.593   0.150  -3.848  1.00 20.98           H
ATOM   4104  HD2 LYS A 735      37.637  -0.549  -6.042  1.00 13.49           H
ATOM   4105  HD3 LYS A 735      38.846  -1.514  -5.186  1.00 13.49           H
ATOM   4106  HE2 LYS A 735      37.150  -3.078  -5.922  1.00 14.48           H
ATOM   4107  HE3 LYS A 735      36.950  -2.931  -4.154  1.00 14.48           H
ATOM   4108  HZ1 LYS A 735      34.871  -2.649  -5.918  1.00 22.64           H
ATOM   4109  HZ2 LYS A 735      34.920  -1.828  -4.417  1.00 22.64           H
ATOM   4110  HZ3 LYS A 735      35.379  -1.023  -5.825  1.00 22.64           H
ATOM   4111  N   ASN A 736      39.363   0.321  -1.018  1.00 17.42           N
ATOM   4112  CA  ASN A 736      39.397  -0.720   0.038  1.00 20.02           C
ATOM   4113  C   ASN A 736      39.704  -0.194   1.413  1.00 18.81           C
ATOM   4114  O   ASN A 736      39.227  -0.784   2.389  1.00 17.50           O
ATOM   4115  CB  ASN A 736      40.415  -1.846  -0.221  1.00 16.08           C
ATOM   4116  CG  ASN A 736      39.993  -2.756  -1.360  1.00 21.58           C
ATOM   4117  OD1 ASN A 736      38.841  -2.752  -1.730  1.00 18.56           O
ATOM   4118  ND2 ASN A 736      40.935  -3.500  -1.953  1.00 25.08           N
ATOM   4119  H   ASN A 736      40.127   0.374  -1.422  1.00 20.91           H
ATOM   4120  HA  ASN A 736      38.533  -1.159   0.078  1.00 24.03           H
ATOM   4121  HB2 ASN A 736      41.298  -1.480  -0.400  1.00 19.30           H
ATOM   4122  HB3 ASN A 736      40.473  -2.409   0.567  1.00 19.30           H
ATOM   4123 HD21 ASN A 736      40.734  -3.985  -2.636  1.00 30.09           H
ATOM   4124 HD22 ASN A 736      41.749  -3.488  -1.662  1.00 30.09           H
ATOM   4125  N   LEU A 737      40.407   0.934   1.511  1.00 17.20           N
ATOM   4126  CA  LEU A 737      40.552   1.639   2.774  1.00 17.21           C
ATOM   4127  C   LEU A 737      39.625   2.855   2.834  1.00 17.62           C
ATOM   4128  O   LEU A 737      38.679   2.857   3.617  1.00 14.62           O
ATOM   4129  CB  LEU A 737      42.020   2.062   3.003  1.00 17.17           C
ATOM   4130  CG  LEU A 737      43.011   0.891   2.985  1.00 24.42           C
ATOM   4131  CD1 LEU A 737      44.454   1.360   3.175  1.00 23.33           C
ATOM   4132  CD2 LEU A 737      42.632  -0.124   4.101  1.00 25.66           C
ATOM   4133  H   LEU A 737      40.807   1.309   0.853  1.00 20.64           H
ATOM   4134  HA  LEU A 737      40.300   1.036   3.487  1.00 20.65           H
ATOM   4135  HB2 LEU A 737      42.289   2.695   2.323  1.00 20.60           H
ATOM   4136  HB3 LEU A 737      42.098   2.489   3.869  1.00 20.60           H
ATOM   4137  HG  LEU A 737      42.965   0.442   2.118  1.00 29.31           H
ATOM   4138 HD11 LEU A 737      45.049   0.595   3.154  1.00 28.00           H
ATOM   4139 HD12 LEU A 737      44.686   1.977   2.461  1.00 28.00           H
ATOM   4140 HD13 LEU A 737      44.519   1.807   4.032  1.00 28.00           H
ATOM   4141 HD21 LEU A 737      43.268  -0.855   4.085  1.00 30.79           H
ATOM   4142 HD22 LEU A 737      42.665   0.326   4.960  1.00 30.79           H
ATOM   4143 HD23 LEU A 737      41.747  -0.474   3.940  1.00 30.79           H
ATOM   4144  N   VAL A 738      39.885   3.906   2.048  1.00 16.53           N
ATOM   4145  CA  VAL A 738      39.126   5.150   2.214  1.00  9.25           C
ATOM   4146  C   VAL A 738      37.657   4.948   1.873  1.00 15.02           C
ATOM   4147  O   VAL A 738      36.772   5.398   2.615  1.00 13.49           O
ATOM   4148  CB  VAL A 738      39.742   6.280   1.390  1.00 11.77           C
ATOM   4149  CG1 VAL A 738      38.940   7.579   1.546  1.00 13.02           C
ATOM   4150  CG2 VAL A 738      41.168   6.460   1.778  1.00 18.59           C
ATOM   4151  H   VAL A 738      40.496   3.935   1.452  1.00 19.84           H
ATOM   4152  HA  VAL A 738      39.175   5.425   3.145  1.00 11.10           H
ATOM   4153  HB  VAL A 738      39.729   6.025   0.453  1.00 14.12           H
ATOM   4154 HG11 VAL A 738      39.362   8.270   1.015  1.00 15.62           H
ATOM   4155 HG12 VAL A 738      38.039   7.439   1.239  1.00 15.62           H
ATOM   4156 HG13 VAL A 738      38.940   7.840   2.480  1.00 15.62           H
ATOM   4157 HG21 VAL A 738      41.551   7.174   1.244  1.00 22.31           H
ATOM   4158 HG22 VAL A 738      41.194   6.691   2.717  1.00 22.31           H
ATOM   4159 HG23 VAL A 738      41.660   5.637   1.618  1.00 22.31           H
ATOM   4160  N   GLY A 739      37.369   4.217   0.804  1.00  8.73           N
ATOM   4161  CA  GLY A 739      35.968   3.997   0.405  1.00 12.45           C
ATOM   4162  C   GLY A 739      35.152   3.167   1.389  1.00 14.43           C
ATOM   4163  O   GLY A 739      34.003   3.497   1.708  1.00 10.98           O
ATOM   4164  H   GLY A 739      37.964   3.847   0.308  1.00 10.47           H
ATOM   4165  HA2 GLY A 739      35.531   4.852   0.283  1.00 14.94           H
ATOM   4166  HA3 GLY A 739      35.960   3.524  -0.446  1.00 14.94           H
ATOM   4167  N   SER A 740      35.722   2.075   1.872  1.00 10.82           N
ATOM   4168  CA  SER A 740      35.068   1.295   2.921  1.00 13.67           C
ATOM   4169  C   SER A 740      34.865   2.111   4.196  1.00 11.03           C
ATOM   4170  O   SER A 740      33.837   1.971   4.870  1.00 13.48           O
ATOM   4171  CB  SER A 740      35.899   0.056   3.213  1.00 15.49           C
ATOM   4172  OG  SER A 740      35.971  -0.772   2.061  1.00 18.29           O
ATOM   4173  H   SER A 740      36.493   1.780   1.626  1.00 12.98           H
ATOM   4174  HA  SER A 740      34.199   1.004   2.614  1.00 16.41           H
ATOM   4175  HB2 SER A 740      36.805   0.332   3.454  1.00 18.59           H
ATOM   4176  HB3 SER A 740      35.503  -0.434   3.949  1.00 18.59           H
ATOM   4177  HG  SER A 740      35.589  -1.502   2.206  1.00 21.94           H
ATOM   4178  N   ALA A 741      35.833   2.954   4.554  1.00 11.02           N
ATOM   4179  CA  ALA A 741      35.652   3.851   5.707  1.00 12.16           C
ATOM   4180  C   ALA A 741      34.513   4.847   5.489  1.00 15.25           C
ATOM   4181  O   ALA A 741      33.714   5.109   6.396  1.00 11.66           O
ATOM   4182  CB  ALA A 741      36.937   4.615   6.001  1.00 12.55           C
ATOM   4183  H   ALA A 741      36.579   3.045   4.132  1.00 13.23           H
ATOM   4184  HA  ALA A 741      35.448   3.323   6.482  1.00 14.59           H
ATOM   4185  HB1 ALA A 741      36.820   5.170   6.782  1.00 15.06           H
ATOM   4186  HB2 ALA A 741      37.666   3.991   6.134  1.00 15.06           H
ATOM   4187  HB3 ALA A 741      37.134   5.192   5.238  1.00 15.06           H
ATOM   4188  N   MET A 742      34.438   5.449   4.308  1.00 16.25           N
ATOM   4189  CA  MET A 742      33.345   6.390   4.040  1.00 15.29           C
ATOM   4190  C   MET A 742      31.989   5.690   4.102  1.00 16.18           C
ATOM   4191  O   MET A 742      30.979   6.321   4.439  1.00 15.99           O
ATOM   4192  CB  MET A 742      33.501   7.032   2.660  1.00 17.26           C
ATOM   4193  CG  MET A 742      34.816   7.807   2.472  1.00 25.37           C
ATOM   4194  SD  MET A 742      35.029   9.133   3.695  1.00 27.80           S
ATOM   4195  CE  MET A 742      33.755  10.165   2.965  1.00 30.99           C
ATOM   4196  H   MET A 742      34.980   5.320   3.652  1.00 19.50           H
ATOM   4197  HA  MET A 742      33.377   7.102   4.696  1.00 18.34           H
ATOM   4198  HB2 MET A 742      33.481   6.310   2.003  1.00 20.72           H
ATOM   4199  HB3 MET A 742      32.756   7.625   2.493  1.00 20.72           H
ATOM   4200  HG2 MET A 742      35.554   7.194   2.557  1.00 30.45           H
ATOM   4201  HG3 MET A 742      34.814   8.196   1.583  1.00 30.45           H
ATOM   4202  HE1 MET A 742      33.675  10.976   3.489  1.00 37.19           H
ATOM   4203  HE2 MET A 742      34.016  10.379   2.052  1.00 37.19           H
ATOM   4204  HE3 MET A 742      32.909   9.695   2.953  1.00 37.19           H
ATOM   4205  N   ALA A 743      31.947   4.405   3.735  1.00 13.82           N
ATOM   4206  CA  ALA A 743      30.729   3.592   3.769  1.00 15.68           C
ATOM   4207  C   ALA A 743      30.346   3.116   5.171  1.00 17.16           C
ATOM   4208  O   ALA A 743      29.262   2.564   5.341  1.00 12.96           O
ATOM   4209  CB  ALA A 743      30.903   2.365   2.858  1.00 15.75           C
ATOM   4210  H   ALA A 743      32.635   3.972   3.454  1.00 16.58           H
ATOM   4211  HA  ALA A 743      29.986   4.120   3.431  1.00 18.82           H
ATOM   4212  HB1 ALA A 743      30.083   1.845   2.873  1.00 18.90           H
ATOM   4213  HB2 ALA A 743      31.065   2.687   1.958  1.00 18.90           H
ATOM   4214  HB3 ALA A 743      31.651   1.828   3.138  1.00 18.90           H
ATOM   4215  N   GLY A 744      31.201   3.310   6.172  1.00 12.57           N
ATOM   4216  CA  GLY A 744      30.916   2.819   7.507  1.00 12.22           C
ATOM   4217  C   GLY A 744      31.024   1.321   7.614  1.00 15.20           C
ATOM   4218  O   GLY A 744      30.145   0.676   8.168  1.00 18.56           O
ATOM   4219  H   GLY A 744      31.968   3.704   6.086  1.00 15.09           H
ATOM   4220  HA2 GLY A 744      31.572   3.205   8.118  1.00 14.67           H
ATOM   4221  HA3 GLY A 744      30.040   3.111   7.781  1.00 14.67           H
ATOM   4222  N   SER A 745      32.060   0.744   7.024  1.00 20.89           N
ATOM   4223  CA  SER A 745      32.222  -0.699   7.044  1.00 17.94           C
ATOM   4224  C   SER A 745      33.040  -1.159   8.254  1.00 23.32           C
ATOM   4225  O   SER A 745      34.003  -0.509   8.659  1.00 23.79           O
ATOM   4226  CB  SER A 745      32.892  -1.165   5.753  1.00 20.06           C
ATOM   4227  OG  SER A 745      33.032  -2.559   5.792  1.00 28.90           O
ATOM   4228  H   SER A 745      32.676   1.172   6.606  1.00 25.07           H
ATOM   4229  HA  SER A 745      31.344  -1.102   7.098  1.00 21.52           H
ATOM   4230  HB2 SER A 745      32.343  -0.911   4.994  1.00 24.07           H
ATOM   4231  HB3 SER A 745      33.769  -0.756   5.677  1.00 24.07           H
ATOM   4232  HG  SER A 745      32.269  -2.911   5.874  1.00 34.68           H
ATOM   4233  N   ILE A 746      32.630  -2.280   8.839  1.00 22.18           N
ATOM   4234  CA  ILE A 746      33.407  -3.018   9.831  1.00 19.14           C
ATOM   4235  C   ILE A 746      33.790  -4.323   9.166  1.00 17.15           C
ATOM   4236  O   ILE A 746      32.925  -5.146   8.858  1.00 22.07           O
ATOM   4237  CB  ILE A 746      32.626  -3.295  11.123  1.00 27.53           C
ATOM   4238  CG1 ILE A 746      32.016  -2.015  11.708  1.00 37.14           C
ATOM   4239  CG2 ILE A 746      33.525  -3.993  12.144  1.00 24.32           C
ATOM   4240  CD1 ILE A 746      33.034  -0.964  12.121  1.00 45.20           C
ATOM   4241  H   ILE A 746      31.896  -2.671   8.632  1.00 26.62           H
ATOM   4242  HA  ILE A 746      34.221  -2.536  10.056  1.00 22.97           H
ATOM   4243  HB  ILE A 746      31.903  -3.904  10.906  1.00 33.04           H
ATOM   4244 HG12 ILE A 746      31.430  -1.617  11.044  1.00 44.57           H
ATOM   4245 HG13 ILE A 746      31.501  -2.247  12.496  1.00 44.57           H
ATOM   4246 HG21 ILE A 746      32.993  -4.192  12.930  1.00 29.18           H
ATOM   4247 HG22 ILE A 746      33.865  -4.822  11.769  1.00 29.18           H
ATOM   4248 HG23 ILE A 746      34.259  -3.406  12.379  1.00 29.18           H
ATOM   4249 HD11 ILE A 746      32.557  -0.196  12.477  1.00 54.23           H
ATOM   4250 HD12 ILE A 746      33.610  -1.335  12.804  1.00 54.23           H
ATOM   4251 HD13 ILE A 746      33.555  -0.696  11.347  1.00 54.23           H
ATOM   4252  N   GLY A 747      35.071  -4.524   8.893  1.00 15.35           N
ATOM   4253  CA  GLY A 747      35.472  -5.800   8.347  1.00 15.62           C
ATOM   4254  C   GLY A 747      35.425  -5.928   6.850  1.00 16.25           C
ATOM   4255  O   GLY A 747      35.873  -6.955   6.335  1.00 19.54           O
ATOM   4256  H   GLY A 747      35.703  -3.948   9.001  1.00 18.43           H
ATOM   4257  HA2 GLY A 747      36.396  -5.954   8.598  1.00 18.74           H
ATOM   4258  HA3 GLY A 747      34.935  -6.510   8.717  1.00 18.74           H
ATOM   4259  N   GLY A 748      34.978  -4.901   6.133  1.00 18.21           N
ATOM   4260  CA  GLY A 748      34.861  -4.970   4.686  1.00 12.39           C
ATOM   4261  C   GLY A 748      35.873  -4.138   3.911  1.00 16.48           C
ATOM   4262  O   GLY A 748      35.487  -3.432   2.983  1.00 18.39           O
ATOM   4263  H   GLY A 748      34.714  -4.153   6.468  1.00 21.86           H
ATOM   4264  HA2 GLY A 748      34.930  -5.897   4.406  1.00 14.87           H
ATOM   4265  HA3 GLY A 748      33.983  -4.647   4.419  1.00 14.87           H
ATOM   4266  N   TYR A 749      37.163  -4.290   4.220  1.00 10.30           N
ATOM   4267  CA  TYR A 749      38.265  -3.530   3.620  1.00 16.52           C
ATOM   4268  C   TYR A 749      38.939  -4.306   2.481  1.00 14.05           C
ATOM   4269  O   TYR A 749      40.160  -4.538   2.494  1.00 13.56           O
ATOM   4270  CB  TYR A 749      39.272  -3.157   4.717  1.00 10.27           C
ATOM   4271  CG  TYR A 749      38.599  -2.262   5.729  1.00 18.64           C
ATOM   4272  CD1 TYR A 749      37.936  -2.788   6.850  1.00 15.75           C
ATOM   4273  CD2 TYR A 749      38.541  -0.901   5.532  1.00 25.07           C
ATOM   4274  CE1 TYR A 749      37.261  -1.963   7.731  1.00 14.03           C
ATOM   4275  CE2 TYR A 749      37.859  -0.071   6.443  1.00 29.21           C
ATOM   4276  CZ  TYR A 749      37.218  -0.623   7.523  1.00 23.35           C
ATOM   4277  OH  TYR A 749      36.562   0.187   8.429  1.00 42.16           O
ATOM   4278  H   TYR A 749      37.438  -4.870   4.793  1.00 12.36           H
ATOM   4279  HA  TYR A 749      37.908  -2.714   3.250  1.00 19.82           H
ATOM   4280  HB2 TYR A 749      39.566  -3.959   5.174  1.00 12.32           H
ATOM   4281  HB3 TYR A 749      40.023  -2.682   4.337  1.00 12.32           H
ATOM   4282  HD1 TYR A 749      37.942  -3.713   7.004  1.00 18.90           H
ATOM   4283  HD2 TYR A 749      38.962  -0.532   4.783  1.00 30.08           H
ATOM   4284  HE1 TYR A 749      36.837  -2.314   8.485  1.00 16.84           H
ATOM   4285  HE2 TYR A 749      37.827   0.859   6.313  1.00 35.05           H
ATOM   4286  HH  TYR A 749      35.736   0.028   8.430  1.00 50.59           H
ATOM   4287  N   ASN A 750      38.123  -4.750   1.522  1.00 13.27           N
ATOM   4288  CA  ASN A 750      38.535  -5.635   0.419  1.00 19.38           C
ATOM   4289  C   ASN A 750      37.627  -5.395  -0.797  1.00 13.27           C
ATOM   4290  O   ASN A 750      36.543  -4.798  -0.649  1.00 13.89           O
ATOM   4291  CB  ASN A 750      38.454  -7.110   0.884  1.00 14.81           C
ATOM   4292  CG  ASN A 750      37.010  -7.544   1.274  1.00 12.24           C
ATOM   4293  OD1 ASN A 750      36.215  -7.955   0.420  1.00 12.21           O
ATOM   4294  ND2 ASN A 750      36.685  -7.449   2.554  1.00 10.29           N
ATOM   4295  H   ASN A 750      37.285  -4.565   1.514  1.00 15.92           H
ATOM   4296  HA  ASN A 750      39.450  -5.430   0.162  1.00 23.26           H
ATOM   4297  HB2 ASN A 750      38.755  -7.688   0.159  1.00 17.77           H
ATOM   4298  HB3 ASN A 750      39.024  -7.235   1.659  1.00 17.77           H
ATOM   4299 HD21 ASN A 750      35.892  -7.639   2.812  1.00 12.35           H
ATOM   4300 HD22 ASN A 750      37.272  -7.199   3.133  1.00 12.35           H
ATOM   4301  N   ALA A 751      38.015  -5.918  -1.995  1.00 10.67           N
ATOM   4302  CA  ALA A 751      37.149  -5.729  -3.176  1.00 13.82           C
ATOM   4303  C   ALA A 751      35.984  -6.752  -3.241  1.00 13.52           C
ATOM   4304  O   ALA A 751      34.818  -6.373  -3.425  1.00 14.49           O
ATOM   4305  CB  ALA A 751      37.996  -5.828  -4.441  1.00 11.70           C
ATOM   4306  H   ALA A 751      38.863  -6.561  -2.071  1.00 12.80           H
ATOM   4307  HA  ALA A 751      36.659  -4.710  -3.102  1.00 16.59           H
ATOM   4308  HB1 ALA A 751      37.387  -5.738  -5.349  1.00 14.04           H
ATOM   4309  HB2 ALA A 751      38.758  -5.040  -4.459  1.00 14.04           H
ATOM   4310  HB3 ALA A 751      38.528  -6.788  -4.501  1.00 14.04           H
ATOM   4311  N   HIS A 752      36.245  -8.096  -3.171  1.00 16.46           N
ATOM   4312  CA  HIS A 752      35.121  -9.050  -3.400  1.00 15.60           C
ATOM   4313  C   HIS A 752      35.455 -10.466  -2.890  1.00 14.42           C
ATOM   4314  O   HIS A 752      35.173 -11.546  -3.397  1.00 11.90           O
ATOM   4315  CB  HIS A 752      34.715  -9.129  -4.876  1.00 15.46           C
ATOM   4316  CG  HIS A 752      35.724  -9.844  -5.696  1.00 13.89           C
ATOM   4317  ND1 HIS A 752      35.352 -10.810  -6.640  1.00 15.74           N
ATOM   4318  CD2 HIS A 752      37.103  -9.642  -5.734  1.00 10.21           C
ATOM   4319  CE1 HIS A 752      36.494 -11.173  -7.278  1.00 16.35           C
ATOM   4320  NE2 HIS A 752      37.579 -10.464  -6.762  1.00 12.95           N
ATOM   4321  H   HIS A 752      37.217  -8.461  -3.014  1.00 19.75           H
ATOM   4322  HA  HIS A 752      34.233  -8.676  -2.800  1.00 18.72           H
ATOM   4323  HB2 HIS A 752      34.547  -8.102  -5.277  1.00 18.55           H
ATOM   4324  HB3 HIS A 752      33.732  -9.649  -4.943  1.00 18.55           H
ATOM   4325  HD2 HIS A 752      37.744  -9.021  -5.130  1.00 12.25           H
ATOM   4326  HE1 HIS A 752      36.593 -11.902  -8.072  1.00 19.62           H
ATOM   4327  HE2 HIS A 752      38.531 -10.480  -7.107  1.00 15.54           H
ATOM   4328  N   ALA A 753      36.058 -10.426  -1.658  1.00 11.04           N
ATOM   4329  CA  ALA A 753      36.336 -11.643  -0.859  1.00 13.08           C
ATOM   4330  C   ALA A 753      35.110 -12.533  -0.732  1.00 15.00           C
ATOM   4331  O   ALA A 753      35.213 -13.758  -0.752  1.00 14.49           O
ATOM   4332  CB  ALA A 753      36.835 -11.322   0.554  1.00 12.72           C
ATOM   4333  H   ALA A 753      36.285  -9.706  -1.248  1.00 13.24           H
ATOM   4334  HA  ALA A 753      37.031 -12.161  -1.276  1.00 15.69           H
ATOM   4335  HB1 ALA A 753      37.023 -12.160   1.014  1.00 15.26           H
ATOM   4336  HB2 ALA A 753      37.640 -10.791   0.514  1.00 15.26           H
ATOM   4337  HB3 ALA A 753      36.147 -10.857   1.050  1.00 15.26           H
ATOM   4338  N   ALA A 754      33.945 -11.933  -0.547  1.00 13.89           N
ATOM   4339  CA  ALA A 754      32.715 -12.709  -0.496  1.00 14.09           C
ATOM   4340  C   ALA A 754      32.445 -13.538  -1.770  1.00 14.40           C
ATOM   4341  O   ALA A 754      31.923 -14.653  -1.621  1.00 12.92           O
ATOM   4342  CB  ALA A 754      31.532 -11.808  -0.166  1.00 15.66           C
ATOM   4343  H   ALA A 754      33.855 -11.091  -0.390  1.00 16.67           H
ATOM   4344  HA  ALA A 754      32.798 -13.342   0.228  1.00 16.91           H
ATOM   4345  HB1 ALA A 754      30.740 -12.359  -0.124  1.00 18.79           H
ATOM   4346  HB2 ALA A 754      31.692 -11.394   0.694  1.00 18.79           H
ATOM   4347  HB3 ALA A 754      31.437 -11.140  -0.857  1.00 18.79           H
ATOM   4348  N   ASN A 755      32.773 -13.072  -3.021  1.00 13.24           N
ATOM   4349  CA  ASN A 755      32.510 -13.965  -4.173  1.00 13.21           C
ATOM   4350  C   ASN A 755      33.211 -15.340  -4.088  1.00 12.46           C
ATOM   4351  O   ASN A 755      32.766 -16.397  -4.498  1.00 16.89           O
ATOM   4352  CB  ASN A 755      32.990 -13.261  -5.443  1.00 16.78           C
ATOM   4353  CG  ASN A 755      31.927 -12.290  -5.889  1.00 18.62           C
ATOM   4354  OD1 ASN A 755      30.739 -12.470  -5.576  1.00 17.40           O
ATOM   4355  ND2 ASN A 755      32.321 -11.210  -6.628  1.00 17.64           N
ATOM   4356  H   ASN A 755      33.423 -12.289  -3.165  1.00 15.89           H
ATOM   4357  HA  ASN A 755      31.396 -14.157  -4.211  1.00 15.85           H
ATOM   4358  HB2 ASN A 755      33.977 -12.756  -5.285  1.00 20.13           H
ATOM   4359  HB3 ASN A 755      33.175 -13.995  -6.261  1.00 20.13           H
ATOM   4360 HD21 ASN A 755      31.640 -10.574  -7.084  1.00 21.17           H
ATOM   4361 HD22 ASN A 755      33.300 -11.084  -6.908  1.00 21.17           H
ATOM   4362  N   ILE A 756      34.493 -15.251  -3.597  1.00 17.66           N
ATOM   4363  CA  ILE A 756      35.437 -16.378  -3.550  1.00 11.33           C
ATOM   4364  C   ILE A 756      35.092 -17.293  -2.407  1.00 15.55           C
ATOM   4365  O   ILE A 756      35.013 -18.522  -2.580  1.00 19.10           O
ATOM   4366  CB  ILE A 756      36.917 -15.929  -3.407  1.00 17.24           C
ATOM   4367  CG1 ILE A 756      37.591 -15.535  -4.727  1.00 19.00           C
ATOM   4368  CG2 ILE A 756      37.779 -17.076  -2.814  1.00 14.00           C
ATOM   4369  CD1 ILE A 756      37.122 -14.309  -5.302  1.00 25.10           C
ATOM   4370  H   ILE A 756      34.863 -14.520  -3.338  1.00 21.19           H
ATOM   4371  HA  ILE A 756      35.362 -16.887  -4.370  1.00 13.60           H
ATOM   4372  HB  ILE A 756      36.962 -15.161  -2.811  1.00 20.68           H
ATOM   4373 HG12 ILE A 756      38.543 -15.422  -4.570  1.00 22.81           H
ATOM   4374 HG13 ILE A 756      37.446 -16.244  -5.374  1.00 22.81           H
ATOM   4375 HG21 ILE A 756      38.706 -16.791  -2.767  1.00 16.80           H
ATOM   4376 HG22 ILE A 756      37.498 -17.319  -1.915  1.00 16.80           H
ATOM   4377 HG23 ILE A 756      37.727 -17.854  -3.392  1.00 16.80           H
ATOM   4378 HD11 ILE A 756      37.575 -14.158  -6.144  1.00 30.12           H
ATOM   4379 HD12 ILE A 756      36.164 -14.390  -5.441  1.00 30.12           H
ATOM   4380 HD13 ILE A 756      37.313 -13.586  -4.684  1.00 30.12           H
ATOM   4381  N   VAL A 757      34.966 -16.720  -1.207  1.00 11.95           N
ATOM   4382  CA  VAL A 757      34.520 -17.505  -0.075  1.00 14.46           C
ATOM   4383  C   VAL A 757      33.260 -18.257  -0.446  1.00 13.73           C
ATOM   4384  O   VAL A 757      33.155 -19.472  -0.250  1.00 16.34           O
ATOM   4385  CB  VAL A 757      34.302 -16.618   1.153  1.00 15.47           C
ATOM   4386  CG1 VAL A 757      33.592 -17.362   2.212  1.00 20.67           C
ATOM   4387  CG2 VAL A 757      35.636 -16.130   1.655  1.00 14.53           C
ATOM   4388  H   VAL A 757      35.114 -15.892  -1.039  1.00 14.34           H
ATOM   4389  HA  VAL A 757      35.214 -18.147   0.130  1.00 17.35           H
ATOM   4390  HB  VAL A 757      33.754 -15.860   0.903  1.00 18.57           H
ATOM   4391 HG11 VAL A 757      33.481 -16.771   2.972  1.00 24.80           H
ATOM   4392 HG12 VAL A 757      32.731 -17.659   1.896  1.00 24.80           H
ATOM   4393 HG13 VAL A 757      34.136 -18.127   2.458  1.00 24.80           H
ATOM   4394 HG21 VAL A 757      35.488 -15.573   2.430  1.00 17.44           H
ATOM   4395 HG22 VAL A 757      36.194 -16.886   1.881  1.00 17.44           H
ATOM   4396 HG23 VAL A 757      36.054 -15.610   0.947  1.00 17.44           H
ATOM   4397  N   THR A 758      32.288 -17.561  -1.013  1.00 12.47           N
ATOM   4398  CA  THR A 758      31.018 -18.224  -1.293  1.00 15.09           C
ATOM   4399  C   THR A 758      31.186 -19.349  -2.309  1.00 12.84           C
ATOM   4400  O   THR A 758      30.663 -20.459  -2.109  1.00 17.17           O
ATOM   4401  CB  THR A 758      29.952 -17.218  -1.759  1.00 14.26           C
ATOM   4402  OG1 THR A 758      29.809 -16.214  -0.756  1.00 15.65           O
ATOM   4403  CG2 THR A 758      28.603 -17.898  -1.904  1.00 18.40           C
ATOM   4404  H   THR A 758      32.335 -16.731  -1.225  1.00 14.96           H
ATOM   4405  HA  THR A 758      30.712 -18.622  -0.467  1.00 18.11           H
ATOM   4406  HB  THR A 758      30.191 -16.829  -2.617  1.00 17.11           H
ATOM   4407  HG1 THR A 758      30.523 -15.793  -0.662  1.00 18.78           H
ATOM   4408 HG21 THR A 758      27.936 -17.258  -2.185  1.00 22.08           H
ATOM   4409 HG22 THR A 758      28.644 -18.615  -2.560  1.00 22.08           H
ATOM   4410 HG23 THR A 758      28.344 -18.286  -1.056  1.00 22.08           H
ATOM   4411  N   ALA A 759      31.967 -19.111  -3.364  1.00 14.89           N
ATOM   4412  CA  ALA A 759      32.137 -20.128  -4.407  1.00 15.43           C
ATOM   4413  C   ALA A 759      32.824 -21.379  -3.875  1.00 15.00           C
ATOM   4414  O   ALA A 759      32.418 -22.507  -4.184  1.00 14.92           O
ATOM   4415  CB  ALA A 759      32.927 -19.542  -5.565  1.00 15.83           C
ATOM   4416  H   ALA A 759      32.383 -18.369  -3.510  1.00 17.87           H
ATOM   4417  HA  ALA A 759      31.266 -20.394  -4.742  1.00 18.51           H
ATOM   4418  HB1 ALA A 759      33.049 -20.225  -6.245  1.00 18.99           H
ATOM   4419  HB2 ALA A 759      32.451 -18.776  -5.922  1.00 18.99           H
ATOM   4420  HB3 ALA A 759      33.795 -19.260  -5.230  1.00 18.99           H
ATOM   4421  N   ILE A 760      33.853 -21.204  -3.051  1.00 14.61           N
ATOM   4422  CA  ILE A 760      34.501 -22.349  -2.441  1.00 15.41           C
ATOM   4423  C   ILE A 760      33.572 -23.050  -1.483  1.00 18.85           C
ATOM   4424  O   ILE A 760      33.559 -24.282  -1.409  1.00 22.88           O
ATOM   4425  CB  ILE A 760      35.793 -21.949  -1.732  1.00 13.84           C
ATOM   4426  CG1 ILE A 760      36.835 -21.530  -2.760  1.00 17.42           C
ATOM   4427  CG2 ILE A 760      36.303 -23.138  -0.948  1.00 21.50           C
ATOM   4428  CD1 ILE A 760      38.070 -20.849  -2.158  1.00 18.05           C
ATOM   4429  H   ILE A 760      34.178 -20.443  -2.830  1.00 17.53           H
ATOM   4430  HA  ILE A 760      34.718 -22.980  -3.142  1.00 18.50           H
ATOM   4431  HB  ILE A 760      35.617 -21.207  -1.131  1.00 16.60           H
ATOM   4432 HG12 ILE A 760      37.125 -22.320  -3.234  1.00 20.91           H
ATOM   4433 HG13 ILE A 760      36.423 -20.912  -3.386  1.00 20.91           H
ATOM   4434 HG21 ILE A 760      37.134 -22.885  -0.527  1.00 25.80           H
ATOM   4435 HG22 ILE A 760      35.666 -23.380  -0.264  1.00 25.80           H
ATOM   4436 HG23 ILE A 760      36.440 -23.876  -1.558  1.00 25.80           H
ATOM   4437 HD11 ILE A 760      38.691 -20.624  -2.874  1.00 21.66           H
ATOM   4438 HD12 ILE A 760      37.777 -20.037  -1.706  1.00 21.66           H
ATOM   4439 HD13 ILE A 760      38.506 -21.436  -1.523  1.00 21.66           H
ATOM   4440  N   TYR A 761      32.811 -22.290  -0.718  1.00 18.85           N
ATOM   4441  CA  TYR A 761      32.002 -22.877   0.332  1.00 16.00           C
ATOM   4442  C   TYR A 761      30.958 -23.799  -0.243  1.00 11.83           C
ATOM   4443  O   TYR A 761      30.723 -24.887   0.300  1.00 15.28           O
ATOM   4444  CB  TYR A 761      31.341 -21.784   1.174  1.00 12.32           C
ATOM   4445  CG  TYR A 761      32.186 -21.306   2.323  1.00 13.20           C
ATOM   4446  CD1 TYR A 761      33.570 -21.325   2.256  1.00 21.31           C
ATOM   4447  CD2 TYR A 761      31.603 -20.868   3.490  1.00 17.51           C
ATOM   4448  CE1 TYR A 761      34.345 -20.902   3.335  1.00 14.91           C
ATOM   4449  CE2 TYR A 761      32.374 -20.458   4.578  1.00 17.37           C
ATOM   4450  CZ  TYR A 761      33.727 -20.468   4.489  1.00 17.98           C
ATOM   4451  OH  TYR A 761      34.494 -20.048   5.557  1.00 19.23           O
ATOM   4452  H   TYR A 761      32.770 -21.434  -0.773  1.00 22.62           H
ATOM   4453  HA  TYR A 761      32.584 -23.403   0.906  1.00 19.20           H
ATOM   4454  HB2 TYR A 761      31.146 -21.025   0.604  1.00 14.79           H
ATOM   4455  HB3 TYR A 761      30.512 -22.132   1.541  1.00 14.79           H
ATOM   4456  HD1 TYR A 761      33.992 -21.614   1.473  1.00 25.57           H
ATOM   4457  HD2 TYR A 761      30.669 -20.866   3.556  1.00 21.01           H
ATOM   4458  HE1 TYR A 761      35.289 -20.901   3.290  1.00 17.90           H
ATOM   4459  HE2 TYR A 761      31.974 -20.157   5.370  1.00 20.84           H
ATOM   4460  HH  TYR A 761      33.996 -19.876   6.202  1.00 23.07           H
ATOM   4461  N   ILE A 762      30.326 -23.385  -1.341  1.00 20.37           N
ATOM   4462  CA  ILE A 762      29.255 -24.177  -1.935  1.00 17.29           C
ATOM   4463  C   ILE A 762      29.823 -25.435  -2.545  1.00 19.33           C
ATOM   4464  O   ILE A 762      29.235 -26.519  -2.426  1.00 23.37           O
ATOM   4465  CB  ILE A 762      28.482 -23.353  -2.983  1.00 16.29           C
ATOM   4466  CG1 ILE A 762      27.713 -22.215  -2.319  1.00 15.79           C
ATOM   4467  CG2 ILE A 762      27.494 -24.219  -3.704  1.00 17.26           C
ATOM   4468  CD1 ILE A 762      27.059 -21.242  -3.333  1.00 17.60           C
ATOM   4469  H   ILE A 762      30.501 -22.645  -1.743  1.00 24.44           H
ATOM   4470  HA  ILE A 762      28.630 -24.437  -1.241  1.00 20.74           H
ATOM   4471  HB  ILE A 762      29.122 -22.987  -3.624  1.00 19.55           H
ATOM   4472 HG12 ILE A 762      27.014 -22.581  -1.770  1.00 18.95           H
ATOM   4473 HG13 ILE A 762      28.333 -21.703  -1.772  1.00 18.95           H
ATOM   4474 HG21 ILE A 762      27.020 -23.700  -4.370  1.00 20.71           H
ATOM   4475 HG22 ILE A 762      27.957 -24.950  -4.162  1.00 20.71           H
ATOM   4476 HG23 ILE A 762      26.873 -24.585  -3.063  1.00 20.71           H
ATOM   4477 HD11 ILE A 762      26.590 -20.559  -2.837  1.00 21.12           H
ATOM   4478 HD12 ILE A 762      27.745 -20.845  -3.894  1.00 21.12           H
ATOM   4479 HD13 ILE A 762      26.432 -21.733  -3.879  1.00 21.12           H
ATOM   4480  N   ALA A 763      30.990 -25.324  -3.181  1.00 17.48           N
ATOM   4481  CA  ALA A 763      31.596 -26.499  -3.803  1.00 23.64           C
ATOM   4482  C   ALA A 763      32.052 -27.523  -2.769  1.00 25.76           C
ATOM   4483  O   ALA A 763      31.978 -28.724  -3.038  1.00 27.64           O
ATOM   4484  CB  ALA A 763      32.775 -26.101  -4.689  1.00 14.10           C
ATOM   4485  H   ALA A 763      31.435 -24.589  -3.249  1.00 20.98           H
ATOM   4486  HA  ALA A 763      30.933 -26.921  -4.371  1.00 28.36           H
ATOM   4487  HB1 ALA A 763      33.175 -26.886  -5.083  1.00 16.91           H
ATOM   4488  HB2 ALA A 763      32.454 -25.509  -5.394  1.00 16.91           H
ATOM   4489  HB3 ALA A 763      33.441 -25.642  -4.151  1.00 16.91           H
ATOM   4490  N   CYS A 764      32.524 -27.083  -1.597  1.00 21.71           N
ATOM   4491  CA  CYS A 764      33.163 -27.970  -0.622  1.00 20.25           C
ATOM   4492  C   CYS A 764      32.263 -28.355   0.527  1.00 16.40           C
ATOM   4493  O   CYS A 764      32.750 -28.884   1.519  1.00 22.44           O
ATOM   4494  CB  CYS A 764      34.426 -27.336  -0.046  1.00 17.17           C
ATOM   4495  SG  CYS A 764      35.703 -27.168  -1.299  1.00 28.62           S
ATOM   4496  H   CYS A 764      32.512 -26.254  -1.366  1.00 26.06           H
ATOM   4497  HA  CYS A 764      33.421 -28.788  -1.069  1.00 24.30           H
ATOM   4498  HB2 CYS A 764      34.216 -26.459   0.319  1.00 20.61           H
ATOM   4499  HB3 CYS A 764      34.764 -27.891   0.667  1.00 20.61           H
ATOM   4500  HG  CYS A 764      36.697 -26.695  -0.822  1.00 34.34           H
ATOM   4501  N   GLY A 765      30.975 -28.099   0.413  1.00 15.47           N
ATOM   4502  CA  GLY A 765      30.013 -28.467   1.422  1.00 10.87           C
ATOM   4503  C   GLY A 765      30.056 -27.677   2.706  1.00 21.15           C
ATOM   4504  O   GLY A 765      29.719 -28.224   3.749  1.00 22.64           O
ATOM   4505  H   GLY A 765      30.628 -27.709  -0.280  1.00 18.57           H
ATOM   4506  HA2 GLY A 765      29.117 -28.380   1.056  1.00 13.05           H
ATOM   4507  HA3 GLY A 765      30.164 -29.396   1.643  1.00 13.05           H
ATOM   4508  N   GLN A 766      30.471 -26.419   2.667  1.00 16.68           N
ATOM   4509  CA  GLN A 766      30.486 -25.582   3.851  1.00 19.75           C
ATOM   4510  C   GLN A 766      29.097 -24.983   4.067  1.00 24.51           C
ATOM   4511  O   GLN A 766      28.145 -25.228   3.316  1.00 24.10           O
ATOM   4512  CB  GLN A 766      31.557 -24.495   3.715  1.00 22.86           C
ATOM   4513  CG  GLN A 766      32.957 -25.015   3.409  1.00 20.92           C
ATOM   4514  CD  GLN A 766      33.491 -25.985   4.466  1.00 21.74           C
ATOM   4515  OE1 GLN A 766      33.559 -25.672   5.664  1.00 24.05           O
ATOM   4516  NE2 GLN A 766      33.812 -27.193   4.031  1.00 24.00           N
ATOM   4517  H   GLN A 766      30.747 -26.018   1.954  1.00 20.02           H
ATOM   4518  HA  GLN A 766      30.704 -26.118   4.625  1.00 23.70           H
ATOM   4519  HB2 GLN A 766      31.309 -23.894   2.992  1.00 27.43           H
ATOM   4520  HB3 GLN A 766      31.612 -23.995   4.546  1.00 27.43           H
ATOM   4521  HG2 GLN A 766      32.944 -25.469   2.554  1.00 25.10           H
ATOM   4522  HG3 GLN A 766      33.569 -24.263   3.372  1.00 25.10           H
ATOM   4523 HE21 GLN A 766      33.722 -27.397   3.199  1.00 28.81           H
ATOM   4524 HE22 GLN A 766      34.107 -27.787   4.585  1.00 28.81           H
ATOM   4525  N   ASP A 767      28.971 -24.204   5.115  1.00 23.58           N
ATOM   4526  CA  ASP A 767      27.733 -23.472   5.386  1.00 26.82           C
ATOM   4527  C   ASP A 767      27.860 -22.117   4.684  1.00 21.46           C
ATOM   4528  O   ASP A 767      28.576 -21.224   5.149  1.00 19.13           O
ATOM   4529  CB  ASP A 767      27.526 -23.355   6.894  1.00 18.49           C
ATOM   4530  CG  ASP A 767      26.113 -22.937   7.274  1.00 36.75           C
ATOM   4531  OD1 ASP A 767      25.441 -22.281   6.433  1.00 37.30           O
ATOM   4532  OD2 ASP A 767      25.709 -23.232   8.444  1.00 32.07           O1-
ATOM   4533  H   ASP A 767      29.592 -24.085   5.696  1.00 28.30           H
ATOM   4534  HA  ASP A 767      26.981 -23.952   5.004  1.00 32.19           H
ATOM   4535  HB2 ASP A 767      27.727 -24.212   7.308  1.00 22.19           H
ATOM   4536  HB3 ASP A 767      28.133 -22.680   7.237  1.00 22.19           H
ATOM   4537  N   ALA A 768      27.201 -21.967   3.526  1.00 19.18           N
ATOM   4538  CA  ALA A 768      27.357 -20.740   2.743  1.00 18.83           C
ATOM   4539  C   ALA A 768      26.819 -19.508   3.481  1.00 16.72           C
ATOM   4540  O   ALA A 768      27.277 -18.383   3.248  1.00 13.41           O
ATOM   4541  CB  ALA A 768      26.673 -20.868   1.393  1.00 13.81           C
ATOM   4542  H   ALA A 768      26.681 -22.562   3.178  1.00 23.01           H
ATOM   4543  HA  ALA A 768      28.298 -20.611   2.566  1.00 22.59           H
ATOM   4544  HB1 ALA A 768      26.744 -20.035   0.905  1.00 16.57           H
ATOM   4545  HB2 ALA A 768      27.092 -21.577   0.886  1.00 16.57           H
ATOM   4546  HB3 ALA A 768      25.734 -21.081   1.550  1.00 16.57           H
ATOM   4547  N   ALA A 769      25.887 -19.699   4.399  1.00 14.99           N
ATOM   4548  CA  ALA A 769      25.380 -18.595   5.206  1.00 18.36           C
ATOM   4549  C   ALA A 769      26.477 -17.991   6.091  1.00 21.41           C
ATOM   4550  O   ALA A 769      26.380 -16.819   6.503  1.00 15.04           O
ATOM   4551  CB  ALA A 769      24.184 -19.083   6.056  1.00 16.54           C
ATOM   4552  H   ALA A 769      25.533 -20.462   4.578  1.00 17.99           H
ATOM   4553  HA  ALA A 769      25.052 -17.901   4.613  1.00 22.04           H
ATOM   4554  HB1 ALA A 769      23.851 -18.336   6.585  1.00 19.85           H
ATOM   4555  HB2 ALA A 769      23.479 -19.407   5.475  1.00 19.85           H
ATOM   4556  HB3 ALA A 769      24.462 -19.804   6.627  1.00 19.85           H
ATOM   4557  N   GLN A 770      27.532 -18.748   6.368  1.00 17.12           N
ATOM   4558  CA  GLN A 770      28.636 -18.208   7.153  1.00 17.76           C
ATOM   4559  C   GLN A 770      29.531 -17.287   6.352  1.00 14.29           C
ATOM   4560  O   GLN A 770      30.522 -16.790   6.879  1.00 16.00           O
ATOM   4561  CB  GLN A 770      29.433 -19.354   7.790  1.00 19.44           C
ATOM   4562  CG  GLN A 770      28.638 -19.883   9.012  1.00 26.19           C
ATOM   4563  CD  GLN A 770      29.307 -20.993   9.740  1.00 40.45           C
ATOM   4564  OE1 GLN A 770      29.970 -21.851   9.134  1.00 35.32           O
ATOM   4565  NE2 GLN A 770      29.128 -21.004  11.067  1.00 25.38           N
ATOM   4566  H   GLN A 770      27.637 -19.561   6.104  1.00 20.54           H
ATOM   4567  HA  GLN A 770      28.253 -17.674   7.867  1.00 21.31           H
ATOM   4568  HB2 GLN A 770      29.534 -20.078   7.153  1.00 23.32           H
ATOM   4569  HB3 GLN A 770      30.293 -19.043   8.095  1.00 23.32           H
ATOM   4570  HG2 GLN A 770      28.485 -19.157   9.644  1.00 31.43           H
ATOM   4571  HG3 GLN A 770      27.781 -20.226   8.697  1.00 31.43           H
ATOM   4572 HE21 GLN A 770      28.620 -20.406  11.437  1.00 30.46           H
ATOM   4573 HE22 GLN A 770      29.498 -21.602  11.555  1.00 30.46           H
ATOM   4574  N   ASN A 771      29.204 -17.062   5.095  1.00 11.27           N
ATOM   4575  CA  ASN A 771      29.895 -16.051   4.313  1.00 15.98           C
ATOM   4576  C   ASN A 771      29.823 -14.669   4.983  1.00 19.38           C
ATOM   4577  O   ASN A 771      30.712 -13.832   4.823  1.00 16.06           O
ATOM   4578  CB  ASN A 771      29.254 -15.996   2.925  1.00 22.72           C
ATOM   4579  CG  ASN A 771      29.907 -14.977   2.059  1.00 37.30           C
ATOM   4580  OD1 ASN A 771      31.132 -15.028   1.867  1.00 33.58           O
ATOM   4581  ND2 ASN A 771      29.129 -13.998   1.578  1.00 34.36           N
ATOM   4582  H   ASN A 771      28.582 -17.481   4.666  1.00 13.53           H
ATOM   4583  HA  ASN A 771      30.818 -16.310   4.205  1.00 19.18           H
ATOM   4584  HB2 ASN A 771      29.347 -16.871   2.511  1.00 27.27           H
ATOM   4585  HB3 ASN A 771      28.305 -15.775   3.003  1.00 27.27           H
ATOM   4586 HD21 ASN A 771      29.453 -13.377   1.082  1.00 41.24           H
ATOM   4587 HD22 ASN A 771      28.287 -13.978   1.791  1.00 41.24           H
ATOM   4588  N   VAL A 772      28.767 -14.410   5.741  1.00 20.40           N
ATOM   4589  CA  VAL A 772      28.609 -13.114   6.388  1.00 18.53           C
ATOM   4590  C   VAL A 772      29.874 -12.715   7.150  1.00 22.69           C
ATOM   4591  O   VAL A 772      30.488 -11.674   6.872  1.00 37.70           O
ATOM   4592  CB  VAL A 772      27.365 -13.156   7.288  1.00 27.19           C
ATOM   4593  CG1 VAL A 772      27.227 -11.899   8.112  1.00 26.33           C
ATOM   4594  CG2 VAL A 772      26.156 -13.344   6.394  1.00 19.33           C
ATOM   4595  H   VAL A 772      28.139 -14.972   5.913  1.00 24.48           H
ATOM   4596  HA  VAL A 772      28.474 -12.445   5.708  1.00 22.24           H
ATOM   4597  HB  VAL A 772      27.431 -13.913   7.896  1.00 32.62           H
ATOM   4598 HG11 VAL A 772      26.427 -11.950   8.655  1.00 31.60           H
ATOM   4599 HG12 VAL A 772      28.006 -11.813   8.687  1.00 31.60           H
ATOM   4600 HG13 VAL A 772      27.172 -11.146   7.505  1.00 31.60           H
ATOM   4601 HG21 VAL A 772      25.377 -13.363   6.973  1.00 23.20           H
ATOM   4602 HG22 VAL A 772      26.092 -12.613   5.764  1.00 23.20           H
ATOM   4603 HG23 VAL A 772      26.235 -14.182   5.919  1.00 23.20           H
ATOM   4604  N   GLY A 773      30.294 -13.536   8.100  1.00 17.93           N
ATOM   4605  CA  GLY A 773      31.520 -13.276   8.839  1.00 19.18           C
ATOM   4606  C   GLY A 773      32.803 -13.869   8.268  1.00 15.23           C
ATOM   4607  O   GLY A 773      33.875 -13.291   8.434  1.00 13.62           O
ATOM   4608  H   GLY A 773      29.877 -14.254   8.338  1.00 21.52           H
ATOM   4609  HA2 GLY A 773      31.644 -12.317   8.896  1.00 23.01           H
ATOM   4610  HA3 GLY A 773      31.424 -13.619   9.748  1.00 23.01           H
ATOM   4611  N   SER A 774      32.723 -15.000   7.574  1.00 10.63           N
ATOM   4612  CA  SER A 774      33.915 -15.586   6.970  1.00 12.31           C
ATOM   4613  C   SER A 774      34.536 -14.689   5.916  1.00 21.81           C
ATOM   4614  O   SER A 774      35.730 -14.841   5.625  1.00 18.48           O
ATOM   4615  CB  SER A 774      33.581 -16.957   6.357  1.00 14.29           C
[truncated: 1,522,237 more chars]
