# Supplementary material for: High-throughput quantum-mechanics/molecular-mechanics (ONIOM) macromolecular crystallographic refinement with PHENIX/DivCon: the impact of mixed Hamiltonian methods on ligand and protein structure
Source: Acta Crystallogr D Struct Biol. 2018 Oct 29;74(Pt 11):1063–77. doi: 10.1107/S2059798318012913 (PMC6213575; doi:10.1107/S2059798318012913)
Supplement: Supplementary file 3 [file d-74-01063-sup3.gz › results_regionQM/1HWW-H_refine_001.pdb]

REMARK Date 2017-02-07 Time 21:11:19 EST -0500 (1486519879.77 s)
REMARK PHENIX refinement
REMARK 
REMARK ****************** INPUT FILES AND LABELS ******************************
REMARK Reflections:
REMARK   file name      : 1HWW.mtz
REMARK   labels         : ['F-obs,SIGF-obs']
REMARK R-free flags:
REMARK   file name      : 1HWW.mtz
REMARK   label          : R-free-flags
REMARK   test_flag_value: 0
REMARK Model file name(s): 
REMARK   /scratch/oleg/2712265.gondor.quantumbioinc.com/1HWW-H.pdb
REMARK 
REMARK ******************** REFINEMENT SUMMARY: QUICK FACTS *******************
REMARK Start: r_work = 0.1725 r_free = 0.1982 bonds = 0.011 angles = 1.438
REMARK Final: r_work = 0.1443 r_free = 0.1851 bonds = 0.011 angles = 1.132
REMARK ************************************************************************
REMARK 
REMARK ****************** REFINEMENT STATISTICS STEP BY STEP ******************
REMARK leading digit, like 1_, means number of macro-cycle                     
REMARK 0    : statistics at the very beginning when nothing is done yet        
REMARK 1_bss: bulk solvent correction and/or (anisotropic) scaling             
REMARK 1_xyz: refinement of coordinates                                        
REMARK 1_adp: refinement of ADPs (Atomic Displacement Parameters)              
REMARK 1_occ: refinement of occupancies                                        
REMARK ------------------------------------------------------------------------
REMARK  stage       r-work r-free bonds angles b_min b_max b_ave n_water shift
REMARK       0    : 0.2108 0.2395 0.011  1.44   8.2  64.5  19.4 2955      0.000
REMARK       1_bss: 0.1725 0.1982 0.011  1.44   8.2  64.5  19.4 2955      0.000
REMARK 1_settarget: 0.1725 0.1982 0.011  1.44   8.2  64.5  19.4 2955      0.000
REMARK       1_nqh: 0.1726 0.1982 0.011  1.44   8.2  64.5  19.4 2955      0.004
REMARK    1_weight: 0.1726 0.1982 0.011  1.44   8.2  64.5  19.4 2955      0.004
REMARK    1_checkH: 0.1729 0.1985 0.011  1.44   8.2  64.5  19.4 2955      0.358
REMARK    1_xyzrec: 0.1635 0.1996 0.013  1.14   8.2  64.5  19.4 2955      0.432
REMARK    1_checkH: 0.1635 0.1998 0.013  1.14   8.2  64.5  19.4 2955      0.433
REMARK       1_adp: 0.1543 0.1965 0.013  1.14   7.0  62.4  19.6 2955      0.433
REMARK   1_regHadp: 0.1535 0.1959 0.013  1.14   7.0  62.4  19.6 2955      0.433
REMARK       2_bss: 0.1534 0.1960 0.013  1.14   7.0  62.4  19.6 2955      0.433
REMARK 2_settarget: 0.1534 0.1960 0.013  1.14   7.0  62.4  19.6 2955      0.433
REMARK 2_updatecdl: 0.1534 0.1960 0.013  1.14   7.0  62.4  19.6 2955      0.433
REMARK       2_nqh: 0.1534 0.1960 0.013  1.14   7.0  62.4  19.6 2955      0.433
REMARK    2_weight: 0.1534 0.1960 0.013  1.14   7.0  62.4  19.6 2955      0.433
REMARK    2_checkH: 0.1534 0.1961 0.013  1.14   7.0  62.4  19.6 2955      0.433
REMARK    2_xyzrec: 0.1507 0.1906 0.011  1.09   7.0  62.4  19.6 2955      0.437
REMARK    2_checkH: 0.1508 0.1906 0.011  1.09   7.0  62.4  19.6 2955      0.437
REMARK       2_adp: 0.1472 0.1873 0.011  1.09   5.9  66.2  19.8 2955      0.437
REMARK   2_regHadp: 0.1474 0.1872 0.011  1.09   5.9  66.2  19.8 2955      0.437
REMARK       3_bss: 0.1473 0.1870 0.011  1.09   6.7  67.1  20.6 2955      0.437
REMARK 3_settarget: 0.1473 0.1870 0.011  1.09   6.7  67.1  20.6 2955      0.437
REMARK 3_updatecdl: 0.1473 0.1870 0.011  1.10   6.7  67.1  20.6 2955      0.437
REMARK       3_nqh: 0.1473 0.1870 0.011  1.10   6.7  67.1  20.6 2955      0.437
REMARK    3_weight: 0.1473 0.1870 0.011  1.10   6.7  67.1  20.6 2955      0.437
REMARK    3_checkH: 0.1473 0.1870 0.011  1.10   6.7  67.1  20.6 2955      0.437
REMARK    3_xyzrec: 0.1443 0.1850 0.011  1.13   6.7  67.1  20.6 2955      0.449
REMARK    3_checkH: 0.1443 0.1851 0.011  1.13   6.7  67.1  20.6 2955      0.449
REMARK       3_adp: 0.1443 0.1851 0.011  1.13   6.6  67.1  20.6 2955      0.449
REMARK   3_regHadp: 0.1443 0.1851 0.011  1.13   6.6  67.1  20.6 2955      0.449
REMARK         end: 0.1443 0.1851 0.011  1.13   6.7  67.2  20.7 2955      0.449
REMARK ------------------------------------------------------------------------
REMARK MODEL CONTENT.
REMARK  ELEMENT        ATOM RECORD COUNT   OCCUPANCY SUM
REMARK        C                     5224         5224.00
REMARK        H                     9994         9994.00
REMARK        O                     2386         2386.00
REMARK        N                     1436         1436.00
REMARK        S                       39           39.00
REMARK     Zn2+                        1            1.00
REMARK      O1-                      115          115.00
REMARK    TOTAL                    19195        19195.00
REMARK -----------------------------------------------------------------------
REMARK r_free_flags.md5.hexdigest cb8a6345e97ec7f10b36fe5ab1a1a6a3
REMARK 
REMARK ---------------------------------------------------------------
REMARK  Atom Name   Residue Name    Residue ID     Chain     Charge  
REMARK ---------------------------------------------------------------
REMARK      C1           SWA           1103          A       0.2307  
REMARK      C2           SWA           1103          A      -0.3473  
REMARK      C3           SWA           1103          A      -0.1969  
REMARK      C5           SWA           1103          A      -0.2217  
REMARK      C6           SWA           1103          A      -0.2733  
REMARK      C7           SWA           1103          A       0.1042  
REMARK      C8           SWA           1103          A       0.1352  
REMARK      C9           SWA           1103          A      -0.2652  
REMARK      N4           SWA           1103          A       0.0073  
REMARK      O1           SWA           1103          A       -0.71   
REMARK     O11           SWA           1103          A      -0.5309  
REMARK     O13           SWA           1103          A       -0.52   
REMARK      H1           SWA           1103          A       0.1439  
REMARK      H2           SWA           1103          A       0.4128  
REMARK      H3           SWA           1103          A       0.1893  
REMARK     H11           SWA           1103          A       0.4082  
REMARK     H13           SWA           1103          A       0.3947  
REMARK     H21           SWA           1103          A       0.1637  
REMARK     H22           SWA           1103          A       0.1612  
REMARK      H4           SWA           1103          A       0.3374  
REMARK     H51           SWA           1103          A       0.1702  
REMARK     H52           SWA           1103          A       0.2051  
REMARK     H61           SWA           1103          A       0.1581  
REMARK     H62           SWA           1103          A       0.1633  
REMARK      H7           SWA           1103          A       0.1628  
REMARK      H8           SWA           1103          A       0.1545  
REMARK     H91           SWA           1103          A       0.2274  
REMARK     H92           SWA           1103          A       0.1927  
REMARK ---------------------------------------------------------------
REMARK IF THIS FILE IS FOR PDB DEPOSITION: REMOVE ALL FROM THIS LINE UP.
REMARK   3
REMARK   3 REFINEMENT.
REMARK   3   PROGRAM     : PHENIX (1.11.1_2575: ???)
REMARK   3   AUTHORS     : Adams,Afonine,Bunkoczi,Burnley,Chen,Dar,Davis,
REMARK   3               : Draizen,Echols,Gildea,Gros,Grosse-Kunstleve,Headd,
REMARK   3               : Hintze,Hung,Ioerger,Liebschner,McCoy,McKee,Moriarty,
REMARK   3               : Oeffner,Poon,Read,Richardson,Richardson,Sacchettini,
REMARK   3               : Sauter,Sobolev,Storoni,Terwilliger,Williams,Zwart
REMARK   3
REMARK   3  REFINEMENT TARGET : ML
REMARK   3  
REMARK   3  DATA USED IN REFINEMENT.
REMARK   3   RESOLUTION RANGE HIGH (ANGSTROMS) : 1.870   
REMARK   3   RESOLUTION RANGE LOW  (ANGSTROMS) : 17.166  
REMARK   3   MIN(FOBS/SIGMA_FOBS)              : 1.00  
REMARK   3   COMPLETENESS FOR RANGE        (%) : 96.95 
REMARK   3   NUMBER OF REFLECTIONS             : 84828     
REMARK   3   NUMBER OF REFLECTIONS (NON-ANOMALOUS) : 84828     
REMARK   3  
REMARK   3  FIT TO DATA USED IN REFINEMENT.
REMARK   3   R VALUE     (WORKING + TEST SET) : 0.1464
REMARK   3   R VALUE            (WORKING SET) : 0.1443
REMARK   3   FREE R VALUE                     : 0.1851
REMARK   3   FREE R VALUE TEST SET SIZE   (%) : 5.05  
REMARK   3   FREE R VALUE TEST SET COUNT      : 4286      
REMARK   3  
REMARK   3  FIT TO DATA USED IN REFINEMENT (IN BINS).
REMARK   3   BIN  RESOLUTION RANGE  COMPL.    NWORK NFREE   RWORK  RFREE  CCWORK CCFREE
REMARK   3     1 17.1666 -  5.7397    0.99     2956   149  0.1529 0.1895   0.945  0.920
REMARK   3     2  5.7397 -  4.5843    1.00     2870   141  0.1340 0.1595   0.956  0.947
REMARK   3     3  4.5843 -  4.0133    0.99     2793   168  0.1227 0.1489   0.959  0.936
REMARK   3     4  4.0133 -  3.6502    0.99     2770   174  0.1407 0.1715   0.946  0.919
REMARK   3     5  3.6502 -  3.3907    0.99     2776   155  0.1457 0.1862   0.944  0.911
REMARK   3     6  3.3907 -  3.1922    0.99     2767   162  0.1531 0.1868   0.938  0.914
REMARK   3     7  3.1922 -  3.0332    0.99     2739   131  0.1570 0.1980   0.936  0.910
REMARK   3     8  3.0332 -  2.9018    0.99     2760   127  0.1530 0.1632   0.939  0.935
REMARK   3     9  2.9018 -  2.7906    0.98     2738   134  0.1458 0.1876   0.939  0.925
REMARK   3    10  2.7906 -  2.6947    0.98     2734   142  0.1416 0.1930   0.946  0.892
REMARK   3    11  2.6947 -  2.6107    0.99     2692   160  0.1466 0.1978   0.940  0.888
REMARK   3    12  2.6107 -  2.5363    0.98     2699   132  0.1415 0.2065   0.943  0.885
REMARK   3    13  2.5363 -  2.4698    0.98     2708   140  0.1407 0.1742   0.943  0.909
REMARK   3    14  2.4698 -  2.4097    0.98     2661   171  0.1394 0.2033   0.946  0.888
REMARK   3    15  2.4097 -  2.3550    0.97     2669   147  0.1345 0.1951   0.946  0.897
REMARK   3    16  2.3550 -  2.3050    0.97     2672   141  0.1380 0.1854   0.947  0.885
REMARK   3    17  2.3050 -  2.2590    0.97     2690   148  0.1334 0.1870   0.948  0.851
REMARK   3    18  2.2590 -  2.2165    0.97     2653   145  0.1341 0.1779   0.949  0.869
REMARK   3    19  2.2165 -  2.1770    0.97     2659   131  0.1436 0.2014   0.941  0.868
REMARK   3    20  2.1770 -  2.1402    0.96     2668   136  0.1409 0.1877   0.940  0.881
REMARK   3    21  2.1402 -  2.1057    0.97     2645   149  0.1433 0.2054   0.940  0.870
REMARK   3    22  2.1057 -  2.0734    0.96     2630   140  0.1461 0.2009   0.935  0.888
REMARK   3    23  2.0734 -  2.0429    0.96     2673   121  0.1498 0.2270   0.930  0.861
REMARK   3    24  2.0429 -  2.0142    0.96     2627   139  0.1429 0.1637   0.936  0.918
REMARK   3    25  2.0142 -  1.9870    0.96     2615   144  0.1476 0.1905   0.933  0.887
REMARK   3    26  1.9870 -  1.9612    0.95     2622   123  0.1490 0.1955   0.928  0.894
REMARK   3    27  1.9612 -  1.9368    0.95     2590   139  0.1587 0.1862   0.920  0.899
REMARK   3    28  1.9368 -  1.9134    0.94     2585   141  0.1660 0.2194   0.912  0.863
REMARK   3    29  1.9134 -  1.8912    0.94     2624   118  0.1702 0.2384   0.897  0.808
REMARK   3    30  1.8912 -  1.8700    0.84     2257   138  0.2030 0.2416   0.877  0.822
REMARK   3  
REMARK   3  BULK SOLVENT MODELLING.
REMARK   3   METHOD USED        : FLAT BULK SOLVENT MODEL
REMARK   3   SOLVENT RADIUS     : 1.11    
REMARK   3   SHRINKAGE RADIUS   : 0.90    
REMARK   3   GRID STEP FACTOR   : 4.00    
REMARK   3  
REMARK   3  ERROR ESTIMATES.
REMARK   3   COORDINATE ERROR (MAXIMUM-LIKELIHOOD BASED)     : 0.16    
REMARK   3   PHASE ERROR (DEGREES, MAXIMUM-LIKELIHOOD BASED) : 16.55   
REMARK   3  
REMARK   3  STRUCTURE FACTORS CALCULATION ALGORITHM : FFT
REMARK   3  
REMARK   3  RESTRAINTS LIBRARY
REMARK   3    GEOSTD + MON.LIB. + CDL v1.2
REMARK   3  
REMARK   3  DEVIATIONS FROM IDEAL VALUES.
REMARK   3                 RMSD     MAX  COUNT
REMARK   3   BOND      :  0.011   0.083   8446
REMARK   3   ANGLE     :  1.132  13.089  11477
REMARK   3   CHIRALITY :  0.059   0.306   1232
REMARK   3   PLANARITY :  0.008   0.064   1484
REMARK   3   DIHEDRAL  : 13.848 176.943   5024
REMARK   3   MIN NONBONDED DISTANCE : 1.966 
REMARK   3  
REMARK   3  MOLPROBITY STATISTICS.
REMARK   3   ALL-ATOM CLASHSCORE : 5.36
REMARK   3   RAMACHANDRAN PLOT:
REMARK   3     OUTLIERS : 0.40  %
REMARK   3     ALLOWED  : 2.96  %
REMARK   3     FAVORED  : 96.64 %
REMARK   3   ROTAMER OUTLIERS : 0.44 %
REMARK   3   CBETA DEVIATIONS : 0
REMARK   3   PEPTIDE PLANE:
REMARK   3     CIS-PROLINE     : 1
REMARK   3     CIS-GENERAL     : 1
REMARK   3     TWISTED PROLINE : 0
REMARK   3     TWISTED GENERAL : 0
REMARK   3  
REMARK   3  ATOMIC DISPLACEMENT PARAMETERS.
REMARK   3   WILSON B : 17.42
REMARK   3   RMS(B_ISO_OR_EQUIVALENT_BONDED) : 4.00
REMARK   3   ATOMS          NUMBER OF ATOMS
REMARK   3                    ISO.  ANISO. 
REMARK   3    ALL         :  19195       0
REMARK   3    ALL (NO H)  :   9201       0
REMARK   3    SOLVENT     :    985       0
REMARK   3    NON-SOLVENT :   8216       0
REMARK   3    HYDROGENS   :   9994       0
REMARK   3
REMARK   3
REMARK   3   OTHER REFINEMENT REMARKS:
REMARK   3   XRAY REFINEMENT USING QUANTUM MECHANICAL FUNCTIONAL
REMARK   3   PROGRAM      :QuantumBio DivCon 6 build-7.1.1-b4015.17
REMARK   3   AUTHORS      :BORBULEVYCH O.Y., PLUMLEY J., 
REMARK   3                :MARTIN, R.I., WESTERHOFF L.M. 
REMARK   3
REMARK   3   REFERENCE     :BORBULEVYCH O.Y., PLUMLEY J.A.,
REMARK   3                 :MARTIN, R.I., MERZ, K.M.,  WESTERHOFF L.M.
REMARK   3                 :ACTA CRYSTLLOGRAPHICA SECTION D, 2014, 
REMARK   3                 :V. D70, pp. 1233-1247
REMARK   3   QM METHOD(HAMILTONIAN): PM6
REMARK   3   REGION QM REFINEMENT: 
REMARK   3      MAIN/BUFFER QM REGION RADII (A): 3.0 / 2.5
REMARK   3      LIGAND / STRAIN ENERGY: SWA_A_1103 / 16.36 KCAL/MOLE
REMARK   3
HELIX    1   1 MET A   45  ARG A   51  1               Generated by MOE    7
HELIX    2   2 PRO A   72  LYS A   74  5               Generated by MOE    3
HELIX    3   3 PHE A   99  HIS A  105  1               Generated by MOE    7
HELIX    4   4 THR A  107  ASP A  120  1               Generated by MOE   14
HELIX    5   5 ILE A  131  TYR A  138  1               Generated by MOE    8
HELIX    6   6 GLU A  143  LYS A  154  1               Generated by MOE   12
HELIX    7   7 TRP A  175  MET A  193  1               Generated by MOE   19
HELIX    8   8 THR A  211  GLN A  217  1               Generated by MOE    7
HELIX    9   9 TYR A  231  GLN A  239  1               Generated by MOE    9
HELIX   10  10 ILE A  271  HIS A  273  5               Generated by MOE    3
HELIX   11  11 PRO A  279  CYS A  282  1               Generated by MOE    4
HELIX   12  12 CYS A  283  PHE A  285  5               Generated by MOE    3
HELIX   13  13 VAL A  311  ALA A  326  1               Generated by MOE   16
HELIX   14  14 ASN A  347  SER A  366  1               Generated by MOE   20
HELIX   15  15 ALA A  368  PHE A  370  5               Generated by MOE    3
HELIX   16  16 LEU A  379  ARG A  391  1               Generated by MOE   13
HELIX   17  17 GLY A  417  TYR A  419  5               Generated by MOE    3
HELIX   18  18 PRO A  423  ALA A  444  1               Generated by MOE   22
HELIX   19  19 GLY A  450  ALA A  452  5               Generated by MOE    3
HELIX   20  20 ILE A  454  PHE A  468  1               Generated by MOE   15
HELIX   21  21 THR A  480  LEU A  508  1               Generated by MOE   29
HELIX   22  22 LEU A  824  ASN A  827  5               Generated by MOE    4
HELIX   23  23 SER A  916  LEU A  926  1               Generated by MOE   11
HELIX   24  24 VAL A  999  HIS A 1001  5               Generated by MOE    3
HELIX   25  25 ASP A 1024  MET A 1026  5               Generated by MOE    3
SHEET    1       VAL A  43  GLN A  44                  Generated by MOE
SHEET    2       LEU A  81  HIS A  90                  Generated by MOE
SHEET    3       PHE A 126  TRP A 128                  Generated by MOE
SHEET    4       LEU A 158  PHE A 160                  Generated by MOE
SHEET    5       ALA A 199  ALA A 202                  Generated by MOE
SHEET    6       ASN A 223  ILE A 226                  Generated by MOE
SHEET    7       GLU A 244  PHE A 245                  Generated by MOE
SHEET    8       LEU A 246  TRP A 247                  Generated by MOE
SHEET    9       LEU A 259  LEU A 259                  Generated by MOE
SHEET   10       PHE A 260  MET A 263                  Generated by MOE
SHEET   11       VAL A 333  ASP A 341                  Generated by MOE
SHEET   12       VAL A 372  PHE A 376                  Generated by MOE
SHEET   13       THR A 399  SER A 401                  Generated by MOE
SHEET   14       ALA A 408  ARG A 410                  Generated by MOE
SHEET   15       ASN A 413  TYR A 414                  Generated by MOE
SHEET   16       PHE A 524  LEU A 526                  Generated by MOE
SHEET   17       THR A 542  ILE A 543                  Generated by MOE
SHEET   18       SER A 552  ASN A 559                  Generated by MOE
SHEET   19       ARG A 565  PHE A 571                  Generated by MOE
SHEET   20       TYR A 572  VAL A 573                  Generated by MOE
SHEET   21       VAL A 578  ASP A 582                  Generated by MOE
SHEET   22       PRO A 587  VAL A 588                  Generated by MOE
SHEET   23       ALA A 590  VAL A 592                  Generated by MOE
SHEET   24       SER A 593  ASP A 601                  Generated by MOE
SHEET   25       THR A 606  VAL A 624                  Generated by MOE
SHEET   26       GLY A 628  ILE A 636                  Generated by MOE
SHEET   27       THR A 644  TYR A 646                  Generated by MOE
SHEET   28       SER A 648  ASN A 649                  Generated by MOE
SHEET   29       LEU A 650  LEU A 652                  Generated by MOE
SHEET   30       LYS A 669  GLY A 671                  Generated by MOE
SHEET   31       ILE A 676  ARG A 679                  Generated by MOE
SHEET   32       THR A 685  PHE A 688                  Generated by MOE
SHEET   33       LEU A 694  GLN A 698                  Generated by MOE
SHEET   34       VAL A 706  TYR A 715                  Generated by MOE
SHEET   35       SER A 736  PRO A 737                  Generated by MOE
SHEET   36       VAL A 745  LYS A 749                  Generated by MOE
SHEET   37       SER A 754  LEU A 760                  Generated by MOE
SHEET   38       VAL A 763  MET A 769                  Generated by MOE
SHEET   39       GLU A 775  VAL A 780                  Generated by MOE
SHEET   40       THR A 788  THR A 796                  Generated by MOE
SHEET   41       ILE A 803  LEU A 808                  Generated by MOE
SHEET   42       GLN A 812  ARG A 817                  Generated by MOE
SHEET   43       TYR A 829  ILE A 831                  Generated by MOE
SHEET   44       GLY A 834  GLU A 838                  Generated by MOE
SHEET   45       THR A 842  THR A 848                  Generated by MOE
SHEET   46       LEU A 852  SER A 855                  Generated by MOE
SHEET   47       GLU A 861  ARG A 869                  Generated by MOE
SHEET   48       VAL A 888  LYS A 898                  Generated by MOE
SHEET   49       ALA A 911  GLY A 912                  Generated by MOE
SHEET   50       ASP A 930  PHE A 934                  Generated by MOE
SHEET   51       GLN A 945  PHE A 946                  Generated by MOE
SHEET   52       LEU A 957  ARG A 964                  Generated by MOE
SHEET   53       GLN A 973  ARG A 981                  Generated by MOE
SHEET   54       VAL A1006  THR A1012                  Generated by MOE
SHEET   55       ASN A1019  HIS A1022                  Generated by MOE
SHEET   56       GLU A1035  HIS A1043                  Generated by MOE
LINK         C1  NAG A1101                 ND2 ASN A 194 
SSBOND   1 CYS A   31    CYS A 1032 
SSBOND   2 CYS A  275    CYS A  282 
SSBOND   3 CYS A  283    CYS A  297 
SSBOND   4 CYS A  902    CYS A  987 
SSBOND   5 CYS A 1000    CYS A 1009 
CRYST1   68.902  110.015  138.472  90.00  90.00  90.00 P 21 21 21
SCALE1      0.014513  0.000000  0.000000        0.00000
SCALE2      0.000000  0.009090  0.000000        0.00000
SCALE3      0.000000  0.000000  0.007222        0.00000
ATOM      1  N   CYS A  31      44.163  36.185 -18.886  1.00 37.43           N
ATOM      2  CA  CYS A  31      43.432  37.428 -18.605  1.00 27.68           C
ATOM      3  C   CYS A  31      41.928  37.228 -18.721  1.00 26.58           C
ATOM      4  O   CYS A  31      41.448  36.740 -19.734  1.00 23.53           O
ATOM      5  CB  CYS A  31      43.847  38.555 -19.550  1.00 22.16           C
ATOM      6  SG  CYS A  31      45.509  39.226 -19.383  1.00 23.84           S
ATOM      7  H1  CYS A  31      45.104  36.320 -18.760  1.00 44.89           H
ATOM      8  H2  CYS A  31      43.995  35.917 -19.793  1.00 44.89           H
ATOM      9  HA  CYS A  31      43.628  37.717 -17.697  1.00 33.19           H
ATOM     10  HB2 CYS A  31      43.240  39.299 -19.413  1.00 26.57           H
ATOM     11  HB3 CYS A  31      43.751  38.230 -20.461  1.00 26.57           H
ATOM     12  N   GLN A  32      41.205  37.605 -17.667  1.00 25.78           N
ATOM     13  CA  GLN A  32      39.746  37.654 -17.697  1.00 27.84           C
ATOM     14  C   GLN A  32      39.242  38.562 -18.811  1.00 24.63           C
ATOM     15  O   GLN A  32      39.840  39.585 -19.142  1.00 19.50           O
ATOM     16  CB  GLN A  32      39.195  38.187 -16.372  1.00 27.33           C
ATOM     17  CG  GLN A  32      39.195  37.193 -15.243  1.00 38.06           C
ATOM     18  CD  GLN A  32      38.246  37.606 -14.132  1.00 36.83           C
ATOM     19  OE1 GLN A  32      37.025  37.596 -14.310  1.00 37.30           O
ATOM     20  NE2 GLN A  32      38.801  37.962 -12.976  1.00 45.62           N
ATOM     21  H   GLN A  32      41.544  37.836 -16.912  1.00 30.92           H
ATOM     22  HA  GLN A  32      39.393  36.762 -17.847  1.00 33.39           H
ATOM     23  HB2 GLN A  32      39.726  38.947 -16.093  1.00 32.77           H
ATOM     24  HB3 GLN A  32      38.278  38.468 -16.514  1.00 32.77           H
ATOM     25  HG2 GLN A  32      38.903  36.332 -15.583  1.00 45.66           H
ATOM     26  HG3 GLN A  32      40.092  37.119 -14.879  1.00 45.66           H
ATOM     27 HE21 GLN A  32      39.654  37.900 -12.875  1.00 54.72           H
ATOM     28 HE22 GLN A  32      38.311  38.233 -12.322  1.00 54.72           H
ATOM     29  N   ASP A  33      38.107  38.194 -19.365  1.00 21.17           N
ATOM     30  CA  ASP A  33      37.452  39.000 -20.378  1.00 25.59           C
ATOM     31  C   ASP A  33      36.557  39.998 -19.643  1.00 25.27           C
ATOM     32  O   ASP A  33      35.661  39.585 -18.906  1.00 27.51           O
ATOM     33  CB  ASP A  33      36.659  38.075 -21.298  1.00 22.44           C
ATOM     34  CG  ASP A  33      36.038  38.787 -22.464  1.00 27.00           C
ATOM     35  OD1 ASP A  33      35.940  38.159 -23.536  1.00 24.88           O
ATOM     36  OD2 ASP A  33      35.626  39.957 -22.312  1.00 26.44           O1-
ATOM     37  H   ASP A  33      37.681  37.477 -19.166  1.00 25.39           H
ATOM     38  HA  ASP A  33      38.114  39.475 -20.903  1.00 30.69           H
ATOM     39  HB2 ASP A  33      37.249  37.390 -21.654  1.00 26.91           H
ATOM     40  HB3 ASP A  33      35.947  37.662 -20.782  1.00 26.91           H
ATOM     41  N   VAL A  34      36.785  41.304 -19.831  1.00 19.36           N
ATOM     42  CA  VAL A  34      36.060  42.282 -19.034  1.00 12.20           C
ATOM     43  C   VAL A  34      34.873  42.825 -19.812  1.00 17.84           C
ATOM     44  O   VAL A  34      34.183  43.721 -19.334  1.00 14.54           O
ATOM     45  CB  VAL A  34      36.976  43.431 -18.563  1.00 15.67           C
ATOM     46  CG1 VAL A  34      38.139  42.894 -17.787  1.00 19.79           C
ATOM     47  CG2 VAL A  34      37.498  44.273 -19.749  1.00 16.90           C
ATOM     48  H   VAL A  34      37.333  41.642 -20.398  1.00 23.22           H
ATOM     49  HA  VAL A  34      35.725  41.853 -18.236  1.00 14.62           H
ATOM     50  HB  VAL A  34      36.452  44.011 -17.985  1.00 18.78           H
ATOM     51 HG11 VAL A  34      38.685  43.640 -17.503  1.00 23.72           H
ATOM     52 HG12 VAL A  34      37.792  42.411 -17.023  1.00 23.72           H
ATOM     53 HG13 VAL A  34      38.653  42.302 -18.358  1.00 23.72           H
ATOM     54 HG21 VAL A  34      38.065  44.985 -19.408  1.00 20.26           H
ATOM     55 HG22 VAL A  34      38.019  43.704 -20.342  1.00 20.26           H
ATOM     56 HG23 VAL A  34      36.746  44.659 -20.232  1.00 20.26           H
ATOM     57  N   VAL A  35      34.616  42.300 -21.007  1.00 13.01           N
ATOM     58  CA  VAL A  35      33.559  42.808 -21.875  1.00 13.19           C
ATOM     59  C   VAL A  35      32.390  41.832 -21.993  1.00 15.94           C
ATOM     60  O   VAL A  35      31.234  42.234 -21.905  1.00 13.55           O
ATOM     61  CB  VAL A  35      34.115  43.154 -23.270  1.00 16.58           C
ATOM     62  CG1 VAL A  35      32.983  43.645 -24.191  1.00 19.42           C
ATOM     63  CG2 VAL A  35      35.209  44.187 -23.161  1.00 16.77           C
ATOM     64  H   VAL A  35      35.060  41.649 -21.344  1.00 15.59           H
ATOM     65  HA  VAL A  35      33.209  43.628 -21.486  1.00 15.81           H
ATOM     66  HB  VAL A  35      34.496  42.353 -23.667  1.00 19.87           H
ATOM     67 HG11 VAL A  35      33.377  43.892 -25.041  1.00 23.28           H
ATOM     68 HG12 VAL A  35      32.328  42.940 -24.327  1.00 23.28           H
ATOM     69 HG13 VAL A  35      32.550  44.415 -23.787  1.00 23.28           H
ATOM     70 HG21 VAL A  35      35.517  44.411 -24.054  1.00 20.10           H
ATOM     71 HG22 VAL A  35      34.855  44.974 -22.718  1.00 20.10           H
ATOM     72 HG23 VAL A  35      35.939  43.808 -22.644  1.00 20.10           H
ATOM     73  N   GLN A  36      32.676  40.555 -22.227  1.00 19.79           N
ATOM     74  CA  GLN A  36      31.680  39.635 -22.776  1.00 17.34           C
ATOM     75  C   GLN A  36      31.051  38.693 -21.766  1.00 21.98           C
ATOM     76  O   GLN A  36      30.116  37.980 -22.129  1.00 23.34           O
ATOM     77  CB  GLN A  36      32.310  38.798 -23.884  1.00 16.99           C
ATOM     78  CG  GLN A  36      32.955  39.632 -24.973  1.00 18.88           C
ATOM     79  CD  GLN A  36      33.442  38.783 -26.113  1.00 20.52           C
ATOM     80  OE1 GLN A  36      32.741  38.614 -27.104  1.00 28.22           O
ATOM     81  NE2 GLN A  36      34.650  38.265 -25.990  1.00 22.58           N
ATOM     82  H   GLN A  36      33.444  40.193 -22.076  1.00 23.73           H
ATOM     83  HA  GLN A  36      30.959  40.156 -23.176  1.00 20.79           H
ATOM     84  HB2 GLN A  36      32.987  38.216 -23.505  1.00 20.36           H
ATOM     85  HB3 GLN A  36      31.605  38.284 -24.298  1.00 20.36           H
ATOM     86  HG2 GLN A  36      32.315  40.275 -25.319  1.00 22.64           H
ATOM     87  HG3 GLN A  36      33.723  40.094 -24.604  1.00 22.64           H
ATOM     88 HE21 GLN A  36      35.136  38.451 -25.304  1.00 27.08           H
ATOM     89 HE22 GLN A  36      34.959  37.746 -26.603  1.00 27.08           H
ATOM     90  N   ASP A  37      31.521  38.657 -20.528  1.00 22.88           N
ATOM     91  CA  ASP A  37      30.994  37.765 -19.496  1.00 24.20           C
ATOM     92  C   ASP A  37      30.383  38.625 -18.398  1.00 23.00           C
ATOM     93  O   ASP A  37      31.117  39.241 -17.622  1.00 25.97           O
ATOM     94  CB  ASP A  37      32.104  36.879 -18.888  1.00 25.44           C
ATOM     95  CG  ASP A  37      32.713  35.889 -19.874  1.00 26.00           C
ATOM     96  OD1 ASP A  37      31.975  35.295 -20.675  1.00 31.75           O
ATOM     97  OD2 ASP A  37      33.954  35.720 -19.830  1.00 28.77           O1-
ATOM     98  H   ASP A  37      32.169  39.150 -20.252  1.00 27.43           H
ATOM     99  HA  ASP A  37      30.301  37.200 -19.871  1.00 29.02           H
ATOM    100  HB2 ASP A  37      32.832  37.444 -18.584  1.00 30.50           H
ATOM    101  HB3 ASP A  37      31.743  36.379 -18.139  1.00 30.50           H
ATOM    102  N   VAL A  38      29.062  38.625 -18.300  1.00 18.69           N
ATOM    103  CA  VAL A  38      28.353  39.343 -17.240  1.00 20.57           C
ATOM    104  C   VAL A  38      28.563  38.644 -15.899  1.00 24.68           C
ATOM    105  O   VAL A  38      28.108  37.505 -15.712  1.00 18.65           O
ATOM    106  CB  VAL A  38      26.858  39.458 -17.558  1.00 28.41           C
ATOM    107  CG1 VAL A  38      26.100  40.193 -16.437  1.00 22.87           C
ATOM    108  CG2 VAL A  38      26.674  40.174 -18.896  1.00 22.28           C
ATOM    109  H   VAL A  38      28.543  38.210 -18.847  1.00 22.41           H
ATOM    110  HA  VAL A  38      28.707  40.248 -17.190  1.00 24.67           H
ATOM    111  HB  VAL A  38      26.494  38.561 -17.640  1.00 34.08           H
ATOM    112 HG11 VAL A  38      25.163  40.252 -16.677  1.00 27.43           H
ATOM    113 HG12 VAL A  38      26.190  39.700 -15.606  1.00 27.43           H
ATOM    114 HG13 VAL A  38      26.476  41.083 -16.340  1.00 27.43           H
ATOM    115 HG21 VAL A  38      25.724  40.245 -19.085  1.00 26.72           H
ATOM    116 HG22 VAL A  38      27.072  41.057 -18.841  1.00 26.72           H
ATOM    117 HG23 VAL A  38      27.114  39.658 -19.589  1.00 26.72           H
ATOM    118  N   PRO A  39      29.220  39.278 -14.933  1.00 18.78           N
ATOM    119  CA  PRO A  39      29.389  38.630 -13.627  1.00 18.94           C
ATOM    120  C   PRO A  39      28.062  38.227 -13.002  1.00 18.23           C
ATOM    121  O   PRO A  39      27.052  38.922 -13.114  1.00 17.79           O
ATOM    122  CB  PRO A  39      30.109  39.703 -12.794  1.00 18.78           C
ATOM    123  CG  PRO A  39      30.904  40.450 -13.812  1.00 15.00           C
ATOM    124  CD  PRO A  39      29.934  40.568 -14.974  1.00 21.46           C
ATOM    125  HA  PRO A  39      29.957  37.851 -13.718  1.00 22.71           H
ATOM    126  HB2 PRO A  39      29.468  40.288 -12.359  1.00 22.51           H
ATOM    127  HB3 PRO A  39      30.692  39.278 -12.147  1.00 22.51           H
ATOM    128  HG2 PRO A  39      31.158  41.316 -13.462  1.00 17.98           H
ATOM    129  HG3 PRO A  39      31.692  39.939 -14.066  1.00 17.98           H
ATOM    130  HD2 PRO A  39      29.319  41.304 -14.824  1.00 25.73           H
ATOM    131  HD3 PRO A  39      30.416  40.666 -15.810  1.00 25.73           H
ATOM    132  N   ASN A  40      28.066  37.077 -12.326  1.00 23.49           N
ATOM    133  CA  ASN A  40      26.906  36.641 -11.558  1.00 20.08           C
ATOM    134  C   ASN A  40      27.114  37.024 -10.092  1.00 20.55           C
ATOM    135  O   ASN A  40      27.960  36.439  -9.404  1.00 18.65           O
ATOM    136  CB  ASN A  40      26.685  35.140 -11.697  1.00 27.13           C
ATOM    137  CG  ASN A  40      25.540  34.658 -10.828  1.00 33.40           C
ATOM    138  OD1 ASN A  40      24.459  35.257 -10.802  1.00 40.78           O
ATOM    139  ND2 ASN A  40      25.788  33.603 -10.066  1.00 46.01           N
ATOM    140  H   ASN A  40      28.735  36.536 -12.289  1.00 28.16           H
ATOM    141  HA  ASN A  40      26.108  37.092 -11.879  1.00 24.07           H
ATOM    142  HB2 ASN A  40      26.477  34.924 -12.622  1.00 32.54           H
ATOM    143  HB3 ASN A  40      27.494  34.680 -11.423  1.00 32.54           H
ATOM    144 HD21 ASN A  40      25.155  33.260  -9.590  1.00 55.19           H
ATOM    145 HD22 ASN A  40      26.585  33.272 -10.035  1.00 55.19           H
ATOM    146  N   VAL A  41      26.354  38.001  -9.608  1.00 20.10           N
ATOM    147  CA  VAL A  41      26.517  38.457  -8.229  1.00 16.81           C
ATOM    148  C   VAL A  41      25.149  38.447  -7.560  1.00 16.02           C
ATOM    149  O   VAL A  41      24.102  38.507  -8.213  1.00 16.55           O
ATOM    150  CB  VAL A  41      27.173  39.853  -8.122  1.00 15.59           C
ATOM    151  CG1 VAL A  41      28.607  39.802  -8.571  1.00 16.85           C
ATOM    152  CG2 VAL A  41      26.409  40.860  -8.946  1.00 18.87           C
ATOM    153  H   VAL A  41      25.733  38.402 -10.043  1.00 24.10           H
ATOM    154  HA  VAL A  41      27.078  37.826  -7.748  1.00 20.15           H
ATOM    155  HB  VAL A  41      27.164  40.155  -7.200  1.00 18.69           H
ATOM    156 HG11 VAL A  41      28.995  40.684  -8.466  1.00 20.21           H
ATOM    157 HG12 VAL A  41      29.082  39.155  -8.026  1.00 20.21           H
ATOM    158 HG13 VAL A  41      28.630  39.539  -9.504  1.00 20.21           H
ATOM    159 HG21 VAL A  41      26.834  41.729  -8.866  1.00 22.62           H
ATOM    160 HG22 VAL A  41      26.409  40.573  -9.875  1.00 22.62           H
ATOM    161 HG23 VAL A  41      25.496  40.902  -8.611  1.00 22.62           H
ATOM    162  N   ASP A  42      25.171  38.337  -6.233  1.00 16.17           N
ATOM    163  CA  ASP A  42      23.927  38.354  -5.469  1.00 16.65           C
ATOM    164  C   ASP A  42      23.260  39.721  -5.519  1.00 17.39           C
ATOM    165  O   ASP A  42      22.033  39.813  -5.605  1.00 16.08           O
ATOM    166  CB  ASP A  42      24.214  37.951  -4.016  1.00 20.08           C
ATOM    167  CG  ASP A  42      24.728  36.521  -3.898  1.00 19.41           C
ATOM    168  OD1 ASP A  42      24.064  35.614  -4.435  1.00 21.68           O
ATOM    169  OD2 ASP A  42      25.793  36.309  -3.286  1.00 16.51           O1-
ATOM    170  H   ASP A  42      25.882  38.249  -5.757  1.00 19.39           H
ATOM    171  HA  ASP A  42      23.312  37.715  -5.853  1.00 19.97           H
ATOM    172  HB2 ASP A  42      24.885  38.539  -3.638  1.00 24.07           H
ATOM    173  HB3 ASP A  42      23.392  38.021  -3.506  1.00 24.07           H
ATOM    174  N   VAL A  43      24.045  40.801  -5.436  1.00 15.20           N
ATOM    175  CA  VAL A  43      23.543  42.170  -5.440  1.00 15.44           C
ATOM    176  C   VAL A  43      24.293  42.940  -6.508  1.00 15.13           C
ATOM    177  O   VAL A  43      25.519  43.030  -6.462  1.00 15.99           O
ATOM    178  CB  VAL A  43      23.709  42.862  -4.081  1.00 19.27           C
ATOM    179  CG1 VAL A  43      23.141  44.287  -4.129  1.00 15.34           C
ATOM    180  CG2 VAL A  43      23.064  42.034  -2.978  1.00 19.41           C
ATOM    181  H   VAL A  43      24.905  40.761  -5.378  1.00 18.22           H
ATOM    182  HA  VAL A  43      22.600  42.164  -5.671  1.00 18.51           H
ATOM    183  HB  VAL A  43      24.660  42.936  -3.891  1.00 23.10           H
ATOM    184 HG11 VAL A  43      23.233  44.682  -3.247  1.00 18.39           H
ATOM    185 HG12 VAL A  43      23.635  44.820  -4.773  1.00 18.39           H
ATOM    186 HG13 VAL A  43      22.205  44.242  -4.381  1.00 18.39           H
ATOM    187 HG21 VAL A  43      23.192  42.484  -2.127  1.00 23.27           H
ATOM    188 HG22 VAL A  43      22.116  41.950  -3.168  1.00 23.27           H
ATOM    189 HG23 VAL A  43      23.479  41.157  -2.958  1.00 23.27           H
ATOM    190  N   GLN A  44      23.570  43.448  -7.483  1.00 11.33           N
ATOM    191  CA  GLN A  44      24.143  44.315  -8.510  1.00 15.55           C
ATOM    192  C   GLN A  44      23.431  45.656  -8.404  1.00 13.15           C
ATOM    193  O   GLN A  44      22.212  45.723  -8.568  1.00 14.12           O
ATOM    194  CB  GLN A  44      24.006  43.673  -9.907  1.00 15.66           C
ATOM    195  CG  GLN A  44      25.110  44.098 -10.893  1.00 12.95           C
ATOM    196  CD  GLN A  44      25.159  45.619 -11.025  1.00 16.20           C
ATOM    197  OE1 GLN A  44      24.153  46.257 -11.306  1.00 13.81           O
ATOM    198  NE2 GLN A  44      26.317  46.200 -10.765  1.00 12.75           N
ATOM    199  H   GLN A  44      22.729  43.306  -7.578  1.00 13.58           H
ATOM    200  HA  GLN A  44      25.086  44.449  -8.320  1.00 18.64           H
ATOM    201  HB2 GLN A  44      24.052  42.712  -9.811  1.00 18.77           H
ATOM    202  HB3 GLN A  44      23.152  43.930 -10.283  1.00 18.77           H
ATOM    203  HG2 GLN A  44      25.970  43.769 -10.581  1.00 15.52           H
ATOM    204  HG3 GLN A  44      24.917  43.735 -11.767  1.00 15.52           H
ATOM    205 HE21 GLN A  44      27.008  45.730 -10.568  1.00 15.28           H
ATOM    206 HE22 GLN A  44      26.371  47.055 -10.791  1.00 15.28           H
ATOM    207  N   MET A  45      24.173  46.722  -8.081  1.00 13.02           N
ATOM    208  CA  MET A  45      23.498  47.912  -7.575  1.00 14.67           C
ATOM    209  C   MET A  45      22.601  48.567  -8.625  1.00 10.62           C
ATOM    210  O   MET A  45      21.610  49.220  -8.263  1.00 13.35           O
ATOM    211  CB  MET A  45      24.501  48.916  -7.023  1.00 13.64           C
ATOM    212  CG  MET A  45      25.098  48.492  -5.684  1.00 13.53           C
ATOM    213  SD  MET A  45      23.879  48.141  -4.428  1.00 15.16           S
ATOM    214  CE  MET A  45      23.235  49.788  -4.097  1.00 17.39           C
ATOM    215  H   MET A  45      25.023  46.783  -8.157  1.00 15.60           H
ATOM    216  HA  MET A  45      22.927  47.631  -6.843  1.00 17.59           H
ATOM    217  HB2 MET A  45      25.223  49.020  -7.664  1.00 16.35           H
ATOM    218  HB3 MET A  45      24.045  49.760  -6.885  1.00 16.35           H
ATOM    219  HG2 MET A  45      25.630  47.694  -5.827  1.00 16.21           H
ATOM    220  HG3 MET A  45      25.659  49.212  -5.366  1.00 16.21           H
ATOM    221  HE1 MET A  45      22.525  49.724  -3.440  1.00 20.84           H
ATOM    222  HE2 MET A  45      23.948  50.338  -3.744  1.00 20.84           H
ATOM    223  HE3 MET A  45      22.890  50.180  -4.915  1.00 20.84           H
ATOM    224  N   LEU A  46      22.938  48.454  -9.910  1.00 12.55           N
ATOM    225  CA  LEU A  46      22.065  49.041 -10.933  1.00 11.99           C
ATOM    226  C   LEU A  46      20.752  48.270 -11.015  1.00 16.81           C
ATOM    227  O   LEU A  46      19.667  48.870 -11.120  1.00 14.56           O
ATOM    228  CB  LEU A  46      22.764  49.061 -12.302  1.00 14.11           C
ATOM    229  CG  LEU A  46      22.001  49.783 -13.436  1.00  9.42           C
ATOM    230  CD1 LEU A  46      21.973  51.295 -13.226  1.00 15.12           C
ATOM    231  CD2 LEU A  46      22.576  49.431 -14.828  1.00 14.04           C
ATOM    232  H   LEU A  46      23.636  48.049 -10.218  1.00 15.04           H
ATOM    233  HA  LEU A  46      21.858  49.955 -10.684  1.00 14.37           H
ATOM    234  HB2 LEU A  46      23.627  49.500 -12.213  1.00 16.91           H
ATOM    235  HB3 LEU A  46      22.896  48.142 -12.580  1.00 16.91           H
ATOM    236  HG  LEU A  46      21.070  49.502 -13.407  1.00 11.29           H
ATOM    237 HD11 LEU A  46      21.440  51.692 -13.931  1.00 18.13           H
ATOM    238 HD12 LEU A  46      21.577  51.487 -12.359  1.00 18.13           H
ATOM    239 HD13 LEU A  46      22.879  51.633 -13.264  1.00 18.13           H
ATOM    240 HD21 LEU A  46      22.052  49.861 -15.525  1.00 16.83           H
ATOM    241 HD22 LEU A  46      23.491  49.745 -14.886  1.00 16.83           H
ATOM    242 HD23 LEU A  46      22.544  48.469 -14.946  1.00 16.83           H
ATOM    243  N   GLU A  47      20.834  46.939 -10.911  1.00 15.10           N
ATOM    244  CA  GLU A  47      19.633  46.110 -10.915  1.00 16.43           C
ATOM    245  C   GLU A  47      18.799  46.398  -9.685  1.00 16.16           C
ATOM    246  O   GLU A  47      17.585  46.597  -9.778  1.00 17.81           O
ATOM    247  CB  GLU A  47      20.019  44.625 -10.975  1.00 18.02           C
ATOM    248  CG  GLU A  47      18.851  43.651 -11.181  1.00 23.75           C
ATOM    249  CD  GLU A  47      18.085  43.323  -9.926  1.00 29.99           C
ATOM    250  OE1 GLU A  47      16.905  42.905 -10.050  1.00 28.80           O
ATOM    251  OE2 GLU A  47      18.636  43.471  -8.808  1.00 25.53           O1-
ATOM    252  H   GLU A  47      21.567  46.493 -10.821  1.00 18.10           H
ATOM    253  HA  GLU A  47      19.102  46.326 -11.705  1.00 19.69           H
ATOM    254  HB2 GLU A  47      20.628  44.502 -11.717  1.00 21.60           H
ATOM    255  HB3 GLU A  47      20.455  44.379 -10.143  1.00 21.60           H
ATOM    256  HG2 GLU A  47      18.227  44.041 -11.808  1.00 28.48           H
ATOM    257  HG3 GLU A  47      19.202  42.815 -11.530  1.00 28.48           H
ATOM    258  N   LEU A  48      19.453  46.481  -8.528  1.00 16.15           N
ATOM    259  CA  LEU A  48      18.771  46.846  -7.288  1.00 17.76           C
ATOM    260  C   LEU A  48      18.057  48.182  -7.417  1.00 17.00           C
ATOM    261  O   LEU A  48      16.883  48.298  -7.056  1.00 18.14           O
ATOM    262  CB  LEU A  48      19.771  46.883  -6.133  1.00 15.82           C
ATOM    263  CG  LEU A  48      19.176  47.130  -4.750  1.00 18.91           C
ATOM    264  CD1 LEU A  48      18.102  46.100  -4.426  1.00 26.96           C
ATOM    265  CD2 LEU A  48      20.231  47.170  -3.664  1.00 22.15           C
ATOM    266  H   LEU A  48      20.291  46.318  -8.437  1.00 19.36           H
ATOM    267  HA  LEU A  48      18.110  46.161  -7.102  1.00 21.29           H
ATOM    268  HB2 LEU A  48      20.215  46.022  -6.103  1.00 18.96           H
ATOM    269  HB3 LEU A  48      20.426  47.580  -6.302  1.00 18.96           H
ATOM    270  HG  LEU A  48      18.749  47.998  -4.762  1.00 22.67           H
ATOM    271 HD11 LEU A  48      17.721  46.308  -3.567  1.00 32.33           H
ATOM    272 HD12 LEU A  48      17.401  46.143  -5.095  1.00 32.33           H
ATOM    273 HD13 LEU A  48      18.504  45.217  -4.410  1.00 32.33           H
ATOM    274 HD21 LEU A  48      19.800  47.366  -2.818  1.00 26.56           H
ATOM    275 HD22 LEU A  48      20.677  46.309  -3.622  1.00 26.56           H
ATOM    276 HD23 LEU A  48      20.865  47.876  -3.873  1.00 26.56           H
ATOM    277  N   TYR A  49      18.727  49.186  -7.982  1.00 15.83           N
ATOM    278  CA  TYR A  49      18.113  50.504  -8.137  1.00 14.48           C
ATOM    279  C   TYR A  49      16.860  50.419  -9.011  1.00 16.42           C
ATOM    280  O   TYR A  49      15.860  51.101  -8.759  1.00 15.13           O
ATOM    281  CB  TYR A  49      19.131  51.493  -8.735  1.00 16.60           C
ATOM    282  CG  TYR A  49      19.662  52.440  -7.687  1.00 16.03           C
ATOM    283  CD1 TYR A  49      20.110  51.955  -6.466  1.00 13.26           C
ATOM    284  CD2 TYR A  49      19.677  53.822  -7.895  1.00 15.20           C
ATOM    285  CE1 TYR A  49      20.547  52.803  -5.472  1.00 16.10           C
ATOM    286  CE2 TYR A  49      20.118  54.677  -6.908  1.00 15.84           C
ATOM    287  CZ  TYR A  49      20.544  54.175  -5.709  1.00 14.16           C
ATOM    288  OH  TYR A  49      20.965  55.035  -4.736  1.00 14.91           O
ATOM    289  H   TYR A  49      19.521  49.120  -8.302  1.00 18.97           H
ATOM    290  HA  TYR A  49      17.850  50.828  -7.261  1.00 17.36           H
ATOM    291  HB2 TYR A  49      19.879  51.003  -9.117  1.00 19.90           H
ATOM    292  HB3 TYR A  49      18.689  52.021  -9.416  1.00 19.90           H
ATOM    293  HD1 TYR A  49      20.087  51.042  -6.305  1.00 15.89           H
ATOM    294  HD2 TYR A  49      19.374  54.171  -8.702  1.00 18.22           H
ATOM    295  HE1 TYR A  49      20.837  52.466  -4.655  1.00 19.30           H
ATOM    296  HE2 TYR A  49      20.121  55.593  -7.051  1.00 18.99           H
ATOM    297  HH  TYR A  49      20.859  55.824  -4.998  1.00 17.88           H
ATOM    298  N   ASP A  50      16.903  49.573 -10.033  1.00 15.96           N
ATOM    299  CA  ASP A  50      15.777  49.443 -10.956  1.00 19.25           C
ATOM    300  C   ASP A  50      14.530  48.928 -10.234  1.00 26.47           C
ATOM    301  O   ASP A  50      13.405  49.356 -10.535  1.00 16.71           O
ATOM    302  CB  ASP A  50      16.181  48.511 -12.096  1.00 18.55           C
ATOM    303  CG  ASP A  50      15.357  48.699 -13.331  1.00 32.81           C
ATOM    304  OD1 ASP A  50      15.422  47.799 -14.195  1.00 32.38           O
ATOM    305  OD2 ASP A  50      14.693  49.743 -13.445  1.00 25.78           O1-
ATOM    306  H   ASP A  50      17.578  49.073 -10.220  1.00 19.13           H
ATOM    307  HA  ASP A  50      15.577  50.313 -11.345  1.00 23.08           H
ATOM    308  HB2 ASP A  50      17.112  48.659 -12.328  1.00 22.23           H
ATOM    309  HB3 ASP A  50      16.060  47.597 -11.804  1.00 22.23           H
ATOM    310  N   ARG A  51      14.721  48.016  -9.272  1.00 23.54           N
ATOM    311  CA  ARG A  51      13.642  47.352  -8.533  1.00 23.40           C
ATOM    312  C   ARG A  51      13.180  48.103  -7.291  1.00 21.19           C
ATOM    313  O   ARG A  51      12.014  47.976  -6.917  1.00 22.92           O
ATOM    314  CB  ARG A  51      14.074  45.951  -8.086  1.00 30.51           C
ATOM    315  CG  ARG A  51      14.196  44.962  -9.190  1.00 35.44           C
ATOM    316  CD  ARG A  51      14.317  43.538  -8.638  1.00 42.98           C
ATOM    317  NE  ARG A  51      15.612  43.281  -8.012  1.00 43.75           N
ATOM    318  CZ  ARG A  51      15.888  43.437  -6.719  1.00 38.54           C
ATOM    319  NH1 ARG A  51      14.962  43.863  -5.865  1.00 49.41           N
ATOM    320  NH2 ARG A  51      17.109  43.163  -6.280  1.00 36.40           N1+
ATOM    321  H   ARG A  51      15.504  47.757  -9.031  1.00 28.23           H
ATOM    322  HA  ARG A  51      12.873  47.246  -9.119  1.00 28.06           H
ATOM    323  HB2 ARG A  51      14.933  46.003  -7.639  1.00 36.59           H
ATOM    324  HB3 ARG A  51      13.406  45.609  -7.473  1.00 36.59           H
ATOM    325  HG2 ARG A  51      13.404  45.007  -9.752  1.00 42.51           H
ATOM    326  HG3 ARG A  51      14.989  45.161  -9.715  1.00 42.51           H
ATOM    327  HD2 ARG A  51      13.615  43.377  -7.988  1.00 51.56           H
ATOM    328  HD3 ARG A  51      14.230  42.914  -9.378  1.00 51.56           H
ATOM    329  HE  ARG A  51      16.202  42.875  -8.485  1.00 52.48           H
ATOM    330 HH11 ARG A  51      14.167  44.043  -6.144  1.00 59.28           H
ATOM    331 HH12 ARG A  51      15.156  43.960  -5.030  1.00 59.28           H
ATOM    332 HH21 ARG A  51      17.712  42.890  -6.829  1.00 43.66           H
ATOM    333 HH22 ARG A  51      17.298  43.264  -5.445  1.00 43.66           H
ATOM    334  N   MET A  52      14.049  48.867  -6.625  1.00 18.32           N
ATOM    335  CA  MET A  52      13.674  49.501  -5.365  1.00 24.93           C
ATOM    336  C   MET A  52      12.660  50.608  -5.594  1.00 23.05           C
ATOM    337  O   MET A  52      12.649  51.259  -6.642  1.00 20.51           O
ATOM    338  CB  MET A  52      14.897  50.115  -4.670  1.00 19.93           C
ATOM    339  CG  MET A  52      15.863  49.130  -4.113  1.00 29.39           C
ATOM    340  SD  MET A  52      17.398  49.981  -3.611  1.00 27.53           S
ATOM    341  CE  MET A  52      16.761  50.971  -2.284  1.00 32.44           C
ATOM    342  H   MET A  52      14.851  49.042  -6.883  1.00 21.97           H
ATOM    343  HA  MET A  52      13.292  48.834  -4.771  1.00 29.89           H
ATOM    344  HB2 MET A  52      15.381  50.650  -5.318  1.00 23.90           H
ATOM    345  HB3 MET A  52      14.593  50.690  -3.945  1.00 23.90           H
ATOM    346  HG2 MET A  52      15.471  48.709  -3.331  1.00 35.25           H
ATOM    347  HG3 MET A  52      16.077  48.471  -4.789  1.00 35.25           H
ATOM    348  HE1 MET A  52      17.499  51.470  -1.897  1.00 38.90           H
ATOM    349  HE2 MET A  52      16.099  51.585  -2.644  1.00 38.90           H
ATOM    350  HE3 MET A  52      16.359  50.383  -1.620  1.00 38.90           H
ATOM    351  N   SER A  53      11.828  50.859  -4.575  1.00 19.62           N
ATOM    352  CA  SER A  53      10.806  51.902  -4.686  1.00 25.02           C
ATOM    353  C   SER A  53      11.201  53.225  -4.047  1.00 20.38           C
ATOM    354  O   SER A  53      10.576  54.255  -4.352  1.00 19.15           O
ATOM    355  CB  SER A  53       9.495  51.425  -4.052  1.00 26.83           C
ATOM    356  OG  SER A  53       8.988  50.334  -4.793  1.00 30.11           O
ATOM    357  H   SER A  53      11.838  50.440  -3.824  1.00 23.53           H
ATOM    358  HA  SER A  53      10.629  52.069  -5.627  1.00 30.01           H
ATOM    359  HB2 SER A  53       9.657  51.148  -3.135  1.00 32.17           H
ATOM    360  HB3 SER A  53       8.852  52.152  -4.072  1.00 32.17           H
ATOM    361  HG  SER A  53       8.286  50.037  -4.440  1.00 36.11           H
ATOM    362  N   PHE A  54      12.172  53.210  -3.136  1.00 20.31           N
ATOM    363  CA  PHE A  54      12.711  54.425  -2.521  1.00 18.47           C
ATOM    364  C   PHE A  54      11.653  55.203  -1.742  1.00 21.29           C
ATOM    365  O   PHE A  54      11.732  56.431  -1.609  1.00 14.62           O
ATOM    366  CB  PHE A  54      13.368  55.333  -3.569  1.00 18.44           C
ATOM    367  CG  PHE A  54      14.617  54.766  -4.189  1.00 18.94           C
ATOM    368  CD1 PHE A  54      14.545  53.960  -5.314  1.00 17.37           C
ATOM    369  CD2 PHE A  54      15.859  55.083  -3.682  1.00 15.45           C
ATOM    370  CE1 PHE A  54      15.669  53.446  -5.892  1.00 17.49           C
ATOM    371  CE2 PHE A  54      17.004  54.579  -4.246  1.00 18.75           C
ATOM    372  CZ  PHE A  54      16.925  53.760  -5.361  1.00 19.68           C
ATOM    373  H   PHE A  54      12.545  52.492  -2.844  1.00 24.35           H
ATOM    374  HA  PHE A  54      13.394  54.167  -1.884  1.00 22.14           H
ATOM    375  HB2 PHE A  54      12.731  55.498  -4.282  1.00 22.11           H
ATOM    376  HB3 PHE A  54      13.610  56.169  -3.140  1.00 22.11           H
ATOM    377  HD1 PHE A  54      13.710  53.746  -5.668  1.00 20.83           H
ATOM    378  HD2 PHE A  54      15.924  55.625  -2.933  1.00 18.52           H
ATOM    379  HE1 PHE A  54      15.604  52.901  -6.641  1.00 20.97           H
ATOM    380  HE2 PHE A  54      17.830  54.793  -3.883  1.00 22.48           H
ATOM    381  HZ  PHE A  54      17.699  53.421  -5.750  1.00 23.59           H
ATOM    382  N   LYS A  55      10.660  54.522  -1.176  1.00 20.10           N
ATOM    383  CA  LYS A  55       9.682  55.244  -0.368  1.00 26.69           C
ATOM    384  C   LYS A  55      10.313  55.650   0.954  1.00 21.65           C
ATOM    385  O   LYS A  55      10.999  54.857   1.595  1.00 23.10           O
ATOM    386  CB  LYS A  55       8.440  54.388  -0.125  1.00 26.11           C
ATOM    387  CG  LYS A  55       7.752  53.960  -1.391  1.00 21.53           C
ATOM    388  CD  LYS A  55       7.388  55.115  -2.306  1.00 24.71           C
ATOM    389  CE  LYS A  55       6.728  54.575  -3.555  1.00 29.64           C
ATOM    390  NZ  LYS A  55       6.201  55.666  -4.418  1.00 26.09           N1+
ATOM    391  H   LYS A  55      10.538  53.673  -1.231  1.00 24.10           H
ATOM    392  HA  LYS A  55       9.412  56.052  -0.828  1.00 32.01           H
ATOM    393  HB2 LYS A  55       8.701  53.583   0.352  1.00 31.31           H
ATOM    394  HB3 LYS A  55       7.807  54.890   0.409  1.00 31.31           H
ATOM    395  HG2 LYS A  55       8.342  53.368  -1.885  1.00 25.81           H
ATOM    396  HG3 LYS A  55       6.936  53.489  -1.159  1.00 25.81           H
ATOM    397  HD2 LYS A  55       6.768  55.708  -1.855  1.00 29.63           H
ATOM    398  HD3 LYS A  55       8.187  55.588  -2.572  1.00 29.63           H
ATOM    399  HE2 LYS A  55       7.380  54.070  -4.067  1.00 35.55           H
ATOM    400  HE3 LYS A  55       5.984  54.003  -3.306  1.00 35.55           H
ATOM    401  HZ1 LYS A  55       5.670  55.321  -5.045  1.00 31.29           H
ATOM    402  HZ2 LYS A  55       5.733  56.243  -3.927  1.00 31.29           H
ATOM    403  HZ3 LYS A  55       6.878  56.094  -4.810  1.00 31.29           H
ATOM    404  N   ASP A  56      10.069  56.894   1.357  1.00 16.61           N
ATOM    405  CA  ASP A  56      10.618  57.478   2.565  1.00 19.58           C
ATOM    406  C   ASP A  56       9.543  57.449   3.655  1.00 22.03           C
ATOM    407  O   ASP A  56       8.934  58.459   3.982  1.00 26.26           O
ATOM    408  CB  ASP A  56      11.094  58.905   2.242  1.00 20.45           C
ATOM    409  CG  ASP A  56      11.739  59.594   3.399  1.00 18.33           C
ATOM    410  OD1 ASP A  56      12.173  58.918   4.354  1.00 20.06           O
ATOM    411  OD2 ASP A  56      11.792  60.840   3.375  1.00 20.82           O1-
ATOM    412  H   ASP A  56       9.579  57.443   0.916  1.00 19.91           H
ATOM    413  HA  ASP A  56      11.380  56.953   2.870  1.00 23.48           H
ATOM    414  HB2 ASP A  56      11.733  58.868   1.515  1.00 24.52           H
ATOM    415  HB3 ASP A  56      10.329  59.439   1.985  1.00 24.52           H
ATOM    416  N   ILE A  57       9.309  56.280   4.235  1.00 19.61           N
ATOM    417  CA  ILE A  57       8.253  56.176   5.238  1.00 27.34           C
ATOM    418  C   ILE A  57       8.898  56.198   6.608  1.00 22.42           C
ATOM    419  O   ILE A  57      10.048  55.777   6.776  1.00 23.48           O
ATOM    420  CB  ILE A  57       7.361  54.923   5.061  1.00 34.72           C
ATOM    421  CG1 ILE A  57       8.110  53.670   5.445  1.00 31.21           C
ATOM    422  CG2 ILE A  57       6.852  54.794   3.614  1.00 28.45           C
ATOM    423  CD1 ILE A  57       7.227  52.482   5.553  1.00 35.43           C
ATOM    424  H   ILE A  57       9.738  55.550   4.086  1.00 23.51           H
ATOM    425  HA  ILE A  57       7.669  56.950   5.181  1.00 32.79           H
ATOM    426  HB  ILE A  57       6.595  55.011   5.650  1.00 41.64           H
ATOM    427 HG12 ILE A  57       8.790  53.495   4.773  1.00 37.44           H
ATOM    428 HG13 ILE A  57       8.519  53.781   6.314  1.00 37.44           H
ATOM    429 HG21 ILE A  57       6.272  54.020   3.540  1.00 34.12           H
ATOM    430 HG22 ILE A  57       6.351  55.597   3.393  1.00 34.12           H
ATOM    431 HG23 ILE A  57       7.611  54.703   3.019  1.00 34.12           H
ATOM    432 HD11 ILE A  57       7.769  51.743   5.861  1.00 42.49           H
ATOM    433 HD12 ILE A  57       6.523  52.669   6.192  1.00 42.49           H
ATOM    434 HD13 ILE A  57       6.853  52.279   4.681  1.00 42.49           H
ATOM    435  N   ASP A  58       8.146  56.725   7.578  1.00 21.93           N
ATOM    436  CA  ASP A  58       8.523  56.767   8.994  1.00 25.98           C
ATOM    437  C   ASP A  58       8.537  55.366   9.580  1.00 27.35           C
ATOM    438  O   ASP A  58       7.475  54.787   9.832  1.00 22.70           O
ATOM    439  CB  ASP A  58       7.529  57.634   9.764  1.00 25.07           C
ATOM    440  CG  ASP A  58       7.959  57.898  11.211  1.00 31.05           C
ATOM    441  OD1 ASP A  58       7.427  58.839  11.841  1.00 35.18           O
ATOM    442  OD2 ASP A  58       8.837  57.184  11.735  1.00 22.68           O1-
ATOM    443  H   ASP A  58       7.387  57.093   7.424  1.00 26.29           H
ATOM    444  HA  ASP A  58       9.409  57.149   9.094  1.00 31.16           H
ATOM    445  HB2 ASP A  58       7.436  58.483   9.302  1.00 30.07           H
ATOM    446  HB3 ASP A  58       6.672  57.180   9.783  1.00 30.07           H
ATOM    447  N   GLY A  59       9.728  54.819   9.818  1.00 20.02           N
ATOM    448  CA  GLY A  59       9.869  53.490  10.364  1.00 21.37           C
ATOM    449  C   GLY A  59       9.839  53.392  11.872  1.00 18.51           C
ATOM    450  O   GLY A  59      10.053  52.303  12.411  1.00 20.09           O
ATOM    451  H   GLY A  59      10.475  55.209   9.659  1.00 24.00           H
ATOM    452  HA2 GLY A  59       9.162  52.930  10.009  1.00 25.62           H
ATOM    453  HA3 GLY A  59      10.712  53.122  10.064  1.00 25.62           H
ATOM    454  N   GLY A  60       9.604  54.501  12.566  1.00 17.24           N
ATOM    455  CA  GLY A  60       9.535  54.531  14.015  1.00 22.05           C
ATOM    456  C   GLY A  60      10.791  55.131  14.611  1.00 19.22           C
ATOM    457  O   GLY A  60      11.362  56.069  14.045  1.00 20.61           O
ATOM    458  H   GLY A  60       9.479  55.272  12.206  1.00 20.67           H
ATOM    459  HA2 GLY A  60       8.778  55.070  14.292  1.00 26.44           H
ATOM    460  HA3 GLY A  60       9.425  53.632  14.364  1.00 26.44           H
ATOM    461  N   VAL A  61      11.259  54.583  15.727  1.00 21.67           N
ATOM    462  CA  VAL A  61      12.478  55.112  16.330  1.00 16.29           C
ATOM    463  C   VAL A  61      13.643  55.015  15.343  1.00 16.44           C
ATOM    464  O   VAL A  61      14.458  55.939  15.239  1.00 17.07           O
ATOM    465  CB  VAL A  61      12.790  54.416  17.676  1.00 16.60           C
ATOM    466  CG1 VAL A  61      11.706  54.746  18.724  1.00 23.27           C
ATOM    467  CG2 VAL A  61      12.963  52.899  17.551  1.00 20.09           C
ATOM    468  H   VAL A  61      10.908  53.916  16.138  1.00 25.98           H
ATOM    469  HA  VAL A  61      12.333  56.055  16.519  1.00 19.53           H
ATOM    470  HB  VAL A  61      13.628  54.770  18.012  1.00 19.90           H
ATOM    471 HG11 VAL A  61      11.913  54.293  19.559  1.00 27.91           H
ATOM    472 HG12 VAL A  61      11.699  55.707  18.860  1.00 27.91           H
ATOM    473 HG13 VAL A  61      10.844  54.444  18.395  1.00 27.91           H
ATOM    474 HG21 VAL A  61      13.183  52.532  18.423  1.00 24.09           H
ATOM    475 HG22 VAL A  61      12.137  52.507  17.224  1.00 24.09           H
ATOM    476 HG23 VAL A  61      13.685  52.721  16.930  1.00 24.09           H
ATOM    477  N   TRP A  62      13.722  53.926  14.585  1.00 15.88           N
ATOM    478  CA  TRP A  62      14.633  53.868  13.443  1.00 17.63           C
ATOM    479  C   TRP A  62      13.880  54.494  12.282  1.00 18.86           C
ATOM    480  O   TRP A  62      13.141  53.825  11.552  1.00 19.99           O
ATOM    481  CB  TRP A  62      15.074  52.444  13.158  1.00 19.20           C
ATOM    482  CG  TRP A  62      16.029  52.334  11.994  1.00 17.02           C
ATOM    483  CD1 TRP A  62      16.699  53.356  11.384  1.00 16.14           C
ATOM    484  CD2 TRP A  62      16.380  51.145  11.280  1.00 18.31           C
ATOM    485  NE1 TRP A  62      17.441  52.882  10.325  1.00 18.16           N
ATOM    486  CE2 TRP A  62      17.268  51.521  10.248  1.00 17.35           C
ATOM    487  CE3 TRP A  62      16.022  49.796  11.408  1.00 17.76           C
ATOM    488  CZ2 TRP A  62      17.800  50.595   9.353  1.00 15.84           C
ATOM    489  CZ3 TRP A  62      16.541  48.889  10.545  1.00 15.44           C
ATOM    490  CH2 TRP A  62      17.430  49.282   9.515  1.00 18.76           C
ATOM    491  H   TRP A  62      13.273  53.204  14.705  1.00 19.04           H
ATOM    492  HA  TRP A  62      15.420  54.407  13.624  1.00 21.14           H
ATOM    493  HB2 TRP A  62      15.501  52.084  13.949  1.00 23.02           H
ATOM    494  HB3 TRP A  62      14.280  51.931  12.935  1.00 23.02           H
ATOM    495  HD1 TRP A  62      16.642  54.248  11.641  1.00 19.35           H
ATOM    496  HE1 TRP A  62      17.943  53.355   9.811  1.00 21.77           H
ATOM    497  HE3 TRP A  62      15.434  49.526  12.075  1.00 21.29           H
ATOM    498  HZ2 TRP A  62      18.390  50.857   8.685  1.00 18.98           H
ATOM    499  HZ3 TRP A  62      16.305  47.997  10.639  1.00 18.51           H
ATOM    500  HH2 TRP A  62      17.776  48.638   8.943  1.00 22.49           H
ATOM    501  N   LYS A  63      14.066  55.813  12.116  1.00 17.36           N
ATOM    502  CA  LYS A  63      13.179  56.589  11.246  1.00 19.68           C
ATOM    503  C   LYS A  63      13.176  56.067   9.813  1.00 22.34           C
ATOM    504  O   LYS A  63      12.167  56.205   9.097  1.00 18.97           O
ATOM    505  CB  LYS A  63      13.576  58.069  11.276  1.00 19.45           C
ATOM    506  CG  LYS A  63      13.103  58.841  12.546  1.00 26.71           C
ATOM    507  CD  LYS A  63      11.565  59.050  12.560  1.00 36.75           C
ATOM    508  CE  LYS A  63      11.054  59.804  13.792  1.00 38.72           C
ATOM    509  NZ  LYS A  63      11.388  59.230  15.192  1.00 37.21           N1+
ATOM    510  H   LYS A  63      14.685  56.270  12.497  1.00 20.81           H
ATOM    511  HA  LYS A  63      12.269  56.518  11.581  1.00 23.60           H
ATOM    512  HB2 LYS A  63      14.544  58.132  11.224  1.00 23.32           H
ATOM    513  HB3 LYS A  63      13.181  58.506  10.504  1.00 23.32           H
ATOM    514  HG2 LYS A  63      13.359  58.341  13.341  1.00 32.03           H
ATOM    515  HG3 LYS A  63      13.517  59.714  12.555  1.00 32.03           H
ATOM    516  HD2 LYS A  63      11.306  59.552  11.772  1.00 44.08           H
ATOM    517  HD3 LYS A  63      11.129  58.183  12.558  1.00 44.08           H
ATOM    518  HE2 LYS A  63      11.417  60.704  13.755  1.00 46.44           H
ATOM    519  HE3 LYS A  63      10.088  59.848  13.718  1.00 46.44           H
ATOM    520  HZ1 LYS A  63      11.096  59.781  15.829  1.00 44.64           H
ATOM    521  HZ2 LYS A  63      11.001  58.435  15.299  1.00 44.64           H
ATOM    522  HZ3 LYS A  63      12.269  59.134  15.282  1.00 44.64           H
ATOM    523  N   GLN A  64      14.291  55.502   9.354  1.00 19.37           N
ATOM    524  CA  GLN A  64      14.418  55.087   7.960  1.00 19.45           C
ATOM    525  C   GLN A  64      14.480  53.570   7.807  1.00 15.22           C
ATOM    526  O   GLN A  64      14.799  53.060   6.716  1.00 16.23           O
ATOM    527  CB  GLN A  64      15.635  55.758   7.334  1.00 17.77           C
ATOM    528  CG  GLN A  64      15.477  57.240   7.296  1.00 16.43           C
ATOM    529  CD  GLN A  64      16.816  57.959   7.153  1.00 18.36           C
ATOM    530  OE1 GLN A  64      17.786  57.629   7.839  1.00 16.35           O
ATOM    531  NE2 GLN A  64      16.874  58.933   6.244  1.00 15.34           N
ATOM    532  H   GLN A  64      14.988  55.345   9.831  1.00 23.22           H
ATOM    533  HA  GLN A  64      13.637  55.400   7.475  1.00 23.32           H
ATOM    534  HB2 GLN A  64      16.432  55.536   7.845  1.00 21.31           H
ATOM    535  HB3 GLN A  64      15.720  55.457   6.415  1.00 21.31           H
ATOM    536  HG2 GLN A  64      14.912  57.484   6.547  1.00 19.70           H
ATOM    537  HG3 GLN A  64      15.083  57.542   8.128  1.00 19.70           H
ATOM    538 HE21 GLN A  64      16.178  59.129   5.773  1.00 18.39           H
ATOM    539 HE22 GLN A  64      17.605  59.364   6.116  1.00 18.39           H
ATOM    540  N   GLY A  65      14.129  52.839   8.861  1.00 17.34           N
ATOM    541  CA  GLY A  65      14.039  51.397   8.796  1.00 14.71           C
ATOM    542  C   GLY A  65      12.690  50.871   9.274  1.00 19.81           C
ATOM    543  O   GLY A  65      11.653  51.214   8.699  1.00 17.29           O
ATOM    544  H   GLY A  65      13.934  53.163   9.633  1.00 20.79           H
ATOM    545  HA2 GLY A  65      14.154  51.112   7.877  1.00 17.63           H
ATOM    546  HA3 GLY A  65      14.731  50.992   9.334  1.00 17.63           H
ATOM    547  N   TRP A  66      12.698  50.033  10.304  1.00 20.29           N
ATOM    548  CA  TRP A  66      11.485  49.402  10.823  1.00 23.00           C
ATOM    549  C   TRP A  66      11.785  49.009  12.258  1.00 24.01           C
ATOM    550  O   TRP A  66      12.932  49.095  12.707  1.00 21.10           O
ATOM    551  CB  TRP A  66      11.069  48.175   9.990  1.00 22.88           C
ATOM    552  CG  TRP A  66      12.021  46.999  10.157  1.00 19.14           C
ATOM    553  CD1 TRP A  66      11.909  45.988  11.053  1.00 18.20           C
ATOM    554  CD2 TRP A  66      13.224  46.744   9.422  1.00 18.73           C
ATOM    555  NE1 TRP A  66      12.951  45.103  10.923  1.00 20.26           N
ATOM    556  CE2 TRP A  66      13.782  45.553   9.932  1.00 13.86           C
ATOM    557  CE3 TRP A  66      13.895  47.414   8.382  1.00 19.48           C
ATOM    558  CZ2 TRP A  66      14.971  45.008   9.439  1.00 18.85           C
ATOM    559  CZ3 TRP A  66      15.059  46.872   7.890  1.00 18.89           C
ATOM    560  CH2 TRP A  66      15.593  45.676   8.421  1.00 20.75           C
ATOM    561  H   TRP A  66      13.405  49.806  10.735  1.00 24.33           H
ATOM    562  HA  TRP A  66      10.756  50.043  10.822  1.00 27.58           H
ATOM    563  HB2 TRP A  66      10.188  47.889  10.276  1.00 27.44           H
ATOM    564  HB3 TRP A  66      11.047  48.417   9.052  1.00 27.44           H
ATOM    565  HD1 TRP A  66      11.211  45.904  11.663  1.00 21.82           H
ATOM    566  HE1 TRP A  66      13.069  44.395  11.395  1.00 24.30           H
ATOM    567  HE3 TRP A  66      13.558  48.201   8.026  1.00 23.35           H
ATOM    568  HZ2 TRP A  66      15.322  44.215   9.781  1.00 22.60           H
ATOM    569  HZ3 TRP A  66      15.506  47.308   7.204  1.00 22.65           H
ATOM    570  HH2 TRP A  66      16.387  45.334   8.070  1.00 24.88           H
ATOM    571  N   ASN A  67      10.739  48.587  12.982  1.00 20.42           N
ATOM    572  CA  ASN A  67      10.877  48.125  14.373  1.00 20.73           C
ATOM    573  C   ASN A  67      11.505  46.739  14.381  1.00 22.11           C
ATOM    574  O   ASN A  67      10.847  45.735  14.088  1.00 19.31           O
ATOM    575  CB  ASN A  67       9.526  48.092  15.097  1.00 27.53           C
ATOM    576  CG  ASN A  67       8.958  49.478  15.371  1.00 31.72           C
ATOM    577  OD1 ASN A  67       9.693  50.451  15.529  1.00 30.14           O
ATOM    578  ND2 ASN A  67       7.626  49.564  15.454  1.00 31.62           N
ATOM    579  H   ASN A  67       9.933  48.561  12.685  1.00 24.48           H
ATOM    580  HA  ASN A  67      11.470  48.721  14.861  1.00 24.86           H
ATOM    581  HB2 ASN A  67       8.891  47.593  14.559  1.00 33.01           H
ATOM    582  HB3 ASN A  67       9.646  47.655  15.955  1.00 33.01           H
ATOM    583 HD21 ASN A  67       7.254  50.317  15.655  1.00 37.93           H
ATOM    584 HD22 ASN A  67       7.138  48.868  15.303  1.00 37.93           H
ATOM    585  N   ILE A  68      12.781  46.666  14.743  1.00 19.27           N
ATOM    586  CA  ILE A  68      13.492  45.398  14.655  1.00 17.26           C
ATOM    587  C   ILE A  68      13.026  44.496  15.784  1.00 26.37           C
ATOM    588  O   ILE A  68      12.931  44.926  16.938  1.00 19.76           O
ATOM    589  CB  ILE A  68      15.013  45.614  14.746  1.00 19.43           C
ATOM    590  CG1 ILE A  68      15.519  46.490  13.577  1.00 16.96           C
ATOM    591  CG2 ILE A  68      15.734  44.277  14.802  1.00 19.73           C
ATOM    592  CD1 ILE A  68      16.986  46.944  13.739  1.00 16.68           C
ATOM    593  H   ILE A  68      13.245  47.326  15.043  1.00 23.10           H
ATOM    594  HA  ILE A  68      13.289  44.966  13.809  1.00 20.70           H
ATOM    595  HB  ILE A  68      15.189  46.074  15.582  1.00 23.29           H
ATOM    596 HG12 ILE A  68      15.456  45.986  12.752  1.00 20.33           H
ATOM    597 HG13 ILE A  68      14.969  47.287  13.521  1.00 20.33           H
ATOM    598 HG21 ILE A  68      16.685  44.443  14.875  1.00 23.66           H
ATOM    599 HG22 ILE A  68      15.441  43.780  15.581  1.00 23.66           H
ATOM    600 HG23 ILE A  68      15.539  43.777  13.994  1.00 23.66           H
ATOM    601 HD11 ILE A  68      17.223  47.526  12.999  1.00 19.99           H
ATOM    602 HD12 ILE A  68      17.072  47.419  14.580  1.00 19.99           H
ATOM    603 HD13 ILE A  68      17.557  46.163  13.734  1.00 19.99           H
ATOM    604  N   LYS A  69      12.785  43.230  15.461  1.00 24.19           N
ATOM    605  CA  LYS A  69      12.399  42.235  16.451  1.00 31.73           C
ATOM    606  C   LYS A  69      13.436  41.123  16.452  1.00 21.09           C
ATOM    607  O   LYS A  69      14.057  40.839  15.431  1.00 18.76           O
ATOM    608  CB  LYS A  69      10.993  41.684  16.160  1.00 29.45           C
ATOM    609  CG  LYS A  69       9.895  42.747  16.341  1.00 35.90           C
ATOM    610  CD  LYS A  69       8.509  42.249  15.922  1.00 45.78           C
ATOM    611  CE  LYS A  69       8.448  41.893  14.427  1.00 53.13           C
ATOM    612  NZ  LYS A  69       7.039  41.704  13.929  1.00 55.69           N1+
ATOM    613  H   LYS A  69      12.837  42.923  14.661  1.00 29.01           H
ATOM    614  HA  LYS A  69      12.386  42.643  17.335  1.00 38.05           H
ATOM    615  HB2 LYS A  69      10.964  41.366  15.244  1.00 35.32           H
ATOM    616  HB3 LYS A  69      10.806  40.952  16.769  1.00 35.32           H
ATOM    617  HG2 LYS A  69       9.855  43.017  17.272  1.00 43.06           H
ATOM    618  HG3 LYS A  69      10.108  43.514  15.786  1.00 43.06           H
ATOM    619  HD2 LYS A  69       8.286  41.452  16.429  1.00 54.92           H
ATOM    620  HD3 LYS A  69       7.858  42.949  16.090  1.00 54.92           H
ATOM    621  HE2 LYS A  69       8.853  42.613  13.919  1.00 63.74           H
ATOM    622  HE3 LYS A  69       8.935  41.068  14.276  1.00 63.74           H
ATOM    623  HZ1 LYS A  69       7.054  41.514  13.059  1.00 66.81           H
ATOM    624  HZ2 LYS A  69       6.650  41.032  14.367  1.00 66.81           H
ATOM    625  HZ3 LYS A  69       6.568  42.449  14.058  1.00 66.81           H
ATOM    626  N   TYR A  70      13.644  40.503  17.610  1.00 21.38           N
ATOM    627  CA  TYR A  70      14.581  39.391  17.689  1.00 23.44           C
ATOM    628  C   TYR A  70      14.020  38.323  18.624  1.00 26.66           C
ATOM    629  O   TYR A  70      13.174  38.592  19.481  1.00 24.62           O
ATOM    630  CB  TYR A  70      15.986  39.821  18.161  1.00 19.55           C
ATOM    631  CG  TYR A  70      16.043  40.423  19.543  1.00 17.69           C
ATOM    632  CD1 TYR A  70      16.302  39.643  20.661  1.00 21.08           C
ATOM    633  CD2 TYR A  70      15.828  41.767  19.734  1.00 19.82           C
ATOM    634  CE1 TYR A  70      16.353  40.195  21.908  1.00 24.03           C
ATOM    635  CE2 TYR A  70      15.871  42.316  20.968  1.00 19.25           C
ATOM    636  CZ  TYR A  70      16.131  41.537  22.050  1.00 23.65           C
ATOM    637  OH  TYR A  70      16.150  42.140  23.275  1.00 22.77           O
ATOM    638  H   TYR A  70      13.256  40.702  18.352  1.00 25.64           H
ATOM    639  HA  TYR A  70      14.672  38.998  16.807  1.00 28.11           H
ATOM    640  HB2 TYR A  70      16.566  39.044  18.155  1.00 23.45           H
ATOM    641  HB3 TYR A  70      16.333  40.484  17.544  1.00 23.45           H
ATOM    642  HD1 TYR A  70      16.450  38.730  20.561  1.00 25.28           H
ATOM    643  HD2 TYR A  70      15.650  42.312  19.001  1.00 23.76           H
ATOM    644  HE1 TYR A  70      16.523  39.667  22.650  1.00 28.82           H
ATOM    645  HE2 TYR A  70      15.724  43.226  21.082  1.00 23.08           H
ATOM    646  HH  TYR A  70      15.920  42.944  23.204  1.00 27.30           H
ATOM    647  N   ASP A  71      14.513  37.107  18.436  1.00 24.07           N
ATOM    648  CA  ASP A  71      14.146  35.986  19.288  1.00 21.43           C
ATOM    649  C   ASP A  71      15.118  35.938  20.453  1.00 22.57           C
ATOM    650  O   ASP A  71      16.302  35.660  20.238  1.00 23.27           O
ATOM    651  CB  ASP A  71      14.193  34.695  18.496  1.00 27.49           C
ATOM    652  CG  ASP A  71      13.839  33.472  19.328  1.00 34.39           C
ATOM    653  OD1 ASP A  71      13.439  33.616  20.509  1.00 33.32           O
ATOM    654  OD2 ASP A  71      13.962  32.365  18.772  1.00 38.11           O1-
ATOM    655  H   ASP A  71      15.061  36.902  17.803  1.00 28.87           H
ATOM    656  HA  ASP A  71      13.246  36.120  19.619  1.00 25.70           H
ATOM    657  HB2 ASP A  71      13.541  34.751  17.782  1.00 32.97           H
ATOM    658  HB3 ASP A  71      15.083  34.573  18.123  1.00 32.97           H
ATOM    659  N   PRO A  72      14.688  36.215  21.687  1.00 26.46           N
ATOM    660  CA  PRO A  72      15.650  36.184  22.797  1.00 31.97           C
ATOM    661  C   PRO A  72      16.400  34.863  22.911  1.00 31.26           C
ATOM    662  O   PRO A  72      17.543  34.843  23.391  1.00 29.13           O
ATOM    663  CB  PRO A  72      14.771  36.473  24.023  1.00 29.49           C
ATOM    664  CG  PRO A  72      13.403  36.078  23.617  1.00 43.82           C
ATOM    665  CD  PRO A  72      13.319  36.461  22.167  1.00 30.43           C
ATOM    666  HA  PRO A  72      16.290  36.905  22.691  1.00 38.34           H
ATOM    667  HB2 PRO A  72      15.082  35.952  24.778  1.00 35.37           H
ATOM    668  HB3 PRO A  72      14.800  37.421  24.219  1.00 35.37           H
ATOM    669  HG2 PRO A  72      13.300  35.119  23.719  1.00 52.56           H
ATOM    670  HG3 PRO A  72      12.747  36.555  24.145  1.00 52.56           H
ATOM    671  HD2 PRO A  72      12.684  35.890  21.706  1.00 36.50           H
ATOM    672  HD3 PRO A  72      13.097  37.403  22.079  1.00 36.50           H
ATOM    673  N   LEU A  73      15.822  33.759  22.436  1.00 25.32           N
ATOM    674  CA  LEU A  73      16.479  32.465  22.566  1.00 30.75           C
ATOM    675  C   LEU A  73      17.551  32.229  21.509  1.00 27.96           C
ATOM    676  O   LEU A  73      18.218  31.195  21.549  1.00 24.19           O
ATOM    677  CB  LEU A  73      15.449  31.342  22.512  1.00 28.48           C
ATOM    678  CG  LEU A  73      14.470  31.339  23.685  1.00 29.58           C
ATOM    679  CD1 LEU A  73      13.423  30.251  23.487  1.00 41.24           C
ATOM    680  CD2 LEU A  73      15.201  31.159  25.023  1.00 38.12           C
ATOM    681  H   LEU A  73      15.060  33.729  22.036  1.00 30.37           H
ATOM    682  HA  LEU A  73      16.917  32.424  23.432  1.00 36.88           H
ATOM    683  HB2 LEU A  73      14.932  31.430  21.696  1.00 34.16           H
ATOM    684  HB3 LEU A  73      15.917  30.491  22.514  1.00 34.16           H
ATOM    685  HG  LEU A  73      14.009  32.193  23.706  1.00 35.48           H
ATOM    686 HD11 LEU A  73      12.811  30.264  24.240  1.00 49.47           H
ATOM    687 HD12 LEU A  73      12.938  30.426  22.663  1.00 49.47           H
ATOM    688 HD13 LEU A  73      13.870  29.392  23.433  1.00 49.47           H
ATOM    689 HD21 LEU A  73      14.537  31.100  25.729  1.00 45.72           H
ATOM    690 HD22 LEU A  73      15.727  30.345  24.992  1.00 45.72           H
ATOM    691 HD23 LEU A  73      15.775  31.924  25.180  1.00 45.72           H
ATOM    692  N   LYS A  74      17.754  33.166  20.582  1.00 27.20           N
ATOM    693  CA  LYS A  74      18.805  32.998  19.582  1.00 24.52           C
ATOM    694  C   LYS A  74      20.181  32.822  20.220  1.00 22.85           C
ATOM    695  O   LYS A  74      21.004  32.033  19.744  1.00 23.65           O
ATOM    696  CB  LYS A  74      18.811  34.209  18.654  1.00 23.82           C
ATOM    697  CG  LYS A  74      19.780  34.116  17.504  1.00 29.50           C
ATOM    698  CD  LYS A  74      19.549  35.270  16.551  1.00 30.19           C
ATOM    699  CE  LYS A  74      20.387  35.109  15.323  1.00 35.92           C
ATOM    700  NZ  LYS A  74      20.139  36.214  14.352  1.00 35.62           N1+
ATOM    701  H   LYS A  74      17.299  33.891  20.505  1.00 32.62           H
ATOM    702  HA  LYS A  74      18.612  32.206  19.058  1.00 29.40           H
ATOM    703  HB2 LYS A  74      17.920  34.313  18.285  1.00 28.56           H
ATOM    704  HB3 LYS A  74      19.038  34.996  19.172  1.00 28.56           H
ATOM    705  HG2 LYS A  74      20.692  34.150  17.832  1.00 35.38           H
ATOM    706  HG3 LYS A  74      19.624  33.288  17.027  1.00 35.38           H
ATOM    707  HD2 LYS A  74      18.615  35.293  16.288  1.00 36.21           H
ATOM    708  HD3 LYS A  74      19.795  36.102  16.985  1.00 36.21           H
ATOM    709  HE2 LYS A  74      21.321  35.117  15.575  1.00 43.09           H
ATOM    710  HE3 LYS A  74      20.160  34.270  14.894  1.00 43.09           H
ATOM    711  HZ1 LYS A  74      19.732  35.898  13.625  1.00 42.73           H
ATOM    712  HZ2 LYS A  74      19.621  36.835  14.727  1.00 42.73           H
ATOM    713  HZ3 LYS A  74      20.914  36.585  14.114  1.00 42.73           H
ATOM    714  N   TYR A  75      20.466  33.578  21.270  1.00 30.07           N
ATOM    715  CA  TYR A  75      21.751  33.526  21.941  1.00 30.84           C
ATOM    716  C   TYR A  75      21.571  32.762  23.245  1.00 22.30           C
ATOM    717  O   TYR A  75      20.532  32.879  23.891  1.00 23.72           O
ATOM    718  CB  TYR A  75      22.286  34.947  22.171  1.00 27.49           C
ATOM    719  CG  TYR A  75      22.546  35.638  20.865  1.00 22.62           C
ATOM    720  CD1 TYR A  75      21.704  36.644  20.378  1.00 38.29           C
ATOM    721  CD2 TYR A  75      23.591  35.232  20.069  1.00 26.37           C
ATOM    722  CE1 TYR A  75      21.953  37.262  19.139  1.00 24.66           C
ATOM    723  CE2 TYR A  75      23.837  35.828  18.839  1.00 36.76           C
ATOM    724  CZ  TYR A  75      23.011  36.830  18.380  1.00 30.19           C
ATOM    725  OH  TYR A  75      23.280  37.395  17.141  1.00 48.23           O
ATOM    726  H   TYR A  75      19.914  34.133  21.631  1.00 36.06           H
ATOM    727  HA  TYR A  75      22.385  33.044  21.386  1.00 36.99           H
ATOM    728  HB2 TYR A  75      21.640  35.467  22.670  1.00 32.97           H
ATOM    729  HB3 TYR A  75      23.126  34.892  22.651  1.00 32.97           H
ATOM    730  HD1 TYR A  75      20.983  36.923  20.897  1.00 45.93           H
ATOM    731  HD2 TYR A  75      24.154  34.556  20.373  1.00 31.63           H
ATOM    732  HE1 TYR A  75      21.394  37.931  18.816  1.00 29.58           H
ATOM    733  HE2 TYR A  75      24.558  35.550  18.321  1.00 44.09           H
ATOM    734  HH  TYR A  75      23.941  37.021  16.780  1.00 57.85           H
ATOM    735  N   ASN A  76      22.566  31.954  23.599  1.00 21.49           N
ATOM    736  CA  ASN A  76      22.496  31.123  24.797  1.00 25.40           C
ATOM    737  C   ASN A  76      23.918  30.761  25.205  1.00 29.00           C
ATOM    738  O   ASN A  76      24.889  31.173  24.566  1.00 27.82           O
ATOM    739  CB  ASN A  76      21.657  29.867  24.566  1.00 26.36           C
ATOM    740  CG  ASN A  76      22.367  28.862  23.699  1.00 27.44           C
ATOM    741  OD1 ASN A  76      22.766  27.795  24.160  1.00 60.08           O
ATOM    742  ND2 ASN A  76      22.533  29.188  22.448  1.00 40.71           N
ATOM    743  H   ASN A  76      23.296  31.865  23.158  1.00 25.77           H
ATOM    744  HA  ASN A  76      22.075  31.627  25.512  1.00 30.47           H
ATOM    745  HB2 ASN A  76      21.479  29.456  25.425  1.00 31.61           H
ATOM    746  HB3 ASN A  76      20.817  30.108  24.143  1.00 31.61           H
ATOM    747 HD21 ASN A  76      22.950  28.646  21.925  1.00 48.83           H
ATOM    748 HD22 ASN A  76      22.241  29.946  22.158  1.00 48.83           H
ATOM    749  N   ALA A  77      24.040  29.971  26.283  1.00 31.68           N
ATOM    750  CA  ALA A  77      25.361  29.647  26.823  1.00 29.30           C
ATOM    751  C   ALA A  77      26.282  29.048  25.766  1.00 33.21           C
ATOM    752  O   ALA A  77      27.509  29.174  25.859  1.00 36.16           O
ATOM    753  CB  ALA A  77      25.216  28.682  27.995  1.00 40.18           C
ATOM    754  H   ALA A  77      23.383  29.617  26.710  1.00 38.00           H
ATOM    755  HA  ALA A  77      25.782  30.458  27.157  1.00 35.14           H
ATOM    756  HB1 ALA A  77      26.101  28.468  28.331  1.00 48.20           H
ATOM    757  HB2 ALA A  77      24.688  29.114  28.685  1.00 48.20           H
ATOM    758  HB3 ALA A  77      24.767  27.877  27.688  1.00 48.20           H
ATOM    759  N   HIS A  78      25.717  28.394  24.763  1.00 29.81           N
ATOM    760  CA  HIS A  78      26.524  27.752  23.734  1.00 39.85           C
ATOM    761  C   HIS A  78      26.691  28.618  22.495  1.00 41.08           C
ATOM    762  O   HIS A  78      27.475  28.264  21.605  1.00 32.15           O
ATOM    763  CB  HIS A  78      25.899  26.397  23.380  1.00 41.40           C
ATOM    764  CG  HIS A  78      25.797  25.476  24.559  1.00 42.72           C
ATOM    765  ND1 HIS A  78      24.597  24.960  25.000  1.00 44.32           N
ATOM    766  CD2 HIS A  78      26.743  25.012  25.411  1.00 46.25           C
ATOM    767  CE1 HIS A  78      24.810  24.198  26.058  1.00 49.33           C
ATOM    768  NE2 HIS A  78      26.105  24.212  26.328  1.00 57.61           N
ATOM    769  H   HIS A  78      24.866  28.303  24.655  1.00 35.75           H
ATOM    770  HA  HIS A  78      27.409  27.573  24.092  1.00 47.80           H
ATOM    771  HB2 HIS A  78      26.445  25.962  22.705  1.00 49.65           H
ATOM    772  HB3 HIS A  78      24.997  26.539  23.042  1.00 49.65           H
ATOM    773  HD2 HIS A  78      27.659  25.188  25.377  1.00 55.48           H
ATOM    774  HE1 HIS A  78      24.157  23.732  26.532  1.00 59.18           H
ATOM    775  HE2 HIS A  78      26.485  23.789  26.973  1.00 69.11           H
ATOM    776  N   HIS A  79      26.014  29.768  22.449  1.00 37.00           N
ATOM    777  CA  HIS A  79      26.057  30.657  21.290  1.00 32.11           C
ATOM    778  C   HIS A  79      25.851  32.096  21.777  1.00 21.19           C
ATOM    779  O   HIS A  79      24.734  32.615  21.770  1.00 25.53           O
ATOM    780  CB  HIS A  79      24.997  30.243  20.284  1.00 30.78           C
ATOM    781  CG  HIS A  79      25.037  31.032  19.018  1.00 34.44           C
ATOM    782  ND1 HIS A  79      26.019  30.856  18.070  1.00 37.97           N
ATOM    783  CD2 HIS A  79      24.225  32.008  18.548  1.00 31.29           C
ATOM    784  CE1 HIS A  79      25.807  31.686  17.065  1.00 26.36           C
ATOM    785  NE2 HIS A  79      24.729  32.401  17.332  1.00 31.28           N
ATOM    786  H   HIS A  79      25.508  30.059  23.082  1.00 44.38           H
ATOM    787  HA  HIS A  79      26.932  30.603  20.869  1.00 38.51           H
ATOM    788  HB2 HIS A  79      24.119  30.357  20.680  1.00 36.91           H
ATOM    789  HB3 HIS A  79      25.140  29.310  20.059  1.00 36.91           H
ATOM    790  HD1 HIS A  79      26.667  30.285  18.119  1.00 45.54           H
ATOM    791  HD2 HIS A  79      23.470  32.357  18.976  1.00 37.53           H
ATOM    792  HE1 HIS A  79      26.336  31.752  16.295  1.00 31.61           H
ATOM    793  N   LYS A  80      26.937  32.720  22.211  1.00 21.38           N
ATOM    794  CA  LYS A  80      26.880  34.072  22.748  1.00 19.34           C
ATOM    795  C   LYS A  80      27.091  35.117  21.650  1.00 23.95           C
ATOM    796  O   LYS A  80      27.719  34.857  20.624  1.00 20.08           O
ATOM    797  CB  LYS A  80      27.948  34.274  23.814  1.00 21.57           C
ATOM    798  CG  LYS A  80      27.808  33.347  25.041  1.00 29.32           C
ATOM    799  CD  LYS A  80      28.864  33.712  26.066  1.00 30.43           C
ATOM    800  CE  LYS A  80      28.846  32.749  27.246  1.00 48.26           C
ATOM    801  NZ  LYS A  80      29.909  33.075  28.256  1.00 54.09           N1+
ATOM    802  H   LYS A  80      27.725  32.379  22.212  1.00 25.64           H
ATOM    803  HA  LYS A  80      26.011  34.216  23.153  1.00 23.19           H
ATOM    804  HB2 LYS A  80      28.816  34.115  23.418  1.00 25.86           H
ATOM    805  HB3 LYS A  80      27.896  35.193  24.126  1.00 25.86           H
ATOM    806  HG2 LYS A  80      26.930  33.450  25.442  1.00 35.16           H
ATOM    807  HG3 LYS A  80      27.948  32.425  24.773  1.00 35.16           H
ATOM    808  HD2 LYS A  80      29.737  33.659  25.650  1.00 36.50           H
ATOM    809  HD3 LYS A  80      28.701  34.608  26.399  1.00 36.50           H
ATOM    810  HE2 LYS A  80      27.986  32.806  27.685  1.00 57.89           H
ATOM    811  HE3 LYS A  80      28.989  31.841  26.927  1.00 57.89           H
ATOM    812  HZ1 LYS A  80      29.844  32.508  28.943  1.00 64.89           H
ATOM    813  HZ2 LYS A  80      30.714  32.985  27.884  1.00 64.89           H
ATOM    814  HZ3 LYS A  80      29.808  33.908  28.551  1.00 64.89           H
ATOM    815  N   LEU A  81      26.565  36.315  21.903  1.00 17.10           N
ATOM    816  CA  LEU A  81      26.821  37.500  21.083  1.00 18.24           C
ATOM    817  C   LEU A  81      28.098  38.177  21.568  1.00 19.91           C
ATOM    818  O   LEU A  81      28.176  38.617  22.720  1.00 17.46           O
ATOM    819  CB  LEU A  81      25.635  38.461  21.158  1.00 17.86           C
ATOM    820  CG  LEU A  81      25.704  39.725  20.285  1.00 17.14           C
ATOM    821  CD1 LEU A  81      25.695  39.340  18.809  1.00 18.15           C
ATOM    822  CD2 LEU A  81      24.567  40.666  20.591  1.00 20.69           C
ATOM    823  H   LEU A  81      26.038  36.468  22.564  1.00 20.51           H
ATOM    824  HA  LEU A  81      26.949  37.239  20.158  1.00 21.87           H
ATOM    825  HB2 LEU A  81      24.835  37.976  20.900  1.00 21.41           H
ATOM    826  HB3 LEU A  81      25.548  38.750  22.081  1.00 21.41           H
ATOM    827  HG  LEU A  81      26.532  40.193  20.466  1.00 20.55           H
ATOM    828 HD11 LEU A  81      25.703  40.146  18.265  1.00 21.76           H
ATOM    829 HD12 LEU A  81      26.482  38.799  18.621  1.00 21.76           H
ATOM    830 HD13 LEU A  81      24.894  38.824  18.625  1.00 21.76           H
ATOM    831 HD21 LEU A  81      24.638  41.453  20.024  1.00 24.81           H
ATOM    832 HD22 LEU A  81      23.729  40.210  20.418  1.00 24.81           H
ATOM    833 HD23 LEU A  81      24.628  40.923  21.521  1.00 24.81           H
ATOM    834  N   LYS A  82      29.108  38.211  20.705  1.00 15.47           N
ATOM    835  CA  LYS A  82      30.383  38.853  21.001  1.00 14.66           C
ATOM    836  C   LYS A  82      30.311  40.291  20.515  1.00 18.30           C
ATOM    837  O   LYS A  82      30.118  40.525  19.319  1.00 17.33           O
ATOM    838  CB  LYS A  82      31.527  38.115  20.294  1.00 19.17           C
ATOM    839  CG  LYS A  82      31.731  36.677  20.746  1.00 31.54           C
ATOM    840  CD  LYS A  82      32.642  35.869  19.784  1.00 42.21           C
ATOM    841  CE  LYS A  82      34.074  36.424  19.739  1.00 44.79           C
ATOM    842  NZ  LYS A  82      34.939  35.664  18.774  1.00 55.78           N1+
ATOM    843  H   LYS A  82      29.080  37.851  19.925  1.00 18.55           H
ATOM    844  HA  LYS A  82      30.539  38.851  21.955  1.00 17.58           H
ATOM    845  HB2 LYS A  82      31.332  38.092  19.343  1.00 22.98           H
ATOM    846  HB3 LYS A  82      32.358  38.591  20.450  1.00 22.98           H
ATOM    847  HG2 LYS A  82      32.146  36.678  21.622  1.00 37.83           H
ATOM    848  HG3 LYS A  82      30.863  36.253  20.785  1.00 37.83           H
ATOM    849  HD2 LYS A  82      32.685  34.946  20.084  1.00 50.63           H
ATOM    850  HD3 LYS A  82      32.276  35.905  18.885  1.00 50.63           H
ATOM    851  HE2 LYS A  82      34.049  37.352  19.453  1.00 53.73           H
ATOM    852  HE3 LYS A  82      34.474  36.361  20.623  1.00 53.73           H
ATOM    853  HZ1 LYS A  82      35.683  36.125  18.606  1.00 66.92           H
ATOM    854  HZ2 LYS A  82      35.157  34.873  19.122  1.00 66.92           H
ATOM    855  HZ3 LYS A  82      34.500  35.534  18.009  1.00 66.92           H
ATOM    856  N   VAL A  83      30.468  41.258  21.423  1.00 18.44           N
ATOM    857  CA  VAL A  83      30.297  42.667  21.091  1.00 15.64           C
ATOM    858  C   VAL A  83      31.642  43.372  21.201  1.00 14.45           C
ATOM    859  O   VAL A  83      32.283  43.330  22.258  1.00 16.94           O
ATOM    860  CB  VAL A  83      29.263  43.345  22.007  1.00 15.39           C
ATOM    861  CG1 VAL A  83      29.155  44.793  21.668  1.00 13.41           C
ATOM    862  CG2 VAL A  83      27.886  42.681  21.892  1.00 20.48           C
ATOM    863  H   VAL A  83      30.678  41.121  22.243  1.00 22.10           H
ATOM    864  HA  VAL A  83      29.986  42.751  20.174  1.00 18.74           H
ATOM    865  HB  VAL A  83      29.560  43.278  22.927  1.00 18.45           H
ATOM    866 HG11 VAL A  83      28.493  45.195  22.251  1.00 16.07           H
ATOM    867 HG12 VAL A  83      30.014  45.221  21.794  1.00 16.07           H
ATOM    868 HG13 VAL A  83      28.875  44.869  20.742  1.00 16.07           H
ATOM    869 HG21 VAL A  83      27.270  43.127  22.499  1.00 24.56           H
ATOM    870 HG22 VAL A  83      27.562  42.755  20.980  1.00 24.56           H
ATOM    871 HG23 VAL A  83      27.981  41.748  22.139  1.00 24.56           H
ATOM    872  N   PHE A  84      32.037  44.064  20.134  1.00 18.18           N
ATOM    873  CA  PHE A  84      33.243  44.899  20.118  1.00 11.99           C
ATOM    874  C   PHE A  84      32.843  46.369  20.049  1.00 14.02           C
ATOM    875  O   PHE A  84      32.289  46.815  19.046  1.00 14.29           O
ATOM    876  CB  PHE A  84      34.133  44.526  18.943  1.00 13.96           C
ATOM    877  CG  PHE A  84      34.789  43.190  19.086  1.00 14.73           C
ATOM    878  CD1 PHE A  84      34.337  42.096  18.359  1.00 17.43           C
ATOM    879  CD2 PHE A  84      35.859  43.021  19.951  1.00 24.36           C
ATOM    880  CE1 PHE A  84      34.942  40.865  18.500  1.00 22.93           C
ATOM    881  CE2 PHE A  84      36.481  41.798  20.088  1.00 22.00           C
ATOM    882  CZ  PHE A  84      36.024  40.713  19.373  1.00 22.81           C
ATOM    883  H   PHE A  84      31.609  44.063  19.388  1.00 21.80           H
ATOM    884  HA  PHE A  84      33.750  44.769  20.935  1.00 14.37           H
ATOM    885  HB2 PHE A  84      33.580  44.504  18.147  1.00 16.73           H
ATOM    886  HB3 PHE A  84      34.821  45.200  18.841  1.00 16.73           H
ATOM    887  HD1 PHE A  84      33.619  42.190  17.778  1.00 20.90           H
ATOM    888  HD2 PHE A  84      36.173  43.745  20.441  1.00 29.22           H
ATOM    889  HE1 PHE A  84      34.637  40.137  18.010  1.00 27.50           H
ATOM    890  HE2 PHE A  84      37.191  41.701  20.674  1.00 26.38           H
ATOM    891  HZ  PHE A  84      36.437  39.887  19.468  1.00 27.36           H
ATOM    892  N   VAL A  85      33.132  47.101  21.130  1.00 12.25           N
ATOM    893  CA  VAL A  85      32.960  48.548  21.211  1.00 15.06           C
ATOM    894  C   VAL A  85      34.278  49.192  20.801  1.00 11.51           C
ATOM    895  O   VAL A  85      35.296  49.020  21.484  1.00 11.48           O
ATOM    896  CB  VAL A  85      32.539  48.976  22.632  1.00 13.58           C
ATOM    897  CG1 VAL A  85      32.380  50.498  22.735  1.00 16.51           C
ATOM    898  CG2 VAL A  85      31.222  48.270  22.995  1.00 18.59           C
ATOM    899  H   VAL A  85      33.427  46.762  21.866  1.00 14.68           H
ATOM    900  HA  VAL A  85      32.254  48.821  20.601  1.00 18.05           H
ATOM    901  HB  VAL A  85      33.220  48.703  23.268  1.00 16.27           H
ATOM    902 HG11 VAL A  85      32.170  50.738  23.654  1.00 19.80           H
ATOM    903 HG12 VAL A  85      33.207  50.925  22.467  1.00 19.80           H
ATOM    904 HG13 VAL A  85      31.655  50.778  22.153  1.00 19.80           H
ATOM    905 HG21 VAL A  85      30.964  48.521  23.900  1.00 22.29           H
ATOM    906 HG22 VAL A  85      30.529  48.538  22.372  1.00 22.29           H
ATOM    907 HG23 VAL A  85      31.361  47.309  22.948  1.00 22.29           H
ATOM    908  N   VAL A  86      34.247  49.937  19.697  1.00 12.02           N
ATOM    909  CA  VAL A  86      35.464  50.440  19.057  1.00 13.64           C
ATOM    910  C   VAL A  86      35.523  51.960  19.196  1.00 12.09           C
ATOM    911  O   VAL A  86      34.874  52.690  18.425  1.00 11.22           O
ATOM    912  CB  VAL A  86      35.532  49.994  17.588  1.00 15.58           C
ATOM    913  CG1 VAL A  86      36.838  50.484  16.944  1.00 14.64           C
ATOM    914  CG2 VAL A  86      35.413  48.469  17.479  1.00 14.93           C
ATOM    915  H   VAL A  86      33.521  50.176  19.308  1.00 14.40           H
ATOM    916  HA  VAL A  86      36.232  50.048  19.492  1.00 16.34           H
ATOM    917  HB  VAL A  86      34.778  50.379  17.109  1.00 18.68           H
ATOM    918 HG11 VAL A  86      36.853  50.191  16.022  1.00 17.55           H
ATOM    919 HG12 VAL A  86      36.879  51.452  16.988  1.00 17.55           H
ATOM    920 HG13 VAL A  86      37.589  50.103  17.428  1.00 17.55           H
ATOM    921 HG21 VAL A  86      35.514  48.211  16.551  1.00 17.90           H
ATOM    922 HG22 VAL A  86      36.114  48.056  18.008  1.00 17.90           H
ATOM    923 HG23 VAL A  86      34.543  48.195  17.810  1.00 17.90           H
ATOM    924  N   PRO A  87      36.306  52.470  20.140  1.00 10.10           N
ATOM    925  CA  PRO A  87      36.427  53.923  20.305  1.00 11.15           C
ATOM    926  C   PRO A  87      37.164  54.566  19.138  1.00 12.73           C
ATOM    927  O   PRO A  87      38.155  54.012  18.642  1.00 12.07           O
ATOM    928  CB  PRO A  87      37.227  54.062  21.609  1.00 12.93           C
ATOM    929  CG  PRO A  87      36.959  52.733  22.329  1.00 13.79           C
ATOM    930  CD  PRO A  87      37.004  51.750  21.210  1.00 12.86           C
ATOM    931  HA  PRO A  87      35.550  54.315  20.424  1.00 13.36           H
ATOM    932  HB2 PRO A  87      38.173  54.158  21.405  1.00 15.50           H
ATOM    933  HB3 PRO A  87      36.907  54.821  22.128  1.00 15.50           H
ATOM    934  HG2 PRO A  87      37.665  52.554  22.969  1.00 16.53           H
ATOM    935  HG3 PRO A  87      36.089  52.746  22.760  1.00 16.53           H
ATOM    936  HD2 PRO A  87      37.919  51.568  20.943  1.00 15.41           H
ATOM    937  HD3 PRO A  87      36.531  50.943  21.458  1.00 15.41           H
ATOM    938  N   HIS A  88      36.688  55.745  18.728  1.00 10.52           N
ATOM    939  CA  HIS A  88      37.234  56.441  17.561  1.00 12.55           C
ATOM    940  C   HIS A  88      36.969  57.943  17.650  1.00 15.46           C
ATOM    941  O   HIS A  88      36.175  58.416  18.457  1.00 12.54           O
ATOM    942  CB  HIS A  88      36.656  55.878  16.252  1.00 11.03           C
ATOM    943  CG  HIS A  88      35.220  56.212  16.025  1.00 13.46           C
ATOM    944  ND1 HIS A  88      34.810  57.311  15.304  1.00 11.24           N
ATOM    945  CD2 HIS A  88      34.092  55.586  16.425  1.00 13.56           C
ATOM    946  CE1 HIS A  88      33.492  57.347  15.267  1.00 13.64           C
ATOM    947  NE2 HIS A  88      33.029  56.316  15.950  1.00 12.72           N
ATOM    948  H   HIS A  88      36.042  56.166  19.109  1.00 12.61           H
ATOM    949  HA  HIS A  88      38.194  56.315  17.528  1.00 15.04           H
ATOM    950  HB2 HIS A  88      36.726  54.913  16.276  1.00 13.21           H
ATOM    951  HB3 HIS A  88      37.164  56.226  15.498  1.00 13.21           H
ATOM    952  HD2 HIS A  88      34.048  54.807  16.940  1.00 16.26           H
ATOM    953  HE1 HIS A  88      32.976  57.996  14.840  1.00 16.35           H
ATOM    954  HE2 HIS A  88      32.204  56.124  16.063  1.00 15.24           H
ATOM    955  N   SER A  89      37.667  58.709  16.809  1.00 13.56           N
ATOM    956  CA  SER A  89      37.599  60.167  16.849  1.00 12.12           C
ATOM    957  C   SER A  89      37.682  60.641  15.402  1.00 14.74           C
ATOM    958  O   SER A  89      38.749  60.439  14.789  1.00 14.38           O
ATOM    959  CB  SER A  89      38.741  60.716  17.727  1.00  9.98           C
ATOM    960  OG  SER A  89      38.753  62.130  17.743  1.00 11.73           O
ATOM    961  H   SER A  89      38.194  58.418  16.203  1.00 16.26           H
ATOM    962  HA  SER A  89      36.762  60.454  17.236  1.00 14.53           H
ATOM    963  HB2 SER A  89      38.622  60.388  18.635  1.00 11.96           H
ATOM    964  HB3 SER A  89      39.595  60.407  17.386  1.00 11.96           H
ATOM    965  HG  SER A  89      38.668  62.409  18.525  1.00 14.05           H
ATOM    966  N   HIS A  90      36.585  61.246  14.852  1.00 13.27           N
ATOM    967  CA  HIS A  90      36.629  61.678  13.446  1.00 14.51           C
ATOM    968  C   HIS A  90      37.232  63.113  13.424  1.00 13.05           C
ATOM    969  O   HIS A  90      36.745  64.129  13.888  1.00 13.01           O
ATOM    970  CB  HIS A  90      35.218  61.645  12.848  1.00 10.48           C
ATOM    971  CG  HIS A  90      35.245  61.931  11.402  1.00  9.26           C
ATOM    972  ND1 HIS A  90      35.901  61.138  10.446  1.00 13.06           N
ATOM    973  CD2 HIS A  90      34.696  63.015  10.715  1.00  9.28           C
ATOM    974  CE1 HIS A  90      35.733  61.758   9.206  1.00 12.19           C
ATOM    975  NE2 HIS A  90      35.004  62.904   9.361  1.00 10.31           N
ATOM    976  H   HIS A  90      35.749  61.534  15.431  1.00 15.90           H
ATOM    977  HA  HIS A  90      37.291  60.968  12.873  1.00 17.39           H
ATOM    978  HB2 HIS A  90      34.539  62.392  13.357  1.00 12.56           H
ATOM    979  HB3 HIS A  90      34.729  60.664  13.061  1.00 12.56           H
ATOM    980  HD1 HIS A  90      36.289  60.213  10.618  1.00 15.66           H
ATOM    981  HD2 HIS A  90      34.062  63.811  11.127  1.00 11.12           H
ATOM    982  HE1 HIS A  90      36.173  61.395   8.288  1.00 14.61           H
ATOM    983  N   ASN A  91      38.490  63.131  12.820  1.00 12.35           N
ATOM    984  CA  ASN A  91      39.386  64.317  12.701  1.00 13.27           C
ATOM    985  C   ASN A  91      39.545  64.763  11.242  1.00 14.03           C
ATOM    986  O   ASN A  91      40.341  64.162  10.502  1.00 15.45           O
ATOM    987  CB  ASN A  91      40.788  64.052  13.280  1.00 14.19           C
ATOM    988  CG  ASN A  91      40.814  64.002  14.791  1.00 12.95           C
ATOM    989  OD1 ASN A  91      41.423  64.843  15.456  1.00 13.15           O
ATOM    990  ND2 ASN A  91      40.162  63.020  15.334  1.00 13.40           N
ATOM    991  H   ASN A  91      38.846  62.435  12.469  1.00 14.80           H
ATOM    992  HA  ASN A  91      39.013  65.061  13.205  1.00 15.91           H
ATOM    993  HB2 ASN A  91      41.125  63.202  12.947  1.00 17.01           H
ATOM    994  HB3 ASN A  91      41.393  64.765  13.007  1.00 17.01           H
ATOM    995 HD21 ASN A  91      40.136  62.954  16.189  1.00 16.05           H
ATOM    996 HD22 ASN A  91      39.747  62.448  14.832  1.00 16.05           H
ATOM    997  N   ASP A  92      38.832  65.853  10.844  1.00 10.99           N
ATOM    998  CA  ASP A  92      38.971  66.373   9.470  1.00 14.27           C
ATOM    999  C   ASP A  92      40.267  67.198   9.387  1.00 11.70           C
ATOM   1000  O   ASP A  92      40.471  68.186  10.083  1.00 12.89           O
ATOM   1001  CB  ASP A  92      37.780  67.282   9.163  1.00 11.17           C
ATOM   1002  CG  ASP A  92      36.532  66.420   9.309  1.00 11.13           C
ATOM   1003  OD1 ASP A  92      36.355  65.492   8.482  1.00 12.18           O
ATOM   1004  OD2 ASP A  92      35.811  66.640  10.323  1.00 15.50           O1-
ATOM   1005  H   ASP A  92      38.201  66.365  11.477  1.00 13.17           H
ATOM   1006  HA  ASP A  92      38.973  65.513   8.740  1.00 17.10           H
ATOM   1007  HB2 ASP A  92      37.732  68.151   9.855  1.00 13.39           H
ATOM   1008  HB3 ASP A  92      37.842  67.733   8.149  1.00 13.39           H
ATOM   1009  N   PRO A  93      41.169  66.821   8.409  1.00 13.59           N
ATOM   1010  CA  PRO A  93      42.284  67.691   7.993  1.00 13.47           C
ATOM   1011  C   PRO A  93      41.816  68.933   7.241  1.00 15.02           C
ATOM   1012  O   PRO A  93      42.148  69.128   6.063  1.00 13.76           O
ATOM   1013  CB  PRO A  93      43.118  66.775   7.091  1.00 14.17           C
ATOM   1014  CG  PRO A  93      42.666  65.388   7.401  1.00 19.77           C
ATOM   1015  CD  PRO A  93      41.207  65.553   7.669  1.00 12.61           C
ATOM   1016  HA  PRO A  93      42.831  67.964   8.749  1.00 16.14           H
ATOM   1017  HB2 PRO A  93      42.924  66.966   6.154  1.00 16.99           H
ATOM   1018  HB3 PRO A  93      44.066  66.872   7.274  1.00 16.99           H
ATOM   1019  HG2 PRO A  93      42.817  64.803   6.641  1.00 23.71           H
ATOM   1020  HG3 PRO A  93      43.129  65.059   8.187  1.00 23.71           H
ATOM   1021  HD2 PRO A  93      40.721  65.623   6.832  1.00 15.11           H
ATOM   1022  HD3 PRO A  93      40.895  64.821   8.219  1.00 15.11           H
ATOM   1023  N   GLY A  94      41.056  69.776   7.939  1.00 11.15           N
ATOM   1024  CA  GLY A  94      40.409  70.978   7.420  1.00 11.40           C
ATOM   1025  C   GLY A  94      38.896  70.808   7.219  1.00 14.60           C
ATOM   1026  O   GLY A  94      38.500  69.729   6.710  1.00 11.23           O
ATOM   1027  H   GLY A  94      40.905  69.658   8.770  1.00 13.37           H
ATOM   1028  HA2 GLY A  94      40.582  71.715   8.024  1.00 13.67           H
ATOM   1029  HA3 GLY A  94      40.791  71.177   6.561  1.00 13.67           H
ATOM   1030  N   TRP A  95      38.055  71.827   7.535  1.00 11.95           N
ATOM   1031  CA  TRP A  95      36.669  71.755   7.013  1.00 11.18           C
ATOM   1032  C   TRP A  95      36.170  73.189   7.238  1.00 11.38           C
ATOM   1033  O   TRP A  95      36.124  74.135   6.476  1.00 14.70           O
ATOM   1034  CB  TRP A  95      35.874  70.669   7.774  1.00 12.50           C
ATOM   1035  CG  TRP A  95      34.418  70.826   7.562  1.00 12.43           C
ATOM   1036  CD1 TRP A  95      33.841  71.193   6.353  1.00 14.60           C
ATOM   1037  CD2 TRP A  95      33.349  70.551   8.492  1.00 13.78           C
ATOM   1038  NE1 TRP A  95      32.445  71.199   6.480  1.00 14.47           N
ATOM   1039  CE2 TRP A  95      32.122  70.752   7.771  1.00 10.90           C
ATOM   1040  CE3 TRP A  95      33.279  70.104   9.829  1.00 13.18           C
ATOM   1041  CZ2 TRP A  95      30.860  70.476   8.341  1.00 12.70           C
ATOM   1042  CZ3 TRP A  95      32.037  69.847  10.388  1.00 14.04           C
ATOM   1043  CH2 TRP A  95      30.838  70.018   9.646  1.00 13.58           C
ATOM   1044  H   TRP A  95      38.418  72.700   7.931  1.00 14.33           H
ATOM   1045  HA  TRP A  95      36.679  71.511   5.916  1.00 13.40           H
ATOM   1046  HB2 TRP A  95      36.192  69.661   7.386  1.00 14.98           H
ATOM   1047  HB3 TRP A  95      36.137  70.633   8.844  1.00 14.98           H
ATOM   1048  HD1 TRP A  95      34.297  71.447   5.407  1.00 17.50           H
ATOM   1049  HE1 TRP A  95      31.812  71.300   5.690  1.00 17.34           H
ATOM   1050  HE3 TRP A  95      34.189  69.947  10.408  1.00 15.79           H
ATOM   1051  HZ2 TRP A  95      29.956  70.585   7.745  1.00 15.22           H
ATOM   1052  HZ3 TRP A  95      31.962  69.478  11.414  1.00 16.83           H
ATOM   1053  HH2 TRP A  95      29.890  69.763  10.127  1.00 16.27           H
ATOM   1054  N   ILE A  96      35.902  73.362   8.573  1.00 17.80           N
ATOM   1055  CA  ILE A  96      35.523  74.661   9.209  1.00 15.83           C
ATOM   1056  C   ILE A  96      36.669  75.357   9.955  1.00 16.67           C
ATOM   1057  O   ILE A  96      36.531  76.544  10.302  1.00 18.10           O
ATOM   1058  CB  ILE A  96      34.331  74.549  10.198  1.00 22.58           C
ATOM   1059  CG1 ILE A  96      34.672  73.675  11.405  1.00 29.77           C
ATOM   1060  CG2 ILE A  96      33.040  74.085   9.485  1.00 17.54           C
ATOM   1061  CD1 ILE A  96      33.691  73.779  12.555  1.00 42.92           C
ATOM   1062  H   ILE A  96      35.961  72.724   9.148  1.00 21.34           H
ATOM   1063  HA  ILE A  96      35.239  75.275   8.513  1.00 18.98           H
ATOM   1064  HB  ILE A  96      34.162  75.435  10.553  1.00 27.07           H
ATOM   1065 HG12 ILE A  96      34.683  72.751  11.117  1.00 35.70           H
ATOM   1066 HG13 ILE A  96      35.539  73.933  11.758  1.00 35.70           H
ATOM   1067 HG21 ILE A  96      32.334  74.007  10.147  1.00 21.03           H
ATOM   1068 HG22 ILE A  96      32.797  74.738   8.810  1.00 21.03           H
ATOM   1069 HG23 ILE A  96      33.197  73.226   9.068  1.00 21.03           H
ATOM   1070 HD11 ILE A  96      34.022  73.223  13.284  1.00 51.49           H
ATOM   1071 HD12 ILE A  96      33.629  74.701  12.848  1.00 51.49           H
ATOM   1072 HD13 ILE A  96      32.824  73.454  12.262  1.00 51.49           H
ATOM   1073  N   GLN A  97      37.770  74.665  10.226  1.00 15.19           N
ATOM   1074  CA  GLN A  97      39.048  75.250  10.593  1.00 14.93           C
ATOM   1075  C   GLN A  97      40.071  74.665   9.624  1.00 12.64           C
ATOM   1076  O   GLN A  97      39.808  73.651   8.980  1.00 13.01           O
ATOM   1077  CB  GLN A  97      39.432  74.917  12.030  1.00 15.88           C
ATOM   1078  CG  GLN A  97      38.458  75.479  13.090  1.00 18.06           C
ATOM   1079  CD  GLN A  97      38.958  75.218  14.529  1.00 33.10           C
ATOM   1080  OE1 GLN A  97      40.096  75.567  14.882  1.00 41.99           O
ATOM   1081  NE2 GLN A  97      38.119  74.571  15.350  1.00 47.57           N
ATOM   1082  H   GLN A  97      37.810  73.802  10.195  1.00 18.21           H
ATOM   1083  HA  GLN A  97      39.035  76.214  10.488  1.00 17.89           H
ATOM   1084  HB2 GLN A  97      39.426  73.951  12.116  1.00 19.03           H
ATOM   1085  HB3 GLN A  97      40.322  75.248  12.209  1.00 19.03           H
ATOM   1086  HG2 GLN A  97      38.323  76.426  12.948  1.00 21.65           H
ATOM   1087  HG3 GLN A  97      37.607  75.027  12.983  1.00 21.65           H
ATOM   1088 HE21 GLN A  97      37.322  74.376  15.089  1.00 57.06           H
ATOM   1089 HE22 GLN A  97      38.379  74.341  16.140  1.00 57.06           H
ATOM   1090  N   THR A  98      41.220  75.304   9.513  1.00 14.58           N
ATOM   1091  CA  THR A  98      42.288  74.720   8.722  1.00 11.51           C
ATOM   1092  C   THR A  98      42.888  73.508   9.433  1.00 12.92           C
ATOM   1093  O   THR A  98      42.713  73.289  10.644  1.00 15.07           O
ATOM   1094  CB  THR A  98      43.408  75.718   8.492  1.00 10.96           C
ATOM   1095  OG1 THR A  98      43.978  76.036   9.755  1.00 14.67           O
ATOM   1096  CG2 THR A  98      42.924  77.005   7.802  1.00 11.42           C
ATOM   1097  H   THR A  98      41.410  76.051   9.881  1.00 17.48           H
ATOM   1098  HA  THR A  98      41.932  74.431   7.864  1.00 13.79           H
ATOM   1099  HB  THR A  98      44.086  75.297   7.940  1.00 13.13           H
ATOM   1100  HG1 THR A  98      44.780  76.240   9.654  1.00 17.58           H
ATOM   1101 HG21 THR A  98      43.666  77.619   7.693  1.00 13.68           H
ATOM   1102 HG22 THR A  98      42.563  76.794   6.929  1.00 13.68           H
ATOM   1103 HG23 THR A  98      42.239  77.433   8.333  1.00 13.68           H
ATOM   1104  N   PHE A  99      43.672  72.756   8.670  1.00 11.24           N
ATOM   1105  CA  PHE A  99      44.457  71.672   9.244  1.00 12.46           C
ATOM   1106  C   PHE A  99      45.215  72.137  10.486  1.00 13.14           C
ATOM   1107  O   PHE A  99      45.105  71.527  11.549  1.00 14.74           O
ATOM   1108  CB  PHE A  99      45.443  71.121   8.212  1.00 12.57           C
ATOM   1109  CG  PHE A  99      46.336  70.035   8.751  1.00 12.40           C
ATOM   1110  CD1 PHE A  99      45.938  68.709   8.690  1.00 12.92           C
ATOM   1111  CD2 PHE A  99      47.574  70.328   9.330  1.00 14.03           C
ATOM   1112  CE1 PHE A  99      46.732  67.702   9.183  1.00 14.97           C
ATOM   1113  CE2 PHE A  99      48.371  69.329   9.815  1.00 16.40           C
ATOM   1114  CZ  PHE A  99      47.947  67.995   9.735  1.00 14.47           C
ATOM   1115  H   PHE A  99      43.768  72.864   7.823  1.00 13.47           H
ATOM   1116  HA  PHE A  99      43.861  70.959   9.509  1.00 14.93           H
ATOM   1117  HB2 PHE A  99      44.944  70.748   7.472  1.00 15.06           H
ATOM   1118  HB3 PHE A  99      46.006  71.842   7.891  1.00 15.06           H
ATOM   1119  HD1 PHE A  99      45.116  68.498   8.310  1.00 15.48           H
ATOM   1120  HD2 PHE A  99      47.871  71.209   9.387  1.00 16.82           H
ATOM   1121  HE1 PHE A  99      46.458  66.817   9.133  1.00 17.95           H
ATOM   1122  HE2 PHE A  99      49.194  69.530  10.194  1.00 19.67           H
ATOM   1123  HZ  PHE A  99      48.480  67.314  10.063  1.00 17.34           H
ATOM   1124  N   GLU A 100      46.008  73.212  10.363  1.00 13.77           N
ATOM   1125  CA  GLU A 100      46.827  73.648  11.503  1.00 16.25           C
ATOM   1126  C   GLU A 100      45.974  74.176  12.658  1.00 16.44           C
ATOM   1127  O   GLU A 100      46.313  73.954  13.822  1.00 14.99           O
ATOM   1128  CB  GLU A 100      47.845  74.704  11.069  1.00 14.51           C
ATOM   1129  CG  GLU A 100      48.841  75.060  12.165  1.00 20.32           C
ATOM   1130  CD  GLU A 100      49.785  73.927  12.519  1.00 19.68           C
ATOM   1131  OE1 GLU A 100      49.941  72.962  11.732  1.00 16.05           O
ATOM   1132  OE2 GLU A 100      50.413  74.022  13.593  1.00 21.10           O1-
ATOM   1133  H   GLU A 100      46.087  73.688   9.654  1.00 16.50           H
ATOM   1134  HA  GLU A 100      47.335  72.889  11.834  1.00 19.48           H
ATOM   1135  HB2 GLU A 100      48.357  74.368  10.318  1.00 17.39           H
ATOM   1136  HB3 GLU A 100      47.374  75.511  10.808  1.00 17.39           H
ATOM   1137  HG2 GLU A 100      49.380  75.803  11.854  1.00 24.36           H
ATOM   1138  HG3 GLU A 100      48.367  75.327  12.968  1.00 24.36           H
ATOM   1139  N   GLU A 101      44.871  74.869  12.368  1.00 14.57           N
ATOM   1140  CA  GLU A 101      43.994  75.345  13.440  1.00 15.12           C
ATOM   1141  C   GLU A 101      43.416  74.174  14.237  1.00 16.89           C
ATOM   1142  O   GLU A 101      43.434  74.161  15.477  1.00 14.91           O
ATOM   1143  CB  GLU A 101      42.875  76.203  12.840  1.00 16.73           C
ATOM   1144  CG  GLU A 101      43.341  77.575  12.299  1.00 21.26           C
ATOM   1145  CD  GLU A 101      42.220  78.357  11.602  1.00 25.19           C
ATOM   1146  OE1 GLU A 101      41.287  77.739  11.035  1.00 13.74           O
ATOM   1147  OE2 GLU A 101      42.282  79.602  11.623  1.00 23.36           O1-
ATOM   1148  H   GLU A 101      44.605  75.068  11.578  1.00 17.46           H
ATOM   1149  HA  GLU A 101      44.506  75.899  14.050  1.00 18.12           H
ATOM   1150  HB2 GLU A 101      42.480  75.707  12.105  1.00 20.06           H
ATOM   1151  HB3 GLU A 101      42.208  76.357  13.526  1.00 20.06           H
ATOM   1152  HG2 GLU A 101      43.694  78.108  13.030  1.00 25.50           H
ATOM   1153  HG3 GLU A 101      44.035  77.420  11.641  1.00 25.50           H
ATOM   1154  N   TYR A 102      42.881  73.180  13.537  1.00 13.57           N
ATOM   1155  CA  TYR A 102      42.392  71.990  14.229  1.00 14.18           C
ATOM   1156  C   TYR A 102      43.510  71.296  14.990  1.00 14.52           C
ATOM   1157  O   TYR A 102      43.285  70.751  16.087  1.00 12.61           O
ATOM   1158  CB  TYR A 102      41.800  70.996  13.245  1.00 13.33           C
ATOM   1159  CG  TYR A 102      40.368  71.189  12.801  1.00 11.65           C
ATOM   1160  CD1 TYR A 102      39.326  71.424  13.697  1.00 16.40           C
ATOM   1161  CD2 TYR A 102      40.054  71.070  11.451  1.00 15.67           C
ATOM   1162  CE1 TYR A 102      38.009  71.538  13.243  1.00 17.18           C
ATOM   1163  CE2 TYR A 102      38.776  71.157  11.003  1.00 14.87           C
ATOM   1164  CZ  TYR A 102      37.752  71.402  11.886  1.00 12.91           C
ATOM   1165  OH  TYR A 102      36.493  71.504  11.337  1.00 13.29           O
ATOM   1166  H   TYR A 102      42.783  73.176  12.678  1.00 16.26           H
ATOM   1167  HA  TYR A 102      41.706  72.241  14.868  1.00 17.00           H
ATOM   1168  HB2 TYR A 102      42.351  70.997  12.445  1.00 15.97           H
ATOM   1169  HB3 TYR A 102      41.851  70.123  13.663  1.00 15.97           H
ATOM   1170  HD1 TYR A 102      39.510  71.495  14.607  1.00 19.66           H
ATOM   1171  HD2 TYR A 102      40.737  70.888  10.845  1.00 18.78           H
ATOM   1172  HE1 TYR A 102      37.313  71.697  13.836  1.00 20.59           H
ATOM   1173  HE2 TYR A 102      38.603  71.083  10.094  1.00 17.83           H
ATOM   1174  HH  TYR A 102      36.207  70.742  11.128  1.00 15.92           H
ATOM   1175  N   TYR A 103      44.691  71.203  14.378  1.00 12.81           N
ATOM   1176  CA  TYR A 103      45.771  70.509  15.055  1.00 15.35           C
ATOM   1177  C   TYR A 103      46.079  71.187  16.382  1.00 15.17           C
ATOM   1178  O   TYR A 103      46.204  70.522  17.411  1.00 14.79           O
ATOM   1179  CB  TYR A 103      47.014  70.462  14.187  1.00  8.88           C
ATOM   1180  CG  TYR A 103      48.133  69.818  14.927  1.00 14.43           C
ATOM   1181  CD1 TYR A 103      48.137  68.455  15.120  1.00 14.15           C
ATOM   1182  CD2 TYR A 103      49.187  70.574  15.464  1.00 17.34           C
ATOM   1183  CE1 TYR A 103      49.154  67.840  15.807  1.00 12.31           C
ATOM   1184  CE2 TYR A 103      50.218  69.971  16.149  1.00 17.21           C
ATOM   1185  CZ  TYR A 103      50.191  68.601  16.338  1.00 16.68           C
ATOM   1186  OH  TYR A 103      51.196  67.979  17.029  1.00 18.46           O
ATOM   1187  H   TYR A 103      44.886  71.522  13.602  1.00 15.35           H
ATOM   1188  HA  TYR A 103      45.500  69.595  15.228  1.00 18.40           H
ATOM   1189  HB2 TYR A 103      46.837  69.929  13.399  1.00 10.64           H
ATOM   1190  HB3 TYR A 103      47.274  71.359  13.930  1.00 10.64           H
ATOM   1191  HD1 TYR A 103      47.440  67.941  14.777  1.00 16.96           H
ATOM   1192  HD2 TYR A 103      49.193  71.499  15.340  1.00 20.79           H
ATOM   1193  HE1 TYR A 103      49.135  66.923  15.929  1.00 14.75           H
ATOM   1194  HE2 TYR A 103      50.909  70.481  16.502  1.00 20.63           H
ATOM   1195  HH  TYR A 103      51.751  68.542  17.297  1.00 22.13           H
ATOM   1196  N   GLN A 104      46.173  72.517  16.375  1.00 17.61           N
ATOM   1197  CA  GLN A 104      46.526  73.260  17.586  1.00 19.15           C
ATOM   1198  C   GLN A 104      45.399  73.248  18.604  1.00 17.98           C
ATOM   1199  O   GLN A 104      45.658  73.141  19.809  1.00 17.49           O
ATOM   1200  CB  GLN A 104      46.897  74.704  17.240  1.00 20.20           C
ATOM   1201  CG  GLN A 104      48.179  74.830  16.451  1.00 14.75           C
ATOM   1202  CD  GLN A 104      49.389  74.317  17.205  1.00 19.96           C
ATOM   1203  OE1 GLN A 104      49.432  74.347  18.435  1.00 18.28           O
ATOM   1204  NE2 GLN A 104      50.380  73.807  16.461  1.00 19.60           N
ATOM   1205  H   GLN A 104      46.033  73.012  15.686  1.00 21.11           H
ATOM   1206  HA  GLN A 104      47.300  72.844  17.998  1.00 22.97           H
ATOM   1207  HB2 GLN A 104      46.186  75.080  16.699  1.00 24.22           H
ATOM   1208  HB3 GLN A 104      46.989  75.216  18.058  1.00 24.22           H
ATOM   1209  HG2 GLN A 104      48.101  74.321  15.634  1.00 17.68           H
ATOM   1210  HG3 GLN A 104      48.332  75.766  16.249  1.00 17.68           H
ATOM   1211 HE21 GLN A 104      50.332  73.806  15.601  1.00 23.50           H
ATOM   1212 HE22 GLN A 104      51.069  73.476  16.848  1.00 23.50           H
ATOM   1213  N   HIS A 105      44.147  73.342  18.158  1.00 17.16           N
ATOM   1214  CA  HIS A 105      43.036  73.483  19.093  1.00 21.03           C
ATOM   1215  C   HIS A 105      42.497  72.144  19.592  1.00 21.80           C
ATOM   1216  O   HIS A 105      42.005  72.080  20.719  1.00 19.19           O
ATOM   1217  CB  HIS A 105      41.887  74.289  18.447  1.00 21.82           C
ATOM   1218  CG  HIS A 105      42.318  75.604  17.855  1.00 30.63           C
ATOM   1219  ND1 HIS A 105      41.470  76.397  17.108  1.00 46.50           N
ATOM   1220  CD2 HIS A 105      43.506  76.260  17.894  1.00 43.06           C
ATOM   1221  CE1 HIS A 105      42.117  77.483  16.717  1.00 41.48           C
ATOM   1222  NE2 HIS A 105      43.354  77.422  17.174  1.00 37.39           N
ATOM   1223  H   HIS A 105      43.913  73.312  17.331  1.00 20.58           H
ATOM   1224  HA  HIS A 105      43.342  73.972  19.872  1.00 25.22           H
ATOM   1225  HB2 HIS A 105      41.210  74.470  19.122  1.00 26.17           H
ATOM   1226  HB3 HIS A 105      41.498  73.761  17.732  1.00 26.17           H
ATOM   1227  HD1 HIS A 105      40.646  76.215  16.928  1.00 55.78           H
ATOM   1228  HD2 HIS A 105      44.291  75.977  18.321  1.00 51.65           H
ATOM   1229  HE1 HIS A 105      41.758  78.173  16.201  1.00 49.76           H
ATOM   1230  N   ASP A 106      42.584  71.072  18.789  1.00 15.61           N
ATOM   1231  CA  ASP A 106      41.921  69.809  19.113  1.00 16.15           C
ATOM   1232  C   ASP A 106      42.815  68.579  18.966  1.00 15.54           C
ATOM   1233  O   ASP A 106      43.026  67.845  19.939  1.00 15.81           O
ATOM   1234  CB  ASP A 106      40.682  69.650  18.228  1.00 15.19           C
ATOM   1235  CG  ASP A 106      39.677  70.756  18.451  1.00 22.06           C
ATOM   1236  OD1 ASP A 106      38.949  70.677  19.444  1.00 20.58           O
ATOM   1237  OD2 ASP A 106      39.650  71.715  17.663  1.00 22.21           O1-
ATOM   1238  H   ASP A 106      43.026  71.046  18.053  1.00 18.71           H
ATOM   1239  HA  ASP A 106      41.621  69.838  20.036  1.00 19.36           H
ATOM   1240  HB2 ASP A 106      40.952  69.650  17.294  1.00 18.21           H
ATOM   1241  HB3 ASP A 106      40.249  68.807  18.442  1.00 18.21           H
ATOM   1242  N   THR A 107      43.375  68.344  17.768  1.00 13.25           N
ATOM   1243  CA  THR A 107      43.933  67.032  17.468  1.00 12.90           C
ATOM   1244  C   THR A 107      45.178  66.723  18.294  1.00 13.76           C
ATOM   1245  O   THR A 107      45.388  65.574  18.679  1.00 11.30           O
ATOM   1246  CB  THR A 107      44.258  66.921  15.978  1.00 14.09           C
ATOM   1247  OG1 THR A 107      43.070  67.172  15.223  1.00 12.95           O
ATOM   1248  CG2 THR A 107      44.820  65.494  15.663  1.00 12.29           C
ATOM   1249  H   THR A 107      43.460  68.919  17.135  1.00 15.88           H
ATOM   1250  HA  THR A 107      43.263  66.355  17.660  1.00 15.45           H
ATOM   1251  HB  THR A 107      44.929  67.582  15.745  1.00 16.89           H
ATOM   1252  HG1 THR A 107      42.491  66.584  15.381  1.00 15.51           H
ATOM   1253 HG21 THR A 107      45.016  65.408  14.716  1.00 14.73           H
ATOM   1254 HG22 THR A 107      45.640  65.339  16.152  1.00 14.73           H
ATOM   1255 HG23 THR A 107      44.166  64.821  15.909  1.00 14.73           H
ATOM   1256  N   LYS A 108      46.053  67.701  18.517  1.00 12.37           N
ATOM   1257  CA  LYS A 108      47.238  67.364  19.297  1.00 16.38           C
ATOM   1258  C   LYS A 108      46.854  66.987  20.722  1.00 12.60           C
ATOM   1259  O   LYS A 108      47.544  66.189  21.361  1.00 14.48           O
ATOM   1260  CB  LYS A 108      48.253  68.513  19.285  1.00 15.52           C
ATOM   1261  CG  LYS A 108      47.893  69.732  20.079  1.00 17.86           C
ATOM   1262  CD  LYS A 108      48.980  70.811  19.935  1.00 19.38           C
ATOM   1263  CE  LYS A 108      48.783  71.951  20.916  1.00 21.47           C
ATOM   1264  NZ  LYS A 108      49.872  72.973  20.836  1.00 20.46           N1+
ATOM   1265  H   LYS A 108      45.985  68.514  18.254  1.00 14.82           H
ATOM   1266  HA  LYS A 108      47.658  66.589  18.891  1.00 19.64           H
ATOM   1267  HB2 LYS A 108      49.084  68.180  19.649  1.00 18.60           H
ATOM   1268  HB3 LYS A 108      48.386  68.791  18.368  1.00 18.60           H
ATOM   1269  HG2 LYS A 108      47.049  70.095  19.766  1.00 21.41           H
ATOM   1270  HG3 LYS A 108      47.826  69.496  21.019  1.00 21.41           H
ATOM   1271  HD2 LYS A 108      49.849  70.411  20.100  1.00 23.24           H
ATOM   1272  HD3 LYS A 108      48.948  71.183  19.040  1.00 23.24           H
ATOM   1273  HE2 LYS A 108      47.943  72.398  20.721  1.00 25.75           H
ATOM   1274  HE3 LYS A 108      48.772  71.602  21.819  1.00 25.75           H
ATOM   1275  HZ1 LYS A 108      49.768  73.551  21.505  1.00 24.53           H
ATOM   1276  HZ2 LYS A 108      50.667  72.579  20.902  1.00 24.53           H
ATOM   1277  HZ3 LYS A 108      49.828  73.409  20.062  1.00 24.53           H
ATOM   1278  N   HIS A 109      45.757  67.536  21.225  1.00 15.12           N
ATOM   1279  CA  HIS A 109      45.305  67.165  22.563  1.00 16.20           C
ATOM   1280  C   HIS A 109      44.662  65.791  22.558  1.00 16.09           C
ATOM   1281  O   HIS A 109      44.867  65.001  23.485  1.00 13.11           O
ATOM   1282  CB  HIS A 109      44.339  68.215  23.087  1.00 17.83           C
ATOM   1283  CG  HIS A 109      44.923  69.582  23.088  1.00 20.13           C
ATOM   1284  ND1 HIS A 109      45.959  69.939  23.930  1.00 22.05           N
ATOM   1285  CD2 HIS A 109      44.663  70.666  22.324  1.00 21.92           C
ATOM   1286  CE1 HIS A 109      46.287  71.197  23.702  1.00 28.26           C
ATOM   1287  NE2 HIS A 109      45.518  71.659  22.732  1.00 27.65           N
ATOM   1288  H   HIS A 109      45.261  68.111  20.822  1.00 18.12           H
ATOM   1289  HA  HIS A 109      46.077  67.136  23.156  1.00 19.42           H
ATOM   1290  HB2 HIS A 109      44.099  67.997  24.003  1.00 21.37           H
ATOM   1291  HB3 HIS A 109      43.542  68.232  22.530  1.00 21.37           H
ATOM   1292  HD2 HIS A 109      44.015  70.736  21.655  1.00 26.29           H
ATOM   1293  HE1 HIS A 109      46.951  71.678  24.144  1.00 33.89           H
ATOM   1294  HE2 HIS A 109      45.545  72.453  22.407  1.00 33.16           H
ATOM   1295  N   ILE A 110      43.883  65.496  21.519  1.00 14.55           N
ATOM   1296  CA  ILE A 110      43.311  64.157  21.374  1.00 15.01           C
ATOM   1297  C   ILE A 110      44.413  63.108  21.374  1.00 16.27           C
ATOM   1298  O   ILE A 110      44.329  62.081  22.061  1.00 14.04           O
ATOM   1299  CB  ILE A 110      42.467  64.078  20.089  1.00 16.82           C
ATOM   1300  CG1 ILE A 110      41.259  65.020  20.212  1.00 15.39           C
ATOM   1301  CG2 ILE A 110      42.033  62.626  19.824  1.00 13.01           C
ATOM   1302  CD1 ILE A 110      40.505  65.270  18.876  1.00 16.00           C
ATOM   1303  H   ILE A 110      43.668  66.054  20.897  1.00 17.44           H
ATOM   1304  HA  ILE A 110      42.724  63.976  22.130  1.00 17.99           H
ATOM   1305  HB  ILE A 110      43.020  64.383  19.349  1.00 20.16           H
ATOM   1306 HG12 ILE A 110      40.632  64.640  20.851  1.00 18.45           H
ATOM   1307 HG13 ILE A 110      41.573  65.879  20.534  1.00 18.45           H
ATOM   1308 HG21 ILE A 110      41.483  62.614  19.026  1.00 15.59           H
ATOM   1309 HG22 ILE A 110      42.812  62.065  19.689  1.00 15.59           H
ATOM   1310 HG23 ILE A 110      41.522  62.304  20.580  1.00 15.59           H
ATOM   1311 HD11 ILE A 110      39.773  65.890  19.027  1.00 19.19           H
ATOM   1312 HD12 ILE A 110      41.122  65.639  18.225  1.00 19.19           H
ATOM   1313 HD13 ILE A 110      40.156  64.422  18.557  1.00 19.19           H
ATOM   1314  N   LEU A 111      45.459  63.335  20.592  1.00 12.67           N
ATOM   1315  CA  LEU A 111      46.484  62.309  20.484  1.00 12.07           C
ATOM   1316  C   LEU A 111      47.329  62.245  21.743  1.00 14.16           C
ATOM   1317  O   LEU A 111      47.769  61.159  22.151  1.00 15.93           O
ATOM   1318  CB  LEU A 111      47.363  62.555  19.252  1.00 15.06           C
ATOM   1319  CG  LEU A 111      46.606  62.167  17.967  1.00 10.92           C
ATOM   1320  CD1 LEU A 111      47.368  62.680  16.750  1.00 12.00           C
ATOM   1321  CD2 LEU A 111      46.324  60.659  17.875  1.00 15.83           C
ATOM   1322  H   LEU A 111      45.605  64.053  20.136  1.00 15.18           H
ATOM   1323  HA  LEU A 111      46.042  61.453  20.385  1.00 14.46           H
ATOM   1324  HB2 LEU A 111      47.589  63.500  19.201  1.00 18.06           H
ATOM   1325  HB3 LEU A 111      48.169  62.015  19.319  1.00 18.06           H
ATOM   1326  HG  LEU A 111      45.746  62.615  17.979  1.00 13.09           H
ATOM   1327 HD11 LEU A 111      46.874  62.452  15.945  1.00 14.38           H
ATOM   1328 HD12 LEU A 111      47.461  63.645  16.817  1.00 14.38           H
ATOM   1329 HD13 LEU A 111      48.241  62.261  16.731  1.00 14.38           H
ATOM   1330 HD21 LEU A 111      45.868  60.474  17.038  1.00 18.98           H
ATOM   1331 HD22 LEU A 111      47.162  60.170  17.910  1.00 18.98           H
ATOM   1332 HD23 LEU A 111      45.753  60.396  18.612  1.00 18.98           H
ATOM   1333  N   SER A 112      47.582  63.393  22.357  1.00 15.52           N
ATOM   1334  CA  SER A 112      48.332  63.402  23.605  1.00 14.81           C
ATOM   1335  C   SER A 112      47.587  62.651  24.701  1.00 16.23           C
ATOM   1336  O   SER A 112      48.173  61.818  25.414  1.00 15.31           O
ATOM   1337  CB  SER A 112      48.588  64.846  24.009  1.00 17.70           C
ATOM   1338  OG  SER A 112      49.299  64.842  25.220  1.00 25.88           O
ATOM   1339  H   SER A 112      47.339  64.169  22.090  1.00 18.60           H
ATOM   1340  HA  SER A 112      49.172  62.951  23.462  1.00 17.75           H
ATOM   1341  HB2 SER A 112      49.160  65.260  23.358  1.00 21.22           H
ATOM   1342  HB3 SER A 112      47.713  65.321  24.086  1.00 21.22           H
ATOM   1343  HG  SER A 112      49.211  65.586  25.599  1.00 31.04           H
ATOM   1344  N   ASN A 113      46.298  62.932  24.850  1.00 17.16           N
ATOM   1345  CA  ASN A 113      45.532  62.249  25.877  1.00 17.39           C
ATOM   1346  C   ASN A 113      45.259  60.791  25.515  1.00 18.72           C
ATOM   1347  O   ASN A 113      45.185  59.950  26.416  1.00 14.23           O
ATOM   1348  CB  ASN A 113      44.277  63.060  26.163  1.00 17.26           C
ATOM   1349  CG  ASN A 113      44.635  64.365  26.855  1.00 21.04           C
ATOM   1350  OD1 ASN A 113      45.691  64.451  27.479  1.00 27.03           O
ATOM   1351  ND2 ASN A 113      43.840  65.383  26.678  1.00 19.61           N
ATOM   1352  H   ASN A 113      45.855  63.504  24.387  1.00 20.58           H
ATOM   1353  HA  ASN A 113      46.060  62.247  26.693  1.00 20.85           H
ATOM   1354  HB2 ASN A 113      43.818  63.257  25.331  1.00 20.69           H
ATOM   1355  HB3 ASN A 113      43.701  62.560  26.754  1.00 20.69           H
ATOM   1356 HD21 ASN A 113      44.038  66.144  27.031  1.00 23.51           H
ATOM   1357 HD22 ASN A 113      43.125  65.288  26.211  1.00 23.51           H
ATOM   1358  N   ALA A 114      45.188  60.448  24.224  1.00 13.78           N
ATOM   1359  CA  ALA A 114      45.099  59.035  23.850  1.00 15.13           C
ATOM   1360  C   ALA A 114      46.334  58.283  24.289  1.00 16.43           C
ATOM   1361  O   ALA A 114      46.232  57.174  24.826  1.00 16.61           O
ATOM   1362  CB  ALA A 114      44.898  58.860  22.337  1.00 15.02           C
ATOM   1363  H   ALA A 114      45.189  60.992  23.559  1.00 16.51           H
ATOM   1364  HA  ALA A 114      44.343  58.632  24.309  1.00 18.14           H
ATOM   1365  HB1 ALA A 114      44.800  57.916  22.141  1.00 18.00           H
ATOM   1366  HB2 ALA A 114      44.098  59.334  22.064  1.00 18.00           H
ATOM   1367  HB3 ALA A 114      45.676  59.211  21.877  1.00 18.00           H
ATOM   1368  N   LEU A 115      47.522  58.855  24.047  1.00 14.33           N
ATOM   1369  CA  LEU A 115      48.752  58.198  24.467  1.00 15.72           C
ATOM   1370  C   LEU A 115      48.744  57.945  25.976  1.00 18.24           C
ATOM   1371  O   LEU A 115      49.028  56.830  26.436  1.00 14.62           O
ATOM   1372  CB  LEU A 115      49.968  59.044  24.048  1.00 17.05           C
ATOM   1373  CG  LEU A 115      51.348  58.532  24.456  1.00 18.88           C
ATOM   1374  CD1 LEU A 115      51.578  57.137  23.915  1.00 19.30           C
ATOM   1375  CD2 LEU A 115      52.436  59.454  23.985  1.00 19.55           C
ATOM   1376  H   LEU A 115      47.642  59.611  23.651  1.00 17.17           H
ATOM   1377  HA  LEU A 115      48.811  57.344  24.008  1.00 18.84           H
ATOM   1378  HB2 LEU A 115      49.976  59.096  23.079  1.00 20.44           H
ATOM   1379  HB3 LEU A 115      49.865  59.937  24.411  1.00 20.44           H
ATOM   1380  HG  LEU A 115      51.391  58.486  25.425  1.00 22.64           H
ATOM   1381 HD11 LEU A 115      52.465  56.842  24.176  1.00 23.14           H
ATOM   1382 HD12 LEU A 115      50.907  56.544  24.291  1.00 23.14           H
ATOM   1383 HD13 LEU A 115      51.506  57.160  22.949  1.00 23.14           H
ATOM   1384 HD21 LEU A 115      53.286  59.113  24.301  1.00 23.44           H
ATOM   1385 HD22 LEU A 115      52.434  59.483  23.016  1.00 23.44           H
ATOM   1386 HD23 LEU A 115      52.270  60.338  24.344  1.00 23.44           H
ATOM   1387  N   ARG A 116      48.360  58.950  26.753  1.00 19.07           N
ATOM   1388  CA  ARG A 116      48.375  58.801  28.209  1.00 18.82           C
ATOM   1389  C   ARG A 116      47.351  57.775  28.669  1.00 15.46           C
ATOM   1390  O   ARG A 116      47.665  56.865  29.450  1.00 17.40           O
ATOM   1391  CB  ARG A 116      48.111  60.154  28.884  1.00 28.08           C
ATOM   1392  CG  ARG A 116      49.232  61.141  28.653  1.00 44.59           C
ATOM   1393  CD  ARG A 116      48.909  62.577  29.106  1.00 54.40           C
ATOM   1394  NE  ARG A 116      50.030  63.497  28.857  1.00 54.12           N
ATOM   1395  CZ  ARG A 116      49.984  64.812  29.077  1.00 60.96           C
ATOM   1396  NH1 ARG A 116      48.862  65.364  29.545  1.00 63.05           N
ATOM   1397  NH2 ARG A 116      51.051  65.581  28.833  1.00 66.42           N1+
ATOM   1398  H   ARG A 116      48.088  59.712  26.466  1.00 22.87           H
ATOM   1399  HA  ARG A 116      49.257  58.496  28.479  1.00 22.57           H
ATOM   1400  HB2 ARG A 116      47.301  60.542  28.520  1.00 33.67           H
ATOM   1401  HB3 ARG A 116      48.027  60.027  29.845  1.00 33.67           H
ATOM   1402  HG2 ARG A 116      50.019  60.843  29.138  1.00 53.49           H
ATOM   1403  HG3 ARG A 116      49.402  61.157  27.705  1.00 53.49           H
ATOM   1404  HD2 ARG A 116      48.133  62.905  28.618  1.00 65.26           H
ATOM   1405  HD3 ARG A 116      48.731  62.570  30.062  1.00 65.26           H
ATOM   1406  HE  ARG A 116      50.740  63.177  28.485  1.00 64.92           H
ATOM   1407 HH11 ARG A 116      48.174  64.873  29.708  1.00 75.63           H
ATOM   1408 HH12 ARG A 116      48.830  66.213  29.691  1.00 75.63           H
ATOM   1409 HH21 ARG A 116      51.776  65.230  28.529  1.00 79.68           H
ATOM   1410 HH22 ARG A 116      51.013  66.429  28.976  1.00 79.68           H
ATOM   1411  N   HIS A 117      46.108  57.912  28.204  1.00 17.94           N
ATOM   1412  CA  HIS A 117      45.039  57.066  28.711  1.00 18.02           C
ATOM   1413  C   HIS A 117      45.187  55.624  28.278  1.00 15.80           C
ATOM   1414  O   HIS A 117      44.914  54.721  29.072  1.00 17.62           O
ATOM   1415  CB  HIS A 117      43.697  57.622  28.299  1.00 17.16           C
ATOM   1416  CG  HIS A 117      43.254  58.700  29.218  1.00 29.25           C
ATOM   1417  ND1 HIS A 117      42.572  58.425  30.381  1.00 24.99           N
ATOM   1418  CD2 HIS A 117      43.504  60.034  29.227  1.00 30.75           C
ATOM   1419  CE1 HIS A 117      42.371  59.556  31.047  1.00 31.74           C
ATOM   1420  NE2 HIS A 117      42.933  60.546  30.375  1.00 29.79           N
ATOM   1421  H   HIS A 117      45.860  58.474  27.600  1.00 21.50           H
ATOM   1422  HA  HIS A 117      45.078  57.074  29.683  1.00 21.60           H
ATOM   1423  HB2 HIS A 117      43.033  56.918  28.342  1.00 20.57           H
ATOM   1424  HB3 HIS A 117      43.759  57.972  27.395  1.00 20.57           H
ATOM   1425  HD1 HIS A 117      42.307  57.641  30.623  1.00 29.97           H
ATOM   1426  HD2 HIS A 117      43.965  60.523  28.571  1.00 36.89           H
ATOM   1427  HE1 HIS A 117      41.911  59.640  31.855  1.00 38.07           H
ATOM   1428  N   LEU A 118      45.594  55.374  27.029  1.00 17.02           N
ATOM   1429  CA  LEU A 118      45.851  53.994  26.629  1.00 14.71           C
ATOM   1430  C   LEU A 118      47.039  53.414  27.394  1.00 17.15           C
ATOM   1431  O   LEU A 118      47.000  52.268  27.845  1.00 23.09           O
ATOM   1432  CB  LEU A 118      46.084  53.897  25.117  1.00 14.08           C
ATOM   1433  CG  LEU A 118      44.870  54.339  24.249  1.00 17.44           C
ATOM   1434  CD1 LEU A 118      45.227  54.345  22.772  1.00 17.15           C
ATOM   1435  CD2 LEU A 118      43.670  53.446  24.481  1.00 19.76           C
ATOM   1436  H   LEU A 118      45.721  55.964  26.421  1.00 20.41           H
ATOM   1437  HA  LEU A 118      45.067  53.458  26.840  1.00 17.63           H
ATOM   1438  HB2 LEU A 118      46.837  54.459  24.880  1.00 16.87           H
ATOM   1439  HB3 LEU A 118      46.293  52.976  24.901  1.00 16.87           H
ATOM   1440  HG  LEU A 118      44.610  55.242  24.489  1.00 20.91           H
ATOM   1441 HD11 LEU A 118      44.466  54.663  22.261  1.00 20.56           H
ATOM   1442 HD12 LEU A 118      45.983  54.935  22.631  1.00 20.56           H
ATOM   1443 HD13 LEU A 118      45.455  53.440  22.507  1.00 20.56           H
ATOM   1444 HD21 LEU A 118      42.927  53.758  23.941  1.00 23.69           H
ATOM   1445 HD22 LEU A 118      43.905  52.540  24.225  1.00 23.69           H
ATOM   1446 HD23 LEU A 118      43.426  53.483  25.418  1.00 23.69           H
ATOM   1447  N   HIS A 119      48.118  54.176  27.527  1.00 14.89           N
ATOM   1448  CA  HIS A 119      49.244  53.694  28.314  1.00 15.66           C
ATOM   1449  C   HIS A 119      48.764  53.215  29.681  1.00 21.46           C
ATOM   1450  O   HIS A 119      49.075  52.099  30.106  1.00 20.04           O
ATOM   1451  CB  HIS A 119      50.303  54.806  28.447  1.00 19.51           C
ATOM   1452  CG  HIS A 119      51.451  54.426  29.319  1.00 25.96           C
ATOM   1453  ND1 HIS A 119      51.486  54.728  30.663  1.00 36.23           N
ATOM   1454  CD2 HIS A 119      52.590  53.742  29.056  1.00 34.18           C
ATOM   1455  CE1 HIS A 119      52.605  54.261  31.189  1.00 33.37           C
ATOM   1456  NE2 HIS A 119      53.295  53.660  30.235  1.00 35.15           N
ATOM   1457  H   HIS A 119      48.218  54.966  27.194  1.00 17.84           H
ATOM   1458  HA  HIS A 119      49.654  52.948  27.851  1.00 18.77           H
ATOM   1459  HB2 HIS A 119      49.883  55.597  28.818  1.00 23.39           H
ATOM   1460  HB3 HIS A 119      50.667  55.006  27.569  1.00 23.39           H
ATOM   1461  HD1 HIS A 119      50.872  55.159  31.094  1.00 43.46           H
ATOM   1462  HD2 HIS A 119      52.856  53.400  28.227  1.00 40.99           H
ATOM   1463  HE1 HIS A 119      52.860  54.350  32.083  1.00 40.02           H
ATOM   1464  N   ASP A 120      47.944  54.027  30.354  1.00 17.11           N
ATOM   1465  CA  ASP A 120      47.533  53.777  31.734  1.00 19.61           C
ATOM   1466  C   ASP A 120      46.378  52.786  31.883  1.00 23.04           C
ATOM   1467  O   ASP A 120      46.107  52.352  33.011  1.00 20.90           O
ATOM   1468  CB  ASP A 120      47.126  55.090  32.396  1.00 17.69           C
ATOM   1469  CG  ASP A 120      48.302  55.998  32.666  1.00 17.70           C
ATOM   1470  OD1 ASP A 120      49.448  55.513  32.659  1.00 19.31           O
ATOM   1471  OD2 ASP A 120      48.067  57.205  32.894  1.00 28.94           O1-
ATOM   1472  H   ASP A 120      47.606  54.745  30.023  1.00 20.51           H
ATOM   1473  HA  ASP A 120      48.299  53.426  32.219  1.00 23.51           H
ATOM   1474  HB2 ASP A 120      46.511  55.562  31.820  1.00 21.20           H
ATOM   1475  HB3 ASP A 120      46.707  54.882  33.244  1.00 21.20           H
ATOM   1476  N   ASN A 121      45.693  52.411  30.796  1.00 17.98           N
ATOM   1477  CA  ASN A 121      44.480  51.587  30.855  1.00 15.18           C
ATOM   1478  C   ASN A 121      44.593  50.467  29.823  1.00 22.89           C
ATOM   1479  O   ASN A 121      44.055  50.575  28.708  1.00 19.00           O
ATOM   1480  CB  ASN A 121      43.220  52.426  30.628  1.00 17.91           C
ATOM   1481  CG  ASN A 121      42.969  53.438  31.753  1.00 23.66           C
ATOM   1482  OD1 ASN A 121      42.440  53.089  32.813  1.00 17.67           O
ATOM   1483  ND2 ASN A 121      43.322  54.701  31.511  1.00 19.86           N
ATOM   1484  H   ASN A 121      45.915  52.627  29.992  1.00 21.56           H
ATOM   1485  HA  ASN A 121      44.404  51.195  31.740  1.00 18.20           H
ATOM   1486  HB2 ASN A 121      43.303  52.908  29.792  1.00 21.48           H
ATOM   1487  HB3 ASN A 121      42.459  51.824  30.593  1.00 21.48           H
ATOM   1488 HD21 ASN A 121      43.118  55.325  32.070  1.00 23.81           H
ATOM   1489 HD22 ASN A 121      43.745  54.888  30.785  1.00 23.81           H
ATOM   1490  N   PRO A 122      45.281  49.371  30.171  1.00 22.39           N
ATOM   1491  CA  PRO A 122      45.703  48.394  29.150  1.00 18.13           C
ATOM   1492  C   PRO A 122      44.580  47.763  28.338  1.00 21.37           C
ATOM   1493  O   PRO A 122      44.858  47.282  27.235  1.00 18.93           O
ATOM   1494  CB  PRO A 122      46.451  47.335  29.981  1.00 27.66           C
ATOM   1495  CG  PRO A 122      46.085  47.627  31.419  1.00 32.67           C
ATOM   1496  CD  PRO A 122      45.946  49.083  31.458  1.00 26.09           C
ATOM   1497  HA  PRO A 122      46.347  48.804  28.549  1.00 21.74           H
ATOM   1498  HB2 PRO A 122      46.160  46.447  29.720  1.00 33.17           H
ATOM   1499  HB3 PRO A 122      47.404  47.439  29.859  1.00 33.17           H
ATOM   1500  HG2 PRO A 122      45.233  47.205  31.622  1.00 39.19           H
ATOM   1501  HG3 PRO A 122      46.777  47.320  32.022  1.00 39.19           H
ATOM   1502  HD2 PRO A 122      45.397  49.347  32.216  1.00 31.29           H
ATOM   1503  HD3 PRO A 122      46.832  49.486  31.482  1.00 31.29           H
ATOM   1504  N   GLU A 123      43.335  47.734  28.830  1.00 16.33           N
ATOM   1505  CA  GLU A 123      42.233  47.132  28.082  1.00 16.70           C
ATOM   1506  C   GLU A 123      41.498  48.120  27.198  1.00 15.49           C
ATOM   1507  O   GLU A 123      40.642  47.698  26.412  1.00 17.48           O
ATOM   1508  CB  GLU A 123      41.200  46.497  29.014  1.00 18.57           C
ATOM   1509  CG  GLU A 123      41.524  45.084  29.383  1.00 31.93           C
ATOM   1510  CD  GLU A 123      42.711  44.995  30.302  1.00 36.30           C
ATOM   1511  OE1 GLU A 123      42.708  45.701  31.344  1.00 49.93           O
ATOM   1512  OE2 GLU A 123      43.660  44.236  29.972  1.00 56.53           O1-
ATOM   1513  H   GLU A 123      43.099  48.066  29.586  1.00 19.58           H
ATOM   1514  HA  GLU A 123      42.584  46.433  27.509  1.00 20.02           H
ATOM   1515  HB2 GLU A 123      41.164  47.021  29.829  1.00 22.27           H
ATOM   1516  HB3 GLU A 123      40.327  46.501  28.586  1.00 22.27           H
ATOM   1517  HG2 GLU A 123      40.749  44.704  29.828  1.00 38.30           H
ATOM   1518  HG3 GLU A 123      41.721  44.583  28.575  1.00 38.30           H
ATOM   1519  N   MET A 124      41.750  49.415  27.359  1.00 17.52           N
ATOM   1520  CA  MET A 124      41.150  50.422  26.502  1.00 18.18           C
ATOM   1521  C   MET A 124      41.769  50.346  25.099  1.00 18.34           C
ATOM   1522  O   MET A 124      42.957  50.045  24.941  1.00 15.23           O
ATOM   1523  CB  MET A 124      41.371  51.809  27.104  1.00 21.55           C
ATOM   1524  CG  MET A 124      40.613  52.945  26.415  1.00 21.05           C
ATOM   1525  SD  MET A 124      38.854  52.615  26.323  1.00 17.82           S
ATOM   1526  CE  MET A 124      38.275  54.124  25.554  1.00 19.12           C
ATOM   1527  H   MET A 124      42.273  49.738  27.962  1.00 21.00           H
ATOM   1528  HA  MET A 124      40.197  50.247  26.454  1.00 21.80           H
ATOM   1529  HB2 MET A 124      41.097  51.793  28.033  1.00 25.84           H
ATOM   1530  HB3 MET A 124      42.314  52.018  27.045  1.00 25.84           H
ATOM   1531  HG2 MET A 124      40.738  53.772  26.907  1.00 25.24           H
ATOM   1532  HG3 MET A 124      40.947  53.044  25.508  1.00 25.24           H
ATOM   1533  HE1 MET A 124      37.308  54.083  25.478  1.00 22.92           H
ATOM   1534  HE2 MET A 124      38.534  54.885  26.098  1.00 22.92           H
ATOM   1535  HE3 MET A 124      38.668  54.204  24.670  1.00 22.92           H
ATOM   1536  N   LYS A 125      40.946  50.618  24.086  1.00 14.37           N
ATOM   1537  CA  LYS A 125      41.345  50.551  22.687  1.00 14.56           C
ATOM   1538  C   LYS A 125      40.993  51.849  21.952  1.00 16.30           C
ATOM   1539  O   LYS A 125      40.183  52.654  22.418  1.00 15.90           O
ATOM   1540  CB  LYS A 125      40.656  49.364  22.018  1.00 16.69           C
ATOM   1541  CG  LYS A 125      40.942  47.991  22.661  1.00 19.24           C
ATOM   1542  CD  LYS A 125      42.282  47.472  22.271  1.00 24.85           C
ATOM   1543  CE  LYS A 125      42.711  46.217  23.017  1.00 30.10           C
ATOM   1544  NZ  LYS A 125      41.772  45.122  22.816  1.00 30.44           N1+
ATOM   1545  H   LYS A 125      40.124  50.844  24.191  1.00 17.22           H
ATOM   1546  HA  LYS A 125      42.305  50.418  22.629  1.00 17.46           H
ATOM   1547  HB2 LYS A 125      39.699  49.517  22.059  1.00 20.01           H
ATOM   1548  HB3 LYS A 125      40.942  49.323  21.092  1.00 20.01           H
ATOM   1549  HG2 LYS A 125      40.919  48.076  23.625  1.00 23.07           H
ATOM   1550  HG3 LYS A 125      40.282  47.348  22.353  1.00 23.07           H
ATOM   1551  HD2 LYS A 125      42.282  47.272  21.321  1.00 29.80           H
ATOM   1552  HD3 LYS A 125      42.921  48.168  22.478  1.00 29.80           H
ATOM   1553  HE2 LYS A 125      43.574  45.928  22.686  1.00 36.10           H
ATOM   1554  HE3 LYS A 125      42.768  46.409  23.967  1.00 36.10           H
ATOM   1555  HZ1 LYS A 125      42.190  44.350  22.967  1.00 36.51           H
ATOM   1556  HZ2 LYS A 125      41.088  45.205  23.379  1.00 36.51           H
ATOM   1557  HZ3 LYS A 125      41.469  45.126  21.979  1.00 36.51           H
ATOM   1558  N   PHE A 126      41.593  52.057  20.774  1.00 15.13           N
ATOM   1559  CA  PHE A 126      41.345  53.286  20.015  1.00 12.82           C
ATOM   1560  C   PHE A 126      41.808  53.051  18.574  1.00 13.07           C
ATOM   1561  O   PHE A 126      42.874  52.467  18.367  1.00 13.76           O
ATOM   1562  CB  PHE A 126      42.116  54.447  20.665  1.00 14.65           C
ATOM   1563  CG  PHE A 126      41.731  55.848  20.202  1.00 12.53           C
ATOM   1564  CD1 PHE A 126      40.421  56.284  20.195  1.00 12.23           C
ATOM   1565  CD2 PHE A 126      42.723  56.753  19.854  1.00 14.15           C
ATOM   1566  CE1 PHE A 126      40.107  57.600  19.831  1.00 13.40           C
ATOM   1567  CE2 PHE A 126      42.418  58.064  19.487  1.00 16.29           C
ATOM   1568  CZ  PHE A 126      41.104  58.479  19.467  1.00 14.49           C
ATOM   1569  H   PHE A 126      42.155  51.515  20.416  1.00 18.13           H
ATOM   1570  HA  PHE A 126      40.401  53.496  20.009  1.00 15.37           H
ATOM   1571  HB2 PHE A 126      41.977  54.416  21.624  1.00 17.56           H
ATOM   1572  HB3 PHE A 126      43.060  54.334  20.477  1.00 17.56           H
ATOM   1573  HD1 PHE A 126      39.746  55.704  20.442  1.00 14.66           H
ATOM   1574  HD2 PHE A 126      43.613  56.478  19.874  1.00 16.96           H
ATOM   1575  HE1 PHE A 126      39.220  57.872  19.815  1.00 16.05           H
ATOM   1576  HE2 PHE A 126      43.095  58.653  19.243  1.00 19.52           H
ATOM   1577  HZ  PHE A 126      40.891  59.345  19.214  1.00 17.37           H
ATOM   1578  N   ILE A 127      41.012  53.494  17.590  1.00 13.10           N
ATOM   1579  CA  ILE A 127      41.417  53.410  16.185  1.00 12.94           C
ATOM   1580  C   ILE A 127      41.688  54.818  15.650  1.00 12.51           C
ATOM   1581  O   ILE A 127      41.066  55.802  16.080  1.00 13.81           O
ATOM   1582  CB  ILE A 127      40.387  52.663  15.319  1.00 14.45           C
ATOM   1583  CG1 ILE A 127      39.010  53.348  15.357  1.00 12.61           C
ATOM   1584  CG2 ILE A 127      40.302  51.227  15.792  1.00 16.48           C
ATOM   1585  CD1 ILE A 127      38.076  52.832  14.298  1.00 12.55           C
ATOM   1586  H   ILE A 127      40.238  53.846  17.720  1.00 15.71           H
ATOM   1587  HA  ILE A 127      42.244  52.911  16.126  1.00 15.51           H
ATOM   1588  HB  ILE A 127      40.697  52.668  14.400  1.00 17.32           H
ATOM   1589 HG12 ILE A 127      38.604  53.202  16.226  1.00 15.11           H
ATOM   1590 HG13 ILE A 127      39.129  54.297  15.203  1.00 15.11           H
ATOM   1591 HG21 ILE A 127      39.655  50.749  15.248  1.00 19.76           H
ATOM   1592 HG22 ILE A 127      41.179  50.817  15.709  1.00 19.76           H
ATOM   1593 HG23 ILE A 127      40.025  51.223  16.720  1.00 19.76           H
ATOM   1594 HD11 ILE A 127      37.246  53.337  14.335  1.00 15.04           H
ATOM   1595 HD12 ILE A 127      38.490  52.942  13.430  1.00 15.04           H
ATOM   1596 HD13 ILE A 127      37.898  51.895  14.468  1.00 15.04           H
ATOM   1597  N   TRP A 128      42.670  54.919  14.737  1.00 10.79           N
ATOM   1598  CA  TRP A 128      43.069  56.202  14.156  1.00  9.48           C
ATOM   1599  C   TRP A 128      43.168  56.080  12.633  1.00  9.66           C
ATOM   1600  O   TRP A 128      43.796  55.150  12.117  1.00 10.49           O
ATOM   1601  CB  TRP A 128      44.401  56.695  14.723  1.00 11.32           C
ATOM   1602  CG  TRP A 128      44.619  58.113  14.368  1.00 12.89           C
ATOM   1603  CD1 TRP A 128      45.365  58.601  13.328  1.00 14.17           C
ATOM   1604  CD2 TRP A 128      44.045  59.248  15.013  1.00 12.69           C
ATOM   1605  NE1 TRP A 128      45.297  59.964  13.293  1.00 14.26           N
ATOM   1606  CE2 TRP A 128      44.508  60.390  14.331  1.00  9.19           C
ATOM   1607  CE3 TRP A 128      43.204  59.415  16.123  1.00 13.82           C
ATOM   1608  CZ2 TRP A 128      44.129  61.675  14.687  1.00 11.96           C
ATOM   1609  CZ3 TRP A 128      42.855  60.701  16.488  1.00 12.35           C
ATOM   1610  CH2 TRP A 128      43.316  61.815  15.763  1.00 10.85           C
ATOM   1611  H   TRP A 128      43.116  54.251  14.429  1.00 12.93           H
ATOM   1612  HA  TRP A 128      42.395  56.869  14.372  1.00 11.36           H
ATOM   1613  HB2 TRP A 128      44.407  56.604  15.690  1.00 13.56           H
ATOM   1614  HB3 TRP A 128      45.129  56.180  14.337  1.00 13.56           H
ATOM   1615  HD1 TRP A 128      45.841  58.079  12.721  1.00 16.99           H
ATOM   1616  HE1 TRP A 128      45.692  60.476  12.727  1.00 17.09           H
ATOM   1617  HE3 TRP A 128      42.894  58.682  16.600  1.00 16.57           H
ATOM   1618  HZ2 TRP A 128      44.441  62.417  14.226  1.00 14.34           H
ATOM   1619  HZ3 TRP A 128      42.292  60.835  17.219  1.00 14.80           H
ATOM   1620  HH2 TRP A 128      43.072  62.672  16.027  1.00 13.00           H
ATOM   1621  N   ALA A 129      42.573  57.032  11.917  1.00 12.59           N
ATOM   1622  CA  ALA A 129      42.534  56.968  10.447  1.00 11.25           C
ATOM   1623  C   ALA A 129      43.458  57.942   9.729  1.00 11.42           C
ATOM   1624  O   ALA A 129      44.042  57.581   8.719  1.00 13.00           O
ATOM   1625  CB  ALA A 129      41.109  57.226   9.952  1.00 10.39           C
ATOM   1626  H   ALA A 129      42.183  57.721  12.254  1.00 15.09           H
ATOM   1627  HA  ALA A 129      42.780  56.075  10.155  1.00 13.48           H
ATOM   1628  HB1 ALA A 129      41.095  57.168   8.985  1.00 12.45           H
ATOM   1629  HB2 ALA A 129      40.528  56.549  10.327  1.00 12.45           H
ATOM   1630  HB3 ALA A 129      40.835  58.112  10.243  1.00 12.45           H
ATOM   1631  N   GLU A 130      43.608  59.172  10.208  1.00 11.29           N
ATOM   1632  CA  GLU A 130      44.180  60.258   9.401  1.00 11.54           C
ATOM   1633  C   GLU A 130      45.670  60.421   9.702  1.00 15.87           C
ATOM   1634  O   GLU A 130      46.064  61.061  10.686  1.00 11.20           O
ATOM   1635  CB  GLU A 130      43.438  61.566   9.653  1.00 14.70           C
ATOM   1636  CG  GLU A 130      41.953  61.528   9.334  1.00 10.40           C
ATOM   1637  CD  GLU A 130      41.113  61.032  10.492  1.00 15.74           C
ATOM   1638  OE1 GLU A 130      41.682  60.776  11.567  1.00 12.22           O
ATOM   1639  OE2 GLU A 130      39.885  60.901  10.316  1.00 16.42           O1-
ATOM   1640  H   GLU A 130      43.402  59.405  11.010  1.00 13.53           H
ATOM   1641  HA  GLU A 130      44.086  60.033   8.460  1.00 13.82           H
ATOM   1642  HB2 GLU A 130      43.554  61.810  10.584  1.00 17.62           H
ATOM   1643  HB3 GLU A 130      43.840  62.249   9.092  1.00 17.62           H
ATOM   1644  HG2 GLU A 130      41.662  62.427   9.122  1.00 12.46           H
ATOM   1645  HG3 GLU A 130      41.807  60.951   8.563  1.00 12.46           H
ATOM   1646  N   ILE A 131      46.520  59.915   8.806  1.00 12.84           N
ATOM   1647  CA  ILE A 131      47.950  59.907   9.125  1.00 10.91           C
ATOM   1648  C   ILE A 131      48.582  61.291   8.980  1.00 14.12           C
ATOM   1649  O   ILE A 131      49.608  61.564   9.632  1.00 13.94           O
ATOM   1650  CB  ILE A 131      48.665  58.840   8.280  1.00 15.32           C
ATOM   1651  CG1 ILE A 131      48.032  57.465   8.543  1.00 10.97           C
ATOM   1652  CG2 ILE A 131      50.175  58.791   8.595  1.00 18.83           C
ATOM   1653  CD1 ILE A 131      47.947  57.070   9.997  1.00 15.00           C
ATOM   1654  H   ILE A 131      46.303  59.576   8.049  1.00 15.39           H
ATOM   1655  HA  ILE A 131      48.060  59.653  10.055  1.00 13.07           H
ATOM   1656  HB  ILE A 131      48.554  59.054   7.338  1.00 18.37           H
ATOM   1657 HG12 ILE A 131      47.131  57.468   8.182  1.00 13.14           H
ATOM   1658 HG13 ILE A 131      48.567  56.791   8.089  1.00 13.14           H
ATOM   1659 HG21 ILE A 131      50.577  58.088   8.056  1.00 22.57           H
ATOM   1660 HG22 ILE A 131      50.573  59.646   8.373  1.00 22.57           H
ATOM   1661 HG23 ILE A 131      50.308  58.597   9.539  1.00 22.57           H
ATOM   1662 HD11 ILE A 131      47.640  56.151  10.034  1.00 17.98           H
ATOM   1663 HD12 ILE A 131      48.825  57.138  10.408  1.00 17.98           H
ATOM   1664 HD13 ILE A 131      47.318  57.649  10.451  1.00 17.98           H
ATOM   1665  N   SER A 132      47.995  62.188   8.177  1.00 12.04           N
ATOM   1666  CA  SER A 132      48.478  63.562   8.107  1.00 11.90           C
ATOM   1667  C   SER A 132      48.601  64.177   9.502  1.00 14.43           C
ATOM   1668  O   SER A 132      49.627  64.780   9.842  1.00 13.42           O
ATOM   1669  CB  SER A 132      47.551  64.415   7.225  1.00 13.71           C
ATOM   1670  OG  SER A 132      46.194  64.395   7.669  1.00 12.47           O
ATOM   1671  H   SER A 132      47.313  62.031   7.680  1.00 14.43           H
ATOM   1672  HA  SER A 132      49.359  63.554   7.701  1.00 14.26           H
ATOM   1673  HB2 SER A 132      47.857  65.331   7.239  1.00 16.44           H
ATOM   1674  HB3 SER A 132      47.589  64.077   6.318  1.00 16.44           H
ATOM   1675  HG  SER A 132      45.923  63.602   7.665  1.00 14.94           H
ATOM   1676  N   TYR A 133      47.557  64.034  10.323  1.00 12.38           N
ATOM   1677  CA  TYR A 133      47.607  64.497  11.708  1.00 14.27           C
ATOM   1678  C   TYR A 133      48.565  63.667  12.560  1.00 14.35           C
ATOM   1679  O   TYR A 133      49.284  64.219  13.403  1.00 15.65           O
ATOM   1680  CB  TYR A 133      46.229  64.425  12.339  1.00 13.04           C
ATOM   1681  CG  TYR A 133      45.311  65.584  12.046  1.00 12.49           C
ATOM   1682  CD1 TYR A 133      44.047  65.362  11.526  1.00 11.12           C
ATOM   1683  CD2 TYR A 133      45.707  66.879  12.301  1.00 12.93           C
ATOM   1684  CE1 TYR A 133      43.208  66.403  11.242  1.00 10.19           C
ATOM   1685  CE2 TYR A 133      44.888  67.931  12.036  1.00 12.93           C
ATOM   1686  CZ  TYR A 133      43.629  67.694  11.510  1.00 16.07           C
ATOM   1687  OH  TYR A 133      42.818  68.775  11.258  1.00 15.69           O
ATOM   1688  H   TYR A 133      46.805  63.679  10.107  1.00 14.84           H
ATOM   1689  HA  TYR A 133      47.908  65.422  11.725  1.00 17.10           H
ATOM   1690  HB2 TYR A 133      45.791  63.625  12.009  1.00 15.63           H
ATOM   1691  HB3 TYR A 133      46.348  64.371  13.299  1.00 15.63           H
ATOM   1692  HD1 TYR A 133      43.776  64.490  11.345  1.00 13.33           H
ATOM   1693  HD2 TYR A 133      46.555  67.036  12.652  1.00 15.50           H
ATOM   1694  HE1 TYR A 133      42.362  66.247  10.892  1.00 12.21           H
ATOM   1695  HE2 TYR A 133      45.163  68.800  12.213  1.00 15.50           H
ATOM   1696  HH  TYR A 133      42.113  68.515  10.893  1.00 18.80           H
ATOM   1697  N   PHE A 134      48.558  62.341  12.399  1.00 11.42           N
ATOM   1698  CA  PHE A 134      49.383  61.514  13.273  1.00 12.94           C
ATOM   1699  C   PHE A 134      50.856  61.811  13.052  1.00 17.02           C
ATOM   1700  O   PHE A 134      51.629  61.910  14.013  1.00 14.51           O
ATOM   1701  CB  PHE A 134      49.112  60.031  13.067  1.00 12.52           C
ATOM   1702  CG  PHE A 134      49.657  59.183  14.184  1.00 10.57           C
ATOM   1703  CD1 PHE A 134      48.909  58.987  15.331  1.00 13.58           C
ATOM   1704  CD2 PHE A 134      50.929  58.629  14.121  1.00 13.05           C
ATOM   1705  CE1 PHE A 134      49.403  58.255  16.389  1.00 13.64           C
ATOM   1706  CE2 PHE A 134      51.430  57.893  15.176  1.00 15.52           C
ATOM   1707  CZ  PHE A 134      50.659  57.707  16.320  1.00 16.18           C
ATOM   1708  H   PHE A 134      48.111  61.904  11.809  1.00 13.69           H
ATOM   1709  HA  PHE A 134      49.171  61.720  14.198  1.00 15.51           H
ATOM   1710  HB2 PHE A 134      48.154  59.889  13.032  1.00 15.01           H
ATOM   1711  HB3 PHE A 134      49.512  59.744  12.232  1.00 15.01           H
ATOM   1712  HD1 PHE A 134      48.063  59.367  15.391  1.00 16.27           H
ATOM   1713  HD2 PHE A 134      51.452  58.758  13.362  1.00 15.64           H
ATOM   1714  HE1 PHE A 134      48.882  58.130  17.149  1.00 16.35           H
ATOM   1715  HE2 PHE A 134      52.278  57.518  15.123  1.00 18.60           H
ATOM   1716  HZ  PHE A 134      50.986  57.199  17.024  1.00 19.39           H
ATOM   1717  N   ALA A 135      51.266  61.941  11.784  1.00 14.90           N
ATOM   1718  CA  ALA A 135      52.654  62.244  11.487  1.00 17.01           C
ATOM   1719  C   ALA A 135      53.062  63.600  12.065  1.00 17.29           C
ATOM   1720  O   ALA A 135      54.158  63.741  12.615  1.00 19.73           O
ATOM   1721  CB  ALA A 135      52.855  62.193   9.982  1.00 15.37           C
ATOM   1722  H   ALA A 135      50.765  61.851  11.092  1.00 17.87           H
ATOM   1723  HA  ALA A 135      53.220  61.569  11.895  1.00 20.39           H
ATOM   1724  HB1 ALA A 135      53.795  62.345   9.800  1.00 18.42           H
ATOM   1725  HB2 ALA A 135      52.593  61.319   9.646  1.00 18.42           H
ATOM   1726  HB3 ALA A 135      52.315  62.884   9.571  1.00 18.42           H
ATOM   1727  N   ARG A 136      52.199  64.603  11.934  1.00 12.72           N
ATOM   1728  CA  ARG A 136      52.434  65.925  12.519  1.00 19.83           C
ATOM   1729  C   ARG A 136      52.657  65.833  14.028  1.00 25.85           C
ATOM   1730  O   ARG A 136      53.547  66.490  14.583  1.00 22.17           O
ATOM   1731  CB  ARG A 136      51.238  66.824  12.219  1.00 21.29           C
ATOM   1732  CG  ARG A 136      51.275  68.227  12.865  1.00 22.22           C
ATOM   1733  CD  ARG A 136      52.003  69.272  12.011  1.00 29.13           C
ATOM   1734  NE  ARG A 136      51.855  70.618  12.583  1.00 21.10           N
ATOM   1735  CZ  ARG A 136      52.511  70.983  13.671  1.00 22.21           C
ATOM   1736  NH1 ARG A 136      53.335  70.108  14.238  1.00 24.92           N
ATOM   1737  NH2 ARG A 136      52.368  72.185  14.192  1.00 19.51           N1+
ATOM   1738  H   ARG A 136      51.463  64.548  11.489  1.00 15.24           H
ATOM   1739  HA  ARG A 136      53.221  66.317  12.114  1.00 23.77           H
ATOM   1740  HB2 ARG A 136      51.172  66.936  11.259  1.00 25.53           H
ATOM   1741  HB3 ARG A 136      50.439  66.381  12.543  1.00 25.53           H
ATOM   1742  HG2 ARG A 136      50.361  68.535  12.969  1.00 26.65           H
ATOM   1743  HG3 ARG A 136      51.713  68.183  13.729  1.00 26.65           H
ATOM   1744  HD2 ARG A 136      52.948  69.049  11.989  1.00 34.93           H
ATOM   1745  HD3 ARG A 136      51.632  69.283  11.112  1.00 34.93           H
ATOM   1746  HE  ARG A 136      51.474  71.227  12.112  1.00 25.30           H
ATOM   1747 HH11 ARG A 136      53.430  69.318  13.914  1.00 29.88           H
ATOM   1748 HH12 ARG A 136      53.766  70.333  14.948  1.00 29.88           H
ATOM   1749 HH21 ARG A 136      51.845  72.757  13.823  1.00 23.39           H
ATOM   1750 HH22 ARG A 136      52.816  72.398  14.894  1.00 23.39           H
ATOM   1751  N   PHE A 137      51.847  65.025  14.706  1.00 16.69           N
ATOM   1752  CA  PHE A 137      51.962  64.875  16.152  1.00 13.46           C
ATOM   1753  C   PHE A 137      53.236  64.145  16.540  1.00 15.90           C
ATOM   1754  O   PHE A 137      54.031  64.626  17.361  1.00 15.92           O
ATOM   1755  CB  PHE A 137      50.743  64.114  16.635  1.00 14.86           C
ATOM   1756  CG  PHE A 137      50.734  63.847  18.086  1.00 14.32           C
ATOM   1757  CD1 PHE A 137      50.414  64.862  18.971  1.00 16.92           C
ATOM   1758  CD2 PHE A 137      50.988  62.579  18.579  1.00 18.29           C
ATOM   1759  CE1 PHE A 137      50.393  64.642  20.287  1.00 20.47           C
ATOM   1760  CE2 PHE A 137      50.953  62.363  19.943  1.00 19.38           C
ATOM   1761  CZ  PHE A 137      50.630  63.401  20.776  1.00 18.56           C
ATOM   1762  H   PHE A 137      51.220  64.551  14.356  1.00 20.00           H
ATOM   1763  HA  PHE A 137      51.967  65.753  16.568  1.00 16.13           H
ATOM   1764  HB2 PHE A 137      49.954  64.637  16.419  1.00 17.81           H
ATOM   1765  HB3 PHE A 137      50.721  63.261  16.176  1.00 17.81           H
ATOM   1766  HD1 PHE A 137      50.238  65.719  18.658  1.00 20.28           H
ATOM   1767  HD2 PHE A 137      51.194  61.876  18.003  1.00 21.93           H
ATOM   1768  HE1 PHE A 137      50.184  65.332  20.866  1.00 24.55           H
ATOM   1769  HE2 PHE A 137      51.126  61.526  20.298  1.00 23.24           H
ATOM   1770  HZ  PHE A 137      50.618  63.267  21.692  1.00 22.25           H
ATOM   1771  N   TYR A 138      53.435  62.971  15.951  1.00 14.53           N
ATOM   1772  CA  TYR A 138      54.554  62.106  16.283  1.00 22.51           C
ATOM   1773  C   TYR A 138      55.890  62.819  16.134  1.00 23.20           C
ATOM   1774  O   TYR A 138      56.784  62.669  16.981  1.00 19.43           O
ATOM   1775  CB  TYR A 138      54.527  60.874  15.389  1.00 18.94           C
ATOM   1776  CG  TYR A 138      55.571  59.851  15.735  1.00 21.53           C
ATOM   1777  CD1 TYR A 138      55.317  58.923  16.712  1.00 22.13           C
ATOM   1778  CD2 TYR A 138      56.806  59.803  15.074  1.00 20.22           C
ATOM   1779  CE1 TYR A 138      56.242  57.970  17.047  1.00 28.24           C
ATOM   1780  CE2 TYR A 138      57.751  58.834  15.394  1.00 20.95           C
ATOM   1781  CZ  TYR A 138      57.453  57.923  16.376  1.00 21.59           C
ATOM   1782  OH  TYR A 138      58.368  56.952  16.716  1.00 27.50           O
ATOM   1783  H   TYR A 138      52.918  62.652  15.339  1.00 17.42           H
ATOM   1784  HA  TYR A 138      54.454  61.813  17.205  1.00 26.99           H
ATOM   1785  HB2 TYR A 138      53.654  60.456  15.468  1.00 22.70           H
ATOM   1786  HB3 TYR A 138      54.672  61.152  14.474  1.00 22.70           H
ATOM   1787  HD1 TYR A 138      54.501  58.958  17.151  1.00 26.54           H
ATOM   1788  HD2 TYR A 138      56.986  60.421  14.403  1.00 24.25           H
ATOM   1789  HE1 TYR A 138      56.053  57.345  17.711  1.00 33.87           H
ATOM   1790  HE2 TYR A 138      58.573  58.793  14.954  1.00 25.12           H
ATOM   1791  HH  TYR A 138      58.093  56.491  17.366  1.00 32.98           H
ATOM   1792  N   HIS A 139      56.068  63.573  15.050  1.00 20.15           N
ATOM   1793  CA  HIS A 139      57.372  64.211  14.881  1.00 29.82           C
ATOM   1794  C   HIS A 139      57.608  65.322  15.904  1.00 25.89           C
ATOM   1795  O   HIS A 139      58.761  65.697  16.125  1.00 27.00           O
ATOM   1796  CB  HIS A 139      57.543  64.749  13.459  1.00 23.50           C
ATOM   1797  CG  HIS A 139      57.726  63.675  12.418  1.00 32.33           C
ATOM   1798  ND1 HIS A 139      58.842  62.863  12.368  1.00 33.53           N
ATOM   1799  CD2 HIS A 139      56.933  63.279  11.391  1.00 25.12           C
ATOM   1800  CE1 HIS A 139      58.734  62.024  11.351  1.00 36.35           C
ATOM   1801  NE2 HIS A 139      57.588  62.260  10.735  1.00 24.44           N
ATOM   1802  H   HIS A 139      55.487  63.723  14.433  1.00 24.16           H
ATOM   1803  HA  HIS A 139      58.059  63.538  15.022  1.00 35.76           H
ATOM   1804  HB2 HIS A 139      58.328  65.325  13.439  1.00 28.18           H
ATOM   1805  HB3 HIS A 139      56.749  65.263  13.227  1.00 28.18           H
ATOM   1806  HD1 HIS A 139      59.513  62.901  12.912  1.00 40.22           H
ATOM   1807  HD2 HIS A 139      56.101  63.642  11.157  1.00 30.13           H
ATOM   1808  HE1 HIS A 139      59.359  61.377  11.108  1.00 43.60           H
ATOM   1809  N   ASP A 140      56.555  65.852  16.519  1.00 20.28           N
ATOM   1810  CA  ASP A 140      56.679  66.815  17.609  1.00 24.65           C
ATOM   1811  C   ASP A 140      56.898  66.158  18.980  1.00 22.00           C
ATOM   1812  O   ASP A 140      57.243  66.852  19.943  1.00 21.17           O
ATOM   1813  CB  ASP A 140      55.432  67.698  17.644  1.00 25.20           C
ATOM   1814  CG  ASP A 140      55.541  68.903  16.726  1.00 34.39           C
ATOM   1815  OD1 ASP A 140      56.485  68.960  15.911  1.00 29.80           O
ATOM   1816  OD2 ASP A 140      54.688  69.810  16.841  1.00 34.88           O1-
ATOM   1817  H   ASP A 140      55.739  65.666  16.326  1.00 24.31           H
ATOM   1818  HA  ASP A 140      57.439  67.390  17.429  1.00 29.56           H
ATOM   1819  HB2 ASP A 140      54.667  67.173  17.355  1.00 30.22           H
ATOM   1820  HB3 ASP A 140      55.285  68.014  18.549  1.00 30.22           H
ATOM   1821  N   LEU A 141      56.722  64.845  19.094  1.00 17.34           N
ATOM   1822  CA  LEU A 141      56.890  64.150  20.365  1.00 22.00           C
ATOM   1823  C   LEU A 141      58.352  63.977  20.733  1.00 19.60           C
ATOM   1824  O   LEU A 141      59.204  63.759  19.882  1.00 20.54           O
ATOM   1825  CB  LEU A 141      56.266  62.759  20.334  1.00 19.93           C
ATOM   1826  CG  LEU A 141      54.762  62.588  20.427  1.00 21.83           C
ATOM   1827  CD1 LEU A 141      54.457  61.066  20.342  1.00 19.29           C
ATOM   1828  CD2 LEU A 141      54.173  63.169  21.700  1.00 22.05           C
ATOM   1829  H   LEU A 141      56.508  64.330  18.440  1.00 20.79           H
ATOM   1830  HA  LEU A 141      56.460  64.665  21.068  1.00 26.38           H
ATOM   1831  HB2 LEU A 141      56.536  62.335  19.505  1.00 23.89           H
ATOM   1832  HB3 LEU A 141      56.643  62.254  21.073  1.00 23.89           H
ATOM   1833  HG  LEU A 141      54.354  63.036  19.670  1.00 26.18           H
ATOM   1834 HD11 LEU A 141      53.495  60.940  20.358  1.00 23.13           H
ATOM   1835 HD12 LEU A 141      54.823  60.723  19.510  1.00 23.13           H
ATOM   1836 HD13 LEU A 141      54.865  60.604  21.092  1.00 23.13           H
ATOM   1837 HD21 LEU A 141      53.210  63.038  21.700  1.00 26.44           H
ATOM   1838 HD22 LEU A 141      54.569  62.706  22.454  1.00 26.44           H
ATOM   1839 HD23 LEU A 141      54.377  64.116  21.741  1.00 26.44           H
ATOM   1840  N   GLY A 142      58.637  64.067  22.030  1.00 23.60           N
ATOM   1841  CA  GLY A 142      59.934  63.663  22.514  1.00 23.49           C
ATOM   1842  C   GLY A 142      60.139  62.166  22.403  1.00 23.99           C
ATOM   1843  O   GLY A 142      59.200  61.376  22.316  1.00 23.10           O
ATOM   1844  H   GLY A 142      58.098  64.345  22.636  1.00 28.30           H
ATOM   1845  HA2 GLY A 142      60.628  64.103  21.999  1.00 28.17           H
ATOM   1846  HA3 GLY A 142      60.018  63.921  23.444  1.00 28.17           H
ATOM   1847  N   GLU A 143      61.409  61.777  22.432  1.00 24.11           N
ATOM   1848  CA  GLU A 143      61.783  60.388  22.205  1.00 24.70           C
ATOM   1849  C   GLU A 143      61.124  59.448  23.204  1.00 24.07           C
ATOM   1850  O   GLU A 143      60.684  58.351  22.838  1.00 26.06           O
ATOM   1851  CB  GLU A 143      63.303  60.258  22.263  1.00 30.46           C
ATOM   1852  CG  GLU A 143      63.853  58.925  21.787  1.00 35.73           C
ATOM   1853  CD  GLU A 143      63.533  58.622  20.321  1.00 38.90           C
ATOM   1854  OE1 GLU A 143      63.475  59.558  19.492  1.00 41.53           O
ATOM   1855  OE2 GLU A 143      63.338  57.435  20.001  1.00 42.33           O1-
ATOM   1856  H   GLU A 143      62.075  62.302  22.567  1.00 28.91           H
ATOM   1857  HA  GLU A 143      61.491  60.130  21.317  1.00 29.63           H
ATOM   1858  HB2 GLU A 143      63.699  60.954  21.715  1.00 36.54           H
ATOM   1859  HB3 GLU A 143      63.576  60.373  23.188  1.00 36.54           H
ATOM   1860  HG2 GLU A 143      64.819  58.949  21.875  1.00 42.85           H
ATOM   1861  HG3 GLU A 143      63.485  58.219  22.343  1.00 42.85           H
ATOM   1862  N   ASN A 144      61.048  59.844  24.471  1.00 24.73           N
ATOM   1863  CA  ASN A 144      60.399  58.993  25.463  1.00 32.08           C
ATOM   1864  C   ASN A 144      58.957  58.697  25.050  1.00 23.12           C
ATOM   1865  O   ASN A 144      58.522  57.539  25.055  1.00 23.75           O
ATOM   1866  CB  ASN A 144      60.478  59.670  26.839  1.00 27.53           C
ATOM   1867  CG  ASN A 144      59.658  58.957  27.906  1.00 47.53           C
ATOM   1868  OD1 ASN A 144      58.423  59.088  27.966  1.00 45.13           O
ATOM   1869  ND2 ASN A 144      60.355  58.236  28.800  1.00 43.40           N
ATOM   1870  H   ASN A 144      61.350  60.591  24.779  1.00 29.65           H
ATOM   1871  HA  ASN A 144      60.878  58.151  25.514  1.00 38.47           H
ATOM   1872  HB2 ASN A 144      61.405  59.683  27.127  1.00 33.02           H
ATOM   1873  HB3 ASN A 144      60.148  60.573  26.774  1.00 33.02           H
ATOM   1874 HD21 ASN A 144      59.946  57.782  29.407  1.00 52.06           H
ATOM   1875 HD22 ASN A 144      61.219  58.242  28.770  1.00 52.06           H
ATOM   1876  N   LYS A 145      58.231  59.728  24.602  1.00 24.48           N
ATOM   1877  CA  LYS A 145      56.831  59.559  24.213  1.00 22.58           C
ATOM   1878  C   LYS A 145      56.694  58.805  22.892  1.00 20.75           C
ATOM   1879  O   LYS A 145      55.764  58.000  22.740  1.00 20.27           O
ATOM   1880  CB  LYS A 145      56.137  60.922  24.121  1.00 19.38           C
ATOM   1881  CG  LYS A 145      55.892  61.638  25.458  1.00 27.29           C
ATOM   1882  CD  LYS A 145      54.959  60.817  26.314  1.00 36.16           C
ATOM   1883  CE  LYS A 145      54.680  61.479  27.663  1.00 43.74           C
ATOM   1884  NZ  LYS A 145      55.902  61.524  28.500  1.00 49.61           N1+
ATOM   1885  H   LYS A 145      58.529  60.527  24.503  1.00 29.36           H
ATOM   1886  HA  LYS A 145      56.382  59.034  24.893  1.00 27.07           H
ATOM   1887  HB2 LYS A 145      56.690  61.504  23.574  1.00 23.23           H
ATOM   1888  HB3 LYS A 145      55.270  60.798  23.700  1.00 23.23           H
ATOM   1889  HG2 LYS A 145      56.730  61.750  25.930  1.00 32.73           H
ATOM   1890  HG3 LYS A 145      55.478  62.501  25.296  1.00 32.73           H
ATOM   1891  HD2 LYS A 145      54.118  60.717  25.842  1.00 43.37           H
ATOM   1892  HD3 LYS A 145      55.358  59.952  26.488  1.00 43.37           H
ATOM   1893  HE2 LYS A 145      54.358  62.386  27.526  1.00 52.47           H
ATOM   1894  HE3 LYS A 145      54.027  60.956  28.144  1.00 52.47           H
ATOM   1895  HZ1 LYS A 145      55.703  61.851  29.304  1.00 59.51           H
ATOM   1896  HZ2 LYS A 145      56.236  60.702  28.592  1.00 59.51           H
ATOM   1897  HZ3 LYS A 145      56.510  62.048  28.114  1.00 59.51           H
ATOM   1898  N   LYS A 146      57.594  59.046  21.922  1.00 20.35           N
ATOM   1899  CA  LYS A 146      57.590  58.231  20.705  1.00 19.64           C
ATOM   1900  C   LYS A 146      57.643  56.753  21.048  1.00 23.09           C
ATOM   1901  O   LYS A 146      56.944  55.945  20.442  1.00 18.61           O
ATOM   1902  CB  LYS A 146      58.766  58.573  19.771  1.00 16.28           C
ATOM   1903  CG  LYS A 146      58.663  59.924  19.066  1.00 18.24           C
ATOM   1904  CD  LYS A 146      59.793  60.180  18.088  1.00 21.37           C
ATOM   1905  CE  LYS A 146      59.594  61.543  17.408  1.00 29.70           C
ATOM   1906  NZ  LYS A 146      60.697  61.865  16.520  1.00 43.14           N1+
ATOM   1907  H   LYS A 146      58.195  59.664  21.943  1.00 24.41           H
ATOM   1908  HA  LYS A 146      56.766  58.403  20.215  1.00 23.55           H
ATOM   1909  HB2 LYS A 146      59.589  58.557  20.278  1.00 19.52           H
ATOM   1910  HB3 LYS A 146      58.808  57.896  19.080  1.00 19.52           H
ATOM   1911  HG2 LYS A 146      57.837  59.952  18.561  1.00 21.87           H
ATOM   1912  HG3 LYS A 146      58.670  60.633  19.730  1.00 21.87           H
ATOM   1913  HD2 LYS A 146      60.637  60.187  18.564  1.00 25.62           H
ATOM   1914  HD3 LYS A 146      59.791  59.495  17.404  1.00 25.62           H
ATOM   1915  HE2 LYS A 146      58.787  61.510  16.872  1.00 35.62           H
ATOM   1916  HE3 LYS A 146      59.529  62.245  18.075  1.00 35.62           H
ATOM   1917  HZ1 LYS A 146      60.509  62.605  16.069  1.00 51.75           H
ATOM   1918  HZ2 LYS A 146      61.441  61.987  16.994  1.00 51.75           H
ATOM   1919  HZ3 LYS A 146      60.823  61.195  15.944  1.00 51.75           H
ATOM   1920  N   LEU A 147      58.479  56.383  22.019  1.00 21.43           N
ATOM   1921  CA  LEU A 147      58.605  54.991  22.419  1.00 16.36           C
ATOM   1922  C   LEU A 147      57.320  54.479  23.076  1.00 18.30           C
ATOM   1923  O   LEU A 147      56.880  53.354  22.803  1.00 17.93           O
ATOM   1924  CB  LEU A 147      59.787  54.824  23.387  1.00 20.39           C
ATOM   1925  CG  LEU A 147      61.168  55.004  22.745  1.00 24.45           C
ATOM   1926  CD1 LEU A 147      62.310  54.932  23.787  1.00 29.29           C
ATOM   1927  CD2 LEU A 147      61.423  54.006  21.634  1.00 30.87           C
ATOM   1928  H   LEU A 147      58.969  56.925  22.467  1.00 25.70           H
ATOM   1929  HA  LEU A 147      58.772  54.463  21.627  1.00 19.61           H
ATOM   1930  HB2 LEU A 147      59.710  55.473  24.106  1.00 24.45           H
ATOM   1931  HB3 LEU A 147      59.750  53.930  23.765  1.00 24.45           H
ATOM   1932  HG  LEU A 147      61.189  55.888  22.346  1.00 29.32           H
ATOM   1933 HD11 LEU A 147      63.153  55.097  23.336  1.00 35.13           H
ATOM   1934 HD12 LEU A 147      62.164  55.610  24.468  1.00 35.13           H
ATOM   1935 HD13 LEU A 147      62.314  54.051  24.192  1.00 35.13           H
ATOM   1936 HD21 LEU A 147      62.313  54.164  21.279  1.00 37.03           H
ATOM   1937 HD22 LEU A 147      61.368  53.108  22.001  1.00 37.03           H
ATOM   1938 HD23 LEU A 147      60.766  54.124  20.930  1.00 37.03           H
ATOM   1939  N   GLN A 148      56.724  55.261  23.974  1.00 22.23           N
ATOM   1940  CA  GLN A 148      55.440  54.842  24.533  1.00 20.49           C
ATOM   1941  C   GLN A 148      54.409  54.640  23.432  1.00 18.96           C
ATOM   1942  O   GLN A 148      53.593  53.713  23.496  1.00 20.47           O
ATOM   1943  CB  GLN A 148      54.911  55.870  25.522  1.00 18.78           C
ATOM   1944  CG  GLN A 148      55.605  55.916  26.841  1.00 34.98           C
ATOM   1945  CD  GLN A 148      54.895  56.840  27.826  1.00 43.33           C
ATOM   1946  OE1 GLN A 148      53.924  57.535  27.479  1.00 35.70           O
ATOM   1947  NE2 GLN A 148      55.381  56.849  29.065  1.00 48.56           N
ATOM   1948  H   GLN A 148      57.026  56.012  24.264  1.00 26.66           H
ATOM   1949  HA  GLN A 148      55.562  53.999  24.999  1.00 24.57           H
ATOM   1950  HB2 GLN A 148      55.004  56.750  25.126  1.00 22.51           H
ATOM   1951  HB3 GLN A 148      53.975  55.681  25.704  1.00 22.51           H
ATOM   1952  HG2 GLN A 148      55.628  55.021  27.218  1.00 41.95           H
ATOM   1953  HG3 GLN A 148      56.509  56.246  26.707  1.00 41.95           H
ATOM   1954 HE21 GLN A 148      56.038  56.330  29.272  1.00 58.25           H
ATOM   1955 HE22 GLN A 148      55.044  57.374  29.656  1.00 58.25           H
ATOM   1956  N   MET A 149      54.394  55.539  22.448  1.00 17.47           N
ATOM   1957  CA  MET A 149      53.432  55.443  21.351  1.00 15.88           C
ATOM   1958  C   MET A 149      53.663  54.180  20.544  1.00 18.03           C
ATOM   1959  O   MET A 149      52.709  53.471  20.211  1.00 14.40           O
ATOM   1960  CB  MET A 149      53.528  56.675  20.450  1.00 17.02           C
ATOM   1961  CG  MET A 149      52.505  56.685  19.305  1.00 18.90           C
ATOM   1962  SD  MET A 149      50.789  56.822  19.871  1.00 19.89           S
ATOM   1963  CE  MET A 149      50.567  58.569  20.134  1.00 22.71           C
ATOM   1964  H   MET A 149      54.924  56.212  22.396  1.00 20.95           H
ATOM   1965  HA  MET A 149      52.535  55.417  21.719  1.00 19.04           H
ATOM   1966  HB2 MET A 149      53.374  57.463  20.987  1.00 20.40           H
ATOM   1967  HB3 MET A 149      54.415  56.710  20.057  1.00 20.40           H
ATOM   1968  HG2 MET A 149      52.681  57.450  18.742  1.00 22.66           H
ATOM   1969  HG3 MET A 149      52.597  55.872  18.785  1.00 22.66           H
ATOM   1970  HE1 MET A 149      49.677  58.716  20.499  1.00 27.24           H
ATOM   1971  HE2 MET A 149      51.239  58.895  20.759  1.00 27.24           H
ATOM   1972  HE3 MET A 149      50.652  59.038  19.284  1.00 27.24           H
ATOM   1973  N   LYS A 150      54.924  53.870  20.234  1.00 18.82           N
ATOM   1974  CA  LYS A 150      55.188  52.654  19.477  1.00 18.21           C
ATOM   1975  C   LYS A 150      54.762  51.430  20.260  1.00 17.75           C
ATOM   1976  O   LYS A 150      54.312  50.452  19.662  1.00 18.20           O
ATOM   1977  CB  LYS A 150      56.668  52.543  19.079  1.00 16.98           C
ATOM   1978  CG  LYS A 150      57.127  53.628  18.124  1.00 25.81           C
ATOM   1979  CD  LYS A 150      58.644  53.683  17.984  1.00 33.55           C
ATOM   1980  CE  LYS A 150      59.128  52.504  17.207  1.00 45.77           C
ATOM   1981  NZ  LYS A 150      60.594  52.589  16.952  1.00 54.67           N1+
ATOM   1982  H   LYS A 150      55.618  54.324  20.450  1.00 22.56           H
ATOM   1983  HA  LYS A 150      54.662  52.683  18.659  1.00 21.83           H
ATOM   1984  HB2 LYS A 150      57.217  52.592  19.876  1.00 20.35           H
ATOM   1985  HB3 LYS A 150      56.811  51.689  18.641  1.00 20.35           H
ATOM   1986  HG2 LYS A 150      56.746  53.468  17.246  1.00 30.95           H
ATOM   1987  HG3 LYS A 150      56.832  54.487  18.467  1.00 30.95           H
ATOM   1988  HD2 LYS A 150      58.904  54.487  17.505  1.00 40.25           H
ATOM   1989  HD3 LYS A 150      59.057  53.664  18.862  1.00 40.25           H
ATOM   1990  HE2 LYS A 150      58.945  51.695  17.712  1.00 54.90           H
ATOM   1991  HE3 LYS A 150      58.664  52.484  16.356  1.00 54.90           H
ATOM   1992  HZ1 LYS A 150      60.853  51.864  16.499  1.00 65.58           H
ATOM   1993  HZ2 LYS A 150      60.778  53.315  16.472  1.00 65.58           H
ATOM   1994  HZ3 LYS A 150      61.037  52.624  17.724  1.00 65.58           H
ATOM   1995  N   SER A 151      54.842  51.470  21.597  1.00 18.06           N
ATOM   1996  CA  SER A 151      54.500  50.278  22.365  1.00 19.63           C
ATOM   1997  C   SER A 151      52.987  50.048  22.413  1.00 22.55           C
ATOM   1998  O   SER A 151      52.536  48.894  22.385  1.00 17.37           O
ATOM   1999  CB  SER A 151      55.064  50.362  23.786  1.00 29.82           C
ATOM   2000  OG  SER A 151      54.354  51.340  24.501  1.00 38.70           O
ATOM   2001  H   SER A 151      55.086  52.152  22.067  1.00 21.65           H
ATOM   2002  HA  SER A 151      54.913  49.509  21.941  1.00 23.54           H
ATOM   2003  HB2 SER A 151      54.955  49.503  24.227  1.00 35.77           H
ATOM   2004  HB3 SER A 151      55.998  50.614  23.744  1.00 35.77           H
ATOM   2005  HG  SER A 151      54.366  52.048  24.042  1.00 46.42           H
ATOM   2006  N   ILE A 152      52.181  51.117  22.467  1.00 19.75           N
ATOM   2007  CA  ILE A 152      50.739  50.901  22.467  1.00 17.08           C
ATOM   2008  C   ILE A 152      50.214  50.552  21.078  1.00 18.78           C
ATOM   2009  O   ILE A 152      49.117  49.998  20.968  1.00 18.31           O
ATOM   2010  CB  ILE A 152      49.945  52.088  23.041  1.00 17.72           C
ATOM   2011  CG1 ILE A 152      50.213  53.390  22.306  1.00 17.38           C
ATOM   2012  CG2 ILE A 152      50.257  52.274  24.532  1.00 23.83           C
ATOM   2013  CD1 ILE A 152      49.273  54.509  22.744  1.00 22.51           C
ATOM   2014  H   ILE A 152      52.433  51.941  22.503  1.00 23.68           H
ATOM   2015  HA  ILE A 152      50.544  50.143  23.035  1.00 20.48           H
ATOM   2016  HB  ILE A 152      49.002  51.878  22.943  1.00 21.24           H
ATOM   2017 HG12 ILE A 152      51.129  53.670  22.475  1.00 20.84           H
ATOM   2018 HG13 ILE A 152      50.077  53.238  21.358  1.00 20.84           H
ATOM   2019 HG21 ILE A 152      49.763  53.030  24.887  1.00 28.57           H
ATOM   2020 HG22 ILE A 152      49.994  51.468  25.004  1.00 28.57           H
ATOM   2021 HG23 ILE A 152      51.211  52.429  24.631  1.00 28.57           H
ATOM   2022 HD11 ILE A 152      49.468  55.303  22.221  1.00 26.99           H
ATOM   2023 HD12 ILE A 152      48.359  54.226  22.592  1.00 26.99           H
ATOM   2024 HD13 ILE A 152      49.406  54.698  23.686  1.00 26.99           H
ATOM   2025  N   VAL A 153      50.950  50.857  20.016  1.00 17.98           N
ATOM   2026  CA  VAL A 153      50.593  50.334  18.696  1.00 17.81           C
ATOM   2027  C   VAL A 153      50.999  48.871  18.587  1.00 20.48           C
ATOM   2028  O   VAL A 153      50.220  48.015  18.166  1.00 15.83           O
ATOM   2029  CB  VAL A 153      51.263  51.199  17.611  1.00 16.87           C
ATOM   2030  CG1 VAL A 153      51.077  50.601  16.212  1.00 16.62           C
ATOM   2031  CG2 VAL A 153      50.733  52.591  17.689  1.00 17.69           C
ATOM   2032  H   VAL A 153      51.657  51.352  20.028  1.00 21.56           H
ATOM   2033  HA  VAL A 153      49.631  50.386  18.580  1.00 21.35           H
ATOM   2034  HB  VAL A 153      52.215  51.244  17.797  1.00 20.22           H
ATOM   2035 HG11 VAL A 153      51.504  51.196  15.575  1.00 19.92           H
ATOM   2036 HG12 VAL A 153      51.495  49.728  16.178  1.00 19.92           H
ATOM   2037 HG13 VAL A 153      50.131  50.528  16.009  1.00 19.92           H
ATOM   2038 HG21 VAL A 153      51.174  53.137  17.017  1.00 21.21           H
ATOM   2039 HG22 VAL A 153      49.782  52.547  17.525  1.00 21.21           H
ATOM   2040 HG23 VAL A 153      50.903  52.950  18.572  1.00 21.21           H
ATOM   2041  N   LYS A 154      52.229  48.566  18.994  1.00 17.77           N
ATOM   2042  CA  LYS A 154      52.737  47.203  18.898  1.00 25.04           C
ATOM   2043  C   LYS A 154      51.864  46.213  19.667  1.00 23.18           C
ATOM   2044  O   LYS A 154      51.621  45.093  19.190  1.00 25.63           O
ATOM   2045  CB  LYS A 154      54.178  47.167  19.407  1.00 22.59           C
ATOM   2046  CG  LYS A 154      54.923  45.875  19.051  1.00 29.58           C
ATOM   2047  CD  LYS A 154      56.434  45.957  19.347  1.00 33.36           C
ATOM   2048  CE  LYS A 154      56.753  45.715  20.836  1.00 52.54           C
ATOM   2049  NZ  LYS A 154      56.055  46.649  21.802  1.00 53.32           N1+
ATOM   2050  H   LYS A 154      52.790  49.130  19.321  1.00 21.31           H
ATOM   2051  HA  LYS A 154      52.745  46.937  17.965  1.00 30.03           H
ATOM   2052  HB2 LYS A 154      54.661  47.910  19.009  1.00 27.09           H
ATOM   2053  HB3 LYS A 154      54.163  47.264  20.370  1.00 27.09           H
ATOM   2054  HG2 LYS A 154      54.542  45.140  19.558  1.00 35.48           H
ATOM   2055  HG3 LYS A 154      54.815  45.713  18.099  1.00 35.48           H
ATOM   2056  HD2 LYS A 154      56.894  45.278  18.822  1.00 40.01           H
ATOM   2057  HD3 LYS A 154      56.760  46.838  19.101  1.00 40.01           H
ATOM   2058  HE2 LYS A 154      56.489  44.808  21.064  1.00 63.03           H
ATOM   2059  HE3 LYS A 154      57.708  45.820  20.969  1.00 63.03           H
ATOM   2060  HZ1 LYS A 154      56.427  46.593  22.610  1.00 63.96           H
ATOM   2061  HZ2 LYS A 154      56.117  47.492  21.514  1.00 63.96           H
ATOM   2062  HZ3 LYS A 154      55.191  46.431  21.864  1.00 63.96           H
ATOM   2063  N   ASN A 155      51.366  46.605  20.840  1.00 19.68           N
ATOM   2064  CA  ASN A 155      50.536  45.742  21.688  1.00 21.43           C
ATOM   2065  C   ASN A 155      49.055  45.748  21.311  1.00 20.38           C
ATOM   2066  O   ASN A 155      48.265  45.082  21.972  1.00 21.19           O
ATOM   2067  CB  ASN A 155      50.658  46.124  23.178  1.00 28.50           C
ATOM   2068  CG  ASN A 155      49.801  47.385  23.584  1.00 30.40           C
ATOM   2069  OD1 ASN A 155      49.073  47.941  22.771  1.00 30.48           O
ATOM   2070  ND2 ASN A 155      49.906  47.821  24.857  1.00 22.88           N
ATOM   2071  H   ASN A 155      51.487  47.390  21.171  1.00 23.59           H
ATOM   2072  HA  ASN A 155      50.863  44.833  21.594  1.00 25.70           H
ATOM   2073  HB2 ASN A 155      50.348  45.375  23.710  1.00 34.18           H
ATOM   2074  HB3 ASN A 155      51.590  46.302  23.381  1.00 34.18           H
ATOM   2075 HD21 ASN A 155      49.483  48.532  25.110  1.00 27.44           H
ATOM   2076 HD22 ASN A 155      50.401  47.393  25.417  1.00 27.44           H
ATOM   2077  N   GLY A 156      48.647  46.505  20.304  1.00 21.72           N
ATOM   2078  CA  GLY A 156      47.299  46.373  19.785  1.00 19.80           C
ATOM   2079  C   GLY A 156      46.274  47.319  20.364  1.00 23.41           C
ATOM   2080  O   GLY A 156      45.098  47.233  19.979  1.00 19.26           O
ATOM   2081  H   GLY A 156      49.129  47.094  19.904  1.00 26.05           H
ATOM   2082  HA2 GLY A 156      47.321  46.516  18.828  1.00 23.74           H
ATOM   2083  HA3 GLY A 156      46.990  45.463  19.944  1.00 23.74           H
ATOM   2084  N   GLN A 157      46.670  48.240  21.256  1.00 15.48           N
ATOM   2085  CA  GLN A 157      45.690  49.144  21.858  1.00 14.54           C
ATOM   2086  C   GLN A 157      45.298  50.296  20.929  1.00 14.16           C
ATOM   2087  O   GLN A 157      44.136  50.700  20.897  1.00 15.37           O
ATOM   2088  CB  GLN A 157      46.234  49.724  23.141  1.00 16.60           C
ATOM   2089  CG  GLN A 157      46.225  48.791  24.331  1.00 17.53           C
ATOM   2090  CD  GLN A 157      46.626  49.576  25.567  1.00 18.97           C
ATOM   2091  OE1 GLN A 157      47.796  49.651  25.919  1.00 17.72           O
ATOM   2092  NE2 GLN A 157      45.671  50.244  26.154  1.00 17.53           N
ATOM   2093  H   GLN A 157      47.478  48.365  21.522  1.00 18.55           H
ATOM   2094  HA  GLN A 157      44.898  48.640  22.085  1.00 17.42           H
ATOM   2095  HB2 GLN A 157      47.150  50.001  22.987  1.00 19.90           H
ATOM   2096  HB3 GLN A 157      45.703  50.501  23.381  1.00 19.90           H
ATOM   2097  HG2 GLN A 157      45.337  48.426  24.473  1.00 21.02           H
ATOM   2098  HG3 GLN A 157      46.863  48.077  24.184  1.00 21.02           H
ATOM   2099 HE21 GLN A 157      44.872  50.219  25.836  1.00 21.01           H
ATOM   2100 HE22 GLN A 157      45.845  50.716  26.850  1.00 21.01           H
ATOM   2101  N   LEU A 158      46.269  50.896  20.245  1.00 14.82           N
ATOM   2102  CA  LEU A 158      46.025  51.924  19.246  1.00 15.48           C
ATOM   2103  C   LEU A 158      46.245  51.282  17.882  1.00 17.40           C
ATOM   2104  O   LEU A 158      47.334  50.778  17.591  1.00 14.93           O
ATOM   2105  CB  LEU A 158      46.945  53.130  19.461  1.00 15.86           C
ATOM   2106  CG  LEU A 158      46.866  54.331  18.510  1.00 24.25           C
ATOM   2107  CD1 LEU A 158      47.383  54.070  17.102  1.00 35.07           C
ATOM   2108  CD2 LEU A 158      45.479  54.806  18.406  1.00 27.52           C
ATOM   2109  H   LEU A 158      47.105  50.709  20.334  1.00 17.76           H
ATOM   2110  HA  LEU A 158      45.104  52.224  19.313  1.00 18.55           H
ATOM   2111  HB2 LEU A 158      46.782  53.471  20.356  1.00 19.01           H
ATOM   2112  HB3 LEU A 158      47.859  52.805  19.426  1.00 19.01           H
ATOM   2113  HG  LEU A 158      47.407  55.050  18.883  1.00 29.08           H
ATOM   2114 HD11 LEU A 158      47.316  54.893  16.592  1.00 42.06           H
ATOM   2115 HD12 LEU A 158      48.310  53.803  17.153  1.00 42.06           H
ATOM   2116 HD13 LEU A 158      46.854  53.382  16.671  1.00 42.06           H
ATOM   2117 HD21 LEU A 158      45.468  55.584  17.825  1.00 33.00           H
ATOM   2118 HD22 LEU A 158      44.934  54.098  18.027  1.00 33.00           H
ATOM   2119 HD23 LEU A 158      45.167  55.044  19.295  1.00 33.00           H
ATOM   2120  N   GLU A 159      45.217  51.318  17.049  1.00 13.72           N
ATOM   2121  CA  GLU A 159      45.251  50.628  15.768  1.00 12.68           C
ATOM   2122  C   GLU A 159      44.912  51.608  14.656  1.00 12.81           C
ATOM   2123  O   GLU A 159      43.931  52.348  14.745  1.00 12.69           O
ATOM   2124  CB  GLU A 159      44.290  49.445  15.750  1.00 15.95           C
ATOM   2125  CG  GLU A 159      44.236  48.699  14.426  1.00 11.71           C
ATOM   2126  CD  GLU A 159      43.245  47.561  14.466  1.00 15.75           C
ATOM   2127  OE1 GLU A 159      43.571  46.549  15.121  1.00 12.81           O
ATOM   2128  OE2 GLU A 159      42.153  47.689  13.862  1.00 14.04           O1-
ATOM   2129  H   GLU A 159      44.491  51.753  17.200  1.00 16.45           H
ATOM   2130  HA  GLU A 159      46.149  50.293  15.609  1.00 15.20           H
ATOM   2131  HB2 GLU A 159      44.561  48.808  16.431  1.00 19.12           H
ATOM   2132  HB3 GLU A 159      43.394  49.772  15.930  1.00 19.12           H
ATOM   2133  HG2 GLU A 159      43.977  49.299  13.712  1.00 14.03           H
ATOM   2134  HG3 GLU A 159      45.111  48.321  14.250  1.00 14.03           H
ATOM   2135  N   PHE A 160      45.741  51.615  13.632  1.00 12.96           N
ATOM   2136  CA  PHE A 160      45.504  52.441  12.468  1.00 12.45           C
ATOM   2137  C   PHE A 160      44.576  51.721  11.524  1.00 14.06           C
ATOM   2138  O   PHE A 160      44.723  50.520  11.264  1.00 11.74           O
ATOM   2139  CB  PHE A 160      46.828  52.786  11.812  1.00 11.21           C
ATOM   2140  CG  PHE A 160      47.715  53.585  12.698  1.00 11.91           C
ATOM   2141  CD1 PHE A 160      48.779  52.992  13.362  1.00 14.40           C
ATOM   2142  CD2 PHE A 160      47.473  54.926  12.896  1.00 12.55           C
ATOM   2143  CE1 PHE A 160      49.576  53.734  14.202  1.00 15.10           C
ATOM   2144  CE2 PHE A 160      48.287  55.668  13.757  1.00 15.16           C
ATOM   2145  CZ  PHE A 160      49.304  55.069  14.400  1.00 13.99           C
ATOM   2146  H   PHE A 160      46.461  51.148  13.592  1.00 15.53           H
ATOM   2147  HA  PHE A 160      45.083  53.268  12.733  1.00 14.92           H
ATOM   2148  HB2 PHE A 160      47.288  51.964  11.577  1.00 13.43           H
ATOM   2149  HB3 PHE A 160      46.656  53.311  11.016  1.00 13.43           H
ATOM   2150  HD1 PHE A 160      48.951  52.086  13.241  1.00 17.26           H
ATOM   2151  HD2 PHE A 160      46.755  55.332  12.469  1.00 15.04           H
ATOM   2152  HE1 PHE A 160      50.289  53.336  14.644  1.00 18.10           H
ATOM   2153  HE2 PHE A 160      48.125  56.574  13.893  1.00 18.17           H
ATOM   2154  HZ  PHE A 160      49.855  55.567  14.952  1.00 16.77           H
ATOM   2155  N   VAL A 161      43.588  52.459  11.050  1.00 11.84           N
ATOM   2156  CA  VAL A 161      42.619  51.967  10.103  1.00 12.22           C
ATOM   2157  C   VAL A 161      42.808  52.750   8.814  1.00 12.44           C
ATOM   2158  O   VAL A 161      42.898  53.985   8.835  1.00 13.39           O
ATOM   2159  CB  VAL A 161      41.180  52.071  10.655  1.00 12.26           C
ATOM   2160  CG1 VAL A 161      40.979  51.077  11.823  1.00 14.80           C
ATOM   2161  CG2 VAL A 161      40.862  53.486  11.120  1.00 13.01           C
ATOM   2162  H   VAL A 161      43.453  53.278  11.280  1.00 14.19           H
ATOM   2163  HA  VAL A 161      42.808  51.032   9.920  1.00 14.65           H
ATOM   2164  HB  VAL A 161      40.564  51.845   9.945  1.00 14.69           H
ATOM   2165 HG11 VAL A 161      40.072  51.143  12.169  1.00 17.74           H
ATOM   2166 HG12 VAL A 161      41.135  50.173  11.499  1.00 17.74           H
ATOM   2167 HG13 VAL A 161      41.614  51.286  12.532  1.00 17.74           H
ATOM   2168 HG21 VAL A 161      39.929  53.518  11.377  1.00 15.59           H
ATOM   2169 HG22 VAL A 161      41.424  53.705  11.882  1.00 15.59           H
ATOM   2170 HG23 VAL A 161      41.024  54.103  10.391  1.00 15.59           H
ATOM   2171  N   THR A 162      42.877  52.018   7.701  1.00 13.99           N
ATOM   2172  CA  THR A 162      43.212  52.526   6.377  1.00 11.04           C
ATOM   2173  C   THR A 162      44.671  52.978   6.334  1.00 13.47           C
ATOM   2174  O   THR A 162      45.493  52.407   5.610  1.00 14.45           O
ATOM   2175  CB  THR A 162      42.294  53.683   5.930  1.00 11.68           C
ATOM   2176  OG1 THR A 162      40.934  53.271   6.000  1.00 12.73           O
ATOM   2177  CG2 THR A 162      42.606  54.089   4.473  1.00 13.83           C
ATOM   2178  H   THR A 162      42.728  51.173   7.691  1.00 16.77           H
ATOM   2179  HA  THR A 162      43.097  51.801   5.744  1.00 13.23           H
ATOM   2180  HB  THR A 162      42.426  54.460   6.490  1.00 14.00           H
ATOM   2181  HG1 THR A 162      40.438  53.909   5.773  1.00 15.26           H
ATOM   2182 HG21 THR A 162      42.050  54.839   4.218  1.00 16.58           H
ATOM   2183 HG22 THR A 162      43.536  54.353   4.391  1.00 16.58           H
ATOM   2184 HG23 THR A 162      42.432  53.350   3.868  1.00 16.58           H
ATOM   2185  N   GLY A 163      45.015  53.988   7.114  1.00 11.76           N
ATOM   2186  CA  GLY A 163      46.384  54.450   7.122  1.00 12.01           C
ATOM   2187  C   GLY A 163      46.728  55.380   5.979  1.00 13.19           C
ATOM   2188  O   GLY A 163      47.904  55.558   5.674  1.00 13.18           O
ATOM   2189  H   GLY A 163      44.488  54.412   7.643  1.00 14.10           H
ATOM   2190  HA2 GLY A 163      46.545  54.925   7.951  1.00 14.39           H
ATOM   2191  HA3 GLY A 163      46.984  53.688   7.106  1.00 14.39           H
ATOM   2192  N   GLY A 164      45.744  55.964   5.339  1.00 12.84           N
ATOM   2193  CA  GLY A 164      46.001  57.032   4.380  1.00 11.57           C
ATOM   2194  C   GLY A 164      46.310  58.379   5.020  1.00 12.66           C
ATOM   2195  O   GLY A 164      46.015  58.644   6.184  1.00 10.81           O
ATOM   2196  H   GLY A 164      44.916  55.747   5.421  1.00 15.39           H
ATOM   2197  HA2 GLY A 164      46.756  56.791   3.812  1.00 13.86           H
ATOM   2198  HA3 GLY A 164      45.219  57.159   3.819  1.00 13.86           H
ATOM   2199  N   TRP A 165      46.900  59.270   4.212  1.00 11.32           N
ATOM   2200  CA  TRP A 165      47.143  60.632   4.673  1.00 11.15           C
ATOM   2201  C   TRP A 165      45.840  61.260   5.143  1.00 12.22           C
ATOM   2202  O   TRP A 165      45.807  61.972   6.152  1.00 11.44           O
ATOM   2203  CB  TRP A 165      47.764  61.451   3.543  1.00  9.75           C
ATOM   2204  CG  TRP A 165      48.578  62.634   3.968  1.00 12.92           C
ATOM   2205  CD1 TRP A 165      48.355  63.945   3.646  1.00 13.75           C
ATOM   2206  CD2 TRP A 165      49.769  62.620   4.762  1.00 10.66           C
ATOM   2207  NE1 TRP A 165      49.307  64.742   4.210  1.00 13.68           N
ATOM   2208  CE2 TRP A 165      50.202  63.965   4.875  1.00 12.94           C
ATOM   2209  CE3 TRP A 165      50.522  61.615   5.371  1.00 11.74           C
ATOM   2210  CZ2 TRP A 165      51.331  64.329   5.599  1.00 13.74           C
ATOM   2211  CZ3 TRP A 165      51.644  61.988   6.085  1.00 17.04           C
ATOM   2212  CH2 TRP A 165      52.038  63.323   6.181  1.00 14.47           C
ATOM   2213  H   TRP A 165      47.144  59.124   3.399  1.00 13.57           H
ATOM   2214  HA  TRP A 165      47.773  60.614   5.416  1.00 13.37           H
ATOM   2215  HB2 TRP A 165      48.339  60.863   3.022  1.00 11.68           H
ATOM   2216  HB3 TRP A 165      47.054  61.800   2.982  1.00 11.68           H
ATOM   2217  HD1 TRP A 165      47.643  64.261   3.135  1.00 16.48           H
ATOM   2218  HE1 TRP A 165      49.355  65.597   4.136  1.00 16.39           H
ATOM   2219  HE3 TRP A 165      50.281  60.722   5.308  1.00 14.07           H
ATOM   2220  HZ2 TRP A 165      51.591  65.217   5.675  1.00 16.47           H
ATOM   2221  HZ3 TRP A 165      52.165  61.347   6.500  1.00 20.43           H
ATOM   2222  HH2 TRP A 165      52.800  63.534   6.674  1.00 17.34           H
ATOM   2223  N   VAL A 166      44.747  60.928   4.463  1.00 11.22           N
ATOM   2224  CA  VAL A 166      43.407  61.441   4.750  1.00 10.46           C
ATOM   2225  C   VAL A 166      42.417  60.287   4.632  1.00  9.07           C
ATOM   2226  O   VAL A 166      42.789  59.151   4.335  1.00 10.17           O
ATOM   2227  CB  VAL A 166      42.999  62.598   3.805  1.00 10.31           C
ATOM   2228  CG1 VAL A 166      43.990  63.764   3.910  1.00 11.34           C
ATOM   2229  CG2 VAL A 166      42.886  62.119   2.352  1.00 10.73           C
ATOM   2230  H   VAL A 166      44.763  60.364   3.818  1.00 13.44           H
ATOM   2231  HA  VAL A 166      43.382  61.782   5.659  1.00 12.53           H
ATOM   2232  HB  VAL A 166      42.119  62.915   4.064  1.00 12.35           H
ATOM   2233 HG11 VAL A 166      43.688  64.472   3.318  1.00 13.59           H
ATOM   2234 HG12 VAL A 166      44.011  64.091   4.822  1.00 13.59           H
ATOM   2235 HG13 VAL A 166      44.874  63.458   3.639  1.00 13.59           H
ATOM   2236 HG21 VAL A 166      42.657  62.886   1.807  1.00 12.85           H
ATOM   2237 HG22 VAL A 166      43.738  61.747   2.075  1.00 12.85           H
ATOM   2238 HG23 VAL A 166      42.187  61.451   2.287  1.00 12.85           H
ATOM   2239  N   MET A 167      41.146  60.592   4.900  1.00  9.80           N
ATOM   2240  CA  MET A 167      39.996  59.782   4.500  1.00 11.43           C
ATOM   2241  C   MET A 167      39.384  60.439   3.263  1.00 12.23           C
ATOM   2242  O   MET A 167      38.604  61.408   3.395  1.00 12.17           O
ATOM   2243  CB  MET A 167      38.969  59.684   5.639  1.00 11.30           C
ATOM   2244  CG  MET A 167      37.675  58.937   5.319  1.00 11.47           C
ATOM   2245  SD  MET A 167      36.552  59.015   6.732  1.00 12.02           S
ATOM   2246  CE  MET A 167      37.566  58.188   7.998  1.00 13.28           C
ATOM   2247  H   MET A 167      40.928  61.291   5.348  1.00 11.74           H
ATOM   2248  HA  MET A 167      40.295  58.887   4.285  1.00 13.70           H
ATOM   2249  HB2 MET A 167      39.400  59.234   6.376  1.00 13.54           H
ATOM   2250  HB3 MET A 167      38.717  60.583   5.915  1.00 13.54           H
ATOM   2251  HG2 MET A 167      37.233  59.337   4.552  1.00 13.74           H
ATOM   2252  HG3 MET A 167      37.873  58.005   5.137  1.00 13.74           H
ATOM   2253  HE1 MET A 167      37.061  58.109   8.820  1.00 15.92           H
ATOM   2254  HE2 MET A 167      37.810  57.307   7.683  1.00 15.92           H
ATOM   2255  HE3 MET A 167      38.364  58.710   8.158  1.00 15.92           H
ATOM   2256  N   PRO A 168      39.723  59.998   2.047  1.00 10.13           N
ATOM   2257  CA  PRO A 168      39.437  60.823   0.876  1.00  9.72           C
ATOM   2258  C   PRO A 168      37.972  60.824   0.485  1.00 13.53           C
ATOM   2259  O   PRO A 168      37.230  59.876   0.742  1.00  9.07           O
ATOM   2260  CB  PRO A 168      40.300  60.191  -0.221  1.00  9.69           C
ATOM   2261  CG  PRO A 168      40.416  58.758   0.176  1.00  9.91           C
ATOM   2262  CD  PRO A 168      40.498  58.791   1.703  1.00 10.00           C
ATOM   2263  HA  PRO A 168      39.737  61.734   1.027  1.00 11.65           H
ATOM   2264  HB2 PRO A 168      39.868  60.274  -1.083  1.00 11.61           H
ATOM   2265  HB3 PRO A 168      41.167  60.613  -0.230  1.00 11.61           H
ATOM   2266  HG2 PRO A 168      39.623  58.282  -0.111  1.00 11.87           H
ATOM   2267  HG3 PRO A 168      41.215  58.360  -0.200  1.00 11.87           H
ATOM   2268  HD2 PRO A 168      40.108  57.985   2.082  1.00 11.98           H
ATOM   2269  HD3 PRO A 168      41.416  58.913   1.991  1.00 11.98           H
ATOM   2270  N   ASP A 169      37.585  61.907  -0.164  1.00 11.75           N
ATOM   2271  CA  ASP A 169      36.435  61.890  -1.041  1.00 12.13           C
ATOM   2272  C   ASP A 169      36.543  60.713  -1.996  1.00 13.42           C
ATOM   2273  O   ASP A 169      37.635  60.361  -2.442  1.00  9.84           O
ATOM   2274  CB  ASP A 169      36.352  63.198  -1.826  1.00  9.51           C
ATOM   2275  CG  ASP A 169      35.219  63.217  -2.811  1.00 11.04           C
ATOM   2276  OD1 ASP A 169      34.113  62.713  -2.479  1.00  9.00           O
ATOM   2277  OD2 ASP A 169      35.395  63.822  -3.882  1.00 10.91           O1-
ATOM   2278  H   ASP A 169      37.976  62.666  -0.113  1.00 14.08           H
ATOM   2279  HA  ASP A 169      35.636  61.796  -0.507  1.00 14.54           H
ATOM   2280  HB2 ASP A 169      36.232  63.939  -1.217  1.00 11.39           H
ATOM   2281  HB3 ASP A 169      37.176  63.312  -2.324  1.00 11.39           H
ATOM   2282  N   GLU A 170      35.399  60.099  -2.299  1.00 12.68           N
ATOM   2283  CA  GLU A 170      35.371  59.004  -3.258  1.00 12.85           C
ATOM   2284  C   GLU A 170      34.652  59.365  -4.554  1.00  9.94           C
ATOM   2285  O   GLU A 170      34.660  58.563  -5.495  1.00 10.35           O
ATOM   2286  CB  GLU A 170      34.749  57.751  -2.599  1.00 10.92           C
ATOM   2287  CG  GLU A 170      35.569  57.289  -1.406  1.00 13.29           C
ATOM   2288  CD  GLU A 170      35.001  56.075  -0.688  1.00 12.99           C
ATOM   2289  OE1 GLU A 170      34.230  55.312  -1.312  1.00 10.44           O
ATOM   2290  OE2 GLU A 170      35.391  55.852   0.492  1.00 13.65           O1-
ATOM   2291  H   GLU A 170      34.635  60.309  -1.970  1.00 15.20           H
ATOM   2292  HA  GLU A 170      36.281  58.782  -3.502  1.00 15.40           H
ATOM   2293  HB2 GLU A 170      33.860  57.969  -2.268  1.00 13.09           H
ATOM   2294  HB3 GLU A 170      34.699  57.028  -3.242  1.00 13.09           H
ATOM   2295  HG2 GLU A 170      36.459  57.053  -1.717  1.00 15.93           H
ATOM   2296  HG3 GLU A 170      35.619  58.012  -0.763  1.00 15.93           H
ATOM   2297  N   ALA A 171      34.074  60.556  -4.654  1.00 11.54           N
ATOM   2298  CA  ALA A 171      33.351  60.941  -5.865  1.00  8.16           C
ATOM   2299  C   ALA A 171      34.240  61.668  -6.875  1.00 11.85           C
ATOM   2300  O   ALA A 171      34.248  61.330  -8.064  1.00 10.96           O
ATOM   2301  CB  ALA A 171      32.158  61.829  -5.519  1.00 13.09           C
ATOM   2302  H   ALA A 171      34.082  61.166  -4.046  1.00 13.82           H
ATOM   2303  HA  ALA A 171      33.002  60.141  -6.277  1.00  9.77           H
ATOM   2304  HB1 ALA A 171      31.696  62.067  -6.338  1.00 15.69           H
ATOM   2305  HB2 ALA A 171      31.552  61.334  -4.945  1.00 15.69           H
ATOM   2306  HB3 ALA A 171      32.473  62.630  -5.070  1.00 15.69           H
ATOM   2307  N   ASN A 172      34.920  62.720  -6.429  1.00 11.87           N
ATOM   2308  CA  ASN A 172      35.661  63.604  -7.311  1.00  8.92           C
ATOM   2309  C   ASN A 172      37.115  63.179  -7.481  1.00  9.26           C
ATOM   2310  O   ASN A 172      37.794  63.613  -8.411  1.00 10.87           O
ATOM   2311  CB  ASN A 172      35.637  65.012  -6.712  1.00  8.48           C
ATOM   2312  CG  ASN A 172      34.231  65.585  -6.590  1.00 11.59           C
ATOM   2313  OD1 ASN A 172      33.572  65.844  -7.603  1.00 11.54           O
ATOM   2314  ND2 ASN A 172      33.783  65.805  -5.355  1.00 11.20           N
ATOM   2315  H   ASN A 172      34.953  62.950  -5.598  1.00 14.22           H
ATOM   2316  HA  ASN A 172      35.227  63.619  -8.169  1.00 10.68           H
ATOM   2317  HB2 ASN A 172      35.999  64.966  -5.817  1.00 10.15           H
ATOM   2318  HB3 ASN A 172      36.182  65.597  -7.262  1.00 10.15           H
ATOM   2319 HD21 ASN A 172      32.999  66.136  -5.233  1.00 13.42           H
ATOM   2320 HD22 ASN A 172      34.278  65.616  -4.675  1.00 13.42           H
ATOM   2321  N   SER A 173      37.590  62.374  -6.552  1.00 10.50           N
ATOM   2322  CA  SER A 173      38.989  61.973  -6.470  1.00 12.60           C
ATOM   2323  C   SER A 173      39.393  61.128  -7.662  1.00 10.18           C
ATOM   2324  O   SER A 173      38.658  60.228  -8.059  1.00  8.78           O
ATOM   2325  CB  SER A 173      39.167  61.158  -5.194  1.00 10.81           C
ATOM   2326  OG  SER A 173      39.065  62.054  -4.110  1.00 48.27           O
ATOM   2327  H   SER A 173      37.101  62.031  -5.932  1.00 12.58           H
ATOM   2328  HA  SER A 173      39.551  62.756  -6.440  1.00 15.10           H
ATOM   2329  HB2 SER A 173      38.503  60.446  -5.099  1.00 12.95           H
ATOM   2330  HB3 SER A 173      40.064  60.798  -5.216  1.00 12.95           H
ATOM   2331  HG  SER A 173      39.396  61.731  -3.414  1.00 57.91           H
ATOM   2332  N   HIS A 174      40.578  61.410  -8.227  1.00  9.86           N
ATOM   2333  CA  HIS A 174      41.163  60.517  -9.217  1.00 12.16           C
ATOM   2334  C   HIS A 174      41.828  59.322  -8.524  1.00 10.33           C
ATOM   2335  O   HIS A 174      42.440  59.463  -7.463  1.00  9.30           O
ATOM   2336  CB  HIS A 174      42.168  61.267 -10.084  1.00 16.74           C
ATOM   2337  CG  HIS A 174      42.390  60.614 -11.400  1.00 11.51           C
ATOM   2338  ND1 HIS A 174      43.059  59.414 -11.518  1.00 11.44           N
ATOM   2339  CD2 HIS A 174      41.955  60.934 -12.638  1.00 10.21           C
ATOM   2340  CE1 HIS A 174      43.046  59.037 -12.787  1.00 12.96           C
ATOM   2341  NE2 HIS A 174      42.381  59.940 -13.483  1.00 11.40           N
ATOM   2342  H   HIS A 174      41.048  62.113  -8.071  1.00 11.82           H
ATOM   2343  HA  HIS A 174      40.465  60.181  -9.800  1.00 14.57           H
ATOM   2344  HB2 HIS A 174      43.022  61.299  -9.620  1.00 20.06           H
ATOM   2345  HB3 HIS A 174      41.839  62.166 -10.245  1.00 20.06           H
ATOM   2346  HD2 HIS A 174      41.459  61.689 -12.871  1.00 12.23           H
ATOM   2347  HE1 HIS A 174      43.448  58.273 -13.135  1.00 15.54           H
ATOM   2348  HE2 HIS A 174      42.253  59.925 -14.328  1.00 13.66           H
ATOM   2349  N   TRP A 175      41.681  58.131  -9.114  1.00 10.46           N
ATOM   2350  CA  TRP A 175      42.246  56.946  -8.473  1.00 10.82           C
ATOM   2351  C   TRP A 175      43.734  57.099  -8.265  1.00 10.53           C
ATOM   2352  O   TRP A 175      44.273  56.619  -7.259  1.00 11.01           O
ATOM   2353  CB  TRP A 175      41.961  55.665  -9.267  1.00 10.71           C
ATOM   2354  CG  TRP A 175      42.795  55.459 -10.520  1.00 11.57           C
ATOM   2355  CD1 TRP A 175      42.482  55.823 -11.811  1.00 11.61           C
ATOM   2356  CD2 TRP A 175      44.081  54.823 -10.586  1.00 10.03           C
ATOM   2357  NE1 TRP A 175      43.495  55.450 -12.660  1.00 11.39           N
ATOM   2358  CE2 TRP A 175      44.490  54.843 -11.937  1.00 11.73           C
ATOM   2359  CE3 TRP A 175      44.925  54.255  -9.627  1.00  9.46           C
ATOM   2360  CZ2 TRP A 175      45.698  54.313 -12.359  1.00 10.71           C
ATOM   2361  CZ3 TRP A 175      46.136  53.714 -10.055  1.00  9.22           C
ATOM   2362  CH2 TRP A 175      46.507  53.752 -11.413  1.00 11.25           C
ATOM   2363  H   TRP A 175      41.284  57.988  -9.863  1.00 12.54           H
ATOM   2364  HA  TRP A 175      41.827  56.853  -7.603  1.00 12.96           H
ATOM   2365  HB2 TRP A 175      42.128  54.911  -8.687  1.00 12.84           H
ATOM   2366  HB3 TRP A 175      41.031  55.651  -9.538  1.00 12.84           H
ATOM   2367  HD1 TRP A 175      41.699  56.251 -12.069  1.00 13.92           H
ATOM   2368  HE1 TRP A 175      43.512  55.587 -13.509  1.00 13.64           H
ATOM   2369  HE3 TRP A 175      44.682  54.228  -8.732  1.00 11.34           H
ATOM   2370  HZ2 TRP A 175      45.943  54.330 -13.252  1.00 12.83           H
ATOM   2371  HZ3 TRP A 175      46.712  53.327  -9.440  1.00 11.05           H
ATOM   2372  HH2 TRP A 175      47.319  53.386 -11.670  1.00 13.48           H
ATOM   2373  N   ARG A 176      44.414  57.804  -9.167  1.00  9.63           N
ATOM   2374  CA  ARG A 176      45.841  58.025  -8.987  1.00  8.17           C
ATOM   2375  C   ARG A 176      46.133  58.768  -7.681  1.00 10.43           C
ATOM   2376  O   ARG A 176      47.100  58.440  -6.975  1.00 11.71           O
ATOM   2377  CB  ARG A 176      46.390  58.782 -10.202  1.00 12.92           C
ATOM   2378  CG  ARG A 176      46.438  57.900 -11.448  1.00 12.53           C
ATOM   2379  CD  ARG A 176      46.425  58.711 -12.717  1.00 11.53           C
ATOM   2380  NE  ARG A 176      47.521  59.670 -12.823  1.00 12.52           N
ATOM   2381  CZ  ARG A 176      47.656  60.513 -13.856  1.00 12.35           C
ATOM   2382  NH1 ARG A 176      46.766  60.497 -14.860  1.00 13.04           N
ATOM   2383  NH2 ARG A 176      48.653  61.374 -13.882  1.00 13.62           N1+
ATOM   2384  H   ARG A 176      44.082  58.153  -9.876  1.00 11.54           H
ATOM   2385  HA  ARG A 176      46.277  57.164  -8.929  1.00  9.78           H
ATOM   2386  HB2 ARG A 176      45.822  59.545 -10.398  1.00 15.48           H
ATOM   2387  HB3 ARG A 176      47.290  59.087 -10.007  1.00 15.48           H
ATOM   2388  HG2 ARG A 176      47.246  57.363 -11.439  1.00 15.02           H
ATOM   2389  HG3 ARG A 176      45.660  57.318 -11.458  1.00 15.02           H
ATOM   2390  HD2 ARG A 176      46.460  58.115 -13.483  1.00 13.81           H
ATOM   2391  HD3 ARG A 176      45.607  59.224 -12.743  1.00 13.81           H
ATOM   2392  HE  ARG A 176      48.090  59.714 -12.184  1.00 15.01           H
ATOM   2393 HH11 ARG A 176      46.107  59.944 -14.844  1.00 15.63           H
ATOM   2394 HH12 ARG A 176      46.845  61.036 -15.524  1.00 15.63           H
ATOM   2395 HH21 ARG A 176      49.226  61.387 -13.242  1.00 16.32           H
ATOM   2396 HH22 ARG A 176      48.744  61.915 -14.546  1.00 16.32           H
ATOM   2397  N   ASN A 177      45.306  59.757  -7.327  1.00 10.82           N
ATOM   2398  CA  ASN A 177      45.544  60.510  -6.092  1.00  9.32           C
ATOM   2399  C   ASN A 177      45.030  59.780  -4.862  1.00  9.95           C
ATOM   2400  O   ASN A 177      45.570  59.970  -3.748  1.00  9.53           O
ATOM   2401  CB  ASN A 177      44.905  61.882  -6.189  1.00  7.81           C
ATOM   2402  CG  ASN A 177      45.599  62.755  -7.185  1.00 12.53           C
ATOM   2403  OD1 ASN A 177      46.781  62.559  -7.470  1.00 11.01           O
ATOM   2404  ND2 ASN A 177      44.872  63.713  -7.735  1.00 14.30           N
ATOM   2405  H   ASN A 177      44.617  60.006  -7.776  1.00 12.97           H
ATOM   2406  HA  ASN A 177      46.497  60.645  -5.973  1.00 11.17           H
ATOM   2407  HB2 ASN A 177      43.980  61.786  -6.461  1.00  9.36           H
ATOM   2408  HB3 ASN A 177      44.954  62.319  -5.325  1.00  9.36           H
ATOM   2409 HD21 ASN A 177      45.235  64.281  -8.262  1.00 17.14           H
ATOM   2410 HD22 ASN A 177      44.030  63.774  -7.547  1.00 17.14           H
ATOM   2411  N   VAL A 178      44.022  58.929  -5.034  1.00  9.91           N
ATOM   2412  CA  VAL A 178      43.629  58.072  -3.931  1.00 10.80           C
ATOM   2413  C   VAL A 178      44.802  57.166  -3.562  1.00  9.96           C
ATOM   2414  O   VAL A 178      45.118  56.971  -2.380  1.00  9.59           O
ATOM   2415  CB  VAL A 178      42.363  57.266  -4.299  1.00 11.50           C
ATOM   2416  CG1 VAL A 178      42.043  56.230  -3.208  1.00 11.94           C
ATOM   2417  CG2 VAL A 178      41.148  58.198  -4.594  1.00 14.36           C
ATOM   2418  H   VAL A 178      43.578  58.824  -5.761  1.00 11.87           H
ATOM   2419  HA  VAL A 178      43.407  58.638  -3.173  1.00 12.94           H
ATOM   2420  HB  VAL A 178      42.541  56.766  -5.116  1.00 13.78           H
ATOM   2421 HG11 VAL A 178      41.268  55.718  -3.480  1.00 14.30           H
ATOM   2422 HG12 VAL A 178      42.805  55.641  -3.103  1.00 14.30           H
ATOM   2423 HG13 VAL A 178      41.860  56.695  -2.375  1.00 14.30           H
ATOM   2424 HG21 VAL A 178      40.395  57.641  -4.847  1.00 17.21           H
ATOM   2425 HG22 VAL A 178      40.922  58.707  -3.799  1.00 17.21           H
ATOM   2426 HG23 VAL A 178      41.362  58.803  -5.325  1.00 17.21           H
ATOM   2427  N   LEU A 179      45.459  56.596  -4.579  1.00  9.88           N
ATOM   2428  CA  LEU A 179      46.641  55.780  -4.348  1.00  8.86           C
ATOM   2429  C   LEU A 179      47.785  56.597  -3.757  1.00 10.44           C
ATOM   2430  O   LEU A 179      48.471  56.130  -2.831  1.00 12.32           O
ATOM   2431  CB  LEU A 179      47.095  55.120  -5.648  1.00 10.04           C
ATOM   2432  CG  LEU A 179      48.389  54.275  -5.496  1.00 11.89           C
ATOM   2433  CD1 LEU A 179      48.225  53.161  -4.437  1.00 11.40           C
ATOM   2434  CD2 LEU A 179      48.742  53.705  -6.836  1.00 13.38           C
ATOM   2435  H   LEU A 179      45.236  56.666  -5.408  1.00 11.84           H
ATOM   2436  HA  LEU A 179      46.412  55.079  -3.720  1.00 10.62           H
ATOM   2437  HB2 LEU A 179      46.386  54.541  -5.954  1.00 12.03           H
ATOM   2438  HB3 LEU A 179      47.263  55.809  -6.317  1.00 12.03           H
ATOM   2439  HG  LEU A 179      49.120  54.848  -5.210  1.00 14.25           H
ATOM   2440 HD11 LEU A 179      49.063  52.675  -4.371  1.00 13.66           H
ATOM   2441 HD12 LEU A 179      48.015  53.569  -3.581  1.00 13.66           H
ATOM   2442 HD13 LEU A 179      47.510  52.561  -4.702  1.00 13.66           H
ATOM   2443 HD21 LEU A 179      49.565  53.192  -6.780  1.00 16.04           H
ATOM   2444 HD22 LEU A 179      48.018  53.123  -7.121  1.00 16.04           H
ATOM   2445 HD23 LEU A 179      48.848  54.441  -7.456  1.00 16.04           H
ATOM   2446  N   LEU A 180      48.002  57.819  -4.269  1.00  8.95           N
ATOM   2447  CA  LEU A 180      49.081  58.665  -3.759  1.00  8.50           C
ATOM   2448  C   LEU A 180      48.918  58.896  -2.254  1.00  9.65           C
ATOM   2449  O   LEU A 180      49.860  58.697  -1.466  1.00 11.65           O
ATOM   2450  CB  LEU A 180      49.095  59.984  -4.530  1.00  8.36           C
ATOM   2451  CG  LEU A 180      50.210  60.975  -4.204  1.00  9.80           C
ATOM   2452  CD1 LEU A 180      51.509  60.401  -4.755  1.00 14.28           C
ATOM   2453  CD2 LEU A 180      49.887  62.380  -4.730  1.00 13.74           C
ATOM   2454  H   LEU A 180      47.536  58.186  -4.890  1.00 10.72           H
ATOM   2455  HA  LEU A 180      49.931  58.227  -3.908  1.00 10.18           H
ATOM   2456  HB2 LEU A 180      49.196  59.768  -5.470  1.00 10.01           H
ATOM   2457  HB3 LEU A 180      48.242  60.434  -4.397  1.00 10.01           H
ATOM   2458  HG  LEU A 180      50.304  61.039  -3.239  1.00 11.74           H
ATOM   2459 HD11 LEU A 180      52.245  60.982  -4.510  1.00 17.12           H
ATOM   2460 HD12 LEU A 180      51.649  59.521  -4.373  1.00 17.12           H
ATOM   2461 HD13 LEU A 180      51.440  60.338  -5.720  1.00 17.12           H
ATOM   2462 HD21 LEU A 180      50.617  62.983  -4.509  1.00 16.46           H
ATOM   2463 HD22 LEU A 180      49.763  62.342  -5.692  1.00 16.46           H
ATOM   2464 HD23 LEU A 180      49.070  62.685  -4.307  1.00 16.46           H
ATOM   2465  N   GLN A 181      47.715  59.277  -1.821  1.00  8.96           N
ATOM   2466  CA  GLN A 181      47.544  59.620  -0.412  1.00 10.45           C
ATOM   2467  C   GLN A 181      47.550  58.381   0.473  1.00 10.07           C
ATOM   2468  O   GLN A 181      48.042  58.449   1.603  1.00 10.13           O
ATOM   2469  CB  GLN A 181      46.274  60.451  -0.202  1.00  8.95           C
ATOM   2470  CG  GLN A 181      44.946  59.729  -0.430  1.00 10.94           C
ATOM   2471  CD  GLN A 181      44.574  58.799   0.711  1.00 11.07           C
ATOM   2472  OE1 GLN A 181      44.874  59.059   1.883  1.00 10.39           O
ATOM   2473  NE2 GLN A 181      43.962  57.699   0.373  1.00 10.33           N
ATOM   2474  H   GLN A 181      47.001  59.334  -2.298  1.00 10.73           H
ATOM   2475  HA  GLN A 181      48.299  60.173  -0.143  1.00 12.52           H
ATOM   2476  HB2 GLN A 181      46.282  60.749   0.717  1.00 10.72           H
ATOM   2477  HB3 GLN A 181      46.306  61.220  -0.793  1.00 10.72           H
ATOM   2478  HG2 GLN A 181      44.243  60.389  -0.516  1.00 13.10           H
ATOM   2479  HG3 GLN A 181      45.007  59.201  -1.244  1.00 13.10           H
ATOM   2480 HE21 GLN A 181      43.875  57.499  -0.455  1.00 12.38           H
ATOM   2481 HE22 GLN A 181      43.662  57.179   0.984  1.00 12.38           H
ATOM   2482  N   LEU A 182      47.057  57.231  -0.030  1.00 10.49           N
ATOM   2483  CA  LEU A 182      47.168  55.993   0.720  1.00 10.29           C
ATOM   2484  C   LEU A 182      48.635  55.643   0.912  1.00 10.54           C
ATOM   2485  O   LEU A 182      49.063  55.276   2.013  1.00  9.07           O
ATOM   2486  CB  LEU A 182      46.430  54.847  -0.006  1.00  9.30           C
ATOM   2487  CG  LEU A 182      46.439  53.487   0.676  1.00 10.03           C
ATOM   2488  CD1 LEU A 182      45.679  53.450   2.028  1.00  9.08           C
ATOM   2489  CD2 LEU A 182      45.896  52.388  -0.281  1.00 12.34           C
ATOM   2490  H   LEU A 182      46.683  57.150  -0.795  1.00 12.57           H
ATOM   2491  HA  LEU A 182      46.756  56.118   1.589  1.00 12.33           H
ATOM   2492  HB2 LEU A 182      45.506  55.099  -0.123  1.00 11.14           H
ATOM   2493  HB3 LEU A 182      46.840  54.726  -0.875  1.00 11.14           H
ATOM   2494  HG  LEU A 182      47.365  53.264   0.869  1.00 12.01           H
ATOM   2495 HD11 LEU A 182      45.770  52.569   2.420  1.00 10.88           H
ATOM   2496 HD12 LEU A 182      46.071  54.109   2.621  1.00 10.88           H
ATOM   2497 HD13 LEU A 182      44.740  53.643   1.880  1.00 10.88           H
ATOM   2498 HD21 LEU A 182      45.959  51.517   0.144  1.00 14.79           H
ATOM   2499 HD22 LEU A 182      44.967  52.581  -0.492  1.00 14.79           H
ATOM   2500 HD23 LEU A 182      46.431  52.385  -1.092  1.00 14.79           H
ATOM   2501  N   THR A 183      49.423  55.802  -0.157  1.00 10.30           N
ATOM   2502  CA  THR A 183      50.833  55.447  -0.121  1.00  9.73           C
ATOM   2503  C   THR A 183      51.572  56.381   0.821  1.00 10.31           C
ATOM   2504  O   THR A 183      52.461  55.948   1.584  1.00 11.80           O
ATOM   2505  CB  THR A 183      51.426  55.492  -1.547  1.00 11.01           C
ATOM   2506  OG1 THR A 183      50.742  54.567  -2.407  1.00 11.08           O
ATOM   2507  CG2 THR A 183      52.920  55.139  -1.534  1.00 12.93           C
ATOM   2508  H   THR A 183      49.157  56.131  -0.906  1.00 12.34           H
ATOM   2509  HA  THR A 183      50.927  54.544   0.216  1.00 11.66           H
ATOM   2510  HB  THR A 183      51.330  56.386  -1.916  1.00 13.19           H
ATOM   2511  HG1 THR A 183      49.969  54.842  -2.560  1.00 13.28           H
ATOM   2512 HG21 THR A 183      53.273  55.200  -2.435  1.00 15.50           H
ATOM   2513 HG22 THR A 183      53.414  55.746  -0.959  1.00 15.50           H
ATOM   2514 HG23 THR A 183      53.030  54.229  -1.216  1.00 15.50           H
ATOM   2515  N   GLU A 184      51.226  57.672   0.796  1.00 10.34           N
ATOM   2516  CA  GLU A 184      51.912  58.623   1.663  1.00 12.41           C
ATOM   2517  C   GLU A 184      51.703  58.264   3.137  1.00 13.13           C
ATOM   2518  O   GLU A 184      52.650  58.246   3.932  1.00 11.69           O
ATOM   2519  CB  GLU A 184      51.410  60.032   1.359  1.00 13.15           C
ATOM   2520  CG  GLU A 184      52.275  61.140   1.906  1.00 14.76           C
ATOM   2521  CD  GLU A 184      53.656  61.237   1.246  1.00 15.18           C
ATOM   2522  OE1 GLU A 184      53.828  60.841   0.073  1.00 14.96           O
ATOM   2523  OE2 GLU A 184      54.572  61.737   1.934  1.00 16.32           O1-
ATOM   2524  H   GLU A 184      50.619  58.024   0.301  1.00 12.39           H
ATOM   2525  HA  GLU A 184      52.866  58.590   1.488  1.00 14.87           H
ATOM   2526  HB2 GLU A 184      51.393  60.160   0.397  1.00 15.76           H
ATOM   2527  HB3 GLU A 184      50.516  60.148   1.723  1.00 15.76           H
ATOM   2528  HG2 GLU A 184      51.824  61.986   1.768  1.00 17.69           H
ATOM   2529  HG3 GLU A 184      52.406  60.978   2.854  1.00 17.69           H
ATOM   2530  N   GLY A 185      50.462  57.985   3.517  1.00 11.58           N
ATOM   2531  CA  GLY A 185      50.172  57.564   4.888  1.00 13.44           C
ATOM   2532  C   GLY A 185      50.798  56.233   5.256  1.00 12.93           C
ATOM   2533  O   GLY A 185      51.395  56.077   6.334  1.00 10.24           O
ATOM   2534  H   GLY A 185      49.768  58.054   3.010  1.00 13.88           H
ATOM   2535  HA2 GLY A 185      50.428  58.251   5.509  1.00 16.11           H
ATOM   2536  HA3 GLY A 185      49.208  57.467   4.971  1.00 16.11           H
ATOM   2537  N   GLN A 186      50.636  55.233   4.391  1.00 10.89           N
ATOM   2538  CA  GLN A 186      51.148  53.916   4.753  1.00 12.42           C
ATOM   2539  C   GLN A 186      52.672  53.856   4.727  1.00 15.53           C
ATOM   2540  O   GLN A 186      53.274  53.094   5.493  1.00 14.56           O
ATOM   2541  CB  GLN A 186      50.572  52.841   3.837  1.00  9.59           C
ATOM   2542  CG  GLN A 186      49.065  52.644   4.045  1.00 12.08           C
ATOM   2543  CD  GLN A 186      48.642  51.216   3.781  1.00 15.06           C
ATOM   2544  OE1 GLN A 186      49.254  50.517   2.986  1.00 19.59           O
ATOM   2545  NE2 GLN A 186      47.606  50.769   4.466  1.00 14.72           N
ATOM   2546  H   GLN A 186      50.250  55.290   3.626  1.00 13.05           H
ATOM   2547  HA  GLN A 186      50.861  53.718   5.656  1.00 14.88           H
ATOM   2548  HB2 GLN A 186      50.734  53.071   2.910  1.00 11.49           H
ATOM   2549  HB3 GLN A 186      51.013  52.008   4.044  1.00 11.49           H
ATOM   2550  HG2 GLN A 186      48.833  52.858   4.963  1.00 14.48           H
ATOM   2551  HG3 GLN A 186      48.573  53.223   3.436  1.00 14.48           H
ATOM   2552 HE21 GLN A 186      47.211  51.288   5.026  1.00 17.65           H
ATOM   2553 HE22 GLN A 186      47.332  49.966   4.343  1.00 17.65           H
ATOM   2554  N   THR A 187      53.327  54.632   3.864  1.00 13.52           N
ATOM   2555  CA  THR A 187      54.779  54.600   3.877  1.00 11.27           C
ATOM   2556  C   THR A 187      55.292  55.174   5.193  1.00 13.38           C
ATOM   2557  O   THR A 187      56.221  54.635   5.808  1.00 12.65           O
ATOM   2558  CB  THR A 187      55.310  55.341   2.657  1.00 12.91           C
ATOM   2559  OG1 THR A 187      54.862  54.674   1.461  1.00 10.94           O
ATOM   2560  CG2 THR A 187      56.844  55.379   2.631  1.00 12.93           C
ATOM   2561  H   THR A 187      52.974  55.183   3.307  1.00 16.21           H
ATOM   2562  HA  THR A 187      55.076  53.679   3.808  1.00 13.51           H
ATOM   2563  HB  THR A 187      54.986  56.254   2.676  1.00 15.47           H
ATOM   2564  HG1 THR A 187      54.044  54.813   1.335  1.00 13.10           H
ATOM   2565 HG21 THR A 187      57.146  55.868   1.848  1.00 15.50           H
ATOM   2566 HG22 THR A 187      57.195  55.817   3.422  1.00 15.50           H
ATOM   2567 HG23 THR A 187      57.190  54.474   2.582  1.00 15.50           H
ATOM   2568  N   TRP A 188      54.656  56.235   5.667  1.00 13.74           N
ATOM   2569  CA  TRP A 188      55.018  56.788   6.962  1.00 15.15           C
ATOM   2570  C   TRP A 188      54.810  55.747   8.056  1.00 14.91           C
ATOM   2571  O   TRP A 188      55.704  55.501   8.868  1.00 14.71           O
ATOM   2572  CB  TRP A 188      54.195  58.054   7.248  1.00 15.25           C
ATOM   2573  CG  TRP A 188      54.652  58.785   8.471  1.00 15.79           C
ATOM   2574  CD1 TRP A 188      55.543  59.827   8.522  1.00 19.69           C
ATOM   2575  CD2 TRP A 188      54.285  58.499   9.831  1.00 12.50           C
ATOM   2576  NE1 TRP A 188      55.771  60.175   9.827  1.00 16.52           N
ATOM   2577  CE2 TRP A 188      55.007  59.388  10.649  1.00 19.14           C
ATOM   2578  CE3 TRP A 188      53.444  57.565  10.435  1.00 12.68           C
ATOM   2579  CZ2 TRP A 188      54.888  59.384  12.034  1.00 16.75           C
ATOM   2580  CZ3 TRP A 188      53.347  57.541  11.815  1.00 20.22           C
ATOM   2581  CH2 TRP A 188      54.048  58.450  12.596  1.00 17.07           C
ATOM   2582  H   TRP A 188      54.016  56.647   5.265  1.00 16.47           H
ATOM   2583  HA  TRP A 188      55.957  57.037   6.938  1.00 18.16           H
ATOM   2584  HB2 TRP A 188      54.266  58.653   6.492  1.00 18.28           H
ATOM   2585  HB3 TRP A 188      53.281  57.781   7.401  1.00 18.28           H
ATOM   2586  HD1 TRP A 188      55.959  60.216   7.790  1.00 23.61           H
ATOM   2587  HE1 TRP A 188      56.275  60.808  10.084  1.00 19.80           H
ATOM   2588  HE3 TRP A 188      52.975  56.947   9.923  1.00 15.20           H
ATOM   2589  HZ2 TRP A 188      55.362  59.987  12.556  1.00 20.08           H
ATOM   2590  HZ3 TRP A 188      52.778  56.937  12.225  1.00 24.24           H
ATOM   2591  HH2 TRP A 188      53.943  58.420  13.518  1.00 20.47           H
ATOM   2592  N   LEU A 189      53.646  55.086   8.063  1.00 13.17           N
ATOM   2593  CA  LEU A 189      53.367  54.088   9.099  1.00 13.92           C
ATOM   2594  C   LEU A 189      54.380  52.955   9.093  1.00 12.23           C
ATOM   2595  O   LEU A 189      54.796  52.478  10.164  1.00 13.63           O
ATOM   2596  CB  LEU A 189      51.966  53.497   8.927  1.00 12.91           C
ATOM   2597  CG  LEU A 189      50.807  54.375   9.377  1.00 10.93           C
ATOM   2598  CD1 LEU A 189      49.455  53.674   9.029  1.00 12.27           C
ATOM   2599  CD2 LEU A 189      50.884  54.694  10.888  1.00 13.55           C
ATOM   2600  H   LEU A 189      53.019  55.189   7.480  1.00 15.79           H
ATOM   2601  HA  LEU A 189      53.420  54.517   9.968  1.00 16.69           H
ATOM   2602  HB2 LEU A 189      51.832  53.297   7.988  1.00 15.47           H
ATOM   2603  HB3 LEU A 189      51.919  52.670   9.438  1.00 15.47           H
ATOM   2604  HG  LEU A 189      50.846  55.213   8.892  1.00 13.10           H
ATOM   2605 HD11 LEU A 189      48.729  54.254   9.305  1.00 14.71           H
ATOM   2606 HD12 LEU A 189      49.425  53.515   8.074  1.00 14.71           H
ATOM   2607 HD13 LEU A 189      49.398  52.829   9.502  1.00 14.71           H
ATOM   2608 HD21 LEU A 189      50.115  55.235  11.127  1.00 16.24           H
ATOM   2609 HD22 LEU A 189      50.863  53.864  11.389  1.00 16.24           H
ATOM   2610 HD23 LEU A 189      51.705  55.175  11.069  1.00 16.24           H
ATOM   2611  N   LYS A 190      54.768  52.479   7.915  1.00 10.48           N
ATOM   2612  CA  LYS A 190      55.727  51.382   7.885  1.00 12.25           C
ATOM   2613  C   LYS A 190      57.057  51.828   8.476  1.00 16.17           C
ATOM   2614  O   LYS A 190      57.660  51.115   9.283  1.00 14.65           O
ATOM   2615  CB  LYS A 190      55.945  50.863   6.471  1.00 14.98           C
ATOM   2616  CG  LYS A 190      56.840  49.620   6.415  1.00 16.60           C
ATOM   2617  CD  LYS A 190      57.017  49.171   4.970  1.00 25.47           C
ATOM   2618  CE  LYS A 190      57.564  47.736   4.806  1.00 39.42           C
ATOM   2619  NZ  LYS A 190      58.676  47.513   5.746  1.00 47.93           N1+
ATOM   2620  H   LYS A 190      54.512  52.768   7.147  1.00 12.55           H
ATOM   2621  HA  LYS A 190      55.372  50.654   8.426  1.00 14.69           H
ATOM   2622  HB2 LYS A 190      55.091  50.637   6.071  1.00 17.95           H
ATOM   2623  HB3 LYS A 190      56.384  51.557   5.957  1.00 17.95           H
ATOM   2624  HG2 LYS A 190      57.710  49.846   6.768  1.00 19.90           H
ATOM   2625  HG3 LYS A 190      56.434  48.900   6.924  1.00 19.90           H
ATOM   2626  HD2 LYS A 190      56.152  49.202   4.532  1.00 30.55           H
ATOM   2627  HD3 LYS A 190      57.635  49.777   4.531  1.00 30.55           H
ATOM   2628  HE2 LYS A 190      56.857  47.098   5.006  1.00 47.29           H
ATOM   2629  HE3 LYS A 190      57.891  47.607   3.901  1.00 47.29           H
ATOM   2630  HZ1 LYS A 190      59.071  46.734   5.568  1.00 57.50           H
ATOM   2631  HZ2 LYS A 190      59.274  48.170   5.665  1.00 57.50           H
ATOM   2632  HZ3 LYS A 190      58.363  47.503   6.580  1.00 57.50           H
ATOM   2633  N   GLN A 191      57.506  53.014   8.099  1.00 14.44           N
ATOM   2634  CA  GLN A 191      58.803  53.510   8.538  1.00 16.52           C
ATOM   2635  C   GLN A 191      58.827  53.772  10.043  1.00 20.62           C
ATOM   2636  O   GLN A 191      59.773  53.377  10.727  1.00 19.86           O
ATOM   2637  CB  GLN A 191      59.156  54.768   7.751  1.00 15.55           C
ATOM   2638  CG  GLN A 191      60.496  55.354   8.132  1.00 30.12           C
ATOM   2639  CD  GLN A 191      60.881  56.562   7.281  1.00 28.77           C
ATOM   2640  OE1 GLN A 191      60.158  56.953   6.346  1.00 36.95           O
ATOM   2641  NE2 GLN A 191      62.023  57.173   7.616  1.00 41.69           N
ATOM   2642  H   GLN A 191      57.075  53.554   7.594  1.00 17.31           H
ATOM   2643  HA  GLN A 191      59.473  52.839   8.343  1.00 19.81           H
ATOM   2644  HB2 GLN A 191      59.199  54.539   6.810  1.00 18.64           H
ATOM   2645  HB3 GLN A 191      58.469  55.435   7.896  1.00 18.64           H
ATOM   2646  HG2 GLN A 191      60.456  55.637   9.060  1.00 36.12           H
ATOM   2647  HG3 GLN A 191      61.179  54.672   8.021  1.00 36.12           H
ATOM   2648 HE21 GLN A 191      62.489  56.884   8.281  1.00 50.01           H
ATOM   2649 HE22 GLN A 191      62.293  57.860   7.170  1.00 50.01           H
ATOM   2650  N   PHE A 192      57.810  54.443  10.584  1.00 15.27           N
ATOM   2651  CA  PHE A 192      57.888  54.885  11.973  1.00 13.96           C
ATOM   2652  C   PHE A 192      57.097  54.028  12.963  1.00 19.25           C
ATOM   2653  O   PHE A 192      57.460  53.993  14.146  1.00 21.33           O
ATOM   2654  CB  PHE A 192      57.428  56.341  12.071  1.00 17.03           C
ATOM   2655  CG  PHE A 192      58.340  57.300  11.380  1.00 16.83           C
ATOM   2656  CD1 PHE A 192      58.033  57.798  10.114  1.00 13.46           C
ATOM   2657  CD2 PHE A 192      59.526  57.690  11.961  1.00 17.07           C
ATOM   2658  CE1 PHE A 192      58.866  58.663   9.469  1.00 18.13           C
ATOM   2659  CE2 PHE A 192      60.367  58.570  11.313  1.00 22.54           C
ATOM   2660  CZ  PHE A 192      60.037  59.054  10.069  1.00 23.49           C
ATOM   2661  H   PHE A 192      57.086  54.674  10.180  1.00 18.30           H
ATOM   2662  HA  PHE A 192      58.816  54.869  12.250  1.00 16.73           H
ATOM   2663  HB2 PHE A 192      56.546  56.426  11.676  1.00 20.42           H
ATOM   2664  HB3 PHE A 192      57.393  56.592  13.008  1.00 20.42           H
ATOM   2665  HD1 PHE A 192      57.244  57.541   9.692  1.00 16.13           H
ATOM   2666  HD2 PHE A 192      59.760  57.375  12.804  1.00 20.47           H
ATOM   2667  HE1 PHE A 192      58.646  58.989   8.630  1.00 21.74           H
ATOM   2668  HE2 PHE A 192      61.159  58.836  11.714  1.00 27.03           H
ATOM   2669  HZ  PHE A 192      60.602  59.646   9.631  1.00 28.17           H
ATOM   2670  N   MET A 193      56.060  53.317  12.530  1.00 14.92           N
ATOM   2671  CA  MET A 193      55.229  52.511  13.427  1.00 15.36           C
ATOM   2672  C   MET A 193      55.348  51.024  13.135  1.00 17.47           C
ATOM   2673  O   MET A 193      54.830  50.207  13.911  1.00 15.85           O
ATOM   2674  CB  MET A 193      53.754  52.917  13.332  1.00 16.44           C
ATOM   2675  CG  MET A 193      53.338  54.233  13.996  1.00 21.99           C
ATOM   2676  SD  MET A 193      53.591  54.361  15.814  1.00 26.96           S
ATOM   2677  CE  MET A 193      54.851  55.543  15.516  1.00 21.60           C
ATOM   2678  H   MET A 193      55.818  53.266  11.707  1.00 17.88           H
ATOM   2679  HA  MET A 193      55.501  52.665  14.347  1.00 18.41           H
ATOM   2680  HB2 MET A 193      53.518  52.980  12.394  1.00 19.71           H
ATOM   2681  HB3 MET A 193      53.233  52.214  13.753  1.00 19.71           H
ATOM   2682  HG2 MET A 193      53.832  54.957  13.575  1.00 26.37           H
ATOM   2683  HG3 MET A 193      52.393  54.364  13.840  1.00 26.37           H
ATOM   2684  HE1 MET A 193      55.258  55.747  16.369  1.00 25.90           H
ATOM   2685  HE2 MET A 193      55.499  55.143  14.913  1.00 25.90           H
ATOM   2686  HE3 MET A 193      54.459  56.336  15.108  1.00 25.90           H
ATOM   2687  N   ASN A 194      56.005  50.661  12.038  1.00 13.39           N
ATOM   2688  CA  ASN A 194      56.216  49.274  11.648  1.00 19.68           C
ATOM   2689  C   ASN A 194      54.904  48.505  11.517  1.00 21.16           C
ATOM   2690  O   ASN A 194      54.793  47.354  11.941  1.00 14.62           O
ATOM   2691  CB  ASN A 194      57.145  48.581  12.644  1.00 20.08           C
ATOM   2692  CG  ASN A 194      57.614  47.232  12.151  1.00 26.70           C
ATOM   2693  OD1 ASN A 194      57.710  46.994  10.948  1.00 26.02           O
ATOM   2694  ND2 ASN A 194      57.901  46.341  13.089  1.00 33.33           N
ATOM   2695  H   ASN A 194      56.369  51.214  11.493  1.00 16.05           H
ATOM   2696  HA  ASN A 194      56.649  49.261  10.779  1.00 23.59           H
ATOM   2697  HB2 ASN A 194      56.676  48.454  13.484  1.00 24.08           H
ATOM   2698  HB3 ASN A 194      57.928  49.135  12.781  1.00 24.08           H
ATOM   2699 HD21 ASN A 194      57.808  46.569  13.911  1.00 39.98           H
ATOM   2700  N   VAL A 195      53.886  49.143  10.948  1.00 15.72           N
ATOM   2701  CA  VAL A 195      52.590  48.498  10.758  1.00 16.72           C
ATOM   2702  C   VAL A 195      52.024  48.934   9.413  1.00 16.22           C
ATOM   2703  O   VAL A 195      52.287  50.043   8.943  1.00 13.38           O
ATOM   2704  CB  VAL A 195      51.565  48.804  11.885  1.00 16.67           C
ATOM   2705  CG1 VAL A 195      52.069  48.322  13.257  1.00 26.14           C
ATOM   2706  CG2 VAL A 195      51.197  50.278  11.932  1.00 16.61           C
ATOM   2707  H   VAL A 195      53.920  49.955  10.664  1.00 18.85           H
ATOM   2708  HA  VAL A 195      52.726  47.535  10.736  1.00 20.04           H
ATOM   2709  HB  VAL A 195      50.747  48.312  11.700  1.00 19.98           H
ATOM   2710 HG11 VAL A 195      51.408  48.537  13.935  1.00 31.35           H
ATOM   2711 HG12 VAL A 195      52.204  47.361  13.214  1.00 31.35           H
ATOM   2712 HG13 VAL A 195      52.908  48.763  13.462  1.00 31.35           H
ATOM   2713 HG21 VAL A 195      50.574  50.421  12.664  1.00 19.91           H
ATOM   2714 HG22 VAL A 195      52.005  50.792  12.081  1.00 19.91           H
ATOM   2715 HG23 VAL A 195      50.782  50.536  11.098  1.00 19.91           H
ATOM   2716  N   THR A 196      51.256  48.037   8.805  1.00 12.83           N
ATOM   2717  CA  THR A 196      50.521  48.304   7.566  1.00 15.49           C
ATOM   2718  C   THR A 196      49.077  47.855   7.760  1.00 13.44           C
ATOM   2719  O   THR A 196      48.815  46.638   7.814  1.00 15.00           O
ATOM   2720  CB  THR A 196      51.149  47.569   6.375  1.00 12.73           C
ATOM   2721  OG1 THR A 196      52.514  47.977   6.196  1.00 15.06           O
ATOM   2722  CG2 THR A 196      50.364  47.835   5.097  1.00 17.67           C
ATOM   2723  H   THR A 196      51.154  47.231   9.090  1.00 15.38           H
ATOM   2724  HA  THR A 196      50.526  49.257   7.393  1.00 18.57           H
ATOM   2725  HB  THR A 196      51.135  46.617   6.557  1.00 15.25           H
ATOM   2726  HG1 THR A 196      52.569  48.817   6.177  1.00 18.06           H
ATOM   2727 HG21 THR A 196      50.790  47.381   4.353  1.00 21.18           H
ATOM   2728 HG22 THR A 196      49.455  47.501   5.183  1.00 21.18           H
ATOM   2729 HG23 THR A 196      50.335  48.787   4.915  1.00 21.18           H
ATOM   2730  N   PRO A 197      48.121  48.773   7.856  1.00 12.87           N
ATOM   2731  CA  PRO A 197      46.728  48.364   8.027  1.00 13.88           C
ATOM   2732  C   PRO A 197      46.230  47.491   6.894  1.00 16.52           C
ATOM   2733  O   PRO A 197      46.566  47.691   5.728  1.00 14.54           O
ATOM   2734  CB  PRO A 197      45.984  49.688   8.056  1.00 11.88           C
ATOM   2735  CG  PRO A 197      47.009  50.667   8.609  1.00 14.69           C
ATOM   2736  CD  PRO A 197      48.286  50.232   7.990  1.00 14.52           C
ATOM   2737  HA  PRO A 197      46.610  47.905   8.873  1.00 16.64           H
ATOM   2738  HB2 PRO A 197      45.709  49.931   7.156  1.00 14.24           H
ATOM   2739  HB3 PRO A 197      45.220  49.626   8.645  1.00 14.24           H
ATOM   2740  HG2 PRO A 197      46.778  51.577   8.364  1.00 17.61           H
ATOM   2741  HG3 PRO A 197      47.061  50.580   9.573  1.00 17.61           H
ATOM   2742  HD2 PRO A 197      48.399  50.645   7.117  1.00 17.40           H
ATOM   2743  HD3 PRO A 197      49.029  50.430   8.581  1.00 17.40           H
ATOM   2744  N   THR A 198      45.414  46.507   7.255  1.00 15.11           N
ATOM   2745  CA  THR A 198      44.725  45.687   6.268  1.00 17.47           C
ATOM   2746  C   THR A 198      43.222  45.832   6.386  1.00 10.13           C
ATOM   2747  O   THR A 198      42.496  45.164   5.640  1.00 13.28           O
ATOM   2748  CB  THR A 198      45.078  44.210   6.393  1.00 18.59           C
ATOM   2749  OG1 THR A 198      44.573  43.733   7.641  1.00 15.28           O
ATOM   2750  CG2 THR A 198      46.569  43.992   6.265  1.00 18.71           C
ATOM   2751  H   THR A 198      45.256  46.300   8.076  1.00 18.11           H
ATOM   2752  HA  THR A 198      44.982  45.970   5.377  1.00 20.95           H
ATOM   2753  HB  THR A 198      44.661  43.704   5.682  1.00 22.29           H
ATOM   2754  HG1 THR A 198      44.597  44.345   8.216  1.00 18.31           H
ATOM   2755 HG21 THR A 198      46.779  43.052   6.392  1.00 22.43           H
ATOM   2756 HG22 THR A 198      46.875  44.255   5.378  1.00 22.43           H
ATOM   2757 HG23 THR A 198      47.034  44.520   6.929  1.00 22.43           H
ATOM   2758  N   ALA A 199      42.741  46.727   7.254  1.00 12.22           N
ATOM   2759  CA  ALA A 199      41.332  47.066   7.338  1.00  9.46           C
ATOM   2760  C   ALA A 199      41.135  48.568   7.107  1.00 11.60           C
ATOM   2761  O   ALA A 199      41.874  49.386   7.642  1.00 14.16           O
ATOM   2762  CB  ALA A 199      40.759  46.657   8.709  1.00 12.42           C
ATOM   2763  H   ALA A 199      43.228  47.157   7.817  1.00 14.65           H
ATOM   2764  HA  ALA A 199      40.856  46.575   6.651  1.00 11.34           H
ATOM   2765  HB1 ALA A 199      39.805  46.851   8.713  1.00 14.89           H
ATOM   2766  HB2 ALA A 199      40.904  45.709   8.839  1.00 14.89           H
ATOM   2767  HB3 ALA A 199      41.195  47.167   9.412  1.00 14.89           H
ATOM   2768  N   SER A 200      40.127  48.922   6.323  1.00 10.65           N
ATOM   2769  CA  SER A 200      39.858  50.307   5.955  1.00 12.66           C
ATOM   2770  C   SER A 200      38.590  50.794   6.635  1.00 13.36           C
ATOM   2771  O   SER A 200      37.634  50.028   6.835  1.00 13.51           O
ATOM   2772  CB  SER A 200      39.721  50.477   4.434  1.00 13.19           C
ATOM   2773  OG  SER A 200      39.542  51.835   4.083  1.00 15.68           O
ATOM   2774  H   SER A 200      39.568  48.364   5.986  1.00 12.77           H
ATOM   2775  HA  SER A 200      40.596  50.864   6.256  1.00 15.17           H
ATOM   2776  HB2 SER A 200      40.515  50.137   3.984  1.00 15.80           H
ATOM   2777  HB3 SER A 200      38.942  49.989   4.127  1.00 15.80           H
ATOM   2778  HG  SER A 200      40.216  52.284   4.316  1.00 18.79           H
ATOM   2779  N   TRP A 201      38.612  52.080   6.989  1.00 10.12           N
ATOM   2780  CA  TRP A 201      37.566  52.760   7.745  1.00 10.09           C
ATOM   2781  C   TRP A 201      37.213  54.052   7.014  1.00 13.24           C
ATOM   2782  O   TRP A 201      38.020  54.986   6.966  1.00 13.71           O
ATOM   2783  CB  TRP A 201      38.072  53.035   9.169  1.00  9.80           C
ATOM   2784  CG  TRP A 201      37.266  53.884  10.145  1.00 12.37           C
ATOM   2785  CD1 TRP A 201      37.419  55.230  10.418  1.00 15.79           C
ATOM   2786  CD2 TRP A 201      36.292  53.413  11.076  1.00 12.95           C
ATOM   2787  NE1 TRP A 201      36.582  55.608  11.434  1.00 13.04           N
ATOM   2788  CE2 TRP A 201      35.893  54.513  11.867  1.00 13.38           C
ATOM   2789  CE3 TRP A 201      35.723  52.160  11.330  1.00 14.00           C
ATOM   2790  CZ2 TRP A 201      34.939  54.406  12.868  1.00 12.59           C
ATOM   2791  CZ3 TRP A 201      34.780  52.058  12.333  1.00 16.77           C
ATOM   2792  CH2 TRP A 201      34.391  53.176  13.082  1.00 14.58           C
ATOM   2793  H   TRP A 201      39.275  52.596   6.808  1.00 12.12           H
ATOM   2794  HA  TRP A 201      36.783  52.190   7.781  1.00 12.09           H
ATOM   2795  HB2 TRP A 201      38.162  52.174   9.599  1.00 11.74           H
ATOM   2796  HB3 TRP A 201      38.949  53.445   9.112  1.00 11.74           H
ATOM   2797  HD1 TRP A 201      38.008  55.803   9.982  1.00 18.93           H
ATOM   2798  HE1 TRP A 201      36.500  56.399  11.761  1.00 15.63           H
ATOM   2799  HE3 TRP A 201      35.986  51.411  10.846  1.00 16.78           H
ATOM   2800  HZ2 TRP A 201      34.672  55.153  13.355  1.00 15.09           H
ATOM   2801  HZ3 TRP A 201      34.388  51.237  12.508  1.00 20.11           H
ATOM   2802  HH2 TRP A 201      33.738  53.080  13.742  1.00 17.48           H
ATOM   2803  N   ALA A 202      36.009  54.112   6.441  1.00 12.83           N
ATOM   2804  CA  ALA A 202      35.563  55.277   5.672  1.00 12.20           C
ATOM   2805  C   ALA A 202      34.146  55.652   6.107  1.00 11.73           C
ATOM   2806  O   ALA A 202      33.173  55.187   5.519  1.00 11.01           O
ATOM   2807  CB  ALA A 202      35.641  55.003   4.176  1.00 16.51           C
ATOM   2808  H   ALA A 202      35.427  53.481   6.495  1.00 15.38           H
ATOM   2809  HA  ALA A 202      36.143  56.030   5.872  1.00 14.62           H
ATOM   2810  HB1 ALA A 202      35.327  55.786   3.696  1.00 19.80           H
ATOM   2811  HB2 ALA A 202      36.567  54.828   3.943  1.00 19.80           H
ATOM   2812  HB3 ALA A 202      35.087  54.234   3.962  1.00 19.80           H
ATOM   2813  N   ILE A 203      34.041  56.498   7.138  1.00 12.00           N
ATOM   2814  CA  ILE A 203      32.756  56.774   7.772  1.00 13.30           C
ATOM   2815  C   ILE A 203      32.101  58.084   7.310  1.00 11.84           C
ATOM   2816  O   ILE A 203      30.917  58.282   7.619  1.00 12.20           O
ATOM   2817  CB  ILE A 203      32.879  56.765   9.321  1.00 11.62           C
ATOM   2818  CG1 ILE A 203      33.928  57.786   9.807  1.00 12.60           C
ATOM   2819  CG2 ILE A 203      33.130  55.296   9.854  1.00 14.17           C
ATOM   2820  CD1 ILE A 203      33.959  58.008  11.327  1.00 16.12           C
ATOM   2821  H   ILE A 203      34.699  56.924   7.485  1.00 14.38           H
ATOM   2822  HA  ILE A 203      32.151  56.049   7.542  1.00 15.94           H
ATOM   2823  HB  ILE A 203      32.019  57.056   9.669  1.00 13.93           H
ATOM   2824 HG12 ILE A 203      34.811  57.535   9.537  1.00 15.10           H
ATOM   2825 HG13 ILE A 203      33.716  58.644   9.407  1.00 15.10           H
ATOM   2826 HG21 ILE A 203      33.227  55.305  10.819  1.00 16.99           H
ATOM   2827 HG22 ILE A 203      32.372  54.749   9.604  1.00 16.99           H
ATOM   2828 HG23 ILE A 203      33.929  54.923   9.466  1.00 16.99           H
ATOM   2829 HD11 ILE A 203      34.649  58.658  11.522  1.00 19.33           H
ATOM   2830 HD12 ILE A 203      33.100  58.342  11.628  1.00 19.33           H
ATOM   2831 HD13 ILE A 203      34.167  57.167  11.762  1.00 19.33           H
ATOM   2832  N   ASP A 204      32.848  59.034   6.633  1.00 11.35           N
ATOM   2833  CA  ASP A 204      32.227  60.344   6.400  1.00 13.06           C
ATOM   2834  C   ASP A 204      32.124  60.726   4.924  1.00 12.21           C
ATOM   2835  O   ASP A 204      31.368  61.625   4.555  1.00 13.15           O
ATOM   2836  CB  ASP A 204      32.950  61.436   7.177  1.00 11.96           C
ATOM   2837  CG  ASP A 204      32.032  62.630   7.401  1.00 12.31           C
ATOM   2838  OD1 ASP A 204      32.555  63.773   7.581  1.00 11.40           O
ATOM   2839  OD2 ASP A 204      30.788  62.490   7.395  1.00 13.34           O1-
ATOM   2840  H   ASP A 204      33.860  58.968   6.591  1.00 13.61           H
ATOM   2841  HA  ASP A 204      31.140  60.289   6.770  1.00 15.65           H
ATOM   2842  HB2 ASP A 204      33.245  61.065   8.187  1.00 14.33           H
ATOM   2843  HB3 ASP A 204      33.885  61.744   6.671  1.00 14.33           H
ATOM   2844  N   PRO A 205      32.850  60.065   3.963  1.00 12.02           N
ATOM   2845  CA  PRO A 205      32.708  60.472   2.527  1.00 11.94           C
ATOM   2846  C   PRO A 205      31.269  60.387   2.031  1.00 13.32           C
ATOM   2847  O   PRO A 205      30.542  59.496   2.473  1.00 11.90           O
ATOM   2848  CB  PRO A 205      33.598  59.469   1.772  1.00 14.36           C
ATOM   2849  CG  PRO A 205      34.608  59.069   2.741  1.00 15.59           C
ATOM   2850  CD  PRO A 205      33.849  58.976   4.057  1.00 16.33           C
ATOM   2851  HA  PRO A 205      33.046  61.361   2.377  1.00 14.31           H
ATOM   2852  HB2 PRO A 205      33.079  58.692   1.507  1.00 17.21           H
ATOM   2853  HB3 PRO A 205      34.004  59.881   0.990  1.00 17.21           H
ATOM   2854  HG2 PRO A 205      34.972  58.202   2.505  1.00 18.69           H
ATOM   2855  HG3 PRO A 205      35.306  59.744   2.783  1.00 18.69           H
ATOM   2856  HD2 PRO A 205      33.421  58.106   4.125  1.00 19.57           H
ATOM   2857  HD3 PRO A 205      34.476  59.144   4.777  1.00 19.57           H
ATOM   2858  N   PHE A 206      30.881  61.261   1.038  1.00 12.30           N
ATOM   2859  CA  PHE A 206      29.453  61.526   0.778  1.00 11.13           C
ATOM   2860  C   PHE A 206      29.005  60.725  -0.480  1.00 11.69           C
ATOM   2861  O   PHE A 206      28.752  61.121  -1.603  1.00 13.60           O
ATOM   2862  CB  PHE A 206      29.134  63.002   0.549  1.00 10.04           C
ATOM   2863  CG  PHE A 206      29.972  63.944   1.360  1.00 11.67           C
ATOM   2864  CD1 PHE A 206      30.241  63.706   2.713  1.00 10.64           C
ATOM   2865  CD2 PHE A 206      30.506  65.084   0.732  1.00 13.86           C
ATOM   2866  CE1 PHE A 206      31.073  64.580   3.421  1.00 11.37           C
ATOM   2867  CE2 PHE A 206      31.337  65.948   1.444  1.00 13.77           C
ATOM   2868  CZ  PHE A 206      31.629  65.693   2.789  1.00 10.04           C
ATOM   2869  H   PHE A 206      31.583  61.834   0.511  1.00 14.74           H
ATOM   2870  HA  PHE A 206      28.864  61.159   1.667  1.00 13.34           H
ATOM   2871  HB2 PHE A 206      29.257  63.235  -0.537  1.00 12.03           H
ATOM   2872  HB3 PHE A 206      28.057  63.170   0.764  1.00 12.03           H
ATOM   2873  HD1 PHE A 206      29.853  62.824   3.220  1.00 12.75           H
ATOM   2874  HD2 PHE A 206      30.312  65.274  -0.326  1.00 16.61           H
ATOM   2875  HE1 PHE A 206      31.319  64.353   4.462  1.00 13.62           H
ATOM   2876  HE2 PHE A 206      31.807  66.807   0.950  1.00 16.50           H
ATOM   2877  HZ  PHE A 206      32.325  66.360   3.315  1.00 12.03           H
ATOM   2878  N   GLY A 207      28.817  59.418  -0.141  1.00 14.32           N
ATOM   2879  CA  GLY A 207      28.699  58.259  -1.027  1.00 16.16           C
ATOM   2880  C   GLY A 207      30.037  57.525  -1.188  1.00 11.07           C
ATOM   2881  O   GLY A 207      31.101  58.021  -0.808  1.00 10.47           O
ATOM   2882  H   GLY A 207      28.741  59.174   0.684  1.00 17.16           H
ATOM   2883  HA2 GLY A 207      28.059  57.634  -0.682  1.00 19.38           H
ATOM   2884  HA3 GLY A 207      28.403  58.556  -1.897  1.00 19.38           H
ATOM   2885  N   HIS A 208      29.984  56.282  -1.751  1.00 13.11           N
ATOM   2886  CA  HIS A 208      31.156  55.405  -1.803  1.00 11.49           C
ATOM   2887  C   HIS A 208      31.375  54.776  -3.175  1.00 11.08           C
ATOM   2888  O   HIS A 208      30.426  54.435  -3.894  1.00 12.75           O
ATOM   2889  CB  HIS A 208      31.052  54.285  -0.774  1.00 11.99           C
ATOM   2890  CG  HIS A 208      31.154  54.764   0.629  1.00 11.99           C
ATOM   2891  ND1 HIS A 208      32.362  55.025   1.231  1.00 14.35           N
ATOM   2892  CD2 HIS A 208      30.202  55.062   1.539  1.00 13.00           C
ATOM   2893  CE1 HIS A 208      32.149  55.456   2.457  1.00 13.05           C
ATOM   2894  NE2 HIS A 208      30.850  55.461   2.679  1.00 13.28           N
ATOM   2895  H   HIS A 208      29.282  55.931  -2.102  1.00 15.71           H
ATOM   2896  HA  HIS A 208      31.948  55.938  -1.603  1.00 13.77           H
ATOM   2897  HB2 HIS A 208      31.782  53.662  -0.921  1.00 14.37           H
ATOM   2898  HB3 HIS A 208      30.200  53.831  -0.876  1.00 14.37           H
ATOM   2899  HD1 HIS A 208      33.133  54.924   0.860  1.00 17.20           H
ATOM   2900  HD2 HIS A 208      29.279  54.986   1.422  1.00 15.58           H
ATOM   2901  HE1 HIS A 208      32.812  55.681   3.076  1.00 15.64           H
ATOM   2902  N   SER A 209      32.650  54.590  -3.513  1.00 10.60           N
ATOM   2903  CA  SER A 209      33.066  54.140  -4.827  1.00 12.28           C
ATOM   2904  C   SER A 209      33.754  52.777  -4.771  1.00 10.61           C
ATOM   2905  O   SER A 209      34.589  52.546  -3.889  1.00  9.87           O
ATOM   2906  CB  SER A 209      34.029  55.141  -5.471  1.00 11.67           C
ATOM   2907  OG  SER A 209      34.548  54.577  -6.675  1.00 12.21           O
ATOM   2908  H   SER A 209      33.309  54.719  -2.970  1.00 12.70           H
ATOM   2909  HA  SER A 209      32.283  54.082  -5.404  1.00 14.71           H
ATOM   2910  HB2 SER A 209      33.546  55.957  -5.674  1.00 13.99           H
ATOM   2911  HB3 SER A 209      34.761  55.330  -4.864  1.00 13.99           H
ATOM   2912  HG  SER A 209      34.936  55.163  -7.132  1.00 14.63           H
ATOM   2913  N   PRO A 210      33.478  51.879  -5.734  1.00 11.39           N
ATOM   2914  CA  PRO A 210      34.228  50.606  -5.810  1.00 10.93           C
ATOM   2915  C   PRO A 210      35.686  50.780  -6.228  1.00 12.93           C
ATOM   2916  O   PRO A 210      36.463  49.820  -6.125  1.00 10.36           O
ATOM   2917  CB  PRO A 210      33.445  49.804  -6.847  1.00  8.11           C
ATOM   2918  CG  PRO A 210      32.962  50.881  -7.789  1.00 12.32           C
ATOM   2919  CD  PRO A 210      32.550  52.016  -6.867  1.00  9.40           C
ATOM   2920  HA  PRO A 210      34.184  50.138  -4.955  1.00 13.10           H
ATOM   2921  HB2 PRO A 210      34.028  49.172  -7.301  1.00  9.72           H
ATOM   2922  HB3 PRO A 210      32.695  49.349  -6.441  1.00  9.72           H
ATOM   2923  HG2 PRO A 210      33.695  51.166  -8.357  1.00 14.76           H
ATOM   2924  HG3 PRO A 210      32.212  50.564  -8.316  1.00 14.76           H
ATOM   2925  HD2 PRO A 210      32.674  52.870  -7.303  1.00 11.27           H
ATOM   2926  HD3 PRO A 210      31.635  51.885  -6.575  1.00 11.27           H
ATOM   2927  N   THR A 211      36.105  51.984  -6.640  1.00 10.53           N
ATOM   2928  CA  THR A 211      37.538  52.231  -6.784  1.00 11.11           C
ATOM   2929  C   THR A 211      38.301  51.959  -5.483  1.00  9.42           C
ATOM   2930  O   THR A 211      39.488  51.602  -5.520  1.00 10.80           O
ATOM   2931  CB  THR A 211      37.760  53.671  -7.249  1.00 10.24           C
ATOM   2932  OG1 THR A 211      37.254  53.790  -8.583  1.00 12.48           O
ATOM   2933  CG2 THR A 211      39.210  54.009  -7.296  1.00 10.06           C
ATOM   2934  H   THR A 211      35.599  52.655  -6.825  1.00 12.62           H
ATOM   2935  HA  THR A 211      37.891  51.642  -7.468  1.00 13.31           H
ATOM   2936  HB  THR A 211      37.307  54.289  -6.651  1.00 12.27           H
ATOM   2937  HG1 THR A 211      36.719  54.435  -8.627  1.00 14.96           H
ATOM   2938 HG21 THR A 211      39.329  54.903  -7.657  1.00 12.05           H
ATOM   2939 HG22 THR A 211      39.605  53.969  -6.412  1.00 12.05           H
ATOM   2940 HG23 THR A 211      39.658  53.380  -7.885  1.00 12.05           H
ATOM   2941  N   MET A 212      37.651  52.110  -4.335  1.00 10.74           N
ATOM   2942  CA  MET A 212      38.365  51.908  -3.069  1.00 11.15           C
ATOM   2943  C   MET A 212      38.692  50.438  -2.828  1.00 11.79           C
ATOM   2944  O   MET A 212      39.877  50.115  -2.622  1.00 11.06           O
ATOM   2945  CB  MET A 212      37.571  52.515  -1.910  1.00 10.29           C
ATOM   2946  CG  MET A 212      37.273  53.991  -1.998  1.00 15.43           C
ATOM   2947  SD  MET A 212      38.706  55.080  -2.233  1.00 16.53           S
ATOM   2948  CE  MET A 212      39.524  54.915  -0.649  1.00 14.65           C
ATOM   2949  H   MET A 212      36.822  52.315  -4.255  1.00 12.87           H
ATOM   2950  HA  MET A 212      39.205  52.393  -3.117  1.00 13.36           H
ATOM   2951  HB2 MET A 212      36.721  52.056  -1.847  1.00 12.32           H
ATOM   2952  HB3 MET A 212      38.083  52.380  -1.095  1.00 12.32           H
ATOM   2953  HG2 MET A 212      36.661  54.145  -2.735  1.00 18.49           H
ATOM   2954  HG3 MET A 212      36.847  54.253  -1.165  1.00 18.49           H
ATOM   2955  HE1 MET A 212      40.309  55.481  -0.661  1.00 17.56           H
ATOM   2956  HE2 MET A 212      38.927  55.201   0.059  1.00 17.56           H
ATOM   2957  HE3 MET A 212      39.778  53.988  -0.514  1.00 17.56           H
ATOM   2958  N   PRO A 213      37.744  49.499  -2.868  1.00 11.57           N
ATOM   2959  CA  PRO A 213      38.162  48.092  -2.763  1.00 10.76           C
ATOM   2960  C   PRO A 213      39.117  47.687  -3.869  1.00 11.55           C
ATOM   2961  O   PRO A 213      40.029  46.889  -3.626  1.00 10.27           O
ATOM   2962  CB  PRO A 213      36.825  47.324  -2.797  1.00 10.16           C
ATOM   2963  CG  PRO A 213      35.861  48.307  -3.424  1.00 12.03           C
ATOM   2964  CD  PRO A 213      36.275  49.625  -2.917  1.00 14.06           C
ATOM   2965  HA  PRO A 213      38.579  47.935  -1.900  1.00 12.90           H
ATOM   2966  HB2 PRO A 213      36.903  46.520  -3.331  1.00 12.18           H
ATOM   2967  HB3 PRO A 213      36.550  47.106  -1.897  1.00 12.18           H
ATOM   2968  HG2 PRO A 213      35.941  48.274  -4.389  1.00 14.42           H
ATOM   2969  HG3 PRO A 213      34.957  48.110  -3.148  1.00 14.42           H
ATOM   2970  HD2 PRO A 213      36.010  50.320  -3.542  1.00 16.85           H
ATOM   2971  HD3 PRO A 213      35.895  49.766  -2.035  1.00 16.85           H
ATOM   2972  N   TYR A 214      38.966  48.227  -5.086  1.00 11.52           N
ATOM   2973  CA  TYR A 214      39.948  47.961  -6.138  1.00 11.33           C
ATOM   2974  C   TYR A 214      41.386  48.230  -5.688  1.00 15.40           C
ATOM   2975  O   TYR A 214      42.261  47.358  -5.797  1.00 11.92           O
ATOM   2976  CB  TYR A 214      39.644  48.789  -7.371  1.00 12.31           C
ATOM   2977  CG  TYR A 214      40.565  48.508  -8.554  1.00 12.36           C
ATOM   2978  CD1 TYR A 214      40.349  47.419  -9.411  1.00 19.72           C
ATOM   2979  CD2 TYR A 214      41.615  49.346  -8.842  1.00  9.94           C
ATOM   2980  CE1 TYR A 214      41.175  47.216 -10.518  1.00 21.06           C
ATOM   2981  CE2 TYR A 214      42.431  49.134  -9.923  1.00 11.71           C
ATOM   2982  CZ  TYR A 214      42.223  48.096 -10.759  1.00 17.06           C
ATOM   2983  OH  TYR A 214      43.099  47.991 -11.834  1.00 16.31           O
ATOM   2984  H   TYR A 214      38.298  48.714  -5.326  1.00 13.80           H
ATOM   2985  HA  TYR A 214      39.867  47.028  -6.397  1.00 13.57           H
ATOM   2986  HB2 TYR A 214      38.740  48.580  -7.653  1.00 14.75           H
ATOM   2987  HB3 TYR A 214      39.705  49.737  -7.160  1.00 14.75           H
ATOM   2988  HD1 TYR A 214      39.638  46.836  -9.255  1.00 23.65           H
ATOM   2989  HD2 TYR A 214      41.774  50.076  -8.291  1.00 11.90           H
ATOM   2990  HE1 TYR A 214      41.031  46.491 -11.083  1.00 25.26           H
ATOM   2991  HE2 TYR A 214      43.131  49.716 -10.099  1.00 14.03           H
ATOM   2992  HH  TYR A 214      43.736  48.528 -11.730  1.00 19.55           H
ATOM   2993  N   ILE A 215      41.659  49.467  -5.251  1.00 11.09           N
ATOM   2994  CA  ILE A 215      42.995  49.863  -4.807  1.00  9.67           C
ATOM   2995  C   ILE A 215      43.383  49.122  -3.532  1.00 11.67           C
ATOM   2996  O   ILE A 215      44.510  48.644  -3.388  1.00 10.66           O
ATOM   2997  CB  ILE A 215      43.040  51.401  -4.591  1.00  9.18           C
ATOM   2998  CG1 ILE A 215      42.805  52.128  -5.895  1.00 12.95           C
ATOM   2999  CG2 ILE A 215      44.353  51.836  -3.931  1.00 11.56           C
ATOM   3000  CD1 ILE A 215      42.746  53.633  -5.739  1.00 16.30           C
ATOM   3001  H   ILE A 215      41.075  50.099  -5.201  1.00 13.29           H
ATOM   3002  HA  ILE A 215      43.631  49.625  -5.503  1.00 11.58           H
ATOM   3003  HB  ILE A 215      42.313  51.643  -3.999  1.00 10.99           H
ATOM   3004 HG12 ILE A 215      43.531  51.920  -6.509  1.00 15.52           H
ATOM   3005 HG13 ILE A 215      41.954  51.843  -6.264  1.00 15.52           H
ATOM   3006 HG21 ILE A 215      44.357  52.799  -3.820  1.00 13.85           H
ATOM   3007 HG22 ILE A 215      44.434  51.416  -3.061  1.00 13.85           H
ATOM   3008 HG23 ILE A 215      45.094  51.566  -4.500  1.00 13.85           H
ATOM   3009 HD11 ILE A 215      42.513  54.012  -6.599  1.00 19.54           H
ATOM   3010 HD12 ILE A 215      42.073  53.860  -5.077  1.00 19.54           H
ATOM   3011 HD13 ILE A 215      43.614  53.963  -5.460  1.00 19.54           H
ATOM   3012  N   LEU A 216      42.467  49.031  -2.585  1.00 10.61           N
ATOM   3013  CA  LEU A 216      42.791  48.417  -1.296  1.00 10.70           C
ATOM   3014  C   LEU A 216      43.143  46.928  -1.438  1.00 12.47           C
ATOM   3015  O   LEU A 216      44.123  46.449  -0.845  1.00 10.09           O
ATOM   3016  CB  LEU A 216      41.623  48.609  -0.333  1.00 10.02           C
ATOM   3017  CG  LEU A 216      41.251  50.063   0.066  1.00 12.26           C
ATOM   3018  CD1 LEU A 216      39.936  50.081   0.838  1.00 13.97           C
ATOM   3019  CD2 LEU A 216      42.348  50.747   0.906  1.00 14.58           C
ATOM   3020  H   LEU A 216      41.658  49.317  -2.657  1.00 12.71           H
ATOM   3021  HA  LEU A 216      43.558  48.881  -0.919  1.00 12.81           H
ATOM   3022  HB2 LEU A 216      40.836  48.215  -0.742  1.00 12.00           H
ATOM   3023  HB3 LEU A 216      41.832  48.122   0.478  1.00 12.00           H
ATOM   3024  HG  LEU A 216      41.135  50.594  -0.738  1.00 14.69           H
ATOM   3025 HD11 LEU A 216      39.685  50.997   1.041  1.00 16.74           H
ATOM   3026 HD12 LEU A 216      39.253  49.662   0.292  1.00 16.74           H
ATOM   3027 HD13 LEU A 216      40.049  49.577   1.660  1.00 16.74           H
ATOM   3028 HD21 LEU A 216      42.077  51.654   1.126  1.00 17.47           H
ATOM   3029 HD22 LEU A 216      42.480  50.235   1.716  1.00 17.47           H
ATOM   3030 HD23 LEU A 216      43.168  50.777   0.391  1.00 17.47           H
ATOM   3031  N   GLN A 217      42.343  46.175  -2.206  1.00  9.65           N
ATOM   3032  CA  GLN A 217      42.614  44.750  -2.385  1.00 10.88           C
ATOM   3033  C   GLN A 217      43.966  44.519  -3.059  1.00 13.53           C
ATOM   3034  O   GLN A 217      44.624  43.508  -2.796  1.00 13.66           O
ATOM   3035  CB  GLN A 217      41.452  44.121  -3.168  1.00 15.49           C
ATOM   3036  CG  GLN A 217      41.419  42.608  -3.256  1.00 14.73           C
ATOM   3037  CD  GLN A 217      42.287  42.062  -4.352  1.00 17.46           C
ATOM   3038  OE1 GLN A 217      42.505  42.720  -5.366  1.00 16.55           O
ATOM   3039  NE2 GLN A 217      42.835  40.874  -4.136  1.00 18.98           N
ATOM   3040  H   GLN A 217      41.649  46.467  -2.630  1.00 11.56           H
ATOM   3041  HA  GLN A 217      42.654  44.336  -1.511  1.00 13.03           H
ATOM   3042  HB2 GLN A 217      40.625  44.401  -2.742  1.00 18.57           H
ATOM   3043  HB3 GLN A 217      41.479  44.465  -4.073  1.00 18.57           H
ATOM   3044  HG2 GLN A 217      41.708  42.220  -2.415  1.00 17.65           H
ATOM   3045  HG3 GLN A 217      40.510  42.339  -3.450  1.00 17.65           H
ATOM   3046 HE21 GLN A 217      42.675  40.452  -3.405  1.00 22.75           H
ATOM   3047 HE22 GLN A 217      43.362  40.532  -4.721  1.00 22.75           H
ATOM   3048  N   LYS A 218      44.414  45.452  -3.904  1.00 12.87           N
ATOM   3049  CA  LYS A 218      45.721  45.386  -4.543  1.00 12.26           C
ATOM   3050  C   LYS A 218      46.826  46.016  -3.679  1.00 13.83           C
ATOM   3051  O   LYS A 218      47.949  46.197  -4.144  1.00 13.34           O
ATOM   3052  CB  LYS A 218      45.653  46.078  -5.905  1.00 10.58           C
ATOM   3053  CG  LYS A 218      44.834  45.307  -6.945  1.00 14.64           C
ATOM   3054  CD  LYS A 218      44.637  46.154  -8.212  1.00 13.89           C
ATOM   3055  CE  LYS A 218      44.198  45.337  -9.405  1.00 14.88           C
ATOM   3056  NZ  LYS A 218      43.142  44.327  -9.157  1.00 15.85           N1+
ATOM   3057  H   LYS A 218      43.964  46.150  -4.131  1.00 15.42           H
ATOM   3058  HA  LYS A 218      45.946  44.450  -4.693  1.00 14.69           H
ATOM   3059  HB2 LYS A 218      45.245  46.948  -5.786  1.00 12.67           H
ATOM   3060  HB3 LYS A 218      46.558  46.188  -6.240  1.00 12.67           H
ATOM   3061  HG2 LYS A 218      45.302  44.491  -7.185  1.00 17.54           H
ATOM   3062  HG3 LYS A 218      43.965  45.093  -6.569  1.00 17.54           H
ATOM   3063  HD2 LYS A 218      43.958  46.827  -8.050  1.00 16.64           H
ATOM   3064  HD3 LYS A 218      45.478  46.579  -8.438  1.00 16.64           H
ATOM   3065  HE2 LYS A 218      43.882  45.939 -10.099  1.00 17.84           H
ATOM   3066  HE3 LYS A 218      44.968  44.851  -9.735  1.00 17.84           H
ATOM   3067  HZ1 LYS A 218      42.857  43.990  -9.931  1.00 19.00           H
ATOM   3068  HZ2 LYS A 218      43.466  43.660  -8.665  1.00 19.00           H
ATOM   3069  HZ3 LYS A 218      42.450  44.698  -8.738  1.00 19.00           H
ATOM   3070  N   SER A 219      46.506  46.383  -2.446  1.00 10.51           N
ATOM   3071  CA  SER A 219      47.431  47.016  -1.533  1.00 13.73           C
ATOM   3072  C   SER A 219      47.430  46.247  -0.208  1.00 11.73           C
ATOM   3073  O   SER A 219      47.763  46.777   0.861  1.00 11.32           O
ATOM   3074  CB  SER A 219      47.053  48.495  -1.398  1.00 15.73           C
ATOM   3075  OG  SER A 219      47.786  49.107  -0.363  1.00 45.29           O
ATOM   3076  H   SER A 219      45.731  46.272  -2.100  1.00 12.59           H
ATOM   3077  HA  SER A 219      48.334  46.974  -1.895  1.00 16.46           H
ATOM   3078  HB2 SER A 219      47.199  48.974  -2.243  1.00 18.86           H
ATOM   3079  HB3 SER A 219      46.119  48.533  -1.150  1.00 18.86           H
ATOM   3080  HG  SER A 219      47.585  48.750   0.375  1.00 54.33           H
ATOM   3081  N   GLY A 220      47.070  44.972  -0.273  1.00 12.85           N
ATOM   3082  CA  GLY A 220      47.187  44.090   0.875  1.00 15.29           C
ATOM   3083  C   GLY A 220      45.968  44.025   1.785  1.00 15.88           C
ATOM   3084  O   GLY A 220      45.983  43.263   2.766  1.00 13.50           O
ATOM   3085  H   GLY A 220      46.744  44.595  -0.967  1.00 15.41           H
ATOM   3086  HA2 GLY A 220      47.408  43.193   0.564  1.00 18.32           H
ATOM   3087  HA3 GLY A 220      47.928  44.395   1.420  1.00 18.32           H
ATOM   3088  N   PHE A 221      44.918  44.786   1.511  1.00 13.83           N
ATOM   3089  CA  PHE A 221      43.815  44.841   2.453  1.00 10.31           C
ATOM   3090  C   PHE A 221      42.964  43.582   2.381  1.00 12.61           C
ATOM   3091  O   PHE A 221      42.890  42.909   1.354  1.00 13.12           O
ATOM   3092  CB  PHE A 221      42.920  46.044   2.207  1.00 13.82           C
ATOM   3093  CG  PHE A 221      43.475  47.316   2.742  1.00 13.36           C
ATOM   3094  CD1 PHE A 221      44.573  47.919   2.149  1.00 11.81           C
ATOM   3095  CD2 PHE A 221      42.903  47.914   3.841  1.00 13.36           C
ATOM   3096  CE1 PHE A 221      45.076  49.088   2.631  1.00  9.82           C
ATOM   3097  CE2 PHE A 221      43.391  49.115   4.323  1.00 11.76           C
ATOM   3098  CZ  PHE A 221      44.486  49.708   3.709  1.00 11.43           C
ATOM   3099  H   PHE A 221      44.820  45.263   0.804  1.00 16.58           H
ATOM   3100  HA  PHE A 221      44.164  44.921   3.355  1.00 12.35           H
ATOM   3101  HB2 PHE A 221      42.797  46.156   1.250  1.00 16.56           H
ATOM   3102  HB3 PHE A 221      42.065  45.893   2.630  1.00 16.56           H
ATOM   3103  HD1 PHE A 221      44.969  47.521   1.407  1.00 14.15           H
ATOM   3104  HD2 PHE A 221      42.158  47.525   4.237  1.00 16.02           H
ATOM   3105  HE1 PHE A 221      45.805  49.479   2.213  1.00 11.77           H
ATOM   3106  HE2 PHE A 221      42.998  49.519   5.063  1.00 14.10           H
ATOM   3107  HZ  PHE A 221      44.834  50.503   4.045  1.00 13.69           H
ATOM   3108  N   LYS A 222      42.309  43.286   3.499  1.00 11.72           N
ATOM   3109  CA  LYS A 222      41.405  42.161   3.611  1.00 14.29           C
ATOM   3110  C   LYS A 222      39.989  42.554   3.989  1.00 13.44           C
ATOM   3111  O   LYS A 222      39.067  41.761   3.746  1.00 11.79           O
ATOM   3112  CB  LYS A 222      41.958  41.154   4.629  1.00 18.60           C
ATOM   3113  CG  LYS A 222      43.148  40.428   4.013  1.00 21.20           C
ATOM   3114  CD  LYS A 222      43.818  39.435   4.930  1.00 44.13           C
ATOM   3115  CE  LYS A 222      44.778  38.506   4.133  1.00 43.96           C
ATOM   3116  NZ  LYS A 222      45.677  39.247   3.158  1.00 42.21           N1+
ATOM   3117  H   LYS A 222      42.399  43.730   4.227  1.00 14.05           H
ATOM   3118  HA  LYS A 222      41.368  41.713   2.750  1.00 17.13           H
ATOM   3119  HB2 LYS A 222      42.255  41.620   5.424  1.00 22.30           H
ATOM   3120  HB3 LYS A 222      41.277  40.500   4.847  1.00 22.30           H
ATOM   3121  HG2 LYS A 222      42.851  39.938   3.227  1.00 25.42           H
ATOM   3122  HG3 LYS A 222      43.810  41.086   3.752  1.00 25.42           H
ATOM   3123  HD2 LYS A 222      44.337  39.917   5.587  1.00 52.93           H
ATOM   3124  HD3 LYS A 222      43.139  38.891   5.363  1.00 52.93           H
ATOM   3125  HE2 LYS A 222      45.348  38.043   4.770  1.00 52.73           H
ATOM   3126  HE3 LYS A 222      44.255  37.861   3.630  1.00 52.73           H
ATOM   3127  HZ1 LYS A 222      46.295  38.691   2.833  1.00 50.63           H
ATOM   3128  HZ2 LYS A 222      45.202  39.582   2.484  1.00 50.63           H
ATOM   3129  HZ3 LYS A 222      46.093  39.913   3.586  1.00 50.63           H
ATOM   3130  N   ASN A 223      39.779  43.770   4.485  1.00 12.64           N
ATOM   3131  CA  ASN A 223      38.473  44.211   4.946  1.00 13.74           C
ATOM   3132  C   ASN A 223      38.329  45.720   4.791  1.00 11.94           C
ATOM   3133  O   ASN A 223      39.306  46.457   4.906  1.00 11.61           O
ATOM   3134  CB  ASN A 223      38.266  43.838   6.414  1.00 12.31           C
ATOM   3135  CG  ASN A 223      38.267  42.357   6.639  1.00 13.51           C
ATOM   3136  OD1 ASN A 223      37.280  41.664   6.336  1.00 13.38           O
ATOM   3137  ND2 ASN A 223      39.387  41.841   7.148  1.00 12.51           N
ATOM   3138  H   ASN A 223      40.394  44.367   4.566  1.00 15.15           H
ATOM   3139  HA  ASN A 223      37.789  43.782   4.409  1.00 16.47           H
ATOM   3140  HB2 ASN A 223      38.984  44.228   6.935  1.00 14.75           H
ATOM   3141  HB3 ASN A 223      37.408  44.181   6.707  1.00 14.75           H
ATOM   3142 HD21 ASN A 223      39.407  41.008   7.360  1.00 14.99           H
ATOM   3143 HD22 ASN A 223      40.079  42.342   7.276  1.00 14.99           H
ATOM   3144  N   MET A 224      37.087  46.172   4.590  1.00 13.77           N
ATOM   3145  CA  MET A 224      36.776  47.600   4.605  1.00 15.13           C
ATOM   3146  C   MET A 224      35.378  47.859   5.161  1.00 15.21           C
ATOM   3147  O   MET A 224      34.498  46.998   5.131  1.00 13.16           O
ATOM   3148  CB  MET A 224      36.860  48.214   3.222  1.00 11.68           C
ATOM   3149  CG  MET A 224      35.817  47.667   2.212  1.00 13.38           C
ATOM   3150  SD  MET A 224      36.047  48.413   0.607  1.00 13.19           S
ATOM   3151  CE  MET A 224      35.503  50.071   0.915  1.00 15.03           C
ATOM   3152  H   MET A 224      36.410  45.663   4.450  1.00 16.51           H
ATOM   3153  HA  MET A 224      37.422  48.055   5.168  1.00 18.14           H
ATOM   3154  HB2 MET A 224      36.721  49.166   3.304  1.00 13.99           H
ATOM   3155  HB3 MET A 224      37.740  48.037   2.862  1.00 13.99           H
ATOM   3156  HG2 MET A 224      35.912  46.706   2.126  1.00 16.03           H
ATOM   3157  HG3 MET A 224      34.926  47.896   2.517  1.00 16.03           H
ATOM   3158  HE1 MET A 224      35.587  50.583   0.098  1.00 18.02           H
ATOM   3159  HE2 MET A 224      34.577  50.038   1.193  1.00 18.02           H
ATOM   3160  HE3 MET A 224      36.055  50.459   1.609  1.00 18.02           H
ATOM   3161  N   LEU A 225      35.193  49.089   5.647  1.00 10.82           N
ATOM   3162  CA  LEU A 225      33.952  49.550   6.240  1.00 14.51           C
ATOM   3163  C   LEU A 225      33.547  50.886   5.628  1.00 11.85           C
ATOM   3164  O   LEU A 225      34.383  51.778   5.457  1.00 11.72           O
ATOM   3165  CB  LEU A 225      34.144  49.682   7.733  1.00 10.46           C
ATOM   3166  CG  LEU A 225      32.978  50.312   8.518  1.00 12.62           C
ATOM   3167  CD1 LEU A 225      32.943  49.696   9.879  1.00 13.93           C
ATOM   3168  CD2 LEU A 225      33.036  51.899   8.605  1.00 12.91           C
ATOM   3169  H   LEU A 225      35.802  49.698   5.649  1.00 12.96           H
ATOM   3170  HA  LEU A 225      33.255  48.904   6.075  1.00 17.39           H
ATOM   3171  HB2 LEU A 225      34.309  48.796   8.089  1.00 12.53           H
ATOM   3172  HB3 LEU A 225      34.939  50.224   7.877  1.00 12.53           H
ATOM   3173  HG  LEU A 225      32.149  50.071   8.078  1.00 15.13           H
ATOM   3174 HD11 LEU A 225      32.224  50.114  10.381  1.00 16.70           H
ATOM   3175 HD12 LEU A 225      32.787  48.741   9.789  1.00 16.70           H
ATOM   3176 HD13 LEU A 225      33.792  49.861  10.319  1.00 16.70           H
ATOM   3177 HD21 LEU A 225      32.332  52.222   9.193  1.00 15.47           H
ATOM   3178 HD22 LEU A 225      33.898  52.167   8.959  1.00 15.47           H
ATOM   3179 HD23 LEU A 225      32.908  52.279   7.724  1.00 15.47           H
ATOM   3180  N   ILE A 226      32.253  51.034   5.338  1.00 13.98           N
ATOM   3181  CA  ILE A 226      31.691  52.236   4.737  1.00 14.43           C
ATOM   3182  C   ILE A 226      30.414  52.600   5.488  1.00 15.03           C
ATOM   3183  O   ILE A 226      29.841  51.785   6.220  1.00 12.62           O
ATOM   3184  CB  ILE A 226      31.396  52.057   3.227  1.00 14.36           C
ATOM   3185  CG1 ILE A 226      30.331  50.975   3.000  1.00 10.82           C
ATOM   3186  CG2 ILE A 226      32.661  51.718   2.458  1.00 13.73           C
ATOM   3187  CD1 ILE A 226      29.874  50.825   1.542  1.00 13.44           C
ATOM   3188  H   ILE A 226      31.662  50.431   5.491  1.00 16.76           H
ATOM   3189  HA  ILE A 226      32.317  52.972   4.844  1.00 17.29           H
ATOM   3190  HB  ILE A 226      31.053  52.897   2.884  1.00 17.22           H
ATOM   3191 HG12 ILE A 226      30.691  50.124   3.295  1.00 12.97           H
ATOM   3192 HG13 ILE A 226      29.535  51.189   3.516  1.00 12.97           H
ATOM   3193 HG21 ILE A 226      32.450  51.644   1.514  1.00 16.45           H
ATOM   3194 HG22 ILE A 226      33.301  52.428   2.600  1.00 16.45           H
ATOM   3195 HG23 ILE A 226      33.017  50.878   2.785  1.00 16.45           H
ATOM   3196 HD11 ILE A 226      29.189  50.141   1.501  1.00 16.11           H
ATOM   3197 HD12 ILE A 226      29.517  51.670   1.227  1.00 16.11           H
ATOM   3198 HD13 ILE A 226      30.632  50.555   1.008  1.00 16.11           H
ATOM   3199  N   GLN A 227      29.991  53.859   5.328  1.00 11.82           N
ATOM   3200  CA  GLN A 227      28.840  54.392   6.057  1.00 11.72           C
ATOM   3201  C   GLN A 227      27.872  55.235   5.203  1.00 16.85           C
ATOM   3202  O   GLN A 227      26.659  54.967   5.318  1.00 14.49           O
ATOM   3203  CB  GLN A 227      29.339  55.200   7.261  1.00 12.35           C
ATOM   3204  CG  GLN A 227      28.383  56.287   7.799  1.00 12.90           C
ATOM   3205  CD  GLN A 227      27.084  55.773   8.363  1.00 14.82           C
ATOM   3206  OE1 GLN A 227      26.963  54.607   8.719  1.00 15.71           O
ATOM   3207  NE2 GLN A 227      26.101  56.661   8.474  1.00 13.33           N
ATOM   3208  H   GLN A 227      30.365  54.431   4.806  1.00 14.16           H
ATOM   3209  HA  GLN A 227      28.332  53.650   6.428  1.00 14.04           H
ATOM   3210  HB2 GLN A 227      29.537  54.584   7.988  1.00 14.80           H
ATOM   3211  HB3 GLN A 227      30.151  55.652   6.993  1.00 14.80           H
ATOM   3212  HG2 GLN A 227      28.843  56.754   8.519  1.00 15.46           H
ATOM   3213  HG3 GLN A 227      28.165  56.912   7.095  1.00 15.46           H
ATOM   3214 HE21 GLN A 227      26.236  57.491   8.285  1.00 15.98           H
ATOM   3215 HE22 GLN A 227      25.327  56.410   8.740  1.00 15.98           H
ATOM   3216  N   ARG A 228      28.329  56.288   4.435  1.00 12.58           N
ATOM   3217  CA  ARG A 228      27.354  57.214   3.844  1.00 14.07           C
ATOM   3218  C   ARG A 228      26.962  56.652   2.454  1.00 15.32           C
ATOM   3219  O   ARG A 228      27.450  56.880   1.358  1.00 14.11           O
ATOM   3220  CB  ARG A 228      27.890  58.624   3.668  1.00 14.28           C
ATOM   3221  CG  ARG A 228      28.054  59.325   5.014  1.00 14.36           C
ATOM   3222  CD  ARG A 228      28.370  60.803   4.760  1.00 11.94           C
ATOM   3223  NE  ARG A 228      28.650  61.522   6.025  1.00 11.45           N
ATOM   3224  CZ  ARG A 228      27.688  62.005   6.871  1.00 17.85           C
ATOM   3225  NH1 ARG A 228      26.323  61.942   6.535  1.00 18.20           N
ATOM   3226  NH2 ARG A 228      28.057  62.545   8.075  1.00 12.45           N1+
ATOM   3227  H   ARG A 228      29.287  56.649   4.553  1.00 15.08           H
ATOM   3228  HA  ARG A 228      26.436  57.241   4.508  1.00 16.86           H
ATOM   3229  HB2 ARG A 228      28.862  58.605   3.113  1.00 17.12           H
ATOM   3230  HB3 ARG A 228      27.201  59.193   3.007  1.00 17.12           H
ATOM   3231  HG2 ARG A 228      27.152  59.208   5.641  1.00 17.21           H
ATOM   3232  HG3 ARG A 228      28.881  58.852   5.597  1.00 17.21           H
ATOM   3233  HD2 ARG A 228      29.304  60.883   4.132  1.00 14.30           H
ATOM   3234  HD3 ARG A 228      27.557  61.300   4.189  1.00 14.30           H
ATOM   3235  HE  ARG A 228      29.676  61.736   6.222  1.00 13.72           H
ATOM   3236 HH11 ARG A 228      26.005  61.126   6.024  1.00 21.82           H
ATOM   3237 HH12 ARG A 228      25.652  62.254   7.263  1.00 21.82           H
ATOM   3238 HH21 ARG A 228      29.058  62.735   8.277  1.00 14.92           H
ATOM   3239 HH22 ARG A 228      27.398  63.156   8.615  1.00 14.92           H
ATOM   3240  N   THR A 229      25.860  55.847   2.625  1.00 14.86           N
ATOM   3241  CA  THR A 229      25.009  55.278   1.576  1.00 11.73           C
ATOM   3242  C   THR A 229      23.538  55.646   1.773  1.00 14.12           C
ATOM   3243  O   THR A 229      23.055  55.849   2.897  1.00 14.03           O
ATOM   3244  CB  THR A 229      25.133  53.717   1.495  1.00 16.16           C
ATOM   3245  OG1 THR A 229      24.505  53.079   2.624  1.00 13.55           O
ATOM   3246  CG2 THR A 229      26.588  53.320   1.432  1.00 13.18           C
ATOM   3247  H   THR A 229      25.591  55.609   3.405  1.00 17.82           H
ATOM   3248  HA  THR A 229      25.301  55.636   0.723  1.00 14.06           H
ATOM   3249  HB  THR A 229      24.703  53.412   0.682  1.00 19.37           H
ATOM   3250  HG1 THR A 229      24.572  52.244   2.561  1.00 16.24           H
ATOM   3251 HG21 THR A 229      26.679  52.355   1.394  1.00 15.80           H
ATOM   3252 HG22 THR A 229      26.994  53.710   0.644  1.00 15.80           H
ATOM   3253 HG23 THR A 229      27.056  53.640   2.221  1.00 15.80           H
ATOM   3254  N   HIS A 230      22.814  55.661   0.657  1.00 12.94           N
ATOM   3255  CA  HIS A 230      21.408  56.083   0.623  1.00 13.11           C
ATOM   3256  C   HIS A 230      20.577  55.350   1.667  1.00 12.13           C
ATOM   3257  O   HIS A 230      20.657  54.129   1.789  1.00 13.17           O
ATOM   3258  CB  HIS A 230      20.850  55.797  -0.769  1.00 13.41           C
ATOM   3259  CG  HIS A 230      19.589  56.523  -1.085  1.00 15.88           C
ATOM   3260  ND1 HIS A 230      18.410  56.301  -0.416  1.00 14.35           N
ATOM   3261  CD2 HIS A 230      19.320  57.459  -2.024  1.00 17.52           C
ATOM   3262  CE1 HIS A 230      17.468  57.089  -0.908  1.00 17.08           C
ATOM   3263  NE2 HIS A 230      17.992  57.793  -1.900  1.00 13.85           N
ATOM   3264  H   HIS A 230      23.124  55.421  -0.107  1.00 15.50           H
ATOM   3265  HA  HIS A 230      21.331  57.032   0.790  1.00 15.71           H
ATOM   3266  HB2 HIS A 230      20.677  54.847  -0.857  1.00 16.08           H
ATOM   3267  HB3 HIS A 230      21.508  56.069  -1.433  1.00 16.08           H
ATOM   3268  HD2 HIS A 230      19.930  57.813  -2.637  1.00 21.00           H
ATOM   3269  HE1 HIS A 230      16.582  57.115  -0.619  1.00 20.48           H
ATOM   3270  HE2 HIS A 230      17.581  58.368  -2.372  1.00 16.60           H
ATOM   3271  N   TYR A 231      19.736  56.095   2.396  1.00 11.33           N
ATOM   3272  CA  TYR A 231      18.957  55.457   3.452  1.00 13.13           C
ATOM   3273  C   TYR A 231      18.090  54.316   2.909  1.00 15.11           C
ATOM   3274  O   TYR A 231      17.836  53.343   3.623  1.00 14.44           O
ATOM   3275  CB  TYR A 231      18.097  56.480   4.193  1.00 14.28           C
ATOM   3276  CG  TYR A 231      17.120  57.270   3.340  1.00 18.17           C
ATOM   3277  CD1 TYR A 231      15.817  56.805   3.127  1.00 16.80           C
ATOM   3278  CD2 TYR A 231      17.491  58.481   2.752  1.00 14.63           C
ATOM   3279  CE1 TYR A 231      14.933  57.509   2.356  1.00 16.19           C
ATOM   3280  CE2 TYR A 231      16.599  59.198   1.983  1.00 14.13           C
ATOM   3281  CZ  TYR A 231      15.314  58.702   1.792  1.00 15.65           C
ATOM   3282  OH  TYR A 231      14.404  59.389   1.022  1.00 17.12           O
ATOM   3283  H   TYR A 231      19.619  56.941   2.306  1.00 13.58           H
ATOM   3284  HA  TYR A 231      19.578  55.075   4.092  1.00 15.74           H
ATOM   3285  HB2 TYR A 231      17.581  56.017   4.872  1.00 17.12           H
ATOM   3286  HB3 TYR A 231      18.688  57.118   4.621  1.00 17.12           H
ATOM   3287  HD1 TYR A 231      15.549  55.996   3.502  1.00 20.14           H
ATOM   3288  HD2 TYR A 231      18.348  58.814   2.884  1.00 17.54           H
ATOM   3289  HE1 TYR A 231      14.072  57.192   2.216  1.00 19.41           H
ATOM   3290  HE2 TYR A 231      16.850  60.003   1.593  1.00 16.94           H
ATOM   3291  HH  TYR A 231      14.757  60.084   0.713  1.00 20.52           H
ATOM   3292  N   SER A 232      17.638  54.402   1.665  1.00 15.99           N
ATOM   3293  CA  SER A 232      16.845  53.312   1.092  1.00 16.67           C
ATOM   3294  C   SER A 232      17.663  52.052   0.854  1.00 18.87           C
ATOM   3295  O   SER A 232      17.113  50.949   0.937  1.00 13.95           O
ATOM   3296  CB  SER A 232      16.190  53.760  -0.214  1.00 20.23           C
ATOM   3297  OG  SER A 232      15.212  54.736   0.044  1.00 21.13           O
ATOM   3298  H   SER A 232      17.744  55.074   1.152  1.00 19.16           H
ATOM   3299  HA  SER A 232      16.137  53.087   1.717  1.00 19.98           H
ATOM   3300  HB2 SER A 232      16.866  54.137  -0.804  1.00 24.26           H
ATOM   3301  HB3 SER A 232      15.760  52.998  -0.638  1.00 24.26           H
ATOM   3302  HG  SER A 232      14.642  54.427   0.578  1.00 25.34           H
ATOM   3303  N   VAL A 233      18.957  52.197   0.530  1.00 16.00           N
ATOM   3304  CA  VAL A 233      19.837  51.050   0.321  1.00 15.49           C
ATOM   3305  C   VAL A 233      20.136  50.359   1.647  1.00 15.24           C
ATOM   3306  O   VAL A 233      20.117  49.121   1.742  1.00 14.77           O
ATOM   3307  CB  VAL A 233      21.126  51.519  -0.383  1.00 13.28           C
ATOM   3308  CG1 VAL A 233      22.196  50.432  -0.392  1.00 13.92           C
ATOM   3309  CG2 VAL A 233      20.820  51.971  -1.794  1.00 16.12           C
ATOM   3310  H   VAL A 233      19.351  52.957   0.421  1.00 19.18           H
ATOM   3311  HA  VAL A 233      19.391  50.404  -0.253  1.00 18.57           H
ATOM   3312  HB  VAL A 233      21.479  52.283   0.104  1.00 15.91           H
ATOM   3313 HG11 VAL A 233      22.972  50.767  -0.869  1.00 16.69           H
ATOM   3314 HG12 VAL A 233      22.448  50.203   0.515  1.00 16.69           H
ATOM   3315 HG13 VAL A 233      21.836  49.654  -0.845  1.00 16.69           H
ATOM   3316 HG21 VAL A 233      21.643  52.260  -2.220  1.00 19.32           H
ATOM   3317 HG22 VAL A 233      20.436  51.231  -2.295  1.00 19.32           H
ATOM   3318 HG23 VAL A 233      20.195  52.711  -1.754  1.00 19.32           H
ATOM   3319  N   LYS A 234      20.386  51.140   2.692  1.00 14.03           N
ATOM   3320  CA  LYS A 234      20.572  50.562   4.016  1.00 14.60           C
ATOM   3321  C   LYS A 234      19.377  49.708   4.410  1.00 14.56           C
ATOM   3322  O   LYS A 234      19.544  48.584   4.910  1.00 13.64           O
ATOM   3323  CB  LYS A 234      20.800  51.674   5.028  1.00 17.47           C
ATOM   3324  CG  LYS A 234      22.150  52.377   4.888  1.00 17.36           C
ATOM   3325  CD  LYS A 234      22.225  53.569   5.808  1.00 16.11           C
ATOM   3326  CE  LYS A 234      23.625  54.233   5.788  1.00 13.39           C
ATOM   3327  NZ  LYS A 234      24.591  53.695   6.812  1.00 13.12           N1+
ATOM   3328  H   LYS A 234      20.460  51.997   2.663  1.00 16.81           H
ATOM   3329  HA  LYS A 234      21.358  49.990   4.009  1.00 17.50           H
ATOM   3330  HB2 LYS A 234      20.095  52.335   4.921  1.00 20.94           H
ATOM   3331  HB3 LYS A 234      20.759  51.283   5.915  1.00 20.94           H
ATOM   3332  HG2 LYS A 234      22.859  51.755   5.123  1.00 20.82           H
ATOM   3333  HG3 LYS A 234      22.266  52.689   3.976  1.00 20.82           H
ATOM   3334  HD2 LYS A 234      21.573  54.223   5.517  1.00 19.31           H
ATOM   3335  HD3 LYS A 234      22.040  53.288   6.719  1.00 19.31           H
ATOM   3336  HE2 LYS A 234      24.007  54.094   4.908  1.00 16.04           H
ATOM   3337  HE3 LYS A 234      23.518  55.182   5.958  1.00 16.04           H
ATOM   3338  HZ1 LYS A 234      25.392  54.056   6.686  1.00 15.72           H
ATOM   3339  HZ2 LYS A 234      24.313  53.874   7.642  1.00 15.72           H
ATOM   3340  HZ3 LYS A 234      24.661  52.810   6.724  1.00 15.72           H
ATOM   3341  N   LYS A 235      18.161  50.233   4.199  1.00 18.75           N
ATOM   3342  CA  LYS A 235      16.954  49.480   4.552  1.00 15.43           C
ATOM   3343  C   LYS A 235      16.853  48.197   3.746  1.00 15.54           C
ATOM   3344  O   LYS A 235      16.637  47.116   4.306  1.00 18.09           O
ATOM   3345  CB  LYS A 235      15.713  50.351   4.357  1.00 21.98           C
ATOM   3346  CG  LYS A 235      14.433  49.729   4.937  1.00 19.75           C
ATOM   3347  CD  LYS A 235      13.264  50.635   4.682  1.00 18.09           C
ATOM   3348  CE  LYS A 235      11.969  50.035   5.174  1.00 30.77           C
ATOM   3349  NZ  LYS A 235      10.820  50.933   4.825  1.00 26.73           N1+
ATOM   3350  H   LYS A 235      18.008  51.015   3.862  1.00 22.48           H
ATOM   3351  HA  LYS A 235      16.991  49.233   5.491  1.00 18.49           H
ATOM   3352  HB2 LYS A 235      15.856  51.207   4.795  1.00 26.35           H
ATOM   3353  HB3 LYS A 235      15.584  50.488   3.406  1.00 26.35           H
ATOM   3354  HG2 LYS A 235      14.259  48.875   4.515  1.00 23.68           H
ATOM   3355  HG3 LYS A 235      14.529  49.615   5.893  1.00 23.68           H
ATOM   3356  HD2 LYS A 235      13.399  51.469   5.155  1.00 21.68           H
ATOM   3357  HD3 LYS A 235      13.186  50.796   3.727  1.00 21.68           H
ATOM   3358  HE2 LYS A 235      11.825  49.169   4.761  1.00 36.90           H
ATOM   3359  HE3 LYS A 235      12.004  49.950   6.139  1.00 36.90           H
ATOM   3360  HZ1 LYS A 235      10.053  50.543   5.056  1.00 32.06           H
ATOM   3361  HZ2 LYS A 235      10.897  51.702   5.269  1.00 32.06           H
ATOM   3362  HZ3 LYS A 235      10.806  51.102   3.949  1.00 32.06           H
ATOM   3363  N   GLU A 236      17.025  48.294   2.428  1.00 17.99           N
ATOM   3364  CA  GLU A 236      16.924  47.127   1.559  1.00 17.01           C
ATOM   3365  C   GLU A 236      17.956  46.056   1.916  1.00 18.34           C
ATOM   3366  O   GLU A 236      17.631  44.869   2.030  1.00 17.33           O
ATOM   3367  CB  GLU A 236      17.080  47.572   0.104  1.00 19.30           C
ATOM   3368  CG  GLU A 236      16.880  46.471  -0.871  1.00 30.49           C
ATOM   3369  CD  GLU A 236      15.410  46.047  -1.014  1.00 33.75           C
ATOM   3370  OE1 GLU A 236      15.179  45.067  -1.739  1.00 38.39           O
ATOM   3371  OE2 GLU A 236      14.500  46.692  -0.436  1.00 32.92           O1-
ATOM   3372  H   GLU A 236      17.195  49.028   2.015  1.00 21.56           H
ATOM   3373  HA  GLU A 236      16.036  46.752   1.659  1.00 20.39           H
ATOM   3374  HB2 GLU A 236      16.418  48.253  -0.099  1.00 23.15           H
ATOM   3375  HB3 GLU A 236      17.969  47.934  -0.029  1.00 23.15           H
ATOM   3376  HG2 GLU A 236      17.180  46.797  -1.725  1.00 36.56           H
ATOM   3377  HG3 GLU A 236      17.402  45.697  -0.606  1.00 36.56           H
ATOM   3378  N   LEU A 237      19.225  46.441   2.068  1.00 15.79           N
ATOM   3379  CA  LEU A 237      20.226  45.439   2.402  1.00 15.61           C
ATOM   3380  C   LEU A 237      20.057  44.924   3.827  1.00 13.23           C
ATOM   3381  O   LEU A 237      20.312  43.745   4.092  1.00 18.41           O
ATOM   3382  CB  LEU A 237      21.626  45.989   2.204  1.00 10.97           C
ATOM   3383  CG  LEU A 237      21.952  46.476   0.785  1.00 13.36           C
ATOM   3384  CD1 LEU A 237      23.319  47.145   0.794  1.00 16.86           C
ATOM   3385  CD2 LEU A 237      21.902  45.340  -0.228  1.00 18.59           C
ATOM   3386  H   LEU A 237      19.522  47.242   1.980  1.00 18.93           H
ATOM   3387  HA  LEU A 237      20.126  44.678   1.802  1.00 18.71           H
ATOM   3388  HB2 LEU A 237      21.725  46.746   2.802  1.00 13.15           H
ATOM   3389  HB3 LEU A 237      22.263  45.290   2.434  1.00 13.15           H
ATOM   3390  HG  LEU A 237      21.297  47.142   0.529  1.00 16.01           H
ATOM   3391 HD11 LEU A 237      23.530  47.455  -0.104  1.00 20.21           H
ATOM   3392 HD12 LEU A 237      23.287  47.898   1.411  1.00 20.21           H
ATOM   3393 HD13 LEU A 237      23.981  46.498   1.087  1.00 20.21           H
ATOM   3394 HD21 LEU A 237      22.139  45.692  -1.100  1.00 22.29           H
ATOM   3395 HD22 LEU A 237      22.536  44.653   0.033  1.00 22.29           H
ATOM   3396 HD23 LEU A 237      21.003  44.978  -0.254  1.00 22.29           H
ATOM   3397  N   ALA A 238      19.655  45.778   4.764  1.00 14.18           N
ATOM   3398  CA  ALA A 238      19.416  45.285   6.110  1.00 16.87           C
ATOM   3399  C   ALA A 238      18.364  44.178   6.109  1.00 18.19           C
ATOM   3400  O   ALA A 238      18.515  43.162   6.809  1.00 15.83           O
ATOM   3401  CB  ALA A 238      18.992  46.430   7.016  1.00 10.38           C
ATOM   3402  H   ALA A 238      19.516  46.623   4.659  1.00 16.99           H
ATOM   3403  HA  ALA A 238      20.238  44.913   6.470  1.00 20.22           H
ATOM   3404  HB1 ALA A 238      18.891  46.080   7.913  1.00 12.43           H
ATOM   3405  HB2 ALA A 238      19.685  47.108   7.007  1.00 12.43           H
ATOM   3406  HB3 ALA A 238      18.151  46.791   6.697  1.00 12.43           H
ATOM   3407  N   GLN A 239      17.283  44.373   5.357  1.00 19.12           N
ATOM   3408  CA  GLN A 239      16.187  43.406   5.359  1.00 18.77           C
ATOM   3409  C   GLN A 239      16.651  42.050   4.836  1.00 23.66           C
ATOM   3410  O   GLN A 239      16.098  41.021   5.213  1.00 20.54           O
ATOM   3411  CB  GLN A 239      15.018  43.929   4.530  1.00 16.05           C
ATOM   3412  CG  GLN A 239      14.349  45.174   5.115  1.00 26.26           C
ATOM   3413  CD  GLN A 239      13.204  45.721   4.245  1.00 33.73           C
ATOM   3414  OE1 GLN A 239      13.283  45.723   3.013  1.00 39.06           O
ATOM   3415  NE2 GLN A 239      12.134  46.172   4.894  1.00 39.08           N
ATOM   3416  H   GLN A 239      17.164  45.047   4.835  1.00 22.92           H
ATOM   3417  HA  GLN A 239      15.863  43.294   6.268  1.00 22.50           H
ATOM   3418  HB2 GLN A 239      15.331  44.147   3.637  1.00 19.25           H
ATOM   3419  HB3 GLN A 239      14.350  43.234   4.477  1.00 19.25           H
ATOM   3420  HG2 GLN A 239      13.989  44.955   5.989  1.00 31.49           H
ATOM   3421  HG3 GLN A 239      15.016  45.870   5.207  1.00 31.49           H
ATOM   3422 HE21 GLN A 239      12.099  46.109   5.752  1.00 46.87           H
ATOM   3423 HE22 GLN A 239      11.473  46.515   4.463  1.00 46.87           H
ATOM   3424  N   GLN A 240      17.655  42.025   3.964  1.00 19.59           N
ATOM   3425  CA  GLN A 240      18.188  40.780   3.438  1.00 16.82           C
ATOM   3426  C   GLN A 240      19.455  40.332   4.153  1.00 17.54           C
ATOM   3427  O   GLN A 240      20.080  39.350   3.728  1.00 15.94           O
ATOM   3428  CB  GLN A 240      18.444  40.929   1.940  1.00 21.97           C
ATOM   3429  CG  GLN A 240      17.222  41.415   1.178  1.00 27.72           C
ATOM   3430  CD  GLN A 240      16.101  40.422   1.242  1.00 30.27           C
ATOM   3431  OE1 GLN A 240      16.326  39.225   1.424  1.00 34.19           O
ATOM   3432  NE2 GLN A 240      14.881  40.907   1.098  1.00 42.36           N
ATOM   3433  H   GLN A 240      18.046  42.728   3.663  1.00 23.49           H
ATOM   3434  HA  GLN A 240      17.532  40.074   3.560  1.00 20.16           H
ATOM   3435  HB2 GLN A 240      19.157  41.576   1.802  1.00 26.34           H
ATOM   3436  HB3 GLN A 240      18.705  40.066   1.582  1.00 26.34           H
ATOM   3437  HG2 GLN A 240      16.896  42.240   1.571  1.00 33.24           H
ATOM   3438  HG3 GLN A 240      17.451  41.558   0.246  1.00 33.24           H
ATOM   3439 HE21 GLN A 240      14.761  41.743   0.942  1.00 50.81           H
ATOM   3440 HE22 GLN A 240      14.206  40.374   1.150  1.00 50.81           H
ATOM   3441  N   ARG A 241      19.839  41.011   5.239  1.00 16.90           N
ATOM   3442  CA  ARG A 241      21.136  40.786   5.884  1.00 14.60           C
ATOM   3443  C   ARG A 241      22.261  40.774   4.849  1.00 17.02           C
ATOM   3444  O   ARG A 241      23.104  39.878   4.808  1.00 13.24           O
ATOM   3445  CB  ARG A 241      21.131  39.496   6.723  1.00 17.48           C
ATOM   3446  CG  ARG A 241      20.087  39.562   7.832  1.00 17.99           C
ATOM   3447  CD  ARG A 241      20.182  38.431   8.850  1.00 19.86           C
ATOM   3448  NE  ARG A 241      20.221  37.132   8.182  1.00 21.99           N
ATOM   3449  CZ  ARG A 241      20.648  36.001   8.743  1.00 33.11           C
ATOM   3450  NH1 ARG A 241      21.071  35.996  10.005  1.00 34.04           N
ATOM   3451  NH2 ARG A 241      20.662  34.876   8.036  1.00 30.31           N1+
ATOM   3452  H   ARG A 241      19.361  41.608   5.627  1.00 20.26           H
ATOM   3453  HA  ARG A 241      21.293  41.523   6.495  1.00 17.50           H
ATOM   3454  HB2 ARG A 241      20.926  38.738   6.153  1.00 20.95           H
ATOM   3455  HB3 ARG A 241      22.003  39.372   7.127  1.00 20.95           H
ATOM   3456  HG2 ARG A 241      20.196  40.402   8.305  1.00 21.57           H
ATOM   3457  HG3 ARG A 241      19.204  39.524   7.430  1.00 21.57           H
ATOM   3458  HD2 ARG A 241      21.007  38.531   9.351  1.00 23.81           H
ATOM   3459  HD3 ARG A 241      19.417  38.460   9.448  1.00 23.81           H
ATOM   3460  HE  ARG A 241      19.974  37.105   7.359  1.00 26.37           H
ATOM   3461 HH11 ARG A 241      21.072  36.722  10.465  1.00 40.82           H
ATOM   3462 HH12 ARG A 241      21.345  35.261  10.357  1.00 40.82           H
ATOM   3463 HH21 ARG A 241      20.384  34.877   7.221  1.00 36.35           H
ATOM   3464 HH22 ARG A 241      20.931  34.143   8.397  1.00 36.35           H
ATOM   3465  N   GLN A 242      22.279  41.805   4.001  1.00 15.31           N
ATOM   3466  CA  GLN A 242      23.306  41.943   2.966  1.00 15.80           C
ATOM   3467  C   GLN A 242      24.160  43.195   3.193  1.00 16.91           C
ATOM   3468  O   GLN A 242      24.698  43.758   2.247  1.00 12.70           O
ATOM   3469  CB  GLN A 242      22.671  41.967   1.572  1.00 15.15           C
ATOM   3470  CG  GLN A 242      22.022  40.656   1.141  1.00 16.54           C
ATOM   3471  CD  GLN A 242      21.200  40.787  -0.131  1.00 19.39           C
ATOM   3472  OE1 GLN A 242      20.687  41.852  -0.426  1.00 18.26           O
ATOM   3473  NE2 GLN A 242      21.081  39.701  -0.887  1.00 17.41           N
ATOM   3474  H   GLN A 242      21.709  42.448   4.006  1.00 18.35           H
ATOM   3475  HA  GLN A 242      23.899  41.174   2.998  1.00 18.94           H
ATOM   3476  HB2 GLN A 242      22.002  42.668   1.534  1.00 18.16           H
ATOM   3477  HB3 GLN A 242      23.366  42.148   0.923  1.00 18.16           H
ATOM   3478  HG2 GLN A 242      22.698  39.975   1.005  1.00 19.83           H
ATOM   3479  HG3 GLN A 242      21.404  40.382   1.838  1.00 19.83           H
ATOM   3480 HE21 GLN A 242      21.476  38.971  -0.666  1.00 20.87           H
ATOM   3481 HE22 GLN A 242      20.602  39.732  -1.599  1.00 20.87           H
ATOM   3482  N   LEU A 243      24.280  43.637   4.452  1.00 13.48           N
ATOM   3483  CA  LEU A 243      25.114  44.781   4.796  1.00 14.83           C
ATOM   3484  C   LEU A 243      26.595  44.425   4.858  1.00 14.43           C
ATOM   3485  O   LEU A 243      27.446  45.328   4.817  1.00 15.48           O
ATOM   3486  CB  LEU A 243      24.669  45.366   6.147  1.00 12.17           C
ATOM   3487  CG  LEU A 243      23.289  46.023   6.177  1.00 18.31           C
ATOM   3488  CD1 LEU A 243      22.839  46.269   7.619  1.00 19.72           C
ATOM   3489  CD2 LEU A 243      23.341  47.338   5.374  1.00 16.37           C
ATOM   3490  H   LEU A 243      23.891  43.275   5.132  1.00 16.15           H
ATOM   3491  HA  LEU A 243      25.001  45.456   4.108  1.00 17.78           H
ATOM   3492  HB2 LEU A 243      24.660  44.659   6.811  1.00 14.58           H
ATOM   3493  HB3 LEU A 243      25.316  46.039   6.407  1.00 14.58           H
ATOM   3494  HG  LEU A 243      22.642  45.430   5.761  1.00 21.95           H
ATOM   3495 HD11 LEU A 243      21.954  46.672   7.618  1.00 23.64           H
ATOM   3496 HD12 LEU A 243      22.817  45.425   8.093  1.00 23.64           H
ATOM   3497 HD13 LEU A 243      23.479  46.863   8.041  1.00 23.64           H
ATOM   3498 HD21 LEU A 243      22.475  47.771   5.405  1.00 19.63           H
ATOM   3499 HD22 LEU A 243      24.009  47.919   5.771  1.00 19.63           H
ATOM   3500 HD23 LEU A 243      23.573  47.136   4.454  1.00 19.63           H
ATOM   3501  N   GLU A 244      26.918  43.137   4.963  1.00 12.88           N
ATOM   3502  CA  GLU A 244      28.278  42.654   4.783  1.00 13.93           C
ATOM   3503  C   GLU A 244      28.316  41.843   3.504  1.00 14.82           C
ATOM   3504  O   GLU A 244      27.456  40.985   3.296  1.00 15.21           O
ATOM   3505  CB  GLU A 244      28.733  41.844   6.000  1.00 13.10           C
ATOM   3506  CG  GLU A 244      29.090  42.759   7.163  1.00 11.11           C
ATOM   3507  CD  GLU A 244      29.342  42.038   8.465  1.00 15.15           C
ATOM   3508  OE1 GLU A 244      28.831  40.912   8.654  1.00 13.38           O
ATOM   3509  OE2 GLU A 244      30.083  42.618   9.283  1.00 13.44           O1-
ATOM   3510  H   GLU A 244      26.355  42.514   5.144  1.00 15.43           H
ATOM   3511  HA  GLU A 244      28.871  43.414   4.669  1.00 16.70           H
ATOM   3512  HB2 GLU A 244      28.016  41.253   6.279  1.00 15.70           H
ATOM   3513  HB3 GLU A 244      29.523  41.330   5.775  1.00 15.70           H
ATOM   3514  HG2 GLU A 244      29.878  43.280   6.924  1.00 13.31           H
ATOM   3515  HG3 GLU A 244      28.335  43.350   7.319  1.00 13.31           H
ATOM   3516  N   PHE A 245      29.273  42.153   2.626  1.00 13.77           N
ATOM   3517  CA  PHE A 245      29.303  41.556   1.296  1.00 12.15           C
ATOM   3518  C   PHE A 245      30.729  41.534   0.757  1.00 13.32           C
ATOM   3519  O   PHE A 245      31.608  42.259   1.221  1.00 14.79           O
ATOM   3520  CB  PHE A 245      28.369  42.304   0.341  1.00 11.78           C
ATOM   3521  CG  PHE A 245      28.504  43.785   0.386  1.00 12.62           C
ATOM   3522  CD1 PHE A 245      29.459  44.421  -0.377  1.00 12.79           C
ATOM   3523  CD2 PHE A 245      27.676  44.550   1.185  1.00 14.35           C
ATOM   3524  CE1 PHE A 245      29.582  45.814  -0.350  1.00 13.65           C
ATOM   3525  CE2 PHE A 245      27.798  45.936   1.236  1.00 12.81           C
ATOM   3526  CZ  PHE A 245      28.750  46.563   0.467  1.00 12.29           C
ATOM   3527  H   PHE A 245      29.913  42.707   2.766  1.00 16.50           H
ATOM   3528  HA  PHE A 245      28.987  40.640   1.358  1.00 14.56           H
ATOM   3529  HB2 PHE A 245      28.563  42.025  -0.566  1.00 14.12           H
ATOM   3530  HB3 PHE A 245      27.452  42.100   0.568  1.00 14.12           H
ATOM   3531  HD1 PHE A 245      30.019  43.919  -0.922  1.00 15.33           H
ATOM   3532  HD2 PHE A 245      27.031  44.126   1.707  1.00 17.20           H
ATOM   3533  HE1 PHE A 245      30.228  46.235  -0.863  1.00 16.36           H
ATOM   3534  HE2 PHE A 245      27.238  46.444   1.769  1.00 15.35           H
ATOM   3535  HZ  PHE A 245      28.826  47.484   0.496  1.00 14.73           H
ATOM   3536  N   LEU A 246      30.946  40.663  -0.217  1.00 13.80           N
ATOM   3537  CA  LEU A 246      32.203  40.581  -0.948  1.00 10.62           C
ATOM   3538  C   LEU A 246      32.060  41.503  -2.151  1.00 13.69           C
ATOM   3539  O   LEU A 246      31.413  41.159  -3.131  1.00 13.97           O
ATOM   3540  CB  LEU A 246      32.482  39.131  -1.323  1.00 14.11           C
ATOM   3541  CG  LEU A 246      32.802  38.208  -0.125  1.00 18.42           C
ATOM   3542  CD1 LEU A 246      32.751  36.722  -0.526  1.00 21.47           C
ATOM   3543  CD2 LEU A 246      34.161  38.535   0.392  1.00 24.70           C
ATOM   3544  H   LEU A 246      30.368  40.084  -0.479  1.00 16.54           H
ATOM   3545  HA  LEU A 246      32.933  40.906  -0.402  1.00 12.73           H
ATOM   3546  HB2 LEU A 246      31.694  38.772  -1.760  1.00 16.92           H
ATOM   3547  HB3 LEU A 246      33.236  39.102  -1.934  1.00 16.92           H
ATOM   3548  HG  LEU A 246      32.161  38.362   0.587  1.00 22.08           H
ATOM   3549 HD11 LEU A 246      32.958  36.180   0.249  1.00 25.74           H
ATOM   3550 HD12 LEU A 246      31.861  36.507  -0.850  1.00 25.74           H
ATOM   3551 HD13 LEU A 246      33.409  36.563  -1.221  1.00 25.74           H
ATOM   3552 HD21 LEU A 246      34.365  37.937   1.127  1.00 29.62           H
ATOM   3553 HD22 LEU A 246      34.800  38.411  -0.326  1.00 29.62           H
ATOM   3554 HD23 LEU A 246      34.175  39.456   0.695  1.00 29.62           H
ATOM   3555  N   TRP A 247      32.643  42.703  -2.055  1.00 13.94           N
ATOM   3556  CA  TRP A 247      32.519  43.750  -3.071  1.00  9.55           C
ATOM   3557  C   TRP A 247      33.543  43.518  -4.178  1.00 10.44           C
ATOM   3558  O   TRP A 247      34.758  43.708  -3.971  1.00 12.18           O
ATOM   3559  CB  TRP A 247      32.725  45.118  -2.421  1.00 13.20           C
ATOM   3560  CG  TRP A 247      32.219  46.289  -3.212  1.00 11.34           C
ATOM   3561  CD1 TRP A 247      31.643  46.259  -4.438  1.00 12.64           C
ATOM   3562  CD2 TRP A 247      32.234  47.664  -2.812  1.00 12.57           C
ATOM   3563  NE1 TRP A 247      31.270  47.538  -4.834  1.00  8.68           N
ATOM   3564  CE2 TRP A 247      31.627  48.414  -3.852  1.00 11.66           C
ATOM   3565  CE3 TRP A 247      32.690  48.340  -1.678  1.00 11.37           C
ATOM   3566  CZ2 TRP A 247      31.499  49.801  -3.792  1.00 13.49           C
ATOM   3567  CZ3 TRP A 247      32.552  49.706  -1.627  1.00 10.07           C
ATOM   3568  CH2 TRP A 247      31.953  50.423  -2.666  1.00  9.40           C
ATOM   3569  H   TRP A 247      33.126  42.946  -1.389  1.00 16.71           H
ATOM   3570  HA  TRP A 247      31.634  43.717  -3.464  1.00 11.44           H
ATOM   3571  HB2 TRP A 247      32.260  45.127  -1.570  1.00 15.82           H
ATOM   3572  HB3 TRP A 247      33.674  45.255  -2.277  1.00 15.82           H
ATOM   3573  HD1 TRP A 247      31.490  45.484  -4.932  1.00 15.15           H
ATOM   3574  HE1 TRP A 247      30.896  47.742  -5.580  1.00 10.40           H
ATOM   3575  HE3 TRP A 247      33.081  47.877  -0.972  1.00 13.63           H
ATOM   3576  HZ2 TRP A 247      31.104  50.283  -4.482  1.00 16.17           H
ATOM   3577  HZ3 TRP A 247      32.842  50.162  -0.875  1.00 12.07           H
ATOM   3578  HH2 TRP A 247      31.875  51.348  -2.591  1.00 11.27           H
ATOM   3579  N   ARG A 248      33.061  43.106  -5.353  1.00 11.93           N
ATOM   3580  CA  ARG A 248      33.900  42.918  -6.520  1.00 10.71           C
ATOM   3581  C   ARG A 248      33.601  44.003  -7.547  1.00 11.34           C
ATOM   3582  O   ARG A 248      32.559  44.659  -7.502  1.00 11.48           O
ATOM   3583  CB  ARG A 248      33.693  41.537  -7.158  1.00 11.74           C
ATOM   3584  CG  ARG A 248      32.323  41.362  -7.833  1.00 14.63           C
ATOM   3585  CD  ARG A 248      32.288  40.056  -8.648  1.00 15.85           C
ATOM   3586  NE  ARG A 248      32.334  38.873  -7.791  1.00 14.78           N
ATOM   3587  CZ  ARG A 248      32.330  37.615  -8.245  1.00 20.56           C
ATOM   3588  NH1 ARG A 248      32.298  37.363  -9.548  1.00 15.97           N
ATOM   3589  NH2 ARG A 248      32.349  36.597  -7.396  1.00 19.61           N1+
ATOM   3590  H   ARG A 248      32.231  42.928  -5.494  1.00 14.30           H
ATOM   3591  HA  ARG A 248      34.829  42.993  -6.253  1.00 12.83           H
ATOM   3592  HB2 ARG A 248      34.370  41.415  -7.842  1.00 14.06           H
ATOM   3593  HB3 ARG A 248      33.783  40.846  -6.487  1.00 14.06           H
ATOM   3594  HG2 ARG A 248      31.636  41.328  -7.151  1.00 17.54           H
ATOM   3595  HG3 ARG A 248      32.152  42.098  -8.440  1.00 17.54           H
ATOM   3596  HD2 ARG A 248      31.468  40.022  -9.166  1.00 19.00           H
ATOM   3597  HD3 ARG A 248      33.058  40.028  -9.238  1.00 19.00           H
ATOM   3598  HE  ARG A 248      32.339  38.992  -6.941  1.00 17.71           H
ATOM   3599 HH11 ARG A 248      32.277  38.002 -10.124  1.00 19.15           H
ATOM   3600 HH12 ARG A 248      32.300  36.547  -9.817  1.00 19.15           H
ATOM   3601 HH21 ARG A 248      32.373  36.743  -6.552  1.00 23.51           H
ATOM   3602 HH22 ARG A 248      32.357  35.793  -7.696  1.00 23.51           H
ATOM   3603  N   GLN A 249      34.513  44.153  -8.497  1.00 10.31           N
ATOM   3604  CA  GLN A 249      34.358  45.129  -9.564  1.00 12.91           C
ATOM   3605  C   GLN A 249      33.288  44.684 -10.559  1.00 12.79           C
ATOM   3606  O   GLN A 249      33.042  43.494 -10.762  1.00 13.47           O
ATOM   3607  CB  GLN A 249      35.701  45.359 -10.271  1.00 12.35           C
ATOM   3608  CG  GLN A 249      36.803  45.838  -9.362  1.00 13.66           C
ATOM   3609  CD  GLN A 249      36.416  47.128  -8.662  1.00 10.21           C
ATOM   3610  OE1 GLN A 249      36.082  48.120  -9.320  1.00 12.23           O
ATOM   3611  NE2 GLN A 249      36.416  47.113  -7.336  1.00 11.45           N
ATOM   3612  H   GLN A 249      35.233  43.685  -8.558  1.00 12.36           H
ATOM   3613  HA  GLN A 249      34.064  45.969  -9.176  1.00 15.47           H
ATOM   3614  HB2 GLN A 249      35.991  44.532 -10.684  1.00 14.80           H
ATOM   3615  HB3 GLN A 249      35.578  46.041 -10.950  1.00 14.80           H
ATOM   3616  HG2 GLN A 249      36.979  45.163  -8.691  1.00 16.37           H
ATOM   3617  HG3 GLN A 249      37.595  46.001  -9.897  1.00 16.37           H
ATOM   3618 HE21 GLN A 249      36.655  46.402  -6.915  1.00 13.72           H
ATOM   3619 HE22 GLN A 249      36.173  47.811  -6.896  1.00 13.72           H
ATOM   3620  N   ILE A 250      32.603  45.672 -11.155  1.00 13.59           N
ATOM   3621  CA  ILE A 250      31.462  45.370 -12.017  1.00 14.16           C
ATOM   3622  C   ILE A 250      31.811  44.443 -13.178  1.00 17.01           C
ATOM   3623  O   ILE A 250      30.922  43.735 -13.679  1.00 16.08           O
ATOM   3624  CB  ILE A 250      30.790  46.663 -12.548  1.00 12.10           C
ATOM   3625  CG1 ILE A 250      31.782  47.572 -13.268  1.00 15.71           C
ATOM   3626  CG2 ILE A 250      30.075  47.398 -11.408  1.00 14.80           C
ATOM   3627  CD1 ILE A 250      31.118  48.872 -13.802  1.00 16.93           C
ATOM   3628  H   ILE A 250      32.777  46.508 -11.070  1.00 16.29           H
ATOM   3629  HA  ILE A 250      30.799  44.909 -11.482  1.00 16.97           H
ATOM   3630  HB  ILE A 250      30.117  46.401 -13.194  1.00 14.50           H
ATOM   3631 HG12 ILE A 250      32.496  47.830 -12.663  1.00 18.83           H
ATOM   3632 HG13 ILE A 250      32.152  47.102 -14.029  1.00 18.83           H
ATOM   3633 HG21 ILE A 250      29.599  48.165 -11.761  1.00 17.74           H
ATOM   3634 HG22 ILE A 250      29.450  46.787 -10.990  1.00 17.74           H
ATOM   3635 HG23 ILE A 250      30.735  47.686 -10.759  1.00 17.74           H
ATOM   3636 HD11 ILE A 250      31.762  49.375 -14.315  1.00 20.29           H
ATOM   3637 HD12 ILE A 250      30.370  48.632 -14.369  1.00 20.29           H
ATOM   3638 HD13 ILE A 250      30.803  49.404 -13.056  1.00 20.29           H
ATOM   3639  N   TRP A 251      33.074  44.395 -13.604  1.00 14.57           N
ATOM   3640  CA  TRP A 251      33.463  43.562 -14.738  1.00 16.14           C
ATOM   3641  C   TRP A 251      34.079  42.228 -14.332  1.00 23.68           C
ATOM   3642  O   TRP A 251      34.502  41.465 -15.212  1.00 23.16           O
ATOM   3643  CB  TRP A 251      34.468  44.304 -15.611  1.00 17.92           C
ATOM   3644  CG  TRP A 251      35.720  44.436 -14.892  1.00 23.67           C
ATOM   3645  CD1 TRP A 251      36.686  43.491 -14.721  1.00 20.81           C
ATOM   3646  CD2 TRP A 251      36.142  45.576 -14.192  1.00 14.67           C
ATOM   3647  NE1 TRP A 251      37.687  43.982 -13.963  1.00 18.35           N
ATOM   3648  CE2 TRP A 251      37.385  45.274 -13.621  1.00 20.96           C
ATOM   3649  CE3 TRP A 251      35.584  46.823 -13.977  1.00 16.41           C
ATOM   3650  CZ2 TRP A 251      38.082  46.182 -12.854  1.00 21.26           C
ATOM   3651  CZ3 TRP A 251      36.274  47.724 -13.227  1.00 20.67           C
ATOM   3652  CH2 TRP A 251      37.512  47.408 -12.683  1.00 25.59           C
ATOM   3653  H   TRP A 251      33.724  44.832 -13.251  1.00 17.47           H
ATOM   3654  HA  TRP A 251      32.678  43.374 -15.280  1.00 19.35           H
ATOM   3655  HB2 TRP A 251      34.632  43.810 -16.428  1.00 21.48           H
ATOM   3656  HB3 TRP A 251      34.133  45.193 -15.806  1.00 21.48           H
ATOM   3657  HD1 TRP A 251      36.662  42.632 -15.080  1.00 24.95           H
ATOM   3658  HE1 TRP A 251      38.405  43.561 -13.741  1.00 22.00           H
ATOM   3659  HE3 TRP A 251      34.758  47.041 -14.346  1.00 19.67           H
ATOM   3660  HZ2 TRP A 251      38.908  45.970 -12.485  1.00 25.49           H
ATOM   3661  HZ3 TRP A 251      35.913  48.570 -13.086  1.00 24.78           H
ATOM   3662  HH2 TRP A 251      37.950  48.047 -12.176  1.00 30.69           H
ATOM   3663  N   ASP A 252      34.160  41.936 -13.038  1.00 18.75           N
ATOM   3664  CA  ASP A 252      34.993  40.847 -12.524  1.00 20.01           C
ATOM   3665  C   ASP A 252      34.164  39.568 -12.472  1.00 20.11           C
ATOM   3666  O   ASP A 252      33.366  39.363 -11.562  1.00 18.61           O
ATOM   3667  CB  ASP A 252      35.542  41.236 -11.153  1.00 16.56           C
ATOM   3668  CG  ASP A 252      36.349  40.133 -10.513  1.00 23.27           C
ATOM   3669  OD1 ASP A 252      36.667  39.134 -11.213  1.00 23.07           O
ATOM   3670  OD2 ASP A 252      36.625  40.256  -9.298  1.00 17.81           O1-
ATOM   3671  H   ASP A 252      33.740  42.367 -12.422  1.00 22.47           H
ATOM   3672  HA  ASP A 252      35.750  40.708 -13.114  1.00 23.99           H
ATOM   3673  HB2 ASP A 252      36.105  42.017 -11.252  1.00 19.85           H
ATOM   3674  HB3 ASP A 252      34.792  41.433 -10.572  1.00 19.85           H
ATOM   3675  N   ASN A 253      34.323  38.697 -13.474  1.00 21.00           N
ATOM   3676  CA  ASN A 253      33.484  37.506 -13.529  1.00 17.07           C
ATOM   3677  C   ASN A 253      33.931  36.466 -12.499  1.00 16.56           C
ATOM   3678  O   ASN A 253      33.092  35.781 -11.892  1.00 24.33           O
ATOM   3679  CB  ASN A 253      33.531  36.944 -14.948  1.00 29.26           C
ATOM   3680  CG  ASN A 253      32.668  35.726 -15.113  1.00 31.26           C
ATOM   3681  OD1 ASN A 253      31.462  35.753 -14.848  1.00 31.72           O
ATOM   3682  ND2 ASN A 253      33.281  34.639 -15.566  1.00 30.69           N
ATOM   3683  H   ASN A 253      34.896  38.762 -14.112  1.00 25.18           H
ATOM   3684  HA  ASN A 253      32.568  37.754 -13.333  1.00 20.46           H
ATOM   3685  HB2 ASN A 253      33.235  37.625 -15.575  1.00 35.09           H
ATOM   3686  HB3 ASN A 253      34.446  36.690 -15.143  1.00 35.09           H
ATOM   3687 HD21 ASN A 253      32.830  33.911 -15.680  1.00 36.81           H
ATOM   3688 HD22 ASN A 253      34.123  34.663 -15.749  1.00 36.81           H
ATOM   3689  N   LYS A 254      35.234  36.378 -12.249  1.00 20.59           N
ATOM   3690  CA  LYS A 254      35.792  35.339 -11.377  1.00 27.14           C
ATOM   3691  C   LYS A 254      35.703  35.713  -9.901  1.00 29.36           C
ATOM   3692  O   LYS A 254      35.530  34.834  -9.041  1.00 23.35           O
ATOM   3693  CB  LYS A 254      37.253  35.085 -11.765  1.00 35.40           C
ATOM   3694  CG  LYS A 254      37.906  33.869 -11.090  1.00 42.04           C
ATOM   3695  CD  LYS A 254      39.301  33.571 -11.681  1.00 49.05           C
ATOM   3696  CE  LYS A 254      39.916  32.300 -11.079  1.00 39.64           C
ATOM   3697  NZ  LYS A 254      40.059  32.368  -9.591  1.00 44.36           N1+
ATOM   3698  H   LYS A 254      35.825  36.906 -12.584  1.00 24.69           H
ATOM   3699  HA  LYS A 254      35.294  34.516 -11.502  1.00 32.55           H
ATOM   3700  HB2 LYS A 254      37.308  34.953 -12.723  1.00 42.46           H
ATOM   3701  HB3 LYS A 254      37.776  35.863 -11.515  1.00 42.46           H
ATOM   3702  HG2 LYS A 254      38.016  34.060 -10.145  1.00 50.43           H
ATOM   3703  HG3 LYS A 254      37.348  33.086 -11.217  1.00 50.43           H
ATOM   3704  HD2 LYS A 254      39.226  33.448 -12.641  1.00 58.84           H
ATOM   3705  HD3 LYS A 254      39.898  34.313 -11.487  1.00 58.84           H
ATOM   3706  HE2 LYS A 254      39.339  31.550 -11.288  1.00 47.54           H
ATOM   3707  HE3 LYS A 254      40.799  32.158 -11.454  1.00 47.54           H
ATOM   3708  HZ1 LYS A 254      40.652  31.762  -9.319  1.00 53.21           H
ATOM   3709  HZ2 LYS A 254      40.338  33.176  -9.344  1.00 53.21           H
ATOM   3710  HZ3 LYS A 254      39.273  32.199  -9.206  1.00 53.21           H
ATOM   3711  N   GLY A 255      35.826  37.000  -9.584  1.00 22.76           N
ATOM   3712  CA  GLY A 255      35.779  37.458  -8.208  1.00 18.63           C
ATOM   3713  C   GLY A 255      37.115  37.738  -7.542  1.00 21.19           C
ATOM   3714  O   GLY A 255      37.142  37.944  -6.324  1.00 19.40           O
ATOM   3715  H   GLY A 255      35.937  37.630 -10.159  1.00 27.29           H
ATOM   3716  HA2 GLY A 255      35.253  38.274  -8.184  1.00 22.34           H
ATOM   3717  HA3 GLY A 255      35.312  36.797  -7.670  1.00 22.34           H
ATOM   3718  N   ASP A 256      38.221  37.745  -8.285  1.00 19.53           N
ATOM   3719  CA  ASP A 256      39.519  37.928  -7.644  1.00 23.16           C
ATOM   3720  C   ASP A 256      39.724  39.339  -7.116  1.00 20.30           C
ATOM   3721  O   ASP A 256      40.642  39.550  -6.330  1.00 17.60           O
ATOM   3722  CB  ASP A 256      40.655  37.596  -8.612  1.00 30.02           C
ATOM   3723  CG  ASP A 256      40.671  36.129  -9.014  1.00 43.35           C
ATOM   3724  OD1 ASP A 256      40.255  35.280  -8.182  1.00 43.49           O
ATOM   3725  OD2 ASP A 256      41.089  35.838 -10.158  1.00 48.36           O1-
ATOM   3726  H   ASP A 256      38.252  37.645  -9.139  1.00 23.42           H
ATOM   3727  HA  ASP A 256      39.587  37.327  -6.886  1.00 27.77           H
ATOM   3728  HB2 ASP A 256      40.549  38.138  -9.414  1.00 36.00           H
ATOM   3729  HB3 ASP A 256      41.497  37.806  -8.176  1.00 36.00           H
ATOM   3730  N   THR A 257      38.918  40.308  -7.537  1.00 13.70           N
ATOM   3731  CA  THR A 257      39.005  41.659  -6.979  1.00 16.38           C
ATOM   3732  C   THR A 257      38.242  41.835  -5.670  1.00 19.85           C
ATOM   3733  O   THR A 257      38.326  42.926  -5.066  1.00 16.54           O
ATOM   3734  CB  THR A 257      38.482  42.680  -7.988  1.00 15.08           C
ATOM   3735  OG1 THR A 257      37.068  42.496  -8.183  1.00 17.22           O
ATOM   3736  CG2 THR A 257      39.254  42.545  -9.287  1.00 19.57           C
ATOM   3737  H   THR A 257      38.327  40.215  -8.148  1.00 16.41           H
ATOM   3738  HA  THR A 257      39.936  41.875  -6.820  1.00 19.64           H
ATOM   3739  HB  THR A 257      38.641  43.574  -7.642  1.00 18.07           H
ATOM   3740  HG1 THR A 257      36.913  41.748  -8.535  1.00 20.64           H
ATOM   3741 HG21 THR A 257      38.966  43.220  -9.922  1.00 23.46           H
ATOM   3742 HG22 THR A 257      40.198  42.667  -9.108  1.00 23.46           H
ATOM   3743 HG23 THR A 257      39.120  41.662  -9.668  1.00 23.46           H
ATOM   3744  N   ALA A 258      37.500  40.806  -5.233  1.00 14.46           N
ATOM   3745  CA  ALA A 258      36.557  40.949  -4.139  1.00 15.80           C
ATOM   3746  C   ALA A 258      37.252  41.329  -2.838  1.00 13.13           C
ATOM   3747  O   ALA A 258      38.323  40.812  -2.508  1.00 15.37           O
ATOM   3748  CB  ALA A 258      35.774  39.655  -3.942  1.00 16.04           C
ATOM   3749  H   ALA A 258      37.528  40.009  -5.559  1.00 17.33           H
ATOM   3750  HA  ALA A 258      35.924  41.650  -4.363  1.00 18.94           H
ATOM   3751  HB1 ALA A 258      35.172  39.772  -3.188  1.00 19.23           H
ATOM   3752  HB2 ALA A 258      35.259  39.474  -4.745  1.00 19.23           H
ATOM   3753  HB3 ALA A 258      36.392  38.927  -3.762  1.00 19.23           H
ATOM   3754  N   LEU A 259      36.608  42.219  -2.085  1.00 12.46           N
ATOM   3755  CA  LEU A 259      37.077  42.647  -0.773  1.00 14.14           C
ATOM   3756  C   LEU A 259      35.893  42.654   0.177  1.00 13.67           C
ATOM   3757  O   LEU A 259      34.854  43.242  -0.132  1.00 11.06           O
ATOM   3758  CB  LEU A 259      37.711  44.035  -0.835  1.00 12.59           C
ATOM   3759  CG  LEU A 259      38.416  44.486   0.430  1.00 12.05           C
ATOM   3760  CD1 LEU A 259      39.613  43.547   0.709  1.00 13.08           C
ATOM   3761  CD2 LEU A 259      38.846  45.974   0.320  1.00 14.12           C
ATOM   3762  H   LEU A 259      35.867  42.593  -2.318  1.00 14.93           H
ATOM   3763  HA  LEU A 259      37.730  42.015  -0.435  1.00 16.94           H
ATOM   3764  HB2 LEU A 259      38.376  44.027  -1.536  1.00 15.09           H
ATOM   3765  HB3 LEU A 259      37.027  44.693  -1.050  1.00 15.09           H
ATOM   3766  HG  LEU A 259      37.794  44.414   1.173  1.00 14.44           H
ATOM   3767 HD11 LEU A 259      40.072  43.857   1.505  1.00 15.67           H
ATOM   3768 HD12 LEU A 259      39.296  42.640   0.844  1.00 15.67           H
ATOM   3769 HD13 LEU A 259      40.213  43.565  -0.054  1.00 15.67           H
ATOM   3770 HD21 LEU A 259      39.310  46.234   1.135  1.00 16.92           H
ATOM   3771 HD22 LEU A 259      39.436  46.081  -0.445  1.00 16.92           H
ATOM   3772 HD23 LEU A 259      38.054  46.523   0.211  1.00 16.92           H
ATOM   3773  N   PHE A 260      36.043  41.988   1.317  1.00 11.16           N
ATOM   3774  CA  PHE A 260      34.965  41.952   2.299  1.00 13.18           C
ATOM   3775  C   PHE A 260      34.642  43.357   2.806  1.00 12.88           C
ATOM   3776  O   PHE A 260      35.528  44.111   3.243  1.00 12.10           O
ATOM   3777  CB  PHE A 260      35.342  41.016   3.461  1.00 12.08           C
ATOM   3778  CG  PHE A 260      34.248  40.850   4.460  1.00 13.81           C
ATOM   3779  CD1 PHE A 260      33.250  39.902   4.277  1.00 18.55           C
ATOM   3780  CD2 PHE A 260      34.197  41.654   5.583  1.00 12.66           C
ATOM   3781  CE1 PHE A 260      32.249  39.764   5.188  1.00 14.25           C
ATOM   3782  CE2 PHE A 260      33.209  41.515   6.504  1.00 12.74           C
ATOM   3783  CZ  PHE A 260      32.217  40.583   6.315  1.00 15.45           C
ATOM   3784  H   PHE A 260      36.748  41.550   1.537  1.00 13.38           H
ATOM   3785  HA  PHE A 260      34.164  41.599   1.879  1.00 15.80           H
ATOM   3786  HB2 PHE A 260      35.572  40.143   3.108  1.00 14.48           H
ATOM   3787  HB3 PHE A 260      36.098  41.389   3.931  1.00 14.48           H
ATOM   3788  HD1 PHE A 260      33.262  39.359   3.522  1.00 22.24           H
ATOM   3789  HD2 PHE A 260      34.859  42.292   5.717  1.00 15.18           H
ATOM   3790  HE1 PHE A 260      31.588  39.127   5.055  1.00 17.08           H
ATOM   3791  HE2 PHE A 260      33.191  42.064   7.252  1.00 15.27           H
ATOM   3792  HZ  PHE A 260      31.542  40.489   6.945  1.00 18.52           H
ATOM   3793  N   THR A 261      33.366  43.705   2.766  1.00 12.68           N
ATOM   3794  CA  THR A 261      32.937  45.060   3.064  1.00 11.84           C
ATOM   3795  C   THR A 261      31.805  45.021   4.078  1.00 13.54           C
ATOM   3796  O   THR A 261      30.846  44.270   3.925  1.00 12.42           O
ATOM   3797  CB  THR A 261      32.479  45.811   1.797  1.00 12.20           C
ATOM   3798  OG1 THR A 261      33.539  45.855   0.834  1.00 14.71           O
ATOM   3799  CG2 THR A 261      32.080  47.250   2.140  1.00 13.99           C
ATOM   3800  H   THR A 261      32.724  43.164   2.579  1.00 15.20           H
ATOM   3801  HA  THR A 261      33.674  45.556   3.449  1.00 14.18           H
ATOM   3802  HB  THR A 261      31.710  45.357   1.419  1.00 14.62           H
ATOM   3803  HG1 THR A 261      33.687  45.087   0.530  1.00 17.64           H
ATOM   3804 HG21 THR A 261      31.827  47.724   1.331  1.00 16.76           H
ATOM   3805 HG22 THR A 261      31.329  47.249   2.751  1.00 16.76           H
ATOM   3806 HG23 THR A 261      32.822  47.719   2.552  1.00 16.76           H
ATOM   3807  N   HIS A 262      31.912  45.876   5.089  1.00 11.52           N
ATOM   3808  CA  HIS A 262      30.879  46.097   6.090  1.00 11.73           C
ATOM   3809  C   HIS A 262      30.279  47.481   5.910  1.00 14.18           C
ATOM   3810  O   HIS A 262      30.986  48.486   6.054  1.00 10.14           O
ATOM   3811  CB  HIS A 262      31.482  45.981   7.488  1.00 14.56           C
ATOM   3812  CG  HIS A 262      30.559  46.374   8.590  1.00 11.96           C
ATOM   3813  ND1 HIS A 262      29.958  45.440   9.394  1.00 11.91           N
ATOM   3814  CD2 HIS A 262      30.123  47.587   9.028  1.00 14.39           C
ATOM   3815  CE1 HIS A 262      29.200  46.051  10.295  1.00 12.76           C
ATOM   3816  NE2 HIS A 262      29.302  47.352  10.111  1.00 13.80           N
ATOM   3817  H   HIS A 262      32.605  46.362   5.221  1.00 13.81           H
ATOM   3818  HA  HIS A 262      30.175  45.434   5.982  1.00 14.05           H
ATOM   3819  HB2 HIS A 262      32.263  46.556   7.538  1.00 17.46           H
ATOM   3820  HB3 HIS A 262      31.740  45.060   7.631  1.00 17.46           H
ATOM   3821  HD1 HIS A 262      30.069  44.589   9.321  1.00 14.27           H
ATOM   3822  HD2 HIS A 262      30.357  48.424   8.686  1.00 17.25           H
ATOM   3823  HE1 HIS A 262      28.697  45.634  10.962  1.00 15.29           H
ATOM   3824  N   MET A 263      28.983  47.529   5.612  1.00 11.80           N
ATOM   3825  CA  MET A 263      28.227  48.761   5.542  1.00 12.73           C
ATOM   3826  C   MET A 263      27.520  48.961   6.876  1.00 16.05           C
ATOM   3827  O   MET A 263      26.777  48.086   7.322  1.00 12.31           O
ATOM   3828  CB  MET A 263      27.217  48.728   4.395  1.00 12.02           C
ATOM   3829  CG  MET A 263      26.436  50.046   4.220  1.00 11.79           C
ATOM   3830  SD  MET A 263      25.043  49.899   3.057  1.00 13.82           S
ATOM   3831  CE  MET A 263      25.860  49.561   1.495  1.00 12.68           C
ATOM   3832  H   MET A 263      28.507  46.833   5.434  1.00 14.13           H
ATOM   3833  HA  MET A 263      28.836  49.497   5.390  1.00 15.26           H
ATOM   3834  HB2 MET A 263      27.684  48.547   3.565  1.00 14.41           H
ATOM   3835  HB3 MET A 263      26.570  48.023   4.558  1.00 14.41           H
ATOM   3836  HG2 MET A 263      26.075  50.317   5.076  1.00 14.13           H
ATOM   3837  HG3 MET A 263      27.033  50.732   3.883  1.00 14.13           H
ATOM   3838  HE1 MET A 263      25.183  49.482   0.809  1.00 15.20           H
ATOM   3839  HE2 MET A 263      26.463  50.284   1.277  1.00 15.20           H
ATOM   3840  HE3 MET A 263      26.351  48.727   1.566  1.00 15.20           H
ATOM   3841  N   MET A 264      27.756  50.101   7.511  1.00 11.35           N
ATOM   3842  CA  MET A 264      27.042  50.410   8.736  1.00 14.41           C
ATOM   3843  C   MET A 264      25.577  50.681   8.384  1.00 14.97           C
ATOM   3844  O   MET A 264      25.271  51.118   7.272  1.00 14.19           O
ATOM   3845  CB  MET A 264      27.677  51.606   9.442  1.00 14.14           C
ATOM   3846  CG  MET A 264      29.102  51.340   9.901  1.00 15.01           C
ATOM   3847  SD  MET A 264      30.037  52.810  10.513  1.00 24.88           S
ATOM   3848  CE  MET A 264      29.011  53.528  11.752  1.00 31.46           C
ATOM   3849  H   MET A 264      28.305  50.705   7.245  1.00 13.60           H
ATOM   3850  HA  MET A 264      27.117  49.645   9.334  1.00 17.27           H
ATOM   3851  HB2 MET A 264      27.709  52.354   8.827  1.00 16.95           H
ATOM   3852  HB3 MET A 264      27.147  51.843  10.216  1.00 16.95           H
ATOM   3853  HG2 MET A 264      29.063  50.690  10.611  1.00 17.99           H
ATOM   3854  HG3 MET A 264      29.598  50.981   9.150  1.00 17.99           H
ATOM   3855  HE1 MET A 264      29.426  54.350  12.050  1.00 37.73           H
ATOM   3856  HE2 MET A 264      28.134  53.701  11.383  1.00 37.73           H
ATOM   3857  HE3 MET A 264      28.956  52.902  12.488  1.00 37.73           H
ATOM   3858  N   PRO A 265      24.648  50.379   9.291  1.00 12.32           N
ATOM   3859  CA  PRO A 265      23.226  50.327   8.912  1.00 17.67           C
ATOM   3860  C   PRO A 265      22.435  51.599   9.132  1.00 18.29           C
ATOM   3861  O   PRO A 265      21.343  51.723   8.557  1.00 14.36           O
ATOM   3862  CB  PRO A 265      22.684  49.218   9.838  1.00 17.76           C
ATOM   3863  CG  PRO A 265      23.454  49.388  11.072  1.00 17.26           C
ATOM   3864  CD  PRO A 265      24.870  49.853  10.656  1.00 11.61           C
ATOM   3865  HA  PRO A 265      23.127  50.042   7.994  1.00 21.18           H
ATOM   3866  HB2 PRO A 265      21.742  49.352  10.002  1.00 21.30           H
ATOM   3867  HB3 PRO A 265      22.852  48.343   9.454  1.00 21.30           H
ATOM   3868  HG2 PRO A 265      23.017  50.060  11.620  1.00 20.69           H
ATOM   3869  HG3 PRO A 265      23.498  48.538  11.545  1.00 20.69           H
ATOM   3870  HD2 PRO A 265      25.185  50.564  11.238  1.00 13.92           H
ATOM   3871  HD3 PRO A 265      25.480  49.106  10.632  1.00 13.92           H
ATOM   3872  N   PHE A 266      22.940  52.553   9.909  1.00 14.91           N
ATOM   3873  CA  PHE A 266      22.120  53.666  10.356  1.00 15.96           C
ATOM   3874  C   PHE A 266      22.569  55.024   9.766  1.00 13.42           C
ATOM   3875  O   PHE A 266      23.455  55.121   8.891  1.00 14.38           O
ATOM   3876  CB  PHE A 266      22.122  53.652  11.886  1.00 11.65           C
ATOM   3877  CG  PHE A 266      21.592  52.356  12.493  1.00 13.01           C
ATOM   3878  CD1 PHE A 266      22.185  51.804  13.629  1.00 12.92           C
ATOM   3879  CD2 PHE A 266      20.489  51.710  11.933  1.00 16.20           C
ATOM   3880  CE1 PHE A 266      21.676  50.632  14.194  1.00 15.55           C
ATOM   3881  CE2 PHE A 266      19.983  50.549  12.483  1.00 15.75           C
ATOM   3882  CZ  PHE A 266      20.567  50.001  13.610  1.00 14.43           C
ATOM   3883  H   PHE A 266      23.746  52.576  10.209  1.00 17.87           H
ATOM   3884  HA  PHE A 266      21.205  53.501  10.073  1.00 19.13           H
ATOM   3885  HB2 PHE A 266      23.025  53.782  12.204  1.00 13.97           H
ATOM   3886  HB3 PHE A 266      21.552  54.371  12.193  1.00 13.97           H
ATOM   3887  HD1 PHE A 266      22.918  52.224  14.021  1.00 15.49           H
ATOM   3888  HD2 PHE A 266      20.078  52.064  11.177  1.00 19.42           H
ATOM   3889  HE1 PHE A 266      22.078  50.266  14.946  1.00 18.64           H
ATOM   3890  HE2 PHE A 266      19.248  50.136  12.090  1.00 18.88           H
ATOM   3891  HZ  PHE A 266      20.226  49.214  13.975  1.00 17.29           H
ATOM   3892  N   TYR A 267      21.963  56.081  10.284  1.00 14.58           N
ATOM   3893  CA  TYR A 267      22.017  57.397   9.646  1.00 14.88           C
ATOM   3894  C   TYR A 267      23.355  58.108   9.853  1.00 17.18           C
ATOM   3895  O   TYR A 267      23.719  58.947   9.025  1.00 14.66           O
ATOM   3896  CB  TYR A 267      20.863  58.233  10.197  1.00 17.74           C
ATOM   3897  CG  TYR A 267      20.902  59.731  10.020  1.00 14.38           C
ATOM   3898  CD1 TYR A 267      20.501  60.330   8.842  1.00 17.24           C
ATOM   3899  CD2 TYR A 267      21.276  60.548  11.080  1.00 16.42           C
ATOM   3900  CE1 TYR A 267      20.497  61.741   8.713  1.00 19.94           C
ATOM   3901  CE2 TYR A 267      21.283  61.931  10.972  1.00 19.29           C
ATOM   3902  CZ  TYR A 267      20.885  62.515   9.807  1.00 22.38           C
ATOM   3903  OH  TYR A 267      20.910  63.877   9.754  1.00 22.87           O
ATOM   3904  H   TYR A 267      21.514  56.071  11.019  1.00 17.48           H
ATOM   3905  HA  TYR A 267      21.872  57.300   8.692  1.00 17.84           H
ATOM   3906  HB2 TYR A 267      20.036  57.909   9.806  1.00 21.27           H
ATOM   3907  HB3 TYR A 267      20.841  58.083  11.155  1.00 21.27           H
ATOM   3908  HD1 TYR A 267      20.233  59.794   8.131  1.00 20.67           H
ATOM   3909  HD2 TYR A 267      21.536  60.149  11.881  1.00 19.68           H
ATOM   3910  HE1 TYR A 267      20.233  62.146   7.914  1.00 23.91           H
ATOM   3911  HE2 TYR A 267      21.542  62.460  11.690  1.00 23.12           H
ATOM   3912  HH  TYR A 267      21.165  64.182  10.494  1.00 27.42           H
ATOM   3913  N   SER A 268      24.082  57.819  10.934  1.00 15.95           N
ATOM   3914  CA  SER A 268      25.352  58.500  11.215  1.00 16.73           C
ATOM   3915  C   SER A 268      26.357  57.526  11.841  1.00 15.83           C
ATOM   3916  O   SER A 268      25.938  56.481  12.374  1.00 14.79           O
ATOM   3917  CB  SER A 268      25.039  59.715  12.109  1.00 13.90           C
ATOM   3918  OG  SER A 268      26.190  60.318  12.637  1.00 14.56           O
ATOM   3919  H   SER A 268      23.864  57.243  11.535  1.00 19.12           H
ATOM   3920  HA  SER A 268      25.725  58.834  10.385  1.00 20.06           H
ATOM   3921  HB2 SER A 268      24.571  60.379  11.584  1.00 16.66           H
ATOM   3922  HB3 SER A 268      24.472  59.423  12.840  1.00 16.66           H
ATOM   3923  HG  SER A 268      25.965  60.960  13.126  1.00 17.46           H
ATOM   3924  N   TYR A 269      27.693  57.905  11.872  1.00 13.40           N
ATOM   3925  CA  TYR A 269      28.660  57.141  12.700  1.00 14.32           C
ATOM   3926  C   TYR A 269      28.747  57.567  14.192  1.00 14.15           C
ATOM   3927  O   TYR A 269      29.602  57.101  14.942  1.00 14.63           O
ATOM   3928  CB  TYR A 269      30.064  57.337  12.092  1.00 10.86           C
ATOM   3929  CG  TYR A 269      30.408  58.785  11.860  1.00 13.15           C
ATOM   3930  CD1 TYR A 269      30.781  59.613  12.935  1.00  9.31           C
ATOM   3931  CD2 TYR A 269      30.362  59.316  10.562  1.00 14.37           C
ATOM   3932  CE1 TYR A 269      31.124  60.947  12.722  1.00 10.95           C
ATOM   3933  CE2 TYR A 269      30.697  60.650  10.323  1.00 15.02           C
ATOM   3934  CZ  TYR A 269      31.079  61.449  11.410  1.00  9.92           C
ATOM   3935  OH  TYR A 269      31.364  62.761  11.113  1.00 13.98           O
ATOM   3936  H   TYR A 269      27.931  58.889  11.718  1.00 16.06           H
ATOM   3937  HA  TYR A 269      28.356  56.056  12.691  1.00 17.17           H
ATOM   3938  HB2 TYR A 269      30.808  56.872  12.780  1.00 13.02           H
ATOM   3939  HB3 TYR A 269      30.124  56.764  11.146  1.00 13.02           H
ATOM   3940  HD1 TYR A 269      30.799  59.207  13.953  1.00 11.15           H
ATOM   3941  HD2 TYR A 269      30.077  58.678   9.720  1.00 17.23           H
ATOM   3942  HE1 TYR A 269      31.368  61.608  13.559  1.00 13.12           H
ATOM   3943  HE2 TYR A 269      30.671  61.070   9.320  1.00 18.00           H
ATOM   3944  HH  TYR A 269      31.746  63.295  11.953  1.00 16.75           H
ATOM   3945  N   ASP A 270      27.915  58.570  14.582  1.00 14.30           N
ATOM   3946  CA  ASP A 270      27.919  59.157  15.942  1.00 13.33           C
ATOM   3947  C   ASP A 270      27.264  58.173  16.922  1.00 14.47           C
ATOM   3948  O   ASP A 270      26.691  57.159  16.524  1.00 12.53           O
ATOM   3949  CB  ASP A 270      27.265  60.563  15.985  1.00 14.93           C
ATOM   3950  CG  ASP A 270      25.719  60.579  15.806  1.00 14.88           C
ATOM   3951  OD1 ASP A 270      25.059  59.524  15.742  1.00 13.46           O
ATOM   3952  OD2 ASP A 270      25.154  61.709  15.769  1.00 16.68           O1-
ATOM   3953  H   ASP A 270      27.335  58.937  14.066  1.00 17.14           H
ATOM   3954  HA  ASP A 270      28.840  59.273  16.232  1.00 15.98           H
ATOM   3955  HB2 ASP A 270      27.452  60.951  16.850  1.00 17.90           H
ATOM   3956  HB3 ASP A 270      27.655  61.130  15.300  1.00 17.90           H
ATOM   3957  N   ILE A 271      27.446  58.403  18.228  1.00 14.07           N
ATOM   3958  CA  ILE A 271      27.056  57.374  19.204  1.00 13.99           C
ATOM   3959  C   ILE A 271      25.547  57.160  19.185  1.00 13.45           C
ATOM   3960  O   ILE A 271      25.111  55.998  19.236  1.00 14.42           O
ATOM   3961  CB  ILE A 271      27.634  57.701  20.589  1.00 11.61           C
ATOM   3962  CG1 ILE A 271      29.155  57.571  20.539  1.00 14.79           C
ATOM   3963  CG2 ILE A 271      27.121  56.714  21.641  1.00 15.02           C
ATOM   3964  CD1 ILE A 271      29.880  58.206  21.744  1.00 16.93           C
ATOM   3965  H   ILE A 271      27.765  59.123  18.573  1.00 16.87           H
ATOM   3966  HA  ILE A 271      27.461  56.541  18.928  1.00 16.77           H
ATOM   3967  HB  ILE A 271      27.400  58.606  20.846  1.00 13.91           H
ATOM   3968 HG12 ILE A 271      29.394  56.630  20.483  1.00 17.72           H
ATOM   3969 HG13 ILE A 271      29.473  58.030  19.745  1.00 17.72           H
ATOM   3970 HG21 ILE A 271      27.469  56.972  22.509  1.00 18.01           H
ATOM   3971 HG22 ILE A 271      26.154  56.741  21.661  1.00 18.01           H
ATOM   3972 HG23 ILE A 271      27.432  55.824  21.413  1.00 18.01           H
ATOM   3973 HD11 ILE A 271      30.836  58.131  21.604  1.00 20.30           H
ATOM   3974 HD12 ILE A 271      29.637  59.139  21.816  1.00 20.30           H
ATOM   3975 HD13 ILE A 271      29.624  57.733  22.552  1.00 20.30           H
ATOM   3976  N   PRO A 272      24.696  58.190  19.073  1.00 13.10           N
ATOM   3977  CA  PRO A 272      23.249  57.932  18.987  1.00 14.19           C
ATOM   3978  C   PRO A 272      22.856  57.002  17.848  1.00 17.44           C
ATOM   3979  O   PRO A 272      21.816  56.343  17.944  1.00 13.67           O
ATOM   3980  CB  PRO A 272      22.651  59.336  18.811  1.00 14.60           C
ATOM   3981  CG  PRO A 272      23.629  60.230  19.511  1.00 18.07           C
ATOM   3982  CD  PRO A 272      24.972  59.633  19.182  1.00 15.30           C
ATOM   3983  HA  PRO A 272      22.930  57.562  19.823  1.00 17.00           H
ATOM   3984  HB2 PRO A 272      22.586  59.554  17.867  1.00 17.49           H
ATOM   3985  HB3 PRO A 272      21.779  59.383  19.234  1.00 17.49           H
ATOM   3986  HG2 PRO A 272      23.562  61.139  19.177  1.00 21.67           H
ATOM   3987  HG3 PRO A 272      23.478  60.204  20.469  1.00 21.67           H
ATOM   3988  HD2 PRO A 272      25.285  59.979  18.330  1.00 18.34           H
ATOM   3989  HD3 PRO A 272      25.605  59.792  19.903  1.00 18.34           H
ATOM   3990  N   HIS A 273      23.653  56.899  16.782  1.00 13.36           N
ATOM   3991  CA  HIS A 273      23.298  56.083  15.624  1.00 13.51           C
ATOM   3992  C   HIS A 273      24.236  54.896  15.427  1.00 13.87           C
ATOM   3993  O   HIS A 273      24.297  54.334  14.317  1.00 14.00           O
ATOM   3994  CB  HIS A 273      23.256  56.964  14.365  1.00 11.77           C
ATOM   3995  CG  HIS A 273      22.171  57.991  14.422  1.00 12.86           C
ATOM   3996  ND1 HIS A 273      22.367  59.250  14.948  1.00 16.53           N1+
ATOM   3997  CD2 HIS A 273      20.867  57.934  14.065  1.00 18.02           C
ATOM   3998  CE1 HIS A 273      21.232  59.931  14.888  1.00 18.56           C
ATOM   3999  NE2 HIS A 273      20.307  59.154  14.355  1.00 13.78           N
ATOM   4000  H   HIS A 273      24.408  57.308  16.701  1.00 16.02           H
ATOM   4001  HA  HIS A 273      22.409  55.717  15.750  1.00 16.20           H
ATOM   4002  HB2 HIS A 273      23.113  56.409  13.586  1.00 14.10           H
ATOM   4003  HB3 HIS A 273      24.102  57.431  14.275  1.00 14.10           H
ATOM   4004  HD1 HIS A 273      23.115  59.554  15.263  1.00 19.82           H
ATOM   4005  HD2 HIS A 273      20.426  57.204  13.676  1.00 21.61           H
ATOM   4006  HE1 HIS A 273      21.102  60.806  15.169  1.00 22.26           H
ATOM   4007  HE2 HIS A 273      19.488  59.368  14.206  1.00 16.52           H
ATOM   4008  N   THR A 274      24.932  54.474  16.489  1.00 15.98           N
ATOM   4009  CA  THR A 274      25.782  53.301  16.404  1.00 12.77           C
ATOM   4010  C   THR A 274      25.550  52.214  17.454  1.00 13.27           C
ATOM   4011  O   THR A 274      26.102  51.124  17.279  1.00 16.29           O
ATOM   4012  CB  THR A 274      27.263  53.717  16.439  1.00 17.57           C
ATOM   4013  OG1 THR A 274      27.492  54.691  17.462  1.00 14.06           O
ATOM   4014  CG2 THR A 274      27.623  54.318  15.117  1.00 14.85           C
ATOM   4015  H   THR A 274      24.932  54.852  17.262  1.00 19.15           H
ATOM   4016  HA  THR A 274      25.638  52.888  15.542  1.00 15.30           H
ATOM   4017  HB  THR A 274      27.819  52.935  16.595  1.00 21.06           H
ATOM   4018  HG1 THR A 274      27.045  55.381  17.294  1.00 16.85           H
ATOM   4019 HG21 THR A 274      28.550  54.607  15.126  1.00 17.80           H
ATOM   4020 HG22 THR A 274      27.494  53.662  14.410  1.00 17.80           H
ATOM   4021 HG23 THR A 274      27.051  55.084  14.939  1.00 17.80           H
ATOM   4022  N   CYS A 275      24.775  52.443  18.540  1.00 14.50           N
ATOM   4023  CA  CYS A 275      24.543  51.333  19.479  1.00 13.84           C
ATOM   4024  C   CYS A 275      23.394  50.423  19.045  1.00 16.32           C
ATOM   4025  O   CYS A 275      23.305  49.280  19.511  1.00 16.10           O
ATOM   4026  CB  CYS A 275      24.273  51.871  20.889  1.00 20.71           C
ATOM   4027  SG  CYS A 275      22.525  52.042  21.368  1.00 16.38           S
ATOM   4028  H   CYS A 275      24.388  53.184  18.748  1.00 17.38           H
ATOM   4029  HA  CYS A 275      25.347  50.792  19.530  1.00 16.59           H
ATOM   4030  HB2 CYS A 275      24.705  51.278  21.529  1.00 24.83           H
ATOM   4031  HB3 CYS A 275      24.674  52.755  20.952  1.00 24.83           H
ATOM   4032  N   GLY A 276      22.513  50.910  18.187  1.00 16.48           N
ATOM   4033  CA  GLY A 276      21.297  50.225  17.838  1.00 18.61           C
ATOM   4034  C   GLY A 276      20.339  51.154  17.119  1.00 17.30           C
ATOM   4035  O   GLY A 276      20.674  52.307  16.827  1.00 16.99           O
ATOM   4036  H   GLY A 276      22.602  51.661  17.779  1.00 19.75           H
ATOM   4037  HA2 GLY A 276      21.496  49.456  17.273  1.00 22.32           H
ATOM   4038  HA3 GLY A 276      20.870  49.919  18.652  1.00 22.32           H
ATOM   4039  N   PRO A 277      19.116  50.672  16.849  1.00 13.28           N
ATOM   4040  CA  PRO A 277      18.174  51.424  16.003  1.00 17.55           C
ATOM   4041  C   PRO A 277      17.555  52.653  16.649  1.00 15.00           C
ATOM   4042  O   PRO A 277      16.949  53.446  15.922  1.00 15.98           O
ATOM   4043  CB  PRO A 277      17.077  50.383  15.694  1.00 19.87           C
ATOM   4044  CG  PRO A 277      17.115  49.466  16.883  1.00 16.08           C
ATOM   4045  CD  PRO A 277      18.590  49.338  17.194  1.00 17.39           C
ATOM   4046  HA  PRO A 277      18.609  51.686  15.176  1.00 21.05           H
ATOM   4047  HB2 PRO A 277      16.211  50.812  15.602  1.00 23.83           H
ATOM   4048  HB3 PRO A 277      17.307  49.908  14.882  1.00 23.83           H
ATOM   4049  HG2 PRO A 277      16.641  49.873  17.626  1.00 19.28           H
ATOM   4050  HG3 PRO A 277      16.725  48.607  16.660  1.00 19.28           H
ATOM   4051  HD2 PRO A 277      18.726  49.151  18.136  1.00 20.84           H
ATOM   4052  HD3 PRO A 277      18.995  48.655  16.635  1.00 20.84           H
ATOM   4053  N   ASP A 278      17.635  52.824  17.975  1.00 18.41           N
ATOM   4054  CA  ASP A 278      16.896  53.898  18.640  1.00 17.66           C
ATOM   4055  C   ASP A 278      17.837  54.966  19.162  1.00 14.95           C
ATOM   4056  O   ASP A 278      18.414  54.804  20.244  1.00 15.09           O
ATOM   4057  CB  ASP A 278      16.032  53.380  19.793  1.00 15.02           C
ATOM   4058  CG  ASP A 278      15.119  54.472  20.337  1.00 21.35           C
ATOM   4059  OD1 ASP A 278      15.279  55.653  19.941  1.00 19.66           O
ATOM   4060  OD2 ASP A 278      14.235  54.151  21.145  1.00 17.92           O1-
ATOM   4061  H   ASP A 278      18.101  52.327  18.506  1.00 22.07           H
ATOM   4062  HA  ASP A 278      16.286  54.297  18.005  1.00 21.17           H
ATOM   4063  HB2 ASP A 278      15.480  52.652  19.477  1.00 18.01           H
ATOM   4064  HB3 ASP A 278      16.603  53.070  20.514  1.00 18.01           H
ATOM   4065  N   PRO A 279      17.972  56.102  18.477  1.00 17.98           N
ATOM   4066  CA  PRO A 279      18.917  57.128  18.956  1.00 17.75           C
ATOM   4067  C   PRO A 279      18.545  57.727  20.305  1.00 20.34           C
ATOM   4068  O   PRO A 279      19.427  58.174  21.049  1.00 17.45           O
ATOM   4069  CB  PRO A 279      18.881  58.172  17.829  1.00 17.12           C
ATOM   4070  CG  PRO A 279      17.526  57.988  17.199  1.00 19.12           C
ATOM   4071  CD  PRO A 279      17.330  56.501  17.218  1.00 18.14           C
ATOM   4072  HA  PRO A 279      19.806  56.749  19.021  1.00 21.28           H
ATOM   4073  HB2 PRO A 279      18.992  59.053  18.207  1.00 20.52           H
ATOM   4074  HB3 PRO A 279      19.580  57.981  17.185  1.00 20.52           H
ATOM   4075  HG2 PRO A 279      16.851  58.429  17.743  1.00 22.93           H
ATOM   4076  HG3 PRO A 279      17.521  58.332  16.294  1.00 22.93           H
ATOM   4077  HD2 PRO A 279      16.383  56.294  17.243  1.00 21.75           H
ATOM   4078  HD3 PRO A 279      17.770  56.084  16.460  1.00 21.75           H
ATOM   4079  N   LYS A 280      17.259  57.764  20.656  1.00 20.71           N
ATOM   4080  CA  LYS A 280      16.887  58.238  21.982  1.00 16.92           C
ATOM   4081  C   LYS A 280      17.483  57.366  23.074  1.00 16.39           C
ATOM   4082  O   LYS A 280      17.805  57.860  24.163  1.00 20.46           O
ATOM   4083  CB  LYS A 280      15.371  58.278  22.101  1.00 17.52           C
ATOM   4084  CG  LYS A 280      14.873  58.873  23.380  1.00 22.07           C
ATOM   4085  CD  LYS A 280      13.365  58.810  23.439  1.00 21.90           C
ATOM   4086  CE  LYS A 280      12.869  57.393  23.715  1.00 44.47           C
ATOM   4087  NZ  LYS A 280      13.454  56.769  24.990  1.00 48.55           N1+
ATOM   4088  H   LYS A 280      16.594  57.532  20.158  1.00 24.83           H
ATOM   4089  HA  LYS A 280      17.215  59.141  22.103  1.00 20.28           H
ATOM   4090  HB2 LYS A 280      15.009  58.802  21.367  1.00 21.01           H
ATOM   4091  HB3 LYS A 280      15.045  57.365  22.055  1.00 21.01           H
ATOM   4092  HG2 LYS A 280      15.239  58.386  24.136  1.00 26.47           H
ATOM   4093  HG3 LYS A 280      15.138  59.804  23.418  1.00 26.47           H
ATOM   4094  HD2 LYS A 280      13.054  59.386  24.159  1.00 26.26           H
ATOM   4095  HD3 LYS A 280      13.002  59.110  22.588  1.00 26.26           H
ATOM   4096  HE2 LYS A 280      11.903  57.426  23.814  1.00 53.34           H
ATOM   4097  HE3 LYS A 280      13.097  56.826  22.959  1.00 53.34           H
ATOM   4098  HZ1 LYS A 280      13.049  55.993  25.163  1.00 58.24           H
ATOM   4099  HZ2 LYS A 280      14.327  56.621  24.886  1.00 58.24           H
ATOM   4100  HZ3 LYS A 280      13.335  57.319  25.681  1.00 58.24           H
ATOM   4101  N   VAL A 281      17.662  56.071  22.809  1.00 16.09           N
ATOM   4102  CA  VAL A 281      18.312  55.214  23.790  1.00 16.35           C
ATOM   4103  C   VAL A 281      19.836  55.321  23.672  1.00 15.77           C
ATOM   4104  O   VAL A 281      20.555  55.463  24.669  1.00 13.92           O
ATOM   4105  CB  VAL A 281      17.837  53.759  23.608  1.00 21.89           C
ATOM   4106  CG1 VAL A 281      18.590  52.822  24.549  1.00 19.54           C
ATOM   4107  CG2 VAL A 281      16.308  53.645  23.829  1.00 20.70           C
ATOM   4108  H   VAL A 281      17.424  55.680  22.081  1.00 19.29           H
ATOM   4109  HA  VAL A 281      18.057  55.511  24.676  1.00 19.60           H
ATOM   4110  HB  VAL A 281      18.016  53.471  22.696  1.00 26.25           H
ATOM   4111 HG11 VAL A 281      18.289  51.911  24.401  1.00 23.43           H
ATOM   4112 HG12 VAL A 281      19.541  52.886  24.372  1.00 23.43           H
ATOM   4113 HG13 VAL A 281      18.402  53.083  25.465  1.00 23.43           H
ATOM   4114 HG21 VAL A 281      16.037  52.720  23.704  1.00 24.82           H
ATOM   4115 HG22 VAL A 281      16.103  53.934  24.733  1.00 24.82           H
ATOM   4116 HG23 VAL A 281      15.852  54.212  23.189  1.00 24.82           H
ATOM   4117  N   CYS A 282      20.361  55.203  22.449  1.00 15.44           N
ATOM   4118  CA  CYS A 282      21.811  55.207  22.275  1.00 16.83           C
ATOM   4119  C   CYS A 282      22.423  56.503  22.778  1.00 18.00           C
ATOM   4120  O   CYS A 282      23.558  56.516  23.279  1.00 17.48           O
ATOM   4121  CB  CYS A 282      22.151  55.010  20.812  1.00 15.23           C
ATOM   4122  SG  CYS A 282      21.700  53.398  20.133  1.00 16.24           S
ATOM   4123  H   CYS A 282      19.905  55.113  21.725  1.00 18.51           H
ATOM   4124  HA  CYS A 282      22.188  54.475  22.781  1.00 20.18           H
ATOM   4125  HB2 CYS A 282      21.672  55.684  20.302  1.00 18.26           H
ATOM   4126  HB3 CYS A 282      23.112  55.134  20.704  1.00 18.26           H
ATOM   4127  N   CYS A 283      21.713  57.616  22.619  1.00 14.53           N
ATOM   4128  CA  CYS A 283      22.265  58.881  23.088  1.00 12.48           C
ATOM   4129  C   CYS A 283      22.578  58.827  24.581  1.00 17.15           C
ATOM   4130  O   CYS A 283      23.515  59.486  25.045  1.00 18.47           O
ATOM   4131  CB  CYS A 283      21.304  60.021  22.768  1.00 19.00           C
ATOM   4132  SG  CYS A 283      22.128  61.630  22.857  1.00 17.27           S
ATOM   4133  H   CYS A 283      20.937  57.670  22.252  1.00 17.41           H
ATOM   4134  HA  CYS A 283      23.091  59.053  22.612  1.00 14.96           H
ATOM   4135  HB2 CYS A 283      20.958  59.904  21.870  1.00 22.78           H
ATOM   4136  HB3 CYS A 283      20.580  60.017  23.417  1.00 22.78           H
ATOM   4137  N   GLN A 284      21.828  58.024  25.344  1.00 17.53           N
ATOM   4138  CA  GLN A 284      22.066  57.877  26.779  1.00 18.38           C
ATOM   4139  C   GLN A 284      23.347  57.132  27.100  1.00 17.87           C
ATOM   4140  O   GLN A 284      23.721  57.048  28.278  1.00 17.86           O
ATOM   4141  CB  GLN A 284      20.863  57.178  27.434  1.00 18.22           C
ATOM   4142  CG  GLN A 284      19.574  57.935  27.233  1.00 19.44           C
ATOM   4143  CD  GLN A 284      18.358  57.166  27.733  1.00 16.82           C
ATOM   4144  OE1 GLN A 284      18.300  56.733  28.893  1.00 20.96           O
ATOM   4145  NE2 GLN A 284      17.392  56.969  26.848  1.00 20.25           N
ATOM   4146  H   GLN A 284      21.171  57.550  25.051  1.00 21.01           H
ATOM   4147  HA  GLN A 284      22.172  58.742  27.192  1.00 22.04           H
ATOM   4148  HB2 GLN A 284      20.754  56.297  27.043  1.00 21.84           H
ATOM   4149  HB3 GLN A 284      21.025  57.097  28.389  1.00 21.84           H
ATOM   4150  HG2 GLN A 284      19.622  58.769  27.726  1.00 23.31           H
ATOM   4151  HG3 GLN A 284      19.445  58.110  26.289  1.00 23.31           H
ATOM   4152 HE21 GLN A 284      17.491  57.248  26.041  1.00 24.29           H
ATOM   4153 HE22 GLN A 284      16.668  56.561  27.075  1.00 24.29           H
ATOM   4154  N   PHE A 285      24.044  56.619  26.093  1.00 14.92           N
ATOM   4155  CA  PHE A 285      25.286  55.898  26.313  1.00 17.86           C
ATOM   4156  C   PHE A 285      26.454  56.611  25.649  1.00 14.77           C
ATOM   4157  O   PHE A 285      27.525  56.025  25.475  1.00 16.29           O
ATOM   4158  CB  PHE A 285      25.105  54.448  25.853  1.00 15.43           C
ATOM   4159  CG  PHE A 285      24.091  53.706  26.699  1.00 14.88           C
ATOM   4160  CD1 PHE A 285      24.478  53.074  27.866  1.00 15.66           C
ATOM   4161  CD2 PHE A 285      22.743  53.713  26.366  1.00 20.20           C
ATOM   4162  CE1 PHE A 285      23.554  52.429  28.680  1.00 18.47           C
ATOM   4163  CE2 PHE A 285      21.796  53.064  27.179  1.00 22.62           C
ATOM   4164  CZ  PHE A 285      22.210  52.421  28.331  1.00 20.51           C
ATOM   4165  H   PHE A 285      23.822  56.667  25.264  1.00 17.88           H
ATOM   4166  HA  PHE A 285      25.482  55.878  27.261  1.00 21.42           H
ATOM   4167  HB2 PHE A 285      24.775  54.450  24.941  1.00 18.50           H
ATOM   4168  HB3 PHE A 285      25.948  53.973  25.902  1.00 18.50           H
ATOM   4169  HD1 PHE A 285      25.374  53.080  28.111  1.00 18.77           H
ATOM   4170  HD2 PHE A 285      22.463  54.143  25.587  1.00 24.22           H
ATOM   4171  HE1 PHE A 285      23.832  51.999  29.456  1.00 22.15           H
ATOM   4172  HE2 PHE A 285      20.899  53.054  26.939  1.00 27.12           H
ATOM   4173  HZ  PHE A 285      21.589  51.983  28.868  1.00 24.59           H
ATOM   4174  N   ASP A 286      26.260  57.887  25.310  1.00 17.80           N
ATOM   4175  CA  ASP A 286      27.342  58.831  25.038  1.00 16.30           C
ATOM   4176  C   ASP A 286      27.547  59.659  26.299  1.00 15.04           C
ATOM   4177  O   ASP A 286      26.897  60.679  26.518  1.00 16.14           O
ATOM   4178  CB  ASP A 286      27.005  59.688  23.834  1.00 18.29           C
ATOM   4179  CG  ASP A 286      28.134  60.595  23.422  1.00 17.32           C
ATOM   4180  OD1 ASP A 286      29.167  60.676  24.139  1.00 15.26           O
ATOM   4181  OD2 ASP A 286      27.941  61.254  22.377  1.00 14.85           O1-
ATOM   4182  H   ASP A 286      25.480  58.238  25.217  1.00 21.34           H
ATOM   4183  HA  ASP A 286      28.163  58.341  24.851  1.00 19.55           H
ATOM   4184  HB2 ASP A 286      26.810  59.117  23.077  1.00 21.93           H
ATOM   4185  HB3 ASP A 286      26.235  60.240  24.047  1.00 21.93           H
ATOM   4186  N   PHE A 287      28.489  59.229  27.128  1.00 15.22           N
ATOM   4187  CA  PHE A 287      28.615  59.846  28.438  1.00 16.81           C
ATOM   4188  C   PHE A 287      29.275  61.216  28.383  1.00 20.15           C
ATOM   4189  O   PHE A 287      29.414  61.851  29.424  1.00 15.47           O
ATOM   4190  CB  PHE A 287      29.346  58.891  29.379  1.00 16.10           C
ATOM   4191  CG  PHE A 287      28.565  57.621  29.621  1.00 16.92           C
ATOM   4192  CD1 PHE A 287      28.789  56.505  28.855  1.00 14.78           C
ATOM   4193  CD2 PHE A 287      27.569  57.563  30.591  1.00 17.98           C
ATOM   4194  CE1 PHE A 287      28.051  55.366  29.040  1.00 17.91           C
ATOM   4195  CE2 PHE A 287      26.818  56.414  30.767  1.00 16.40           C
ATOM   4196  CZ  PHE A 287      27.080  55.312  29.997  1.00 16.82           C
ATOM   4197  H   PHE A 287      29.052  58.598  26.961  1.00 18.25           H
ATOM   4198  HA  PHE A 287      27.725  59.979  28.807  1.00 20.15           H
ATOM   4199  HB2 PHE A 287      30.207  58.655  28.997  1.00 19.30           H
ATOM   4200  HB3 PHE A 287      29.473  59.335  30.230  1.00 19.30           H
ATOM   4201  HD1 PHE A 287      29.446  56.526  28.197  1.00 17.71           H
ATOM   4202  HD2 PHE A 287      27.388  58.315  31.108  1.00 21.55           H
ATOM   4203  HE1 PHE A 287      28.223  54.616  28.522  1.00 21.48           H
ATOM   4204  HE2 PHE A 287      26.162  56.372  31.418  1.00 19.66           H
ATOM   4205  HZ  PHE A 287      26.596  54.534  30.120  1.00 20.16           H
ATOM   4206  N   LYS A 288      29.617  61.718  27.206  1.00 20.52           N
ATOM   4207  CA  LYS A 288      30.040  63.109  27.113  1.00 16.38           C
ATOM   4208  C   LYS A 288      28.860  64.076  27.065  1.00 15.56           C
ATOM   4209  O   LYS A 288      29.071  65.288  27.025  1.00 18.45           O
ATOM   4210  CB  LYS A 288      30.925  63.308  25.858  1.00 19.68           C
ATOM   4211  CG  LYS A 288      31.696  64.635  25.824  1.00 17.78           C
ATOM   4212  CD  LYS A 288      32.645  64.755  24.609  1.00 13.92           C
ATOM   4213  CE  LYS A 288      33.475  66.036  24.718  1.00 22.53           C
ATOM   4214  NZ  LYS A 288      34.416  66.253  23.549  1.00 20.14           N1+
ATOM   4215  H   LYS A 288      29.606  61.284  26.462  1.00 24.60           H
ATOM   4216  HA  LYS A 288      30.568  63.328  27.894  1.00 19.63           H
ATOM   4217  HB2 LYS A 288      31.585  62.595  25.829  1.00 23.60           H
ATOM   4218  HB3 LYS A 288      30.362  63.275  25.069  1.00 23.60           H
ATOM   4219  HG2 LYS A 288      31.063  65.367  25.770  1.00 21.32           H
ATOM   4220  HG3 LYS A 288      32.228  64.716  26.631  1.00 21.32           H
ATOM   4221  HD2 LYS A 288      33.225  63.985  24.590  1.00 16.68           H
ATOM   4222  HD3 LYS A 288      32.125  64.803  23.790  1.00 16.68           H
ATOM   4223  HE2 LYS A 288      32.865  66.792  24.752  1.00 27.01           H
ATOM   4224  HE3 LYS A 288      34.002  66.006  25.531  1.00 27.01           H
ATOM   4225  HZ1 LYS A 288      34.887  66.999  23.671  1.00 24.15           H
ATOM   4226  HZ2 LYS A 288      34.983  65.568  23.479  1.00 24.15           H
ATOM   4227  HZ3 LYS A 288      33.950  66.327  22.794  1.00 24.15           H
ATOM   4228  N   ARG A 289      27.622  63.601  27.094  1.00 19.62           N
ATOM   4229  CA  ARG A 289      26.483  64.485  26.887  1.00 19.29           C
ATOM   4230  C   ARG A 289      25.705  64.783  28.173  1.00 23.64           C
ATOM   4231  O   ARG A 289      24.491  64.964  28.123  1.00 22.16           O
ATOM   4232  CB  ARG A 289      25.545  63.904  25.838  1.00 15.53           C
ATOM   4233  CG  ARG A 289      26.167  63.679  24.449  1.00 15.46           C
ATOM   4234  CD  ARG A 289      25.103  63.431  23.443  1.00 17.56           C
ATOM   4235  NE  ARG A 289      25.617  63.047  22.123  1.00 14.32           N
ATOM   4236  CZ  ARG A 289      25.134  63.489  20.968  1.00 16.89           C
ATOM   4237  NH1 ARG A 289      24.151  64.394  20.934  1.00 17.78           N
ATOM   4238  NH2 ARG A 289      25.639  63.030  19.836  1.00 17.11           N1+
ATOM   4239  H   ARG A 289      27.415  62.776  27.223  1.00 23.52           H
ATOM   4240  HA  ARG A 289      26.801  65.332  26.531  1.00 23.12           H
ATOM   4241  HB2 ARG A 289      25.206  63.053  26.158  1.00 18.61           H
ATOM   4242  HB3 ARG A 289      24.814  64.528  25.720  1.00 18.61           H
ATOM   4243  HG2 ARG A 289      26.648  64.477  24.184  1.00 18.53           H
ATOM   4244  HG3 ARG A 289      26.758  62.910  24.468  1.00 18.53           H
ATOM   4245  HD2 ARG A 289      24.539  62.709  23.760  1.00 21.06           H
ATOM   4246  HD3 ARG A 289      24.575  64.241  23.359  1.00 21.06           H
ATOM   4247  HE  ARG A 289      26.323  62.559  22.092  1.00 17.17           H
ATOM   4248 HH11 ARG A 289      23.803  64.693  21.658  1.00 21.31           H
ATOM   4249 HH12 ARG A 289      23.857  64.677  20.177  1.00 21.31           H
ATOM   4250 HH21 ARG A 289      26.279  62.456  19.852  1.00 20.51           H
ATOM   4251 HH22 ARG A 289      25.350  63.329  19.083  1.00 20.51           H
ATOM   4252  N   MET A 290      26.376  64.895  29.326  1.00 31.37           N
ATOM   4253  CA  MET A 290      25.657  65.106  30.589  1.00 34.81           C
ATOM   4254  C   MET A 290      25.606  66.570  31.040  1.00 46.14           C
ATOM   4255  O   MET A 290      24.892  66.868  32.014  1.00 46.47           O
ATOM   4256  CB  MET A 290      26.255  64.236  31.705  1.00 31.79           C
ATOM   4257  CG  MET A 290      25.965  62.778  31.493  1.00 30.33           C
ATOM   4258  SD  MET A 290      26.418  61.519  32.739  1.00 31.49           S
ATOM   4259  CE  MET A 290      28.211  61.450  32.492  1.00 30.13           C
ATOM   4260  H   MET A 290      27.232  64.851  29.403  1.00 37.62           H
ATOM   4261  HA  MET A 290      24.742  64.795  30.469  1.00 41.76           H
ATOM   4262  HB2 MET A 290      27.218  64.354  31.725  1.00 38.13           H
ATOM   4263  HB3 MET A 290      25.861  64.492  32.552  1.00 38.13           H
ATOM   4264  HG2 MET A 290      25.005  62.710  31.362  1.00 36.38           H
ATOM   4265  HG3 MET A 290      26.432  62.525  30.680  1.00 36.38           H
ATOM   4266  HE1 MET A 290      28.612  60.879  33.169  1.00 36.14           H
ATOM   4267  HE2 MET A 290      28.397  61.087  31.609  1.00 36.14           H
ATOM   4268  HE3 MET A 290      28.571  62.350  32.556  1.00 36.14           H
ATOM   4269  N   GLY A 291      26.310  67.488  30.352  1.00 34.63           N
ATOM   4270  CA  GLY A 291      26.176  68.920  30.611  1.00 29.02           C
ATOM   4271  C   GLY A 291      27.460  69.737  30.668  1.00 34.62           C
ATOM   4272  O   GLY A 291      27.585  70.759  29.974  1.00 22.63           O
ATOM   4273  H   GLY A 291      26.874  67.299  29.731  1.00 41.54           H
ATOM   4274  HA2 GLY A 291      25.612  69.314  29.925  1.00 34.81           H
ATOM   4275  HA3 GLY A 291      25.734  69.042  31.466  1.00 34.81           H
ATOM   4276  N   SER A 292      28.419  69.303  31.508  1.00 22.76           N
ATOM   4277  CA  SER A 292      29.670  70.044  31.694  1.00 19.95           C
ATOM   4278  C   SER A 292      30.495  70.187  30.412  1.00 22.09           C
ATOM   4279  O   SER A 292      31.370  71.064  30.362  1.00 18.98           O
ATOM   4280  CB  SER A 292      30.530  69.375  32.751  1.00 27.61           C
ATOM   4281  OG  SER A 292      31.026  68.127  32.279  1.00 26.77           O
ATOM   4282  H   SER A 292      28.367  68.591  31.986  1.00 27.29           H
ATOM   4283  HA  SER A 292      29.457  70.937  32.011  1.00 23.92           H
ATOM   4284  HB2 SER A 292      31.282  69.960  32.946  1.00 33.11           H
ATOM   4285  HB3 SER A 292      29.998  69.228  33.548  1.00 33.11           H
ATOM   4286  HG  SER A 292      30.432  67.539  32.354  1.00 32.11           H
ATOM   4287  N   PHE A 293      30.263  69.338  29.397  1.00 16.82           N
ATOM   4288  CA  PHE A 293      30.950  69.422  28.107  1.00 18.51           C
ATOM   4289  C   PHE A 293      30.207  70.283  27.088  1.00 21.39           C
ATOM   4290  O   PHE A 293      30.671  70.409  25.945  1.00 15.67           O
ATOM   4291  CB  PHE A 293      31.155  68.010  27.517  1.00 18.45           C
ATOM   4292  CG  PHE A 293      32.101  67.166  28.309  1.00 17.25           C
ATOM   4293  CD1 PHE A 293      31.630  66.259  29.232  1.00 19.31           C
ATOM   4294  CD2 PHE A 293      33.459  67.301  28.149  1.00 18.30           C
ATOM   4295  CE1 PHE A 293      32.501  65.479  29.970  1.00 25.13           C
ATOM   4296  CE2 PHE A 293      34.347  66.522  28.871  1.00 23.83           C
ATOM   4297  CZ  PHE A 293      33.867  65.614  29.783  1.00 21.60           C
ATOM   4298  H   PHE A 293      29.695  68.694  29.433  1.00 20.16           H
ATOM   4299  HA  PHE A 293      31.826  69.810  28.244  1.00 22.19           H
ATOM   4300  HB2 PHE A 293      30.306  67.548  27.485  1.00 22.12           H
ATOM   4301  HB3 PHE A 293      31.511  68.087  26.621  1.00 22.12           H
ATOM   4302  HD1 PHE A 293      30.710  66.170  29.354  1.00 23.15           H
ATOM   4303  HD2 PHE A 293      33.791  67.908  27.527  1.00 21.94           H
ATOM   4304  HE1 PHE A 293      32.175  64.866  30.589  1.00 30.14           H
ATOM   4305  HE2 PHE A 293      35.260  66.617  28.747  1.00 28.58           H
ATOM   4306  HZ  PHE A 293      34.463  65.096  30.278  1.00 25.90           H
ATOM   4307  N   GLY A 294      29.070  70.868  27.461  1.00 21.84           N
ATOM   4308  CA  GLY A 294      28.301  71.656  26.515  1.00 21.17           C
ATOM   4309  C   GLY A 294      27.535  70.845  25.497  1.00 22.09           C
ATOM   4310  O   GLY A 294      27.111  71.395  24.475  1.00 24.16           O
ATOM   4311  H   GLY A 294      28.727  70.830  28.251  1.00 26.19           H
ATOM   4312  HA2 GLY A 294      27.662  72.207  27.000  1.00 25.38           H
ATOM   4313  HA3 GLY A 294      28.899  72.252  26.034  1.00 25.38           H
ATOM   4314  N   LEU A 295      27.361  69.545  25.738  1.00 18.96           N
ATOM   4315  CA  LEU A 295      26.665  68.652  24.827  1.00 16.30           C
ATOM   4316  C   LEU A 295      25.449  68.073  25.530  1.00 18.77           C
ATOM   4317  O   LEU A 295      25.408  67.982  26.761  1.00 22.01           O
ATOM   4318  CB  LEU A 295      27.571  67.507  24.356  1.00 19.37           C
ATOM   4319  CG  LEU A 295      28.834  67.919  23.581  1.00 21.17           C
ATOM   4320  CD1 LEU A 295      29.664  66.689  23.283  1.00 23.17           C
ATOM   4321  CD2 LEU A 295      28.479  68.635  22.270  1.00 22.79           C
ATOM   4322  H   LEU A 295      27.647  69.149  26.444  1.00 22.73           H
ATOM   4323  HA  LEU A 295      26.361  69.138  24.043  1.00 19.54           H
ATOM   4324  HB2 LEU A 295      27.856  66.999  25.133  1.00 23.23           H
ATOM   4325  HB3 LEU A 295      27.047  66.933  23.774  1.00 23.23           H
ATOM   4326  HG  LEU A 295      29.362  68.520  24.130  1.00 25.38           H
ATOM   4327 HD11 LEU A 295      30.461  66.951  22.789  1.00 27.78           H
ATOM   4328 HD12 LEU A 295      29.914  66.286  24.129  1.00 27.78           H
ATOM   4329 HD13 LEU A 295      29.136  66.063  22.761  1.00 27.78           H
ATOM   4330 HD21 LEU A 295      29.300  68.853  21.799  1.00 27.33           H
ATOM   4331 HD22 LEU A 295      27.936  68.041  21.727  1.00 27.33           H
ATOM   4332 HD23 LEU A 295      27.986  69.447  22.467  1.00 27.33           H
ATOM   4333  N   SER A 296      24.454  67.699  24.739  1.00 17.27           N
ATOM   4334  CA  SER A 296      23.231  67.145  25.281  1.00 23.42           C
ATOM   4335  C   SER A 296      22.599  66.255  24.219  1.00 20.85           C
ATOM   4336  O   SER A 296      23.060  66.187  23.074  1.00 18.09           O
ATOM   4337  CB  SER A 296      22.291  68.261  25.728  1.00 21.21           C
ATOM   4338  OG  SER A 296      21.924  69.084  24.649  1.00 20.88           O
ATOM   4339  H   SER A 296      24.453  67.779  23.882  1.00 20.71           H
ATOM   4340  HA  SER A 296      23.442  66.602  26.058  1.00 28.08           H
ATOM   4341  HB2 SER A 296      21.490  67.863  26.095  1.00 25.43           H
ATOM   4342  HB3 SER A 296      22.732  68.805  26.401  1.00 25.43           H
ATOM   4343  HG  SER A 296      21.112  68.974  24.492  1.00 25.03           H
ATOM   4344  N   CYS A 297      21.519  65.576  24.616  1.00 21.35           N
ATOM   4345  CA  CYS A 297      20.797  64.654  23.762  1.00 19.04           C
ATOM   4346  C   CYS A 297      19.548  65.326  23.211  1.00 23.34           C
ATOM   4347  O   CYS A 297      18.653  65.686  23.996  1.00 24.81           O
ATOM   4348  CB  CYS A 297      20.445  63.412  24.568  1.00 22.01           C
ATOM   4349  SG  CYS A 297      21.818  62.302  24.771  1.00 19.97           S
ATOM   4350  H   CYS A 297      21.183  65.638  25.403  1.00 25.61           H
ATOM   4351  HA  CYS A 297      21.364  64.374  23.027  1.00 22.83           H
ATOM   4352  HB2 CYS A 297      20.132  63.668  25.452  1.00 26.39           H
ATOM   4353  HB3 CYS A 297      19.788  62.899  24.131  1.00 26.39           H
ATOM   4354  N   PRO A 298      19.438  65.529  21.896  1.00 22.19           N
ATOM   4355  CA  PRO A 298      18.238  66.194  21.359  1.00 29.59           C
ATOM   4356  C   PRO A 298      16.947  65.420  21.573  1.00 30.08           C
ATOM   4357  O   PRO A 298      15.872  66.025  21.487  1.00 22.87           O
ATOM   4358  CB  PRO A 298      18.554  66.334  19.862  1.00 26.67           C
ATOM   4359  CG  PRO A 298      19.547  65.289  19.581  1.00 27.64           C
ATOM   4360  CD  PRO A 298      20.401  65.213  20.812  1.00 20.58           C
ATOM   4361  HA  PRO A 298      18.151  67.079  21.748  1.00 35.48           H
ATOM   4362  HB2 PRO A 298      17.753  66.191  19.338  1.00 31.99           H
ATOM   4363  HB3 PRO A 298      18.934  67.210  19.689  1.00 31.99           H
ATOM   4364  HG2 PRO A 298      19.074  64.454  19.442  1.00 33.15           H
ATOM   4365  HG3 PRO A 298      20.069  65.525  18.800  1.00 33.15           H
ATOM   4366  HD2 PRO A 298      20.760  64.318  20.916  1.00 24.68           H
ATOM   4367  HD3 PRO A 298      21.108  65.881  20.775  1.00 24.68           H
ATOM   4368  N   TRP A 299      17.011  64.106  21.819  1.00 20.30           N
ATOM   4369  CA  TRP A 299      15.807  63.311  22.082  1.00 26.75           C
ATOM   4370  C   TRP A 299      15.315  63.481  23.528  1.00 29.63           C
ATOM   4371  O   TRP A 299      14.374  62.793  23.937  1.00 23.52           O
ATOM   4372  CB  TRP A 299      16.049  61.821  21.724  1.00 19.11           C
ATOM   4373  CG  TRP A 299      16.492  61.648  20.280  1.00 17.94           C
ATOM   4374  CD1 TRP A 299      15.673  61.457  19.209  1.00 17.54           C
ATOM   4375  CD2 TRP A 299      17.850  61.693  19.736  1.00 20.45           C
ATOM   4376  NE1 TRP A 299      16.409  61.380  18.039  1.00 19.98           N
ATOM   4377  CE2 TRP A 299      17.741  61.515  18.336  1.00 21.58           C
ATOM   4378  CE3 TRP A 299      19.130  61.863  20.295  1.00 16.97           C
ATOM   4379  CZ2 TRP A 299      18.859  61.521  17.478  1.00 22.53           C
ATOM   4380  CZ3 TRP A 299      20.247  61.856  19.430  1.00 19.78           C
ATOM   4381  CH2 TRP A 299      20.092  61.682  18.041  1.00 18.84           C
ATOM   4382  H   TRP A 299      17.744  63.661  21.839  1.00 24.34           H
ATOM   4383  HA  TRP A 299      15.099  63.630  21.497  1.00 32.09           H
ATOM   4384  HB2 TRP A 299      16.686  61.394  22.308  1.00 22.91           H
ATOM   4385  HB3 TRP A 299      15.201  61.361  21.810  1.00 22.91           H
ATOM   4386  HD1 TRP A 299      14.748  61.393  19.258  1.00 21.02           H
ATOM   4387  HE1 TRP A 299      16.082  61.257  17.252  1.00 23.96           H
ATOM   4388  HE3 TRP A 299      19.248  61.993  21.206  1.00 20.35           H
ATOM   4389  HZ2 TRP A 299      18.759  61.391  16.562  1.00 27.01           H
ATOM   4390  HZ3 TRP A 299      21.101  61.971  19.781  1.00 23.72           H
ATOM   4391  HH2 TRP A 299      20.842  61.672  17.496  1.00 22.59           H
ATOM   4392  N   LYS A 300      15.941  64.381  24.302  1.00 26.76           N
ATOM   4393  CA  LYS A 300      15.455  64.882  25.607  1.00 30.32           C
ATOM   4394  C   LYS A 300      15.686  63.927  26.772  1.00 28.11           C
ATOM   4395  O   LYS A 300      15.163  64.173  27.854  1.00 29.84           O
ATOM   4396  CB  LYS A 300      13.960  65.193  25.568  1.00 29.18           C
ATOM   4397  CG  LYS A 300      13.537  66.177  24.514  1.00 33.46           C
ATOM   4398  CD  LYS A 300      12.005  66.343  24.538  1.00 39.21           C
ATOM   4399  CE  LYS A 300      11.478  67.245  23.418  1.00 47.10           C
ATOM   4400  NZ  LYS A 300      12.199  68.538  23.419  1.00 54.99           N1+
ATOM   4401  H   LYS A 300      16.691  64.743  24.083  1.00 32.10           H
ATOM   4402  HA  LYS A 300      15.902  65.714  25.815  1.00 36.36           H
ATOM   4403  HB2 LYS A 300      13.477  64.370  25.406  1.00 35.00           H
ATOM   4404  HB3 LYS A 300      13.695  65.554  26.431  1.00 35.00           H
ATOM   4405  HG2 LYS A 300      13.947  67.039  24.686  1.00 40.13           H
ATOM   4406  HG3 LYS A 300      13.796  65.843  23.644  1.00 40.13           H
ATOM   4407  HD2 LYS A 300      11.588  65.470  24.439  1.00 47.04           H
ATOM   4408  HD3 LYS A 300      11.743  66.736  25.386  1.00 47.04           H
ATOM   4409  HE2 LYS A 300      11.611  66.814  22.559  1.00 56.50           H
ATOM   4410  HE3 LYS A 300      10.531  67.419  23.559  1.00 56.50           H
ATOM   4411  HZ1 LYS A 300      11.813  69.104  22.849  1.00 65.97           H
ATOM   4412  HZ2 LYS A 300      12.175  68.893  24.238  1.00 65.97           H
ATOM   4413  HZ3 LYS A 300      13.048  68.412  23.183  1.00 65.97           H
ATOM   4414  N   VAL A 301      16.409  62.829  26.582  1.00 25.39           N
ATOM   4415  CA  VAL A 301      16.757  61.931  27.675  1.00 23.39           C
ATOM   4416  C   VAL A 301      18.278  61.913  27.804  1.00 27.35           C
ATOM   4417  O   VAL A 301      18.968  61.443  26.878  1.00 24.35           O
ATOM   4418  CB  VAL A 301      16.209  60.519  27.428  1.00 29.93           C
ATOM   4419  CG1 VAL A 301      16.473  59.655  28.632  1.00 28.33           C
ATOM   4420  CG2 VAL A 301      14.704  60.555  27.079  1.00 29.94           C
ATOM   4421  H   VAL A 301      16.706  62.565  25.817  1.00 30.44           H
ATOM   4422  HA  VAL A 301      16.367  62.251  28.499  1.00 28.05           H
ATOM   4423  HB  VAL A 301      16.670  60.133  26.666  1.00 35.89           H
ATOM   4424 HG11 VAL A 301      16.116  58.765  28.462  1.00 33.98           H
ATOM   4425 HG12 VAL A 301      17.430  59.609  28.776  1.00 33.98           H
ATOM   4426 HG13 VAL A 301      16.041  60.052  29.405  1.00 33.98           H
ATOM   4427 HG21 VAL A 301      14.403  59.645  26.922  1.00 35.91           H
ATOM   4428 HG22 VAL A 301      14.215  60.944  27.822  1.00 35.91           H
ATOM   4429 HG23 VAL A 301      14.569  61.085  26.277  1.00 35.91           H
ATOM   4430  N   PRO A 302      18.842  62.412  28.900  1.00 25.19           N
ATOM   4431  CA  PRO A 302      20.294  62.535  29.006  1.00 23.77           C
ATOM   4432  C   PRO A 302      20.929  61.221  29.411  1.00 24.46           C
ATOM   4433  O   PRO A 302      20.259  60.351  29.975  1.00 20.81           O
ATOM   4434  CB  PRO A 302      20.469  63.592  30.103  1.00 27.26           C
ATOM   4435  CG  PRO A 302      19.261  63.373  30.968  1.00 31.62           C
ATOM   4436  CD  PRO A 302      18.168  63.090  30.017  1.00 24.08           C
ATOM   4437  HA  PRO A 302      20.670  62.867  28.170  1.00 28.51           H
ATOM   4438  HB2 PRO A 302      21.291  63.442  30.594  1.00 32.69           H
ATOM   4439  HB3 PRO A 302      20.449  64.476  29.707  1.00 32.69           H
ATOM   4440  HG2 PRO A 302      19.406  62.612  31.552  1.00 37.92           H
ATOM   4441  HG3 PRO A 302      19.069  64.175  31.475  1.00 37.92           H
ATOM   4442  HD2 PRO A 302      17.507  62.503  30.418  1.00 28.87           H
ATOM   4443  HD3 PRO A 302      17.769  63.919  29.700  1.00 28.87           H
ATOM   4444  N   PRO A 303      22.225  61.037  29.163  1.00 19.39           N
ATOM   4445  CA  PRO A 303      22.906  59.888  29.755  1.00 18.73           C
ATOM   4446  C   PRO A 303      22.955  60.054  31.263  1.00 25.54           C
ATOM   4447  O   PRO A 303      22.890  61.165  31.794  1.00 20.56           O
ATOM   4448  CB  PRO A 303      24.303  59.930  29.125  1.00 24.20           C
ATOM   4449  CG  PRO A 303      24.497  61.342  28.783  1.00 29.80           C
ATOM   4450  CD  PRO A 303      23.157  61.946  28.479  1.00 21.26           C
ATOM   4451  HA  PRO A 303      22.455  59.059  29.529  1.00 22.45           H
ATOM   4452  HB2 PRO A 303      24.968  59.631  29.765  1.00 29.02           H
ATOM   4453  HB3 PRO A 303      24.319  59.387  28.320  1.00 29.02           H
ATOM   4454  HG2 PRO A 303      24.864  61.770  29.554  1.00 35.74           H
ATOM   4455  HG3 PRO A 303      25.096  61.419  28.026  1.00 35.74           H
ATOM   4456  HD2 PRO A 303      23.089  62.838  28.854  1.00 25.49           H
ATOM   4457  HD3 PRO A 303      23.017  61.950  27.522  1.00 25.49           H
ATOM   4458  N   ARG A 304      23.030  58.918  31.950  1.00 22.19           N
ATOM   4459  CA  ARG A 304      23.123  58.873  33.405  1.00 26.60           C
ATOM   4460  C   ARG A 304      24.312  58.024  33.785  1.00 21.98           C
ATOM   4461  O   ARG A 304      24.507  56.936  33.236  1.00 20.17           O
ATOM   4462  CB  ARG A 304      21.857  58.298  34.048  1.00 28.85           C
ATOM   4463  CG  ARG A 304      20.717  59.314  34.179  1.00 31.69           C
ATOM   4464  CD  ARG A 304      19.367  58.645  34.560  1.00 35.55           C
ATOM   4465  NE  ARG A 304      18.798  57.810  33.491  1.00 44.54           N
ATOM   4466  CZ  ARG A 304      18.395  58.261  32.291  1.00 48.56           C
ATOM   4467  NH1 ARG A 304      18.488  59.561  31.959  1.00 40.29           N
ATOM   4468  NH2 ARG A 304      17.891  57.409  31.401  1.00 51.97           N1+
ATOM   4469  H   ARG A 304      23.036  58.141  31.582  1.00 26.61           H
ATOM   4470  HA  ARG A 304      23.271  59.770  33.750  1.00 31.90           H
ATOM   4471  HB2 ARG A 304      21.544  57.552  33.508  1.00 34.60           H
ATOM   4472  HB3 ARG A 304      22.086  57.983  34.936  1.00 34.60           H
ATOM   4473  HG2 ARG A 304      20.942  59.960  34.866  1.00 38.01           H
ATOM   4474  HG3 ARG A 304      20.605  59.772  33.332  1.00 38.01           H
ATOM   4475  HD2 ARG A 304      19.509  58.073  35.333  1.00 42.64           H
ATOM   4476  HD3 ARG A 304      18.719  59.334  34.778  1.00 42.64           H
ATOM   4477  HE  ARG A 304      18.684  56.974  33.659  1.00 53.43           H
ATOM   4478 HH11 ARG A 304      18.808  60.134  32.518  1.00 48.33           H
ATOM   4479 HH12 ARG A 304      18.220  59.826  31.183  1.00 48.33           H
ATOM   4480 HH21 ARG A 304      17.826  56.574  31.597  1.00 62.35           H
ATOM   4481 HH22 ARG A 304      17.631  57.690  30.630  1.00 62.35           H
ATOM   4482  N   THR A 305      25.085  58.516  34.740  1.00 21.12           N
ATOM   4483  CA  THR A 305      26.234  57.782  35.212  1.00 18.53           C
ATOM   4484  C   THR A 305      25.818  56.397  35.662  1.00 22.43           C
ATOM   4485  O   THR A 305      24.813  56.238  36.359  1.00 23.00           O
ATOM   4486  CB  THR A 305      26.891  58.546  36.361  1.00 27.09           C
ATOM   4487  OG1 THR A 305      27.367  59.787  35.857  1.00 28.60           O
ATOM   4488  CG2 THR A 305      28.028  57.778  36.968  1.00 22.51           C
ATOM   4489  H   THR A 305      24.963  59.277  35.121  1.00 25.33           H
ATOM   4490  HA  THR A 305      26.870  57.702  34.481  1.00 22.21           H
ATOM   4491  HB  THR A 305      26.228  58.707  37.051  1.00 32.49           H
ATOM   4492  HG1 THR A 305      26.715  60.254  35.603  1.00 34.31           H
ATOM   4493 HG21 THR A 305      28.414  58.281  37.702  1.00 26.99           H
ATOM   4494 HG22 THR A 305      27.725  56.921  37.304  1.00 26.99           H
ATOM   4495 HG23 THR A 305      28.716  57.633  36.298  1.00 26.99           H
ATOM   4496  N   ILE A 306      26.594  55.391  35.250  1.00 17.94           N
ATOM   4497  CA  ILE A 306      26.320  54.012  35.623  1.00 19.37           C
ATOM   4498  C   ILE A 306      26.748  53.790  37.066  1.00 22.57           C
ATOM   4499  O   ILE A 306      27.858  54.155  37.467  1.00 20.31           O
ATOM   4500  CB  ILE A 306      27.042  53.024  34.691  1.00 19.08           C
ATOM   4501  CG1 ILE A 306      26.765  53.334  33.218  1.00 18.11           C
ATOM   4502  CG2 ILE A 306      26.633  51.571  35.035  1.00 21.19           C
ATOM   4503  CD1 ILE A 306      25.319  53.281  32.814  1.00 18.25           C
ATOM   4504  H   ILE A 306      27.296  55.488  34.768  1.00 21.51           H
ATOM   4505  HA  ILE A 306      25.361  53.858  35.547  1.00 23.22           H
ATOM   4506  HB  ILE A 306      27.997  53.116  34.847  1.00 22.87           H
ATOM   4507 HG12 ILE A 306      27.094  54.225  33.014  1.00 21.71           H
ATOM   4508 HG13 ILE A 306      27.237  52.684  32.672  1.00 21.71           H
ATOM   4509 HG21 ILE A 306      27.120  50.954  34.462  1.00 25.41           H
ATOM   4510 HG22 ILE A 306      26.850  51.388  35.961  1.00 25.41           H
ATOM   4511 HG23 ILE A 306      25.679  51.470  34.896  1.00 25.41           H
ATOM   4512 HD11 ILE A 306      25.269  53.450  31.860  1.00 21.88           H
ATOM   4513 HD12 ILE A 306      24.967  52.398  33.008  1.00 21.88           H
ATOM   4514 HD13 ILE A 306      24.816  53.956  33.295  1.00 21.88           H
ATOM   4515  N   SER A 307      25.879  53.127  37.834  1.00 25.56           N
ATOM   4516  CA  SER A 307      26.123  52.780  39.233  1.00 28.76           C
ATOM   4517  C   SER A 307      25.672  51.346  39.470  1.00 26.11           C
ATOM   4518  O   SER A 307      24.905  50.797  38.682  1.00 23.44           O
ATOM   4519  CB  SER A 307      25.347  53.684  40.180  1.00 24.24           C
ATOM   4520  OG  SER A 307      23.951  53.492  39.968  1.00 24.22           O
ATOM   4521  H   SER A 307      25.116  52.854  37.549  1.00 30.65           H
ATOM   4522  HA  SER A 307      27.074  52.852  39.436  1.00 34.50           H
ATOM   4523  HB2 SER A 307      25.582  53.453  41.093  1.00 29.07           H
ATOM   4524  HB3 SER A 307      25.572  54.609  39.998  1.00 29.07           H
ATOM   4525  HG  SER A 307      23.511  54.093  40.360  1.00 29.05           H
ATOM   4526  N   ASP A 308      26.122  50.754  40.586  1.00 28.85           N
ATOM   4527  CA  ASP A 308      25.658  49.409  40.943  1.00 35.73           C
ATOM   4528  C   ASP A 308      24.143  49.354  41.015  1.00 23.46           C
ATOM   4529  O   ASP A 308      23.533  48.307  40.766  1.00 23.00           O
ATOM   4530  CB  ASP A 308      26.246  48.971  42.285  1.00 32.49           C
ATOM   4531  CG  ASP A 308      27.712  48.675  42.201  1.00 38.79           C
ATOM   4532  OD1 ASP A 308      28.279  48.858  41.111  1.00 38.19           O
ATOM   4533  OD2 ASP A 308      28.304  48.247  43.213  1.00 41.54           O1-
ATOM   4534  H   ASP A 308      26.689  51.101  41.129  1.00 34.60           H
ATOM   4535  HA  ASP A 308      25.953  48.782  40.263  1.00 42.86           H
ATOM   4536  HB2 ASP A 308      26.109  49.669  42.947  1.00 38.97           H
ATOM   4537  HB3 ASP A 308      25.798  48.158  42.562  1.00 38.97           H
ATOM   4538  N   GLN A 309      23.531  50.487  41.329  1.00 26.77           N
ATOM   4539  CA  GLN A 309      22.101  50.611  41.519  1.00 32.72           C
ATOM   4540  C   GLN A 309      21.325  50.651  40.200  1.00 31.04           C
ATOM   4541  O   GLN A 309      20.196  50.152  40.148  1.00 30.06           O
ATOM   4542  CB  GLN A 309      21.864  51.857  42.376  1.00 37.03           C
ATOM   4543  CG  GLN A 309      20.570  52.555  42.214  1.00 29.75           C
ATOM   4544  CD  GLN A 309      20.491  53.811  43.105  1.00 43.96           C
ATOM   4545  OE1 GLN A 309      21.135  53.863  44.156  1.00 40.73           O
ATOM   4546  NE2 GLN A 309      19.702  54.823  42.684  1.00 30.19           N
ATOM   4547  H   GLN A 309      23.948  51.230  41.441  1.00 32.11           H
ATOM   4548  HA  GLN A 309      21.787  49.845  42.027  1.00 39.25           H
ATOM   4549  HB2 GLN A 309      21.959  51.619  43.313  1.00 44.42           H
ATOM   4550  HB3 GLN A 309      22.545  52.510  42.145  1.00 44.42           H
ATOM   4551  HG2 GLN A 309      20.470  52.830  41.290  1.00 35.68           H
ATOM   4552  HG3 GLN A 309      19.863  51.943  42.470  1.00 35.68           H
ATOM   4553 HE21 GLN A 309      19.211  54.722  41.984  1.00 36.21           H
ATOM   4554 HE22 GLN A 309      19.670  55.565  43.123  1.00 36.21           H
ATOM   4555  N   ASN A 310      21.885  51.202  39.113  1.00 21.15           N
ATOM   4556  CA  ASN A 310      21.141  51.271  37.865  1.00 20.15           C
ATOM   4557  C   ASN A 310      21.727  50.400  36.760  1.00 21.01           C
ATOM   4558  O   ASN A 310      21.154  50.372  35.673  1.00 21.58           O
ATOM   4559  CB  ASN A 310      21.023  52.728  37.368  1.00 23.44           C
ATOM   4560  CG  ASN A 310      22.362  53.330  36.963  1.00 20.03           C
ATOM   4561  OD1 ASN A 310      23.307  52.616  36.665  1.00 18.84           O
ATOM   4562  ND2 ASN A 310      22.443  54.644  36.984  1.00 26.46           N
ATOM   4563  H   ASN A 310      22.681  51.527  39.067  1.00 25.36           H
ATOM   4564  HA  ASN A 310      20.238  50.957  38.017  1.00 24.16           H
ATOM   4565  HB2 ASN A 310      20.435  52.750  36.596  1.00 28.11           H
ATOM   4566  HB3 ASN A 310      20.647  53.276  38.075  1.00 28.11           H
ATOM   4567 HD21 ASN A 310      23.180  55.021  36.752  1.00 31.74           H
ATOM   4568 HD22 ASN A 310      21.770  55.113  37.241  1.00 31.74           H
ATOM   4569  N   VAL A 311      22.827  49.681  37.014  1.00 26.51           N
ATOM   4570  CA  VAL A 311      23.547  48.997  35.932  1.00 21.49           C
ATOM   4571  C   VAL A 311      22.701  47.887  35.325  1.00 30.93           C
ATOM   4572  O   VAL A 311      22.750  47.663  34.114  1.00 18.45           O
ATOM   4573  CB  VAL A 311      24.906  48.466  36.420  1.00 21.63           C
ATOM   4574  CG1 VAL A 311      24.726  47.359  37.447  1.00 27.37           C
ATOM   4575  CG2 VAL A 311      25.793  47.981  35.227  1.00 20.33           C
ATOM   4576  H   VAL A 311      23.181  49.582  37.790  1.00 31.80           H
ATOM   4577  HA  VAL A 311      23.728  49.638  35.227  1.00 25.77           H
ATOM   4578  HB  VAL A 311      25.377  49.196  36.851  1.00 25.93           H
ATOM   4579 HG11 VAL A 311      25.601  47.086  37.767  1.00 32.82           H
ATOM   4580 HG12 VAL A 311      24.190  47.700  38.183  1.00 32.82           H
ATOM   4581 HG13 VAL A 311      24.277  46.604  37.032  1.00 32.82           H
ATOM   4582 HG21 VAL A 311      26.624  47.628  35.579  1.00 24.37           H
ATOM   4583 HG22 VAL A 311      25.327  47.286  34.741  1.00 24.37           H
ATOM   4584 HG23 VAL A 311      25.978  48.726  34.635  1.00 24.37           H
ATOM   4585  N   ALA A 312      21.914  47.170  36.139  1.00 20.11           N
ATOM   4586  CA  ALA A 312      21.055  46.132  35.564  1.00 19.82           C
ATOM   4587  C   ALA A 312      20.056  46.716  34.574  1.00 21.08           C
ATOM   4588  O   ALA A 312      19.840  46.151  33.493  1.00 23.30           O
ATOM   4589  CB  ALA A 312      20.335  45.350  36.677  1.00 22.83           C
ATOM   4590  H   ALA A 312      21.868  47.249  36.994  1.00 24.11           H
ATOM   4591  HA  ALA A 312      21.611  45.504  35.077  1.00 23.76           H
ATOM   4592  HB1 ALA A 312      19.817  44.631  36.279  1.00 27.38           H
ATOM   4593  HB2 ALA A 312      21.003  44.982  37.277  1.00 27.38           H
ATOM   4594  HB3 ALA A 312      19.749  45.952  37.163  1.00 27.38           H
ATOM   4595  N   ALA A 313      19.413  47.832  34.926  1.00 23.47           N
ATOM   4596  CA  ALA A 313      18.433  48.449  34.033  1.00 23.83           C
ATOM   4597  C   ALA A 313      19.093  49.073  32.804  1.00 24.20           C
ATOM   4598  O   ALA A 313      18.569  48.986  31.684  1.00 22.02           O
ATOM   4599  CB  ALA A 313      17.658  49.535  34.767  1.00 21.35           C
ATOM   4600  H   ALA A 313      19.527  48.249  35.667  1.00 28.14           H
ATOM   4601  HA  ALA A 313      17.807  47.766  33.740  1.00 28.58           H
ATOM   4602  HB1 ALA A 313      16.930  49.843  34.202  1.00 25.60           H
ATOM   4603  HB2 ALA A 313      17.323  49.186  35.604  1.00 25.60           H
ATOM   4604  HB3 ALA A 313      18.262  50.273  34.951  1.00 25.60           H
ATOM   4605  N   ARG A 314      20.200  49.774  33.009  1.00 21.00           N
ATOM   4606  CA  ARG A 314      20.907  50.375  31.875  1.00 24.63           C
ATOM   4607  C   ARG A 314      21.388  49.307  30.906  1.00 20.21           C
ATOM   4608  O   ARG A 314      21.264  49.463  29.685  1.00 21.20           O
ATOM   4609  CB  ARG A 314      22.094  51.189  32.373  1.00 19.88           C
ATOM   4610  CG  ARG A 314      21.732  52.319  33.298  1.00 19.95           C
ATOM   4611  CD  ARG A 314      21.423  53.597  32.559  1.00 24.51           C
ATOM   4612  NE  ARG A 314      20.061  53.637  32.074  1.00 21.70           N
ATOM   4613  CZ  ARG A 314      19.603  54.545  31.225  1.00 22.69           C
ATOM   4614  NH1 ARG A 314      20.411  55.479  30.733  1.00 29.75           N
ATOM   4615  NH2 ARG A 314      18.341  54.519  30.847  1.00 23.85           N1+
ATOM   4616  H   ARG A 314      20.556  49.912  33.781  1.00 25.18           H
ATOM   4617  HA  ARG A 314      20.308  50.977  31.402  1.00 29.53           H
ATOM   4618  HB2 ARG A 314      22.688  50.593  32.859  1.00 23.83           H
ATOM   4619  HB3 ARG A 314      22.558  51.560  31.605  1.00 23.83           H
ATOM   4620  HG2 ARG A 314      20.950  52.076  33.816  1.00 23.92           H
ATOM   4621  HG3 ARG A 314      22.484  52.488  33.887  1.00 23.92           H
ATOM   4622  HD2 ARG A 314      21.541  54.344  33.170  1.00 29.39           H
ATOM   4623  HD3 ARG A 314      22.015  53.688  31.796  1.00 29.39           H
ATOM   4624  HE  ARG A 314      19.584  52.937  32.210  1.00 26.03           H
ATOM   4625 HH11 ARG A 314      21.236  55.508  30.976  1.00 35.69           H
ATOM   4626 HH12 ARG A 314      20.104  56.062  30.180  1.00 35.69           H
ATOM   4627 HH21 ARG A 314      17.816  53.912  31.156  1.00 28.60           H
ATOM   4628 HH22 ARG A 314      18.043  55.100  30.288  1.00 28.60           H
ATOM   4629  N   SER A 315      21.912  48.206  31.441  1.00 19.32           N
ATOM   4630  CA  SER A 315      22.384  47.097  30.612  1.00 23.36           C
ATOM   4631  C   SER A 315      21.242  46.472  29.840  1.00 29.33           C
ATOM   4632  O   SER A 315      21.381  46.152  28.655  1.00 24.60           O
ATOM   4633  CB  SER A 315      23.063  46.033  31.481  1.00 16.87           C
ATOM   4634  OG  SER A 315      24.249  46.523  32.068  1.00 20.03           O
ATOM   4635  H   SER A 315      22.006  48.077  32.285  1.00 23.17           H
ATOM   4636  HA  SER A 315      23.033  47.428  29.970  1.00 28.01           H
ATOM   4637  HB2 SER A 315      22.448  45.764  32.181  1.00 20.22           H
ATOM   4638  HB3 SER A 315      23.286  45.258  30.944  1.00 20.22           H
ATOM   4639  HG  SER A 315      24.080  47.212  32.517  1.00 24.02           H
ATOM   4640  N   ASP A 316      20.094  46.293  30.490  1.00 24.73           N
ATOM   4641  CA  ASP A 316      18.959  45.721  29.777  1.00 24.36           C
ATOM   4642  C   ASP A 316      18.576  46.591  28.584  1.00 25.83           C
ATOM   4643  O   ASP A 316      18.276  46.072  27.504  1.00 22.11           O
ATOM   4644  CB  ASP A 316      17.782  45.531  30.741  1.00 30.76           C
ATOM   4645  CG  ASP A 316      16.787  44.494  30.246  1.00 41.92           C
ATOM   4646  OD1 ASP A 316      17.202  43.362  29.876  1.00 37.80           O
ATOM   4647  OD2 ASP A 316      15.581  44.820  30.236  1.00 40.14           O1-
ATOM   4648  H   ASP A 316      19.948  46.496  31.316  1.00 29.66           H
ATOM   4649  HA  ASP A 316      19.210  44.848  29.433  1.00 29.21           H
ATOM   4650  HB2 ASP A 316      18.111  45.226  31.604  1.00 36.89           H
ATOM   4651  HB3 ASP A 316      17.322  46.379  30.839  1.00 36.89           H
ATOM   4652  N   LEU A 317      18.604  47.919  28.745  1.00 19.90           N
ATOM   4653  CA  LEU A 317      18.314  48.804  27.616  1.00 22.93           C
ATOM   4654  C   LEU A 317      19.364  48.686  26.522  1.00 21.63           C
ATOM   4655  O   LEU A 317      19.032  48.664  25.331  1.00 18.36           O
ATOM   4656  CB  LEU A 317      18.249  50.254  28.090  1.00 24.64           C
ATOM   4657  CG  LEU A 317      16.886  50.803  28.447  1.00 28.82           C
ATOM   4658  CD1 LEU A 317      17.087  52.191  29.055  1.00 37.50           C
ATOM   4659  CD2 LEU A 317      15.967  50.872  27.235  1.00 30.81           C
ATOM   4660  H   LEU A 317      18.790  48.325  29.480  1.00 23.86           H
ATOM   4661  HA  LEU A 317      17.455  48.563  27.233  1.00 27.50           H
ATOM   4662  HB2 LEU A 317      18.810  50.340  28.877  1.00 29.55           H
ATOM   4663  HB3 LEU A 317      18.596  50.815  27.378  1.00 29.55           H
ATOM   4664  HG  LEU A 317      16.478  50.230  29.116  1.00 34.56           H
ATOM   4665 HD11 LEU A 317      16.223  52.545  29.325  1.00 44.99           H
ATOM   4666 HD12 LEU A 317      17.670  52.109  29.827  1.00 44.99           H
ATOM   4667 HD13 LEU A 317      17.495  52.768  28.389  1.00 44.99           H
ATOM   4668 HD21 LEU A 317      15.118  51.252  27.511  1.00 36.95           H
ATOM   4669 HD22 LEU A 317      16.375  51.427  26.552  1.00 36.95           H
ATOM   4670 HD23 LEU A 317      15.833  49.971  26.899  1.00 36.95           H
ATOM   4671  N   LEU A 318      20.632  48.656  26.913  1.00 19.36           N
ATOM   4672  CA  LEU A 318      21.718  48.670  25.935  1.00 20.14           C
ATOM   4673  C   LEU A 318      21.814  47.338  25.207  1.00 20.11           C
ATOM   4674  O   LEU A 318      21.954  47.285  23.976  1.00 19.22           O
ATOM   4675  CB  LEU A 318      23.042  48.992  26.645  1.00 17.43           C
ATOM   4676  CG  LEU A 318      24.283  49.164  25.752  1.00 18.11           C
ATOM   4677  CD1 LEU A 318      24.046  50.270  24.735  1.00 19.86           C
ATOM   4678  CD2 LEU A 318      25.545  49.405  26.593  1.00 16.02           C
ATOM   4679  H   LEU A 318      20.893  48.624  27.734  1.00 23.22           H
ATOM   4680  HA  LEU A 318      21.537  49.368  25.283  1.00 24.15           H
ATOM   4681  HB2 LEU A 318      22.931  49.815  27.154  1.00 20.89           H
ATOM   4682  HB3 LEU A 318      23.226  48.254  27.246  1.00 20.89           H
ATOM   4683  HG  LEU A 318      24.413  48.341  25.255  1.00 21.71           H
ATOM   4684 HD11 LEU A 318      24.834  50.356  24.175  1.00 23.81           H
ATOM   4685 HD12 LEU A 318      23.279  50.038  24.188  1.00 23.81           H
ATOM   4686 HD13 LEU A 318      23.882  51.102  25.208  1.00 23.81           H
ATOM   4687 HD21 LEU A 318      26.306  49.486  25.998  1.00 19.21           H
ATOM   4688 HD22 LEU A 318      25.435  50.221  27.103  1.00 19.21           H
ATOM   4689 HD23 LEU A 318      25.673  48.657  27.196  1.00 19.21           H
ATOM   4690  N   VAL A 319      21.756  46.242  25.954  1.00 16.23           N
ATOM   4691  CA  VAL A 319      21.849  44.930  25.328  1.00 19.32           C
ATOM   4692  C   VAL A 319      20.712  44.755  24.334  1.00 16.43           C
ATOM   4693  O   VAL A 319      20.877  44.133  23.283  1.00 17.84           O
ATOM   4694  CB  VAL A 319      21.855  43.825  26.403  1.00 18.26           C
ATOM   4695  CG1 VAL A 319      21.658  42.463  25.781  1.00 22.64           C
ATOM   4696  CG2 VAL A 319      23.162  43.841  27.190  1.00 20.81           C
ATOM   4697  H   VAL A 319      21.674  46.233  26.810  1.00 19.45           H
ATOM   4698  HA  VAL A 319      22.686  44.873  24.838  1.00 23.16           H
ATOM   4699  HB  VAL A 319      21.124  43.990  27.021  1.00 21.89           H
ATOM   4700 HG11 VAL A 319      21.668  41.794  26.486  1.00 27.15           H
ATOM   4701 HG12 VAL A 319      20.804  42.438  25.324  1.00 27.15           H
ATOM   4702 HG13 VAL A 319      22.383  42.295  25.159  1.00 27.15           H
ATOM   4703 HG21 VAL A 319      23.114  43.167  27.886  1.00 24.96           H
ATOM   4704 HG22 VAL A 319      23.901  43.650  26.595  1.00 24.96           H
ATOM   4705 HG23 VAL A 319      23.273  44.716  27.588  1.00 24.96           H
ATOM   4706  N   ASP A 320      19.544  45.322  24.635  1.00 16.97           N
ATOM   4707  CA  ASP A 320      18.411  45.186  23.724  1.00 20.81           C
ATOM   4708  C   ASP A 320      18.678  45.910  22.411  1.00 19.86           C
ATOM   4709  O   ASP A 320      18.306  45.426  21.338  1.00 16.34           O
ATOM   4710  CB  ASP A 320      17.155  45.713  24.409  1.00 25.04           C
ATOM   4711  CG  ASP A 320      15.973  45.772  23.505  1.00 16.23           C
ATOM   4712  OD1 ASP A 320      15.537  46.889  23.181  1.00 18.10           O
ATOM   4713  OD2 ASP A 320      15.452  44.699  23.142  1.00 22.64           O1-
ATOM   4714  H   ASP A 320      19.390  45.793  25.336  1.00 20.35           H
ATOM   4715  HA  ASP A 320      18.271  44.247  23.523  1.00 24.96           H
ATOM   4716  HB2 ASP A 320      16.931  45.135  25.158  1.00 30.02           H
ATOM   4717  HB3 ASP A 320      17.327  46.618  24.723  1.00 30.02           H
ATOM   4718  N   GLN A 321      19.302  47.084  22.477  1.00 17.03           N
ATOM   4719  CA  GLN A 321      19.736  47.763  21.255  1.00 14.98           C
ATOM   4720  C   GLN A 321      20.751  46.929  20.496  1.00 16.97           C
ATOM   4721  O   GLN A 321      20.677  46.813  19.266  1.00 14.28           O
ATOM   4722  CB  GLN A 321      20.346  49.117  21.593  1.00 13.45           C
ATOM   4723  CG  GLN A 321      19.353  50.163  22.036  1.00 18.94           C
ATOM   4724  CD  GLN A 321      18.324  50.418  20.975  1.00 18.92           C
ATOM   4725  OE1 GLN A 321      18.647  50.840  19.869  1.00 16.86           O
ATOM   4726  NE2 GLN A 321      17.068  50.106  21.285  1.00 20.32           N
ATOM   4727  H   GLN A 321      19.498  47.490  23.208  1.00 20.41           H
ATOM   4728  HA  GLN A 321      18.971  47.902  20.672  1.00 17.96           H
ATOM   4729  HB2 GLN A 321      20.985  48.994  22.310  1.00 16.12           H
ATOM   4730  HB3 GLN A 321      20.799  49.451  20.801  1.00 16.12           H
ATOM   4731  HG2 GLN A 321      18.903  49.854  22.834  1.00 22.71           H
ATOM   4732  HG3 GLN A 321      19.813  51.001  22.214  1.00 22.71           H
ATOM   4733 HE21 GLN A 321      16.885  49.812  22.070  1.00 24.36           H
ATOM   4734 HE22 GLN A 321      16.438  50.203  20.703  1.00 24.36           H
ATOM   4735  N   TRP A 322      21.718  46.342  21.215  1.00 16.21           N
ATOM   4736  CA  TRP A 322      22.741  45.540  20.565  1.00 19.04           C
ATOM   4737  C   TRP A 322      22.125  44.351  19.828  1.00 16.07           C
ATOM   4738  O   TRP A 322      22.478  44.069  18.676  1.00 14.63           O
ATOM   4739  CB  TRP A 322      23.756  45.050  21.593  1.00 12.08           C
ATOM   4740  CG  TRP A 322      24.709  46.060  22.116  1.00 14.67           C
ATOM   4741  CD1 TRP A 322      24.901  47.316  21.667  1.00 17.25           C
ATOM   4742  CD2 TRP A 322      25.598  45.887  23.220  1.00 16.03           C
ATOM   4743  NE1 TRP A 322      25.888  47.940  22.409  1.00 17.55           N
ATOM   4744  CE2 TRP A 322      26.338  47.072  23.357  1.00 15.40           C
ATOM   4745  CE3 TRP A 322      25.864  44.830  24.087  1.00 19.96           C
ATOM   4746  CZ2 TRP A 322      27.285  47.246  24.356  1.00 17.78           C
ATOM   4747  CZ3 TRP A 322      26.826  44.991  25.066  1.00 15.23           C
ATOM   4748  CH2 TRP A 322      27.533  46.189  25.186  1.00 19.68           C
ATOM   4749  H   TRP A 322      21.812  46.398  22.069  1.00 19.43           H
ATOM   4750  HA  TRP A 322      23.205  46.097  19.917  1.00 22.83           H
ATOM   4751  HB2 TRP A 322      23.267  44.702  22.353  1.00 14.48           H
ATOM   4752  HB3 TRP A 322      24.291  44.346  21.196  1.00 14.48           H
ATOM   4753  HD1 TRP A 322      24.451  47.696  20.946  1.00 20.68           H
ATOM   4754  HE1 TRP A 322      26.174  48.744  22.297  1.00 21.04           H
ATOM   4755  HE3 TRP A 322      25.407  44.025  23.999  1.00 23.93           H
ATOM   4756  HZ2 TRP A 322      27.754  48.043  24.439  1.00 21.32           H
ATOM   4757  HZ3 TRP A 322      27.016  44.294  25.646  1.00 18.26           H
ATOM   4758  HH2 TRP A 322      28.168  46.278  25.856  1.00 23.59           H
ATOM   4759  N   LYS A 323      21.212  43.636  20.489  1.00 17.04           N
ATOM   4760  CA  LYS A 323      20.585  42.466  19.874  1.00 20.80           C
ATOM   4761  C   LYS A 323      19.701  42.848  18.699  1.00 16.22           C
ATOM   4762  O   LYS A 323      19.582  42.077  17.740  1.00 17.78           O
ATOM   4763  CB  LYS A 323      19.797  41.680  20.926  1.00 15.15           C
ATOM   4764  CG  LYS A 323      20.770  40.870  21.813  1.00 17.71           C
ATOM   4765  CD  LYS A 323      20.044  40.033  22.848  1.00 25.91           C
ATOM   4766  CE  LYS A 323      21.032  39.203  23.640  1.00 25.81           C
ATOM   4767  NZ  LYS A 323      20.335  38.338  24.623  1.00 28.18           N1+
ATOM   4768  H   LYS A 323      20.944  43.805  21.288  1.00 20.43           H
ATOM   4769  HA  LYS A 323      21.286  41.879  19.538  1.00 24.94           H
ATOM   4770  HB2 LYS A 323      19.299  42.300  21.481  1.00 18.16           H
ATOM   4771  HB3 LYS A 323      19.191  41.067  20.484  1.00 18.16           H
ATOM   4772  HG2 LYS A 323      21.298  40.273  21.261  1.00 21.24           H
ATOM   4773  HG3 LYS A 323      21.359  41.481  22.283  1.00 21.24           H
ATOM   4774  HD2 LYS A 323      19.564  40.613  23.463  1.00 31.08           H
ATOM   4775  HD3 LYS A 323      19.431  39.433  22.395  1.00 31.08           H
ATOM   4776  HE2 LYS A 323      21.535  38.638  23.035  1.00 30.95           H
ATOM   4777  HE3 LYS A 323      21.626  39.792  24.129  1.00 30.95           H
ATOM   4778  HZ1 LYS A 323      20.930  37.938  25.151  1.00 33.80           H
ATOM   4779  HZ2 LYS A 323      19.788  38.829  25.131  1.00 33.80           H
ATOM   4780  HZ3 LYS A 323      19.851  37.715  24.201  1.00 33.80           H
ATOM   4781  N   LYS A 324      19.101  44.029  18.734  1.00 18.17           N
ATOM   4782  CA  LYS A 324      18.394  44.505  17.554  1.00 13.37           C
ATOM   4783  C   LYS A 324      19.370  44.787  16.419  1.00 17.95           C
ATOM   4784  O   LYS A 324      19.171  44.320  15.294  1.00 16.04           O
ATOM   4785  CB  LYS A 324      17.553  45.729  17.901  1.00 15.43           C
ATOM   4786  CG  LYS A 324      16.368  45.364  18.796  1.00 19.76           C
ATOM   4787  CD  LYS A 324      15.588  46.581  19.300  1.00 20.34           C
ATOM   4788  CE  LYS A 324      14.373  46.143  20.184  1.00 19.14           C
ATOM   4789  NZ  LYS A 324      13.622  47.322  20.669  1.00 21.84           N1+
ATOM   4790  H   LYS A 324      19.089  44.562  19.409  1.00 21.79           H
ATOM   4791  HA  LYS A 324      17.794  43.802  17.252  1.00 16.02           H
ATOM   4792  HB2 LYS A 324      18.104  46.376  18.374  1.00 18.50           H
ATOM   4793  HB3 LYS A 324      17.203  46.122  17.085  1.00 18.50           H
ATOM   4794  HG2 LYS A 324      15.761  44.784  18.301  1.00 23.69           H
ATOM   4795  HG3 LYS A 324      16.699  44.893  19.577  1.00 23.69           H
ATOM   4796  HD2 LYS A 324      16.174  47.145  19.828  1.00 24.39           H
ATOM   4797  HD3 LYS A 324      15.248  47.076  18.539  1.00 24.39           H
ATOM   4798  HE2 LYS A 324      13.779  45.594  19.649  1.00 22.95           H
ATOM   4799  HE3 LYS A 324      14.683  45.645  20.959  1.00 22.95           H
ATOM   4800  HZ1 LYS A 324      13.626  47.345  21.559  1.00 26.19           H
ATOM   4801  HZ2 LYS A 324      13.996  48.072  20.363  1.00 26.19           H
ATOM   4802  HZ3 LYS A 324      12.782  47.255  20.355  1.00 26.19           H
ATOM   4803  N   LYS A 325      20.470  45.481  16.705  1.00 15.09           N
ATOM   4804  CA  LYS A 325      21.444  45.738  15.639  1.00 16.10           C
ATOM   4805  C   LYS A 325      21.959  44.433  15.049  1.00 17.26           C
[truncated: 1,137,149 more chars]
