# Supplementary material for: High-throughput quantum-mechanics/molecular-mechanics (ONIOM) macromolecular crystallographic refinement with PHENIX/DivCon: the impact of mixed Hamiltonian methods on ligand and protein structure
Source: Acta Crystallogr D Struct Biol. 2018 Oct 29;74(Pt 11):1063–77. doi: 10.1107/S2059798318012913 (PMC6213575; doi:10.1107/S2059798318012913)
Supplement: Supplementary file 3 [file d-74-01063-sup3.gz › results_regionQM/1IA1-H_refine_001.pdb]

REMARK Date 2017-01-11 Time 12:23:25 EST -0500 (1484155405.32 s)
REMARK PHENIX refinement
REMARK 
REMARK ****************** INPUT FILES AND LABELS ******************************
REMARK Reflections:
REMARK   file name      : 1IA1.sf
REMARK   labels         : ['r1ia1sf,wavelength_id=1,_refln.F_meas_au,_refln.F_meas_sigma_au']
REMARK R-free flags:
REMARK   file name      : None
REMARK   label          : R-free-flags
REMARK   test_flag_value: 1
REMARK Model file name(s): 
REMARK   /scratch/oleg/2711138.gondor.quantumbioinc.com/1IA1-H.pdb
REMARK 
REMARK ******************** REFINEMENT SUMMARY: QUICK FACTS *******************
REMARK Start: r_work = 0.1569 r_free = 0.1590 bonds = 0.027 angles = 3.404
REMARK Final: r_work = 0.1432 r_free = 0.1838 bonds = 0.016 angles = 1.969
REMARK ************************************************************************
REMARK 
REMARK ****************** REFINEMENT STATISTICS STEP BY STEP ******************
REMARK leading digit, like 1_, means number of macro-cycle                     
REMARK 0    : statistics at the very beginning when nothing is done yet        
REMARK 1_bss: bulk solvent correction and/or (anisotropic) scaling             
REMARK 1_xyz: refinement of coordinates                                        
REMARK 1_adp: refinement of ADPs (Atomic Displacement Parameters)              
REMARK 1_occ: refinement of occupancies                                        
REMARK ------------------------------------------------------------------------
REMARK  stage       r-work r-free bonds angles b_min b_max b_ave n_water shift
REMARK       0    : 0.2437 0.3672 0.027  3.40   2.0  54.2  15.6 708      0.000
REMARK       1_bss: 0.1569 0.1590 0.027  3.40   3.2  55.4  16.8 708      0.000
REMARK 1_settarget: 0.1569 0.1590 0.027  3.40   3.2  55.4  16.8 708      0.000
REMARK       1_nqh: 0.1569 0.1590 0.027  3.40   3.2  55.4  16.8 708      0.000
REMARK    1_weight: 0.1569 0.1590 0.027  3.40   3.2  55.4  16.8 708      0.000
REMARK    1_checkH: 0.1574 0.1601 0.027  3.40   3.2  55.4  16.8 708      0.429
REMARK    1_xyzrec: 0.1561 0.1765 0.017  2.10   3.2  55.4  16.8 708      0.502
REMARK    1_checkH: 0.1561 0.1765 0.017  2.10   3.2  55.4  16.8 708      0.502
REMARK       1_adp: 0.1533 0.1836 0.017  2.10   2.6  55.8  17.0 708      0.502
REMARK   1_regHadp: 0.1527 0.1831 0.017  2.10   2.6  55.8  17.0 708      0.502
REMARK       1_occ: 0.1510 0.1825 0.017  2.10   2.6  55.8  17.0 708      0.502
REMARK       2_bss: 0.1503 0.1821 0.017  2.10   2.7  55.9  17.1 708      0.502
REMARK 2_settarget: 0.1503 0.1821 0.017  2.10   2.7  55.9  17.1 708      0.502
REMARK 2_updatecdl: 0.1503 0.1821 0.017  2.10   2.7  55.9  17.1 708      0.502
REMARK       2_nqh: 0.1503 0.1821 0.017  2.10   2.7  55.9  17.1 708      0.502
REMARK    2_weight: 0.1503 0.1821 0.017  2.10   2.7  55.9  17.1 708      0.502
REMARK    2_checkH: 0.1503 0.1821 0.017  2.10   2.7  55.9  17.1 708      0.503
REMARK    2_xyzrec: 0.1483 0.1847 0.016  2.00   2.7  55.9  17.1 708      0.516
REMARK    2_checkH: 0.1483 0.1846 0.016  2.00   2.7  55.9  17.1 708      0.516
REMARK       2_adp: 0.1450 0.1838 0.016  2.00   3.1  62.0  17.4 708      0.516
REMARK   2_regHadp: 0.1451 0.1839 0.016  2.00   3.1  62.0  17.4 708      0.516
REMARK       2_occ: 0.1444 0.1837 0.016  2.00   3.1  62.0  17.4 708      0.516
REMARK       3_bss: 0.1442 0.1834 0.016  2.00   3.5  62.4  17.7 708      0.516
REMARK 3_settarget: 0.1442 0.1834 0.016  2.00   3.5  62.4  17.7 708      0.516
REMARK 3_updatecdl: 0.1442 0.1834 0.016  2.00   3.5  62.4  17.7 708      0.516
REMARK       3_nqh: 0.1443 0.1833 0.016  2.00   3.5  62.4  17.7 708      0.518
REMARK    3_weight: 0.1443 0.1833 0.016  2.00   3.5  62.4  17.7 708      0.518
REMARK    3_checkH: 0.1443 0.1833 0.016  2.00   3.5  62.4  17.7 708      0.518
REMARK    3_xyzrec: 0.1431 0.1839 0.016  1.97   3.5  62.4  17.7 708      0.524
REMARK    3_checkH: 0.1431 0.1839 0.016  1.97   3.5  62.4  17.7 708      0.524
REMARK       3_adp: 0.1431 0.1839 0.016  1.97   3.4  62.5  17.7 708      0.524
REMARK   3_regHadp: 0.1431 0.1839 0.016  1.97   3.4  62.5  17.7 708      0.524
REMARK       3_occ: 0.1432 0.1840 0.016  1.97   3.4  62.5  17.7 708      0.524
REMARK         end: 0.1432 0.1838 0.016  1.97   3.5  62.5  17.8 708      0.524
REMARK ------------------------------------------------------------------------
REMARK MODEL CONTENT.
REMARK  ELEMENT        ATOM RECORD COUNT   OCCUPANCY SUM
REMARK        C                     2070         2048.46
REMARK        H                     3713         3583.68
REMARK        O                      785          734.79
REMARK        N                      546          535.97
REMARK        P                        8            7.58
REMARK        S                       10           10.00
REMARK      O1-                       73           68.40
REMARK    TOTAL                     7205         6988.88
REMARK -----------------------------------------------------------------------
REMARK r_free_flags.md5.hexdigest d322cf2e98f178c07a6b66ac8e26c036
REMARK 
REMARK ---------------------------------------------------------------
REMARK  Atom Name   Residue Name    Residue ID     Chain     Charge  
REMARK ---------------------------------------------------------------
REMARK      C1           TQ3            194          A       0.4037  
REMARK     C12           TQ3            194          A      -0.3689  
REMARK     C13           TQ3            194          A       0.2178  
REMARK      C2           TQ3            194          A      -0.4275  
REMARK     C22           TQ3            194          A      -0.0209  
REMARK     C23           TQ3            194          A      -0.1224  
REMARK     C24           TQ3            194          A      -0.1521  
REMARK     C25           TQ3            194          A      -0.1463  
REMARK     C26           TQ3            194          A      -0.1794  
REMARK     C27           TQ3            194          A      -0.1355  
REMARK      C3           TQ3            194          A       0.5147  
REMARK      C5           TQ3            194          A       0.5432  
REMARK      C8           TQ3            194          A      -0.3377  
REMARK      C9           TQ3            194          A      -0.0075  
REMARK     N14           TQ3            194          A      -0.4931  
REMARK      N4           TQ3            194          A      -0.6445  
REMARK      N6           TQ3            194          A      -0.5764  
REMARK      N7           TQ3            194          A      -0.4934  
REMARK     S20           TQ3            194          A      -0.0911  
REMARK     H12           TQ3            194          A       0.1709  
REMARK     H23           TQ3            194          A       0.1821  
REMARK     H24           TQ3            194          A       0.1727  
REMARK     H25           TQ3            194          A       0.1438  
REMARK     H26           TQ3            194          A       0.1359  
REMARK     H27           TQ3            194          A       0.1592  
REMARK     HC8           TQ3            194          A       0.1714  
REMARK     HC9           TQ3            194          A       0.1155  
REMARK     H14           TQ3            194          A       0.3337  
REMARK     H14           TQ3            194          A       0.2881  
REMARK     HN7           TQ3            194          A       0.289   
REMARK     HN7           TQ3            194          A       0.3166  
REMARK      C1           TQ3            196          B       0.4038  
REMARK     C12           TQ3            196          B      -0.4019  
REMARK     C13           TQ3            196          B       0.2458  
REMARK      C2           TQ3            196          B      -0.4583  
REMARK     C22           TQ3            196          B      -0.0369  
REMARK     C23           TQ3            196          B      -0.1195  
REMARK     C24           TQ3            196          B      -0.1734  
REMARK     C25           TQ3            196          B       -0.127  
REMARK     C26           TQ3            196          B      -0.1803  
REMARK     C27           TQ3            196          B      -0.1328  
REMARK      C3           TQ3            196          B       0.5253  
REMARK      C5           TQ3            196          B       0.5454  
REMARK      C8           TQ3            196          B      -0.3222  
REMARK      C9           TQ3            196          B      -0.0294  
REMARK     N14           TQ3            196          B      -0.4746  
REMARK      N4           TQ3            196          B      -0.6491  
REMARK      N6           TQ3            196          B      -0.5676  
REMARK      N7           TQ3            196          B      -0.4873  
REMARK     S20           TQ3            196          B      -0.0911  
REMARK     H12           TQ3            196          B       0.1626  
REMARK     H23           TQ3            196          B       0.1812  
REMARK     H24           TQ3            196          B       0.1636  
REMARK     H25           TQ3            196          B       0.1597  
REMARK     H26           TQ3            196          B       0.1452  
REMARK     H27           TQ3            196          B       0.1554  
REMARK     HC8           TQ3            196          B       0.1802  
REMARK     HC9           TQ3            196          B       0.1023  
REMARK     H14           TQ3            196          B       0.3355  
REMARK     H14           TQ3            196          B       0.2946  
REMARK     HN7           TQ3            196          B       0.3009  
REMARK     HN7           TQ3            196          B       0.3108  
REMARK ---------------------------------------------------------------
REMARK IF THIS FILE IS FOR PDB DEPOSITION: REMOVE ALL FROM THIS LINE UP.
REMARK   3
REMARK   3 REFINEMENT.
REMARK   3   PROGRAM     : PHENIX (1.11.1_2575: ???)
REMARK   3   AUTHORS     : Adams,Afonine,Bunkoczi,Burnley,Chen,Dar,Davis,
REMARK   3               : Draizen,Echols,Gildea,Gros,Grosse-Kunstleve,Headd,
REMARK   3               : Hintze,Hung,Ioerger,Liebschner,McCoy,McKee,Moriarty,
REMARK   3               : Oeffner,Poon,Read,Richardson,Richardson,Sacchettini,
REMARK   3               : Sauter,Sobolev,Storoni,Terwilliger,Williams,Zwart
REMARK   3
REMARK   3  REFINEMENT TARGET : ML
REMARK   3  
REMARK   3  DATA USED IN REFINEMENT.
REMARK   3   RESOLUTION RANGE HIGH (ANGSTROMS) : 1.719   
REMARK   3   RESOLUTION RANGE LOW  (ANGSTROMS) : 38.435  
REMARK   3   MIN(FOBS/SIGMA_FOBS)              : 0.00  
REMARK   3   COMPLETENESS FOR RANGE        (%) : 78.71 
REMARK   3   NUMBER OF REFLECTIONS             : 32891     
REMARK   3   NUMBER OF REFLECTIONS (NON-ANOMALOUS) : 32891     
REMARK   3  
REMARK   3  FIT TO DATA USED IN REFINEMENT.
REMARK   3   R VALUE     (WORKING + TEST SET) : 0.1455
REMARK   3   R VALUE            (WORKING SET) : 0.1432
REMARK   3   FREE R VALUE                     : 0.1838
REMARK   3   FREE R VALUE TEST SET SIZE   (%) : 5.74  
REMARK   3   FREE R VALUE TEST SET COUNT      : 1889      
REMARK   3  
REMARK   3  FIT TO DATA USED IN REFINEMENT (IN BINS).
REMARK   3   BIN  RESOLUTION RANGE  COMPL.    NWORK NFREE   RWORK  RFREE  CCWORK CCFREE
REMARK   3     1 38.4444 -  4.0409    0.99     3090   190  0.1198 0.1573   0.964  0.951
REMARK   3     2  4.0409 -  3.2079    0.99     3012   180  0.1215 0.1412   0.960  0.944
REMARK   3     3  3.2079 -  2.8025    0.99     3027   186  0.1485 0.1847   0.937  0.904
REMARK   3     4  2.8025 -  2.5464    0.98     2956   183  0.1547 0.2215   0.925  0.853
REMARK   3     5  2.5464 -  2.3639    0.94     2859   179  0.1561 0.1946   0.925  0.875
REMARK   3     6  2.3639 -  2.2245    0.91     2751   159  0.1485 0.1956   0.935  0.884
REMARK   3     7  2.2245 -  2.1131    0.88     2649   177  0.1489 0.2209   0.931  0.842
REMARK   3     8  2.1131 -  2.0211    0.82     2460   143  0.1565 0.1710   0.924  0.902
REMARK   3     9  2.0211 -  1.9433    0.75     2290   132  0.1585 0.2188   0.920  0.849
REMARK   3    10  1.9433 -  1.8763    0.67     2016   126  0.1653 0.2084   0.914  0.856
REMARK   3    11  1.8763 -  1.8176    0.56     1693   103  0.1753 0.2051   0.906  0.851
REMARK   3    12  1.8176 -  1.7657    0.47     1402    88  0.1916 0.2346   0.891  0.824
REMARK   3    13  1.7657 -  1.7192    0.26      797    43  0.2173 0.2889   0.875  0.764
REMARK   3  
REMARK   3  BULK SOLVENT MODELLING.
REMARK   3   METHOD USED        : FLAT BULK SOLVENT MODEL
REMARK   3   SOLVENT RADIUS     : 1.11    
REMARK   3   SHRINKAGE RADIUS   : 0.90    
REMARK   3   GRID STEP FACTOR   : 4.00    
REMARK   3  
REMARK   3  ERROR ESTIMATES.
REMARK   3   COORDINATE ERROR (MAXIMUM-LIKELIHOOD BASED)     : 0.17    
REMARK   3   PHASE ERROR (DEGREES, MAXIMUM-LIKELIHOOD BASED) : 18.77   
REMARK   3  
REMARK   3  STRUCTURE FACTORS CALCULATION ALGORITHM : FFT
REMARK   3  
REMARK   3  RESTRAINTS LIBRARY
REMARK   3    GEOSTD + MON.LIB. + CDL v1.2
REMARK   3  
REMARK   3  DEVIATIONS FROM IDEAL VALUES.
REMARK   3                 RMSD     MAX  COUNT
REMARK   3   BOND      :  0.016   0.123   3334
REMARK   3   ANGLE     :  1.969  29.960   4544
REMARK   3   CHIRALITY :  0.108   0.892    508
REMARK   3   PLANARITY :  0.011   0.089    561
REMARK   3   DIHEDRAL  : 23.429 179.644   1978
REMARK   3   MIN NONBONDED DISTANCE : 2.180 
REMARK   3  
REMARK   3  MOLPROBITY STATISTICS.
REMARK   3   ALL-ATOM CLASHSCORE : 5.25
REMARK   3   RAMACHANDRAN PLOT:
REMARK   3     OUTLIERS : 0.26  %
REMARK   3     ALLOWED  : 2.37  %
REMARK   3     FAVORED  : 97.37 %
REMARK   3   ROTAMER OUTLIERS : 6.32 %
REMARK   3   CBETA DEVIATIONS : 0
REMARK   3   PEPTIDE PLANE:
REMARK   3     CIS-PROLINE     : 4
REMARK   3     CIS-GENERAL     : 2
REMARK   3     TWISTED PROLINE : 0
REMARK   3     TWISTED GENERAL : 0
REMARK   3  
REMARK   3  ATOMIC DISPLACEMENT PARAMETERS.
REMARK   3   WILSON B : 12.99
REMARK   3   RMS(B_ISO_OR_EQUIVALENT_BONDED) : 4.20
REMARK   3   ATOMS          NUMBER OF ATOMS
REMARK   3                    ISO.  ANISO. 
REMARK   3    ALL         :   7205       0
REMARK   3    ALL (NO H)  :   3492       0
REMARK   3    SOLVENT     :    236       0
REMARK   3    NON-SOLVENT :   3256       0
REMARK   3    HYDROGENS   :   3713       0
REMARK   3
REMARK   3
REMARK   3   OTHER REFINEMENT REMARKS:
REMARK   3   XRAY REFINEMENT USING QUANTUM MECHANICAL FUNCTIONAL
REMARK   3   PROGRAM      :QuantumBio DivCon 6 build-7.1.1-b4015.17
REMARK   3   AUTHORS      :BORBULEVYCH O.Y., PLUMLEY J., 
REMARK   3                :MARTIN, R.I., WESTERHOFF L.M. 
REMARK   3
REMARK   3   REFERENCE     :BORBULEVYCH O.Y., PLUMLEY J.A.,
REMARK   3                 :MARTIN, R.I., MERZ, K.M.,  WESTERHOFF L.M.
REMARK   3                 :ACTA CRYSTLLOGRAPHICA SECTION D, 2014, 
REMARK   3                 :V. D70, pp. 1233-1247
REMARK   3   QM METHOD(HAMILTONIAN): PM6
REMARK   3   REGION QM REFINEMENT: 
REMARK   3      MAIN/BUFFER QM REGION RADII (A): 3.0 / 2.5
REMARK   3      LIGAND / STRAIN ENERGY: TQ3_A_194 / 1.65 KCAL/MOLE
REMARK   3      LIGAND / STRAIN ENERGY: TQ3_B_196 / 2.92 KCAL/MOLE
REMARK   3
HELIX    1   1 ARG A   30  THR A   41  1               Generated by MOE   12
HELIX    2   2 ARG A   56  SER A   61  1               Generated by MOE    6
HELIX    3   3 GLN A   64  PHE A   66  5               Generated by MOE    3
HELIX    4   4 ILE A   96  LEU A  100  1               Generated by MOE    5
HELIX    5   5 ALA A  115  LEU A  121  1               Generated by MOE    7
HELIX    6   6 LEU A  153  SER A  155  5               Generated by MOE    3
HELIX    7   7 LYS A  161  VAL A  168  1               Generated by MOE    8
HELIX    8   8 ARG B   30  THR B   41  1               Generated by MOE   12
HELIX    9   9 ARG B   56  GLU B   60  1               Generated by MOE    5
HELIX   10  10 GLN B   64  PHE B   66  5               Generated by MOE    3
HELIX   11  11 ILE B   96  SER B   99  1               Generated by MOE    4
HELIX   12  12 ALA B  115  LEU B  121  1               Generated by MOE    7
HELIX   13  13 PRO B  140  SER B  142  5               Generated by MOE    3
HELIX   14  14 LEU B  153  SER B  155  5               Generated by MOE    3
HELIX   15  15 LYS B  161  VAL B  168  1               Generated by MOE    8
SHEET    1       VAL A   6  LEU A  13                  Generated by MOE
SHEET    2       GLY A  18  GLY A  20                  Generated by MOE
SHEET    3       ARG A  49  ARG A  49                  Generated by MOE
SHEET    4       ASN A  50  ASN A  50                  Generated by MOE
SHEET    5       ALA A  51  GLY A  55                  Generated by MOE
SHEET    6       LEU A  73  LEU A  77                  Generated by MOE
SHEET    7       GLU A  84  ASP A  87                  Generated by MOE
SHEET    8       ILE A  90  ALA A  93                  Generated by MOE
SHEET    9       VAL A 106  VAL A 106                  Generated by MOE
SHEET   10       GLU A 107  ARG A 108                  Generated by MOE
SHEET   11       VAL A 109  ILE A 111                  Generated by MOE
SHEET   12       ILE A 112  ILE A 112                  Generated by MOE
SHEET   13       GLY A 113  GLY A 113                  Generated by MOE
SHEET   14       VAL A 127  VAL A 127                  Generated by MOE
SHEET   15       SER A 128  SER A 128                  Generated by MOE
SHEET   16       HIS A 129  ILE A 135                  Generated by MOE
SHEET   17       GLU A 136  GLU A 136                  Generated by MOE
SHEET   18       THR A 147  PHE A 148                  Generated by MOE
SHEET   19       TRP A 156  LYS A 158                  Generated by MOE
SHEET   20       ILE A 177  GLU A 179                  Generated by MOE
SHEET   21       PHE A 182  ARG A 191                  Generated by MOE
SHEET   22       VAL B   6  LEU B  13                  Generated by MOE
SHEET   23       GLY B  18  GLY B  20                  Generated by MOE
SHEET   24       ALA B  51  GLY B  55                  Generated by MOE
SHEET   25       LEU B  73  LEU B  77                  Generated by MOE
SHEET   26       GLU B  84  ASP B  87                  Generated by MOE
SHEET   27       ILE B  90  ALA B  93                  Generated by MOE
SHEET   28       VAL B 109  ILE B 111                  Generated by MOE
SHEET   29       ILE B 112  ILE B 112                  Generated by MOE
SHEET   30       GLY B 113  GLY B 113                  Generated by MOE
SHEET   31       VAL B 127  VAL B 127                  Generated by MOE
SHEET   32       SER B 128  SER B 128                  Generated by MOE
SHEET   33       HIS B 129  ILE B 135                  Generated by MOE
SHEET   34       GLU B 136  GLU B 136                  Generated by MOE
SHEET   35       THR B 147  PHE B 148                  Generated by MOE
SHEET   36       TRP B 156  LYS B 158                  Generated by MOE
SHEET   37       ILE B 177  GLU B 179                  Generated by MOE
SHEET   38       PHE B 182  ARG B 191                  Generated by MOE
CRYST1   76.910   67.280   38.490  90.00  93.07  90.00 P 1 21 1
SCALE1      0.013002  0.000000  0.000697        0.00000
SCALE2      0.000000  0.014863  0.000000        0.00000
SCALE3      0.000000  0.000000  0.026018        0.00000
ATOM      1  N   MET A   1      34.649  15.089  17.638  1.00 19.53           N
ATOM      2  CA  MET A   1      33.562  15.477  16.712  1.00 15.45           C
ATOM      3  C   MET A   1      32.259  15.387  17.478  1.00 18.72           C
ATOM      4  O   MET A   1      31.985  14.357  18.048  1.00 17.95           O
ATOM      5  CB  MET A   1      33.576  14.542  15.512  1.00 24.20           C
ATOM      6  CG  MET A   1      32.530  14.781  14.488  1.00 32.10           C
ATOM      7  SD  MET A   1      33.149  14.074  12.941  1.00 47.27           S
ATOM      8  CE  MET A   1      34.382  15.376  12.610  1.00 43.27           C
ATOM      9  H1  MET A   1      35.491  15.149  17.182  1.00 23.42           H
ATOM     10  H2  MET A   1      34.507  14.192  17.942  1.00 23.42           H
ATOM     11  HA  MET A   1      33.696  16.386  16.395  1.00 18.53           H
ATOM     12  HB2 MET A   1      33.462  13.628  15.826  1.00 29.03           H
ATOM     13  HB3 MET A   1      34.447  14.621  15.100  1.00 29.03           H
ATOM     14  HG2 MET A   1      32.404  15.736  14.364  1.00 38.51           H
ATOM     15  HG3 MET A   1      31.702  14.345  14.740  1.00 38.51           H
ATOM     16  HE1 MET A   1      33.929  16.232  12.527  1.00 51.91           H
ATOM     17  HE2 MET A   1      35.028  15.426  13.330  1.00 51.91           H
ATOM     18  HE3 MET A   1      34.844  15.167  11.786  1.00 51.91           H
ATOM     19  N   LEU A   2      31.464  16.461  17.545  1.00 12.98           N
ATOM     20  CA  LEU A   2      30.253  16.476  18.354  1.00 12.09           C
ATOM     21  C   LEU A   2      29.031  16.279  17.451  1.00 13.74           C
ATOM     22  O   LEU A   2      28.858  17.022  16.486  1.00 11.82           O
ATOM     23  CB  LEU A   2      30.188  17.807  19.115  1.00 11.67           C
ATOM     24  CG  LEU A   2      28.934  18.177  19.889  1.00 17.06           C
ATOM     25  CD1 LEU A   2      28.682  17.294  21.029  1.00 19.55           C
ATOM     26  CD2 LEU A   2      29.070  19.633  20.333  1.00 16.29           C
ATOM     27  H   LEU A   2      31.605  17.198  17.126  1.00 15.56           H
ATOM     28  HA  LEU A   2      30.275  15.754  19.002  1.00 14.49           H
ATOM     29  HB2 LEU A   2      30.915  17.810  19.751  1.00 13.98           H
ATOM     30  HB3 LEU A   2      30.320  18.526  18.480  1.00 13.98           H
ATOM     31  HG  LEU A   2      28.168  18.123  19.297  1.00 20.46           H
ATOM     32 HD11 LEU A   2      27.875  17.598  21.471  1.00 23.44           H
ATOM     33 HD12 LEU A   2      28.564  16.385  20.710  1.00 23.44           H
ATOM     34 HD13 LEU A   2      29.436  17.345  21.635  1.00 23.44           H
ATOM     35 HD21 LEU A   2      28.275  19.885  20.828  1.00 19.53           H
ATOM     36 HD22 LEU A   2      29.851  19.716  20.898  1.00 19.53           H
ATOM     37 HD23 LEU A   2      29.166  20.189  19.545  1.00 19.53           H
ATOM     38  N   LYS A   3      28.215  15.263  17.747  1.00 12.67           N
ATOM     39  CA  LYS A   3      26.950  15.010  17.069  1.00 14.61           C
ATOM     40  C   LYS A   3      27.010  15.154  15.550  1.00 15.27           C
ATOM     41  O   LYS A   3      26.235  15.918  14.961  1.00 15.42           O
ATOM     42  CB  LYS A   3      25.855  15.918  17.628  1.00 12.95           C
ATOM     43  CG  LYS A   3      25.650  15.910  19.127  1.00 15.42           C
ATOM     44  CD  LYS A   3      25.179  14.585  19.668  1.00 19.50           C
ATOM     45  CE  LYS A   3      24.948  14.637  21.191  1.00 19.47           C
ATOM     46  NZ  LYS A   3      24.410  13.346  21.657  1.00 18.82           N1+
ATOM     47  H   LYS A   3      28.371  14.692  18.370  1.00 15.18           H
ATOM     48  HA  LYS A   3      26.689  14.096  17.266  1.00 17.51           H
ATOM     49  HB2 LYS A   3      26.045  16.834  17.358  1.00 15.53           H
ATOM     50  HB3 LYS A   3      25.024  15.631  17.220  1.00 15.53           H
ATOM     51  HG2 LYS A   3      26.490  16.119  19.566  1.00 18.48           H
ATOM     52  HG3 LYS A   3      24.978  16.570  19.354  1.00 18.48           H
ATOM     53  HD2 LYS A   3      24.335  14.363  19.245  1.00 23.39           H
ATOM     54  HD3 LYS A   3      25.844  13.905  19.485  1.00 23.39           H
ATOM     55  HE2 LYS A   3      25.789  14.792  21.642  1.00 23.35           H
ATOM     56  HE3 LYS A   3      24.314  15.336  21.413  1.00 23.35           H
ATOM     57  HZ1 LYS A   3      24.073  13.442  22.473  1.00 22.57           H
ATOM     58  HZ2 LYS A   3      23.762  13.071  21.112  1.00 22.57           H
ATOM     59  HZ3 LYS A   3      25.057  12.739  21.681  1.00 22.57           H
ATOM     60  N   PRO A   4      27.903  14.426  14.875  1.00 16.35           N
ATOM     61  CA  PRO A   4      27.908  14.424  13.407  1.00 12.82           C
ATOM     62  C   PRO A   4      26.670  13.733  12.851  1.00 10.05           C
ATOM     63  O   PRO A   4      26.034  12.916  13.512  1.00 14.23           O
ATOM     64  CB  PRO A   4      29.175  13.636  13.062  1.00 16.03           C
ATOM     65  CG  PRO A   4      29.272  12.678  14.177  1.00 17.73           C
ATOM     66  CD  PRO A   4      28.812  13.415  15.423  1.00 15.22           C
ATOM     67  HA  PRO A   4      27.973  15.322  13.050  1.00 15.37           H
ATOM     68  HB2 PRO A   4      29.058  13.177  12.216  1.00 19.22           H
ATOM     69  HB3 PRO A   4      29.944  14.227  13.034  1.00 19.22           H
ATOM     70  HG2 PRO A   4      28.685  11.924  14.011  1.00 21.26           H
ATOM     71  HG3 PRO A   4      30.198  12.394  14.274  1.00 21.26           H
ATOM     72  HD2 PRO A   4      28.342  12.817  16.024  1.00 18.25           H
ATOM     73  HD3 PRO A   4      29.576  13.842  15.850  1.00 18.25           H
ATOM     74  N   ASN A   5      26.285  14.140  11.655  1.00 14.56           N
ATOM     75  CA  ASN A   5      25.288  13.386  10.924  1.00 12.00           C
ATOM     76  C   ASN A   5      25.985  12.138  10.420  1.00 18.56           C
ATOM     77  O   ASN A   5      27.157  12.203  10.044  1.00 23.55           O
ATOM     78  CB  ASN A   5      24.715  14.238   9.803  1.00 14.27           C
ATOM     79  CG  ASN A   5      24.106  15.515  10.332  1.00 19.91           C
ATOM     80  OD1 ASN A   5      23.492  15.530  11.403  1.00 27.43           O
ATOM     81  ND2 ASN A   5      24.347  16.589   9.654  1.00 24.28           N
ATOM     82  H   ASN A   5      26.582  14.838  11.248  1.00 17.46           H
ATOM     83  HA  ASN A   5      24.569  13.125  11.521  1.00 14.39           H
ATOM     84  HB2 ASN A   5      25.421  14.476   9.176  1.00 17.11           H
ATOM     85  HB3 ASN A   5      24.016  13.750   9.352  1.00 17.11           H
ATOM     86 HD21 ASN A   5      24.123  17.353   9.980  1.00 29.13           H
ATOM     87 HD22 ASN A   5      24.727  16.533   8.885  1.00 29.13           H
ATOM     88  N   VAL A   6      25.360  10.973  10.593  1.00  9.39           N
ATOM     89  CA  VAL A   6      26.021   9.785  10.065  1.00  9.45           C
ATOM     90  C   VAL A   6      25.090   9.048   9.108  1.00  7.10           C
ATOM     91  O   VAL A   6      23.862   9.131   9.185  1.00  6.63           O
ATOM     92  CB  VAL A   6      26.653   8.850  11.149  0.96 14.09           C
ATOM     93  CG1 VAL A   6      26.809   9.459  12.530  0.87 10.05           C
ATOM     94  CG2 VAL A   6      26.265   7.404  11.073  0.93  9.47           C
ATOM     95  H   VAL A   6      24.602  10.838  10.977  1.00 11.25           H
ATOM     96  HA  VAL A   6      26.758  10.080   9.509  1.00 11.33           H
ATOM     97  HB  VAL A   6      27.581   8.797  10.867  0.00 16.90           H
ATOM     98 HG11 VAL A   6      27.055   8.757  13.149  1.00 12.04           H
ATOM     99 HG12 VAL A   6      27.527  10.109  12.492  1.00 12.04           H
ATOM    100 HG13 VAL A   6      25.981   9.883  12.805  0.00 12.04           H
ATOM    101 HG21 VAL A   6      26.720   6.939  11.793  1.00 11.35           H
ATOM    102 HG22 VAL A   6      25.299   7.314  11.164  0.00 11.35           H
ATOM    103 HG23 VAL A   6      26.564   7.058  10.224  1.00 11.35           H
ATOM    104  N   ALA A   7      25.711   8.378   8.151  1.00  9.25           N
ATOM    105  CA  ALA A   7      25.034   7.687   7.069  1.00  7.25           C
ATOM    106  C   ALA A   7      25.306   6.193   7.157  1.00 11.66           C
ATOM    107  O   ALA A   7      26.433   5.774   7.464  1.00 12.75           O
ATOM    108  CB  ALA A   7      25.492   8.177   5.693  1.00 11.60           C
ATOM    109  H   ALA A   7      26.564   8.327   8.100  1.00 11.08           H
ATOM    110  HA  ALA A   7      24.080   7.844   7.145  1.00  8.68           H
ATOM    111  HB1 ALA A   7      24.967   7.711   5.024  1.00 13.90           H
ATOM    112  HB2 ALA A   7      25.355   9.136   5.610  1.00 13.90           H
ATOM    113  HB3 ALA A   7      26.427   7.961   5.582  1.00 13.90           H
ATOM    114  N   ILE A   8      24.275   5.391   6.865  1.00  8.98           N
ATOM    115  CA  ILE A   8      24.410   3.943   6.727  1.00  4.61           C
ATOM    116  C   ILE A   8      24.572   3.671   5.242  1.00  8.68           C
ATOM    117  O   ILE A   8      23.837   4.280   4.460  1.00  6.69           O
ATOM    118  CB  ILE A   8      23.188   3.203   7.311  1.00  8.99           C
ATOM    119  CG1 ILE A   8      23.294   3.149   8.850  1.00  6.42           C
ATOM    120  CG2 ILE A   8      23.028   1.809   6.654  1.00 10.79           C
ATOM    121  CD1 ILE A   8      22.073   2.603   9.521  1.00  8.84           C
ATOM    122  H   ILE A   8      23.482   5.680   6.727  1.00 10.76           H
ATOM    123  HA  ILE A   8      25.209   3.640   7.198  1.00  5.51           H
ATOM    124  HB  ILE A   8      22.394   3.719   7.100  1.00 10.77           H
ATOM    125 HG12 ILE A   8      24.052   2.587   9.082  1.00  7.69           H
ATOM    126 HG13 ILE A   8      23.435   4.047   9.176  1.00  7.69           H
ATOM    127 HG21 ILE A   8      22.276   1.364   7.072  1.00 12.93           H
ATOM    128 HG22 ILE A   8      22.849   1.906   5.706  1.00 12.93           H
ATOM    129 HG23 ILE A   8      23.837   1.291   6.800  1.00 12.93           H
ATOM    130 HD11 ILE A   8      22.210   2.641  10.481  1.00 10.59           H
ATOM    131 HD12 ILE A   8      21.310   3.156   9.280  1.00 10.59           H
ATOM    132 HD13 ILE A   8      21.922   1.683   9.254  1.00 10.59           H
ATOM    133  N   ILE A   9      25.537   2.791   4.835  1.00  8.18           N
ATOM    134  CA  ILE A   9      25.648   2.435   3.403  1.00  4.55           C
ATOM    135  C   ILE A   9      25.615   0.902   3.424  1.00  6.87           C
ATOM    136  O   ILE A   9      26.313   0.244   4.197  1.00  7.01           O
ATOM    137  CB  ILE A   9      26.903   3.029   2.754  1.00  5.62           C
ATOM    138  CG1 ILE A   9      26.965   2.589   1.279  1.00  6.68           C
ATOM    139  CG2 ILE A   9      28.189   2.667   3.489  1.00  3.46           C
ATOM    140  CD1 ILE A   9      27.894   3.499   0.478  1.00  9.09           C
ATOM    141  H   ILE A   9      26.162   2.291   5.489  1.00  9.80           H
ATOM    142  HA  ILE A   9      24.735   2.845   2.853  1.00  5.44           H
ATOM    143  HB  ILE A   9      26.785   4.148   2.794  1.00  6.72           H
ATOM    144 HG12 ILE A   9      27.298   1.535   1.214  1.00  7.99           H
ATOM    145 HG13 ILE A   9      25.950   2.608   0.824  1.00  7.99           H
ATOM    146 HG21 ILE A   9      29.057   3.164   3.046  1.00  4.13           H
ATOM    147 HG22 ILE A   9      28.133   2.961   4.547  1.00  4.13           H
ATOM    148 HG23 ILE A   9      28.351   1.580   3.448  1.00  4.13           H
ATOM    149 HD11 ILE A   9      28.027   3.118  -0.543  1.00 10.89           H
ATOM    150 HD12 ILE A   9      27.476   4.509   0.391  1.00 10.89           H
ATOM    151 HD13 ILE A   9      28.884   3.577   0.936  1.00 10.89           H
ATOM    152  N   VAL A  10      24.720   0.339   2.546  1.00  7.17           N
ATOM    153  CA  VAL A  10      24.435  -1.101   2.590  1.00  6.16           C
ATOM    154  C   VAL A  10      23.913  -1.478   1.200  1.00  9.04           C
ATOM    155  O   VAL A  10      23.283  -0.683   0.495  1.00  7.21           O
ATOM    156  CB  VAL A  10      23.387  -1.475   3.674  1.00  4.66           C
ATOM    157  CG1 VAL A  10      22.052  -0.768   3.421  1.00  9.02           C
ATOM    158  CG2 VAL A  10      23.228  -3.000   3.748  1.00  7.39           C
ATOM    159  H   VAL A  10      24.055   0.928   2.002  1.00  8.58           H
ATOM    160  HA  VAL A  10      25.403  -1.653   2.823  1.00  7.38           H
ATOM    161  HB  VAL A  10      23.802  -1.122   4.660  1.00  5.57           H
ATOM    162 HG11 VAL A  10      21.310  -1.057   4.179  1.00 10.81           H
ATOM    163 HG12 VAL A  10      22.152   0.322   3.465  1.00 10.81           H
ATOM    164 HG13 VAL A  10      21.624  -1.018   2.444  1.00 10.81           H
ATOM    165 HG21 VAL A  10      22.625  -3.261   4.628  1.00  8.85           H
ATOM    166 HG22 VAL A  10      22.742  -3.417   2.862  1.00  8.85           H
ATOM    167 HG23 VAL A  10      24.202  -3.495   3.875  1.00  8.85           H
ATOM    168  N   ALA A  11      24.204  -2.756   0.800  1.00  8.33           N
ATOM    169  CA  ALA A  11      23.624  -3.324  -0.437  1.00  6.81           C
ATOM    170  C   ALA A  11      22.773  -4.519   0.041  1.00  7.14           C
ATOM    171  O   ALA A  11      23.045  -5.443   0.784  1.00 10.81           O
ATOM    172  CB  ALA A  11      24.692  -3.810  -1.399  1.00 12.75           C
ATOM    173  H   ALA A  11      24.882  -3.369   1.322  1.00  9.98           H
ATOM    174  HA  ALA A  11      22.963  -2.552  -0.941  1.00  8.16           H
ATOM    175  HB1 ALA A  11      24.250  -4.232  -2.305  1.00 15.29           H
ATOM    176  HB2 ALA A  11      25.370  -2.987  -1.696  1.00 15.29           H
ATOM    177  HB3 ALA A  11      25.343  -4.566  -0.931  1.00 15.29           H
ATOM    178  N   ALA A  12      21.494  -4.456  -0.464  1.00  7.41           N
ATOM    179  CA  ALA A  12      20.448  -5.417  -0.066  1.00 11.13           C
ATOM    180  C   ALA A  12      19.565  -5.915  -1.223  1.00 12.12           C
ATOM    181  O   ALA A  12      19.124  -5.142  -2.077  1.00 12.25           O
ATOM    182  CB  ALA A  12      19.538  -4.800   0.991  1.00 12.37           C
ATOM    183  H   ALA A  12      21.222  -3.867  -1.022  1.00  8.87           H
ATOM    184  HA  ALA A  12      20.873  -6.192   0.335  1.00 13.34           H
ATOM    185  HB1 ALA A  12      18.931  -5.485   1.306  1.00 14.83           H
ATOM    186  HB2 ALA A  12      20.079  -4.476   1.729  1.00 14.83           H
ATOM    187  HB3 ALA A  12      19.034  -4.065   0.600  1.00 14.83           H
ATOM    188  N   LEU A  13      19.191  -7.196  -1.145  1.00 14.93           N
ATOM    189  CA  LEU A  13      18.333  -7.850  -2.143  1.00 15.39           C
ATOM    190  C   LEU A  13      16.861  -7.699  -1.777  1.00 15.54           C
ATOM    191  O   LEU A  13      16.442  -8.091  -0.676  1.00 17.47           O
ATOM    192  CB  LEU A  13      18.701  -9.323  -2.242  1.00 17.53           C
ATOM    193  CG  LEU A  13      18.019 -10.181  -3.337  1.00 22.20           C
ATOM    194  CD1 LEU A  13      18.229  -9.603  -4.721  1.00 21.52           C
ATOM    195  CD2 LEU A  13      18.576 -11.608  -3.294  1.00 26.42           C
ATOM    196  H   LEU A  13      19.440  -7.724  -0.515  1.00 17.89           H
ATOM    197  HA  LEU A  13      18.473  -7.441  -3.010  1.00 18.45           H
ATOM    198  HB2 LEU A  13      19.661  -9.384  -2.383  1.00 21.02           H
ATOM    199  HB3 LEU A  13      18.480  -9.708  -1.386  1.00 21.02           H
ATOM    200  HG  LEU A  13      17.063 -10.225  -3.170  1.00 26.62           H
ATOM    201 HD11 LEU A  13      17.778 -10.170  -5.368  1.00 25.81           H
ATOM    202 HD12 LEU A  13      17.867  -8.704  -4.764  1.00 25.81           H
ATOM    203 HD13 LEU A  13      19.183  -9.589  -4.908  1.00 25.81           H
ATOM    204 HD21 LEU A  13      18.203 -12.115  -4.035  1.00 31.69           H
ATOM    205 HD22 LEU A  13      19.544 -11.578  -3.367  1.00 31.69           H
ATOM    206 HD23 LEU A  13      18.321 -12.022  -2.460  1.00 31.69           H
ATOM    207  N   LYS A  14      16.088  -7.122  -2.685  1.00 14.76           N
ATOM    208  CA  LYS A  14      14.650  -6.970  -2.492  1.00 18.02           C
ATOM    209  C   LYS A  14      13.943  -8.305  -2.771  1.00 20.74           C
ATOM    210  O   LYS A  14      14.481  -9.174  -3.475  1.00 24.90           O
ATOM    211  CB  LYS A  14      14.106  -5.860  -3.387  1.00 21.12           C
ATOM    212  CG  LYS A  14      14.633  -4.501  -2.979  1.00 27.87           C
ATOM    213  CD  LYS A  14      13.633  -3.356  -3.235  1.00 42.75           C
ATOM    214  CE  LYS A  14      13.259  -3.206  -4.712  1.00 42.04           C
ATOM    215  NZ  LYS A  14      12.351  -2.016  -4.895  1.00 45.19           N1+
ATOM    216  H   LYS A  14      16.381  -6.803  -3.429  1.00 17.70           H
ATOM    217  HA  LYS A  14      14.484  -6.715  -1.568  1.00 21.61           H
ATOM    218  HB2 LYS A  14      14.379  -6.024  -4.304  1.00 25.33           H
ATOM    219  HB3 LYS A  14      13.139  -5.835  -3.330  1.00 25.33           H
ATOM    220  HG2 LYS A  14      14.821  -4.518  -2.028  1.00 33.43           H
ATOM    221  HG3 LYS A  14      15.448  -4.315  -3.472  1.00 33.43           H
ATOM    222  HD2 LYS A  14      12.820  -3.520  -2.734  1.00 51.29           H
ATOM    223  HD3 LYS A  14      14.035  -2.519  -2.949  1.00 51.29           H
ATOM    224  HE2 LYS A  14      14.062  -3.053  -5.237  1.00 50.43           H
ATOM    225  HE3 LYS A  14      12.799  -4.001  -5.020  1.00 50.43           H
ATOM    226  HZ1 LYS A  14      12.150  -1.919  -5.757  1.00 54.21           H
ATOM    227  HZ2 LYS A  14      11.600  -2.132  -4.431  1.00 54.21           H
ATOM    228  HZ3 LYS A  14      12.757  -1.275  -4.609  1.00 54.21           H
ATOM    229  N   PRO A  15      12.755  -8.521  -2.169  1.00 24.83           N
ATOM    230  CA  PRO A  15      12.008  -7.591  -1.313  1.00 24.87           C
ATOM    231  C   PRO A  15      12.298  -7.736   0.186  1.00 21.58           C
ATOM    232  O   PRO A  15      11.916  -6.870   0.965  1.00 23.05           O
ATOM    233  CB  PRO A  15      10.547  -7.948  -1.620  1.00 28.22           C
ATOM    234  CG  PRO A  15      10.582  -9.358  -1.975  1.00 28.82           C
ATOM    235  CD  PRO A  15      11.947  -9.700  -2.513  1.00 31.54           C
ATOM    236  HA  PRO A  15      12.157  -6.673  -1.579  1.00 29.83           H
ATOM    237  HB2 PRO A  15       9.998  -7.807  -0.835  1.00 33.85           H
ATOM    238  HB3 PRO A  15      10.232  -7.414  -2.364  1.00 33.85           H
ATOM    239  HG2 PRO A  15      10.397  -9.876  -1.179  1.00 34.57           H
ATOM    240  HG3 PRO A  15       9.908  -9.525  -2.654  1.00 34.57           H
ATOM    241  HD2 PRO A  15      12.298 -10.487  -2.059  1.00 37.83           H
ATOM    242  HD3 PRO A  15      11.916  -9.819  -3.475  1.00 37.83           H
ATOM    243  N   ALA A  16      12.964  -8.821   0.563  1.00 18.45           N
ATOM    244  CA  ALA A  16      13.207  -9.138   1.962  1.00 22.11           C
ATOM    245  C   ALA A  16      14.362  -8.356   2.575  1.00 23.14           C
ATOM    246  O   ALA A  16      14.520  -8.380   3.807  1.00 19.50           O
ATOM    247  CB  ALA A  16      13.494 -10.626   2.093  1.00 23.49           C
ATOM    248  H   ALA A  16      13.289  -9.402   0.015  1.00 22.13           H
ATOM    249  HA  ALA A  16      12.405  -8.940   2.471  1.00 26.52           H
ATOM    250  HB1 ALA A  16      13.660 -10.838   3.024  1.00 28.18           H
ATOM    251  HB2 ALA A  16      12.725 -11.119   1.767  1.00 28.18           H
ATOM    252  HB3 ALA A  16      14.272 -10.843   1.555  1.00 28.18           H
ATOM    253  N   LEU A  17      15.193  -7.709   1.749  1.00 16.86           N
ATOM    254  CA  LEU A  17      16.358  -6.946   2.232  1.00 16.04           C
ATOM    255  C   LEU A  17      17.365  -7.867   2.909  1.00 13.35           C
ATOM    256  O   LEU A  17      17.927  -7.577   3.964  1.00 17.75           O
ATOM    257  CB  LEU A  17      15.932  -5.785   3.138  1.00 15.76           C
ATOM    258  CG  LEU A  17      14.969  -4.767   2.466  1.00 17.66           C
ATOM    259  CD1 LEU A  17      14.769  -3.539   3.347  1.00 23.88           C
ATOM    260  CD2 LEU A  17      15.443  -4.334   1.073  1.00 24.39           C
ATOM    261  H   LEU A  17      15.105  -7.694   0.892  1.00 20.22           H
ATOM    262  HA  LEU A  17      16.817  -6.571   1.463  1.00 19.23           H
ATOM    263  HB2 LEU A  17      15.485  -6.139   3.918  1.00 18.90           H
ATOM    264  HB3 LEU A  17      16.730  -5.300   3.410  1.00 18.90           H
ATOM    265  HG  LEU A  17      14.103  -5.191   2.351  1.00 21.17           H
ATOM    266 HD11 LEU A  17      14.176  -2.923   2.888  1.00 28.64           H
ATOM    267 HD12 LEU A  17      14.381  -3.813   4.192  1.00 28.64           H
ATOM    268 HD13 LEU A  17      15.628  -3.118   3.491  1.00 28.64           H
ATOM    269 HD21 LEU A  17      14.800  -3.709   0.703  1.00 29.26           H
ATOM    270 HD22 LEU A  17      16.310  -3.910   1.156  1.00 29.26           H
ATOM    271 HD23 LEU A  17      15.509  -5.112   0.499  1.00 29.26           H
ATOM    272  N   GLY A  18      17.642  -8.985   2.246  1.00 17.39           N
ATOM    273  CA  GLY A  18      18.735  -9.836   2.664  1.00 14.93           C
ATOM    274  C   GLY A  18      20.077  -9.205   2.341  1.00 13.46           C
ATOM    275  O   GLY A  18      20.231  -8.510   1.333  1.00 13.55           O
ATOM    276  H   GLY A  18      17.220  -9.261   1.555  1.00 20.85           H
ATOM    277  HA2 GLY A  18      18.687 -10.005   3.620  1.00 17.90           H
ATOM    278  HA3 GLY A  18      18.687 -10.677   2.199  1.00 17.90           H
ATOM    279  N   ILE A  19      21.043  -9.433   3.221  1.00 13.90           N
ATOM    280  CA  ILE A  19      22.365  -8.801   3.110  1.00  9.92           C
ATOM    281  C   ILE A  19      23.518  -9.785   3.292  1.00 11.17           C
ATOM    282  O   ILE A  19      24.694  -9.413   3.121  1.00 13.63           O
ATOM    283  CB  ILE A  19      22.521  -7.630   4.110  1.00 14.93           C
ATOM    284  CG1 ILE A  19      22.380  -8.113   5.564  1.00 15.79           C
ATOM    285  CG2 ILE A  19      21.499  -6.534   3.835  1.00 13.19           C
ATOM    286  CD1 ILE A  19      22.851  -7.031   6.618  1.00 16.00           C
ATOM    287  H   ILE A  19      20.957  -9.950   3.902  1.00 16.67           H
ATOM    288  HA  ILE A  19      22.454  -8.420   2.223  1.00 11.88           H
ATOM    289  HB  ILE A  19      23.409  -7.258   3.992  1.00 17.91           H
ATOM    290 HG12 ILE A  19      21.450  -8.333   5.738  1.00 18.93           H
ATOM    291 HG13 ILE A  19      22.929  -8.902   5.680  1.00 18.93           H
ATOM    292 HG21 ILE A  19      21.656  -5.799   4.448  1.00 15.81           H
ATOM    293 HG22 ILE A  19      21.610  -6.226   2.921  1.00 15.81           H
ATOM    294 HG23 ILE A  19      20.599  -6.880   3.949  1.00 15.81           H
ATOM    295 HD11 ILE A  19      22.719  -7.377   7.510  1.00 19.18           H
ATOM    296 HD12 ILE A  19      23.793  -6.834   6.476  1.00 19.18           H
ATOM    297 HD13 ILE A  19      22.328  -6.223   6.507  1.00 19.18           H
ATOM    298  N   GLY A  20      23.238 -11.033   3.660  1.00 14.30           N
ATOM    299  CA  GLY A  20      24.369 -11.920   3.861  1.00 19.89           C
ATOM    300  C   GLY A  20      23.962 -13.369   4.036  1.00 21.60           C
ATOM    301  O   GLY A  20      22.783 -13.692   4.200  1.00 18.07           O
ATOM    302  H   GLY A  20      22.460 -11.374   3.783  1.00 17.15           H
ATOM    303  HA2 GLY A  20      24.952 -11.855   3.088  1.00 23.85           H
ATOM    304  HA3 GLY A  20      24.865 -11.632   4.642  1.00 23.85           H
ATOM    305  N   TYR A  21      24.976 -14.235   3.980  1.00 23.49           N
ATOM    306  CA  TYR A  21      24.803 -15.681   4.150  1.00 29.74           C
ATOM    307  C   TYR A  21      26.074 -16.281   4.737  1.00 29.91           C
ATOM    308  O   TYR A  21      27.151 -16.167   4.146  1.00 28.06           O
ATOM    309  CB  TYR A  21      24.476 -16.358   2.823  1.00 30.79           C
ATOM    310  CG  TYR A  21      24.208 -17.835   2.962  1.00 34.70           C
ATOM    311  CD1 TYR A  21      25.124 -18.779   2.502  1.00 36.25           C
ATOM    312  CD2 TYR A  21      23.052 -18.287   3.565  1.00 32.13           C
ATOM    313  CE1 TYR A  21      24.882 -20.130   2.627  1.00 37.19           C
ATOM    314  CE2 TYR A  21      22.795 -19.635   3.690  1.00 45.86           C
ATOM    315  CZ  TYR A  21      23.717 -20.559   3.217  1.00 43.19           C
ATOM    316  OH  TYR A  21      23.481 -21.916   3.343  1.00 47.28           O
ATOM    317  H   TYR A  21      25.792 -14.000   3.846  1.00 28.18           H
ATOM    318  HA  TYR A  21      24.070 -15.856   4.760  1.00 35.68           H
ATOM    319  HB2 TYR A  21      23.692 -15.944   2.435  1.00 36.94           H
ATOM    320  HB3 TYR A  21      25.233 -16.251   2.228  1.00 36.94           H
ATOM    321  HD1 TYR A  21      25.911 -18.499   2.098  1.00 43.48           H
ATOM    322  HD2 TYR A  21      22.431 -17.676   3.876  1.00 38.54           H
ATOM    323  HE1 TYR A  21      25.499 -20.749   2.312  1.00 44.61           H
ATOM    324  HE2 TYR A  21      22.008 -19.923   4.093  1.00 55.01           H
ATOM    325  HH  TYR A  21      22.695 -22.047   3.609  1.00 56.72           H
ATOM    326  N   LYS A  22      25.952 -16.901   5.907  1.00 33.75           N
ATOM    327  CA  LYS A  22      27.079 -17.536   6.581  1.00 27.81           C
ATOM    328  C   LYS A  22      28.323 -16.653   6.529  1.00 31.70           C
ATOM    329  O   LYS A  22      29.410 -17.076   6.135  1.00 34.07           O
ATOM    330  CB  LYS A  22      27.347 -18.927   5.982  1.00 36.36           C
ATOM    331  H   LYS A  22      25.212 -16.966   6.339  1.00 40.49           H
ATOM    332  HA  LYS A  22      26.848 -17.658   7.515  1.00 33.35           H
ATOM    333  HB1 LYS A  22      26.540 -19.464   6.049  1.00 43.62           H
ATOM    334  HB3 LYS A  22      28.059 -19.351   6.482  1.00 43.62           H
ATOM    335  N   GLY A  23      28.158 -15.391   6.934  1.00 28.82           N
ATOM    336  CA  GLY A  23      29.295 -14.512   7.157  1.00 23.46           C
ATOM    337  C   GLY A  23      29.823 -13.794   5.939  1.00 25.01           C
ATOM    338  O   GLY A  23      30.725 -12.951   6.076  1.00 26.66           O
ATOM    339  H   GLY A  23      27.394 -15.024   7.088  1.00 34.56           H
ATOM    340  HA2 GLY A  23      29.042 -13.835   7.803  1.00 28.14           H
ATOM    341  HA3 GLY A  23      30.022 -15.029   7.533  1.00 28.14           H
ATOM    342  N   LYS A  24      29.311 -14.091   4.752  1.00 23.17           N
ATOM    343  CA  LYS A  24      29.827 -13.469   3.544  1.00 26.53           C
ATOM    344  C   LYS A  24      28.680 -12.818   2.785  1.00 23.18           C
ATOM    345  O   LYS A  24      27.503 -13.061   3.061  1.00 20.50           O
ATOM    346  CB  LYS A  24      30.589 -14.490   2.664  1.00 30.00           C
ATOM    347  CG  LYS A  24      29.863 -15.800   2.291  1.00 43.62           C
ATOM    348  CD  LYS A  24      28.515 -15.604   1.513  1.00 47.86           C
ATOM    349  CE  LYS A  24      27.906 -16.951   0.991  1.00 45.29           C
ATOM    350  NZ  LYS A  24      27.801 -17.034  -0.535  1.00 51.48           N1+
ATOM    351  H   LYS A  24      28.667 -14.645   4.622  1.00 27.78           H
ATOM    352  HA  LYS A  24      30.448 -12.764   3.782  1.00 31.82           H
ATOM    353  HB2 LYS A  24      30.828 -14.049   1.836  1.00 35.98           H
ATOM    354  HB3 LYS A  24      31.397 -14.751   3.136  1.00 35.98           H
ATOM    355  HG2 LYS A  24      30.455 -16.312   1.717  1.00 52.32           H
ATOM    356  HG3 LYS A  24      29.682 -16.306   3.099  1.00 52.32           H
ATOM    357  HD2 LYS A  24      27.859 -15.206   2.105  1.00 57.42           H
ATOM    358  HD3 LYS A  24      28.662 -15.023   0.750  1.00 57.42           H
ATOM    359  HE2 LYS A  24      28.453 -17.690   1.306  1.00 54.33           H
ATOM    360  HE3 LYS A  24      27.010 -17.041   1.345  1.00 54.33           H
ATOM    361  HZ1 LYS A  24      27.410 -17.797  -0.778  1.00 61.76           H
ATOM    362  HZ2 LYS A  24      27.323 -16.353  -0.852  1.00 61.76           H
ATOM    363  HZ3 LYS A  24      28.615 -17.003  -0.897  1.00 61.76           H
ATOM    364  N   MET A  25      29.031 -11.982   1.808  1.00 23.34           N
ATOM    365  CA  MET A  25      27.967 -11.435   0.985  1.00 24.95           C
ATOM    366  C   MET A  25      27.545 -12.438  -0.095  1.00 25.74           C
ATOM    367  O   MET A  25      28.374 -13.169  -0.646  1.00 26.84           O
ATOM    368  CB  MET A  25      28.392 -10.105   0.342  1.00 29.56           C
ATOM    369  CG  MET A  25      28.528  -8.941   1.356  1.00 24.38           C
ATOM    370  SD  MET A  25      29.292  -7.439   0.694  1.00 36.28           S
ATOM    371  CE  MET A  25      27.937  -6.829  -0.323  1.00 29.16           C
ATOM    372  H   MET A  25      29.830 -11.724   1.617  1.00 27.99           H
ATOM    373  HA  MET A  25      27.227 -11.250   1.575  1.00 29.92           H
ATOM    374  HB2 MET A  25      29.248 -10.214  -0.104  1.00 35.46           H
ATOM    375  HB3 MET A  25      27.715  -9.849  -0.306  1.00 35.46           H
ATOM    376  HG2 MET A  25      27.643  -8.697   1.668  1.00 29.24           H
ATOM    377  HG3 MET A  25      29.067  -9.242   2.105  1.00 29.24           H
ATOM    378  HE1 MET A  25      28.209  -6.002  -0.753  1.00 34.97           H
ATOM    379  HE2 MET A  25      27.718  -7.494  -0.995  1.00 34.97           H
ATOM    380  HE3 MET A  25      27.166  -6.665   0.242  1.00 34.97           H
ATOM    381  N   PRO A  26      26.253 -12.490  -0.412  1.00 17.74           N
ATOM    382  CA  PRO A  26      25.735 -13.523  -1.315  1.00 24.91           C
ATOM    383  C   PRO A  26      25.945 -13.250  -2.798  1.00 29.86           C
ATOM    384  O   PRO A  26      25.320 -13.921  -3.623  1.00 26.42           O
ATOM    385  CB  PRO A  26      24.231 -13.511  -0.994  1.00 27.87           C
ATOM    386  CG  PRO A  26      24.070 -12.577   0.238  1.00 28.98           C
ATOM    387  CD  PRO A  26      25.174 -11.622   0.099  1.00 24.25           C
ATOM    388  HA  PRO A  26      26.108 -14.386  -1.082  1.00 29.87           H
ATOM    389  HB2 PRO A  26      23.741 -13.153  -1.752  1.00 33.43           H
ATOM    390  HB3 PRO A  26      23.931 -14.412  -0.795  1.00 33.43           H
ATOM    391  HG2 PRO A  26      23.211 -12.124   0.212  1.00 34.75           H
ATOM    392  HG3 PRO A  26      24.168 -13.088   1.057  1.00 34.75           H
ATOM    393  HD2 PRO A  26      24.944 -10.940  -0.553  1.00 29.09           H
ATOM    394  HD3 PRO A  26      25.369 -11.233   0.962  1.00 29.09           H
ATOM    395  N   TRP A  27      26.769 -12.273  -3.159  1.00 23.75           N
ATOM    396  CA  TRP A  27      26.924 -11.828  -4.538  1.00 16.52           C
ATOM    397  C   TRP A  27      28.237 -11.096  -4.627  1.00 19.46           C
ATOM    398  O   TRP A  27      28.808 -10.669  -3.619  1.00 25.57           O
ATOM    399  CB  TRP A  27      25.804 -10.882  -5.002  1.00 19.63           C
ATOM    400  CG  TRP A  27      25.519  -9.797  -3.991  1.00 17.73           C
ATOM    401  CD1 TRP A  27      26.296  -8.719  -3.690  1.00 21.38           C
ATOM    402  CD2 TRP A  27      24.389  -9.743  -3.114  1.00 18.48           C
ATOM    403  NE1 TRP A  27      25.716  -7.999  -2.663  1.00 19.88           N
ATOM    404  CE2 TRP A  27      24.533  -8.597  -2.310  1.00 20.85           C
ATOM    405  CE3 TRP A  27      23.262 -10.550  -2.945  1.00 20.03           C
ATOM    406  CZ2 TRP A  27      23.585  -8.233  -1.350  1.00 16.67           C
ATOM    407  CZ3 TRP A  27      22.319 -10.192  -2.000  1.00 25.27           C
ATOM    408  CH2 TRP A  27      22.499  -9.048  -1.199  1.00 21.22           C
ATOM    409  H   TRP A  27      27.273 -11.843  -2.609  1.00 28.48           H
ATOM    410  HA  TRP A  27      26.954 -12.594  -5.129  1.00 19.81           H
ATOM    411  HB2 TRP A  27      26.077 -10.458  -5.831  1.00 23.54           H
ATOM    412  HB3 TRP A  27      24.989 -11.390  -5.141  1.00 23.54           H
ATOM    413  HD1 TRP A  27      27.110  -8.515  -4.088  1.00 25.64           H
ATOM    414  HE1 TRP A  27      26.027  -7.274  -2.325  1.00 23.84           H
ATOM    415  HE3 TRP A  27      23.149 -11.312  -3.469  1.00 24.02           H
ATOM    416  HZ2 TRP A  27      23.695  -7.474  -0.822  1.00 19.98           H
ATOM    417  HZ3 TRP A  27      21.567 -10.728  -1.878  1.00 30.30           H
ATOM    418  HH2 TRP A  27      21.850  -8.827  -0.572  1.00 25.44           H
ATOM    419  N   ARG A  28      28.699 -10.926  -5.853  1.00 21.98           N
ATOM    420  CA  ARG A  28      29.912 -10.164  -6.115  1.00 19.80           C
ATOM    421  C   ARG A  28      29.518  -9.235  -7.250  1.00 22.14           C
ATOM    422  O   ARG A  28      29.427  -9.660  -8.407  1.00 27.64           O
ATOM    423  CB  ARG A  28      31.073 -11.053  -6.505  1.00 34.31           C
ATOM    424  CG  ARG A  28      32.500 -10.383  -6.677  1.00 38.38           C
ATOM    425  CD  ARG A  28      33.205 -10.947  -7.950  1.00 43.91           C
ATOM    426  NE  ARG A  28      32.644 -12.284  -8.131  1.00 62.29           N
ATOM    427  CZ  ARG A  28      32.704 -13.077  -9.193  1.00 57.38           C
ATOM    428  NH1 ARG A  28      33.391 -12.777 -10.287  1.00 59.11           N
ATOM    429  NH2 ARG A  28      32.048 -14.228  -9.113  1.00 62.54           N1+
ATOM    430  H   ARG A  28      28.320 -11.239  -6.557  1.00 26.36           H
ATOM    431  HA  ARG A  28      30.159  -9.642  -5.334  1.00 23.74           H
ATOM    432  HB2 ARG A  28      31.151 -11.760  -5.846  1.00 41.16           H
ATOM    433  HB3 ARG A  28      30.786 -11.418  -7.354  1.00 41.16           H
ATOM    434  HG2 ARG A  28      32.430  -9.417  -6.733  1.00 46.04           H
ATOM    435  HG3 ARG A  28      33.053 -10.637  -5.916  1.00 46.04           H
ATOM    436  HD2 ARG A  28      32.974 -10.398  -8.721  1.00 52.68           H
ATOM    437  HD3 ARG A  28      34.168 -10.989  -7.828  1.00 52.68           H
ATOM    438  HE  ARG A  28      32.475 -12.697  -7.401  1.00 74.73           H
ATOM    439 HH11 ARG A  28      33.817 -12.031 -10.355  1.00 70.92           H
ATOM    440 HH12 ARG A  28      33.404 -13.346 -10.938  1.00 70.92           H
ATOM    441 HH21 ARG A  28      31.611 -14.404  -8.389  1.00 75.03           H
ATOM    442 HH22 ARG A  28      32.067 -14.796  -9.758  1.00 75.03           H
ATOM    443  N   LEU A  29      29.218  -7.993  -6.908  1.00 19.06           N
ATOM    444  CA  LEU A  29      28.824  -6.987  -7.881  1.00 15.34           C
ATOM    445  C   LEU A  29      30.011  -6.050  -7.988  1.00 15.62           C
ATOM    446  O   LEU A  29      30.258  -5.232  -7.091  1.00 13.32           O
ATOM    447  CB  LEU A  29      27.544  -6.270  -7.446  1.00 16.17           C
ATOM    448  CG  LEU A  29      26.418  -7.237  -7.060  1.00 18.72           C
ATOM    449  CD1 LEU A  29      25.218  -6.492  -6.395  1.00 19.34           C
ATOM    450  CD2 LEU A  29      25.964  -8.047  -8.264  1.00 22.17           C
ATOM    451  H   LEU A  29      29.243  -7.703  -6.100  1.00 22.85           H
ATOM    452  HA  LEU A  29      28.676  -7.402  -8.745  1.00 18.40           H
ATOM    453  HB2 LEU A  29      27.738  -5.726  -6.666  1.00 19.39           H
ATOM    454  HB3 LEU A  29      27.223  -5.701  -8.165  1.00 19.39           H
ATOM    455  HG  LEU A  29      26.763  -7.865  -6.407  1.00 22.45           H
ATOM    456 HD11 LEU A  29      24.511  -7.131  -6.213  1.00 23.20           H
ATOM    457 HD12 LEU A  29      25.520  -6.082  -5.568  1.00 23.20           H
ATOM    458 HD13 LEU A  29      24.893  -5.808  -7.003  1.00 23.20           H
ATOM    459 HD21 LEU A  29      25.234  -8.626  -7.996  1.00 26.59           H
ATOM    460 HD22 LEU A  29      25.661  -7.441  -8.958  1.00 26.59           H
ATOM    461 HD23 LEU A  29      26.707  -8.580  -8.593  1.00 26.59           H
ATOM    462  N   ARG A  30      30.763  -6.161  -9.085  1.00 14.56           N
ATOM    463  CA  ARG A  30      32.020  -5.437  -9.159  1.00 11.49           C
ATOM    464  C   ARG A  30      31.806  -3.927  -9.256  1.00  8.72           C
ATOM    465  O   ARG A  30      32.580  -3.154  -8.680  1.00 12.71           O
ATOM    466  CB  ARG A  30      32.860  -5.915 -10.350  1.00 16.11           C
ATOM    467  CG  ARG A  30      33.478  -7.326 -10.255  1.00 24.99           C
ATOM    468  CD  ARG A  30      33.990  -7.836 -11.624  0.49 21.02           C
ATOM    469  NE  ARG A  30      32.885  -8.254 -12.492  0.36 21.67           N
ATOM    470  CZ  ARG A  30      32.967  -8.513 -13.803  0.41 23.22           C
ATOM    471  NH1 ARG A  30      34.102  -8.401 -14.477  0.60 20.94           N
ATOM    472  NH2 ARG A  30      31.880  -8.896 -14.452  0.28 28.49           N1+
ATOM    473  H   ARG A  30      30.565  -6.624  -9.780  1.00 17.46           H
ATOM    474  HA  ARG A  30      32.523  -5.615  -8.350  1.00 13.78           H
ATOM    475  HB2 ARG A  30      32.296  -5.893 -11.140  1.00 19.32           H
ATOM    476  HB3 ARG A  30      33.598  -5.294 -10.442  1.00 19.32           H
ATOM    477  HG2 ARG A  30      34.239  -7.289  -9.654  1.00 29.97           H
ATOM    478  HG3 ARG A  30      32.818  -7.958  -9.928  1.00 29.97           H
ATOM    479  HD2 ARG A  30      34.486  -7.129 -12.068  0.12 25.21           H
ATOM    480  HD3 ARG A  30      34.568  -8.605 -11.472  1.00 25.21           H
ATOM    481  HE  ARG A  30      32.107  -8.322 -12.134  1.00 25.99           H
ATOM    482 HH11 ARG A  30      34.823  -8.157 -14.072  0.00 25.11           H
ATOM    483 HH12 ARG A  30      34.117  -8.577 -15.322  1.00 25.11           H
ATOM    484 HH21 ARG A  30      31.137  -8.970 -14.026  1.00 34.17           H
ATOM    485 HH22 ARG A  30      31.919  -9.060 -15.295  1.00 34.17           H
ATOM    486  N   LYS A  31      30.789  -3.471  -9.991  1.00 10.96           N
ATOM    487  CA  LYS A  31      30.574  -2.032 -10.053  1.00 13.20           C
ATOM    488  C   LYS A  31      30.065  -1.483  -8.730  1.00  9.14           C
ATOM    489  O   LYS A  31      30.439  -0.350  -8.378  1.00  9.91           O
ATOM    490  CB  LYS A  31      29.622  -1.653 -11.193  1.00 13.70           C
ATOM    491  CG  LYS A  31      30.291  -1.825 -12.533  1.00 17.75           C
ATOM    492  CD  LYS A  31      29.360  -1.602 -13.697  1.00 20.63           C
ATOM    493  CE  LYS A  31      29.260  -0.156 -14.111  1.00 22.19           C
ATOM    494  NZ  LYS A  31      29.020  -0.134 -15.605  1.00 31.89           N1+
ATOM    495  H   LYS A  31      30.230  -3.952 -10.437  1.00 13.14           H
ATOM    496  HA  LYS A  31      31.424  -1.605 -10.224  1.00 15.83           H
ATOM    497  HB2 LYS A  31      28.827  -2.204 -11.170  1.00 16.42           H
ATOM    498  HB3 LYS A  31      29.379  -0.721 -11.098  1.00 16.42           H
ATOM    499  HG2 LYS A  31      31.020  -1.188 -12.602  1.00 21.28           H
ATOM    500  HG3 LYS A  31      30.639  -2.729 -12.592  1.00 21.28           H
ATOM    501  HD2 LYS A  31      29.689  -2.090 -14.466  1.00 24.74           H
ATOM    502  HD3 LYS A  31      28.475  -1.922 -13.457  1.00 24.74           H
ATOM    503  HE2 LYS A  31      28.501   0.250 -13.663  1.00 26.61           H
ATOM    504  HE3 LYS A  31      30.079   0.325 -13.909  1.00 26.61           H
ATOM    505  HZ1 LYS A  31      28.653   0.637 -15.855  1.00 38.25           H
ATOM    506  HZ2 LYS A  31      29.791  -0.243 -16.039  1.00 38.25           H
ATOM    507  HZ3 LYS A  31      28.469  -0.799 -15.828  1.00 38.25           H
ATOM    508  N   GLU A  32      29.272  -2.271  -7.980  1.00 11.69           N
ATOM    509  CA  GLU A  32      28.754  -1.822  -6.641  1.00  9.94           C
ATOM    510  C   GLU A  32      29.887  -1.601  -5.624  1.00 13.87           C
ATOM    511  O   GLU A  32      29.942  -0.580  -4.971  1.00 11.51           O
ATOM    512  CB  GLU A  32      27.794  -2.914  -6.163  1.00  7.49           C
ATOM    513  CG  GLU A  32      26.651  -2.346  -5.351  1.00 11.68           C
ATOM    514  CD  GLU A  32      27.109  -1.962  -3.903  1.00 10.80           C
ATOM    515  OE1 GLU A  32      27.952  -2.702  -3.400  1.00 11.87           O
ATOM    516  OE2 GLU A  32      26.535  -0.949  -3.435  1.00  9.91           O1-
ATOM    517  H   GLU A  32      29.065  -3.240  -8.228  1.00 14.01           H
ATOM    518  HA  GLU A  32      28.228  -0.832  -6.760  1.00 11.92           H
ATOM    519  HB2 GLU A  32      27.387  -3.479  -7.026  1.00  8.97           H
ATOM    520  HB3 GLU A  32      28.330  -3.671  -5.534  1.00  8.97           H
ATOM    521  HG2 GLU A  32      26.198  -1.462  -5.833  1.00 14.00           H
ATOM    522  HG3 GLU A  32      25.847  -3.096  -5.239  1.00 14.00           H
ATOM    523  N   ILE A  33      30.927  -2.546  -5.632  1.00 11.04           N
ATOM    524  CA  ILE A  33      32.013  -2.450  -4.620  1.00 11.28           C
ATOM    525  C   ILE A  33      32.772  -1.117  -4.745  1.00 10.51           C
ATOM    526  O   ILE A  33      33.307  -0.339  -4.005  1.00 11.96           O
ATOM    527  CB  ILE A  33      33.031  -3.617  -4.870  1.00 12.15           C
ATOM    528  CG1 ILE A  33      32.395  -5.003  -4.656  1.00 18.62           C
ATOM    529  CG2 ILE A  33      34.283  -3.406  -4.038  1.00 17.96           C
ATOM    530  CD1 ILE A  33      31.681  -5.204  -3.344  0.31 21.87           C
ATOM    531  H   ILE A  33      30.684  -3.526  -5.864  1.00 13.23           H
ATOM    532  HA  ILE A  33      31.581  -2.520  -3.569  1.00 13.52           H
ATOM    533  HB  ILE A  33      33.329  -3.566  -5.951  1.00 14.57           H
ATOM    534 HG12 ILE A  33      31.670  -5.203  -5.484  1.00 22.33           H
ATOM    535 HG13 ILE A  33      33.182  -5.779  -4.776  1.00 22.33           H
ATOM    536 HG21 ILE A  33      34.954  -4.272  -4.080  1.00 21.54           H
ATOM    537 HG22 ILE A  33      34.855  -2.515  -4.313  1.00 21.54           H
ATOM    538 HG23 ILE A  33      34.042  -3.272  -2.964  1.00 21.54           H
ATOM    539 HD11 ILE A  33      31.247  -6.211  -3.271  0.77 26.23           H
ATOM    540 HD12 ILE A  33      32.353  -5.083  -2.477  0.00 26.23           H
ATOM    541 HD13 ILE A  33      30.844  -4.492  -3.207  0.93 26.23           H
ATOM    542  N   ARG A  34      32.926  -0.827  -6.097  1.00 10.85           N
ATOM    543  CA  ARG A  34      33.637   0.379  -6.601  1.00 13.44           C
ATOM    544  C   ARG A  34      32.882   1.674  -6.272  1.00  8.65           C
ATOM    545  O   ARG A  34      33.492   2.697  -5.905  1.00 10.71           O
ATOM    546  CB  ARG A  34      33.894   0.278  -8.147  1.00 16.81           C
ATOM    547  CG  ARG A  34      34.844   1.290  -8.800  1.00 25.38           C
ATOM    548  CD  ARG A  34      35.288   0.858 -10.298  1.00 26.47           C
ATOM    549  NE  ARG A  34      36.151  -0.341 -10.380  1.00 33.85           N
ATOM    550  CZ  ARG A  34      35.774  -1.522 -10.891  1.00 27.58           C
ATOM    551  NH1 ARG A  34      34.543  -1.700 -11.397  1.00 30.21           N
ATOM    552  NH2 ARG A  34      36.627  -2.543 -10.895  1.00 27.49           N1+
ATOM    553  H   ARG A  34      32.616  -1.313  -6.728  1.00 13.01           H
ATOM    554  HA  ARG A  34      34.506   0.447  -6.171  1.00 16.11           H
ATOM    555  HB2 ARG A  34      34.271  -0.595  -8.349  1.00 20.15           H
ATOM    556  HB3 ARG A  34      33.045   0.379  -8.608  1.00 20.15           H
ATOM    557  HG2 ARG A  34      34.390   2.147  -8.861  1.00 30.44           H
ATOM    558  HG3 ARG A  34      35.642   1.378  -8.257  1.00 30.44           H
ATOM    559  HD2 ARG A  34      34.491   0.698 -10.824  1.00 31.75           H
ATOM    560  HD3 ARG A  34      35.787   1.589 -10.693  1.00 31.75           H
ATOM    561  HE  ARG A  34      36.995  -0.226 -10.249  1.00 40.60           H
ATOM    562 HH11 ARG A  34      33.966  -1.062 -11.406  1.00 36.24           H
ATOM    563 HH12 ARG A  34      34.329  -2.469 -11.721  1.00 36.24           H
ATOM    564 HH21 ARG A  34      37.420  -2.442 -10.575  1.00 32.97           H
ATOM    565 HH22 ARG A  34      36.388  -3.300 -11.228  1.00 32.97           H
ATOM    566  N   TYR A  35      31.553   1.663  -6.423  1.00 10.69           N
ATOM    567  CA  TYR A  35      30.727   2.736  -5.876  1.00 11.06           C
ATOM    568  C   TYR A  35      30.960   2.893  -4.372  1.00 11.10           C
ATOM    569  O   TYR A  35      31.211   4.019  -3.903  1.00  9.76           O
ATOM    570  CB  TYR A  35      29.249   2.457  -6.182  1.00 11.05           C
ATOM    571  CG  TYR A  35      28.251   3.280  -5.427  1.00 11.38           C
ATOM    572  CD1 TYR A  35      27.602   2.803  -4.289  1.00 17.08           C
ATOM    573  CD2 TYR A  35      27.890   4.530  -5.907  1.00 14.37           C
ATOM    574  CE1 TYR A  35      26.645   3.617  -3.640  1.00 15.89           C
ATOM    575  CE2 TYR A  35      26.967   5.300  -5.288  1.00 15.54           C
ATOM    576  CZ  TYR A  35      26.352   4.868  -4.167  1.00 16.49           C
ATOM    577  OH  TYR A  35      25.414   5.754  -3.618  1.00 19.54           O
ATOM    578  H   TYR A  35      31.116   1.047  -6.831  1.00 12.81           H
ATOM    579  HA  TYR A  35      30.966   3.574  -6.299  1.00 13.26           H
ATOM    580  HB2 TYR A  35      29.109   2.659  -7.116  1.00 13.24           H
ATOM    581  HB3 TYR A  35      29.043   1.523  -6.027  1.00 13.24           H
ATOM    582  HD1 TYR A  35      27.811   1.966  -3.948  1.00 20.48           H
ATOM    583  HD2 TYR A  35      28.299   4.862  -6.674  1.00 17.22           H
ATOM    584  HE1 TYR A  35      26.209   3.322  -2.876  1.00 19.05           H
ATOM    585  HE2 TYR A  35      26.758   6.140  -5.626  1.00 18.64           H
ATOM    586  HH  TYR A  35      25.301   6.405  -4.130  1.00 23.43           H
ATOM    587  N   PHE A  36      30.872   1.785  -3.603  1.00 10.11           N
ATOM    588  CA  PHE A  36      31.009   1.886  -2.118  1.00  9.53           C
ATOM    589  C   PHE A  36      32.298   2.648  -1.751  1.00  8.20           C
ATOM    590  O   PHE A  36      32.505   3.524  -0.954  1.00  9.94           O
ATOM    591  CB  PHE A  36      31.043   0.446  -1.626  1.00  8.66           C
ATOM    592  CG  PHE A  36      31.604   0.346  -0.245  1.00 11.12           C
ATOM    593  CD1 PHE A  36      32.902  -0.157  -0.086  1.00 14.85           C
ATOM    594  CD2 PHE A  36      30.828   0.712   0.864  1.00  8.23           C
ATOM    595  CE1 PHE A  36      33.443  -0.250   1.198  1.00 17.21           C
ATOM    596  CE2 PHE A  36      31.364   0.577   2.148  1.00 11.03           C
ATOM    597  CZ  PHE A  36      32.676   0.114   2.308  1.00 13.90           C
ATOM    598  H   PHE A  36      30.576   0.871  -3.966  1.00 12.11           H
ATOM    599  HA  PHE A  36      30.141   2.462  -1.690  1.00 11.42           H
ATOM    600  HB2 PHE A  36      30.019  -0.012  -1.657  1.00 10.37           H
ATOM    601  HB3 PHE A  36      31.639  -0.194  -2.317  1.00 10.37           H
ATOM    602  HD1 PHE A  36      33.492  -0.459  -0.949  1.00 17.80           H
ATOM    603  HD2 PHE A  36      29.811   1.085   0.733  1.00  9.86           H
ATOM    604  HE1 PHE A  36      34.470  -0.605   1.318  1.00 20.64           H
ATOM    605  HE2 PHE A  36      30.752   0.809   3.019  1.00 13.22           H
ATOM    606  HZ  PHE A  36      33.093   0.006   3.306  1.00 16.66           H
ATOM    607  N   LYS A  37      33.358   2.210  -2.516  1.00 10.81           N
ATOM    608  CA  LYS A  37      34.737   2.716  -2.354  1.00 10.18           C
ATOM    609  C   LYS A  37      34.844   4.205  -2.691  1.00  9.52           C
ATOM    610  O   LYS A  37      35.411   4.983  -1.920  1.00 11.95           O
ATOM    611  CB  LYS A  37      35.765   1.929  -3.220  1.00 14.65           C
ATOM    612  CG  LYS A  37      37.145   2.588  -3.383  0.72 15.23           C
ATOM    613  CD  LYS A  37      38.059   1.856  -4.383  0.23 22.36           C
ATOM    614  CE  LYS A  37      37.522   1.788  -5.833  0.00 26.37           C
ATOM    615  NZ  LYS A  37      37.258   3.101  -6.492  0.26 30.13           N1+
ATOM    616  H   LYS A  37      33.299   1.604  -3.121  1.00 12.96           H
ATOM    617  HA  LYS A  37      34.997   2.616  -1.422  1.00 12.20           H
ATOM    618  HB2 LYS A  37      35.935   1.072  -2.800  1.00 17.57           H
ATOM    619  HB3 LYS A  37      35.397   1.794  -4.109  1.00 17.57           H
ATOM    620  HG2 LYS A  37      37.049   3.495  -3.713  1.00 18.26           H
ATOM    621  HG3 LYS A  37      37.602   2.581  -2.533  1.00 18.26           H
ATOM    622  HD2 LYS A  37      38.910   2.322  -4.408  1.00 26.82           H
ATOM    623  HD3 LYS A  37      38.189   0.946  -4.074  1.00 26.82           H
ATOM    624  HE2 LYS A  37      38.189   1.339  -6.381  1.00 31.62           H
ATOM    625  HE3 LYS A  37      36.697   1.279  -5.851  0.00 31.62           H
ATOM    626  HZ1 LYS A  37      36.999   2.967  -7.335  1.00 36.14           H
ATOM    627  HZ2 LYS A  37      36.615   3.540  -6.063  1.00 36.14           H
ATOM    628  HZ3 LYS A  37      38.000   3.595  -6.497  1.00 36.14           H
ATOM    629  N   ASP A  38      34.295   4.615  -3.833  1.00 10.77           N
ATOM    630  CA  ASP A  38      34.311   6.029  -4.194  1.00 12.69           C
ATOM    631  C   ASP A  38      33.530   6.858  -3.192  1.00 13.51           C
ATOM    632  O   ASP A  38      34.010   7.907  -2.739  1.00 11.96           O
ATOM    633  CB  ASP A  38      33.729   6.230  -5.589  1.00 13.68           C
ATOM    634  CG  ASP A  38      34.692   5.829  -6.677  1.00 23.71           C
ATOM    635  OD1 ASP A  38      34.230   5.528  -7.800  1.00 31.71           O
ATOM    636  OD2 ASP A  38      35.907   5.782  -6.382  1.00 28.15           O1-
ATOM    637  H   ASP A  38      33.907   4.102  -4.408  1.00 12.91           H
ATOM    638  HA  ASP A  38      35.227   6.343  -4.192  1.00 15.22           H
ATOM    639  HB2 ASP A  38      32.925   5.695  -5.690  1.00 16.40           H
ATOM    640  HB3 ASP A  38      33.518   7.172  -5.706  1.00 16.40           H
ATOM    641  N   VAL A  39      32.312   6.414  -2.836  1.00  9.87           N
ATOM    642  CA  VAL A  39      31.486   7.242  -1.956  1.00  9.29           C
ATOM    643  C   VAL A  39      32.105   7.360  -0.572  1.00 10.01           C
ATOM    644  O   VAL A  39      32.048   8.426   0.052  1.00 12.28           O
ATOM    645  CB  VAL A  39      30.037   6.717  -1.909  1.00 14.93           C
ATOM    646  CG1 VAL A  39      29.235   7.494  -0.875  1.00 13.98           C
ATOM    647  CG2 VAL A  39      29.405   6.873  -3.290  1.00 18.43           C
ATOM    648  H   VAL A  39      31.954   5.671  -3.079  1.00 11.83           H
ATOM    649  HA  VAL A  39      31.462   8.144  -2.322  1.00 11.14           H
ATOM    650  HB  VAL A  39      30.026   5.777  -1.670  1.00 17.90           H
ATOM    651 HG11 VAL A  39      28.317   7.194  -0.895  1.00 16.75           H
ATOM    652 HG12 VAL A  39      29.601   7.337   0.008  1.00 16.75           H
ATOM    653 HG13 VAL A  39      29.280   8.436  -1.095  1.00 16.75           H
ATOM    654 HG21 VAL A  39      28.493   6.544  -3.257  1.00 22.10           H
ATOM    655 HG22 VAL A  39      29.415   7.812  -3.533  1.00 22.10           H
ATOM    656 HG23 VAL A  39      29.919   6.367  -3.940  1.00 22.10           H
ATOM    657  N   THR A  40      32.681   6.282  -0.048  1.00  9.66           N
ATOM    658  CA  THR A  40      33.191   6.383   1.307  1.00 10.08           C
ATOM    659  C   THR A  40      34.573   7.031   1.358  1.00 14.42           C
ATOM    660  O   THR A  40      34.997   7.433   2.434  1.00 10.72           O
ATOM    661  CB  THR A  40      33.226   5.013   2.003  1.00  7.55           C
ATOM    662  OG1 THR A  40      34.050   4.076   1.271  1.00  8.93           O
ATOM    663  CG2 THR A  40      31.801   4.468   2.129  1.00 10.36           C
ATOM    664  H   THR A  40      32.785   5.527  -0.439  1.00 11.58           H
ATOM    665  HA  THR A  40      32.582   6.932   1.827  1.00 12.08           H
ATOM    666  HB  THR A  40      33.586   5.130   2.895  1.00  9.05           H
ATOM    667  HG1 THR A  40      33.782   3.968   0.488  1.00 10.70           H
ATOM    668 HG21 THR A  40      31.809   3.611   2.588  1.00 12.41           H
ATOM    669 HG22 THR A  40      31.256   5.091   2.634  1.00 12.41           H
ATOM    670 HG23 THR A  40      31.416   4.354   1.246  1.00 12.41           H
ATOM    671  N   THR A  41      35.263   7.163   0.232  1.00  9.80           N
ATOM    672  CA  THR A  41      36.593   7.764   0.202  1.00 12.13           C
ATOM    673  C   THR A  41      36.573   9.258  -0.125  1.00 13.50           C
ATOM    674  O   THR A  41      37.362  10.019   0.455  1.00 15.38           O
ATOM    675  CB  THR A  41      37.497   7.002  -0.790  0.97 14.15           C
ATOM    676  OG1 THR A  41      37.626   5.633  -0.362  0.85 11.17           O
ATOM    677  CG2 THR A  41      38.876   7.588  -0.816  0.76 17.91           C
ATOM    678  H   THR A  41      34.984   6.902  -0.537  1.00 11.75           H
ATOM    679  HA  THR A  41      36.997   7.667   1.080  1.00 14.54           H
ATOM    680  HB  THR A  41      37.118   7.038  -1.686  1.00 16.96           H
ATOM    681  HG1 THR A  41      36.875   5.260  -0.370  1.00 13.39           H
ATOM    682 HG21 THR A  41      39.444   7.065  -1.403  0.00 21.47           H
ATOM    683 HG22 THR A  41      38.858   8.508  -1.128  1.00 21.47           H
ATOM    684 HG23 THR A  41      39.256   7.570   0.078  0.56 21.47           H
ATOM    685  N   ARG A  42      35.698   9.714  -1.022  1.00 15.72           N
ATOM    686  CA  ARG A  42      35.794  11.096  -1.516  1.00 19.25           C
ATOM    687  C   ARG A  42      35.372  12.135  -0.478  1.00 21.22           C
ATOM    688  O   ARG A  42      34.409  11.961   0.274  1.00 16.78           O
ATOM    689  CB  ARG A  42      34.982  11.312  -2.818  1.00 21.12           C
ATOM    690  CG  ARG A  42      33.501  11.635  -2.718  0.38 24.18           C
ATOM    691  CD  ARG A  42      32.844  11.817  -4.122  0.23 33.48           C
ATOM    692  NE  ARG A  42      32.901  13.076  -4.905  0.43 32.53           N
ATOM    693  CZ  ARG A  42      33.036  14.340  -4.494  0.75 32.00           C
ATOM    694  NH1 ARG A  42      33.004  15.302  -5.419  0.63 33.17           N
ATOM    695  NH2 ARG A  42      33.266  14.684  -3.238  0.00 36.04           N1+
ATOM    696  H   ARG A  42      35.058   9.253  -1.355  1.00 18.85           H
ATOM    697  HA  ARG A  42      36.729  11.270  -1.711  1.00 23.09           H
ATOM    698  HB2 ARG A  42      35.361  12.095  -3.255  1.00 25.33           H
ATOM    699  HB3 ARG A  42      35.088  10.546  -3.406  1.00 25.33           H
ATOM    700  HG2 ARG A  42      33.066  10.858  -2.331  0.00 29.00           H
ATOM    701  HG3 ARG A  42      33.340  12.406  -2.161  0.80 29.00           H
ATOM    702  HD2 ARG A  42      33.254  11.151  -4.700  1.00 40.16           H
ATOM    703  HD3 ARG A  42      31.904  11.601  -4.034  1.00 40.16           H
ATOM    704  HE  ARG A  42      32.920  12.975  -5.760  0.00 39.02           H
ATOM    705 HH11 ARG A  42      32.866  15.103  -6.245  1.00 39.78           H
ATOM    706 HH12 ARG A  42      33.116  16.126  -5.196  1.00 39.78           H
ATOM    707 HH21 ARG A  42      33.302  14.105  -2.616  1.00 43.23           H
ATOM    708 HH22 ARG A  42      33.372  15.521  -3.054  1.00 43.23           H
ATOM    709  N   THR A  43      36.111  13.241  -0.465  1.00 14.71           N
ATOM    710  CA  THR A  43      35.842  14.382   0.392  1.00 16.06           C
ATOM    711  C   THR A  43      35.829  15.639  -0.463  1.00 29.51           C
ATOM    712  O   THR A  43      36.271  15.641  -1.619  1.00 24.97           O
ATOM    713  CB  THR A  43      36.898  14.531   1.486  1.00 15.92           C
ATOM    714  OG1 THR A  43      38.196  14.580   0.887  1.00 22.26           O
ATOM    715  CG2 THR A  43      36.871  13.363   2.470  1.00 18.35           C
ATOM    716  H   THR A  43      36.807  13.350  -0.956  1.00 17.63           H
ATOM    717  HA  THR A  43      34.977  14.284   0.819  1.00 19.26           H
ATOM    718  HB  THR A  43      36.737  15.355   1.974  1.00 19.09           H
ATOM    719  HG1 THR A  43      38.776  14.652   1.485  1.00 26.70           H
ATOM    720 HG21 THR A  43      37.574  13.468   3.127  1.00 22.01           H
ATOM    721 HG22 THR A  43      36.016  13.334   2.929  1.00 22.01           H
ATOM    722 HG23 THR A  43      37.014  12.527   2.001  1.00 22.01           H
ATOM    723  N   THR A  44      35.291  16.701   0.135  1.00 26.87           N
ATOM    724  CA  THR A  44      35.207  18.045  -0.437  1.00 29.48           C
ATOM    725  C   THR A  44      36.226  18.982   0.174  1.00 37.94           C
ATOM    726  O   THR A  44      36.870  19.753  -0.544  1.00 47.57           O
ATOM    727  CB  THR A  44      33.801  18.611  -0.208  1.00 27.10           C
ATOM    728  OG1 THR A  44      32.837  17.758  -0.840  1.00 31.76           O
ATOM    729  CG2 THR A  44      33.670  20.060  -0.753  1.00 47.07           C
ATOM    730  H   THR A  44      34.952  16.663   0.923  1.00 32.22           H
ATOM    731  HA  THR A  44      35.369  18.010  -1.394  1.00 35.36           H
ATOM    732  HB  THR A  44      33.617  18.627   0.745  1.00 32.50           H
ATOM    733  HG1 THR A  44      32.066  18.078  -0.743  1.00 38.09           H
ATOM    734 HG21 THR A  44      32.772  20.395  -0.597  1.00 56.47           H
ATOM    735 HG22 THR A  44      34.296  20.649  -0.306  1.00 56.47           H
ATOM    736 HG23 THR A  44      33.848  20.081  -1.706  1.00 56.47           H
ATOM    737  N   LYS A  45      36.375  18.912   1.490  1.00 40.17           N
ATOM    738  CA  LYS A  45      37.288  19.749   2.251  1.00 38.67           C
ATOM    739  C   LYS A  45      38.726  19.274   2.049  1.00 52.04           C
ATOM    740  O   LYS A  45      38.986  18.169   1.547  1.00 40.44           O
ATOM    741  CB  LYS A  45      36.875  19.727   3.722  1.00 45.27           C
ATOM    742  H   LYS A  45      35.940  18.356   1.985  1.00 48.19           H
ATOM    743  HA  LYS A  45      37.216  20.664   1.936  1.00 46.39           H
ATOM    744  HB1 LYS A  45      36.015  20.161   3.830  1.00 54.31           H
ATOM    745  HB3 LYS A  45      37.543  20.134   4.286  1.00 54.31           H
ATOM    746  N   PRO A  46      39.702  20.111   2.428  1.00 57.04           N
ATOM    747  CA  PRO A  46      41.079  19.909   1.950  1.00 48.17           C
ATOM    748  C   PRO A  46      41.843  18.787   2.626  1.00 47.45           C
ATOM    749  O   PRO A  46      42.320  17.850   1.973  1.00 49.79           O
ATOM    750  CB  PRO A  46      41.742  21.262   2.247  1.00 48.80           C
ATOM    751  CG  PRO A  46      40.910  21.846   3.363  1.00 51.41           C
ATOM    752  CD  PRO A  46      39.523  21.446   3.029  1.00 50.23           C
ATOM    753  HA  PRO A  46      41.082  19.760   0.990  1.00 57.79           H
ATOM    754  HB2 PRO A  46      42.662  21.131   2.531  1.00 58.54           H
ATOM    755  HB3 PRO A  46      41.695  21.819   1.455  1.00 58.54           H
ATOM    756  HG2 PRO A  46      41.175  21.459   4.214  1.00 61.68           H
ATOM    757  HG3 PRO A  46      40.995  22.812   3.376  1.00 61.68           H
ATOM    758  HD2 PRO A  46      38.996  21.412   3.838  1.00 60.26           H
ATOM    759  HD3 PRO A  46      39.146  22.056   2.374  1.00 60.26           H
ATOM    760  N   ASN A  47      42.017  18.896   3.932  1.00 37.88           N
ATOM    761  CA  ASN A  47      42.869  17.963   4.650  1.00 32.40           C
ATOM    762  C   ASN A  47      42.007  17.058   5.511  1.00 37.36           C
ATOM    763  O   ASN A  47      42.316  16.804   6.676  1.00 46.27           O
ATOM    764  CB  ASN A  47      43.920  18.707   5.479  1.00 41.72           C
ATOM    765  CG  ASN A  47      44.947  19.441   4.602  1.00 52.42           C
ATOM    766  OD1 ASN A  47      44.599  20.356   3.830  1.00 47.31           O
ATOM    767  ND2 ASN A  47      46.223  19.053   4.732  1.00 54.63           N
ATOM    768  H   ASN A  47      41.640  19.488   4.432  1.00 45.44           H
ATOM    769  HA  ASN A  47      43.338  17.405   4.011  1.00 38.87           H
ATOM    770  HB2 ASN A  47      43.485  19.360   6.049  1.00 50.05           H
ATOM    771  HB3 ASN A  47      44.408  18.070   6.027  1.00 50.05           H
ATOM    772 HD21 ASN A  47      46.832  19.406   4.233  1.00 65.54           H
ATOM    773 HD22 ASN A  47      46.440  18.464   5.324  1.00 65.54           H
ATOM    774  N   THR A  48      40.909  16.562   4.939  1.00 34.06           N
ATOM    775  CA  THR A  48      39.999  15.687   5.664  1.00 27.55           C
ATOM    776  C   THR A  48      39.977  14.291   5.046  1.00 20.41           C
ATOM    777  O   THR A  48      40.486  14.037   3.947  1.00 19.37           O
ATOM    778  CB  THR A  48      38.573  16.262   5.699  1.00 25.59           C
ATOM    779  OG1 THR A  48      38.086  16.399   4.363  1.00 24.26           O
ATOM    780  CG2 THR A  48      38.523  17.613   6.383  1.00 33.51           C
ATOM    781  H   THR A  48      40.663  16.724   4.131  1.00 40.85           H
ATOM    782  HA  THR A  48      40.293  15.600   6.586  1.00 33.04           H
ATOM    783  HB  THR A  48      37.993  15.660   6.192  1.00 30.69           H
ATOM    784  HG1 THR A  48      37.296  16.677   4.375  1.00 29.10           H
ATOM    785 HG21 THR A  48      37.607  17.929   6.403  1.00 40.19           H
ATOM    786 HG22 THR A  48      38.851  17.544   7.295  1.00 40.19           H
ATOM    787 HG23 THR A  48      39.065  18.252   5.891  1.00 40.19           H
ATOM    788  N   ARG A  49      39.411  13.373   5.830  1.00 16.79           N
ATOM    789  CA  ARG A  49      39.122  12.006   5.441  1.00 17.93           C
ATOM    790  C   ARG A  49      37.716  11.688   5.922  1.00 10.13           C
ATOM    791  O   ARG A  49      37.151  12.427   6.734  1.00 13.62           O
ATOM    792  CB  ARG A  49      40.063  10.982   6.087  1.00 16.15           C
ATOM    793  CG  ARG A  49      41.375  11.449   6.523  1.00 38.30           C
ATOM    794  CD  ARG A  49      42.050  10.287   7.231  1.00 22.35           C
ATOM    795  NE  ARG A  49      42.091  10.475   8.673  1.00 26.38           N
ATOM    796  CZ  ARG A  49      42.650   9.586   9.484  1.00 21.23           C
ATOM    797  NH1 ARG A  49      43.113   8.450   8.971  1.00 16.99           N
ATOM    798  NH2 ARG A  49      42.687   9.820  10.797  1.00 19.36           N1+
ATOM    799  H   ARG A  49      39.178  13.535   6.642  1.00 20.14           H
ATOM    800  HA  ARG A  49      39.161  11.914   4.474  1.00 21.51           H
ATOM    801  HB2 ARG A  49      39.637  10.677   6.907  1.00 19.37           H
ATOM    802  HB3 ARG A  49      40.187  10.242   5.472  1.00 19.37           H
ATOM    803  HG2 ARG A  49      41.906  11.707   5.753  1.00 45.94           H
ATOM    804  HG3 ARG A  49      41.274  12.184   7.150  1.00 45.94           H
ATOM    805  HD2 ARG A  49      41.555   9.471   7.057  1.00 26.80           H
ATOM    806  HD3 ARG A  49      42.963  10.198   6.911  1.00 26.80           H
ATOM    807  HE  ARG A  49      41.459  10.954   9.014  1.00 31.64           H
ATOM    808 HH11 ARG A  49      43.090   8.301   8.122  1.00 20.38           H
ATOM    809 HH12 ARG A  49      43.465   7.863   9.496  1.00 20.38           H
ATOM    810 HH21 ARG A  49      42.367  10.553  11.113  1.00 23.22           H
ATOM    811 HH22 ARG A  49      43.024   9.236  11.328  1.00 23.22           H
ATOM    812  N   ASN A  50      37.142  10.604   5.402  1.00  9.35           N
ATOM    813  CA  ASN A  50      35.894  10.084   5.973  1.00  9.52           C
ATOM    814  C   ASN A  50      36.196   8.948   6.931  1.00  8.50           C
ATOM    815  O   ASN A  50      37.276   8.354   6.909  1.00 10.46           O
ATOM    816  CB  ASN A  50      34.950   9.603   4.892  1.00 10.54           C
ATOM    817  CG  ASN A  50      34.541  10.717   3.939  1.00 11.47           C
ATOM    818  OD1 ASN A  50      34.369  11.878   4.345  1.00 11.11           O
ATOM    819  ND2 ASN A  50      34.418  10.373   2.671  1.00 13.12           N
ATOM    820  H   ASN A  50      37.446  10.158   4.729  1.00 11.21           H
ATOM    821  HA  ASN A  50      35.447  10.783   6.470  1.00 11.41           H
ATOM    822  HB2 ASN A  50      35.402   8.914   4.376  1.00 12.63           H
ATOM    823  HB3 ASN A  50      34.153   9.242   5.307  1.00 12.63           H
ATOM    824 HD21 ASN A  50      34.116  10.940   2.097  1.00 15.73           H
ATOM    825 HD22 ASN A  50      34.621   9.574   2.422  1.00 15.73           H
ATOM    826  N   ALA A  51      35.246   8.668   7.811  1.00  8.02           N
ATOM    827  CA  ALA A  51      35.370   7.568   8.745  1.00  9.70           C
ATOM    828  C   ALA A  51      34.404   6.462   8.330  1.00  9.95           C
ATOM    829  O   ALA A  51      33.299   6.739   7.843  1.00  9.86           O
ATOM    830  CB  ALA A  51      35.092   8.048  10.159  1.00 10.72           C
ATOM    831  H   ALA A  51      34.517   9.110   7.895  1.00  9.61           H
ATOM    832  HA  ALA A  51      36.274   7.215   8.728  1.00 11.62           H
ATOM    833  HB1 ALA A  51      35.254   7.316  10.775  1.00 12.85           H
ATOM    834  HB2 ALA A  51      35.683   8.794  10.357  1.00 12.85           H
ATOM    835  HB3 ALA A  51      34.169   8.338  10.211  1.00 12.85           H
ATOM    836  N   VAL A  52      34.829   5.203   8.479  1.00  7.30           N
ATOM    837  CA  VAL A  52      33.929   4.078   8.287  1.00  6.69           C
ATOM    838  C   VAL A  52      33.890   3.318   9.592  1.00  6.85           C
ATOM    839  O   VAL A  52      34.942   3.042  10.176  1.00 10.31           O
ATOM    840  CB  VAL A  52      34.316   3.153   7.113  1.00  7.43           C
ATOM    841  CG1 VAL A  52      34.148   3.865   5.780  1.00  8.13           C
ATOM    842  CG2 VAL A  52      35.764   2.622   7.216  1.00  8.89           C
ATOM    843  H   VAL A  52      35.630   4.986   8.695  1.00  8.74           H
ATOM    844  HA  VAL A  52      33.035   4.415   8.120  1.00  8.01           H
ATOM    845  HB  VAL A  52      33.725   2.386   7.117  1.00  8.90           H
ATOM    846 HG11 VAL A  52      34.380   3.246   5.075  1.00  9.74           H
ATOM    847 HG12 VAL A  52      33.225   4.160   5.675  1.00  9.74           H
ATOM    848 HG13 VAL A  52      34.741   4.635   5.758  1.00  9.74           H
ATOM    849 HG21 VAL A  52      35.907   2.008   6.479  1.00 10.65           H
ATOM    850 HG22 VAL A  52      36.405   3.353   7.159  1.00 10.65           H
ATOM    851 HG23 VAL A  52      35.861   2.146   8.056  1.00 10.65           H
ATOM    852  N   ILE A  53      32.690   2.963  10.012  1.00  7.04           N
ATOM    853  CA  ILE A  53      32.412   2.315  11.288  1.00  7.03           C
ATOM    854  C   ILE A  53      31.876   0.930  10.988  1.00  7.51           C
ATOM    855  O   ILE A  53      30.905   0.778  10.224  1.00  6.71           O
ATOM    856  CB  ILE A  53      31.383   3.107  12.118  0.98  6.49           C
ATOM    857  CG1 ILE A  53      31.904   4.501  12.460  0.95  8.53           C
ATOM    858  CG2 ILE A  53      31.023   2.329  13.387  0.84  5.79           C
ATOM    859  CD1 ILE A  53      30.914   5.290  13.275  0.74 11.65           C
ATOM    860  H   ILE A  53      31.980   3.072   9.546  1.00  8.43           H
ATOM    861  HA  ILE A  53      33.226   2.236  11.809  1.00  8.42           H
ATOM    862  HB  ILE A  53      30.566   3.203  11.600  1.00  7.77           H
ATOM    863 HG12 ILE A  53      32.735   4.452  12.958  1.00 10.22           H
ATOM    864 HG13 ILE A  53      32.041   4.993  11.637  1.00 10.22           H
ATOM    865 HG21 ILE A  53      30.356   2.813  13.892  0.85  6.93           H
ATOM    866 HG22 ILE A  53      30.663   1.466  13.138  1.00  6.93           H
ATOM    867 HG23 ILE A  53      31.829   2.221  13.918  0.71  6.93           H
ATOM    868 HD11 ILE A  53      31.237   6.204  13.370  1.00 13.96           H
ATOM    869 HD12 ILE A  53      30.062   5.281  12.815  1.00 13.96           H
ATOM    870 HD13 ILE A  53      30.826   4.887  14.150  1.00 13.96           H
ATOM    871  N   MET A  54      32.476  -0.084  11.613  1.00  8.09           N
ATOM    872  CA  MET A  54      32.039  -1.445  11.376  1.00  6.78           C
ATOM    873  C   MET A  54      32.095  -2.247  12.660  1.00  7.38           C
ATOM    874  O   MET A  54      32.836  -1.920  13.577  1.00  7.31           O
ATOM    875  CB  MET A  54      32.897  -2.129  10.312  1.00  8.00           C
ATOM    876  CG  MET A  54      34.285  -2.529  10.763  1.00 10.35           C
ATOM    877  SD  MET A  54      35.371  -2.787   9.318  1.00 11.62           S
ATOM    878  CE  MET A  54      36.078  -1.175   9.072  1.00 14.43           C
ATOM    879  H   MET A  54      33.142  -0.010  12.155  1.00  9.70           H
ATOM    880  HA  MET A  54      31.122  -1.439  11.066  1.00  8.12           H
ATOM    881  HB2 MET A  54      32.447  -2.939  10.041  1.00  9.59           H
ATOM    882  HB3 MET A  54      32.997  -1.534   9.551  1.00  9.59           H
ATOM    883  HG2 MET A  54      34.673  -1.832  11.316  1.00 12.41           H
ATOM    884  HG3 MET A  54      34.227  -3.364  11.243  1.00 12.41           H
ATOM    885  HE1 MET A  54      36.687  -1.206   8.319  1.00 17.30           H
ATOM    886  HE2 MET A  54      35.376  -0.525   8.899  1.00 17.30           H
ATOM    887  HE3 MET A  54      36.560  -0.924   9.878  1.00 17.30           H
ATOM    888  N   GLY A  55      31.316  -3.310  12.688  1.00  5.33           N
ATOM    889  CA  GLY A  55      31.371  -4.252  13.791  1.00  7.95           C
ATOM    890  C   GLY A  55      32.585  -5.176  13.715  1.00  9.69           C
ATOM    891  O   GLY A  55      33.260  -5.332  12.693  1.00  7.76           O
ATOM    892  H   GLY A  55      30.745  -3.518  12.085  1.00  6.38           H
ATOM    893  HA2 GLY A  55      31.427  -3.770  14.630  1.00  9.53           H
ATOM    894  HA3 GLY A  55      30.564  -4.794  13.800  1.00  9.53           H
ATOM    895  N   ARG A  56      32.872  -5.803  14.854  1.00 10.94           N
ATOM    896  CA  ARG A  56      34.080  -6.612  14.981  1.00 11.49           C
ATOM    897  C   ARG A  56      34.103  -7.751  13.978  1.00  6.90           C
ATOM    898  O   ARG A  56      35.155  -8.056  13.402  1.00 12.45           O
ATOM    899  CB  ARG A  56      34.191  -7.173  16.401  1.00 16.75           C
ATOM    900  CG  ARG A  56      35.496  -7.983  16.589  1.00 19.86           C
ATOM    901  CD  ARG A  56      35.600  -8.703  17.930  1.00 27.27           C
ATOM    902  NE  ARG A  56      34.386  -9.412  18.352  1.00 24.10           N
ATOM    903  CZ  ARG A  56      33.991 -10.608  17.928  1.00 20.86           C
ATOM    904  NH1 ARG A  56      32.894 -11.140  18.423  1.00 23.78           N
ATOM    905  NH2 ARG A  56      34.679 -11.281  17.013  1.00 31.89           N1+
ATOM    906  H   ARG A  56      32.385  -5.770  15.566  1.00 13.11           H
ATOM    907  HA  ARG A  56      34.849  -6.048  14.811  1.00 13.77           H
ATOM    908  HB2 ARG A  56      34.188  -6.439  17.036  1.00 20.09           H
ATOM    909  HB3 ARG A  56      33.435  -7.762  16.563  1.00 20.09           H
ATOM    910  HG2 ARG A  56      35.581  -8.650  15.887  1.00 23.82           H
ATOM    911  HG3 ARG A  56      36.238  -7.361  16.544  1.00 23.82           H
ATOM    912  HD2 ARG A  56      36.320  -9.353  17.881  1.00 32.71           H
ATOM    913  HD3 ARG A  56      35.803  -8.043  18.613  1.00 32.71           H
ATOM    914  HE  ARG A  56      33.905  -9.036  18.960  1.00 28.90           H
ATOM    915 HH11 ARG A  56      32.437 -10.711  19.013  1.00 28.52           H
ATOM    916 HH12 ARG A  56      32.628 -11.905  18.139  1.00 28.52           H
ATOM    917 HH21 ARG A  56      35.402 -10.951  16.679  1.00 38.25           H
ATOM    918 HH22 ARG A  56      34.389 -12.049  16.750  1.00 38.25           H
ATOM    919  N   LYS A  57      32.961  -8.408  13.764  1.00 11.26           N
ATOM    920  CA  LYS A  57      32.929  -9.550  12.856  1.00 10.60           C
ATOM    921  C   LYS A  57      33.182  -9.132  11.402  1.00 13.57           C
ATOM    922  O   LYS A  57      33.839  -9.859  10.632  1.00 10.88           O
ATOM    923  CB  LYS A  57      31.580 -10.264  12.984  1.00 11.27           C
ATOM    924  CG  LYS A  57      31.322 -10.966  14.329  1.00 18.44           C
ATOM    925  CD  LYS A  57      29.949 -11.637  14.267  1.00 20.20           C
ATOM    926  CE  LYS A  57      29.521 -12.404  15.541  1.00 37.93           C
ATOM    927  NZ  LYS A  57      29.670 -11.600  16.778  1.00 36.77           N1+
ATOM    928  H   LYS A  57      32.202  -8.207  14.114  1.00 13.50           H
ATOM    929  HA  LYS A  57      33.622 -10.175  13.117  1.00 12.71           H
ATOM    930  HB2 LYS A  57      30.878  -9.600  12.875  1.00 13.51           H
ATOM    931  HB3 LYS A  57      31.512 -10.927  12.285  1.00 13.51           H
ATOM    932  HG2 LYS A  57      31.998 -11.642  14.481  1.00 22.11           H
ATOM    933  HG3 LYS A  57      31.322 -10.309  15.045  1.00 22.11           H
ATOM    934  HD2 LYS A  57      29.288 -10.937  14.131  1.00 24.22           H
ATOM    935  HD3 LYS A  57      29.924 -12.254  13.516  1.00 24.22           H
ATOM    936  HE2 LYS A  57      28.583 -12.645  15.468  1.00 45.50           H
ATOM    937  HE3 LYS A  57      30.061 -13.203  15.627  1.00 45.50           H
ATOM    938  HZ1 LYS A  57      29.233 -11.990  17.449  1.00 44.11           H
ATOM    939  HZ2 LYS A  57      30.534 -11.533  16.988  1.00 44.11           H
ATOM    940  HZ3 LYS A  57      29.339 -10.781  16.658  1.00 44.11           H
ATOM    941  N   THR A  58      32.658  -7.985  10.980  1.00  9.89           N
ATOM    942  CA  THR A  58      32.953  -7.536   9.625  1.00 11.41           C
ATOM    943  C   THR A  58      34.427  -7.204   9.471  1.00 13.96           C
ATOM    944  O   THR A  58      35.049  -7.562   8.472  1.00 12.46           O
ATOM    945  CB  THR A  58      32.059  -6.351   9.255  1.00 11.83           C
ATOM    946  OG1 THR A  58      30.712  -6.829   9.160  1.00 11.39           O
ATOM    947  CG2 THR A  58      32.448  -5.763   7.916  1.00 14.68           C
ATOM    948  H   THR A  58      32.143  -7.468  11.437  1.00 11.86           H
ATOM    949  HA  THR A  58      32.746  -8.273   9.022  1.00 13.67           H
ATOM    950  HB  THR A  58      32.117  -5.658   9.931  1.00 14.18           H
ATOM    951  HG1 THR A  58      30.419  -7.047   9.916  1.00 13.65           H
ATOM    952 HG21 THR A  58      31.840  -5.041   7.692  1.00 17.60           H
ATOM    953 HG22 THR A  58      33.351  -5.410   7.955  1.00 17.60           H
ATOM    954 HG23 THR A  58      32.393  -6.438   7.220  1.00 17.60           H
ATOM    955  N   TRP A  59      35.004  -6.523  10.449  1.00  9.48           N
ATOM    956  CA  TRP A  59      36.443  -6.292  10.441  1.00  8.56           C
ATOM    957  C   TRP A  59      37.228  -7.591  10.284  1.00 13.84           C
ATOM    958  O   TRP A  59      38.128  -7.672   9.459  1.00 12.29           O
ATOM    959  CB  TRP A  59      36.854  -5.625  11.718  1.00  8.92           C
ATOM    960  CG  TRP A  59      38.358  -5.443  11.880  1.00 10.20           C
ATOM    961  CD1 TRP A  59      39.170  -6.187  12.691  1.00 14.42           C
ATOM    962  CD2 TRP A  59      39.199  -4.424  11.302  1.00  9.34           C
ATOM    963  NE1 TRP A  59      40.446  -5.693  12.668  1.00 13.72           N
ATOM    964  CE2 TRP A  59      40.504  -4.628  11.811  1.00  6.14           C
ATOM    965  CE3 TRP A  59      38.987  -3.349  10.408  1.00  8.18           C
ATOM    966  CZ2 TRP A  59      41.567  -3.804  11.473  1.00  9.07           C
ATOM    967  CZ3 TRP A  59      40.036  -2.560  10.070  1.00 11.90           C
ATOM    968  CH2 TRP A  59      41.316  -2.771  10.611  1.00  8.37           C
ATOM    969  H   TRP A  59      34.587  -6.183  11.117  1.00 11.37           H
ATOM    970  HA  TRP A  59      36.677  -5.690   9.714  1.00 10.26           H
ATOM    971  HB2 TRP A  59      36.427  -4.755  11.766  1.00 10.69           H
ATOM    972  HB3 TRP A  59      36.546  -6.170  12.456  1.00 10.69           H
ATOM    973  HD1 TRP A  59      38.890  -6.907  13.208  1.00 17.29           H
ATOM    974  HE1 TRP A  59      41.115  -6.021  13.094  1.00 16.45           H
ATOM    975  HE3 TRP A  59      38.139  -3.179  10.062  1.00  9.80           H
ATOM    976  HZ2 TRP A  59      42.421  -3.954  11.802  1.00 10.87           H
ATOM    977  HZ3 TRP A  59      39.912  -1.853   9.482  1.00 14.26           H
ATOM    978  HH2 TRP A  59      42.016  -2.231  10.337  1.00 10.03           H
ATOM    979  N   GLU A  60      36.935  -8.598  11.117  1.00 12.69           N
ATOM    980  CA  GLU A  60      37.663  -9.855  11.073  1.00 14.79           C
ATOM    981  C   GLU A  60      37.453 -10.599   9.776  1.00 18.83           C
ATOM    982  O   GLU A  60      38.298 -11.421   9.420  1.00 18.99           O
ATOM    983  CB  GLU A  60      37.257 -10.732  12.251  1.00 15.34           C
ATOM    984  CG  GLU A  60      37.746 -10.168  13.536  1.00 14.93           C
ATOM    985  CD  GLU A  60      37.372 -11.024  14.737  1.00 20.23           C
ATOM    986  OE1 GLU A  60      37.908 -10.762  15.817  1.00 23.51           O
ATOM    987  OE2 GLU A  60      36.539 -11.929  14.592  1.00 24.58           O1-
ATOM    988  H   GLU A  60      36.318  -8.575  11.716  1.00 15.22           H
ATOM    989  HA  GLU A  60      38.613  -9.673  11.142  1.00 17.73           H
ATOM    990  HB2 GLU A  60      36.288 -10.796  12.283  1.00 18.39           H
ATOM    991  HB3 GLU A  60      37.639 -11.613  12.130  1.00 18.39           H
ATOM    992  HG2 GLU A  60      38.710 -10.067  13.496  1.00 17.90           H
ATOM    993  HG3 GLU A  60      37.344  -9.295  13.664  1.00 17.90           H
ATOM    994  N   SER A  61      36.378 -10.296   9.043  1.00 14.88           N
ATOM    995  CA  SER A  61      36.202 -10.877   7.733  1.00 13.26           C
ATOM    996  C   SER A  61      37.110 -10.248   6.689  1.00 18.60           C
ATOM    997  O   SER A  61      37.177 -10.844   5.598  1.00 21.47           O
ATOM    998  CB  SER A  61      34.721 -10.779   7.293  1.00 17.46           C
ATOM    999  OG  SER A  61      34.403  -9.536   6.633  1.00 15.90           O
ATOM   1000  H   SER A  61      35.759  -9.747   9.276  1.00 17.84           H
ATOM   1001  HA  SER A  61      36.421 -11.817   7.777  1.00 15.90           H
ATOM   1002  HB2 SER A  61      34.537 -11.511   6.686  1.00 20.94           H
ATOM   1003  HB3 SER A  61      34.154 -10.859   8.073  1.00 20.94           H
ATOM   1004  HG  SER A  61      34.428  -8.907   7.185  1.00 19.06           H
ATOM   1005  N   ILE A  62      37.777  -9.094   6.944  1.00 14.13           N
ATOM   1006  CA  ILE A  62      38.662  -8.581   5.902  1.00 14.75           C
ATOM   1007  C   ILE A  62      39.943  -9.364   6.180  1.00 14.87           C
ATOM   1008  O   ILE A  62      40.520  -9.554   7.257  1.00 12.86           O
ATOM   1009  CB  ILE A  62      38.909  -7.079   6.048  1.00  9.50           C
ATOM   1010  CG1 ILE A  62      37.521  -6.369   6.042  1.00 14.51           C
ATOM   1011  CG2 ILE A  62      39.802  -6.564   4.927  1.00 16.97           C
ATOM   1012  CD1 ILE A  62      37.635  -4.980   6.639  1.00 14.30           C
ATOM   1013  H   ILE A  62      37.615  -8.518   7.781  1.00 16.94           H
ATOM   1014  HA  ILE A  62      38.226  -8.815   4.887  1.00 17.68           H
ATOM   1015  HB  ILE A  62      39.397  -6.884   7.037  1.00 11.38           H
ATOM   1016 HG12 ILE A  62      37.124  -6.325   5.008  1.00 17.40           H
ATOM   1017 HG13 ILE A  62      36.757  -6.945   6.609  1.00 17.40           H
ATOM   1018 HG21 ILE A  62      39.922  -5.474   4.983  1.00 20.35           H
ATOM   1019 HG22 ILE A  62      40.810  -7.007   4.961  1.00 20.35           H
ATOM   1020 HG23 ILE A  62      39.377  -6.775   3.939  1.00 20.35           H
ATOM   1021 HD11 ILE A  62      36.651  -4.484   6.650  1.00 17.14           H
ATOM   1022 HD12 ILE A  62      37.991  -5.005   7.675  1.00 17.14           H
ATOM   1023 HD13 ILE A  62      38.303  -4.337   6.055  1.00 17.14           H
ATOM   1024  N   PRO A  63      40.522  -9.930   5.095  1.00 16.95           N
ATOM   1025  CA  PRO A  63      41.830 -10.606   5.249  1.00 17.73           C
ATOM   1026  C   PRO A  63      42.865  -9.633   5.772  1.00 15.10           C
ATOM   1027  O   PRO A  63      42.893  -8.468   5.380  1.00 15.49           O
ATOM   1028  CB  PRO A  63      42.174 -11.089   3.825  1.00 18.54           C
ATOM   1029  CG  PRO A  63      40.886 -11.161   3.108  1.00 22.22           C
ATOM   1030  CD  PRO A  63      40.065  -9.999   3.688  1.00 15.09           C
ATOM   1031  HA  PRO A  63      41.764 -11.366   5.845  1.00 21.25           H
ATOM   1032  HB2 PRO A  63      42.767 -10.455   3.389  1.00 22.24           H
ATOM   1033  HB3 PRO A  63      42.583 -11.963   3.867  1.00 22.24           H
ATOM   1034  HG2 PRO A  63      41.037 -11.047   2.158  1.00 26.64           H
ATOM   1035  HG3 PRO A  63      40.453 -12.010   3.287  1.00 26.64           H
ATOM   1036  HD2 PRO A  63      40.282  -9.176   3.218  1.00 18.09           H
ATOM   1037  HD3 PRO A  63      39.123 -10.222   3.634  1.00 18.09           H
ATOM   1038  N   GLN A  64      43.709 -10.114   6.692  1.00 17.29           N
ATOM   1039  CA  GLN A  64      44.517  -9.194   7.497  1.00 13.51           C
ATOM   1040  C   GLN A  64      45.401  -8.285   6.649  1.00 15.84           C
ATOM   1041  O   GLN A  64      45.641  -7.133   7.031  1.00 13.07           O
ATOM   1042  CB  GLN A  64      45.338  -9.972   8.539  1.00 22.27           C
ATOM   1043  CG  GLN A  64      46.433 -10.923   8.079  1.00 22.12           C
ATOM   1044  CD  GLN A  64      47.146 -11.595   9.276  1.00 20.88           C
ATOM   1045  OE1 GLN A  64      46.524 -12.324  10.046  1.00 18.06           O
ATOM   1046  NE2 GLN A  64      48.433 -11.309   9.451  1.00 26.00           N
ATOM   1047  H   GLN A  64      43.813 -10.949   6.873  1.00 20.74           H
ATOM   1048  HA  GLN A  64      43.904  -8.619   7.982  1.00 16.20           H
ATOM   1049  HB2 GLN A  64      45.757  -9.325   9.129  1.00 26.70           H
ATOM   1050  HB3 GLN A  64      44.719 -10.517   9.054  1.00 26.70           H
ATOM   1051  HG2 GLN A  64      46.026 -11.633   7.563  1.00 26.53           H
ATOM   1052  HG3 GLN A  64      47.084 -10.443   7.540  1.00 26.53           H
ATOM   1053 HE21 GLN A  64      48.849 -10.826   8.873  1.00 31.19           H
ATOM   1054 HE22 GLN A  64      48.849 -11.609  10.142  1.00 31.19           H
ATOM   1055  N   LYS A  65      45.825  -8.742   5.469  1.00 14.15           N
ATOM   1056  CA  LYS A  65      46.655  -7.933   4.572  1.00 20.03           C
ATOM   1057  C   LYS A  65      45.904  -6.772   3.930  1.00 18.80           C
ATOM   1058  O   LYS A  65      46.548  -5.814   3.499  1.00 20.27           O
ATOM   1059  CB  LYS A  65      47.252  -8.804   3.450  1.00 20.91           C
ATOM   1060  CG  LYS A  65      47.426 -10.292   3.816  1.00 40.07           C
ATOM   1061  CD  LYS A  65      46.091 -11.152   3.711  1.00 27.42           C
ATOM   1062  CE  LYS A  65      46.059 -12.223   4.808  1.00 24.29           C
ATOM   1063  NZ  LYS A  65      44.684 -12.716   5.268  1.00 37.20           N
ATOM   1064  H   LYS A  65      45.609  -9.508   5.187  1.00 16.97           H
ATOM   1065  HA  LYS A  65      47.391  -7.554   5.078  1.00 24.03           H
ATOM   1066  HB2 LYS A  65      48.132  -8.458   3.237  1.00 25.08           H
ATOM   1067  HB3 LYS A  65      46.676  -8.753   2.670  1.00 25.08           H
ATOM   1068  HG2 LYS A  65      47.758 -10.343   4.728  1.00 48.07           H
ATOM   1069  HG3 LYS A  65      48.082 -10.680   3.210  1.00 48.07           H
ATOM   1070  HD2 LYS A  65      46.085 -11.615   2.854  1.00 32.89           H
ATOM   1071  HD3 LYS A  65      45.304 -10.591   3.775  1.00 32.89           H
ATOM   1072  HE2 LYS A  65      46.519 -11.868   5.581  1.00 29.14           H
ATOM   1073  HE3 LYS A  65      46.552 -12.997   4.484  1.00 29.14           H
ATOM   1074  HZ1 LYS A  65      44.771 -13.307   5.928  1.00 44.62           H
ATOM   1075  HZ2 LYS A  65      44.257 -13.101   4.589  1.00 44.62           H
ATOM   1076  N   PHE A  66      44.569  -6.804   3.875  1.00 18.14           N
ATOM   1077  CA  PHE A  66      43.810  -5.760   3.195  1.00 18.78           C
ATOM   1078  C   PHE A  66      43.048  -4.870   4.178  1.00 18.34           C
ATOM   1079  O   PHE A  66      42.147  -4.122   3.781  1.00 15.09           O
ATOM   1080  CB  PHE A  66      42.831  -6.360   2.179  1.00 22.03           C
ATOM   1081  CG  PHE A  66      43.456  -7.368   1.238  1.00 28.41           C
ATOM   1082  CD1 PHE A  66      44.633  -7.094   0.540  1.00 36.14           C
ATOM   1083  CD2 PHE A  66      42.863  -8.611   1.078  1.00 38.99           C
ATOM   1084  CE1 PHE A  66      45.196  -8.054  -0.303  1.00 35.89           C
ATOM   1085  CE2 PHE A  66      43.421  -9.573   0.242  1.00 42.70           C
ATOM   1086  CZ  PHE A  66      44.585  -9.293  -0.443  1.00 41.31           C
ATOM   1087  H   PHE A  66      44.082  -7.418   4.230  1.00 21.76           H
ATOM   1088  HA  PHE A  66      44.433  -5.194   2.709  1.00 22.52           H
ATOM   1089  HB2 PHE A  66      42.106  -6.798   2.651  1.00 26.42           H
ATOM   1090  HB3 PHE A  66      42.487  -5.638   1.636  1.00 26.42           H
ATOM   1091  HD1 PHE A  66      45.053  -6.272   0.635  1.00 43.36           H
ATOM   1092  HD2 PHE A  66      42.082  -8.806   1.545  1.00 46.78           H
ATOM   1093  HE1 PHE A  66      45.979  -7.870  -0.766  1.00 43.05           H
ATOM   1094  HE2 PHE A  66      43.010 -10.403   0.144  1.00 51.22           H
ATOM   1095  HZ  PHE A  66      44.949  -9.936  -1.006  1.00 49.55           H
ATOM   1096  N   ARG A  67      43.400  -4.933   5.449  1.00 18.05           N
ATOM   1097  CA  ARG A  67      42.868  -4.003   6.398  1.00 13.99           C
ATOM   1098  C   ARG A  67      44.011  -3.249   7.058  1.00 12.56           C
ATOM   1099  O   ARG A  67      45.140  -3.765   7.130  1.00 14.26           O
ATOM   1100  CB  ARG A  67      41.993  -4.719   7.430  1.00 19.44           C
ATOM   1101  CG  ARG A  67      42.656  -5.687   8.318  1.00 14.08           C
ATOM   1102  CD  ARG A  67      41.657  -6.725   8.872  1.00 15.43           C
ATOM   1103  NE  ARG A  67      42.176  -7.308  10.086  1.00 17.19           N
ATOM   1104  CZ  ARG A  67      42.025  -8.560  10.487  1.00 14.14           C
ATOM   1105  NH1 ARG A  67      41.363  -9.460   9.787  1.00 15.20           N
ATOM   1106  NH2 ARG A  67      42.580  -8.912  11.618  1.00 16.43           N1+
ATOM   1107  H   ARG A  67      43.950  -5.500   5.788  1.00 21.64           H
ATOM   1108  HA  ARG A  67      42.309  -3.381   5.914  1.00 16.77           H
ATOM   1109  HB2 ARG A  67      41.559  -4.053   7.988  1.00 23.31           H
ATOM   1110  HB3 ARG A  67      41.324  -5.229   6.945  1.00 23.31           H
ATOM   1111  HG2 ARG A  67      43.340  -6.153   7.812  1.00 16.88           H
ATOM   1112  HG3 ARG A  67      43.066  -5.215   9.061  1.00 16.88           H
ATOM   1113  HD2 ARG A  67      40.818  -6.287   9.089  1.00 18.50           H
ATOM   1114  HD3 ARG A  67      41.505  -7.436   8.230  1.00 18.50           H
ATOM   1115  HE  ARG A  67      42.641  -6.796  10.595  1.00 20.62           H
ATOM   1116 HH11 ARG A  67      40.996  -9.230   9.046  1.00 18.23           H
ATOM   1117 HH12 ARG A  67      41.287 -10.263  10.085  1.00 18.23           H
ATOM   1118 HH21 ARG A  67      43.013  -8.326  12.074  1.00 19.70           H
ATOM   1119 HH22 ARG A  67      42.502  -9.718  11.910  1.00 19.70           H
ATOM   1120  N   PRO A  68      43.779  -2.007   7.510  1.00 10.66           N
ATOM   1121  CA  PRO A  68      42.495  -1.253   7.432  1.00 14.30           C
ATOM   1122  C   PRO A  68      42.020  -0.947   6.014  1.00 14.48           C
ATOM   1123  O   PRO A  68      42.896  -0.947   5.104  1.00 13.75           O
ATOM   1124  CB  PRO A  68      42.805   0.064   8.147  1.00 10.82           C
ATOM   1125  CG  PRO A  68      44.284   0.245   8.105  1.00 11.84           C
ATOM   1126  CD  PRO A  68      44.902  -1.134   7.908  1.00 14.62           C
ATOM   1127  HA  PRO A  68      41.789  -1.715   7.919  1.00 17.14           H
ATOM   1128  HB2 PRO A  68      42.363   0.800   7.692  1.00 12.97           H
ATOM   1129  HB3 PRO A  68      42.489  -0.002   9.059  1.00 12.97           H
ATOM   1130  HG2 PRO A  68      44.508   0.826   7.360  1.00 14.19           H
ATOM   1131  HG3 PRO A  68      44.592   0.639   8.935  1.00 14.19           H
ATOM   1132  HD2 PRO A  68      45.567  -1.104   7.202  1.00 17.53           H
ATOM   1133  HD3 PRO A  68      45.279  -1.445   8.748  1.00 17.53           H
ATOM   1134  N   LEU A  69      40.707  -0.619   5.826  1.00 11.30           N
ATOM   1135  CA  LEU A  69      40.340  -0.074   4.497  1.00 10.47           C
ATOM   1136  C   LEU A  69      41.137   1.233   4.325  1.00 11.98           C
ATOM   1137  O   LEU A  69      41.286   2.173   5.101  1.00 11.24           O
ATOM   1138  CB  LEU A  69      38.843   0.133   4.398  1.00 10.40           C
ATOM   1139  CG  LEU A  69      38.052  -1.168   4.611  1.00 14.77           C
ATOM   1140  CD1 LEU A  69      36.555  -0.831   4.504  1.00 16.02           C
ATOM   1141  CD2 LEU A  69      38.411  -2.250   3.597  1.00 17.91           C
ATOM   1142  H   LEU A  69      40.063  -0.439   6.594  1.00 13.54           H
ATOM   1143  HA  LEU A  69      40.659  -0.846   3.736  1.00 12.55           H
ATOM   1144  HB2 LEU A  69      38.493   0.909   5.110  1.00 12.46           H
ATOM   1145  HB3 LEU A  69      38.596   0.560   3.394  1.00 12.46           H
ATOM   1146  HG  LEU A  69      38.258  -1.560   5.635  1.00 17.70           H
ATOM   1147 HD11 LEU A  69      35.931  -1.729   4.587  1.00 19.20           H
ATOM   1148 HD12 LEU A  69      36.229  -0.128   5.276  1.00 19.20           H
ATOM   1149 HD13 LEU A  69      36.315  -0.382   3.528  1.00 19.20           H
ATOM   1150 HD21 LEU A  69      37.776  -3.134   3.730  1.00 21.48           H
ATOM   1151 HD22 LEU A  69      38.221  -1.916   2.561  1.00 21.48           H
ATOM   1152 HD23 LEU A  69      39.450  -2.574   3.665  1.00 21.48           H
ATOM   1153  N   PRO A  70      41.815   1.317   3.154  1.00  9.52           N
ATOM   1154  CA  PRO A  70      42.691   2.472   2.886  1.00 14.74           C
ATOM   1155  C   PRO A  70      41.954   3.772   2.641  1.00 14.28           C
ATOM   1156  O   PRO A  70      40.833   3.802   2.140  1.00 11.97           O
ATOM   1157  CB  PRO A  70      43.443   2.060   1.614  1.00 23.01           C
ATOM   1158  CG  PRO A  70      42.542   1.125   0.956  1.00 21.89           C
ATOM   1159  CD  PRO A  70      41.973   0.322   2.065  1.00 17.10           C
ATOM   1160  HA  PRO A  70      43.336   2.605   3.600  1.00 17.67           H
ATOM   1161  HB2 PRO A  70      43.601   2.843   1.062  1.00 27.60           H
ATOM   1162  HB3 PRO A  70      44.279   1.629   1.849  1.00 27.60           H
ATOM   1163  HG2 PRO A  70      41.847   1.615   0.488  1.00 26.25           H
ATOM   1164  HG3 PRO A  70      43.035   0.553   0.350  1.00 26.25           H
ATOM   1165  HD2 PRO A  70      41.115  -0.036   1.788  1.00 20.51           H
ATOM   1166  HD3 PRO A  70      42.608  -0.368   2.318  1.00 20.51           H
ATOM   1167  N   ASP A  71      42.630   4.860   3.002  1.00 11.65           N
ATOM   1168  CA  ASP A  71      42.223   6.215   2.725  1.00  9.83           C
ATOM   1169  C   ASP A  71      41.028   6.651   3.548  1.00 12.58           C
ATOM   1170  O   ASP A  71      40.500   7.735   3.315  1.00 15.57           O
ATOM   1171  CB  ASP A  71      41.908   6.403   1.240  1.00 15.23           C
ATOM   1172  CG  ASP A  71      43.086   6.066   0.357  1.00 28.02           C
ATOM   1173  OD1 ASP A  71      44.217   6.460   0.720  1.00 27.85           O
ATOM   1174  OD2 ASP A  71      42.869   5.404  -0.679  1.00 28.99           O1-
ATOM   1175  H   ASP A  71      43.365   4.820   3.442  1.00 13.96           H
ATOM   1176  HA  ASP A  71      42.954   6.803   2.969  1.00 11.79           H
ATOM   1177  HB2 ASP A  71      41.159   5.836   0.984  1.00 18.26           H
ATOM   1178  HB3 ASP A  71      41.686   7.333   1.087  1.00 18.26           H
ATOM   1179  N   ARG A  72      40.586   5.826   4.486  1.00 10.41           N
ATOM   1180  CA  ARG A  72      39.531   6.173   5.426  1.00  9.11           C
ATOM   1181  C   ARG A  72      39.981   5.861   6.843  1.00 11.82           C
ATOM   1182  O   ARG A  72      40.766   4.944   7.070  1.00 10.19           O
ATOM   1183  CB  ARG A  72      38.265   5.400   5.113  1.00  9.76           C
ATOM   1184  CG  ARG A  72      37.633   5.831   3.811  1.00 14.95           C
ATOM   1185  CD  ARG A  72      37.002   4.684   3.055  1.00 11.99           C
ATOM   1186  NE  ARG A  72      37.990   3.765   2.464  1.00  9.98           N
ATOM   1187  CZ  ARG A  72      37.706   2.687   1.739  1.00 11.75           C
ATOM   1188  NH1 ARG A  72      36.469   2.340   1.478  1.00 11.71           N
ATOM   1189  NH2 ARG A  72      38.699   1.932   1.257  1.00 14.12           N1+
ATOM   1190  H   ARG A  72      40.895   5.032   4.601  1.00 12.48           H
ATOM   1191  HA  ARG A  72      39.339   7.122   5.378  1.00 10.92           H
ATOM   1192  HB2 ARG A  72      38.482   4.456   5.052  1.00 11.70           H
ATOM   1193  HB3 ARG A  72      37.617   5.545   5.815  1.00 11.70           H
ATOM   1194  HG2 ARG A  72      36.947   6.489   4.002  1.00 17.92           H
ATOM   1195  HG3 ARG A  72      38.320   6.217   3.246  1.00 17.92           H
ATOM   1196  HD2 ARG A  72      36.432   4.180   3.662  1.00 14.37           H
ATOM   1197  HD3 ARG A  72      36.469   5.048   2.329  1.00 14.37           H
ATOM   1198  HE  ARG A  72      38.817   4.002   2.512  1.00 11.95           H
ATOM   1199 HH11 ARG A  72      35.822   2.816   1.782  1.00 14.03           H
ATOM   1200 HH12 ARG A  72      36.311   1.638   1.010  1.00 14.03           H
ATOM   1201 HH21 ARG A  72      39.520   2.147   1.417  1.00 16.92           H
ATOM   1202 HH22 ARG A  72      38.519   1.236   0.789  1.00 16.92           H
ATOM   1203  N   LEU A  73      39.489   6.649   7.799  1.00  8.05           N
ATOM   1204  CA  LEU A  73      39.642   6.297   9.203  1.00  9.69           C
ATOM   1205  C   LEU A  73      38.743   5.087   9.499  1.00 11.28           C
ATOM   1206  O   LEU A  73      37.530   5.156   9.281  1.00  9.99           O
ATOM   1207  CB  LEU A  73      39.266   7.478  10.103  1.00  7.78           C
ATOM   1208  CG  LEU A  73      39.235   7.226  11.610  1.00 16.48           C
ATOM   1209  CD1 LEU A  73      40.519   6.678  12.117  1.00 15.96           C
ATOM   1210  CD2 LEU A  73      38.912   8.535  12.316  1.00 17.51           C
ATOM   1211  H   LEU A  73      39.077   7.382   7.651  1.00  9.65           H
ATOM   1212  HA  LEU A  73      40.568   6.060   9.380  1.00 11.61           H
ATOM   1213  HB2 LEU A  73      39.898   8.198   9.945  1.00  9.31           H
ATOM   1214  HB3 LEU A  73      38.380   7.781   9.860  1.00  9.31           H
ATOM   1215  HG  LEU A  73      38.537   6.587  11.826  1.00 19.76           H
ATOM   1216 HD11 LEU A  73      40.449   6.505  13.070  1.00 19.14           H
ATOM   1217 HD12 LEU A  73      40.713   5.854  11.648  1.00 19.14           H
ATOM   1218 HD13 LEU A  73      41.210   7.340  11.947  1.00 19.14           H
ATOM   1219 HD21 LEU A  73      38.913   8.394  13.277  1.00 20.99           H
ATOM   1220 HD22 LEU A  73      39.584   9.189  12.071  1.00 20.99           H
ATOM   1221 HD23 LEU A  73      38.036   8.832  12.029  1.00 20.99           H
ATOM   1222  N   ASN A  74      39.316   3.987  10.010  1.00 10.38           N
ATOM   1223  CA  ASN A  74      38.540   2.790  10.338  1.00  6.17           C
ATOM   1224  C   ASN A  74      38.234   2.756  11.844  1.00  7.87           C
ATOM   1225  O   ASN A  74      39.152   2.814  12.665  1.00 11.36           O
ATOM   1226  CB  ASN A  74      39.255   1.478   9.988  1.00  4.69           C
ATOM   1227  CG  ASN A  74      39.462   1.225   8.477  1.00  6.29           C
ATOM   1228  OD1 ASN A  74      39.316   0.087   8.023  1.00 10.65           O
ATOM   1229  ND2 ASN A  74      39.865   2.233   7.733  1.00 10.64           N
ATOM   1230  H   ASN A  74      40.154   3.921  10.181  1.00 12.44           H
ATOM   1231  HA  ASN A  74      37.703   2.794   9.854  1.00  7.39           H
ATOM   1232  HB2 ASN A  74      40.128   1.499  10.416  1.00  5.61           H
ATOM   1233  HB3 ASN A  74      38.726   0.753  10.357  1.00  5.61           H
ATOM   1234 HD21 ASN A  74      39.971   2.114   6.885  1.00 12.75           H
ATOM   1235 HD22 ASN A  74      40.030   2.998   8.083  1.00 12.75           H
ATOM   1236  N   ILE A  75      36.969   2.563  12.182  1.00  5.00           N
ATOM   1237  CA  ILE A  75      36.495   2.474  13.559  1.00  6.01           C
ATOM   1238  C   ILE A  75      35.836   1.110  13.714  1.00  7.16           C
ATOM   1239  O   ILE A  75      34.938   0.753  12.946  1.00  7.56           O
ATOM   1240  CB  ILE A  75      35.502   3.608  13.888  1.00  7.50           C
ATOM   1241  CG1 ILE A  75      36.177   4.987  13.836  1.00 11.65           C
ATOM   1242  CG2 ILE A  75      34.940   3.408  15.238  1.00  9.39           C
ATOM   1243  CD1 ILE A  75      35.190   6.146  13.876  1.00 15.05           C
ATOM   1244  H   ILE A  75      36.344   2.444  11.608  1.00  5.98           H
ATOM   1245  HA  ILE A  75      37.244   2.538  14.171  1.00  7.20           H
ATOM   1246  HB  ILE A  75      34.778   3.598  13.243  1.00  8.99           H
ATOM   1247 HG12 ILE A  75      36.742   5.078  14.621  1.00 13.97           H
ATOM   1248 HG13 ILE A  75      36.717   5.056  13.034  1.00 13.97           H
ATOM   1249 HG21 ILE A  75      34.330   4.136  15.437  1.00 11.26           H
ATOM   1250 HG22 ILE A  75      34.461   2.566  15.269  1.00 11.26           H
ATOM   1251 HG23 ILE A  75      35.664   3.413  15.885  1.00 11.26           H
ATOM   1252 HD11 ILE A  75      35.684   6.979  13.858  1.00 18.05           H
ATOM   1253 HD12 ILE A  75      34.600   6.098  13.104  1.00 18.05           H
ATOM   1254 HD13 ILE A  75      34.672   6.091  14.693  1.00 18.05           H
ATOM   1255  N   ILE A  76      36.292   0.322  14.682  1.00  7.24           N
ATOM   1256  CA  ILE A  76      35.753  -1.012  14.879  1.00  6.83           C
ATOM   1257  C   ILE A  76      35.098  -1.035  16.243  1.00  9.33           C
ATOM   1258  O   ILE A  76      35.721  -0.633  17.238  1.00  9.33           O
ATOM   1259  CB  ILE A  76      36.826  -2.120  14.810  1.00 13.60           C
ATOM   1260  CG1 ILE A  76      37.591  -2.072  13.494  1.00 14.36           C
ATOM   1261  CG2 ILE A  76      36.203  -3.481  14.939  1.00 10.21           C
ATOM   1262  CD1 ILE A  76      38.844  -1.280  13.601  1.00 16.28           C
ATOM   1263  H   ILE A  76      36.907   0.545  15.238  1.00  8.67           H
ATOM   1264  HA  ILE A  76      35.082  -1.203  14.206  1.00  8.18           H
ATOM   1265  HB  ILE A  76      37.450  -1.982  15.542  1.00 16.30           H
ATOM   1266 HG12 ILE A  76      37.827  -2.981  13.248  1.00 17.21           H
ATOM   1267 HG13 ILE A  76      37.039  -1.667  12.805  1.00 17.21           H
ATOM   1268 HG21 ILE A  76      36.908  -4.143  14.900  1.00 12.23           H
ATOM   1269 HG22 ILE A  76      35.736  -3.548  15.789  1.00 12.23           H
ATOM   1270 HG23 ILE A  76      35.581  -3.633  14.208  1.00 12.23           H
ATOM   1271 HD11 ILE A  76      39.262  -1.223  12.727  1.00 19.52           H
ATOM   1272 HD12 ILE A  76      38.644  -0.387  13.923  1.00 19.52           H
ATOM   1273 HD13 ILE A  76      39.434  -1.735  14.226  1.00 19.52           H
ATOM   1274  N   LEU A  77      33.844  -1.474  16.284  1.00  9.71           N
ATOM   1275  CA  LEU A  77      33.081  -1.555  17.521  1.00 10.43           C
ATOM   1276  C   LEU A  77      33.040  -2.983  18.041  1.00 11.30           C
ATOM   1277  O   LEU A  77      32.684  -3.907  17.305  1.00 12.28           O
ATOM   1278  CB  LEU A  77      31.637  -1.056  17.337  1.00 10.00           C
ATOM   1279  CG  LEU A  77      31.430   0.358  16.808  1.00 13.11           C
ATOM   1280  CD1 LEU A  77      29.946   0.680  16.696  1.00 18.49           C
ATOM   1281  CD2 LEU A  77      32.146   1.376  17.668  1.00 13.18           C
ATOM   1282  H   LEU A  77      33.399  -1.726  15.591  1.00 11.63           H
ATOM   1283  HA  LEU A  77      33.514  -1.004  18.190  1.00 12.49           H
ATOM   1284  HB2 LEU A  77      31.177  -1.655  16.730  1.00 11.98           H
ATOM   1285  HB3 LEU A  77      31.214  -1.078  18.212  1.00 11.98           H
ATOM   1286  HG  LEU A  77      31.815   0.414  15.918  1.00 15.71           H
ATOM   1287 HD11 LEU A  77      29.857   1.584  16.351  1.00 22.17           H
ATOM   1288 HD12 LEU A  77      29.531   0.048  16.088  1.00 22.17           H
ATOM   1289 HD13 LEU A  77      29.544   0.611  17.575  1.00 22.17           H
ATOM   1290 HD21 LEU A  77      32.001   2.256  17.288  1.00 15.80           H
ATOM   1291 HD22 LEU A  77      31.786   1.335  18.569  1.00 15.80           H
ATOM   1292 HD23 LEU A  77      33.094   1.167  17.683  1.00 15.80           H
ATOM   1293  N   SER A  78      33.324  -3.133  19.343  1.00  9.45           N
ATOM   1294  CA  SER A  78      33.109  -4.365  20.080  1.00 11.87           C
ATOM   1295  C   SER A  78      32.660  -3.951  21.473  1.00 10.36           C
ATOM   1296  O   SER A  78      33.153  -2.968  22.009  1.00 10.53           O
ATOM   1297  CB  SER A  78      34.411  -5.221  20.164  1.00 12.73           C
ATOM   1298  OG  SER A  78      34.287  -6.226  21.134  1.00 13.74           O
ATOM   1299  H   SER A  78      33.649  -2.503  19.829  1.00 11.32           H
ATOM   1300  HA  SER A  78      32.387  -4.878  19.688  1.00 14.23           H
ATOM   1301  HB2 SER A  78      34.591  -5.630  19.299  1.00 15.26           H
ATOM   1302  HB3 SER A  78      35.150  -4.660  20.420  1.00 15.26           H
ATOM   1303  HG  SER A  78      33.651  -6.738  20.934  1.00 16.47           H
ATOM   1304  N   ARG A  79      31.750  -4.704  22.059  1.00 11.13           N
ATOM   1305  CA  ARG A  79      31.379  -4.418  23.444  1.00 15.08           C
ATOM   1306  C   ARG A  79      32.536  -4.678  24.417  1.00 15.92           C
ATOM   1307  O   ARG A  79      32.537  -4.143  25.533  1.00 18.31           O
ATOM   1308  CB  ARG A  79      30.127  -5.240  23.768  1.00 19.67           C
ATOM   1309  CG  ARG A  79      28.895  -4.624  23.101  1.00 23.82           C
ATOM   1310  CD  ARG A  79      27.654  -5.454  23.218  0.76 22.80           C
ATOM   1311  NE  ARG A  79      27.723  -6.626  22.370  0.59 28.74           N
ATOM   1312  CZ  ARG A  79      26.917  -6.855  21.341  0.93 20.95           C
ATOM   1313  NH1 ARG A  79      25.939  -5.994  21.024  0.73 23.26           N
ATOM   1314  NH2 ARG A  79      27.085  -7.965  20.652  0.37 25.85           N1+
ATOM   1315  H   ARG A  79      31.341  -5.365  21.697  1.00 13.34           H
ATOM   1316  HA  ARG A  79      31.146  -3.479  23.523  1.00 18.08           H
ATOM   1317  HB2 ARG A  79      30.238  -6.140  23.419  1.00 23.58           H
ATOM   1318  HB3 ARG A  79      29.993  -5.271  24.728  1.00 23.58           H
ATOM   1319  HG2 ARG A  79      28.713  -3.791  23.554  1.00 28.56           H
ATOM   1320  HG3 ARG A  79      29.068  -4.453  22.162  1.00 28.56           H
ATOM   1321  HD2 ARG A  79      27.552  -5.739  24.139  0.58 27.35           H
ATOM   1322  HD3 ARG A  79      26.902  -4.905  22.950  1.00 27.35           H
ATOM   1323  HE  ARG A  79      28.442  -7.096  22.414  1.00 34.47           H
ATOM   1324 HH11 ARG A  79      25.826  -5.274  21.479  1.00 27.90           H
ATOM   1325 HH12 ARG A  79      25.418  -6.159  20.361  1.00 27.90           H
ATOM   1326 HH21 ARG A  79      27.718  -8.503  20.877  1.00 31.01           H
ATOM   1327 HH22 ARG A  79      26.573  -8.142  19.985  0.00 31.01           H
ATOM   1328  N   SER A  80      33.525  -5.473  24.010  1.00 14.01           N
ATOM   1329  CA  SER A  80      34.717  -5.749  24.802  1.00 20.06           C
ATOM   1330  C   SER A  80      35.836  -4.721  24.667  1.00 20.47           C
ATOM   1331  O   SER A  80      36.833  -4.834  25.385  1.00 24.81           O
ATOM   1332  CB  SER A  80      35.296  -7.104  24.404  1.00 17.67           C
ATOM   1333  OG  SER A  80      34.542  -8.136  25.009  1.00 34.11           O
ATOM   1334  H   SER A  80      33.520  -5.887  23.254  1.00 16.80           H
ATOM   1335  HA  SER A  80      34.459  -5.784  25.738  1.00 24.06           H
ATOM   1336  HB2 SER A  80      35.264  -7.198  23.438  1.00 21.19           H
ATOM   1337  HB3 SER A  80      36.215  -7.151  24.703  1.00 21.19           H
ATOM   1338  HG  SER A  80      34.854  -8.887  24.793  1.00 40.92           H
ATOM   1339  N   TYR A  81      35.745  -3.752  23.759  1.00 15.39           N
ATOM   1340  CA  TYR A  81      36.859  -2.839  23.533  1.00 15.58           C
ATOM   1341  C   TYR A  81      36.860  -1.645  24.462  1.00 15.26           C
ATOM   1342  O   TYR A  81      35.828  -1.000  24.685  1.00 17.26           O
ATOM   1343  CB  TYR A  81      36.862  -2.289  22.097  1.00 15.19           C
ATOM   1344  CG  TYR A  81      37.313  -3.216  21.000  1.00 15.12           C
ATOM   1345  CD1 TYR A  81      38.016  -4.393  21.265  1.00 17.72           C
ATOM   1346  CD2 TYR A  81      37.069  -2.879  19.659  1.00 13.01           C
ATOM   1347  CE1 TYR A  81      38.431  -5.194  20.262  1.00 15.43           C
ATOM   1348  CE2 TYR A  81      37.490  -3.687  18.650  1.00 15.94           C
ATOM   1349  CZ  TYR A  81      38.178  -4.836  18.940  1.00 19.09           C
ATOM   1350  OH  TYR A  81      38.601  -5.677  17.924  1.00 19.98           O
ATOM   1351  H   TYR A  81      35.055  -3.599  23.273  1.00 18.45           H
ATOM   1352  HA  TYR A  81      37.692  -3.314  23.677  1.00 18.68           H
ATOM   1353  HB2 TYR A  81      35.970  -1.983  21.869  1.00 18.21           H
ATOM   1354  HB3 TYR A  81      37.468  -1.533  22.082  1.00 18.21           H
ATOM   1355  HD1 TYR A  81      38.199  -4.637  22.141  1.00 21.25           H
ATOM   1356  HD2 TYR A  81      36.609  -2.097  19.465  1.00 15.59           H
ATOM   1357  HE1 TYR A  81      38.895  -5.975  20.451  1.00 18.50           H
ATOM   1358  HE2 TYR A  81      37.314  -3.453  17.767  1.00 19.11           H
ATOM   1359  HH  TYR A  81      38.239  -5.447  17.205  1.00 23.96           H
ATOM   1360  N   GLU A  82      38.050  -1.296  24.942  1.00 18.12           N
ATOM   1361  CA  GLU A  82      38.254   0.051  25.467  1.00 22.72           C
ATOM   1362  C   GLU A  82      38.332   1.053  24.318  1.00 20.97           C
ATOM   1363  O   GLU A  82      38.627   0.702  23.174  1.00 22.51           O
ATOM   1364  CB  GLU A  82      39.535   0.125  26.295  1.00 31.76           C
ATOM   1365  CG  GLU A  82      39.546  -0.803  27.510  1.00 30.41           C
ATOM   1366  CD  GLU A  82      38.390  -0.529  28.435  1.00 38.70           C
ATOM   1367  OE1 GLU A  82      37.667  -1.481  28.836  1.00 41.29           O
ATOM   1368  OE2 GLU A  82      38.200   0.662  28.731  1.00 40.51           O1-
ATOM   1369  H   GLU A  82      38.735  -1.811  24.970  1.00 21.72           H
ATOM   1370  HA  GLU A  82      37.500   0.302  26.022  1.00 27.24           H
ATOM   1371  HB2 GLU A  82      40.292  -0.086  25.726  1.00 38.09           H
ATOM   1372  HB3 GLU A  82      39.625   1.030  26.629  1.00 38.09           H
ATOM   1373  HG2 GLU A  82      39.483  -1.727  27.217  1.00 36.48           H
ATOM   1374  HG3 GLU A  82      40.366  -0.665  28.012  1.00 36.48           H
ATOM   1375  N   ASN A  83      38.038   2.314  24.619  1.00 13.25           N
ATOM   1376  CA  ASN A  83      38.115   3.361  23.611  1.00 18.55           C
ATOM   1377  C   ASN A  83      39.579   3.762  23.456  1.00 28.22           C
ATOM   1378  O   ASN A  83      40.155   4.385  24.348  1.00 27.02           O
ATOM   1379  CB  ASN A  83      37.205   4.526  23.997  1.00 21.62           C
ATOM   1380  CG  ASN A  83      35.735   4.107  24.150  1.00 26.99           C
ATOM   1381  OD1 ASN A  83      35.154   3.409  23.305  1.00 25.41           O
ATOM   1382  ND2 ASN A  83      35.124   4.542  25.244  1.00 37.23           N
ATOM   1383  H   ASN A  83      37.801   2.589  25.395  1.00 15.89           H
ATOM   1384  HA  ASN A  83      37.808   2.996  22.765  1.00 22.24           H
ATOM   1385  HB2 ASN A  83      37.502   4.894  24.843  1.00 25.93           H
ATOM   1386  HB3 ASN A  83      37.240   5.201  23.304  1.00 25.93           H
ATOM   1387 HD21 ASN A  83      34.306   4.321  25.399  1.00 44.65           H
ATOM   1388 HD22 ASN A  83      35.547   5.045  25.798  1.00 44.65           H
ATOM   1389  N   GLU A  84      40.171   3.413  22.307  1.00 21.45           N
ATOM   1390  CA  GLU A  84      41.620   3.365  22.131  1.00 18.23           C
ATOM   1391  C   GLU A  84      41.932   3.753  20.693  1.00 19.01           C
ATOM   1392  O   GLU A  84      41.349   3.176  19.768  1.00 12.07           O
ATOM   1393  CB  GLU A  84      42.146   1.955  22.433  1.00 19.74           C
ATOM   1394  CG  GLU A  84      43.652   1.759  22.230  1.00 31.16           C
ATOM   1395  CD  GLU A  84      44.141   0.358  22.640  1.00 38.70           C
ATOM   1396  OE1 GLU A  84      45.380   0.143  22.670  1.00 42.78           O
ATOM   1397  OE2 GLU A  84      43.291  -0.528  22.907  1.00 42.55           O1-
ATOM   1398  H   GLU A  84      39.734   3.187  21.602  1.00 25.72           H
ATOM   1399  HA  GLU A  84      42.054   3.997  22.726  1.00 21.86           H
ATOM   1400  HB2 GLU A  84      41.943   1.732  23.354  1.00 23.67           H
ATOM   1401  HB3 GLU A  84      41.695   1.330  21.846  1.00 23.67           H
ATOM   1402  HG2 GLU A  84      43.856   1.880  21.289  1.00 37.38           H
ATOM   1403  HG3 GLU A  84      44.135   2.418  22.753  1.00 37.38           H
ATOM   1404  N   ILE A  85      42.803   4.744  20.508  1.00 12.41           N
ATOM   1405  CA  ILE A  85      43.396   5.003  19.201  1.00  9.64           C
ATOM   1406  C   ILE A  85      44.542   4.019  19.005  1.00 14.34           C
ATOM   1407  O   ILE A  85      45.529   4.035  19.754  1.00 13.58           O
ATOM   1408  CB  ILE A  85      43.884   6.449  19.074  1.00 18.33           C
ATOM   1409  CG1 ILE A  85      42.713   7.425  19.086  1.00 16.67           C
ATOM   1410  CG2 ILE A  85      44.594   6.615  17.775  1.00 13.90           C
ATOM   1411  CD1 ILE A  85      43.105   8.821  19.446  1.00 28.17           C
ATOM   1412  H   ILE A  85      43.069   5.286  21.118  1.00 14.87           H
ATOM   1413  HA  ILE A  85      42.727   4.848  18.515  1.00 11.55           H
ATOM   1414  HB  ILE A  85      44.487   6.663  19.800  1.00 21.98           H
ATOM   1415 HG12 ILE A  85      42.324   7.456  18.197  1.00 19.98           H
ATOM   1416 HG13 ILE A  85      42.054   7.122  19.730  1.00 19.98           H
ATOM   1417 HG21 ILE A  85      44.844   7.549  17.664  1.00 16.66           H
ATOM   1418 HG22 ILE A  85      45.389   6.064  17.772  1.00 16.66           H
ATOM   1419 HG23 ILE A  85      43.995   6.349  17.065  1.00 16.66           H
ATOM   1420 HD11 ILE A  85      42.306   9.371  19.439  1.00 33.79           H
ATOM   1421 HD12 ILE A  85      43.493   8.816  20.335  1.00 33.79           H
ATOM   1422 HD13 ILE A  85      43.743   9.153  18.798  1.00 33.79           H
ATOM   1423  N   ILE A  86      44.410   3.145  18.006  1.00 11.62           N
ATOM   1424  CA  ILE A  86      45.461   2.168  17.737  1.00 15.73           C
ATOM   1425  C   ILE A  86      46.585   2.812  16.944  1.00 13.85           C
ATOM   1426  O   ILE A  86      47.734   2.845  17.390  1.00 15.62           O
ATOM   1427  CB  ILE A  86      44.872   0.932  17.038  1.00 11.78           C
ATOM   1428  CG1 ILE A  86      43.882   0.272  18.029  1.00 18.60           C
ATOM   1429  CG2 ILE A  86      46.003  -0.030  16.639  1.00 15.94           C
ATOM   1430  CD1 ILE A  86      43.674  -1.188  17.884  1.00 38.41           C
ATOM   1431  H   ILE A  86      43.737   3.099  17.470  1.00 13.93           H
ATOM   1432  HA  ILE A  86      45.831   1.863  18.582  1.00 18.85           H
ATOM   1433  HB  ILE A  86      44.388   1.208  16.248  1.00 14.12           H
ATOM   1434 HG12 ILE A  86      44.219   0.403  18.932  1.00 22.30           H
ATOM   1435 HG13 ILE A  86      43.017   0.706  17.939  1.00 22.30           H
ATOM   1436 HG21 ILE A  86      45.629  -0.823  16.224  1.00 19.11           H
ATOM   1437 HG22 ILE A  86      46.596   0.413  16.009  1.00 19.11           H
ATOM   1438 HG23 ILE A  86      46.492  -0.281  17.437  1.00 19.11           H
ATOM   1439 HD11 ILE A  86      43.054  -1.472  18.572  1.00 46.08           H
ATOM   1440 HD12 ILE A  86      43.313  -1.383  17.003  1.00 46.08           H
ATOM   1441 HD13 ILE A  86      44.521  -1.638  18.013  1.00 46.08           H
ATOM   1442  N   ASP A  87      46.253   3.391  15.786  1.00 14.41           N
ATOM   1443  CA  ASP A  87      47.163   4.220  14.983  1.00 10.29           C
ATOM   1444  C   ASP A  87      46.304   5.276  14.289  1.00 11.85           C
ATOM   1445  O   ASP A  87      45.114   5.413  14.583  1.00 12.07           O
ATOM   1446  CB  ASP A  87      48.017   3.371  14.028  1.00 11.44           C
ATOM   1447  CG  ASP A  87      47.210   2.650  12.948  1.00 13.79           C
ATOM   1448  OD1 ASP A  87      47.741   1.681  12.343  1.00 17.69           O
ATOM   1449  OD2 ASP A  87      46.082   3.085  12.647  1.00 10.82           O1-
ATOM   1450  H   ASP A  87      45.472   3.319  15.438  1.00 17.27           H
ATOM   1451  HA  ASP A  87      47.770   4.699  15.574  1.00 12.33           H
ATOM   1452  HB2 ASP A  87      48.644   3.958  13.573  1.00 13.71           H
ATOM   1453  HB3 ASP A  87      48.492   2.694  14.536  1.00 13.71           H
ATOM   1454  N   ASP A  88      46.901   6.027  13.371  1.00 11.34           N
ATOM   1455  CA  ASP A  88      46.155   7.127  12.761  1.00 13.92           C
ATOM   1456  C   ASP A  88      44.984   6.646  11.910  1.00 12.16           C
ATOM   1457  O   ASP A  88      44.112   7.457  11.571  1.00 14.52           O
ATOM   1458  CB  ASP A  88      47.100   7.992  11.928  1.00 17.66           C
ATOM   1459  CG  ASP A  88      46.561   9.394  11.704  1.00 22.99           C
ATOM   1460  OD1 ASP A  88      46.565   9.826  10.530  1.00 26.89           O
ATOM   1461  OD2 ASP A  88      46.113  10.027  12.690  1.00 29.80           O1-
ATOM   1462  H   ASP A  88      47.703   5.923  13.077  1.00 13.60           H
ATOM   1463  HA  ASP A  88      45.791   7.676  13.473  1.00 16.69           H
ATOM   1464  HB2 ASP A  88      47.956   8.077  12.379  1.00 21.18           H
ATOM   1465  HB3 ASP A  88      47.224   7.576  11.061  1.00 21.18           H
ATOM   1466  N   ASN A  89      44.923   5.351  11.579  1.00 10.74           N
ATOM   1467  CA  ASN A  89      43.882   4.820  10.713  1.00 13.47           C
ATOM   1468  C   ASN A  89      42.917   3.887  11.410  1.00 10.15           C
ATOM   1469  O   ASN A  89      41.938   3.489  10.780  1.00  7.86           O
ATOM   1470  CB  ASN A  89      44.482   4.047   9.530  1.00 16.80           C
ATOM   1471  CG  ASN A  89      45.280   4.928   8.597  1.00 18.50           C
ATOM   1472  OD1 ASN A  89      44.866   6.024   8.271  1.00 19.79           O
ATOM   1473  ND2 ASN A  89      46.442   4.450   8.191  1.00 22.12           N
ATOM   1474  H   ASN A  89      45.475   4.758  11.856  1.00 12.87           H
ATOM   1475  HA  ASN A  89      43.362   5.555  10.346  1.00 16.15           H
ATOM   1476  HB2 ASN A  89      45.062   3.343   9.864  1.00 20.14           H
ATOM   1477  HB3 ASN A  89      43.762   3.655   9.013  1.00 20.14           H
ATOM   1478 HD21 ASN A  89      46.927   4.911   7.654  1.00 26.53           H
ATOM   1479 HD22 ASN A  89      46.705   3.678   8.468  1.00 26.53           H
ATOM   1480  N   ILE A  90      43.151   3.531  12.671  1.00  8.16           N
ATOM   1481  CA  ILE A  90      42.371   2.494  13.347  1.00  8.30           C
ATOM   1482  C   ILE A  90      42.030   2.972  14.752  1.00 12.51           C
ATOM   1483  O   ILE A  90      42.925   3.309  15.536  1.00 11.34           O
ATOM   1484  CB  ILE A  90      43.090   1.140  13.459  1.00 10.42           C
ATOM   1485  CG1 ILE A  90      43.389   0.569  12.075  1.00 12.82           C
ATOM   1486  CG2 ILE A  90      42.226   0.148  14.237  1.00 12.23           C
ATOM   1487  CD1 ILE A  90      44.350  -0.586  12.122  1.00 16.36           C
ATOM   1488  H   ILE A  90      43.748   3.904  13.165  1.00  9.77           H
ATOM   1489  HA  ILE A  90      41.553   2.350  12.850  1.00  9.95           H
ATOM   1490  HB  ILE A  90      43.925   1.265  13.935  1.00 12.48           H
ATOM   1491 HG12 ILE A  90      42.567   0.226  11.687  1.00 15.37           H
ATOM   1492 HG13 ILE A  90      43.770   1.260  11.507  1.00 15.37           H
ATOM   1493 HG21 ILE A  90      42.681  -0.705  14.259  1.00 14.66           H
ATOM   1494 HG22 ILE A  90      42.084   0.451  15.149  1.00 14.66           H
ATOM   1495 HG23 ILE A  90      41.374   0.058  13.785  1.00 14.66           H
ATOM   1496 HD11 ILE A  90      44.464  -0.927  11.220  1.00 19.62           H
ATOM   1497 HD12 ILE A  90      45.198  -0.258  12.466  1.00 19.62           H
ATOM   1498 HD13 ILE A  90      44.003  -1.284  12.698  1.00 19.62           H
ATOM   1499  N   ILE A  91      40.742   2.972  15.061  1.00  8.65           N
ATOM   1500  CA  ILE A  91      40.211   3.267  16.389  1.00 11.57           C
ATOM   1501  C   ILE A  91      39.359   2.102  16.864  1.00  7.64           C
ATOM   1502  O   ILE A  91      38.581   1.538  16.096  1.00  8.80           O
ATOM   1503  CB  ILE A  91      39.380   4.559  16.356  1.00 10.48           C
ATOM   1504  CG1 ILE A  91      40.304   5.747  16.111  1.00 13.92           C
ATOM   1505  CG2 ILE A  91      38.584   4.693  17.653  1.00 16.42           C
ATOM   1506  CD1 ILE A  91      39.595   7.030  15.938  1.00 19.29           C
ATOM   1507  H   ILE A  91      40.129   2.796  14.488  1.00 10.36           H
ATOM   1508  HA  ILE A  91      40.936   3.385  17.026  1.00 13.87           H
ATOM   1509  HB  ILE A  91      38.756   4.500  15.616  1.00 12.56           H
ATOM   1510 HG12 ILE A  91      40.904   5.841  16.870  1.00 16.69           H
ATOM   1511 HG13 ILE A  91      40.818   5.585  15.305  1.00 16.69           H
ATOM   1512 HG21 ILE A  91      38.068   5.513  17.609  1.00 19.69           H
ATOM   1513 HG22 ILE A  91      37.983   3.940  17.750  1.00 19.69           H
ATOM   1514 HG23 ILE A  91      39.196   4.736  18.406  1.00 19.69           H
ATOM   1515 HD11 ILE A  91      40.253   7.731  15.792  1.00 23.13           H
ATOM   1516 HD12 ILE A  91      39.010   6.951  15.169  1.00 23.13           H
ATOM   1517 HD13 ILE A  91      39.078   7.226  16.732  1.00 23.13           H
ATOM   1518  N   HIS A  92      39.521   1.734  18.123  1.00 13.17           N
ATOM   1519  CA  HIS A  92      38.691   0.759  18.828  1.00 10.08           C
ATOM   1520  C   HIS A  92      37.727   1.506  19.738  1.00 11.75           C
ATOM   1521  O   HIS A  92      38.104   2.505  20.357  1.00 11.76           O
ATOM   1522  CB  HIS A  92      39.575  -0.139  19.709  1.00  9.89           C
ATOM   1523  CG  HIS A  92      40.113  -1.369  19.055  1.00 15.15           C
ATOM   1524  ND1 HIS A  92      40.100  -1.575  17.694  1.00 22.83           N1+
ATOM   1525  CD2 HIS A  92      40.697  -2.468  19.597  1.00 11.95           C
ATOM   1526  CE1 HIS A  92      40.638  -2.753  17.428  1.00 16.51           C
ATOM   1527  NE2 HIS A  92      41.007  -3.315  18.565  1.00 22.12           N
ATOM   1528  H   HIS A  92      40.140   2.063  18.616  1.00 15.79           H
ATOM   1529  HA  HIS A  92      38.179   0.216  18.208  1.00 12.09           H
ATOM   1530  HB2 HIS A  92      39.045  -0.421  20.469  1.00 11.86           H
ATOM   1531  HB3 HIS A  92      40.336   0.382  20.017  1.00 11.86           H
ATOM   1532  HD1 HIS A  92      39.781  -1.025  17.109  1.00 27.38           H
ATOM   1533  HD2 HIS A  92      40.847  -2.632  20.497  1.00 14.32           H
ATOM   1534  HE1 HIS A  92      40.744  -3.106  16.583  1.00 19.80           H
ATOM   1535  HE2 HIS A  92      41.390  -4.085  18.646  1.00 26.53           H
ATOM   1536  N   ALA A  93      36.486   1.044  19.824  1.00 11.35           N
ATOM   1537  CA  ALA A  93      35.514   1.700  20.698  1.00 13.92           C
ATOM   1538  C   ALA A  93      34.367   0.743  20.997  1.00 10.98           C
ATOM   1539  O   ALA A  93      34.160  -0.236  20.290  1.00 10.54           O
ATOM   1540  CB  ALA A  93      34.978   3.003  20.074  1.00 15.84           C
ATOM   1541  H   ALA A  93      36.187   0.366  19.390  1.00 13.60           H
ATOM   1542  HA  ALA A  93      35.940   1.922  21.540  1.00 16.69           H
ATOM   1543  HB1 ALA A  93      34.357   3.415  20.696  1.00 18.99           H
ATOM   1544  HB2 ALA A  93      35.718   3.609  19.906  1.00 18.99           H
ATOM   1545  HB3 ALA A  93      34.536   2.791  19.238  1.00 18.99           H
ATOM   1546  N   SER A  94      33.622   1.027  22.073  1.00 11.24           N
ATOM   1547  CA  SER A  94      32.471   0.216  22.431  1.00 12.57           C
ATOM   1548  C   SER A  94      31.140   0.899  22.136  1.00 12.72           C
ATOM   1549  O   SER A  94      30.091   0.315  22.398  1.00 13.75           O
ATOM   1550  CB  SER A  94      32.544  -0.174  23.913  1.00 19.14           C
ATOM   1551  OG  SER A  94      32.683   0.993  24.700  1.00 21.81           O
ATOM   1552  H   SER A  94      33.773   1.680  22.611  1.00 13.48           H
ATOM   1553  HA  SER A  94      32.494  -0.607  21.912  1.00 15.07           H
ATOM   1554  HB2 SER A  94      31.721  -0.624  24.154  1.00 22.95           H
ATOM   1555  HB3 SER A  94      33.302  -0.762  24.068  1.00 22.95           H
ATOM   1556  HG  SER A  94      32.577   0.794  25.504  1.00 26.15           H
ATOM   1557  N   SER A  95      31.153   2.123  21.629  1.00 11.99           N
ATOM   1558  CA  SER A  95      29.935   2.749  21.178  1.00 13.70           C
ATOM   1559  C   SER A  95      30.269   3.780  20.118  1.00 11.95           C
ATOM   1560  O   SER A  95      31.364   4.347  20.085  1.00 10.83           O
ATOM   1561  CB  SER A  95      29.172   3.403  22.341  1.00 19.15           C
ATOM   1562  OG  SER A  95      29.813   4.570  22.740  1.00 17.50           O
ATOM   1563  H   SER A  95      31.855   2.611  21.545  1.00 14.37           H
ATOM   1564  HA  SER A  95      29.366   2.075  20.775  1.00 16.42           H
ATOM   1565  HB2 SER A  95      28.275   3.617  22.041  1.00 22.96           H
ATOM   1566  HB3 SER A  95      29.146   2.791  23.091  1.00 22.96           H
ATOM   1567  HG  SER A  95      29.319   5.002  23.266  1.00 20.98           H
ATOM   1568  N   ILE A  96      29.313   4.000  19.226  1.00 13.71           N
ATOM   1569  CA  ILE A  96      29.547   4.934  18.135  1.00  8.91           C
ATOM   1570  C   ILE A  96      29.875   6.324  18.674  1.00 11.63           C
ATOM   1571  O   ILE A  96      30.841   6.969  18.241  1.00 12.33           O
ATOM   1572  CB  ILE A  96      28.339   4.946  17.177  1.00 21.02           C
ATOM   1573  CG1 ILE A  96      28.566   5.972  16.066  1.00 21.61           C
ATOM   1574  CG2 ILE A  96      27.018   5.216  17.916  1.00 20.01           C
ATOM   1575  CD1 ILE A  96      27.565   5.833  14.921  1.00 23.83           C
ATOM   1576  H   ILE A  96      28.542   3.623  19.222  1.00 16.44           H
ATOM   1577  HA  ILE A  96      30.313   4.620  17.627  1.00 10.68           H
ATOM   1578  HB  ILE A  96      28.269   4.070  16.768  1.00 25.21           H
ATOM   1579 HG12 ILE A  96      28.483   6.869  16.430  1.00 25.92           H
ATOM   1580 HG13 ILE A  96      29.455   5.840  15.704  1.00 25.92           H
ATOM   1581 HG21 ILE A  96      26.291   5.177  17.276  1.00 24.00           H
ATOM   1582 HG22 ILE A  96      26.880   4.537  18.593  1.00 24.00           H
ATOM   1583 HG23 ILE A  96      27.054   6.095  18.326  1.00 24.00           H
ATOM   1584 HD11 ILE A  96      27.771   6.493  14.241  1.00 28.58           H
ATOM   1585 HD12 ILE A  96      27.636   4.939  14.545  1.00 28.58           H
ATOM   1586 HD13 ILE A  96      26.667   5.975  15.258  1.00 28.58           H
ATOM   1587  N   GLU A  97      29.090   6.826  19.637  1.00 13.70           N
ATOM   1588  CA  GLU A  97      29.307   8.216  20.020  1.00 13.51           C
ATOM   1589  C   GLU A  97      30.632   8.390  20.764  1.00 13.12           C
ATOM   1590  O   GLU A  97      31.342   9.381  20.552  1.00 15.26           O
ATOM   1591  CB  GLU A  97      28.113   8.764  20.818  1.00 15.81           C
ATOM   1592  CG  GLU A  97      28.027  10.262  20.725  1.00 26.45           C
ATOM   1593  CD  GLU A  97      26.707  10.858  21.225  1.00 18.30           C
ATOM   1594  OE1 GLU A  97      25.713  10.110  21.386  1.00 16.48           O
ATOM   1595  OE2 GLU A  97      26.686  12.083  21.429  1.00 21.62           O1-
ATOM   1596  H   GLU A  97      28.470   6.406  20.055  1.00 16.42           H
ATOM   1597  HA  GLU A  97      29.380   8.743  19.203  1.00 16.19           H
ATOM   1598  HB2 GLU A  97      27.284   8.396  20.470  1.00 18.96           H
ATOM   1599  HB3 GLU A  97      28.223   8.534  21.754  1.00 18.96           H
ATOM   1600  HG2 GLU A  97      28.756  10.650  21.234  1.00 31.72           H
ATOM   1601  HG3 GLU A  97      28.109  10.510  19.790  1.00 31.72           H
ATOM   1602  N   SER A  98      31.011   7.416  21.585  1.00 11.34           N
ATOM   1603  CA  SER A  98      32.325   7.452  22.223  1.00 18.76           C
ATOM   1604  C   SER A  98      33.443   7.483  21.196  1.00 15.45           C
ATOM   1605  O   SER A  98      34.442   8.190  21.382  1.00 14.01           O
ATOM   1606  CB  SER A  98      32.494   6.246  23.159  1.00 24.38           C
ATOM   1607  OG  SER A  98      31.662   6.395  24.305  0.53 21.92           O
ATOM   1608  H   SER A  98      30.532   6.728  21.778  1.00 13.60           H
ATOM   1609  HA  SER A  98      32.386   8.265  22.750  1.00 22.49           H
ATOM   1610  HB2 SER A  98      32.247   5.433  22.687  1.00 29.25           H
ATOM   1611  HB3 SER A  98      33.416   6.191  23.448  1.00 29.25           H
ATOM   1612  HG  SER A  98      30.860   6.506  24.076  1.00 26.28           H
ATOM   1613  N   SER A  99      33.301   6.707  20.109  1.00 14.00           N
ATOM   1614  CA  SER A  99      34.351   6.641  19.088  1.00 11.36           C
ATOM   1615  C   SER A  99      34.548   7.996  18.404  1.00 19.07           C
ATOM   1616  O   SER A  99      35.677   8.395  18.086  1.00 15.71           O
ATOM   1617  CB  SER A  99      33.992   5.574  18.045  1.00 12.83           C
ATOM   1618  OG  SER A  99      33.100   6.060  17.015  1.00 13.87           O
ATOM   1619  H   SER A  99      32.613   6.213  19.945  1.00 16.78           H
ATOM   1620  HA  SER A  99      35.188   6.396  19.512  1.00 13.61           H
ATOM   1621  HB2 SER A  99      34.806   5.275  17.610  1.00 15.38           H
ATOM   1622  HB3 SER A  99      33.569   4.825  18.489  1.00 15.38           H
ATOM   1623  HG  SER A  99      32.340   6.217  17.332  1.00 16.63           H
ATOM   1624  N   LEU A 100      33.455   8.720  18.175  1.00 14.78           N
ATOM   1625  CA  LEU A 100      33.542   9.967  17.429  1.00 18.84           C
ATOM   1626  C   LEU A 100      34.151  11.088  18.275  1.00 18.79           C
ATOM   1627  O   LEU A 100      34.679  12.065  17.730  1.00 15.39           O
ATOM   1628  CB  LEU A 100      32.144  10.302  16.905  1.00 15.86           C
ATOM   1629  CG  LEU A 100      31.715   9.336  15.776  1.00 23.57           C
ATOM   1630  CD1 LEU A 100      30.241   9.433  15.477  1.00 27.62           C
ATOM   1631  CD2 LEU A 100      32.540   9.540  14.500  1.00 29.21           C
ATOM   1632  H   LEU A 100      32.665   8.517  18.445  1.00 17.71           H
ATOM   1633  HA  LEU A 100      34.125   9.836  16.665  1.00 22.59           H
ATOM   1634  HB2 LEU A 100      31.498  10.215  17.625  1.00 19.02           H
ATOM   1635  HB3 LEU A 100      32.135  11.205  16.551  1.00 19.02           H
ATOM   1636  HG  LEU A 100      31.876   8.425  16.072  1.00 28.27           H
ATOM   1637 HD11 LEU A 100      30.025   8.798  14.774  1.00 33.13           H
ATOM   1638 HD12 LEU A 100      29.741   9.218  16.281  1.00 33.13           H
ATOM   1639 HD13 LEU A 100      30.033  10.333  15.189  1.00 33.13           H
ATOM   1640 HD21 LEU A 100      32.239   8.913  13.822  1.00 35.03           H
ATOM   1641 HD22 LEU A 100      32.407  10.450  14.187  1.00 35.03           H
ATOM   1642 HD23 LEU A 100      33.478   9.386  14.692  1.00 35.03           H
ATOM   1643  N   ASN A 101      34.189  10.924  19.593  1.00 18.30           N
ATOM   1644  CA  ASN A 101      34.913  11.879  20.420  1.00 20.65           C
ATOM   1645  C   ASN A 101      36.420  11.790  20.237  1.00 27.64           C
ATOM   1646  O   ASN A 101      37.131  12.749  20.552  1.00 26.64           O
ATOM   1647  CB  ASN A 101      34.500  11.657  21.879  1.00 23.33           C
ATOM   1648  CG  ASN A 101      33.062  12.178  22.162  1.00 30.54           C
ATOM   1649  OD1 ASN A 101      32.648  13.204  21.607  1.00 41.06           O
ATOM   1650  ND2 ASN A 101      32.293  11.443  22.982  1.00 40.71           N
ATOM   1651  H   ASN A 101      33.806  10.290  20.030  1.00 21.94           H
ATOM   1652  HA  ASN A 101      34.655  12.777  20.164  1.00 24.77           H
ATOM   1653  HB2 ASN A 101      34.514  10.703  22.050  1.00 27.98           H
ATOM   1654  HB3 ASN A 101      35.135  12.100  22.465  1.00 27.98           H
ATOM   1655 HD21 ASN A 101      31.508  11.722  23.210  1.00 48.84           H
ATOM   1656 HD22 ASN A 101      32.573  10.679  23.265  1.00 48.84           H
ATOM   1657  N   LEU A 102      36.920  10.690  19.699  1.00 24.26           N
ATOM   1658  CA  LEU A 102      38.348  10.520  19.455  1.00 27.61           C
ATOM   1659  C   LEU A 102      38.805  11.031  18.093  1.00 37.59           C
ATOM   1660  O   LEU A 102      40.007  10.966  17.809  1.00 30.54           O
ATOM   1661  CB  LEU A 102      38.738   9.054  19.534  1.00 27.24           C
ATOM   1662  CG  LEU A 102      39.044   8.309  20.829  1.00 24.92           C
ATOM   1663  CD1 LEU A 102      39.226   9.204  22.031  1.00 31.63           C
ATOM   1664  CD2 LEU A 102      37.998   7.241  21.017  1.00 30.18           C
ATOM   1665  H   LEU A 102      36.447  10.012  19.459  1.00 29.09           H
ATOM   1666  HA  LEU A 102      38.839  11.008  20.137  1.00 33.11           H
ATOM   1667  HB2 LEU A 102      38.024   8.555  19.109  1.00 32.67           H
ATOM   1668  HB3 LEU A 102      39.537   8.957  18.993  1.00 32.67           H
ATOM   1669  HG  LEU A 102      39.884   7.842  20.707  1.00 29.89           H
ATOM   1670 HD11 LEU A 102      39.286   8.643  22.819  1.00 37.95           H
ATOM   1671 HD12 LEU A 102      40.048   9.707  21.920  1.00 37.95           H
ATOM   1672 HD13 LEU A 102      38.471   9.807  22.104  1.00 37.95           H
ATOM   1673 HD21 LEU A 102      38.157   6.777  21.851  1.00 36.20           H
ATOM   1674 HD22 LEU A 102      37.122   7.664  21.023  1.00 36.20           H
ATOM   1675 HD23 LEU A 102      38.056   6.615  20.279  1.00 36.20           H
ATOM   1676  N   VAL A 103      37.901  11.508  17.234  1.00 30.29           N
ATOM   1677  CA  VAL A 103      38.288  11.882  15.874  1.00 34.13           C
ATOM   1678  C   VAL A 103      38.194  13.392  15.681  1.00 25.79           C
ATOM   1679  O   VAL A 103      37.324  14.082  16.232  1.00 29.61           O
ATOM   1680  CB  VAL A 103      37.448  11.150  14.795  1.00 31.02           C
ATOM   1681  CG1 VAL A 103      37.313   9.666  15.153  1.00 29.48           C
ATOM   1682  CG2 VAL A 103      36.087  11.783  14.610  1.00 32.59           C
ATOM   1683  H   VAL A 103      37.067  11.626  17.413  1.00 36.33           H
ATOM   1684  HA  VAL A 103      39.216  11.636  15.738  1.00 40.93           H
ATOM   1685  HB  VAL A 103      37.909  11.202  13.942  1.00 37.20           H
ATOM   1686 HG11 VAL A 103      36.851   9.207  14.435  1.00 35.36           H
ATOM   1687 HG12 VAL A 103      38.204   9.297  15.269  1.00 35.36           H
ATOM   1688 HG13 VAL A 103      36.814   9.578  15.980  1.00 35.36           H
ATOM   1689 HG21 VAL A 103      35.599  11.252  13.960  1.00 39.09           H
ATOM   1690 HG22 VAL A 103      35.610  11.776  15.456  1.00 39.09           H
ATOM   1691 HG23 VAL A 103      36.176  12.690  14.282  1.00 39.09           H
ATOM   1692  N   SER A 104      39.085  13.883  14.832  1.00 33.43           N
ATOM   1693  CA  SER A 104      39.066  15.237  14.296  1.00 29.15           C
ATOM   1694  C   SER A 104      39.439  15.160  12.811  1.00 22.96           C
ATOM   1695  O   SER A 104      39.964  14.152  12.333  1.00 24.20           O
ATOM   1696  CB  SER A 104      40.048  16.132  15.060  1.00 42.19           C
ATOM   1697  OG  SER A 104      41.371  15.616  14.930  1.00 44.85           O
ATOM   1698  H   SER A 104      39.736  13.411  14.529  1.00 40.10           H
ATOM   1699  HA  SER A 104      38.175  15.617  14.373  1.00 34.97           H
ATOM   1700  HB2 SER A 104      40.016  17.031  14.700  1.00 50.61           H
ATOM   1701  HB3 SER A 104      39.793  16.141  15.997  1.00 50.61           H
ATOM   1702  HG  SER A 104      41.868  15.938  15.525  1.00 53.80           H
ATOM   1703  N   ASP A 105      39.143  16.220  12.068  1.00 27.00           N
ATOM   1704  CA  ASP A 105      39.531  16.286  10.657  1.00 30.41           C
ATOM   1705  C   ASP A 105      38.835  15.180   9.860  1.00 25.60           C
ATOM   1706  O   ASP A 105      39.409  14.587   8.937  1.00 23.21           O
ATOM   1707  CB  ASP A 105      41.056  16.194  10.479  1.00 37.54           C
ATOM   1708  H   ASP A 105      38.700  16.903  12.345  1.00 32.38           H
ATOM   1709  HA  ASP A 105      39.236  17.140  10.301  1.00 36.47           H
ATOM   1710  HB1 ASP A 105      41.513  16.794  11.080  1.00 45.04           H
ATOM   1711  HB3 ASP A 105      41.290  16.391   9.559  1.00 45.04           H
ATOM   1712  N   VAL A 106      37.584  14.903  10.216  1.00 19.57           N
ATOM   1713  CA  VAL A 106      36.736  13.965   9.484  1.00 17.33           C
ATOM   1714  C   VAL A 106      35.586  14.743   8.855  1.00 17.42           C
ATOM   1715  O   VAL A 106      34.950  15.564   9.520  1.00 17.66           O
ATOM   1716  CB  VAL A 106      36.229  12.847  10.415  1.00 18.03           C
ATOM   1717  CG1 VAL A 106      35.088  12.108   9.785  1.00 15.16           C
ATOM   1718  CG2 VAL A 106      37.375  11.881  10.700  1.00 22.42           C
ATOM   1719  H   VAL A 106      37.197  15.245  10.904  1.00 23.46           H
ATOM   1720  HA  VAL A 106      37.244  13.562   8.765  1.00 20.78           H
ATOM   1721  HB  VAL A 106      35.915  13.223  11.253  1.00 21.62           H
ATOM   1722 HG11 VAL A 106      34.868  11.347  10.346  1.00 18.17           H
ATOM   1723 HG12 VAL A 106      34.316  12.692   9.708  1.00 18.17           H
ATOM   1724 HG13 VAL A 106      35.372  11.805   8.911  1.00 18.17           H
ATOM   1725 HG21 VAL A 106      37.057  11.152  11.259  1.00 26.88           H
ATOM   1726 HG22 VAL A 106      37.706  11.529   9.859  1.00 26.88           H
ATOM   1727 HG23 VAL A 106      38.085  12.363  11.154  1.00 26.88           H
ATOM   1728  N   GLU A 107      35.319  14.491   7.571  1.00 11.72           N
ATOM   1729  CA  GLU A 107      34.181  15.126   6.899  1.00 14.04           C
ATOM   1730  C   GLU A 107      32.892  14.338   7.099  1.00 15.75           C
ATOM   1731  O   GLU A 107      31.973  14.821   7.757  1.00 15.09           O
ATOM   1732  CB  GLU A 107      34.479  15.309   5.413  1.00 13.35           C
ATOM   1733  CG  GLU A 107      33.489  16.167   4.714  1.00 18.24           C
ATOM   1734  CD  GLU A 107      33.956  16.470   3.296  1.00 24.99           C
ATOM   1735  OE1 GLU A 107      33.490  15.826   2.355  1.00 32.51           O
ATOM   1736  OE2 GLU A 107      34.849  17.312   3.149  1.00 32.41           O1-
ATOM   1737  H   GLU A 107      35.774  13.962   7.070  1.00 14.05           H
ATOM   1738  HA  GLU A 107      34.040  15.998   7.296  1.00 16.83           H
ATOM   1739  HB2 GLU A 107      35.351  15.715   5.317  1.00 16.00           H
ATOM   1740  HB3 GLU A 107      34.473  14.442   4.981  1.00 16.00           H
ATOM   1741  HG2 GLU A 107      32.644  15.696   4.653  1.00 21.88           H
ATOM   1742  HG3 GLU A 107      33.388  16.995   5.204  1.00 21.88           H
ATOM   1743  N   ARG A 108      32.797  13.139   6.534  1.00  8.79           N
ATOM   1744  CA  ARG A 108      31.612  12.304   6.719  1.00  8.18           C
ATOM   1745  C   ARG A 108      31.912  11.008   7.466  1.00  9.40           C
ATOM   1746  O   ARG A 108      33.037  10.492   7.454  1.00  9.63           O
ATOM   1747  CB  ARG A 108      30.999  11.947   5.380  1.00 14.76           C
ATOM   1748  CG  ARG A 108      30.341  13.092   4.688  1.00 18.87           C
ATOM   1749  CD  ARG A 108      29.903  12.620   3.349  1.00 21.68           C
ATOM   1750  NE  ARG A 108      28.981  13.540   2.744  1.00 26.33           N
ATOM   1751  CZ  ARG A 108      28.675  13.534   1.460  1.00 23.95           C
ATOM   1752  NH1 ARG A 108      27.807  14.428   1.025  1.00 29.15           N
ATOM   1753  NH2 ARG A 108      29.235  12.649   0.628  1.00 20.34           N1+
ATOM   1754  H   ARG A 108      33.395  12.787   6.027  1.00 10.54           H
ATOM   1755  HA  ARG A 108      30.943  12.785   7.230  1.00  9.80           H
ATOM   1756  HB2 ARG A 108      31.707  11.629   4.799  1.00 17.69           H
ATOM   1757  HB3 ARG A 108      30.346  11.246   5.518  1.00 17.69           H
ATOM   1758  HG2 ARG A 108      29.558  13.376   5.186  1.00 22.63           H
ATOM   1759  HG3 ARG A 108      30.976  13.816   4.578  1.00 22.63           H
ATOM   1760  HD2 ARG A 108      30.675  12.541   2.763  1.00 26.00           H
ATOM   1761  HD3 ARG A 108      29.453  11.765   3.444  1.00 26.00           H
ATOM   1762  HE  ARG A 108      28.581  14.102   3.255  1.00 31.58           H
ATOM   1763 HH11 ARG A 108      27.458  14.986   1.580  1.00 34.97           H
ATOM   1764 HH12 ARG A 108      27.589  14.452   0.195  1.00 34.97           H
ATOM   1765 HH21 ARG A 108      29.804  12.071   0.918  1.00 24.40           H
ATOM   1766 HH22 ARG A 108      29.031  12.659  -0.209  1.00 24.40           H
ATOM   1767  N   VAL A 109      30.847  10.428   8.019  1.00  8.10           N
ATOM   1768  CA  VAL A 109      30.932   9.216   8.828  1.00  8.74           C
ATOM   1769  C   VAL A 109      29.922   8.249   8.251  1.00  7.03           C
ATOM   1770  O   VAL A 109      28.752   8.609   8.081  1.00  8.59           O
ATOM   1771  CB  VAL A 109      30.626   9.474  10.318  0.99  8.40           C
ATOM   1772  CG1 VAL A 109      30.691   8.176  11.116  0.71  9.78           C
ATOM   1773  CG2 VAL A 109      31.566  10.482  10.885  0.94 10.34           C
ATOM   1774  H   VAL A 109      30.049  10.721   7.921  1.00  9.71           H
ATOM   1775  HA  VAL A 109      31.820   8.826   8.754  1.00 10.47           H
ATOM   1776  HB  VAL A 109      29.724   9.823  10.400  1.00 10.07           H
ATOM   1777 HG11 VAL A 109      30.583   8.394  12.057  1.00 11.72           H
ATOM   1778 HG12 VAL A 109      29.963   7.609  10.828  1.00 11.72           H
ATOM   1779 HG13 VAL A 109      31.549   7.749  10.974  1.00 11.72           H
ATOM   1780 HG21 VAL A 109      31.343  10.614  11.821  1.00 12.39           H
ATOM   1781 HG22 VAL A 109      32.474  10.145  10.808  0.48 12.39           H
ATOM   1782 HG23 VAL A 109      31.469  11.310  10.396  1.00 12.39           H
ATOM   1783  N   PHE A 110      30.391   7.060   7.885  1.00  6.67           N
ATOM   1784  CA  PHE A 110      29.582   6.002   7.297  1.00  6.05           C
ATOM   1785  C   PHE A 110      29.605   4.781   8.203  1.00  8.63           C
ATOM   1786  O   PHE A 110      30.691   4.306   8.590  1.00  9.65           O
ATOM   1787  CB  PHE A 110      30.130   5.587   5.925  1.00  8.32           C
ATOM   1788  CG  PHE A 110      30.057   6.659   4.889  1.00  6.59           C
ATOM   1789  CD1 PHE A 110      28.900   6.850   4.139  1.00  8.54           C
ATOM   1790  CD2 PHE A 110      31.147   7.481   4.676  1.00 10.21           C
ATOM   1791  CE1 PHE A 110      28.838   7.840   3.172  1.00 12.74           C
ATOM   1792  CE2 PHE A 110      31.098   8.456   3.694  1.00 11.67           C
ATOM   1793  CZ  PHE A 110      29.935   8.658   2.976  1.00 10.87           C
ATOM   1794  H   PHE A 110      31.217   6.833   7.986  1.00  7.99           H
ATOM   1795  HA  PHE A 110      28.672   6.304   7.175  1.00  7.24           H
ATOM   1796  HB2 PHE A 110      31.067   5.341   6.012  1.00  9.97           H
ATOM   1797  HB3 PHE A 110      29.625   4.830   5.594  1.00  9.97           H
ATOM   1798  HD1 PHE A 110      28.163   6.305   4.275  1.00 10.23           H
ATOM   1799  HD2 PHE A 110      31.924   7.352   5.168  1.00 12.24           H
ATOM   1800  HE1 PHE A 110      28.066   7.965   2.673  1.00 15.28           H
ATOM   1801  HE2 PHE A 110      31.828   9.016   3.553  1.00 13.99           H
ATOM   1802  HZ  PHE A 110      29.913   9.319   2.325  1.00 13.03           H
ATOM   1803  N   ILE A 111      28.437   4.178   8.429  1.00  4.79           N
ATOM   1804  CA  ILE A 111      28.344   2.832   9.023  1.00  6.27           C
ATOM   1805  C   ILE A 111      28.291   1.799   7.888  1.00  8.30           C
ATOM   1806  O   ILE A 111      27.415   1.932   7.027  1.00  6.76           O
ATOM   1807  CB  ILE A 111      27.095   2.724   9.906  1.00  7.13           C
ATOM   1808  CG1 ILE A 111      27.222   3.633  11.156  1.00  6.35           C
ATOM   1809  CG2 ILE A 111      26.841   1.297  10.317  1.00  8.99           C
ATOM   1810  CD1 ILE A 111      25.876   3.898  11.847  1.00 12.50           C
ATOM   1811  H   ILE A 111      27.679   4.525   8.244  1.00  5.73           H
ATOM   1812  HA  ILE A 111      29.133   2.670   9.572  1.00  7.51           H
ATOM   1813  HB  ILE A 111      26.334   3.047   9.389  1.00  8.54           H
ATOM   1814 HG12 ILE A 111      27.807   3.193  11.796  1.00  7.60           H
ATOM   1815 HG13 ILE A 111      27.601   4.486  10.891  1.00  7.60           H
ATOM   1816 HG21 ILE A 111      26.046   1.265  10.873  1.00 10.78           H
ATOM   1817 HG22 ILE A 111      26.693   0.754   9.529  1.00 10.78           H
ATOM   1818 HG23 ILE A 111      27.609   0.966  10.812  1.00 10.78           H
ATOM   1819 HD11 ILE A 111      26.035   4.459  12.621  1.00 14.98           H
ATOM   1820 HD12 ILE A 111      25.285   4.350  11.225  1.00 14.98           H
ATOM   1821 HD13 ILE A 111      25.485   3.053  12.110  1.00 14.98           H
ATOM   1822  N   ILE A 112      29.228   0.806   7.854  1.00  5.03           N
ATOM   1823  CA  ILE A 112      29.380  -0.011   6.620  1.00  7.05           C
ATOM   1824  C   ILE A 112      29.075  -1.506   6.793  1.00  8.46           C
ATOM   1825  O   ILE A 112      29.201  -2.373   5.949  1.00  9.99           O
ATOM   1826  CB  ILE A 112      30.808   0.155   6.042  1.00  7.91           C
ATOM   1827  CG1 ILE A 112      31.852  -0.480   6.984  1.00  8.22           C
ATOM   1828  CG2 ILE A 112      31.058   1.621   5.706  1.00  8.01           C
ATOM   1829  CD1 ILE A 112      33.189  -0.725   6.301  1.00  9.62           C
ATOM   1830  H   ILE A 112      29.973   0.736   8.554  1.00  6.02           H
ATOM   1831  HA  ILE A 112      28.614   0.390   5.872  1.00  8.44           H
ATOM   1832  HB  ILE A 112      30.824  -0.434   5.075  1.00  9.48           H
ATOM   1833 HG12 ILE A 112      31.997   0.154   7.882  1.00  9.85           H
ATOM   1834 HG13 ILE A 112      31.474  -1.452   7.363  1.00  9.85           H
ATOM   1835 HG21 ILE A 112      32.027   1.746   5.207  1.00  9.60           H
ATOM   1836 HG22 ILE A 112      30.294   1.995   5.010  1.00  9.60           H
ATOM   1837 HG23 ILE A 112      31.051   2.268   6.585  1.00  9.60           H
ATOM   1838 HD11 ILE A 112      33.932  -1.126   6.996  1.00 11.53           H
ATOM   1839 HD12 ILE A 112      33.075  -1.447   5.480  1.00 11.53           H
ATOM   1840 HD13 ILE A 112      33.592   0.200   5.867  1.00 11.53           H
ATOM   1841  N   GLY A 113      28.602  -1.809   8.042  1.00  7.69           N
ATOM   1842  CA  GLY A 113      28.079  -3.095   8.491  1.00  9.24           C
ATOM   1843  C   GLY A 113      28.729  -3.626   9.771  1.00  8.14           C
ATOM   1844  O   GLY A 113      29.538  -2.972  10.422  1.00  8.49           O
ATOM   1845  H   GLY A 113      28.560  -1.214   8.650  1.00  9.21           H
ATOM   1846  HA2 GLY A 113      27.139  -2.982   8.676  1.00 11.07           H
ATOM   1847  HA3 GLY A 113      28.187  -3.760   7.781  1.00 11.07           H
ATOM   1848  N   GLY A 114      28.342  -4.837  10.156  1.00  7.52           N
ATOM   1849  CA  GLY A 114      27.401  -5.714   9.466  1.00  6.92           C
ATOM   1850  C   GLY A 114      25.992  -5.678  10.034  1.00  7.89           C
ATOM   1851  O   GLY A 114      25.520  -4.644  10.484  1.00  7.70           O
ATOM   1852  H   GLY A 114      28.637  -5.187  10.883  1.00  9.01           H
ATOM   1853  HA2 GLY A 114      27.376  -5.538   8.510  1.00  8.29           H
ATOM   1854  HA3 GLY A 114      27.742  -6.607   9.565  1.00  8.29           H
ATOM   1855  N   ALA A 115      25.312  -6.840  10.029  1.00 10.08           N
ATOM   1856  CA  ALA A 115      23.868  -6.886  10.269  1.00 10.06           C
ATOM   1857  C   ALA A 115      23.491  -6.431  11.669  1.00 10.83           C
ATOM   1858  O   ALA A 115      22.537  -5.650  11.842  1.00 10.05           O
ATOM   1859  CB  ALA A 115      23.360  -8.302  10.040  1.00 12.01           C
ATOM   1860  H   ALA A 115      25.669  -7.607   9.890  1.00 12.08           H
ATOM   1861  HA  ALA A 115      23.424  -6.301   9.630  1.00 12.06           H
ATOM   1862  HB1 ALA A 115      22.414  -8.330  10.253  1.00 14.39           H
ATOM   1863  HB2 ALA A 115      23.507  -8.539   9.114  1.00 14.39           H
ATOM   1864  HB3 ALA A 115      23.850  -8.907  10.615  1.00 14.39           H
ATOM   1865  N   GLU A 116      24.223  -6.898  12.689  1.00 11.83           N
ATOM   1866  CA  GLU A 116      23.870  -6.503  14.046  1.00 11.56           C
ATOM   1867  C   GLU A 116      24.070  -5.007  14.218  1.00 11.71           C
ATOM   1868  O   GLU A 116      23.217  -4.308  14.790  1.00 11.05           O
ATOM   1869  CB  GLU A 116      24.694  -7.304  15.067  1.00 12.10           C
ATOM   1870  CG  GLU A 116      24.240  -7.090  16.503  1.00 20.14           C
ATOM   1871  CD  GLU A 116      25.014  -7.920  17.518  1.00 25.03           C
ATOM   1872  OE1 GLU A 116      24.893  -7.599  18.713  1.00 32.18           O
ATOM   1873  OE2 GLU A 116      25.743  -8.869  17.142  1.00 25.35           O1-
ATOM   1874  H   GLU A 116      24.916  -7.405  12.613  1.00 14.18           H
ATOM   1875  HA  GLU A 116      22.934  -6.705  14.197  1.00 13.85           H
ATOM   1876  HB2 GLU A 116      24.603  -8.247  14.862  1.00 14.50           H
ATOM   1877  HB3 GLU A 116      25.628  -7.050  15.000  1.00 14.50           H
ATOM   1878  HG2 GLU A 116      24.341  -6.158  16.742  1.00 24.15           H
ATOM   1879  HG3 GLU A 116      23.306  -7.349  16.576  1.00 24.15           H
ATOM   1880  N   ILE A 117      25.165  -4.491  13.661  1.00 10.96           N
ATOM   1881  CA  ILE A 117      25.435  -3.060  13.679  1.00 11.71           C
ATOM   1882  C   ILE A 117      24.325  -2.286  12.953  1.00  8.05           C
ATOM   1883  O   ILE A 117      23.800  -1.322  13.514  1.00  9.68           O
ATOM   1884  CB  ILE A 117      26.829  -2.784  13.093  1.00 10.73           C
ATOM   1885  CG1 ILE A 117      27.927  -3.340  14.026  1.00 11.54           C
ATOM   1886  CG2 ILE A 117      26.993  -1.322  12.788  1.00 12.13           C
ATOM   1887  CD1 ILE A 117      28.137  -2.571  15.298  1.00 20.15           C
ATOM   1888  H   ILE A 117      25.774  -4.952  13.259  1.00 13.14           H
ATOM   1889  HA  ILE A 117      25.440  -2.759  14.597  1.00 14.04           H
ATOM   1890  HB  ILE A 117      26.898  -3.261  12.251  1.00 12.86           H
ATOM   1891 HG12 ILE A 117      27.692  -4.245  14.283  1.00 13.83           H
ATOM   1892 HG13 ILE A 117      28.769  -3.353  13.551  1.00 13.83           H
ATOM   1893 HG21 ILE A 117      27.894  -1.190  12.450  1.00 14.54           H
ATOM   1894 HG22 ILE A 117      26.359  -1.056  12.105  1.00 14.54           H
ATOM   1895 HG23 ILE A 117      26.860  -0.807  13.597  1.00 14.54           H
ATOM   1896 HD11 ILE A 117      28.849  -2.987  15.809  1.00 24.17           H
ATOM   1897 HD12 ILE A 117      28.380  -1.659  15.081  1.00 24.17           H
ATOM   1898 HD13 ILE A 117      27.317  -2.588  15.813  1.00 24.17           H
ATOM   1899  N   TYR A 118      23.911  -2.702  11.721  1.00  9.94           N
ATOM   1900  CA  TYR A 118      22.915  -1.876  11.006  1.00 10.42           C
ATOM   1901  C   TYR A 118      21.597  -1.689  11.818  1.00  8.14           C
ATOM   1902  O   TYR A 118      20.905  -0.703  11.928  1.00 12.11           O
ATOM   1903  CB  TYR A 118      22.587  -2.591   9.690  1.00  6.37           C
ATOM   1904  CG  TYR A 118      23.661  -2.468   8.656  1.00  7.37           C
ATOM   1905  CD1 TYR A 118      24.277  -1.240   8.373  1.00  9.70           C
ATOM   1906  CD2 TYR A 118      23.973  -3.618   7.907  1.00  7.67           C
ATOM   1907  CE1 TYR A 118      25.164  -1.134   7.296  1.00  8.50           C
ATOM   1908  CE2 TYR A 118      24.802  -3.528   6.804  1.00  8.23           C
ATOM   1909  CZ  TYR A 118      25.369  -2.274   6.508  1.00  8.38           C
ATOM   1910  OH  TYR A 118      26.155  -2.252   5.402  1.00  7.68           O
ATOM   1911  H   TYR A 118      24.235  -3.571  11.269  1.00 11.91           H
ATOM   1912  HA  TYR A 118      23.346  -0.848  10.845  1.00 12.48           H
ATOM   1913  HB2 TYR A 118      22.356  -3.661   9.901  1.00  7.63           H
ATOM   1914  HB3 TYR A 118      21.639  -2.182   9.265  1.00  7.63           H
ATOM   1915  HD1 TYR A 118      24.071  -0.361   8.982  1.00 11.62           H
ATOM   1916  HD2 TYR A 118      23.526  -4.574   8.177  1.00  9.19           H
ATOM   1917  HE1 TYR A 118      25.665  -0.197   7.066  1.00 10.19           H
ATOM   1918  HE2 TYR A 118      25.053  -4.378   6.177  1.00  9.86           H
ATOM   1919  HH  TYR A 118      26.327  -1.306   5.065  1.00  9.20           H
ATOM   1920  N   ASN A 119      21.186  -2.889  12.337  1.00 12.41           N
ATOM   1921  CA  ASN A 119      19.864  -3.167  12.916  1.00 11.80           C
ATOM   1922  C   ASN A 119      19.706  -2.574  14.316  1.00 12.35           C
ATOM   1923  O   ASN A 119      18.581  -2.283  14.732  1.00 15.41           O
ATOM   1924  CB  ASN A 119      19.594  -4.671  12.970  1.00 10.59           C
ATOM   1925  CG  ASN A 119      19.274  -5.248  11.607  1.00 15.85           C
ATOM   1926  OD1 ASN A 119      18.785  -4.553  10.707  1.00 14.03           O
ATOM   1927  ND2 ASN A 119      19.543  -6.518  11.446  1.00 15.73           N
ATOM   1928  H   ASN A 119      21.702  -3.573  12.381  1.00 14.88           H
ATOM   1929  HA  ASN A 119      19.184  -2.769  12.343  1.00 14.15           H
ATOM   1930  HB2 ASN A 119      20.362  -5.153  13.314  1.00 12.69           H
ATOM   1931  HB3 ASN A 119      18.833  -4.832  13.538  1.00 12.69           H
ATOM   1932 HD21 ASN A 119      19.327  -6.909  10.711  1.00 18.86           H
ATOM   1933 HD22 ASN A 119      19.939  -6.956  12.073  1.00 18.86           H
ATOM   1934  N   GLU A 120      20.812  -2.391  15.017  1.00 12.43           N
ATOM   1935  CA  GLU A 120      20.874  -1.609  16.244  1.00 13.10           C
ATOM   1936  C   GLU A 120      20.927  -0.118  15.961  1.00 14.63           C
ATOM   1937  O   GLU A 120      20.148   0.655  16.527  1.00 15.15           O
ATOM   1938  CB  GLU A 120      22.114  -2.006  17.038  1.00 21.04           C
ATOM   1939  CG  GLU A 120      21.948  -1.994  18.506  1.00 39.67           C
ATOM   1940  CD  GLU A 120      21.898  -3.411  19.024  1.00 56.10           C
ATOM   1941  OE1 GLU A 120      22.986  -3.946  19.397  1.00 47.65           O
ATOM   1942  OE2 GLU A 120      20.775  -3.983  19.011  1.00 53.15           O1-
ATOM   1943  H   GLU A 120      21.568  -2.742  14.807  1.00 14.89           H
ATOM   1944  HA  GLU A 120      20.095  -1.795  16.789  1.00 15.70           H
ATOM   1945  HB2 GLU A 120      22.366  -2.911  16.797  1.00 25.24           H
ATOM   1946  HB3 GLU A 120      22.840  -1.392  16.827  1.00 25.24           H
ATOM   1947  HG2 GLU A 120      22.712  -1.543  18.902  1.00 47.59           H
ATOM   1948  HG3 GLU A 120      21.127  -1.536  18.743  1.00 47.59           H
ATOM   1949  N   LEU A 121      21.855   0.312  15.088  1.00 12.94           N
ATOM   1950  CA  LEU A 121      22.172   1.719  14.988  1.00 12.10           C
ATOM   1951  C   LEU A 121      21.205   2.478  14.098  1.00 12.48           C
ATOM   1952  O   LEU A 121      21.162   3.715  14.157  1.00 11.88           O
ATOM   1953  CB  LEU A 121      23.614   1.879  14.519  1.00 15.03           C
ATOM   1954  CG  LEU A 121      24.635   1.455  15.587  0.96 13.09           C
ATOM   1955  CD1 LEU A 121      26.024   1.587  15.050  0.78 15.96           C
ATOM   1956  CD2 LEU A 121      24.495   2.273  16.843  0.83 15.37           C
ATOM   1957  H   LEU A 121      22.300  -0.189  14.549  1.00 15.51           H
ATOM   1958  HA  LEU A 121      22.089   2.111  15.869  1.00 14.50           H
ATOM   1959  HB2 LEU A 121      23.757   1.320  13.742  1.00 18.02           H
ATOM   1960  HB3 LEU A 121      23.779   2.808  14.294  1.00 18.02           H
ATOM   1961  HG  LEU A 121      24.479   0.524  15.818  1.00 15.70           H
ATOM   1962 HD11 LEU A 121      26.653   1.301  15.731  0.00 19.14           H
ATOM   1963 HD12 LEU A 121      26.094   1.018  14.272  1.00 19.14           H
ATOM   1964 HD13 LEU A 121      26.189   2.509  14.804  1.00 19.14           H
ATOM   1965 HD21 LEU A 121      25.149   1.967  17.488  0.00 18.43           H
ATOM   1966 HD22 LEU A 121      24.664   3.203  16.624  0.00 18.43           H
ATOM   1967 HD23 LEU A 121      23.608   2.178  17.214  0.14 18.43           H
ATOM   1968  N   ILE A 122      20.348   1.760  13.377  1.00 10.82           N
ATOM   1969  CA  ILE A 122      19.295   2.411  12.618  1.00 15.02           C
ATOM   1970  C   ILE A 122      18.382   3.208  13.553  1.00 10.80           C
ATOM   1971  O   ILE A 122      17.730   4.154  13.118  1.00 12.81           O
ATOM   1972  CB  ILE A 122      18.533   1.332  11.818  1.00 12.32           C
ATOM   1973  CG1 ILE A 122      17.458   1.907  10.938  1.00 17.02           C
ATOM   1974  CG2 ILE A 122      17.851   0.366  12.759  1.00  9.00           C
ATOM   1975  CD1 ILE A 122      17.935   2.711   9.861  1.00 13.00           C
ATOM   1976  H   ILE A 122      20.350   0.902  13.319  1.00 12.96           H
ATOM   1977  HA  ILE A 122      19.698   3.025  11.987  1.00 18.00           H
ATOM   1978  HB  ILE A 122      19.164   0.841  11.267  1.00 14.77           H
ATOM   1979 HG12 ILE A 122      16.953   1.174  10.545  1.00 20.41           H
ATOM   1980 HG13 ILE A 122      16.868   2.452  11.481  1.00 20.41           H
ATOM   1981 HG21 ILE A 122      17.331  -0.278  12.253  1.00 10.79           H
ATOM   1982 HG22 ILE A 122      18.524  -0.095  13.282  1.00 10.79           H
ATOM   1983 HG23 ILE A 122      17.258   0.877  13.323  1.00 10.79           H
ATOM   1984 HD11 ILE A 122      17.177   2.986   9.316  1.00 15.59           H
ATOM   1985 HD12 ILE A 122      18.389   3.490  10.222  1.00 15.59           H
ATOM   1986 HD13 ILE A 122      18.544   2.176   9.329  1.00 15.59           H
ATOM   1987  N   ASN A 123      18.301   2.831  14.837  1.00 11.18           N
ATOM   1988  CA  ASN A 123      17.431   3.564  15.748  1.00 14.48           C
ATOM   1989  C   ASN A 123      18.188   4.586  16.570  1.00 15.35           C
ATOM   1990  O   ASN A 123      17.653   5.073  17.568  1.00 14.55           O
ATOM   1991  CB  ASN A 123      16.668   2.610  16.661  1.00 20.62           C
ATOM   1992  CG  ASN A 123      15.689   1.751  15.893  1.00 20.74           C
ATOM   1993  OD1 ASN A 123      14.920   2.251  15.047  1.00 30.55           O
ATOM   1994  ND2 ASN A 123      15.775   0.458  16.104  1.00 30.20           N
ATOM   1995  H   ASN A 123      18.741   2.193  15.204  1.00 13.39           H
ATOM   1996  HA  ASN A 123      16.769   4.050  15.231  1.00 17.36           H
ATOM   1997  HB2 ASN A 123      17.289   2.029  17.128  1.00 24.73           H
ATOM   1998  HB3 ASN A 123      16.157   3.133  17.302  1.00 24.73           H
ATOM   1999 HD21 ASN A 123      15.256  -0.077  15.672  1.00 36.22           H
ATOM   2000 HD22 ASN A 123      16.354   0.143  16.662  1.00 36.22           H
ATOM   2001  N   ASN A 124      19.421   4.894  16.203  1.00 12.08           N
ATOM   2002  CA  ASN A 124      20.185   5.966  16.841  1.00  9.73           C
ATOM   2003  C   ASN A 124      19.951   7.254  16.060  1.00 11.50           C
ATOM   2004  O   ASN A 124      20.122   7.281  14.842  1.00 10.39           O
ATOM   2005  CB  ASN A 124      21.663   5.607  16.878  1.00 11.55           C
ATOM   2006  CG  ASN A 124      22.498   6.604  17.664  1.00 14.60           C
ATOM   2007  OD1 ASN A 124      22.428   7.804  17.449  1.00 14.37           O
ATOM   2008  ND2 ASN A 124      23.266   6.104  18.612  1.00 16.88           N
ATOM   2009  H   ASN A 124      19.852   4.490  15.578  1.00 14.49           H
ATOM   2010  HA  ASN A 124      19.876   6.097  17.749  1.00 11.66           H
ATOM   2011  HB2 ASN A 124      21.768   4.737  17.291  1.00 13.84           H
ATOM   2012  HB3 ASN A 124      21.997   5.582  15.969  1.00 13.84           H
ATOM   2013 HD21 ASN A 124      23.700   6.636  19.131  1.00 20.25           H
ATOM   2014 HD22 ASN A 124      23.333   5.258  18.710  1.00 20.25           H
ATOM   2015  N   SER A 125      19.498   8.315  16.750  1.00 10.62           N
ATOM   2016  CA  SER A 125      19.104   9.522  16.025  1.00 13.13           C
ATOM   2017  C   SER A 125      20.277  10.226  15.340  1.00  9.41           C
ATOM   2018  O   SER A 125      20.031  11.161  14.574  1.00  9.17           O
ATOM   2019  CB  SER A 125      18.399  10.502  16.982  1.00 14.32           C
ATOM   2020  OG  SER A 125      19.282  10.841  18.030  1.00 14.01           O
ATOM   2021  H   SER A 125      19.424   8.360  17.601  1.00 12.73           H
ATOM   2022  HA  SER A 125      18.464   9.275  15.339  1.00 15.74           H
ATOM   2023  HB2 SER A 125      18.155  11.306  16.498  1.00 17.17           H
ATOM   2024  HB3 SER A 125      17.605  10.086  17.356  1.00 17.17           H
ATOM   2025  HG  SER A 125      19.422  11.668  18.018  1.00 16.79           H
ATOM   2026  N   LEU A 126      21.540   9.831  15.600  1.00  8.19           N
ATOM   2027  CA  LEU A 126      22.660  10.376  14.844  1.00 10.77           C
ATOM   2028  C   LEU A 126      22.585   9.974  13.382  1.00  8.10           C
ATOM   2029  O   LEU A 126      23.144  10.675  12.515  1.00  8.88           O
ATOM   2030  CB  LEU A 126      24.021   9.900  15.415  1.00 11.87           C
ATOM   2031  CG  LEU A 126      24.514  10.423  16.778  1.00 16.51           C
ATOM   2032  CD1 LEU A 126      25.845   9.784  17.173  1.00 20.81           C
ATOM   2033  CD2 LEU A 126      24.703  11.894  16.742  1.00 18.28           C
ATOM   2034  H   LEU A 126      21.753   9.259  16.204  1.00  9.82           H
ATOM   2035  HA  LEU A 126      22.631  11.344  14.886  1.00 12.90           H
ATOM   2036  HB2 LEU A 126      23.997   8.932  15.488  1.00 14.23           H
ATOM   2037  HB3 LEU A 126      24.710  10.148  14.779  1.00 14.23           H
ATOM   2038  HG  LEU A 126      23.868  10.206  17.467  1.00 19.80           H
ATOM   2039 HD11 LEU A 126      26.101  10.126  18.044  1.00 24.96           H
ATOM   2040 HD12 LEU A 126      25.734   8.823  17.211  1.00 24.96           H
ATOM   2041 HD13 LEU A 126      26.519  10.021  16.514  1.00 24.96           H
ATOM   2042 HD21 LEU A 126      24.986  12.197  17.618  1.00 21.92           H
ATOM   2043 HD22 LEU A 126      25.386  12.094  16.083  1.00 21.92           H
ATOM   2044 HD23 LEU A 126      23.866  12.321  16.495  1.00 21.92           H
ATOM   2045  N   VAL A 127      21.919   8.867  13.100  1.00  7.45           N
ATOM   2046  CA  VAL A 127      21.826   8.374  11.731  1.00  8.30           C
ATOM   2047  C   VAL A 127      20.765   9.183  10.999  1.00  7.38           C
ATOM   2048  O   VAL A 127      19.586   9.145  11.365  1.00  9.98           O
ATOM   2049  CB  VAL A 127      21.506   6.877  11.703  1.00  7.89           C
ATOM   2050  CG1 VAL A 127      21.351   6.421  10.252  1.00 10.61           C
ATOM   2051  CG2 VAL A 127      22.599   6.105  12.378  1.00 11.60           C
ATOM   2052  H   VAL A 127      21.506   8.379  13.676  1.00  8.92           H
ATOM   2053  HA  VAL A 127      22.677   8.528  11.285  1.00  9.95           H
ATOM   2054  HB  VAL A 127      20.673   6.701  12.174  1.00  9.45           H
ATOM   2055 HG11 VAL A 127      21.205   5.461  10.245  1.00 12.71           H
ATOM   2056 HG12 VAL A 127      20.590   6.866   9.844  1.00 12.71           H
ATOM   2057 HG13 VAL A 127      22.158   6.639   9.765  1.00 12.71           H
ATOM   2058 HG21 VAL A 127      22.345   5.170  12.425  1.00 13.90           H
ATOM   2059 HG22 VAL A 127      23.422   6.212  11.874  1.00 13.90           H
ATOM   2060 HG23 VAL A 127      22.711   6.452  13.275  1.00 13.90           H
ATOM   2061  N   SER A 128      21.193   9.921   9.972  1.00  8.36           N
ATOM   2062  CA  SER A 128      20.331  10.825   9.235  1.00  9.03           C
ATOM   2063  C   SER A 128      20.118  10.437   7.787  1.00  7.67           C
ATOM   2064  O   SER A 128      19.178  10.949   7.175  1.00  7.60           O
ATOM   2065  CB  SER A 128      20.916  12.230   9.253  1.00 12.53           C
ATOM   2066  OG  SER A 128      22.216  12.208   8.685  1.00 12.67           O
ATOM   2067  H   SER A 128      22.006   9.927   9.694  1.00 10.02           H
ATOM   2068  HA  SER A 128      19.468  10.869   9.672  1.00 10.83           H
ATOM   2069  HB2 SER A 128      20.351  12.804   8.718  1.00 15.01           H
ATOM   2070  HB3 SER A 128      20.964  12.538  10.173  1.00 15.01           H
ATOM   2071  HG  SER A 128      22.239  11.678   8.037  1.00 15.19           H
ATOM   2072  N   HIS A 129      20.940   9.540   7.224  1.00  7.11           N
ATOM   2073  CA  HIS A 129      20.877   9.219   5.815  1.00  5.94           C
ATOM   2074  C   HIS A 129      21.094   7.724   5.683  1.00  7.72           C
ATOM   2075  O   HIS A 129      22.005   7.164   6.316  1.00  6.79           O
ATOM   2076  CB  HIS A 129      21.935   9.944   4.967  1.00  6.41           C
ATOM   2077  CG  HIS A 129      21.740  11.417   4.892  1.00 11.28           C
ATOM   2078  ND1 HIS A 129      22.105  12.266   5.914  1.00 12.36           N
ATOM   2079  CD2 HIS A 129      21.214  12.200   3.914  1.00 14.70           C
ATOM   2080  CE1 HIS A 129      21.800  13.510   5.572  1.00 15.42           C
ATOM   2081  NE2 HIS A 129      21.263  13.495   4.365  1.00 14.13           N
ATOM   2082  H   HIS A 129      21.536   9.094   7.652  1.00  8.52           H
ATOM   2083  HA  HIS A 129      20.006   9.446   5.460  1.00  7.12           H
ATOM   2084  HB2 HIS A 129      21.901   9.590   4.066  1.00  7.67           H
ATOM   2085  HB3 HIS A 129      22.818   9.789   5.341  1.00  7.67           H
ATOM   2086  HD2 HIS A 129      20.874  11.912   3.098  1.00 17.62           H
ATOM   2087  HE1 HIS A 129      21.948  14.268   6.088  1.00 18.49           H
ATOM   2088  HE2 HIS A 129      20.990  14.183   3.933  1.00 16.94           H
ATOM   2089  N   LEU A 130      20.323   7.112   4.788  1.00  7.75           N
ATOM   2090  CA  LEU A 130      20.562   5.749   4.352  1.00  6.55           C
ATOM   2091  C   LEU A 130      20.896   5.728   2.877  1.00  7.98           C
ATOM   2092  O   LEU A 130      20.149   6.255   2.047  1.00  8.90           O
ATOM   2093  CB  LEU A 130      19.354   4.869   4.576  1.00  8.05           C
ATOM   2094  CG  LEU A 130      18.622   4.947   5.893  1.00 11.73           C
ATOM   2095  CD1 LEU A 130      17.439   4.014   5.824  1.00 11.99           C
ATOM   2096  CD2 LEU A 130      19.499   4.612   7.055  1.00 10.18           C
ATOM   2097  H   LEU A 130      19.651   7.484   4.403  1.00  9.28           H
ATOM   2098  HA  LEU A 130      21.315   5.366   4.830  1.00  7.85           H
ATOM   2099  HB2 LEU A 130      18.709   5.063   3.874  1.00  9.64           H
ATOM   2100  HB3 LEU A 130      19.666   3.956   4.486  1.00  9.64           H
ATOM   2101  HG  LEU A 130      18.292   5.850   6.012  1.00 14.06           H
ATOM   2102 HD11 LEU A 130      16.948   4.085   6.657  1.00 14.37           H
ATOM   2103 HD12 LEU A 130      16.870   4.263   5.077  1.00 14.37           H
ATOM   2104 HD13 LEU A 130      17.762   3.106   5.707  1.00 14.37           H
ATOM   2105 HD21 LEU A 130      18.962   4.686   7.860  1.00 12.20           H
ATOM   2106 HD22 LEU A 130      19.831   3.703   6.953  1.00 12.20           H
ATOM   2107 HD23 LEU A 130      20.239   5.237   7.096  1.00 12.20           H
ATOM   2108  N   LEU A 131      22.025   5.128   2.554  1.00  4.33           N
ATOM   2109  CA  LEU A 131      22.414   4.886   1.171  1.00  6.91           C
ATOM   2110  C   LEU A 131      22.244   3.388   0.952  1.00  6.46           C
ATOM   2111  O   LEU A 131      23.098   2.591   1.342  1.00  6.62           O
ATOM   2112  CB  LEU A 131      23.838   5.382   0.945  1.00  6.19           C
ATOM   2113  CG  LEU A 131      24.138   6.869   0.833  0.98 11.58           C
ATOM   2114  CD1 LEU A 131      25.638   7.058   0.683  0.58 17.88           C
ATOM   2115  CD2 LEU A 131      23.475   7.474  -0.350  0.75  9.03           C
ATOM   2116  H   LEU A 131      22.595   4.839   3.127  1.00  5.18           H
ATOM   2117  HA  LEU A 131      21.830   5.357   0.560  1.00  8.28           H
ATOM   2118  HB2 LEU A 131      24.377   5.061   1.683  1.00  7.41           H
ATOM   2119  HB3 LEU A 131      24.141   4.968   0.123  1.00  7.41           H
ATOM   2120  HG  LEU A 131      23.865   7.348   1.635  1.00 13.88           H
ATOM   2121 HD11 LEU A 131      25.828   8.009   0.628  0.83 21.44           H
ATOM   2122 HD12 LEU A 131      26.095   6.667   1.446  1.00 21.44           H
ATOM   2123 HD13 LEU A 131      25.910   6.620  -0.137  1.00 21.44           H
ATOM   2124 HD21 LEU A 131      23.733   8.409  -0.410  1.00 10.82           H
ATOM   2125 HD22 LEU A 131      23.746   7.006  -1.157  0.19 10.82           H
ATOM   2126 HD23 LEU A 131      22.515   7.400  -0.235  0.00 10.82           H
ATOM   2127  N   ILE A 132      21.160   2.995   0.288  1.00  7.38           N
ATOM   2128  CA  ILE A 132      20.823   1.591   0.099  1.00  5.60           C
ATOM   2129  C   ILE A 132      20.987   1.256  -1.366  1.00  8.29           C
ATOM   2130  O   ILE A 132      20.249   1.834  -2.194  1.00  8.57           O
ATOM   2131  CB  ILE A 132      19.387   1.284   0.561  1.00  7.64           C
ATOM   2132  CG1 ILE A 132      19.247   1.599   2.046  1.00 11.49           C
ATOM   2133  CG2 ILE A 132      19.029  -0.186   0.304  1.00  9.45           C
ATOM   2134  CD1 ILE A 132      17.825   1.582   2.559  1.00 10.49           C
ATOM   2135  H   ILE A 132      20.596   3.524  -0.071  1.00  8.84           H
ATOM   2136  HA  ILE A 132      21.425   1.028   0.621  1.00  6.70           H
ATOM   2137  HB  ILE A 132      18.779   1.862   0.070  1.00  9.15           H
ATOM   2138 HG12 ILE A 132      19.748   0.933   2.547  1.00 13.77           H
ATOM   2139 HG13 ILE A 132      19.620   2.482   2.201  1.00 13.77           H
ATOM   2140 HG21 ILE A 132      18.136  -0.365   0.644  1.00 11.32           H
ATOM   2141 HG22 ILE A 132      19.058  -0.371  -0.648  1.00 11.32           H
ATOM   2142 HG23 ILE A 132      19.670  -0.745   0.773  1.00 11.32           H
ATOM   2143 HD11 ILE A 132      17.832   1.767   3.512  1.00 12.57           H
ATOM   2144 HD12 ILE A 132      17.312   2.270   2.097  1.00 12.57           H
ATOM   2145 HD13 ILE A 132      17.437   0.708   2.409  1.00 12.57           H
ATOM   2146  N   THR A 133      21.883   0.278  -1.688  1.00  6.44           N
ATOM   2147  CA  THR A 133      21.874  -0.244  -3.070  1.00  6.86           C
ATOM   2148  C   THR A 133      20.824  -1.378  -3.007  1.00  9.64           C
ATOM   2149  O   THR A 133      20.836  -2.372  -2.304  1.00 12.05           O
ATOM   2150  CB  THR A 133      23.232  -0.856  -3.457  1.00  6.10           C
ATOM   2151  OG1 THR A 133      24.148   0.236  -3.413  1.00  8.35           O
ATOM   2152  CG2 THR A 133      23.157  -1.416  -4.895  1.00  8.15           C
ATOM   2153  H   THR A 133      22.378  -0.287  -0.970  1.00  7.71           H
ATOM   2154  HA  THR A 133      21.610   0.592  -3.774  1.00  8.22           H
ATOM   2155  HB  THR A 133      23.555  -1.629  -2.724  1.00  7.30           H
ATOM   2156  HG1 THR A 133      25.093  -0.107  -3.592  1.00 10.00           H
ATOM   2157 HG21 THR A 133      24.132  -1.797  -5.205  1.00  9.76           H
ATOM   2158 HG22 THR A 133      22.434  -2.237  -4.964  1.00  9.76           H
ATOM   2159 HG23 THR A 133      22.859  -0.638  -5.606  1.00  9.76           H
ATOM   2160  N   GLU A 134      19.775  -1.107  -3.831  1.00  9.77           N
ATOM   2161  CA  GLU A 134      18.591  -1.963  -3.988  1.00 10.60           C
ATOM   2162  C   GLU A 134      18.830  -2.924  -5.150  1.00 11.59           C
ATOM   2163  O   GLU A 134      18.826  -2.517  -6.323  1.00 10.41           O
ATOM   2164  CB  GLU A 134      17.311  -1.159  -4.259  1.00 15.21           C
ATOM   2165  CG  GLU A 134      16.843  -0.235  -3.113  1.00 15.54           C
ATOM   2166  CD  GLU A 134      15.416   0.336  -3.303  1.00 20.73           C
ATOM   2167  OE1 GLU A 134      14.766   0.613  -2.281  1.00 18.89           O
ATOM   2168  OE2 GLU A 134      14.968   0.561  -4.452  1.00 18.22           O1-
ATOM   2169  H   GLU A 134      19.745  -0.415  -4.333  1.00 11.71           H
ATOM   2170  HA  GLU A 134      18.463  -2.479  -3.182  1.00 12.70           H
ATOM   2171  HB2 GLU A 134      17.440  -0.605  -5.045  1.00 18.24           H
ATOM   2172  HB3 GLU A 134      16.586  -1.786  -4.427  1.00 18.24           H
ATOM   2173  HG2 GLU A 134      16.868  -0.731  -2.280  1.00 18.64           H
ATOM   2174  HG3 GLU A 134      17.450   0.518  -3.064  1.00 18.64           H
ATOM   2175  N   ILE A 135      18.975  -4.187  -4.820  1.00 10.88           N
ATOM   2176  CA  ILE A 135      19.301  -5.241  -5.759  1.00 12.70           C
ATOM   2177  C   ILE A 135      18.038  -6.026  -6.084  1.00 15.83           C
ATOM   2178  O   ILE A 135      17.227  -6.335  -5.189  1.00 15.87           O
ATOM   2179  CB  ILE A 135      20.393  -6.152  -5.182  1.00 13.71           C
ATOM   2180  CG1 ILE A 135      21.615  -5.329  -4.769  1.00 11.71           C
ATOM   2181  CG2 ILE A 135      20.759  -7.200  -6.233  1.00 15.59           C
ATOM   2182  CD1 ILE A 135      22.610  -6.140  -3.948  1.00 15.61           C
ATOM   2183  H   ILE A 135      18.888  -4.477  -4.018  1.00 13.04           H
ATOM   2184  HA  ILE A 135      19.641  -4.847  -6.584  1.00 15.23           H
ATOM   2185  HB  ILE A 135      20.043  -6.608  -4.399  1.00 16.44           H
ATOM   2186 HG12 ILE A 135      22.063  -4.991  -5.554  1.00 14.04           H
ATOM   2187 HG13 ILE A 135      21.325  -4.586  -4.221  1.00 14.04           H
ATOM   2188 HG21 ILE A 135      21.471  -7.767  -5.897  1.00 18.69           H
ATOM   2189 HG22 ILE A 135      19.978  -7.739  -6.422  1.00 18.69           H
ATOM   2190 HG23 ILE A 135      21.046  -6.730  -7.031  1.00 18.69           H
ATOM   2191 HD11 ILE A 135      23.360  -5.573  -3.722  1.00 18.72           H
ATOM   2192 HD12 ILE A 135      22.181  -6.459  -3.142  1.00 18.72           H
ATOM   2193 HD13 ILE A 135      22.927  -6.891  -4.471  1.00 18.72           H
ATOM   2194  N   GLU A 136      17.872  -6.365  -7.374  1.00 17.33           N
ATOM   2195  CA  GLU A 136      16.752  -7.193  -7.823  1.00 16.52           C
ATOM   2196  C   GLU A 136      17.303  -8.384  -8.579  1.00 17.90           C
ATOM   2197  O   GLU A 136      18.383  -8.320  -9.181  1.00 18.01           O
ATOM   2198  CB  GLU A 136      15.774  -6.400  -8.672  1.00 21.51           C
ATOM   2199  CG  GLU A 136      14.992  -5.404  -7.811  1.00 26.99           C
ATOM   2200  CD  GLU A 136      14.186  -4.392  -8.597  1.00 44.07           C
ATOM   2201  OE1 GLU A 136      14.777  -3.428  -9.131  1.00 44.29           O
ATOM   2202  OE2 GLU A 136      12.955  -4.547  -8.659  1.00 46.92           O1-
ATOM   2203  H   GLU A 136      18.413  -6.136  -8.001  1.00 20.78           H
ATOM   2204  HA  GLU A 136      16.265  -7.533  -7.056  1.00 19.80           H
ATOM   2205  HB2 GLU A 136      16.255  -5.913  -9.359  1.00 25.80           H
ATOM   2206  HB3 GLU A 136      15.137  -7.013  -9.071  1.00 25.80           H
ATOM   2207  HG2 GLU A 136      14.383  -5.892  -7.234  1.00 32.37           H
ATOM   2208  HG3 GLU A 136      15.629  -4.907  -7.273  1.00 32.37           H
ATOM   2209  N   HIS A 137      16.572  -9.493  -8.485  1.00 22.67           N
ATOM   2210  CA  HIS A 137      16.900 -10.762  -9.126  1.00 21.92           C
ATOM   2211  C   HIS A 137      15.592 -11.418  -9.554  1.00 25.18           C
ATOM   2212  O   HIS A 137      14.556 -11.206  -8.911  1.00 22.19           O
ATOM   2213  CB  HIS A 137      17.684 -11.656  -8.149  1.00 25.84           C
ATOM   2214  CG  HIS A 137      18.242 -12.915  -8.738  1.00 26.83           C
ATOM   2215  ND1 HIS A 137      17.465 -14.028  -8.985  1.00 31.53           N
ATOM   2216  CD2 HIS A 137      19.512 -13.274  -9.042  1.00 31.02           C
ATOM   2217  CE1 HIS A 137      18.224 -15.001  -9.453  1.00 29.05           C
ATOM   2218  NE2 HIS A 137      19.474 -14.574  -9.488  1.00 31.12           N
ATOM   2219  H   HIS A 137      15.851  -9.528  -8.019  1.00 27.18           H
ATOM   2220  HA  HIS A 137      17.445 -10.611  -9.915  1.00 26.29           H
ATOM   2221  HB2 HIS A 137      17.093 -11.919  -7.425  1.00 30.99           H
ATOM   2222  HB3 HIS A 137      18.429 -11.143  -7.802  1.00 30.99           H
ATOM   2223  HD2 HIS A 137      20.271 -12.739  -8.970  1.00 37.20           H
ATOM   2224  HE1 HIS A 137      17.929 -15.847  -9.707  1.00 34.84           H
ATOM   2225  HE2 HIS A 137      20.149 -15.030  -9.765  1.00 37.33           H
ATOM   2226  N   PRO A 138      15.590 -12.169 -10.663  1.00 29.11           N
ATOM   2227  CA  PRO A 138      14.314 -12.746 -11.121  1.00 30.82           C
ATOM   2228  C   PRO A 138      13.764 -13.797 -10.174  1.00 31.06           C
ATOM   2229  O   PRO A 138      12.543 -13.979 -10.097  1.00 36.41           O
ATOM   2230  CB  PRO A 138      14.664 -13.336 -12.494  1.00 26.32           C
ATOM   2231  CG  PRO A 138      16.128 -13.516 -12.489  1.00 23.21           C
ATOM   2232  CD  PRO A 138      16.656 -12.379 -11.657  1.00 26.05           C
ATOM   2233  HA  PRO A 138      13.656 -12.043 -11.242  1.00 36.97           H
ATOM   2234  HB2 PRO A 138      14.218 -14.190 -12.595  1.00 31.57           H
ATOM   2235  HB3 PRO A 138      14.392 -12.716 -13.188  1.00 31.57           H
ATOM   2236  HG2 PRO A 138      16.349 -14.374 -12.095  1.00 27.83           H
ATOM   2237  HG3 PRO A 138      16.474 -13.457 -13.392  1.00 27.83           H
ATOM   2238  HD2 PRO A 138      17.489 -12.641 -11.237  1.00 31.25           H
ATOM   2239  HD3 PRO A 138      16.758 -11.588 -12.206  1.00 31.25           H
ATOM   2240  N   SER A 139      14.632 -14.466  -9.429  1.00 33.47           N
ATOM   2241  CA  SER A 139      14.249 -15.540  -8.520  1.00 35.32           C
ATOM   2242  C   SER A 139      14.911 -15.300  -7.162  1.00 30.10           C
ATOM   2243  O   SER A 139      15.833 -16.019  -6.765  1.00 26.59           O
ATOM   2244  CB  SER A 139      14.654 -16.887  -9.119  1.00 39.58           C
ATOM   2245  OG  SER A 139      13.930 -17.935  -8.511  1.00 59.22           O
ATOM   2246  H   SER A 139      15.471 -14.314  -9.442  1.00 40.15           H
ATOM   2247  HA  SER A 139      13.286 -15.529  -8.403  1.00 42.37           H
ATOM   2248  HB2 SER A 139      14.450 -16.882 -10.067  1.00 47.48           H
ATOM   2249  HB3 SER A 139      15.606 -17.033  -8.988  1.00 47.48           H
ATOM   2250  HG  SER A 139      13.430 -17.631  -7.908  1.00 71.05           H
ATOM   2251  N   PRO A 140      14.485 -14.266  -6.434  1.00 31.28           N
ATOM   2252  CA  PRO A 140      15.192 -13.932  -5.185  1.00 39.03           C
ATOM   2253  C   PRO A 140      15.161 -15.065  -4.189  1.00 37.07           C
ATOM   2254  O   PRO A 140      16.130 -15.267  -3.444  1.00 36.77           O
ATOM   2255  CB  PRO A 140      14.457 -12.682  -4.675  1.00 37.30           C
ATOM   2256  CG  PRO A 140      13.143 -12.666  -5.375  1.00 37.43           C
ATOM   2257  CD  PRO A 140      13.332 -13.390  -6.685  1.00 33.61           C
ATOM   2258  HA  PRO A 140      16.115 -13.702  -5.375  1.00 46.82           H
ATOM   2259  HB2 PRO A 140      14.326 -12.758  -3.716  1.00 44.75           H
ATOM   2260  HB3 PRO A 140      14.969 -11.886  -4.892  1.00 44.75           H
ATOM   2261  HG2 PRO A 140      12.480 -13.118  -4.832  1.00 44.91           H
ATOM   2262  HG3 PRO A 140      12.882 -11.745  -5.534  1.00 44.91           H
ATOM   2263  HD2 PRO A 140      12.548 -13.926  -6.891  1.00 40.32           H
ATOM   2264  HD3 PRO A 140      13.538 -12.765  -7.398  1.00 40.32           H
ATOM   2265  N   GLU A 141      14.077 -15.838  -4.192  1.00 40.40           N
ATOM   2266  CA  GLU A 141      13.950 -17.028  -3.352  1.00 39.37           C
ATOM   2267  C   GLU A 141      14.602 -18.232  -4.035  1.00 47.77           C
ATOM   2268  O   GLU A 141      13.976 -19.248  -4.317  1.00 54.60           O
ATOM   2269  CB  GLU A 141      12.477 -17.278  -3.009  1.00 47.65           C
ATOM   2270  CG  GLU A 141      11.478 -17.670  -4.155  1.00 54.47           C
ATOM   2271  CD  GLU A 141      11.620 -16.871  -5.451  1.00 55.11           C
ATOM   2272  OE1 GLU A 141      11.054 -15.754  -5.555  1.00 51.21           O
ATOM   2273  OE2 GLU A 141      12.304 -17.371  -6.369  1.00 52.47           O1-
ATOM   2274  H   GLU A 141      13.397 -15.672  -4.682  1.00 48.46           H
ATOM   2275  HA  GLU A 141      14.431 -16.883  -2.523  1.00 47.23           H
ATOM   2276  HB2 GLU A 141      12.450 -18.000  -2.365  1.00 57.17           H
ATOM   2277  HB3 GLU A 141      12.128 -16.472  -2.596  1.00 57.17           H
ATOM   2278  HG2 GLU A 141      11.578 -18.611  -4.368  1.00 65.35           H
ATOM   2279  HG3 GLU A 141      10.574 -17.508  -3.832  1.00 65.35           H
ATOM   2280  N   SER A 142      15.889 -18.051  -4.350  1.00 41.18           N
ATOM   2281  CA  SER A 142      16.811 -19.107  -4.762  1.00 33.70           C
ATOM   2282  C   SER A 142      18.207 -18.718  -4.305  1.00 38.18           C
ATOM   2283  O   SER A 142      19.128 -19.545  -4.298  1.00 40.22           O
ATOM   2284  CB  SER A 142      16.791 -19.348  -6.281  1.00 39.42           C
ATOM   2285  OG  SER A 142      17.300 -18.241  -7.010  1.00 44.15           O
ATOM   2286  H   SER A 142      16.249 -17.279  -4.330  1.00 49.39           H
ATOM   2287  HA  SER A 142      16.577 -19.935  -4.313  1.00 40.42           H
ATOM   2288  HB2 SER A 142      17.351 -20.115  -6.485  1.00 47.29           H
ATOM   2289  HB3 SER A 142      15.881 -19.525  -6.567  1.00 47.29           H
ATOM   2290  HG  SER A 142      16.693 -17.675  -7.134  1.00 52.96           H
ATOM   2291  N   ILE A 143      18.381 -17.460  -3.909  1.00 32.90           N
ATOM   2292  CA  ILE A 143      19.634 -17.015  -3.323  1.00 34.84           C
ATOM   2293  C   ILE A 143      19.532 -17.249  -1.823  1.00 33.86           C
ATOM   2294  O   ILE A 143      18.707 -16.640  -1.138  1.00 32.82           O
ATOM   2295  CB  ILE A 143      19.911 -15.549  -3.658  1.00 28.72           C
ATOM   2296  CG1 ILE A 143      19.957 -15.380  -5.185  1.00 28.82           C
ATOM   2297  CG2 ILE A 143      21.191 -15.099  -3.005  1.00 36.60           C
ATOM   2298  CD1 ILE A 143      19.152 -14.207  -5.656  1.00 36.51           C
ATOM   2299  H   ILE A 143      17.803 -16.831  -3.968  1.00 39.47           H
ATOM   2300  HA  ILE A 143      20.362 -17.555  -3.669  1.00 41.79           H
ATOM   2301  HB  ILE A 143      19.179 -15.013  -3.312  1.00 34.44           H
ATOM   2302 HG12 ILE A 143      20.874 -15.264  -5.479  1.00 34.57           H
ATOM   2303 HG13 ILE A 143      19.577 -16.166  -5.608  1.00 34.57           H
ATOM   2304 HG21 ILE A 143      21.333 -14.165  -3.231  1.00 43.91           H
ATOM   2305 HG22 ILE A 143      21.128 -15.199  -2.042  1.00 43.91           H
ATOM   2306 HG23 ILE A 143      21.921 -15.634  -3.351  1.00 43.91           H
ATOM   2307 HD11 ILE A 143      19.153 -14.200  -6.620  1.00 43.79           H
ATOM   2308 HD12 ILE A 143      18.244 -14.287  -5.324  1.00 43.79           H
ATOM   2309 HD13 ILE A 143      19.556 -13.393  -5.316  1.00 43.79           H
ATOM   2310  N   GLU A 144      20.359 -18.145  -1.306  1.00 35.99           N
ATOM   2311  CA  GLU A 144      20.250 -18.490   0.096  1.00 37.82           C
ATOM   2312  C   GLU A 144      20.839 -17.345   0.911  1.00 28.45           C
ATOM   2313  O   GLU A 144      21.928 -16.837   0.611  1.00 26.68           O
ATOM   2314  CB  GLU A 144      20.945 -19.828   0.399  1.00 40.81           C
ATOM   2315  CG  GLU A 144      20.389 -21.070  -0.364  1.00 47.97           C
ATOM   2316  CD  GLU A 144      18.866 -21.072  -0.587  0.00 47.48           C
ATOM   2317  OE1 GLU A 144      18.419 -21.720  -1.561  0.86 52.71           O
ATOM   2318  OE2 GLU A 144      18.111 -20.450   0.194  0.86 53.75           O1-
ATOM   2319  H   GLU A 144      20.988 -18.547  -1.732  1.00 43.18           H
ATOM   2320  HA  GLU A 144      19.311 -18.561   0.330  1.00 45.37           H
ATOM   2321  HB2 GLU A 144      21.883 -19.749   0.164  1.00 48.96           H
ATOM   2322  HB3 GLU A 144      20.862 -20.019   1.347  1.00 48.96           H
ATOM   2323  HG2 GLU A 144      20.811 -21.122  -1.236  1.00 57.55           H
ATOM   2324  HG3 GLU A 144      20.607 -21.866   0.146  1.00 57.55           H
ATOM   2325  N   MET A 145      20.087 -16.887   1.900  1.00 33.64           N
ATOM   2326  CA  MET A 145      20.695 -15.990   2.868  1.00 32.99           C
ATOM   2327  C   MET A 145      20.031 -16.130   4.221  1.00 27.81           C
ATOM   2328  O   MET A 145      18.895 -16.592   4.349  1.00 28.72           O
ATOM   2329  CB  MET A 145      20.675 -14.533   2.430  1.00 41.39           C
ATOM   2330  CG  MET A 145      19.457 -14.035   1.845  1.00 34.48           C
ATOM   2331  SD  MET A 145      20.148 -12.716   0.824  1.00 41.05           S
ATOM   2332  CE  MET A 145      18.600 -12.213   0.103  1.00 36.11           C
ATOM   2333  H   MET A 145      19.257 -17.074   2.024  1.00 40.35           H
ATOM   2334  HA  MET A 145      21.625 -16.227   2.955  1.00 39.57           H
ATOM   2335  HB2 MET A 145      20.848 -13.970   3.197  1.00 49.66           H
ATOM   2336  HB3 MET A 145      21.366 -14.402   1.763  1.00 49.66           H
ATOM   2337  HG2 MET A 145      19.019 -14.702   1.295  1.00 41.36           H
ATOM   2338  HG3 MET A 145      18.867 -13.669   2.524  1.00 41.36           H
ATOM   2339  HE1 MET A 145      18.764 -11.431  -0.431  1.00 43.31           H
ATOM   2340  HE2 MET A 145      18.260 -12.934  -0.448  1.00 43.31           H
ATOM   2341  HE3 MET A 145      17.951 -12.012   0.796  1.00 43.31           H
ATOM   2342  N   ASP A 146      20.770 -15.678   5.228  1.00 26.12           N
ATOM   2343  CA  ASP A 146      20.440 -15.940   6.612  1.00 28.27           C
ATOM   2344  C   ASP A 146      20.400 -14.665   7.446  1.00 27.48           C
ATOM   2345  O   ASP A 146      20.146 -14.740   8.648  1.00 25.67           O
ATOM   2346  CB  ASP A 146      21.446 -16.956   7.186  1.00 25.98           C
ATOM   2347  CG  ASP A 146      22.888 -16.445   7.194  1.00 31.76           C
ATOM   2348  OD1 ASP A 146      23.789 -17.137   7.713  1.00 36.58           O
ATOM   2349  OD2 ASP A 146      23.142 -15.338   6.708  1.00 33.71           O1-
ATOM   2350  H   ASP A 146      21.487 -15.213   5.131  1.00 31.32           H
ATOM   2351  HA  ASP A 146      19.557 -16.337   6.651  1.00 33.91           H
ATOM   2352  HB2 ASP A 146      21.191 -17.179   8.095  1.00 31.16           H
ATOM   2353  HB3 ASP A 146      21.423 -17.751   6.635  1.00 31.16           H
ATOM   2354  N   THR A 147      20.554 -13.495   6.820  1.00 18.68           N
ATOM   2355  CA  THR A 147      20.811 -12.230   7.503  1.00 19.34           C
ATOM   2356  C   THR A 147      20.061 -11.142   6.756  1.00 20.50           C
ATOM   2357  O   THR A 147      20.154 -11.077   5.529  1.00 16.21           O
ATOM   2358  CB  THR A 147      22.319 -11.971   7.502  1.00 24.91           C
ATOM   2359  OG1 THR A 147      22.961 -13.154   7.979  1.00 42.08           O
ATOM   2360  CG2 THR A 147      22.693 -10.907   8.388  1.00 29.98           C
ATOM   2361  H   THR A 147      20.497 -13.407   5.972  1.00 22.39           H
ATOM   2362  HA  THR A 147      20.501 -12.261   8.421  1.00 23.19           H
ATOM   2363  HB  THR A 147      22.622 -11.760   6.604  1.00 29.87           H
ATOM   2364  HG1 THR A 147      22.778 -13.797   7.472  1.00 50.48           H
ATOM   2365 HG21 THR A 147      23.652 -10.769   8.308  1.00 35.96           H
ATOM   2366 HG22 THR A 147      22.225 -10.093   8.148  1.00 35.96           H
ATOM   2367 HG23 THR A 147      22.484 -11.157   9.302  1.00 35.96           H
ATOM   2368  N   PHE A 148      19.281 -10.330   7.470  1.00 19.48           N
ATOM   2369  CA  PHE A 148      18.343  -9.421   6.834  1.00 18.37           C
ATOM   2370  C   PHE A 148      18.357  -8.080   7.549  1.00 19.54           C
ATOM   2371  O   PHE A 148      18.597  -8.014   8.747  1.00 17.98           O
ATOM   2372  CB  PHE A 148      16.902  -9.984   6.853  1.00 20.15           C
ATOM   2373  CG  PHE A 148      16.778 -11.307   6.162  1.00 18.97           C
ATOM   2374  CD1 PHE A 148      17.004 -12.491   6.861  1.00 23.36           C
ATOM   2375  CD2 PHE A 148      16.474 -11.368   4.823  1.00 18.76           C
ATOM   2376  CE1 PHE A 148      16.930 -13.705   6.219  1.00 26.63           C
ATOM   2377  CE2 PHE A 148      16.399 -12.579   4.184  1.00 24.57           C
ATOM   2378  CZ  PHE A 148      16.621 -13.749   4.890  1.00 26.27           C
ATOM   2379  H   PHE A 148      19.278 -10.294   8.329  1.00 23.36           H
ATOM   2380  HA  PHE A 148      18.606  -9.278   5.912  1.00 22.03           H
ATOM   2381  HB2 PHE A 148      16.611 -10.094   7.775  1.00 24.16           H
ATOM   2382  HB3 PHE A 148      16.319  -9.360   6.396  1.00 24.16           H
ATOM   2383  HD1 PHE A 148      17.223 -12.462   7.764  1.00 28.02           H
ATOM   2384  HD2 PHE A 148      16.328 -10.586   4.340  1.00 22.50           H
ATOM   2385  HE1 PHE A 148      17.075 -14.493   6.683  1.00 31.94           H
ATOM   2386  HE2 PHE A 148      16.184 -12.615   3.281  1.00 29.46           H
ATOM   2387  HZ  PHE A 148      16.562 -14.571   4.462  1.00 31.51           H
ATOM   2388  N   LEU A 149      18.087  -7.013   6.801  1.00 16.82           N
ATOM   2389  CA  LEU A 149      17.826  -5.735   7.445  1.00 16.38           C
ATOM   2390  C   LEU A 149      16.461  -5.755   8.105  1.00 20.08           C
ATOM   2391  O   LEU A 149      15.489  -6.264   7.542  1.00 21.55           O
ATOM   2392  CB  LEU A 149      17.873  -4.582   6.451  1.00 15.75           C
ATOM   2393  CG  LEU A 149      19.191  -4.379   5.732  1.00 14.68           C
ATOM   2394  CD1 LEU A 149      19.140  -3.139   4.875  1.00 20.85           C
ATOM   2395  CD2 LEU A 149      20.340  -4.287   6.749  1.00 14.54           C
ATOM   2396  H   LEU A 149      18.050  -7.003   5.942  1.00 20.17           H
ATOM   2397  HA  LEU A 149      18.492  -5.585   8.131  1.00 19.63           H
ATOM   2398  HB2 LEU A 149      17.182  -4.722   5.785  1.00 18.89           H
ATOM   2399  HB3 LEU A 149      17.690  -3.762   6.935  1.00 18.89           H
ATOM   2400  HG  LEU A 149      19.341  -5.141   5.153  1.00 17.61           H
ATOM   2401 HD11 LEU A 149      20.006  -3.026   4.452  1.00 25.00           H
ATOM   2402 HD12 LEU A 149      18.452  -3.254   4.200  1.00 25.00           H
ATOM   2403 HD13 LEU A 149      18.931  -2.371   5.434  1.00 25.00           H
ATOM   2404 HD21 LEU A 149      21.175  -4.167   6.265  1.00 17.43           H
ATOM   2405 HD22 LEU A 149      20.182  -3.529   7.335  1.00 17.43           H
ATOM   2406 HD23 LEU A 149      20.385  -5.106   7.266  1.00 17.43           H
ATOM   2407  N   LYS A 150      16.395  -5.206   9.316  1.00 14.13           N
ATOM   2408  CA  LYS A 150      15.119  -4.914   9.979  1.00 16.88           C
ATOM   2409  C   LYS A 150      15.085  -3.411  10.177  1.00 16.24           C
ATOM   2410  O   LYS A 150      15.387  -2.875  11.242  1.00 13.49           O
ATOM   2411  CB  LYS A 150      14.923  -5.733  11.349  1.00 19.60           C
ATOM   2412  CG  LYS A 150      16.201  -6.128  12.043  1.00 42.81           C
ATOM   2413  CD  LYS A 150      15.954  -6.879  13.397  1.00 49.64           C
ATOM   2414  CE  LYS A 150      16.200  -5.960  14.665  1.00 47.85           C
ATOM   2415  NZ  LYS A 150      16.710  -6.687  15.897  1.00 48.27           N1+
ATOM   2416  H   LYS A 150      17.083  -4.984   9.782  1.00 16.94           H
ATOM   2417  HA  LYS A 150      14.392  -5.144   9.381  1.00 20.24           H
ATOM   2418  HB2 LYS A 150      14.409  -5.193  11.967  1.00 23.50           H
ATOM   2419  HB3 LYS A 150      14.441  -6.554  11.155  1.00 23.50           H
ATOM   2420  HG2 LYS A 150      16.708  -6.716  11.460  1.00 51.35           H
ATOM   2421  HG3 LYS A 150      16.707  -5.322  12.226  1.00 51.35           H
ATOM   2422  HD2 LYS A 150      15.036  -7.199  13.420  1.00 59.56           H
ATOM   2423  HD3 LYS A 150      16.566  -7.632  13.446  1.00 59.56           H
ATOM   2424  HE2 LYS A 150      16.862  -5.286  14.442  1.00 57.40           H
ATOM   2425  HE3 LYS A 150      15.368  -5.519  14.907  1.00 57.40           H
ATOM   2426  HZ1 LYS A 150      16.856  -6.106  16.556  1.00 57.91           H
ATOM   2427  HZ2 LYS A 150      16.109  -7.285  16.169  1.00 57.91           H
ATOM   2428  HZ3 LYS A 150      17.475  -7.106  15.710  1.00 57.91           H
ATOM   2429  N   PHE A 151      14.763  -2.721   9.108  1.00 15.28           N
ATOM   2430  CA  PHE A 151      14.762  -1.287   9.096  1.00 14.92           C
ATOM   2431  C   PHE A 151      13.322  -0.793   9.113  1.00 15.50           C
ATOM   2432  O   PHE A 151      12.493  -1.297   8.344  1.00 15.69           O
ATOM   2433  CB  PHE A 151      15.446  -0.714   7.829  1.00 15.31           C
ATOM   2434  CG  PHE A 151      16.969  -0.682   7.871  1.00 16.50           C
ATOM   2435  CD1 PHE A 151      17.696  -1.255   8.900  1.00 12.77           C
ATOM   2436  CD2 PHE A 151      17.667  -0.051   6.861  1.00 18.32           C
ATOM   2437  CE1 PHE A 151      19.093  -1.212   8.919  1.00 14.57           C
ATOM   2438  CE2 PHE A 151      19.059  -0.011   6.876  1.00 11.92           C
ATOM   2439  CZ  PHE A 151      19.768  -0.576   7.915  1.00  9.15           C
ATOM   2440  H   PHE A 151      14.523  -3.076   8.363  1.00 18.31           H
ATOM   2441  HA  PHE A 151      15.225  -0.970   9.890  1.00 17.89           H
ATOM   2442  HB2 PHE A 151      15.178  -1.230   7.056  1.00 18.35           H
ATOM   2443  HB3 PHE A 151      15.143   0.206   7.726  1.00 18.35           H
ATOM   2444  HD1 PHE A 151      17.250  -1.684   9.596  1.00 15.31           H
ATOM   2445  HD2 PHE A 151      17.198   0.344   6.159  1.00 21.97           H
ATOM   2446  HE1 PHE A 151      19.561  -1.605   9.619  1.00 17.46           H
ATOM   2447  HE2 PHE A 151      19.518   0.419   6.191  1.00 14.29           H
ATOM   2448  HZ  PHE A 151      20.696  -0.547   7.914  1.00 10.96           H
ATOM   2449  N   PRO A 152      12.999   0.173   9.951  1.00 12.49           N
ATOM   2450  CA  PRO A 152      11.619   0.721   9.946  1.00 17.41           C
ATOM   2451  C   PRO A 152      11.426   1.766   8.850  1.00 16.07           C
ATOM   2452  O   PRO A 152      11.339   2.978   9.070  1.00 12.17           O
ATOM   2453  CB  PRO A 152      11.502   1.293  11.361  1.00 17.29           C
ATOM   2454  CG  PRO A 152      12.897   1.767  11.665  1.00 22.96           C
ATOM   2455  CD  PRO A 152      13.840   0.809  10.972  1.00 15.80           C
ATOM   2456  HA  PRO A 152      10.966   0.011   9.834  1.00 20.88           H
ATOM   2457  HB2 PRO A 152      10.876   2.031  11.363  1.00 20.73           H
ATOM   2458  HB3 PRO A 152      11.228   0.599  11.977  1.00 20.73           H
ATOM   2459  HG2 PRO A 152      13.018   2.666  11.316  1.00 27.54           H
ATOM   2460  HG3 PRO A 152      13.047   1.759  12.624  1.00 27.54           H
ATOM   2461  HD2 PRO A 152      14.553   1.304  10.546  1.00 18.95           H
ATOM   2462  HD3 PRO A 152      14.185   0.148  11.595  1.00 18.95           H
ATOM   2463  N   LEU A 153      11.330   1.302   7.607  1.00 12.71           N
ATOM   2464  CA  LEU A 153      11.355   2.220   6.484  1.00 11.97           C
ATOM   2465  C   LEU A 153      10.070   3.023   6.356  1.00 15.31           C
ATOM   2466  O   LEU A 153      10.056   4.008   5.615  1.00 14.18           O
ATOM   2467  CB  LEU A 153      11.661   1.472   5.186  1.00 15.18           C
ATOM   2468  CG  LEU A 153      13.110   0.935   5.077  1.00 20.16           C
ATOM   2469  CD1 LEU A 153      13.286   0.121   3.812  1.00 21.17           C
ATOM   2470  CD2 LEU A 153      14.167   2.040   5.124  1.00 15.53           C
ATOM   2471  H   LEU A 153      11.257   0.473   7.387  1.00 15.24           H
ATOM   2472  HA  LEU A 153      12.066   2.861   6.635  1.00 14.35           H
ATOM   2473  HB2 LEU A 153      11.051   0.720   5.119  1.00 18.20           H
ATOM   2474  HB3 LEU A 153      11.512   2.071   4.438  1.00 18.20           H
ATOM   2475  HG  LEU A 153      13.282   0.347   5.832  1.00 24.17           H
ATOM   2476 HD11 LEU A 153      14.190  -0.229   3.798  1.00 25.39           H
ATOM   2477 HD12 LEU A 153      12.644  -0.607   3.807  1.00 25.39           H
ATOM   2478 HD13 LEU A 153      13.144   0.691   3.042  1.00 25.39           H
ATOM   2479 HD21 LEU A 153      15.042   1.629   5.047  1.00 18.62           H
ATOM   2480 HD22 LEU A 153      14.022   2.652   4.389  1.00 18.62           H
ATOM   2481 HD23 LEU A 153      14.109   2.512   5.968  1.00 18.62           H
ATOM   2482  N   GLU A 154       9.020   2.709   7.112  1.00 13.73           N
ATOM   2483  CA  GLU A 154       7.877   3.606   6.987  1.00 15.11           C
ATOM   2484  C   GLU A 154       8.122   4.950   7.671  1.00 16.66           C
ATOM   2485  O   GLU A 154       7.347   5.881   7.452  1.00 19.09           O
ATOM   2486  CB  GLU A 154       6.562   2.941   7.465  1.00 24.99           C
ATOM   2487  CG  GLU A 154       6.478   1.975   8.628  1.00 32.08           C
ATOM   2488  CD  GLU A 154       7.379   0.738   8.612  1.00 19.77           C
ATOM   2489  OE1 GLU A 154       6.996  -0.365   8.148  1.00 25.81           O
ATOM   2490  OE2 GLU A 154       8.459   0.876   9.191  1.00 18.04           O1-
ATOM   2491  H   GLU A 154       8.972   2.070   7.672  1.00 16.46           H
ATOM   2492  HA  GLU A 154       7.757   3.803   6.045  1.00 18.11           H
ATOM   2493  HB2 GLU A 154       5.977   3.673   7.725  1.00 29.97           H
ATOM   2494  HB3 GLU A 154       6.162   2.485   6.709  1.00 29.97           H
ATOM   2495  HG2 GLU A 154       6.636   2.456   9.457  1.00 38.48           H
ATOM   2496  HG3 GLU A 154       5.573   1.624   8.623  1.00 38.48           H
ATOM   2497  N   SER A 155       9.209   5.092   8.440  1.00 13.57           N
ATOM   2498  CA  SER A 155       9.632   6.341   9.044  1.00 15.26           C
ATOM   2499  C   SER A 155      10.637   7.094   8.187  1.00 14.62           C
ATOM   2500  O   SER A 155      11.161   8.113   8.646  1.00 13.21           O
ATOM   2501  CB  SER A 155      10.270   6.087  10.418  1.00 19.26           C
ATOM   2502  OG  SER A 155       9.302   5.626  11.339  1.00 24.11           O
ATOM   2503  H   SER A 155       9.738   4.444   8.631  1.00 16.27           H
ATOM   2504  HA  SER A 155       8.859   6.912   9.179  1.00 18.30           H
ATOM   2505  HB2 SER A 155      10.966   5.415  10.340  1.00 23.09           H
ATOM   2506  HB3 SER A 155      10.662   6.911  10.743  1.00 23.09           H
ATOM   2507  HG  SER A 155       8.813   5.040  10.986  1.00 28.92           H
ATOM   2508  N   TRP A 156      10.942   6.598   6.980  1.00 11.24           N
ATOM   2509  CA  TRP A 156      11.974   7.167   6.116  1.00 10.47           C
ATOM   2510  C   TRP A 156      11.376   7.489   4.761  1.00 11.25           C
ATOM   2511  O   TRP A 156      10.400   6.870   4.345  1.00 14.05           O
ATOM   2512  CB  TRP A 156      13.152   6.165   5.929  1.00  9.97           C
ATOM   2513  CG  TRP A 156      13.984   5.984   7.182  1.00  9.35           C
ATOM   2514  CD1 TRP A 156      13.689   5.191   8.271  1.00 12.43           C
ATOM   2515  CD2 TRP A 156      15.243   6.601   7.476  1.00 10.65           C
ATOM   2516  NE1 TRP A 156      14.670   5.287   9.203  1.00 16.04           N
ATOM   2517  CE2 TRP A 156      15.644   6.141   8.748  1.00 10.22           C
ATOM   2518  CE3 TRP A 156      16.067   7.476   6.790  1.00  7.02           C
ATOM   2519  CZ2 TRP A 156      16.852   6.536   9.343  1.00  9.43           C
ATOM   2520  CZ3 TRP A 156      17.248   7.894   7.392  1.00  8.60           C
ATOM   2521  CH2 TRP A 156      17.622   7.426   8.661  1.00 10.61           C
ATOM   2522  H   TRP A 156      10.554   5.920   6.629  1.00 13.47           H
ATOM   2523  HA  TRP A 156      12.321   7.987   6.506  1.00 12.54           H
ATOM   2524  HB2 TRP A 156      12.811   5.295   5.672  1.00 11.95           H
ATOM   2525  HB3 TRP A 156      13.731   6.516   5.236  1.00 11.95           H
ATOM   2526  HD1 TRP A 156      12.923   4.669   8.360  1.00 14.90           H
ATOM   2527  HE1 TRP A 156      14.679   4.869   9.955  1.00 19.23           H
ATOM   2528  HE3 TRP A 156      15.821   7.796   5.953  1.00  8.41           H
ATOM   2529  HZ2 TRP A 156      17.094   6.235  10.189  1.00 11.30           H
ATOM   2530  HZ3 TRP A 156      17.797   8.484   6.933  1.00 10.30           H
ATOM   2531  HH2 TRP A 156      18.424   7.707   9.032  1.00 12.71           H
ATOM   2532  N   THR A 157      11.977   8.449   4.065  1.00 10.71           N
ATOM   2533  CA  THR A 157      11.522   8.880   2.748  1.00 15.90           C
ATOM   2534  C   THR A 157      12.628   8.643   1.736  1.00 13.16           C
ATOM   2535  O   THR A 157      13.735   9.155   1.901  1.00 10.90           O
ATOM   2536  CB  THR A 157      11.153  10.360   2.735  1.00 18.69           C
ATOM   2537  OG1 THR A 157      10.096  10.562   3.664  1.00 23.55           O
ATOM   2538  CG2 THR A 157      10.643  10.768   1.378  1.00 22.68           C
ATOM   2539  H   THR A 157      12.664   8.877   4.350  1.00 12.83           H
ATOM   2540  HA  THR A 157      10.740   8.362   2.483  1.00 19.06           H
ATOM   2541  HB  THR A 157      11.913  10.917   2.960  1.00 22.41           H
ATOM   2542  HG1 THR A 157      10.112  11.352   3.931  1.00 28.24           H
ATOM   2543 HG21 THR A 157      10.368  11.698   1.402  1.00 27.20           H
ATOM   2544 HG22 THR A 157      11.323  10.660   0.694  1.00 27.20           H
ATOM   2545 HG23 THR A 157       9.873  10.219   1.150  1.00 27.20           H
ATOM   2546  N   LYS A 158      12.296   7.935   0.668  1.00 13.96           N
ATOM   2547  CA  LYS A 158      13.218   7.751  -0.436  1.00 10.87           C
ATOM   2548  C   LYS A 158      13.272   9.029  -1.276  1.00 16.45           C
ATOM   2549  O   LYS A 158      12.256   9.502  -1.776  1.00 14.26           O
ATOM   2550  CB  LYS A 158      12.808   6.545  -1.294  1.00 13.88           C
ATOM   2551  CG  LYS A 158      13.762   6.340  -2.443  1.00 15.65           C
ATOM   2552  CD  LYS A 158      13.217   5.430  -3.540  1.00 29.50           C
ATOM   2553  CE  LYS A 158      13.692   4.003  -3.436  1.00 28.25           C
ATOM   2554  NZ  LYS A 158      13.361   3.246  -4.694  1.00 34.93           N1+
ATOM   2555  H   LYS A 158      11.533   7.550   0.566  1.00 16.74           H
ATOM   2556  HA  LYS A 158      14.103   7.571  -0.075  1.00 13.02           H
ATOM   2557  HB2 LYS A 158      12.803   5.739  -0.755  1.00 16.64           H
ATOM   2558  HB3 LYS A 158      11.928   6.700  -1.666  1.00 16.64           H
ATOM   2559  HG2 LYS A 158      13.956   7.197  -2.853  1.00 18.77           H
ATOM   2560  HG3 LYS A 158      14.579   5.950  -2.100  1.00 18.77           H
ATOM   2561  HD2 LYS A 158      12.250   5.425  -3.509  1.00 35.38           H
ATOM   2562  HD3 LYS A 158      13.523   5.770  -4.397  1.00 35.38           H
ATOM   2563  HE2 LYS A 158      14.656   4.000  -3.327  1.00 33.88           H
ATOM   2564  HE3 LYS A 158      13.263   3.565  -2.685  1.00 33.88           H
ATOM   2565  HZ1 LYS A 158      13.777   2.459  -4.706  1.00 41.90           H
ATOM   2566  HZ2 LYS A 158      12.483   3.114  -4.747  1.00 41.90           H
ATOM   2567  HZ3 LYS A 158      13.625   3.721  -5.401  1.00 41.90           H
ATOM   2568  N   GLN A 159      14.448   9.589  -1.422  1.00  9.60           N
ATOM   2569  CA  GLN A 159      14.619  10.830  -2.140  1.00  8.14           C
ATOM   2570  C   GLN A 159      14.740  10.610  -3.640  1.00 11.52           C
ATOM   2571  O   GLN A 159      15.079   9.512  -4.105  1.00 10.88           O
ATOM   2572  CB  GLN A 159      15.872  11.521  -1.632  1.00 10.65           C
ATOM   2573  CG  GLN A 159      15.748  11.984  -0.167  1.00 10.71           C
ATOM   2574  CD  GLN A 159      14.667  13.026   0.023  1.00 16.64           C
ATOM   2575  OE1 GLN A 159      14.491  13.904  -0.798  1.00 21.18           O
ATOM   2576  NE2 GLN A 159      13.916  12.892   1.081  1.00 24.05           N
ATOM   2577  H   GLN A 159      15.183   9.268  -1.112  1.00 11.51           H
ATOM   2578  HA  GLN A 159      13.849  11.393  -1.976  1.00  9.76           H
ATOM   2579  HB2 GLN A 159      16.615  10.900  -1.685  1.00 12.77           H
ATOM   2580  HB3 GLN A 159      16.044  12.293  -2.189  1.00 12.77           H
ATOM   2581  HG2 GLN A 159      15.536  11.222   0.400  1.00 12.83           H
ATOM   2582  HG3 GLN A 159      16.591  12.383   0.099  1.00 12.83           H
ATOM   2583 HE21 GLN A 159      14.120  12.308   1.680  1.00 28.85           H
ATOM   2584 HE22 GLN A 159      13.219  13.383   1.175  1.00 28.85           H
ATOM   2585  N   PRO A 160      14.506  11.661  -4.426  1.00  9.68           N
ATOM   2586  CA  PRO A 160      14.723  11.555  -5.875  1.00 13.10           C
ATOM   2587  C   PRO A 160      16.197  11.445  -6.208  1.00 13.53           C
ATOM   2588  O   PRO A 160      17.064  11.800  -5.411  1.00 10.23           O
ATOM   2589  CB  PRO A 160      14.136  12.849  -6.435  1.00 17.17           C
ATOM   2590  CG  PRO A 160      13.791  13.726  -5.265  1.00 18.57           C
ATOM   2591  CD  PRO A 160      13.914  12.947  -4.004  1.00 11.39           C
ATOM   2592  HA  PRO A 160      14.233  10.793  -6.231  1.00 15.70           H
ATOM   2593  HB2 PRO A 160      14.803  13.285  -6.991  1.00 20.59           H
ATOM   2594  HB3 PRO A 160      13.339  12.638  -6.946  1.00 20.59           H
ATOM   2595  HG2 PRO A 160      14.387  14.490  -5.254  1.00 22.27           H
ATOM   2596  HG3 PRO A 160      12.872  14.022  -5.364  1.00 22.27           H
ATOM   2597  HD2 PRO A 160      14.496  13.415  -3.385  1.00 13.65           H
ATOM   2598  HD3 PRO A 160      13.036  12.807  -3.617  1.00 13.65           H
ATOM   2599  N   LYS A 161      16.486  10.964  -7.429  1.00 12.33           N
ATOM   2600  CA  LYS A 161      17.885  10.743  -7.793  1.00 11.99           C
ATOM   2601  C   LYS A 161      18.695  12.041  -7.724  1.00 11.90           C
ATOM   2602  O   LYS A 161      19.899  12.030  -7.437  1.00  8.40           O
ATOM   2603  CB  LYS A 161      17.987  10.147  -9.205  1.00 16.14           C
ATOM   2604  CG  LYS A 161      19.422   9.666  -9.508  1.00 16.65           C
ATOM   2605  CD  LYS A 161      19.646   9.169 -10.922  1.00 26.71           C
ATOM   2606  CE  LYS A 161      21.019   8.499 -10.998  1.00 18.52           C
ATOM   2607  NZ  LYS A 161      21.425   8.110 -12.384  1.00 29.62           N1+
ATOM   2608  H   LYS A 161      15.910  10.769  -8.036  1.00 14.78           H
ATOM   2609  HA  LYS A 161      18.280  10.107  -7.175  1.00 14.37           H
ATOM   2610  HB2 LYS A 161      17.381   9.393  -9.275  1.00 19.35           H
ATOM   2611  HB3 LYS A 161      17.755  10.824  -9.860  1.00 19.35           H
ATOM   2612  HG2 LYS A 161      20.032  10.407  -9.377  1.00 19.96           H
ATOM   2613  HG3 LYS A 161      19.643   8.942  -8.905  1.00 19.96           H
ATOM   2614  HD2 LYS A 161      18.965   8.515 -11.153  1.00 32.03           H
ATOM   2615  HD3 LYS A 161      19.636   9.917 -11.539  1.00 32.03           H
ATOM   2616  HE2 LYS A 161      21.688   9.101 -10.639  1.00 22.20           H
ATOM   2617  HE3 LYS A 161      20.984   7.687 -10.464  1.00 22.20           H
ATOM   2618  HZ1 LYS A 161      22.312   8.147 -12.467  1.00 35.53           H
ATOM   2619  HZ2 LYS A 161      21.157   7.278 -12.561  1.00 35.53           H
ATOM   2620  HZ3 LYS A 161      21.057   8.664 -12.979  1.00 35.53           H
ATOM   2621  N   SER A 162      18.057  13.176  -7.960  1.00 12.27           N
ATOM   2622  CA  SER A 162      18.787  14.433  -7.888  1.00  9.32           C
ATOM   2623  C   SER A 162      19.399  14.676  -6.503  1.00 10.17           C
ATOM   2624  O   SER A 162      20.468  15.285  -6.392  1.00 11.75           O
ATOM   2625  CB  SER A 162      17.849  15.579  -8.251  1.00 16.36           C
ATOM   2626  OG  SER A 162      16.669  15.525  -7.462  1.00 11.51           O
ATOM   2627  H   SER A 162      17.228  13.246  -8.165  1.00 14.71           H
ATOM   2628  HA  SER A 162      19.503  14.408  -8.540  1.00 11.17           H
ATOM   2629  HB2 SER A 162      18.309  16.415  -8.078  1.00 19.62           H
ATOM   2630  HB3 SER A 162      17.616  15.505  -9.189  1.00 19.62           H
ATOM   2631  HG  SER A 162      16.872  15.522  -6.648  1.00 13.80           H
ATOM   2632  N   GLU A 163      18.706  14.279  -5.433  1.00  8.88           N
ATOM   2633  CA  GLU A 163      19.242  14.473  -4.079  1.00 10.44           C
ATOM   2634  C   GLU A 163      20.422  13.533  -3.803  1.00  7.65           C
ATOM   2635  O   GLU A 163      21.414  13.954  -3.180  1.00  9.29           O
ATOM   2636  CB  GLU A 163      18.145  14.258  -3.048  1.00 10.66           C
ATOM   2637  CG  GLU A 163      17.123  15.390  -3.020  1.00  9.92           C
ATOM   2638  CD  GLU A 163      17.760  16.684  -2.653  1.00 14.99           C
ATOM   2639  OE1 GLU A 163      18.430  16.741  -1.596  1.00 16.16           O
ATOM   2640  OE2 GLU A 163      17.647  17.630  -3.444  1.00 21.70           O1-
ATOM   2641  H   GLU A 163      17.943  13.893  -5.467  1.00 10.64           H
ATOM   2642  HA  GLU A 163      19.565  15.384  -3.983  1.00 12.52           H
ATOM   2643  HB2 GLU A 163      17.676  13.436  -3.259  1.00 12.77           H
ATOM   2644  HB3 GLU A 163      18.552  14.203  -2.169  1.00 12.77           H
ATOM   2645  HG2 GLU A 163      16.716  15.489  -3.894  1.00 11.88           H
ATOM   2646  HG3 GLU A 163      16.450  15.195  -2.352  1.00 11.88           H
ATOM   2647  N   LEU A 164      20.352  12.284  -4.308  1.00  8.53           N
ATOM   2648  CA  LEU A 164      21.489  11.372  -4.242  1.00 10.94           C
ATOM   2649  C   LEU A 164      22.679  11.957  -4.978  1.00 10.67           C
ATOM   2650  O   LEU A 164      23.794  11.996  -4.456  1.00 12.26           O
ATOM   2651  CB  LEU A 164      21.106   9.998  -4.815  1.00 12.45           C
ATOM   2652  CG  LEU A 164      22.212   8.962  -4.907  1.00 10.44           C
ATOM   2653  CD1 LEU A 164      22.817   8.711  -3.534  1.00 10.87           C
ATOM   2654  CD2 LEU A 164      21.709   7.650  -5.480  1.00 13.85           C
ATOM   2655  H   LEU A 164      19.666  11.946  -4.700  1.00 10.22           H
ATOM   2656  HA  LEU A 164      21.748  11.248  -3.314  1.00 13.11           H
ATOM   2657  HB2 LEU A 164      20.410   9.629  -4.252  1.00 14.92           H
ATOM   2658  HB3 LEU A 164      20.752  10.124  -5.712  1.00 14.92           H
ATOM   2659  HG  LEU A 164      22.915   9.292  -5.496  1.00 12.51           H
ATOM   2660 HD11 LEU A 164      23.532   8.065  -3.635  1.00 13.03           H
ATOM   2661 HD12 LEU A 164      23.173   9.536  -3.162  1.00 13.03           H
ATOM   2662 HD13 LEU A 164      22.132   8.352  -2.952  1.00 13.03           H
ATOM   2663 HD21 LEU A 164      22.443   7.018  -5.487  1.00 16.61           H
ATOM   2664 HD22 LEU A 164      20.996   7.314  -4.919  1.00 16.61           H
ATOM   2665 HD23 LEU A 164      21.388   7.796  -6.387  1.00 16.61           H
ATOM   2666  N   GLN A 165      22.460  12.456  -6.195  1.00 14.49           N
ATOM   2667  CA  GLN A 165      23.578  12.983  -6.964  1.00 13.14           C
ATOM   2668  C   GLN A 165      24.246  14.126  -6.221  1.00 12.46           C
ATOM   2669  O   GLN A 165      25.476  14.245  -6.210  1.00 15.55           O
ATOM   2670  CB  GLN A 165      23.111  13.452  -8.352  1.00 13.90           C
ATOM   2671  CG  GLN A 165      24.265  13.873  -9.263  1.00 14.63           C
ATOM   2672  CD  GLN A 165      25.065  12.686  -9.777  1.00 18.69           C
ATOM   2673  OE1 GLN A 165      24.619  11.947 -10.646  1.00 16.11           O
ATOM   2674  NE2 GLN A 165      26.241  12.495  -9.226  1.00 19.01           N
ATOM   2675  H   GLN A 165      21.689  12.507  -6.580  1.00 17.38           H
ATOM   2676  HA  GLN A 165      24.225  12.271  -7.084  1.00 15.75           H
ATOM   2677  HB2 GLN A 165      22.639  12.730  -8.795  1.00 16.66           H
ATOM   2678  HB3 GLN A 165      22.526  14.219  -8.251  1.00 16.66           H
ATOM   2679  HG2 GLN A 165      23.892  14.346 -10.022  1.00 17.54           H
ATOM   2680  HG3 GLN A 165      24.872  14.454  -8.776  1.00 17.54           H
ATOM   2681 HE21 GLN A 165      26.529  13.046  -8.633  1.00 22.80           H
ATOM   2682 HE22 GLN A 165      26.724  11.818  -9.460  1.00 22.80           H
ATOM   2683  N   LYS A 166      23.451  14.989  -5.607  1.00  8.75           N
ATOM   2684  CA  LYS A 166      24.021  16.081  -4.818  1.00  9.05           C
ATOM   2685  C   LYS A 166      24.853  15.538  -3.666  1.00 10.99           C
ATOM   2686  O   LYS A 166      25.940  16.040  -3.408  1.00 14.42           O
ATOM   2687  CB  LYS A 166      22.912  16.993  -4.294  1.00 12.62           C
ATOM   2688  CG  LYS A 166      22.320  17.852  -5.405  1.00 15.72           C
ATOM   2689  CD  LYS A 166      20.901  18.402  -5.144  1.00 19.62           C
ATOM   2690  CE  LYS A 166      20.804  19.193  -3.884  1.00 18.10           C
ATOM   2691  NZ  LYS A 166      19.384  19.629  -3.765  1.00 19.78           N1+
ATOM   2692  H   LYS A 166      22.591  14.954  -5.626  1.00 10.49           H
ATOM   2693  HA  LYS A 166      24.606  16.605  -5.388  1.00 10.84           H
ATOM   2694  HB2 LYS A 166      22.200  16.448  -3.926  1.00 15.13           H
ATOM   2695  HB3 LYS A 166      23.274  17.586  -3.617  1.00 15.13           H
ATOM   2696  HG2 LYS A 166      22.908  18.610  -5.548  1.00 18.85           H
ATOM   2697  HG3 LYS A 166      22.273  17.313  -6.212  1.00 18.85           H
ATOM   2698  HD2 LYS A 166      20.663  18.994  -5.876  1.00 23.53           H
ATOM   2699  HD3 LYS A 166      20.260  17.674  -5.094  1.00 23.53           H
ATOM   2700  HE2 LYS A 166      21.036  18.642  -3.120  1.00 21.71           H
ATOM   2701  HE3 LYS A 166      21.366  19.981  -3.933  1.00 21.71           H
ATOM   2702  HZ1 LYS A 166      19.329  20.346  -3.241  1.00 23.72           H
ATOM   2703  HZ2 LYS A 166      19.059  19.824  -4.569  1.00 23.72           H
ATOM   2704  HZ3 LYS A 166      18.898  18.971  -3.414  1.00 23.72           H
ATOM   2705  N   PHE A 167      24.393  14.449  -3.036  1.00 10.74           N
ATOM   2706  CA  PHE A 167      25.080  13.899  -1.876  1.00 11.26           C
ATOM   2707  C   PHE A 167      26.418  13.287  -2.256  1.00 15.63           C
ATOM   2708  O   PHE A 167      27.405  13.458  -1.529  1.00 15.56           O
ATOM   2709  CB  PHE A 167      24.185  12.871  -1.187  1.00 14.40           C
ATOM   2710  CG  PHE A 167      24.749  12.343   0.114  1.00 15.36           C
ATOM   2711  CD1 PHE A 167      25.705  11.319   0.107  1.00 18.44           C
ATOM   2712  CD2 PHE A 167      24.316  12.835   1.329  1.00 20.63           C
ATOM   2713  CE1 PHE A 167      26.225  10.806   1.306  1.00 24.60           C
ATOM   2714  CE2 PHE A 167      24.838  12.307   2.526  1.00 19.54           C
ATOM   2715  CZ  PHE A 167      25.779  11.306   2.501  1.00 16.31           C
ATOM   2716  H   PHE A 167      23.686  14.010  -3.260  1.00 12.87           H
ATOM   2717  HA  PHE A 167      25.249  14.618  -1.248  1.00 13.49           H
ATOM   2718  HB2 PHE A 167      23.327  13.277  -0.998  1.00 17.26           H
ATOM   2719  HB3 PHE A 167      24.055  12.118  -1.789  1.00 17.26           H
ATOM   2720  HD1 PHE A 167      26.005  10.973  -0.704  1.00 22.11           H
ATOM   2721  HD2 PHE A 167      23.674  13.508   1.364  1.00 24.74           H
ATOM   2722  HE1 PHE A 167      26.861  10.132   1.297  1.00 29.51           H
ATOM   2723  HE2 PHE A 167      24.547  12.642   3.343  1.00 23.43           H
ATOM   2724  HZ  PHE A 167      26.119  10.979   3.296  1.00 19.56           H
ATOM   2725  N   VAL A 168      26.491  12.585  -3.392  1.00 11.68           N
ATOM   2726  CA  VAL A 168      27.753  11.938  -3.769  1.00 15.52           C
ATOM   2727  C   VAL A 168      28.629  12.823  -4.640  1.00 18.88           C
ATOM   2728  O   VAL A 168      29.762  12.433  -4.950  1.00 23.18           O
ATOM   2729  CB  VAL A 168      27.544  10.568  -4.472  1.00 18.63           C
ATOM   2730  CG1 VAL A 168      26.734   9.614  -3.614  1.00 18.43           C
ATOM   2731  CG2 VAL A 168      26.828  10.700  -5.816  1.00 19.03           C
ATOM   2732  H   VAL A 168      25.843  12.478  -3.947  1.00 14.00           H
ATOM   2733  HA  VAL A 168      28.250  11.760  -2.958  1.00 18.61           H
ATOM   2734  HB  VAL A 168      28.405  10.157  -4.639  1.00 22.34           H
ATOM   2735 HG11 VAL A 168      26.580   8.800  -4.120  1.00 22.10           H
ATOM   2736 HG12 VAL A 168      27.217   9.414  -2.798  1.00 22.10           H
ATOM   2737 HG13 VAL A 168      25.885  10.030  -3.404  1.00 22.10           H
ATOM   2738 HG21 VAL A 168      26.713   9.814  -6.193  1.00 22.81           H
ATOM   2739 HG22 VAL A 168      25.954  11.104  -5.680  1.00 22.81           H
ATOM   2740 HG23 VAL A 168      27.359  11.250  -6.414  1.00 22.81           H
ATOM   2741  N   GLY A 169      28.151  13.996  -5.060  1.00 15.14           N
ATOM   2742  CA  GLY A 169      28.946  14.892  -5.882  1.00 22.15           C
ATOM   2743  C   GLY A 169      29.339  14.365  -7.251  1.00 24.18           C
ATOM   2744  O   GLY A 169      28.474  14.073  -8.078  1.00 30.51           O
ATOM   2745  H   GLY A 169      27.363  14.294  -4.879  1.00 18.15           H
ATOM   2746  HA2 GLY A 169      28.452  15.716  -6.010  1.00 26.57           H
ATOM   2747  HA3 GLY A 169      29.761  15.104  -5.401  1.00 26.57           H
ATOM   2748  N   ASP A 170      30.655  14.203  -7.457  1.00 27.71           N
ATOM   2749  CA  ASP A 170      31.247  13.830  -8.752  1.00 37.66           C
ATOM   2750  C   ASP A 170      30.814  12.451  -9.250  1.00 34.75           C
ATOM   2751  O   ASP A 170      30.743  12.214 -10.466  1.00 30.82           O
ATOM   2752  CB  ASP A 170      32.775  13.822  -8.623  1.00 32.77           C
ATOM   2753  CG  ASP A 170      33.384  15.089  -9.072  0.44 33.95           C
ATOM   2754  OD1 ASP A 170      34.295  15.593  -8.374  0.26 37.86           O
ATOM   2755  OD2 ASP A 170      32.916  15.593 -10.110  0.64 36.45           O1-
ATOM   2756  H   ASP A 170      31.237  14.292  -6.832  1.00 33.23           H
ATOM   2757  HA  ASP A 170      31.008  14.490  -9.424  1.00 45.18           H
ATOM   2758  HB2 ASP A 170      33.019  13.695  -7.690  1.00 39.30           H
ATOM   2759  HB3 ASP A 170      33.142  13.093  -9.149  1.00 39.30           H
ATOM   2760  N   THR A 171      30.613  11.512  -8.326  1.00 28.64           N
ATOM   2761  CA  THR A 171      30.448  10.102  -8.646  1.00 20.64           C
ATOM   2762  C   THR A 171      29.403   9.859  -9.729  1.00 18.72           C
ATOM   2763  O   THR A 171      28.278  10.365  -9.661  1.00 23.11           O
ATOM   2764  CB  THR A 171      30.059   9.366  -7.364  1.00 22.80           C
ATOM   2765  OG1 THR A 171      30.881   9.849  -6.296  1.00 27.95           O
ATOM   2766  CG2 THR A 171      30.253   7.872  -7.486  1.00 23.92           C
ATOM   2767  H   THR A 171      30.582  11.667  -7.479  1.00 34.35           H
ATOM   2768  HA  THR A 171      31.292   9.747  -8.958  1.00 24.75           H
ATOM   2769  HB  THR A 171      29.126   9.542  -7.164  1.00 27.35           H
ATOM   2770  HG1 THR A 171      30.664   9.469  -5.579  1.00 33.53           H
ATOM   2771 HG21 THR A 171      30.006   7.457  -6.644  1.00 28.69           H
ATOM   2772 HG22 THR A 171      29.694   7.507  -8.190  1.00 28.69           H
ATOM   2773 HG23 THR A 171      31.183   7.673  -7.676  1.00 28.69           H
ATOM   2774  N   VAL A 172      29.791   9.038 -10.702  1.00 20.36           N
ATOM   2775  CA  VAL A 172      28.919   8.671 -11.807  1.00 19.93           C
ATOM   2776  C   VAL A 172      27.892   7.672 -11.309  1.00 14.31           C
ATOM   2777  O   VAL A 172      28.236   6.630 -10.731  1.00 20.17           O
ATOM   2778  CB  VAL A 172      29.743   8.089 -12.966  1.00 24.65           C
ATOM   2779  CG1 VAL A 172      28.830   7.463 -14.057  1.00 28.09           C
ATOM   2780  CG2 VAL A 172      30.625   9.164 -13.570  1.00 31.37           C
ATOM   2781  H   VAL A 172      30.566   8.670 -10.739  1.00 24.42           H
ATOM   2782  HA  VAL A 172      28.445   9.457 -12.128  1.00 23.90           H
ATOM   2783  HB  VAL A 172      30.325   7.393 -12.618  1.00 29.56           H
ATOM   2784 HG11 VAL A 172      29.395   7.084 -14.748  1.00 33.70           H
ATOM   2785 HG12 VAL A 172      28.281   6.760 -13.675  1.00 33.70           H
ATOM   2786 HG13 VAL A 172      28.260   8.156 -14.431  1.00 33.70           H
ATOM   2787 HG21 VAL A 172      31.152   8.765 -14.281  1.00 37.63           H
ATOM   2788 HG22 VAL A 172      30.062   9.870 -13.923  1.00 37.63           H
ATOM   2789 HG23 VAL A 172      31.216   9.519 -12.886  1.00 37.63           H
ATOM   2790  N   LEU A 173      26.618   7.997 -11.516  1.00 16.54           N
ATOM   2791  CA  LEU A 173      25.512   7.175 -11.042  1.00 15.40           C
ATOM   2792  C   LEU A 173      24.756   6.606 -12.241  1.00 15.74           C
ATOM   2793  O   LEU A 173      23.918   7.282 -12.843  1.00 17.84           O
ATOM   2794  CB  LEU A 173      24.568   7.979 -10.162  1.00 18.66           C
ATOM   2795  CG  LEU A 173      25.152   8.463  -8.838  1.00 19.76           C
ATOM   2796  CD1 LEU A 173      24.024   9.212  -8.123  1.00 22.10           C
ATOM   2797  CD2 LEU A 173      25.736   7.358  -7.963  1.00 15.52           C
ATOM   2798  H   LEU A 173      26.367   8.709 -11.924  1.00 19.83           H
ATOM   2799  HA  LEU A 173      25.864   6.431 -10.529  1.00 18.47           H
ATOM   2800  HB2 LEU A 173      24.259   8.750 -10.665  1.00 22.37           H
ATOM   2801  HB3 LEU A 173      23.807   7.416  -9.949  1.00 22.37           H
ATOM   2802  HG  LEU A 173      25.870   9.090  -9.025  1.00 23.69           H
ATOM   2803 HD11 LEU A 173      24.366   9.589  -7.296  1.00 26.51           H
ATOM   2804 HD12 LEU A 173      23.698   9.925  -8.697  1.00 26.51           H
ATOM   2805 HD13 LEU A 173      23.306   8.588  -7.941  1.00 26.51           H
ATOM   2806 HD21 LEU A 173      26.039   7.758  -7.135  1.00 18.61           H
ATOM   2807 HD22 LEU A 173      25.051   6.699  -7.780  1.00 18.61           H
ATOM   2808 HD23 LEU A 173      26.492   6.945  -8.410  1.00 18.61           H
ATOM   2809  N   GLU A 174      25.066   5.367 -12.571  1.00 14.04           N
ATOM   2810  CA  GLU A 174      24.387   4.646 -13.626  1.00 13.16           C
ATOM   2811  C   GLU A 174      23.076   4.083 -13.100  1.00 20.49           C
ATOM   2812  O   GLU A 174      22.928   3.835 -11.899  1.00 16.09           O
ATOM   2813  CB  GLU A 174      25.311   3.545 -14.142  1.00 18.01           C
ATOM   2814  CG  GLU A 174      26.428   4.113 -15.009  1.00 19.48           C
ATOM   2815  CD  GLU A 174      27.306   3.038 -15.646  1.00 31.57           C
ATOM   2816  OE1 GLU A 174      27.964   2.282 -14.912  1.00 27.98           O
ATOM   2817  OE2 GLU A 174      27.338   2.979 -16.891  1.00 26.55           O1-
ATOM   2818  H   GLU A 174      25.684   4.911 -12.190  1.00 16.83           H
ATOM   2819  HA  GLU A 174      24.198   5.253 -14.363  1.00 15.78           H
ATOM   2820  HB2 GLU A 174      25.723   3.093 -13.388  1.00 21.60           H
ATOM   2821  HB3 GLU A 174      24.803   2.916 -14.673  1.00 21.60           H
ATOM   2822  HG2 GLU A 174      26.021   4.623 -15.729  1.00 23.36           H
ATOM   2823  HG3 GLU A 174      27.001   4.690 -14.478  1.00 23.36           H
ATOM   2824  N   ASP A 175      22.114   3.898 -14.007  1.00 16.07           N
ATOM   2825  CA  ASP A 175      20.800   3.363 -13.684  1.00 17.48           C
ATOM   2826  C   ASP A 175      20.683   1.920 -14.153  1.00 17.14           C
ATOM   2827  O   ASP A 175      21.263   1.545 -15.155  1.00 14.59           O
ATOM   2828  CB  ASP A 175      19.685   4.190 -14.342  1.00 14.49           C
ATOM   2829  CG  ASP A 175      19.765   5.644 -13.995  1.00 22.75           C
ATOM   2830  OD1 ASP A 175      19.821   5.967 -12.805  1.00 20.18           O
ATOM   2831  OD2 ASP A 175      19.807   6.469 -14.918  1.00 24.60           O1-
ATOM   2832  H   ASP A 175      22.210   4.090 -14.838  1.00 19.26           H
ATOM   2833  HA  ASP A 175      20.674   3.377 -12.720  1.00 20.96           H
ATOM   2834  HB2 ASP A 175      19.752   4.113 -15.307  1.00 17.37           H
ATOM   2835  HB3 ASP A 175      18.823   3.860 -14.048  1.00 17.37           H
ATOM   2836  N   ASP A 176      19.898   1.122 -13.424  1.00 14.20           N
ATOM   2837  CA  ASP A 176      19.597  -0.271 -13.792  1.00 18.99           C
ATOM   2838  C   ASP A 176      20.849  -1.033 -14.204  1.00 20.11           C
ATOM   2839  O   ASP A 176      20.937  -1.646 -15.275  1.00 17.38           O
ATOM   2840  CB  ASP A 176      18.529  -0.326 -14.885  1.00 20.58           C
ATOM   2841  CG  ASP A 176      17.258   0.342 -14.449  1.00 28.74           C
ATOM   2842  OD1 ASP A 176      16.736   1.183 -15.206  1.00 37.57           O
ATOM   2843  OD2 ASP A 176      16.812   0.066 -13.320  1.00 23.29           O1-
ATOM   2844  H   ASP A 176      19.520   1.368 -12.695  1.00 17.02           H
ATOM   2845  HA  ASP A 176      19.229  -0.713 -13.006  1.00 22.77           H
ATOM   2846  HB2 ASP A 176      18.851   0.138 -15.672  1.00 24.68           H
ATOM   2847  HB3 ASP A 176      18.321  -1.251 -15.095  1.00 24.68           H
ATOM   2848  N   ILE A 177      21.830  -1.004 -13.318  1.00 15.22           N
ATOM   2849  CA  ILE A 177      23.084  -1.698 -13.552  1.00 17.43           C
ATOM   2850  C   ILE A 177      22.843  -3.196 -13.491  1.00 17.49           C
ATOM   2851  O   ILE A 177      22.257  -3.708 -12.532  1.00 11.52           O
ATOM   2852  CB  ILE A 177      24.123  -1.257 -12.513  1.00 15.67           C
ATOM   2853  CG1 ILE A 177      24.271   0.274 -12.522  1.00 20.44           C
ATOM   2854  CG2 ILE A 177      25.457  -1.920 -12.800  1.00 20.25           C
ATOM   2855  CD1 ILE A 177      25.067   0.821 -11.325  1.00 21.53           C
ATOM   2856  H   ILE A 177      21.796  -0.587 -12.567  1.00 18.24           H
ATOM   2857  HA  ILE A 177      23.417  -1.482 -14.437  1.00 20.90           H
ATOM   2858  HB  ILE A 177      23.814  -1.533 -11.633  1.00 18.78           H
ATOM   2859 HG12 ILE A 177      24.736   0.542 -13.330  1.00 24.52           H
ATOM   2860 HG13 ILE A 177      23.394   0.688 -12.500  1.00 24.52           H
ATOM   2861 HG21 ILE A 177      26.118  -1.610 -12.162  1.00 24.29           H
ATOM   2862 HG22 ILE A 177      25.356  -2.884 -12.730  1.00 24.29           H
ATOM   2863 HG23 ILE A 177      25.739  -1.680 -13.697  1.00 24.29           H
ATOM   2864 HD11 ILE A 177      25.090   1.789 -11.362  1.00 25.83           H
ATOM   2865 HD12 ILE A 177      24.629   0.532 -10.507  1.00 25.83           H
ATOM   2866 HD13 ILE A 177      25.972   0.465 -11.352  1.00 25.83           H
ATOM   2867  N   LYS A 178      23.298  -3.912 -14.518  1.00 18.81           N
ATOM   2868  CA  LYS A 178      23.086  -5.350 -14.616  1.00 20.12           C
ATOM   2869  C   LYS A 178      24.432  -6.058 -14.529  1.00 17.83           C
ATOM   2870  O   LYS A 178      25.407  -5.642 -15.174  1.00 23.60           O
ATOM   2871  CB  LYS A 178      22.323  -5.674 -15.926  1.00 24.69           C
ATOM   2872  CG  LYS A 178      22.020  -7.171 -16.190  1.00 42.82           C
ATOM   2873  CD  LYS A 178      20.928  -7.833 -15.275  1.00 37.99           C
ATOM   2874  CE  LYS A 178      20.215  -9.020 -16.013  1.00 45.49           C
ATOM   2875  NZ  LYS A 178      18.927  -9.537 -15.381  1.00 52.31           N1+
ATOM   2876  H   LYS A 178      23.739  -3.583 -15.176  1.00 22.56           H
ATOM   2877  HA  LYS A 178      22.549  -5.649 -13.867  1.00 24.12           H
ATOM   2878  HB2 LYS A 178      21.471  -5.206 -15.915  1.00 29.62           H
ATOM   2879  HB3 LYS A 178      22.846  -5.345 -16.674  1.00 29.62           H
ATOM   2880  HG2 LYS A 178      21.702  -7.249 -17.103  1.00 51.37           H
ATOM   2881  HG3 LYS A 178      22.842  -7.678 -16.090  1.00 51.37           H
ATOM   2882  HD2 LYS A 178      21.344  -8.189 -14.474  1.00 45.58           H
ATOM   2883  HD3 LYS A 178      20.260  -7.169 -15.037  1.00 45.58           H
ATOM   2884  HE2 LYS A 178      19.997  -8.732 -16.915  1.00 54.57           H
ATOM   2885  HE3 LYS A 178      20.834  -9.765 -16.060  1.00 54.57           H
ATOM   2886  HZ1 LYS A 178      18.625 -10.242 -15.835  1.00 62.76           H
ATOM   2887  HZ2 LYS A 178      19.078  -9.785 -14.538  1.00 62.76           H
ATOM   2888  HZ3 LYS A 178      18.302  -8.904 -15.389  1.00 62.76           H
ATOM   2889  N   GLU A 179      24.499  -7.070 -13.672  1.00 15.81           N
ATOM   2890  CA  GLU A 179      25.663  -7.944 -13.521  1.00 16.29           C
ATOM   2891  C   GLU A 179      25.138  -9.350 -13.318  1.00 23.10           C
ATOM   2892  O   GLU A 179      24.517  -9.640 -12.287  1.00 20.57           O
ATOM   2893  CB  GLU A 179      26.541  -7.542 -12.345  1.00 18.75           C
ATOM   2894  CG  GLU A 179      27.354  -6.322 -12.630  1.00 23.33           C
ATOM   2895  CD  GLU A 179      28.465  -6.069 -11.641  1.00 21.41           C
ATOM   2896  OE1 GLU A 179      28.472  -4.935 -11.113  1.00 16.79           O
ATOM   2897  OE2 GLU A 179      29.345  -6.955 -11.445  1.00 21.03           O1-
ATOM   2898  H   GLU A 179      23.855  -7.284 -13.148  1.00 18.96           H
ATOM   2899  HA  GLU A 179      26.201  -7.908 -14.326  1.00 19.53           H
ATOM   2900  HB2 GLU A 179      25.972  -7.365 -11.578  1.00 22.48           H
ATOM   2901  HB3 GLU A 179      27.154  -8.268 -12.149  1.00 22.48           H
ATOM   2902  HG2 GLU A 179      27.753  -6.429 -13.508  1.00 27.98           H
ATOM   2903  HG3 GLU A 179      26.769  -5.548 -12.627  1.00 27.98           H
ATOM   2904  N   GLY A 180      25.376 -10.230 -14.284  1.00 23.33           N
ATOM   2905  CA  GLY A 180      24.777 -11.533 -14.161  1.00 22.76           C
ATOM   2906  C   GLY A 180      23.281 -11.353 -14.187  1.00 24.24           C
ATOM   2907  O   GLY A 180      22.746 -10.573 -14.986  1.00 25.16           O
ATOM   2908  H   GLY A 180      25.855 -10.099 -14.983  1.00 27.98           H
ATOM   2909  HA2 GLY A 180      25.052 -12.093 -14.903  1.00 27.29           H
ATOM   2910  HA3 GLY A 180      25.034 -11.954 -13.322  1.00 27.29           H
ATOM   2911  N   ASP A 181      22.586 -12.029 -13.277  1.00 23.75           N
ATOM   2912  CA  ASP A 181      21.130 -11.940 -13.229  1.00 24.93           C
ATOM   2913  C   ASP A 181      20.638 -10.818 -12.320  1.00 25.07           C
ATOM   2914  O   ASP A 181      19.431 -10.549 -12.293  1.00 28.73           O
ATOM   2915  CB  ASP A 181      20.530 -13.275 -12.763  1.00 31.89           C
ATOM   2916  CG  ASP A 181      20.801 -14.407 -13.742  1.00 49.98           C
ATOM   2917  OD1 ASP A 181      21.353 -15.443 -13.288  1.00 39.46           O
ATOM   2918  OD2 ASP A 181      20.483 -14.240 -14.953  1.00 41.93           O1-
ATOM   2919  H   ASP A 181      22.933 -12.537 -12.674  1.00 28.49           H
ATOM   2920  HA  ASP A 181      20.792 -11.759 -14.121  1.00 29.90           H
ATOM   2921  HB2 ASP A 181      20.925 -13.531 -11.914  1.00 38.26           H
ATOM   2922  HB3 ASP A 181      19.566 -13.182 -12.664  1.00 38.26           H
ATOM   2923  N   PHE A 182      21.547 -10.147 -11.601  1.00 26.60           N
ATOM   2924  CA  PHE A 182      21.196  -9.050 -10.695  1.00 19.77           C
ATOM   2925  C   PHE A 182      21.073  -7.718 -11.435  1.00 21.94           C
ATOM   2926  O   PHE A 182      21.901  -7.393 -12.286  1.00 21.32           O
ATOM   2927  CB  PHE A 182      22.263  -8.899  -9.615  1.00 16.33           C
ATOM   2928  CG  PHE A 182      22.404 -10.074  -8.736  1.00 14.61           C
ATOM   2929  CD1 PHE A 182      21.494 -10.309  -7.715  1.00 22.73           C
ATOM   2930  CD2 PHE A 182      23.461 -10.938  -8.905  1.00 24.49           C
ATOM   2931  CE1 PHE A 182      21.634 -11.398  -6.894  1.00 17.41           C
ATOM   2932  CE2 PHE A 182      23.598 -12.022  -8.096  1.00 24.19           C
ATOM   2933  CZ  PHE A 182      22.678 -12.249  -7.078  1.00 21.36           C
ATOM   2934  H   PHE A 182      22.390 -10.311 -11.625  1.00 31.90           H
ATOM   2935  HA  PHE A 182      20.349  -9.243 -10.263  1.00 23.70           H
ATOM   2936  HB2 PHE A 182      23.127  -8.743 -10.028  1.00 19.58           H
ATOM   2937  HB3 PHE A 182      22.029  -8.148  -9.053  1.00 19.58           H
ATOM   2938  HD1 PHE A 182      20.777  -9.732  -7.588  1.00 27.26           H
ATOM   2939  HD2 PHE A 182      24.079 -10.789  -9.582  1.00 29.37           H
ATOM   2940  HE1 PHE A 182      21.019 -11.554  -6.217  1.00 20.88           H
ATOM   2941  HE2 PHE A 182      24.314 -12.600  -8.218  1.00 29.01           H
ATOM   2942  HZ  PHE A 182      22.774 -12.989  -6.523  1.00 25.61           H
ATOM   2943  N   THR A 183      20.059  -6.930 -11.065  1.00 17.14           N
ATOM   2944  CA  THR A 183      19.887  -5.552 -11.509  1.00 13.38           C
ATOM   2945  C   THR A 183      19.843  -4.660 -10.274  1.00 10.65           C
ATOM   2946  O   THR A 183      19.187  -5.014  -9.292  1.00 16.44           O
ATOM   2947  CB  THR A 183      18.602  -5.397 -12.310  1.00 18.44           C
ATOM   2948  OG1 THR A 183      18.610  -6.355 -13.364  1.00 21.97           O
ATOM   2949  CG2 THR A 183      18.512  -4.049 -12.927  1.00 20.18           C
ATOM   2950  H   THR A 183      19.435  -7.187 -10.530  1.00 20.55           H
ATOM   2951  HA  THR A 183      20.642  -5.291 -12.058  1.00 16.04           H
ATOM   2952  HB  THR A 183      17.838  -5.533 -11.733  1.00 22.11           H
ATOM   2953  HG1 THR A 183      18.556  -7.124 -13.030  1.00 26.34           H
ATOM   2954 HG21 THR A 183      17.670  -3.971 -13.406  1.00 24.20           H
ATOM   2955 HG22 THR A 183      18.559  -3.354 -12.251  1.00 24.20           H
ATOM   2956 HG23 THR A 183      19.244  -3.928 -13.556  1.00 24.20           H
ATOM   2957  N   TYR A 184      20.577  -3.549 -10.286  1.00 12.00           N
ATOM   2958  CA  TYR A 184      20.556  -2.725  -9.076  1.00  9.88           C
ATOM   2959  C   TYR A 184      20.595  -1.236  -9.366  1.00 11.92           C
ATOM   2960  O   TYR A 184      20.954  -0.785 -10.458  1.00 12.08           O
ATOM   2961  CB  TYR A 184      21.682  -3.154  -8.141  1.00  9.25           C
ATOM   2962  CG  TYR A 184      23.089  -3.156  -8.657  1.00 10.96           C
ATOM   2963  CD1 TYR A 184      23.584  -4.260  -9.342  1.00 12.60           C
ATOM   2964  CD2 TYR A 184      23.933  -2.084  -8.445  1.00  9.92           C
ATOM   2965  CE1 TYR A 184      24.912  -4.292  -9.761  1.00 15.90           C
ATOM   2966  CE2 TYR A 184      25.252  -2.114  -8.852  1.00 12.14           C
ATOM   2967  CZ  TYR A 184      25.725  -3.210  -9.524  1.00 12.09           C
ATOM   2968  OH  TYR A 184      27.036  -3.202  -9.928  1.00 15.53           O
ATOM   2969  H   TYR A 184      21.083  -3.279 -10.925  1.00 14.38           H
ATOM   2970  HA  TYR A 184      19.718  -2.879  -8.602  1.00 11.84           H
ATOM   2971  HB2 TYR A 184      21.670  -2.578  -7.358  1.00 11.08           H
ATOM   2972  HB3 TYR A 184      21.494  -4.066  -7.871  1.00 11.08           H
ATOM   2973  HD1 TYR A 184      23.030  -4.993  -9.484  1.00 15.10           H
ATOM   2974  HD2 TYR A 184      23.625  -1.350  -7.971  1.00 11.89           H
ATOM   2975  HE1 TYR A 184      25.243  -5.032 -10.217  1.00 19.06           H
ATOM   2976  HE2 TYR A 184      25.814  -1.390  -8.698  1.00 14.55           H
ATOM   2977  HH  TYR A 184      27.243  -3.956 -10.237  1.00 18.63           H
ATOM   2978  N   ASN A 185      20.183  -0.484  -8.334  1.00 13.70           N
ATOM   2979  CA  ASN A 185      20.117   0.969  -8.347  1.00 11.93           C
ATOM   2980  C   ASN A 185      20.515   1.514  -6.988  1.00 10.46           C
ATOM   2981  O   ASN A 185      20.213   0.915  -5.959  1.00  9.38           O
ATOM   2982  CB  ASN A 185      18.715   1.500  -8.659  1.00 13.88           C
ATOM   2983  CG  ASN A 185      18.324   1.282 -10.078  1.00 18.79           C
ATOM   2984  OD1 ASN A 185      18.732   2.039 -10.963  1.00 19.14           O
ATOM   2985  ND2 ASN A 185      17.517   0.246 -10.318  1.00 16.38           N
ATOM   2986  H   ASN A 185      19.929  -0.830  -7.589  1.00 16.43           H
ATOM   2987  HA  ASN A 185      20.730   1.325  -9.008  1.00 14.30           H
ATOM   2988  HB2 ASN A 185      18.070   1.046  -8.094  1.00 16.64           H
ATOM   2989  HB3 ASN A 185      18.708   2.457  -8.497  1.00 16.64           H
ATOM   2990 HD21 ASN A 185      17.303   0.052 -11.126  1.00 19.64           H
ATOM   2991 HD22 ASN A 185      17.215  -0.221  -9.662  1.00 19.64           H
ATOM   2992  N   TYR A 186      21.173   2.661  -7.015  1.00 11.61           N
ATOM   2993  CA  TYR A 186      21.574   3.383  -5.814  1.00  7.50           C
ATOM   2994  C   TYR A 186      20.426   4.285  -5.342  1.00 12.14           C
ATOM   2995  O   TYR A 186      19.756   4.930  -6.157  1.00  8.85           O
ATOM   2996  CB  TYR A 186      22.817   4.202  -6.119  1.00  9.32           C
ATOM   2997  CG  TYR A 186      23.927   3.374  -6.713  1.00  8.78           C
ATOM   2998  CD1 TYR A 186      24.441   2.301  -6.020  1.00 13.36           C
ATOM   2999  CD2 TYR A 186      24.438   3.644  -7.959  1.00 11.00           C
ATOM   3000  CE1 TYR A 186      25.456   1.522  -6.559  1.00 12.38           C
ATOM   3001  CE2 TYR A 186      25.460   2.875  -8.503  1.00 11.54           C
ATOM   3002  CZ  TYR A 186      25.948   1.812  -7.785  1.00 12.14           C
ATOM   3003  OH  TYR A 186      26.947   1.053  -8.323  1.00 19.71           O
ATOM   3004  H   TYR A 186      21.418   3.047  -7.742  1.00 13.92           H
ATOM   3005  HA  TYR A 186      21.783   2.754  -5.112  1.00  8.98           H
ATOM   3006  HB2 TYR A 186      22.588   4.897  -6.751  1.00 11.16           H
ATOM   3007  HB3 TYR A 186      23.131   4.593  -5.290  1.00 11.16           H
ATOM   3008  HD1 TYR A 186      24.100   2.100  -5.182  1.00 16.02           H
ATOM   3009  HD2 TYR A 186      24.103   4.368  -8.438  1.00 13.18           H
ATOM   3010  HE1 TYR A 186      25.796   0.803  -6.076  1.00 14.85           H
ATOM   3011  HE2 TYR A 186      25.812   3.062  -9.346  1.00 13.84           H
ATOM   3012  HH  TYR A 186      27.392   1.518  -8.863  1.00 23.64           H
ATOM   3013  N   THR A 187      20.197   4.336  -4.022  1.00  9.05           N
ATOM   3014  CA  THR A 187      19.119   5.158  -3.471  1.00 10.59           C
ATOM   3015  C   THR A 187      19.599   5.895  -2.225  1.00  9.89           C
ATOM   3016  O   THR A 187      20.532   5.468  -1.534  1.00  9.04           O
ATOM   3017  CB  THR A 187      17.861   4.330  -3.109  1.00  9.07           C
ATOM   3018  OG1 THR A 187      18.115   3.513  -1.944  1.00 10.32           O
ATOM   3019  CG2 THR A 187      17.406   3.425  -4.296  1.00 16.69           C
ATOM   3020  H   THR A 187      20.642   3.895  -3.433  1.00 10.85           H
ATOM   3021  HA  THR A 187      18.863   5.830  -4.120  1.00 12.70           H
ATOM   3022  HB  THR A 187      17.123   4.933  -2.914  1.00 10.87           H
ATOM   3023  HG1 THR A 187      18.702   2.940  -2.123  1.00 12.37           H
ATOM   3024 HG21 THR A 187      16.573   2.982  -4.077  1.00 20.01           H
ATOM   3025 HG22 THR A 187      17.272   3.966  -5.091  1.00 20.01           H
ATOM   3026 HG23 THR A 187      18.082   2.754  -4.483  1.00 20.01           H
ATOM   3027  N   LEU A 188      18.937   7.013  -1.955  1.00  8.36           N
ATOM   3028  CA  LEU A 188      19.157   7.811  -0.756  1.00  8.38           C
ATOM   3029  C   LEU A 188      17.837   7.968  -0.025  1.00  9.30           C
ATOM   3030  O   LEU A 188      16.811   8.248  -0.647  1.00  8.86           O
ATOM   3031  CB  LEU A 188      19.696   9.207  -1.083  1.00 12.49           C
ATOM   3032  CG  LEU A 188      19.846  10.158   0.126  1.00 10.60           C
ATOM   3033  CD1 LEU A 188      20.979   9.711   1.000  1.00 13.62           C
ATOM   3034  CD2 LEU A 188      20.047  11.640  -0.299  1.00 15.94           C
ATOM   3035  H   LEU A 188      18.326   7.330  -2.465  1.00 10.02           H
ATOM   3036  HA  LEU A 188      19.776   7.365  -0.158  1.00 10.03           H
ATOM   3037  HB2 LEU A 188      20.560   9.119  -1.516  1.00 14.97           H
ATOM   3038  HB3 LEU A 188      19.071   9.627  -1.694  1.00 14.97           H
ATOM   3039  HG  LEU A 188      19.039  10.140   0.660  1.00 12.70           H
ATOM   3040 HD11 LEU A 188      21.051  10.321   1.750  1.00 16.32           H
ATOM   3041 HD12 LEU A 188      20.803   8.812   1.323  1.00 16.32           H
ATOM   3042 HD13 LEU A 188      21.804   9.721   0.487  1.00 16.32           H
ATOM   3043 HD21 LEU A 188      20.126  12.196   0.489  1.00 19.11           H
ATOM   3044 HD22 LEU A 188      20.862  11.693  -0.819  1.00 19.11           H
ATOM   3045 HD23 LEU A 188      19.289  11.931  -0.832  1.00 19.11           H
ATOM   3046  N   TRP A 189      17.874   7.809   1.298  1.00  9.31           N
ATOM   3047  CA  TRP A 189      16.699   7.942   2.147  1.00  7.94           C
ATOM   3048  C   TRP A 189      17.001   8.880   3.311  1.00 10.54           C
ATOM   3049  O   TRP A 189      18.107   8.871   3.853  1.00  7.23           O
ATOM   3050  CB  TRP A 189      16.235   6.608   2.739  1.00  8.55           C
ATOM   3051  CG  TRP A 189      15.935   5.519   1.782  1.00  7.47           C
ATOM   3052  CD1 TRP A 189      16.802   4.921   0.892  1.00  8.72           C
ATOM   3053  CD2 TRP A 189      14.687   4.829   1.642  1.00 11.57           C
ATOM   3054  NE1 TRP A 189      16.146   3.901   0.207  1.00 10.20           N
ATOM   3055  CE2 TRP A 189      14.856   3.833   0.654  1.00 15.70           C
ATOM   3056  CE3 TRP A 189      13.449   4.955   2.257  1.00 12.38           C
ATOM   3057  CZ2 TRP A 189      13.822   2.995   0.256  1.00 17.80           C
ATOM   3058  CZ3 TRP A 189      12.424   4.086   1.868  1.00 16.64           C
ATOM   3059  CH2 TRP A 189      12.625   3.128   0.882  1.00 14.83           C
ATOM   3060  H   TRP A 189      18.588   7.608   1.732  1.00 11.15           H
ATOM   3061  HA  TRP A 189      15.972   8.328   1.627  1.00  9.51           H
ATOM   3062  HB2 TRP A 189      16.920   6.276   3.339  1.00 10.24           H
ATOM   3063  HB3 TRP A 189      15.424   6.781   3.240  1.00 10.24           H
ATOM   3064  HD1 TRP A 189      17.691   5.164   0.773  1.00 10.44           H
ATOM   3065  HE1 TRP A 189      16.484   3.404  -0.403  1.00 12.22           H
ATOM   3066  HE3 TRP A 189      13.310   5.592   2.922  1.00 14.83           H
ATOM   3067  HZ2 TRP A 189      13.954   2.346  -0.394  1.00 21.34           H
ATOM   3068  HZ3 TRP A 189      11.588   4.164   2.266  1.00 19.95           H
ATOM   3069  HH2 TRP A 189      11.926   2.570   0.632  1.00 17.78           H
ATOM   3070  N   THR A 190      16.021   9.706   3.677  1.00  8.02           N
ATOM   3071  CA  THR A 190      16.150  10.556   4.858  1.00  9.14           C
ATOM   3072  C   THR A 190      14.954  10.334   5.776  1.00  7.82           C
ATOM   3073  O   THR A 190      13.961   9.706   5.407  1.00  7.21           O
ATOM   3074  CB  THR A 190      16.255  12.031   4.485  1.00  9.64           C
ATOM   3075  OG1 THR A 190      15.110  12.394   3.698  1.00 12.99           O
ATOM   3076  CG2 THR A 190      17.557  12.340   3.722  1.00 13.75           C
ATOM   3077  H   THR A 190      15.286   9.804   3.242  1.00  9.60           H
ATOM   3078  HA  THR A 190      16.953  10.325   5.347  1.00 10.96           H
ATOM   3079  HB  THR A 190      16.266  12.555   5.300  1.00 11.55           H
ATOM   3080  HG1 THR A 190      15.179  13.191   3.449  1.00 15.57           H
ATOM   3081 HG21 THR A 190      17.584  13.285   3.499  1.00 16.48           H
ATOM   3082 HG22 THR A 190      18.322  12.126   4.275  1.00 16.48           H
ATOM   3083 HG23 THR A 190      17.608  11.820   2.902  1.00 16.48           H
ATOM   3084  N   ARG A 191      15.059  10.844   7.002  1.00  8.59           N
ATOM   3085  CA  ARG A 191      14.005  10.636   7.985  1.00 12.49           C
ATOM   3086  C   ARG A 191      12.822  11.558   7.697  1.00 11.73           C
ATOM   3087  O   ARG A 191      12.997  12.726   7.323  1.00 11.23           O
ATOM   3088  CB  ARG A 191      14.507  10.922   9.398  1.00 12.97           C
ATOM   3089  CG  ARG A 191      15.467   9.941   9.964  1.00 13.23           C
ATOM   3090  CD  ARG A 191      15.786  10.255  11.450  1.00 14.79           C
ATOM   3091  NE  ARG A 191      16.824   9.340  11.936  1.00  9.41           N
ATOM   3092  CZ  ARG A 191      16.592   8.111  12.426  1.00 16.80           C
ATOM   3093  NH1 ARG A 191      15.356   7.614  12.529  1.00 15.18           N
ATOM   3094  NH2 ARG A 191      17.604   7.348  12.804  1.00 15.66           N1+
ATOM   3095  H   ARG A 191      15.718  11.323   7.277  1.00 10.29           H
ATOM   3096  HA  ARG A 191      13.704   9.714   7.938  1.00 14.97           H
ATOM   3097  HB2 ARG A 191      14.947  11.785   9.403  1.00 15.55           H
ATOM   3098  HB3 ARG A 191      13.739  10.954   9.988  1.00 15.55           H
ATOM   3099  HG2 ARG A 191      15.067   9.057   9.923  1.00 15.86           H
ATOM   3100  HG3 ARG A 191      16.292   9.963   9.451  1.00 15.86           H
ATOM   3101  HD2 ARG A 191      16.115  11.164  11.524  1.00 17.73           H
ATOM   3102  HD3 ARG A 191      14.982  10.141  11.981  1.00 17.73           H
ATOM   3103  HE  ARG A 191      17.630   9.640  11.955  1.00 11.27           H
ATOM   3104 HH11 ARG A 191      14.685   8.087  12.277  1.00 18.21           H
ATOM   3105 HH12 ARG A 191      15.238   6.823  12.845  1.00 18.21           H
ATOM   3106 HH21 ARG A 191      18.413   7.638  12.747  1.00 18.78           H
ATOM   3107 HH22 ARG A 191      17.452   6.560  13.121  1.00 18.78           H
ATOM   3108  N   LYS A 192      11.616  11.057   7.898  1.00 10.47           N
ATOM   3109  CA  LYS A 192      10.485  11.977   7.737  1.00 15.71           C
ATOM   3110  C   LYS A 192      10.377  12.832   8.997  1.00 17.91           C
ATOM   3111  O   LYS A 192      10.799  12.420  10.092  1.00 16.54           O
ATOM   3112  CB  LYS A 192       9.132  11.310   7.408  1.00 21.48           C
ATOM   3113  CG  LYS A 192       8.715  10.035   7.983  1.00 38.70           C
ATOM   3114  CD  LYS A 192       7.583   9.491   7.049  1.00 33.13           C
ATOM   3115  CE  LYS A 192       8.141   8.808   5.794  1.00 36.67           C
ATOM   3116  NZ  LYS A 192       7.079   8.204   4.919  1.00 45.12           N1+
ATOM   3117  OXT LYS A 192       9.908  13.976   8.884  1.00 15.57           O1-
ATOM   3118  H   LYS A 192      11.433  10.251   8.121  1.00 12.55           H
ATOM   3119  HA  LYS A 192      10.685  12.575   6.998  1.00 18.84           H
ATOM   3120  HB2 LYS A 192       8.430  11.938   7.640  1.00 25.76           H
ATOM   3121  HB3 LYS A 192       9.112  11.174   6.447  1.00 25.76           H
ATOM   3122  HG2 LYS A 192       9.448   9.412   7.996  1.00 46.42           H
ATOM   3123  HG3 LYS A 192       8.350  10.176   8.871  1.00 46.42           H
ATOM   3124  HD2 LYS A 192       7.021   8.858   7.523  1.00 39.73           H
ATOM   3125  HD3 LYS A 192       7.050  10.247   6.749  1.00 39.73           H
ATOM   3126  HE2 LYS A 192       8.630   9.456   5.264  1.00 43.99           H
ATOM   3127  HE3 LYS A 192       8.739   8.095   6.069  1.00 43.99           H
ATOM   3128  HZ1 LYS A 192       7.458   7.781   4.230  1.00 54.13           H
ATOM   3129  HZ2 LYS A 192       6.595   7.616   5.382  1.00 54.13           H
ATOM   3130  HZ3 LYS A 192       6.539   8.838   4.603  1.00 54.13           H
TER
ATOM   3131  N   MET B   1      12.141   4.625  19.719  1.00 20.68           N
ATOM   3132  CA  MET B   1      13.200   5.650  19.671  1.00 22.26           C
ATOM   3133  C   MET B   1      12.685   6.894  20.402  1.00 19.78           C
ATOM   3134  O   MET B   1      11.554   7.349  20.121  1.00 19.72           O
ATOM   3135  CB  MET B   1      13.583   5.988  18.211  1.00 27.78           C
ATOM   3136  CG  MET B   1      14.767   6.900  18.080  1.00 23.34           C
ATOM   3137  SD  MET B   1      15.139   7.332  16.375  1.00 35.56           S
ATOM   3138  CE  MET B   1      13.745   8.393  15.979  1.00 28.39           C
ATOM   3139  H1  MET B   1      12.434   3.842  19.245  1.00 24.80           H
ATOM   3140  H2  MET B   1      11.345   4.972  19.310  1.00 24.80           H
ATOM   3141  HA  MET B   1      13.996   5.314  20.121  1.00 26.70           H
ATOM   3142  HB2 MET B   1      12.830   6.426  17.782  1.00 33.32           H
ATOM   3143  HB3 MET B   1      13.803   5.168  17.738  1.00 33.32           H
ATOM   3144  HG2 MET B   1      15.547   6.463  18.457  1.00 27.99           H
ATOM   3145  HG3 MET B   1      14.579   7.724  18.559  1.00 27.99           H
ATOM   3146  HE1 MET B   1      12.926   7.881  16.077  1.00 34.05           H
ATOM   3147  HE2 MET B   1      13.746   9.145  16.592  1.00 34.05           H
ATOM   3148  HE3 MET B   1      13.827   8.711  15.066  1.00 34.05           H
ATOM   3149  N   LEU B   2      13.482   7.439  21.334  1.00 16.08           N
ATOM   3150  CA  LEU B   2      13.043   8.631  22.052  1.00 19.88           C
ATOM   3151  C   LEU B   2      13.133   9.812  21.100  1.00 19.29           C
ATOM   3152  O   LEU B   2      14.028   9.884  20.246  1.00 21.30           O
ATOM   3153  CB  LEU B   2      13.882   8.896  23.296  1.00 24.93           C
ATOM   3154  CG  LEU B   2      13.821   7.832  24.408  1.00 42.99           C
ATOM   3155  CD1 LEU B   2      14.736   8.255  25.570  1.00 35.76           C
ATOM   3156  CD2 LEU B   2      12.400   7.577  24.923  1.00 49.68           C
ATOM   3157  H   LEU B   2      14.266   7.157  21.550  1.00 19.28           H
ATOM   3158  HA  LEU B   2      12.120   8.526  22.330  1.00 23.84           H
ATOM   3159  HB2 LEU B   2      14.811   8.996  23.027  1.00 29.90           H
ATOM   3160  HB3 LEU B   2      13.572   9.729  23.685  1.00 29.90           H
ATOM   3161  HG  LEU B   2      14.157   6.992  24.053  1.00 51.57           H
ATOM   3162 HD11 LEU B   2      14.727   7.565  26.255  1.00 42.89           H
ATOM   3163 HD12 LEU B   2      15.640   8.374  25.234  1.00 42.89           H
ATOM   3164 HD13 LEU B   2      14.409   9.091  25.940  1.00 42.89           H
ATOM   3165 HD21 LEU B   2      12.447   6.898  25.617  1.00 59.60           H
ATOM   3166 HD22 LEU B   2      12.049   8.400  25.300  1.00 59.60           H
ATOM   3167 HD23 LEU B   2      11.833   7.270  24.198  1.00 59.60           H
ATOM   3168  N   LYS B   3      12.158  10.697  21.201  1.00 17.38           N
ATOM   3169  CA  LYS B   3      12.083  11.853  20.332  1.00 15.41           C
ATOM   3170  C   LYS B   3      11.837  13.091  21.175  1.00 13.56           C
ATOM   3171  O   LYS B   3      11.121  13.023  22.168  1.00 12.86           O
ATOM   3172  CB  LYS B   3      10.934  11.703  19.358  1.00 15.57           C
ATOM   3173  CG  LYS B   3      11.112  10.549  18.368  1.00 16.81           C
ATOM   3174  CD  LYS B   3       9.851  10.339  17.572  1.00 19.93           C
ATOM   3175  CE  LYS B   3      10.115   9.382  16.425  1.00 15.54           C
ATOM   3176  NZ  LYS B   3       8.934   9.396  15.519  1.00 18.83           N1+
ATOM   3177  H   LYS B   3      11.518  10.648  21.772  1.00 20.84           H
ATOM   3178  HA  LYS B   3      12.915  11.953  19.846  1.00 18.48           H
ATOM   3179  HB2 LYS B   3      10.116  11.552  19.857  1.00 18.66           H
ATOM   3180  HB3 LYS B   3      10.864  12.532  18.858  1.00 18.66           H
ATOM   3181  HG2 LYS B   3      11.826  10.760  17.746  1.00 20.16           H
ATOM   3182  HG3 LYS B   3      11.323   9.729  18.849  1.00 20.16           H
ATOM   3183  HD2 LYS B   3       9.167   9.953  18.142  1.00 23.90           H
ATOM   3184  HD3 LYS B   3       9.556  11.186  17.206  1.00 23.90           H
ATOM   3185  HE2 LYS B   3      10.891   9.670  15.916  1.00 18.63           H
ATOM   3186  HE3 LYS B   3      10.242   8.490  16.782  1.00 18.63           H
ATOM   3187  HZ1 LYS B   3       8.998   8.738  14.922  1.00 22.58           H
ATOM   3188  HZ2 LYS B   3       8.188   9.298  15.993  1.00 22.58           H
ATOM   3189  HZ3 LYS B   3       8.892  10.176  15.094  1.00 22.58           H
ATOM   3190  N   PRO B   4      12.417  14.222  20.798  1.00 12.53           N
ATOM   3191  CA  PRO B   4      12.100  15.477  21.477  1.00 12.71           C
ATOM   3192  C   PRO B   4      10.702  15.963  21.135  1.00 11.61           C
ATOM   3193  O   PRO B   4      10.052  15.527  20.181  1.00 12.08           O
ATOM   3194  CB  PRO B   4      13.163  16.445  20.949  1.00 11.81           C
ATOM   3195  CG  PRO B   4      13.515  15.930  19.616  1.00 20.49           C
ATOM   3196  CD  PRO B   4      13.341  14.426  19.681  1.00 13.59           C
ATOM   3197  HA  PRO B   4      12.196  15.382  22.440  1.00 15.23           H
ATOM   3198  HB2 PRO B   4      12.799  17.342  20.896  1.00 14.16           H
ATOM   3199  HB3 PRO B   4      13.935  16.419  21.531  1.00 14.16           H
ATOM   3200  HG2 PRO B   4      12.928  16.326  18.948  1.00 24.57           H
ATOM   3201  HG3 PRO B   4      14.440  16.151  19.424  1.00 24.57           H
ATOM   3202  HD2 PRO B   4      12.940  14.106  18.858  1.00 16.29           H
ATOM   3203  HD3 PRO B   4      14.184  13.984  19.874  1.00 16.29           H
ATOM   3204  N   ASN B   5      10.247  16.864  21.989  1.00  8.59           N
ATOM   3205  CA  ASN B   5       8.954  17.508  21.905  1.00  8.84           C
ATOM   3206  C   ASN B   5       9.174  18.905  21.362  1.00  6.86           C
ATOM   3207  O   ASN B   5       9.725  19.754  22.073  1.00  8.65           O
ATOM   3208  CB  ASN B   5       8.374  17.593  23.301  1.00 13.51           C
ATOM   3209  CG  ASN B   5       7.058  16.980  23.385  1.00 38.39           C
ATOM   3210  OD1 ASN B   5       6.056  17.693  23.502  1.00 44.12           O
ATOM   3211  ND2 ASN B   5       7.006  15.641  23.272  1.00 27.01           N
ATOM   3212  H   ASN B   5      10.707  17.133  22.662  1.00 10.29           H
ATOM   3213  HA  ASN B   5       8.350  17.011  21.334  1.00 10.59           H
ATOM   3214  HB2 ASN B   5       8.966  17.112  23.903  1.00 16.20           H
ATOM   3215  HB3 ASN B   5       8.307  18.521  23.578  1.00 16.20           H
ATOM   3216 HD21 ASN B   5       6.252  15.263  23.096  1.00 32.40           H
ATOM   3217 HD22 ASN B   5       7.716  15.164  23.376  1.00 32.40           H
ATOM   3218  N   VAL B   6       8.795  19.144  20.124  1.00  7.56           N
ATOM   3219  CA  VAL B   6       9.195  20.379  19.448  1.00  5.81           C
ATOM   3220  C   VAL B   6       7.986  21.106  18.847  1.00  5.58           C
ATOM   3221  O   VAL B   6       7.015  20.494  18.357  1.00  6.62           O
ATOM   3222  CB  VAL B   6      10.341  20.169  18.405  1.00  8.45           C
ATOM   3223  CG1 VAL B   6      11.099  18.810  18.589  0.86  6.17           C
ATOM   3224  CG2 VAL B   6      10.076  20.608  17.080  0.77 15.73           C
ATOM   3225  H   VAL B   6       8.319  18.612  19.648  1.00  9.05           H
ATOM   3226  HA  VAL B   6       9.567  20.954  20.134  1.00  6.96           H
ATOM   3227  HB  VAL B   6      11.023  20.799  18.696  0.00 10.13           H
ATOM   3228 HG11 VAL B   6      11.750  18.710  17.876  0.90  7.38           H
ATOM   3229 HG12 VAL B   6      11.562  18.834  19.440  1.00  7.38           H
ATOM   3230 HG13 VAL B   6      10.463  18.080  18.578  0.00  7.38           H
ATOM   3231 HG21 VAL B   6      10.813  20.346  16.504  0.00 18.86           H
ATOM   3232 HG22 VAL B   6       9.272  20.173  16.766  0.00 18.86           H
ATOM   3233 HG23 VAL B   6       9.985  21.568  17.074  1.00 18.86           H
ATOM   3234  N   ALA B   7       8.028  22.416  18.972  1.00  5.09           N
ATOM   3235  CA  ALA B   7       6.970  23.321  18.542  1.00  3.90           C
ATOM   3236  C   ALA B   7       7.603  24.498  17.821  1.00  7.19           C
ATOM   3237  O   ALA B   7       8.688  24.928  18.179  1.00  8.31           O
ATOM   3238  CB  ALA B   7       6.160  23.830  19.712  1.00  7.69           C
ATOM   3239  H   ALA B   7       8.697  22.828  19.323  1.00  6.09           H
ATOM   3240  HA  ALA B   7       6.368  22.855  17.939  1.00  4.67           H
ATOM   3241  HB1 ALA B   7       5.494  24.441  19.367  1.00  9.21           H
ATOM   3242  HB2 ALA B   7       5.732  23.081  20.146  1.00  9.21           H
ATOM   3243  HB3 ALA B   7       6.738  24.295  20.333  1.00  9.21           H
ATOM   3244  N   ILE B   8       6.908  25.033  16.815  1.00  7.10           N
ATOM   3245  CA  ILE B   8       7.298  26.276  16.172  1.00  5.47           C
ATOM   3246  C   ILE B   8       6.526  27.397  16.854  1.00  9.79           C
ATOM   3247  O   ILE B   8       5.348  27.156  17.135  1.00  6.28           O
ATOM   3248  CB  ILE B   8       6.952  26.180  14.688  1.00  6.53           C
ATOM   3249  CG1 ILE B   8       7.985  25.288  13.985  1.00  9.08           C
ATOM   3250  CG2 ILE B   8       6.732  27.564  14.086  1.00  6.39           C
ATOM   3251  CD1 ILE B   8       7.706  25.036  12.472  1.00 11.00           C
ATOM   3252  H   ILE B   8       6.204  24.688  16.469  1.00  8.51           H
ATOM   3253  HA  ILE B   8       8.249  26.444  16.274  1.00  6.55           H
ATOM   3254  HB  ILE B   8       6.099  25.724  14.641  1.00  7.81           H
ATOM   3255 HG12 ILE B   8       8.862  25.694  14.066  1.00 10.88           H
ATOM   3256 HG13 ILE B   8       7.980  24.424  14.424  1.00 10.88           H
ATOM   3257 HG21 ILE B   8       6.592  27.455  13.133  1.00  7.65           H
ATOM   3258 HG22 ILE B   8       5.947  27.963  14.479  1.00  7.65           H
ATOM   3259 HG23 ILE B   8       7.519  28.112  14.251  1.00  7.65           H
ATOM   3260 HD11 ILE B   8       8.384  24.430  12.138  1.00 13.18           H
ATOM   3261 HD12 ILE B   8       6.834  24.632  12.363  1.00 13.18           H
ATOM   3262 HD13 ILE B   8       7.736  25.884  11.999  1.00 13.18           H
ATOM   3263  N   ILE B   9       7.142  28.570  17.177  1.00  6.11           N
ATOM   3264  CA  ILE B   9       6.342  29.661  17.779  1.00  6.53           C
ATOM   3265  C   ILE B   9       6.687  30.886  16.921  1.00 10.61           C
ATOM   3266  O   ILE B   9       7.859  31.187  16.660  1.00  9.33           O
ATOM   3267  CB  ILE B   9       6.655  29.889  19.273  1.00  5.51           C
ATOM   3268  CG1 ILE B   9       5.822  31.063  19.776  1.00  6.39           C
ATOM   3269  CG2 ILE B   9       8.136  30.088  19.559  1.00  7.25           C
ATOM   3270  CD1 ILE B   9       5.692  31.058  21.296  1.00 10.81           C
ATOM   3271  H   ILE B   9       8.141  28.758  16.996  1.00  7.32           H
ATOM   3272  HA  ILE B   9       5.238  29.395  17.693  1.00  7.81           H
ATOM   3273  HB  ILE B   9       6.317  28.955  19.803  1.00  6.60           H
ATOM   3274 HG12 ILE B   9       6.261  32.015  19.416  1.00  7.66           H
ATOM   3275 HG13 ILE B   9       4.799  31.009  19.337  1.00  7.66           H
ATOM   3276 HG21 ILE B   9       8.320  30.239  20.625  1.00  8.68           H
ATOM   3277 HG22 ILE B   9       8.719  29.208  19.251  1.00  8.68           H
ATOM   3278 HG23 ILE B   9       8.525  30.961  19.010  1.00  8.68           H
ATOM   3279 HD11 ILE B   9       5.074  31.905  21.620  1.00 12.95           H
ATOM   3280 HD12 ILE B   9       5.203  30.143  21.652  1.00 12.95           H
ATOM   3281 HD13 ILE B   9       6.663  31.133  21.800  1.00 12.95           H
ATOM   3282  N   VAL B  10       5.615  31.609  16.447  1.00  8.26           N
ATOM   3283  CA  VAL B  10       5.824  32.691  15.467  1.00  6.03           C
ATOM   3284  C   VAL B  10       4.631  33.643  15.651  1.00  5.53           C
ATOM   3285  O   VAL B  10       3.546  33.297  16.110  1.00  5.47           O
ATOM   3286  CB  VAL B  10       5.872  32.117  14.026  1.00  6.92           C
ATOM   3287  CG1 VAL B  10       4.578  31.345  13.735  1.00  9.42           C
ATOM   3288  CG2 VAL B  10       6.144  33.200  12.987  1.00 12.74           C
ATOM   3289  H   VAL B  10       4.634  31.301  16.603  1.00  9.90           H
ATOM   3290  HA  VAL B  10       6.787  33.242  15.695  1.00  7.22           H
ATOM   3291  HB  VAL B  10       6.736  31.395  13.994  1.00  8.28           H
ATOM   3292 HG11 VAL B  10       4.602  30.910  12.729  1.00 11.29           H
ATOM   3293 HG12 VAL B  10       4.426  30.517  14.439  1.00 11.29           H
ATOM   3294 HG13 VAL B  10       3.692  31.980  13.807  1.00 11.29           H
ATOM   3295 HG21 VAL B  10       6.246  32.759  11.986  1.00 15.27           H
ATOM   3296 HG22 VAL B  10       5.340  33.942  12.932  1.00 15.27           H
ATOM   3297 HG23 VAL B  10       7.086  33.724  13.211  1.00 15.27           H
ATOM   3298  N   ALA B  11       4.908  34.938  15.300  1.00  6.53           N
ATOM   3299  CA  ALA B  11       3.864  35.976  15.274  1.00  6.29           C
ATOM   3300  C   ALA B  11       3.846  36.421  13.793  1.00  8.33           C
ATOM   3301  O   ALA B  11       4.781  36.797  13.097  1.00 12.29           O
ATOM   3302  CB  ALA B  11       4.226  37.162  16.163  1.00  8.09           C
ATOM   3303  H   ALA B  11       5.891  35.255  15.100  1.00  7.82           H
ATOM   3304  HA  ALA B  11       2.871  35.527  15.574  1.00  7.53           H
ATOM   3305  HB1 ALA B  11       3.469  37.949  16.116  1.00  9.69           H
ATOM   3306  HB2 ALA B  11       4.320  36.843  17.221  1.00  9.69           H
ATOM   3307  HB3 ALA B  11       5.202  37.593  15.903  1.00  9.69           H
ATOM   3308  N   ALA B  12       2.586  36.385  13.253  1.00  7.59           N
ATOM   3309  CA  ALA B  12       2.342  36.656  11.822  1.00  7.41           C
ATOM   3310  C   ALA B  12       1.121  37.527  11.561  1.00 13.34           C
ATOM   3311  O   ALA B  12       0.058  37.317  12.148  1.00 11.16           O
ATOM   3312  CB  ALA B  12       2.145  35.365  11.007  1.00 14.44           C
ATOM   3313  H   ALA B  12       1.872  36.215  13.695  1.00  9.09           H
ATOM   3314  HA  ALA B  12       3.113  37.123  11.459  1.00  8.87           H
ATOM   3315  HB1 ALA B  12       2.155  35.577  10.061  1.00 17.31           H
ATOM   3316  HB2 ALA B  12       2.852  34.737  11.218  1.00 17.31           H
ATOM   3317  HB3 ALA B  12       1.290  34.967  11.239  1.00 17.31           H
ATOM   3318  N   LEU B  13       1.251  38.391  10.557  1.00 10.15           N
ATOM   3319  CA  LEU B  13       0.208  39.331  10.169  1.00 10.44           C
ATOM   3320  C   LEU B  13      -0.655  38.688   9.111  1.00 12.90           C
ATOM   3321  O   LEU B  13      -0.147  38.263   8.067  1.00 16.57           O
ATOM   3322  CB  LEU B  13       0.801  40.626   9.618  1.00 12.02           C
ATOM   3323  CG  LEU B  13      -0.218  41.722   9.263  1.00 15.87           C
ATOM   3324  CD1 LEU B  13      -1.028  42.107  10.488  1.00 18.86           C
ATOM   3325  CD2 LEU B  13       0.492  42.947   8.743  1.00 19.98           C
ATOM   3326  H   LEU B  13       1.956  38.448  10.069  1.00 12.16           H
ATOM   3327  HA  LEU B  13      -0.336  39.539  10.941  1.00 12.51           H
ATOM   3328  HB2 LEU B  13       1.385  40.991  10.298  1.00 14.41           H
ATOM   3329  HB3 LEU B  13       1.321  40.426   8.821  1.00 14.41           H
ATOM   3330  HG  LEU B  13      -0.827  41.407   8.577  1.00 19.03           H
ATOM   3331 HD11 LEU B  13      -1.649  42.808  10.234  1.00 22.62           H
ATOM   3332 HD12 LEU B  13      -1.516  41.340  10.817  1.00 22.62           H
ATOM   3333 HD13 LEU B  13      -0.416  42.437  11.164  1.00 22.62           H
ATOM   3334 HD21 LEU B  13      -0.170  43.628   8.545  1.00 23.95           H
ATOM   3335 HD22 LEU B  13       1.111  43.272   9.416  1.00 23.95           H
ATOM   3336 HD23 LEU B  13       0.970  42.703   7.936  1.00 23.95           H
ATOM   3337  N   LYS B  14      -1.950  38.643   9.371  1.00 14.00           N
ATOM   3338  CA  LYS B  14      -2.897  38.129   8.407  1.00 19.71           C
ATOM   3339  C   LYS B  14      -3.204  39.228   7.387  1.00 23.07           C
ATOM   3340  O   LYS B  14      -3.130  40.421   7.706  1.00 19.28           O
ATOM   3341  CB  LYS B  14      -4.195  37.686   9.088  1.00 18.21           C
ATOM   3342  CG  LYS B  14      -4.128  36.455   9.976  1.00 24.17           C
ATOM   3343  CD  LYS B  14      -5.468  35.698   9.909  1.00 32.41           C
ATOM   3344  CE  LYS B  14      -6.073  35.395  11.272  1.00 50.83           C
ATOM   3345  NZ  LYS B  14      -7.446  34.830  11.119  1.00 43.50           N1+
ATOM   3346  H   LYS B  14      -2.310  38.922  10.101  1.00 16.78           H
ATOM   3347  HA  LYS B  14      -2.507  37.369   7.946  1.00 23.64           H
ATOM   3348  HB2 LYS B  14      -4.529  38.414   9.638  1.00 21.84           H
ATOM   3349  HB3 LYS B  14      -4.840  37.498   8.391  1.00 21.84           H
ATOM   3350  HG2 LYS B  14      -3.419  35.867   9.681  1.00 28.98           H
ATOM   3351  HG3 LYS B  14      -3.984  36.737  10.894  1.00 28.98           H
ATOM   3352  HD2 LYS B  14      -6.119  36.245   9.441  1.00 38.88           H
ATOM   3353  HD3 LYS B  14      -5.345  34.860   9.438  1.00 38.88           H
ATOM   3354  HE2 LYS B  14      -5.525  34.737  11.725  1.00 60.98           H
ATOM   3355  HE3 LYS B  14      -6.138  36.209  11.799  1.00 60.98           H
ATOM   3356  HZ1 LYS B  14      -7.771  34.592  11.914  1.00 52.19           H
ATOM   3357  HZ2 LYS B  14      -7.982  35.442  10.756  1.00 52.19           H
ATOM   3358  HZ3 LYS B  14      -7.419  34.115  10.587  1.00 52.19           H
ATOM   3359  N   PRO B  15      -3.590  38.854   6.165  1.00 22.06           N
ATOM   3360  CA  PRO B  15      -3.864  37.508   5.658  1.00 23.48           C
ATOM   3361  C   PRO B  15      -2.647  36.778   5.092  1.00 25.31           C
ATOM   3362  O   PRO B  15      -2.653  35.553   4.948  1.00 24.42           O
ATOM   3363  CB  PRO B  15      -4.887  37.789   4.541  1.00 30.88           C
ATOM   3364  CG  PRO B  15      -4.419  39.046   3.985  1.00 30.53           C
ATOM   3365  CD  PRO B  15      -4.047  39.878   5.205  1.00 27.10           C
ATOM   3366  HA  PRO B  15      -4.286  36.961   6.336  1.00 28.16           H
ATOM   3367  HB2 PRO B  15      -4.870  37.086   3.874  1.00 37.04           H
ATOM   3368  HB3 PRO B  15      -5.772  37.896   4.919  1.00 37.04           H
ATOM   3369  HG2 PRO B  15      -3.638  38.880   3.435  1.00 36.62           H
ATOM   3370  HG3 PRO B  15      -5.127  39.468   3.478  1.00 36.62           H
ATOM   3371  HD2 PRO B  15      -3.327  40.497   4.996  1.00 32.50           H
ATOM   3372  HD3 PRO B  15      -4.832  40.331   5.551  1.00 32.50           H
ATOM   3373  N   ALA B  16      -1.617  37.536   4.752  1.00 21.86           N
ATOM   3374  CA  ALA B  16      -0.474  36.993   4.029  1.00 24.13           C
ATOM   3375  C   ALA B  16       0.497  36.209   4.904  1.00 28.68           C
ATOM   3376  O   ALA B  16       1.406  35.574   4.361  1.00 23.35           O
ATOM   3377  CB  ALA B  16       0.295  38.135   3.350  1.00 25.13           C
ATOM   3378  H   ALA B  16      -1.555  38.380   4.928  1.00 26.22           H
ATOM   3379  HA  ALA B  16      -0.801  36.397   3.336  1.00 28.95           H
ATOM   3380  HB1 ALA B  16       1.091  37.781   2.923  1.00 30.14           H
ATOM   3381  HB2 ALA B  16      -0.288  38.544   2.691  1.00 30.14           H
ATOM   3382  HB3 ALA B  16       0.546  38.788   4.024  1.00 30.14           H
ATOM   3383  N   LEU B  17       0.368  36.271   6.229  1.00 17.99           N
ATOM   3384  CA  LEU B  17       1.315  35.621   7.140  1.00 19.05           C
ATOM   3385  C   LEU B  17       2.719  36.200   6.980  1.00 16.47           C
ATOM   3386  O   LEU B  17       3.728  35.479   6.972  1.00 18.56           O
ATOM   3387  CB  LEU B  17       1.319  34.104   6.965  1.00 17.47           C
ATOM   3388  CG  LEU B  17      -0.061  33.466   7.202  1.00 25.05           C
ATOM   3389  CD1 LEU B  17       0.074  31.941   7.231  1.00 29.34           C
ATOM   3390  CD2 LEU B  17      -0.747  33.964   8.481  1.00 31.04           C
ATOM   3391  H   LEU B  17      -0.260  36.696   6.636  1.00 21.57           H
ATOM   3392  HA  LEU B  17       1.040  35.806   8.049  1.00 22.84           H
ATOM   3393  HB2 LEU B  17       1.616  33.881   6.070  1.00 20.94           H
ATOM   3394  HB3 LEU B  17       1.928  33.720   7.617  1.00 20.94           H
ATOM   3395  HG  LEU B  17      -0.642  33.700   6.462  1.00 30.04           H
ATOM   3396 HD11 LEU B  17      -0.809  31.558   7.357  1.00 35.19           H
ATOM   3397 HD12 LEU B  17       0.450  31.648   6.388  1.00 35.19           H
ATOM   3398 HD13 LEU B  17       0.657  31.687   7.962  1.00 35.19           H
ATOM   3399 HD21 LEU B  17      -1.611  33.525   8.556  1.00 37.23           H
ATOM   3400 HD22 LEU B  17      -0.194  33.736   9.245  1.00 37.23           H
ATOM   3401 HD23 LEU B  17      -0.873  34.924   8.436  1.00 37.23           H
ATOM   3402  N   GLY B  18       2.791  37.527   6.892  1.00 20.67           N
ATOM   3403  CA  GLY B  18       4.069  38.190   6.903  1.00 22.16           C
ATOM   3404  C   GLY B  18       4.687  38.213   8.290  1.00 16.28           C
ATOM   3405  O   GLY B  18       4.002  38.330   9.310  1.00 13.74           O
ATOM   3406  H   GLY B  18       2.116  38.055   6.821  1.00 24.78           H
ATOM   3407  HA2 GLY B  18       4.679  37.725   6.311  1.00 26.58           H
ATOM   3408  HA3 GLY B  18       3.957  39.095   6.580  1.00 26.58           H
ATOM   3409  N   ILE B  19       6.013  38.121   8.305  1.00 15.33           N
ATOM   3410  CA  ILE B  19       6.781  37.880   9.515  1.00 15.61           C
ATOM   3411  C   ILE B  19       7.946  38.849   9.713  1.00 14.02           C
ATOM   3412  O   ILE B  19       8.502  38.938  10.809  1.00 13.39           O
ATOM   3413  CB  ILE B  19       7.208  36.394   9.452  1.00 21.56           C
ATOM   3414  CG1 ILE B  19       6.390  35.603  10.426  1.00 18.87           C
ATOM   3415  CG2 ILE B  19       8.684  36.100   9.538  1.00 25.82           C
ATOM   3416  CD1 ILE B  19       5.160  35.273   9.870  1.00 24.34           C
ATOM   3417  H   ILE B  19       6.502  38.197   7.603  1.00 18.39           H
ATOM   3418  HA  ILE B  19       6.192  38.002  10.277  1.00 18.72           H
ATOM   3419  HB  ILE B  19       6.949  36.081   8.571  1.00 25.85           H
ATOM   3420 HG12 ILE B  19       6.860  34.778  10.647  1.00 22.63           H
ATOM   3421 HG13 ILE B  19       6.233  36.131  11.227  1.00 22.63           H
ATOM   3422 HG21 ILE B  19       8.789  35.133   9.590  1.00 30.97           H
ATOM   3423 HG22 ILE B  19       9.090  36.432   8.724  1.00 30.97           H
ATOM   3424 HG23 ILE B  19       9.073  36.522  10.314  1.00 30.97           H
ATOM   3425 HD11 ILE B  19       4.756  34.575  10.413  1.00 29.19           H
ATOM   3426 HD12 ILE B  19       4.600  36.065   9.855  1.00 29.19           H
ATOM   3427 HD13 ILE B  19       5.300  34.958   8.966  1.00 29.19           H
ATOM   3428  N   GLY B  20       8.312  39.622   8.692  1.00 14.01           N
ATOM   3429  CA  GLY B  20       9.500  40.420   8.905  1.00 14.23           C
ATOM   3430  C   GLY B  20       9.728  41.380   7.766  1.00 14.21           C
ATOM   3431  O   GLY B  20       9.113  41.270   6.705  1.00 15.95           O
ATOM   3432  H   GLY B  20       7.928  39.696   7.926  1.00 16.79           H
ATOM   3433  HA2 GLY B  20       9.403  40.931   9.722  1.00 17.06           H
ATOM   3434  HA3 GLY B  20      10.277  39.848   8.994  1.00 17.06           H
ATOM   3435  N   TYR B  21      10.622  42.334   8.026  1.00 18.20           N
ATOM   3436  CA  TYR B  21      11.009  43.324   7.017  1.00 20.15           C
ATOM   3437  C   TYR B  21      12.416  43.800   7.317  1.00 16.18           C
ATOM   3438  O   TYR B  21      12.706  44.231   8.443  1.00 24.22           O
ATOM   3439  CB  TYR B  21      10.054  44.509   7.011  1.00 27.13           C
ATOM   3440  CG  TYR B  21      10.377  45.548   5.932  1.00 24.78           C
ATOM   3441  CD1 TYR B  21      10.244  45.247   4.579  1.00 29.16           C
ATOM   3442  CD2 TYR B  21      10.802  46.816   6.285  1.00 33.45           C
ATOM   3443  CE1 TYR B  21      10.520  46.201   3.596  1.00 34.43           C
ATOM   3444  CE2 TYR B  21      11.083  47.776   5.313  1.00 34.41           C
ATOM   3445  CZ  TYR B  21      10.942  47.469   3.979  1.00 43.00           C
ATOM   3446  OH  TYR B  21      11.240  48.437   3.036  1.00 42.38           O
ATOM   3447  H   TYR B  21      11.014  42.425   8.786  1.00 21.83           H
ATOM   3448  HA  TYR B  21      11.001  42.917   6.136  1.00 24.16           H
ATOM   3449  HB2 TYR B  21       9.156  44.183   6.866  1.00 32.55           H
ATOM   3450  HB3 TYR B  21      10.107  44.950   7.873  1.00 32.55           H
ATOM   3451  HD1 TYR B  21       9.955  44.403   4.320  1.00 34.98           H
ATOM   3452  HD2 TYR B  21      10.894  47.033   7.185  1.00 40.13           H
ATOM   3453  HE1 TYR B  21      10.426  45.988   2.696  1.00 41.30           H
ATOM   3454  HE2 TYR B  21      11.369  48.623   5.569  1.00 41.28           H
ATOM   3455  HH  TYR B  21      10.864  49.162   3.243  1.00 50.84           H
ATOM   3456  N   LYS B  22      13.299  43.658   6.332  1.00 21.98           N
ATOM   3457  CA  LYS B  22      14.680  44.132   6.453  1.00 26.36           C
ATOM   3458  C   LYS B  22      15.318  43.615   7.739  1.00 24.48           C
ATOM   3459  O   LYS B  22      16.024  44.328   8.450  1.00 24.27           O
ATOM   3460  CB  LYS B  22      14.739  45.667   6.380  1.00 34.92           C
ATOM   3461  CG  LYS B  22      15.116  46.233   5.008  1.00 33.15           C
ATOM   3462  CD  LYS B  22      14.107  45.959   3.895  1.00 40.19           C
ATOM   3463  CE  LYS B  22      14.522  46.693   2.597  1.00 37.45           C
ATOM   3464  NZ  LYS B  22      15.803  46.143   2.048  1.00 41.72           N1+
ATOM   3465  H   LYS B  22      13.122  43.284   5.579  1.00 26.36           H
ATOM   3466  HA  LYS B  22      15.193  43.782   5.707  1.00 31.61           H
ATOM   3467  HB2 LYS B  22      13.874  46.034   6.625  1.00 41.89           H
ATOM   3468  HB3 LYS B  22      15.406  45.984   7.005  1.00 41.89           H
ATOM   3469  HG2 LYS B  22      15.204  47.196   5.082  1.00 39.76           H
ATOM   3470  HG3 LYS B  22      15.962  45.847   4.733  1.00 39.76           H
ATOM   3471  HD2 LYS B  22      14.072  45.008   3.709  1.00 48.21           H
ATOM   3472  HD3 LYS B  22      13.239  46.278   4.171  1.00 48.21           H
ATOM   3473  HE2 LYS B  22      13.829  46.581   1.927  1.00 44.93           H
ATOM   3474  HE3 LYS B  22      14.653  47.635   2.790  1.00 44.93           H
ATOM   3475  HZ1 LYS B  22      15.920  46.414   1.207  1.00 50.04           H
ATOM   3476  HZ2 LYS B  22      16.492  46.420   2.539  1.00 50.04           H
ATOM   3477  HZ3 LYS B  22      15.777  45.254   2.061  1.00 50.04           H
ATOM   3478  N   GLY B  23      15.028  42.367   8.078  1.00 26.07           N
ATOM   3479  CA  GLY B  23      15.701  41.769   9.204  1.00 21.06           C
ATOM   3480  C   GLY B  23      15.126  42.063  10.570  1.00 21.71           C
ATOM   3481  O   GLY B  23      15.734  41.653  11.567  1.00 21.94           O
ATOM   3482  H   GLY B  23      14.458  41.860   7.680  1.00 31.27           H
ATOM   3483  HA2 GLY B  23      15.702  40.807   9.077  1.00 25.26           H
ATOM   3484  HA3 GLY B  23      16.626  42.058   9.207  1.00 25.26           H
ATOM   3485  N   LYS B  24      13.987  42.751  10.674  1.00 29.74           N
ATOM   3486  CA  LYS B  24      13.424  43.054  11.996  1.00 33.59           C
ATOM   3487  C   LYS B  24      11.938  42.725  12.028  1.00 21.62           C
ATOM   3488  O   LYS B  24      11.340  42.468  10.978  1.00 18.39           O
ATOM   3489  CB  LYS B  24      13.637  44.518  12.374  1.00 28.42           C
ATOM   3490  CG  LYS B  24      13.755  44.717  13.885  0.10 38.86           C
ATOM   3491  CD  LYS B  24      12.457  45.214  14.479  0.17 36.95           C
ATOM   3492  CE  LYS B  24      12.404  45.086  15.988  0.35 37.42           C
ATOM   3493  NZ  LYS B  24      11.012  45.317  16.481  0.31 41.52           N1+
ATOM   3494  H   LYS B  24      13.533  43.057  10.008  1.00 35.68           H
ATOM   3495  HA  LYS B  24      13.848  42.488  12.658  1.00 40.29           H
ATOM   3496  HB2 LYS B  24      14.450  44.841  11.955  1.00 34.09           H
ATOM   3497  HB3 LYS B  24      12.875  45.031  12.060  1.00 34.09           H
ATOM   3498  HG2 LYS B  24      13.963  43.866  14.302  1.00 46.61           H
ATOM   3499  HG3 LYS B  24      14.451  45.363  14.077  0.61 46.61           H
ATOM   3500  HD2 LYS B  24      12.321  46.142  14.239  1.00 44.33           H
ATOM   3501  HD3 LYS B  24      11.745  44.679  14.134  1.00 44.33           H
ATOM   3502  HE2 LYS B  24      12.671  44.191  16.247  1.00 44.89           H
ATOM   3503  HE3 LYS B  24      12.986  45.751  16.385  1.00 44.89           H
ATOM   3504  HZ1 LYS B  24      10.989  45.276  17.371  1.00 49.81           H
ATOM   3505  HZ2 LYS B  24      10.727  46.119  16.220  0.76 49.81           H
ATOM   3506  HZ3 LYS B  24      10.467  44.696  16.148  1.00 49.81           H
ATOM   3507  N   MET B  25      11.365  42.630  13.277  1.00 23.26           N
ATOM   3508  CA  MET B  25       9.930  42.345  13.210  1.00 20.18           C
ATOM   3509  C   MET B  25       9.336  43.737  13.025  1.00 23.50           C
ATOM   3510  O   MET B  25       9.731  44.782  13.554  1.00 31.50           O
ATOM   3511  CB  MET B  25       9.405  41.668  14.465  1.00 25.22           C
ATOM   3512  CG  MET B  25       9.822  40.201  14.460  1.00 25.48           C
ATOM   3513  SD  MET B  25       9.359  39.564  16.066  1.00 34.13           S
ATOM   3514  CE  MET B  25      10.466  40.521  17.139  1.00 34.65           C
ATOM   3515  H   MET B  25      11.888  42.353  14.110  1.00 27.90           H
ATOM   3516  HA  MET B  25       9.720  41.684  12.303  1.00 24.20           H
ATOM   3517  HB2 MET B  25       9.773  42.205  15.362  1.00 30.25           H
ATOM   3518  HB3 MET B  25       8.293  41.734  14.505  1.00 30.25           H
ATOM   3519  HG2 MET B  25       9.283  39.601  13.689  1.00 30.57           H
ATOM   3520  HG3 MET B  25      10.901  40.040  14.250  1.00 30.57           H
ATOM   3521  HE1 MET B  25      10.314  40.117  18.155  1.00 41.56           H
ATOM   3522  HE2 MET B  25      11.517  40.355  16.879  1.00 41.56           H
ATOM   3523  HE3 MET B  25      10.241  41.585  17.148  1.00 41.56           H
ATOM   3524  N   PRO B  26       8.295  43.739  12.155  1.00 17.18           N
ATOM   3525  CA  PRO B  26       7.659  44.994  11.704  1.00 19.92           C
ATOM   3526  C   PRO B  26       6.696  45.628  12.688  1.00 27.97           C
ATOM   3527  O   PRO B  26       5.972  46.562  12.312  1.00 29.27           O
ATOM   3528  CB  PRO B  26       6.862  44.568  10.446  1.00 22.48           C
ATOM   3529  CG  PRO B  26       7.075  43.172  10.245  1.00 20.67           C
ATOM   3530  CD  PRO B  26       7.579  42.598  11.525  1.00 24.87           C
ATOM   3531  HA  PRO B  26       8.328  45.650  11.440  1.00 23.89           H
ATOM   3532  HB2 PRO B  26       5.915  44.712  10.614  1.00 26.96           H
ATOM   3533  HB3 PRO B  26       7.141  45.076   9.670  1.00 26.96           H
ATOM   3534  HG2 PRO B  26       6.235  42.760   9.992  1.00 24.79           H
ATOM   3535  HG3 PRO B  26       7.725  43.064   9.535  1.00 24.79           H
ATOM   3536  HD2 PRO B  26       6.833  42.308  12.077  1.00 29.82           H
ATOM   3537  HD3 PRO B  26       8.147  41.856  11.283  1.00 29.82           H
ATOM   3538  N   TRP B  27       6.590  45.099  13.891  1.00 24.05           N
ATOM   3539  CA  TRP B  27       5.733  45.666  14.906  1.00 16.21           C
ATOM   3540  C   TRP B  27       6.457  45.534  16.225  1.00 15.96           C
ATOM   3541  O   TRP B  27       7.370  44.722  16.380  1.00 20.13           O
ATOM   3542  CB  TRP B  27       4.375  44.943  14.970  1.00 16.35           C
ATOM   3543  CG  TRP B  27       4.548  43.468  14.854  1.00 16.18           C
ATOM   3544  CD1 TRP B  27       5.007  42.615  15.824  1.00 19.98           C
ATOM   3545  CD2 TRP B  27       4.321  42.658  13.691  1.00 11.90           C
ATOM   3546  NE1 TRP B  27       5.067  41.350  15.344  1.00 14.36           N
ATOM   3547  CE2 TRP B  27       4.662  41.336  14.041  1.00 17.11           C
ATOM   3548  CE3 TRP B  27       3.864  42.925  12.395  1.00 14.07           C
ATOM   3549  CZ2 TRP B  27       4.556  40.284  13.156  1.00 15.47           C
ATOM   3550  CZ3 TRP B  27       3.774  41.877  11.505  1.00 19.78           C
ATOM   3551  CH2 TRP B  27       4.116  40.575  11.888  1.00 18.68           C
ATOM   3552  H   TRP B  27       7.006  44.387  14.150  1.00 28.85           H
ATOM   3553  HA  TRP B  27       5.589  46.608  14.733  1.00 19.44           H
ATOM   3554  HB2 TRP B  27       3.963  45.127  15.830  1.00 19.60           H
ATOM   3555  HB3 TRP B  27       3.809  45.239  14.240  1.00 19.60           H
ATOM   3556  HD1 TRP B  27       5.244  42.860  16.688  1.00 23.96           H
ATOM   3557  HE1 TRP B  27       5.326  40.663  15.784  1.00 17.22           H
ATOM   3558  HE3 TRP B  27       3.644  43.788  12.130  1.00 16.87           H
ATOM   3559  HZ2 TRP B  27       4.786  39.422  13.413  1.00 18.55           H
ATOM   3560  HZ3 TRP B  27       3.469  42.040  10.641  1.00 23.72           H
ATOM   3561  HH2 TRP B  27       4.033  39.883  11.271  1.00 22.40           H
ATOM   3562  N   ARG B  28       6.031  46.316  17.191  1.00 13.56           N
ATOM   3563  CA  ARG B  28       6.542  46.173  18.548  1.00 21.35           C
ATOM   3564  C   ARG B  28       5.318  46.032  19.435  1.00 23.18           C
ATOM   3565  O   ARG B  28       4.622  47.011  19.730  1.00 24.41           O
ATOM   3566  CB  ARG B  28       7.439  47.342  18.968  1.00 28.91           C
ATOM   3567  CG  ARG B  28       8.544  46.884  19.950  1.00 44.80           C
ATOM   3568  CD  ARG B  28       8.722  47.776  21.203  1.00 50.52           C
ATOM   3569  NE  ARG B  28       8.084  47.212  22.406  1.00 55.41           N
ATOM   3570  CZ  ARG B  28       8.707  46.465  23.328  1.00 58.65           C
ATOM   3571  NH1 ARG B  28       8.040  46.007  24.389  1.00 60.06           N
ATOM   3572  NH2 ARG B  28      10.001  46.171  23.219  1.00 59.47           N1+
ATOM   3573  H   ARG B  28       5.446  46.937  17.095  1.00 16.26           H
ATOM   3574  HA  ARG B  28       7.052  45.350  18.608  1.00 25.61           H
ATOM   3575  HB2 ARG B  28       7.871  47.716  18.182  1.00 34.68           H
ATOM   3576  HB3 ARG B  28       6.893  48.020  19.399  1.00 34.68           H
ATOM   3577  HG2 ARG B  28       8.314  45.997  20.266  1.00 53.75           H
ATOM   3578  HG3 ARG B  28       9.391  46.852  19.476  1.00 53.75           H
ATOM   3579  HD2 ARG B  28       9.669  47.878  21.385  1.00 60.60           H
ATOM   3580  HD3 ARG B  28       8.328  48.647  21.035  1.00 60.60           H
ATOM   3581  HE  ARG B  28       7.289  47.489  22.591  1.00 66.48           H
ATOM   3582 HH11 ARG B  28       7.208  46.172  24.484  1.00 72.06           H
ATOM   3583 HH12 ARG B  28       8.442  45.525  24.977  1.00 72.06           H
ATOM   3584 HH21 ARG B  28      10.458  46.457  22.549  1.00 71.35           H
ATOM   3585 HH22 ARG B  28      10.377  45.691  23.827  1.00 71.35           H
ATOM   3586  N   LEU B  29       5.039  44.795  19.826  1.00 18.33           N
ATOM   3587  CA  LEU B  29       3.858  44.480  20.603  1.00 17.10           C
ATOM   3588  C   LEU B  29       4.288  43.986  21.963  1.00 18.64           C
ATOM   3589  O   LEU B  29       4.877  42.898  22.087  1.00 14.64           O
ATOM   3590  CB  LEU B  29       3.005  43.428  19.904  1.00 12.85           C
ATOM   3591  CG  LEU B  29       2.487  43.781  18.515  1.00 13.16           C
ATOM   3592  CD1 LEU B  29       1.939  42.555  17.845  1.00 19.75           C
ATOM   3593  CD2 LEU B  29       1.426  44.858  18.616  1.00 16.77           C
ATOM   3594  H   LEU B  29       5.523  44.109  19.643  1.00 21.98           H
ATOM   3595  HA  LEU B  29       3.334  45.288  20.724  1.00 20.51           H
ATOM   3596  HB2 LEU B  29       3.545  42.627  19.811  1.00 15.41           H
ATOM   3597  HB3 LEU B  29       2.243  43.231  20.470  1.00 15.41           H
ATOM   3598  HG  LEU B  29       3.209  44.124  17.963  1.00 15.78           H
ATOM   3599 HD11 LEU B  29       1.592  42.820  16.980  1.00 23.68           H
ATOM   3600 HD12 LEU B  29       2.647  41.901  17.739  1.00 23.68           H
ATOM   3601 HD13 LEU B  29       1.227  42.191  18.393  1.00 23.68           H
ATOM   3602 HD21 LEU B  29       1.095  45.083  17.731  1.00 20.11           H
ATOM   3603 HD22 LEU B  29       0.703  44.518  19.165  1.00 20.11           H
ATOM   3604 HD23 LEU B  29       1.822  45.639  19.031  1.00 20.11           H
ATOM   3605  N   ARG B  30       3.925  44.749  22.979  1.00 15.43           N
ATOM   3606  CA  ARG B  30       4.508  44.581  24.293  1.00 16.48           C
ATOM   3607  C   ARG B  30       3.943  43.355  24.996  1.00 14.48           C
ATOM   3608  O   ARG B  30       4.705  42.578  25.582  1.00 15.21           O
ATOM   3609  CB  ARG B  30       4.290  45.860  25.094  1.00 20.60           C
ATOM   3610  CG  ARG B  30       4.800  47.147  24.318  1.00 39.45           C
ATOM   3611  CD  ARG B  30       4.535  48.510  25.002  1.00 47.35           C
ATOM   3612  NE  ARG B  30       5.632  49.028  25.839  1.00 56.66           N
ATOM   3613  CZ  ARG B  30       5.810  48.742  27.130  1.00 49.51           C
ATOM   3614  NH1 ARG B  30       6.818  49.288  27.800  1.00 58.63           N
ATOM   3615  NH2 ARG B  30       5.000  47.895  27.753  1.00 54.27           N1+
ATOM   3616  H   ARG B  30       3.333  45.369  22.931  1.00 18.50           H
ATOM   3617  HA  ARG B  30       5.465  44.459  24.194  1.00 19.76           H
ATOM   3618  HB2 ARG B  30       3.340  45.960  25.258  1.00 24.70           H
ATOM   3619  HB3 ARG B  30       4.769  45.785  25.932  1.00 24.70           H
ATOM   3620  HG2 ARG B  30       5.747  47.092  24.164  1.00 47.32           H
ATOM   3621  HG3 ARG B  30       4.352  47.186  23.456  1.00 47.32           H
ATOM   3622  HD2 ARG B  30       4.401  49.161  24.293  1.00 56.81           H
ATOM   3623  HD3 ARG B  30       3.734  48.454  25.546  1.00 56.81           H
ATOM   3624  HE  ARG B  30       6.261  49.465  25.445  1.00 67.98           H
ATOM   3625 HH11 ARG B  30       7.353  49.833  27.402  1.00 70.33           H
ATOM   3626 HH12 ARG B  30       6.941  49.089  28.630  1.00 70.33           H
ATOM   3627 HH21 ARG B  30       4.340  47.538  27.331  1.00 65.10           H
ATOM   3628 HH22 ARG B  30       5.128  47.710  28.584  1.00 65.10           H
ATOM   3629  N   LYS B  31       2.636  43.103  24.879  1.00 13.56           N
ATOM   3630  CA  LYS B  31       2.082  41.888  25.472  1.00 14.63           C
ATOM   3631  C   LYS B  31       2.518  40.626  24.703  1.00  9.12           C
ATOM   3632  O   LYS B  31       2.808  39.608  25.347  1.00 13.72           O
ATOM   3633  CB  LYS B  31       0.563  41.968  25.574  1.00 17.36           C
ATOM   3634  CG  LYS B  31       0.099  42.985  26.638  1.00 25.96           C
ATOM   3635  CD  LYS B  31      -1.415  43.121  26.639  1.00 22.00           C
ATOM   3636  CE  LYS B  31      -2.026  42.995  28.018  1.00 39.10           C
ATOM   3637  NZ  LYS B  31      -3.488  42.743  27.916  1.00 47.17           N1+
ATOM   3638  H   LYS B  31       2.071  43.593  24.458  1.00 16.25           H
ATOM   3639  HA  LYS B  31       2.417  41.818  26.384  1.00 17.54           H
ATOM   3640  HB2 LYS B  31       0.196  42.233  24.719  1.00 20.82           H
ATOM   3641  HB3 LYS B  31       0.214  41.099  25.832  1.00 20.82           H
ATOM   3642  HG2 LYS B  31       0.387  42.691  27.515  1.00 31.14           H
ATOM   3643  HG3 LYS B  31       0.477  43.854  26.429  1.00 31.14           H
ATOM   3644  HD2 LYS B  31      -1.657  43.987  26.270  1.00 26.38           H
ATOM   3645  HD3 LYS B  31      -1.797  42.410  26.099  1.00 26.38           H
ATOM   3646  HE2 LYS B  31      -1.619  42.250  28.486  1.00 46.91           H
ATOM   3647  HE3 LYS B  31      -1.893  43.822  28.507  1.00 46.91           H
ATOM   3648  HZ1 LYS B  31      -3.941  43.489  28.097  1.00 56.59           H
ATOM   3649  HZ2 LYS B  31      -3.691  42.471  27.091  1.00 56.59           H
ATOM   3650  HZ3 LYS B  31      -3.724  42.110  28.496  1.00 56.59           H
ATOM   3651  N   GLU B  32       2.649  40.703  23.356  1.00 11.37           N
ATOM   3652  CA  GLU B  32       3.087  39.515  22.561  1.00 10.30           C
ATOM   3653  C   GLU B  32       4.493  39.050  22.964  1.00 11.09           C
ATOM   3654  O   GLU B  32       4.744  37.883  23.182  1.00 11.77           O
ATOM   3655  CB  GLU B  32       2.987  39.905  21.088  1.00  9.02           C
ATOM   3656  CG  GLU B  32       2.546  38.730  20.244  1.00  6.78           C
ATOM   3657  CD  GLU B  32       3.693  37.699  20.026  1.00 11.48           C
ATOM   3658  OE1 GLU B  32       4.839  38.166  19.929  1.00 10.35           O
ATOM   3659  OE2 GLU B  32       3.319  36.508  19.981  1.00  8.79           O1-
ATOM   3660  H   GLU B  32       2.611  41.593  22.860  1.00 13.63           H
ATOM   3661  HA  GLU B  32       2.393  38.652  22.800  1.00 12.35           H
ATOM   3662  HB2 GLU B  32       2.266  40.739  20.950  1.00 10.81           H
ATOM   3663  HB3 GLU B  32       3.966  40.278  20.703  1.00 10.81           H
ATOM   3664  HG2 GLU B  32       1.672  38.204  20.671  1.00  8.11           H
ATOM   3665  HG3 GLU B  32       2.239  39.077  19.240  1.00  8.11           H
ATOM   3666  N   ILE B  33       5.446  40.053  23.212  1.00 11.46           N
ATOM   3667  CA  ILE B  33       6.850  39.639  23.480  1.00 11.46           C
ATOM   3668  C   ILE B  33       6.934  38.893  24.817  1.00 14.08           C
ATOM   3669  O   ILE B  33       7.656  37.990  25.186  1.00 11.35           O
ATOM   3670  CB  ILE B  33       7.742  40.918  23.532  1.00 12.02           C
ATOM   3671  CG1 ILE B  33       7.831  41.497  22.115  1.00 14.65           C
ATOM   3672  CG2 ILE B  33       9.128  40.548  24.067  1.00 18.85           C
ATOM   3673  CD1 ILE B  33       8.598  42.816  22.071  1.00 26.02           C
ATOM   3674  H   ILE B  33       5.367  40.947  22.704  1.00 13.74           H
ATOM   3675  HA  ILE B  33       7.211  38.931  22.673  1.00 13.73           H
ATOM   3676  HB  ILE B  33       7.279  41.665  24.220  1.00 14.41           H
ATOM   3677 HG12 ILE B  33       8.308  40.754  21.438  1.00 17.57           H
ATOM   3678 HG13 ILE B  33       6.814  41.657  21.691  1.00 17.57           H
ATOM   3679 HG21 ILE B  33       9.800  41.409  24.063  1.00 22.61           H
ATOM   3680 HG22 ILE B  33       9.079  40.157  25.090  1.00 22.61           H
ATOM   3681 HG23 ILE B  33       9.597  39.769  23.447  1.00 22.61           H
ATOM   3682 HD11 ILE B  33       8.604  43.206  21.045  1.00 31.21           H
ATOM   3683 HD12 ILE B  33       8.131  43.572  22.710  1.00 31.21           H
ATOM   3684 HD13 ILE B  33       9.637  42.685  22.390  1.00 31.21           H
ATOM   3685  N   ARG B  34       6.051  39.407  25.745  1.00 11.29           N
ATOM   3686  CA  ARG B  34       5.890  38.832  27.096  1.00 11.59           C
ATOM   3687  C   ARG B  34       5.302  37.423  27.046  1.00 10.12           C
ATOM   3688  O   ARG B  34       5.726  36.530  27.794  1.00 13.67           O
ATOM   3689  CB  ARG B  34       4.987  39.686  27.994  1.00 15.21           C
ATOM   3690  CG  ARG B  34       5.671  40.518  29.053  0.47 24.16           C
ATOM   3691  CD  ARG B  34       5.321  42.015  28.943  0.00 30.06           C
ATOM   3692  NE  ARG B  34       5.834  42.676  27.741  0.20 22.42           N
ATOM   3693  CZ  ARG B  34       7.119  42.778  27.417  0.67 20.34           C
ATOM   3694  NH1 ARG B  34       8.060  42.228  28.179  0.13 25.27           N
ATOM   3695  NH2 ARG B  34       7.466  43.423  26.319  0.71 18.96           N1+
ATOM   3696  H   ARG B  34       5.546  40.091  25.608  1.00 13.53           H
ATOM   3697  HA  ARG B  34       6.760  38.773  27.514  1.00 13.89           H
ATOM   3698  HB2 ARG B  34       4.425  40.260  27.447  1.00 18.24           H
ATOM   3699  HB3 ARG B  34       4.425  39.077  28.502  1.00 18.24           H
ATOM   3700  HG2 ARG B  34       5.347  40.220  29.919  1.00 28.97           H
ATOM   3701  HG3 ARG B  34       6.626  40.394  29.006  0.10 28.97           H
ATOM   3702  HD2 ARG B  34       4.354  42.100  28.921  1.00 36.05           H
ATOM   3703  HD3 ARG B  34       5.667  42.494  29.716  1.00 36.05           H
ATOM   3704  HE  ARG B  34       5.263  42.937  27.154  0.00 26.89           H
ATOM   3705 HH11 ARG B  34       7.850  41.810  28.898  0.28 30.31           H
ATOM   3706 HH12 ARG B  34       8.888  42.290  27.955  1.00 30.31           H
ATOM   3707 HH21 ARG B  34       6.866  43.780  25.818  0.52 22.73           H
ATOM   3708 HH22 ARG B  34       8.300  43.479  26.102  0.00 22.73           H
ATOM   3709  N   TYR B  35       4.264  37.227  26.229  1.00  8.12           N
ATOM   3710  CA  TYR B  35       3.774  35.874  25.979  1.00  9.63           C
ATOM   3711  C   TYR B  35       4.889  34.976  25.446  1.00  9.63           C
ATOM   3712  O   TYR B  35       5.092  33.865  25.978  1.00 10.49           O
ATOM   3713  CB  TYR B  35       2.606  35.922  25.010  1.00  9.36           C
ATOM   3714  CG  TYR B  35       2.119  34.587  24.485  1.00  7.99           C
ATOM   3715  CD1 TYR B  35       2.511  34.120  23.244  1.00 10.39           C
ATOM   3716  CD2 TYR B  35       1.224  33.823  25.218  1.00 12.81           C
ATOM   3717  CE1 TYR B  35       2.007  32.898  22.734  1.00 11.44           C
ATOM   3718  CE2 TYR B  35       0.744  32.622  24.743  1.00 12.25           C
ATOM   3719  CZ  TYR B  35       1.127  32.170  23.506  1.00 10.89           C
ATOM   3720  OH  TYR B  35       0.616  30.970  23.070  1.00 15.80           O
ATOM   3721  H   TYR B  35       3.841  37.852  25.815  1.00  9.73           H
ATOM   3722  HA  TYR B  35       3.463  35.499  26.819  1.00 11.54           H
ATOM   3723  HB2 TYR B  35       1.858  36.329  25.472  1.00 11.21           H
ATOM   3724  HB3 TYR B  35       2.855  36.471  24.247  1.00 11.21           H
ATOM   3725  HD1 TYR B  35       3.093  34.635  22.736  1.00 12.45           H
ATOM   3726  HD2 TYR B  35       0.949  34.129  26.053  1.00 15.36           H
ATOM   3727  HE1 TYR B  35       2.270  32.579  21.901  1.00 13.71           H
ATOM   3728  HE2 TYR B  35       0.148  32.121  25.251  1.00 14.69           H
ATOM   3729  HH  TYR B  35       0.075  30.671  23.638  1.00 18.94           H
ATOM   3730  N   PHE B  36       5.648  35.452  24.416  1.00 10.03           N
ATOM   3731  CA  PHE B  36       6.671  34.563  23.798  1.00 11.40           C
ATOM   3732  C   PHE B  36       7.630  33.991  24.864  1.00  8.52           C
ATOM   3733  O   PHE B  36       8.122  32.912  25.046  1.00 10.84           O
ATOM   3734  CB  PHE B  36       7.392  35.473  22.797  1.00 10.73           C
ATOM   3735  CG  PHE B  36       8.699  34.876  22.368  1.00 10.93           C
ATOM   3736  CD1 PHE B  36       9.904  35.437  22.813  1.00 10.50           C
ATOM   3737  CD2 PHE B  36       8.692  33.762  21.521  1.00  7.33           C
ATOM   3738  CE1 PHE B  36      11.124  34.851  22.433  1.00  9.65           C
ATOM   3739  CE2 PHE B  36       9.905  33.201  21.137  1.00  7.27           C
ATOM   3740  CZ  PHE B  36      11.117  33.737  21.592  1.00  7.71           C
ATOM   3741  H   PHE B  36       5.471  36.348  23.945  1.00 12.02           H
ATOM   3742  HA  PHE B  36       6.173  33.689  23.288  1.00 13.66           H
ATOM   3743  HB2 PHE B  36       6.734  35.642  21.903  1.00 12.86           H
ATOM   3744  HB3 PHE B  36       7.546  36.490  23.223  1.00 12.86           H
ATOM   3745  HD1 PHE B  36       9.886  36.315  23.451  1.00 12.59           H
ATOM   3746  HD2 PHE B  36       7.752  33.351  21.152  1.00  8.78           H
ATOM   3747  HE1 PHE B  36      12.060  35.277  22.774  1.00 11.57           H
ATOM   3748  HE2 PHE B  36       9.909  32.352  20.447  1.00  8.71           H
ATOM   3749  HZ  PHE B  36      12.053  33.297  21.256  1.00  9.24           H
ATOM   3750  N   LYS B  37       7.996  35.012  25.721  1.00 11.84           N
ATOM   3751  CA  LYS B  37       8.943  34.859  26.842  1.00 10.78           C
ATOM   3752  C   LYS B  37       8.412  33.893  27.901  1.00  9.64           C
ATOM   3753  O   LYS B  37       9.109  32.959  28.306  1.00  9.70           O
ATOM   3754  CB  LYS B  37       9.254  36.205  27.538  1.00 18.15           C
ATOM   3755  CG  LYS B  37      10.309  36.074  28.661  1.00 20.40           C
ATOM   3756  CD  LYS B  37      10.434  37.311  29.586  1.00 31.42           C
ATOM   3757  CE  LYS B  37      11.429  37.039  30.770  1.00 43.06           C
ATOM   3758  NZ  LYS B  37      11.569  38.189  31.735  1.00 50.66           N1+
ATOM   3759  H   LYS B  37       7.694  35.808  25.664  1.00 14.19           H
ATOM   3760  HA  LYS B  37       9.792  34.518  26.506  1.00 12.92           H
ATOM   3761  HB2 LYS B  37       9.576  36.850  26.888  1.00 21.77           H
ATOM   3762  HB3 LYS B  37       8.443  36.538  27.959  1.00 21.77           H
ATOM   3763  HG2 LYS B  37      10.079  35.326  29.232  1.00 24.47           H
ATOM   3764  HG3 LYS B  37      11.181  35.926  28.261  1.00 24.47           H
ATOM   3765  HD2 LYS B  37      10.771  38.066  29.078  1.00 37.69           H
ATOM   3766  HD3 LYS B  37       9.564  37.516  29.965  1.00 37.69           H
ATOM   3767  HE2 LYS B  37      11.112  36.275  31.280  1.00 51.65           H
ATOM   3768  HE3 LYS B  37      12.312  36.852  30.412  1.00 51.65           H
ATOM   3769  HZ1 LYS B  37      12.136  37.978  32.390  1.00 60.78           H
ATOM   3770  HZ2 LYS B  37      11.873  38.912  31.313  1.00 60.78           H
ATOM   3771  HZ3 LYS B  37      10.777  38.381  32.096  1.00 60.78           H
ATOM   3772  N   ASP B  38       7.177  34.099  28.358  1.00 11.27           N
ATOM   3773  CA  ASP B  38       6.564  33.177  29.329  1.00 11.08           C
ATOM   3774  C   ASP B  38       6.438  31.756  28.782  1.00 12.06           C
ATOM   3775  O   ASP B  38       6.783  30.793  29.471  1.00 11.69           O
ATOM   3776  CB  ASP B  38       5.190  33.689  29.766  1.00 16.92           C
ATOM   3777  CG  ASP B  38       5.263  34.921  30.672  1.00 19.26           C
ATOM   3778  OD1 ASP B  38       4.184  35.530  30.859  1.00 24.75           O
ATOM   3779  OD2 ASP B  38       6.356  35.321  31.163  1.00 23.30           O1-
ATOM   3780  H   ASP B  38       6.685  34.767  28.129  1.00 13.51           H
ATOM   3781  HA  ASP B  38       7.124  33.125  30.120  1.00 13.28           H
ATOM   3782  HB2 ASP B  38       4.681  33.936  28.976  1.00 20.29           H
ATOM   3783  HB3 ASP B  38       4.722  32.987  30.249  1.00 20.29           H
ATOM   3784  N   VAL B  39       5.944  31.607  27.545  1.00  9.26           N
ATOM   3785  CA  VAL B  39       5.675  30.287  26.995  1.00  7.98           C
ATOM   3786  C   VAL B  39       6.964  29.538  26.712  1.00  6.21           C
ATOM   3787  O   VAL B  39       7.036  28.331  26.955  1.00  7.96           O
ATOM   3788  CB  VAL B  39       4.817  30.396  25.738  1.00 12.38           C
ATOM   3789  CG1 VAL B  39       4.751  29.079  25.054  1.00 12.85           C
ATOM   3790  CG2 VAL B  39       3.410  30.894  26.124  1.00 14.68           C
ATOM   3791  H   VAL B  39       5.754  32.248  27.001  1.00 11.10           H
ATOM   3792  HA  VAL B  39       5.182  29.772  27.649  1.00  9.56           H
ATOM   3793  HB  VAL B  39       5.225  31.027  25.125  1.00 14.84           H
ATOM   3794 HG11 VAL B  39       4.125  29.165  24.318  1.00 15.41           H
ATOM   3795 HG12 VAL B  39       5.625  28.842  24.702  1.00 15.41           H
ATOM   3796 HG13 VAL B  39       4.435  28.408  25.681  1.00 15.41           H
ATOM   3797 HG21 VAL B  39       2.849  30.895  25.331  1.00 17.60           H
ATOM   3798 HG22 VAL B  39       3.032  30.304  26.793  1.00 17.60           H
ATOM   3799 HG23 VAL B  39       3.480  31.793  26.478  1.00 17.60           H
ATOM   3800  N   THR B  40       8.013  30.238  26.242  1.00 10.09           N
ATOM   3801  CA  THR B  40       9.258  29.533  25.911  1.00  6.47           C
ATOM   3802  C   THR B  40      10.104  29.265  27.158  1.00 10.51           C
ATOM   3803  O   THR B  40      10.979  28.392  27.115  1.00  8.64           O
ATOM   3804  CB  THR B  40      10.087  30.311  24.848  1.00  8.27           C
ATOM   3805  OG1 THR B  40      10.527  31.608  25.329  1.00  6.86           O
ATOM   3806  CG2 THR B  40       9.327  30.466  23.518  1.00 11.79           C
ATOM   3807  H   THR B  40       8.032  31.085  26.103  1.00 12.09           H
ATOM   3808  HA  THR B  40       9.033  28.683  25.509  1.00  7.75           H
ATOM   3809  HB  THR B  40      10.878  29.790  24.649  1.00  9.91           H
ATOM   3810  HG1 THR B  40       9.875  32.118  25.438  1.00  8.22           H
ATOM   3811 HG21 THR B  40       9.884  30.937  22.884  1.00 14.13           H
ATOM   3812 HG22 THR B  40       9.109  29.601  23.145  1.00 14.13           H
ATOM   3813 HG23 THR B  40       8.507  30.959  23.652  1.00 14.13           H
ATOM   3814  N   THR B  41       9.830  29.936  28.290  1.00  7.16           N
ATOM   3815  CA  THR B  41      10.599  29.740  29.516  1.00 11.75           C
ATOM   3816  C   THR B  41       9.940  28.762  30.465  1.00 13.20           C
ATOM   3817  O   THR B  41      10.634  28.031  31.195  1.00 12.53           O
ATOM   3818  CB  THR B  41      10.796  31.087  30.251  1.00 12.59           C
ATOM   3819  OG1 THR B  41      11.467  32.024  29.395  1.00 11.94           O
ATOM   3820  CG2 THR B  41      11.644  30.938  31.514  1.00 18.23           C
ATOM   3821  H   THR B  41       9.192  30.504  28.374  1.00  8.57           H
ATOM   3822  HA  THR B  41      11.477  29.394  29.288  1.00 14.08           H
ATOM   3823  HB  THR B  41       9.931  31.450  30.512  1.00 15.09           H
ATOM   3824  HG1 THR B  41      11.012  32.177  28.706  1.00 14.31           H
ATOM   3825 HG21 THR B  41      11.721  31.797  31.961  1.00 21.87           H
ATOM   3826 HG22 THR B  41      11.236  30.302  32.122  1.00 21.87           H
ATOM   3827 HG23 THR B  41      12.533  30.629  31.279  1.00 21.87           H
ATOM   3828  N   ARG B  42       8.626  28.703  30.452  1.00 13.52           N
ATOM   3829  CA  ARG B  42       7.889  27.925  31.441  1.00 11.49           C
ATOM   3830  C   ARG B  42       8.123  26.426  31.305  1.00 12.22           C
ATOM   3831  O   ARG B  42       8.058  25.856  30.210  1.00 13.75           O
ATOM   3832  CB  ARG B  42       6.394  28.212  31.312  1.00 17.40           C
ATOM   3833  CG  ARG B  42       5.553  27.355  32.225  1.00 27.04           C
ATOM   3834  CD  ARG B  42       4.045  27.539  31.975  1.00 32.93           C
ATOM   3835  NE  ARG B  42       3.275  26.592  32.794  1.00 42.82           N
ATOM   3836  CZ  ARG B  42       3.085  25.312  32.475  1.00 36.98           C
ATOM   3837  NH1 ARG B  42       2.381  24.521  33.280  1.00 38.14           N
ATOM   3838  NH2 ARG B  42       3.593  24.822  31.349  1.00 43.62           N1+
ATOM   3839  H   ARG B  42       8.127  29.107  29.879  1.00 16.21           H
ATOM   3840  HA  ARG B  42       8.183  28.192  32.319  1.00 13.77           H
ATOM   3841  HB2 ARG B  42       6.239  29.141  31.539  1.00 20.86           H
ATOM   3842  HB3 ARG B  42       6.109  28.035  30.401  1.00 20.86           H
ATOM   3843  HG2 ARG B  42       5.757  26.418  32.092  1.00 32.43           H
ATOM   3844  HG3 ARG B  42       5.747  27.607  33.141  1.00 32.43           H
ATOM   3845  HD2 ARG B  42       3.786  28.444  32.220  1.00 39.49           H
ATOM   3846  HD3 ARG B  42       3.850  27.378  31.038  1.00 39.49           H
ATOM   3847  HE  ARG B  42       2.903  26.891  33.513  1.00 51.36           H
ATOM   3848 HH11 ARG B  42       2.050  24.844  34.007  1.00 45.75           H
ATOM   3849 HH12 ARG B  42       2.253  23.696  33.073  1.00 45.75           H
ATOM   3850 HH21 ARG B  42       4.054  25.326  30.823  1.00 52.33           H
ATOM   3851 HH22 ARG B  42       3.466  23.996  31.148  1.00 52.33           H
ATOM   3852  N   THR B  43       8.329  25.774  32.450  1.00 13.58           N
ATOM   3853  CA  THR B  43       8.471  24.332  32.513  1.00 14.60           C
ATOM   3854  C   THR B  43       7.492  23.776  33.545  1.00 13.06           C
ATOM   3855  O   THR B  43       6.857  24.518  34.281  1.00 16.43           O
ATOM   3856  CB  THR B  43       9.914  23.944  32.861  1.00 12.21           C
ATOM   3857  OG1 THR B  43      10.310  24.631  34.037  1.00 17.74           O
ATOM   3858  CG2 THR B  43      10.831  24.346  31.762  1.00  9.30           C
ATOM   3859  H   THR B  43       8.390  26.160  33.217  1.00 16.28           H
ATOM   3860  HA  THR B  43       8.263  23.941  31.652  1.00 17.50           H
ATOM   3861  HB  THR B  43       9.966  22.986  32.987  1.00 14.63           H
ATOM   3862  HG1 THR B  43      10.414  24.085  34.664  1.00 21.27           H
ATOM   3863 HG21 THR B  43      11.723  24.014  31.951  1.00 11.15           H
ATOM   3864 HG22 THR B  43      10.522  23.958  30.931  1.00 11.15           H
ATOM   3865 HG23 THR B  43      10.868  25.310  31.683  1.00 11.15           H
ATOM   3866  N   THR B  44       7.363  22.460  33.597  1.00 13.93           N
ATOM   3867  CA  THR B  44       6.389  21.848  34.506  1.00 20.37           C
ATOM   3868  C   THR B  44       6.950  21.592  35.894  1.00 25.52           C
ATOM   3869  O   THR B  44       6.174  21.286  36.798  1.00 30.69           O
ATOM   3870  CB  THR B  44       5.858  20.524  33.949  1.00 22.98           C
ATOM   3871  OG1 THR B  44       6.924  19.554  33.873  1.00 24.61           O
ATOM   3872  CG2 THR B  44       5.243  20.737  32.568  1.00 28.27           C
ATOM   3873  H   THR B  44       7.820  21.902  33.133  1.00 16.70           H
ATOM   3874  HA  THR B  44       5.631  22.448  34.602  1.00 24.42           H
ATOM   3875  HB  THR B  44       5.166  20.187  34.543  1.00 27.56           H
ATOM   3876  HG1 THR B  44       7.548  19.838  33.389  1.00 29.51           H
ATOM   3877 HG21 THR B  44       4.868  19.904  32.244  1.00 33.91           H
ATOM   3878 HG22 THR B  44       4.537  21.401  32.627  1.00 33.91           H
ATOM   3879 HG23 THR B  44       5.913  21.048  31.937  1.00 33.91           H
ATOM   3880  N   LYS B  45       8.262  21.695  36.080  1.00 16.47           N
ATOM   3881  CA  LYS B  45       8.876  21.480  37.376  1.00 24.06           C
ATOM   3882  C   LYS B  45      10.086  22.383  37.517  1.00 24.30           C
ATOM   3883  O   LYS B  45      10.667  22.812  36.508  1.00 13.23           O
ATOM   3884  CB  LYS B  45       9.279  20.011  37.608  1.00 32.57           C
ATOM   3885  CG  LYS B  45       9.875  19.213  36.452  1.00 45.65           C
ATOM   3886  CD  LYS B  45       9.994  17.706  36.877  1.00 47.98           C
ATOM   3887  CE  LYS B  45      11.234  16.993  36.301  1.00 41.52           C
ATOM   3888  H   LYS B  45       8.822  21.903  35.463  1.00 19.75           H
ATOM   3889  HA  LYS B  45       8.228  21.730  38.051  1.00 28.85           H
ATOM   3890  HB2 LYS B  45       8.493  19.520  37.900  1.00 39.07           H
ATOM   3891  HB3 LYS B  45       9.950  20.006  38.310  1.00 39.07           H
ATOM   3892  HG2 LYS B  45      10.763  19.555  36.252  1.00 54.76           H
ATOM   3893  HG3 LYS B  45       9.296  19.270  35.673  1.00 54.76           H
ATOM   3894  HD2 LYS B  45       9.202  17.223  36.592  1.00 57.56           H
ATOM   3895  HD3 LYS B  45      10.070  17.670  37.846  1.00 57.56           H
ATOM   3896  HE1 LYS B  45      12.026  17.486  36.574  1.00 49.81           H
ATOM   3897  HE3 LYS B  45      11.279  16.098  36.674  1.00 49.81           H
ATOM   3898  N   PRO B  46      10.457  22.736  38.744  1.00 19.09           N
ATOM   3899  CA  PRO B  46      11.577  23.657  38.931  1.00 22.88           C
ATOM   3900  C   PRO B  46      12.875  22.966  38.540  1.00 15.92           C
ATOM   3901  O   PRO B  46      12.965  21.740  38.482  1.00 16.91           O
ATOM   3902  CB  PRO B  46      11.543  23.983  40.442  1.00 24.88           C
ATOM   3903  CG  PRO B  46      10.212  23.480  40.929  1.00 25.93           C
ATOM   3904  CD  PRO B  46       9.898  22.302  40.042  1.00 23.72           C
ATOM   3905  HA  PRO B  46      11.458  24.467  38.410  1.00 27.44           H
ATOM   3906  HB2 PRO B  46      12.261  23.514  40.898  1.00 29.84           H
ATOM   3907  HB3 PRO B  46      11.619  24.941  40.571  1.00 29.84           H
ATOM   3908  HG2 PRO B  46      10.281  23.210  41.859  1.00 31.10           H
ATOM   3909  HG3 PRO B  46       9.544  24.179  40.825  1.00 31.10           H
ATOM   3910  HD2 PRO B  46      10.342  21.501  40.361  1.00 28.45           H
ATOM   3911  HD3 PRO B  46       8.934  22.182  39.990  1.00 28.45           H
ATOM   3912  N   ASN B  47      13.870  23.788  38.222  1.00 12.32           N
ATOM   3913  CA  ASN B  47      15.229  23.331  37.963  1.00 14.65           C
ATOM   3914  C   ASN B  47      15.294  22.519  36.670  1.00 13.58           C
ATOM   3915  O   ASN B  47      16.092  21.590  36.539  1.00 12.78           O
ATOM   3916  CB  ASN B  47      15.771  22.528  39.136  1.00 13.22           C
ATOM   3917  CG  ASN B  47      15.807  23.342  40.426  1.00 16.25           C
ATOM   3918  OD1 ASN B  47      16.299  24.463  40.433  1.00 17.91           O
ATOM   3919  ND2 ASN B  47      15.251  22.801  41.493  1.00 17.44           N
ATOM   3920  H   ASN B  47      13.771  24.638  38.121  1.00 14.77           H
ATOM   3921  HA  ASN B  47      15.803  24.106  37.848  1.00 17.56           H
ATOM   3922  HB2 ASN B  47      15.205  21.754  39.275  1.00 15.84           H
ATOM   3923  HB3 ASN B  47      16.679  22.248  38.935  1.00 15.84           H
ATOM   3924 HD21 ASN B  47      15.251  23.228  42.240  1.00 20.92           H
ATOM   3925 HD22 ASN B  47      14.891  22.022  41.445  1.00 20.92           H
ATOM   3926  N   THR B  48      14.432  22.880  35.731  1.00 12.52           N
ATOM   3927  CA  THR B  48      14.431  22.372  34.364  1.00 12.09           C
ATOM   3928  C   THR B  48      14.343  23.562  33.406  1.00 11.96           C
ATOM   3929  O   THR B  48      14.002  24.681  33.783  1.00 10.29           O
ATOM   3930  CB  THR B  48      13.265  21.410  34.122  1.00 16.54           C
ATOM   3931  OG1 THR B  48      12.013  22.128  34.195  1.00 17.81           O
ATOM   3932  CG2 THR B  48      13.291  20.299  35.156  1.00 18.28           C
ATOM   3933  H   THR B  48      13.818  23.470  35.858  1.00 15.01           H
ATOM   3934  HA  THR B  48      15.257  21.892  34.197  1.00 14.49           H
ATOM   3935  HB  THR B  48      13.354  21.012  33.240  1.00 19.83           H
ATOM   3936  HG1 THR B  48      12.015  22.643  34.854  1.00 21.36           H
ATOM   3937 HG21 THR B  48      12.601  19.641  34.967  1.00 21.91           H
ATOM   3938 HG22 THR B  48      14.160  19.864  35.139  1.00 21.91           H
ATOM   3939 HG23 THR B  48      13.144  20.668  36.043  1.00 21.91           H
ATOM   3940  N   ARG B  49      14.615  23.325  32.129  1.00  8.11           N
ATOM   3941  CA  ARG B  49      14.566  24.410  31.154  1.00  8.68           C
ATOM   3942  C   ARG B  49      14.181  23.841  29.798  1.00  7.52           C
ATOM   3943  O   ARG B  49      14.236  22.630  29.580  1.00  7.13           O
ATOM   3944  CB  ARG B  49      15.901  25.128  31.057  1.00 10.04           C
ATOM   3945  CG  ARG B  49      17.051  24.281  30.490  1.00 11.67           C
ATOM   3946  CD  ARG B  49      18.383  25.017  30.544  1.00  9.93           C
ATOM   3947  NE  ARG B  49      19.488  24.207  30.056  1.00 14.22           N
ATOM   3948  CZ  ARG B  49      20.642  24.708  29.623  1.00  9.37           C
ATOM   3949  NH1 ARG B  49      20.817  26.027  29.617  1.00 13.64           N
ATOM   3950  NH2 ARG B  49      21.598  23.876  29.219  1.00 12.13           N1+
ATOM   3951  H   ARG B  49      14.803  22.553  31.808  1.00  9.71           H
ATOM   3952  HA  ARG B  49      13.886  25.057  31.403  1.00 10.40           H
ATOM   3953  HB2 ARG B  49      15.793  25.907  30.483  1.00 12.03           H
ATOM   3954  HB3 ARG B  49      16.159  25.409  31.943  1.00 12.03           H
ATOM   3955  HG2 ARG B  49      17.133  23.470  31.012  1.00 13.99           H
ATOM   3956  HG3 ARG B  49      16.866  24.069  29.560  1.00 13.99           H
ATOM   3957  HD2 ARG B  49      18.322  25.819  29.999  1.00 11.90           H
ATOM   3958  HD3 ARG B  49      18.587  25.260  31.462  1.00 11.90           H
ATOM   3959  HE  ARG B  49      19.326  23.383  29.865  1.00 17.04           H
ATOM   3960 HH11 ARG B  49      20.194  26.559  29.894  1.00 16.35           H
ATOM   3961 HH12 ARG B  49      21.559  26.362  29.344  1.00 16.35           H
ATOM   3962 HH21 ARG B  49      21.460  23.022  29.227  1.00 14.54           H
ATOM   3963 HH22 ARG B  49      22.345  24.187  28.933  1.00 14.54           H
ATOM   3964  N   ASN B  50      13.839  24.761  28.884  1.00  6.56           N
ATOM   3965  CA  ASN B  50      13.549  24.506  27.486  1.00  7.87           C
ATOM   3966  C   ASN B  50      14.699  25.000  26.614  1.00  9.03           C
ATOM   3967  O   ASN B  50      15.553  25.770  27.049  1.00  8.26           O
ATOM   3968  CB  ASN B  50      12.258  25.212  27.055  1.00  8.81           C
ATOM   3969  CG  ASN B  50      11.085  24.794  27.857  1.00  8.91           C
ATOM   3970  OD1 ASN B  50      10.928  23.617  28.140  1.00  9.12           O
ATOM   3971  ND2 ASN B  50      10.267  25.783  28.286  1.00  8.49           N
ATOM   3972  H   ASN B  50      13.767  25.598  29.075  1.00  7.85           H
ATOM   3973  HA  ASN B  50      13.433  23.551  27.357  1.00  9.43           H
ATOM   3974  HB2 ASN B  50      12.360  26.173  27.168  1.00 10.55           H
ATOM   3975  HB3 ASN B  50      12.051  24.995  26.139  1.00 10.55           H
ATOM   3976 HD21 ASN B  50       9.566  25.592  28.745  1.00 10.17           H
ATOM   3977 HD22 ASN B  50      10.445  26.601  28.091  1.00 10.17           H
ATOM   3978  N   ALA B  51      14.682  24.570  25.364  1.00  6.54           N
ATOM   3979  CA  ALA B  51      15.607  25.065  24.353  1.00  7.48           C
ATOM   3980  C   ALA B  51      14.887  25.908  23.308  1.00  7.94           C
ATOM   3981  O   ALA B  51      13.718  25.678  22.991  1.00  6.07           O
ATOM   3982  CB  ALA B  51      16.324  23.897  23.658  1.00  7.08           C
ATOM   3983  H   ALA B  51      14.137  23.974  25.070  1.00  7.83           H
ATOM   3984  HA  ALA B  51      16.268  25.635  24.779  1.00  8.96           H
ATOM   3985  HB1 ALA B  51      16.946  24.269  23.019  1.00  8.48           H
ATOM   3986  HB2 ALA B  51      16.807  23.369  24.311  1.00  8.48           H
ATOM   3987  HB3 ALA B  51      15.678  23.340  23.193  1.00  8.48           H
ATOM   3988  N   VAL B  52      15.599  26.897  22.770  1.00  4.64           N
ATOM   3989  CA  VAL B  52      15.128  27.652  21.622  1.00  4.16           C
ATOM   3990  C   VAL B  52      16.165  27.496  20.517  1.00  5.17           C
ATOM   3991  O   VAL B  52      17.369  27.597  20.762  1.00  9.82           O
ATOM   3992  CB  VAL B  52      14.873  29.133  21.943  1.00  5.21           C
ATOM   3993  CG1 VAL B  52      13.730  29.265  22.882  1.00  3.73           C
ATOM   3994  CG2 VAL B  52      16.089  29.837  22.555  1.00  8.55           C
ATOM   3995  H   VAL B  52      16.360  27.154  23.061  1.00  5.55           H
ATOM   3996  HA  VAL B  52      14.301  27.258  21.315  1.00  4.98           H
ATOM   3997  HB  VAL B  52      14.647  29.598  21.118  1.00  6.24           H
ATOM   3998 HG11 VAL B  52      13.566  30.207  23.045  1.00  4.46           H
ATOM   3999 HG12 VAL B  52      12.938  28.867  22.486  1.00  4.46           H
ATOM   4000 HG13 VAL B  52      13.955  28.810  23.705  1.00  4.46           H
ATOM   4001 HG21 VAL B  52      15.834  30.750  22.781  1.00 10.24           H
ATOM   4002 HG22 VAL B  52      16.347  29.376  23.371  1.00 10.24           H
ATOM   4003 HG23 VAL B  52      16.816  29.836  21.913  1.00 10.24           H
ATOM   4004  N   ILE B  53      15.698  27.221  19.313  1.00  5.65           N
ATOM   4005  CA  ILE B  53      16.557  27.020  18.149  1.00  4.53           C
ATOM   4006  C   ILE B  53      16.281  28.157  17.178  1.00  8.33           C
ATOM   4007  O   ILE B  53      15.120  28.500  16.930  1.00  5.66           O
ATOM   4008  CB  ILE B  53      16.301  25.646  17.497  1.00  7.57           C
ATOM   4009  CG1 ILE B  53      16.762  24.553  18.463  1.00  8.12           C
ATOM   4010  CG2 ILE B  53      16.955  25.535  16.104  1.00  8.91           C
ATOM   4011  CD1 ILE B  53      16.433  23.184  18.047  1.00 13.34           C
ATOM   4012  H   ILE B  53      14.864  27.149  19.142  1.00  6.76           H
ATOM   4013  HA  ILE B  53      17.492  27.056  18.413  1.00  5.42           H
ATOM   4014  HB  ILE B  53      15.346  25.542  17.368  1.00  9.07           H
ATOM   4015 HG12 ILE B  53      17.726  24.602  18.555  1.00  9.73           H
ATOM   4016 HG13 ILE B  53      16.338  24.710  19.318  1.00  9.73           H
ATOM   4017 HG21 ILE B  53      16.737  24.670  15.733  1.00 10.68           H
ATOM   4018 HG22 ILE B  53      16.602  26.224  15.526  1.00 10.68           H
ATOM   4019 HG23 ILE B  53      17.916  25.624  16.196  1.00 10.68           H
ATOM   4020 HD11 ILE B  53      16.759  22.580  18.732  1.00 15.99           H
ATOM   4021 HD12 ILE B  53      15.467  23.099  17.965  1.00 15.99           H
ATOM   4022 HD13 ILE B  53      16.856  22.991  17.197  1.00 15.99           H
ATOM   4023  N   MET B  54      17.343  28.785  16.676  1.00  7.03           N
ATOM   4024  CA  MET B  54      17.161  29.935  15.796  1.00  8.98           C
ATOM   4025  C   MET B  54      18.242  29.955  14.725  1.00  8.29           C
ATOM   4026  O   MET B  54      19.328  29.411  14.896  1.00  6.04           O
ATOM   4027  CB  MET B  54      17.181  31.245  16.555  1.00  9.14           C
ATOM   4028  CG  MET B  54      18.536  31.662  17.065  1.00 10.61           C
ATOM   4029  SD  MET B  54      18.418  32.956  18.345  1.00 13.21           S
ATOM   4030  CE  MET B  54      18.267  31.941  19.829  1.00 15.17           C
ATOM   4031  H   MET B  54      18.162  28.572  16.833  1.00  8.42           H
ATOM   4032  HA  MET B  54      16.296  29.856  15.369  1.00 10.76           H
ATOM   4033  HB2 MET B  54      16.881  31.938  15.958  1.00 10.96           H
ATOM   4034  HB3 MET B  54      16.581  31.187  17.316  1.00 10.96           H
ATOM   4035  HG2 MET B  54      18.976  30.893  17.458  1.00 12.71           H
ATOM   4036  HG3 MET B  54      19.058  32.008  16.326  1.00 12.71           H
ATOM   4037  HE1 MET B  54      18.096  32.521  20.589  1.00 18.19           H
ATOM   4038  HE2 MET B  54      17.534  31.311  19.725  1.00 18.19           H
ATOM   4039  HE3 MET B  54      19.094  31.449  19.967  1.00 18.19           H
ATOM   4040  N   GLY B  55      17.926  30.628  13.628  1.00  6.45           N
ATOM   4041  CA  GLY B  55      18.884  30.875  12.587  1.00  8.77           C
ATOM   4042  C   GLY B  55      19.862  31.982  12.964  1.00  8.74           C
ATOM   4043  O   GLY B  55      19.587  32.807  13.841  1.00  7.62           O
ATOM   4044  H   GLY B  55      17.153  30.957  13.470  1.00  7.73           H
ATOM   4045  HA2 GLY B  55      19.374  30.051  12.395  1.00 10.51           H
ATOM   4046  HA3 GLY B  55      18.408  31.151  11.787  1.00 10.51           H
ATOM   4047  N   ARG B  56      21.025  31.950  12.302  1.00 11.40           N
ATOM   4048  CA  ARG B  56      22.089  32.905  12.616  1.00 11.65           C
ATOM   4049  C   ARG B  56      21.614  34.343  12.469  1.00 12.04           C
ATOM   4050  O   ARG B  56      22.016  35.220  13.235  1.00 10.47           O
ATOM   4051  CB  ARG B  56      23.294  32.688  11.717  1.00 10.45           C
ATOM   4052  CG  ARG B  56      24.423  33.660  12.038  1.00 16.02           C
ATOM   4053  CD  ARG B  56      25.483  33.861  11.003  1.00 29.17           C
ATOM   4054  NE  ARG B  56      25.091  33.908   9.593  1.00 29.12           N
ATOM   4055  CZ  ARG B  56      24.743  34.995   8.905  1.00 19.92           C
ATOM   4056  NH1 ARG B  56      24.511  34.863   7.612  1.00 17.60           N
ATOM   4057  NH2 ARG B  56      24.627  36.197   9.470  1.00 32.06           N1+
ATOM   4058  H   ARG B  56      21.234  31.382  11.688  1.00 13.66           H
ATOM   4059  HA  ARG B  56      22.372  32.760  13.533  1.00 13.96           H
ATOM   4060  HB2 ARG B  56      23.609  31.781  11.858  1.00 12.52           H
ATOM   4061  HB3 ARG B  56      23.031  32.814  10.792  1.00 12.52           H
ATOM   4062  HG2 ARG B  56      24.064  34.540  12.222  1.00 19.21           H
ATOM   4063  HG3 ARG B  56      24.874  33.324  12.827  1.00 19.21           H
ATOM   4064  HD2 ARG B  56      25.923  34.704  11.201  1.00 34.98           H
ATOM   4065  HD3 ARG B  56      26.123  33.135  11.094  1.00 34.98           H
ATOM   4066  HE  ARG B  56      25.100  33.165   9.158  1.00 34.93           H
ATOM   4067 HH11 ARG B  56      24.569  34.087   7.247  1.00 21.10           H
ATOM   4068 HH12 ARG B  56      24.244  35.540   7.154  1.00 21.10           H
ATOM   4069 HH21 ARG B  56      24.793  36.304  10.308  1.00 38.46           H
ATOM   4070 HH22 ARG B  56      24.380  36.866   8.986  1.00 38.46           H
ATOM   4071  N   LYS B  57      20.806  34.620  11.455  1.00 11.24           N
ATOM   4072  CA  LYS B  57      20.390  35.996  11.280  1.00 11.78           C
ATOM   4073  C   LYS B  57      19.500  36.456  12.427  1.00 12.99           C
ATOM   4074  O   LYS B  57      19.608  37.628  12.825  1.00 13.08           O
ATOM   4075  CB  LYS B  57      19.716  36.195   9.916  1.00 10.25           C
ATOM   4076  CG  LYS B  57      20.646  35.817   8.712  1.00 11.77           C
ATOM   4077  CD  LYS B  57      20.020  36.160   7.397  1.00 17.43           C
ATOM   4078  CE  LYS B  57      20.867  35.634   6.264  1.00 22.93           C
ATOM   4079  NZ  LYS B  57      20.018  35.442   5.060  1.00 34.26           N1+
ATOM   4080  H   LYS B  57      20.499  34.058  10.884  1.00 13.47           H
ATOM   4081  HA  LYS B  57      21.179  36.561  11.296  1.00 14.12           H
ATOM   4082  HB2 LYS B  57      18.921  35.636   9.865  1.00 12.29           H
ATOM   4083  HB3 LYS B  57      19.458  37.130   9.821  1.00 12.29           H
ATOM   4084  HG2 LYS B  57      21.485  36.296   8.780  1.00 14.11           H
ATOM   4085  HG3 LYS B  57      20.813  34.863   8.714  1.00 14.11           H
ATOM   4086  HD2 LYS B  57      19.146  35.751   7.331  1.00 20.90           H
ATOM   4087  HD3 LYS B  57      19.955  37.125   7.311  1.00 20.90           H
ATOM   4088  HE2 LYS B  57      21.570  36.270   6.056  1.00 27.50           H
ATOM   4089  HE3 LYS B  57      21.242  34.776   6.517  1.00 27.50           H
ATOM   4090  HZ1 LYS B  57      20.513  35.116   4.396  1.00 41.10           H
ATOM   4091  HZ2 LYS B  57      19.358  34.870   5.238  1.00 41.10           H
ATOM   4092  HZ3 LYS B  57      19.666  36.221   4.809  1.00 41.10           H
ATOM   4093  N   THR B  58      18.551  35.604  12.919  1.00  9.50           N
ATOM   4094  CA  THR B  58      17.678  36.120  14.001  1.00  7.39           C
ATOM   4095  C   THR B  58      18.514  36.438  15.239  1.00 10.30           C
ATOM   4096  O   THR B  58      18.460  37.370  16.043  1.00 12.45           O
ATOM   4097  CB  THR B  58      16.648  34.972  14.219  1.00  7.42           C
ATOM   4098  OG1 THR B  58      15.839  35.075  13.058  1.00  9.73           O
ATOM   4099  CG2 THR B  58      15.814  35.145  15.465  1.00 10.98           C
ATOM   4100  H   THR B  58      18.177  34.817  12.305  1.00 11.38           H
ATOM   4101  HA  THR B  58      17.138  37.052  13.670  1.00  8.86           H
ATOM   4102  HB  THR B  58      17.159  33.978  14.220  1.00  8.89           H
ATOM   4103  HG1 THR B  58      16.158  34.454  12.295  1.00 11.66           H
ATOM   4104 HG21 THR B  58      15.043  34.357  15.519  1.00 13.16           H
ATOM   4105 HG22 THR B  58      16.413  35.080  16.381  1.00 13.16           H
ATOM   4106 HG23 THR B  58      15.274  36.103  15.478  1.00 13.16           H
ATOM   4107  N   TRP B  59      19.503  35.511  15.438  1.00  7.36           N
ATOM   4108  CA  TRP B  59      20.474  35.631  16.561  1.00  6.20           C
ATOM   4109  C   TRP B  59      21.231  36.949  16.499  1.00 11.16           C
ATOM   4110  O   TRP B  59      21.366  37.666  17.497  1.00 10.25           O
ATOM   4111  CB  TRP B  59      21.506  34.490  16.559  1.00  9.68           C
ATOM   4112  CG  TRP B  59      22.704  34.680  17.525  1.00 10.48           C
ATOM   4113  CD1 TRP B  59      23.981  35.052  17.180  1.00 17.20           C
ATOM   4114  CD2 TRP B  59      22.739  34.427  18.948  1.00  9.38           C
ATOM   4115  NE1 TRP B  59      24.787  35.072  18.293  1.00 12.85           N
ATOM   4116  CE2 TRP B  59      24.052  34.697  19.388  1.00 10.98           C
ATOM   4117  CE3 TRP B  59      21.790  34.020  19.887  1.00 16.26           C
ATOM   4118  CZ2 TRP B  59      24.435  34.564  20.695  1.00 11.65           C
ATOM   4119  CZ3 TRP B  59      22.196  33.877  21.207  1.00 12.59           C
ATOM   4120  CH2 TRP B  59      23.522  34.158  21.587  1.00 13.52           C
ATOM   4121  H   TRP B  59      19.624  34.814  14.954  1.00  8.82           H
ATOM   4122  HA  TRP B  59      20.008  35.589  17.414  1.00  7.43           H
ATOM   4123  HB2 TRP B  59      21.074  33.658  16.819  1.00 11.61           H
ATOM   4124  HB3 TRP B  59      21.873  34.398  15.667  1.00 11.61           H
ATOM   4125  HD1 TRP B  59      24.253  35.272  16.319  1.00 20.63           H
ATOM   4126  HE1 TRP B  59      25.616  35.288  18.307  1.00 15.41           H
ATOM   4127  HE3 TRP B  59      20.919  33.828  19.629  1.00 19.49           H
ATOM   4128  HZ2 TRP B  59      25.307  34.750  20.953  1.00 13.96           H
ATOM   4129  HZ3 TRP B  59      21.581  33.611  21.851  1.00 15.09           H
ATOM   4130  HH2 TRP B  59      23.780  34.077  22.474  1.00 16.21           H
ATOM   4131  N   GLU B  60      21.786  37.248  15.352  1.00 11.94           N
ATOM   4132  CA  GLU B  60      22.515  38.500  15.226  1.00 13.30           C
ATOM   4133  C   GLU B  60      21.609  39.724  15.351  1.00 15.39           C
ATOM   4134  O   GLU B  60      22.159  40.820  15.595  1.00 16.20           O
ATOM   4135  CB  GLU B  60      23.284  38.497  13.897  1.00 13.50           C
ATOM   4136  CG  GLU B  60      24.509  37.602  13.949  1.00 21.55           C
ATOM   4137  CD  GLU B  60      25.328  37.609  12.661  1.00 32.08           C
ATOM   4138  OE1 GLU B  60      26.406  36.980  12.674  1.00 33.62           O
ATOM   4139  OE2 GLU B  60      24.896  38.228  11.657  1.00 34.54           O1-
ATOM   4140  H   GLU B  60      21.762  36.754  14.646  1.00 14.31           H
ATOM   4141  HA  GLU B  60      23.164  38.555  15.947  1.00 15.94           H
ATOM   4142  HB2 GLU B  60      22.704  38.183  13.185  1.00 16.19           H
ATOM   4143  HB3 GLU B  60      23.584  39.398  13.696  1.00 16.19           H
ATOM   4144  HG2 GLU B  60      25.095  37.898  14.664  1.00 25.85           H
ATOM   4145  HG3 GLU B  60      24.226  36.692  14.123  1.00 25.85           H
ATOM   4146  N   SER B  61      20.273  39.595  15.124  1.00 12.19           N
ATOM   4147  CA  SER B  61      19.398  40.765  15.258  1.00 12.79           C
ATOM   4148  C   SER B  61      19.185  41.127  16.730  1.00 15.64           C
ATOM   4149  O   SER B  61      18.584  42.142  17.077  1.00 15.86           O
ATOM   4150  CB  SER B  61      18.054  40.441  14.558  1.00 14.30           C
ATOM   4151  OG  SER B  61      17.211  39.695  15.434  1.00 18.36           O
ATOM   4152  H   SER B  61      19.874  38.744  14.675  1.00 14.61           H
ATOM   4153  HA  SER B  61      19.899  41.659  14.777  1.00 15.33           H
ATOM   4154  HB2 SER B  61      17.473  41.366  14.364  1.00 17.14           H
ATOM   4155  HB3 SER B  61      18.200  39.884  13.610  1.00 17.14           H
ATOM   4156  HG  SER B  61      17.590  38.775  15.616  1.00 22.01           H
ATOM   4157  N   ILE B  62      19.725  40.249  17.659  1.00 11.44           N
ATOM   4158  CA  ILE B  62      19.563  40.458  19.091  1.00 10.69           C
ATOM   4159  C   ILE B  62      20.858  41.191  19.485  1.00 11.48           C
ATOM   4160  O   ILE B  62      22.023  40.810  19.400  1.00 14.56           O
ATOM   4161  CB  ILE B  62      19.543  39.186  19.977  1.00 13.07           C
ATOM   4162  CG1 ILE B  62      18.493  38.144  19.560  1.00 16.93           C
ATOM   4163  CG2 ILE B  62      19.344  39.611  21.424  1.00 15.47           C
ATOM   4164  CD1 ILE B  62      18.818  36.790  20.188  1.00 16.21           C
ATOM   4165  H   ILE B  62      20.211  39.368  17.398  1.00 13.71           H
ATOM   4166  HA  ILE B  62      18.626  41.051  19.267  1.00 12.81           H
ATOM   4167  HB  ILE B  62      20.552  38.692  19.859  1.00 15.67           H
ATOM   4168 HG12 ILE B  62      17.477  38.479  19.835  1.00 20.30           H
ATOM   4169 HG13 ILE B  62      18.490  38.027  18.448  1.00 20.30           H
ATOM   4170 HG21 ILE B  62      19.294  38.730  22.078  1.00 18.54           H
ATOM   4171 HG22 ILE B  62      20.159  40.244  21.804  1.00 18.54           H
ATOM   4172 HG23 ILE B  62      18.404  40.158  21.556  1.00 18.54           H
ATOM   4173 HD11 ILE B  62      18.120  36.015  19.840  1.00 19.43           H
ATOM   4174 HD12 ILE B  62      19.821  36.457  19.885  1.00 19.43           H
ATOM   4175 HD13 ILE B  62      18.773  36.807  21.279  1.00 19.43           H
ATOM   4176  N   PRO B  63      20.657  42.411  20.050  1.00 18.01           N
ATOM   4177  CA  PRO B  63      21.776  43.207  20.611  1.00 21.24           C
ATOM   4178  C   PRO B  63      22.585  42.394  21.600  1.00 17.61           C
ATOM   4179  O   PRO B  63      22.031  41.716  22.467  1.00 18.13           O
ATOM   4180  CB  PRO B  63      21.074  44.376  21.332  1.00 22.48           C
ATOM   4181  CG  PRO B  63      19.740  44.445  20.780  1.00 27.34           C
ATOM   4182  CD  PRO B  63      19.364  43.067  20.329  1.00 20.54           C
ATOM   4183  HA  PRO B  63      22.359  43.554  19.919  1.00 25.48           H
ATOM   4184  HB2 PRO B  63      21.017  44.189  22.283  1.00 26.97           H
ATOM   4185  HB3 PRO B  63      21.552  45.205  21.180  1.00 26.97           H
ATOM   4186  HG2 PRO B  63      19.134  44.742  21.476  1.00 32.79           H
ATOM   4187  HG3 PRO B  63      19.733  45.066  20.035  1.00 32.79           H
ATOM   4188  HD2 PRO B  63      18.899  42.602  21.042  1.00 24.63           H
ATOM   4189  HD3 PRO B  63      18.836  43.127  19.519  1.00 24.63           H
ATOM   4190  N   GLN B  64      23.912  42.529  21.515  1.00 16.47           N
ATOM   4191  CA  GLN B  64      24.789  41.599  22.195  1.00 17.72           C
ATOM   4192  C   GLN B  64      24.621  41.624  23.720  1.00 17.92           C
ATOM   4193  O   GLN B  64      24.927  40.623  24.384  1.00 18.49           O
ATOM   4194  CB  GLN B  64      26.228  41.875  21.747  1.00 22.92           C
ATOM   4195  CG  GLN B  64      27.036  42.709  22.658  1.00 27.41           C
ATOM   4196  CD  GLN B  64      28.265  43.282  21.999  1.00 20.98           C
ATOM   4197  OE1 GLN B  64      28.328  43.474  20.789  1.00 22.66           O
ATOM   4198  NE2 GLN B  64      29.267  43.535  22.806  1.00 24.76           N
ATOM   4199  H   GLN B  64      24.318  43.148  21.076  1.00 19.75           H
ATOM   4200  HA  GLN B  64      24.571  40.704  21.893  1.00 21.25           H
ATOM   4201  HB2 GLN B  64      26.681  41.022  21.667  1.00 27.49           H
ATOM   4202  HB3 GLN B  64      26.207  42.313  20.882  1.00 27.49           H
ATOM   4203  HG2 GLN B  64      26.520  43.428  23.007  1.00 32.88           H
ATOM   4204  HG3 GLN B  64      27.335  42.151  23.391  1.00 32.88           H
ATOM   4205 HE21 GLN B  64      29.195  43.358  23.646  1.00 29.69           H
ATOM   4206 HE22 GLN B  64      29.989  43.878  22.489  1.00 29.69           H
ATOM   4207  N   LYS B  65      24.101  42.710  24.304  1.00 19.29           N
ATOM   4208  CA  LYS B  65      23.910  42.696  25.749  1.00 21.54           C
ATOM   4209  C   LYS B  65      22.658  41.927  26.141  1.00 23.46           C
ATOM   4210  O   LYS B  65      22.472  41.630  27.323  1.00 19.66           O
ATOM   4211  CB  LYS B  65      23.826  44.115  26.336  1.00 32.31           C
ATOM   4212  CG  LYS B  65      24.438  45.193  25.503  0.37 29.24           C
ATOM   4213  CD  LYS B  65      23.392  45.692  24.501  0.47 27.92           C
ATOM   4214  CE  LYS B  65      23.982  45.993  23.166  1.00 15.92           C
ATOM   4215  NZ  LYS B  65      24.788  44.921  22.601  0.60 24.85           N
ATOM   4216  H   LYS B  65      23.836  43.412  23.900  1.00 23.13           H
ATOM   4217  HA  LYS B  65      24.669  42.255  26.164  1.00 25.83           H
ATOM   4218  HB2 LYS B  65      24.274  44.126  27.197  1.00 38.75           H
ATOM   4219  HB3 LYS B  65      22.888  44.343  26.447  1.00 38.75           H
ATOM   4220  HG2 LYS B  65      25.213  44.840  25.040  1.00 35.07           H
ATOM   4221  HG3 LYS B  65      24.699  45.925  26.086  1.00 35.07           H
ATOM   4222  HD2 LYS B  65      22.992  46.512  24.835  1.00 33.49           H
ATOM   4223  HD3 LYS B  65      22.709  45.016  24.378  0.00 33.49           H
ATOM   4224  HE2 LYS B  65      24.570  46.762  23.259  0.00 19.08           H
ATOM   4225  HE3 LYS B  65      23.271  46.204  22.539  0.17 19.08           H
ATOM   4226  HZ1 LYS B  65      25.509  44.840  23.101  0.01 29.80           H
ATOM   4227  HZ2 LYS B  65      25.041  45.127  21.773  0.36 29.80           H
ATOM   4228  N   PHE B  66      21.795  41.603  25.182  1.00 19.71           N
ATOM   4229  CA  PHE B  66      20.565  40.897  25.488  1.00 17.01           C
ATOM   4230  C   PHE B  66      20.608  39.444  25.057  1.00 16.92           C
ATOM   4231  O   PHE B  66      19.574  38.780  25.037  1.00 15.71           O
ATOM   4232  CB  PHE B  66      19.390  41.616  24.837  1.00 19.09           C
ATOM   4233  CG  PHE B  66      19.146  42.980  25.414  1.00 28.90           C
ATOM   4234  CD1 PHE B  66      18.830  43.126  26.752  1.00 33.31           C
ATOM   4235  CD2 PHE B  66      19.263  44.109  24.629  1.00 42.50           C
ATOM   4236  CE1 PHE B  66      18.620  44.379  27.293  1.00 39.03           C
ATOM   4237  CE2 PHE B  66      19.055  45.368  25.165  1.00 46.86           C
ATOM   4238  CZ  PHE B  66      18.732  45.498  26.495  1.00 34.82           C
ATOM   4239  H   PHE B  66      21.895  41.791  24.345  1.00 23.63           H
ATOM   4240  HA  PHE B  66      20.427  40.920  26.447  1.00 20.40           H
ATOM   4241  HB2 PHE B  66      19.580  41.720  23.893  1.00 22.89           H
ATOM   4242  HB3 PHE B  66      18.585  41.089  24.963  1.00 22.89           H
ATOM   4243  HD1 PHE B  66      18.751  42.373  27.292  1.00 39.96           H
ATOM   4244  HD2 PHE B  66      19.484  44.026  23.728  1.00 50.98           H
ATOM   4245  HE1 PHE B  66      18.400  44.469  28.190  1.00 46.82           H
ATOM   4246  HE2 PHE B  66      19.133  46.123  24.628  1.00 56.21           H
ATOM   4247  HZ  PHE B  66      18.591  46.343  26.855  1.00 41.77           H
ATOM   4248  N   ARG B  67      21.760  38.943  24.675  1.00 17.41           N
ATOM   4249  CA  ARG B  67      21.849  37.532  24.377  1.00 19.91           C
ATOM   4250  C   ARG B  67      22.882  36.928  25.297  1.00 12.65           C
ATOM   4251  O   ARG B  67      23.724  37.647  25.852  1.00 13.97           O
ATOM   4252  CB  ARG B  67      22.173  37.259  22.900  1.00 20.02           C
ATOM   4253  CG  ARG B  67      23.355  37.902  22.362  1.00 14.11           C
ATOM   4254  CD  ARG B  67      23.316  38.085  20.830  1.00 17.84           C
ATOM   4255  NE  ARG B  67      24.679  38.138  20.340  1.00 19.92           N
ATOM   4256  CZ  ARG B  67      25.157  38.898  19.359  1.00 21.53           C
ATOM   4257  NH1 ARG B  67      26.441  38.792  19.081  1.00 22.21           N
ATOM   4258  NH2 ARG B  67      24.410  39.779  18.688  1.00 18.68           N1+
ATOM   4259  H   ARG B  67      22.495  39.381  24.582  1.00 20.87           H
ATOM   4260  HA  ARG B  67      20.990  37.146  24.565  1.00 23.88           H
ATOM   4261  HB2 ARG B  67      22.299  36.309  22.771  1.00 24.00           H
ATOM   4262  HB3 ARG B  67      21.422  37.563  22.363  1.00 24.00           H
ATOM   4263  HG2 ARG B  67      23.444  38.780  22.765  1.00 16.91           H
ATOM   4264  HG3 ARG B  67      24.122  37.351  22.583  1.00 16.91           H
ATOM   4265  HD2 ARG B  67      22.890  37.316  20.418  1.00 21.39           H
ATOM   4266  HD3 ARG B  67      22.865  38.908  20.593  1.00 21.39           H
ATOM   4267  HE  ARG B  67      25.258  37.700  20.800  1.00 23.89           H
ATOM   4268 HH11 ARG B  67      26.927  38.232  19.515  1.00 26.64           H
ATOM   4269 HH12 ARG B  67      26.788  39.270  18.456  1.00 26.64           H
ATOM   4270 HH21 ARG B  67      23.573  39.852  18.872  1.00 22.40           H
ATOM   4271 HH22 ARG B  67      24.760  40.252  18.060  1.00 22.40           H
ATOM   4272  N   PRO B  68      22.783  35.626  25.568  1.00 14.04           N
ATOM   4273  CA  PRO B  68      21.745  34.740  24.992  1.00 11.33           C
ATOM   4274  C   PRO B  68      20.332  35.056  25.490  1.00 11.46           C
ATOM   4275  O   PRO B  68      20.282  35.715  26.547  1.00 10.48           O
ATOM   4276  CB  PRO B  68      22.185  33.370  25.468  1.00 11.11           C
ATOM   4277  CG  PRO B  68      22.802  33.632  26.828  1.00 12.64           C
ATOM   4278  CD  PRO B  68      23.568  34.938  26.615  1.00 15.02           C
ATOM   4279  HA  PRO B  68      21.772  34.756  24.023  1.00 13.58           H
ATOM   4280  HB2 PRO B  68      21.420  32.774  25.541  1.00 13.31           H
ATOM   4281  HB3 PRO B  68      22.837  33.025  24.842  1.00 13.31           H
ATOM   4282  HG2 PRO B  68      22.104  33.747  27.493  1.00 15.15           H
ATOM   4283  HG3 PRO B  68      23.404  32.915  27.076  1.00 15.15           H
ATOM   4284  HD2 PRO B  68      23.574  35.456  27.434  1.00 18.01           H
ATOM   4285  HD3 PRO B  68      24.460  34.740  26.289  1.00 18.01           H
ATOM   4286  N   LEU B  69      19.236  34.566  24.842  1.00 11.81           N
ATOM   4287  CA  LEU B  69      17.934  34.723  25.529  1.00 11.98           C
ATOM   4288  C   LEU B  69      18.003  33.961  26.855  1.00 12.98           C
ATOM   4289  O   LEU B  69      18.392  32.824  27.069  1.00 12.57           O
ATOM   4290  CB  LEU B  69      16.848  34.141  24.640  1.00  9.35           C
ATOM   4291  CG  LEU B  69      16.788  34.810  23.249  1.00 14.91           C
ATOM   4292  CD1 LEU B  69      15.584  34.219  22.495  1.00 17.17           C
ATOM   4293  CD2 LEU B  69      16.667  36.324  23.300  1.00 17.17           C
ATOM   4294  H   LEU B  69      19.297  33.824  24.142  1.00 14.15           H
ATOM   4295  HA  LEU B  69      17.758  35.823  25.681  1.00 14.37           H
ATOM   4296  HB2 LEU B  69      17.001  33.045  24.521  1.00 11.21           H
ATOM   4297  HB3 LEU B  69      15.860  34.229  25.144  1.00 11.21           H
ATOM   4298  HG  LEU B  69      17.725  34.555  22.690  1.00 17.88           H
ATOM   4299 HD11 LEU B  69      15.505  34.630  21.479  1.00 20.59           H
ATOM   4300 HD12 LEU B  69      15.668  33.130  22.389  1.00 20.59           H
ATOM   4301 HD13 LEU B  69      14.636  34.425  23.007  1.00 20.59           H
ATOM   4302 HD21 LEU B  69      16.615  36.737  22.282  1.00 20.58           H
ATOM   4303 HD22 LEU B  69      15.758  36.644  23.823  1.00 20.58           H
ATOM   4304 HD23 LEU B  69      17.528  36.792  23.791  1.00 20.58           H
ATOM   4305  N   PRO B  70      17.593  34.664  27.955  1.00  8.56           N
ATOM   4306  CA  PRO B  70      17.801  34.099  29.306  1.00  9.58           C
ATOM   4307  C   PRO B  70      16.843  32.973  29.683  1.00  8.00           C
ATOM   4308  O   PRO B  70      15.695  32.904  29.237  1.00 11.50           O
ATOM   4309  CB  PRO B  70      17.587  35.292  30.256  1.00 15.41           C
ATOM   4310  CG  PRO B  70      16.882  36.298  29.489  1.00 17.08           C
ATOM   4311  CD  PRO B  70      17.118  36.068  28.037  1.00 12.56           C
ATOM   4312  HA  PRO B  70      18.717  33.798  29.416  1.00 11.47           H
ATOM   4313  HB2 PRO B  70      17.046  35.007  31.006  1.00 18.47           H
ATOM   4314  HB3 PRO B  70      18.446  35.622  30.559  1.00 18.47           H
ATOM   4315  HG2 PRO B  70      15.939  36.257  29.703  1.00 20.48           H
ATOM   4316  HG3 PRO B  70      17.243  37.166  29.736  1.00 20.48           H
ATOM   4317  HD2 PRO B  70      16.288  36.169  27.548  1.00 15.06           H
ATOM   4318  HD3 PRO B  70      17.795  36.691  27.718  1.00 15.06           H
ATOM   4319  N   ASP B  71      17.343  32.093  30.548  1.00  9.53           N
ATOM   4320  CA  ASP B  71      16.619  31.002  31.194  1.00 11.73           C
ATOM   4321  C   ASP B  71      16.270  29.895  30.206  1.00 12.27           C
ATOM   4322  O   ASP B  71      15.477  29.003  30.540  1.00 11.03           O
ATOM   4323  CB  ASP B  71      15.341  31.489  31.920  1.00 14.00           C
ATOM   4324  CG  ASP B  71      15.627  32.591  32.979  1.00 17.56           C
ATOM   4325  OD1 ASP B  71      14.916  33.624  32.985  1.00 28.45           O
ATOM   4326  OD2 ASP B  71      16.559  32.396  33.789  1.00 23.59           O1-
ATOM   4327  H   ASP B  71      18.171  32.103  30.771  1.00 11.42           H
ATOM   4328  HA  ASP B  71      17.194  30.606  31.866  1.00 14.05           H
ATOM   4329  HB2 ASP B  71      14.720  31.845  31.262  1.00 16.79           H
ATOM   4330  HB3 ASP B  71      14.938  30.738  32.384  1.00 16.79           H
ATOM   4331  N   ARG B  72      16.865  29.919  29.011  1.00  8.01           N
ATOM   4332  CA  ARG B  72      16.636  28.911  27.987  1.00 10.87           C
ATOM   4333  C   ARG B  72      17.970  28.528  27.364  1.00  9.95           C
ATOM   4334  O   ARG B  72      18.902  29.343  27.310  1.00  9.64           O
ATOM   4335  CB  ARG B  72      15.687  29.429  26.889  1.00  9.47           C
ATOM   4336  CG  ARG B  72      14.269  29.590  27.331  1.00  9.29           C
ATOM   4337  CD  ARG B  72      13.583  30.738  26.594  1.00  9.51           C
ATOM   4338  NE  ARG B  72      14.061  32.019  27.089  1.00  9.85           N
ATOM   4339  CZ  ARG B  72      13.650  33.220  26.681  1.00 11.90           C
ATOM   4340  NH1 ARG B  72      12.730  33.330  25.742  1.00 12.41           N
ATOM   4341  NH2 ARG B  72      14.171  34.325  27.231  1.00 12.53           N1+
ATOM   4342  H   ARG B  72      17.425  30.526  28.770  1.00  9.59           H
ATOM   4343  HA  ARG B  72      16.243  28.114  28.390  1.00 13.03           H
ATOM   4344  HB2 ARG B  72      15.994  30.299  26.583  1.00 11.35           H
ATOM   4345  HB3 ARG B  72      15.682  28.791  26.162  1.00 11.35           H
ATOM   4346  HG2 ARG B  72      13.787  28.770  27.150  1.00 11.14           H
ATOM   4347  HG3 ARG B  72      14.245  29.791  28.281  1.00 11.14           H
ATOM   4348  HD2 ARG B  72      13.790  30.674  25.646  1.00 11.39           H
ATOM   4349  HD3 ARG B  72      12.628  30.693  26.744  1.00 11.39           H
ATOM   4350  HE  ARG B  72      14.715  31.997  27.648  1.00 11.80           H
ATOM   4351 HH11 ARG B  72      12.387  32.629  25.383  1.00 14.88           H
ATOM   4352 HH12 ARG B  72      12.476  34.114  25.486  1.00 14.88           H
ATOM   4353 HH21 ARG B  72      14.777  34.256  27.838  1.00 15.02           H
ATOM   4354 HH22 ARG B  72      13.917  35.099  26.964  1.00 15.02           H
ATOM   4355  N   LEU B  73      18.061  27.275  26.890  1.00  8.41           N
ATOM   4356  CA  LEU B  73      19.209  26.863  26.097  1.00  5.57           C
ATOM   4357  C   LEU B  73      19.080  27.437  24.687  1.00  9.39           C
ATOM   4358  O   LEU B  73      18.084  27.204  24.013  1.00  7.98           O
ATOM   4359  CB  LEU B  73      19.287  25.337  26.056  1.00  6.21           C
ATOM   4360  CG  LEU B  73      20.388  24.711  25.197  1.00  8.27           C
ATOM   4361  CD1 LEU B  73      21.777  25.147  25.616  1.00 10.26           C
ATOM   4362  CD2 LEU B  73      20.301  23.197  25.209  1.00 10.14           C
ATOM   4363  H   LEU B  73      17.487  26.647  27.028  1.00 10.07           H
ATOM   4364  HA  LEU B  73      20.015  27.215  26.502  1.00  6.67           H
ATOM   4365  HB2 LEU B  73      19.399  25.016  26.966  1.00  7.44           H
ATOM   4366  HB3 LEU B  73      18.440  25.011  25.708  1.00  7.44           H
ATOM   4367  HG  LEU B  73      20.252  25.006  24.282  1.00  9.91           H
ATOM   4368 HD11 LEU B  73      22.417  24.687  25.054  1.00 12.30           H
ATOM   4369 HD12 LEU B  73      21.857  26.106  25.498  1.00 12.30           H
ATOM   4370 HD13 LEU B  73      21.914  24.908  26.544  1.00 12.30           H
ATOM   4371 HD21 LEU B  73      20.992  22.836  24.633  1.00 12.15           H
ATOM   4372 HD22 LEU B  73      20.425  22.874  26.114  1.00 12.15           H
ATOM   4373 HD23 LEU B  73      19.427  22.932  24.883  1.00 12.15           H
ATOM   4374  N   ASN B  74      20.069  28.203  24.246  1.00  5.49           N
ATOM   4375  CA  ASN B  74      20.044  28.827  22.927  1.00  4.92           C
ATOM   4376  C   ASN B  74      20.902  28.003  21.975  1.00  5.03           C
ATOM   4377  O   ASN B  74      22.107  27.861  22.214  1.00  9.15           O
ATOM   4378  CB  ASN B  74      20.606  30.261  22.962  1.00  5.84           C
ATOM   4379  CG  ASN B  74      19.712  31.303  23.695  1.00 11.61           C
ATOM   4380  OD1 ASN B  74      19.551  32.414  23.201  1.00 12.20           O
ATOM   4381  ND2 ASN B  74      19.249  30.991  24.875  1.00  8.55           N
ATOM   4382  H   ASN B  74      20.782  28.369  24.695  1.00  6.57           H
ATOM   4383  HA  ASN B  74      19.135  28.844  22.582  1.00  5.89           H
ATOM   4384  HB2 ASN B  74      21.461  30.244  23.413  1.00  6.99           H
ATOM   4385  HB3 ASN B  74      20.708  30.578  22.048  1.00  6.99           H
ATOM   4386 HD21 ASN B  74      18.836  31.588  25.330  1.00 10.25           H
ATOM   4387 HD22 ASN B  74      19.358  30.199  25.198  1.00 10.25           H
ATOM   4388  N   ILE B  75      20.310  27.540  20.871  1.00  6.09           N
ATOM   4389  CA  ILE B  75      20.993  26.813  19.812  1.00  6.03           C
ATOM   4390  C   ILE B  75      20.882  27.655  18.551  1.00  7.29           C
ATOM   4391  O   ILE B  75      19.778  28.041  18.159  1.00  7.09           O
ATOM   4392  CB  ILE B  75      20.381  25.414  19.609  1.00  6.81           C
ATOM   4393  CG1 ILE B  75      20.533  24.651  20.932  1.00 12.71           C
ATOM   4394  CG2 ILE B  75      21.121  24.633  18.534  1.00  8.59           C
ATOM   4395  CD1 ILE B  75      19.866  23.336  21.002  1.00 12.65           C
ATOM   4396  H   ILE B  75      19.470  27.631  20.707  1.00  7.29           H
ATOM   4397  HA  ILE B  75      21.930  26.713  20.051  1.00  7.22           H
ATOM   4398  HB  ILE B  75      19.448  25.494  19.366  1.00  8.15           H
ATOM   4399 HG12 ILE B  75      21.473  24.493  21.106  1.00 15.23           H
ATOM   4400 HG13 ILE B  75      20.153  25.192  21.643  1.00 15.23           H
ATOM   4401 HG21 ILE B  75      20.697  23.770  18.419  1.00 10.29           H
ATOM   4402 HG22 ILE B  75      21.086  25.122  17.700  1.00 10.29           H
ATOM   4403 HG23 ILE B  75      22.044  24.514  18.802  1.00 10.29           H
ATOM   4404 HD11 ILE B  75      20.033  22.965  21.885  1.00 15.17           H
ATOM   4405 HD12 ILE B  75      18.913  23.460  20.859  1.00 15.17           H
ATOM   4406 HD13 ILE B  75      20.246  22.753  20.324  1.00 15.17           H
ATOM   4407  N   ILE B  76      22.021  27.950  17.942  1.00  5.95           N
ATOM   4408  CA  ILE B  76      22.094  28.823  16.768  1.00  8.08           C
ATOM   4409  C   ILE B  76      22.627  28.012  15.597  1.00  7.99           C
ATOM   4410  O   ILE B  76      23.650  27.317  15.722  1.00  7.15           O
ATOM   4411  CB  ILE B  76      22.997  30.049  17.005  1.00 11.10           C
ATOM   4412  CG1 ILE B  76      22.618  30.807  18.270  1.00 11.10           C
ATOM   4413  CG2 ILE B  76      22.948  31.009  15.813  1.00 11.19           C
ATOM   4414  CD1 ILE B  76      23.434  30.451  19.459  1.00 16.84           C
ATOM   4415  H   ILE B  76      22.781  27.644  18.195  1.00  7.12           H
ATOM   4416  HA  ILE B  76      21.202  29.138  16.557  1.00  9.68           H
ATOM   4417  HB  ILE B  76      23.916  29.742  17.103  1.00 13.30           H
ATOM   4418 HG12 ILE B  76      22.732  31.759  18.104  1.00 13.30           H
ATOM   4419 HG13 ILE B  76      21.689  30.616  18.477  1.00 13.30           H
ATOM   4420 HG21 ILE B  76      23.486  31.791  16.021  1.00 13.41           H
ATOM   4421 HG22 ILE B  76      23.313  30.563  15.031  1.00 13.41           H
ATOM   4422 HG23 ILE B  76      22.029  31.274  15.653  1.00 13.41           H
ATOM   4423 HD11 ILE B  76      23.164  31.006  20.208  1.00 20.19           H
ATOM   4424 HD12 ILE B  76      23.282  29.516  19.673  1.00 20.19           H
ATOM   4425 HD13 ILE B  76      24.371  30.605  19.251  1.00 20.19           H
ATOM   4426  N   LEU B  77      21.962  28.137  14.449  1.00  9.81           N
ATOM   4427  CA  LEU B  77      22.306  27.385  13.252  1.00  9.10           C
ATOM   4428  C   LEU B  77      23.039  28.293  12.269  1.00  9.12           C
ATOM   4429  O   LEU B  77      22.591  29.395  12.001  1.00  7.96           O
ATOM   4430  CB  LEU B  77      21.049  26.834  12.580  1.00  7.79           C
ATOM   4431  CG  LEU B  77      20.351  25.638  13.250  1.00 10.55           C
ATOM   4432  CD1 LEU B  77      18.908  25.540  12.815  1.00 22.48           C
ATOM   4433  CD2 LEU B  77      21.067  24.411  12.819  1.00 18.14           C
ATOM   4434  H   LEU B  77      21.299  28.677  14.340  1.00 11.75           H
ATOM   4435  HA  LEU B  77      22.883  26.639  13.475  1.00 10.90           H
ATOM   4436  HB2 LEU B  77      20.401  27.553  12.522  1.00  9.33           H
ATOM   4437  HB3 LEU B  77      21.292  26.566  11.683  1.00  9.33           H
ATOM   4438  HG  LEU B  77      20.385  25.696  14.220  1.00 12.64           H
ATOM   4439 HD11 LEU B  77      18.482  24.809  13.289  1.00 26.95           H
ATOM   4440 HD12 LEU B  77      18.462  26.377  13.014  1.00 26.95           H
ATOM   4441 HD13 LEU B  77      18.888  25.368  11.859  1.00 26.95           H
ATOM   4442 HD21 LEU B  77      20.655  23.634  13.230  1.00 21.75           H
ATOM   4443 HD22 LEU B  77      21.015  24.334  11.852  1.00 21.75           H
ATOM   4444 HD23 LEU B  77      21.991  24.491  13.102  1.00 21.75           H
ATOM   4445  N   SER B  78      24.127  27.779  11.694  1.00 10.88           N
ATOM   4446  CA  SER B  78      24.830  28.426  10.587  1.00 10.88           C
ATOM   4447  C   SER B  78      25.517  27.319   9.804  1.00 10.58           C
ATOM   4448  O   SER B  78      26.086  26.390  10.395  1.00  8.57           O
ATOM   4449  CB  SER B  78      25.869  29.465  11.048  1.00 12.96           C
ATOM   4450  OG  SER B  78      26.724  29.848   9.953  1.00 11.50           O
ATOM   4451  H   SER B  78      24.470  27.032  11.942  1.00 13.04           H
ATOM   4452  HA  SER B  78      24.197  28.873  10.005  1.00 13.04           H
ATOM   4453  HB2 SER B  78      25.416  30.257  11.370  1.00 15.54           H
ATOM   4454  HB3 SER B  78      26.406  29.086  11.758  1.00 15.54           H
ATOM   4455  HG  SER B  78      26.268  30.165   9.327  1.00 13.78           H
ATOM   4456  N   ARG B  79      25.461  27.410   8.477  1.00 10.63           N
ATOM   4457  CA  ARG B  79      26.171  26.422   7.676  1.00 12.13           C
ATOM   4458  C   ARG B  79      27.693  26.562   7.787  1.00 15.90           C
ATOM   4459  O   ARG B  79      28.404  25.672   7.301  1.00 20.71           O
ATOM   4460  CB  ARG B  79      25.747  26.482   6.213  1.00 11.44           C
ATOM   4461  CG  ARG B  79      24.267  26.158   5.991  1.00 15.29           C
ATOM   4462  CD  ARG B  79      23.808  26.225   4.529  1.00 16.54           C
ATOM   4463  NE  ARG B  79      22.449  25.702   4.393  0.74 10.81           N
ATOM   4464  CZ  ARG B  79      21.353  26.455   4.436  0.99  9.97           C
ATOM   4465  NH1 ARG B  79      21.442  27.764   4.592  0.74 10.65           N
ATOM   4466  NH2 ARG B  79      20.157  25.895   4.344  0.64  9.58           N1+
ATOM   4467  H   ARG B  79      25.021  28.005   8.037  1.00 12.73           H
ATOM   4468  HA  ARG B  79      25.922  25.540   7.995  1.00 14.54           H
ATOM   4469  HB2 ARG B  79      25.930  27.362   5.851  1.00 13.71           H
ATOM   4470  HB3 ARG B  79      26.253  25.808   5.734  1.00 13.71           H
ATOM   4471  HG2 ARG B  79      24.090  25.263   6.318  1.00 18.33           H
ATOM   4472  HG3 ARG B  79      23.749  26.811   6.484  1.00 18.33           H
ATOM   4473  HD2 ARG B  79      23.838  27.140   4.221  1.00 19.83           H
ATOM   4474  HD3 ARG B  79      24.387  25.662   3.994  1.00 19.83           H
ATOM   4475  HE  ARG B  79      22.348  24.849   4.334  1.00 12.96           H
ATOM   4476 HH11 ARG B  79      22.205  28.146   4.672  1.00 12.76           H
ATOM   4477 HH12 ARG B  79      20.721  28.235   4.619  1.00 12.76           H
ATOM   4478 HH21 ARG B  79      20.089  25.044   4.238  1.00 11.48           H
ATOM   4479 HH22 ARG B  79      19.456  26.392   4.367  1.00 11.48           H
ATOM   4480  N   SER B  80      28.198  27.627   8.412  1.00 14.41           N
ATOM   4481  CA  SER B  80      29.636  27.835   8.638  1.00 22.76           C
ATOM   4482  C   SER B  80      30.108  27.346   9.996  1.00 21.08           C
ATOM   4483  O   SER B  80      31.315  27.391  10.293  1.00 17.49           O
ATOM   4484  CB  SER B  80      29.995  29.314   8.538  1.00 22.72           C
ATOM   4485  OG  SER B  80      30.003  29.712   7.185  1.00 41.66           O
ATOM   4486  H   SER B  80      27.711  28.266   8.720  1.00 17.28           H
ATOM   4487  HA  SER B  80      30.133  27.356   7.956  1.00 27.29           H
ATOM   4488  HB2 SER B  80      29.350  29.842   9.035  1.00 27.24           H
ATOM   4489  HB3 SER B  80      30.879  29.443   8.910  1.00 27.24           H
ATOM   4490  HG  SER B  80      29.256  29.556   6.836  1.00 49.97           H
ATOM   4491  N   TYR B  81      29.193  26.900  10.837  1.00 14.03           N
ATOM   4492  CA  TYR B  81      29.577  26.480  12.175  1.00 18.20           C
ATOM   4493  C   TYR B  81      30.074  25.046  12.190  1.00 16.34           C
ATOM   4494  O   TYR B  81      29.615  24.200  11.423  1.00 18.44           O
ATOM   4495  CB  TYR B  81      28.387  26.569  13.134  1.00 12.33           C
ATOM   4496  CG  TYR B  81      27.969  27.947  13.594  1.00 15.04           C
ATOM   4497  CD1 TYR B  81      28.798  29.044  13.460  1.00 14.30           C
ATOM   4498  CD2 TYR B  81      26.733  28.132  14.207  1.00 12.18           C
ATOM   4499  CE1 TYR B  81      28.416  30.291  13.891  1.00 16.41           C
ATOM   4500  CE2 TYR B  81      26.353  29.376  14.655  1.00 15.16           C
ATOM   4501  CZ  TYR B  81      27.190  30.449  14.490  1.00 14.58           C
ATOM   4502  OH  TYR B  81      26.787  31.688  14.907  1.00 20.06           O
ATOM   4503  H   TYR B  81      28.353  26.833  10.659  1.00 16.83           H
ATOM   4504  HA  TYR B  81      30.295  27.048  12.490  1.00 21.82           H
ATOM   4505  HB2 TYR B  81      27.616  26.159  12.707  1.00 14.78           H
ATOM   4506  HB3 TYR B  81      28.623  26.069  13.928  1.00 14.78           H
ATOM   4507  HD1 TYR B  81      29.628  28.941  13.055  1.00 17.15           H
ATOM   4508  HD2 TYR B  81      26.163  27.407  14.318  1.00 14.60           H
ATOM   4509  HE1 TYR B  81      28.981  31.023  13.787  1.00 19.68           H
ATOM   4510  HE2 TYR B  81      25.518  29.499  15.051  1.00 18.18           H
ATOM   4511  HH  TYR B  81      25.974  31.651  15.103  1.00 24.06           H
ATOM   4512  N   GLU B  82      31.003  24.786  13.107  1.00 17.07           N
ATOM   4513  CA  GLU B  82      31.261  23.471  13.672  1.00 24.43           C
ATOM   4514  C   GLU B  82      30.292  23.270  14.837  1.00 12.97           C
ATOM   4515  O   GLU B  82      30.049  24.204  15.591  1.00 13.45           O
ATOM   4516  CB  GLU B  82      32.711  23.414  14.197  1.00 22.00           C
ATOM   4517  CG  GLU B  82      33.760  22.652  13.391  1.00 32.75           C
ATOM   4518  CD  GLU B  82      33.692  22.867  11.911  0.56 33.31           C
ATOM   4519  OE1 GLU B  82      33.424  21.869  11.204  0.77 38.52           O
ATOM   4520  OE2 GLU B  82      33.926  24.009  11.451  0.34 33.25           O1-
ATOM   4521  H   GLU B  82      31.519  25.392  13.437  1.00 20.47           H
ATOM   4522  HA  GLU B  82      31.116  22.779  13.006  1.00 29.30           H
ATOM   4523  HB2 GLU B  82      33.039  24.324  14.276  1.00 26.39           H
ATOM   4524  HB3 GLU B  82      32.695  23.005  15.075  1.00 26.39           H
ATOM   4525  HG2 GLU B  82      34.636  22.950  13.687  1.00 39.28           H
ATOM   4526  HG3 GLU B  82      33.669  21.701  13.557  1.00 39.28           H
ATOM   4527  N   ASN B  83      29.762  22.063  15.006  1.00 12.27           N
ATOM   4528  CA  ASN B  83      28.975  21.768  16.213  1.00 12.46           C
ATOM   4529  C   ASN B  83      29.827  22.028  17.452  1.00 13.62           C
ATOM   4530  O   ASN B  83      30.910  21.464  17.596  1.00 13.65           O
ATOM   4531  CB  ASN B  83      28.490  20.323  16.225  1.00 10.61           C
ATOM   4532  CG  ASN B  83      27.382  20.032  15.215  1.00 10.48           C
ATOM   4533  OD1 ASN B  83      26.696  20.923  14.730  1.00 11.62           O
ATOM   4534  ND2 ASN B  83      27.204  18.771  14.912  1.00 13.62           N
ATOM   4535  H   ASN B  83      29.847  21.409  14.463  1.00 14.71           H
ATOM   4536  HA  ASN B  83      28.195  22.349  16.251  1.00 14.94           H
ATOM   4537  HB2 ASN B  83      29.246  19.751  16.031  1.00 12.71           H
ATOM   4538  HB3 ASN B  83      28.133  20.128  17.104  1.00 12.71           H
ATOM   4539 HD21 ASN B  83      26.619  18.554  14.320  1.00 16.33           H
ATOM   4540 HD22 ASN B  83      27.663  18.164  15.311  1.00 16.33           H
ATOM   4541  N   GLU B  84      29.342  22.852  18.367  1.00  9.57           N
ATOM   4542  CA  GLU B  84      30.197  23.294  19.465  1.00  8.42           C
ATOM   4543  C   GLU B  84      29.355  23.773  20.636  1.00  9.78           C
ATOM   4544  O   GLU B  84      28.462  24.599  20.453  1.00 10.20           O
ATOM   4545  CB  GLU B  84      31.117  24.438  19.000  1.00 14.18           C
ATOM   4546  CG  GLU B  84      32.117  24.882  20.048  1.00 20.23           C
ATOM   4547  CD  GLU B  84      33.067  26.012  19.545  1.00 26.48           C
ATOM   4548  OE1 GLU B  84      34.063  26.317  20.233  1.00 32.86           O
ATOM   4549  OE2 GLU B  84      32.818  26.601  18.471  1.00 24.07           O1-
ATOM   4550  H   GLU B  84      28.539  23.150  18.384  1.00 11.46           H
ATOM   4551  HA  GLU B  84      30.740  22.560  19.787  1.00 10.09           H
ATOM   4552  HB2 GLU B  84      31.601  24.127  18.220  1.00 17.00           H
ATOM   4553  HB3 GLU B  84      30.574  25.214  18.770  1.00 17.00           H
ATOM   4554  HG2 GLU B  84      31.648  25.198  20.834  1.00 24.25           H
ATOM   4555  HG3 GLU B  84      32.659  24.113  20.285  1.00 24.25           H
ATOM   4556  N   ILE B  85      29.664  23.278  21.833  1.00 10.11           N
ATOM   4557  CA  ILE B  85      29.057  23.806  23.042  1.00  9.06           C
ATOM   4558  C   ILE B  85      29.929  24.967  23.528  1.00 13.88           C
ATOM   4559  O   ILE B  85      31.074  24.776  23.945  1.00 13.50           O
ATOM   4560  CB  ILE B  85      28.912  22.707  24.093  1.00 10.19           C
ATOM   4561  CG1 ILE B  85      27.969  21.603  23.550  1.00 15.34           C
ATOM   4562  CG2 ILE B  85      28.397  23.305  25.398  1.00 14.82           C
ATOM   4563  CD1 ILE B  85      27.853  20.383  24.415  1.00 22.75           C
ATOM   4564  H   ILE B  85      30.215  22.635  21.969  1.00 12.11           H
ATOM   4565  HA  ILE B  85      28.173  24.153  22.832  1.00 10.86           H
ATOM   4566  HB  ILE B  85      29.786  22.320  24.249  1.00 12.21           H
ATOM   4567 HG12 ILE B  85      27.075  21.972  23.458  1.00 18.39           H
ATOM   4568 HG13 ILE B  85      28.294  21.311  22.680  1.00 18.39           H
ATOM   4569 HG21 ILE B  85      28.312  22.593  26.050  1.00 17.77           H
ATOM   4570 HG22 ILE B  85      29.026  23.971  25.716  1.00 17.77           H
ATOM   4571 HG23 ILE B  85      27.530  23.713  25.243  1.00 17.77           H
ATOM   4572 HD11 ILE B  85      27.246  19.765  23.987  1.00 27.29           H
ATOM   4573 HD12 ILE B  85      28.727  19.976  24.515  1.00 27.29           H
ATOM   4574 HD13 ILE B  85      27.503  20.645  25.281  1.00 27.29           H
ATOM   4575  N   ILE B  86      29.411  26.192  23.418  1.00  8.95           N
ATOM   4576  CA  ILE B  86      30.183  27.344  23.841  1.00 10.12           C
ATOM   4577  C   ILE B  86      30.156  27.461  25.358  1.00 11.58           C
ATOM   4578  O   ILE B  86      31.215  27.469  26.001  1.00 10.16           O
ATOM   4579  CB  ILE B  86      29.680  28.604  23.115  1.00 12.16           C
ATOM   4580  CG1 ILE B  86      30.166  28.493  21.644  1.00 18.53           C
ATOM   4581  CG2 ILE B  86      30.202  29.911  23.808  1.00 15.12           C
ATOM   4582  CD1 ILE B  86      29.378  29.212  20.722  1.00 26.31           C
ATOM   4583  H   ILE B  86      28.638  26.379  23.099  1.00 10.72           H
ATOM   4584  HA  ILE B  86      31.109  27.213  23.581  1.00 12.13           H
ATOM   4585  HB  ILE B  86      28.710  28.618  23.128  1.00 14.58           H
ATOM   4586 HG12 ILE B  86      31.077  28.815  21.567  1.00 22.22           H
ATOM   4587 HG13 ILE B  86      30.134  27.565  21.359  1.00 22.22           H
ATOM   4588 HG21 ILE B  86      29.905  30.683  23.299  1.00 18.13           H
ATOM   4589 HG22 ILE B  86      29.853  29.962  24.712  1.00 18.13           H
ATOM   4590 HG23 ILE B  86      31.171  29.890  23.824  1.00 18.13           H
ATOM   4591 HD11 ILE B  86      29.739  29.063  19.834  1.00 31.56           H
ATOM   4592 HD12 ILE B  86      28.460  28.901  20.768  1.00 31.56           H
ATOM   4593 HD13 ILE B  86      29.429  30.151  20.957  1.00 31.56           H
ATOM   4594  N   ASP B  87      28.959  27.477  25.955  1.00 12.32           N
ATOM   4595  CA  ASP B  87      28.814  27.399  27.415  1.00 12.10           C
ATOM   4596  C   ASP B  87      27.476  26.719  27.711  1.00  9.88           C
ATOM   4597  O   ASP B  87      26.854  26.138  26.812  1.00 10.28           O
ATOM   4598  CB  ASP B  87      28.981  28.774  28.075  1.00 10.08           C
ATOM   4599  CG  ASP B  87      27.917  29.801  27.674  1.00 13.61           C
ATOM   4600  OD1 ASP B  87      28.266  31.015  27.728  1.00 14.99           O
ATOM   4601  OD2 ASP B  87      26.767  29.436  27.294  1.00  9.17           O1-
ATOM   4602  H   ASP B  87      28.208  27.526  25.536  1.00 14.76           H
ATOM   4603  HA  ASP B  87      29.515  26.822  27.758  1.00 14.51           H
ATOM   4604  HB2 ASP B  87      28.937  28.662  29.036  1.00 12.08           H
ATOM   4605  HB3 ASP B  87      29.848  29.127  27.814  1.00 12.08           H
ATOM   4606  N   ASP B  88      27.040  26.763  28.970  1.00 10.92           N
ATOM   4607  CA  ASP B  88      25.806  26.061  29.319  1.00 11.59           C
ATOM   4608  C   ASP B  88      24.565  26.639  28.637  1.00 10.48           C
ATOM   4609  O   ASP B  88      23.528  25.940  28.603  1.00 11.68           O
ATOM   4610  CB  ASP B  88      25.622  26.079  30.846  1.00 17.09           C
ATOM   4611  CG  ASP B  88      24.659  24.990  31.344  1.00 22.51           C
ATOM   4612  OD1 ASP B  88      23.806  25.333  32.183  1.00 24.06           O
ATOM   4613  OD2 ASP B  88      24.762  23.819  30.892  1.00 20.66           O1-
ATOM   4614  H   ASP B  88      27.418  27.183  29.616  1.00 13.09           H
ATOM   4615  HA  ASP B  88      25.887  25.139  29.027  1.00 13.89           H
ATOM   4616  HB2 ASP B  88      26.482  25.920  31.266  1.00 20.49           H
ATOM   4617  HB3 ASP B  88      25.285  26.950  31.115  1.00 20.49           H
ATOM   4618  N   ASN B  89      24.654  27.846  28.072  1.00  8.25           N
ATOM   4619  CA  ASN B  89      23.489  28.505  27.495  1.00  9.92           C
ATOM   4620  C   ASN B  89      23.548  28.682  25.992  1.00 11.37           C
ATOM   4621  O   ASN B  89      22.536  29.111  25.408  1.00  8.73           O
ATOM   4622  CB  ASN B  89      23.277  29.887  28.136  1.00 13.29           C
ATOM   4623  CG  ASN B  89      22.916  29.795  29.613  1.00 11.68           C
ATOM   4624  OD1 ASN B  89      22.162  28.907  30.025  1.00 14.22           O
ATOM   4625  ND2 ASN B  89      23.493  30.649  30.405  1.00 13.07           N
ATOM   4626  H   ASN B  89      25.384  28.295  27.995  1.00  9.88           H
ATOM   4627  HA  ASN B  89      22.698  27.967  27.666  1.00 11.89           H
ATOM   4628  HB2 ASN B  89      24.094  30.403  28.049  1.00 15.94           H
ATOM   4629  HB3 ASN B  89      22.553  30.334  27.667  1.00 15.94           H
ATOM   4630 HD21 ASN B  89      23.433  30.547  31.258  1.00 15.66           H
ATOM   4631 HD22 ASN B  89      23.938  31.306  30.077  1.00 15.66           H
ATOM   4632  N   ILE B  90      24.683  28.389  25.350  1.00  8.97           N
ATOM   4633  CA  ILE B  90      24.838  28.662  23.930  1.00  5.47           C
ATOM   4634  C   ILE B  90      25.485  27.462  23.267  1.00  8.66           C
ATOM   4635  O   ILE B  90      26.567  27.030  23.668  1.00  8.77           O
ATOM   4636  CB  ILE B  90      25.684  29.933  23.666  1.00  6.15           C
ATOM   4637  CG1 ILE B  90      25.078  31.176  24.312  1.00 10.32           C
ATOM   4638  CG2 ILE B  90      25.883  30.125  22.133  1.00  7.27           C
ATOM   4639  CD1 ILE B  90      26.043  32.376  24.252  1.00 12.39           C
ATOM   4640  H   ILE B  90      25.377  28.033  25.713  1.00 10.75           H
ATOM   4641  HA  ILE B  90      23.963  28.796  23.536  1.00  6.55           H
ATOM   4642  HB  ILE B  90      26.553  29.792  24.074  1.00  7.37           H
ATOM   4643 HG12 ILE B  90      24.277  31.438  23.829  1.00 12.36           H
ATOM   4644 HG13 ILE B  90      24.880  31.001  25.241  1.00 12.36           H
ATOM   4645 HG21 ILE B  90      26.427  30.910  21.973  1.00  8.71           H
ATOM   4646 HG22 ILE B  90      26.329  29.348  21.772  1.00  8.71           H
ATOM   4647 HG23 ILE B  90      25.021  30.237  21.703  1.00  8.71           H
ATOM   4648 HD11 ILE B  90      25.594  33.147  24.631  1.00 14.85           H
ATOM   4649 HD12 ILE B  90      26.838  32.159  24.765  1.00 14.85           H
ATOM   4650 HD13 ILE B  90      26.275  32.562  23.326  1.00 14.85           H
ATOM   4651  N   ILE B  91      24.859  26.980  22.195  1.00  7.31           N
ATOM   4652  CA  ILE B  91      25.374  25.897  21.388  1.00  6.32           C
ATOM   4653  C   ILE B  91      25.319  26.356  19.943  1.00 11.31           C
ATOM   4654  O   ILE B  91      24.326  26.940  19.513  1.00  8.14           O
ATOM   4655  CB  ILE B  91      24.558  24.602  21.578  1.00  7.24           C
ATOM   4656  CG1 ILE B  91      24.682  24.121  23.039  1.00  9.03           C
ATOM   4657  CG2 ILE B  91      25.034  23.528  20.611  1.00  9.32           C
ATOM   4658  CD1 ILE B  91      23.959  22.818  23.380  1.00 12.18           C
ATOM   4659  H   ILE B  91      24.126  27.300  21.884  1.00  8.76           H
ATOM   4660  HA  ILE B  91      26.293  25.710  21.630  1.00  7.57           H
ATOM   4661  HB  ILE B  91      23.630  24.803  21.391  1.00  8.68           H
ATOM   4662 HG12 ILE B  91      25.621  23.955  23.223  1.00 10.82           H
ATOM   4663 HG13 ILE B  91      24.352  24.814  23.634  1.00 10.82           H
ATOM   4664 HG21 ILE B  91      24.456  22.756  20.717  1.00 11.16           H
ATOM   4665 HG22 ILE B  91      24.966  23.850  19.699  1.00 11.16           H
ATOM   4666 HG23 ILE B  91      25.951  23.286  20.819  1.00 11.16           H
ATOM   4667 HD11 ILE B  91      24.120  22.599  24.311  1.00 14.60           H
ATOM   4668 HD12 ILE B  91      23.008  22.936  23.229  1.00 14.60           H
ATOM   4669 HD13 ILE B  91      24.299  22.106  22.819  1.00 14.60           H
ATOM   4670  N   HIS B  92      26.384  26.082  19.195  1.00  9.68           N
ATOM   4671  CA  HIS B  92      26.423  26.236  17.747  1.00  7.68           C
ATOM   4672  C   HIS B  92      26.139  24.899  17.080  1.00 10.10           C
ATOM   4673  O   HIS B  92      26.733  23.872  17.453  1.00  9.87           O
ATOM   4674  CB  HIS B  92      27.803  26.683  17.269  1.00 11.27           C
ATOM   4675  CG  HIS B  92      28.113  28.131  17.437  1.00 14.61           C
ATOM   4676  ND1 HIS B  92      27.288  29.027  18.080  1.00 16.04           N1+
ATOM   4677  CD2 HIS B  92      29.185  28.844  17.024  1.00 11.17           C
ATOM   4678  CE1 HIS B  92      27.838  30.232  18.046  1.00 13.04           C
ATOM   4679  NE2 HIS B  92      28.984  30.144  17.413  1.00 15.98           N
ATOM   4680  H   HIS B  92      27.121  25.787  19.528  1.00 11.60           H
ATOM   4681  HA  HIS B  92      25.737  26.867  17.479  1.00  9.20           H
ATOM   4682  HB2 HIS B  92      27.871  26.487  16.320  1.00 13.51           H
ATOM   4683  HB3 HIS B  92      28.473  26.172  17.757  1.00 13.51           H
ATOM   4684  HD1 HIS B  92      26.527  28.842  18.441  1.00 19.23           H
ATOM   4685  HD2 HIS B  92      29.916  28.513  16.552  1.00 13.38           H
ATOM   4686  HE1 HIS B  92      27.487  30.999  18.410  1.00 15.63           H
ATOM   4687  HE2 HIS B  92      29.529  30.797  17.269  1.00 19.16           H
ATOM   4688  N   ALA B  93      25.285  24.907  16.060  1.00  9.90           N
ATOM   4689  CA  ALA B  93      24.981  23.694  15.321  1.00 10.05           C
ATOM   4690  C   ALA B  93      25.109  23.963  13.826  1.00  9.78           C
ATOM   4691  O   ALA B  93      24.785  25.049  13.349  1.00  8.85           O
ATOM   4692  CB  ALA B  93      23.564  23.178  15.680  1.00 10.59           C
ATOM   4693  H   ALA B  93      24.876  25.608  15.773  1.00 11.87           H
ATOM   4694  HA  ALA B  93      25.619  23.009  15.556  1.00 12.04           H
ATOM   4695  HB1 ALA B  93      23.395  22.356  15.199  1.00 12.69           H
ATOM   4696  HB2 ALA B  93      23.536  23.020  16.635  1.00 12.69           H
ATOM   4697  HB3 ALA B  93      22.905  23.846  15.443  1.00 12.69           H
ATOM   4698  N   SER B  94      25.657  22.991  13.110  1.00  9.75           N
ATOM   4699  CA  SER B  94      25.908  23.128  11.677  1.00  8.38           C
ATOM   4700  C   SER B  94      24.792  22.587  10.794  1.00  9.50           C
ATOM   4701  O   SER B  94      24.871  22.712   9.569  1.00  9.84           O
ATOM   4702  CB  SER B  94      27.201  22.403  11.341  1.00 14.29           C
ATOM   4703  OG  SER B  94      26.975  21.051  11.562  1.00 18.06           O
ATOM   4704  H   SER B  94      25.912  22.238  13.436  1.00 11.68           H
ATOM   4705  HA  SER B  94      26.033  24.062  11.454  1.00 10.04           H
ATOM   4706  HB2 SER B  94      27.434  22.561  10.413  1.00 17.13           H
ATOM   4707  HB3 SER B  94      27.900  22.706  11.936  1.00 17.13           H
ATOM   4708  HG  SER B  94      27.678  20.620  11.402  1.00 21.65           H
ATOM   4709  N   SER B  95      23.787  21.935  11.355  1.00  9.57           N
ATOM   4710  CA  SER B  95      22.691  21.423  10.537  1.00 10.40           C
ATOM   4711  C   SER B  95      21.460  21.316  11.407  1.00 10.73           C
ATOM   4712  O   SER B  95      21.558  21.300  12.631  1.00  7.29           O
ATOM   4713  CB  SER B  95      23.037  20.053   9.937  1.00 10.57           C
ATOM   4714  OG  SER B  95      23.117  19.054  10.928  1.00 11.09           O
ATOM   4715  H   SER B  95      23.716  21.780  12.199  1.00 11.46           H
ATOM   4716  HA  SER B  95      22.495  22.037   9.817  1.00 12.46           H
ATOM   4717  HB2 SER B  95      22.349  19.797   9.303  1.00 12.67           H
ATOM   4718  HB3 SER B  95      23.894  20.116   9.494  1.00 12.67           H
ATOM   4719  HG  SER B  95      22.551  18.454  10.768  1.00 13.30           H
ATOM   4720  N   ILE B  96      20.302  21.204  10.757  1.00  8.45           N
ATOM   4721  CA  ILE B  96      19.062  21.009  11.506  1.00 10.28           C
ATOM   4722  C   ILE B  96      19.098  19.680  12.255  1.00  8.47           C
ATOM   4723  O   ILE B  96      18.737  19.595  13.442  1.00  8.50           O
ATOM   4724  CB  ILE B  96      17.859  21.106  10.556  1.00 11.55           C
ATOM   4725  CG1 ILE B  96      17.680  22.568  10.105  1.00 16.57           C
ATOM   4726  CG2 ILE B  96      16.593  20.567  11.225  1.00 13.13           C
ATOM   4727  CD1 ILE B  96      16.855  22.702   8.860  1.00 19.92           C
ATOM   4728  H   ILE B  96      20.211  21.225   9.901  1.00 10.13           H
ATOM   4729  HA  ILE B  96      18.986  21.727  12.155  1.00 12.32           H
ATOM   4730  HB  ILE B  96      18.048  20.547   9.782  1.00 13.84           H
ATOM   4731 HG12 ILE B  96      17.230  23.067  10.807  1.00 19.87           H
ATOM   4732 HG13 ILE B  96      18.548  22.961   9.928  1.00 19.87           H
ATOM   4733 HG21 ILE B  96      15.846  20.632  10.606  1.00 15.74           H
ATOM   4734 HG22 ILE B  96      16.722  19.638  11.459  1.00 15.74           H
ATOM   4735 HG23 ILE B  96      16.409  21.087  12.026  1.00 15.74           H
ATOM   4736 HD11 ILE B  96      16.776  23.642   8.629  1.00 23.88           H
ATOM   4737 HD12 ILE B  96      17.289  22.212   8.144  1.00 23.88           H
ATOM   4738 HD13 ILE B  96      15.973  22.335   9.029  1.00 23.88           H
ATOM   4739  N   GLU B  97      19.625  18.641  11.606  1.00  7.49           N
ATOM   4740  CA  GLU B  97      19.666  17.327  12.233  1.00 10.62           C
ATOM   4741  C   GLU B  97      20.516  17.353  13.486  1.00  7.75           C
ATOM   4742  O   GLU B  97      20.172  16.712  14.486  1.00  8.52           O
ATOM   4743  CB  GLU B  97      20.206  16.290  11.246  1.00 16.77           C
ATOM   4744  CG  GLU B  97      19.305  16.058  10.005  1.00 19.95           C
ATOM   4745  CD  GLU B  97      19.424  17.128   8.906  1.00 21.67           C
ATOM   4746  OE1 GLU B  97      18.682  17.007   7.913  1.00 30.94           O
ATOM   4747  OE2 GLU B  97      20.243  18.084   9.017  1.00 17.43           O1-
ATOM   4748  H   GLU B  97      19.984  18.678  10.829  1.00  8.97           H
ATOM   4749  HA  GLU B  97      18.770  17.056  12.485  1.00 12.72           H
ATOM   4750  HB2 GLU B  97      21.077  16.580  10.941  1.00 20.11           H
ATOM   4751  HB3 GLU B  97      20.290  15.441  11.707  1.00 20.11           H
ATOM   4752  HG2 GLU B  97      19.552  15.213   9.600  1.00 23.92           H
ATOM   4753  HG3 GLU B  97      18.377  16.021  10.290  1.00 23.92           H
ATOM   4754  N   SER B  98      21.648  18.081  13.451  1.00  8.77           N
ATOM   4755  CA  SER B  98      22.484  18.197  14.637  1.00  8.01           C
ATOM   4756  C   SER B  98      21.774  18.959  15.739  1.00  5.41           C
ATOM   4757  O   SER B  98      21.880  18.595  16.912  1.00  7.02           O
ATOM   4758  CB  SER B  98      23.799  18.896  14.284  1.00 11.35           C
ATOM   4759  OG  SER B  98      24.581  18.008  13.533  1.00 13.05           O
ATOM   4760  H   SER B  98      21.944  18.503  12.763  1.00 10.50           H
ATOM   4761  HA  SER B  98      22.683  17.304  14.961  1.00  9.59           H
ATOM   4762  HB2 SER B  98      23.623  19.686  13.750  1.00 13.61           H
ATOM   4763  HB3 SER B  98      24.276  19.134  15.096  1.00 13.61           H
ATOM   4764  HG  SER B  98      24.867  17.399  14.041  1.00 15.65           H
ATOM   4765  N   SER B  99      21.064  20.027  15.388  1.00  7.36           N
ATOM   4766  CA  SER B  99      20.413  20.831  16.419  1.00  6.41           C
ATOM   4767  C   SER B  99      19.398  20.005  17.221  1.00  9.22           C
ATOM   4768  O   SER B  99      19.257  20.206  18.437  1.00 10.01           O
ATOM   4769  CB  SER B  99      19.795  22.078  15.769  1.00  8.79           C
ATOM   4770  OG  SER B  99      18.564  21.847  15.100  1.00  7.49           O
ATOM   4771  H   SER B  99      20.935  20.309  14.584  1.00  8.82           H
ATOM   4772  HA  SER B  99      21.088  21.128  17.053  1.00  7.68           H
ATOM   4773  HB2 SER B  99      19.652  22.738  16.470  1.00 10.53           H
ATOM   4774  HB3 SER B  99      20.423  22.427  15.122  1.00 10.53           H
ATOM   4775  HG  SER B  99      18.648  21.272  14.494  1.00  8.97           H
ATOM   4776  N   LEU B 100      18.719  19.044  16.589  1.00  9.01           N
ATOM   4777  CA  LEU B 100      17.715  18.256  17.289  1.00 10.34           C
ATOM   4778  C   LEU B 100      18.311  17.055  18.011  1.00 11.91           C
ATOM   4779  O   LEU B 100      17.567  16.323  18.689  1.00 11.92           O
ATOM   4780  CB  LEU B 100      16.620  17.831  16.309  1.00 11.83           C
ATOM   4781  CG  LEU B 100      15.699  19.033  15.970  1.00 13.91           C
ATOM   4782  CD1 LEU B 100      14.857  18.717  14.809  1.00 17.31           C
ATOM   4783  CD2 LEU B 100      14.824  19.405  17.174  1.00 23.35           C
ATOM   4784  H   LEU B 100      18.824  18.825  15.758  1.00 10.80           H
ATOM   4785  HA  LEU B 100      17.307  18.820  17.961  1.00 12.39           H
ATOM   4786  HB2 LEU B 100      17.023  17.521  15.479  1.00 14.18           H
ATOM   4787  HB3 LEU B 100      16.092  17.125  16.709  1.00 14.18           H
ATOM   4788  HG  LEU B 100      16.240  19.807  15.747  1.00 16.68           H
ATOM   4789 HD11 LEU B 100      14.292  19.484  14.629  1.00 20.76           H
ATOM   4790 HD12 LEU B 100      15.424  18.522  14.044  1.00 20.76           H
ATOM   4791 HD13 LEU B 100      14.315  17.943  15.024  1.00 20.76           H
ATOM   4792 HD21 LEU B 100      14.250  20.146  16.927  1.00 28.00           H
ATOM   4793 HD22 LEU B 100      14.282  18.631  17.411  1.00 28.00           H
ATOM   4794 HD23 LEU B 100      15.377  19.655  17.930  1.00 28.00           H
ATOM   4795  N   ASN B 101      19.626  16.875  17.903  1.00  9.07           N
ATOM   4796  CA  ASN B 101      20.428  15.918  18.664  1.00  9.11           C
ATOM   4797  C   ASN B 101      21.210  16.594  19.788  1.00 10.46           C
ATOM   4798  O   ASN B 101      21.957  15.922  20.509  1.00 11.11           O
ATOM   4799  CB  ASN B 101      21.368  15.184  17.701  1.00  9.27           C
ATOM   4800  CG  ASN B 101      20.673  14.032  16.993  1.00 12.63           C
ATOM   4801  OD1 ASN B 101      19.903  13.310  17.600  1.00 21.96           O
ATOM   4802  ND2 ASN B 101      20.941  13.859  15.731  1.00 15.20           N
ATOM   4803  H   ASN B 101      20.115  17.326  17.353  1.00 10.87           H
ATOM   4804  HA  ASN B 101      19.831  15.266  19.065  1.00 10.92           H
ATOM   4805  HB2 ASN B 101      21.673  15.798  17.016  1.00 11.10           H
ATOM   4806  HB3 ASN B 101      22.125  14.825  18.193  1.00 11.10           H
ATOM   4807 HD21 ASN B 101      20.538  13.243  15.288  1.00 18.22           H
ATOM   4808 HD22 ASN B 101      21.530  14.357  15.347  1.00 18.22           H
ATOM   4809  N   LEU B 102      21.030  17.911  19.961  1.00  9.19           N
ATOM   4810  CA  LEU B 102      21.716  18.665  21.007  1.00  9.89           C
ATOM   4811  C   LEU B 102      20.741  19.180  22.070  1.00 10.76           C
ATOM   4812  O   LEU B 102      21.027  20.158  22.758  1.00 11.54           O
ATOM   4813  CB  LEU B 102      22.504  19.823  20.392  1.00  9.85           C
ATOM   4814  CG  LEU B 102      23.742  19.373  19.629  1.00 10.66           C
ATOM   4815  CD1 LEU B 102      24.179  20.436  18.641  1.00 13.59           C
ATOM   4816  CD2 LEU B 102      24.877  19.087  20.590  1.00 13.69           C
ATOM   4817  H   LEU B 102      20.508  18.388  19.474  1.00 11.01           H
ATOM   4818  HA  LEU B 102      22.359  18.083  21.453  1.00 11.85           H
ATOM   4819  HB2 LEU B 102      21.937  20.301  19.772  1.00 11.80           H
[truncated: 188,625 more chars]
