# Supplementary material for: High-throughput quantum-mechanics/molecular-mechanics (ONIOM) macromolecular crystallographic refinement with PHENIX/DivCon: the impact of mixed Hamiltonian methods on ligand and protein structure
Source: Acta Crystallogr D Struct Biol. 2018 Oct 29;74(Pt 11):1063–77. doi: 10.1107/S2059798318012913 (PMC6213575; doi:10.1107/S2059798318012913)
Supplement: Supplementary file 3 [file d-74-01063-sup3.gz › results_regionQM/1IG3-H_refine_001.pdb]

REMARK Date 2017-01-10 Time 22:02:26 EST -0500 (1484103746.74 s)
REMARK PHENIX refinement
REMARK 
REMARK ****************** INPUT FILES AND LABELS ******************************
REMARK Reflections:
REMARK   file name      : 1IG3.sf
REMARK   labels         : ['r1ig3sf,wavelength_id=1,_refln.F_meas_au,_refln.F_meas_sigma_au']
REMARK R-free flags:
REMARK   file name      : 1IG3.sf
REMARK   label          : r1ig3sf,wavelength_id=1,_refln.status
REMARK   test_flag_value: 0
REMARK Model file name(s): 
REMARK   /scratch/oleg/2711139.gondor.quantumbioinc.com/1IG3-H.pdb
REMARK 
REMARK ******************** REFINEMENT SUMMARY: QUICK FACTS *******************
REMARK Start: r_work = 0.2112 r_free = 0.2241 bonds = 0.012 angles = 1.546
REMARK Final: r_work = 0.1796 r_free = 0.2098 bonds = 0.014 angles = 1.460
REMARK ************************************************************************
REMARK 
REMARK ****************** REFINEMENT STATISTICS STEP BY STEP ******************
REMARK leading digit, like 1_, means number of macro-cycle                     
REMARK 0    : statistics at the very beginning when nothing is done yet        
REMARK 1_bss: bulk solvent correction and/or (anisotropic) scaling             
REMARK 1_xyz: refinement of coordinates                                        
REMARK 1_adp: refinement of ADPs (Atomic Displacement Parameters)              
REMARK 1_occ: refinement of occupancies                                        
REMARK ------------------------------------------------------------------------
REMARK  stage       r-work r-free bonds angles b_min b_max b_ave n_water shift
REMARK       0    : 0.3300 0.2956 0.012  1.55  21.5  75.9  37.3 1239      0.000
REMARK       1_bss: 0.2112 0.2241 0.012  1.55  21.5  75.9  37.3 1239      0.000
REMARK 1_settarget: 0.2112 0.2241 0.012  1.55  21.5  75.9  37.3 1239      0.000
REMARK       1_nqh: 0.2112 0.2242 0.012  1.55  21.5  75.9  37.3 1239      0.002
REMARK    1_weight: 0.2112 0.2242 0.012  1.55  21.5  75.9  37.3 1239      0.002
REMARK    1_checkH: 0.2115 0.2240 0.012  1.55  21.5  75.9  37.3 1239      0.420
REMARK    1_xyzrec: 0.2040 0.2319 0.017  1.57  21.5  75.9  37.3 1239      0.513
REMARK    1_checkH: 0.2040 0.2320 0.017  1.57  21.5  75.9  37.3 1239      0.514
REMARK       1_adp: 0.1879 0.2229 0.017  1.57  19.6  93.8  37.6 1239      0.514
REMARK   1_regHadp: 0.1872 0.2229 0.017  1.57  19.6  93.8  37.6 1239      0.514
REMARK       1_occ: 0.1873 0.2230 0.017  1.57  19.6  93.8  37.6 1239      0.514
REMARK       2_bss: 0.1872 0.2232 0.017  1.57  19.6  93.8  37.6 1239      0.514
REMARK 2_settarget: 0.1872 0.2232 0.017  1.57  19.6  93.8  37.6 1239      0.514
REMARK 2_updatecdl: 0.1872 0.2232 0.017  1.58  19.6  93.8  37.6 1239      0.514
REMARK       2_nqh: 0.1874 0.2233 0.017  1.58  19.6  93.8  37.6 1239      0.517
REMARK    2_weight: 0.1874 0.2233 0.017  1.58  19.6  93.8  37.6 1239      0.517
REMARK    2_checkH: 0.1874 0.2234 0.017  1.58  19.6  93.8  37.6 1239      0.517
REMARK    2_xyzrec: 0.1847 0.2136 0.014  1.42  19.6  93.8  37.6 1239      0.513
REMARK    2_checkH: 0.1848 0.2137 0.014  1.42  19.6  93.8  37.6 1239      0.513
REMARK       2_adp: 0.1821 0.2116 0.014  1.42  20.0  95.8  37.4 1239      0.513
REMARK   2_regHadp: 0.1825 0.2117 0.014  1.42  20.0  95.8  37.4 1239      0.513
REMARK       2_occ: 0.1824 0.2117 0.014  1.42  20.0  95.8  37.4 1239      0.513
REMARK       3_bss: 0.1826 0.2119 0.014  1.42  19.9  95.7  37.3 1239      0.513
REMARK 3_settarget: 0.1826 0.2119 0.014  1.42  19.9  95.7  37.3 1239      0.513
REMARK 3_updatecdl: 0.1826 0.2119 0.014  1.42  19.9  95.7  37.3 1239      0.513
REMARK       3_nqh: 0.1826 0.2119 0.014  1.42  19.9  95.7  37.3 1239      0.513
REMARK    3_weight: 0.1826 0.2119 0.014  1.42  19.9  95.7  37.3 1239      0.513
REMARK    3_checkH: 0.1826 0.2119 0.014  1.42  19.9  95.7  37.3 1239      0.513
REMARK    3_xyzrec: 0.1802 0.2105 0.014  1.46  19.9  95.7  37.3 1239      0.523
REMARK    3_checkH: 0.1802 0.2104 0.014  1.46  19.9  95.7  37.3 1239      0.524
REMARK       3_adp: 0.1798 0.2099 0.014  1.46  20.0  96.0  37.2 1239      0.524
REMARK   3_regHadp: 0.1798 0.2099 0.014  1.46  20.0  96.0  37.2 1239      0.524
REMARK       3_occ: 0.1798 0.2099 0.014  1.46  20.0  96.0  37.2 1239      0.524
REMARK         end: 0.1796 0.2098 0.014  1.46  20.0  96.0  37.2 1239      0.524
REMARK ------------------------------------------------------------------------
REMARK MODEL CONTENT.
REMARK  ELEMENT        ATOM RECORD COUNT   OCCUPANCY SUM
REMARK        C                     2501         2501.00
REMARK        H                     4742         4742.00
REMARK        O                     1089         1089.00
REMARK        N                      664          664.00
REMARK        S                       36           32.48
REMARK      O1-                      116          101.92
REMARK    TOTAL                     9148         9130.40
REMARK -----------------------------------------------------------------------
REMARK r_free_flags.md5.hexdigest e490e7bef911f50a59a671ae491cbd22
REMARK 
REMARK ---------------------------------------------------------------
REMARK  Atom Name   Residue Name    Residue ID     Chain     Charge  
REMARK ---------------------------------------------------------------
REMARK      C2           VIB            502          A      -0.1047  
REMARK     C2A           VIB            502          A       0.4891  
REMARK      C4           VIB            502          A       0.1047  
REMARK     C4A           VIB            502          A       0.4823  
REMARK      C5           VIB            502          A      -0.1131  
REMARK     C5A           VIB            502          A      -0.4059  
REMARK      C6           VIB            502          A      -0.3047  
REMARK     C6A           VIB            502          A       0.2109  
REMARK      C7           VIB            502          A       0.0088  
REMARK     C7A           VIB            502          A      -0.0881  
REMARK     CM2           VIB            502          A      -0.5253  
REMARK     CM4           VIB            502          A       -0.485  
REMARK     N1A           VIB            502          A      -0.5917  
REMARK      N3           VIB            502          A       0.0078  
REMARK     N3A           VIB            502          A      -0.6063  
REMARK     N4A           VIB            502          A      -0.4678  
REMARK      O1           VIB            502          A      -0.5881  
REMARK      S1           VIB            502          A       0.3506  
REMARK     HC2           VIB            502          A       0.2674  
REMARK     HO1           VIB            502          A       0.3778  
REMARK     H4A           VIB            502          A       0.3193  
REMARK     H4A           VIB            502          A       0.3413  
REMARK     H6A           VIB            502          A       0.202   
REMARK     H7A           VIB            502          A       0.172   
REMARK     H7A           VIB            502          A       0.1972  
REMARK     HC6           VIB            502          A       0.1831  
REMARK     HC6           VIB            502          A       0.1845  
REMARK     HC7           VIB            502          A       0.1615  
REMARK     HC7           VIB            502          A       0.1412  
REMARK     HM2           VIB            502          A       0.1913  
REMARK     HM2           VIB            502          A       0.1864  
REMARK     HM2           VIB            502          A       0.1913  
REMARK     HM4           VIB            502          A       0.2053  
REMARK     HM4           VIB            502          A       0.2008  
REMARK     HM4           VIB            502          A       0.1616  
REMARK      C2           VIB            501          B      -0.1308  
REMARK     C2A           VIB            501          B       0.4917  
REMARK      C4           VIB            501          B       0.0739  
REMARK     C4A           VIB            501          B       0.4754  
REMARK      C5           VIB            501          B      -0.1075  
REMARK     C5A           VIB            501          B      -0.4132  
REMARK      C6           VIB            501          B      -0.3289  
REMARK     C6A           VIB            501          B       0.2193  
REMARK      C7           VIB            501          B       0.0252  
REMARK     C7A           VIB            501          B      -0.0908  
REMARK     CM2           VIB            501          B      -0.5271  
REMARK     CM4           VIB            501          B      -0.4743  
REMARK     N1A           VIB            501          B      -0.5871  
REMARK      N3           VIB            501          B      -0.0041  
REMARK     N3A           VIB            501          B      -0.5848  
REMARK     N4A           VIB            501          B      -0.4448  
REMARK      O1           VIB            501          B      -0.5729  
REMARK      S1           VIB            501          B       0.4272  
REMARK     HC2           VIB            501          B       0.2708  
REMARK     HO1           VIB            501          B       0.3568  
REMARK     H4A           VIB            501          B       0.3121  
REMARK     H4A           VIB            501          B       0.3267  
REMARK     H6A           VIB            501          B       0.1949  
REMARK     H7A           VIB            501          B       0.1697  
REMARK     H7A           VIB            501          B       0.1964  
REMARK     HC6           VIB            501          B       0.1975  
REMARK     HC6           VIB            501          B       0.1687  
REMARK     HC7           VIB            501          B       0.1406  
REMARK     HC7           VIB            501          B       0.153   
REMARK     HM2           VIB            501          B       0.2029  
REMARK     HM2           VIB            501          B       0.1833  
REMARK     HM2           VIB            501          B       0.1868  
REMARK     HM4           VIB            501          B       0.1879  
REMARK     HM4           VIB            501          B       0.1894  
REMARK     HM4           VIB            501          B       0.1612  
REMARK ---------------------------------------------------------------
REMARK IF THIS FILE IS FOR PDB DEPOSITION: REMOVE ALL FROM THIS LINE UP.
REMARK   3
REMARK   3 REFINEMENT.
REMARK   3   PROGRAM     : PHENIX (1.11.1_2575: ???)
REMARK   3   AUTHORS     : Adams,Afonine,Bunkoczi,Burnley,Chen,Dar,Davis,
REMARK   3               : Draizen,Echols,Gildea,Gros,Grosse-Kunstleve,Headd,
REMARK   3               : Hintze,Hung,Ioerger,Liebschner,McCoy,McKee,Moriarty,
REMARK   3               : Oeffner,Poon,Read,Richardson,Richardson,Sacchettini,
REMARK   3               : Sauter,Sobolev,Storoni,Terwilliger,Williams,Zwart
REMARK   3
REMARK   3  REFINEMENT TARGET : ML
REMARK   3  
REMARK   3  DATA USED IN REFINEMENT.
REMARK   3   RESOLUTION RANGE HIGH (ANGSTROMS) : 1.901   
REMARK   3   RESOLUTION RANGE LOW  (ANGSTROMS) : 29.969  
REMARK   3   MIN(FOBS/SIGMA_FOBS)              : 1.34  
REMARK   3   COMPLETENESS FOR RANGE        (%) : 99.82 
REMARK   3   NUMBER OF REFLECTIONS             : 52357     
REMARK   3   NUMBER OF REFLECTIONS (NON-ANOMALOUS) : 52357     
REMARK   3  
REMARK   3  FIT TO DATA USED IN REFINEMENT.
REMARK   3   R VALUE     (WORKING + TEST SET) : 0.1811
REMARK   3   R VALUE            (WORKING SET) : 0.1796
REMARK   3   FREE R VALUE                     : 0.2098
REMARK   3   FREE R VALUE TEST SET SIZE   (%) : 5.04  
REMARK   3   FREE R VALUE TEST SET COUNT      : 2641      
REMARK   3  
REMARK   3  FIT TO DATA USED IN REFINEMENT (IN BINS).
REMARK   3   BIN  RESOLUTION RANGE  COMPL.    NWORK NFREE   RWORK  RFREE  CCWORK CCFREE
REMARK   3     1 29.9725 -  5.0636    1.00     2810   141  0.1817 0.1810   0.923  0.913
REMARK   3     2  5.0636 -  4.0222    1.00     2714   126  0.1369 0.1511   0.950  0.954
REMARK   3     3  4.0222 -  3.5147    1.00     2654   141  0.1561 0.1701   0.936  0.912
REMARK   3     4  3.5147 -  3.1937    1.00     2653   145  0.1809 0.2232   0.917  0.843
REMARK   3     5  3.1937 -  2.9650    1.00     2631   123  0.1926 0.2176   0.901  0.878
REMARK   3     6  2.9650 -  2.7903    1.00     2588   149  0.1900 0.2322   0.910  0.872
REMARK   3     7  2.7903 -  2.6507    1.00     2622   138  0.1813 0.2285   0.916  0.886
REMARK   3     8  2.6507 -  2.5354    1.00     2625   150  0.1855 0.2318   0.910  0.860
REMARK   3     9  2.5354 -  2.4378    1.00     2583   146  0.1815 0.2263   0.912  0.829
REMARK   3    10  2.4378 -  2.3537    1.00     2570   154  0.1887 0.2325   0.907  0.830
REMARK   3    11  2.3537 -  2.2801    1.00     2638   145  0.1923 0.2381   0.908  0.851
REMARK   3    12  2.2801 -  2.2150    1.00     2574   154  0.2034 0.2539   0.892  0.819
REMARK   3    13  2.2150 -  2.1567    1.00     2567   135  0.1961 0.2293   0.895  0.870
REMARK   3    14  2.1567 -  2.1041    1.00     2601   137  0.2006 0.2390   0.882  0.807
REMARK   3    15  2.1041 -  2.0563    1.00     2601   138  0.2107 0.2454   0.871  0.816
REMARK   3    16  2.0563 -  2.0125    1.00     2598   132  0.2176 0.2698   0.865  0.796
REMARK   3    17  2.0125 -  1.9723    1.00     2591   131  0.2292 0.2874   0.858  0.706
REMARK   3    18  1.9723 -  1.9351    1.00     2599   127  0.2650 0.3196   0.835  0.730
REMARK   3    19  1.9351 -  1.9005    0.98     2497   129  0.2790 0.3217   0.799  0.741
REMARK   3  
REMARK   3  BULK SOLVENT MODELLING.
REMARK   3   METHOD USED        : FLAT BULK SOLVENT MODEL
REMARK   3   SOLVENT RADIUS     : 1.11    
REMARK   3   SHRINKAGE RADIUS   : 0.90    
REMARK   3   GRID STEP FACTOR   : 4.00    
REMARK   3  
REMARK   3  ERROR ESTIMATES.
REMARK   3   COORDINATE ERROR (MAXIMUM-LIKELIHOOD BASED)     : 0.23    
REMARK   3   PHASE ERROR (DEGREES, MAXIMUM-LIKELIHOOD BASED) : 21.59   
REMARK   3  
REMARK   3  STRUCTURE FACTORS CALCULATION ALGORITHM : FFT
REMARK   3  
REMARK   3  RESTRAINTS LIBRARY
REMARK   3    GEOSTD + MON.LIB. + CDL v1.2
REMARK   3  
REMARK   3  DEVIATIONS FROM IDEAL VALUES.
REMARK   3                 RMSD     MAX  COUNT
REMARK   3   BOND      :  0.014   0.198   4070
REMARK   3   ANGLE     :  1.460  15.230   5547
REMARK   3   CHIRALITY :  0.069   0.440    625
REMARK   3   PLANARITY :  0.009   0.081    701
REMARK   3   DIHEDRAL  : 14.064 177.791   2377
REMARK   3   MIN NONBONDED DISTANCE : 1.707 
REMARK   3  
REMARK   3  MOLPROBITY STATISTICS.
REMARK   3   ALL-ATOM CLASHSCORE : 5.32
REMARK   3   RAMACHANDRAN PLOT:
REMARK   3     OUTLIERS : 0.20  %
REMARK   3     ALLOWED  : 3.25  %
REMARK   3     FAVORED  : 96.55 %
REMARK   3   ROTAMER OUTLIERS : 1.60 %
REMARK   3   CBETA DEVIATIONS : 0
REMARK   3   PEPTIDE PLANE:
REMARK   3     CIS-PROLINE     : 0
REMARK   3     CIS-GENERAL     : 0
REMARK   3     TWISTED PROLINE : 0
REMARK   3     TWISTED GENERAL : 0
REMARK   3  
REMARK   3  ATOMIC DISPLACEMENT PARAMETERS.
REMARK   3   WILSON B : 33.83
REMARK   3   RMS(B_ISO_OR_EQUIVALENT_BONDED) : 4.17
REMARK   3   ATOMS          NUMBER OF ATOMS
REMARK   3                    ISO.  ANISO. 
REMARK   3    ALL         :   9148       0
REMARK   3    ALL (NO H)  :   4406       0
REMARK   3    SOLVENT     :    413       0
REMARK   3    NON-SOLVENT :   3993       0
REMARK   3    HYDROGENS   :   4742       0
REMARK   3
REMARK   3
REMARK   3   OTHER REFINEMENT REMARKS:
REMARK   3   XRAY REFINEMENT USING QUANTUM MECHANICAL FUNCTIONAL
REMARK   3   PROGRAM      :QuantumBio DivCon 6 build-7.1.1-b4015.17
REMARK   3   AUTHORS      :BORBULEVYCH O.Y., PLUMLEY J., 
REMARK   3                :MARTIN, R.I., WESTERHOFF L.M. 
REMARK   3
REMARK   3   REFERENCE     :BORBULEVYCH O.Y., PLUMLEY J.A.,
REMARK   3                 :MARTIN, R.I., MERZ, K.M.,  WESTERHOFF L.M.
REMARK   3                 :ACTA CRYSTLLOGRAPHICA SECTION D, 2014, 
REMARK   3                 :V. D70, pp. 1233-1247
REMARK   3   QM METHOD(HAMILTONIAN): PM6
REMARK   3   REGION QM REFINEMENT: 
REMARK   3      MAIN/BUFFER QM REGION RADII (A): 3.0 / 2.5
REMARK   3      LIGAND / STRAIN ENERGY: VIB_A_502 / 6.16 KCAL/MOLE
REMARK   3      LIGAND / STRAIN ENERGY: VIB_B_501 / 4.78 KCAL/MOLE
REMARK   3
HELIX    1   1 GLU A   29  LEU A   31  5               Generated by MOE    3
HELIX    2   2 PHE A   52  LYS A   58  1               Generated by MOE    7
HELIX    3   3 GLY A   68  ASP A   74  1               Generated by MOE    7
HELIX    4   4 ARG A   80  SER A   82  5               Generated by MOE    3
HELIX    5   5 PRO A   97  LYS A  105  1               Generated by MOE    9
HELIX    6   6 ASP A  120  GLU A  134  1               Generated by MOE   15
HELIX    7   7 PHE A  152  GLN A  164  1               Generated by MOE   13
HELIX    8   8 ALA A  165  HIS A  167  5               Generated by MOE    3
HELIX    9   9 GLU B   29  LEU B   31  5               Generated by MOE    3
HELIX   10  10 PHE B   52  LYS B   58  1               Generated by MOE    7
HELIX   11  11 GLY B   68  LEU B   75  1               Generated by MOE    8
HELIX   12  12 ARG B   80  SER B   82  5               Generated by MOE    3
HELIX   13  13 PHE B   92  SER B   94  5               Generated by MOE    3
HELIX   14  14 PRO B   97  LYS B  105  1               Generated by MOE    9
HELIX   15  15 ASP B  120  GLU B  134  1               Generated by MOE   15
HELIX   16  16 PHE B  152  ILE B  168  1               Generated by MOE   17
SHEET    1       HIS A  23  PHE A  25                  Generated by MOE
SHEET    2       TYR A  39  VAL A  43                  Generated by MOE
SHEET    3       LEU A  61  ALA A  65                  Generated by MOE
SHEET    4       PHE A  87  GLY A  90                  Generated by MOE
SHEET    5       ASP A 109  SER A 112                  Generated by MOE
SHEET    6       VAL A 141  LEU A 145                  Generated by MOE
SHEET    7       ILE A 173  ILE A 176                  Generated by MOE
SHEET    8       GLN A 177  GLN A 177                  Generated by MOE
SHEET    9       SER A 180  LEU A 185                  Generated by MOE
SHEET   10       GLY A 188  LYS A 189                  Generated by MOE
SHEET   11       HIS A 190  LEU A 192                  Generated by MOE
SHEET   12       HIS A 193  HIS A 193                  Generated by MOE
SHEET   13       GLU A 199  ILE A 206                  Generated by MOE
SHEET   14       CYS A 212  THR A 218                  Generated by MOE
SHEET   15       ASP A 227  LEU A 229                  Generated by MOE
SHEET   16       SER A 236  ASN A 239                  Generated by MOE
SHEET   17       LEU A 246  THR A 251                  Generated by MOE
SHEET   18       LEU A 255  ILE A 261                  Generated by MOE
SHEET   19       GLU B  22  PHE B  25                  Generated by MOE
SHEET   20       TYR B  39  VAL B  43                  Generated by MOE
SHEET   21       LEU B  61  ALA B  65                  Generated by MOE
SHEET   22       PHE B  87  GLY B  90                  Generated by MOE
SHEET   23       ASP B 109  SER B 112                  Generated by MOE
SHEET   24       VAL B 141  LEU B 145                  Generated by MOE
SHEET   25       ILE B 173  ILE B 176                  Generated by MOE
SHEET   26       GLN B 177  GLN B 177                  Generated by MOE
SHEET   27       SER B 180  LEU B 185                  Generated by MOE
SHEET   28       GLY B 188  GLY B 188                  Generated by MOE
SHEET   29       LYS B 189  LEU B 192                  Generated by MOE
SHEET   30       HIS B 193  HIS B 193                  Generated by MOE
SHEET   31       GLU B 199  ILE B 206                  Generated by MOE
SHEET   32       CYS B 212  THR B 218                  Generated by MOE
SHEET   33       ASP B 227  LEU B 229                  Generated by MOE
SHEET   34       SER B 236  ASN B 239                  Generated by MOE
SHEET   35       LEU B 246  THR B 251                  Generated by MOE
SHEET   36       LEU B 255  ILE B 261                  Generated by MOE
CRYST1   89.800   89.800  141.100  90.00  90.00 120.00 P 31 2 1
SCALE1      0.011136  0.006429  0.000000        0.00000
SCALE2      0.000000  0.012859  0.000000        0.00000
SCALE3      0.000000  0.000000  0.007087        0.00000
ATOM      1  N   HIS A  10      32.480  76.246  65.058  1.00 54.34           N
ATOM      2  CA  HIS A  10      31.731  76.763  63.902  1.00 52.97           C
ATOM      3  C   HIS A  10      32.508  77.883  63.216  1.00 51.39           C
ATOM      4  O   HIS A  10      33.303  78.594  63.847  1.00 54.65           O
ATOM      5  CB  HIS A  10      30.347  77.292  64.327  1.00 47.47           C
ATOM      6  CG  HIS A  10      29.483  76.267  64.989  1.00 48.49           C
ATOM      7  ND1 HIS A  10      28.821  75.286  64.285  1.00 43.75           N
ATOM      8  CD2 HIS A  10      29.160  76.080  66.293  1.00 46.93           C
ATOM      9  CE1 HIS A  10      28.142  74.528  65.127  1.00 47.22           C
ATOM     10  NE2 HIS A  10      28.321  74.996  66.350  1.00 44.28           N
ATOM     11  H1  HIS A  10      31.974  75.554  65.492  1.00 65.21           H
ATOM     12  H2  HIS A  10      32.666  76.950  65.683  1.00 65.21           H
ATOM     13  HA  HIS A  10      31.593  76.048  63.259  1.00 63.57           H
ATOM     14  HB2 HIS A  10      29.872  77.608  63.540  1.00 56.97           H
ATOM     15  HB3 HIS A  10      30.460  78.025  64.951  1.00 56.97           H
ATOM     16  HD2 HIS A  10      29.448  76.594  67.014  1.00 56.31           H
ATOM     17  HE1 HIS A  10      27.614  73.798  64.896  1.00 56.66           H
ATOM     18  HE2 HIS A  10      27.977  74.669  67.067  1.00 53.13           H
ATOM     19  N   SER A  11      32.252  78.062  61.931  1.00 46.43           N
ATOM     20  CA  SER A  11      32.816  79.194  61.219  1.00 54.63           C
ATOM     21  C   SER A  11      32.045  80.454  61.578  1.00 50.91           C
ATOM     22  O   SER A  11      30.883  80.403  62.001  1.00 46.59           O
ATOM     23  CB  SER A  11      32.764  78.966  59.705  1.00 57.39           C
ATOM     24  OG  SER A  11      31.408  78.868  59.259  1.00 58.14           O
ATOM     25  H   SER A  11      31.749  77.552  61.453  1.00 55.72           H
ATOM     26  HA  SER A  11      33.740  79.316  61.483  1.00 65.55           H
ATOM     27  HB2 SER A  11      33.201  79.710  59.258  1.00 68.87           H
ATOM     28  HB3 SER A  11      33.227  78.138  59.497  1.00 68.87           H
ATOM     29  HG  SER A  11      31.383  78.738  58.429  1.00 69.77           H
ATOM     30  N   SER A  12      32.699  81.594  61.398  1.00 49.04           N
ATOM     31  CA  SER A  12      32.082  82.884  61.672  1.00 48.88           C
ATOM     32  C   SER A  12      32.265  83.795  60.469  1.00 47.93           C
ATOM     33  O   SER A  12      33.042  83.505  59.553  1.00 56.21           O
ATOM     34  CB  SER A  12      32.669  83.519  62.945  1.00 50.54           C
ATOM     35  OG  SER A  12      34.038  83.816  62.753  1.00 62.13           O
ATOM     36  H   SER A  12      33.510  81.646  61.115  1.00 58.85           H
ATOM     37  HA  SER A  12      31.129  82.761  61.805  1.00 58.66           H
ATOM     38  HB2 SER A  12      32.188  84.337  63.150  1.00 60.65           H
ATOM     39  HB3 SER A  12      32.585  82.893  63.682  1.00 60.65           H
ATOM     40  HG  SER A  12      34.339  84.219  63.428  1.00 74.56           H
ATOM     41  N   GLY A  13      31.522  84.897  60.461  1.00 39.62           N
ATOM     42  CA  GLY A  13      31.533  85.790  59.328  1.00 43.82           C
ATOM     43  C   GLY A  13      30.568  85.347  58.240  1.00 45.01           C
ATOM     44  O   GLY A  13      29.717  84.478  58.431  1.00 40.77           O
ATOM     45  H   GLY A  13      31.005  85.141  61.102  1.00 47.54           H
ATOM     46  HA2 GLY A  13      31.286  86.683  59.612  1.00 52.58           H
ATOM     47  HA3 GLY A  13      32.426  85.817  58.950  1.00 52.58           H
ATOM     48  N   LEU A  14      30.707  85.970  57.075  1.00 42.36           N
ATOM     49  CA  LEU A  14      29.844  85.626  55.950  1.00 42.03           C
ATOM     50  C   LEU A  14      30.207  84.238  55.447  1.00 46.99           C
ATOM     51  O   LEU A  14      31.383  83.942  55.234  1.00 44.25           O
ATOM     52  CB  LEU A  14      29.978  86.661  54.843  1.00 46.31           C
ATOM     53  CG  LEU A  14      29.317  88.026  55.048  1.00 49.38           C
ATOM     54  CD1 LEU A  14      29.735  88.985  53.912  1.00 48.43           C
ATOM     55  CD2 LEU A  14      27.800  87.890  55.095  1.00 46.28           C
ATOM     56  H   LEU A  14      31.288  86.582  56.909  1.00 50.83           H
ATOM     57  HA  LEU A  14      28.919  85.612  56.238  1.00 50.44           H
ATOM     58  HB2 LEU A  14      30.922  86.818  54.693  1.00 55.57           H
ATOM     59  HB3 LEU A  14      29.581  86.294  54.044  1.00 55.57           H
ATOM     60  HG  LEU A  14      29.615  88.404  55.890  1.00 59.26           H
ATOM     61 HD11 LEU A  14      29.327  89.852  54.055  1.00 58.11           H
ATOM     62 HD12 LEU A  14      30.700  89.068  53.914  1.00 58.11           H
ATOM     63 HD13 LEU A  14      29.443  88.618  53.063  1.00 58.11           H
ATOM     64 HD21 LEU A  14      27.407  88.768  55.215  1.00 55.53           H
ATOM     65 HD22 LEU A  14      27.493  87.502  54.263  1.00 55.53           H
ATOM     66 HD23 LEU A  14      27.558  87.317  55.838  1.00 55.53           H
ATOM     67  N   VAL A  15      29.209  83.368  55.316  1.00 42.11           N
ATOM     68  CA  VAL A  15      29.427  82.008  54.827  1.00 44.68           C
ATOM     69  C   VAL A  15      28.419  81.708  53.719  1.00 43.45           C
ATOM     70  O   VAL A  15      27.278  82.188  53.756  1.00 38.14           O
ATOM     71  CB  VAL A  15      29.352  80.967  55.966  1.00 41.60           C
ATOM     72  CG1 VAL A  15      30.435  81.242  56.992  1.00 49.96           C
ATOM     73  CG2 VAL A  15      27.989  80.955  56.634  1.00 38.36           C
ATOM     74  H   VAL A  15      28.390  83.545  55.504  1.00 50.54           H
ATOM     75  HA  VAL A  15      30.319  81.965  54.454  1.00 53.62           H
ATOM     76  HB  VAL A  15      29.507  80.082  55.603  1.00 49.91           H
ATOM     77 HG11 VAL A  15      30.370  80.583  57.701  1.00 59.95           H
ATOM     78 HG12 VAL A  15      31.299  81.178  56.558  1.00 59.95           H
ATOM     79 HG13 VAL A  15      30.310  82.134  57.353  1.00 59.95           H
ATOM     80 HG21 VAL A  15      27.983  80.278  57.326  1.00 46.03           H
ATOM     81 HG22 VAL A  15      27.817  81.829  57.022  1.00 46.03           H
ATOM     82 HG23 VAL A  15      27.308  80.752  55.973  1.00 46.03           H
ATOM     83  N   PRO A  16      28.809  80.967  52.687  1.00 41.66           N
ATOM     84  CA  PRO A  16      27.854  80.604  51.637  1.00 44.06           C
ATOM     85  C   PRO A  16      26.989  79.443  52.096  1.00 38.75           C
ATOM     86  O   PRO A  16      27.440  78.539  52.804  1.00 40.55           O
ATOM     87  CB  PRO A  16      28.764  80.214  50.462  1.00 42.19           C
ATOM     88  CG  PRO A  16      29.948  79.592  51.166  1.00 42.24           C
ATOM     89  CD  PRO A  16      30.158  80.451  52.397  1.00 49.48           C
ATOM     90  HA  PRO A  16      27.297  81.357  51.388  1.00 52.88           H
ATOM     91  HB2 PRO A  16      28.316  79.572  49.891  1.00 50.63           H
ATOM     92  HB3 PRO A  16      29.033  81.002  49.963  1.00 50.63           H
ATOM     93  HG2 PRO A  16      29.733  78.683  51.432  1.00 50.68           H
ATOM     94  HG3 PRO A  16      30.729  79.608  50.594  1.00 50.68           H
ATOM     95  HD2 PRO A  16      30.474  79.913  53.141  1.00 59.38           H
ATOM     96  HD3 PRO A  16      30.766  81.182  52.200  1.00 59.38           H
ATOM     97  N   ARG A  17      25.722  79.496  51.721  1.00 40.35           N
ATOM     98  CA  ARG A  17      24.764  78.484  52.115  1.00 41.58           C
ATOM     99  C   ARG A  17      23.815  78.200  50.959  1.00 41.91           C
ATOM    100  O   ARG A  17      23.538  79.063  50.119  1.00 40.21           O
ATOM    101  CB  ARG A  17      23.954  78.934  53.353  1.00 40.76           C
ATOM    102  CG  ARG A  17      24.812  79.203  54.594  1.00 38.84           C
ATOM    103  CD  ARG A  17      25.376  77.940  55.217  1.00 41.72           C
ATOM    104  NE  ARG A  17      24.294  77.037  55.610  1.00 50.47           N
ATOM    105  CZ  ARG A  17      24.465  75.914  56.299  1.00 47.48           C
ATOM    106  NH1 ARG A  17      25.685  75.550  56.683  1.00 47.07           N
ATOM    107  NH2 ARG A  17      23.407  75.158  56.593  1.00 49.20           N1+
ATOM    108  H   ARG A  17      25.388  80.125  51.243  1.00 48.41           H
ATOM    109  HA  ARG A  17      25.234  77.667  52.341  1.00 49.90           H
ATOM    110  HB2 ARG A  17      23.487  79.756  53.140  1.00 48.91           H
ATOM    111  HB3 ARG A  17      23.312  78.245  53.574  1.00 48.91           H
ATOM    112  HG2 ARG A  17      25.555  79.775  54.354  1.00 46.60           H
ATOM    113  HG3 ARG A  17      24.260  79.637  55.262  1.00 46.60           H
ATOM    114  HD2 ARG A  17      25.936  77.479  54.573  1.00 50.07           H
ATOM    115  HD3 ARG A  17      25.897  78.163  56.005  1.00 50.07           H
ATOM    116  HE  ARG A  17      23.487  77.262  55.408  1.00 60.57           H
ATOM    117 HH11 ARG A  17      26.365  76.041  56.494  1.00 56.48           H
ATOM    118 HH12 ARG A  17      25.792  74.824  57.134  1.00 56.48           H
ATOM    119 HH21 ARG A  17      22.621  75.401  56.334  1.00 59.04           H
ATOM    120 HH22 ARG A  17      23.507  74.429  57.040  1.00 59.04           H
ATOM    121  N   GLY A  18      23.298  76.979  50.940  1.00 43.96           N
ATOM    122  CA  GLY A  18      22.154  76.688  50.100  1.00 49.18           C
ATOM    123  C   GLY A  18      22.478  76.363  48.661  1.00 43.56           C
ATOM    124  O   GLY A  18      21.581  76.383  47.809  1.00 42.40           O
ATOM    125  H   GLY A  18      23.591  76.312  51.399  1.00 52.75           H
ATOM    126  HA2 GLY A  18      21.678  75.933  50.480  1.00 59.01           H
ATOM    127  HA3 GLY A  18      21.556  77.455  50.107  1.00 59.01           H
ATOM    128  N   SER A  19      23.726  76.064  48.354  1.00 42.56           N
ATOM    129  CA  SER A  19      24.055  75.735  46.974  1.00 48.03           C
ATOM    130  C   SER A  19      23.827  74.248  46.692  1.00 47.40           C
ATOM    131  O   SER A  19      23.699  73.419  47.594  1.00 42.11           O
ATOM    132  CB  SER A  19      25.501  76.103  46.664  1.00 41.68           C
ATOM    133  OG  SER A  19      26.331  75.020  46.901  1.00 45.87           O
ATOM    134  H   SER A  19      24.383  76.040  48.906  1.00 51.07           H
ATOM    135  HA  SER A  19      23.481  76.242  46.376  1.00 57.63           H
ATOM    136  HB2 SER A  19      25.585  76.384  45.740  1.00 50.02           H
ATOM    137  HB3 SER A  19      25.779  76.804  47.265  1.00 50.02           H
ATOM    138  HG  SER A  19      27.126  75.243  46.742  1.00 55.04           H
ATOM    139  N   HIS A  20      23.780  73.926  45.405  1.00 46.59           N
ATOM    140  CA  HIS A  20      23.592  72.568  44.926  1.00 46.15           C
ATOM    141  C   HIS A  20      24.411  72.462  43.645  1.00 44.26           C
ATOM    142  O   HIS A  20      24.770  73.477  43.044  1.00 40.03           O
ATOM    143  CB  HIS A  20      22.098  72.284  44.685  1.00 39.18           C
ATOM    144  CG  HIS A  20      21.520  73.108  43.572  1.00 51.34           C
ATOM    145  ND1 HIS A  20      20.992  74.367  43.767  1.00 51.05           N
ATOM    146  CD2 HIS A  20      21.444  72.875  42.237  1.00 45.57           C
ATOM    147  CE1 HIS A  20      20.608  74.872  42.607  1.00 49.74           C
ATOM    148  NE2 HIS A  20      20.872  73.986  41.661  1.00 52.17           N
ATOM    149  H   HIS A  20      23.843  74.504  44.771  1.00 55.91           H
ATOM    150  HA  HIS A  20      23.935  71.934  45.574  1.00 55.38           H
ATOM    151  HB2 HIS A  20      21.603  72.493  45.488  1.00 47.02           H
ATOM    152  HB3 HIS A  20      21.987  71.345  44.470  1.00 47.02           H
ATOM    153  HD2 HIS A  20      21.724  72.105  41.796  1.00 54.69           H
ATOM    154  HE1 HIS A  20      20.213  75.705  42.473  1.00 59.69           H
ATOM    155  HE2 HIS A  20      20.697  74.082  40.824  1.00 62.60           H
ATOM    156  N   MET A  21      24.746  71.239  43.243  1.00 45.29           N
ATOM    157  CA  MET A  21      25.583  71.036  42.064  1.00 43.18           C
ATOM    158  C   MET A  21      24.721  70.885  40.815  1.00 37.81           C
ATOM    159  O   MET A  21      23.632  70.317  40.870  1.00 36.03           O
ATOM    160  CB  MET A  21      26.466  69.805  42.243  1.00 44.93           C
ATOM    161  CG  MET A  21      27.433  69.885  43.418  1.00 43.76           C
ATOM    162  SD  MET A  21      28.583  71.266  43.370  1.00 49.77           S
ATOM    163  CE  MET A  21      29.615  70.934  41.977  1.00 52.50           C
ATOM    164  H   MET A  21      24.504  70.512  43.636  1.00 54.35           H
ATOM    165  HA  MET A  21      26.165  71.804  41.950  1.00 51.82           H
ATOM    166  HB2 MET A  21      25.896  69.035  42.393  1.00 53.91           H
ATOM    167  HB3 MET A  21      26.990  69.678  41.438  1.00 53.91           H
ATOM    168  HG2 MET A  21      26.914  69.964  44.233  1.00 52.51           H
ATOM    169  HG3 MET A  21      27.956  69.070  43.437  1.00 52.51           H
ATOM    170  HE1 MET A  21      30.269  71.646  41.892  1.00 63.00           H
ATOM    171  HE2 MET A  21      30.061  70.083  42.114  1.00 63.00           H
ATOM    172  HE3 MET A  21      29.056  70.904  41.186  1.00 63.00           H
ATOM    173  N   GLU A  22      25.188  71.454  39.707  1.00 33.00           N
ATOM    174  CA  GLU A  22      24.585  71.262  38.392  1.00 33.31           C
ATOM    175  C   GLU A  22      25.683  70.874  37.417  1.00 40.20           C
ATOM    176  O   GLU A  22      26.850  71.236  37.601  1.00 36.12           O
ATOM    177  CB  GLU A  22      23.867  72.520  37.890  1.00 36.40           C
ATOM    178  CG  GLU A  22      22.699  72.901  38.810  1.00 38.79           C
ATOM    179  CD  GLU A  22      21.871  74.091  38.365  1.00 42.71           C
ATOM    180  OE1 GLU A  22      21.071  74.577  39.209  1.00 44.00           O
ATOM    181  OE2 GLU A  22      22.025  74.556  37.219  1.00 39.14           O1-
ATOM    182  H   GLU A  22      25.873  71.974  39.695  1.00 39.61           H
ATOM    183  HA  GLU A  22      23.941  70.539  38.436  1.00 39.97           H
ATOM    184  HB2 GLU A  22      24.495  73.258  37.861  1.00 43.68           H
ATOM    185  HB3 GLU A  22      23.513  72.348  37.002  1.00 43.68           H
ATOM    186  HG2 GLU A  22      22.105  72.141  38.902  1.00 46.54           H
ATOM    187  HG3 GLU A  22      23.072  73.125  39.677  1.00 46.54           H
ATOM    188  N   HIS A  23      25.314  70.131  36.378  1.00 36.04           N
ATOM    189  CA  HIS A  23      26.293  69.727  35.385  1.00 34.68           C
ATOM    190  C   HIS A  23      26.236  70.705  34.210  1.00 31.14           C
ATOM    191  O   HIS A  23      25.260  70.727  33.437  1.00 30.59           O
ATOM    192  CB  HIS A  23      26.097  68.287  34.916  1.00 37.31           C
ATOM    193  CG  HIS A  23      27.247  67.841  34.064  1.00 51.77           C
ATOM    194  ND1 HIS A  23      27.282  68.046  32.698  1.00 53.98           N
ATOM    195  CD2 HIS A  23      28.459  67.322  34.395  1.00 51.08           C
ATOM    196  CE1 HIS A  23      28.439  67.624  32.216  1.00 51.17           C
ATOM    197  NE2 HIS A  23      29.175  67.189  33.223  1.00 51.76           N
ATOM    198  H   HIS A  23      24.512  69.854  36.228  1.00 43.25           H
ATOM    199  HA  HIS A  23      27.182  69.798  35.770  1.00 41.61           H
ATOM    200  HB2 HIS A  23      25.277  68.229  34.397  1.00 44.77           H
ATOM    201  HB3 HIS A  23      26.035  67.696  35.689  1.00 44.77           H
ATOM    202  HD2 HIS A  23      28.747  67.087  35.247  1.00 61.29           H
ATOM    203  HE1 HIS A  23      28.689  67.635  31.319  1.00 61.41           H
ATOM    204  HE2 HIS A  23      29.964  66.853  33.152  1.00 62.11           H
ATOM    205  N   ALA A  24      27.281  71.499  34.085  1.00 29.35           N
ATOM    206  CA  ALA A  24      27.417  72.469  33.018  1.00 31.37           C
ATOM    207  C   ALA A  24      28.142  71.839  31.839  1.00 32.39           C
ATOM    208  O   ALA A  24      29.108  71.087  32.012  1.00 32.41           O
ATOM    209  CB  ALA A  24      28.195  73.696  33.490  1.00 31.58           C
ATOM    210  H   ALA A  24      27.950  71.485  34.624  1.00 35.22           H
ATOM    211  HA  ALA A  24      26.538  72.758  32.728  1.00 37.64           H
ATOM    212  HB1 ALA A  24      28.233  74.352  32.779  1.00 37.90           H
ATOM    213  HB2 ALA A  24      27.734  74.060  34.261  1.00 37.90           H
ATOM    214  HB3 ALA A  24      29.092  73.426  33.739  1.00 37.90           H
ATOM    215  N   PHE A  25      27.690  72.189  30.647  1.00 32.57           N
ATOM    216  CA  PHE A  25      28.187  71.583  29.416  1.00 31.39           C
ATOM    217  C   PHE A  25      27.817  72.473  28.247  1.00 32.73           C
ATOM    218  O   PHE A  25      26.716  73.026  28.202  1.00 33.09           O
ATOM    219  CB  PHE A  25      27.571  70.189  29.253  1.00 31.41           C
ATOM    220  CG  PHE A  25      28.240  69.318  28.220  1.00 27.71           C
ATOM    221  CD1 PHE A  25      27.502  68.739  27.188  1.00 28.38           C
ATOM    222  CD2 PHE A  25      29.595  69.042  28.293  1.00 36.93           C
ATOM    223  CE1 PHE A  25      28.105  67.921  26.244  1.00 32.72           C
ATOM    224  CE2 PHE A  25      30.195  68.223  27.337  1.00 41.50           C
ATOM    225  CZ  PHE A  25      29.434  67.664  26.326  1.00 31.62           C
ATOM    226  H   PHE A  25      27.077  72.775  30.527  1.00 39.09           H
ATOM    227  HA  PHE A  25      29.152  71.510  29.451  1.00 37.67           H
ATOM    228  HB2 PHE A  25      27.625  69.732  30.105  1.00 37.70           H
ATOM    229  HB3 PHE A  25      26.643  70.300  28.995  1.00 37.70           H
ATOM    230  HD1 PHE A  25      26.590  68.905  27.124  1.00 34.06           H
ATOM    231  HD2 PHE A  25      30.109  69.409  28.974  1.00 44.31           H
ATOM    232  HE1 PHE A  25      27.604  67.547  25.557  1.00 39.26           H
ATOM    233  HE2 PHE A  25      31.105  68.042  27.387  1.00 49.80           H
ATOM    234  HZ  PHE A  25      29.832  67.121  25.687  1.00 37.95           H
ATOM    235  N   THR A  26      28.739  72.593  27.294  1.00 28.35           N
ATOM    236  CA  THR A  26      28.499  73.255  26.025  1.00 30.84           C
ATOM    237  C   THR A  26      28.603  72.208  24.916  1.00 35.37           C
ATOM    238  O   THR A  26      29.707  71.906  24.441  1.00 29.75           O
ATOM    239  CB  THR A  26      29.523  74.367  25.834  1.00 30.37           C
ATOM    240  OG1 THR A  26      29.560  75.184  27.022  1.00 33.87           O
ATOM    241  CG2 THR A  26      29.194  75.200  24.616  1.00 32.89           C
ATOM    242  H   THR A  26      29.540  72.293  27.366  1.00 34.02           H
ATOM    243  HA  THR A  26      27.612  73.651  26.020  1.00 37.01           H
ATOM    244  HB  THR A  26      30.395  73.967  25.695  1.00 36.44           H
ATOM    245  HG1 THR A  26      30.166  75.757  26.966  1.00 40.65           H
ATOM    246 HG21 THR A  26      29.882  75.871  24.491  1.00 39.46           H
ATOM    247 HG22 THR A  26      29.156  74.641  23.826  1.00 39.46           H
ATOM    248 HG23 THR A  26      28.337  75.639  24.735  1.00 39.46           H
ATOM    249  N   PRO A  27      27.490  71.627  24.472  1.00 28.00           N
ATOM    250  CA  PRO A  27      27.571  70.497  23.537  1.00 29.90           C
ATOM    251  C   PRO A  27      28.324  70.773  22.242  1.00 29.74           C
ATOM    252  O   PRO A  27      29.028  69.876  21.765  1.00 30.27           O
ATOM    253  CB  PRO A  27      26.089  70.187  23.264  1.00 31.45           C
ATOM    254  CG  PRO A  27      25.373  70.667  24.429  1.00 32.47           C
ATOM    255  CD  PRO A  27      26.098  71.895  24.866  1.00 31.06           C
ATOM    256  HA  PRO A  27      27.970  69.733  23.984  1.00 35.88           H
ATOM    257  HB2 PRO A  27      25.799  70.663  22.471  1.00 37.74           H
ATOM    258  HB3 PRO A  27      25.956  69.231  23.161  1.00 37.74           H
ATOM    259  HG2 PRO A  27      24.455  70.873  24.192  1.00 38.96           H
ATOM    260  HG3 PRO A  27      25.403  69.992  25.125  1.00 38.96           H
ATOM    261  HD2 PRO A  27      25.751  72.671  24.398  1.00 37.27           H
ATOM    262  HD3 PRO A  27      26.034  71.996  25.829  1.00 37.27           H
ATOM    263  N   LEU A  28      28.182  71.951  21.622  1.00 25.70           N
ATOM    264  CA  LEU A  28      28.808  72.172  20.323  1.00 27.03           C
ATOM    265  C   LEU A  28      30.152  72.871  20.410  1.00 26.27           C
ATOM    266  O   LEU A  28      30.688  73.284  19.373  1.00 32.22           O
ATOM    267  CB  LEU A  28      27.873  72.971  19.415  1.00 29.00           C
ATOM    268  CG  LEU A  28      26.559  72.265  19.136  1.00 31.79           C
ATOM    269  CD1 LEU A  28      25.742  73.093  18.206  1.00 33.89           C
ATOM    270  CD2 LEU A  28      26.759  70.871  18.559  1.00 30.52           C
ATOM    271  H   LEU A  28      27.738  72.621  21.923  1.00 30.84           H
ATOM    272  HA  LEU A  28      28.974  71.317  19.902  1.00 32.44           H
ATOM    273  HB2 LEU A  28      27.669  73.821  19.836  1.00 34.80           H
ATOM    274  HB3 LEU A  28      28.307  73.126  18.563  1.00 34.80           H
ATOM    275  HG  LEU A  28      26.074  72.178  19.971  1.00 38.15           H
ATOM    276 HD11 LEU A  28      24.907  72.631  18.036  1.00 40.67           H
ATOM    277 HD12 LEU A  28      25.571  73.954  18.621  1.00 40.67           H
ATOM    278 HD13 LEU A  28      26.237  73.213  17.379  1.00 40.67           H
ATOM    279 HD21 LEU A  28      25.886  70.487  18.388  1.00 36.62           H
ATOM    280 HD22 LEU A  28      27.261  70.931  17.731  1.00 36.62           H
ATOM    281 HD23 LEU A  28      27.233  70.329  19.203  1.00 36.62           H
ATOM    282  N   GLU A  29      30.724  72.986  21.603  1.00 30.86           N
ATOM    283  CA  GLU A  29      32.011  73.667  21.735  1.00 34.96           C
ATOM    284  C   GLU A  29      33.092  73.042  20.864  1.00 37.64           C
ATOM    285  O   GLU A  29      33.876  73.802  20.264  1.00 38.21           O
ATOM    286  CB  GLU A  29      32.464  73.683  23.200  1.00 32.81           C
ATOM    287  CG  GLU A  29      33.705  74.568  23.437  1.00 40.59           C
ATOM    288  CD  GLU A  29      34.113  74.593  24.911  1.00 48.19           C
ATOM    289  OE1 GLU A  29      33.408  73.956  25.741  1.00 49.26           O
ATOM    290  OE2 GLU A  29      35.141  75.234  25.236  1.00 44.67           O1-
ATOM    291  H   GLU A  29      30.398  72.675  22.338  1.00 37.03           H
ATOM    292  HA  GLU A  29      31.905  74.591  21.450  1.00 41.95           H
ATOM    293  HB2 GLU A  29      31.744  74.027  23.752  1.00 39.37           H
ATOM    294  HB3 GLU A  29      32.674  72.779  23.478  1.00 39.37           H
ATOM    295  HG2 GLU A  29      34.450  74.220  22.923  1.00 48.71           H
ATOM    296  HG3 GLU A  29      33.512  75.476  23.158  1.00 48.71           H
ATOM    297  N   PRO A  30      33.164  71.720  20.709  1.00 33.47           N
ATOM    298  CA  PRO A  30      34.201  71.141  19.838  1.00 33.49           C
ATOM    299  C   PRO A  30      34.118  71.609  18.403  1.00 35.34           C
ATOM    300  O   PRO A  30      35.123  71.551  17.688  1.00 38.21           O
ATOM    301  CB  PRO A  30      33.947  69.639  19.943  1.00 37.29           C
ATOM    302  CG  PRO A  30      33.117  69.447  21.205  1.00 38.34           C
ATOM    303  CD  PRO A  30      32.289  70.686  21.295  1.00 29.93           C
ATOM    304  HA  PRO A  30      35.081  71.336  20.190  1.00 40.19           H
ATOM    305  HB2 PRO A  30      33.455  69.350  19.160  1.00 44.75           H
ATOM    306  HB3 PRO A  30      34.797  69.180  20.011  1.00 44.75           H
ATOM    307  HG2 PRO A  30      32.564  68.655  21.122  1.00 46.01           H
ATOM    308  HG3 PRO A  30      33.698  69.374  21.974  1.00 46.01           H
ATOM    309  HD2 PRO A  30      31.476  70.587  20.777  1.00 35.91           H
ATOM    310  HD3 PRO A  30      32.094  70.893  22.222  1.00 35.91           H
ATOM    311  N   LEU A  31      32.967  72.101  17.953  1.00 31.42           N
ATOM    312  CA  LEU A  31      32.845  72.560  16.586  1.00 33.75           C
ATOM    313  C   LEU A  31      33.441  73.946  16.382  1.00 42.17           C
ATOM    314  O   LEU A  31      33.579  74.372  15.241  1.00 38.82           O
ATOM    315  CB  LEU A  31      31.382  72.555  16.141  1.00 33.32           C
ATOM    316  CG  LEU A  31      30.680  71.179  16.284  1.00 37.04           C
ATOM    317  CD1 LEU A  31      29.256  71.224  15.769  1.00 33.51           C
ATOM    318  CD2 LEU A  31      31.437  70.059  15.602  1.00 34.34           C
ATOM    319  H   LEU A  31      32.250  72.186  18.422  1.00 37.71           H
ATOM    320  HA  LEU A  31      33.332  71.950  16.014  1.00 40.50           H
ATOM    321  HB2 LEU A  31      30.893  73.199  16.678  1.00 39.98           H
ATOM    322  HB3 LEU A  31      31.336  72.820  15.208  1.00 39.98           H
ATOM    323  HG  LEU A  31      30.645  70.956  17.227  1.00 44.45           H
ATOM    324 HD11 LEU A  31      28.850  70.352  15.883  1.00 40.21           H
ATOM    325 HD12 LEU A  31      28.753  71.893  16.260  1.00 40.21           H
ATOM    326 HD13 LEU A  31      29.278  71.451  14.827  1.00 40.21           H
ATOM    327 HD21 LEU A  31      30.919  69.242  15.684  1.00 41.21           H
ATOM    328 HD22 LEU A  31      31.550  70.284  14.665  1.00 41.21           H
ATOM    329 HD23 LEU A  31      32.301  69.947  16.025  1.00 41.21           H
ATOM    330  N   LEU A  32      33.835  74.627  17.427  1.00 44.92           N
ATOM    331  CA  LEU A  32      34.287  75.993  17.257  1.00 44.77           C
ATOM    332  C   LEU A  32      35.729  76.044  16.755  1.00 44.77           C
ATOM    333  O   LEU A  32      36.542  75.192  17.114  1.00 46.47           O
ATOM    334  CB  LEU A  32      34.189  76.749  18.571  1.00 37.40           C
ATOM    335  CG  LEU A  32      32.760  77.113  18.972  1.00 37.06           C
ATOM    336  CD1 LEU A  32      32.724  77.700  20.379  1.00 40.38           C
ATOM    337  CD2 LEU A  32      32.153  78.082  17.978  1.00 42.26           C
ATOM    338  H   LEU A  32      33.859  74.334  18.235  1.00 53.91           H
ATOM    339  HA  LEU A  32      33.708  76.408  16.606  1.00 53.72           H
ATOM    340  HB2 LEU A  32      34.557  76.190  19.272  1.00 44.88           H
ATOM    341  HB3 LEU A  32      34.702  77.567  18.497  1.00 44.88           H
ATOM    342  HG  LEU A  32      32.223  76.305  18.969  1.00 44.47           H
ATOM    343 HD11 LEU A  32      31.806  77.902  20.622  1.00 48.45           H
ATOM    344 HD12 LEU A  32      33.102  77.055  20.999  1.00 48.45           H
ATOM    345 HD13 LEU A  32      33.250  78.513  20.389  1.00 48.45           H
ATOM    346 HD21 LEU A  32      31.284  78.362  18.301  1.00 50.71           H
ATOM    347 HD22 LEU A  32      32.735  78.853  17.899  1.00 50.71           H
ATOM    348 HD23 LEU A  32      32.058  77.646  17.116  1.00 50.71           H
ATOM    349  N   PRO A  33      36.067  77.063  15.954  1.00 45.39           N
ATOM    350  CA  PRO A  33      37.437  77.149  15.404  1.00 54.12           C
ATOM    351  C   PRO A  33      38.498  77.273  16.467  1.00 53.82           C
ATOM    352  O   PRO A  33      39.542  76.612  16.388  1.00 61.13           O
ATOM    353  CB  PRO A  33      37.380  78.410  14.536  1.00 56.13           C
ATOM    354  CG  PRO A  33      35.920  78.598  14.219  1.00 53.06           C
ATOM    355  CD  PRO A  33      35.224  78.170  15.475  1.00 46.80           C
ATOM    356  HA  PRO A  33      37.633  76.388  14.837  1.00 64.95           H
ATOM    357  HB2 PRO A  33      37.713  79.162  15.052  1.00 67.36           H
ATOM    358  HB3 PRO A  33      37.902  78.282  13.729  1.00 67.36           H
ATOM    359  HG2 PRO A  33      35.735  79.528  14.014  1.00 63.67           H
ATOM    360  HG3 PRO A  33      35.671  78.023  13.476  1.00 63.67           H
ATOM    361  HD2 PRO A  33      35.213  78.890  16.123  1.00 56.16           H
ATOM    362  HD3 PRO A  33      34.329  77.866  15.259  1.00 56.16           H
ATOM    363  N   THR A  34      38.240  78.101  17.475  1.00 57.66           N
ATOM    364  CA  THR A  34      39.170  78.371  18.557  1.00 58.82           C
ATOM    365  C   THR A  34      38.778  77.595  19.807  1.00 58.66           C
ATOM    366  O   THR A  34      37.802  76.844  19.842  1.00 61.39           O
ATOM    367  CB  THR A  34      39.212  79.871  18.867  1.00 60.63           C
ATOM    368  OG1 THR A  34      37.936  80.297  19.373  1.00 61.30           O
ATOM    369  CG2 THR A  34      39.546  80.664  17.613  1.00 62.47           C
ATOM    370  H   THR A  34      37.503  78.540  17.546  1.00 69.19           H
ATOM    371  HA  THR A  34      40.061  78.086  18.299  1.00 70.59           H
ATOM    372  HB  THR A  34      39.898  80.050  19.531  1.00 72.76           H
ATOM    373  HG1 THR A  34      37.967  81.115  19.571  1.00 73.56           H
ATOM    374 HG21 THR A  34      39.611  81.608  17.830  1.00 74.96           H
ATOM    375 HG22 THR A  34      40.392  80.366  17.244  1.00 74.96           H
ATOM    376 HG23 THR A  34      38.850  80.542  16.947  1.00 74.96           H
ATOM    377  N   GLY A  35      39.539  77.809  20.862  1.00 61.62           N
ATOM    378  CA  GLY A  35      39.272  77.178  22.135  1.00 66.09           C
ATOM    379  C   GLY A  35      40.315  76.124  22.458  1.00 67.15           C
ATOM    380  O   GLY A  35      41.078  75.671  21.603  1.00 63.04           O
ATOM    381  H   GLY A  35      40.233  78.318  20.861  1.00 73.94           H
ATOM    382  HA2 GLY A  35      39.277  77.848  22.837  1.00 79.31           H
ATOM    383  HA3 GLY A  35      38.398  76.757  22.116  1.00 79.31           H
ATOM    384  N   ASN A  36      40.314  75.729  23.735  1.00 64.64           N
ATOM    385  CA  ASN A  36      41.306  74.813  24.290  1.00 65.72           C
ATOM    386  C   ASN A  36      40.661  73.536  24.835  1.00 61.34           C
ATOM    387  O   ASN A  36      41.229  72.863  25.698  1.00 61.29           O
ATOM    388  CB  ASN A  36      42.120  75.528  25.376  1.00 67.38           C
ATOM    389  CG  ASN A  36      42.742  76.832  24.871  1.00 71.42           C
ATOM    390  OD1 ASN A  36      43.257  76.894  23.750  1.00 72.77           O
ATOM    391  ND2 ASN A  36      42.677  77.883  25.687  1.00 74.36           N
ATOM    392  H   ASN A  36      39.733  75.990  24.314  1.00 77.57           H
ATOM    393  HA  ASN A  36      41.920  74.552  23.586  1.00 78.87           H
ATOM    394  HB2 ASN A  36      41.545  75.737  26.130  1.00 80.85           H
ATOM    395  HB3 ASN A  36      42.844  74.948  25.664  1.00 80.85           H
ATOM    396 HD21 ASN A  36      43.008  78.639  25.443  1.00 89.23           H
ATOM    397 HD22 ASN A  36      42.303  77.806  26.458  1.00 89.23           H
ATOM    398  N   LEU A  37      39.483  73.178  24.323  1.00 59.62           N
ATOM    399  CA  LEU A  37      38.765  72.002  24.816  1.00 59.47           C
ATOM    400  C   LEU A  37      39.599  70.732  24.653  1.00 49.83           C
ATOM    401  O   LEU A  37      40.261  70.534  23.634  1.00 51.11           O
ATOM    402  CB  LEU A  37      37.441  71.861  24.065  1.00 56.43           C
ATOM    403  CG  LEU A  37      36.481  70.789  24.568  1.00 56.59           C
ATOM    404  CD1 LEU A  37      35.936  71.140  25.948  1.00 49.27           C
ATOM    405  CD2 LEU A  37      35.360  70.610  23.527  1.00 51.23           C
ATOM    406  H   LEU A  37      39.079  73.597  23.689  1.00 71.54           H
ATOM    407  HA  LEU A  37      38.569  72.117  25.759  1.00 71.36           H
ATOM    408  HB2 LEU A  37      36.975  72.709  24.110  1.00 67.71           H
ATOM    409  HB3 LEU A  37      37.635  71.652  23.137  1.00 67.71           H
ATOM    410  HG  LEU A  37      36.957  69.947  24.642  1.00 67.91           H
ATOM    411 HD11 LEU A  37      35.330  70.440  26.234  1.00 59.12           H
ATOM    412 HD12 LEU A  37      36.678  71.201  26.569  1.00 59.12           H
ATOM    413 HD13 LEU A  37      35.468  71.987  25.905  1.00 59.12           H
ATOM    414 HD21 LEU A  37      34.752  69.920  23.833  1.00 61.47           H
ATOM    415 HD22 LEU A  37      34.886  71.450  23.427  1.00 61.47           H
ATOM    416 HD23 LEU A  37      35.754  70.354  22.678  1.00 61.47           H
ATOM    417  N   LYS A  38      39.560  69.866  25.666  1.00 44.74           N
ATOM    418  CA  LYS A  38      40.276  68.592  25.647  1.00 42.94           C
ATOM    419  C   LYS A  38      39.294  67.475  25.298  1.00 42.08           C
ATOM    420  O   LYS A  38      38.391  67.160  26.080  1.00 40.69           O
ATOM    421  CB  LYS A  38      40.941  68.329  26.993  1.00 45.41           C
ATOM    422  CG  LYS A  38      41.965  69.410  27.388  1.00 55.43           C
ATOM    423  CD  LYS A  38      43.126  69.466  26.378  1.00 63.59           C
ATOM    424  CE  LYS A  38      44.423  70.116  26.952  1.00 63.95           C
ATOM    425  NZ  LYS A  38      45.648  69.764  26.118  1.00 65.39           N1+
ATOM    426  H   LYS A  38      39.129  70.005  26.398  1.00 53.69           H
ATOM    427  HA  LYS A  38      40.964  68.619  24.964  1.00 51.53           H
ATOM    428  HB2 LYS A  38      40.255  68.310  27.678  1.00 54.49           H
ATOM    429  HB3 LYS A  38      41.394  67.472  26.968  1.00 54.49           H
ATOM    430  HG2 LYS A  38      41.532  70.278  27.400  1.00 66.52           H
ATOM    431  HG3 LYS A  38      42.331  69.202  28.263  1.00 66.52           H
ATOM    432  HD2 LYS A  38      43.349  68.556  26.121  1.00 76.31           H
ATOM    433  HD3 LYS A  38      42.846  69.970  25.597  1.00 76.31           H
ATOM    434  HE2 LYS A  38      44.323  71.082  26.954  1.00 76.74           H
ATOM    435  HE3 LYS A  38      44.576  69.797  27.856  1.00 76.74           H
ATOM    436  HZ1 LYS A  38      46.366  70.191  26.427  1.00 78.47           H
ATOM    437  HZ2 LYS A  38      45.803  68.888  26.139  1.00 78.47           H
ATOM    438  HZ3 LYS A  38      45.515  70.010  25.271  1.00 78.47           H
ATOM    439  N   TYR A  39      39.481  66.858  24.138  1.00 37.51           N
ATOM    440  CA  TYR A  39      38.520  65.858  23.697  1.00 41.15           C
ATOM    441  C   TYR A  39      39.190  64.782  22.854  1.00 35.13           C
ATOM    442  O   TYR A  39      40.245  64.981  22.246  1.00 33.18           O
ATOM    443  CB  TYR A  39      37.367  66.501  22.902  1.00 33.39           C
ATOM    444  CG  TYR A  39      37.754  67.089  21.561  1.00 33.29           C
ATOM    445  CD1 TYR A  39      37.603  66.365  20.375  1.00 35.25           C
ATOM    446  CD2 TYR A  39      38.263  68.370  21.474  1.00 36.71           C
ATOM    447  CE1 TYR A  39      37.947  66.911  19.173  1.00 35.26           C
ATOM    448  CE2 TYR A  39      38.599  68.914  20.293  1.00 37.99           C
ATOM    449  CZ  TYR A  39      38.460  68.191  19.138  1.00 38.41           C
ATOM    450  OH  TYR A  39      38.823  68.779  17.953  1.00 37.23           O
ATOM    451  H   TYR A  39      40.140  66.997  23.601  1.00 45.02           H
ATOM    452  HA  TYR A  39      38.139  65.423  24.474  1.00 49.38           H
ATOM    453  HB2 TYR A  39      36.689  65.828  22.744  1.00 40.06           H
ATOM    454  HB3 TYR A  39      36.995  67.219  23.436  1.00 40.06           H
ATOM    455  HD1 TYR A  39      37.263  65.499  20.404  1.00 42.30           H
ATOM    456  HD2 TYR A  39      38.371  68.871  22.249  1.00 44.06           H
ATOM    457  HE1 TYR A  39      37.849  66.420  18.390  1.00 42.32           H
ATOM    458  HE2 TYR A  39      38.945  69.776  20.261  1.00 45.58           H
ATOM    459  HH  TYR A  39      39.068  68.195  17.403  1.00 44.68           H
ATOM    460  N   CYS A  40      38.543  63.631  22.836  1.00 31.08           N
ATOM    461  CA  CYS A  40      38.899  62.536  21.959  1.00 31.77           C
ATOM    462  C   CYS A  40      37.859  62.418  20.856  1.00 33.14           C
ATOM    463  O   CYS A  40      36.731  62.911  20.974  1.00 28.46           O
ATOM    464  CB  CYS A  40      39.003  61.253  22.761  1.00 30.04           C
ATOM    465  SG  CYS A  40      40.393  61.298  23.916  1.00 36.62           S
ATOM    466  H   CYS A  40      37.874  63.450  23.347  1.00 37.30           H
ATOM    467  HA  CYS A  40      39.762  62.716  21.554  1.00 38.13           H
ATOM    468  HB2 CYS A  40      38.190  61.129  23.275  1.00 36.05           H
ATOM    469  HB3 CYS A  40      39.138  60.508  22.157  1.00 36.05           H
ATOM    470  HG  CYS A  40      40.362  60.285  24.558  1.00 43.94           H
ATOM    471  N   LEU A  41      38.246  61.747  19.781  1.00 31.09           N
ATOM    472  CA  LEU A  41      37.417  61.634  18.586  1.00 32.94           C
ATOM    473  C   LEU A  41      37.284  60.168  18.231  1.00 33.17           C
ATOM    474  O   LEU A  41      38.293  59.460  18.143  1.00 29.84           O
ATOM    475  CB  LEU A  41      38.022  62.426  17.412  1.00 31.83           C
ATOM    476  CG  LEU A  41      37.199  62.532  16.151  1.00 29.98           C
ATOM    477  CD1 LEU A  41      35.908  63.302  16.408  1.00 31.29           C
ATOM    478  CD2 LEU A  41      38.013  63.212  15.071  1.00 37.57           C
ATOM    479  H   LEU A  41      39.000  61.340  19.723  1.00 37.30           H
ATOM    480  HA  LEU A  41      36.528  61.978  18.772  1.00 39.53           H
ATOM    481  HB2 LEU A  41      38.217  63.329  17.705  1.00 38.20           H
ATOM    482  HB3 LEU A  41      38.846  61.985  17.160  1.00 38.20           H
ATOM    483  HG  LEU A  41      36.960  61.642  15.844  1.00 35.97           H
ATOM    484 HD11 LEU A  41      35.415  63.379  15.577  1.00 37.55           H
ATOM    485 HD12 LEU A  41      35.379  62.824  17.068  1.00 37.55           H
ATOM    486 HD13 LEU A  41      36.137  64.189  16.735  1.00 37.55           H
ATOM    487 HD21 LEU A  41      37.469  63.287  14.271  1.00 45.08           H
ATOM    488 HD22 LEU A  41      38.277  64.094  15.371  1.00 45.08           H
ATOM    489 HD23 LEU A  41      38.798  62.672  14.891  1.00 45.08           H
ATOM    490  N   VAL A  42      36.043  59.695  18.115  1.00 28.00           N
ATOM    491  CA  VAL A  42      35.738  58.313  17.760  1.00 27.26           C
ATOM    492  C   VAL A  42      34.983  58.316  16.428  1.00 27.28           C
ATOM    493  O   VAL A  42      33.979  59.017  16.282  1.00 27.76           O
ATOM    494  CB  VAL A  42      34.915  57.611  18.851  1.00 27.06           C
ATOM    495  CG1 VAL A  42      34.472  56.198  18.412  1.00 26.68           C
ATOM    496  CG2 VAL A  42      35.679  57.516  20.153  1.00 27.54           C
ATOM    497  H   VAL A  42      35.345  60.172  18.252  1.00 33.60           H
ATOM    498  HA  VAL A  42      36.566  57.820  17.643  1.00 32.71           H
ATOM    499  HB  VAL A  42      34.112  58.135  19.004  1.00 32.48           H
ATOM    500 HG11 VAL A  42      33.945  55.797  19.119  1.00 32.01           H
ATOM    501 HG12 VAL A  42      33.948  56.255  17.597  1.00 32.01           H
ATOM    502 HG13 VAL A  42      35.268  55.666  18.253  1.00 32.01           H
ATOM    503 HG21 VAL A  42      35.115  57.091  20.816  1.00 33.05           H
ATOM    504 HG22 VAL A  42      36.475  56.983  20.009  1.00 33.05           H
ATOM    505 HG23 VAL A  42      35.925  58.408  20.446  1.00 33.05           H
ATOM    506  N   VAL A  43      35.479  57.567  15.450  1.00 25.17           N
ATOM    507  CA  VAL A  43      34.863  57.525  14.115  1.00 25.05           C
ATOM    508  C   VAL A  43      34.172  56.191  13.956  1.00 26.41           C
ATOM    509  O   VAL A  43      34.828  55.134  13.939  1.00 27.51           O
ATOM    510  CB  VAL A  43      35.899  57.748  13.000  1.00 26.13           C
ATOM    511  CG1 VAL A  43      35.222  57.684  11.610  1.00 32.17           C
ATOM    512  CG2 VAL A  43      36.604  59.081  13.215  1.00 26.22           C
ATOM    513  H   VAL A  43      36.170  57.064  15.530  1.00 30.20           H
ATOM    514  HA  VAL A  43      34.180  58.209  14.039  1.00 30.06           H
ATOM    515  HB  VAL A  43      36.569  57.048  13.050  1.00 31.35           H
ATOM    516 HG11 VAL A  43      35.891  57.873  10.932  1.00 38.60           H
ATOM    517 HG12 VAL A  43      34.850  56.798  11.466  1.00 38.60           H
ATOM    518 HG13 VAL A  43      34.515  58.348  11.567  1.00 38.60           H
ATOM    519 HG21 VAL A  43      37.293  59.179  12.540  1.00 31.46           H
ATOM    520 HG22 VAL A  43      35.956  59.798  13.124  1.00 31.46           H
ATOM    521 HG23 VAL A  43      37.000  59.100  14.098  1.00 31.46           H
ATOM    522  N   LEU A  44      32.851  56.240  13.816  1.00 25.75           N
ATOM    523  CA  LEU A  44      32.068  55.041  13.616  1.00 24.23           C
ATOM    524  C   LEU A  44      31.862  54.758  12.117  1.00 24.51           C
ATOM    525  O   LEU A  44      32.271  55.522  11.247  1.00 25.64           O
ATOM    526  CB  LEU A  44      30.734  55.153  14.334  1.00 27.69           C
ATOM    527  CG  LEU A  44      30.801  55.391  15.855  1.00 28.65           C
ATOM    528  CD1 LEU A  44      29.390  55.429  16.424  1.00 25.72           C
ATOM    529  CD2 LEU A  44      31.601  54.311  16.556  1.00 28.62           C
ATOM    530  H   LEU A  44      32.395  56.966  13.831  1.00 30.90           H
ATOM    531  HA  LEU A  44      32.549  54.292  13.999  1.00 29.08           H
ATOM    532  HB2 LEU A  44      30.247  55.893  13.941  1.00 33.23           H
ATOM    533  HB3 LEU A  44      30.247  54.328  14.186  1.00 33.23           H
ATOM    534  HG  LEU A  44      31.237  56.240  16.025  1.00 34.38           H
ATOM    535 HD11 LEU A  44      29.435  55.553  17.383  1.00 30.87           H
ATOM    536 HD12 LEU A  44      28.907  56.162  16.015  1.00 30.87           H
ATOM    537 HD13 LEU A  44      28.942  54.594  16.227  1.00 30.87           H
ATOM    538 HD21 LEU A  44      31.595  54.486  17.509  1.00 34.35           H
ATOM    539 HD22 LEU A  44      31.196  53.446  16.379  1.00 34.35           H
ATOM    540 HD23 LEU A  44      32.513  54.335  16.226  1.00 34.35           H
ATOM    541  N   ASN A  45      31.186  53.648  11.830  1.00 26.23           N
ATOM    542  CA  ASN A  45      30.987  53.143  10.466  1.00 26.41           C
ATOM    543  C   ASN A  45      29.797  53.819   9.782  1.00 30.43           C
ATOM    544  O   ASN A  45      28.750  53.217   9.516  1.00 28.24           O
ATOM    545  CB  ASN A  45      30.775  51.646  10.483  1.00 31.78           C
ATOM    546  CG  ASN A  45      30.802  51.077   9.115  1.00 29.57           C
ATOM    547  OD1 ASN A  45      31.487  51.622   8.213  1.00 28.89           O
ATOM    548  ND2 ASN A  45      30.048  50.007   8.915  1.00 27.63           N
ATOM    549  H   ASN A  45      30.819  53.150  12.431  1.00 31.48           H
ATOM    550  HA  ASN A  45      31.784  53.332   9.949  1.00 31.69           H
ATOM    551  HB2 ASN A  45      31.473  51.217  11.001  1.00 38.14           H
ATOM    552  HB3 ASN A  45      29.910  51.457  10.876  1.00 38.14           H
ATOM    553 HD21 ASN A  45      30.035  49.632   8.142  1.00 33.15           H
ATOM    554 HD22 ASN A  45      29.569  49.690   9.557  1.00 33.15           H
ATOM    555  N   GLN A  46      30.000  55.082   9.459  1.00 28.91           N
ATOM    556  CA  GLN A  46      29.062  55.885   8.716  1.00 32.37           C
ATOM    557  C   GLN A  46      29.859  56.836   7.834  1.00 32.80           C
ATOM    558  O   GLN A  46      31.000  57.197   8.169  1.00 30.01           O
ATOM    559  CB  GLN A  46      28.125  56.680   9.649  1.00 31.90           C
ATOM    560  CG  GLN A  46      26.899  55.890  10.181  1.00 29.46           C
ATOM    561  CD  GLN A  46      25.900  55.583   9.049  1.00 38.59           C
ATOM    562  OE1 GLN A  46      25.226  56.487   8.523  1.00 36.07           O
ATOM    563  NE2 GLN A  46      25.844  54.325   8.636  1.00 37.89           N
ATOM    564  H   GLN A  46      30.718  55.511   9.662  1.00 34.70           H
ATOM    565  HA  GLN A  46      28.525  55.300   8.160  1.00 38.85           H
ATOM    566  HB2 GLN A  46      28.636  56.987  10.414  1.00 38.28           H
ATOM    567  HB3 GLN A  46      27.784  57.444   9.157  1.00 38.28           H
ATOM    568  HG2 GLN A  46      27.191  55.054  10.580  1.00 35.35           H
ATOM    569  HG3 GLN A  46      26.443  56.421  10.853  1.00 35.35           H
ATOM    570 HE21 GLN A  46      26.202  53.703   9.112  1.00 45.46           H
ATOM    571 HE22 GLN A  46      25.440  54.134   7.903  1.00 45.46           H
ATOM    572  N   PRO A  47      29.282  57.265   6.707  1.00 30.36           N
ATOM    573  CA  PRO A  47      29.920  58.311   5.907  1.00 31.32           C
ATOM    574  C   PRO A  47      30.276  59.492   6.788  1.00 36.16           C
ATOM    575  O   PRO A  47      29.486  59.920   7.651  1.00 31.39           O
ATOM    576  CB  PRO A  47      28.863  58.670   4.853  1.00 31.34           C
ATOM    577  CG  PRO A  47      27.959  57.478   4.760  1.00 37.76           C
ATOM    578  CD  PRO A  47      27.963  56.887   6.188  1.00 32.06           C
ATOM    579  HA  PRO A  47      30.722  57.981   5.471  1.00 37.58           H
ATOM    580  HB2 PRO A  47      28.363  59.447   5.146  1.00 37.61           H
ATOM    581  HB3 PRO A  47      29.288  58.848   4.002  1.00 37.61           H
ATOM    582  HG2 PRO A  47      27.069  57.757   4.493  1.00 45.31           H
ATOM    583  HG3 PRO A  47      28.320  56.842   4.123  1.00 45.31           H
ATOM    584  HD2 PRO A  47      27.262  57.285   6.730  1.00 38.48           H
ATOM    585  HD3 PRO A  47      27.884  55.921   6.165  1.00 38.48           H
ATOM    586  N   LEU A  48      31.488  60.002   6.573  1.00 30.15           N
ATOM    587  CA  LEU A  48      32.035  61.060   7.389  1.00 29.95           C
ATOM    588  C   LEU A  48      31.534  62.403   6.921  1.00 35.48           C
ATOM    589  O   LEU A  48      31.610  62.701   5.729  1.00 30.76           O
ATOM    590  CB  LEU A  48      33.551  61.068   7.318  1.00 37.88           C
ATOM    591  CG  LEU A  48      34.257  60.273   8.388  1.00 36.20           C
ATOM    592  CD1 LEU A  48      35.713  60.232   8.052  1.00 33.44           C
ATOM    593  CD2 LEU A  48      34.031  60.915   9.733  1.00 36.79           C
ATOM    594  H   LEU A  48      32.011  59.746   5.946  1.00 36.18           H
ATOM    595  HA  LEU A  48      31.753  60.924   8.303  1.00 35.94           H
ATOM    596  HB2 LEU A  48      33.816  60.708   6.459  1.00 45.45           H
ATOM    597  HB3 LEU A  48      33.857  61.985   7.395  1.00 45.45           H
ATOM    598  HG  LEU A  48      33.905  59.368   8.405  1.00 43.44           H
ATOM    599 HD11 LEU A  48      36.172  59.692   8.715  1.00 40.12           H
ATOM    600 HD12 LEU A  48      35.819  59.838   7.172  1.00 40.12           H
ATOM    601 HD13 LEU A  48      36.067  61.134   8.056  1.00 40.12           H
ATOM    602 HD21 LEU A  48      34.527  60.419  10.402  1.00 44.15           H
ATOM    603 HD22 LEU A  48      34.346  61.832   9.697  1.00 44.15           H
ATOM    604 HD23 LEU A  48      33.087  60.898   9.950  1.00 44.15           H
ATOM    605  N   ASP A  49      31.072  63.237   7.864  1.00 34.01           N
ATOM    606  CA  ASP A  49      30.763  64.626   7.555  1.00 31.92           C
ATOM    607  C   ASP A  49      32.046  65.432   7.376  1.00 35.38           C
ATOM    608  O   ASP A  49      33.094  65.087   7.902  1.00 35.19           O
ATOM    609  CB  ASP A  49      29.906  65.257   8.659  1.00 32.84           C
ATOM    610  CG  ASP A  49      28.593  64.529   8.842  1.00 31.53           C
ATOM    611  OD1 ASP A  49      27.835  64.407   7.884  1.00 37.23           O
ATOM    612  OD2 ASP A  49      28.328  64.044   9.948  1.00 32.96           O1-
ATOM    613  H   ASP A  49      30.927  63.019   8.681  1.00 40.81           H
ATOM    614  HA  ASP A  49      30.262  64.670   6.725  1.00 38.31           H
ATOM    615  HB2 ASP A  49      30.396  65.225   9.494  1.00 39.41           H
ATOM    616  HB3 ASP A  49      29.707  66.179   8.432  1.00 39.41           H
ATOM    617  N   ALA A  50      31.924  66.549   6.660  1.00 38.45           N
ATOM    618  CA  ALA A  50      33.067  67.415   6.381  1.00 38.32           C
ATOM    619  C   ALA A  50      33.745  67.958   7.637  1.00 41.24           C
ATOM    620  O   ALA A  50      34.953  68.187   7.621  1.00 38.25           O
ATOM    621  CB  ALA A  50      32.622  68.579   5.509  1.00 42.08           C
ATOM    622  H   ALA A  50      31.185  66.821   6.317  1.00 46.14           H
ATOM    623  HA  ALA A  50      33.727  66.905   5.888  1.00 45.98           H
ATOM    624  HB1 ALA A  50      33.378  69.170   5.376  1.00 50.50           H
ATOM    625  HB2 ALA A  50      32.309  68.237   4.655  1.00 50.50           H
ATOM    626  HB3 ALA A  50      31.908  69.055   5.960  1.00 50.50           H
ATOM    627  N   ARG A  51      33.003  68.182   8.723  1.00 38.91           N
ATOM    628  CA  ARG A  51      33.586  68.704   9.959  1.00 37.20           C
ATOM    629  C   ARG A  51      34.625  67.772  10.584  1.00 34.83           C
ATOM    630  O   ARG A  51      35.302  68.175  11.545  1.00 33.21           O
ATOM    631  CB  ARG A  51      32.470  68.986  10.996  1.00 39.58           C
ATOM    632  CG  ARG A  51      31.744  67.716  11.477  1.00 37.77           C
ATOM    633  CD  ARG A  51      30.693  67.979  12.572  1.00 36.00           C
ATOM    634  NE  ARG A  51      29.652  68.885  12.106  1.00 33.47           N
ATOM    635  CZ  ARG A  51      28.484  68.501  11.583  1.00 36.27           C
ATOM    636  NH1 ARG A  51      27.615  69.417  11.146  1.00 36.43           N
ATOM    637  NH2 ARG A  51      28.178  67.209  11.474  1.00 30.53           N1+
ATOM    638  H   ARG A  51      32.156  68.037   8.768  1.00 46.70           H
ATOM    639  HA  ARG A  51      34.025  69.543   9.758  1.00 44.64           H
ATOM    640  HB2 ARG A  51      32.860  69.420  11.773  1.00 47.50           H
ATOM    641  HB3 ARG A  51      31.810  69.570  10.592  1.00 47.50           H
ATOM    642  HG2 ARG A  51      31.280  67.330  10.717  1.00 45.33           H
ATOM    643  HG3 ARG A  51      32.389  67.083  11.827  1.00 45.33           H
ATOM    644  HD2 ARG A  51      30.280  67.141  12.831  1.00 43.20           H
ATOM    645  HD3 ARG A  51      31.124  68.387  13.337  1.00 43.20           H
ATOM    646  HE  ARG A  51      29.814  69.728  12.150  1.00 40.16           H
ATOM    647 HH11 ARG A  51      27.800  70.254  11.217  1.00 43.72           H
ATOM    648 HH12 ARG A  51      26.856  69.174  10.823  1.00 43.72           H
ATOM    649 HH21 ARG A  51      28.732  66.609  11.740  1.00 36.64           H
ATOM    650 HH22 ARG A  51      27.422  66.970  11.142  1.00 36.64           H
ATOM    651  N   PHE A  52      34.770  66.538  10.102  1.00 37.24           N
ATOM    652  CA  PHE A  52      35.764  65.664  10.709  1.00 33.51           C
ATOM    653  C   PHE A  52      37.168  66.245  10.600  1.00 33.71           C
ATOM    654  O   PHE A  52      37.997  65.997  11.476  1.00 35.40           O
ATOM    655  CB  PHE A  52      35.718  64.264  10.096  1.00 34.90           C
ATOM    656  CG  PHE A  52      36.593  64.074   8.893  1.00 38.26           C
ATOM    657  CD1 PHE A  52      37.834  63.495   9.025  1.00 39.13           C
ATOM    658  CD2 PHE A  52      36.159  64.431   7.623  1.00 40.19           C
ATOM    659  CE1 PHE A  52      38.646  63.280   7.933  1.00 38.56           C
ATOM    660  CE2 PHE A  52      36.989  64.218   6.498  1.00 43.38           C
ATOM    661  CZ  PHE A  52      38.227  63.635   6.669  1.00 42.61           C
ATOM    662  H   PHE A  52      34.319  66.192   9.461  1.00 44.69           H
ATOM    663  HA  PHE A  52      35.547  65.582  11.651  1.00 40.22           H
ATOM    664  HB2 PHE A  52      36.007  63.622  10.762  1.00 41.89           H
ATOM    665  HB3 PHE A  52      34.808  64.076   9.821  1.00 41.89           H
ATOM    666  HD1 PHE A  52      38.129  63.244   9.871  1.00 46.95           H
ATOM    667  HD2 PHE A  52      35.322  64.818   7.513  1.00 48.22           H
ATOM    668  HE1 PHE A  52      39.481  62.893   8.053  1.00 46.27           H
ATOM    669  HE2 PHE A  52      36.703  64.462   5.646  1.00 52.06           H
ATOM    670  HZ  PHE A  52      38.785  63.496   5.939  1.00 51.13           H
ATOM    671  N   ARG A  53      37.446  67.025   9.544  1.00 36.78           N
ATOM    672  CA  ARG A  53      38.786  67.572   9.350  1.00 39.74           C
ATOM    673  C   ARG A  53      39.164  68.523  10.470  1.00 43.78           C
ATOM    674  O   ARG A  53      40.265  68.440  11.019  1.00 39.23           O
ATOM    675  CB  ARG A  53      38.882  68.306   8.020  1.00 43.02           C
ATOM    676  CG  ARG A  53      38.882  67.397   6.843  1.00 50.88           C
ATOM    677  CD  ARG A  53      39.163  68.184   5.579  1.00 56.79           C
ATOM    678  NE  ARG A  53      39.659  67.258   4.593  1.00 59.27           N
ATOM    679  CZ  ARG A  53      40.934  67.097   4.286  1.00 59.37           C
ATOM    680  NH1 ARG A  53      41.897  67.848   4.847  1.00 59.71           N
ATOM    681  NH2 ARG A  53      41.224  66.179   3.380  1.00 66.91           N1+
ATOM    682  H   ARG A  53      36.880  67.254   8.939  1.00 44.14           H
ATOM    683  HA  ARG A  53      39.431  66.848   9.342  1.00 47.69           H
ATOM    684  HB2 ARG A  53      38.131  68.913   7.934  1.00 51.62           H
ATOM    685  HB3 ARG A  53      39.713  68.808   8.003  1.00 51.62           H
ATOM    686  HG2 ARG A  53      39.567  66.719   6.955  1.00 61.06           H
ATOM    687  HG3 ARG A  53      38.007  66.984   6.753  1.00 61.06           H
ATOM    688  HD2 ARG A  53      38.342  68.576   5.241  1.00 68.15           H
ATOM    689  HD3 ARG A  53      39.824  68.873   5.751  1.00 68.15           H
ATOM    690  HE  ARG A  53      39.101  66.689   4.269  1.00 71.12           H
ATOM    691 HH11 ARG A  53      41.699  68.444   5.435  1.00 71.65           H
ATOM    692 HH12 ARG A  53      42.721  67.742   4.621  1.00 71.65           H
ATOM    693 HH21 ARG A  53      40.596  65.713   3.024  1.00 80.29           H
ATOM    694 HH22 ARG A  53      42.025  66.062   3.137  1.00 80.29           H
ATOM    695  N   HIS A  54      38.274  69.465  10.794  1.00 43.34           N
ATOM    696  CA  HIS A  54      38.546  70.393  11.887  1.00 44.53           C
ATOM    697  C   HIS A  54      38.621  69.664  13.224  1.00 43.69           C
ATOM    698  O   HIS A  54      39.508  69.922  14.042  1.00 40.05           O
ATOM    699  CB  HIS A  54      37.461  71.471  11.940  1.00 49.23           C
ATOM    700  CG  HIS A  54      37.564  72.338  13.150  1.00 56.24           C
ATOM    701  ND1 HIS A  54      38.590  73.248  13.322  1.00 59.60           N
ATOM    702  CD2 HIS A  54      36.816  72.387  14.279  1.00 56.28           C
ATOM    703  CE1 HIS A  54      38.458  73.838  14.497  1.00 58.79           C
ATOM    704  NE2 HIS A  54      37.387  73.337  15.097  1.00 62.33           N
ATOM    705  H   HIS A  54      37.517  69.586  10.402  1.00 52.01           H
ATOM    706  HA  HIS A  54      39.402  70.826  11.736  1.00 53.43           H
ATOM    707  HB2 HIS A  54      36.589  71.042  11.961  1.00 59.08           H
ATOM    708  HB3 HIS A  54      37.536  72.039  11.157  1.00 59.08           H
ATOM    709  HD2 HIS A  54      36.054  71.881  14.462  1.00 67.54           H
ATOM    710  HE1 HIS A  54      39.020  74.500  14.837  1.00 70.55           H
ATOM    711  HE2 HIS A  54      37.093  73.568  15.872  1.00 74.80           H
ATOM    712  N   LEU A  55      37.685  68.755  13.463  1.00 37.07           N
ATOM    713  CA  LEU A  55      37.672  67.997  14.698  1.00 37.33           C
ATOM    714  C   LEU A  55      38.937  67.158  14.868  1.00 38.77           C
ATOM    715  O   LEU A  55      39.448  67.000  15.983  1.00 34.77           O
ATOM    716  CB  LEU A  55      36.442  67.106  14.706  1.00 37.56           C
ATOM    717  CG  LEU A  55      35.132  67.839  14.988  1.00 36.67           C
ATOM    718  CD1 LEU A  55      33.991  66.918  14.749  1.00 32.66           C
ATOM    719  CD2 LEU A  55      35.078  68.356  16.453  1.00 36.46           C
ATOM    720  H   LEU A  55      37.046  68.559  12.923  1.00 44.48           H
ATOM    721  HA  LEU A  55      37.612  68.617  15.438  1.00 44.80           H
ATOM    722  HB2 LEU A  55      36.368  66.680  13.838  1.00 45.07           H
ATOM    723  HB3 LEU A  55      36.561  66.432  15.395  1.00 45.07           H
ATOM    724  HG  LEU A  55      35.050  68.593  14.381  1.00 44.01           H
ATOM    725 HD11 LEU A  55      33.161  67.390  14.917  1.00 39.19           H
ATOM    726 HD12 LEU A  55      34.017  66.615  13.828  1.00 39.19           H
ATOM    727 HD13 LEU A  55      34.078  66.159  15.347  1.00 39.19           H
ATOM    728 HD21 LEU A  55      34.237  68.818  16.600  1.00 43.76           H
ATOM    729 HD22 LEU A  55      35.146  67.601  17.059  1.00 43.76           H
ATOM    730 HD23 LEU A  55      35.815  68.966  16.603  1.00 43.76           H
ATOM    731  N   TRP A  56      39.439  66.594  13.773  1.00 41.13           N
ATOM    732  CA  TRP A  56      40.585  65.688  13.851  1.00 39.16           C
ATOM    733  C   TRP A  56      41.805  66.392  14.413  1.00 39.23           C
ATOM    734  O   TRP A  56      42.530  65.836  15.253  1.00 38.18           O
ATOM    735  CB  TRP A  56      40.903  65.138  12.454  1.00 40.93           C
ATOM    736  CG  TRP A  56      41.985  64.129  12.491  1.00 39.22           C
ATOM    737  CD1 TRP A  56      43.327  64.353  12.501  1.00 38.81           C
ATOM    738  CD2 TRP A  56      41.804  62.722  12.561  1.00 36.17           C
ATOM    739  NE1 TRP A  56      43.999  63.152  12.580  1.00 38.10           N
ATOM    740  CE2 TRP A  56      43.085  62.137  12.603  1.00 37.85           C
ATOM    741  CE3 TRP A  56      40.676  61.891  12.581  1.00 36.08           C
ATOM    742  CZ2 TRP A  56      43.274  60.766  12.667  1.00 39.29           C
ATOM    743  CZ3 TRP A  56      40.870  60.527  12.656  1.00 39.59           C
ATOM    744  CH2 TRP A  56      42.165  59.981  12.687  1.00 36.62           C
ATOM    745  H   TRP A  56      39.134  66.717  12.980  1.00 49.35           H
ATOM    746  HA  TRP A  56      40.371  64.948  14.440  1.00 46.99           H
ATOM    747  HB2 TRP A  56      40.107  64.713  12.094  1.00 49.12           H
ATOM    748  HB3 TRP A  56      41.189  65.864  11.879  1.00 49.12           H
ATOM    749  HD1 TRP A  56      43.730  65.190  12.477  1.00 46.57           H
ATOM    750  HE1 TRP A  56      44.852  63.055  12.590  1.00 45.72           H
ATOM    751  HE3 TRP A  56      39.820  62.252  12.556  1.00 43.29           H
ATOM    752  HZ2 TRP A  56      44.128  60.398  12.695  1.00 47.15           H
ATOM    753  HZ3 TRP A  56      40.134  59.960  12.665  1.00 47.51           H
ATOM    754  HH2 TRP A  56      42.268  59.059  12.732  1.00 43.94           H
ATOM    755  N   LYS A  57      42.039  67.613  13.933  1.00 45.88           N
ATOM    756  CA  LYS A  57      43.217  68.407  14.255  1.00 46.57           C
ATOM    757  C   LYS A  57      43.433  68.525  15.753  1.00 50.07           C
ATOM    758  O   LYS A  57      44.499  68.174  16.279  1.00 49.70           O
ATOM    759  CB  LYS A  57      43.049  69.796  13.629  1.00 48.13           C
ATOM    760  CG  LYS A  57      43.006  69.776  12.089  1.00 61.58           C
ATOM    761  CD  LYS A  57      43.005  71.188  11.458  1.00 62.55           C
ATOM    762  CE  LYS A  57      42.973  71.144   9.918  1.00 64.83           C
ATOM    763  NZ  LYS A  57      43.145  72.527   9.338  1.00 70.64           N1+
ATOM    764  H   LYS A  57      41.500  68.014  13.394  1.00 55.05           H
ATOM    765  HA  LYS A  57      44.003  67.992  13.867  1.00 55.88           H
ATOM    766  HB2 LYS A  57      42.216  70.179  13.951  1.00 57.76           H
ATOM    767  HB3 LYS A  57      43.793  70.354  13.901  1.00 57.76           H
ATOM    768  HG2 LYS A  57      43.783  69.297  11.758  1.00 73.90           H
ATOM    769  HG3 LYS A  57      42.197  69.325  11.806  1.00 73.90           H
ATOM    770  HD2 LYS A  57      42.224  71.679  11.761  1.00 75.07           H
ATOM    771  HD3 LYS A  57      43.815  71.650  11.727  1.00 75.07           H
ATOM    772  HE2 LYS A  57      43.703  70.587   9.597  1.00 77.80           H
ATOM    773  HE3 LYS A  57      42.122  70.788   9.619  1.00 77.80           H
ATOM    774  HZ1 LYS A  57      43.138  72.489   8.448  1.00 84.77           H
ATOM    775  HZ2 LYS A  57      42.483  73.056   9.613  1.00 84.77           H
ATOM    776  HZ3 LYS A  57      43.922  72.877   9.604  1.00 84.77           H
ATOM    777  N   LYS A  58      42.425  69.022  16.461  1.00 48.62           N
ATOM    778  CA  LYS A  58      42.624  69.394  17.844  1.00 45.65           C
ATOM    779  C   LYS A  58      42.342  68.274  18.836  1.00 45.96           C
ATOM    780  O   LYS A  58      42.668  68.419  20.021  1.00 46.50           O
ATOM    781  CB  LYS A  58      41.773  70.626  18.128  1.00 53.46           C
ATOM    782  CG  LYS A  58      42.169  71.801  17.224  1.00 58.64           C
ATOM    783  CD  LYS A  58      41.408  73.071  17.582  1.00 62.16           C
ATOM    784  CE  LYS A  58      42.294  74.057  18.331  1.00 60.96           C
ATOM    785  NZ  LYS A  58      41.572  75.346  18.669  1.00 66.61           N1+
ATOM    786  H   LYS A  58      41.631  69.168  16.159  1.00 58.35           H
ATOM    787  HA  LYS A  58      43.553  69.645  17.961  1.00 54.78           H
ATOM    788  HB2 LYS A  58      40.841  70.416  17.962  1.00 64.15           H
ATOM    789  HB3 LYS A  58      41.902  70.892  19.053  1.00 64.15           H
ATOM    790  HG2 LYS A  58      43.118  71.981  17.335  1.00 70.37           H
ATOM    791  HG3 LYS A  58      41.976  71.580  16.299  1.00 70.37           H
ATOM    792  HD2 LYS A  58      41.083  73.495  16.771  1.00 74.59           H
ATOM    793  HD3 LYS A  58      40.670  72.839  18.167  1.00 74.59           H
ATOM    794  HE2 LYS A  58      42.602  73.650  19.156  1.00 73.15           H
ATOM    795  HE3 LYS A  58      43.055  74.280  17.769  1.00 73.15           H
ATOM    796  HZ1 LYS A  58      42.043  76.046  18.382  1.00 79.93           H
ATOM    797  HZ2 LYS A  58      40.773  75.361  18.279  1.00 79.93           H
ATOM    798  HZ3 LYS A  58      41.464  75.415  19.551  1.00 79.93           H
ATOM    799  N   ALA A  59      41.807  67.145  18.392  1.00 39.47           N
ATOM    800  CA  ALA A  59      41.589  66.032  19.308  1.00 40.55           C
ATOM    801  C   ALA A  59      42.899  65.554  19.930  1.00 41.48           C
ATOM    802  O   ALA A  59      43.965  65.600  19.312  1.00 43.23           O
ATOM    803  CB  ALA A  59      40.921  64.875  18.574  1.00 39.29           C
ATOM    804  H   ALA A  59      41.555  67.008  17.583  1.00 47.37           H
ATOM    805  HA  ALA A  59      40.997  66.312  20.023  1.00 48.66           H
ATOM    806  HB1 ALA A  59      40.739  64.159  19.204  1.00 47.15           H
ATOM    807  HB2 ALA A  59      40.096  65.200  18.181  1.00 47.15           H
ATOM    808  HB3 ALA A  59      41.516  64.562  17.875  1.00 47.15           H
ATOM    809  N   LEU A  60      42.803  65.074  21.168  1.00 42.24           N
ATOM    810  CA  LEU A  60      43.946  64.489  21.876  1.00 45.41           C
ATOM    811  C   LEU A  60      44.246  63.075  21.423  1.00 45.08           C
ATOM    812  O   LEU A  60      45.392  62.615  21.505  1.00 34.85           O
ATOM    813  CB  LEU A  60      43.667  64.425  23.377  1.00 43.94           C
ATOM    814  CG  LEU A  60      43.835  65.661  24.250  1.00 49.33           C
ATOM    815  CD1 LEU A  60      43.272  65.355  25.624  1.00 49.51           C
ATOM    816  CD2 LEU A  60      45.316  66.044  24.338  1.00 50.60           C
ATOM    817  H   LEU A  60      42.075  65.076  21.625  1.00 50.69           H
ATOM    818  HA  LEU A  60      44.734  65.029  21.719  1.00 54.49           H
ATOM    819  HB2 LEU A  60      42.742  64.149  23.482  1.00 52.72           H
ATOM    820  HB3 LEU A  60      44.237  63.738  23.752  1.00 52.72           H
ATOM    821  HG  LEU A  60      43.342  66.406  23.872  1.00 59.19           H
ATOM    822 HD11 LEU A  60      43.389  66.129  26.196  1.00 59.41           H
ATOM    823 HD12 LEU A  60      42.328  65.147  25.537  1.00 59.41           H
ATOM    824 HD13 LEU A  60      43.744  64.592  25.998  1.00 59.41           H
ATOM    825 HD21 LEU A  60      45.407  66.854  24.862  1.00 60.73           H
ATOM    826 HD22 LEU A  60      45.802  65.316  24.760  1.00 60.73           H
ATOM    827 HD23 LEU A  60      45.656  66.191  23.443  1.00 60.73           H
ATOM    828  N   LEU A  61      43.206  62.348  21.051  1.00 37.64           N
ATOM    829  CA  LEU A  61      43.286  60.946  20.680  1.00 38.12           C
ATOM    830  C   LEU A  61      42.192  60.765  19.645  1.00 42.29           C
ATOM    831  O   LEU A  61      41.067  61.236  19.877  1.00 33.55           O
ATOM    832  CB  LEU A  61      43.013  60.026  21.861  1.00 41.18           C
ATOM    833  CG  LEU A  61      43.963  58.917  22.267  1.00 47.53           C
ATOM    834  CD1 LEU A  61      45.347  59.457  22.410  1.00 54.41           C
ATOM    835  CD2 LEU A  61      43.445  58.355  23.590  1.00 53.28           C
ATOM    836  H   LEU A  61      42.408  62.663  21.007  1.00 45.17           H
ATOM    837  HA  LEU A  61      44.154  60.743  20.300  1.00 45.74           H
ATOM    838  HB2 LEU A  61      42.885  60.588  22.639  1.00 49.41           H
ATOM    839  HB3 LEU A  61      42.175  59.577  21.664  1.00 49.41           H
ATOM    840  HG  LEU A  61      43.962  58.218  21.594  1.00 57.04           H
ATOM    841 HD11 LEU A  61      45.924  58.759  22.754  1.00 65.30           H
ATOM    842 HD12 LEU A  61      45.661  59.759  21.542  1.00 65.30           H
ATOM    843 HD13 LEU A  61      45.318  60.205  23.028  1.00 65.30           H
ATOM    844 HD21 LEU A  61      44.048  57.670  23.916  1.00 63.93           H
ATOM    845 HD22 LEU A  61      43.385  59.077  24.237  1.00 63.93           H
ATOM    846 HD23 LEU A  61      42.563  57.983  23.446  1.00 63.93           H
ATOM    847  N   ARG A  62      42.520  60.112  18.525  1.00 35.35           N
ATOM    848  CA  ARG A  62      41.556  59.771  17.479  1.00 34.05           C
ATOM    849  C   ARG A  62      41.535  58.261  17.314  1.00 37.93           C
ATOM    850  O   ARG A  62      42.593  57.628  17.224  1.00 32.73           O
ATOM    851  CB  ARG A  62      41.897  60.453  16.148  1.00 31.29           C
ATOM    852  CG  ARG A  62      42.051  61.956  16.218  1.00 36.04           C
ATOM    853  CD  ARG A  62      43.504  62.309  16.389  1.00 40.73           C
ATOM    854  NE  ARG A  62      43.764  63.700  16.072  1.00 47.86           N
ATOM    855  CZ  ARG A  62      44.939  64.284  16.277  1.00 46.07           C
ATOM    856  NH1 ARG A  62      45.941  63.567  16.786  1.00 48.88           N
ATOM    857  NH2 ARG A  62      45.106  65.572  15.964  1.00 45.40           N1+
ATOM    858  H   ARG A  62      43.318  59.846  18.349  1.00 42.42           H
ATOM    859  HA  ARG A  62      40.667  60.053  17.743  1.00 40.86           H
ATOM    860  HB2 ARG A  62      42.726  60.078  15.816  1.00 37.55           H
ATOM    861  HB3 ARG A  62      41.190  60.267  15.511  1.00 37.55           H
ATOM    862  HG2 ARG A  62      41.741  62.355  15.391  1.00 43.25           H
ATOM    863  HG3 ARG A  62      41.551  62.308  16.970  1.00 43.25           H
ATOM    864  HD2 ARG A  62      43.757  62.160  17.315  1.00 48.88           H
ATOM    865  HD3 ARG A  62      44.052  61.763  15.807  1.00 48.88           H
ATOM    866  HE  ARG A  62      43.139  64.156  15.695  1.00 57.43           H
ATOM    867 HH11 ARG A  62      45.828  62.737  16.985  1.00 58.66           H
ATOM    868 HH12 ARG A  62      46.708  63.934  16.918  1.00 58.66           H
ATOM    869 HH21 ARG A  62      44.453  66.021  15.632  1.00 54.48           H
ATOM    870 HH22 ARG A  62      45.867  65.953  16.088  1.00 54.48           H
ATOM    871  N   ALA A  63      40.336  57.677  17.317  1.00 29.06           N
ATOM    872  CA  ALA A  63      40.184  56.264  17.046  1.00 31.43           C
ATOM    873  C   ALA A  63      39.084  56.023  16.022  1.00 31.94           C
ATOM    874  O   ALA A  63      38.198  56.855  15.831  1.00 28.61           O
ATOM    875  CB  ALA A  63      39.838  55.521  18.312  1.00 30.68           C
ATOM    876  H   ALA A  63      39.601  58.079  17.493  1.00 34.87           H
ATOM    877  HA  ALA A  63      41.016  55.908  16.696  1.00 37.72           H
ATOM    878  HB1 ALA A  63      39.737  54.583  18.102  1.00 36.82           H
ATOM    879  HB2 ALA A  63      40.559  55.653  18.944  1.00 36.82           H
ATOM    880  HB3 ALA A  63      39.010  55.879  18.666  1.00 36.82           H
ATOM    881  N   CYS A  64      39.113  54.833  15.426  1.00 27.96           N
ATOM    882  CA  CYS A  64      38.038  54.343  14.574  1.00 30.76           C
ATOM    883  C   CYS A  64      37.500  53.044  15.145  1.00 26.91           C
ATOM    884  O   CYS A  64      38.240  52.235  15.714  1.00 30.72           O
ATOM    885  CB  CYS A  64      38.504  54.086  13.134  1.00 29.65           C
ATOM    886  SG  CYS A  64      39.178  55.473  12.231  1.00 30.11           S
ATOM    887  H   CYS A  64      39.753  54.267  15.519  1.00 33.56           H
ATOM    888  HA  CYS A  64      37.314  54.985  14.550  1.00 36.91           H
ATOM    889  HB2 CYS A  64      39.192  53.403  13.163  1.00 35.58           H
ATOM    890  HB3 CYS A  64      37.742  53.752  12.630  1.00 35.58           H
ATOM    891  HG  CYS A  64      39.803  55.074  11.294  1.00 36.13           H
ATOM    892  N   ALA A  65      36.198  52.846  15.006  1.00 29.76           N
ATOM    893  CA  ALA A  65      35.573  51.581  15.355  1.00 26.07           C
ATOM    894  C   ALA A  65      35.216  50.868  14.055  1.00 29.17           C
ATOM    895  O   ALA A  65      34.513  51.419  13.208  1.00 25.53           O
ATOM    896  CB  ALA A  65      34.341  51.798  16.231  1.00 25.23           C
ATOM    897  H   ALA A  65      35.654  53.437  14.703  1.00 35.71           H
ATOM    898  HA  ALA A  65      36.196  51.022  15.834  1.00 31.28           H
ATOM    899  HB1 ALA A  65      34.005  50.940  16.535  1.00 30.27           H
ATOM    900  HB2 ALA A  65      34.588  52.346  16.994  1.00 30.27           H
ATOM    901  HB3 ALA A  65      33.663  52.258  15.713  1.00 30.27           H
ATOM    902  N   ASP A  66      35.699  49.649  13.900  1.00 29.46           N
ATOM    903  CA  ASP A  66      35.453  48.829  12.705  1.00 33.60           C
ATOM    904  C   ASP A  66      35.529  49.611  11.392  1.00 28.76           C
ATOM    905  O   ASP A  66      36.552  50.215  11.061  1.00 27.13           O
ATOM    906  CB  ASP A  66      34.099  48.060  12.893  1.00 39.74           C
ATOM    907  CG  ASP A  66      32.792  48.769  12.302  1.00 51.63           C
ATOM    908  OD1 ASP A  66      31.980  49.326  13.126  1.00 58.90           O
ATOM    909  OD2 ASP A  66      32.557  48.722  11.014  1.00 30.06           O1-
ATOM    910  H   ASP A  66      36.179  49.259  14.494  1.00 35.35           H
ATOM    911  HA  ASP A  66      36.152  48.162  12.666  1.00 40.32           H
ATOM    912  HB2 ASP A  66      34.165  47.182  12.530  1.00 47.69           H
ATOM    913  HB3 ASP A  66      33.964  47.972  13.851  1.00 47.69           H
ATOM    914  N   GLY A  67      34.492  49.521  10.573  1.00 28.13           N
ATOM    915  CA  GLY A  67      34.402  50.214   9.323  1.00 24.61           C
ATOM    916  C   GLY A  67      34.567  51.697   9.294  1.00 25.31           C
ATOM    917  O   GLY A  67      34.736  52.248   8.213  1.00 26.42           O
ATOM    918  H   GLY A  67      33.881  48.950  10.624  1.00 33.75           H
ATOM    919  HA2 GLY A  67      35.073  49.851   8.728  1.00 29.53           H
ATOM    920  HA3 GLY A  67      33.531  50.032   8.939  1.00 29.53           H
ATOM    921  N   GLY A  68      34.513  52.351  10.429  1.00 27.52           N
ATOM    922  CA  GLY A  68      34.918  53.739  10.462  1.00 27.01           C
ATOM    923  C   GLY A  68      36.270  53.966   9.827  1.00 25.06           C
ATOM    924  O   GLY A  68      36.529  55.037   9.254  1.00 23.54           O
ATOM    925  H   GLY A  68      34.262  52.019  11.180  1.00 33.02           H
ATOM    926  HA2 GLY A  68      34.272  54.270   9.973  1.00 32.41           H
ATOM    927  HA3 GLY A  68      34.948  54.052  11.383  1.00 32.41           H
ATOM    928  N   ALA A  69      37.164  52.979   9.923  1.00 27.35           N
ATOM    929  CA  ALA A  69      38.478  53.128   9.292  1.00 28.39           C
ATOM    930  C   ALA A  69      38.368  53.251   7.776  1.00 27.20           C
ATOM    931  O   ALA A  69      39.123  54.014   7.159  1.00 27.92           O
ATOM    932  CB  ALA A  69      39.381  51.949   9.678  1.00 28.09           C
ATOM    933  H   ALA A  69      37.042  52.234  10.338  1.00 32.82           H
ATOM    934  HA  ALA A  69      38.885  53.944   9.620  1.00 34.06           H
ATOM    935  HB1 ALA A  69      40.239  52.068   9.241  1.00 33.70           H
ATOM    936  HB2 ALA A  69      39.500  51.930  10.640  1.00 33.70           H
ATOM    937  HB3 ALA A  69      38.973  51.121   9.385  1.00 33.70           H
ATOM    938  N   ASN A  70      37.439  52.502   7.155  1.00 26.65           N
ATOM    939  CA  ASN A  70      37.197  52.615   5.715  1.00 29.63           C
ATOM    940  C   ASN A  70      36.769  54.029   5.336  1.00 32.69           C
ATOM    941  O   ASN A  70      37.264  54.613   4.355  1.00 28.38           O
ATOM    942  CB  ASN A  70      36.097  51.632   5.275  1.00 26.35           C
ATOM    943  CG  ASN A  70      36.426  50.205   5.546  1.00 30.10           C
ATOM    944  OD1 ASN A  70      37.584  49.767   5.435  1.00 28.25           O
ATOM    945  ND2 ASN A  70      35.407  49.453   5.942  1.00 27.50           N
ATOM    946  H   ASN A  70      36.943  51.917   7.547  1.00 31.98           H
ATOM    947  HA  ASN A  70      38.011  52.400   5.233  1.00 35.55           H
ATOM    948  HB2 ASN A  70      35.290  51.828   5.773  1.00 31.62           H
ATOM    949  HB3 ASN A  70      35.935  51.735   4.324  1.00 31.62           H
ATOM    950 HD21 ASN A  70      35.510  48.608   6.073  1.00 33.00           H
ATOM    951 HD22 ASN A  70      34.643  49.818   6.080  1.00 33.00           H
ATOM    952  N   HIS A  71      35.817  54.582   6.095  1.00 31.70           N
ATOM    953  CA  HIS A  71      35.279  55.893   5.779  1.00 29.55           C
ATOM    954  C   HIS A  71      36.347  56.945   5.920  1.00 28.84           C
ATOM    955  O   HIS A  71      36.405  57.882   5.121  1.00 32.09           O
ATOM    956  CB  HIS A  71      34.074  56.196   6.677  1.00 29.80           C
ATOM    957  CG  HIS A  71      32.889  55.350   6.367  1.00 30.57           C
ATOM    958  ND1 HIS A  71      32.078  55.589   5.279  1.00 31.12           N
ATOM    959  CD2 HIS A  71      32.394  54.244   6.971  1.00 30.13           C
ATOM    960  CE1 HIS A  71      31.116  54.680   5.241  1.00 31.76           C
ATOM    961  NE2 HIS A  71      31.293  53.846   6.248  1.00 36.18           N
ATOM    962  H   HIS A  71      35.479  54.222   6.799  1.00 38.04           H
ATOM    963  HA  HIS A  71      34.985  55.906   4.857  1.00 35.46           H
ATOM    964  HB2 HIS A  71      33.815  57.126   6.562  1.00 35.75           H
ATOM    965  HB3 HIS A  71      34.313  56.027   7.598  1.00 35.75           H
ATOM    966  HD2 HIS A  71      32.728  53.832   7.737  1.00 36.15           H
ATOM    967  HE1 HIS A  71      30.438  54.622   4.608  1.00 38.11           H
ATOM    968  HE2 HIS A  71      30.788  53.172   6.435  1.00 43.42           H
ATOM    969  N   LEU A  72      37.206  56.805   6.935  1.00 28.87           N
ATOM    970  CA  LEU A  72      38.301  57.747   7.106  1.00 30.36           C
ATOM    971  C   LEU A  72      39.260  57.663   5.920  1.00 34.46           C
ATOM    972  O   LEU A  72      39.633  58.677   5.316  1.00 31.34           O
ATOM    973  CB  LEU A  72      39.030  57.437   8.411  1.00 30.83           C
ATOM    974  CG  LEU A  72      40.270  58.285   8.694  1.00 28.65           C
ATOM    975  CD1 LEU A  72      39.926  59.761   8.890  1.00 38.07           C
ATOM    976  CD2 LEU A  72      41.029  57.724   9.863  1.00 32.53           C
ATOM    977  H   LEU A  72      37.177  56.180   7.526  1.00 34.64           H
ATOM    978  HA  LEU A  72      37.950  58.648   7.153  1.00 36.43           H
ATOM    979  HB2 LEU A  72      38.412  57.567   9.146  1.00 37.00           H
ATOM    980  HB3 LEU A  72      39.308  56.509   8.399  1.00 37.00           H
ATOM    981  HG  LEU A  72      40.862  58.226   7.927  1.00 34.38           H
ATOM    982 HD11 LEU A  72      40.740  60.256   9.071  1.00 45.68           H
ATOM    983 HD12 LEU A  72      39.502  60.095   8.086  1.00 45.68           H
ATOM    984 HD13 LEU A  72      39.320  59.842   9.643  1.00 45.68           H
ATOM    985 HD21 LEU A  72      41.841  58.241   9.982  1.00 39.03           H
ATOM    986 HD22 LEU A  72      40.483  57.770  10.662  1.00 39.03           H
ATOM    987 HD23 LEU A  72      41.252  56.800   9.671  1.00 39.03           H
ATOM    988  N   TYR A  73      39.686  56.440   5.615  1.00 29.47           N
ATOM    989  CA  TYR A  73      40.606  56.165   4.514  1.00 30.35           C
ATOM    990  C   TYR A  73      40.071  56.700   3.191  1.00 30.97           C
ATOM    991  O   TYR A  73      40.796  57.350   2.438  1.00 33.90           O
ATOM    992  CB  TYR A  73      40.813  54.660   4.468  1.00 29.27           C
ATOM    993  CG  TYR A  73      41.784  54.155   3.438  1.00 31.55           C
ATOM    994  CD1 TYR A  73      43.078  53.868   3.794  1.00 35.54           C
ATOM    995  CD2 TYR A  73      41.391  53.954   2.127  1.00 28.49           C
ATOM    996  CE1 TYR A  73      43.996  53.381   2.867  1.00 35.64           C
ATOM    997  CE2 TYR A  73      42.293  53.448   1.182  1.00 35.38           C
ATOM    998  CZ  TYR A  73      43.602  53.176   1.570  1.00 34.79           C
ATOM    999  OH  TYR A  73      44.543  52.697   0.684  1.00 38.41           O
ATOM   1000  H   TYR A  73      39.449  55.736   6.052  1.00 35.36           H
ATOM   1001  HA  TYR A  73      41.465  56.582   4.686  1.00 36.42           H
ATOM   1002  HB2 TYR A  73      41.149  54.375   5.330  1.00 35.12           H
ATOM   1003  HB3 TYR A  73      39.953  54.245   4.297  1.00 35.12           H
ATOM   1004  HD1 TYR A  73      43.340  54.005   4.674  1.00 42.65           H
ATOM   1005  HD2 TYR A  73      40.513  54.133   1.875  1.00 34.19           H
ATOM   1006  HE1 TYR A  73      44.867  53.194   3.125  1.00 42.76           H
ATOM   1007  HE2 TYR A  73      42.023  53.319   0.303  1.00 42.46           H
ATOM   1008  HH  TYR A  73      44.166  52.339   0.028  1.00 46.09           H
ATOM   1009  N   ASP A  74      38.785  56.475   2.910  1.00 30.50           N
ATOM   1010  CA  ASP A  74      38.253  56.812   1.603  1.00 33.33           C
ATOM   1011  C   ASP A  74      38.086  58.300   1.423  1.00 35.94           C
ATOM   1012  O   ASP A  74      37.841  58.747   0.302  1.00 39.83           O
ATOM   1013  CB  ASP A  74      36.906  56.119   1.393  1.00 29.10           C
ATOM   1014  CG  ASP A  74      37.062  54.663   1.102  1.00 31.88           C
ATOM   1015  OD1 ASP A  74      38.197  54.273   0.737  1.00 32.83           O
ATOM   1016  OD2 ASP A  74      36.065  53.921   1.279  1.00 32.53           O1-
ATOM   1017  H   ASP A  74      38.210  56.138   3.457  1.00 36.60           H
ATOM   1018  HA  ASP A  74      38.869  56.489   0.926  1.00 40.00           H
ATOM   1019  HB2 ASP A  74      36.373  56.212   2.199  1.00 34.92           H
ATOM   1020  HB3 ASP A  74      36.450  56.525   0.640  1.00 34.92           H
ATOM   1021  N   LEU A  75      38.179  59.077   2.495  1.00 39.78           N
ATOM   1022  CA  LEU A  75      37.991  60.515   2.396  1.00 37.76           C
ATOM   1023  C   LEU A  75      39.300  61.271   2.570  1.00 39.31           C
ATOM   1024  O   LEU A  75      39.304  62.500   2.524  1.00 42.20           O
ATOM   1025  CB  LEU A  75      36.926  60.965   3.414  1.00 41.78           C
ATOM   1026  CG  LEU A  75      36.128  62.218   3.054  1.00 51.27           C
ATOM   1027  CD1 LEU A  75      35.445  62.087   1.676  1.00 48.81           C
ATOM   1028  CD2 LEU A  75      35.097  62.518   4.137  1.00 54.02           C
ATOM   1029  H   LEU A  75      38.355  58.796   3.289  1.00 47.74           H
ATOM   1030  HA  LEU A  75      37.671  60.720   1.508  1.00 45.32           H
ATOM   1031  HB2 LEU A  75      36.269  60.254   3.499  1.00 50.14           H
ATOM   1032  HB3 LEU A  75      37.351  61.118   4.274  1.00 50.14           H
ATOM   1033  HG  LEU A  75      36.741  62.973   3.018  1.00 61.52           H
ATOM   1034 HD11 LEU A  75      34.946  62.903   1.502  1.00 58.57           H
ATOM   1035 HD12 LEU A  75      36.126  61.982   0.999  1.00 58.57           H
ATOM   1036 HD13 LEU A  75      34.851  61.322   1.679  1.00 58.57           H
ATOM   1037 HD21 LEU A  75      34.746  63.414   3.996  1.00 64.83           H
ATOM   1038 HD22 LEU A  75      34.384  61.861   4.097  1.00 64.83           H
ATOM   1039 HD23 LEU A  75      35.539  62.476   5.001  1.00 64.83           H
ATOM   1040  N   THR A  76      40.429  60.569   2.715  1.00 35.47           N
ATOM   1041  CA  THR A  76      41.682  61.251   3.012  1.00 37.10           C
ATOM   1042  C   THR A  76      42.784  60.897   2.004  1.00 40.09           C
ATOM   1043  O   THR A  76      43.960  61.099   2.301  1.00 34.29           O
ATOM   1044  CB  THR A  76      42.134  60.973   4.457  1.00 40.93           C
ATOM   1045  OG1 THR A  76      42.179  59.571   4.729  1.00 38.34           O
ATOM   1046  CG2 THR A  76      41.163  61.624   5.471  1.00 38.58           C
ATOM   1047  H   THR A  76      40.493  59.714   2.641  1.00 42.57           H
ATOM   1048  HA  THR A  76      41.535  62.207   2.951  1.00 44.52           H
ATOM   1049  HB  THR A  76      43.016  61.355   4.601  1.00 49.12           H
ATOM   1050  HG1 THR A  76      41.407  59.244   4.672  1.00 46.01           H
ATOM   1051 HG21 THR A  76      41.463  61.440   6.375  1.00 46.30           H
ATOM   1052 HG22 THR A  76      41.132  62.584   5.337  1.00 46.30           H
ATOM   1053 HG23 THR A  76      40.271  61.259   5.360  1.00 46.30           H
ATOM   1054  N   GLU A  77      42.426  60.449   0.793  1.00 39.34           N
ATOM   1055  CA  GLU A  77      43.429  60.160  -0.239  1.00 38.38           C
ATOM   1056  C   GLU A  77      44.352  61.352  -0.447  1.00 43.10           C
ATOM   1057  O   GLU A  77      43.899  62.494  -0.582  1.00 37.53           O
ATOM   1058  CB  GLU A  77      42.771  59.795  -1.577  1.00 40.52           C
ATOM   1059  CG  GLU A  77      43.812  59.296  -2.618  1.00 38.99           C
ATOM   1060  CD  GLU A  77      43.283  59.212  -4.046  1.00 46.10           C
ATOM   1061  OE1 GLU A  77      42.058  59.137  -4.248  1.00 47.07           O
ATOM   1062  OE2 GLU A  77      44.102  59.237  -4.985  1.00 51.86           O1-
ATOM   1063  H   GLU A  77      41.616  60.305   0.549  1.00 47.21           H
ATOM   1064  HA  GLU A  77      43.973  59.408   0.044  1.00 46.06           H
ATOM   1065  HB2 GLU A  77      42.120  59.091  -1.430  1.00 48.63           H
ATOM   1066  HB3 GLU A  77      42.334  60.583  -1.937  1.00 48.63           H
ATOM   1067  HG2 GLU A  77      44.568  59.900  -2.629  1.00 46.78           H
ATOM   1068  HG3 GLU A  77      44.107  58.409  -2.362  1.00 46.78           H
ATOM   1069  N   GLY A  78      45.657  61.072  -0.505  1.00 42.25           N
ATOM   1070  CA  GLY A  78      46.652  62.092  -0.717  1.00 44.92           C
ATOM   1071  C   GLY A  78      47.218  62.687   0.550  1.00 46.28           C
ATOM   1072  O   GLY A  78      48.316  63.246   0.520  1.00 46.55           O
ATOM   1073  H   GLY A  78      45.982  60.279  -0.424  1.00 50.71           H
ATOM   1074  HA2 GLY A  78      47.389  61.703  -1.214  1.00 53.91           H
ATOM   1075  HA3 GLY A  78      46.272  62.810  -1.246  1.00 53.91           H
ATOM   1076  N   GLU A  79      46.512  62.562   1.673  1.00 44.67           N
ATOM   1077  CA  GLU A  79      47.002  63.100   2.928  1.00 43.34           C
ATOM   1078  C   GLU A  79      46.735  62.142   4.066  1.00 46.07           C
ATOM   1079  O   GLU A  79      46.556  62.568   5.207  1.00 43.43           O
ATOM   1080  CB  GLU A  79      46.362  64.451   3.210  1.00 49.15           C
ATOM   1081  CG  GLU A  79      44.861  64.374   3.315  1.00 49.06           C
ATOM   1082  CD  GLU A  79      44.213  65.735   3.190  1.00 53.23           C
ATOM   1083  OE1 GLU A  79      44.715  66.712   3.776  1.00 55.71           O
ATOM   1084  OE2 GLU A  79      43.197  65.829   2.479  1.00 59.02           O1-
ATOM   1085  H   GLU A  79      45.749  62.172   1.732  1.00 53.60           H
ATOM   1086  HA  GLU A  79      47.961  63.229   2.873  1.00 52.01           H
ATOM   1087  HB2 GLU A  79      46.710  64.798   4.048  1.00 58.98           H
ATOM   1088  HB3 GLU A  79      46.578  65.056   2.484  1.00 58.98           H
ATOM   1089  HG2 GLU A  79      44.515  63.801   2.614  1.00 58.88           H
ATOM   1090  HG3 GLU A  79      44.624  64.010   4.184  1.00 58.88           H
ATOM   1091  N   ARG A  80      46.712  60.843   3.774  1.00 41.16           N
ATOM   1092  CA  ARG A  80      46.382  59.869   4.802  1.00 40.74           C
ATOM   1093  C   ARG A  80      47.379  59.905   5.943  1.00 39.96           C
ATOM   1094  O   ARG A  80      47.021  59.610   7.086  1.00 39.51           O
ATOM   1095  CB  ARG A  80      46.295  58.476   4.181  1.00 39.07           C
ATOM   1096  CG  ARG A  80      45.090  58.321   3.262  1.00 41.11           C
ATOM   1097  CD  ARG A  80      44.869  56.903   2.787  1.00 37.47           C
ATOM   1098  NE  ARG A  80      43.669  56.869   1.968  1.00 38.39           N
ATOM   1099  CZ  ARG A  80      43.637  56.622   0.653  1.00 48.04           C
ATOM   1100  NH1 ARG A  80      44.743  56.315  -0.018  1.00 42.08           N
ATOM   1101  NH2 ARG A  80      42.476  56.660  -0.002  1.00 38.22           N1+
ATOM   1102  H   ARG A  80      46.873  60.510   3.001  1.00 49.39           H
ATOM   1103  HA  ARG A  80      45.512  60.088   5.167  1.00 48.89           H
ATOM   1104  HB2 ARG A  80      47.091  58.311   3.654  1.00 46.88           H
ATOM   1105  HB3 ARG A  80      46.223  57.820   4.889  1.00 46.88           H
ATOM   1106  HG2 ARG A  80      44.297  58.568   3.765  1.00 49.33           H
ATOM   1107  HG3 ARG A  80      45.181  58.901   2.493  1.00 49.33           H
ATOM   1108  HD2 ARG A  80      45.631  56.628   2.258  1.00 44.96           H
ATOM   1109  HD3 ARG A  80      44.748  56.311   3.543  1.00 44.96           H
ATOM   1110  HE  ARG A  80      42.949  57.173   2.331  1.00 46.06           H
ATOM   1111 HH11 ARG A  80      45.506  56.289   0.374  1.00 50.49           H
ATOM   1112 HH12 ARG A  80      44.690  56.148  -0.861  1.00 50.49           H
ATOM   1113 HH21 ARG A  80      41.748  56.844   0.414  1.00 45.86           H
ATOM   1114 HH22 ARG A  80      42.454  56.478  -0.842  1.00 45.86           H
ATOM   1115  N   GLU A  81      48.632  60.267   5.665  1.00 43.01           N
ATOM   1116  CA  GLU A  81      49.624  60.340   6.734  1.00 42.96           C
ATOM   1117  C   GLU A  81      49.285  61.421   7.747  1.00 43.03           C
ATOM   1118  O   GLU A  81      49.823  61.387   8.853  1.00 41.34           O
ATOM   1119  CB  GLU A  81      51.040  60.571   6.168  1.00 47.64           C
ATOM   1120  CG  GLU A  81      51.604  59.299   5.535  1.00 54.20           C
ATOM   1121  CD  GLU A  81      53.081  59.384   5.151  1.00 54.39           C
ATOM   1122  OE1 GLU A  81      53.459  60.332   4.445  1.00 56.10           O
ATOM   1123  OE2 GLU A  81      53.854  58.485   5.565  1.00 57.99           O1-
ATOM   1124  H   GLU A  81      48.919  60.479   4.883  1.00 51.61           H
ATOM   1125  HA  GLU A  81      49.633  59.493   7.205  1.00 51.55           H
ATOM   1126  HB2 GLU A  81      51.022  61.268   5.492  1.00 57.17           H
ATOM   1127  HB3 GLU A  81      51.635  60.824   6.890  1.00 57.17           H
ATOM   1128  HG2 GLU A  81      51.495  58.567   6.162  1.00 65.04           H
ATOM   1129  HG3 GLU A  81      51.104  59.117   4.724  1.00 65.04           H
ATOM   1130  N   SER A  82      48.395  62.357   7.400  1.00 42.04           N
ATOM   1131  CA  SER A  82      47.885  63.359   8.336  1.00 48.05           C
ATOM   1132  C   SER A  82      46.607  62.918   9.047  1.00 46.44           C
ATOM   1133  O   SER A  82      46.062  63.683   9.844  1.00 40.72           O
ATOM   1134  CB  SER A  82      47.611  64.671   7.598  1.00 49.64           C
ATOM   1135  OG  SER A  82      48.754  65.112   6.903  1.00 54.81           O
ATOM   1136  H   SER A  82      48.080  62.443   6.602  1.00 50.45           H
ATOM   1137  HA  SER A  82      48.557  63.534   9.013  1.00 57.66           H
ATOM   1138  HB2 SER A  82      46.893  64.535   6.957  1.00 59.56           H
ATOM   1139  HB3 SER A  82      47.354  65.348   8.242  1.00 59.56           H
ATOM   1140  HG  SER A  82      48.562  65.785   6.437  1.00 65.78           H
ATOM   1141  N   PHE A  83      46.116  61.705   8.782  1.00 40.52           N
ATOM   1142  CA  PHE A  83      44.876  61.224   9.369  1.00 38.09           C
ATOM   1143  C   PHE A  83      45.071  59.765   9.774  1.00 36.82           C
ATOM   1144  O   PHE A  83      44.386  58.858   9.316  1.00 35.82           O
ATOM   1145  CB  PHE A  83      43.696  61.395   8.406  1.00 38.06           C
ATOM   1146  CG  PHE A  83      43.339  62.826   8.116  1.00 40.61           C
ATOM   1147  CD1 PHE A  83      43.825  63.467   6.989  1.00 44.23           C
ATOM   1148  CD2 PHE A  83      42.509  63.537   8.976  1.00 40.42           C
ATOM   1149  CE1 PHE A  83      43.486  64.787   6.720  1.00 44.11           C
ATOM   1150  CE2 PHE A  83      42.185  64.861   8.720  1.00 38.24           C
ATOM   1151  CZ  PHE A  83      42.660  65.481   7.593  1.00 45.97           C
ATOM   1152  H   PHE A  83      46.487  61.139   8.255  1.00 48.63           H
ATOM   1153  HA  PHE A  83      44.689  61.733  10.172  1.00 45.71           H
ATOM   1154  HB2 PHE A  83      43.915  60.972   7.563  1.00 45.68           H
ATOM   1155  HB3 PHE A  83      42.916  60.967   8.793  1.00 45.68           H
ATOM   1156  HD1 PHE A  83      44.376  63.006   6.398  1.00 53.07           H
ATOM   1157  HD2 PHE A  83      42.180  63.124   9.740  1.00 48.50           H
ATOM   1158  HE1 PHE A  83      43.818  65.206   5.962  1.00 52.93           H
ATOM   1159  HE2 PHE A  83      41.627  65.323   9.300  1.00 45.89           H
ATOM   1160  HZ  PHE A  83      42.434  66.366   7.421  1.00 55.17           H
ATOM   1161  N   LEU A  84      46.020  59.556  10.675  1.00 35.77           N
ATOM   1162  CA  LEU A  84      46.331  58.250  11.208  1.00 39.21           C
ATOM   1163  C   LEU A  84      45.709  58.144  12.588  1.00 39.36           C
ATOM   1164  O   LEU A  84      46.149  58.850  13.504  1.00 41.99           O
ATOM   1165  CB  LEU A  84      47.846  58.039  11.297  1.00 37.67           C
ATOM   1166  CG  LEU A  84      48.647  58.050   9.994  1.00 45.89           C
ATOM   1167  CD1 LEU A  84      50.138  57.800  10.282  1.00 42.69           C
ATOM   1168  CD2 LEU A  84      48.118  56.995   8.989  1.00 37.26           C
ATOM   1169  H   LEU A  84      46.503  60.183  11.011  1.00 42.93           H
ATOM   1170  HA  LEU A  84      45.957  57.579  10.621  1.00 47.05           H
ATOM   1171  HB2 LEU A  84      48.213  58.746  11.852  1.00 45.21           H
ATOM   1172  HB3 LEU A  84      48.002  57.186  11.735  1.00 45.21           H
ATOM   1173  HG  LEU A  84      48.562  58.924   9.581  1.00 55.07           H
ATOM   1174 HD11 LEU A  84      50.629  57.836   9.445  1.00 51.22           H
ATOM   1175 HD12 LEU A  84      50.462  58.488  10.881  1.00 51.22           H
ATOM   1176 HD13 LEU A  84      50.242  56.924  10.688  1.00 51.22           H
ATOM   1177 HD21 LEU A  84      48.633  57.061   8.171  1.00 44.72           H
ATOM   1178 HD22 LEU A  84      48.208  56.106   9.373  1.00 44.72           H
ATOM   1179 HD23 LEU A  84      47.184  57.183   8.799  1.00 44.72           H
ATOM   1180  N   PRO A  85      44.712  57.288  12.794  1.00 36.20           N
ATOM   1181  CA  PRO A  85      44.186  57.095  14.142  1.00 35.87           C
ATOM   1182  C   PRO A  85      45.221  56.481  15.052  1.00 42.49           C
ATOM   1183  O   PRO A  85      46.060  55.678  14.626  1.00 37.04           O
ATOM   1184  CB  PRO A  85      43.022  56.124  13.931  1.00 34.29           C
ATOM   1185  CG  PRO A  85      43.455  55.337  12.710  1.00 33.42           C
ATOM   1186  CD  PRO A  85      44.095  56.347  11.832  1.00 34.64           C
ATOM   1187  HA  PRO A  85      43.869  57.932  14.514  1.00 43.04           H
ATOM   1188  HB2 PRO A  85      42.923  55.547  14.704  1.00 41.14           H
ATOM   1189  HB3 PRO A  85      42.208  56.622  13.757  1.00 41.14           H
ATOM   1190  HG2 PRO A  85      44.092  54.651  12.964  1.00 40.11           H
ATOM   1191  HG3 PRO A  85      42.681  54.950  12.275  1.00 40.11           H
ATOM   1192  HD2 PRO A  85      44.771  55.921  11.286  1.00 41.56           H
ATOM   1193  HD3 PRO A  85      43.427  56.797  11.290  1.00 41.56           H
ATOM   1194  N   GLU A  86      45.129  56.856  16.328  1.00 36.14           N
ATOM   1195  CA  GLU A  86      45.902  56.182  17.355  1.00 36.97           C
ATOM   1196  C   GLU A  86      45.622  54.699  17.337  1.00 36.96           C
ATOM   1197  O   GLU A  86      46.542  53.879  17.416  1.00 37.40           O
ATOM   1198  CB  GLU A  86      45.562  56.758  18.723  1.00 40.50           C
ATOM   1199  CG  GLU A  86      46.051  55.919  19.915  1.00 52.12           C
ATOM   1200  CD  GLU A  86      47.517  56.075  20.088  1.00 60.28           C
ATOM   1201  OE1 GLU A  86      48.024  57.135  19.629  1.00 66.81           O
ATOM   1202  OE2 GLU A  86      48.144  55.144  20.646  1.00 62.95           O1-
ATOM   1203  H   GLU A  86      44.627  57.491  16.617  1.00 43.37           H
ATOM   1204  HA  GLU A  86      46.845  56.323  17.180  1.00 44.37           H
ATOM   1205  HB2 GLU A  86      45.944  57.646  18.793  1.00 48.59           H
ATOM   1206  HB3 GLU A  86      44.598  56.806  18.789  1.00 48.59           H
ATOM   1207  HG2 GLU A  86      45.628  56.240  20.726  1.00 62.55           H
ATOM   1208  HG3 GLU A  86      45.867  54.974  19.803  1.00 62.55           H
ATOM   1209  N   PHE A  87      44.346  54.328  17.256  1.00 32.31           N
ATOM   1210  CA  PHE A  87      44.006  52.925  17.225  1.00 30.83           C
ATOM   1211  C   PHE A  87      42.730  52.732  16.419  1.00 36.40           C
ATOM   1212  O   PHE A  87      41.941  53.656  16.211  1.00 32.50           O
ATOM   1213  CB  PHE A  87      43.898  52.321  18.641  1.00 37.97           C
ATOM   1214  CG  PHE A  87      42.629  52.662  19.391  1.00 31.68           C
ATOM   1215  CD1 PHE A  87      42.597  53.726  20.265  1.00 32.53           C
ATOM   1216  CD2 PHE A  87      41.484  51.874  19.243  1.00 32.68           C
ATOM   1217  CE1 PHE A  87      41.431  54.033  20.984  1.00 33.09           C
ATOM   1218  CE2 PHE A  87      40.314  52.176  19.933  1.00 39.85           C
ATOM   1219  CZ  PHE A  87      40.282  53.259  20.809  1.00 37.31           C
ATOM   1220  H   PHE A  87      43.677  54.865  17.203  1.00 38.78           H
ATOM   1221  HA  PHE A  87      44.712  52.453  16.761  1.00 37.00           H
ATOM   1222  HB2 PHE A  87      43.939  51.355  18.570  1.00 45.56           H
ATOM   1223  HB3 PHE A  87      44.647  52.642  19.167  1.00 45.56           H
ATOM   1224  HD1 PHE A  87      43.358  54.246  20.376  1.00 39.03           H
ATOM   1225  HD2 PHE A  87      41.493  51.151  18.657  1.00 39.22           H
ATOM   1226  HE1 PHE A  87      41.417  54.761  21.560  1.00 39.71           H
ATOM   1227  HE2 PHE A  87      39.559  51.644  19.818  1.00 47.82           H
ATOM   1228  HZ  PHE A  87      39.504  53.457  21.280  1.00 44.77           H
ATOM   1229  N   VAL A  88      42.584  51.517  15.920  1.00 30.71           N
ATOM   1230  CA  VAL A  88      41.387  51.058  15.245  1.00 31.33           C
ATOM   1231  C   VAL A  88      40.990  49.783  15.953  1.00 34.50           C
ATOM   1232  O   VAL A  88      41.785  48.840  16.014  1.00 31.96           O
ATOM   1233  CB  VAL A  88      41.632  50.772  13.754  1.00 33.30           C
ATOM   1234  CG1 VAL A  88      40.355  50.235  13.101  1.00 29.30           C
ATOM   1235  CG2 VAL A  88      42.118  51.957  13.032  1.00 32.36           C
ATOM   1236  H   VAL A  88      43.189  50.909  15.972  1.00 36.85           H
ATOM   1237  HA  VAL A  88      40.676  51.707  15.343  1.00 37.60           H
ATOM   1238  HB  VAL A  88      42.318  50.096  13.681  1.00 39.96           H
ATOM   1239 HG11 VAL A  88      40.527  50.093  12.160  1.00 35.16           H
ATOM   1240 HG12 VAL A  88      40.108  49.396  13.519  1.00 35.16           H
ATOM   1241 HG13 VAL A  88      39.646  50.884  13.215  1.00 35.16           H
ATOM   1242 HG21 VAL A  88      42.268  51.719  12.106  1.00 38.83           H
ATOM   1243 HG22 VAL A  88      41.446  52.653  13.081  1.00 38.83           H
ATOM   1244 HG23 VAL A  88      42.948  52.250  13.437  1.00 38.83           H
ATOM   1245  N   SER A  89      39.773  49.739  16.483  1.00 29.49           N
ATOM   1246  CA  SER A  89      39.266  48.530  17.110  1.00 32.02           C
ATOM   1247  C   SER A  89      38.047  48.013  16.363  1.00 39.33           C
ATOM   1248  O   SER A  89      37.395  48.749  15.628  1.00 34.93           O
ATOM   1249  CB  SER A  89      38.888  48.769  18.576  1.00 35.15           C
ATOM   1250  OG  SER A  89      37.891  49.792  18.688  1.00 34.61           O
ATOM   1251  H   SER A  89      39.225  50.399  16.489  1.00 35.39           H
ATOM   1252  HA  SER A  89      39.956  47.857  17.077  1.00 38.43           H
ATOM   1253  HB2 SER A  89      38.552  47.945  18.962  1.00 42.18           H
ATOM   1254  HB3 SER A  89      39.683  49.057  19.051  1.00 42.18           H
ATOM   1255  HG  SER A  89      38.131  50.481  18.270  1.00 41.53           H
ATOM   1256  N   GLY A  90      37.722  46.749  16.590  1.00 36.69           N
ATOM   1257  CA  GLY A  90      36.463  46.206  16.134  1.00 48.30           C
ATOM   1258  C   GLY A  90      36.631  44.822  15.545  1.00 51.20           C
ATOM   1259  O   GLY A  90      37.682  44.196  15.670  1.00 45.84           O
ATOM   1260  H   GLY A  90      38.215  46.192  17.016  1.00 44.02           H
ATOM   1261  HA2 GLY A  90      35.848  46.154  16.880  1.00 57.96           H
ATOM   1262  HA3 GLY A  90      36.078  46.786  15.458  1.00 57.96           H
ATOM   1263  N   ASP A  91      35.562  44.335  14.905  1.00 52.93           N
ATOM   1264  CA  ASP A  91      35.660  43.157  14.049  1.00 55.26           C
ATOM   1265  C   ASP A  91      36.499  43.531  12.839  1.00 53.79           C
ATOM   1266  O   ASP A  91      36.179  44.471  12.107  1.00 52.13           O
ATOM   1267  CB  ASP A  91      34.282  42.647  13.602  1.00 57.72           C
ATOM   1268  CG  ASP A  91      33.357  42.273  14.786  1.00 70.63           C
ATOM   1269  OD1 ASP A  91      33.792  42.339  15.977  1.00 63.62           O
ATOM   1270  OD2 ASP A  91      32.176  41.921  14.509  1.00 70.83           O1-
ATOM   1271  H   ASP A  91      34.777  44.682  14.938  1.00 63.52           H
ATOM   1272  HA  ASP A  91      36.118  42.446  14.526  1.00 66.31           H
ATOM   1273  HB2 ASP A  91      33.841  43.330  13.072  1.00 69.26           H
ATOM   1274  HB3 ASP A  91      34.408  41.847  13.065  1.00 69.26           H
ATOM   1275  N   PHE A  92      37.589  42.832  12.644  1.00 52.37           N
ATOM   1276  CA  PHE A  92      38.466  43.218  11.563  1.00 58.61           C
ATOM   1277  C   PHE A  92      37.967  42.748  10.209  1.00 55.41           C
ATOM   1278  O   PHE A  92      38.466  43.236   9.186  1.00 53.79           O
ATOM   1279  CB  PHE A  92      39.876  42.720  11.881  1.00 65.57           C
ATOM   1280  CG  PHE A  92      40.583  43.589  12.893  1.00 62.32           C
ATOM   1281  CD1 PHE A  92      41.871  43.330  13.282  1.00 65.89           C
ATOM   1282  CD2 PHE A  92      39.933  44.687  13.444  1.00 63.68           C
ATOM   1283  CE1 PHE A  92      42.500  44.154  14.203  1.00 61.64           C
ATOM   1284  CE2 PHE A  92      40.545  45.499  14.350  1.00 61.94           C
ATOM   1285  CZ  PHE A  92      41.830  45.236  14.730  1.00 62.78           C
ATOM   1286  H   PHE A  92      37.836  42.146  13.098  1.00 62.84           H
ATOM   1287  HA  PHE A  92      38.477  44.181  11.494  1.00 70.33           H
ATOM   1288  HB2 PHE A  92      39.817  41.822  12.247  1.00 78.68           H
ATOM   1289  HB3 PHE A  92      40.403  42.709  11.067  1.00 78.68           H
ATOM   1290  HD1 PHE A  92      42.323  42.601  12.923  1.00 79.07           H
ATOM   1291  HD2 PHE A  92      39.060  44.884  13.194  1.00 76.41           H
ATOM   1292  HE1 PHE A  92      43.373  43.976  14.467  1.00 73.97           H
ATOM   1293  HE2 PHE A  92      40.086  46.228  14.703  1.00 74.33           H
ATOM   1294  HZ  PHE A  92      42.244  45.786  15.349  1.00 75.33           H
ATOM   1295  N   ASP A  93      36.944  41.898  10.177  1.00 51.23           N
ATOM   1296  CA  ASP A  93      36.294  41.600   8.908  1.00 58.02           C
ATOM   1297  C   ASP A  93      35.542  42.809   8.371  1.00 51.22           C
ATOM   1298  O   ASP A  93      35.210  42.830   7.182  1.00 51.15           O
ATOM   1299  CB  ASP A  93      35.324  40.414   9.045  1.00 60.32           C
ATOM   1300  CG  ASP A  93      36.023  39.112   9.462  1.00 65.26           C
ATOM   1301  OD1 ASP A  93      37.238  38.937   9.146  1.00 58.69           O
ATOM   1302  OD2 ASP A  93      35.343  38.269  10.107  1.00 61.63           O1-
ATOM   1303  H   ASP A  93      36.600  41.506  10.861  1.00 61.48           H
ATOM   1304  HA  ASP A  93      36.972  41.360   8.258  1.00 69.63           H
ATOM   1305  HB2 ASP A  93      34.644  40.624   9.705  1.00 72.39           H
ATOM   1306  HB3 ASP A  93      34.907  40.258   8.181  1.00 72.39           H
ATOM   1307  N   SER A  94      35.253  43.800   9.223  1.00 46.16           N
ATOM   1308  CA  SER A  94      34.561  45.015   8.801  1.00 44.00           C
ATOM   1309  C   SER A  94      35.484  46.059   8.182  1.00 42.24           C
ATOM   1310  O   SER A  94      34.997  47.089   7.724  1.00 43.06           O
ATOM   1311  CB  SER A  94      33.827  45.647   9.991  1.00 48.00           C
ATOM   1312  OG  SER A  94      34.755  46.169  10.927  1.00 40.75           O
ATOM   1313  H   SER A  94      35.438  43.779  10.061  1.00 55.39           H
ATOM   1314  HA  SER A  94      33.899  44.786   8.129  1.00 52.79           H
ATOM   1315  HB2 SER A  94      33.271  46.373   9.663  1.00 57.60           H
ATOM   1316  HB3 SER A  94      33.271  44.977  10.419  1.00 57.60           H
ATOM   1317  HG  SER A  94      35.237  45.557  11.237  1.00 48.90           H
ATOM   1318  N   ILE A  95      36.791  45.832   8.133  1.00 40.30           N
ATOM   1319  CA  ILE A  95      37.724  46.786   7.550  1.00 35.74           C
ATOM   1320  C   ILE A  95      38.234  46.183   6.251  1.00 36.60           C
ATOM   1321  O   ILE A  95      38.563  44.995   6.215  1.00 33.86           O
ATOM   1322  CB  ILE A  95      38.886  47.085   8.517  1.00 36.80           C
ATOM   1323  CG1 ILE A  95      38.344  47.459   9.905  1.00 40.61           C
ATOM   1324  CG2 ILE A  95      39.753  48.204   7.950  1.00 34.45           C
ATOM   1325  CD1 ILE A  95      39.436  47.577  11.003  1.00 41.38           C
ATOM   1326  H   ILE A  95      37.169  45.120   8.432  1.00 48.36           H
ATOM   1327  HA  ILE A  95      37.278  47.622   7.342  1.00 42.89           H
ATOM   1328  HB  ILE A  95      39.427  46.285   8.602  1.00 44.16           H
ATOM   1329 HG12 ILE A  95      37.889  48.314   9.840  1.00 48.74           H
ATOM   1330 HG13 ILE A  95      37.719  46.779  10.199  1.00 48.74           H
ATOM   1331 HG21 ILE A  95      40.493  48.362   8.556  1.00 41.34           H
ATOM   1332 HG22 ILE A  95      40.094  47.940   7.082  1.00 41.34           H
ATOM   1333 HG23 ILE A  95      39.217  49.008   7.860  1.00 41.34           H
ATOM   1334 HD11 ILE A  95      39.012  47.798  11.848  1.00 49.65           H
ATOM   1335 HD12 ILE A  95      39.906  46.733  11.084  1.00 49.65           H
ATOM   1336 HD13 ILE A  95      40.057  48.278  10.754  1.00 49.65           H
ATOM   1337  N   ARG A  96      38.304  46.992   5.189  1.00 30.27           N
ATOM   1338  CA  ARG A  96      38.785  46.458   3.917  1.00 32.48           C
ATOM   1339  C   ARG A  96      40.251  46.023   4.056  1.00 33.09           C
ATOM   1340  O   ARG A  96      41.015  46.607   4.826  1.00 31.16           O
ATOM   1341  CB  ARG A  96      38.650  47.474   2.790  1.00 29.99           C
ATOM   1342  CG  ARG A  96      37.178  47.870   2.513  1.00 30.70           C
ATOM   1343  CD  ARG A  96      37.019  48.368   1.093  1.00 28.64           C
ATOM   1344  NE  ARG A  96      37.983  49.400   0.758  1.00 29.05           N
ATOM   1345  CZ  ARG A  96      37.813  50.699   0.988  1.00 33.42           C
ATOM   1346  NH1 ARG A  96      36.694  51.153   1.552  1.00 34.84           N
ATOM   1347  NH2 ARG A  96      38.766  51.546   0.653  1.00 30.55           N1+
ATOM   1348  H   ARG A  96      38.090  47.825   5.182  1.00 36.33           H
ATOM   1349  HA  ARG A  96      38.240  45.691   3.691  1.00 38.98           H
ATOM   1350  HB2 ARG A  96      39.146  48.277   3.014  1.00 35.99           H
ATOM   1351  HB3 ARG A  96      39.014  47.086   1.981  1.00 35.99           H
ATOM   1352  HG2 ARG A  96      36.601  47.099   2.639  1.00 36.84           H
ATOM   1353  HG3 ARG A  96      36.912  48.585   3.111  1.00 36.84           H
ATOM   1354  HD2 ARG A  96      37.158  47.626   0.485  1.00 34.37           H
ATOM   1355  HD3 ARG A  96      36.125  48.723   0.981  1.00 34.37           H
ATOM   1356  HE  ARG A  96      38.682  49.162   0.319  1.00 34.87           H
ATOM   1357 HH11 ARG A  96      36.071  50.607   1.777  1.00 41.80           H
ATOM   1358 HH12 ARG A  96      36.596  51.994   1.690  1.00 41.80           H
ATOM   1359 HH21 ARG A  96      39.488  51.259   0.287  1.00 36.66           H
ATOM   1360 HH22 ARG A  96      38.661  52.388   0.788  1.00 36.66           H
ATOM   1361  N   PRO A  97      40.662  44.975   3.337  1.00 31.71           N
ATOM   1362  CA  PRO A  97      42.039  44.477   3.515  1.00 33.18           C
ATOM   1363  C   PRO A  97      43.124  45.531   3.284  1.00 28.90           C
ATOM   1364  O   PRO A  97      44.084  45.594   4.058  1.00 30.28           O
ATOM   1365  CB  PRO A  97      42.102  43.330   2.496  1.00 29.24           C
ATOM   1366  CG  PRO A  97      40.733  42.824   2.425  1.00 31.95           C
ATOM   1367  CD  PRO A  97      39.877  44.069   2.473  1.00 30.98           C
ATOM   1368  HA  PRO A  97      42.136  44.105   4.407  1.00 39.81           H
ATOM   1369  HB2 PRO A  97      42.383  43.679   1.635  1.00 35.09           H
ATOM   1370  HB3 PRO A  97      42.697  42.633   2.809  1.00 35.09           H
ATOM   1371  HG2 PRO A  97      40.595  42.352   1.590  1.00 38.34           H
ATOM   1372  HG3 PRO A  97      40.555  42.253   3.189  1.00 38.34           H
ATOM   1373  HD2 PRO A  97      39.778  44.439   1.580  1.00 37.18           H
ATOM   1374  HD3 PRO A  97      39.023  43.855   2.875  1.00 37.18           H
ATOM   1375  N   GLU A  98      43.021  46.348   2.229  1.00 27.50           N
ATOM   1376  CA  GLU A  98      44.050  47.343   1.968  1.00 32.50           C
ATOM   1377  C   GLU A  98      44.024  48.480   2.985  1.00 31.65           C
ATOM   1378  O   GLU A  98      45.067  49.087   3.260  1.00 28.98           O
ATOM   1379  CB  GLU A  98      43.919  47.853   0.528  1.00 29.43           C
ATOM   1380  CG  GLU A  98      42.840  48.883   0.220  1.00 31.59           C
ATOM   1381  CD  GLU A  98      41.420  48.329   0.136  1.00 32.45           C
ATOM   1382  OE1 GLU A  98      41.100  47.208   0.629  1.00 31.02           O
ATOM   1383  OE2 GLU A  98      40.591  49.092  -0.405  1.00 35.50           O1-
ATOM   1384  H   GLU A  98      42.390  46.332   1.645  1.00 33.00           H
ATOM   1385  HA  GLU A  98      44.916  46.914   2.058  1.00 39.00           H
ATOM   1386  HB2 GLU A  98      44.766  48.256   0.281  1.00 35.32           H
ATOM   1387  HB3 GLU A  98      43.745  47.088  -0.040  1.00 35.32           H
ATOM   1388  HG2 GLU A  98      42.857  49.578   0.898  1.00 37.91           H
ATOM   1389  HG3 GLU A  98      43.038  49.280  -0.641  1.00 37.91           H
ATOM   1390  N   VAL A  99      42.862  48.756   3.581  1.00 31.47           N
ATOM   1391  CA  VAL A  99      42.763  49.781   4.624  1.00 28.58           C
ATOM   1392  C   VAL A  99      43.461  49.300   5.888  1.00 26.47           C
ATOM   1393  O   VAL A  99      44.276  50.013   6.475  1.00 29.54           O
ATOM   1394  CB  VAL A  99      41.277  50.129   4.880  1.00 28.46           C
ATOM   1395  CG1 VAL A  99      41.112  51.164   6.012  1.00 30.71           C
ATOM   1396  CG2 VAL A  99      40.623  50.651   3.586  1.00 28.17           C
ATOM   1397  H   VAL A  99      42.119  48.358   3.404  1.00 37.77           H
ATOM   1398  HA  VAL A  99      43.212  50.587   4.325  1.00 34.29           H
ATOM   1399  HB  VAL A  99      40.803  49.323   5.145  1.00 34.16           H
ATOM   1400 HG11 VAL A  99      40.168  51.343   6.131  1.00 36.85           H
ATOM   1401 HG12 VAL A  99      41.481  50.805   6.833  1.00 36.85           H
ATOM   1402 HG13 VAL A  99      41.572  51.985   5.771  1.00 36.85           H
ATOM   1403 HG21 VAL A  99      39.684  50.825   3.754  1.00 33.80           H
ATOM   1404 HG22 VAL A  99      41.069  51.472   3.324  1.00 33.80           H
ATOM   1405 HG23 VAL A  99      40.714  49.990   2.883  1.00 33.80           H
ATOM   1406  N   LYS A 100      43.162  48.069   6.316  1.00 27.67           N
ATOM   1407  CA  LYS A 100      43.848  47.507   7.460  1.00 29.18           C
ATOM   1408  C   LYS A 100      45.351  47.411   7.209  1.00 31.17           C
ATOM   1409  O   LYS A 100      46.156  47.701   8.101  1.00 29.72           O
ATOM   1410  CB  LYS A 100      43.283  46.136   7.803  1.00 33.21           C
ATOM   1411  CG  LYS A 100      43.808  45.595   9.126  1.00 35.44           C
ATOM   1412  CD  LYS A 100      43.205  44.228   9.364  1.00 45.82           C
ATOM   1413  CE  LYS A 100      44.013  43.380  10.378  1.00 55.90           C
ATOM   1414  NZ  LYS A 100      43.377  42.009  10.541  1.00 63.24           N1+
ATOM   1415  H   LYS A 100      42.582  47.540   5.959  1.00 33.20           H
ATOM   1416  HA  LYS A 100      43.697  48.089   8.219  1.00 35.02           H
ATOM   1417  HB2 LYS A 100      42.317  46.188   7.869  1.00 39.85           H
ATOM   1418  HB3 LYS A 100      43.531  45.515   7.102  1.00 39.85           H
ATOM   1419  HG2 LYS A 100      44.774  45.518   9.091  1.00 42.52           H
ATOM   1420  HG3 LYS A 100      43.544  46.179   9.850  1.00 42.52           H
ATOM   1421  HD2 LYS A 100      42.299  44.335   9.693  1.00 54.99           H
ATOM   1422  HD3 LYS A 100      43.195  43.750   8.518  1.00 54.99           H
ATOM   1423  HE2 LYS A 100      44.924  43.261  10.060  1.00 67.08           H
ATOM   1424  HE3 LYS A 100      44.010  43.821  11.242  1.00 67.08           H
ATOM   1425  HZ1 LYS A 100      43.982  41.416  10.814  1.00 75.89           H
ATOM   1426  HZ2 LYS A 100      42.720  42.048  11.143  1.00 75.89           H
ATOM   1427  HZ3 LYS A 100      43.034  41.736   9.763  1.00 75.89           H
ATOM   1428  N   GLU A 101      45.748  46.990   6.009  1.00 32.04           N
ATOM   1429  CA  GLU A 101      47.170  46.937   5.679  1.00 31.05           C
ATOM   1430  C   GLU A 101      47.818  48.311   5.816  1.00 33.21           C
ATOM   1431  O   GLU A 101      48.915  48.437   6.367  1.00 30.15           O
ATOM   1432  CB  GLU A 101      47.347  46.381   4.249  1.00 35.44           C
ATOM   1433  CG  GLU A 101      48.458  45.387   4.110  1.00 45.19           C
ATOM   1434  CD  GLU A 101      48.461  44.687   2.767  1.00 34.79           C
ATOM   1435  OE1 GLU A 101      48.578  45.388   1.767  1.00 31.55           O
ATOM   1436  OE2 GLU A 101      48.366  43.453   2.728  1.00 38.67           O1-
ATOM   1437  H   GLU A 101      45.222  46.723   5.383  1.00 38.44           H
ATOM   1438  HA  GLU A 101      47.622  46.338   6.298  1.00 37.26           H
ATOM   1439  HB2 GLU A 101      46.535  45.918   3.984  1.00 42.53           H
ATOM   1440  HB3 GLU A 101      47.523  47.112   3.635  1.00 42.53           H
ATOM   1441  HG2 GLU A 101      49.298  45.868   4.177  1.00 54.23           H
ATOM   1442  HG3 GLU A 101      48.393  44.720   4.810  1.00 54.23           H
ATOM   1443  N   TYR A 102      47.143  49.356   5.346  1.00 30.78           N
ATOM   1444  CA  TYR A 102      47.734  50.688   5.388  1.00 32.52           C
ATOM   1445  C   TYR A 102      47.919  51.192   6.828  1.00 36.89           C
ATOM   1446  O   TYR A 102      49.013  51.629   7.206  1.00 34.30           O
ATOM   1447  CB  TYR A 102      46.873  51.660   4.589  1.00 32.39           C
ATOM   1448  CG  TYR A 102      47.406  53.036   4.681  1.00 35.08           C
ATOM   1449  CD1 TYR A 102      48.434  53.444   3.857  1.00 39.22           C
ATOM   1450  CD2 TYR A 102      46.926  53.921   5.639  1.00 33.41           C
ATOM   1451  CE1 TYR A 102      48.957  54.704   3.958  1.00 42.55           C
ATOM   1452  CE2 TYR A 102      47.451  55.205   5.746  1.00 35.37           C
ATOM   1453  CZ  TYR A 102      48.467  55.582   4.905  1.00 41.04           C
ATOM   1454  OH  TYR A 102      49.012  56.832   4.989  1.00 40.65           O
ATOM   1455  H   TYR A 102      46.351  49.325   5.006  1.00 36.93           H
ATOM   1456  HA  TYR A 102      48.609  50.651   4.975  1.00 39.02           H
ATOM   1457  HB2 TYR A 102      46.868  51.394   3.658  1.00 38.87           H
ATOM   1458  HB3 TYR A 102      45.969  51.660   4.943  1.00 38.87           H
ATOM   1459  HD1 TYR A 102      48.774  52.858   3.219  1.00 47.06           H
ATOM   1460  HD2 TYR A 102      46.242  53.649   6.206  1.00 40.09           H
ATOM   1461  HE1 TYR A 102      49.645  54.968   3.391  1.00 51.06           H
ATOM   1462  HE2 TYR A 102      47.126  55.798   6.383  1.00 42.44           H
ATOM   1463  HH  TYR A 102      48.752  57.206   5.695  1.00 48.78           H
ATOM   1464  N   TYR A 103      46.857  51.170   7.640  1.00 34.36           N
ATOM   1465  CA  TYR A 103      46.977  51.666   9.008  1.00 32.87           C
ATOM   1466  C   TYR A 103      47.917  50.792   9.835  1.00 33.19           C
ATOM   1467  O   TYR A 103      48.663  51.304  10.686  1.00 36.03           O
ATOM   1468  CB  TYR A 103      45.585  51.771   9.643  1.00 27.63           C
ATOM   1469  CG  TYR A 103      44.748  52.869   9.006  1.00 27.45           C
ATOM   1470  CD1 TYR A 103      43.457  52.619   8.582  1.00 25.72           C
ATOM   1471  CD2 TYR A 103      45.245  54.155   8.848  1.00 32.39           C
ATOM   1472  CE1 TYR A 103      42.682  53.630   7.988  1.00 30.41           C
ATOM   1473  CE2 TYR A 103      44.481  55.172   8.258  1.00 33.63           C
ATOM   1474  CZ  TYR A 103      43.186  54.895   7.833  1.00 31.59           C
ATOM   1475  OH  TYR A 103      42.414  55.878   7.234  1.00 34.19           O
ATOM   1476  H   TYR A 103      46.077  50.872   7.436  1.00 41.23           H
ATOM   1477  HA  TYR A 103      47.370  52.556   8.987  1.00 39.45           H
ATOM   1478  HB2 TYR A 103      45.122  50.932   9.517  1.00 33.15           H
ATOM   1479  HB3 TYR A 103      45.677  51.951  10.592  1.00 33.15           H
ATOM   1480  HD1 TYR A 103      43.104  51.766   8.682  1.00 30.86           H
ATOM   1481  HD2 TYR A 103      46.111  54.343   9.130  1.00 38.86           H
ATOM   1482  HE1 TYR A 103      41.819  53.448   7.694  1.00 36.49           H
ATOM   1483  HE2 TYR A 103      44.834  56.025   8.150  1.00 40.36           H
ATOM   1484  HH  TYR A 103      42.841  56.601   7.222  1.00 41.03           H
ATOM   1485  N   THR A 104      47.942  49.490   9.572  1.00 33.37           N
ATOM   1486  CA  THR A 104      48.915  48.656  10.248  1.00 32.05           C
ATOM   1487  C   THR A 104      50.344  49.099   9.938  1.00 36.83           C
ATOM   1488  O   THR A 104      51.149  49.307  10.854  1.00 35.88           O
ATOM   1489  CB  THR A 104      48.726  47.204   9.887  1.00 37.13           C
ATOM   1490  OG1 THR A 104      47.426  46.793  10.285  1.00 34.45           O
ATOM   1491  CG2 THR A 104      49.726  46.354  10.631  1.00 35.92           C
ATOM   1492  H   THR A 104      47.428  49.078   9.021  1.00 40.04           H
ATOM   1493  HA  THR A 104      48.785  48.745  11.205  1.00 38.46           H
ATOM   1494  HB  THR A 104      48.847  47.083   8.933  1.00 44.56           H
ATOM   1495  HG1 THR A 104      46.851  47.185   9.818  1.00 41.35           H
ATOM   1496 HG21 THR A 104      49.546  45.419  10.451  1.00 43.11           H
ATOM   1497 HG22 THR A 104      50.630  46.563  10.348  1.00 43.11           H
ATOM   1498 HG23 THR A 104      49.644  46.511  11.582  1.00 43.11           H
ATOM   1499  N   LYS A 105      50.690  49.239   8.662  1.00 41.04           N
ATOM   1500  CA  LYS A 105      52.088  49.526   8.360  1.00 39.99           C
ATOM   1501  C   LYS A 105      52.481  50.926   8.812  1.00 41.72           C
ATOM   1502  O   LYS A 105      53.665  51.178   9.064  1.00 40.04           O
ATOM   1503  CB  LYS A 105      52.382  49.333   6.862  1.00 42.14           C
ATOM   1504  CG  LYS A 105      51.824  50.407   5.995  1.00 42.26           C
ATOM   1505  CD  LYS A 105      52.194  50.216   4.509  1.00 50.57           C
ATOM   1506  CE  LYS A 105      51.615  51.366   3.635  1.00 49.40           C
ATOM   1507  NZ  LYS A 105      51.736  51.209   2.136  1.00 44.63           N1+
ATOM   1508  H   LYS A 105      50.165  49.176   7.984  1.00 49.25           H
ATOM   1509  HA  LYS A 105      52.640  48.897   8.850  1.00 47.99           H
ATOM   1510  HB2 LYS A 105      53.343  49.323   6.726  1.00 50.57           H
ATOM   1511  HB3 LYS A 105      52.003  48.489   6.568  1.00 50.57           H
ATOM   1512  HG2 LYS A 105      50.858  50.383   6.078  1.00 50.71           H
ATOM   1513  HG3 LYS A 105      52.165  51.269   6.278  1.00 50.71           H
ATOM   1514  HD2 LYS A 105      53.161  50.213   4.416  1.00 60.68           H
ATOM   1515  HD3 LYS A 105      51.822  49.375   4.198  1.00 60.68           H
ATOM   1516  HE2 LYS A 105      50.667  51.443   3.830  1.00 59.28           H
ATOM   1517  HE3 LYS A 105      52.059  52.193   3.882  1.00 59.28           H
ATOM   1518  HZ1 LYS A 105      52.212  51.882   1.799  1.00 53.55           H
ATOM   1519  HZ2 LYS A 105      52.144  50.443   1.941  1.00 53.55           H
ATOM   1520  HZ3 LYS A 105      50.928  51.217   1.764  1.00 53.55           H
ATOM   1521  N   LYS A 106      51.517  51.829   8.952  1.00 36.00           N
ATOM   1522  CA  LYS A 106      51.787  53.171   9.415  1.00 36.03           C
ATOM   1523  C   LYS A 106      51.839  53.274  10.935  1.00 35.03           C
ATOM   1524  O   LYS A 106      51.963  54.381  11.457  1.00 39.57           O
ATOM   1525  CB  LYS A 106      50.744  54.131   8.845  1.00 39.42           C
ATOM   1526  CG  LYS A 106      50.922  54.428   7.345  1.00 42.18           C
ATOM   1527  CD  LYS A 106      52.236  55.164   7.047  1.00 45.20           C
ATOM   1528  CE  LYS A 106      52.815  54.843   5.706  1.00 48.67           C
ATOM   1529  NZ  LYS A 106      52.340  55.738   4.625  1.00 58.67           N1+
ATOM   1530  H   LYS A 106      50.689  51.678   8.793  1.00 43.19           H
ATOM   1531  HA  LYS A 106      52.660  53.426   9.091  1.00 43.24           H
ATOM   1532  HB2 LYS A 106      49.872  53.725   8.968  1.00 47.30           H
ATOM   1533  HB3 LYS A 106      50.787  54.970   9.329  1.00 47.30           H
ATOM   1534  HG2 LYS A 106      50.920  53.588   6.859  1.00 50.62           H
ATOM   1535  HG3 LYS A 106      50.193  54.990   7.047  1.00 50.62           H
ATOM   1536  HD2 LYS A 106      52.080  56.121   7.083  1.00 54.23           H
ATOM   1537  HD3 LYS A 106      52.904  54.919   7.702  1.00 54.23           H
ATOM   1538  HE2 LYS A 106      53.779  54.938   5.758  1.00 58.40           H
ATOM   1539  HE3 LYS A 106      52.581  53.931   5.473  1.00 58.40           H
ATOM   1540  HZ1 LYS A 106      52.713  55.516   3.849  1.00 70.41           H
ATOM   1541  HZ2 LYS A 106      51.453  55.670   4.552  1.00 70.41           H
ATOM   1542  HZ3 LYS A 106      52.547  56.582   4.817  1.00 70.41           H
ATOM   1543  N   GLY A 107      51.774  52.162  11.650  1.00 35.51           N
ATOM   1544  CA  GLY A 107      51.997  52.164  13.088  1.00 38.54           C
ATOM   1545  C   GLY A 107      50.767  52.330  13.961  1.00 42.64           C
ATOM   1546  O   GLY A 107      50.916  52.487  15.184  1.00 37.27           O
ATOM   1547  H   GLY A 107      51.602  51.385  11.321  1.00 42.61           H
ATOM   1548  HA2 GLY A 107      52.418  51.329  13.344  1.00 46.25           H
ATOM   1549  HA3 GLY A 107      52.608  52.887  13.296  1.00 46.25           H
ATOM   1550  N   CYS A 108      49.565  52.336  13.370  1.00 43.13           N
ATOM   1551  CA  CYS A 108      48.327  52.403  14.140  1.00 35.78           C
ATOM   1552  C   CYS A 108      48.133  51.105  14.904  1.00 35.59           C
ATOM   1553  O   CYS A 108      48.484  50.029  14.434  1.00 40.58           O
ATOM   1554  CB  CYS A 108      47.138  52.648  13.206  1.00 31.32           C
ATOM   1555  SG  CYS A 108      47.214  54.037  12.139  1.00 35.51           S
ATOM   1556  H   CYS A 108      49.441  52.312  12.519  1.00 51.76           H
ATOM   1557  HA  CYS A 108      48.356  53.130  14.781  1.00 42.93           H
ATOM   1558  HB2 CYS A 108      47.042  51.872  12.630  1.00 37.58           H
ATOM   1559  HB3 CYS A 108      46.341  52.743  13.750  1.00 37.58           H
ATOM   1560  HG  CYS A 108      47.433  55.053  12.743  1.00 42.61           H
ATOM   1561  N   ASP A 109      47.585  51.208  16.101  1.00 35.81           N
ATOM   1562  CA  ASP A 109      47.296  50.048  16.915  1.00 34.79           C
ATOM   1563  C   ASP A 109      45.965  49.433  16.472  1.00 39.97           C
ATOM   1564  O   ASP A 109      44.904  50.046  16.627  1.00 38.19           O
ATOM   1565  CB  ASP A 109      47.294  50.500  18.373  1.00 39.11           C
ATOM   1566  CG  ASP A 109      47.332  49.362  19.338  1.00 45.41           C
ATOM   1567  OD1 ASP A 109      47.706  48.239  18.943  1.00 51.10           O
ATOM   1568  OD2 ASP A 109      46.984  49.586  20.511  1.00 46.50           O1-
ATOM   1569  H   ASP A 109      47.381  51.954  16.480  1.00 42.97           H
ATOM   1570  HA  ASP A 109      47.993  49.390  16.785  1.00 41.74           H
ATOM   1571  HB2 ASP A 109      48.086  51.039  18.534  1.00 46.93           H
ATOM   1572  HB3 ASP A 109      46.497  51.022  18.548  1.00 46.93           H
ATOM   1573  N   LEU A 110      46.015  48.225  15.905  1.00 37.60           N
ATOM   1574  CA  LEU A 110      44.829  47.500  15.438  1.00 42.33           C
ATOM   1575  C   LEU A 110      44.415  46.490  16.498  1.00 42.24           C
ATOM   1576  O   LEU A 110      45.120  45.505  16.734  1.00 43.87           O
ATOM   1577  CB  LEU A 110      45.091  46.795  14.102  1.00 36.59           C
ATOM   1578  CG  LEU A 110      44.756  47.533  12.798  1.00 38.26           C
ATOM   1579  CD1 LEU A 110      43.242  47.638  12.624  1.00 42.46           C
ATOM   1580  CD2 LEU A 110      45.403  48.920  12.734  1.00 37.05           C
ATOM   1581  H   LEU A 110      46.744  47.798  15.766  1.00 45.12           H
ATOM   1582  HA  LEU A 110      44.100  48.128  15.321  1.00 50.79           H
ATOM   1583  HB2 LEU A 110      46.033  46.575  14.065  1.00 43.90           H
ATOM   1584  HB3 LEU A 110      44.577  45.973  14.091  1.00 43.90           H
ATOM   1585  HG  LEU A 110      45.095  47.014  12.054  1.00 45.91           H
ATOM   1586 HD11 LEU A 110      43.045  48.143  11.822  1.00 50.96           H
ATOM   1587 HD12 LEU A 110      42.870  46.744  12.556  1.00 50.96           H
ATOM   1588 HD13 LEU A 110      42.868  48.088  13.396  1.00 50.96           H
ATOM   1589 HD21 LEU A 110      45.171  49.332  11.888  1.00 44.46           H
ATOM   1590 HD22 LEU A 110      45.085  49.466  13.469  1.00 44.46           H
ATOM   1591 HD23 LEU A 110      46.363  48.809  12.795  1.00 44.46           H
ATOM   1592  N   ILE A 111      43.262  46.718  17.124  1.00 40.66           N
ATOM   1593  CA  ILE A 111      42.840  45.961  18.301  1.00 38.45           C
ATOM   1594  C   ILE A 111      41.556  45.202  17.994  1.00 48.37           C
ATOM   1595  O   ILE A 111      40.502  45.813  17.763  1.00 43.53           O
ATOM   1596  CB  ILE A 111      42.636  46.885  19.508  1.00 36.87           C
ATOM   1597  CG1 ILE A 111      43.913  47.701  19.751  1.00 43.79           C
ATOM   1598  CG2 ILE A 111      42.188  46.090  20.695  1.00 41.02           C
ATOM   1599  CD1 ILE A 111      43.768  48.785  20.791  1.00 42.92           C
ATOM   1600  H   ILE A 111      42.701  47.323  16.887  1.00 48.79           H
ATOM   1601  HA  ILE A 111      43.524  45.316  18.528  1.00 46.14           H
ATOM   1602  HB  ILE A 111      41.927  47.508  19.289  1.00 44.25           H
ATOM   1603 HG12 ILE A 111      44.616  47.102  20.043  1.00 52.55           H
ATOM   1604 HG13 ILE A 111      44.175  48.131  18.922  1.00 52.55           H
ATOM   1605 HG21 ILE A 111      42.071  46.685  21.450  1.00 49.22           H
ATOM   1606 HG22 ILE A 111      41.347  45.651  20.495  1.00 49.22           H
ATOM   1607 HG23 ILE A 111      42.862  45.423  20.899  1.00 49.22           H
ATOM   1608 HD11 ILE A 111      44.620  49.232  20.907  1.00 51.51           H
ATOM   1609 HD12 ILE A 111      43.098  49.423  20.499  1.00 51.51           H
ATOM   1610 HD13 ILE A 111      43.491  48.380  21.628  1.00 51.51           H
ATOM   1611  N   SER A 112      41.629  43.876  18.052  1.00 43.94           N
ATOM   1612  CA  SER A 112      40.477  43.023  17.797  1.00 47.55           C
ATOM   1613  C   SER A 112      39.560  43.002  19.019  1.00 51.59           C
ATOM   1614  O   SER A 112      40.025  42.838  20.153  1.00 43.71           O
ATOM   1615  CB  SER A 112      40.953  41.609  17.451  1.00 52.95           C
ATOM   1616  OG  SER A 112      39.886  40.769  17.064  1.00 55.55           O
ATOM   1617  H   SER A 112      42.344  43.444  18.249  1.00 52.72           H
ATOM   1618  HA  SER A 112      39.979  43.373  17.042  1.00 57.06           H
ATOM   1619  HB2 SER A 112      41.594  41.660  16.724  1.00 63.54           H
ATOM   1620  HB3 SER A 112      41.376  41.227  18.237  1.00 63.54           H
ATOM   1621  HG  SER A 112      40.177  39.993  16.929  1.00 66.66           H
ATOM   1622  N   THR A 113      38.255  43.190  18.791  1.00 49.88           N
ATOM   1623  CA  THR A 113      37.252  43.188  19.861  1.00 55.90           C
ATOM   1624  C   THR A 113      36.128  42.241  19.444  1.00 59.15           C
ATOM   1625  O   THR A 113      35.128  42.671  18.850  1.00 61.47           O
ATOM   1626  CB  THR A 113      36.731  44.608  20.152  1.00 54.23           C
ATOM   1627  OG1 THR A 113      36.190  45.199  18.965  1.00 49.03           O
ATOM   1628  CG2 THR A 113      37.841  45.538  20.682  1.00 48.68           C
ATOM   1629  H   THR A 113      37.922  43.316  18.009  1.00 59.86           H
ATOM   1630  HA  THR A 113      37.652  42.847  20.676  1.00 67.07           H
ATOM   1631  HB  THR A 113      36.039  44.553  20.830  1.00 65.08           H
ATOM   1632  HG1 THR A 113      35.627  44.684  18.611  1.00 58.84           H
ATOM   1633 HG21 THR A 113      37.473  46.418  20.854  1.00 58.41           H
ATOM   1634 HG22 THR A 113      38.207  45.183  21.506  1.00 58.41           H
ATOM   1635 HG23 THR A 113      38.549  45.619  20.026  1.00 58.41           H
ATOM   1636  N   PRO A 114      36.275  40.908  19.721  1.00 63.72           N
ATOM   1637  CA  PRO A 114      35.341  39.896  19.171  1.00 63.74           C
ATOM   1638  C   PRO A 114      33.889  39.852  19.668  1.00 65.94           C
ATOM   1639  O   PRO A 114      32.966  39.843  18.838  1.00 67.29           O
ATOM   1640  CB  PRO A 114      36.048  38.583  19.530  1.00 65.26           C
ATOM   1641  CG  PRO A 114      37.480  38.921  19.448  1.00 62.41           C
ATOM   1642  CD  PRO A 114      37.589  40.304  20.036  1.00 61.54           C
ATOM   1643  HA  PRO A 114      35.325  39.966  18.203  1.00 76.49           H
ATOM   1644  HB2 PRO A 114      35.814  38.327  20.438  1.00 78.31           H
ATOM   1645  HB3 PRO A 114      35.813  37.886  18.899  1.00 78.31           H
ATOM   1646  HG2 PRO A 114      37.994  38.286  19.971  1.00 74.89           H
ATOM   1647  HG3 PRO A 114      37.763  38.912  18.521  1.00 74.89           H
ATOM   1648  HD2 PRO A 114      37.723  40.255  20.995  1.00 73.85           H
ATOM   1649  HD3 PRO A 114      38.312  40.777  19.601  1.00 73.85           H
ATOM   1650  N   ASP A 115      33.690  39.711  20.987  1.00 63.50           N
ATOM   1651  CA  ASP A 115      32.396  39.680  21.685  1.00 63.78           C
ATOM   1652  C   ASP A 115      31.124  39.719  20.810  1.00 67.44           C
ATOM   1653  O   ASP A 115      30.768  40.817  20.369  1.00 63.00           O
ATOM   1654  CB  ASP A 115      32.411  40.888  22.639  1.00 65.35           C
ATOM   1655  CG  ASP A 115      31.416  40.785  23.783  1.00 69.01           C
ATOM   1656  OD1 ASP A 115      30.496  39.945  23.726  1.00 67.01           O
ATOM   1657  OD2 ASP A 115      31.557  41.580  24.746  1.00 67.40           O1-
ATOM   1658  H   ASP A 115      34.347  39.638  21.541  1.00 76.20           H
ATOM   1659  HA  ASP A 115      32.362  38.887  22.241  1.00 76.54           H
ATOM   1660  HB2 ASP A 115      33.298  40.962  23.032  1.00 78.42           H
ATOM   1661  HB3 ASP A 115      32.214  41.695  22.138  1.00 78.42           H
ATOM   1662  N   GLN A 116      30.323  38.603  20.655  1.00 69.28           N
ATOM   1663  CA  GLN A 116      29.069  38.803  19.892  1.00 62.63           C
ATOM   1664  C   GLN A 116      27.880  39.373  20.712  1.00 59.34           C
ATOM   1665  O   GLN A 116      26.753  39.392  20.202  1.00 55.70           O
ATOM   1666  CB  GLN A 116      28.750  37.450  19.227  1.00 73.15           C
ATOM   1667  CG  GLN A 116      27.968  37.639  17.927  1.00 72.82           C
ATOM   1668  CD  GLN A 116      28.806  38.240  16.819  1.00 69.76           C
ATOM   1669  OE1 GLN A 116      29.907  38.737  16.944  1.00 67.70           O
ATOM   1670  NE2 GLN A 116      28.233  38.115  15.524  1.00 67.57           N
ATOM   1671  H   GLN A 116      30.358  37.838  21.326  1.00 83.14           H
ATOM   1672  HA  GLN A 116      29.281  39.588  19.092  1.00 75.16           H
ATOM   1673  HB2 GLN A 116      29.704  36.922  19.006  1.00 87.78           H
ATOM   1674  HB3 GLN A 116      28.180  36.807  19.929  1.00 87.78           H
ATOM   1675  HG2 GLN A 116      27.527  36.678  17.613  1.00 87.39           H
ATOM   1676  HG3 GLN A 116      27.096  38.331  18.145  1.00 87.39           H
ATOM   1677 HE21 GLN A 116      27.229  38.111  15.424  1.00 81.09           H
ATOM   1678 HE22 GLN A 116      28.687  38.657  14.789  1.00 81.09           H
ATOM   1679  N   ASP A 117      28.135  39.920  21.943  1.00 54.33           N
ATOM   1680  CA  ASP A 117      27.042  40.473  22.776  1.00 52.46           C
ATOM   1681  C   ASP A 117      27.127  42.015  22.858  1.00 52.08           C
ATOM   1682  O   ASP A 117      26.208  42.650  23.365  1.00 48.96           O
ATOM   1683  CB  ASP A 117      27.064  39.895  24.188  1.00 60.39           C
ATOM   1684  CG  ASP A 117      26.219  38.621  24.394  1.00 63.34           C
ATOM   1685  OD1 ASP A 117      25.950  38.352  25.583  1.00 69.50           O
ATOM   1686  OD2 ASP A 117      25.825  37.948  23.402  1.00 54.43           O1-
ATOM   1687  H   ASP A 117      29.048  39.826  22.442  1.00 65.19           H
ATOM   1688  HA  ASP A 117      26.054  40.238  22.288  1.00 62.95           H
ATOM   1689  HB2 ASP A 117      28.105  39.681  24.524  1.00 72.47           H
ATOM   1690  HB3 ASP A 117      26.693  40.651  24.915  1.00 72.47           H
ATOM   1691  N   HIS A 118      28.254  42.662  22.391  1.00 47.24           N
ATOM   1692  CA  HIS A 118      28.293  44.129  22.448  1.00 50.29           C
ATOM   1693  C   HIS A 118      28.793  44.667  21.098  1.00 47.31           C
ATOM   1694  O   HIS A 118      29.522  44.048  20.306  1.00 37.51           O
ATOM   1695  CB  HIS A 118      29.214  44.683  23.556  1.00 51.39           C
ATOM   1696  CG  HIS A 118      28.752  44.276  24.896  1.00 52.31           C
ATOM   1697  ND1 HIS A 118      29.343  43.214  25.606  1.00 58.57           N1+
ATOM   1698  CD2 HIS A 118      27.701  44.788  25.668  1.00 54.93           C
ATOM   1699  CE1 HIS A 118      28.699  43.098  26.815  1.00 55.57           C
ATOM   1700  NE2 HIS A 118      27.700  44.067  26.857  1.00 54.24           N
ATOM   1701  H   HIS A 118      29.009  42.198  21.881  1.00 56.69           H
ATOM   1702  HA  HIS A 118      27.213  44.518  22.634  1.00 60.35           H
ATOM   1703  HB2 HIS A 118      29.141  45.826  23.507  1.00 61.66           H
ATOM   1704  HB3 HIS A 118      30.269  44.408  23.380  1.00 61.66           H
ATOM   1705  HD1 HIS A 118      30.132  42.585  25.270  1.00 70.29           H
ATOM   1706  HD2 HIS A 118      26.853  45.568  25.374  1.00 65.92           H
ATOM   1707  HE1 HIS A 118      28.922  42.373  27.583  1.00 66.68           H
ATOM   1708  HE2 HIS A 118      27.036  44.182  27.607  1.00 65.09           H
ATOM   1709  N   THR A 119      28.326  45.924  20.858  1.00 36.94           N
ATOM   1710  CA  THR A 119      28.670  46.601  19.622  1.00 36.60           C
ATOM   1711  C   THR A 119      30.119  47.092  19.728  1.00 32.26           C
ATOM   1712  O   THR A 119      30.846  47.308  20.687  1.00 31.55           O
ATOM   1713  CB  THR A 119      27.694  47.777  19.311  1.00 39.33           C
ATOM   1714  OG1 THR A 119      27.952  48.846  20.215  1.00 34.43           O
ATOM   1715  CG2 THR A 119      26.266  47.275  19.328  1.00 35.70           C
ATOM   1716  H   THR A 119      27.877  46.500  21.637  1.00 44.33           H
ATOM   1717  HA  THR A 119      28.582  45.866  18.757  1.00 43.92           H
ATOM   1718  HB  THR A 119      27.957  48.249  18.330  1.00 47.20           H
ATOM   1719  HG1 THR A 119      27.602  49.551  19.922  1.00 41.31           H
ATOM   1720 HG21 THR A 119      25.560  48.098  19.150  1.00 42.84           H
ATOM   1721 HG22 THR A 119      26.083  46.520  18.548  1.00 42.84           H
ATOM   1722 HG23 THR A 119      25.940  46.837  20.298  1.00 42.84           H
ATOM   1723  N   ASP A 120      30.602  47.280  18.463  1.00 30.47           N
ATOM   1724  CA  ASP A 120      31.960  47.770  18.218  1.00 30.70           C
ATOM   1725  C   ASP A 120      32.151  49.173  18.763  1.00 31.21           C
ATOM   1726  O   ASP A 120      33.245  49.517  19.227  1.00 28.04           O
ATOM   1727  CB  ASP A 120      32.334  47.752  16.733  1.00 41.60           C
ATOM   1728  CG  ASP A 120      32.900  46.368  16.272  1.00 43.34           C
ATOM   1729  OD1 ASP A 120      33.271  45.543  17.126  1.00 45.51           O
ATOM   1730  OD2 ASP A 120      33.001  46.121  15.062  1.00 49.45           O1-
ATOM   1731  H   ASP A 120      30.161  47.127  17.739  1.00 36.56           H
ATOM   1732  HA  ASP A 120      32.576  47.186  18.686  1.00 36.84           H
ATOM   1733  HB2 ASP A 120      31.553  47.966  16.196  1.00 49.92           H
ATOM   1734  HB3 ASP A 120      33.027  48.418  16.588  1.00 49.92           H
ATOM   1735  N   PHE A 121      31.095  49.980  18.757  1.00 27.52           N
ATOM   1736  CA  PHE A 121      31.157  51.308  19.374  1.00 23.41           C
ATOM   1737  C   PHE A 121      31.408  51.192  20.872  1.00 25.27           C
ATOM   1738  O   PHE A 121      32.311  51.837  21.416  1.00 29.56           O
ATOM   1739  CB  PHE A 121      29.834  52.017  19.050  1.00 32.55           C
ATOM   1740  CG  PHE A 121      29.642  53.368  19.679  1.00 28.24           C
ATOM   1741  CD1 PHE A 121      28.342  53.881  19.823  1.00 27.86           C
ATOM   1742  CD2 PHE A 121      30.698  54.147  20.063  1.00 27.22           C
ATOM   1743  CE1 PHE A 121      28.131  55.129  20.411  1.00 25.83           C
ATOM   1744  CE2 PHE A 121      30.495  55.407  20.621  1.00 27.72           C
ATOM   1745  CZ  PHE A 121      29.219  55.894  20.806  1.00 26.47           C
ATOM   1746  H   PHE A 121      30.332  49.783  18.411  1.00 33.02           H
ATOM   1747  HA  PHE A 121      31.882  51.824  18.989  1.00 28.09           H
ATOM   1748  HB2 PHE A 121      29.786  52.144  18.091  1.00 39.06           H
ATOM   1749  HB3 PHE A 121      29.105  51.448  19.347  1.00 39.06           H
ATOM   1750  HD1 PHE A 121      27.612  53.364  19.571  1.00 33.43           H
ATOM   1751  HD2 PHE A 121      31.562  53.824  19.955  1.00 32.66           H
ATOM   1752  HE1 PHE A 121      27.268  55.458  20.517  1.00 30.99           H
ATOM   1753  HE2 PHE A 121      31.224  55.911  20.898  1.00 33.26           H
ATOM   1754  HZ  PHE A 121      29.092  56.734  21.185  1.00 31.77           H
ATOM   1755  N   THR A 122      30.610  50.368  21.554  1.00 30.23           N
ATOM   1756  CA  THR A 122      30.792  50.162  22.977  1.00 28.58           C
ATOM   1757  C   THR A 122      32.186  49.642  23.262  1.00 30.91           C
ATOM   1758  O   THR A 122      32.860  50.110  24.179  1.00 28.31           O
ATOM   1759  CB  THR A 122      29.755  49.165  23.508  1.00 34.08           C
ATOM   1760  OG1 THR A 122      28.447  49.733  23.390  1.00 33.54           O
ATOM   1761  CG2 THR A 122      30.028  48.793  24.968  1.00 34.36           C
ATOM   1762  H   THR A 122      29.968  49.906  21.210  1.00 36.28           H
ATOM   1763  HA  THR A 122      30.675  51.007  23.436  1.00 34.30           H
ATOM   1764  HB  THR A 122      29.796  48.352  22.983  1.00 40.89           H
ATOM   1765  HG1 THR A 122      27.875  49.174  23.647  1.00 40.25           H
ATOM   1766 HG21 THR A 122      29.313  48.229  25.305  1.00 41.23           H
ATOM   1767 HG22 THR A 122      30.861  48.304  25.043  1.00 41.23           H
ATOM   1768 HG23 THR A 122      30.084  49.593  25.512  1.00 41.23           H
ATOM   1769  N   LYS A 123      32.619  48.638  22.503  1.00 27.93           N
ATOM   1770  CA  LYS A 123      33.947  48.062  22.730  1.00 28.74           C
ATOM   1771  C   LYS A 123      35.042  49.075  22.451  1.00 31.67           C
ATOM   1772  O   LYS A 123      36.087  49.086  23.121  1.00 33.92           O
ATOM   1773  CB  LYS A 123      34.111  46.805  21.869  1.00 32.26           C
ATOM   1774  CG  LYS A 123      33.442  45.569  22.463  1.00 38.72           C
ATOM   1775  CD  LYS A 123      32.533  44.787  21.524  1.00 48.43           C
ATOM   1776  CE  LYS A 123      33.162  44.361  20.203  1.00 51.95           C
ATOM   1777  NZ  LYS A 123      32.250  43.447  19.423  1.00 44.76           N1+
ATOM   1778  H   LYS A 123      32.164  48.275  21.869  1.00 33.51           H
ATOM   1779  HA  LYS A 123      34.030  47.804  23.661  1.00 34.49           H
ATOM   1780  HB2 LYS A 123      33.717  46.963  20.996  1.00 38.71           H
ATOM   1781  HB3 LYS A 123      35.059  46.619  21.773  1.00 38.71           H
ATOM   1782  HG2 LYS A 123      34.141  44.956  22.739  1.00 46.47           H
ATOM   1783  HG3 LYS A 123      32.919  45.832  23.235  1.00 46.47           H
ATOM   1784  HD2 LYS A 123      32.257  43.975  21.980  1.00 58.11           H
ATOM   1785  HD3 LYS A 123      31.754  45.322  21.318  1.00 58.11           H
ATOM   1786  HE2 LYS A 123      33.348  45.146  19.660  1.00 62.34           H
ATOM   1787  HE3 LYS A 123      33.980  43.878  20.394  1.00 62.34           H
ATOM   1788  HZ1 LYS A 123      32.598  43.270  18.623  1.00 53.72           H
ATOM   1789  HZ2 LYS A 123      32.136  42.683  19.864  1.00 53.72           H
ATOM   1790  HZ3 LYS A 123      31.457  43.838  19.309  1.00 53.72           H
ATOM   1791  N   CYS A 124      34.822  49.947  21.476  1.00 29.11           N
ATOM   1792  CA  CYS A 124      35.796  50.989  21.176  1.00 28.56           C
ATOM   1793  C   CYS A 124      35.925  51.989  22.337  1.00 31.28           C
ATOM   1794  O   CYS A 124      37.029  52.450  22.647  1.00 32.25           O
ATOM   1795  CB  CYS A 124      35.394  51.678  19.858  1.00 26.43           C
ATOM   1796  SG  CYS A 124      36.458  52.966  19.334  1.00 32.37           S
ATOM   1797  H   CYS A 124      34.127  49.949  20.971  1.00 34.93           H
ATOM   1798  HA  CYS A 124      36.663  50.580  21.036  1.00 34.27           H
ATOM   1799  HB2 CYS A 124      35.358  51.013  19.153  1.00 31.72           H
ATOM   1800  HB3 CYS A 124      34.509  52.058  19.976  1.00 31.72           H
ATOM   1801  HG  CYS A 124      37.613  52.639  19.428  1.00 38.84           H
ATOM   1802  N   LEU A 125      34.811  52.334  22.998  1.00 29.47           N
ATOM   1803  CA  LEU A 125      34.892  53.223  24.159  1.00 30.51           C
ATOM   1804  C   LEU A 125      35.683  52.583  25.293  1.00 30.52           C
ATOM   1805  O   LEU A 125      36.451  53.262  25.978  1.00 33.45           O
ATOM   1806  CB  LEU A 125      33.496  53.594  24.675  1.00 31.13           C
ATOM   1807  CG  LEU A 125      32.639  54.478  23.764  1.00 30.48           C
ATOM   1808  CD1 LEU A 125      31.282  54.733  24.409  1.00 32.59           C
ATOM   1809  CD2 LEU A 125      33.308  55.805  23.468  1.00 28.55           C
ATOM   1810  H   LEU A 125      34.020  52.060  22.805  1.00 35.37           H
ATOM   1811  HA  LEU A 125      35.354  54.036  23.900  1.00 36.62           H
ATOM   1812  HB2 LEU A 125      33.005  52.772  24.829  1.00 37.35           H
ATOM   1813  HB3 LEU A 125      33.598  54.066  25.514  1.00 37.35           H
ATOM   1814  HG  LEU A 125      32.483  54.018  22.923  1.00 36.58           H
ATOM   1815 HD11 LEU A 125      30.770  55.333  23.847  1.00 39.10           H
ATOM   1816 HD12 LEU A 125      30.816  53.888  24.509  1.00 39.10           H
ATOM   1817 HD13 LEU A 125      31.427  55.133  25.283  1.00 39.10           H
ATOM   1818 HD21 LEU A 125      32.738  56.327  22.879  1.00 34.26           H
ATOM   1819 HD22 LEU A 125      33.431  56.275  24.307  1.00 34.26           H
ATOM   1820 HD23 LEU A 125      34.162  55.644  23.040  1.00 34.26           H
ATOM   1821  N   GLN A 126      35.495  51.281  25.511  1.00 31.69           N
ATOM   1822  CA  GLN A 126      36.259  50.583  26.541  1.00 36.73           C
ATOM   1823  C   GLN A 126      37.757  50.659  26.250  1.00 38.10           C
ATOM   1824  O   GLN A 126      38.560  50.934  27.151  1.00 35.59           O
ATOM   1825  CB  GLN A 126      35.777  49.132  26.655  1.00 31.05           C
ATOM   1826  CG  GLN A 126      34.364  48.996  27.193  1.00 38.28           C
ATOM   1827  CD  GLN A 126      33.849  47.583  27.235  1.00 45.21           C
ATOM   1828  OE1 GLN A 126      33.837  46.863  26.226  1.00 42.53           O
ATOM   1829  NE2 GLN A 126      33.395  47.170  28.414  1.00 49.75           N
ATOM   1830  H   GLN A 126      34.939  50.784  25.079  1.00 38.03           H
ATOM   1831  HA  GLN A 126      36.105  51.012  27.398  1.00 44.07           H
ATOM   1832  HB2 GLN A 126      35.809  48.712  25.782  1.00 37.27           H
ATOM   1833  HB3 GLN A 126      36.361  48.668  27.272  1.00 37.27           H
ATOM   1834  HG2 GLN A 126      34.341  49.340  28.099  1.00 45.94           H
ATOM   1835  HG3 GLN A 126      33.761  49.507  26.630  1.00 45.94           H
ATOM   1836 HE21 GLN A 126      33.386  47.709  29.085  1.00 59.70           H
ATOM   1837 HE22 GLN A 126      33.112  46.361  28.504  1.00 59.70           H
ATOM   1838  N   VAL A 127      38.151  50.499  24.987  1.00 32.68           N
ATOM   1839  CA  VAL A 127      39.568  50.618  24.645  1.00 32.79           C
ATOM   1840  C   VAL A 127      40.040  52.046  24.840  1.00 37.58           C
ATOM   1841  O   VAL A 127      41.173  52.299  25.277  1.00 36.88           O
ATOM   1842  CB  VAL A 127      39.830  50.144  23.200  1.00 35.34           C
ATOM   1843  CG1 VAL A 127      41.281  50.424  22.803  1.00 37.41           C
ATOM   1844  CG2 VAL A 127      39.503  48.675  23.048  1.00 35.52           C
ATOM   1845  H   VAL A 127      37.629  50.327  24.327  1.00 39.22           H
ATOM   1846  HA  VAL A 127      40.086  50.049  25.238  1.00 39.34           H
ATOM   1847  HB  VAL A 127      39.259  50.638  22.590  1.00 42.41           H
ATOM   1848 HG11 VAL A 127      41.421  50.102  21.899  1.00 44.89           H
ATOM   1849 HG12 VAL A 127      41.464  51.375  22.840  1.00 44.89           H
ATOM   1850 HG13 VAL A 127      41.867  49.949  23.412  1.00 44.89           H
ATOM   1851 HG21 VAL A 127      39.677  48.401  22.133  1.00 42.63           H
ATOM   1852 HG22 VAL A 127      40.060  48.168  23.657  1.00 42.63           H
ATOM   1853 HG23 VAL A 127      38.568  48.538  23.266  1.00 42.63           H
ATOM   1854  N   LEU A 128      39.202  53.005  24.473  1.00 31.22           N
ATOM   1855  CA  LEU A 128      39.596  54.399  24.585  1.00 29.95           C
ATOM   1856  C   LEU A 128      39.821  54.786  26.034  1.00 33.97           C
ATOM   1857  O   LEU A 128      40.800  55.464  26.349  1.00 32.09           O
ATOM   1858  CB  LEU A 128      38.526  55.285  23.963  1.00 34.06           C
ATOM   1859  CG  LEU A 128      38.695  56.799  24.106  1.00 34.06           C
ATOM   1860  CD1 LEU A 128      39.931  57.310  23.393  1.00 33.86           C
ATOM   1861  CD2 LEU A 128      37.452  57.510  23.566  1.00 30.92           C
ATOM   1862  H   LEU A 128      38.415  52.873  24.158  1.00 37.46           H
ATOM   1863  HA  LEU A 128      40.421  54.533  24.095  1.00 35.94           H
ATOM   1864  HB2 LEU A 128      38.486  55.077  23.016  1.00 40.87           H
ATOM   1865  HB3 LEU A 128      37.681  55.053  24.381  1.00 40.87           H
ATOM   1866  HG  LEU A 128      38.777  57.022  25.045  1.00 40.87           H
ATOM   1867 HD11 LEU A 128      39.978  58.274  23.484  1.00 40.63           H
ATOM   1868 HD12 LEU A 128      40.710  56.892  23.788  1.00 40.63           H
ATOM   1869 HD13 LEU A 128      39.871  57.067  22.455  1.00 40.63           H
ATOM   1870 HD21 LEU A 128      37.585  58.469  23.619  1.00 37.10           H
ATOM   1871 HD22 LEU A 128      37.303  57.258  22.644  1.00 37.10           H
ATOM   1872 HD23 LEU A 128      36.689  57.240  24.105  1.00 37.10           H
ATOM   1873  N   GLN A 129      38.915  54.379  26.920  1.00 32.67           N
ATOM   1874  CA  GLN A 129      39.064  54.667  28.344  1.00 37.25           C
ATOM   1875  C   GLN A 129      40.364  54.077  28.894  1.00 39.36           C
ATOM   1876  O   GLN A 129      41.084  54.729  29.655  1.00 40.62           O
ATOM   1877  CB  GLN A 129      37.852  54.120  29.101  1.00 36.16           C
ATOM   1878  CG  GLN A 129      37.878  54.374  30.615  1.00 41.05           C
ATOM   1879  CD  GLN A 129      38.055  55.828  30.941  1.00 41.39           C
ATOM   1880  OE1 GLN A 129      37.637  56.701  30.170  1.00 42.51           O
ATOM   1881  NE2 GLN A 129      38.705  56.114  32.080  1.00 47.79           N
ATOM   1882  H   GLN A 129      38.206  53.932  26.721  1.00 39.21           H
ATOM   1883  HA  GLN A 129      39.092  55.628  28.471  1.00 44.70           H
ATOM   1884  HB2 GLN A 129      37.053  54.534  28.743  1.00 43.39           H
ATOM   1885  HB3 GLN A 129      37.808  53.160  28.961  1.00 43.39           H
ATOM   1886  HG2 GLN A 129      37.042  54.081  31.005  1.00 49.26           H
ATOM   1887  HG3 GLN A 129      38.615  53.884  31.013  1.00 49.26           H
ATOM   1888 HE21 GLN A 129      38.986  55.474  32.583  1.00 57.35           H
ATOM   1889 HE22 GLN A 129      38.843  56.930  32.310  1.00 57.35           H
ATOM   1890  N   ARG A 130      40.667  52.830  28.530  1.00 41.40           N
ATOM   1891  CA  ARG A 130      41.933  52.220  28.937  1.00 45.95           C
ATOM   1892  C   ARG A 130      43.119  53.066  28.479  1.00 42.73           C
ATOM   1893  O   ARG A 130      44.074  53.269  29.234  1.00 47.69           O
ATOM   1894  CB  ARG A 130      42.038  50.797  28.387  1.00 40.09           C
ATOM   1895  CG  ARG A 130      43.345  50.078  28.779  1.00 50.18           C
ATOM   1896  CD  ARG A 130      43.525  48.753  28.040  1.00 57.68           C
ATOM   1897  NE  ARG A 130      44.043  48.943  26.683  1.00 59.57           N
ATOM   1898  CZ  ARG A 130      43.918  48.062  25.696  1.00 62.42           C
ATOM   1899  NH1 ARG A 130      43.275  46.916  25.895  1.00 69.36           N
ATOM   1900  NH2 ARG A 130      44.431  48.335  24.499  1.00 61.68           N1+
ATOM   1901  H   ARG A 130      40.159  52.323  28.054  1.00 49.69           H
ATOM   1902  HA  ARG A 130      41.963  52.158  29.906  1.00 55.14           H
ATOM   1903  HB2 ARG A 130      41.298  50.273  28.734  1.00 48.11           H
ATOM   1904  HB3 ARG A 130      41.992  50.829  27.420  1.00 48.11           H
ATOM   1905  HG2 ARG A 130      44.104  50.641  28.568  1.00 60.22           H
ATOM   1906  HG3 ARG A 130      43.323  49.882  29.729  1.00 60.22           H
ATOM   1907  HD2 ARG A 130      44.153  48.198  28.529  1.00 69.22           H
ATOM   1908  HD3 ARG A 130      42.666  48.304  27.976  1.00 69.22           H
ATOM   1909  HE  ARG A 130      44.456  49.680  26.509  1.00 71.48           H
ATOM   1910 HH11 ARG A 130      42.948  46.731  26.668  1.00 83.23           H
ATOM   1911 HH12 ARG A 130      43.202  46.348  25.252  1.00 83.23           H
ATOM   1912 HH21 ARG A 130      44.844  49.080  24.370  1.00 74.02           H
ATOM   1913 HH22 ARG A 130      44.352  47.769  23.856  1.00 74.02           H
ATOM   1914  N   LYS A 131      43.066  53.593  27.262  1.00 35.73           N
ATOM   1915  CA  LYS A 131      44.160  54.415  26.759  1.00 40.35           C
ATOM   1916  C   LYS A 131      44.214  55.758  27.467  1.00 47.56           C
ATOM   1917  O   LYS A 131      45.309  56.296  27.700  1.00 43.22           O
ATOM   1918  CB  LYS A 131      44.028  54.633  25.246  1.00 42.92           C
ATOM   1919  CG  LYS A 131      44.068  53.316  24.454  1.00 44.57           C
ATOM   1920  CD  LYS A 131      45.143  53.304  23.422  1.00 47.67           C
ATOM   1921  CE  LYS A 131      45.356  51.902  22.858  1.00 50.02           C
ATOM   1922  NZ  LYS A 131      46.653  51.815  22.135  1.00 45.23           N1+
ATOM   1923  H   LYS A 131      42.414  53.490  26.712  1.00 42.88           H
ATOM   1924  HA  LYS A 131      44.993  53.947  26.924  1.00 48.42           H
ATOM   1925  HB2 LYS A 131      43.185  55.069  25.060  1.00 51.50           H
ATOM   1926  HB3 LYS A 131      44.760  55.193  24.942  1.00 51.50           H
ATOM   1927  HG2 LYS A 131      44.244  52.581  25.065  1.00 53.48           H
ATOM   1928  HG3 LYS A 131      43.220  53.184  24.004  1.00 53.48           H
ATOM   1929  HD2 LYS A 131      44.882  53.885  22.691  1.00 57.20           H
ATOM   1930  HD3 LYS A 131      45.974  53.609  23.816  1.00 57.20           H
ATOM   1931  HE2 LYS A 131      45.369  51.256  23.583  1.00 60.03           H
ATOM   1932  HE3 LYS A 131      44.642  51.692  22.235  1.00 60.03           H
ATOM   1933  HZ1 LYS A 131      46.666  51.090  21.621  1.00 54.28           H
ATOM   1934  HZ2 LYS A 131      46.763  52.537  21.620  1.00 54.28           H
ATOM   1935  HZ3 LYS A 131      47.323  51.769  22.720  1.00 54.28           H
ATOM   1936  N   ILE A 132      43.038  56.341  27.760  1.00 45.49           N
ATOM   1937  CA  ILE A 132      42.975  57.601  28.495  1.00 46.56           C
ATOM   1938  C   ILE A 132      43.682  57.445  29.827  1.00 45.68           C
ATOM   1939  O   ILE A 132      44.476  58.297  30.237  1.00 46.49           O
ATOM   1940  CB  ILE A 132      41.511  58.036  28.698  1.00 44.15           C
ATOM   1941  CG1 ILE A 132      40.881  58.484  27.374  1.00 42.05           C
ATOM   1942  CG2 ILE A 132      41.427  59.156  29.768  1.00 42.17           C
ATOM   1943  CD1 ILE A 132      39.386  58.809  27.468  1.00 38.71           C
ATOM   1944  H   ILE A 132      42.269  56.016  27.555  1.00 54.59           H
ATOM   1945  HA  ILE A 132      43.429  58.292  27.987  1.00 55.87           H
ATOM   1946  HB  ILE A 132      41.012  57.268  29.021  1.00 52.98           H
ATOM   1947 HG12 ILE A 132      41.341  59.274  27.050  1.00 50.46           H
ATOM   1948 HG13 ILE A 132      40.977  57.763  26.733  1.00 50.46           H
ATOM   1949 HG21 ILE A 132      40.500  59.411  29.888  1.00 50.60           H
ATOM   1950 HG22 ILE A 132      41.781  58.847  30.614  1.00 50.60           H
ATOM   1951 HG23 ILE A 132      41.938  59.919  29.455  1.00 50.60           H
ATOM   1952 HD11 ILE A 132      39.039  58.945  26.573  1.00 46.45           H
ATOM   1953 HD12 ILE A 132      38.933  58.061  27.889  1.00 46.45           H
ATOM   1954 HD13 ILE A 132      39.258  59.612  27.996  1.00 46.45           H
ATOM   1955  N   GLU A 133      43.384  56.352  30.525  1.00 40.36           N
ATOM   1956  CA  GLU A 133      44.005  56.085  31.815  1.00 51.12           C
ATOM   1957  C   GLU A 133      45.512  55.862  31.657  1.00 55.21           C
ATOM   1958  O   GLU A 133      46.317  56.546  32.297  1.00 50.02           O
ATOM   1959  CB  GLU A 133      43.335  54.874  32.463  1.00 49.02           C
ATOM   1960  CG  GLU A 133      41.899  55.107  32.932  1.00 48.47           C
ATOM   1961  CD  GLU A 133      41.296  53.867  33.566  1.00 53.32           C
ATOM   1962  OE1 GLU A 133      42.074  53.086  34.152  1.00 67.08           O
ATOM   1963  OE2 GLU A 133      40.059  53.661  33.497  1.00 55.17           O1-
ATOM   1964  H   GLU A 133      42.821  55.754  30.275  1.00 48.43           H
ATOM   1965  HA  GLU A 133      43.869  56.849  32.397  1.00 61.35           H
ATOM   1966  HB2 GLU A 133      43.323  54.144  31.823  1.00 58.82           H
ATOM   1967  HB3 GLU A 133      43.852  54.619  33.242  1.00 58.82           H
ATOM   1968  HG2 GLU A 133      41.895  55.817  33.593  1.00 58.16           H
ATOM   1969  HG3 GLU A 133      41.353  55.359  32.172  1.00 58.16           H
ATOM   1970  N   GLU A 134      45.906  54.914  30.788  1.00 48.60           N
ATOM   1971  CA  GLU A 134      47.320  54.585  30.601  1.00 53.22           C
ATOM   1972  C   GLU A 134      48.151  55.821  30.302  1.00 55.05           C
ATOM   1973  O   GLU A 134      49.285  55.937  30.780  1.00 55.76           O
ATOM   1974  CB  GLU A 134      47.507  53.577  29.465  1.00 53.85           C
ATOM   1975  CG  GLU A 134      47.076  52.147  29.777  1.00 56.10           C
ATOM   1976  CD  GLU A 134      47.113  51.250  28.525  1.00 56.21           C
ATOM   1977  OE1 GLU A 134      46.876  50.034  28.666  1.00 59.41           O
ATOM   1978  OE2 GLU A 134      47.350  51.766  27.405  1.00 50.49           O1-
ATOM   1979  H   GLU A 134      45.372  54.448  30.303  1.00 58.32           H
ATOM   1980  HA  GLU A 134      47.659  54.178  31.413  1.00 63.87           H
ATOM   1981  HB2 GLU A 134      46.998  53.878  28.696  1.00 64.62           H
ATOM   1982  HB3 GLU A 134      48.449  53.552  29.237  1.00 64.62           H
ATOM   1983  HG2 GLU A 134      47.673  51.773  30.444  1.00 67.32           H
ATOM   1984  HG3 GLU A 134      46.169  52.156  30.122  1.00 67.32           H
ATOM   1985  N   LYS A 135      47.624  56.740  29.497  1.00 48.27           N
ATOM   1986  CA  LYS A 135      48.319  57.981  29.164  1.00 51.67           C
ATOM   1987  C   LYS A 135      47.985  59.126  30.120  1.00 53.48           C
ATOM   1988  O   LYS A 135      48.397  60.261  29.872  1.00 52.46           O
ATOM   1989  CB  LYS A 135      47.997  58.402  27.726  1.00 56.51           C
ATOM   1990  CG  LYS A 135      48.329  57.326  26.702  1.00 63.21           C
ATOM   1991  CD  LYS A 135      47.991  57.720  25.269  1.00 61.76           C
ATOM   1992  CE  LYS A 135      48.396  56.609  24.316  1.00 59.44           C
ATOM   1993  NZ  LYS A 135      48.384  57.111  22.923  1.00 67.30           N1+
ATOM   1994  H   LYS A 135      46.854  56.664  29.126  1.00 57.92           H
ATOM   1995  HA  LYS A 135      49.274  57.826  29.213  1.00 62.01           H
ATOM   1996  HB2 LYS A 135      47.047  58.578  27.663  1.00 67.81           H
ATOM   1997  HB3 LYS A 135      48.499  59.201  27.503  1.00 67.81           H
ATOM   1998  HG2 LYS A 135      49.279  57.134  26.742  1.00 75.86           H
ATOM   1999  HG3 LYS A 135      47.817  56.527  26.910  1.00 75.86           H
ATOM   2000  HD2 LYS A 135      47.036  57.863  25.182  1.00 74.11           H
ATOM   2001  HD3 LYS A 135      48.478  58.525  25.030  1.00 74.11           H
ATOM   2002  HE2 LYS A 135      49.296  56.310  24.523  1.00 71.33           H
ATOM   2003  HE3 LYS A 135      47.769  55.872  24.387  1.00 71.33           H
ATOM   2004  HZ1 LYS A 135      48.967  56.658  22.428  1.00 80.76           H
ATOM   2005  HZ2 LYS A 135      47.569  57.008  22.577  1.00 80.76           H
ATOM   2006  HZ3 LYS A 135      48.596  57.976  22.909  1.00 80.76           H
ATOM   2007  N   GLU A 136      47.259  58.851  31.203  1.00 53.64           N
ATOM   2008  CA  GLU A 136      46.853  59.874  32.170  1.00 59.98           C
ATOM   2009  C   GLU A 136      46.304  61.119  31.473  1.00 56.63           C
ATOM   2010  O   GLU A 136      46.646  62.258  31.803  1.00 51.91           O
ATOM   2011  CB  GLU A 136      48.023  60.226  33.092  1.00 59.31           C
ATOM   2012  CG  GLU A 136      48.444  59.051  33.944  1.00 65.11           C
ATOM   2013  CD  GLU A 136      49.673  59.329  34.793  1.00 68.40           C
ATOM   2014  OE1 GLU A 136      50.143  60.495  34.831  1.00 64.71           O
ATOM   2015  OE2 GLU A 136      50.160  58.360  35.411  1.00 66.21           O1-
ATOM   2016  H   GLU A 136      46.986  58.061  31.408  1.00 64.37           H
ATOM   2017  HA  GLU A 136      46.142  59.507  32.720  1.00 71.98           H
ATOM   2018  HB2 GLU A 136      48.783  60.495  32.553  1.00 71.17           H
ATOM   2019  HB3 GLU A 136      47.756  60.947  33.681  1.00 71.17           H
ATOM   2020  HG2 GLU A 136      47.713  58.808  34.535  1.00 78.13           H
ATOM   2021  HG3 GLU A 136      48.656  58.304  33.361  1.00 78.13           H
ATOM   2022  N   LEU A 137      45.443  60.895  30.489  1.00 51.21           N
ATOM   2023  CA  LEU A 137      44.876  62.006  29.748  1.00 54.44           C
ATOM   2024  C   LEU A 137      43.755  62.653  30.546  1.00 47.03           C
ATOM   2025  O   LEU A 137      43.001  61.981  31.251  1.00 46.99           O
ATOM   2026  CB  LEU A 137      44.355  61.535  28.386  1.00 55.61           C
ATOM   2027  CG  LEU A 137      45.380  61.034  27.375  1.00 56.20           C
ATOM   2028  CD1 LEU A 137      44.708  60.599  26.086  1.00 49.94           C
ATOM   2029  CD2 LEU A 137      46.405  62.118  27.081  1.00 56.00           C
ATOM   2030  H   LEU A 137      45.175  60.119  30.231  1.00 61.45           H
ATOM   2031  HA  LEU A 137      45.560  62.678  29.606  1.00 65.33           H
ATOM   2032  HB2 LEU A 137      43.730  60.809  28.532  1.00 66.74           H
ATOM   2033  HB3 LEU A 137      43.894  62.280  27.969  1.00 66.74           H
ATOM   2034  HG  LEU A 137      45.840  60.272  27.753  1.00 67.44           H
ATOM   2035 HD11 LEU A 137      45.384  60.271  25.475  1.00 59.93           H
ATOM   2036 HD12 LEU A 137      44.073  59.895  26.287  1.00 59.93           H
ATOM   2037 HD13 LEU A 137      44.252  61.360  25.695  1.00 59.93           H
ATOM   2038 HD21 LEU A 137      47.019  61.789  26.406  1.00 67.20           H
ATOM   2039 HD22 LEU A 137      45.946  62.910  26.758  1.00 67.20           H
ATOM   2040 HD23 LEU A 137      46.891  62.324  27.893  1.00 67.20           H
ATOM   2041  N   GLN A 138      43.656  63.974  30.430  1.00 49.88           N
ATOM   2042  CA  GLN A 138      42.536  64.738  30.977  1.00 55.01           C
ATOM   2043  C   GLN A 138      41.591  65.091  29.826  1.00 45.52           C
ATOM   2044  O   GLN A 138      41.951  65.865  28.933  1.00 41.88           O
ATOM   2045  CB  GLN A 138      43.021  66.008  31.683  1.00 60.56           C
ATOM   2046  CG  GLN A 138      43.842  65.797  32.978  1.00 68.25           C
ATOM   2047  CD  GLN A 138      44.571  67.097  33.449  1.00 74.78           C
ATOM   2048  OE1 GLN A 138      44.424  68.179  32.848  1.00 71.13           O
ATOM   2049  NE2 GLN A 138      45.368  66.975  34.519  1.00 70.53           N
ATOM   2050  H   GLN A 138      44.237  64.461  30.025  1.00 59.85           H
ATOM   2051  HA  GLN A 138      42.050  64.190  31.616  1.00 66.01           H
ATOM   2052  HB2 GLN A 138      43.584  66.498  31.060  1.00 72.67           H
ATOM   2053  HB3 GLN A 138      42.247  66.549  31.911  1.00 72.67           H
ATOM   2054  HG2 GLN A 138      43.250  65.494  33.687  1.00 81.91           H
ATOM   2055  HG3 GLN A 138      44.521  65.123  32.809  1.00 81.91           H
ATOM   2056 HE21 GLN A 138      45.573  66.195  34.820  1.00 84.64           H
ATOM   2057 HE22 GLN A 138      45.683  67.680  34.899  1.00 84.64           H
ATOM   2058  N   VAL A 139      40.379  64.552  29.859  1.00 48.74           N
ATOM   2059  CA  VAL A 139      39.448  64.679  28.741  1.00 46.40           C
ATOM   2060  C   VAL A 139      38.122  65.250  29.241  1.00 34.48           C
ATOM   2061  O   VAL A 139      37.497  64.699  30.155  1.00 38.64           O
ATOM   2062  CB  VAL A 139      39.229  63.324  28.035  1.00 42.40           C
ATOM   2063  CG1 VAL A 139      38.356  63.507  26.791  1.00 40.87           C
ATOM   2064  CG2 VAL A 139      40.558  62.680  27.677  1.00 37.93           C
ATOM   2065  H   VAL A 139      40.070  64.098  30.522  1.00 58.49           H
ATOM   2066  HA  VAL A 139      39.807  65.299  28.088  1.00 55.69           H
ATOM   2067  HB  VAL A 139      38.764  62.721  28.638  1.00 50.88           H
ATOM   2068 HG11 VAL A 139      38.225  62.642  26.372  1.00 49.04           H
ATOM   2069 HG12 VAL A 139      37.496  63.879  27.044  1.00 49.04           H
ATOM   2070 HG13 VAL A 139      38.810  64.108  26.179  1.00 49.04           H
ATOM   2071 HG21 VAL A 139      40.391  61.864  27.180  1.00 45.52           H
ATOM   2072 HG22 VAL A 139      41.073  63.296  27.132  1.00 45.52           H
ATOM   2073 HG23 VAL A 139      41.038  62.473  28.493  1.00 45.52           H
ATOM   2074  N   ASP A 140      37.685  66.326  28.604  1.00 36.47           N
ATOM   2075  CA  ASP A 140      36.390  66.942  28.888  1.00 37.08           C
ATOM   2076  C   ASP A 140      35.226  66.271  28.160  1.00 40.90           C
ATOM   2077  O   ASP A 140      34.119  66.234  28.702  1.00 37.52           O
ATOM   2078  CB  ASP A 140      36.410  68.419  28.492  1.00 39.27           C
ATOM   2079  CG  ASP A 140      37.470  69.225  29.240  1.00 44.58           C
ATOM   2080  OD1 ASP A 140      37.569  69.056  30.469  1.00 45.63           O
ATOM   2081  OD2 ASP A 140      38.194  70.010  28.581  1.00 50.45           O1-
ATOM   2082  H   ASP A 140      38.134  66.734  27.995  1.00 43.76           H
ATOM   2083  HA  ASP A 140      36.222  66.881  29.840  1.00 44.50           H
ATOM   2084  HB2 ASP A 140      36.583  68.491  27.540  1.00 47.13           H
ATOM   2085  HB3 ASP A 140      35.546  68.805  28.702  1.00 47.13           H
ATOM   2086  N   VAL A 141      35.418  65.801  26.922  1.00 34.75           N
ATOM   2087  CA  VAL A 141      34.352  65.140  26.178  1.00 31.34           C
ATOM   2088  C   VAL A 141      34.960  64.130  25.194  1.00 34.57           C
ATOM   2089  O   VAL A 141      36.112  64.258  24.747  1.00 29.88           O
ATOM   2090  CB  VAL A 141      33.442  66.195  25.472  1.00 34.20           C
ATOM   2091  CG1 VAL A 141      34.221  67.039  24.539  1.00 35.14           C
ATOM   2092  CG2 VAL A 141      32.266  65.558  24.732  1.00 31.26           C
ATOM   2093  H   VAL A 141      36.160  65.864  26.492  1.00 41.70           H
ATOM   2094  HA  VAL A 141      33.802  64.639  26.800  1.00 37.61           H
ATOM   2095  HB  VAL A 141      33.067  66.785  26.143  1.00 41.04           H
ATOM   2096 HG11 VAL A 141      33.631  67.692  24.137  1.00 42.17           H
ATOM   2097 HG12 VAL A 141      34.924  67.481  25.041  1.00 42.17           H
ATOM   2098 HG13 VAL A 141      34.604  66.473  23.853  1.00 42.17           H
ATOM   2099 HG21 VAL A 141      31.710  66.261  24.367  1.00 37.51           H
ATOM   2100 HG22 VAL A 141      32.610  65.004  24.015  1.00 37.51           H
ATOM   2101 HG23 VAL A 141      31.757  65.020  25.356  1.00 37.51           H
ATOM   2102  N   ILE A 142      34.185  63.091  24.901  1.00 28.65           N
ATOM   2103  CA  ILE A 142      34.454  62.182  23.785  1.00 27.10           C
ATOM   2104  C   ILE A 142      33.445  62.498  22.683  1.00 29.76           C
ATOM   2105  O   ILE A 142      32.232  62.412  22.912  1.00 29.66           O
ATOM   2106  CB  ILE A 142      34.349  60.720  24.233  1.00 28.64           C
ATOM   2107  CG1 ILE A 142      35.438  60.404  25.266  1.00 26.16           C
ATOM   2108  CG2 ILE A 142      34.454  59.829  23.013  1.00 32.34           C
ATOM   2109  CD1 ILE A 142      35.162  59.181  26.071  1.00 30.60           C
ATOM   2110  H   ILE A 142      33.482  62.881  25.351  1.00 34.38           H
ATOM   2111  HA  ILE A 142      35.347  62.330  23.437  1.00 32.52           H
ATOM   2112  HB  ILE A 142      33.479  60.584  24.641  1.00 34.37           H
ATOM   2113 HG12 ILE A 142      36.287  60.285  24.817  1.00 31.39           H
ATOM   2114 HG13 ILE A 142      35.502  61.139  25.894  1.00 31.39           H
ATOM   2115 HG21 ILE A 142      34.352  58.906  23.299  1.00 38.81           H
ATOM   2116 HG22 ILE A 142      33.758  60.054  22.380  1.00 38.81           H
ATOM   2117 HG23 ILE A 142      35.324  59.957  22.604  1.00 38.81           H
ATOM   2118 HD11 ILE A 142      35.864  59.077  26.729  1.00 36.72           H
ATOM   2119 HD12 ILE A 142      34.303  59.276  26.510  1.00 36.72           H
ATOM   2120 HD13 ILE A 142      35.147  58.413  25.481  1.00 36.72           H
ATOM   2121  N   VAL A 143      33.944  62.912  21.516  1.00 29.59           N
ATOM   2122  CA  VAL A 143      33.144  63.280  20.348  1.00 25.57           C
ATOM   2123  C   VAL A 143      33.080  62.085  19.415  1.00 28.45           C
ATOM   2124  O   VAL A 143      34.098  61.649  18.872  1.00 27.85           O
ATOM   2125  CB  VAL A 143      33.739  64.492  19.628  1.00 25.16           C
ATOM   2126  CG1 VAL A 143      32.874  64.927  18.436  1.00 29.37           C
ATOM   2127  CG2 VAL A 143      33.880  65.616  20.582  1.00 30.40           C
ATOM   2128  H   VAL A 143      34.787  63.007  21.377  1.00 35.51           H
ATOM   2129  HA  VAL A 143      32.241  63.489  20.628  1.00 30.68           H
ATOM   2130  HB  VAL A 143      34.619  64.266  19.290  1.00 30.19           H
ATOM   2131 HG11 VAL A 143      33.285  65.698  18.017  1.00 35.24           H
ATOM   2132 HG12 VAL A 143      32.826  64.197  17.805  1.00 35.24           H
ATOM   2133 HG13 VAL A 143      31.985  65.153  18.750  1.00 35.24           H
ATOM   2134 HG21 VAL A 143      34.222  66.388  20.101  1.00 36.48           H
ATOM   2135 HG22 VAL A 143      33.014  65.816  20.965  1.00 36.48           H
ATOM   2136 HG23 VAL A 143      34.501  65.352  21.281  1.00 36.48           H
ATOM   2137  N   THR A 144      31.893  61.549  19.233  1.00 26.27           N
ATOM   2138  CA  THR A 144      31.690  60.417  18.362  1.00 23.48           C
ATOM   2139  C   THR A 144      31.075  60.903  17.053  1.00 28.77           C
ATOM   2140  O   THR A 144      30.077  61.632  17.067  1.00 25.81           O
ATOM   2141  CB  THR A 144      30.788  59.396  19.061  1.00 24.82           C
ATOM   2142  OG1 THR A 144      31.318  59.097  20.360  1.00 26.71           O
ATOM   2143  CG2 THR A 144      30.688  58.154  18.245  1.00 24.59           C
ATOM   2144  H   THR A 144      31.175  61.824  19.613  1.00 31.52           H
ATOM   2145  HA  THR A 144      32.538  59.996  18.156  1.00 28.18           H
ATOM   2146  HB  THR A 144      29.893  59.758  19.167  1.00 29.79           H
ATOM   2147  HG1 THR A 144      30.805  58.567  20.762  1.00 32.05           H
ATOM   2148 HG21 THR A 144      30.100  57.517  18.679  1.00 29.50           H
ATOM   2149 HG22 THR A 144      30.337  58.374  17.366  1.00 29.50           H
ATOM   2150 HG23 THR A 144      31.567  57.754  18.149  1.00 29.50           H
ATOM   2151  N   LEU A 145      31.658  60.482  15.924  1.00 26.43           N
ATOM   2152  CA  LEU A 145      31.149  60.785  14.584  1.00 26.90           C
ATOM   2153  C   LEU A 145      30.477  59.546  13.989  1.00 25.51           C
ATOM   2154  O   LEU A 145      31.103  58.485  13.897  1.00 23.02           O
ATOM   2155  CB  LEU A 145      32.276  61.271  13.676  1.00 28.22           C
ATOM   2156  CG  LEU A 145      32.988  62.544  14.141  1.00 30.61           C
ATOM   2157  CD1 LEU A 145      34.003  63.010  13.103  1.00 33.15           C
ATOM   2158  CD2 LEU A 145      31.975  63.648  14.427  1.00 35.92           C
ATOM   2159  H   LEU A 145      32.371  60.004  15.912  1.00 31.72           H
ATOM   2160  HA  LEU A 145      30.481  61.484  14.637  1.00 32.28           H
ATOM   2161  HB2 LEU A 145      32.946  60.571  13.619  1.00 33.87           H
ATOM   2162  HB3 LEU A 145      31.913  61.442  12.794  1.00 33.87           H
ATOM   2163  HG  LEU A 145      33.461  62.352  14.965  1.00 36.74           H
ATOM   2164 HD11 LEU A 145      34.436  63.825  13.409  1.00 39.78           H
ATOM   2165 HD12 LEU A 145      34.663  62.309  12.985  1.00 39.78           H
ATOM   2166 HD13 LEU A 145      33.548  63.180  12.262  1.00 39.78           H
ATOM   2167 HD21 LEU A 145      32.454  64.461  14.653  1.00 43.11           H
ATOM   2168 HD22 LEU A 145      31.429  63.795  13.638  1.00 43.11           H
ATOM   2169 HD23 LEU A 145      31.415  63.380  15.172  1.00 43.11           H
ATOM   2170  N   GLY A 146      29.212  59.677  13.597  1.00 25.57           N
ATOM   2171  CA  GLY A 146      28.432  58.555  13.102  1.00 24.37           C
ATOM   2172  C   GLY A 146      27.318  58.102  14.034  1.00 31.09           C
ATOM   2173  O   GLY A 146      26.858  58.830  14.899  1.00 30.47           O
ATOM   2174  H   GLY A 146      28.787  60.424  13.595  1.00 30.69           H
ATOM   2175  HA2 GLY A 146      28.039  58.802  12.252  1.00 29.25           H
ATOM   2176  HA3 GLY A 146      29.014  57.794  12.963  1.00 29.25           H
ATOM   2177  N   GLY A 147      26.806  56.900  13.760  1.00 25.55           N
ATOM   2178  CA  GLY A 147      25.867  56.186  14.601  1.00 24.98           C
ATOM   2179  C   GLY A 147      24.412  56.607  14.540  1.00 27.92           C
ATOM   2180  O   GLY A 147      23.572  55.922  15.133  1.00 24.07           O
ATOM   2181  H   GLY A 147      26.995  56.473  13.041  1.00 30.66           H
ATOM   2182  HA2 GLY A 147      25.897  55.249  14.357  1.00 29.97           H
ATOM   2183  HA3 GLY A 147      26.155  56.258  15.524  1.00 29.97           H
ATOM   2184  N   LEU A 148      24.082  57.723  13.885  1.00 26.65           N
ATOM   2185  CA  LEU A 148      22.720  58.250  13.862  1.00 26.30           C
ATOM   2186  C   LEU A 148      22.056  58.115  12.499  1.00 29.71           C
ATOM   2187  O   LEU A 148      20.966  58.661  12.288  1.00 24.02           O
ATOM   2188  CB  LEU A 148      22.730  59.717  14.272  1.00 27.99           C
ATOM   2189  CG  LEU A 148      23.417  60.025  15.597  1.00 24.62           C
ATOM   2190  CD1 LEU A 148      23.323  61.534  15.865  1.00 25.95           C
ATOM   2191  CD2 LEU A 148      22.829  59.205  16.755  1.00 28.21           C
ATOM   2192  H   LEU A 148      24.642  58.208  13.452  1.00 31.98           H
ATOM   2193  HA  LEU A 148      22.173  57.765  14.495  1.00 31.56           H
ATOM   2194  HB2 LEU A 148      23.189  60.222  13.584  1.00 33.59           H
ATOM   2195  HB3 LEU A 148      21.811  60.019  14.333  1.00 33.59           H
ATOM   2196  HG  LEU A 148      24.357  59.801  15.533  1.00 29.54           H
ATOM   2197 HD11 LEU A 148      23.824  61.738  16.671  1.00 31.15           H
ATOM   2198 HD12 LEU A 148      23.700  62.011  15.107  1.00 31.15           H
ATOM   2199 HD13 LEU A 148      22.392  61.786  15.983  1.00 31.15           H
ATOM   2200 HD21 LEU A 148      23.264  59.487  17.573  1.00 33.85           H
ATOM   2201 HD22 LEU A 148      21.877  59.375  16.815  1.00 33.85           H
ATOM   2202 HD23 LEU A 148      22.992  58.261  16.601  1.00 33.85           H
ATOM   2203  N   GLY A 149      22.686  57.397  11.573  1.00 30.85           N
ATOM   2204  CA  GLY A 149      22.114  57.125  10.269  1.00 33.15           C
ATOM   2205  C   GLY A 149      22.232  55.640   9.959  1.00 26.51           C
ATOM   2206  O   GLY A 149      22.794  54.866  10.731  1.00 37.33           O
ATOM   2207  H   GLY A 149      23.462  57.045  11.689  1.00 37.02           H
ATOM   2208  HA2 GLY A 149      21.177  57.365  10.270  1.00 39.78           H
ATOM   2209  HA3 GLY A 149      22.569  57.643   9.587  1.00 39.78           H
ATOM   2210  N   GLY A 150      21.694  55.266   8.826  1.00 39.41           N
ATOM   2211  CA  GLY A 150      21.757  53.874   8.468  1.00 33.96           C
ATOM   2212  C   GLY A 150      20.722  53.035   9.202  1.00 31.81           C
ATOM   2213  O   GLY A 150      19.591  53.464   9.473  1.00 30.51           O
ATOM   2214  H   GLY A 150      21.313  55.787   8.255  1.00 47.29           H
ATOM   2215  HA2 GLY A 150      21.625  53.771   7.512  1.00 40.75           H
ATOM   2216  HA3 GLY A 150      22.637  53.542   8.695  1.00 40.75           H
ATOM   2217  N   ARG A 151      21.132  51.811   9.520  1.00 25.54           N
ATOM   2218  CA  ARG A 151      20.226  50.770   9.968  1.00 27.15           C
ATOM   2219  C   ARG A 151      19.534  51.223  11.242  1.00 25.44           C
ATOM   2220  O   ARG A 151      20.196  51.725  12.149  1.00 24.37           O
ATOM   2221  CB  ARG A 151      21.027  49.509  10.281  1.00 30.01           C
ATOM   2222  CG  ARG A 151      21.476  48.759   9.117  1.00 27.16           C
ATOM   2223  CD  ARG A 151      22.610  47.838   9.534  1.00 29.38           C
ATOM   2224  NE  ARG A 151      22.247  46.980  10.655  1.00 26.59           N
ATOM   2225  CZ  ARG A 151      22.972  45.952  11.067  1.00 32.15           C
ATOM   2226  NH1 ARG A 151      24.092  45.621  10.429  1.00 37.29           N
ATOM   2227  NH2 ARG A 151      22.573  45.246  12.102  1.00 26.10           N1+
ATOM   2228  H   ARG A 151      21.959  51.571   9.518  1.00 30.65           H
ATOM   2229  HA  ARG A 151      19.566  50.587   9.283  1.00 32.58           H
ATOM   2230  HB2 ARG A 151      21.816  49.762  10.786  1.00 36.02           H
ATOM   2231  HB3 ARG A 151      20.473  48.923  10.815  1.00 36.02           H
ATOM   2232  HG2 ARG A 151      20.743  48.230   8.764  1.00 32.59           H
ATOM   2233  HG3 ARG A 151      21.812  49.381   8.455  1.00 32.59           H
ATOM   2234  HD2 ARG A 151      22.848  47.276   8.782  1.00 35.26           H
ATOM   2235  HD3 ARG A 151      23.368  48.376   9.809  1.00 35.26           H
ATOM   2236  HE  ARG A 151      21.532  47.163  11.095  1.00 31.90           H
ATOM   2237 HH11 ARG A 151      24.364  46.075   9.752  1.00 44.74           H
ATOM   2238 HH12 ARG A 151      24.549  44.945  10.700  1.00 44.74           H
ATOM   2239 HH21 ARG A 151      21.850  45.457  12.510  1.00 31.32           H
ATOM   2240 HH22 ARG A 151      23.033  44.574  12.367  1.00 31.32           H
ATOM   2241  N   PHE A 152      18.216  51.020  11.328  1.00 24.54           N
ATOM   2242  CA  PHE A 152      17.505  51.505  12.500  1.00 20.29           C
ATOM   2243  C   PHE A 152      17.997  50.810  13.780  1.00 26.02           C
ATOM   2244  O   PHE A 152      18.145  51.458  14.807  1.00 22.56           O
ATOM   2245  CB  PHE A 152      15.993  51.337  12.346  1.00 24.00           C
ATOM   2246  CG  PHE A 152      15.248  51.948  13.489  1.00 22.86           C
ATOM   2247  CD1 PHE A 152      14.871  53.291  13.479  1.00 24.71           C
ATOM   2248  CD2 PHE A 152      14.932  51.175  14.614  1.00 24.08           C
ATOM   2249  CE1 PHE A 152      14.217  53.838  14.601  1.00 25.32           C
ATOM   2250  CE2 PHE A 152      14.286  51.724  15.716  1.00 23.75           C
ATOM   2251  CZ  PHE A 152      13.923  53.036  15.702  1.00 24.27           C
ATOM   2252  H   PHE A 152      17.728  50.613  10.748  1.00 29.45           H
ATOM   2253  HA  PHE A 152      17.688  52.452  12.598  1.00 24.34           H
ATOM   2254  HB2 PHE A 152      15.706  51.772  11.530  1.00 28.80           H
ATOM   2255  HB3 PHE A 152      15.763  50.395  12.301  1.00 28.80           H
ATOM   2256  HD1 PHE A 152      15.075  53.834  12.752  1.00 29.65           H
ATOM   2257  HD2 PHE A 152      15.181  50.282  14.638  1.00 28.90           H
ATOM   2258  HE1 PHE A 152      13.960  54.730  14.600  1.00 30.39           H
ATOM   2259  HE2 PHE A 152      14.079  51.192  16.452  1.00 28.49           H
ATOM   2260  HZ  PHE A 152      13.472  53.391  16.433  1.00 29.12           H
ATOM   2261  N   ASP A 153      18.305  49.506  13.730  1.00 25.23           N
ATOM   2262  CA  ASP A 153      18.764  48.847  14.958  1.00 23.05           C
ATOM   2263  C   ASP A 153      20.101  49.413  15.447  1.00 24.23           C
ATOM   2264  O   ASP A 153      20.325  49.520  16.664  1.00 22.99           O
ATOM   2265  CB  ASP A 153      18.815  47.324  14.752  1.00 21.24           C
ATOM   2266  CG  ASP A 153      19.940  46.886  13.786  1.00 27.08           C
ATOM   2267  OD1 ASP A 153      20.228  47.583  12.775  1.00 27.40           O
ATOM   2268  OD2 ASP A 153      20.577  45.849  14.063  1.00 26.24           O1-
ATOM   2269  H   ASP A 153      18.249  49.000  13.041  1.00 30.28           H
ATOM   2270  HA  ASP A 153      18.117  49.032  15.660  1.00 27.65           H
ATOM   2271  HB2 ASP A 153      18.945  46.874  15.597  1.00 25.49           H
ATOM   2272  HB3 ASP A 153      17.968  47.042  14.387  1.00 25.49           H
ATOM   2273  N   GLN A 154      20.973  49.832  14.525  1.00 24.27           N
ATOM   2274  CA  GLN A 154      22.268  50.421  14.875  1.00 25.86           C
ATOM   2275  C   GLN A 154      22.133  51.826  15.456  1.00 29.00           C
ATOM   2276  O   GLN A 154      22.938  52.218  16.318  1.00 25.39           O
ATOM   2277  CB  GLN A 154      23.180  50.456  13.630  1.00 28.81           C
ATOM   2278  CG  GLN A 154      23.559  49.079  13.177  1.00 29.73           C
ATOM   2279  CD  GLN A 154      24.309  48.397  14.296  1.00 35.99           C
ATOM   2280  OE1 GLN A 154      25.423  48.795  14.649  1.00 46.38           O
ATOM   2281  NE2 GLN A 154      23.661  47.427  14.927  1.00 40.73           N
ATOM   2282  H   GLN A 154      20.831  49.775  13.678  1.00 29.13           H
ATOM   2283  HA  GLN A 154      22.685  49.871  15.551  1.00 31.04           H
ATOM   2284  HB2 GLN A 154      22.716  50.891  12.896  1.00 34.57           H
ATOM   2285  HB3 GLN A 154      23.996  50.936  13.842  1.00 34.57           H
ATOM   2286  HG2 GLN A 154      22.762  48.567  12.974  1.00 35.67           H
ATOM   2287  HG3 GLN A 154      24.140  49.132  12.398  1.00 35.67           H
ATOM   2288 HE21 GLN A 154      22.879  47.183  14.654  1.00 48.88           H
ATOM   2289 HE22 GLN A 154      24.020  47.047  15.613  1.00 48.88           H
ATOM   2290  N   ILE A 155      21.175  52.619  14.967  1.00 25.62           N
ATOM   2291  CA  ILE A 155      20.887  53.904  15.601  1.00 23.92           C
ATOM   2292  C   ILE A 155      20.506  53.699  17.049  1.00 22.50           C
ATOM   2293  O   ILE A 155      20.958  54.425  17.935  1.00 24.85           O
ATOM   2294  CB  ILE A 155      19.771  54.648  14.844  1.00 26.32           C
ATOM   2295  CG1 ILE A 155      20.241  54.907  13.402  1.00 28.39           C
ATOM   2296  CG2 ILE A 155      19.437  55.918  15.549  1.00 25.95           C
ATOM   2297  CD1 ILE A 155      19.143  55.554  12.512  1.00 27.73           C
ATOM   2298  H   ILE A 155      20.691  52.442  14.282  1.00 30.75           H
ATOM   2299  HA  ILE A 155      21.689  54.450  15.585  1.00 28.70           H
ATOM   2300  HB  ILE A 155      18.976  54.092  14.819  1.00 31.59           H
ATOM   2301 HG12 ILE A 155      21.003  55.509  13.430  1.00 34.07           H
ATOM   2302 HG13 ILE A 155      20.511  54.064  13.001  1.00 34.07           H
ATOM   2303 HG21 ILE A 155      18.744  56.391  15.061  1.00 31.14           H
ATOM   2304 HG22 ILE A 155      19.112  55.726  16.441  1.00 31.14           H
ATOM   2305 HG23 ILE A 155      20.237  56.468  15.610  1.00 31.14           H
ATOM   2306 HD11 ILE A 155      19.499  55.692  11.617  1.00 33.27           H
ATOM   2307 HD12 ILE A 155      18.380  54.954  12.474  1.00 33.27           H
ATOM   2308 HD13 ILE A 155      18.877  56.406  12.891  1.00 33.27           H
ATOM   2309  N   MET A 156      19.657  52.712  17.306  1.00 26.31           N
ATOM   2310  CA  MET A 156      19.237  52.427  18.671  1.00 27.92           C
ATOM   2311  C   MET A 156      20.393  51.873  19.501  1.00 26.73           C
ATOM   2312  O   MET A 156      20.540  52.195  20.692  1.00 25.14           O
ATOM   2313  CB  MET A 156      18.072  51.443  18.649  1.00 21.82           C
ATOM   2314  CG  MET A 156      16.798  51.930  17.985  1.00 25.72           C
ATOM   2315  SD  MET A 156      16.100  53.354  18.805  1.00 33.63           S
ATOM   2316  CE  MET A 156      16.835  54.640  17.987  1.00 21.30           C
ATOM   2317  H   MET A 156      19.318  52.193  16.708  1.00 31.57           H
ATOM   2318  HA  MET A 156      18.926  53.242  19.086  1.00 33.51           H
ATOM   2319  HB2 MET A 156      18.365  50.658  18.161  1.00 26.18           H
ATOM   2320  HB3 MET A 156      17.852  51.199  19.565  1.00 26.18           H
ATOM   2321  HG2 MET A 156      16.991  52.187  17.066  1.00 30.86           H
ATOM   2322  HG3 MET A 156      16.141  51.214  17.988  1.00 30.86           H
ATOM   2323  HE1 MET A 156      16.490  55.468  18.347  1.00 25.56           H
ATOM   2324  HE2 MET A 156      17.792  54.610  18.107  1.00 25.56           H
ATOM   2325  HE3 MET A 156      16.605  54.556  17.051  1.00 25.56           H
ATOM   2326  N   ALA A 157      21.248  51.071  18.889  1.00 27.30           N
ATOM   2327  CA  ALA A 157      22.402  50.574  19.624  1.00 25.64           C
ATOM   2328  C   ALA A 157      23.290  51.737  20.060  1.00 24.09           C
ATOM   2329  O   ALA A 157      23.854  51.724  21.169  1.00 24.80           O
ATOM   2330  CB  ALA A 157      23.153  49.572  18.743  1.00 24.23           C
ATOM   2331  H   ALA A 157      21.202  50.821  18.066  1.00 32.76           H
ATOM   2332  HA  ALA A 157      22.102  50.106  20.417  1.00 30.77           H
ATOM   2333  HB1 ALA A 157      23.891  49.229  19.257  1.00 29.08           H
ATOM   2334  HB2 ALA A 157      22.557  48.847  18.496  1.00 29.08           H
ATOM   2335  HB3 ALA A 157      23.479  50.030  17.952  1.00 29.08           H
ATOM   2336  N   SER A 158      23.429  52.762  19.192  1.00 21.70           N
ATOM   2337  CA  SER A 158      24.231  53.941  19.527  1.00 26.78           C
ATOM   2338  C   SER A 158      23.678  54.651  20.742  1.00 25.42           C
ATOM   2339  O   SER A 158      24.439  55.068  21.630  1.00 22.92           O
ATOM   2340  CB  SER A 158      24.264  54.917  18.349  1.00 29.08           C
ATOM   2341  OG  SER A 158      24.974  54.382  17.257  1.00 31.66           O
ATOM   2342  H   SER A 158      23.065  52.796  18.414  1.00 26.03           H
ATOM   2343  HA  SER A 158      25.140  53.668  19.727  1.00 32.13           H
ATOM   2344  HB2 SER A 158      23.354  55.098  18.069  1.00 34.90           H
ATOM   2345  HB3 SER A 158      24.691  55.737  18.641  1.00 34.90           H
ATOM   2346  HG  SER A 158      24.689  54.714  16.542  1.00 37.99           H
ATOM   2347  N   VAL A 159      22.343  54.798  20.792  1.00 23.61           N
ATOM   2348  CA  VAL A 159      21.692  55.369  21.961  1.00 24.98           C
ATOM   2349  C   VAL A 159      21.987  54.521  23.175  1.00 26.15           C
ATOM   2350  O   VAL A 159      22.388  55.023  24.234  1.00 21.91           O
ATOM   2351  CB  VAL A 159      20.177  55.487  21.724  1.00 24.11           C
ATOM   2352  CG1 VAL A 159      19.505  55.951  22.990  1.00 24.03           C
ATOM   2353  CG2 VAL A 159      19.907  56.476  20.566  1.00 27.30           C
ATOM   2354  H   VAL A 159      21.796  54.555  20.174  1.00 28.34           H
ATOM   2355  HA  VAL A 159      22.056  56.254  22.126  1.00 29.97           H
ATOM   2356  HB  VAL A 159      19.804  54.621  21.486  1.00 28.93           H
ATOM   2357 HG11 VAL A 159      18.568  56.116  22.797  1.00 28.83           H
ATOM   2358 HG12 VAL A 159      19.581  55.270  23.678  1.00 28.83           H
ATOM   2359 HG13 VAL A 159      19.937  56.774  23.273  1.00 28.83           H
ATOM   2360 HG21 VAL A 159      18.951  56.593  20.458  1.00 32.76           H
ATOM   2361 HG22 VAL A 159      20.320  57.327  20.777  1.00 32.76           H
ATOM   2362 HG23 VAL A 159      20.283  56.118  19.749  1.00 32.76           H
ATOM   2363  N   ASN A 160      21.803  53.213  23.030  1.00 24.76           N
ATOM   2364  CA  ASN A 160      22.038  52.341  24.157  1.00 27.40           C
ATOM   2365  C   ASN A 160      23.498  52.388  24.613  1.00 28.34           C
ATOM   2366  O   ASN A 160      23.764  52.309  25.815  1.00 28.02           O
ATOM   2367  CB  ASN A 160      21.594  50.916  23.840  1.00 24.01           C
ATOM   2368  CG  ASN A 160      21.571  50.057  25.095  1.00 29.82           C
ATOM   2369  OD1 ASN A 160      20.943  50.420  26.095  1.00 31.20           O
ATOM   2370  ND2 ASN A 160      22.290  48.945  25.065  1.00 28.11           N
ATOM   2371  H   ASN A 160      21.539  52.823  22.310  1.00 29.71           H
ATOM   2372  HA  ASN A 160      21.495  52.657  24.896  1.00 32.88           H
ATOM   2373  HB2 ASN A 160      20.693  50.938  23.485  1.00 28.81           H
ATOM   2374  HB3 ASN A 160      22.195  50.517  23.190  1.00 28.81           H
ATOM   2375 HD21 ASN A 160      22.210  48.369  25.694  1.00 33.73           H
ATOM   2376 HD22 ASN A 160      22.835  48.801  24.415  1.00 33.73           H
ATOM   2377  N   THR A 161      24.452  52.594  23.703  1.00 25.62           N
ATOM   2378  CA  THR A 161      25.835  52.780  24.154  1.00 25.43           C
ATOM   2379  C   THR A 161      25.953  53.958  25.120  1.00 29.32           C
ATOM   2380  O   THR A 161      26.746  53.919  26.067  1.00 24.76           O
ATOM   2381  CB  THR A 161      26.774  52.988  22.965  1.00 29.77           C
ATOM   2382  OG1 THR A 161      26.812  51.796  22.189  1.00 25.13           O
ATOM   2383  CG2 THR A 161      28.180  53.301  23.447  1.00 29.15           C
ATOM   2384  H   THR A 161      24.332  52.628  22.850  1.00 30.74           H
ATOM   2385  HA  THR A 161      26.125  51.980  24.622  1.00 30.52           H
ATOM   2386  HB  THR A 161      26.466  53.725  22.410  1.00 35.72           H
ATOM   2387  HG1 THR A 161      26.954  51.131  22.679  1.00 30.16           H
ATOM   2388 HG21 THR A 161      28.773  53.364  22.680  1.00 34.98           H
ATOM   2389 HG22 THR A 161      28.199  54.149  23.915  1.00 34.98           H
ATOM   2390 HG23 THR A 161      28.499  52.603  24.038  1.00 34.98           H
ATOM   2391  N   LEU A 162      25.197  55.033  24.884  1.00 27.87           N
ATOM   2392  CA  LEU A 162      25.293  56.164  25.795  1.00 23.17           C
ATOM   2393  C   LEU A 162      24.831  55.786  27.200  1.00 25.62           C
ATOM   2394  O   LEU A 162      25.363  56.320  28.184  1.00 27.65           O
ATOM   2395  CB  LEU A 162      24.499  57.364  25.257  1.00 27.50           C
ATOM   2396  CG  LEU A 162      24.980  57.927  23.925  1.00 28.66           C
ATOM   2397  CD1 LEU A 162      24.189  59.190  23.571  1.00 24.81           C
ATOM   2398  CD2 LEU A 162      26.461  58.280  23.955  1.00 29.08           C
ATOM   2399  H   LEU A 162      24.648  55.129  24.228  1.00 33.44           H
ATOM   2400  HA  LEU A 162      26.221  56.430  25.841  1.00 27.80           H
ATOM   2401  HB2 LEU A 162      23.574  57.097  25.137  1.00 33.00           H
ATOM   2402  HB3 LEU A 162      24.548  58.079  25.908  1.00 33.00           H
ATOM   2403  HG  LEU A 162      24.833  57.267  23.230  1.00 34.39           H
ATOM   2404 HD11 LEU A 162      24.530  59.544  22.734  1.00 29.77           H
ATOM   2405 HD12 LEU A 162      23.251  58.954  23.494  1.00 29.77           H
ATOM   2406 HD13 LEU A 162      24.312  59.842  24.278  1.00 29.77           H
ATOM   2407 HD21 LEU A 162      26.699  58.669  23.101  1.00 34.90           H
ATOM   2408 HD22 LEU A 162      26.621  58.923  24.661  1.00 34.90           H
ATOM   2409 HD23 LEU A 162      26.984  57.479  24.116  1.00 34.90           H
ATOM   2410  N   PHE A 163      23.848  54.892  27.314  1.00 25.12           N
ATOM   2411  CA  PHE A 163      23.457  54.355  28.612  1.00 26.24           C
ATOM   2412  C   PHE A 163      24.584  53.521  29.214  1.00 38.54           C
ATOM   2413  O   PHE A 163      24.904  53.641  30.407  1.00 34.23           O
ATOM   2414  CB  PHE A 163      22.205  53.496  28.486  1.00 30.81           C
ATOM   2415  CG  PHE A 163      20.927  54.273  28.377  1.00 28.55           C
ATOM   2416  CD1 PHE A 163      20.551  54.847  27.175  1.00 26.73           C
ATOM   2417  CD2 PHE A 163      20.077  54.382  29.456  1.00 29.03           C
ATOM   2418  CE1 PHE A 163      19.406  55.558  27.066  1.00 30.65           C
ATOM   2419  CE2 PHE A 163      18.892  55.059  29.348  1.00 30.78           C
ATOM   2420  CZ  PHE A 163      18.557  55.669  28.150  1.00 31.98           C
ATOM   2421  H   PHE A 163      23.399  54.573  26.655  1.00 30.14           H
ATOM   2422  HA  PHE A 163      23.253  55.094  29.200  1.00 31.49           H
ATOM   2423  HB2 PHE A 163      22.281  52.955  27.690  1.00 36.98           H
ATOM   2424  HB3 PHE A 163      22.140  52.918  29.260  1.00 36.98           H
ATOM   2425  HD1 PHE A 163      21.116  54.787  26.438  1.00 32.08           H
ATOM   2426  HD2 PHE A 163      20.303  53.985  30.266  1.00 34.84           H
ATOM   2427  HE1 PHE A 163      19.178  55.940  26.251  1.00 36.78           H
ATOM   2428  HE2 PHE A 163      18.336  55.141  30.088  1.00 36.94           H
ATOM   2429  HZ  PHE A 163      17.759  56.136  28.073  1.00 38.38           H
ATOM   2430  N   GLN A 164      25.198  52.651  28.410  1.00 30.47           N
ATOM   2431  CA  GLN A 164      26.225  51.766  28.965  1.00 33.56           C
ATOM   2432  C   GLN A 164      27.465  52.536  29.373  1.00 35.54           C
ATOM   2433  O   GLN A 164      28.210  52.091  30.260  1.00 35.00           O
ATOM   2434  CB  GLN A 164      26.618  50.715  27.944  1.00 29.75           C
ATOM   2435  CG  GLN A 164      25.459  49.856  27.464  1.00 38.91           C
ATOM   2436  CD  GLN A 164      25.854  49.008  26.264  1.00 46.48           C
ATOM   2437  OE1 GLN A 164      26.078  49.528  25.163  1.00 47.70           O
ATOM   2438  NE2 GLN A 164      25.963  47.703  26.470  1.00 53.51           N
ATOM   2439  H   GLN A 164      25.048  52.562  27.566  1.00 36.57           H
ATOM   2440  HA  GLN A 164      25.885  51.315  29.757  1.00 40.28           H
ATOM   2441  HB2 GLN A 164      27.024  51.155  27.182  1.00 35.70           H
ATOM   2442  HB3 GLN A 164      27.267  50.120  28.357  1.00 35.70           H
ATOM   2443  HG2 GLN A 164      25.171  49.263  28.178  1.00 46.69           H
ATOM   2444  HG3 GLN A 164      24.723  50.430  27.197  1.00 46.69           H
ATOM   2445 HE21 GLN A 164      25.823  47.372  27.251  1.00 64.22           H
ATOM   2446 HE22 GLN A 164      26.187  47.189  25.816  1.00 64.22           H
ATOM   2447  N   ALA A 165      27.701  53.678  28.725  1.00 30.30           N
ATOM   2448  CA  ALA A 165      28.940  54.414  28.888  1.00 32.15           C
ATOM   2449  C   ALA A 165      29.123  54.956  30.296  1.00 37.97           C
ATOM   2450  O   ALA A 165      30.260  55.255  30.676  1.00 33.59           O
ATOM   2451  CB  ALA A 165      29.021  55.558  27.887  1.00 31.75           C
ATOM   2452  H   ALA A 165      27.147  54.049  28.184  1.00 36.35           H
ATOM   2453  HA  ALA A 165      29.675  53.809  28.702  1.00 38.58           H
ATOM   2454  HB1 ALA A 165      29.823  56.073  28.060  1.00 38.10           H
ATOM   2455  HB2 ALA A 165      29.060  55.192  26.990  1.00 38.10           H
ATOM   2456  HB3 ALA A 165      28.240  56.124  27.984  1.00 38.10           H
ATOM   2457  N   THR A 166      28.033  55.138  31.048  1.00 36.69           N
ATOM   2458  CA  THR A 166      28.133  55.597  32.427  1.00 42.97           C
ATOM   2459  C   THR A 166      28.905  54.601  33.274  1.00 43.76           C
ATOM   2460  O   THR A 166      29.393  54.958  34.343  1.00 41.40           O
ATOM   2461  CB  THR A 166      26.733  55.813  33.058  1.00 40.94           C
ATOM   2462  OG1 THR A 166      26.043  54.559  33.199  1.00 43.63           O
ATOM   2463  CG2 THR A 166      25.882  56.774  32.237  1.00 44.77           C
ATOM   2464  H   THR A 166      27.230  54.989  30.782  1.00 44.03           H
ATOM   2465  HA  THR A 166      28.604  56.445  32.445  1.00 51.57           H
ATOM   2466  HB  THR A 166      26.844  56.199  33.941  1.00 49.13           H
ATOM   2467  HG1 THR A 166      25.962  54.182  32.454  1.00 52.35           H
ATOM   2468 HG21 THR A 166      25.009  56.871  32.650  1.00 53.72           H
ATOM   2469 HG22 THR A 166      26.309  57.645  32.195  1.00 53.72           H
ATOM   2470 HG23 THR A 166      25.759  56.434  31.336  1.00 53.72           H
ATOM   2471  N   HIS A 167      28.995  53.359  32.823  1.00 41.95           N
ATOM   2472  CA  HIS A 167      29.755  52.324  33.479  1.00 40.60           C
ATOM   2473  C   HIS A 167      31.108  52.092  32.820  1.00 47.27           C
ATOM   2474  O   HIS A 167      31.880  51.240  33.275  1.00 45.16           O
ATOM   2475  CB  HIS A 167      28.940  51.040  33.493  1.00 45.80           C
ATOM   2476  CG  HIS A 167      27.585  51.215  34.105  1.00 54.73           C
ATOM   2477  ND1 HIS A 167      27.411  51.499  35.443  1.00 54.10           N
ATOM   2478  CD2 HIS A 167      26.341  51.167  33.563  1.00 56.64           C
ATOM   2479  CE1 HIS A 167      26.119  51.612  35.702  1.00 60.85           C
ATOM   2480  NE2 HIS A 167      25.448  51.419  34.578  1.00 60.64           N
ATOM   2481  H   HIS A 167      28.603  53.085  32.111  1.00 50.35           H
ATOM   2482  HA  HIS A 167      29.907  52.594  34.397  1.00 48.72           H
ATOM   2483  HB2 HIS A 167      29.419  50.373  34.005  1.00 54.96           H
ATOM   2484  HB3 HIS A 167      28.822  50.731  32.582  1.00 54.96           H
ATOM   2485  HD2 HIS A 167      26.129  50.996  32.672  1.00 67.96           H
ATOM   2486  HE1 HIS A 167      25.746  51.798  36.535  1.00 73.02           H
ATOM   2487  HE2 HIS A 167      24.591  51.438  34.499  1.00 72.77           H
ATOM   2488  N   ILE A 168      31.423  52.838  31.772  1.00 41.92           N
ATOM   2489  CA  ILE A 168      32.673  52.668  31.063  1.00 40.93           C
ATOM   2490  C   ILE A 168      33.623  53.806  31.356  1.00 40.12           C
ATOM   2491  O   ILE A 168      34.828  53.597  31.501  1.00 43.68           O
ATOM   2492  CB  ILE A 168      32.411  52.547  29.548  1.00 35.47           C
ATOM   2493  CG1 ILE A 168      31.676  51.258  29.231  1.00 35.42           C
ATOM   2494  CG2 ILE A 168      33.725  52.603  28.759  1.00 40.32           C
ATOM   2495  CD1 ILE A 168      31.329  51.140  27.771  1.00 35.91           C
ATOM   2496  H   ILE A 168      30.926  53.464  31.454  1.00 50.30           H
ATOM   2497  HA  ILE A 168      33.100  51.849  31.359  1.00 49.12           H
ATOM   2498  HB  ILE A 168      31.853  53.293  29.279  1.00 42.56           H
ATOM   2499 HG12 ILE A 168      32.239  50.506  29.476  1.00 42.50           H
ATOM   2500 HG13 ILE A 168      30.846  51.231  29.731  1.00 42.50           H
ATOM   2501 HG21 ILE A 168      33.541  52.520  27.813  1.00 48.39           H
ATOM   2502 HG22 ILE A 168      34.166  53.453  28.916  1.00 48.39           H
ATOM   2503 HG23 ILE A 168      34.295  51.873  29.046  1.00 48.39           H
ATOM   2504 HD11 ILE A 168      30.789  50.344  27.641  1.00 43.09           H
ATOM   2505 HD12 ILE A 168      30.834  51.930  27.500  1.00 43.09           H
ATOM   2506 HD13 ILE A 168      32.144  51.067  27.253  1.00 43.09           H
ATOM   2507  N   THR A 169      33.104  55.019  31.413  1.00 37.64           N
ATOM   2508  CA  THR A 169      33.978  56.166  31.521  1.00 35.20           C
ATOM   2509  C   THR A 169      33.220  57.290  32.200  1.00 40.25           C
ATOM   2510  O   THR A 169      31.996  57.405  32.031  1.00 37.14           O
ATOM   2511  CB  THR A 169      34.488  56.630  30.142  1.00 38.16           C
ATOM   2512  OG1 THR A 169      35.271  57.821  30.278  1.00 41.13           O
ATOM   2513  CG2 THR A 169      33.329  56.908  29.194  1.00 37.60           C
ATOM   2514  H   THR A 169      32.263  55.198  31.386  1.00 45.17           H
ATOM   2515  HA  THR A 169      34.745  55.913  32.050  1.00 42.24           H
ATOM   2516  HB  THR A 169      35.032  55.924  29.762  1.00 45.79           H
ATOM   2517  HG1 THR A 169      36.049  57.684  29.995  1.00 49.35           H
ATOM   2518 HG21 THR A 169      33.678  57.217  28.345  1.00 45.12           H
ATOM   2519 HG22 THR A 169      32.817  56.099  29.046  1.00 45.12           H
ATOM   2520 HG23 THR A 169      32.745  57.595  29.558  1.00 45.12           H
ATOM   2521  N   PRO A 170      33.915  58.141  32.960  1.00 42.47           N
ATOM   2522  CA  PRO A 170      33.278  59.346  33.505  1.00 40.49           C
ATOM   2523  C   PRO A 170      33.146  60.465  32.501  1.00 38.25           C
ATOM   2524  O   PRO A 170      32.460  61.452  32.780  1.00 41.38           O
ATOM   2525  CB  PRO A 170      34.249  59.778  34.628  1.00 40.11           C
ATOM   2526  CG  PRO A 170      35.253  58.687  34.743  1.00 45.05           C
ATOM   2527  CD  PRO A 170      35.314  58.051  33.406  1.00 44.37           C
ATOM   2528  HA  PRO A 170      32.408  59.135  33.874  1.00 48.58           H
ATOM   2529  HB2 PRO A 170      34.689  60.602  34.369  1.00 48.14           H
ATOM   2530  HB3 PRO A 170      33.758  59.894  35.455  1.00 48.14           H
ATOM   2531  HG2 PRO A 170      36.116  59.052  34.994  1.00 54.05           H
ATOM   2532  HG3 PRO A 170      34.946  58.045  35.405  1.00 54.05           H
ATOM   2533  HD2 PRO A 170      35.896  58.559  32.818  1.00 53.25           H
ATOM   2534  HD3 PRO A 170      35.606  57.130  33.489  1.00 53.25           H
ATOM   2535  N   VAL A 171      33.810  60.367  31.366  1.00 35.92           N
ATOM   2536  CA  VAL A 171      33.886  61.504  30.455  1.00 38.92           C
ATOM   2537  C   VAL A 171      32.564  61.609  29.699  1.00 35.95           C
ATOM   2538  O   VAL A 171      32.037  60.574  29.244  1.00 36.21           O
ATOM   2539  CB  VAL A 171      35.057  61.322  29.506  1.00 39.15           C
ATOM   2540  CG1 VAL A 171      35.145  62.474  28.535  1.00 33.65           C
ATOM   2541  CG2 VAL A 171      36.349  61.185  30.305  1.00 39.98           C
ATOM   2542  H   VAL A 171      34.226  59.664  31.090  1.00 43.11           H
ATOM   2543  HA  VAL A 171      34.037  62.309  30.972  1.00 46.70           H
ATOM   2544  HB  VAL A 171      34.921  60.503  29.006  1.00 46.98           H
ATOM   2545 HG11 VAL A 171      35.936  62.348  27.988  1.00 40.38           H
ATOM   2546 HG12 VAL A 171      34.356  62.490  27.976  1.00 40.38           H
ATOM   2547 HG13 VAL A 171      35.216  63.301  29.041  1.00 40.38           H
ATOM   2548 HG21 VAL A 171      37.090  61.070  29.689  1.00 47.97           H
ATOM   2549 HG22 VAL A 171      36.482  61.985  30.833  1.00 47.97           H
ATOM   2550 HG23 VAL A 171      36.278  60.412  30.885  1.00 47.97           H
ATOM   2551  N   PRO A 172      31.986  62.808  29.577  1.00 34.49           N
ATOM   2552  CA  PRO A 172      30.783  62.967  28.750  1.00 34.81           C
ATOM   2553  C   PRO A 172      31.028  62.556  27.307  1.00 29.52           C
ATOM   2554  O   PRO A 172      32.099  62.790  26.746  1.00 29.73           O
ATOM   2555  CB  PRO A 172      30.482  64.463  28.840  1.00 30.52           C
ATOM   2556  CG  PRO A 172      31.122  64.912  30.132  1.00 34.23           C
ATOM   2557  CD  PRO A 172      32.370  64.070  30.233  1.00 37.24           C
ATOM   2558  HA  PRO A 172      30.043  62.461  29.122  1.00 41.78           H
ATOM   2559  HB2 PRO A 172      30.884  64.919  28.087  1.00 36.62           H
ATOM   2560  HB3 PRO A 172      29.522  64.601  28.855  1.00 36.62           H
ATOM   2561  HG2 PRO A 172      31.339  65.858  30.086  1.00 41.08           H
ATOM   2562  HG3 PRO A 172      30.523  64.731  30.874  1.00 41.08           H
ATOM   2563  HD2 PRO A 172      33.099  64.481  29.752  1.00 44.68           H
ATOM   2564  HD3 PRO A 172      32.595  63.917  31.164  1.00 44.68           H
ATOM   2565  N   ILE A 173      29.988  61.994  26.688  1.00 31.52           N
ATOM   2566  CA  ILE A 173      30.058  61.506  25.305  1.00 34.36           C
ATOM   2567  C   ILE A 173      28.931  62.141  24.508  1.00 25.39           C
ATOM   2568  O   ILE A 173      27.763  62.044  24.910  1.00 26.85           O
ATOM   2569  CB  ILE A 173      29.920  59.985  25.243  1.00 31.48           C
ATOM   2570  CG1 ILE A 173      30.991  59.343  26.100  1.00 37.15           C
ATOM   2571  CG2 ILE A 173      30.000  59.469  23.755  1.00 28.51           C
ATOM   2572  CD1 ILE A 173      30.750  57.886  26.236  1.00 39.71           C
ATOM   2573  H   ILE A 173      29.219  61.878  27.053  1.00 37.82           H
ATOM   2574  HA  ILE A 173      30.907  61.759  24.905  1.00 41.24           H
ATOM   2575  HB  ILE A 173      29.054  59.746  25.613  1.00 37.78           H
ATOM   2576 HG12 ILE A 173      31.861  59.483  25.696  1.00 44.58           H
ATOM   2577 HG13 ILE A 173      30.970  59.741  26.984  1.00 44.58           H
ATOM   2578 HG21 ILE A 173      29.880  58.508  23.736  1.00 34.21           H
ATOM   2579 HG22 ILE A 173      29.295  59.888  23.235  1.00 34.21           H
ATOM   2580 HG23 ILE A 173      30.869  59.699  23.394  1.00 34.21           H
ATOM   2581 HD11 ILE A 173      31.418  57.516  26.835  1.00 47.65           H
ATOM   2582 HD12 ILE A 173      29.860  57.751  26.601  1.00 47.65           H
ATOM   2583 HD13 ILE A 173      30.816  57.465  25.365  1.00 47.65           H
ATOM   2584  N   ILE A 174      29.277  62.806  23.408  1.00 24.33           N
ATOM   2585  CA  ILE A 174      28.295  63.238  22.428  1.00 24.56           C
ATOM   2586  C   ILE A 174      28.448  62.440  21.141  1.00 26.78           C
ATOM   2587  O   ILE A 174      29.542  61.953  20.802  1.00 26.59           O
ATOM   2588  CB  ILE A 174      28.404  64.738  22.140  1.00 25.24           C
ATOM   2589  CG1 ILE A 174      29.753  65.106  21.545  1.00 27.81           C
ATOM   2590  CG2 ILE A 174      28.143  65.498  23.452  1.00 27.15           C
ATOM   2591  CD1 ILE A 174      29.860  66.543  21.127  1.00 27.11           C
ATOM   2592  H   ILE A 174      30.081  63.041  23.220  1.00 29.20           H
ATOM   2593  HA  ILE A 174      27.407  63.061  22.777  1.00 29.47           H
ATOM   2594  HB  ILE A 174      27.717  64.979  21.499  1.00 30.29           H
ATOM   2595 HG12 ILE A 174      30.442  64.945  22.208  1.00 33.37           H
ATOM   2596 HG13 ILE A 174      29.907  64.566  20.757  1.00 33.37           H
ATOM   2597 HG21 ILE A 174      28.225  66.450  23.286  1.00 32.58           H
ATOM   2598 HG22 ILE A 174      27.246  65.283  23.748  1.00 32.58           H
ATOM   2599 HG23 ILE A 174      28.787  65.218  24.123  1.00 32.58           H
ATOM   2600 HD11 ILE A 174      30.734  66.693  20.734  1.00 32.53           H
ATOM   2601 HD12 ILE A 174      29.167  66.722  20.477  1.00 32.53           H
ATOM   2602 HD13 ILE A 174      29.739  67.122  21.895  1.00 32.53           H
ATOM   2603  N   ILE A 175      27.332  62.299  20.431  1.00 26.32           N
ATOM   2604  CA  ILE A 175      27.313  61.703  19.096  1.00 23.86           C
ATOM   2605  C   ILE A 175      26.769  62.715  18.104  1.00 29.44           C
ATOM   2606  O   ILE A 175      25.697  63.301  18.323  1.00 29.10           O
ATOM   2607  CB  ILE A 175      26.494  60.404  19.060  1.00 26.37           C
ATOM   2608  CG1 ILE A 175      26.979  59.444  20.144  1.00 23.94           C
ATOM   2609  CG2 ILE A 175      26.568  59.764  17.636  1.00 27.10           C
ATOM   2610  CD1 ILE A 175      26.109  58.222  20.295  1.00 21.42           C
ATOM   2611  H   ILE A 175      26.555  62.538  20.717  1.00 31.59           H
ATOM   2612  HA  ILE A 175      28.223  61.491  18.837  1.00 28.64           H
ATOM   2613  HB  ILE A 175      25.569  60.629  19.251  1.00 31.64           H
ATOM   2614 HG12 ILE A 175      27.874  59.152  19.921  1.00 28.72           H
ATOM   2615 HG13 ILE A 175      26.992  59.899  20.999  1.00 28.72           H
ATOM   2616 HG21 ILE A 175      26.042  58.949  17.622  1.00 32.52           H
ATOM   2617 HG22 ILE A 175      26.223  60.384  16.977  1.00 32.52           H
ATOM   2618 HG23 ILE A 175      27.495  59.562  17.433  1.00 32.52           H
ATOM   2619 HD11 ILE A 175      26.463  57.661  21.001  1.00 25.70           H
ATOM   2620 HD12 ILE A 175      25.212  58.511  20.516  1.00 25.70           H
ATOM   2621 HD13 ILE A 175      26.092  57.730  19.461  1.00 25.70           H
ATOM   2622  N   ILE A 176      27.488  62.881  16.987  1.00 24.22           N
ATOM   2623  CA  ILE A 176      27.164  63.841  15.949  1.00 25.95           C
ATOM   2624  C   ILE A 176      27.172  63.144  14.598  1.00 31.54           C
ATOM   2625  O   ILE A 176      28.132  62.444  14.264  1.00 27.16           O
ATOM   2626  CB  ILE A 176      28.175  64.998  15.925  1.00 24.30           C
ATOM   2627  CG1 ILE A 176      28.078  65.798  17.211  1.00 26.52           C
ATOM   2628  CG2 ILE A 176      27.939  65.874  14.691  1.00 31.15           C
ATOM   2629  CD1 ILE A 176      29.237  66.774  17.372  1.00 29.60           C
ATOM   2630  H   ILE A 176      28.206  62.440  16.822  1.00 29.06           H
ATOM   2631  HA  ILE A 176      26.275  64.195  16.104  1.00 31.14           H
ATOM   2632  HB  ILE A 176      29.071  64.633  15.870  1.00 29.16           H
ATOM   2633 HG12 ILE A 176      27.249  66.301  17.192  1.00 31.83           H
ATOM   2634 HG13 ILE A 176      28.085  65.190  17.968  1.00 31.83           H
ATOM   2635 HG21 ILE A 176      28.552  66.625  14.717  1.00 37.38           H
ATOM   2636 HG22 ILE A 176      28.098  65.365  13.883  1.00 37.38           H
ATOM   2637 HG23 ILE A 176      27.020  66.186  14.701  1.00 37.38           H
ATOM   2638 HD11 ILE A 176      29.171  67.202  18.239  1.00 35.52           H
ATOM   2639 HD12 ILE A 176      30.075  66.289  17.304  1.00 35.52           H
ATOM   2640 HD13 ILE A 176      29.193  67.439  16.668  1.00 35.52           H
ATOM   2641  N   GLN A 177      26.107  63.342  13.828  1.00 25.57           N
ATOM   2642  CA  GLN A 177      26.077  62.944  12.427  1.00 27.04           C
ATOM   2643  C   GLN A 177      25.155  63.880  11.686  1.00 25.59           C
ATOM   2644  O   GLN A 177      24.027  64.117  12.125  1.00 26.43           O
ATOM   2645  CB  GLN A 177      25.588  61.499  12.215  1.00 28.84           C
ATOM   2646  CG  GLN A 177      25.995  60.965  10.820  1.00 31.22           C
ATOM   2647  CD  GLN A 177      25.581  59.529  10.586  1.00 34.12           C
ATOM   2648  OE1 GLN A 177      25.455  58.757  11.516  1.00 26.61           O
ATOM   2649  NE2 GLN A 177      25.392  59.166   9.325  1.00 33.54           N
ATOM   2650  H   GLN A 177      25.386  63.715  14.095  1.00 30.69           H
ATOM   2651  HA  GLN A 177      26.964  63.031  12.043  1.00 32.44           H
ATOM   2652  HB2 GLN A 177      25.983  60.923  12.893  1.00 34.60           H
ATOM   2653  HB3 GLN A 177      24.618  61.467  12.281  1.00 34.60           H
ATOM   2654  HG2 GLN A 177      25.556  61.501  10.147  1.00 37.47           H
ATOM   2655  HG3 GLN A 177      26.960  61.032  10.719  1.00 37.47           H
ATOM   2656 HE21 GLN A 177      25.530  59.733   8.690  1.00 40.25           H
ATOM   2657 HE22 GLN A 177      25.129  58.370   9.142  1.00 40.25           H
ATOM   2658  N   LYS A 178      25.638  64.358  10.542  1.00 25.16           N
ATOM   2659  CA  LYS A 178      24.901  65.200   9.600  1.00 29.09           C
ATOM   2660  C   LYS A 178      24.515  66.454  10.381  1.00 28.89           C
ATOM   2661  O   LYS A 178      25.419  67.198  10.789  1.00 27.62           O
ATOM   2662  CB  LYS A 178      23.741  64.426   8.948  1.00 29.50           C
ATOM   2663  CG  LYS A 178      24.159  63.238   8.040  1.00 44.60           C
ATOM   2664  CD  LYS A 178      22.934  62.450   7.457  1.00 46.94           C
ATOM   2665  CE  LYS A 178      22.046  61.702   8.537  1.00 40.72           C
ATOM   2666  NZ  LYS A 178      20.888  61.018   7.841  1.00 54.81           N1+
ATOM   2667  H   LYS A 178      26.439  64.201  10.281  1.00 30.19           H
ATOM   2668  HA  LYS A 178      25.507  65.469   8.893  1.00 34.91           H
ATOM   2669  HB2 LYS A 178      23.165  64.074   9.642  1.00 35.40           H
ATOM   2670  HB3 LYS A 178      23.241  65.049   8.392  1.00 35.40           H
ATOM   2671  HG2 LYS A 178      24.684  63.580   7.295  1.00 53.52           H
ATOM   2672  HG3 LYS A 178      24.699  62.619   8.554  1.00 53.52           H
ATOM   2673  HD2 LYS A 178      22.361  63.086   6.998  1.00 56.32           H
ATOM   2674  HD3 LYS A 178      23.260  61.790   6.824  1.00 56.32           H
ATOM   2675  HE2 LYS A 178      22.565  61.033   9.012  1.00 48.87           H
ATOM   2676  HE3 LYS A 178      21.676  62.348   9.156  1.00 48.87           H
ATOM   2677  HZ1 LYS A 178      20.392  60.582   8.436  1.00 65.77           H
ATOM   2678  HZ2 LYS A 178      20.379  61.625   7.431  1.00 65.77           H
ATOM   2679  HZ3 LYS A 178      21.190  60.440   7.236  1.00 65.77           H
ATOM   2680  N   ASP A 179      23.235  66.730  10.611  1.00 27.68           N
ATOM   2681  CA  ASP A 179      22.804  67.948  11.270  1.00 30.15           C
ATOM   2682  C   ASP A 179      22.353  67.719  12.710  1.00 28.70           C
ATOM   2683  O   ASP A 179      21.729  68.604  13.289  1.00 27.24           O
ATOM   2684  CB  ASP A 179      21.658  68.581  10.476  1.00 30.96           C
ATOM   2685  CG  ASP A 179      22.019  68.823   9.041  1.00 32.77           C
ATOM   2686  OD1 ASP A 179      23.136  69.324   8.741  1.00 29.60           O
ATOM   2687  OD2 ASP A 179      21.169  68.488   8.217  1.00 35.77           O1-
ATOM   2688  H   ASP A 179      22.583  66.214  10.394  1.00 33.22           H
ATOM   2689  HA  ASP A 179      23.535  68.583  11.292  1.00 36.18           H
ATOM   2690  HB2 ASP A 179      20.896  67.978  10.486  1.00 37.15           H
ATOM   2691  HB3 ASP A 179      21.415  69.436  10.875  1.00 37.15           H
ATOM   2692  N   SER A 180      22.611  66.548  13.275  1.00 26.60           N
ATOM   2693  CA  SER A 180      22.085  66.164  14.582  1.00 26.65           C
ATOM   2694  C   SER A 180      23.195  65.842  15.559  1.00 28.23           C
ATOM   2695  O   SER A 180      24.191  65.217  15.201  1.00 25.60           O
ATOM   2696  CB  SER A 180      21.178  64.941  14.495  1.00 25.33           C
ATOM   2697  OG  SER A 180      20.107  65.126  13.572  1.00 25.33           O
ATOM   2698  H   SER A 180      23.097  65.940  12.906  1.00 31.92           H
ATOM   2699  HA  SER A 180      21.565  66.896  14.949  1.00 31.98           H
ATOM   2700  HB2 SER A 180      21.708  64.173  14.230  1.00 30.39           H
ATOM   2701  HB3 SER A 180      20.802  64.775  15.373  1.00 30.39           H
ATOM   2702  HG  SER A 180      20.418  65.318  12.818  1.00 30.40           H
ATOM   2703  N   LEU A 181      22.970  66.226  16.811  1.00 25.20           N
ATOM   2704  CA  LEU A 181      23.704  65.760  17.976  1.00 26.08           C
ATOM   2705  C   LEU A 181      22.765  65.099  18.972  1.00 28.10           C
ATOM   2706  O   LEU A 181      21.597  65.495  19.107  1.00 22.23           O
ATOM   2707  CB  LEU A 181      24.399  66.934  18.664  1.00 24.51           C
ATOM   2708  CG  LEU A 181      25.077  66.675  20.019  1.00 22.75           C
ATOM   2709  CD1 LEU A 181      26.287  67.597  20.246  1.00 25.09           C
ATOM   2710  CD2 LEU A 181      24.081  66.782  21.243  1.00 25.65           C
ATOM   2711  H   LEU A 181      22.371  66.804  17.017  1.00 30.24           H
ATOM   2712  HA  LEU A 181      24.366  65.107  17.707  1.00 31.30           H
ATOM   2713  HB2 LEU A 181      25.065  67.291  18.058  1.00 29.42           H
ATOM   2714  HB3 LEU A 181      23.720  67.607  18.812  1.00 29.42           H
ATOM   2715  HG  LEU A 181      25.411  65.762  20.010  1.00 27.29           H
ATOM   2716 HD11 LEU A 181      26.692  67.386  21.099  1.00 30.11           H
ATOM   2717 HD12 LEU A 181      26.931  67.455  19.534  1.00 30.11           H
ATOM   2718 HD13 LEU A 181      25.992  68.521  20.248  1.00 30.11           H
ATOM   2719 HD21 LEU A 181      24.567  66.577  22.056  1.00 30.78           H
ATOM   2720 HD22 LEU A 181      23.722  67.685  21.280  1.00 30.78           H
ATOM   2721 HD23 LEU A 181      23.354  66.153  21.156  1.00 30.78           H
ATOM   2722  N   ILE A 182      23.262  64.072  19.657  1.00 22.52           N
ATOM   2723  CA  ILE A 182      22.601  63.566  20.858  1.00 24.27           C
ATOM   2724  C   ILE A 182      23.590  63.472  22.021  1.00 28.64           C
ATOM   2725  O   ILE A 182      24.810  63.358  21.852  1.00 25.67           O
ATOM   2726  CB  ILE A 182      21.878  62.207  20.645  1.00 25.68           C
ATOM   2727  CG1 ILE A 182      22.863  61.044  20.333  1.00 25.46           C
ATOM   2728  CG2 ILE A 182      20.830  62.343  19.541  1.00 24.78           C
ATOM   2729  CD1 ILE A 182      22.220  59.644  20.373  1.00 22.96           C
ATOM   2730  H   ILE A 182      23.977  63.653  19.439  1.00 27.02           H
ATOM   2731  HA  ILE A 182      21.923  64.206  21.118  1.00 29.12           H
ATOM   2732  HB  ILE A 182      21.413  62.002  21.473  1.00 30.81           H
ATOM   2733 HG12 ILE A 182      23.232  61.163  19.446  1.00 30.55           H
ATOM   2734 HG13 ILE A 182      23.575  61.050  20.989  1.00 30.55           H
ATOM   2735 HG21 ILE A 182      20.367  61.501  19.426  1.00 29.74           H
ATOM   2736 HG22 ILE A 182      20.196  63.029  19.795  1.00 29.74           H
ATOM   2737 HG23 ILE A 182      21.266  62.602  18.713  1.00 29.74           H
ATOM   2738 HD11 ILE A 182      22.898  58.974  20.194  1.00 27.55           H
ATOM   2739 HD12 ILE A 182      21.837  59.497  21.250  1.00 27.55           H
ATOM   2740 HD13 ILE A 182      21.535  59.589  19.691  1.00 27.55           H
ATOM   2741  N   TYR A 183      23.013  63.463  23.222  1.00 26.03           N
ATOM   2742  CA  TYR A 183      23.747  63.551  24.471  1.00 23.68           C
ATOM   2743  C   TYR A 183      22.807  63.149  25.598  1.00 24.99           C
ATOM   2744  O   TYR A 183      21.703  63.691  25.720  1.00 24.92           O
ATOM   2745  CB  TYR A 183      24.278  64.973  24.656  1.00 28.43           C
ATOM   2746  CG  TYR A 183      24.898  65.232  26.003  1.00 28.93           C
ATOM   2747  CD1 TYR A 183      26.016  64.514  26.430  1.00 27.61           C
ATOM   2748  CD2 TYR A 183      24.381  66.235  26.856  1.00 31.19           C
ATOM   2749  CE1 TYR A 183      26.586  64.760  27.677  1.00 35.13           C
ATOM   2750  CE2 TYR A 183      24.946  66.479  28.090  1.00 35.84           C
ATOM   2751  CZ  TYR A 183      26.034  65.742  28.506  1.00 34.47           C
ATOM   2752  OH  TYR A 183      26.583  66.029  29.741  1.00 42.53           O
ATOM   2753  H   TYR A 183      22.161  63.398  23.333  1.00 31.24           H
ATOM   2754  HA  TYR A 183      24.489  62.930  24.462  1.00 28.42           H
ATOM   2755  HB2 TYR A 183      24.942  65.150  23.972  1.00 34.11           H
ATOM   2756  HB3 TYR A 183      23.534  65.586  24.543  1.00 34.11           H
ATOM   2757  HD1 TYR A 183      26.370  63.852  25.885  1.00 33.13           H
ATOM   2758  HD2 TYR A 183      23.640  66.732  26.598  1.00 37.43           H
ATOM   2759  HE1 TYR A 183      27.323  64.268  27.957  1.00 42.15           H
ATOM   2760  HE2 TYR A 183      24.590  67.137  28.644  1.00 43.01           H
ATOM   2761  HH  TYR A 183      27.419  65.964  29.707  1.00 51.04           H
ATOM   2762  N   LEU A 184      23.227  62.176  26.403  1.00 26.86           N
ATOM   2763  CA  LEU A 184      22.346  61.577  27.387  1.00 23.77           C
ATOM   2764  C   LEU A 184      22.507  62.323  28.707  1.00 26.47           C
ATOM   2765  O   LEU A 184      23.600  62.374  29.280  1.00 25.19           O
ATOM   2766  CB  LEU A 184      22.628  60.083  27.558  1.00 26.02           C
ATOM   2767  CG  LEU A 184      21.689  59.335  28.504  1.00 24.91           C
ATOM   2768  CD1 LEU A 184      20.225  59.329  28.068  1.00 24.61           C
ATOM   2769  CD2 LEU A 184      22.158  57.917  28.608  1.00 28.87           C
ATOM   2770  H   LEU A 184      24.027  61.857  26.403  1.00 32.24           H
ATOM   2771  HA  LEU A 184      21.426  61.666  27.097  1.00 28.53           H
ATOM   2772  HB2 LEU A 184      22.565  59.657  26.689  1.00 31.22           H
ATOM   2773  HB3 LEU A 184      23.531  59.973  27.898  1.00 31.22           H
ATOM   2774  HG  LEU A 184      21.753  59.738  29.382  1.00 29.89           H
ATOM   2775 HD11 LEU A 184      19.692  58.890  28.746  1.00 29.54           H
ATOM   2776 HD12 LEU A 184      19.926  60.243  27.949  1.00 29.54           H
ATOM   2777 HD13 LEU A 184      20.142  58.847  27.234  1.00 29.54           H
ATOM   2778 HD21 LEU A 184      21.575  57.443  29.223  1.00 34.64           H
ATOM   2779 HD22 LEU A 184      22.109  57.504  27.732  1.00 34.64           H
ATOM   2780 HD23 LEU A 184      23.072  57.909  28.935  1.00 34.64           H
ATOM   2781  N   LEU A 185      21.406  62.880  29.187  1.00 25.87           N
ATOM   2782  CA  LEU A 185      21.395  63.623  30.440  1.00 28.85           C
ATOM   2783  C   LEU A 185      21.124  62.673  31.581  1.00 24.55           C
ATOM   2784  O   LEU A 185      20.017  62.122  31.683  1.00 23.22           O
ATOM   2785  CB  LEU A 185      20.314  64.698  30.421  1.00 27.49           C
ATOM   2786  CG  LEU A 185      20.415  65.701  29.297  1.00 23.28           C
ATOM   2787  CD1 LEU A 185      19.232  66.691  29.383  1.00 25.77           C
ATOM   2788  CD2 LEU A 185      21.758  66.434  29.292  1.00 26.89           C
ATOM   2789  H   LEU A 185      20.640  62.844  28.798  1.00 31.04           H
ATOM   2790  HA  LEU A 185      22.257  64.039  30.590  1.00 34.62           H
ATOM   2791  HB2 LEU A 185      19.451  64.262  30.344  1.00 32.98           H
ATOM   2792  HB3 LEU A 185      20.352  65.184  31.259  1.00 32.98           H
ATOM   2793  HG  LEU A 185      20.346  65.219  28.458  1.00 27.94           H
ATOM   2794 HD11 LEU A 185      19.259  67.290  28.620  1.00 30.92           H
ATOM   2795 HD12 LEU A 185      18.396  66.197  29.378  1.00 30.92           H
ATOM   2796 HD13 LEU A 185      19.317  67.200  30.207  1.00 30.92           H
ATOM   2797 HD21 LEU A 185      21.786  67.022  28.523  1.00 32.27           H
ATOM   2798 HD22 LEU A 185      21.842  66.952  30.111  1.00 32.27           H
ATOM   2799 HD23 LEU A 185      22.477  65.789  29.232  1.00 32.27           H
ATOM   2800  N   GLN A 186      22.103  62.527  32.475  1.00 27.53           N
ATOM   2801  CA  GLN A 186      21.871  61.688  33.647  1.00 26.98           C
ATOM   2802  C   GLN A 186      20.961  62.379  34.667  1.00 28.37           C
ATOM   2803  O   GLN A 186      20.767  63.596  34.617  1.00 27.82           O
ATOM   2804  CB  GLN A 186      23.188  61.293  34.307  1.00 27.73           C
ATOM   2805  CG  GLN A 186      23.953  60.170  33.473  1.00 34.92           C
ATOM   2806  CD  GLN A 186      23.175  58.839  33.302  1.00 36.74           C
ATOM   2807  OE1 GLN A 186      23.002  58.333  32.188  1.00 35.99           O
ATOM   2808  NE2 GLN A 186      22.763  58.251  34.415  1.00 33.65           N
ATOM   2809  H   GLN A 186      22.879  62.897  32.421  1.00 33.04           H
ATOM   2810  HA  GLN A 186      21.424  60.878  33.353  1.00 32.38           H
ATOM   2811  HB2 GLN A 186      23.760  62.073  34.390  1.00 33.27           H
ATOM   2812  HB3 GLN A 186      23.006  60.940  35.193  1.00 33.27           H
ATOM   2813  HG2 GLN A 186      24.144  60.511  32.587  1.00 41.90           H
ATOM   2814  HG3 GLN A 186      24.781  59.952  33.927  1.00 41.90           H
ATOM   2815 HE21 GLN A 186      22.961  58.596  35.178  1.00 40.38           H
ATOM   2816 HE22 GLN A 186      22.300  57.527  34.377  1.00 40.38           H
ATOM   2817  N   PRO A 187      20.379  61.611  35.591  1.00 31.18           N
ATOM   2818  CA  PRO A 187      19.455  62.211  36.563  1.00 31.29           C
ATOM   2819  C   PRO A 187      20.146  63.332  37.293  1.00 31.92           C
ATOM   2820  O   PRO A 187      21.326  63.233  37.636  1.00 30.07           O
ATOM   2821  CB  PRO A 187      19.102  61.050  37.485  1.00 30.95           C
ATOM   2822  CG  PRO A 187      19.189  59.865  36.576  1.00 29.22           C
ATOM   2823  CD  PRO A 187      20.430  60.146  35.763  1.00 31.32           C
ATOM   2824  HA  PRO A 187      18.652  62.535  36.133  1.00 37.55           H
ATOM   2825  HB2 PRO A 187      19.750  61.002  38.205  1.00 37.14           H
ATOM   2826  HB3 PRO A 187      18.200  61.159  37.828  1.00 37.14           H
ATOM   2827  HG2 PRO A 187      19.271  59.045  37.090  1.00 35.06           H
ATOM   2828  HG3 PRO A 187      18.406  59.843  36.004  1.00 35.06           H
ATOM   2829  HD2 PRO A 187      21.219  59.883  36.256  1.00 37.59           H
ATOM   2830  HD3 PRO A 187      20.375  59.693  34.909  1.00 37.59           H
ATOM   2831  N   GLY A 188      19.416  64.443  37.457  1.00 29.40           N
ATOM   2832  CA  GLY A 188      19.992  65.617  38.040  1.00 24.70           C
ATOM   2833  C   GLY A 188      19.672  66.852  37.244  1.00 27.26           C
ATOM   2834  O   GLY A 188      18.786  66.857  36.389  1.00 29.42           O
ATOM   2835  H   GLY A 188      18.586  64.517  37.244  1.00 35.27           H
ATOM   2836  HA2 GLY A 188      19.657  65.721  38.938  1.00 29.64           H
ATOM   2837  HA3 GLY A 188      20.956  65.527  38.073  1.00 29.64           H
ATOM   2838  N   LYS A 189      20.469  67.875  37.479  1.00 26.37           N
ATOM   2839  CA  LYS A 189      20.249  69.212  36.941  1.00 26.44           C
ATOM   2840  C   LYS A 189      21.392  69.570  36.004  1.00 24.53           C
ATOM   2841  O   LYS A 189      22.558  69.454  36.387  1.00 30.49           O
ATOM   2842  CB  LYS A 189      20.181  70.262  38.057  1.00 31.20           C
ATOM   2843  CG  LYS A 189      19.155  69.973  39.138  1.00 40.52           C
ATOM   2844  CD  LYS A 189      19.203  71.063  40.198  1.00 44.85           C
ATOM   2845  CE  LYS A 189      18.243  70.828  41.331  1.00 47.47           C
ATOM   2846  NZ  LYS A 189      18.229  72.027  42.233  1.00 57.90           N1+
ATOM   2847  H   LYS A 189      21.186  67.804  37.945  1.00 31.64           H
ATOM   2848  HA  LYS A 189      19.416  69.227  36.444  1.00 31.72           H
ATOM   2849  HB2 LYS A 189      21.049  70.319  38.480  1.00 37.44           H
ATOM   2850  HB3 LYS A 189      19.958  71.117  37.651  1.00 37.44           H
ATOM   2851  HG2 LYS A 189      18.265  69.951  38.750  1.00 48.63           H
ATOM   2852  HG3 LYS A 189      19.362  69.124  39.564  1.00 48.63           H
ATOM   2853  HD2 LYS A 189      20.099  71.108  40.566  1.00 53.82           H
ATOM   2854  HD3 LYS A 189      18.969  71.908  39.781  1.00 53.82           H
ATOM   2855  HE2 LYS A 189      17.350  70.685  40.981  1.00 56.97           H
ATOM   2856  HE3 LYS A 189      18.541  70.059  41.843  1.00 56.97           H
ATOM   2857  HZ1 LYS A 189      18.535  71.798  43.037  1.00 69.47           H
ATOM   2858  HZ2 LYS A 189      18.747  72.664  41.889  1.00 69.47           H
ATOM   2859  HZ3 LYS A 189      17.396  72.332  42.309  1.00 69.47           H
ATOM   2860  N   HIS A 190      21.052  70.022  34.792  1.00 26.23           N
ATOM   2861  CA  HIS A 190      21.999  70.319  33.727  1.00 27.76           C
ATOM   2862  C   HIS A 190      21.865  71.754  33.267  1.00 24.01           C
ATOM   2863  O   HIS A 190      20.756  72.289  33.193  1.00 28.17           O
ATOM   2864  CB  HIS A 190      21.768  69.382  32.521  1.00 26.10           C
ATOM   2865  CG  HIS A 190      21.922  67.935  32.863  1.00 27.55           C
ATOM   2866  ND1 HIS A 190      23.090  67.239  32.640  1.00 26.72           N
ATOM   2867  CD2 HIS A 190      21.063  67.061  33.428  1.00 27.78           C
ATOM   2868  CE1 HIS A 190      22.937  65.991  33.045  1.00 25.81           C
ATOM   2869  NE2 HIS A 190      21.723  65.858  33.546  1.00 26.76           N
ATOM   2870  H   HIS A 190      20.236  70.150  34.546  1.00 31.48           H
ATOM   2871  HA  HIS A 190      22.905  70.188  34.046  1.00 33.32           H
ATOM   2872  HB2 HIS A 190      22.401  69.601  31.816  1.00 31.32           H
ATOM   2873  HB3 HIS A 190      20.863  69.497  32.203  1.00 31.32           H
ATOM   2874  HD2 HIS A 190      20.194  67.245  33.700  1.00 33.34           H
ATOM   2875  HE1 HIS A 190      23.581  65.323  32.999  1.00 30.97           H
ATOM   2876  HE2 HIS A 190      21.389  65.130  33.866  1.00 32.12           H
ATOM   2877  N   ARG A 191      23.003  72.360  32.959  1.00 26.60           N
ATOM   2878  CA  ARG A 191      23.096  73.679  32.355  1.00 30.84           C
ATOM   2879  C   ARG A 191      23.810  73.507  31.018  1.00 30.66           C
ATOM   2880  O   ARG A 191      25.032  73.281  30.976  1.00 29.48           O
ATOM   2881  CB  ARG A 191      23.850  74.654  33.257  1.00 29.00           C
ATOM   2882  CG  ARG A 191      23.117  74.955  34.565  1.00 38.99           C
ATOM   2883  CD  ARG A 191      24.020  75.800  35.525  1.00 40.91           C
ATOM   2884  NE  ARG A 191      24.569  76.994  34.866  1.00 42.70           N
ATOM   2885  CZ  ARG A 191      23.887  78.122  34.691  1.00 42.80           C
ATOM   2886  NH1 ARG A 191      22.617  78.186  35.107  1.00 39.65           N
ATOM   2887  NH2 ARG A 191      24.463  79.164  34.088  1.00 43.49           N1+
ATOM   2888  H   ARG A 191      23.776  72.008  33.095  1.00 31.92           H
ATOM   2889  HA  ARG A 191      22.200  74.020  32.209  1.00 37.01           H
ATOM   2890  HB2 ARG A 191      24.714  74.276  33.483  1.00 34.80           H
ATOM   2891  HB3 ARG A 191      23.979  75.483  32.769  1.00 34.80           H
ATOM   2892  HG2 ARG A 191      22.306  75.452  34.376  1.00 46.79           H
ATOM   2893  HG3 ARG A 191      22.897  74.117  35.000  1.00 46.79           H
ATOM   2894  HD2 ARG A 191      23.508  76.073  36.302  1.00 49.09           H
ATOM   2895  HD3 ARG A 191      24.770  75.257  35.813  1.00 49.09           H
ATOM   2896  HE  ARG A 191      25.390  76.977  34.606  1.00 51.24           H
ATOM   2897 HH11 ARG A 191      22.253  77.507  35.494  1.00 47.58           H
ATOM   2898 HH12 ARG A 191      22.161  78.906  34.995  1.00 47.58           H
ATOM   2899 HH21 ARG A 191      25.280  79.115  33.819  1.00 52.19           H
ATOM   2900 HH22 ARG A 191      24.018  79.891  33.968  1.00 52.19           H
ATOM   2901  N   LEU A 192      23.044  73.611  29.938  1.00 29.79           N
ATOM   2902  CA  LEU A 192      23.534  73.408  28.582  1.00 28.06           C
ATOM   2903  C   LEU A 192      23.699  74.751  27.902  1.00 30.39           C
ATOM   2904  O   LEU A 192      22.711  75.425  27.604  1.00 29.33           O
ATOM   2905  CB  LEU A 192      22.566  72.522  27.807  1.00 23.51           C
ATOM   2906  CG  LEU A 192      22.164  71.190  28.443  1.00 25.36           C
ATOM   2907  CD1 LEU A 192      21.177  70.458  27.563  1.00 26.76           C
ATOM   2908  CD2 LEU A 192      23.398  70.340  28.710  1.00 29.50           C
ATOM   2909  H   LEU A 192      22.204  73.797  29.965  1.00 35.74           H
ATOM   2910  HA  LEU A 192      24.400  72.975  28.604  1.00 33.67           H
ATOM   2911  HB2 LEU A 192      21.746  73.022  27.669  1.00 28.21           H
ATOM   2912  HB3 LEU A 192      22.966  72.323  26.945  1.00 28.21           H
ATOM   2913  HG  LEU A 192      21.730  71.365  29.292  1.00 30.43           H
ATOM   2914 HD11 LEU A 192      20.891  69.641  27.999  1.00 32.11           H
ATOM   2915 HD12 LEU A 192      20.414  71.035  27.406  1.00 32.11           H
ATOM   2916 HD13 LEU A 192      21.617  70.258  26.723  1.00 32.11           H
ATOM   2917 HD21 LEU A 192      23.122  69.478  29.063  1.00 35.41           H
ATOM   2918 HD22 LEU A 192      23.876  70.219  27.875  1.00 35.41           H
ATOM   2919 HD23 LEU A 192      23.964  70.795  29.355  1.00 35.41           H
ATOM   2920  N   HIS A 193      24.937  75.126  27.615  1.00 29.17           N
ATOM   2921  CA  HIS A 193      25.182  76.375  26.903  1.00 31.02           C
ATOM   2922  C   HIS A 193      25.008  76.175  25.400  1.00 30.96           C
ATOM   2923  O   HIS A 193      25.693  75.337  24.783  1.00 29.57           O
ATOM   2924  CB  HIS A 193      26.564  76.916  27.256  1.00 27.68           C
ATOM   2925  CG  HIS A 193      26.744  77.121  28.720  1.00 34.46           C
ATOM   2926  ND1 HIS A 193      26.193  78.191  29.395  1.00 32.12           N
ATOM   2927  CD2 HIS A 193      27.369  76.366  29.650  1.00 36.33           C
ATOM   2928  CE1 HIS A 193      26.472  78.078  30.684  1.00 35.68           C
ATOM   2929  NE2 HIS A 193      27.183  76.980  30.863  1.00 40.01           N
ATOM   2930  H   HIS A 193      25.642  74.676  27.817  1.00 35.00           H
ATOM   2931  HA  HIS A 193      24.527  77.030  27.191  1.00 37.23           H
ATOM   2932  HB2 HIS A 193      26.677  77.779  26.828  1.00 33.22           H
ATOM   2933  HB3 HIS A 193      27.245  76.301  26.938  1.00 33.22           H
ATOM   2934  HD2 HIS A 193      27.829  75.572  29.497  1.00 43.59           H
ATOM   2935  HE1 HIS A 193      26.225  78.673  31.351  1.00 42.82           H
ATOM   2936  HE2 HIS A 193      27.500  76.704  31.613  1.00 48.01           H
ATOM   2937  N   VAL A 194      24.102  76.959  24.807  1.00 32.11           N
ATOM   2938  CA  VAL A 194      23.720  76.769  23.419  1.00 27.84           C
ATOM   2939  C   VAL A 194      23.937  78.077  22.697  1.00 31.19           C
ATOM   2940  O   VAL A 194      23.133  78.483  21.855  1.00 31.52           O
ATOM   2941  CB  VAL A 194      22.268  76.244  23.287  1.00 27.55           C
ATOM   2942  CG1 VAL A 194      22.207  74.899  23.936  1.00 26.76           C
ATOM   2943  CG2 VAL A 194      21.250  77.168  23.925  1.00 30.24           C
ATOM   2944  H   VAL A 194      23.699  77.611  25.192  1.00 38.54           H
ATOM   2945  HA  VAL A 194      24.315  76.124  23.011  1.00 33.41           H
ATOM   2946  HB  VAL A 194      22.029  76.150  22.355  1.00 33.06           H
ATOM   2947 HG11 VAL A 194      21.296  74.570  23.894  1.00 32.12           H
ATOM   2948 HG12 VAL A 194      22.803  74.306  23.454  1.00 32.12           H
ATOM   2949 HG13 VAL A 194      22.494  74.980  24.856  1.00 32.12           H
ATOM   2950 HG21 VAL A 194      20.362  76.809  23.776  1.00 36.29           H
ATOM   2951 HG22 VAL A 194      21.429  77.230  24.876  1.00 36.29           H
ATOM   2952 HG23 VAL A 194      21.326  78.040  23.513  1.00 36.29           H
ATOM   2953  N   ASP A 195      25.051  78.719  23.015  1.00 31.79           N
ATOM   2954  CA  ASP A 195      25.402  80.025  22.476  1.00 36.78           C
ATOM   2955  C   ASP A 195      26.713  80.008  21.692  1.00 40.28           C
ATOM   2956  O   ASP A 195      27.359  81.059  21.558  1.00 35.85           O
ATOM   2957  CB  ASP A 195      25.502  81.046  23.612  1.00 36.49           C
ATOM   2958  CG  ASP A 195      26.550  80.679  24.626  1.00 36.70           C
ATOM   2959  OD1 ASP A 195      26.945  79.511  24.661  1.00 38.88           O
ATOM   2960  OD2 ASP A 195      26.986  81.561  25.387  1.00 44.36           O1-
ATOM   2961  H   ASP A 195      25.632  78.404  23.562  1.00 38.14           H
ATOM   2962  HA  ASP A 195      24.698  80.310  21.873  1.00 44.13           H
ATOM   2963  HB2 ASP A 195      25.739  81.908  23.240  1.00 43.78           H
ATOM   2964  HB3 ASP A 195      24.648  81.099  24.070  1.00 43.78           H
ATOM   2965  N   THR A 196      27.135  78.846  21.171  1.00 31.91           N
ATOM   2966  CA  THR A 196      28.354  78.828  20.355  1.00 34.93           C
ATOM   2967  C   THR A 196      28.173  79.537  19.014  1.00 34.20           C
ATOM   2968  O   THR A 196      29.165  79.920  18.382  1.00 33.60           O
ATOM   2969  CB  THR A 196      28.791  77.389  20.076  1.00 34.18           C
ATOM   2970  OG1 THR A 196      27.822  76.789  19.226  1.00 30.86           O
ATOM   2971  CG2 THR A 196      28.922  76.580  21.386  1.00 32.78           C
ATOM   2972  H   THR A 196      26.755  78.082  21.279  1.00 38.30           H
ATOM   2973  HA  THR A 196      29.070  79.268  20.844  1.00 41.92           H
ATOM   2974  HB  THR A 196      29.654  77.382  19.634  1.00 41.02           H
ATOM   2975  HG1 THR A 196      27.077  76.778  19.608  1.00 37.03           H
ATOM   2976 HG21 THR A 196      29.213  75.673  21.192  1.00 39.33           H
ATOM   2977 HG22 THR A 196      29.583  77.005  21.954  1.00 39.33           H
ATOM   2978 HG23 THR A 196      28.073  76.544  21.852  1.00 39.33           H
ATOM   2979  N   GLY A 197      26.943  79.671  18.536  1.00 36.85           N
ATOM   2980  CA  GLY A 197      26.709  80.103  17.174  1.00 36.26           C
ATOM   2981  C   GLY A 197      26.706  78.994  16.147  1.00 37.53           C
ATOM   2982  O   GLY A 197      26.480  79.277  14.961  1.00 33.36           O
ATOM   2983  H   GLY A 197      26.223  79.520  18.984  1.00 44.22           H
ATOM   2984  HA2 GLY A 197      25.848  80.549  17.125  1.00 43.51           H
ATOM   2985  HA3 GLY A 197      27.393  80.741  16.922  1.00 43.51           H
ATOM   2986  N   MET A 198      26.979  77.746  16.556  1.00 35.21           N
ATOM   2987  CA  MET A 198      26.897  76.577  15.684  1.00 30.55           C
ATOM   2988  C   MET A 198      25.539  75.889  15.796  1.00 34.50           C
ATOM   2989  O   MET A 198      25.285  74.917  15.085  1.00 31.66           O
ATOM   2990  CB  MET A 198      27.995  75.550  16.025  1.00 32.31           C
ATOM   2991  CG  MET A 198      29.435  76.038  16.043  1.00 37.71           C
ATOM   2992  SD  MET A 198      29.946  76.605  14.425  1.00 48.64           S
ATOM   2993  CE  MET A 198      29.818  75.121  13.403  1.00 43.02           C
ATOM   2994  H   MET A 198      27.207  77.551  17.362  1.00 42.25           H
ATOM   2995  HA  MET A 198      27.035  76.849  14.766  1.00 36.66           H
ATOM   2996  HB2 MET A 198      27.818  75.204  16.914  1.00 38.77           H
ATOM   2997  HB3 MET A 198      27.943  74.825  15.385  1.00 38.77           H
ATOM   2998  HG2 MET A 198      29.522  76.775  16.669  1.00 45.25           H
ATOM   2999  HG3 MET A 198      30.018  75.309  16.306  1.00 45.25           H
ATOM   3000  HE1 MET A 198      30.068  75.334  12.491  1.00 51.62           H
ATOM   3001  HE2 MET A 198      30.422  74.449  13.758  1.00 51.62           H
ATOM   3002  HE3 MET A 198      28.908  74.784  13.418  1.00 51.62           H
ATOM   3003  N   GLU A 199      24.689  76.337  16.715  1.00 33.41           N
ATOM   3004  CA  GLU A 199      23.394  75.714  16.938  1.00 30.00           C
ATOM   3005  C   GLU A 199      22.473  75.913  15.744  1.00 34.13           C
ATOM   3006  O   GLU A 199      22.400  77.008  15.165  1.00 34.32           O
ATOM   3007  CB  GLU A 199      22.730  76.297  18.208  1.00 31.72           C
ATOM   3008  CG  GLU A 199      23.431  75.975  19.519  1.00 31.45           C
ATOM   3009  CD  GLU A 199      24.662  76.811  19.757  1.00 31.04           C
ATOM   3010  OE1 GLU A 199      24.758  77.923  19.161  1.00 30.53           O
ATOM   3011  OE2 GLU A 199      25.524  76.359  20.546  1.00 33.28           O1-
ATOM   3012  H   GLU A 199      24.849  77.002  17.236  1.00 40.09           H
ATOM   3013  HA  GLU A 199      23.520  74.760  17.063  1.00 36.00           H
ATOM   3014  HB2 GLU A 199      22.707  77.264  18.127  1.00 38.07           H
ATOM   3015  HB3 GLU A 199      21.824  75.958  18.277  1.00 38.07           H
ATOM   3016  HG2 GLU A 199      22.814  76.153  20.244  1.00 37.73           H
ATOM   3017  HG3 GLU A 199      23.690  75.041  19.527  1.00 37.73           H
ATOM   3018  N   GLY A 200      21.761  74.843  15.384  1.00 30.88           N
ATOM   3019  CA  GLY A 200      20.656  74.915  14.442  1.00 30.38           C
ATOM   3020  C   GLY A 200      19.364  75.268  15.162  1.00 30.94           C
ATOM   3021  O   GLY A 200      19.357  75.574  16.349  1.00 33.95           O
ATOM   3022  H   GLY A 200      21.912  74.051  15.682  1.00 37.05           H
ATOM   3023  HA2 GLY A 200      20.837  75.583  13.762  1.00 36.45           H
ATOM   3024  HA3 GLY A 200      20.539  74.060  14.006  1.00 36.45           H
ATOM   3025  N   SER A 201      18.243  75.167  14.447  1.00 30.87           N
ATOM   3026  CA  SER A 201      17.007  75.759  14.975  1.00 33.74           C
ATOM   3027  C   SER A 201      16.199  74.819  15.881  1.00 34.27           C
ATOM   3028  O   SER A 201      15.403  75.300  16.706  1.00 35.66           O
ATOM   3029  CB  SER A 201      16.115  76.243  13.828  1.00 39.04           C
ATOM   3030  OG  SER A 201      15.782  75.172  12.966  1.00 37.07           O
ATOM   3031  H   SER A 201      18.168  74.760  13.693  1.00 37.05           H
ATOM   3032  HA  SER A 201      17.246  76.539  15.502  1.00 40.49           H
ATOM   3033  HB2 SER A 201      15.305  76.618  14.208  1.00 46.85           H
ATOM   3034  HB3 SER A 201      16.591  76.922  13.324  1.00 46.85           H
ATOM   3035  HG  SER A 201      15.219  75.428  12.401  1.00 44.49           H
ATOM   3036  N   TRP A 202      16.383  73.504  15.788  1.00 27.79           N
ATOM   3037  CA  TRP A 202      15.556  72.578  16.552  1.00 25.90           C
ATOM   3038  C   TRP A 202      16.331  71.904  17.688  1.00 26.01           C
ATOM   3039  O   TRP A 202      17.555  71.852  17.709  1.00 26.96           O
ATOM   3040  CB  TRP A 202      14.929  71.528  15.628  1.00 25.85           C
ATOM   3041  CG  TRP A 202      15.920  70.662  14.863  1.00 22.46           C
ATOM   3042  CD1 TRP A 202      16.314  70.835  13.575  1.00 27.55           C
ATOM   3043  CD2 TRP A 202      16.586  69.466  15.340  1.00 25.58           C
ATOM   3044  NE1 TRP A 202      17.225  69.851  13.219  1.00 25.21           N
ATOM   3045  CE2 TRP A 202      17.410  69.002  14.285  1.00 25.23           C
ATOM   3046  CE3 TRP A 202      16.596  68.773  16.565  1.00 26.10           C
ATOM   3047  CZ2 TRP A 202      18.203  67.868  14.409  1.00 25.04           C
ATOM   3048  CZ3 TRP A 202      17.408  67.653  16.683  1.00 26.93           C
ATOM   3049  CH2 TRP A 202      18.193  67.213  15.611  1.00 23.84           C
ATOM   3050  H   TRP A 202      16.971  73.132  15.283  1.00 33.34           H
ATOM   3051  HA  TRP A 202      14.830  73.067  16.954  1.00 31.08           H
ATOM   3052  HB2 TRP A 202      14.392  70.933  16.174  1.00 31.02           H
ATOM   3053  HB3 TRP A 202      14.364  71.979  14.982  1.00 31.02           H
ATOM   3054  HD1 TRP A 202      16.032  71.529  13.025  1.00 33.06           H
ATOM   3055  HE1 TRP A 202      17.602  69.782  12.453  1.00 30.25           H
ATOM   3056  HE3 TRP A 202      16.084  69.060  17.286  1.00 31.32           H
ATOM   3057  HZ2 TRP A 202      18.734  67.572  13.704  1.00 30.05           H
ATOM   3058  HZ3 TRP A 202      17.418  67.177  17.481  1.00 32.32           H
ATOM   3059  HH2 TRP A 202      18.716  66.455  15.720  1.00 28.61           H
ATOM   3060  N   CYS A 203      15.581  71.391  18.651  1.00 24.57           N
ATOM   3061  CA  CYS A 203      16.121  70.565  19.726  1.00 21.81           C
ATOM   3062  C   CYS A 203      14.975  69.721  20.260  1.00 24.22           C
ATOM   3063  O   CYS A 203      13.815  69.868  19.839  1.00 24.99           O
ATOM   3064  CB  CYS A 203      16.781  71.402  20.821  1.00 27.31           C
ATOM   3065  SG  CYS A 203      15.594  72.553  21.682  1.00 26.79           S
ATOM   3066  H   CYS A 203      14.732  71.500  18.700  1.00 29.49           H
ATOM   3067  HA  CYS A 203      16.790  69.963  19.366  1.00 26.18           H
ATOM   3068  HB2 CYS A 203      17.150  70.797  21.482  1.00 32.77           H
ATOM   3069  HB3 CYS A 203      17.498  71.930  20.432  1.00 32.77           H
ATOM   3070  HG  CYS A 203      16.256  73.177  22.466  1.00 32.15           H
ATOM   3071  N   GLY A 204      15.314  68.818  21.182  1.00 22.97           N
ATOM   3072  CA  GLY A 204      14.379  67.820  21.655  1.00 23.93           C
ATOM   3073  C   GLY A 204      14.843  67.181  22.950  1.00 22.23           C
ATOM   3074  O   GLY A 204      16.029  67.215  23.302  1.00 23.81           O
ATOM   3075  H   GLY A 204      16.087  68.772  21.552  1.00 27.56           H
ATOM   3076  HA2 GLY A 204      13.509  68.229  21.790  1.00 28.72           H
ATOM   3077  HA3 GLY A 204      14.282  67.123  20.990  1.00 28.72           H
ATOM   3078  N   LEU A 205      13.879  66.583  23.652  1.00 21.77           N
ATOM   3079  CA  LEU A 205      14.126  65.815  24.863  1.00 24.27           C
ATOM   3080  C   LEU A 205      13.384  64.493  24.732  1.00 24.40           C
ATOM   3081  O   LEU A 205      12.149  64.449  24.662  1.00 23.78           O
ATOM   3082  CB  LEU A 205      13.698  66.580  26.111  1.00 25.26           C
ATOM   3083  CG  LEU A 205      14.630  67.703  26.520  1.00 24.59           C
ATOM   3084  CD1 LEU A 205      13.919  68.672  27.454  1.00 30.99           C
ATOM   3085  CD2 LEU A 205      15.901  67.199  27.162  1.00 25.86           C
ATOM   3086  H   LEU A 205      13.051  66.585  23.422  1.00 26.12           H
ATOM   3087  HA  LEU A 205      15.076  65.624  24.932  1.00 29.13           H
ATOM   3088  HB2 LEU A 205      12.819  66.955  25.941  1.00 30.31           H
ATOM   3089  HB3 LEU A 205      13.654  65.957  26.857  1.00 30.31           H
ATOM   3090  HG  LEU A 205      14.882  68.196  25.726  1.00 29.51           H
ATOM   3091 HD11 LEU A 205      14.529  69.388  27.694  1.00 37.19           H
ATOM   3092 HD12 LEU A 205      13.148  69.032  26.991  1.00 37.19           H
ATOM   3093 HD13 LEU A 205      13.634  68.195  28.252  1.00 37.19           H
ATOM   3094 HD21 LEU A 205      16.434  67.965  27.428  1.00 31.03           H
ATOM   3095 HD22 LEU A 205      15.679  66.653  27.932  1.00 31.03           H
ATOM   3096 HD23 LEU A 205      16.387  66.668  26.513  1.00 31.03           H
ATOM   3097  N   ILE A 206      14.146  63.415  24.681  1.00 23.45           N
ATOM   3098  CA  ILE A 206      13.606  62.129  24.282  1.00 21.88           C
ATOM   3099  C   ILE A 206      13.747  61.127  25.422  1.00 21.98           C
ATOM   3100  O   ILE A 206      14.881  60.781  25.782  1.00 23.44           O
ATOM   3101  CB  ILE A 206      14.332  61.581  23.045  1.00 22.45           C
ATOM   3102  CG1 ILE A 206      14.591  62.663  21.997  1.00 24.93           C
ATOM   3103  CG2 ILE A 206      13.524  60.367  22.508  1.00 25.25           C
ATOM   3104  CD1 ILE A 206      13.369  63.176  21.288  1.00 24.57           C
ATOM   3105  H   ILE A 206      14.983  63.405  24.877  1.00 28.14           H
ATOM   3106  HA  ILE A 206      12.676  62.244  24.057  1.00 26.26           H
ATOM   3107  HB  ILE A 206      15.200  61.262  23.339  1.00 26.94           H
ATOM   3108 HG12 ILE A 206      15.047  63.417  22.398  1.00 29.92           H
ATOM   3109 HG13 ILE A 206      15.154  62.264  21.320  1.00 29.92           H
ATOM   3110 HG21 ILE A 206      13.992  59.995  21.745  1.00 30.30           H
ATOM   3111 HG22 ILE A 206      13.449  59.694  23.200  1.00 30.30           H
ATOM   3112 HG23 ILE A 206      12.641  60.671  22.243  1.00 30.30           H
ATOM   3113 HD11 ILE A 206      13.637  63.887  20.685  1.00 29.49           H
ATOM   3114 HD12 ILE A 206      12.964  62.446  20.795  1.00 29.49           H
ATOM   3115 HD13 ILE A 206      12.738  63.511  21.944  1.00 29.49           H
ATOM   3116  N   PRO A 207      12.653  60.624  25.995  1.00 22.66           N
ATOM   3117  CA  PRO A 207      12.711  59.723  27.164  1.00 23.18           C
ATOM   3118  C   PRO A 207      12.831  58.263  26.726  1.00 22.12           C
ATOM   3119  O   PRO A 207      11.931  57.421  26.866  1.00 23.38           O
ATOM   3120  CB  PRO A 207      11.402  60.045  27.886  1.00 24.84           C
ATOM   3121  CG  PRO A 207      10.434  60.305  26.759  1.00 25.83           C
ATOM   3122  CD  PRO A 207      11.273  61.095  25.728  1.00 24.54           C
ATOM   3123  HA  PRO A 207      13.458  59.958  27.738  1.00 27.82           H
ATOM   3124  HB2 PRO A 207      11.111  59.294  28.425  1.00 29.80           H
ATOM   3125  HB3 PRO A 207      11.529  60.837  28.430  1.00 29.80           H
ATOM   3126  HG2 PRO A 207      10.121  59.466  26.390  1.00 31.00           H
ATOM   3127  HG3 PRO A 207       9.688  60.830  27.085  1.00 31.00           H
ATOM   3128  HD2 PRO A 207      11.007  60.868  24.824  1.00 29.45           H
ATOM   3129  HD3 PRO A 207      11.205  62.049  25.891  1.00 29.45           H
ATOM   3130  N   VAL A 208      13.976  57.963  26.106  1.00 26.06           N
ATOM   3131  CA  VAL A 208      14.142  56.695  25.391  1.00 28.03           C
ATOM   3132  C   VAL A 208      13.958  55.476  26.311  1.00 28.76           C
ATOM   3133  O   VAL A 208      13.251  54.521  25.963  1.00 42.38           O
ATOM   3134  CB  VAL A 208      15.514  56.669  24.693  1.00 24.84           C
ATOM   3135  CG1 VAL A 208      15.773  55.272  24.206  1.00 32.50           C
ATOM   3136  CG2 VAL A 208      15.465  57.639  23.527  1.00 32.99           C
ATOM   3137  H   VAL A 208      14.655  58.491  26.058  1.00 31.27           H
ATOM   3138  HA  VAL A 208      13.459  56.636  24.703  1.00 33.63           H
ATOM   3139  HB  VAL A 208      16.234  56.943  25.285  1.00 29.80           H
ATOM   3140 HG11 VAL A 208      16.556  55.274  23.635  1.00 39.00           H
ATOM   3141 HG12 VAL A 208      15.929  54.687  24.965  1.00 39.00           H
ATOM   3142 HG13 VAL A 208      15.000  54.974  23.702  1.00 39.00           H
ATOM   3143 HG21 VAL A 208      16.330  57.650  23.087  1.00 39.58           H
ATOM   3144 HG22 VAL A 208      14.774  57.348  22.908  1.00 39.58           H
ATOM   3145 HG23 VAL A 208      15.256  58.524  23.863  1.00 39.58           H
ATOM   3146  N   GLY A 209      14.613  55.447  27.446  1.00 29.11           N
ATOM   3147  CA  GLY A 209      14.601  54.153  28.175  1.00 31.62           C
ATOM   3148  C   GLY A 209      13.434  53.910  29.131  1.00 32.22           C
ATOM   3149  O   GLY A 209      12.918  52.787  29.310  1.00 27.72           O
ATOM   3150  H   GLY A 209      15.064  56.098  27.794  1.00 34.93           H
ATOM   3151  HA2 GLY A 209      14.594  53.428  27.532  1.00 37.94           H
ATOM   3152  HA3 GLY A 209      15.418  54.083  28.689  1.00 37.94           H
ATOM   3153  N   GLN A 210      13.003  54.991  29.768  1.00 26.96           N
ATOM   3154  CA  GLN A 210      11.842  54.930  30.642  1.00 29.72           C
ATOM   3155  C   GLN A 210      11.234  56.327  30.747  1.00 25.51           C
ATOM   3156  O   GLN A 210      11.914  57.333  30.486  1.00 22.99           O
ATOM   3157  CB  GLN A 210      12.249  54.397  32.022  1.00 27.43           C
ATOM   3158  CG  GLN A 210      13.085  55.377  32.828  1.00 31.29           C
ATOM   3159  CD  GLN A 210      13.670  54.769  34.107  1.00 35.73           C
ATOM   3160  OE1 GLN A 210      14.870  54.557  34.216  1.00 35.12           O
ATOM   3161  NE2 GLN A 210      12.812  54.497  35.078  1.00 33.35           N
ATOM   3162  H   GLN A 210      13.384  55.760  29.725  1.00 32.35           H
ATOM   3163  HA  GLN A 210      11.179  54.330  30.264  1.00 35.66           H
ATOM   3164  HB2 GLN A 210      11.448  54.199  32.527  1.00 32.92           H
ATOM   3165  HB3 GLN A 210      12.774  53.593  31.903  1.00 32.92           H
ATOM   3166  HG2 GLN A 210      13.818  55.695  32.277  1.00 37.55           H
ATOM   3167  HG3 GLN A 210      12.526  56.120  33.099  1.00 37.55           H
ATOM   3168 HE21 GLN A 210      11.969  54.624  34.958  1.00 40.02           H
ATOM   3169 HE22 GLN A 210      13.098  54.186  35.827  1.00 40.02           H
ATOM   3170  N   PRO A 211       9.971  56.429  31.159  1.00 28.34           N
ATOM   3171  CA  PRO A 211       9.390  57.767  31.345  1.00 27.09           C
ATOM   3172  C   PRO A 211      10.174  58.551  32.379  1.00 27.71           C
ATOM   3173  O   PRO A 211      10.648  58.017  33.385  1.00 29.62           O
ATOM   3174  CB  PRO A 211       7.956  57.477  31.795  1.00 32.06           C
ATOM   3175  CG  PRO A 211       7.685  56.045  31.311  1.00 34.34           C
ATOM   3176  CD  PRO A 211       9.002  55.357  31.453  1.00 30.05           C
ATOM   3177  HA  PRO A 211       9.380  58.265  30.515  1.00 32.51           H
ATOM   3178  HB2 PRO A 211       7.893  57.546  32.761  1.00 38.47           H
ATOM   3179  HB3 PRO A 211       7.355  58.105  31.366  1.00 38.47           H
ATOM   3180  HG2 PRO A 211       7.006  55.633  31.867  1.00 41.21           H
ATOM   3181  HG3 PRO A 211       7.410  56.056  30.381  1.00 41.21           H
ATOM   3182  HD2 PRO A 211       9.129  55.035  32.358  1.00 36.06           H
ATOM   3183  HD3 PRO A 211       9.073  54.644  30.803  1.00 36.06           H
ATOM   3184  N   CYS A 212      10.353  59.818  32.093  1.00 24.86           N
ATOM   3185  CA  CYS A 212      10.961  60.764  33.005  1.00 23.77           C
ATOM   3186  C   CYS A 212       9.801  61.517  33.637  1.00 28.52           C
ATOM   3187  O   CYS A 212       9.142  62.331  32.977  1.00 27.98           O
ATOM   3188  CB  CYS A 212      11.911  61.704  32.294  1.00 24.30           C
ATOM   3189  SG  CYS A 212      13.345  60.814  31.619  1.00 26.34           S
ATOM   3190  H   CYS A 212      10.105  60.171  31.354  1.00 29.83           H
ATOM   3191  HA  CYS A 212      11.453  60.283  33.688  1.00 28.53           H
ATOM   3192  HB2 CYS A 212      11.460  62.136  31.556  1.00 29.17           H
ATOM   3193  HB3 CYS A 212      12.241  62.357  32.926  1.00 29.17           H
ATOM   3194  HG  CYS A 212      14.278  61.030  32.345  1.00 31.60           H
ATOM   3195  N   ASN A 213       9.511  61.179  34.882  1.00 30.53           N
ATOM   3196  CA  ASN A 213       8.263  61.605  35.508  1.00 31.84           C
ATOM   3197  C   ASN A 213       8.330  63.018  36.069  1.00 30.79           C
ATOM   3198  O   ASN A 213       7.287  63.579  36.402  1.00 31.07           O
ATOM   3199  CB  ASN A 213       7.881  60.626  36.611  1.00 33.77           C
ATOM   3200  CG  ASN A 213       7.442  59.312  36.077  1.00 36.08           C
ATOM   3201  OD1 ASN A 213       6.605  59.242  35.182  1.00 39.70           O
ATOM   3202  ND2 ASN A 213       8.023  58.251  36.597  1.00 40.20           N
ATOM   3203  H   ASN A 213      10.020  60.711  35.391  1.00 36.63           H
ATOM   3204  HA  ASN A 213       7.553  61.587  34.846  1.00 38.21           H
ATOM   3205  HB2 ASN A 213       8.655  60.478  37.175  1.00 40.53           H
ATOM   3206  HB3 ASN A 213       7.148  60.991  37.127  1.00 40.53           H
ATOM   3207 HD21 ASN A 213       7.778  57.466  36.347  1.00 48.24           H
ATOM   3208 HD22 ASN A 213       8.647  58.345  37.184  1.00 48.24           H
ATOM   3209  N   GLN A 214       9.504  63.610  36.181  1.00 26.18           N
ATOM   3210  CA  GLN A 214       9.612  64.982  36.690  1.00 34.14           C
ATOM   3211  C   GLN A 214      10.700  65.707  35.902  1.00 28.80           C
ATOM   3212  O   GLN A 214      11.883  65.634  36.238  1.00 32.67           O
ATOM   3213  CB  GLN A 214       9.887  64.975  38.188  1.00 32.21           C
ATOM   3214  CG  GLN A 214       9.586  66.273  38.869  1.00 41.84           C
ATOM   3215  CD  GLN A 214       9.810  66.160  40.367  1.00 44.34           C
ATOM   3216  OE1 GLN A 214       9.350  65.211  41.013  1.00 46.06           O
ATOM   3217  NE2 GLN A 214      10.539  67.106  40.915  1.00 51.54           N
ATOM   3218  H   GLN A 214      10.258  63.244  35.985  1.00 31.42           H
ATOM   3219  HA  GLN A 214       8.771  65.443  36.540  1.00 40.97           H
ATOM   3220  HB2 GLN A 214       9.347  64.287  38.609  1.00 38.65           H
ATOM   3221  HB3 GLN A 214      10.826  64.783  38.335  1.00 38.65           H
ATOM   3222  HG2 GLN A 214      10.177  66.959  38.524  1.00 50.21           H
ATOM   3223  HG3 GLN A 214       8.658  66.514  38.711  1.00 50.21           H
ATOM   3224 HE21 GLN A 214      10.815  67.766  40.434  1.00 61.84           H
ATOM   3225 HE22 GLN A 214      10.744  67.065  41.749  1.00 61.84           H
ATOM   3226  N   VAL A 215      10.293  66.386  34.833  1.00 24.89           N
ATOM   3227  CA  VAL A 215      11.209  67.146  33.997  1.00 23.02           C
ATOM   3228  C   VAL A 215      10.869  68.628  34.117  1.00 24.25           C
ATOM   3229  O   VAL A 215       9.701  69.018  33.991  1.00 25.55           O
ATOM   3230  CB  VAL A 215      11.155  66.708  32.517  1.00 25.77           C
ATOM   3231  CG1 VAL A 215      12.199  67.467  31.694  1.00 30.15           C
ATOM   3232  CG2 VAL A 215      11.403  65.209  32.403  1.00 27.61           C
ATOM   3233  H   VAL A 215       9.474  66.405  34.558  1.00 29.87           H
ATOM   3234  HA  VAL A 215      12.109  67.017  34.329  1.00 27.62           H
ATOM   3235  HB  VAL A 215      10.280  66.901  32.146  1.00 30.93           H
ATOM   3236 HG11 VAL A 215      12.167  67.147  30.779  1.00 36.18           H
ATOM   3237 HG12 VAL A 215      12.002  68.415  31.715  1.00 36.18           H
ATOM   3238 HG13 VAL A 215      13.077  67.307  32.071  1.00 36.18           H
ATOM   3239 HG21 VAL A 215      11.373  64.957  31.467  1.00 33.13           H
ATOM   3240 HG22 VAL A 215      12.278  65.019  32.774  1.00 33.13           H
ATOM   3241 HG23 VAL A 215      10.718  64.732  32.902  1.00 33.13           H
ATOM   3242  N   THR A 216      11.891  69.436  34.333  1.00 24.42           N
ATOM   3243  CA  THR A 216      11.762  70.886  34.375  1.00 26.75           C
ATOM   3244  C   THR A 216      12.852  71.526  33.542  1.00 25.23           C
ATOM   3245  O   THR A 216      14.040  71.241  33.735  1.00 26.80           O
ATOM   3246  CB  THR A 216      11.846  71.391  35.826  1.00 25.88           C
ATOM   3247  OG1 THR A 216      10.803  70.780  36.541  1.00 28.61           O
ATOM   3248  CG2 THR A 216      11.717  72.914  35.906  1.00 32.77           C
ATOM   3249  H   THR A 216      12.694  69.157  34.471  1.00 29.30           H
ATOM   3250  HA  THR A 216      10.904  71.132  34.007  1.00 32.09           H
ATOM   3251  HB  THR A 216      12.690  71.129  36.225  1.00 31.06           H
ATOM   3252  HG1 THR A 216      10.940  70.880  37.361  1.00 34.33           H
ATOM   3253 HG21 THR A 216      11.735  73.197  36.833  1.00 39.32           H
ATOM   3254 HG22 THR A 216      12.449  73.347  35.440  1.00 39.32           H
ATOM   3255 HG23 THR A 216      10.877  73.197  35.509  1.00 39.32           H
ATOM   3256  N   THR A 217      12.455  72.440  32.660  1.00 24.49           N
ATOM   3257  CA  THR A 217      13.397  73.127  31.792  1.00 28.96           C
ATOM   3258  C   THR A 217      13.194  74.633  31.851  1.00 28.28           C
ATOM   3259  O   THR A 217      12.094  75.130  32.149  1.00 27.63           O
ATOM   3260  CB  THR A 217      13.244  72.689  30.325  1.00 30.68           C
ATOM   3261  OG1 THR A 217      11.986  73.160  29.804  1.00 28.49           O
ATOM   3262  CG2 THR A 217      13.295  71.139  30.188  1.00 25.21           C
ATOM   3263  H   THR A 217      11.638  72.676  32.548  1.00 29.38           H
ATOM   3264  HA  THR A 217      14.301  72.940  32.085  1.00 34.75           H
ATOM   3265  HB  THR A 217      13.965  73.069  29.800  1.00 36.82           H
ATOM   3266  HG1 THR A 217      12.028  73.985  29.662  1.00 34.19           H
ATOM   3267 HG21 THR A 217      13.202  70.886  29.256  1.00 30.26           H
ATOM   3268 HG22 THR A 217      14.146  70.805  30.513  1.00 30.26           H
ATOM   3269 HG23 THR A 217      12.578  70.735  30.703  1.00 30.26           H
ATOM   3270  N   THR A 218      14.275  75.338  31.526  1.00 24.49           N
ATOM   3271  CA  THR A 218      14.229  76.722  31.061  1.00 26.56           C
ATOM   3272  C   THR A 218      14.963  76.826  29.734  1.00 35.28           C
ATOM   3273  O   THR A 218      15.844  76.019  29.427  1.00 28.49           O
ATOM   3274  CB  THR A 218      14.875  77.711  32.071  1.00 30.43           C
ATOM   3275  OG1 THR A 218      16.310  77.673  31.978  1.00 30.64           O
ATOM   3276  CG2 THR A 218      14.447  77.387  33.527  1.00 33.96           C
ATOM   3277  H   THR A 218      15.075  75.027  31.574  1.00 29.39           H
ATOM   3278  HA  THR A 218      13.307  76.975  30.908  1.00 31.87           H
ATOM   3279  HB  THR A 218      14.568  78.609  31.855  1.00 36.52           H
ATOM   3280  HG1 THR A 218      16.569  78.232  31.407  1.00 36.76           H
ATOM   3281 HG21 THR A 218      14.814  78.041  34.144  1.00 40.76           H
ATOM   3282 HG22 THR A 218      13.477  77.400  33.589  1.00 40.76           H
ATOM   3283 HG23 THR A 218      14.772  76.506  33.775  1.00 40.76           H
ATOM   3284  N   GLY A 219      14.613  77.849  28.942  1.00 30.70           N
ATOM   3285  CA  GLY A 219      15.354  78.127  27.724  1.00 25.77           C
ATOM   3286  C   GLY A 219      14.770  77.579  26.459  1.00 25.34           C
ATOM   3287  O   GLY A 219      15.328  77.818  25.378  1.00 30.30           O
ATOM   3288  H   GLY A 219      13.963  78.387  29.100  1.00 36.83           H
ATOM   3289  HA2 GLY A 219      15.445  79.085  27.628  1.00 30.93           H
ATOM   3290  HA3 GLY A 219      16.246  77.756  27.802  1.00 30.93           H
ATOM   3291  N   LEU A 220      13.651  76.900  26.540  1.00 25.99           N
ATOM   3292  CA  LEU A 220      13.004  76.299  25.393  1.00 25.72           C
ATOM   3293  C   LEU A 220      11.731  77.070  25.090  1.00 29.82           C
ATOM   3294  O   LEU A 220      11.166  77.757  25.955  1.00 26.40           O
ATOM   3295  CB  LEU A 220      12.679  74.828  25.666  1.00 25.62           C
ATOM   3296  CG  LEU A 220      13.852  73.916  26.040  1.00 30.84           C
ATOM   3297  CD1 LEU A 220      13.325  72.555  26.487  1.00 28.20           C
ATOM   3298  CD2 LEU A 220      14.773  73.817  24.857  1.00 30.21           C
ATOM   3299  H   LEU A 220      13.224  76.773  27.276  1.00 31.19           H
ATOM   3300  HA  LEU A 220      13.582  76.360  24.617  1.00 30.87           H
ATOM   3301  HB2 LEU A 220      12.058  74.808  26.411  1.00 30.74           H
ATOM   3302  HB3 LEU A 220      12.249  74.446  24.883  1.00 30.74           H
ATOM   3303  HG  LEU A 220      14.345  74.304  26.780  1.00 37.01           H
ATOM   3304 HD11 LEU A 220      14.082  71.993  26.707  1.00 33.83           H
ATOM   3305 HD12 LEU A 220      12.765  72.674  27.269  1.00 33.83           H
ATOM   3306 HD13 LEU A 220      12.811  72.159  25.766  1.00 33.83           H
ATOM   3307 HD21 LEU A 220      15.508  73.222  25.076  1.00 36.25           H
ATOM   3308 HD22 LEU A 220      14.280  73.473  24.098  1.00 36.25           H
ATOM   3309 HD23 LEU A 220      15.118  74.702  24.661  1.00 36.25           H
ATOM   3310  N   LYS A 221      11.299  76.963  23.841  1.00 27.97           N
ATOM   3311  CA  LYS A 221      10.003  77.520  23.480  1.00 27.30           C
ATOM   3312  C   LYS A 221       8.887  76.751  24.142  1.00 25.30           C
ATOM   3313  O   LYS A 221       7.921  77.379  24.633  1.00 27.02           O
ATOM   3314  CB  LYS A 221       9.819  77.553  21.961  1.00 31.15           C
ATOM   3315  CG  LYS A 221       8.540  78.229  21.558  1.00 29.21           C
ATOM   3316  CD  LYS A 221       8.376  78.388  20.037  1.00 30.56           C
ATOM   3317  CE  LYS A 221       7.004  78.958  19.704  1.00 32.82           C
ATOM   3318  NZ  LYS A 221       6.746  79.130  18.238  1.00 34.62           N1+
ATOM   3319  H   LYS A 221      11.725  76.584  23.201  1.00 33.57           H
ATOM   3320  HA  LYS A 221       9.946  78.430  23.813  1.00 32.76           H
ATOM   3321  HB2 LYS A 221      10.555  78.046  21.566  1.00 37.38           H
ATOM   3322  HB3 LYS A 221       9.795  76.643  21.625  1.00 37.38           H
ATOM   3323  HG2 LYS A 221       7.796  77.702  21.884  1.00 35.06           H
ATOM   3324  HG3 LYS A 221       8.519  79.110  21.960  1.00 35.06           H
ATOM   3325  HD2 LYS A 221       9.051  78.999  19.704  1.00 36.67           H
ATOM   3326  HD3 LYS A 221       8.456  77.528  19.600  1.00 36.67           H
ATOM   3327  HE2 LYS A 221       6.320  78.369  20.056  1.00 39.38           H
ATOM   3328  HE3 LYS A 221       6.929  79.833  20.118  1.00 39.38           H
ATOM   3329  HZ1 LYS A 221       5.932  79.468  18.111  1.00 41.55           H
ATOM   3330  HZ2 LYS A 221       7.351  79.683  17.888  1.00 41.55           H
ATOM   3331  HZ3 LYS A 221       6.793  78.343  17.826  1.00 41.55           H
ATOM   3332  N   TRP A 222       8.988  75.399  24.179  1.00 26.28           N
ATOM   3333  CA  TRP A 222       7.995  74.619  24.923  1.00 24.51           C
ATOM   3334  C   TRP A 222       8.813  73.938  26.032  1.00 29.60           C
ATOM   3335  O   TRP A 222       9.514  72.946  26.047  1.00 28.31           O
ATOM   3336  CB  TRP A 222       7.319  73.524  24.106  1.00 27.73           C
ATOM   3337  CG  TRP A 222       6.375  74.103  23.141  1.00 27.66           C
ATOM   3338  CD1 TRP A 222       5.009  74.213  23.294  1.00 27.83           C
ATOM   3339  CD2 TRP A 222       6.716  74.506  21.800  1.00 28.63           C
ATOM   3340  NE1 TRP A 222       4.453  74.783  22.134  1.00 27.57           N
ATOM   3341  CE2 TRP A 222       5.479  74.897  21.177  1.00 31.58           C
ATOM   3342  CE3 TRP A 222       7.908  74.507  21.057  1.00 25.59           C
ATOM   3343  CZ2 TRP A 222       5.431  75.291  19.830  1.00 32.91           C
ATOM   3344  CZ3 TRP A 222       7.842  74.881  19.719  1.00 26.33           C
ATOM   3345  CH2 TRP A 222       6.618  75.276  19.120  1.00 32.27           C
ATOM   3346  H   TRP A 222       9.738  74.874  23.666  1.00 31.54           H
ATOM   3347  HA  TRP A 222       7.196  75.311  25.338  1.00 29.41           H
ATOM   3348  HB2 TRP A 222       8.078  72.897  23.580  1.00 33.28           H
ATOM   3349  HB3 TRP A 222       6.780  72.827  24.795  1.00 33.28           H
ATOM   3350  HD1 TRP A 222       4.391  73.951  24.141  1.00 33.40           H
ATOM   3351  HE1 TRP A 222       3.480  74.629  21.889  1.00 33.09           H
ATOM   3352  HE3 TRP A 222       8.848  74.198  21.520  1.00 30.71           H
ATOM   3353  HZ2 TRP A 222       4.487  75.540  19.361  1.00 39.49           H
ATOM   3354  HZ3 TRP A 222       8.734  74.816  19.096  1.00 31.60           H
ATOM   3355  HH2 TRP A 222       6.613  75.515  18.054  1.00 38.72           H
ATOM   3356  N   ASN A 223       8.704  74.680  27.190  1.00 25.67           N
ATOM   3357  CA  ASN A 223       9.345  74.282  28.454  1.00 28.29           C
ATOM   3358  C   ASN A 223       8.552  73.226  29.220  1.00 27.50           C
ATOM   3359  O   ASN A 223       7.304  73.137  29.099  1.00 25.65           O
ATOM   3360  CB  ASN A 223       9.577  75.456  29.412  1.00 29.17           C
ATOM   3361  CG  ASN A 223      10.773  76.287  29.052  1.00 29.76           C
ATOM   3362  OD1 ASN A 223      11.880  75.790  28.848  1.00 27.48           O
ATOM   3363  ND2 ASN A 223      10.558  77.593  28.985  1.00 26.14           N
ATOM   3364  H   ASN A 223       8.273  75.417  27.259  1.00 30.80           H
ATOM   3365  HA  ASN A 223      10.215  73.904  28.252  1.00 33.95           H
ATOM   3366  HB2 ASN A 223       8.800  76.034  29.397  1.00 35.00           H
ATOM   3367  HB3 ASN A 223       9.712  75.112  30.306  1.00 35.00           H
ATOM   3368 HD21 ASN A 223      11.172  78.123  28.698  1.00 31.37           H
ATOM   3369 HD22 ASN A 223       9.799  77.901  29.237  1.00 31.37           H
ATOM   3370  N   LEU A 224       9.297  72.421  30.033  1.00 28.23           N
ATOM   3371  CA  LEU A 224       8.637  71.468  30.902  1.00 28.46           C
ATOM   3372  C   LEU A 224       8.878  72.094  32.314  1.00 23.99           C
ATOM   3373  O   LEU A 224       9.802  72.710  32.807  1.00 25.65           O
ATOM   3374  CB  LEU A 224       9.222  70.045  30.833  1.00 25.70           C
ATOM   3375  CG  LEU A 224       9.001  69.277  29.502  1.00 27.28           C
ATOM   3376  CD1 LEU A 224       7.587  69.383  28.927  1.00 25.61           C
ATOM   3377  CD2 LEU A 224      10.043  69.662  28.458  1.00 35.18           C
ATOM   3378  H   LEU A 224      10.335  72.414  30.025  1.00 33.88           H
ATOM   3379  HA  LEU A 224       7.534  71.426  30.654  1.00 34.15           H
ATOM   3380  HB2 LEU A 224      10.310  70.080  31.041  1.00 30.84           H
ATOM   3381  HB3 LEU A 224       8.774  69.447  31.648  1.00 30.84           H
ATOM   3382  HG  LEU A 224       9.176  68.193  29.751  1.00 32.73           H
ATOM   3383 HD11 LEU A 224       7.480  68.750  28.037  1.00 30.73           H
ATOM   3384 HD12 LEU A 224       6.821  69.056  29.634  1.00 30.73           H
ATOM   3385 HD13 LEU A 224       7.339  70.404  28.605  1.00 30.73           H
ATOM   3386 HD21 LEU A 224       9.965  69.015  27.573  1.00 42.22           H
ATOM   3387 HD22 LEU A 224       9.905  70.687  28.089  1.00 42.22           H
ATOM   3388 HD23 LEU A 224      11.064  69.576  28.838  1.00 42.22           H
ATOM   3389  N   THR A 225       7.776  71.846  33.085  1.00 27.51           N
ATOM   3390  CA  THR A 225       7.661  72.180  34.526  1.00 28.53           C
ATOM   3391  C   THR A 225       7.088  71.030  35.374  1.00 24.52           C
ATOM   3392  O   THR A 225       5.873  70.810  35.443  1.00 26.01           O
ATOM   3393  CB  THR A 225       6.802  73.434  34.739  1.00 32.79           C
ATOM   3394  OG1 THR A 225       5.423  73.164  34.417  1.00 38.43           O
ATOM   3395  CG2 THR A 225       7.222  74.443  33.852  1.00 24.38           C
ATOM   3396  H   THR A 225       7.065  71.475  32.778  1.00 33.01           H
ATOM   3397  HA  THR A 225       8.548  72.382  34.868  1.00 34.24           H
ATOM   3398  HB  THR A 225       6.892  73.740  35.659  1.00 39.35           H
ATOM   3399  HG1 THR A 225       5.086  72.629  34.975  1.00 46.12           H
ATOM   3400 HG21 THR A 225       6.688  75.213  33.948  1.00 29.25           H
ATOM   3401 HG22 THR A 225       8.124  74.668  34.041  1.00 29.25           H
ATOM   3402 HG23 THR A 225       7.138  74.136  32.936  1.00 29.25           H
ATOM   3403  N   ASN A 226       7.963  70.313  36.067  1.00 26.22           N
ATOM   3404  CA  ASN A 226       7.588  69.092  36.764  1.00 28.01           C
ATOM   3405  C   ASN A 226       6.652  68.244  35.928  1.00 28.68           C
ATOM   3406  O   ASN A 226       5.651  67.739  36.447  1.00 27.83           O
ATOM   3407  CB  ASN A 226       6.913  69.398  38.111  1.00 31.43           C
ATOM   3408  CG  ASN A 226       7.852  70.025  39.130  1.00 40.16           C
ATOM   3409  OD1 ASN A 226       9.065  69.771  39.161  1.00 40.93           O
ATOM   3410  ND2 ASN A 226       7.281  70.864  39.992  1.00 48.11           N
ATOM   3411  H   ASN A 226       8.795  70.517  36.158  1.00 31.47           H
ATOM   3412  HA  ASN A 226       8.394  68.576  36.935  1.00 33.62           H
ATOM   3413  HB2 ASN A 226       6.186  70.022  37.958  1.00 37.72           H
ATOM   3414  HB3 ASN A 226       6.575  68.570  38.486  1.00 37.72           H
ATOM   3415 HD21 ASN A 226       7.756  71.238  40.605  1.00 57.73           H
ATOM   3416 HD22 ASN A 226       6.438  71.030  39.942  1.00 57.73           H
ATOM   3417  N   ASP A 227       6.965  68.076  34.635  1.00 24.64           N
ATOM   3418  CA  ASP A 227       6.138  67.315  33.711  1.00 25.63           C
ATOM   3419  C   ASP A 227       6.712  65.928  33.434  1.00 26.33           C
ATOM   3420  O   ASP A 227       7.892  65.649  33.675  1.00 27.94           O
ATOM   3421  CB  ASP A 227       5.961  68.080  32.401  1.00 28.62           C
ATOM   3422  CG  ASP A 227       4.974  69.220  32.535  1.00 32.34           C
ATOM   3423  OD1 ASP A 227       3.866  68.967  33.062  1.00 33.00           O
ATOM   3424  OD2 ASP A 227       5.329  70.354  32.162  1.00 29.55           O1-
ATOM   3425  H   ASP A 227       7.673  68.405  34.269  1.00 29.57           H
ATOM   3426  HA  ASP A 227       5.262  67.192  34.108  1.00 30.76           H
ATOM   3427  HB2 ASP A 227       6.815  68.450  32.132  1.00 34.34           H
ATOM   3428  HB3 ASP A 227       5.627  67.474  31.721  1.00 34.34           H
ATOM   3429  N   VAL A 228       5.827  65.056  32.975  1.00 26.43           N
ATOM   3430  CA  VAL A 228       6.162  63.711  32.537  1.00 28.23           C
ATOM   3431  C   VAL A 228       6.504  63.742  31.055  1.00 29.98           C
ATOM   3432  O   VAL A 228       5.726  64.243  30.219  1.00 26.16           O
ATOM   3433  CB  VAL A 228       4.999  62.747  32.798  1.00 30.83           C
ATOM   3434  CG1 VAL A 228       5.311  61.316  32.235  1.00 30.83           C
ATOM   3435  CG2 VAL A 228       4.686  62.735  34.284  1.00 32.68           C
ATOM   3436  H   VAL A 228       4.990  65.228  32.907  1.00 31.72           H
ATOM   3437  HA  VAL A 228       6.933  63.398  33.041  1.00 33.88           H
ATOM   3438  HB  VAL A 228       4.214  63.081  32.340  1.00 37.00           H
ATOM   3439 HG11 VAL A 228       4.588  60.716  32.468  1.00 36.99           H
ATOM   3440 HG12 VAL A 228       5.398  61.352  31.271  1.00 36.99           H
ATOM   3441 HG13 VAL A 228       6.138  60.999  32.630  1.00 36.99           H
ATOM   3442 HG21 VAL A 228       3.981  62.094  34.450  1.00 39.22           H
ATOM   3443 HG22 VAL A 228       5.486  62.484  34.773  1.00 39.22           H
ATOM   3444 HG23 VAL A 228       4.404  63.622  34.552  1.00 39.22           H
ATOM   3445  N   LEU A 229       7.687  63.247  30.721  1.00 26.62           N
ATOM   3446  CA  LEU A 229       7.999  62.886  29.346  1.00 26.03           C
ATOM   3447  C   LEU A 229       8.031  61.362  29.234  1.00 28.03           C
ATOM   3448  O   LEU A 229       8.679  60.686  30.040  1.00 26.83           O
ATOM   3449  CB  LEU A 229       9.331  63.500  28.913  1.00 26.18           C
ATOM   3450  CG  LEU A 229       9.430  65.015  28.825  1.00 24.94           C
ATOM   3451  CD1 LEU A 229      10.832  65.356  28.463  1.00 30.54           C
ATOM   3452  CD2 LEU A 229       8.422  65.603  27.822  1.00 24.71           C
ATOM   3453  H   LEU A 229       8.335  63.125  31.278  1.00 31.94           H
ATOM   3454  HA  LEU A 229       7.299  63.211  28.760  1.00 31.24           H
ATOM   3455  HB2 LEU A 229      10.017  63.217  29.537  1.00 31.42           H
ATOM   3456  HB3 LEU A 229       9.534  63.159  28.029  1.00 31.42           H
ATOM   3457  HG  LEU A 229       9.245  65.399  29.694  1.00 29.93           H
ATOM   3458 HD11 LEU A 229      10.930  66.319  28.456  1.00 36.65           H
ATOM   3459 HD12 LEU A 229      11.421  64.965  29.125  1.00 36.65           H
ATOM   3460 HD13 LEU A 229      11.029  64.990  27.585  1.00 36.65           H
ATOM   3461 HD21 LEU A 229       8.529  66.568  27.790  1.00 29.65           H
ATOM   3462 HD22 LEU A 229       8.594  65.224  26.943  1.00 29.65           H
ATOM   3463 HD23 LEU A 229       7.522  65.376  28.107  1.00 29.65           H
ATOM   3464  N   GLY A 230       7.308  60.833  28.267  1.00 27.82           N
ATOM   3465  CA  GLY A 230       7.252  59.398  28.055  1.00 30.01           C
ATOM   3466  C   GLY A 230       6.711  59.117  26.675  1.00 25.86           C
ATOM   3467  O   GLY A 230       5.823  59.827  26.186  1.00 26.13           O
ATOM   3468  H   GLY A 230       6.832  61.284  27.715  1.00 33.39           H
ATOM   3469  HA2 GLY A 230       8.138  59.013  28.147  1.00 36.01           H
ATOM   3470  HA3 GLY A 230       6.671  58.990  28.711  1.00 36.01           H
ATOM   3471  N   PHE A 231       7.210  58.051  26.051  1.00 27.61           N
ATOM   3472  CA  PHE A 231       6.643  57.635  24.771  1.00 24.40           C
ATOM   3473  C   PHE A 231       5.179  57.264  24.920  1.00 30.36           C
ATOM   3474  O   PHE A 231       4.793  56.508  25.819  1.00 28.39           O
ATOM   3475  CB  PHE A 231       7.450  56.474  24.163  1.00 29.86           C
ATOM   3476  CG  PHE A 231       8.653  56.947  23.404  1.00 25.03           C
ATOM   3477  CD1 PHE A 231       9.823  57.266  24.073  1.00 23.68           C
ATOM   3478  CD2 PHE A 231       8.578  57.178  22.032  1.00 27.01           C
ATOM   3479  CE1 PHE A 231      10.905  57.715  23.409  1.00 25.38           C
ATOM   3480  CE2 PHE A 231       9.682  57.642  21.350  1.00 25.32           C
ATOM   3481  CZ  PHE A 231      10.829  57.931  22.030  1.00 26.32           C
ATOM   3482  H   PHE A 231       7.867  57.572  26.331  1.00 33.14           H
ATOM   3483  HA  PHE A 231       6.685  58.375  24.146  1.00 29.27           H
ATOM   3484  HB2 PHE A 231       7.751  55.886  24.874  1.00 35.83           H
ATOM   3485  HB3 PHE A 231       6.884  55.988  23.540  1.00 35.83           H
ATOM   3486  HD1 PHE A 231       9.878  57.131  24.993  1.00 28.41           H
ATOM   3487  HD2 PHE A 231       7.792  56.989  21.570  1.00 32.41           H
ATOM   3488  HE1 PHE A 231      11.689  57.913  23.869  1.00 30.45           H
ATOM   3489  HE2 PHE A 231       9.639  57.783  20.431  1.00 30.39           H
ATOM   3490  HZ  PHE A 231      11.576  58.240  21.570  1.00 31.59           H
ATOM   3491  N   GLY A 232       4.364  57.791  24.011  1.00 26.84           N
ATOM   3492  CA  GLY A 232       2.928  57.666  24.105  1.00 30.47           C
ATOM   3493  C   GLY A 232       2.291  58.661  25.051  1.00 31.94           C
ATOM   3494  O   GLY A 232       1.058  58.719  25.126  1.00 33.63           O
ATOM   3495  H   GLY A 232       4.631  58.236  23.326  1.00 32.21           H
ATOM   3496  HA2 GLY A 232       2.544  57.803  23.224  1.00 36.56           H
ATOM   3497  HA3 GLY A 232       2.705  56.769  24.401  1.00 36.56           H
ATOM   3498  N   THR A 233       3.089  59.418  25.797  1.00 27.24           N
ATOM   3499  CA  THR A 233       2.585  60.463  26.692  1.00 26.71           C
ATOM   3500  C   THR A 233       3.043  61.835  26.222  1.00 30.79           C
ATOM   3501  O   THR A 233       2.179  62.651  25.877  1.00 28.60           O
ATOM   3502  CB  THR A 233       3.017  60.229  28.143  1.00 25.62           C
ATOM   3503  OG1 THR A 233       2.589  58.928  28.568  1.00 32.45           O
ATOM   3504  CG2 THR A 233       2.463  61.340  29.103  1.00 34.72           C
ATOM   3505  H   THR A 233       3.946  59.349  25.800  1.00 32.69           H
ATOM   3506  HA  THR A 233       1.619  60.455  26.661  1.00 32.06           H
ATOM   3507  HB  THR A 233       3.986  60.261  28.193  1.00 30.74           H
ATOM   3508  HG1 THR A 233       3.163  58.349  28.363  1.00 38.95           H
ATOM   3509 HG21 THR A 233       2.751  61.176  30.016  1.00 41.66           H
ATOM   3510 HG22 THR A 233       2.788  62.213  28.834  1.00 41.66           H
ATOM   3511 HG23 THR A 233       1.493  61.346  29.079  1.00 41.66           H
ATOM   3512  N   LEU A 234       4.357  62.144  26.238  1.00 31.13           N
ATOM   3513  CA  LEU A 234       4.779  63.450  25.716  1.00 26.91           C
ATOM   3514  C   LEU A 234       6.286  63.196  25.553  1.00 25.32           C
ATOM   3515  O   LEU A 234       7.017  62.733  26.418  1.00 27.13           O
ATOM   3516  CB  LEU A 234       4.507  64.565  26.727  1.00 29.65           C
ATOM   3517  CG  LEU A 234       5.098  65.925  26.300  1.00 30.00           C
ATOM   3518  CD1 LEU A 234       4.520  66.452  24.983  1.00 33.59           C
ATOM   3519  CD2 LEU A 234       4.870  66.937  27.432  1.00 28.85           C
ATOM   3520  H   LEU A 234       5.089  61.473  26.518  1.00 37.36           H
ATOM   3521  HA  LEU A 234       4.247  63.684  24.742  1.00 32.30           H
ATOM   3522  HB2 LEU A 234       3.402  64.642  26.842  1.00 35.58           H
ATOM   3523  HB3 LEU A 234       4.907  64.285  27.718  1.00 35.58           H
ATOM   3524  HG  LEU A 234       6.200  65.797  26.160  1.00 36.01           H
ATOM   3525 HD11 LEU A 234       4.985  67.403  24.696  1.00 40.30           H
ATOM   3526 HD12 LEU A 234       4.686  65.759  24.149  1.00 40.30           H
ATOM   3527 HD13 LEU A 234       3.438  66.634  25.035  1.00 40.30           H
ATOM   3528 HD21 LEU A 234       5.266  67.921  27.159  1.00 34.62           H
ATOM   3529 HD22 LEU A 234       3.801  67.067  27.629  1.00 34.62           H
ATOM   3530 HD23 LEU A 234       5.345  66.623  28.364  1.00 34.62           H
ATOM   3531  N   VAL A 235       6.705  63.512  24.308  1.00 27.53           N
ATOM   3532  CA  VAL A 235       8.107  63.577  23.867  1.00 29.52           C
ATOM   3533  C   VAL A 235       8.364  64.978  23.303  1.00 26.14           C
ATOM   3534  O   VAL A 235       7.576  65.413  22.451  1.00 34.31           O
ATOM   3535  CB  VAL A 235       8.361  62.485  22.805  1.00 27.67           C
ATOM   3536  CG1 VAL A 235       9.822  62.505  22.369  1.00 27.53           C
ATOM   3537  CG2 VAL A 235       8.009  61.125  23.358  1.00 29.20           C
ATOM   3538  H   VAL A 235       6.160  63.683  23.667  1.00 33.03           H
ATOM   3539  HA  VAL A 235       8.710  63.429  24.616  1.00 35.43           H
ATOM   3540  HB  VAL A 235       7.811  62.638  22.021  1.00 33.20           H
ATOM   3541 HG11 VAL A 235       9.941  61.803  21.712  1.00 33.04           H
ATOM   3542 HG12 VAL A 235      10.044  63.364  21.975  1.00 33.04           H
ATOM   3543 HG13 VAL A 235      10.381  62.334  23.143  1.00 33.04           H
ATOM   3544 HG21 VAL A 235       8.207  60.455  22.685  1.00 35.04           H
ATOM   3545 HG22 VAL A 235       8.537  60.956  24.152  1.00 35.04           H
ATOM   3546 HG23 VAL A 235       7.064  61.096  23.577  1.00 35.04           H
ATOM   3547  N   SER A 236       9.474  65.679  23.694  1.00 25.34           N
ATOM   3548  CA  SER A 236       9.671  66.981  23.031  1.00 26.90           C
ATOM   3549  C   SER A 236      10.494  66.751  21.736  1.00 25.27           C
ATOM   3550  O   SER A 236      11.658  66.387  21.819  1.00 24.98           O
ATOM   3551  CB  SER A 236      10.432  67.855  24.045  1.00 23.79           C
ATOM   3552  OG  SER A 236      10.611  69.145  23.501  1.00 25.68           O
ATOM   3553  H   SER A 236      10.318  65.199  24.011  1.00 30.41           H
ATOM   3554  HA  SER A 236       8.671  67.452  22.794  1.00 32.28           H
ATOM   3555  HB2 SER A 236       9.876  67.926  24.998  1.00 28.55           H
ATOM   3556  HB3 SER A 236      11.458  67.480  24.230  1.00 28.55           H
ATOM   3557  HG  SER A 236       9.677  69.522  23.219  1.00 30.81           H
ATOM   3558  N   THR A 237       9.854  67.050  20.565  1.00 23.49           N
ATOM   3559  CA  THR A 237      10.603  67.060  19.281  1.00 26.90           C
ATOM   3560  C   THR A 237      10.165  68.353  18.582  1.00 26.00           C
ATOM   3561  O   THR A 237       9.148  68.944  18.955  1.00 24.55           O
ATOM   3562  CB  THR A 237      10.277  65.829  18.388  1.00 25.58           C
ATOM   3563  OG1 THR A 237       8.901  65.906  18.030  1.00 26.65           O
ATOM   3564  CG2 THR A 237      10.494  64.523  19.143  1.00 23.62           C
ATOM   3565  H   THR A 237       8.836  67.150  20.479  1.00 28.19           H
ATOM   3566  HA  THR A 237      11.711  67.067  19.493  1.00 32.28           H
ATOM   3567  HB  THR A 237      10.911  65.867  17.470  1.00 30.69           H
ATOM   3568  HG1 THR A 237       8.806  66.058  17.014  1.00 31.98           H
ATOM   3569 HG21 THR A 237      10.479  63.670  18.439  1.00 28.34           H
ATOM   3570 HG22 THR A 237      11.450  64.502  19.672  1.00 28.34           H
ATOM   3571 HG23 THR A 237       9.677  64.340  19.852  1.00 28.34           H
ATOM   3572  N   SER A 238      11.055  68.880  17.665  1.00 22.46           N
ATOM   3573  CA  SER A 238      10.713  70.145  16.963  1.00 31.98           C
ATOM   3574  C   SER A 238      10.473  71.218  18.029  1.00 29.89           C
ATOM   3575  O   SER A 238       9.786  72.240  17.954  1.00 26.13           O
ATOM   3576  CB  SER A 238       9.482  70.054  16.002  1.00 31.24           C
ATOM   3577  OG  SER A 238       9.737  69.137  15.021  1.00 29.08           O
ATOM   3578  H   SER A 238      11.753  68.276  17.132  1.00 26.96           H
ATOM   3579  HA  SER A 238      11.604  70.432  16.331  1.00 38.37           H
ATOM   3580  HB2 SER A 238       8.589  69.774  16.594  1.00 37.48           H
ATOM   3581  HB3 SER A 238       9.334  71.061  15.548  1.00 37.48           H
ATOM   3582  HG  SER A 238       9.351  69.630  13.592  1.00 34.89           H
ATOM   3583  N   ASN A 239      11.141  70.970  19.246  1.00 26.22           N
ATOM   3584  CA  ASN A 239      11.351  72.103  20.133  1.00 20.56           C
ATOM   3585  C   ASN A 239      12.408  72.977  19.392  1.00 28.01           C
ATOM   3586  O   ASN A 239      13.130  72.870  18.426  1.00 30.48           O
ATOM   3587  CB  ASN A 239      11.772  71.709  21.549  1.00 24.61           C
ATOM   3588  CG  ASN A 239      11.109  72.515  22.646  1.00 27.47           C
ATOM   3589  OD1 ASN A 239      10.779  73.708  22.538  1.00 27.78           O
ATOM   3590  ND2 ASN A 239      10.912  71.880  23.837  1.00 25.33           N
ATOM   3591  H   ASN A 239      11.847  70.214  19.311  1.00 31.46           H
ATOM   3592  HA  ASN A 239      10.382  72.696  20.184  1.00 24.67           H
ATOM   3593  HB2 ASN A 239      11.556  70.612  21.698  1.00 29.53           H
ATOM   3594  HB3 ASN A 239      12.876  71.777  21.683  1.00 29.53           H
ATOM   3595 HD21 ASN A 239      10.440  72.359  24.601  1.00 30.40           H
ATOM   3596 HD22 ASN A 239      11.049  70.871  23.978  1.00 30.40           H
ATOM   3597  N   THR A 240      12.415  74.170  20.074  1.00 27.37           N
ATOM   3598  CA  THR A 240      13.326  75.295  19.773  1.00 27.42           C
ATOM   3599  C   THR A 240      13.634  76.176  21.004  1.00 26.78           C
ATOM   3600  O   THR A 240      13.158  75.952  22.109  1.00 30.65           O
ATOM   3601  CB  THR A 240      12.795  76.175  18.628  1.00 30.04           C
ATOM   3602  OG1 THR A 240      13.846  77.077  18.237  1.00 38.22           O
ATOM   3603  CG2 THR A 240      11.554  77.006  19.038  1.00 26.89           C
ATOM   3604  H   THR A 240      11.878  74.340  20.722  1.00 32.84           H
ATOM   3605  HA  THR A 240      14.164  74.921  19.465  1.00 32.90           H
ATOM   3606  HB  THR A 240      12.549  75.625  17.866  1.00 36.05           H
ATOM   3607  HG1 THR A 240      14.517  76.652  17.966  1.00 45.86           H
ATOM   3608 HG21 THR A 240      11.264  77.541  18.282  1.00 32.27           H
ATOM   3609 HG22 THR A 240      10.820  76.428  19.305  1.00 32.27           H
ATOM   3610 HG23 THR A 240      11.784  77.598  19.770  1.00 32.27           H
ATOM   3611  N   TYR A 241      14.483  77.184  20.803  1.00 26.28           N
ATOM   3612  CA  TYR A 241      15.100  77.941  21.891  1.00 28.62           C
ATOM   3613  C   TYR A 241      14.367  79.274  22.133  1.00 31.63           C
ATOM   3614  O   TYR A 241      13.769  79.857  21.220  1.00 30.30           O
ATOM   3615  CB  TYR A 241      16.577  78.224  21.588  1.00 27.61           C
ATOM   3616  CG  TYR A 241      17.418  76.963  21.356  1.00 31.04           C
ATOM   3617  CD1 TYR A 241      17.723  76.533  20.064  1.00 36.36           C
ATOM   3618  CD2 TYR A 241      17.860  76.201  22.424  1.00 28.02           C
ATOM   3619  CE1 TYR A 241      18.476  75.366  19.844  1.00 35.42           C
ATOM   3620  CE2 TYR A 241      18.594  75.035  22.226  1.00 28.51           C
ATOM   3621  CZ  TYR A 241      18.897  74.622  20.940  1.00 28.78           C
ATOM   3622  OH  TYR A 241      19.632  73.470  20.787  1.00 27.41           O
ATOM   3623  H   TYR A 241      14.725  77.453  20.025  1.00 31.54           H
ATOM   3624  HA  TYR A 241      15.065  77.418  22.709  1.00 34.35           H
ATOM   3625  HB2 TYR A 241      16.631  78.776  20.792  1.00 33.14           H
ATOM   3626  HB3 TYR A 241      16.969  78.696  22.342  1.00 33.14           H
ATOM   3627  HD1 TYR A 241      17.426  77.035  19.339  1.00 43.63           H
ATOM   3628  HD2 TYR A 241      17.651  76.466  23.294  1.00 33.63           H
ATOM   3629  HE1 TYR A 241      18.671  75.094  18.978  1.00 42.50           H
ATOM   3630  HE2 TYR A 241      18.885  74.542  22.960  1.00 34.22           H
ATOM   3631  HH  TYR A 241      19.952  73.410  20.013  1.00 32.89           H
ATOM   3632  N   ASP A 242      14.488  79.797  23.362  1.00 29.58           N
ATOM   3633  CA  ASP A 242      13.892  81.098  23.659  1.00 27.73           C
ATOM   3634  C   ASP A 242      14.841  82.252  23.355  1.00 35.41           C
ATOM   3635  O   ASP A 242      14.455  83.412  23.524  1.00 34.54           O
ATOM   3636  CB  ASP A 242      13.397  81.163  25.121  1.00 30.00           C
ATOM   3637  CG  ASP A 242      14.517  81.190  26.170  1.00 29.67           C
ATOM   3638  OD1 ASP A 242      15.742  81.179  25.855  1.00 31.88           O
ATOM   3639  OD2 ASP A 242      14.130  81.244  27.367  1.00 31.44           O1-
ATOM   3640  H   ASP A 242      14.899  79.430  24.024  1.00 35.50           H
ATOM   3641  HA  ASP A 242      13.109  81.208  23.097  1.00 33.28           H
ATOM   3642  HB2 ASP A 242      12.870  81.970  25.235  1.00 36.00           H
ATOM   3643  HB3 ASP A 242      12.843  80.385  25.298  1.00 36.00           H
ATOM   3644  N   GLY A 243      16.068  81.965  22.915  1.00 33.50           N
ATOM   3645  CA  GLY A 243      17.017  83.003  22.576  1.00 29.70           C
ATOM   3646  C   GLY A 243      17.887  83.470  23.711  1.00 29.72           C
ATOM   3647  O   GLY A 243      18.705  84.372  23.509  1.00 32.89           O
ATOM   3648  H   GLY A 243      16.368  81.168  22.807  1.00 40.20           H
ATOM   3649  HA2 GLY A 243      17.605  82.674  21.882  1.00 35.64           H
ATOM   3650  HA3 GLY A 243      16.539  83.767  22.220  1.00 35.64           H
ATOM   3651  N   SER A 244      17.760  82.879  24.905  1.00 30.89           N
ATOM   3652  CA  SER A 244      18.616  83.273  26.014  1.00 32.66           C
ATOM   3653  C   SER A 244      20.037  82.748  25.901  1.00 37.95           C
ATOM   3654  O   SER A 244      20.915  83.245  26.612  1.00 31.30           O
ATOM   3655  CB  SER A 244      18.047  82.772  27.333  1.00 32.79           C
ATOM   3656  OG  SER A 244      17.961  81.353  27.323  1.00 30.83           O
ATOM   3657  H   SER A 244      17.185  82.269  25.099  1.00 37.07           H
ATOM   3658  HA  SER A 244      18.659  84.238  26.040  1.00 39.19           H
ATOM   3659  HB2 SER A 244      18.641  83.044  28.050  1.00 39.35           H
ATOM   3660  HB3 SER A 244      17.159  83.146  27.468  1.00 39.35           H
ATOM   3661  HG  SER A 244      17.415  81.108  26.731  1.00 37.00           H
ATOM   3662  N   GLY A 245      20.285  81.735  25.070  1.00 31.10           N
ATOM   3663  CA  GLY A 245      21.606  81.140  24.986  1.00 30.51           C
ATOM   3664  C   GLY A 245      21.887  80.034  25.986  1.00 32.93           C
ATOM   3665  O   GLY A 245      23.006  79.508  25.998  1.00 31.62           O
ATOM   3666  H   GLY A 245      19.701  81.379  24.551  1.00 37.32           H
ATOM   3667  HA2 GLY A 245      21.724  80.781  24.096  1.00 36.62           H
ATOM   3668  HA3 GLY A 245      22.270  81.833  25.111  1.00 36.62           H
ATOM   3669  N   LEU A 246      20.914  79.675  26.828  1.00 31.86           N
ATOM   3670  CA  LEU A 246      21.058  78.673  27.870  1.00 28.75           C
ATOM   3671  C   LEU A 246      19.810  77.808  27.910  1.00 30.00           C
ATOM   3672  O   LEU A 246      18.685  78.315  27.839  1.00 33.66           O
ATOM   3673  CB  LEU A 246      21.261  79.335  29.241  1.00 31.74           C
ATOM   3674  CG  LEU A 246      21.314  78.389  30.453  1.00 33.17           C
ATOM   3675  CD1 LEU A 246      22.592  77.535  30.465  1.00 34.57           C
ATOM   3676  CD2 LEU A 246      21.194  79.208  31.776  1.00 38.62           C
ATOM   3677  H   LEU A 246      20.132  80.027  26.821  1.00 38.23           H
ATOM   3678  HA  LEU A 246      21.825  78.106  27.694  1.00 34.50           H
ATOM   3679  HB2 LEU A 246      22.093  79.833  29.222  1.00 38.08           H
ATOM   3680  HB3 LEU A 246      20.530  79.953  29.379  1.00 38.08           H
ATOM   3681  HG  LEU A 246      20.555  77.787  30.420  1.00 39.80           H
ATOM   3682 HD11 LEU A 246      22.556  76.924  31.219  1.00 41.48           H
ATOM   3683 HD12 LEU A 246      22.641  77.034  29.637  1.00 41.48           H
ATOM   3684 HD13 LEU A 246      23.366  78.116  30.544  1.00 41.48           H
ATOM   3685 HD21 LEU A 246      21.196  78.598  32.531  1.00 46.34           H
ATOM   3686 HD22 LEU A 246      21.947  79.817  31.841  1.00 46.34           H
ATOM   3687 HD23 LEU A 246      20.365  79.713  31.759  1.00 46.34           H
ATOM   3688  N   VAL A 247      20.009  76.509  28.065  1.00 26.66           N
ATOM   3689  CA  VAL A 247      18.943  75.567  28.390  1.00 29.16           C
ATOM   3690  C   VAL A 247      19.315  74.917  29.711  1.00 29.67           C
ATOM   3691  O   VAL A 247      20.453  74.468  29.876  1.00 32.13           O
ATOM   3692  CB  VAL A 247      18.766  74.499  27.295  1.00 29.75           C
ATOM   3693  CG1 VAL A 247      17.818  73.391  27.762  1.00 29.84           C
ATOM   3694  CG2 VAL A 247      18.278  75.117  25.995  1.00 31.40           C
ATOM   3695  H   VAL A 247      20.779  76.136  27.990  1.00 31.99           H
ATOM   3696  HA  VAL A 247      18.101  76.035  28.503  1.00 34.99           H
ATOM   3697  HB  VAL A 247      19.629  74.091  27.120  1.00 35.70           H
ATOM   3698 HG11 VAL A 247      17.686  72.767  27.030  1.00 35.81           H
ATOM   3699 HG12 VAL A 247      18.213  72.925  28.514  1.00 35.81           H
ATOM   3700 HG13 VAL A 247      16.968  73.786  28.015  1.00 35.81           H
ATOM   3701 HG21 VAL A 247      18.205  74.415  25.330  1.00 37.68           H
ATOM   3702 HG22 VAL A 247      17.406  75.523  26.136  1.00 37.68           H
ATOM   3703 HG23 VAL A 247      18.916  75.786  25.705  1.00 37.68           H
ATOM   3704  N   THR A 248      18.362  74.849  30.649  1.00 26.47           N
ATOM   3705  CA  THR A 248      18.560  74.046  31.837  1.00 26.73           C
ATOM   3706  C   THR A 248      17.555  72.917  31.803  1.00 26.49           C
ATOM   3707  O   THR A 248      16.441  73.072  31.300  1.00 29.51           O
ATOM   3708  CB  THR A 248      18.439  74.869  33.142  1.00 30.14           C
ATOM   3709  OG1 THR A 248      17.121  75.425  33.291  1.00 28.92           O
ATOM   3710  CG2 THR A 248      19.458  75.997  33.111  1.00 31.71           C
ATOM   3711  H   THR A 248      17.598  75.239  30.609  1.00 31.76           H
ATOM   3712  HA  THR A 248      19.447  73.658  31.805  1.00 32.08           H
ATOM   3713  HB  THR A 248      18.630  74.305  33.902  1.00 36.17           H
ATOM   3714  HG1 THR A 248      17.056  76.121  32.825  1.00 34.70           H
ATOM   3715 HG21 THR A 248      19.379  76.519  33.919  1.00 38.05           H
ATOM   3716 HG22 THR A 248      20.359  75.643  33.054  1.00 38.05           H
ATOM   3717 HG23 THR A 248      19.295  76.575  32.346  1.00 38.05           H
ATOM   3718  N   VAL A 249      17.968  71.774  32.324  1.00 26.26           N
ATOM   3719  CA  VAL A 249      17.115  70.597  32.359  1.00 26.99           C
ATOM   3720  C   VAL A 249      17.347  69.907  33.681  1.00 27.84           C
ATOM   3721  O   VAL A 249      18.496  69.635  34.058  1.00 28.30           O
ATOM   3722  CB  VAL A 249      17.374  69.600  31.211  1.00 26.78           C
ATOM   3723  CG1 VAL A 249      16.405  68.388  31.334  1.00 26.07           C
ATOM   3724  CG2 VAL A 249      17.297  70.307  29.852  1.00 29.43           C
ATOM   3725  H   VAL A 249      18.747  71.656  32.678  1.00 31.51           H
ATOM   3726  HA  VAL A 249      16.188  70.870  32.327  1.00 32.39           H
ATOM   3727  HB  VAL A 249      18.273  69.251  31.306  1.00 32.14           H
ATOM   3728 HG11 VAL A 249      16.545  67.793  30.583  1.00 31.28           H
ATOM   3729 HG12 VAL A 249      16.585  67.913  32.158  1.00 31.28           H
ATOM   3730 HG13 VAL A 249      15.490  68.703  31.333  1.00 31.28           H
ATOM   3731 HG21 VAL A 249      17.427  69.656  29.149  1.00 35.31           H
ATOM   3732 HG22 VAL A 249      16.426  70.721  29.753  1.00 35.31           H
ATOM   3733 HG23 VAL A 249      17.993  70.981  29.813  1.00 35.31           H
ATOM   3734  N   GLU A 250      16.255  69.587  34.357  1.00 27.82           N
ATOM   3735  CA  GLU A 250      16.301  68.745  35.535  1.00 31.85           C
ATOM   3736  C   GLU A 250      15.485  67.520  35.205  1.00 26.58           C
ATOM   3737  O   GLU A 250      14.356  67.639  34.719  1.00 27.73           O
ATOM   3738  CB  GLU A 250      15.749  69.452  36.795  1.00 29.12           C
ATOM   3739  CG  GLU A 250      15.835  68.501  38.017  1.00 39.61           C
ATOM   3740  CD  GLU A 250      15.434  69.155  39.351  1.00 49.98           C
ATOM   3741  OE1 GLU A 250      14.809  70.228  39.309  1.00 43.34           O
ATOM   3742  OE2 GLU A 250      15.740  68.571  40.422  1.00 51.13           O1-
ATOM   3743  H   GLU A 250      15.460  69.832  34.141  1.00 33.38           H
ATOM   3744  HA  GLU A 250      17.214  68.470  35.707  1.00 38.22           H
ATOM   3745  HB2 GLU A 250      16.272  70.252  36.969  1.00 34.94           H
ATOM   3746  HB3 GLU A 250      14.817  69.684  36.649  1.00 34.94           H
ATOM   3747  HG2 GLU A 250      15.231  67.757  37.873  1.00 47.54           H
ATOM   3748  HG3 GLU A 250      16.744  68.173  38.103  1.00 47.54           H
ATOM   3749  N   THR A 251      16.059  66.341  35.442  1.00 25.12           N
ATOM   3750  CA  THR A 251      15.359  65.118  35.118  1.00 25.28           C
ATOM   3751  C   THR A 251      15.585  64.086  36.222  1.00 25.19           C
ATOM   3752  O   THR A 251      16.657  64.009  36.845  1.00 26.76           O
ATOM   3753  CB  THR A 251      15.793  64.577  33.724  1.00 25.23           C
ATOM   3754  OG1 THR A 251      14.984  63.448  33.358  1.00 23.64           O
ATOM   3755  CG2 THR A 251      17.282  64.185  33.728  1.00 26.52           C
ATOM   3756  H   THR A 251      16.837  66.227  35.790  1.00 30.15           H
ATOM   3757  HA  THR A 251      14.407  65.300  35.085  1.00 30.34           H
ATOM   3758  HB  THR A 251      15.671  65.272  33.060  1.00 30.27           H
ATOM   3759  HG1 THR A 251      15.435  62.742  33.425  1.00 28.36           H
ATOM   3760 HG21 THR A 251      17.533  63.858  32.852  1.00 31.82           H
ATOM   3761 HG22 THR A 251      17.837  64.956  33.934  1.00 31.82           H
ATOM   3762 HG23 THR A 251      17.445  63.486  34.379  1.00 31.82           H
ATOM   3763  N   ASP A 252      14.553  63.296  36.437  1.00 26.13           N
ATOM   3764  CA  ASP A 252      14.601  62.194  37.378  1.00 30.44           C
ATOM   3765  C   ASP A 252      15.195  60.896  36.806  1.00 32.63           C
ATOM   3766  O   ASP A 252      15.645  60.049  37.582  1.00 25.44           O
ATOM   3767  CB  ASP A 252      13.199  61.906  37.876  1.00 25.46           C
ATOM   3768  CG  ASP A 252      12.224  61.623  36.770  1.00 28.50           C
ATOM   3769  OD1 ASP A 252      12.230  62.326  35.740  1.00 30.22           O
ATOM   3770  OD2 ASP A 252      11.390  60.723  36.968  1.00 28.54           O1-
ATOM   3771  H   ASP A 252      13.794  63.388  36.045  1.00 31.35           H
ATOM   3772  HA  ASP A 252      15.137  62.462  38.141  1.00 36.52           H
ATOM   3773  HB2 ASP A 252      13.216  61.133  38.465  1.00 30.55           H
ATOM   3774  HB3 ASP A 252      12.875  62.685  38.357  1.00 30.55           H
ATOM   3775  N   HIS A 253      15.162  60.684  35.497  1.00 29.50           N
ATOM   3776  CA  HIS A 253      15.796  59.530  34.877  1.00 29.00           C
ATOM   3777  C   HIS A 253      16.631  59.981  33.688  1.00 31.04           C
ATOM   3778  O   HIS A 253      16.540  61.134  33.256  1.00 25.73           O
ATOM   3779  CB  HIS A 253      14.714  58.516  34.454  1.00 30.81           C
ATOM   3780  CG  HIS A 253      13.967  57.915  35.602  1.00 32.55           C
ATOM   3781  ND1 HIS A 253      14.598  57.241  36.630  1.00 34.89           N1+
ATOM   3782  CD2 HIS A 253      12.641  57.870  35.882  1.00 27.64           C
ATOM   3783  CE1 HIS A 253      13.695  56.826  37.499  1.00 32.41           C
ATOM   3784  NE2 HIS A 253      12.501  57.188  37.066  1.00 33.44           N
ATOM   3785  H   HIS A 253      14.761  61.198  34.937  1.00 35.40           H
ATOM   3786  HA  HIS A 253      16.386  59.101  35.514  1.00 34.80           H
ATOM   3787  HB2 HIS A 253      15.128  57.795  33.953  1.00 36.98           H
ATOM   3788  HB3 HIS A 253      14.059  58.968  33.899  1.00 36.98           H
ATOM   3789  HD1 HIS A 253      15.447  57.125  36.701  1.00 41.87           H
ATOM   3790  HD2 HIS A 253      11.956  58.234  35.373  1.00 33.17           H
ATOM   3791  HE1 HIS A 253      13.869  56.348  38.278  1.00 38.89           H
ATOM   3792  HE2 HIS A 253      11.759  57.024  37.465  1.00 40.13           H
ATOM   3793  N   PRO A 254      17.499  59.109  33.159  1.00 31.36           N
ATOM   3794  CA  PRO A 254      18.259  59.472  31.955  1.00 24.83           C
ATOM   3795  C   PRO A 254      17.330  59.951  30.848  1.00 21.61           C
ATOM   3796  O   PRO A 254      16.347  59.293  30.498  1.00 24.25           O
ATOM   3797  CB  PRO A 254      18.976  58.163  31.588  1.00 28.47           C
ATOM   3798  CG  PRO A 254      19.119  57.469  32.927  1.00 27.48           C
ATOM   3799  CD  PRO A 254      17.778  57.720  33.557  1.00 29.29           C
ATOM   3800  HA  PRO A 254      18.913  60.155  32.152  1.00 29.80           H
ATOM   3801  HB2 PRO A 254      18.426  57.645  30.980  1.00 34.16           H
ATOM   3802  HB3 PRO A 254      19.845  58.352  31.208  1.00 34.16           H
ATOM   3803  HG2 PRO A 254      19.282  56.522  32.799  1.00 32.98           H
ATOM   3804  HG3 PRO A 254      19.829  57.886  33.439  1.00 32.98           H
ATOM   3805  HD2 PRO A 254      17.108  57.127  33.181  1.00 35.15           H
ATOM   3806  HD3 PRO A 254      17.842  57.639  34.521  1.00 35.15           H
ATOM   3807  N   LEU A 255      17.655  61.119  30.309  1.00 24.08           N
ATOM   3808  CA  LEU A 255      16.850  61.810  29.310  1.00 23.93           C
ATOM   3809  C   LEU A 255      17.766  62.256  28.173  1.00 21.79           C
ATOM   3810  O   LEU A 255      18.746  62.961  28.400  1.00 23.57           O
ATOM   3811  CB  LEU A 255      16.137  63.006  29.949  1.00 26.41           C
ATOM   3812  CG  LEU A 255      15.177  63.830  29.092  1.00 22.42           C
ATOM   3813  CD1 LEU A 255      14.032  63.006  28.507  1.00 22.25           C
ATOM   3814  CD2 LEU A 255      14.598  64.977  29.958  1.00 26.39           C
ATOM   3815  H   LEU A 255      18.373  61.545  30.519  1.00 28.90           H
ATOM   3816  HA  LEU A 255      16.179  61.208  28.940  1.00 28.71           H
ATOM   3817  HB2 LEU A 255      15.621  62.667  30.697  1.00 31.69           H
ATOM   3818  HB3 LEU A 255      16.815  63.615  30.284  1.00 31.69           H
ATOM   3819  HG  LEU A 255      15.674  64.218  28.355  1.00 26.90           H
ATOM   3820 HD11 LEU A 255      13.460  63.601  27.999  1.00 26.70           H
ATOM   3821 HD12 LEU A 255      14.404  62.328  27.925  1.00 26.70           H
ATOM   3822 HD13 LEU A 255      13.523  62.592  29.225  1.00 26.70           H
ATOM   3823 HD21 LEU A 255      13.995  65.513  29.415  1.00 31.67           H
ATOM   3824 HD22 LEU A 255      14.112  64.603  30.714  1.00 31.67           H
ATOM   3825 HD23 LEU A 255      15.332  65.526  30.280  1.00 31.67           H
ATOM   3826  N   LEU A 256      17.431  61.849  26.956  1.00 24.04           N
ATOM   3827  CA  LEU A 256      18.268  62.123  25.791  1.00 24.38           C
ATOM   3828  C   LEU A 256      17.972  63.512  25.223  1.00 22.96           C
ATOM   3829  O   LEU A 256      16.864  63.788  24.749  1.00 24.89           O
ATOM   3830  CB  LEU A 256      18.037  61.040  24.739  1.00 24.52           C
ATOM   3831  CG  LEU A 256      19.088  61.006  23.625  1.00 26.57           C
ATOM   3832  CD1 LEU A 256      20.461  60.598  24.177  1.00 24.25           C
ATOM   3833  CD2 LEU A 256      18.609  60.093  22.524  1.00 25.96           C
ATOM   3834  H   LEU A 256      16.706  61.422  26.770  1.00 28.85           H
ATOM   3835  HA  LEU A 256      19.204  62.107  26.054  1.00 29.26           H
ATOM   3836  HB2 LEU A 256      18.031  60.167  25.169  1.00 29.43           H
ATOM   3837  HB3 LEU A 256      17.172  61.198  24.327  1.00 29.43           H
ATOM   3838  HG  LEU A 256      19.178  61.899  23.256  1.00 31.88           H
ATOM   3839 HD11 LEU A 256      21.101  60.598  23.447  1.00 29.10           H
ATOM   3840 HD12 LEU A 256      20.739  61.230  24.856  1.00 29.10           H
ATOM   3841 HD13 LEU A 256      20.390  59.716  24.574  1.00 29.10           H
ATOM   3842 HD21 LEU A 256      19.289  60.063  21.832  1.00 31.15           H
ATOM   3843 HD22 LEU A 256      18.469  59.207  22.895  1.00 31.15           H
ATOM   3844 HD23 LEU A 256      17.775  60.434  22.160  1.00 31.15           H
ATOM   3845  N   TRP A 257      18.974  64.369  25.287  1.00 20.54           N
ATOM   3846  CA  TRP A 257      18.982  65.647  24.615  1.00 20.51           C
ATOM   3847  C   TRP A 257      19.394  65.468  23.172  1.00 28.11           C
ATOM   3848  O   TRP A 257      20.355  64.743  22.878  1.00 23.92           O
ATOM   3849  CB  TRP A 257      19.978  66.542  25.297  1.00 21.31           C
ATOM   3850  CG  TRP A 257      20.255  67.830  24.639  1.00 24.18           C
ATOM   3851  CD1 TRP A 257      21.399  68.170  24.038  1.00 25.95           C
ATOM   3852  CD2 TRP A 257      19.387  68.976  24.553  1.00 24.37           C
ATOM   3853  NE1 TRP A 257      21.321  69.458  23.546  1.00 28.47           N
ATOM   3854  CE2 TRP A 257      20.097  69.982  23.865  1.00 27.43           C
ATOM   3855  CE3 TRP A 257      18.102  69.248  24.990  1.00 27.11           C
ATOM   3856  CZ2 TRP A 257      19.559  71.233  23.590  1.00 26.52           C
ATOM   3857  CZ3 TRP A 257      17.555  70.504  24.702  1.00 24.70           C
ATOM   3858  CH2 TRP A 257      18.286  71.481  24.021  1.00 28.76           C
ATOM   3859  H   TRP A 257      19.686  64.231  25.743  1.00 24.65           H
ATOM   3860  HA  TRP A 257      18.104  66.054  24.649  1.00 24.61           H
ATOM   3861  HB2 TRP A 257      19.684  66.719  26.205  1.00 25.57           H
ATOM   3862  HB3 TRP A 257      20.819  66.066  25.316  1.00 25.57           H
ATOM   3863  HD1 TRP A 257      22.137  67.609  23.963  1.00 31.14           H
ATOM   3864  HE1 TRP A 257      21.951  69.872  23.131  1.00 34.17           H
ATOM   3865  HE3 TRP A 257      17.613  68.603  25.448  1.00 32.53           H
ATOM   3866  HZ2 TRP A 257      20.043  71.875  23.127  1.00 31.82           H
ATOM   3867  HZ3 TRP A 257      16.692  70.703  24.987  1.00 29.64           H
ATOM   3868  HH2 TRP A 257      17.898  72.310  23.844  1.00 34.51           H
ATOM   3869  N   THR A 258      18.687  66.150  22.281  1.00 24.33           N
ATOM   3870  CA  THR A 258      19.081  66.198  20.888  1.00 24.40           C
ATOM   3871  C   THR A 258      18.978  67.634  20.387  1.00 25.34           C
ATOM   3872  O   THR A 258      18.168  68.428  20.865  1.00 25.56           O
ATOM   3873  CB  THR A 258      18.255  65.200  20.056  1.00 21.97           C
ATOM   3874  OG1 THR A 258      18.712  65.191  18.701  1.00 23.03           O
ATOM   3875  CG2 THR A 258      16.779  65.522  20.045  1.00 23.15           C
ATOM   3876  H   THR A 258      17.970  66.586  22.462  1.00 29.20           H
ATOM   3877  HA  THR A 258      20.016  65.947  20.832  1.00 29.28           H
ATOM   3878  HB  THR A 258      18.364  64.317  20.440  1.00 26.36           H
ATOM   3879  HG1 THR A 258      19.529  65.012  18.681  1.00 27.64           H
ATOM   3880 HG21 THR A 258      16.318  64.873  19.493  1.00 27.78           H
ATOM   3881 HG22 THR A 258      16.426  65.487  20.946  1.00 27.78           H
ATOM   3882 HG23 THR A 258      16.644  66.410  19.677  1.00 27.78           H
ATOM   3883  N   MET A 259      19.871  67.989  19.477  1.00 25.41           N
ATOM   3884  CA  MET A 259      19.878  69.355  18.970  1.00 26.00           C
ATOM   3885  C   MET A 259      20.399  69.381  17.544  1.00 27.25           C
ATOM   3886  O   MET A 259      21.243  68.555  17.142  1.00 25.14           O
ATOM   3887  CB  MET A 259      20.725  70.288  19.852  1.00 26.22           C
ATOM   3888  CG  MET A 259      22.237  70.023  19.754  1.00 27.67           C
ATOM   3889  SD  MET A 259      23.248  70.727  21.020  1.00 25.22           S
ATOM   3890  CE  MET A 259      23.045  72.454  20.635  1.00 24.37           C
ATOM   3891  H   MET A 259      20.471  67.469  19.150  1.00 30.49           H
ATOM   3892  HA  MET A 259      18.969  69.699  18.981  1.00 31.20           H
ATOM   3893  HB2 MET A 259      20.569  71.201  19.565  1.00 31.46           H
ATOM   3894  HB3 MET A 259      20.447  70.180  20.776  1.00 31.46           H
ATOM   3895  HG2 MET A 259      22.371  69.063  19.794  1.00 33.20           H
ATOM   3896  HG3 MET A 259      22.559  70.377  18.910  1.00 33.20           H
ATOM   3897  HE1 MET A 259      23.595  72.968  21.246  1.00 29.24           H
ATOM   3898  HE2 MET A 259      23.312  72.629  19.719  1.00 29.24           H
ATOM   3899  HE3 MET A 259      22.109  72.671  20.760  1.00 29.24           H
ATOM   3900  N   ALA A 260      19.899  70.367  16.796  1.00 23.72           N
ATOM   3901  CA  ALA A 260      20.379  70.666  15.461  1.00 27.56           C
ATOM   3902  C   ALA A 260      21.753  71.304  15.479  1.00 30.21           C
ATOM   3903  O   ALA A 260      22.091  72.111  16.360  1.00 27.45           O
ATOM   3904  CB  ALA A 260      19.437  71.634  14.753  1.00 27.34           C
ATOM   3905  H   ALA A 260      19.257  70.877  17.048  1.00 28.47           H
ATOM   3906  HA  ALA A 260      20.420  69.847  14.943  1.00 33.07           H
ATOM   3907  HB1 ALA A 260      19.686  71.717  13.817  1.00 32.80           H
ATOM   3908  HB2 ALA A 260      18.539  71.298  14.836  1.00 32.80           H
ATOM   3909  HB3 ALA A 260      19.501  72.498  15.187  1.00 32.80           H
ATOM   3910  N   ILE A 261      22.514  70.997  14.433  1.00 26.57           N
ATOM   3911  CA  ILE A 261      23.749  71.705  14.105  1.00 29.52           C
ATOM   3912  C   ILE A 261      23.512  72.511  12.831  1.00 29.03           C
ATOM   3913  O   ILE A 261      22.976  71.994  11.843  1.00 29.13           O
ATOM   3914  CB  ILE A 261      24.946  70.756  13.906  1.00 29.13           C
ATOM   3915  CG1 ILE A 261      25.132  69.854  15.111  1.00 30.89           C
ATOM   3916  CG2 ILE A 261      26.205  71.571  13.625  1.00 30.51           C
ATOM   3917  CD1 ILE A 261      26.167  68.741  14.888  1.00 30.09           C
ATOM   3918  H   ILE A 261      22.330  70.361  13.888  1.00 31.89           H
ATOM   3919  HA  ILE A 261      23.962  72.324  14.821  1.00 35.43           H
ATOM   3920  HB  ILE A 261      24.766  70.198  13.133  1.00 34.95           H
ATOM   3921 HG12 ILE A 261      25.418  70.392  15.866  1.00 37.07           H
ATOM   3922 HG13 ILE A 261      24.283  69.426  15.310  1.00 37.07           H
ATOM   3923 HG21 ILE A 261      26.943  70.966  13.467  1.00 36.62           H
ATOM   3924 HG22 ILE A 261      26.072  72.126  12.841  1.00 36.62           H
ATOM   3925 HG23 ILE A 261      26.396  72.129  14.395  1.00 36.62           H
ATOM   3926 HD11 ILE A 261      26.190  68.167  15.668  1.00 36.11           H
ATOM   3927 HD12 ILE A 261      25.918  68.222  14.107  1.00 36.11           H
ATOM   3928 HD13 ILE A 261      27.037  69.149  14.750  1.00 36.11           H
ATOM   3929  N   LYS A 262      23.934  73.767  12.861  1.00 30.29           N
ATOM   3930  CA  LYS A 262      23.663  74.723  11.799  1.00 37.70           C
ATOM   3931  C   LYS A 262      24.305  74.304  10.487  1.00 45.97           C
ATOM   3932  O   LYS A 262      25.363  73.665  10.460  1.00 39.81           O
ATOM   3933  CB  LYS A 262      24.177  76.109  12.224  1.00 41.04           C
ATOM   3934  CG  LYS A 262      23.962  77.229  11.273  1.00 52.54           C
ATOM   3935  CD  LYS A 262      24.541  78.581  11.787  1.00 48.84           C
ATOM   3936  CE  LYS A 262      24.436  79.619  10.610  1.00 64.60           C
ATOM   3937  NZ  LYS A 262      25.054  80.997  10.787  1.00 63.95           N1+
ATOM   3938  H   LYS A 262      24.385  74.103  13.511  1.00 36.35           H
ATOM   3939  HA  LYS A 262      22.707  74.782  11.657  1.00 45.24           H
ATOM   3940  HB2 LYS A 262      23.735  76.362  13.051  1.00 49.25           H
ATOM   3941  HB3 LYS A 262      25.132  76.044  12.374  1.00 49.25           H
ATOM   3942  HG2 LYS A 262      24.411  77.017  10.438  1.00 63.04           H
ATOM   3943  HG3 LYS A 262      23.012  77.345  11.126  1.00 63.04           H
ATOM   3944  HD2 LYS A 262      24.022  78.894  12.547  1.00 58.61           H
ATOM   3945  HD3 LYS A 262      25.473  78.465  12.038  1.00 58.61           H
ATOM   3946  HE2 LYS A 262      24.854  79.227   9.825  1.00 77.52           H
ATOM   3947  HE3 LYS A 262      23.493  79.756  10.422  1.00 77.52           H
ATOM   3948  HZ1 LYS A 262      24.884  81.503  10.072  1.00 76.74           H
ATOM   3949  HZ2 LYS A 262      24.709  81.392  11.507  1.00 76.74           H
ATOM   3950  HZ3 LYS A 262      25.937  80.931  10.888  1.00 76.74           H
ATOM   3951  N   SER A 263      23.602  74.668   9.406  1.00 48.89           N
ATOM   3952  CA  SER A 263      24.059  74.748   8.014  1.00 56.09           C
ATOM   3953  C   SER A 263      23.610  73.481   7.326  1.00 57.70           C
ATOM   3954  O   SER A 263      22.464  73.435   6.842  1.00 57.84           O
ATOM   3955  CB  SER A 263      25.573  74.979   7.903  1.00 51.43           C
ATOM   3956  OG  SER A 263      26.063  74.555   6.657  1.00 56.33           O
ATOM   3957  OXT SER A 263      24.352  72.504   7.284  1.00 65.71           O1-
ATOM   3958  H   SER A 263      22.776  74.904   9.467  1.00 58.67           H
ATOM   3959  HA  SER A 263      23.612  75.487   7.569  1.00 67.31           H
ATOM   3960  HB2 SER A 263      25.747  75.930   7.996  1.00 61.71           H
ATOM   3961  HB3 SER A 263      26.052  74.489   8.581  1.00 61.71           H
ATOM   3962  HG  SER A 263      26.902  74.607   6.650  1.00 67.60           H
TER
ATOM   3963  N   MET B  21      -6.239  35.473  20.423  1.00 62.40           N
ATOM   3964  CA  MET B  21      -5.203  35.283  21.434  1.00 64.68           C
ATOM   3965  C   MET B  21      -3.844  35.790  20.959  1.00 58.32           C
ATOM   3966  O   MET B  21      -3.045  36.277  21.766  1.00 58.36           O
ATOM   3967  CB  MET B  21      -5.062  33.807  21.819  1.00 67.43           C
ATOM   3968  CG  MET B  21      -6.283  33.147  22.421  1.00 66.62           C
ATOM   3969  SD  MET B  21      -5.927  31.412  22.845  1.00 84.64           S
ATOM   3970  CE  MET B  21      -5.821  31.472  24.642  1.00 65.07           C
ATOM   3971  H1  MET B  21      -6.280  36.406  20.201  1.00 74.88           H
ATOM   3972  H2  MET B  21      -7.086  35.206  20.788  1.00 74.88           H
ATOM   3973  HA  MET B  21      -5.456  35.773  22.233  1.00 77.62           H
ATOM   3974  HB2 MET B  21      -4.349  33.734  22.473  1.00 80.92           H
ATOM   3975  HB3 MET B  21      -4.826  33.307  21.022  1.00 80.92           H
ATOM   3976  HG2 MET B  21      -7.004  33.164  21.771  1.00 79.95           H
ATOM   3977  HG3 MET B  21      -6.542  33.619  23.229  1.00 79.95           H
ATOM   3978  HE1 MET B  21      -5.068  32.030  24.890  1.00 78.08           H
ATOM   3979  HE2 MET B  21      -6.644  31.840  24.996  1.00 78.08           H
ATOM   3980  HE3 MET B  21      -5.689  30.571  24.976  1.00 78.08           H
ATOM   3981  N   GLU B  22      -3.561  35.643  19.665  1.00 57.68           N
ATOM   3982  CA  GLU B  22      -2.282  36.070  19.106  1.00 58.43           C
ATOM   3983  C   GLU B  22      -2.507  36.910  17.857  1.00 56.89           C
ATOM   3984  O   GLU B  22      -3.451  36.670  17.094  1.00 52.93           O
ATOM   3985  CB  GLU B  22      -1.379  34.854  18.801  1.00 56.25           C
ATOM   3986  CG  GLU B  22      -1.002  34.117  20.095  1.00 60.33           C
ATOM   3987  CD  GLU B  22       0.061  33.037  19.930  1.00 59.72           C
ATOM   3988  OE1 GLU B  22       0.124  32.131  20.801  1.00 64.15           O
ATOM   3989  OE2 GLU B  22       0.830  33.104  18.950  1.00 59.13           O1-
ATOM   3990  H   GLU B  22      -4.093  35.286  19.090  1.00 69.22           H
ATOM   3991  HA  GLU B  22      -1.820  36.625  19.751  1.00 70.12           H
ATOM   3992  HB2 GLU B  22      -1.853  34.237  18.219  1.00 67.50           H
ATOM   3993  HB3 GLU B  22      -0.564  35.158  18.373  1.00 67.50           H
ATOM   3994  HG2 GLU B  22      -0.666  34.763  20.731  1.00 72.39           H
ATOM   3995  HG3 GLU B  22      -1.801  33.697  20.453  1.00 72.39           H
ATOM   3996  N   HIS B  23      -1.651  37.918  17.665  1.00 45.89           N
ATOM   3997  CA  HIS B  23      -1.731  38.766  16.482  1.00 50.94           C
ATOM   3998  C   HIS B  23      -0.735  38.278  15.424  1.00 47.45           C
ATOM   3999  O   HIS B  23       0.485  38.420  15.584  1.00 40.50           O
ATOM   4000  CB  HIS B  23      -1.502  40.237  16.827  1.00 47.88           C
ATOM   4001  CG  HIS B  23      -1.652  41.142  15.635  1.00 56.60           C
ATOM   4002  ND1 HIS B  23      -0.690  42.058  15.262  1.00 60.04           N
ATOM   4003  CD2 HIS B  23      -2.633  41.226  14.699  1.00 59.65           C
ATOM   4004  CE1 HIS B  23      -1.081  42.683  14.163  1.00 57.61           C
ATOM   4005  NE2 HIS B  23      -2.253  42.189  13.795  1.00 58.56           N
ATOM   4006  H   HIS B  23      -1.016  38.127  18.206  1.00 55.06           H
ATOM   4007  HA  HIS B  23      -2.621  38.687  16.103  1.00 61.13           H
ATOM   4008  HB2 HIS B  23      -0.614  40.347  17.204  1.00 57.46           H
ATOM   4009  HB3 HIS B  23      -2.167  40.508  17.478  1.00 57.46           H
ATOM   4010  HD2 HIS B  23      -3.414  40.721  14.668  1.00 71.58           H
ATOM   4011  HE1 HIS B  23      -0.603  43.357  13.727  1.00 69.13           H
ATOM   4012  HE2 HIS B  23      -2.707  42.445  13.111  1.00 70.28           H
ATOM   4013  N   ALA B  24      -1.262  37.729  14.329  1.00 46.39           N
ATOM   4014  CA  ALA B  24      -0.447  37.286  13.205  1.00 44.55           C
ATOM   4015  C   ALA B  24      -0.225  38.433  12.223  1.00 45.61           C
ATOM   4016  O   ALA B  24      -1.138  39.229  11.959  1.00 42.21           O
ATOM   4017  CB  ALA B  24      -1.113  36.116  12.486  1.00 40.57           C
ATOM   4018  H   ALA B  24      -2.104  37.596  14.216  1.00 55.66           H
ATOM   4019  HA  ALA B  24       0.417  36.985  13.529  1.00 53.47           H
ATOM   4020  HB1 ALA B  24      -0.539  35.836  11.757  1.00 48.68           H
ATOM   4021  HB2 ALA B  24      -1.232  35.384  13.110  1.00 48.68           H
ATOM   4022  HB3 ALA B  24      -1.972  36.403  12.143  1.00 48.68           H
ATOM   4023  N   PHE B  25       0.978  38.491  11.646  1.00 33.55           N
ATOM   4024  CA  PHE B  25       1.326  39.631  10.808  1.00 30.64           C
ATOM   4025  C   PHE B  25       2.551  39.284   9.970  1.00 35.56           C
ATOM   4026  O   PHE B  25       3.469  38.627  10.453  1.00 29.55           O
ATOM   4027  CB  PHE B  25       1.578  40.870  11.696  1.00 30.52           C
ATOM   4028  CG  PHE B  25       1.760  42.130  10.936  1.00 30.60           C
ATOM   4029  CD1 PHE B  25       2.907  42.895  11.094  1.00 29.40           C
ATOM   4030  CD2 PHE B  25       0.774  42.571  10.050  1.00 35.53           C
ATOM   4031  CE1 PHE B  25       3.070  44.065  10.385  1.00 32.60           C
ATOM   4032  CE2 PHE B  25       0.934  43.741   9.350  1.00 37.95           C
ATOM   4033  CZ  PHE B  25       2.079  44.489   9.502  1.00 36.92           C
ATOM   4034  H   PHE B  25       1.593  37.896  11.718  1.00 40.26           H
ATOM   4035  HA  PHE B  25       0.600  39.831  10.200  1.00 36.77           H
ATOM   4036  HB2 PHE B  25       0.813  40.989  12.282  1.00 36.63           H
ATOM   4037  HB3 PHE B  25       2.376  40.731  12.227  1.00 36.63           H
ATOM   4038  HD1 PHE B  25       3.573  42.614  11.682  1.00 35.28           H
ATOM   4039  HD2 PHE B  25      -0.001  42.072   9.934  1.00 42.63           H
ATOM   4040  HE1 PHE B  25       3.844  44.571  10.494  1.00 39.12           H
ATOM   4041  HE2 PHE B  25       0.273  44.020   8.760  1.00 45.54           H
ATOM   4042  HZ  PHE B  25       2.185  45.279   9.025  1.00 44.30           H
ATOM   4043  N   THR B  26       2.549  39.733   8.717  1.00 30.27           N
ATOM   4044  CA  THR B  26       3.658  39.568   7.771  1.00 33.48           C
ATOM   4045  C   THR B  26       4.188  40.953   7.415  1.00 29.33           C
ATOM   4046  O   THR B  26       3.693  41.600   6.486  1.00 30.51           O
ATOM   4047  CB  THR B  26       3.212  38.820   6.509  1.00 34.26           C
ATOM   4048  OG1 THR B  26       2.600  37.571   6.861  1.00 33.16           O
ATOM   4049  CG2 THR B  26       4.404  38.542   5.587  1.00 30.38           C
ATOM   4050  H   THR B  26       1.881  40.155   8.383  1.00 36.33           H
ATOM   4051  HA  THR B  26       4.369  39.055   8.183  1.00 40.17           H
ATOM   4052  HB  THR B  26       2.574  39.366   6.022  1.00 41.11           H
ATOM   4053  HG1 THR B  26       2.369  37.158   6.168  1.00 39.79           H
ATOM   4054 HG21 THR B  26       4.091  38.116   4.776  1.00 36.46           H
ATOM   4055 HG22 THR B  26       4.849  39.370   5.345  1.00 36.46           H
ATOM   4056 HG23 THR B  26       5.043  37.956   6.021  1.00 36.46           H
ATOM   4057  N   PRO B  27       5.218  41.431   8.100  1.00 28.05           N
ATOM   4058  CA  PRO B  27       5.599  42.847   7.956  1.00 26.45           C
ATOM   4059  C   PRO B  27       5.979  43.280   6.544  1.00 28.31           C
ATOM   4060  O   PRO B  27       5.684  44.421   6.157  1.00 28.16           O
ATOM   4061  CB  PRO B  27       6.798  42.975   8.913  1.00 29.14           C
ATOM   4062  CG  PRO B  27       6.642  41.887   9.851  1.00 31.56           C
ATOM   4063  CD  PRO B  27       5.848  40.791   9.269  1.00 32.60           C
ATOM   4064  HA  PRO B  27       4.878  43.410   8.274  1.00 31.74           H
ATOM   4065  HB2 PRO B  27       7.632  42.887   8.427  1.00 34.96           H
ATOM   4066  HB3 PRO B  27       6.770  43.824   9.376  1.00 34.96           H
ATOM   4067  HG2 PRO B  27       7.522  41.567  10.105  1.00 37.87           H
ATOM   4068  HG3 PRO B  27       6.167  42.231  10.628  1.00 37.87           H
ATOM   4069  HD2 PRO B  27       6.429  40.069   8.984  1.00 39.12           H
ATOM   4070  HD3 PRO B  27       5.178  40.483   9.899  1.00 39.12           H
ATOM   4071  N   LEU B  28       6.678  42.439   5.766  1.00 27.93           N
ATOM   4072  CA  LEU B  28       7.127  42.851   4.441  1.00 27.75           C
ATOM   4073  C   LEU B  28       6.181  42.444   3.310  1.00 26.29           C
ATOM   4074  O   LEU B  28       6.505  42.682   2.140  1.00 28.22           O
ATOM   4075  CB  LEU B  28       8.542  42.307   4.182  1.00 32.12           C
ATOM   4076  CG  LEU B  28       9.593  42.729   5.220  1.00 28.00           C
ATOM   4077  CD1 LEU B  28      11.037  42.320   4.784  1.00 27.49           C
ATOM   4078  CD2 LEU B  28       9.552  44.230   5.470  1.00 28.84           C
ATOM   4079  H   LEU B  28       6.893  41.635   5.984  1.00 33.52           H
ATOM   4080  HA  LEU B  28       7.174  43.818   4.412  1.00 33.30           H
ATOM   4081  HB2 LEU B  28       8.506  41.337   4.187  1.00 38.55           H
ATOM   4082  HB3 LEU B  28       8.845  42.620   3.313  1.00 38.55           H
ATOM   4083  HG  LEU B  28       9.393  42.275   6.053  1.00 33.60           H
ATOM   4084 HD11 LEU B  28      11.659  42.539   5.496  1.00 32.98           H
ATOM   4085 HD12 LEU B  28      11.050  41.365   4.617  1.00 32.98           H
ATOM   4086 HD13 LEU B  28      11.285  42.803   3.978  1.00 32.98           H
ATOM   4087 HD21 LEU B  28      10.231  44.460   6.127  1.00 34.61           H
ATOM   4088 HD22 LEU B  28       9.739  44.686   4.634  1.00 34.61           H
ATOM   4089 HD23 LEU B  28       8.680  44.491   5.804  1.00 34.61           H
ATOM   4090  N   GLU B  29       5.044  41.825   3.622  1.00 28.99           N
ATOM   4091  CA  GLU B  29       4.094  41.432   2.584  1.00 33.96           C
ATOM   4092  C   GLU B  29       3.816  42.536   1.565  1.00 33.26           C
ATOM   4093  O   GLU B  29       3.749  42.227   0.364  1.00 29.63           O
ATOM   4094  CB  GLU B  29       2.775  40.968   3.221  1.00 29.57           C
ATOM   4095  CG  GLU B  29       1.842  40.321   2.190  1.00 38.67           C
ATOM   4096  CD  GLU B  29       0.669  39.596   2.803  1.00 50.29           C
ATOM   4097  OE1 GLU B  29      -0.225  39.157   2.038  1.00 52.68           O
ATOM   4098  OE2 GLU B  29       0.636  39.467   4.053  1.00 54.08           O1-
ATOM   4099  H   GLU B  29       4.799  41.617   4.422  1.00 34.79           H
ATOM   4100  HA  GLU B  29       4.462  40.675   2.098  1.00 40.75           H
ATOM   4101  HB2 GLU B  29       2.967  40.316   3.912  1.00 35.48           H
ATOM   4102  HB3 GLU B  29       2.315  41.729   3.611  1.00 35.48           H
ATOM   4103  HG2 GLU B  29       1.478  41.021   1.627  1.00 46.41           H
ATOM   4104  HG3 GLU B  29       2.339  39.687   1.650  1.00 46.41           H
ATOM   4105  N   PRO B  30       3.652  43.797   1.946  1.00 34.96           N
ATOM   4106  CA  PRO B  30       3.408  44.846   0.927  1.00 34.76           C
ATOM   4107  C   PRO B  30       4.559  45.069  -0.032  1.00 33.12           C
ATOM   4108  O   PRO B  30       4.364  45.701  -1.084  1.00 35.57           O
ATOM   4109  CB  PRO B  30       3.156  46.110   1.769  1.00 33.04           C
ATOM   4110  CG  PRO B  30       2.873  45.621   3.147  1.00 33.64           C
ATOM   4111  CD  PRO B  30       3.623  44.339   3.314  1.00 32.53           C
ATOM   4112  HA  PRO B  30       2.611  44.633   0.418  1.00 41.71           H
ATOM   4113  HB2 PRO B  30       3.952  46.666   1.761  1.00 39.65           H
ATOM   4114  HB3 PRO B  30       2.398  46.601   1.416  1.00 39.65           H
ATOM   4115  HG2 PRO B  30       3.174  46.278   3.792  1.00 40.37           H
ATOM   4116  HG3 PRO B  30       1.921  45.465   3.239  1.00 40.37           H
ATOM   4117  HD2 PRO B  30       4.523  44.524   3.629  1.00 39.04           H
ATOM   4118  HD3 PRO B  30       3.145  43.739   3.905  1.00 39.04           H
ATOM   4119  N   LEU B  31       5.771  44.618   0.307  1.00 29.37           N
ATOM   4120  CA  LEU B  31       6.900  44.753  -0.604  1.00 38.43           C
ATOM   4121  C   LEU B  31       6.893  43.695  -1.705  1.00 34.82           C
ATOM   4122  O   LEU B  31       7.648  43.825  -2.667  1.00 36.92           O
ATOM   4123  CB  LEU B  31       8.207  44.683   0.184  1.00 31.69           C
ATOM   4124  CG  LEU B  31       8.302  45.733   1.299  1.00 39.77           C
ATOM   4125  CD1 LEU B  31       9.698  45.693   1.883  1.00 35.64           C
ATOM   4126  CD2 LEU B  31       7.977  47.146   0.807  1.00 32.42           C
ATOM   4127  H   LEU B  31       5.959  44.226   1.048  1.00 35.24           H
ATOM   4128  HA  LEU B  31       6.857  45.619  -1.041  1.00 46.12           H
ATOM   4129  HB2 LEU B  31       8.288  43.806   0.590  1.00 38.03           H
ATOM   4130  HB3 LEU B  31       8.945  44.832  -0.427  1.00 38.03           H
ATOM   4131  HG  LEU B  31       7.669  45.511   2.000  1.00 47.72           H
ATOM   4132 HD11 LEU B  31       9.759  46.364   2.580  1.00 42.77           H
ATOM   4133 HD12 LEU B  31       9.856  44.808   2.255  1.00 42.77           H
ATOM   4134 HD13 LEU B  31      10.341  45.882   1.183  1.00 42.77           H
ATOM   4135 HD21 LEU B  31       8.109  47.764   1.542  1.00 38.91           H
ATOM   4136 HD22 LEU B  31       8.578  47.365   0.077  1.00 38.91           H
ATOM   4137 HD23 LEU B  31       7.054  47.183   0.513  1.00 38.91           H
ATOM   4138  N   LEU B  32       6.055  42.682  -1.588  1.00 34.30           N
ATOM   4139  CA  LEU B  32       6.061  41.615  -2.564  1.00 33.15           C
ATOM   4140  C   LEU B  32       5.394  42.105  -3.842  1.00 44.69           C
ATOM   4141  O   LEU B  32       4.422  42.868  -3.780  1.00 38.92           O
ATOM   4142  CB  LEU B  32       5.303  40.409  -2.041  1.00 37.45           C
ATOM   4143  CG  LEU B  32       6.024  39.568  -1.000  1.00 30.70           C
ATOM   4144  CD1 LEU B  32       5.053  38.511  -0.502  1.00 33.04           C
ATOM   4145  CD2 LEU B  32       7.308  38.991  -1.551  1.00 37.79           C
ATOM   4146  H   LEU B  32       5.463  42.589  -0.968  1.00 41.16           H
ATOM   4147  HA  LEU B  32       6.975  41.362  -2.749  1.00 39.78           H
ATOM   4148  HB2 LEU B  32       4.476  40.723  -1.640  1.00 44.94           H
ATOM   4149  HB3 LEU B  32       5.095  39.831  -2.791  1.00 44.94           H
ATOM   4150  HG  LEU B  32       6.253  40.130  -0.247  1.00 36.85           H
ATOM   4151 HD11 LEU B  32       5.485  37.980   0.185  1.00 39.65           H
ATOM   4152 HD12 LEU B  32       4.265  38.949  -0.140  1.00 39.65           H
ATOM   4153 HD13 LEU B  32       4.799  37.944  -1.243  1.00 39.65           H
ATOM   4154 HD21 LEU B  32       7.708  38.425  -0.872  1.00 45.35           H
ATOM   4155 HD22 LEU B  32       7.113  38.472  -2.346  1.00 45.35           H
ATOM   4156 HD23 LEU B  32       7.914  39.714  -1.771  1.00 45.35           H
ATOM   4157  N   PRO B  33       5.865  41.660  -5.004  1.00 43.06           N
ATOM   4158  CA  PRO B  33       5.194  42.041  -6.248  1.00 48.50           C
ATOM   4159  C   PRO B  33       3.789  41.499  -6.310  1.00 46.24           C
ATOM   4160  O   PRO B  33       2.908  42.115  -6.918  1.00 54.11           O
ATOM   4161  CB  PRO B  33       6.084  41.407  -7.330  1.00 45.94           C
ATOM   4162  CG  PRO B  33       7.295  40.851  -6.609  1.00 51.07           C
ATOM   4163  CD  PRO B  33       6.877  40.611  -5.222  1.00 47.91           C
ATOM   4164  HA  PRO B  33       5.180  43.005  -6.355  1.00 58.20           H
ATOM   4165  HB2 PRO B  33       5.599  40.678  -7.751  1.00 55.13           H
ATOM   4166  HB3 PRO B  33       6.338  42.080  -7.981  1.00 55.13           H
ATOM   4167  HG2 PRO B  33       7.588  40.023  -7.022  1.00 61.29           H
ATOM   4168  HG3 PRO B  33       8.007  41.512  -6.627  1.00 61.29           H
ATOM   4169  HD2 PRO B  33       6.489  39.728  -5.135  1.00 57.49           H
ATOM   4170  HD3 PRO B  33       7.639  40.728  -4.632  1.00 57.49           H
ATOM   4171  N   THR B  34       3.580  40.355  -5.676  1.00 47.90           N
ATOM   4172  CA  THR B  34       2.373  39.549  -5.689  1.00 55.48           C
ATOM   4173  C   THR B  34       1.510  39.883  -4.498  1.00 51.67           C
ATOM   4174  O   THR B  34       1.991  40.315  -3.453  1.00 54.41           O
ATOM   4175  CB  THR B  34       2.702  38.037  -5.606  1.00 54.59           C
ATOM   4176  OG1 THR B  34       3.219  37.738  -4.296  1.00 56.50           O
ATOM   4177  CG2 THR B  34       3.733  37.616  -6.596  1.00 47.75           C
ATOM   4178  H   THR B  34       4.187  39.996  -5.185  1.00 57.48           H
ATOM   4179  HA  THR B  34       1.870  39.753  -6.479  1.00 66.58           H
ATOM   4180  HB  THR B  34       1.900  37.514  -5.768  1.00 65.50           H
ATOM   4181  HG1 THR B  34       3.466  36.934  -4.261  1.00 67.80           H
ATOM   4182 HG21 THR B  34       3.867  36.656  -6.534  1.00 57.30           H
ATOM   4183 HG22 THR B  34       3.432  37.834  -7.492  1.00 57.30           H
ATOM   4184 HG23 THR B  34       4.576  38.062  -6.418  1.00 57.30           H
ATOM   4185  N   GLY B  35       0.222  39.625  -4.648  1.00 63.38           N
ATOM   4186  CA  GLY B  35      -0.662  39.691  -3.505  1.00 61.93           C
ATOM   4187  C   GLY B  35      -1.853  40.591  -3.706  1.00 55.91           C
ATOM   4188  O   GLY B  35      -1.873  41.432  -4.614  1.00 51.97           O
ATOM   4189  H   GLY B  35      -0.159  39.423  -5.393  1.00 76.06           H
ATOM   4190  HA2 GLY B  35      -0.982  38.800  -3.297  1.00 74.32           H
ATOM   4191  HA3 GLY B  35      -0.169  40.023  -2.737  1.00 74.32           H
ATOM   4192  N   ASN B  36      -2.844  40.409  -2.835  1.00 57.86           N
ATOM   4193  CA  ASN B  36      -4.104  41.145  -2.848  1.00 60.59           C
ATOM   4194  C   ASN B  36      -4.260  41.973  -1.569  1.00 59.03           C
ATOM   4195  O   ASN B  36      -5.373  42.300  -1.155  1.00 61.08           O
ATOM   4196  CB  ASN B  36      -5.280  40.170  -3.025  1.00 65.27           C
ATOM   4197  CG  ASN B  36      -5.458  39.670  -4.505  1.00 76.00           C
ATOM   4198  OD1 ASN B  36      -5.182  40.399  -5.474  1.00 73.97           O
ATOM   4199  ND2 ASN B  36      -5.939  38.427  -4.662  1.00 73.65           N
ATOM   4200  H   ASN B  36      -2.803  39.832  -2.197  1.00 69.43           H
ATOM   4201  HA  ASN B  36      -4.103  41.759  -3.597  1.00 72.70           H
ATOM   4202  HB2 ASN B  36      -5.119  39.389  -2.467  1.00 78.33           H
ATOM   4203  HB3 ASN B  36      -6.101  40.604  -2.746  1.00 78.33           H
ATOM   4204 HD21 ASN B  36      -6.058  38.110  -5.454  1.00 88.38           H
ATOM   4205 HD22 ASN B  36      -6.142  37.949  -3.975  1.00 88.38           H
ATOM   4206  N   LEU B  37      -3.139  42.328  -0.943  1.00 57.85           N
ATOM   4207  CA  LEU B  37      -3.157  42.992   0.358  1.00 55.57           C
ATOM   4208  C   LEU B  37      -3.728  44.398   0.244  1.00 45.62           C
ATOM   4209  O   LEU B  37      -3.383  45.157  -0.667  1.00 44.15           O
ATOM   4210  CB  LEU B  37      -1.745  43.048   0.925  1.00 52.36           C
ATOM   4211  CG  LEU B  37      -1.524  43.587   2.337  1.00 53.90           C
ATOM   4212  CD1 LEU B  37      -2.075  42.667   3.414  1.00 53.14           C
ATOM   4213  CD2 LEU B  37      -0.032  43.781   2.532  1.00 54.25           C
ATOM   4214  H   LEU B  37      -2.349  42.207  -1.260  1.00 69.42           H
ATOM   4215  HA  LEU B  37      -3.708  42.488   0.980  1.00 66.68           H
ATOM   4216  HB2 LEU B  37      -1.385  42.148   0.907  1.00 62.83           H
ATOM   4217  HB3 LEU B  37      -1.221  43.612   0.335  1.00 62.83           H
ATOM   4218  HG  LEU B  37      -1.958  44.450   2.418  1.00 64.69           H
ATOM   4219 HD11 LEU B  37      -1.908  43.054   4.285  1.00 63.76           H
ATOM   4220 HD12 LEU B  37      -3.030  42.571   3.273  1.00 63.76           H
ATOM   4221 HD13 LEU B  37      -1.643  41.802   3.345  1.00 63.76           H
ATOM   4222 HD21 LEU B  37       0.126  44.103   3.433  1.00 65.10           H
ATOM   4223 HD22 LEU B  37       0.408  42.924   2.409  1.00 65.10           H
ATOM   4224 HD23 LEU B  37       0.298  44.422   1.884  1.00 65.10           H
ATOM   4225  N   LYS B  38      -4.589  44.746   1.185  1.00 46.78           N
ATOM   4226  CA  LYS B  38      -5.253  46.044   1.210  1.00 43.36           C
ATOM   4227  C   LYS B  38      -4.457  46.953   2.141  1.00 36.77           C
ATOM   4228  O   LYS B  38      -4.390  46.704   3.339  1.00 34.49           O
ATOM   4229  CB  LYS B  38      -6.707  45.886   1.667  1.00 47.49           C
ATOM   4230  CG  LYS B  38      -7.529  44.878   0.804  1.00 51.31           C
ATOM   4231  CD  LYS B  38      -9.062  44.976   1.053  1.00 61.66           C
ATOM   4232  CE  LYS B  38      -9.797  45.930   0.064  1.00 63.03           C
ATOM   4233  NZ  LYS B  38     -10.330  47.199   0.697  1.00 60.73           N1+
ATOM   4234  H   LYS B  38      -4.811  44.236   1.841  1.00 56.14           H
ATOM   4235  HA  LYS B  38      -5.245  46.433   0.323  1.00 52.04           H
ATOM   4236  HB2 LYS B  38      -6.711  45.564   2.582  1.00 56.98           H
ATOM   4237  HB3 LYS B  38      -7.146  46.749   1.618  1.00 56.98           H
ATOM   4238  HG2 LYS B  38      -7.367  45.061  -0.135  1.00 61.57           H
ATOM   4239  HG3 LYS B  38      -7.250  43.972   1.014  1.00 61.57           H
ATOM   4240  HD2 LYS B  38      -9.452  44.092   0.947  1.00 73.99           H
ATOM   4241  HD3 LYS B  38      -9.220  45.295   1.956  1.00 73.99           H
ATOM   4242  HE2 LYS B  38      -9.191  46.183  -0.650  1.00 75.63           H
ATOM   4243  HE3 LYS B  38     -10.557  45.457  -0.314  1.00 75.63           H
ATOM   4244  HZ1 LYS B  38     -10.357  47.853   0.092  1.00 72.87           H
ATOM   4245  HZ2 LYS B  38     -11.153  47.067   1.009  1.00 72.87           H
ATOM   4246  HZ3 LYS B  38      -9.802  47.454   1.368  1.00 72.87           H
ATOM   4247  N   TYR B  39      -3.836  47.986   1.590  1.00 34.60           N
ATOM   4248  CA  TYR B  39      -3.036  48.874   2.403  1.00 34.54           C
ATOM   4249  C   TYR B  39      -3.179  50.292   1.889  1.00 33.25           C
ATOM   4250  O   TYR B  39      -3.381  50.524   0.692  1.00 35.71           O
ATOM   4251  CB  TYR B  39      -1.548  48.460   2.412  1.00 29.06           C
ATOM   4252  CG  TYR B  39      -0.847  48.564   1.103  1.00 30.59           C
ATOM   4253  CD1 TYR B  39      -0.101  49.684   0.773  1.00 29.49           C
ATOM   4254  CD2 TYR B  39      -0.890  47.515   0.195  1.00 37.30           C
ATOM   4255  CE1 TYR B  39       0.565  49.758  -0.435  1.00 34.14           C
ATOM   4256  CE2 TYR B  39      -0.231  47.583  -1.004  1.00 38.70           C
ATOM   4257  CZ  TYR B  39       0.495  48.698  -1.325  1.00 35.07           C
ATOM   4258  OH  TYR B  39       1.143  48.753  -2.550  1.00 33.73           O
ATOM   4259  H   TYR B  39      -3.861  48.194   0.756  1.00 41.52           H
ATOM   4260  HA  TYR B  39      -3.369  48.847   3.310  1.00 41.45           H
ATOM   4261  HB2 TYR B  39      -1.068  49.024   3.036  1.00 34.87           H
ATOM   4262  HB3 TYR B  39      -1.486  47.535   2.691  1.00 34.87           H
ATOM   4263  HD1 TYR B  39      -0.051  50.396   1.369  1.00 35.39           H
ATOM   4264  HD2 TYR B  39      -1.379  46.751   0.402  1.00 44.76           H
ATOM   4265  HE1 TYR B  39       1.055  50.519  -0.646  1.00 40.97           H
ATOM   4266  HE2 TYR B  39      -0.281  46.875  -1.600  1.00 46.44           H
ATOM   4267  HH  TYR B  39       1.253  49.552  -2.782  1.00 40.47           H
ATOM   4268  N   CYS B  40      -3.086  51.232   2.808  1.00 31.17           N
ATOM   4269  CA  CYS B  40      -2.885  52.638   2.495  1.00 27.59           C
ATOM   4270  C   CYS B  40      -1.406  52.992   2.600  1.00 32.45           C
ATOM   4271  O   CYS B  40      -0.645  52.347   3.317  1.00 29.89           O
ATOM   4272  CB  CYS B  40      -3.696  53.531   3.432  1.00 35.09           C
ATOM   4273  SG  CYS B  40      -5.476  53.171   3.369  1.00 35.79           S
ATOM   4274  H   CYS B  40      -3.145  51.072   3.653  1.00 37.40           H
ATOM   4275  HA  CYS B  40      -3.169  52.803   1.582  1.00 33.11           H
ATOM   4276  HB2 CYS B  40      -3.397  53.402   4.346  1.00 42.10           H
ATOM   4277  HB3 CYS B  40      -3.571  54.458   3.175  1.00 42.10           H
ATOM   4278  HG  CYS B  40      -5.943  53.633   4.371  1.00 42.94           H
ATOM   4279  N   LEU B  41      -1.027  54.063   1.908  1.00 29.14           N
ATOM   4280  CA  LEU B  41       0.362  54.514   1.805  1.00 32.10           C
ATOM   4281  C   LEU B  41       0.483  55.964   2.241  1.00 32.25           C
ATOM   4282  O   LEU B  41      -0.252  56.832   1.762  1.00 32.16           O
ATOM   4283  CB  LEU B  41       0.880  54.368   0.384  1.00 28.27           C
ATOM   4284  CG  LEU B  41       2.382  54.601   0.160  1.00 33.01           C
ATOM   4285  CD1 LEU B  41       3.143  53.436   0.786  1.00 31.38           C
ATOM   4286  CD2 LEU B  41       2.685  54.712  -1.333  1.00 34.28           C
ATOM   4287  H   LEU B  41      -1.578  54.564   1.486  1.00 34.97           H
ATOM   4288  HA  LEU B  41       0.915  53.977   2.391  1.00 38.52           H
ATOM   4289  HB2 LEU B  41       0.672  53.471   0.076  1.00 33.93           H
ATOM   4290  HB3 LEU B  41       0.405  55.017  -0.159  1.00 33.93           H
ATOM   4291  HG  LEU B  41       2.661  55.427   0.587  1.00 39.61           H
ATOM   4292 HD11 LEU B  41       4.097  53.579   0.674  1.00 37.66           H
ATOM   4293 HD12 LEU B  41       2.926  53.372   1.729  1.00 37.66           H
ATOM   4294 HD13 LEU B  41       2.876  52.614   0.344  1.00 37.66           H
ATOM   4295 HD21 LEU B  41       3.636  54.867  -1.453  1.00 41.14           H
ATOM   4296 HD22 LEU B  41       2.424  53.885  -1.769  1.00 41.14           H
ATOM   4297 HD23 LEU B  41       2.179  55.453  -1.702  1.00 41.14           H
ATOM   4298  N   VAL B  42       1.378  56.215   3.180  1.00 28.38           N
ATOM   4299  CA  VAL B  42       1.620  57.543   3.722  1.00 27.38           C
ATOM   4300  C   VAL B  42       3.048  57.920   3.393  1.00 30.57           C
ATOM   4301  O   VAL B  42       3.985  57.192   3.739  1.00 28.73           O
ATOM   4302  CB  VAL B  42       1.377  57.585   5.241  1.00 24.91           C
ATOM   4303  CG1 VAL B  42       1.766  58.937   5.812  1.00 29.46           C
ATOM   4304  CG2 VAL B  42      -0.129  57.224   5.576  1.00 27.16           C
ATOM   4305  H   VAL B  42       1.866  55.610   3.541  1.00 34.05           H
ATOM   4306  HA  VAL B  42       1.031  58.187   3.305  1.00 32.85           H
ATOM   4307  HB  VAL B  42       1.951  56.922   5.657  1.00 29.89           H
ATOM   4308 HG11 VAL B  42       1.538  58.956   6.756  1.00 35.36           H
ATOM   4309 HG12 VAL B  42       2.717  59.087   5.701  1.00 35.36           H
ATOM   4310 HG13 VAL B  42       1.274  59.622   5.335  1.00 35.36           H
ATOM   4311 HG21 VAL B  42      -0.253  57.251   6.537  1.00 32.60           H
ATOM   4312 HG22 VAL B  42      -0.707  57.874   5.147  1.00 32.60           H
ATOM   4313 HG23 VAL B  42      -0.341  56.339   5.238  1.00 32.60           H
ATOM   4314  N   VAL B  43       3.217  59.052   2.742  1.00 26.88           N
ATOM   4315  CA  VAL B  43       4.535  59.545   2.353  1.00 26.02           C
ATOM   4316  C   VAL B  43       4.941  60.677   3.274  1.00 30.64           C
ATOM   4317  O   VAL B  43       4.334  61.758   3.242  1.00 29.64           O
ATOM   4318  CB  VAL B  43       4.549  60.016   0.891  1.00 25.81           C
ATOM   4319  CG1 VAL B  43       5.902  60.628   0.543  1.00 27.44           C
ATOM   4320  CG2 VAL B  43       4.199  58.893  -0.061  1.00 26.39           C
ATOM   4321  H   VAL B  43       2.569  59.558   2.496  1.00 32.26           H
ATOM   4322  HA  VAL B  43       5.187  58.835   2.466  1.00 31.23           H
ATOM   4323  HB  VAL B  43       3.873  60.707   0.784  1.00 30.98           H
ATOM   4324 HG11 VAL B  43       5.891  60.897  -0.389  1.00 32.93           H
ATOM   4325 HG12 VAL B  43       6.070  61.404   1.098  1.00 32.93           H
ATOM   4326 HG13 VAL B  43       6.591  59.960   0.688  1.00 32.93           H
ATOM   4327 HG21 VAL B  43       4.154  59.256  -0.956  1.00 31.67           H
ATOM   4328 HG22 VAL B  43       4.880  58.204  -0.016  1.00 31.67           H
ATOM   4329 HG23 VAL B  43       3.339  58.519   0.184  1.00 31.67           H
ATOM   4330  N   LEU B  44       6.024  60.457   4.040  1.00 25.98           N
ATOM   4331  CA  LEU B  44       6.582  61.469   4.931  1.00 27.59           C
ATOM   4332  C   LEU B  44       7.652  62.276   4.198  1.00 23.61           C
ATOM   4333  O   LEU B  44       7.993  61.992   3.052  1.00 26.31           O
ATOM   4334  CB  LEU B  44       7.163  60.832   6.210  1.00 25.85           C
ATOM   4335  CG  LEU B  44       6.235  59.938   7.028  1.00 27.61           C
ATOM   4336  CD1 LEU B  44       6.889  59.450   8.300  1.00 27.55           C
ATOM   4337  CD2 LEU B  44       4.927  60.681   7.312  1.00 29.20           C
ATOM   4338  H   LEU B  44       6.448  59.713   4.051  1.00 31.17           H
ATOM   4339  HA  LEU B  44       5.882  62.083   5.191  1.00 33.11           H
ATOM   4340  HB2 LEU B  44       7.927  60.288   5.963  1.00 31.02           H
ATOM   4341  HB3 LEU B  44       7.455  61.549   6.796  1.00 31.02           H
ATOM   4342  HG  LEU B  44       6.010  59.158   6.499  1.00 33.14           H
ATOM   4343 HD11 LEU B  44       6.266  58.874   8.767  1.00 33.06           H
ATOM   4344 HD12 LEU B  44       7.685  58.951   8.064  1.00 33.06           H
ATOM   4345 HD13 LEU B  44       7.123  60.207   8.855  1.00 33.06           H
ATOM   4346 HD21 LEU B  44       4.338  60.097   7.815  1.00 35.04           H
ATOM   4347 HD22 LEU B  44       5.131  61.485   7.818  1.00 35.04           H
ATOM   4348 HD23 LEU B  44       4.510  60.924   6.473  1.00 35.04           H
ATOM   4349  N   ASN B  45       8.168  63.303   4.879  1.00 28.03           N
ATOM   4350  CA  ASN B  45       9.151  64.270   4.385  1.00 30.72           C
ATOM   4351  C   ASN B  45      10.565  63.697   4.248  1.00 28.86           C
ATOM   4352  O   ASN B  45      11.501  64.154   4.919  1.00 26.33           O
ATOM   4353  CB  ASN B  45       9.199  65.479   5.326  1.00 34.56           C
ATOM   4354  CG  ASN B  45       9.873  66.663   4.698  1.00 29.00           C
ATOM   4355  OD1 ASN B  45       9.860  66.803   3.493  1.00 32.12           O
ATOM   4356  ND2 ASN B  45      10.508  67.491   5.499  1.00 34.34           N
ATOM   4357  H   ASN B  45       7.947  63.467   5.692  1.00 33.63           H
ATOM   4358  HA  ASN B  45       8.866  64.593   3.516  1.00 36.87           H
ATOM   4359  HB2 ASN B  45       8.293  65.724   5.570  1.00 41.47           H
ATOM   4360  HB3 ASN B  45       9.693  65.239   6.124  1.00 41.47           H
ATOM   4361 HD21 ASN B  45      10.953  68.144   5.161  1.00 41.21           H
ATOM   4362 HD22 ASN B  45      10.487  67.375   6.351  1.00 41.21           H
ATOM   4363  N   GLN B  46      10.740  62.735   3.348  1.00 26.91           N
ATOM   4364  CA  GLN B  46      12.050  62.144   3.087  1.00 30.45           C
ATOM   4365  C   GLN B  46      12.127  61.760   1.609  1.00 26.95           C
ATOM   4366  O   GLN B  46      11.101  61.531   0.958  1.00 26.63           O
ATOM   4367  CB  GLN B  46      12.327  60.917   3.974  1.00 26.84           C
ATOM   4368  CG  GLN B  46      12.845  61.188   5.389  1.00 34.75           C
ATOM   4369  CD  GLN B  46      14.285  61.747   5.430  1.00 46.11           C
ATOM   4370  OE1 GLN B  46      15.280  61.022   5.168  1.00 44.76           O
ATOM   4371  NE2 GLN B  46      14.409  63.040   5.783  1.00 49.82           N
ATOM   4372  H   GLN B  46      10.107  62.407   2.869  1.00 32.29           H
ATOM   4373  HA  GLN B  46      12.737  62.801   3.287  1.00 36.54           H
ATOM   4374  HB2 GLN B  46      11.502  60.422   4.074  1.00 32.20           H
ATOM   4375  HB3 GLN B  46      12.979  60.360   3.522  1.00 32.20           H
ATOM   4376  HG2 GLN B  46      12.260  61.821   5.843  1.00 41.70           H
ATOM   4377  HG3 GLN B  46      12.838  60.349   5.875  1.00 41.70           H
ATOM   4378 HE21 GLN B  46      13.722  63.467   6.083  1.00 59.78           H
ATOM   4379 HE22 GLN B  46      15.173  63.442   5.716  1.00 59.78           H
ATOM   4380  N   PRO B  47      13.328  61.639   1.063  1.00 29.71           N
ATOM   4381  CA  PRO B  47      13.455  61.134  -0.306  1.00 27.87           C
ATOM   4382  C   PRO B  47      12.878  59.726  -0.403  1.00 30.61           C
ATOM   4383  O   PRO B  47      12.912  58.947   0.561  1.00 30.26           O
ATOM   4384  CB  PRO B  47      14.969  61.175  -0.559  1.00 29.68           C
ATOM   4385  CG  PRO B  47      15.536  62.094   0.518  1.00 33.37           C
ATOM   4386  CD  PRO B  47      14.641  61.908   1.691  1.00 33.45           C
ATOM   4387  HA  PRO B  47      13.005  61.713  -0.939  1.00 33.45           H
ATOM   4388  HB2 PRO B  47      15.335  60.282  -0.470  1.00 35.62           H
ATOM   4389  HB3 PRO B  47      15.145  61.535  -1.442  1.00 35.62           H
ATOM   4390  HG2 PRO B  47      16.447  61.846   0.735  1.00 40.05           H
ATOM   4391  HG3 PRO B  47      15.493  63.014   0.213  1.00 40.05           H
ATOM   4392  HD2 PRO B  47      14.936  61.149   2.215  1.00 40.14           H
ATOM   4393  HD3 PRO B  47      14.617  62.721   2.220  1.00 40.14           H
ATOM   4394  N   LEU B  48      12.277  59.423  -1.555  1.00 25.18           N
ATOM   4395  CA  LEU B  48      11.600  58.151  -1.768  1.00 27.75           C
ATOM   4396  C   LEU B  48      12.579  57.094  -2.252  1.00 30.22           C
ATOM   4397  O   LEU B  48      13.411  57.358  -3.108  1.00 26.00           O
ATOM   4398  CB  LEU B  48      10.475  58.268  -2.792  1.00 31.77           C
ATOM   4399  CG  LEU B  48       9.176  58.959  -2.370  1.00 33.82           C
ATOM   4400  CD1 LEU B  48       8.544  58.297  -1.196  1.00 29.03           C
ATOM   4401  CD2 LEU B  48       9.461  60.419  -2.092  1.00 36.48           C
ATOM   4402  H   LEU B  48      12.254  59.946  -2.235  1.00 30.22           H
ATOM   4403  HA  LEU B  48      11.227  57.851  -0.925  1.00 33.30           H
ATOM   4404  HB2 LEU B  48      10.821  58.762  -3.549  1.00 38.13           H
ATOM   4405  HB3 LEU B  48      10.230  57.376  -3.085  1.00 38.13           H
ATOM   4406  HG  LEU B  48       8.545  58.915  -3.105  1.00 40.59           H
ATOM   4407 HD11 LEU B  48       7.708  58.743  -0.997  1.00 34.84           H
ATOM   4408 HD12 LEU B  48       8.381  57.368  -1.414  1.00 34.84           H
ATOM   4409 HD13 LEU B  48       9.140  58.364  -0.432  1.00 34.84           H
ATOM   4410 HD21 LEU B  48       8.621  60.871  -1.911  1.00 43.78           H
ATOM   4411 HD22 LEU B  48      10.044  60.483  -1.320  1.00 43.78           H
ATOM   4412 HD23 LEU B  48       9.887  60.814  -2.871  1.00 43.78           H
ATOM   4413  N   ASP B  49      12.439  55.894  -1.712  1.00 30.78           N
ATOM   4414  CA  ASP B  49      13.251  54.747  -2.070  1.00 29.88           C
ATOM   4415  C   ASP B  49      12.712  54.105  -3.341  1.00 35.15           C
ATOM   4416  O   ASP B  49      11.547  54.275  -3.703  1.00 28.30           O
ATOM   4417  CB  ASP B  49      13.227  53.712  -0.940  1.00 27.61           C
ATOM   4418  CG  ASP B  49      13.819  54.232   0.351  1.00 26.71           C
ATOM   4419  OD1 ASP B  49      14.938  54.790   0.332  1.00 25.59           O
ATOM   4420  OD2 ASP B  49      13.151  54.048   1.388  1.00 27.04           O1-
ATOM   4421  H   ASP B  49      11.848  55.712  -1.117  1.00 36.93           H
ATOM   4422  HA  ASP B  49      14.164  55.028  -2.237  1.00 35.86           H
ATOM   4423  HB2 ASP B  49      12.307  53.459  -0.762  1.00 33.13           H
ATOM   4424  HB3 ASP B  49      13.744  52.933  -1.208  1.00 33.13           H
ATOM   4425  N   ALA B  50      13.564  53.306  -3.983  1.00 29.56           N
ATOM   4426  CA  ALA B  50      13.174  52.598  -5.208  1.00 38.64           C
ATOM   4427  C   ALA B  50      11.841  51.863  -5.084  1.00 36.91           C
ATOM   4428  O   ALA B  50      11.115  51.718  -6.075  1.00 36.21           O
ATOM   4429  CB  ALA B  50      14.260  51.601  -5.599  1.00 34.30           C
ATOM   4430  H   ALA B  50      14.376  53.167  -3.736  1.00 35.48           H
ATOM   4431  HA  ALA B  50      13.092  53.242  -5.931  1.00 46.36           H
ATOM   4432  HB1 ALA B  50      13.961  51.120  -6.387  1.00 41.16           H
ATOM   4433  HB2 ALA B  50      15.079  52.086  -5.786  1.00 41.16           H
ATOM   4434  HB3 ALA B  50      14.398  50.973  -4.871  1.00 41.16           H
ATOM   4435  N   ARG B  51      11.512  51.352  -3.905  1.00 32.37           N
ATOM   4436  CA  ARG B  51      10.266  50.605  -3.750  1.00 31.78           C
ATOM   4437  C   ARG B  51       9.022  51.487  -3.889  1.00 32.21           C
ATOM   4438  O   ARG B  51       7.906  50.958  -3.936  1.00 27.72           O
ATOM   4439  CB  ARG B  51      10.241  49.895  -2.384  1.00 33.54           C
ATOM   4440  CG  ARG B  51      10.316  50.853  -1.223  1.00 30.12           C
ATOM   4441  CD  ARG B  51      10.271  50.119   0.142  1.00 28.25           C
ATOM   4442  NE  ARG B  51      11.420  49.207   0.293  1.00 28.79           N
ATOM   4443  CZ  ARG B  51      12.582  49.534   0.862  1.00 31.46           C
ATOM   4444  NH1 ARG B  51      13.564  48.645   0.881  1.00 32.01           N
ATOM   4445  NH2 ARG B  51      12.781  50.733   1.403  1.00 27.20           N1+
ATOM   4446  H   ARG B  51      11.984  51.423  -3.191  1.00 38.85           H
ATOM   4447  HA  ARG B  51      10.224  49.924  -4.436  1.00 38.14           H
ATOM   4448  HB2 ARG B  51       9.422  49.383  -2.294  1.00 40.25           H
ATOM   4449  HB3 ARG B  51      11.006  49.299  -2.322  1.00 40.25           H
ATOM   4450  HG2 ARG B  51      11.144  51.357  -1.277  1.00 36.15           H
ATOM   4451  HG3 ARG B  51       9.563  51.456  -1.270  1.00 36.15           H
ATOM   4452  HD2 ARG B  51      10.294  50.777   0.853  1.00 33.90           H
ATOM   4453  HD3 ARG B  51       9.453  49.597   0.209  1.00 33.90           H
ATOM   4454  HE  ARG B  51      11.326  48.395   0.025  1.00 34.55           H
ATOM   4455 HH11 ARG B  51      13.445  47.861   0.544  1.00 38.41           H
ATOM   4456 HH12 ARG B  51      14.309  48.840   1.264  1.00 38.41           H
ATOM   4457 HH21 ARG B  51      12.163  51.327   1.382  1.00 32.64           H
ATOM   4458 HH22 ARG B  51      13.535  50.923   1.765  1.00 32.64           H
ATOM   4459  N   PHE B  52       9.189  52.808  -3.943  1.00 31.82           N
ATOM   4460  CA  PHE B  52       8.039  53.706  -3.972  1.00 29.89           C
ATOM   4461  C   PHE B  52       7.058  53.366  -5.098  1.00 35.08           C
ATOM   4462  O   PHE B  52       5.847  53.262  -4.873  1.00 29.32           O
ATOM   4463  CB  PHE B  52       8.518  55.136  -4.124  1.00 34.59           C
ATOM   4464  CG  PHE B  52       7.416  56.076  -4.522  1.00 29.42           C
ATOM   4465  CD1 PHE B  52       6.495  56.522  -3.561  1.00 33.85           C
ATOM   4466  CD2 PHE B  52       7.258  56.457  -5.848  1.00 34.55           C
ATOM   4467  CE1 PHE B  52       5.444  57.354  -3.924  1.00 33.58           C
ATOM   4468  CE2 PHE B  52       6.239  57.294  -6.225  1.00 34.85           C
ATOM   4469  CZ  PHE B  52       5.324  57.754  -5.271  1.00 39.70           C
ATOM   4470  H   PHE B  52       9.952  53.209  -3.961  1.00 38.18           H
ATOM   4471  HA  PHE B  52       7.556  53.641  -3.132  1.00 35.87           H
ATOM   4472  HB2 PHE B  52       8.885  55.434  -3.276  1.00 41.51           H
ATOM   4473  HB3 PHE B  52       9.205  55.169  -4.807  1.00 41.51           H
ATOM   4474  HD1 PHE B  52       6.585  56.252  -2.677  1.00 40.62           H
ATOM   4475  HD2 PHE B  52       7.860  56.161  -6.490  1.00 41.46           H
ATOM   4476  HE1 PHE B  52       4.845  57.661  -3.283  1.00 40.29           H
ATOM   4477  HE2 PHE B  52       6.156  57.547  -7.113  1.00 41.82           H
ATOM   4478  HZ  PHE B  52       4.632  58.318  -5.533  1.00 47.64           H
ATOM   4479  N   ARG B  53       7.554  53.234  -6.337  1.00 33.30           N
ATOM   4480  CA  ARG B  53       6.628  53.173  -7.469  1.00 34.43           C
ATOM   4481  C   ARG B  53       5.648  52.011  -7.324  1.00 37.62           C
ATOM   4482  O   ARG B  53       4.431  52.179  -7.478  1.00 36.16           O
ATOM   4483  CB  ARG B  53       7.406  53.078  -8.779  1.00 41.01           C
ATOM   4484  CG  ARG B  53       6.529  53.265 -10.021  1.00 49.50           C
ATOM   4485  CD  ARG B  53       7.337  53.170 -11.321  1.00 50.02           C
ATOM   4486  NE  ARG B  53       6.656  53.883 -12.408  1.00 56.71           N
ATOM   4487  CZ  ARG B  53       6.793  55.188 -12.658  1.00 49.64           C
ATOM   4488  NH1 ARG B  53       7.593  55.952 -11.919  1.00 55.79           N
ATOM   4489  NH2 ARG B  53       6.129  55.734 -13.663  1.00 59.74           N1+
ATOM   4490  H   ARG B  53       8.388  53.180  -6.542  1.00 39.96           H
ATOM   4491  HA  ARG B  53       6.102  53.988  -7.487  1.00 41.32           H
ATOM   4492  HB2 ARG B  53       8.088  53.768  -8.789  1.00 49.21           H
ATOM   4493  HB3 ARG B  53       7.820  52.202  -8.831  1.00 49.21           H
ATOM   4494  HG2 ARG B  53       5.836  52.586 -10.040  1.00 59.40           H
ATOM   4495  HG3 ARG B  53       6.127  54.148  -9.988  1.00 59.40           H
ATOM   4496  HD2 ARG B  53       8.216  53.561 -11.189  1.00 60.02           H
ATOM   4497  HD3 ARG B  53       7.421  52.239 -11.582  1.00 60.02           H
ATOM   4498  HE  ARG B  53       6.186  53.415 -12.959  1.00 68.05           H
ATOM   4499 HH11 ARG B  53       8.029  55.611 -11.258  1.00 66.95           H
ATOM   4500 HH12 ARG B  53       7.670  56.791 -12.092  1.00 66.95           H
ATOM   4501 HH21 ARG B  53       5.614  55.254 -14.156  1.00 71.69           H
ATOM   4502 HH22 ARG B  53       6.224  56.569 -13.827  1.00 71.69           H
ATOM   4503  N   HIS B  54       6.147  50.827  -7.011  1.00 31.01           N
ATOM   4504  CA  HIS B  54       5.247  49.684  -6.886  1.00 42.31           C
ATOM   4505  C   HIS B  54       4.307  49.841  -5.696  1.00 38.06           C
ATOM   4506  O   HIS B  54       3.139  49.442  -5.761  1.00 37.89           O
ATOM   4507  CB  HIS B  54       6.063  48.392  -6.763  1.00 47.13           C
ATOM   4508  CG  HIS B  54       5.255  47.193  -6.373  1.00 48.63           C
ATOM   4509  ND1 HIS B  54       5.355  46.598  -5.127  1.00 55.33           N
ATOM   4510  CD2 HIS B  54       4.346  46.468  -7.069  1.00 49.45           C
ATOM   4511  CE1 HIS B  54       4.534  45.563  -5.075  1.00 52.81           C
ATOM   4512  NE2 HIS B  54       3.905  45.467  -6.237  1.00 51.79           N
ATOM   4513  H   HIS B  54       6.978  50.661  -6.874  1.00 37.22           H
ATOM   4514  HA  HIS B  54       4.705  49.622  -7.687  1.00 50.77           H
ATOM   4515  HB2 HIS B  54       6.739  48.519  -6.078  1.00 56.55           H
ATOM   4516  HB3 HIS B  54       6.494  48.206  -7.613  1.00 56.55           H
ATOM   4517  HD1 HIS B  54       5.865  46.857  -4.482  1.00 66.40           H
ATOM   4518  HD2 HIS B  54       4.064  46.624  -7.945  1.00 59.34           H
ATOM   4519  HE1 HIS B  54       4.415  45.005  -4.342  1.00 63.37           H
ATOM   4520  N   LEU B  55       4.798  50.394  -4.584  1.00 37.14           N
ATOM   4521  CA  LEU B  55       3.933  50.548  -3.424  1.00 33.69           C
ATOM   4522  C   LEU B  55       2.787  51.495  -3.743  1.00 34.90           C
ATOM   4523  O   LEU B  55       1.637  51.240  -3.378  1.00 37.12           O
ATOM   4524  CB  LEU B  55       4.741  51.055  -2.218  1.00 33.84           C
ATOM   4525  CG  LEU B  55       5.526  49.978  -1.445  1.00 36.38           C
ATOM   4526  CD1 LEU B  55       6.463  50.617  -0.416  1.00 32.94           C
ATOM   4527  CD2 LEU B  55       4.589  49.063  -0.736  1.00 37.37           C
ATOM   4528  H   LEU B  55       5.599  50.687  -4.479  1.00 44.57           H
ATOM   4529  HA  LEU B  55       3.546  49.686  -3.207  1.00 40.43           H
ATOM   4530  HB2 LEU B  55       5.383  51.711  -2.530  1.00 40.61           H
ATOM   4531  HB3 LEU B  55       4.128  51.476  -1.595  1.00 40.61           H
ATOM   4532  HG  LEU B  55       6.055  49.451  -2.066  1.00 43.66           H
ATOM   4533 HD11 LEU B  55       6.951  49.917   0.042  1.00 39.53           H
ATOM   4534 HD12 LEU B  55       7.081  51.216  -0.865  1.00 39.53           H
ATOM   4535 HD13 LEU B  55       5.924  51.113   0.218  1.00 39.53           H
ATOM   4536 HD21 LEU B  55       5.113  48.410  -0.252  1.00 44.84           H
ATOM   4537 HD22 LEU B  55       4.052  49.583  -0.119  1.00 44.84           H
ATOM   4538 HD23 LEU B  55       4.023  48.618  -1.382  1.00 44.84           H
ATOM   4539  N   TRP B  56       3.086  52.581  -4.446  1.00 34.52           N
ATOM   4540  CA  TRP B  56       2.028  53.508  -4.832  1.00 39.19           C
ATOM   4541  C   TRP B  56       1.001  52.826  -5.729  1.00 41.85           C
ATOM   4542  O   TRP B  56      -0.212  52.992  -5.544  1.00 35.14           O
ATOM   4543  CB  TRP B  56       2.641  54.700  -5.536  1.00 33.04           C
ATOM   4544  CG  TRP B  56       1.611  55.674  -5.987  1.00 42.59           C
ATOM   4545  CD1 TRP B  56       0.746  55.537  -7.052  1.00 40.68           C
ATOM   4546  CD2 TRP B  56       1.317  56.931  -5.389  1.00 35.08           C
ATOM   4547  NE1 TRP B  56      -0.059  56.653  -7.150  1.00 38.37           N
ATOM   4548  CE2 TRP B  56       0.272  57.523  -6.144  1.00 39.66           C
ATOM   4549  CE3 TRP B  56       1.835  57.626  -4.297  1.00 36.74           C
ATOM   4550  CZ2 TRP B  56      -0.273  58.753  -5.816  1.00 35.75           C
ATOM   4551  CZ3 TRP B  56       1.306  58.856  -3.993  1.00 38.00           C
ATOM   4552  CH2 TRP B  56       0.263  59.413  -4.757  1.00 38.40           C
ATOM   4553  H   TRP B  56       3.876  52.796  -4.720  1.00 41.43           H
ATOM   4554  HA  TRP B  56       1.572  53.829  -4.038  1.00 47.03           H
ATOM   4555  HB2 TRP B  56       3.233  55.155  -4.919  1.00 39.65           H
ATOM   4556  HB3 TRP B  56       3.138  54.390  -6.308  1.00 39.65           H
ATOM   4557  HD1 TRP B  56       0.716  54.801  -7.622  1.00 48.82           H
ATOM   4558  HE1 TRP B  56      -0.674  56.779  -7.735  1.00 46.05           H
ATOM   4559  HE3 TRP B  56       2.526  57.267  -3.789  1.00 44.09           H
ATOM   4560  HZ2 TRP B  56      -0.954  59.131  -6.321  1.00 42.90           H
ATOM   4561  HZ3 TRP B  56       1.643  59.330  -3.267  1.00 45.61           H
ATOM   4562  HH2 TRP B  56      -0.080  60.245  -4.527  1.00 46.08           H
ATOM   4563  N   LYS B  57       1.476  52.030  -6.692  1.00 45.41           N
ATOM   4564  CA  LYS B  57       0.595  51.468  -7.704  1.00 44.87           C
ATOM   4565  C   LYS B  57      -0.511  50.664  -7.052  1.00 42.05           C
ATOM   4566  O   LYS B  57      -1.690  50.848  -7.369  1.00 42.43           O
ATOM   4567  CB  LYS B  57       1.398  50.606  -8.689  1.00 45.63           C
ATOM   4568  CG  LYS B  57       0.557  49.954  -9.809  1.00 50.54           C
ATOM   4569  CD  LYS B  57       1.388  48.978 -10.656  1.00 58.90           C
ATOM   4570  CE  LYS B  57       0.519  48.153 -11.614  1.00 59.31           C
ATOM   4571  NZ  LYS B  57       1.347  47.162 -12.412  1.00 67.01           N1+
ATOM   4572  H   LYS B  57       2.301  51.797  -6.770  1.00 54.49           H
ATOM   4573  HA  LYS B  57       0.188  52.194  -8.202  1.00 53.85           H
ATOM   4574  HB2 LYS B  57       2.059  51.174  -9.117  1.00 54.76           H
ATOM   4575  HB3 LYS B  57       1.843  49.898  -8.197  1.00 54.76           H
ATOM   4576  HG2 LYS B  57      -0.179  49.457  -9.420  1.00 60.65           H
ATOM   4577  HG3 LYS B  57       0.222  50.651 -10.395  1.00 60.65           H
ATOM   4578  HD2 LYS B  57       2.034  49.479 -11.182  1.00 70.69           H
ATOM   4579  HD3 LYS B  57       1.848  48.360 -10.064  1.00 70.69           H
ATOM   4580  HE2 LYS B  57      -0.141  47.658 -11.103  1.00 71.18           H
ATOM   4581  HE3 LYS B  57       0.080  48.753 -12.240  1.00 71.18           H
ATOM   4582  HZ1 LYS B  57       0.837  46.733 -13.003  1.00 80.42           H
ATOM   4583  HZ2 LYS B  57       1.994  47.593 -12.849  1.00 80.42           H
ATOM   4584  HZ3 LYS B  57       1.720  46.565 -11.866  1.00 80.42           H
ATOM   4585  N   LYS B  58      -0.157  49.796  -6.105  1.00 40.46           N
ATOM   4586  CA  LYS B  58      -1.115  48.849  -5.552  1.00 43.11           C
ATOM   4587  C   LYS B  58      -1.737  49.296  -4.236  1.00 39.97           C
ATOM   4588  O   LYS B  58      -2.518  48.536  -3.646  1.00 40.51           O
ATOM   4589  CB  LYS B  58      -0.459  47.469  -5.403  1.00 44.87           C
ATOM   4590  CG  LYS B  58      -0.331  46.768  -6.757  1.00 52.90           C
ATOM   4591  CD  LYS B  58       0.113  45.334  -6.636  1.00 60.91           C
ATOM   4592  CE  LYS B  58       0.606  44.821  -8.005  1.00 66.23           C
ATOM   4593  NZ  LYS B  58       1.261  43.461  -7.913  1.00 65.28           N1+
ATOM   4594  H   LYS B  58       0.632  49.735  -5.774  1.00 48.55           H
ATOM   4595  HA  LYS B  58      -1.842  48.754  -6.186  1.00 51.74           H
ATOM   4596  HB2 LYS B  58       0.429  47.560  -5.025  1.00 53.85           H
ATOM   4597  HB3 LYS B  58      -1.012  46.914  -4.831  1.00 53.85           H
ATOM   4598  HG2 LYS B  58      -1.192  46.774  -7.204  1.00 63.48           H
ATOM   4599  HG3 LYS B  58       0.325  47.241  -7.293  1.00 63.48           H
ATOM   4600  HD2 LYS B  58       0.844  45.279  -5.998  1.00 73.09           H
ATOM   4601  HD3 LYS B  58      -0.634  44.784  -6.346  1.00 73.09           H
ATOM   4602  HE2 LYS B  58      -0.149  44.766  -8.613  1.00 79.48           H
ATOM   4603  HE3 LYS B  58       1.263  45.444  -8.359  1.00 79.48           H
ATOM   4604  HZ1 LYS B  58       1.617  43.239  -8.697  1.00 78.34           H
ATOM   4605  HZ2 LYS B  58       1.910  43.480  -7.301  1.00 78.34           H
ATOM   4606  HZ3 LYS B  58       0.663  42.844  -7.676  1.00 78.34           H
ATOM   4607  N   ALA B  59      -1.433  50.504  -3.766  1.00 36.66           N
ATOM   4608  CA  ALA B  59      -2.136  51.047  -2.611  1.00 36.03           C
ATOM   4609  C   ALA B  59      -3.598  51.343  -2.925  1.00 46.10           C
ATOM   4610  O   ALA B  59      -3.939  51.885  -3.986  1.00 36.26           O
ATOM   4611  CB  ALA B  59      -1.484  52.332  -2.126  1.00 34.24           C
ATOM   4612  H   ALA B  59      -0.822  51.017  -4.089  1.00 44.00           H
ATOM   4613  HA  ALA B  59      -2.111  50.399  -1.892  1.00 43.23           H
ATOM   4614  HB1 ALA B  59      -1.953  52.631  -1.332  1.00 41.09           H
ATOM   4615  HB2 ALA B  59      -0.548  52.169  -1.921  1.00 41.09           H
ATOM   4616  HB3 ALA B  59      -1.555  52.997  -2.826  1.00 41.09           H
ATOM   4617  N   LEU B  60      -4.447  51.031  -1.949  1.00 37.78           N
ATOM   4618  CA  LEU B  60      -5.852  51.435  -1.956  1.00 42.84           C
ATOM   4619  C   LEU B  60      -6.032  52.954  -1.917  1.00 45.02           C
ATOM   4620  O   LEU B  60      -6.971  53.490  -2.517  1.00 45.42           O
ATOM   4621  CB  LEU B  60      -6.526  50.823  -0.739  1.00 40.00           C
ATOM   4622  CG  LEU B  60      -7.941  50.334  -0.830  1.00 53.59           C
ATOM   4623  CD1 LEU B  60      -8.317  49.884   0.576  1.00 55.52           C
ATOM   4624  CD2 LEU B  60      -8.801  51.463  -1.345  1.00 55.54           C
ATOM   4625  H   LEU B  60      -4.221  50.578  -1.256  1.00 45.34           H
ATOM   4626  HA  LEU B  60      -6.278  51.088  -2.754  1.00 51.41           H
ATOM   4627  HB2 LEU B  60      -6.008  50.047  -0.472  1.00 48.00           H
ATOM   4628  HB3 LEU B  60      -6.502  51.478  -0.029  1.00 48.00           H
ATOM   4629  HG  LEU B  60      -8.004  49.578  -1.437  1.00 64.31           H
ATOM   4630 HD11 LEU B  60      -9.243  49.594   0.581  1.00 66.62           H
ATOM   4631 HD12 LEU B  60      -7.738  49.148   0.833  1.00 66.62           H
ATOM   4632 HD13 LEU B  60      -8.198  50.627   1.188  1.00 66.62           H
ATOM   4633 HD21 LEU B  60      -9.732  51.191  -1.334  1.00 66.65           H
ATOM   4634 HD22 LEU B  60      -8.669  52.237  -0.774  1.00 66.65           H
ATOM   4635 HD23 LEU B  60      -8.531  51.676  -2.252  1.00 66.65           H
ATOM   4636  N   LEU B  61      -5.174  53.655  -1.186  1.00 38.57           N
ATOM   4637  CA  LEU B  61      -5.309  55.084  -0.935  1.00 38.52           C
ATOM   4638  C   LEU B  61      -3.919  55.604  -0.587  1.00 35.90           C
ATOM   4639  O   LEU B  61      -3.196  54.948   0.167  1.00 35.22           O
ATOM   4640  CB  LEU B  61      -6.302  55.329   0.212  1.00 40.34           C
ATOM   4641  CG  LEU B  61      -6.784  56.735   0.531  1.00 45.75           C
ATOM   4642  CD1 LEU B  61      -8.018  56.674   1.468  1.00 48.66           C
ATOM   4643  CD2 LEU B  61      -5.691  57.564   1.167  1.00 44.81           C
ATOM   4644  H   LEU B  61      -4.479  53.309  -0.817  1.00 46.29           H
ATOM   4645  HA  LEU B  61      -5.626  55.532  -1.734  1.00 46.23           H
ATOM   4646  HB2 LEU B  61      -7.095  54.802   0.024  1.00 48.41           H
ATOM   4647  HB3 LEU B  61      -5.901  54.990   1.028  1.00 48.41           H
ATOM   4648  HG  LEU B  61      -7.055  57.169  -0.292  1.00 54.90           H
ATOM   4649 HD11 LEU B  61      -8.302  57.576   1.677  1.00 58.39           H
ATOM   4650 HD12 LEU B  61      -8.728  56.192   1.018  1.00 58.39           H
ATOM   4651 HD13 LEU B  61      -7.772  56.212   2.285  1.00 58.39           H
ATOM   4652 HD21 LEU B  61      -6.064  58.413   1.454  1.00 53.78           H
ATOM   4653 HD22 LEU B  61      -5.335  57.086   1.932  1.00 53.78           H
ATOM   4654 HD23 LEU B  61      -4.994  57.720   0.514  1.00 53.78           H
ATOM   4655  N   ARG B  62      -3.531  56.737  -1.164  1.00 31.98           N
ATOM   4656  CA  ARG B  62      -2.216  57.316  -0.945  1.00 33.68           C
ATOM   4657  C   ARG B  62      -2.372  58.717  -0.387  1.00 39.22           C
ATOM   4658  O   ARG B  62      -3.247  59.476  -0.811  1.00 32.51           O
ATOM   4659  CB  ARG B  62      -1.374  57.386  -2.231  1.00 33.96           C
ATOM   4660  CG  ARG B  62      -1.309  56.113  -3.019  1.00 34.69           C
ATOM   4661  CD  ARG B  62      -2.441  55.999  -4.048  1.00 41.35           C
ATOM   4662  NE  ARG B  62      -2.306  54.813  -4.885  1.00 42.36           N
ATOM   4663  CZ  ARG B  62      -3.140  54.497  -5.871  1.00 47.35           C
ATOM   4664  NH1 ARG B  62      -4.180  55.282  -6.141  1.00 47.24           N
ATOM   4665  NH2 ARG B  62      -2.933  53.399  -6.591  1.00 46.37           N1+
ATOM   4666  H   ARG B  62      -4.020  57.195  -1.697  1.00 38.38           H
ATOM   4667  HA  ARG B  62      -1.734  56.783  -0.298  1.00 40.42           H
ATOM   4668  HB2 ARG B  62      -1.734  58.075  -2.808  1.00 40.75           H
ATOM   4669  HB3 ARG B  62      -0.466  57.618  -1.991  1.00 40.75           H
ATOM   4670  HG2 ARG B  62      -0.467  56.087  -3.497  1.00 41.63           H
ATOM   4671  HG3 ARG B  62      -1.373  55.364  -2.407  1.00 41.63           H
ATOM   4672  HD2 ARG B  62      -3.290  55.937  -3.586  1.00 49.62           H
ATOM   4673  HD3 ARG B  62      -2.432  56.777  -4.629  1.00 49.62           H
ATOM   4674  HE  ARG B  62      -1.592  54.340  -4.798  1.00 50.84           H
ATOM   4675 HH11 ARG B  62      -4.315  55.995  -5.679  1.00 56.69           H
ATOM   4676 HH12 ARG B  62      -4.720  55.077  -6.777  1.00 56.69           H
ATOM   4677 HH21 ARG B  62      -2.263  52.887  -6.418  1.00 55.64           H
ATOM   4678 HH22 ARG B  62      -3.475  53.193  -7.225  1.00 55.64           H
ATOM   4679  N   ALA B  63      -1.511  59.071   0.559  1.00 33.97           N
ATOM   4680  CA  ALA B  63      -1.577  60.381   1.169  1.00 30.79           C
ATOM   4681  C   ALA B  63      -0.172  60.867   1.374  1.00 34.13           C
ATOM   4682  O   ALA B  63       0.757  60.071   1.501  1.00 29.88           O
ATOM   4683  CB  ALA B  63      -2.320  60.341   2.505  1.00 36.79           C
ATOM   4684  H   ALA B  63      -0.880  58.575   0.863  1.00 40.77           H
ATOM   4685  HA  ALA B  63      -2.019  61.006   0.578  1.00 36.95           H
ATOM   4686  HB1 ALA B  63      -2.323  61.237   2.880  1.00 44.15           H
ATOM   4687  HB2 ALA B  63      -3.227  60.033   2.358  1.00 44.15           H
ATOM   4688  HB3 ALA B  63      -1.859  59.737   3.103  1.00 44.15           H
ATOM   4689  N   CYS B  64      -0.036  62.179   1.466  1.00 30.64           N
ATOM   4690  CA  CYS B  64       1.209  62.809   1.868  1.00 28.57           C
ATOM   4691  C   CYS B  64       1.013  63.544   3.188  1.00 40.32           C
ATOM   4692  O   CYS B  64      -0.055  64.128   3.454  1.00 34.93           O
ATOM   4693  CB  CYS B  64       1.735  63.793   0.837  1.00 30.00           C
ATOM   4694  SG  CYS B  64       2.204  63.050  -0.732  1.00 32.55           S
ATOM   4695  H   CYS B  64      -0.667  62.733   1.303  1.00 36.77           H
ATOM   4696  HA  CYS B  64       1.879  62.122   1.993  1.00 34.28           H
ATOM   4697  HB2 CYS B  64       1.056  64.461   0.657  1.00 35.99           H
ATOM   4698  HB3 CYS B  64       2.520  64.226   1.203  1.00 35.99           H
ATOM   4699  HG  CYS B  64       2.455  63.935  -1.499  1.00 39.06           H
ATOM   4700  N   ALA B  65       2.060  63.527   4.005  1.00 30.57           N
ATOM   4701  CA  ALA B  65       2.129  64.348   5.199  1.00 30.78           C
ATOM   4702  C   ALA B  65       3.150  65.441   4.973  1.00 34.73           C
ATOM   4703  O   ALA B  65       4.300  65.162   4.635  1.00 30.42           O
ATOM   4704  CB  ALA B  65       2.523  63.529   6.428  1.00 30.29           C
ATOM   4705  H   ALA B  65       2.754  63.040   3.876  1.00 36.69           H
ATOM   4706  HA  ALA B  65       1.273  64.764   5.360  1.00 36.93           H
ATOM   4707  HB1 ALA B  65       2.457  64.092   7.215  1.00 36.35           H
ATOM   4708  HB2 ALA B  65       1.929  62.765   6.502  1.00 36.35           H
ATOM   4709  HB3 ALA B  65       3.440  63.230   6.319  1.00 36.35           H
ATOM   4710  N   ASP B  66       2.744  66.682   5.201  1.00 32.64           N
ATOM   4711  CA  ASP B  66       3.617  67.848   5.049  1.00 33.73           C
ATOM   4712  C   ASP B  66       4.530  67.789   3.818  1.00 33.81           C
ATOM   4713  O   ASP B  66       4.046  67.581   2.704  1.00 32.19           O
ATOM   4714  CB  ASP B  66       4.370  68.083   6.389  1.00 37.23           C
ATOM   4715  CG  ASP B  66       5.840  67.551   6.480  1.00 49.99           C
ATOM   4716  OD1 ASP B  66       6.086  66.585   7.272  1.00 64.48           O
ATOM   4717  OD2 ASP B  66       6.776  68.167   5.867  1.00 30.65           O1-
ATOM   4718  H   ASP B  66       1.953  66.877   5.469  1.00 39.17           H
ATOM   4719  HA  ASP B  66       3.040  68.616   4.918  1.00 40.48           H
ATOM   4720  HB2 ASP B  66       4.407  69.026   6.558  1.00 44.68           H
ATOM   4721  HB3 ASP B  66       3.852  67.658   7.088  1.00 44.68           H
ATOM   4722  N   GLY B  67       5.802  68.136   3.979  1.00 31.89           N
ATOM   4723  CA  GLY B  67       6.849  68.005   3.003  1.00 32.31           C
ATOM   4724  C   GLY B  67       6.896  66.738   2.180  1.00 31.99           C
ATOM   4725  O   GLY B  67       7.497  66.747   1.097  1.00 32.29           O
ATOM   4726  H   GLY B  67       6.088  68.564   4.652  1.00 38.27           H
ATOM   4727  HA2 GLY B  67       6.789  68.750   2.388  1.00 38.77           H
ATOM   4728  HA3 GLY B  67       7.690  68.083   3.475  1.00 38.77           H
ATOM   4729  N   GLY B  68       6.316  65.631   2.660  1.00 28.76           N
ATOM   4730  CA  GLY B  68       6.180  64.472   1.783  1.00 32.01           C
ATOM   4731  C   GLY B  68       5.669  64.853   0.404  1.00 35.01           C
ATOM   4732  O   GLY B  68       6.110  64.310  -0.605  1.00 29.31           O
ATOM   4733  H   GLY B  68       6.013  65.522   3.457  1.00 34.51           H
ATOM   4734  HA2 GLY B  68       7.043  64.041   1.675  1.00 38.41           H
ATOM   4735  HA3 GLY B  68       5.563  63.836   2.182  1.00 38.41           H
ATOM   4736  N   ALA B  69       4.768  65.838   0.338  1.00 29.14           N
ATOM   4737  CA  ALA B  69       4.240  66.261  -0.956  1.00 29.62           C
ATOM   4738  C   ALA B  69       5.319  66.877  -1.843  1.00 30.17           C
ATOM   4739  O   ALA B  69       5.284  66.727  -3.076  1.00 29.92           O
ATOM   4740  CB  ALA B  69       3.091  67.266  -0.756  1.00 30.77           C
ATOM   4741  H   ALA B  69       4.469  66.272   1.013  1.00 34.97           H
ATOM   4742  HA  ALA B  69       3.891  65.482  -1.414  1.00 35.55           H
ATOM   4743  HB1 ALA B  69       2.753  67.522  -1.631  1.00 36.92           H
ATOM   4744  HB2 ALA B  69       2.385  66.842  -0.238  1.00 36.92           H
ATOM   4745  HB3 ALA B  69       3.429  68.048  -0.287  1.00 36.92           H
ATOM   4746  N   ASN B  70       6.274  67.589  -1.248  1.00 32.45           N
ATOM   4747  CA  ASN B  70       7.376  68.140  -2.041  1.00 35.25           C
ATOM   4748  C   ASN B  70       8.188  67.036  -2.698  1.00 35.11           C
ATOM   4749  O   ASN B  70       8.529  67.110  -3.893  1.00 33.25           O
ATOM   4750  CB  ASN B  70       8.290  68.990  -1.159  1.00 30.83           C
ATOM   4751  CG  ASN B  70       7.596  70.178  -0.579  1.00 39.68           C
ATOM   4752  OD1 ASN B  70       6.667  70.731  -1.183  1.00 36.46           O
ATOM   4753  ND2 ASN B  70       8.054  70.601   0.596  1.00 36.69           N
ATOM   4754  H   ASN B  70       6.300  67.769  -0.405  1.00 38.95           H
ATOM   4755  HA  ASN B  70       7.017  68.699  -2.746  1.00 42.30           H
ATOM   4756  HB2 ASN B  70       8.611  68.454  -0.418  1.00 37.00           H
ATOM   4757  HB3 ASN B  70       9.032  69.311  -1.691  1.00 37.00           H
ATOM   4758 HD21 ASN B  70       7.686  71.267   0.995  1.00 44.02           H
ATOM   4759 HD22 ASN B  70       8.728  70.208   0.954  1.00 44.02           H
ATOM   4760  N   HIS B  71       8.547  66.015  -1.915  1.00 32.32           N
ATOM   4761  CA  HIS B  71       9.339  64.920  -2.466  1.00 30.40           C
ATOM   4762  C   HIS B  71       8.578  64.192  -3.550  1.00 27.74           C
ATOM   4763  O   HIS B  71       9.168  63.790  -4.565  1.00 32.92           O
ATOM   4764  CB  HIS B  71       9.768  63.966  -1.348  1.00 30.99           C
ATOM   4765  CG  HIS B  71      10.749  64.575  -0.397  1.00 26.02           C
ATOM   4766  ND1 HIS B  71      12.108  64.589  -0.623  1.00 28.56           N
ATOM   4767  CD2 HIS B  71      10.560  65.219   0.779  1.00 29.72           C
ATOM   4768  CE1 HIS B  71      12.716  65.216   0.367  1.00 30.55           C
ATOM   4769  NE2 HIS B  71      11.797  65.602   1.238  1.00 29.71           N
ATOM   4770  H   HIS B  71       8.351  65.934  -1.081  1.00 38.79           H
ATOM   4771  HA  HIS B  71      10.142  65.283  -2.874  1.00 36.48           H
ATOM   4772  HB2 HIS B  71      10.181  63.184  -1.746  1.00 37.19           H
ATOM   4773  HB3 HIS B  71       8.985  63.698  -0.840  1.00 37.19           H
ATOM   4774  HD2 HIS B  71       9.746  65.363   1.200  1.00 35.67           H
ATOM   4775  HE1 HIS B  71      13.635  65.349   0.447  1.00 36.66           H
ATOM   4776  HE2 HIS B  71      11.948  66.023   1.973  1.00 35.66           H
ATOM   4777  N   LEU B  72       7.268  64.005  -3.362  1.00 27.18           N
ATOM   4778  CA  LEU B  72       6.461  63.336  -4.375  1.00 29.54           C
ATOM   4779  C   LEU B  72       6.460  64.141  -5.661  1.00 32.13           C
ATOM   4780  O   LEU B  72       6.784  63.634  -6.740  1.00 31.28           O
ATOM   4781  CB  LEU B  72       5.037  63.144  -3.872  1.00 27.94           C
ATOM   4782  CG  LEU B  72       4.035  62.426  -4.767  1.00 33.77           C
ATOM   4783  CD1 LEU B  72       4.435  61.023  -5.034  1.00 29.38           C
ATOM   4784  CD2 LEU B  72       2.638  62.448  -4.074  1.00 35.16           C
ATOM   4785  H   LEU B  72       6.828  64.262  -2.673  1.00 32.62           H
ATOM   4786  HA  LEU B  72       6.837  62.461  -4.555  1.00 35.45           H
ATOM   4787  HB2 LEU B  72       5.076  62.642  -3.044  1.00 33.53           H
ATOM   4788  HB3 LEU B  72       4.665  64.017  -3.678  1.00 33.53           H
ATOM   4789  HG  LEU B  72       3.978  62.887  -5.617  1.00 40.53           H
ATOM   4790 HD11 LEU B  72       3.791  60.611  -5.630  1.00 35.26           H
ATOM   4791 HD12 LEU B  72       5.310  61.034  -5.451  1.00 35.26           H
ATOM   4792 HD13 LEU B  72       4.469  60.537  -4.199  1.00 35.26           H
ATOM   4793 HD21 LEU B  72       1.982  62.040  -4.661  1.00 42.20           H
ATOM   4794 HD22 LEU B  72       2.691  61.951  -3.245  1.00 42.20           H
ATOM   4795 HD23 LEU B  72       2.395  63.369  -3.891  1.00 42.20           H
ATOM   4796  N   TYR B  73       6.093  65.407  -5.548  1.00 34.83           N
ATOM   4797  CA  TYR B  73       6.014  66.301  -6.694  1.00 34.11           C
ATOM   4798  C   TYR B  73       7.316  66.293  -7.488  1.00 37.79           C
ATOM   4799  O   TYR B  73       7.319  66.134  -8.722  1.00 35.24           O
ATOM   4800  CB  TYR B  73       5.686  67.696  -6.161  1.00 38.44           C
ATOM   4801  CG  TYR B  73       5.549  68.806  -7.194  1.00 38.13           C
ATOM   4802  CD1 TYR B  73       4.328  69.066  -7.822  1.00 42.77           C
ATOM   4803  CD2 TYR B  73       6.625  69.622  -7.493  1.00 38.78           C
ATOM   4804  CE1 TYR B  73       4.208  70.098  -8.753  1.00 43.76           C
ATOM   4805  CE2 TYR B  73       6.511  70.658  -8.408  1.00 35.34           C
ATOM   4806  CZ  TYR B  73       5.308  70.890  -9.030  1.00 38.67           C
[truncated: 343,271 more chars]
