# Supplementary material for: High-throughput quantum-mechanics/molecular-mechanics (ONIOM) macromolecular crystallographic refinement with PHENIX/DivCon: the impact of mixed Hamiltonian methods on ligand and protein structure
Source: Acta Crystallogr D Struct Biol. 2018 Oct 29;74(Pt 11):1063–77. doi: 10.1107/S2059798318012913 (PMC6213575; doi:10.1107/S2059798318012913)
Supplement: Supplementary file 3 [file d-74-01063-sup3.gz › results_regionQM/1J3J-H_refine_001.pdb]

REMARK Date 2017-01-11 Time 03:24:16 EST -0500 (1484123056.76 s)
REMARK PHENIX refinement
REMARK 
REMARK ****************** INPUT FILES AND LABELS ******************************
REMARK Reflections:
REMARK   file name      : 1J3J.sf
REMARK   labels         : ['r1j3jsf,wavelength_id=1,_refln.F_meas_au,_refln.F_meas_sigma_au']
REMARK R-free flags:
REMARK   file name      : 1J3J.sf
REMARK   label          : r1j3jsf,wavelength_id=1,_refln.status
REMARK   test_flag_value: 0
REMARK Model file name(s): 
REMARK   /scratch/oleg/2711140.gondor.quantumbioinc.com/1J3J-H.pdb
REMARK 
REMARK ******************** REFINEMENT SUMMARY: QUICK FACTS *******************
REMARK Start: r_work = 0.1890 r_free = 0.2232 bonds = 0.058 angles = 2.728
REMARK Final: r_work = 0.1636 r_free = 0.2197 bonds = 0.057 angles = 2.437
REMARK ************************************************************************
REMARK 
REMARK ****************** REFINEMENT STATISTICS STEP BY STEP ******************
REMARK leading digit, like 1_, means number of macro-cycle                     
REMARK 0    : statistics at the very beginning when nothing is done yet        
REMARK 1_bss: bulk solvent correction and/or (anisotropic) scaling             
REMARK 1_xyz: refinement of coordinates                                        
REMARK 1_adp: refinement of ADPs (Atomic Displacement Parameters)              
REMARK 1_occ: refinement of occupancies                                        
REMARK ------------------------------------------------------------------------
REMARK  stage       r-work r-free bonds angles b_min b_max b_ave n_water shift
REMARK       0    : 0.2823 0.3125 0.058  2.73   5.7  94.0  39.6 2199      0.000
REMARK       1_bss: 0.1890 0.2232 0.058  2.73   7.6  95.9  41.4 2199      0.000
REMARK 1_settarget: 0.1890 0.2232 0.058  2.73   7.6  95.9  41.4 2199      0.000
REMARK       1_nqh: 0.1891 0.2234 0.058  2.73   7.6  95.9  41.4 2199      0.003
REMARK    1_weight: 0.1891 0.2234 0.058  2.73   7.6  95.9  41.4 2199      0.003
REMARK    1_checkH: 0.1895 0.2239 0.058  2.73   7.6  95.9  41.4 2199      0.429
REMARK    1_xyzrec: 0.1790 0.2284 0.056  2.41   7.6  95.9  41.4 2199      0.509
REMARK    1_checkH: 0.1791 0.2285 0.056  2.41   7.6  95.9  41.4 2199      0.509
REMARK       1_adp: 0.1729 0.2250 0.056  2.41  14.4 110.1  41.8 2199      0.509
REMARK   1_regHadp: 0.1722 0.2245 0.056  2.41  14.4 110.1  41.8 2199      0.509
REMARK       2_bss: 0.1721 0.2245 0.056  2.41  14.4 110.1  41.8 2199      0.509
REMARK 2_settarget: 0.1721 0.2245 0.056  2.41  14.4 110.1  41.8 2199      0.509
REMARK 2_updatecdl: 0.1721 0.2245 0.056  2.42  14.4 110.1  41.8 2199      0.509
REMARK       2_nqh: 0.1723 0.2248 0.056  2.42  14.4 110.1  41.8 2199      0.511
REMARK    2_weight: 0.1723 0.2248 0.056  2.42  14.4 110.1  41.8 2199      0.511
REMARK    2_checkH: 0.1723 0.2248 0.056  2.42  14.4 110.1  41.8 2199      0.511
REMARK    2_xyzrec: 0.1692 0.2206 0.057  2.43  14.4 110.1  41.8 2199      0.528
REMARK    2_checkH: 0.1692 0.2206 0.057  2.43  14.4 110.1  41.8 2199      0.527
REMARK       2_adp: 0.1668 0.2196 0.057  2.43  11.8 112.4  41.5 2199      0.527
REMARK   2_regHadp: 0.1668 0.2195 0.057  2.43  11.8 112.4  41.5 2199      0.527
REMARK       3_bss: 0.1666 0.2191 0.057  2.43  11.8 112.4  41.5 2199      0.527
REMARK 3_settarget: 0.1666 0.2191 0.057  2.43  11.8 112.4  41.5 2199      0.527
REMARK 3_updatecdl: 0.1666 0.2191 0.057  2.43  11.8 112.4  41.5 2199      0.527
REMARK       3_nqh: 0.1666 0.2191 0.057  2.43  11.8 112.4  41.5 2199      0.528
REMARK    3_weight: 0.1666 0.2191 0.057  2.43  11.8 112.4  41.5 2199      0.528
REMARK    3_checkH: 0.1666 0.2191 0.057  2.43  11.8 112.4  41.5 2199      0.528
REMARK    3_xyzrec: 0.1636 0.2197 0.057  2.44  11.8 112.4  41.5 2199      0.546
REMARK    3_checkH: 0.1636 0.2197 0.057  2.44  11.8 112.4  41.5 2199      0.546
REMARK       3_adp: 0.1636 0.2197 0.057  2.44  11.8 112.4  41.5 2199      0.546
REMARK   3_regHadp: 0.1636 0.2197 0.057  2.44  11.8 112.4  41.5 2199      0.546
REMARK         end: 0.1636 0.2197 0.057  2.44  11.8 112.4  41.5 2199      0.546
REMARK ------------------------------------------------------------------------
REMARK MODEL CONTENT.
REMARK  ELEMENT        ATOM RECORD COUNT   OCCUPANCY SUM
REMARK        C                     5929         5929.00
REMARK       Cl                        2            2.00
REMARK        H                    10546        10546.00
REMARK        O                     2289         2289.00
REMARK        N                     1526         1526.00
REMARK        P                        8            8.00
REMARK        S                       54           54.00
REMARK      O1-                      153          153.00
REMARK    TOTAL                    20507        20507.00
REMARK -----------------------------------------------------------------------
REMARK r_free_flags.md5.hexdigest e85a1824a49a94028197becae35062ed
REMARK 
REMARK ---------------------------------------------------------------
REMARK  Atom Name   Residue Name    Residue ID     Chain     Charge  
REMARK ---------------------------------------------------------------
REMARK     C10           CP6            609          A      -0.0461  
REMARK     C11           CP6            609          A      -0.0078  
REMARK     C12           CP6            609          A      -0.3934  
REMARK     C15           CP6            609          A      -0.3883  
REMARK     C16           CP6            609          A      -0.4011  
REMARK      C2           CP6            609          A       0.5142  
REMARK      C3           CP6            609          A       0.539   
REMARK      C4           CP6            609          A      -0.5631  
REMARK      C5           CP6            609          A       0.3815  
REMARK      C7           CP6            609          A       0.412   
REMARK      C8           CP6            609          A      -0.2861  
REMARK      C9           CP6            609          A      -0.0916  
REMARK      N1           CP6            609          A      -0.6635  
REMARK     N13           CP6            609          A       -0.555  
REMARK     N14           CP6            609          A      -0.5333  
REMARK      N6           CP6            609          A      -0.5652  
REMARK     CL1           CP6            609          A      -0.0586  
REMARK     H11           CP6            609          A       0.174   
REMARK     H12           CP6            609          A       0.1458  
REMARK      H8           CP6            609          A       0.2038  
REMARK      H9           CP6            609          A       0.1599  
REMARK     H13           CP6            609          A       0.2916  
REMARK     H13           CP6            609          A       0.3011  
REMARK     H14           CP6            609          A       0.2928  
REMARK     H14           CP6            609          A       0.2638  
REMARK     H15           CP6            609          A       0.2211  
REMARK     H15           CP6            609          A       0.2135  
REMARK     H16           CP6            609          A       0.1053  
REMARK     H16           CP6            609          A       0.1164  
REMARK     H16           CP6            609          A       0.1788  
REMARK     C10           CP6            709          B       0.0332  
REMARK     C11           CP6            709          B      -0.1922  
REMARK     C12           CP6            709          B      -0.1832  
REMARK     C15           CP6            709          B      -0.2721  
REMARK     C16           CP6            709          B      -0.4533  
REMARK      C2           CP6            709          B       0.5108  
REMARK      C3           CP6            709          B       0.5056  
REMARK      C4           CP6            709          B      -0.4736  
REMARK      C5           CP6            709          B       0.3783  
REMARK      C7           CP6            709          B       0.0928  
REMARK      C8           CP6            709          B       -0.194  
REMARK      C9           CP6            709          B      -0.1279  
REMARK      N1           CP6            709          B      -0.6449  
REMARK     N13           CP6            709          B      -0.4931  
REMARK     N14           CP6            709          B       -0.524  
REMARK      N6           CP6            709          B      -0.5629  
REMARK     CL1           CP6            709          B      -0.0529  
REMARK     H11           CP6            709          B       0.1542  
REMARK     H12           CP6            709          B       0.1638  
REMARK      H8           CP6            709          B       0.168   
REMARK      H9           CP6            709          B       0.1925  
REMARK     H13           CP6            709          B       0.309   
REMARK     H13           CP6            709          B       0.2915  
REMARK     H14           CP6            709          B       0.3073  
REMARK     H14           CP6            709          B       0.2641  
REMARK     H15           CP6            709          B       0.1536  
REMARK     H15           CP6            709          B       0.1592  
REMARK     H16           CP6            709          B       0.1834  
REMARK     H16           CP6            709          B       0.1073  
REMARK     H16           CP6            709          B       0.1558  
REMARK ---------------------------------------------------------------
REMARK IF THIS FILE IS FOR PDB DEPOSITION: REMOVE ALL FROM THIS LINE UP.
REMARK   3
REMARK   3 REFINEMENT.
REMARK   3   PROGRAM     : PHENIX (1.11.1_2575: ???)
REMARK   3   AUTHORS     : Adams,Afonine,Bunkoczi,Burnley,Chen,Dar,Davis,
REMARK   3               : Draizen,Echols,Gildea,Gros,Grosse-Kunstleve,Headd,
REMARK   3               : Hintze,Hung,Ioerger,Liebschner,McCoy,McKee,Moriarty,
REMARK   3               : Oeffner,Poon,Read,Richardson,Richardson,Sacchettini,
REMARK   3               : Sauter,Sobolev,Storoni,Terwilliger,Williams,Zwart
REMARK   3
REMARK   3  REFINEMENT TARGET : ML
REMARK   3  
REMARK   3  DATA USED IN REFINEMENT.
REMARK   3   RESOLUTION RANGE HIGH (ANGSTROMS) : 2.300   
REMARK   3   RESOLUTION RANGE LOW  (ANGSTROMS) : 23.829  
REMARK   3   MIN(FOBS/SIGMA_FOBS)              : 1.00  
REMARK   3   COMPLETENESS FOR RANGE        (%) : 94.38 
REMARK   3   NUMBER OF REFLECTIONS             : 61131     
REMARK   3   NUMBER OF REFLECTIONS (NON-ANOMALOUS) : 61131     
REMARK   3  
REMARK   3  FIT TO DATA USED IN REFINEMENT.
REMARK   3   R VALUE     (WORKING + TEST SET) : 0.1664
REMARK   3   R VALUE            (WORKING SET) : 0.1636
REMARK   3   FREE R VALUE                     : 0.2197
REMARK   3   FREE R VALUE TEST SET SIZE   (%) : 5.05  
REMARK   3   FREE R VALUE TEST SET COUNT      : 3087      
REMARK   3  
REMARK   3  FIT TO DATA USED IN REFINEMENT (IN BINS).
REMARK   3   BIN  RESOLUTION RANGE  COMPL.    NWORK NFREE   RWORK  RFREE  CCWORK CCFREE
REMARK   3     1 23.8301 -  6.4047    0.97     2913   161  0.1766 0.1850   0.932  0.922
REMARK   3     2  6.4047 -  5.1000    0.99     2863   145  0.1745 0.2322   0.919  0.876
REMARK   3     3  5.1000 -  4.4601    0.99     2842   143  0.1342 0.1797   0.952  0.913
REMARK   3     4  4.4601 -  4.0545    1.00     2835   128  0.1290 0.1815   0.956  0.930
REMARK   3     5  4.0545 -  3.7651    0.99     2772   149  0.1386 0.1904   0.950  0.905
REMARK   3     6  3.7651 -  3.5438    0.99     2801   138  0.1431 0.1838   0.948  0.906
REMARK   3     7  3.5438 -  3.3669    0.99     2752   156  0.1445 0.2070   0.942  0.901
REMARK   3     8  3.3669 -  3.2207    0.98     2752   159  0.1539 0.1934   0.935  0.872
REMARK   3     9  3.2207 -  3.0970    0.97     2689   148  0.1659 0.2386   0.926  0.871
REMARK   3    10  3.0970 -  2.9903    0.97     2725   132  0.1754 0.2770   0.913  0.812
REMARK   3    11  2.9903 -  2.8970    0.96     2678   138  0.1778 0.2676   0.915  0.768
REMARK   3    12  2.8970 -  2.8143    0.96     2644   146  0.1794 0.2644   0.912  0.787
REMARK   3    13  2.8143 -  2.7403    0.96     2650   144  0.1886 0.2301   0.906  0.836
REMARK   3    14  2.7403 -  2.6735    0.95     2610   130  0.1874 0.2481   0.908  0.813
REMARK   3    15  2.6735 -  2.6128    0.94     2631   130  0.1904 0.2471   0.892  0.814
REMARK   3    16  2.6128 -  2.5573    0.93     2533   126  0.1880 0.2600   0.889  0.779
REMARK   3    17  2.5573 -  2.5062    0.91     2526   154  0.1930 0.2745   0.884  0.803
REMARK   3    18  2.5062 -  2.4590    0.90     2491   112  0.1926 0.2804   0.878  0.785
REMARK   3    19  2.4590 -  2.4151    0.89     2470   131  0.1973 0.2684   0.877  0.743
REMARK   3    20  2.4151 -  2.3742    0.86     2316   148  0.1972 0.2362   0.866  0.788
REMARK   3    21  2.3742 -  2.3359    0.84     2315   122  0.2096 0.2530   0.848  0.780
REMARK   3    22  2.3359 -  2.3000    0.81     2236   147  0.2149 0.2930   0.843  0.736
REMARK   3  
REMARK   3  BULK SOLVENT MODELLING.
REMARK   3   METHOD USED        : FLAT BULK SOLVENT MODEL
REMARK   3   SOLVENT RADIUS     : 1.11    
REMARK   3   SHRINKAGE RADIUS   : 0.90    
REMARK   3   GRID STEP FACTOR   : 4.00    
REMARK   3  
REMARK   3  ERROR ESTIMATES.
REMARK   3   COORDINATE ERROR (MAXIMUM-LIKELIHOOD BASED)     : 0.26    
REMARK   3   PHASE ERROR (DEGREES, MAXIMUM-LIKELIHOOD BASED) : 20.15   
REMARK   3  
REMARK   3  STRUCTURE FACTORS CALCULATION ALGORITHM : FFT
REMARK   3  
REMARK   3  RESTRAINTS LIBRARY
REMARK   3    GEOSTD + MON.LIB. + CDL v1.2
REMARK   3  
REMARK   3  DEVIATIONS FROM IDEAL VALUES.
REMARK   3                 RMSD     MAX  COUNT
REMARK   3   BOND      :  0.057   3.115   9450
REMARK   3   ANGLE     :  2.437  92.603  12783
REMARK   3   CHIRALITY :  0.076   0.387   1362
REMARK   3   PLANARITY :  0.014   0.395   1615
REMARK   3   DIHEDRAL  : 12.168 143.663   5607
REMARK   3   MIN NONBONDED DISTANCE : 1.393 
REMARK   3  
REMARK   3  MOLPROBITY STATISTICS.
REMARK   3   ALL-ATOM CLASHSCORE : 8.81
REMARK   3   RAMACHANDRAN PLOT:
REMARK   3     OUTLIERS : 0.84  %
REMARK   3     ALLOWED  : 6.78  %
REMARK   3     FAVORED  : 92.39 %
REMARK   3   ROTAMER OUTLIERS : 2.86 %
REMARK   3   CBETA DEVIATIONS : 0
REMARK   3   PEPTIDE PLANE:
REMARK   3     CIS-PROLINE     : 2
REMARK   3     CIS-GENERAL     : 2
REMARK   3     TWISTED PROLINE : 0
REMARK   3     TWISTED GENERAL : 0
REMARK   3  
REMARK   3  ATOMIC DISPLACEMENT PARAMETERS.
REMARK   3   WILSON B : 28.49
REMARK   3   RMS(B_ISO_OR_EQUIVALENT_BONDED) : 3.77
REMARK   3   ATOMS          NUMBER OF ATOMS
REMARK   3                    ISO.  ANISO. 
REMARK   3    ALL         :  20507       0
REMARK   3    ALL (NO H)  :   9961       0
REMARK   3    SOLVENT     :    733       0
REMARK   3    NON-SOLVENT :   9228       0
REMARK   3    HYDROGENS   :  10546       0
REMARK   3
REMARK   3
REMARK   3   OTHER REFINEMENT REMARKS:
REMARK   3   XRAY REFINEMENT USING QUANTUM MECHANICAL FUNCTIONAL
REMARK   3   PROGRAM      :QuantumBio DivCon 6 build-7.1.1-b4015.17
REMARK   3   AUTHORS      :BORBULEVYCH O.Y., PLUMLEY J., 
REMARK   3                :MARTIN, R.I., WESTERHOFF L.M. 
REMARK   3
REMARK   3   REFERENCE     :BORBULEVYCH O.Y., PLUMLEY J.A.,
REMARK   3                 :MARTIN, R.I., MERZ, K.M.,  WESTERHOFF L.M.
REMARK   3                 :ACTA CRYSTLLOGRAPHICA SECTION D, 2014, 
REMARK   3                 :V. D70, pp. 1233-1247
REMARK   3   QM METHOD(HAMILTONIAN): PM6
REMARK   3   REGION QM REFINEMENT: 
REMARK   3      MAIN/BUFFER QM REGION RADII (A): 3.0 / 2.5
REMARK   3      LIGAND / STRAIN ENERGY: CP6_A_609 / 22.57 KCAL/MOLE
REMARK   3      LIGAND / STRAIN ENERGY: CP6_B_709 / 1.71 KCAL/MOLE
REMARK   3
HELIX    1   1 VAL A    5  VAL A    8  1               Generated by MOE    4
HELIX    2   2 ASN A   34  THR A   36  5               Generated by MOE    3
HELIX    3   3 SER A   52  THR A   63  1               Generated by MOE   12
HELIX    4   4 GLU A   67  LYS A   69  5               Generated by MOE    3
HELIX    5   5 TYR A   70  TYR A   80  1               Generated by MOE   11
HELIX    6   6 ARG A  106  SER A  111  1               Generated by MOE    6
HELIX    7   7 LYS A  114  PHE A  116  5               Generated by MOE    3
HELIX    8   8 LYS A  133  ASP A  135  5               Generated by MOE    3
HELIX    9   9 VAL A  146  LEU A  153  1               Generated by MOE    8
HELIX   10  10 SER A  167  GLU A  175  1               Generated by MOE    9
HELIX   11  11 VAL B    5  PHE B    9  1               Generated by MOE    5
HELIX   12  12 ASN B   34  THR B   36  5               Generated by MOE    3
HELIX   13  13 SER B   52  THR B   63  1               Generated by MOE   12
HELIX   14  14 GLU B   67  LYS B   69  5               Generated by MOE    3
HELIX   15  15 GLU B   71  TYR B   80  1               Generated by MOE   10
HELIX   16  16 ARG B  106  SER B  111  1               Generated by MOE    6
HELIX   17  17 LYS B  133  ASP B  135  5               Generated by MOE    3
HELIX   18  18 VAL B  146  LYS B  155  1               Generated by MOE   10
HELIX   19  19 SER B  167  GLU B  175  1               Generated by MOE    9
HELIX   20  20 GLU C  285  PHE C  293  1               Generated by MOE    9
HELIX   21  21 LYS C  304  ILE C  307  1               Generated by MOE    4
HELIX   22  22 PRO C  309  PHE C  312  5               Generated by MOE    4
HELIX   23  23 GLN C  313  SER C  317  1               Generated by MOE    5
HELIX   24  24 GLU C  325  ASN C  338  1               Generated by MOE   14
HELIX   25  25 ARG C  377  ARG C  388  1               Generated by MOE   12
HELIX   26  26 GLY C  393  LEU C  397  1               Generated by MOE    5
HELIX   27  27 ALA C  406  GLY C  408  5               Generated by MOE    3
HELIX   28  28 ARG C  410  ASN C  415  1               Generated by MOE    6
HELIX   29  29 TYR C  430  HIS C  436  1               Generated by MOE    7
HELIX   30  30 GLN C  455  ASN C  465  1               Generated by MOE   11
HELIX   31  31 VAL C  479  GLN C  484  5               Generated by MOE    6
HELIX   32  32 GLY C  517  VAL C  535  1               Generated by MOE   19
HELIX   33  33 ASN C  554  HIS C  556  5               Generated by MOE    3
HELIX   34  34 ILE C  557  LEU C  564  1               Generated by MOE    8
HELIX   35  35 ILE C  583  ASP C  585  5               Generated by MOE    3
HELIX   36  36 ILE C  588  ASP C  590  5               Generated by MOE    3
HELIX   37  37 GLU D  285  PHE D  293  1               Generated by MOE    9
HELIX   38  38 LYS D  304  ILE D  307  1               Generated by MOE    4
HELIX   39  39 GLU D  325  ASN D  338  1               Generated by MOE   14
HELIX   40  40 ARG D  377  ARG D  388  1               Generated by MOE   12
HELIX   41  41 GLY D  393  LEU D  397  1               Generated by MOE    5
HELIX   42  42 ALA D  406  GLY D  408  5               Generated by MOE    3
HELIX   43  43 ARG D  410  ASN D  415  1               Generated by MOE    6
HELIX   44  44 TYR D  430  HIS D  436  1               Generated by MOE    7
HELIX   45  45 GLN D  455  ASN D  465  1               Generated by MOE   11
HELIX   46  46 LEU D  482  GLN D  484  5               Generated by MOE    3
HELIX   47  47 GLY D  517  VAL D  535  1               Generated by MOE   19
HELIX   48  48 ASN D  554  HIS D  556  5               Generated by MOE    3
HELIX   49  49 ILE D  557  LEU D  564  1               Generated by MOE    8
HELIX   50  50 ILE D  583  ASP D  585  5               Generated by MOE    3
HELIX   51  51 ILE D  588  ASP D  590  5               Generated by MOE    3
SHEET    1       ILE A  11  CYS A  17                  Generated by MOE
SHEET    2       CYS A  18  CYS A  18                  Generated by MOE
SHEET    3       LYS A  19  VAL A  20                  Generated by MOE
SHEET    4       PHE A  37  GLY A  41                  Generated by MOE
SHEET    5       ASN A 100  GLY A 105                  Generated by MOE
SHEET    6       ARG A 122  LEU A 127                  Generated by MOE
SHEET    7       TYR A 141  ILE A 143                  Generated by MOE
SHEET    8       CYS A 161  ILE A 163                  Generated by MOE
SHEET    9       LYS A 181  LYS A 181                  Generated by MOE
SHEET   10       ILE A 182  ARG A 186                  Generated by MOE
SHEET   11       ILE A 187  SER A 189                  Generated by MOE
SHEET   12       THR A 190  TYR A 191                  Generated by MOE
SHEET   13       VAL A 195  PHE A 196                  Generated by MOE
SHEET   14       TYR A 205  ILE A 208                  Generated by MOE
SHEET   15       SER A 209  VAL A 210                  Generated by MOE
SHEET   16       TYR A 214  THR A 215                  Generated by MOE
SHEET   17       THR A 220  LYS A 228                  Generated by MOE
SHEET   18       ILE B  11  CYS B  17                  Generated by MOE
SHEET   19       CYS B  18  CYS B  18                  Generated by MOE
SHEET   20       LYS B  19  VAL B  20                  Generated by MOE
SHEET   21       PHE B  37  GLY B  41                  Generated by MOE
SHEET   22       GLN B  99  GLY B 105                  Generated by MOE
SHEET   23       ARG B 122  LEU B 127                  Generated by MOE
SHEET   24       ILE B 142  ILE B 143                  Generated by MOE
SHEET   25       TYR B 158  TYR B 158                  Generated by MOE
SHEET   26       TYR B 159  LYS B 160                  Generated by MOE
SHEET   27       CYS B 161  ILE B 163                  Generated by MOE
SHEET   28       LYS B 181  LYS B 181                  Generated by MOE
SHEET   29       ILE B 182  ARG B 186                  Generated by MOE
SHEET   30       ILE B 187  SER B 189                  Generated by MOE
SHEET   31       THR B 190  TYR B 191                  Generated by MOE
SHEET   32       VAL B 195  PHE B 196                  Generated by MOE
SHEET   33       TYR B 205  ILE B 208                  Generated by MOE
SHEET   34       SER B 209  VAL B 210                  Generated by MOE
SHEET   35       TYR B 214  THR B 215                  Generated by MOE
SHEET   36       THR B 220  LYS B 228                  Generated by MOE
SHEET   37       TYR C 320  LYS C 321                  Generated by MOE
SHEET   38       ASN C 340  GLN C 342                  Generated by MOE
SHEET   39       VAL C 350  ASP C 361                  Generated by MOE
SHEET   40       LEU C 473  CYS C 475                  Generated by MOE
SHEET   41       HIS C 491  PHE C 499                  Generated by MOE
SHEET   42       LYS C 502  LEU C 503                  Generated by MOE
SHEET   43       SER C 504  SER C 504                  Generated by MOE
SHEET   44       CYS C 505  GLN C 509                  Generated by MOE
SHEET   45       ARG C 510  ARG C 510                  Generated by MOE
SHEET   46       SER C 511  ASP C 513                  Generated by MOE
SHEET   47       GLN C 539  PRO C 540                  Generated by MOE
SHEET   48       ALA C 541  GLN C 542                  Generated by MOE
SHEET   49       PHE C 543  LEU C 547                  Generated by MOE
SHEET   50       GLY C 548  GLY C 548                  Generated by MOE
SHEET   51       ASN C 549  HIS C 551                  Generated by MOE
SHEET   52       VAL C 552  TYR C 553                  Generated by MOE
SHEET   53       THR C 573  LEU C 576                  Generated by MOE
SHEET   54       PHE C 591  GLN C 594                  Generated by MOE
SHEET   55       TYR D 320  LYS D 321                  Generated by MOE
SHEET   56       ASN D 340  SER D 343                  Generated by MOE
SHEET   57       GLY D 349  ASP D 361                  Generated by MOE
SHEET   58       LEU D 473  CYS D 475                  Generated by MOE
SHEET   59       HIS D 491  PHE D 499                  Generated by MOE
SHEET   60       LYS D 502  LEU D 503                  Generated by MOE
SHEET   61       SER D 504  SER D 504                  Generated by MOE
SHEET   62       CYS D 505  GLN D 509                  Generated by MOE
SHEET   63       ARG D 510  ARG D 510                  Generated by MOE
SHEET   64       SER D 511  ASP D 513                  Generated by MOE
SHEET   65       GLN D 539  PRO D 540                  Generated by MOE
SHEET   66       ALA D 541  GLN D 542                  Generated by MOE
SHEET   67       PHE D 543  LEU D 547                  Generated by MOE
SHEET   68       GLY D 548  GLY D 548                  Generated by MOE
SHEET   69       ASN D 549  HIS D 551                  Generated by MOE
SHEET   70       VAL D 552  TYR D 553                  Generated by MOE
SHEET   71       THR D 573  LEU D 576                  Generated by MOE
SHEET   72       PHE D 591  GLN D 594                  Generated by MOE
CRYST1   56.343  154.999  164.001  90.00  90.00  90.00 P 21 21 21
SCALE1      0.017748  0.000000  0.000000        0.00000
SCALE2      0.000000  0.006452  0.000000        0.00000
SCALE3      0.000000  0.000000  0.006098        0.00000
ATOM      1  N   MET A   1      45.791 -25.025  52.734  1.00 97.30           N
ATOM      2  CA  MET A   1      45.523 -23.603  52.948  1.00 98.36           C
ATOM      3  C   MET A   1      45.277 -23.308  54.441  1.00 98.58           C
ATOM      4  O   MET A   1      44.726 -24.141  55.174  1.00100.55           O
ATOM      5  CB  MET A   1      44.325 -23.136  52.096  1.00 97.04           C
ATOM      6  CG  MET A   1      43.215 -24.165  51.872  1.00 97.24           C
ATOM      7  SD  MET A   1      41.615 -23.356  51.609  1.00105.37           S
ATOM      8  CE  MET A   1      41.987 -22.229  50.253  1.00 94.84           C
ATOM      9  H1  MET A   1      45.969 -25.178  51.802  1.00116.76           H
ATOM     10  H2  MET A   1      45.034 -25.547  53.011  1.00116.76           H
ATOM     11  HA  MET A   1      46.295 -23.095  52.657  1.00118.03           H
ATOM     12  HB2 MET A   1      44.645 -22.870  51.217  1.00116.45           H
ATOM     13  HB3 MET A   1      43.912 -22.377  52.536  1.00116.45           H
ATOM     14  HG2 MET A   1      43.136 -24.735  52.652  1.00116.68           H
ATOM     15  HG3 MET A   1      43.425 -24.696  51.087  1.00116.68           H
ATOM     16  HE1 MET A   1      42.641 -21.577  50.554  1.00113.81           H
ATOM     17  HE2 MET A   1      42.337 -22.736  49.501  1.00113.81           H
ATOM     18  HE3 MET A   1      41.159 -21.785  50.001  1.00113.81           H
ATOM     19  N   MET A   2      45.724 -22.121  54.879  1.00 96.88           N
ATOM     20  CA  MET A   2      45.621 -21.659  56.270  1.00 96.00           C
ATOM     21  C   MET A   2      44.499 -20.612  56.337  1.00 97.40           C
ATOM     22  O   MET A   2      44.684 -19.460  55.928  1.00 98.23           O
ATOM     23  CB  MET A   2      46.967 -21.096  56.736  1.00 98.50           C
ATOM     24  CG  MET A   2      47.552 -19.974  55.797  1.00100.83           C
ATOM     25  SD  MET A   2      49.236 -19.345  56.112  1.00105.87           S
ATOM     26  CE  MET A   2      50.243 -20.808  55.898  1.00 93.21           C
ATOM     27  H   MET A   2      46.114 -21.554  54.365  1.00116.25           H
ATOM     28  HA  MET A   2      45.401 -22.414  56.842  1.00115.20           H
ATOM     29  HB2 MET A   2      46.856 -20.728  57.630  1.00118.20           H
ATOM     30  HB3 MET A   2      47.609 -21.823  56.763  1.00118.20           H
ATOM     31  HG2 MET A   2      47.550 -20.307  54.884  1.00121.00           H
ATOM     32  HG3 MET A   2      46.963 -19.204  55.851  1.00121.00           H
ATOM     33  HE1 MET A   2      51.156 -20.583  56.138  1.00111.85           H
ATOM     34  HE2 MET A   2      49.910 -21.512  56.479  1.00111.85           H
ATOM     35  HE3 MET A   2      50.195 -21.082  54.969  1.00111.85           H
ATOM     36  N   GLU A   3      43.339 -21.013  56.873  1.00 96.31           N
ATOM     37  CA  GLU A   3      42.096 -20.250  56.732  1.00 94.23           C
ATOM     38  C   GLU A   3      42.094 -19.048  57.678  1.00 92.59           C
ATOM     39  O   GLU A   3      42.188 -19.207  58.901  1.00 91.31           O
ATOM     40  CB  GLU A   3      40.894 -21.162  57.000  1.00 91.33           C
ATOM     41  CG  GLU A   3      41.016 -22.541  56.317  1.00 94.46           C
ATOM     42  CD  GLU A   3      40.073 -23.597  56.851  1.00 94.71           C
ATOM     43  OE1 GLU A   3      39.205 -23.292  57.686  1.00 93.33           O
ATOM     44  OE2 GLU A   3      40.225 -24.761  56.432  1.00 98.61           O1-
ATOM     45  H   GLU A   3      43.251 -21.737  57.330  1.00115.57           H
ATOM     46  HA  GLU A   3      42.020 -19.923  55.819  1.00113.08           H
ATOM     47  HB2 GLU A   3      40.773 -21.285  57.955  1.00109.60           H
ATOM     48  HB3 GLU A   3      40.112 -20.737  56.619  1.00109.60           H
ATOM     49  HG2 GLU A   3      40.860 -22.445  55.362  1.00113.35           H
ATOM     50  HG3 GLU A   3      41.899 -22.903  56.478  1.00113.35           H
ATOM     51  N   GLN A   4      41.998 -17.846  57.115  1.00 87.82           N
ATOM     52  CA  GLN A   4      42.030 -16.637  57.912  1.00 86.40           C
ATOM     53  C   GLN A   4      40.605 -16.273  58.326  1.00 79.26           C
ATOM     54  O   GLN A   4      39.660 -16.425  57.546  1.00 75.54           O
ATOM     55  CB  GLN A   4      42.718 -15.506  57.130  1.00 85.49           C
ATOM     56  CG  GLN A   4      43.214 -14.287  57.966  1.00 88.87           C
ATOM     57  CD  GLN A   4      44.247 -14.636  59.034  1.00 89.82           C
ATOM     58  OE1 GLN A   4      44.798 -15.742  59.044  1.00 91.84           O
ATOM     59  NE2 GLN A   4      44.518 -13.681  59.938  1.00 87.36           N
ATOM     60  H   GLN A   4      41.928 -17.704  56.267  1.00105.39           H
ATOM     61  HA  GLN A   4      42.543 -16.809  58.718  1.00103.68           H
ATOM     62  HB2 GLN A   4      43.502 -15.881  56.697  1.00102.58           H
ATOM     63  HB3 GLN A   4      42.106 -15.181  56.452  1.00102.58           H
ATOM     64  HG2 GLN A   4      43.640 -13.653  57.365  1.00106.65           H
ATOM     65  HG3 GLN A   4      42.463 -13.866  58.412  1.00106.65           H
ATOM     66 HE21 GLN A   4      44.112 -12.917  59.900  1.00104.83           H
ATOM     67 HE22 GLN A   4      45.100 -13.832  60.560  1.00104.83           H
ATOM     68  N   VAL A   5      40.461 -15.847  59.583  1.00 74.35           N
ATOM     69  CA  VAL A   5      39.150 -15.563  60.159  1.00 69.84           C
ATOM     70  C   VAL A   5      38.365 -14.584  59.286  1.00 66.78           C
ATOM     71  O   VAL A   5      37.158 -14.749  59.069  1.00 61.22           O
ATOM     72  CB  VAL A   5      39.313 -15.026  61.595  1.00 72.95           C
ATOM     73  CG1 VAL A   5      38.029 -14.392  62.084  1.00 72.69           C
ATOM     74  CG2 VAL A   5      39.769 -16.134  62.556  1.00 70.17           C
ATOM     75  H   VAL A   5      41.114 -15.745  60.132  1.00 89.23           H
ATOM     76  HA  VAL A   5      38.651 -16.389  60.221  1.00 83.81           H
ATOM     77  HB  VAL A   5      39.998 -14.339  61.575  1.00 87.54           H
ATOM     78 HG11 VAL A   5      38.172 -14.077  62.984  1.00 87.23           H
ATOM     79 HG12 VAL A   5      37.787 -13.640  61.515  1.00 87.23           H
ATOM     80 HG13 VAL A   5      37.325 -15.061  62.073  1.00 87.23           H
ATOM     81 HG21 VAL A   5      39.868 -15.744  63.433  1.00 84.21           H
ATOM     82 HG22 VAL A   5      39.107 -16.841  62.575  1.00 84.21           H
ATOM     83 HG23 VAL A   5      40.624 -16.478  62.251  1.00 84.21           H
ATOM     84  N   CYS A   6      39.017 -13.517  58.811  1.00 68.48           N
ATOM     85  CA  CYS A   6      38.289 -12.522  58.025  1.00 64.55           C
ATOM     86  C   CYS A   6      37.627 -13.151  56.791  1.00 62.42           C
ATOM     87  O   CYS A   6      36.581 -12.673  56.331  1.00 55.11           O
ATOM     88  CB  CYS A   6      39.219 -11.360  57.622  1.00 61.09           C
ATOM     89  SG  CYS A   6      40.473 -11.723  56.368  1.00 70.07           S
ATOM     90  H   CYS A   6      39.856 -13.345  58.917  1.00 82.18           H
ATOM     91  HA  CYS A   6      37.592 -12.152  58.586  1.00 77.47           H
ATOM     92  HB2 CYS A   6      38.675 -10.620  57.307  1.00 73.30           H
ATOM     93  HB3 CYS A   6      39.708 -11.087  58.406  1.00 73.30           H
ATOM     94  HG  CYS A   6      41.067 -10.735  56.038  1.00 84.09           H
ATOM     95  N   ASP A   7      38.193 -14.244  56.266  1.00 61.18           N
ATOM     96  CA  ASP A   7      37.633 -14.862  55.071  1.00 59.68           C
ATOM     97  C   ASP A   7      36.490 -15.791  55.404  1.00 51.84           C
ATOM     98  O   ASP A   7      35.489 -15.829  54.689  1.00 52.94           O
ATOM     99  CB  ASP A   7      38.696 -15.662  54.315  1.00 64.25           C
ATOM    100  CG  ASP A   7      39.567 -14.802  53.453  1.00 67.84           C
ATOM    101  OD1 ASP A   7      39.016 -13.969  52.715  1.00 68.94           O
ATOM    102  OD2 ASP A   7      40.809 -14.952  53.515  1.00 76.05           O1-
ATOM    103  H   ASP A   7      38.890 -14.650  56.576  1.00 73.42           H
ATOM    104  HA  ASP A   7      37.291 -14.169  54.484  1.00 71.62           H
ATOM    105  HB2 ASP A   7      39.262 -16.130  54.951  1.00 77.10           H
ATOM    106  HB3 ASP A   7      38.244 -16.283  53.723  1.00 77.10           H
ATOM    107  N   VAL A   8      36.642 -16.584  56.456  1.00 52.45           N
ATOM    108  CA  VAL A   8      35.605 -17.546  56.805  1.00 49.13           C
ATOM    109  C   VAL A   8      34.313 -16.823  57.136  1.00 44.80           C
ATOM    110  O   VAL A   8      33.227 -17.218  56.691  1.00 36.92           O
ATOM    111  CB  VAL A   8      36.063 -18.419  57.978  1.00 49.68           C
ATOM    112  CG1 VAL A   8      34.989 -19.433  58.314  1.00 51.23           C
ATOM    113  CG2 VAL A   8      37.407 -19.085  57.655  1.00 57.36           C
ATOM    114  H   VAL A   8      37.333 -16.585  56.975  1.00 62.94           H
ATOM    115  HA  VAL A   8      35.450 -18.129  56.045  1.00 58.95           H
ATOM    116  HB  VAL A   8      36.197 -17.860  58.761  1.00 59.61           H
ATOM    117 HG11 VAL A   8      35.300 -19.986  59.047  1.00 61.47           H
ATOM    118 HG12 VAL A   8      34.184 -18.967  58.586  1.00 61.47           H
ATOM    119 HG13 VAL A   8      34.813 -19.984  57.533  1.00 61.47           H
ATOM    120 HG21 VAL A   8      37.674 -19.633  58.409  1.00 68.83           H
ATOM    121 HG22 VAL A   8      37.285 -19.640  56.870  1.00 68.83           H
ATOM    122 HG23 VAL A   8      38.088 -18.412  57.489  1.00 68.83           H
ATOM    123  N   PHE A   9      34.419 -15.737  57.895  1.00 41.10           N
ATOM    124  CA  PHE A   9      33.266 -15.085  58.473  1.00 41.90           C
ATOM    125  C   PHE A   9      32.855 -13.814  57.733  1.00 40.31           C
ATOM    126  O   PHE A   9      31.871 -13.199  58.131  1.00 28.97           O
ATOM    127  CB  PHE A   9      33.548 -14.797  59.933  1.00 43.01           C
ATOM    128  CG  PHE A   9      33.700 -16.046  60.755  1.00 45.23           C
ATOM    129  CD1 PHE A   9      32.594 -16.857  61.045  1.00 39.17           C
ATOM    130  CD2 PHE A   9      34.949 -16.415  61.233  1.00 46.25           C
ATOM    131  CE1 PHE A   9      32.758 -18.007  61.781  1.00 45.41           C
ATOM    132  CE2 PHE A   9      35.106 -17.557  61.975  1.00 50.67           C
ATOM    133  CZ  PHE A   9      34.021 -18.358  62.246  1.00 41.25           C
ATOM    134  H   PHE A   9      35.163 -15.349  58.093  1.00 49.32           H
ATOM    135  HA  PHE A   9      32.521 -15.709  58.470  1.00 50.28           H
ATOM    136  HB2 PHE A   9      34.369 -14.290  60.008  1.00 51.61           H
ATOM    137  HB3 PHE A   9      32.801 -14.294  60.287  1.00 51.61           H
ATOM    138  HD1 PHE A   9      31.750 -16.641  60.727  1.00 47.00           H
ATOM    139  HD2 PHE A   9      35.689 -15.888  61.051  1.00 55.51           H
ATOM    140  HE1 PHE A   9      32.025 -18.545  61.966  1.00 54.50           H
ATOM    141  HE2 PHE A   9      35.950 -17.785  62.287  1.00 60.80           H
ATOM    142  HZ  PHE A   9      34.131 -19.121  62.753  1.00 49.51           H
ATOM    143  N   ASP A  10      33.577 -13.431  56.664  1.00 38.01           N
ATOM    144  CA  ASP A  10      33.165 -12.382  55.729  1.00 35.32           C
ATOM    145  C   ASP A  10      32.956 -11.073  56.471  1.00 25.41           C
ATOM    146  O   ASP A  10      31.858 -10.548  56.575  1.00 28.03           O
ATOM    147  CB  ASP A  10      31.919 -12.797  54.949  1.00 34.51           C
ATOM    148  CG  ASP A  10      32.154 -14.033  54.095  1.00 41.24           C
ATOM    149  OD1 ASP A  10      32.724 -13.919  53.000  1.00 46.57           O
ATOM    150  OD2 ASP A  10      31.790 -15.125  54.545  1.00 39.87           O1-
ATOM    151  H   ASP A  10      34.338 -13.766  56.449  1.00 45.61           H
ATOM    152  HA  ASP A  10      33.878 -12.241  55.081  1.00 42.38           H
ATOM    153  HB2 ASP A  10      31.209 -12.981  55.578  1.00 41.42           H
ATOM    154  HB3 ASP A  10      31.660 -12.075  54.353  1.00 41.42           H
ATOM    155  N   ILE A  11      34.041 -10.610  57.056  1.00 29.81           N
ATOM    156  CA  ILE A  11      34.074  -9.408  57.869  1.00 29.25           C
ATOM    157  C   ILE A  11      34.601  -8.313  56.982  1.00 29.82           C
ATOM    158  O   ILE A  11      35.741  -8.391  56.503  1.00 34.13           O
ATOM    159  CB  ILE A  11      34.965  -9.583  59.111  1.00 30.73           C
ATOM    160  CG1 ILE A  11      34.526 -10.822  59.924  1.00 31.94           C
ATOM    161  CG2 ILE A  11      34.940  -8.348  59.971  1.00 23.80           C
ATOM    162  CD1 ILE A  11      35.206 -10.947  61.252  1.00 32.02           C
ATOM    163  H   ILE A  11      34.810 -10.996  57.005  1.00 35.77           H
ATOM    164  HA  ILE A  11      33.174  -9.176  58.150  1.00 35.10           H
ATOM    165  HB  ILE A  11      35.876  -9.710  58.798  1.00 36.88           H
ATOM    166 HG12 ILE A  11      33.568 -10.778  60.079  1.00 38.32           H
ATOM    167 HG13 ILE A  11      34.738 -11.627  59.424  1.00 38.32           H
ATOM    168 HG21 ILE A  11      35.565  -8.429  60.709  1.00 28.55           H
ATOM    169 HG22 ILE A  11      35.185  -7.589  59.424  1.00 28.55           H
ATOM    170 HG23 ILE A  11      34.040  -8.231  60.306  1.00 28.55           H
ATOM    171 HD11 ILE A  11      34.892 -11.753  61.689  1.00 38.42           H
ATOM    172 HD12 ILE A  11      36.158 -11.004  61.096  1.00 38.42           H
ATOM    173 HD13 ILE A  11      35.008 -10.176  61.811  1.00 38.42           H
ATOM    174  N   TYR A  12      33.777  -7.297  56.785  1.00 24.42           N
ATOM    175  CA  TYR A  12      34.078  -6.139  55.971  1.00 27.37           C
ATOM    176  C   TYR A  12      33.915  -4.892  56.821  1.00 27.84           C
ATOM    177  O   TYR A  12      33.275  -4.924  57.877  1.00 26.85           O
ATOM    178  CB  TYR A  12      33.155  -6.088  54.779  1.00 26.66           C
ATOM    179  CG  TYR A  12      33.115  -7.339  53.941  1.00 27.23           C
ATOM    180  CD1 TYR A  12      34.027  -7.569  52.939  1.00 35.01           C
ATOM    181  CD2 TYR A  12      32.144  -8.262  54.122  1.00 30.95           C
ATOM    182  CE1 TYR A  12      33.963  -8.706  52.148  1.00 37.31           C
ATOM    183  CE2 TYR A  12      32.077  -9.396  53.357  1.00 34.75           C
ATOM    184  CZ  TYR A  12      32.982  -9.609  52.350  1.00 38.19           C
ATOM    185  OH  TYR A  12      32.913 -10.740  51.567  1.00 44.04           O
ATOM    186  H   TYR A  12      32.998  -7.259  57.138  1.00 29.31           H
ATOM    187  HA  TYR A  12      34.985  -6.182  55.639  1.00 32.85           H
ATOM    188  HB2 TYR A  12      32.252  -5.942  55.093  1.00 31.99           H
ATOM    189  HB3 TYR A  12      33.431  -5.355  54.212  1.00 31.99           H
ATOM    190  HD1 TYR A  12      34.695  -6.946  52.790  1.00 42.01           H
ATOM    191  HD2 TYR A  12      31.521  -8.116  54.791  1.00 37.14           H
ATOM    192  HE1 TYR A  12      34.584  -8.852  51.474  1.00 44.78           H
ATOM    193  HE2 TYR A  12      31.397 -10.013  53.498  1.00 41.70           H
ATOM    194  HH  TYR A  12      32.285 -11.245  51.817  1.00 52.85           H
ATOM    195  N   ALA A  13      34.524  -3.788  56.372  1.00 25.64           N
ATOM    196  CA  ALA A  13      34.372  -2.484  57.000  1.00 21.32           C
ATOM    197  C   ALA A  13      33.713  -1.535  56.018  1.00 23.41           C
ATOM    198  O   ALA A  13      33.997  -1.641  54.815  1.00 22.62           O
ATOM    199  CB  ALA A  13      35.690  -1.912  57.389  1.00 21.96           C
ATOM    200  H   ALA A  13      35.040  -3.777  55.683  1.00 30.77           H
ATOM    201  HA  ALA A  13      33.810  -2.578  57.785  1.00 25.58           H
ATOM    202  HB1 ALA A  13      35.533  -1.053  57.817  1.00 26.35           H
ATOM    203  HB2 ALA A  13      36.121  -2.531  57.992  1.00 26.35           H
ATOM    204  HB3 ALA A  13      36.232  -1.800  56.594  1.00 26.35           H
ATOM    205  N   ILE A  14      32.817  -0.629  56.494  1.00 19.89           N
ATOM    206  CA  ILE A  14      32.267   0.357  55.554  1.00 22.78           C
ATOM    207  C   ILE A  14      32.393   1.652  56.350  1.00 25.68           C
ATOM    208  O   ILE A  14      32.066   1.696  57.547  1.00 28.65           O
ATOM    209  CB  ILE A  14      30.834  -0.013  55.115  1.00 23.21           C
ATOM    210  CG1 ILE A  14      30.315   1.077  54.165  1.00 19.31           C
ATOM    211  CG2 ILE A  14      29.920  -0.250  56.317  1.00 21.09           C
ATOM    212  CD1 ILE A  14      29.151   0.569  53.322  1.00 22.43           C
ATOM    213  H   ILE A  14      32.531  -0.568  57.491  1.00 23.86           H
ATOM    214  HA  ILE A  14      32.916   0.389  54.616  1.00 27.34           H
ATOM    215  HB  ILE A  14      30.921  -0.978  54.549  1.00 27.85           H
ATOM    216 HG12 ILE A  14      30.010   1.977  54.741  1.00 23.18           H
ATOM    217 HG13 ILE A  14      31.133   1.418  53.494  1.00 23.18           H
ATOM    218 HG21 ILE A  14      28.899  -0.480  55.998  1.00 25.31           H
ATOM    219 HG22 ILE A  14      30.269  -1.087  56.928  1.00 25.31           H
ATOM    220 HG23 ILE A  14      29.884   0.638  56.963  1.00 25.31           H
ATOM    221 HD11 ILE A  14      28.810   1.338  52.619  1.00 26.92           H
ATOM    222 HD12 ILE A  14      29.428  -0.312  52.732  1.00 26.92           H
ATOM    223 HD13 ILE A  14      28.296   0.279  53.944  1.00 26.92           H
ATOM    224  N   CYS A  15      33.015   2.689  55.713  1.00 20.40           N
ATOM    225  CA  CYS A  15      33.250   3.959  56.407  1.00 22.08           C
ATOM    226  C   CYS A  15      32.923   5.064  55.392  1.00 18.17           C
ATOM    227  O   CYS A  15      32.875   4.855  54.177  1.00 16.81           O
ATOM    228  CB  CYS A  15      34.685   4.091  56.911  1.00 28.62           C
ATOM    229  SG  CYS A  15      35.822   4.038  55.477  1.00 30.21           S
ATOM    230  H   CYS A  15      33.349   2.623  54.731  1.00 24.48           H
ATOM    231  HA  CYS A  15      32.551   4.041  57.310  1.00 26.50           H
ATOM    232  HB2 CYS A  15      34.820   5.036  57.479  1.00 34.34           H
ATOM    233  HB3 CYS A  15      34.917   3.259  57.615  1.00 34.34           H
ATOM    234  HG  CYS A  15      36.996   4.008  56.140  1.00 36.25           H
ATOM    235  N   ALA A  16      32.712   6.282  55.957  1.00 24.31           N
ATOM    236  CA  ALA A  16      32.667   7.526  55.189  1.00 25.55           C
ATOM    237  C   ALA A  16      33.695   8.429  55.931  1.00 21.05           C
ATOM    238  O   ALA A  16      33.851   8.656  57.113  1.00 31.55           O
ATOM    239  CB  ALA A  16      31.298   8.181  55.145  1.00 24.38           C
ATOM    240  H   ALA A  16      32.447   6.372  56.989  1.00 29.17           H
ATOM    241  HA  ALA A  16      33.008   7.322  54.127  1.00 30.66           H
ATOM    242  HB1 ALA A  16      31.283   9.074  54.519  1.00 29.25           H
ATOM    243  HB2 ALA A  16      30.522   7.490  54.756  1.00 29.25           H
ATOM    244  HB3 ALA A  16      30.920   8.436  56.146  1.00 29.25           H
ATOM    245  N   CYS A  17      34.481   9.042  54.972  1.00 16.96           N
ATOM    246  CA  CYS A  17      35.571  10.013  55.213  1.00 23.64           C
ATOM    247  C   CYS A  17      35.645  11.267  54.335  1.00 23.61           C
ATOM    248  O   CYS A  17      35.723  11.197  53.104  1.00 24.96           O
ATOM    249  CB  CYS A  17      36.927   9.312  55.102  1.00 28.67           C
ATOM    250  SG  CYS A  17      37.056   7.990  56.302  1.00 25.79           S
ATOM    251  H   CYS A  17      34.416   8.853  54.148  1.00 20.35           H
ATOM    252  HA  CYS A  17      35.482  10.313  56.130  1.00 28.37           H
ATOM    253  HB2 CYS A  17      37.050   8.940  54.214  1.00 34.40           H
ATOM    254  HB3 CYS A  17      37.636   9.944  55.302  1.00 34.40           H
ATOM    255  HG  CYS A  17      37.713   7.087  55.877  1.00 30.95           H
ATOM    256  N   CYS A  18      35.761  12.420  54.975  1.00 27.52           N
ATOM    257  CA  CYS A  18      35.928  13.689  54.284  1.00 26.51           C
ATOM    258  C   CYS A  18      37.375  14.171  54.378  1.00 31.65           C
ATOM    259  O   CYS A  18      38.267  13.498  54.926  1.00 30.61           O
ATOM    260  CB  CYS A  18      35.015  14.746  54.876  1.00 26.81           C
ATOM    261  SG  CYS A  18      35.407  15.185  56.635  1.00 30.33           S
ATOM    262  H   CYS A  18      35.750  12.496  55.833  1.00 33.02           H
ATOM    263  HA  CYS A  18      35.699  13.574  53.353  1.00 31.81           H
ATOM    264  HB2 CYS A  18      35.106  15.559  54.363  1.00 32.17           H
ATOM    265  HB3 CYS A  18      34.093  14.433  54.814  1.00 32.17           H
ATOM    266  HG  CYS A  18      36.379  15.886  56.680  1.00 36.40           H
ATOM    267  N   LYS A  19      37.602  15.361  53.839  1.00 32.67           N
ATOM    268  CA  LYS A  19      38.898  16.027  53.940  1.00 35.93           C
ATOM    269  C   LYS A  19      38.984  16.875  55.211  1.00 30.82           C
ATOM    270  O   LYS A  19      37.983  17.414  55.702  1.00 28.13           O
ATOM    271  CB  LYS A  19      39.162  16.893  52.714  1.00 34.47           C
ATOM    272  CG  LYS A  19      39.266  16.094  51.393  1.00 32.60           C
ATOM    273  CD  LYS A  19      39.549  16.989  50.170  1.00 27.31           C
ATOM    274  CE  LYS A  19      38.441  17.994  49.963  1.00 29.59           C
ATOM    275  NZ  LYS A  19      38.425  18.665  48.604  1.00 27.17           N1+
ATOM    276  H   LYS A  19      37.015  15.807  53.390  1.00 39.20           H
ATOM    277  HA  LYS A  19      39.604  15.361  53.973  1.00 43.12           H
ATOM    278  HB2 LYS A  19      38.438  17.533  52.622  1.00 41.37           H
ATOM    279  HB3 LYS A  19      40.007  17.361  52.849  1.00 41.37           H
ATOM    280  HG2 LYS A  19      39.987  15.455  51.473  1.00 39.13           H
ATOM    281  HG3 LYS A  19      38.427  15.638  51.234  1.00 39.13           H
ATOM    282  HD2 LYS A  19      40.363  17.488  50.323  1.00 32.78           H
ATOM    283  HD3 LYS A  19      39.644  16.432  49.381  1.00 32.78           H
ATOM    284  HE2 LYS A  19      37.601  17.512  50.061  1.00 35.51           H
ATOM    285  HE3 LYS A  19      38.504  18.682  50.642  1.00 35.51           H
ATOM    286  HZ1 LYS A  19      37.976  19.434  48.646  1.00 32.60           H
ATOM    287  HZ2 LYS A  19      39.257  18.830  48.337  1.00 32.60           H
ATOM    288  HZ3 LYS A  19      38.032  18.137  48.001  1.00 32.60           H
ATOM    289  N   VAL A  20      40.187  16.998  55.735  1.00 40.29           N
ATOM    290  CA  VAL A  20      40.398  17.506  57.093  1.00 50.56           C
ATOM    291  C   VAL A  20      40.826  18.969  57.026  1.00 54.76           C
ATOM    292  O   VAL A  20      41.578  19.383  56.134  1.00 47.79           O
ATOM    293  CB  VAL A  20      41.439  16.674  57.854  1.00 43.46           C
ATOM    294  CG1 VAL A  20      41.797  17.357  59.180  1.00 52.22           C
ATOM    295  CG2 VAL A  20      40.898  15.308  58.112  1.00 48.65           C
ATOM    296  H   VAL A  20      40.921  16.802  55.322  1.00 48.35           H
ATOM    297  HA  VAL A  20      39.566  17.429  57.599  1.00 60.68           H
ATOM    298  HB  VAL A  20      42.246  16.588  57.322  1.00 52.15           H
ATOM    299 HG11 VAL A  20      42.439  16.804  59.656  1.00 62.66           H
ATOM    300 HG12 VAL A  20      42.195  18.229  59.014  1.00 62.66           H
ATOM    301 HG13 VAL A  20      40.990  17.458  59.712  1.00 62.66           H
ATOM    302 HG21 VAL A  20      41.558  14.816  58.632  1.00 58.38           H
ATOM    303 HG22 VAL A  20      40.070  15.386  58.611  1.00 58.38           H
ATOM    304 HG23 VAL A  20      40.750  14.863  57.264  1.00 58.38           H
ATOM    305  N   GLU A  21      40.350  19.754  57.987  1.00 60.61           N
ATOM    306  CA  GLU A  21      40.682  21.165  58.012  1.00 65.45           C
ATOM    307  C   GLU A  21      42.179  21.315  58.218  1.00 67.87           C
ATOM    308  O   GLU A  21      42.721  21.102  59.312  1.00 66.38           O
ATOM    309  CB  GLU A  21      39.866  21.896  59.072  1.00 65.35           C
ATOM    310  CG  GLU A  21      38.813  22.762  58.394  1.00 67.71           C
ATOM    311  CD  GLU A  21      37.989  23.643  59.344  1.00 71.43           C
ATOM    312  OE1 GLU A  21      38.433  23.896  60.486  1.00 70.06           O
ATOM    313  OE2 GLU A  21      36.886  24.083  58.927  1.00 70.31           O1-
ATOM    314  H   GLU A  21      39.838  19.492  58.634  1.00 72.74           H
ATOM    315  HA  GLU A  21      40.457  21.550  57.153  1.00 78.54           H
ATOM    316  HB2 GLU A  21      39.403  21.246  59.627  1.00 78.42           H
ATOM    317  HB3 GLU A  21      40.449  22.450  59.609  1.00 78.42           H
ATOM    318  HG2 GLU A  21      39.266  23.337  57.761  1.00 81.25           H
ATOM    319  HG3 GLU A  21      38.199  22.172  57.927  1.00 81.25           H
ATOM    320  N   SER A  22      42.854  21.642  57.127  1.00 76.20           N
ATOM    321  CA  SER A  22      44.295  21.740  57.162  1.00 82.78           C
ATOM    322  C   SER A  22      44.691  23.025  57.876  1.00 89.59           C
ATOM    323  O   SER A  22      43.933  24.005  57.959  1.00 88.40           O
ATOM    324  CB  SER A  22      44.916  21.661  55.740  1.00 82.11           C
ATOM    325  OG  SER A  22      45.005  22.894  55.020  1.00 80.77           O
ATOM    326  H   SER A  22      42.498  21.823  56.365  1.00 91.44           H
ATOM    327  HA  SER A  22      44.634  20.992  57.687  1.00 99.33           H
ATOM    328  HB2 SER A  22      45.818  21.320  55.841  1.00 98.53           H
ATOM    329  HB3 SER A  22      44.389  21.039  55.217  1.00 98.53           H
ATOM    330  HG  SER A  22      45.262  22.760  54.232  1.00 96.93           H
ATOM    331  N   LYS A  23      45.851  22.944  58.500  1.00 91.81           N
ATOM    332  CA  LYS A  23      46.637  24.101  58.914  1.00 93.04           C
ATOM    333  C   LYS A  23      47.419  24.598  57.699  1.00 96.74           C
ATOM    334  O   LYS A  23      48.647  24.477  57.624  1.00 96.19           O
ATOM    335  CB  LYS A  23      47.584  23.715  60.037  1.00 91.93           C
ATOM    336  CG  LYS A  23      48.126  22.242  59.947  1.00 90.12           C
ATOM    337  CD  LYS A  23      48.273  21.575  61.289  1.00 92.82           C
ATOM    338  CE  LYS A  23      47.003  21.655  62.146  1.00 92.89           C
ATOM    339  NZ  LYS A  23      47.282  21.246  63.535  1.00 90.48           N1+
ATOM    340  H   LYS A  23      46.184  22.187  58.672  1.00110.17           H
ATOM    341  HA  LYS A  23      46.042  24.806  59.223  1.00111.65           H
ATOM    342  HB2 LYS A  23      48.361  24.291  59.969  1.00110.32           H
ATOM    343  HB3 LYS A  23      47.138  23.885  60.874  1.00110.32           H
ATOM    344  HG2 LYS A  23      47.557  21.653  59.442  1.00108.14           H
ATOM    345  HG3 LYS A  23      48.999  22.252  59.522  1.00108.14           H
ATOM    346  HD2 LYS A  23      48.446  20.635  61.125  1.00111.39           H
ATOM    347  HD3 LYS A  23      49.014  21.973  61.773  1.00111.39           H
ATOM    348  HE2 LYS A  23      46.671  22.562  62.205  1.00111.46           H
ATOM    349  HE3 LYS A  23      46.322  21.073  61.776  1.00111.46           H
ATOM    350  HZ1 LYS A  23      46.568  21.406  64.040  1.00108.58           H
ATOM    351  HZ2 LYS A  23      47.479  20.379  63.565  1.00108.58           H
ATOM    352  HZ3 LYS A  23      47.971  21.717  63.845  1.00108.58           H
ATOM    353  N   ASN A  24      46.676  25.139  56.716  1.00 96.12           N
ATOM    354  CA  ASN A  24      47.297  25.545  55.453  1.00 98.51           C
ATOM    355  C   ASN A  24      48.533  26.410  55.740  1.00102.57           C
ATOM    356  O   ASN A  24      48.433  27.603  56.082  1.00101.45           O
ATOM    357  CB  ASN A  24      46.298  26.259  54.500  1.00 96.26           C
ATOM    358  CG  ASN A  24      45.744  27.604  55.036  1.00 97.25           C
ATOM    359  OD1 ASN A  24      45.669  27.840  56.250  1.00 98.19           O
ATOM    360  ND2 ASN A  24      45.315  28.469  54.107  1.00 94.76           N
ATOM    361  H   ASN A  24      45.820  25.275  56.752  1.00115.34           H
ATOM    362  HA  ASN A  24      47.589  24.729  55.010  1.00118.21           H
ATOM    363  HB2 ASN A  24      46.791  26.459  53.693  1.00115.51           H
ATOM    364  HB3 ASN A  24      45.550  25.678  54.305  1.00115.51           H
ATOM    365 HD21 ASN A  24      45.067  29.268  54.333  1.00113.71           H
ATOM    366 HD22 ASN A  24      45.285  28.229  53.274  1.00113.71           H
ATOM    367  N   GLU A  25      49.715  25.788  55.607  1.00100.19           N
ATOM    368  CA  GLU A  25      50.965  26.335  56.133  1.00100.19           C
ATOM    369  C   GLU A  25      51.559  27.446  55.255  1.00100.86           C
ATOM    370  O   GLU A  25      52.605  28.004  55.624  1.00 97.72           O
ATOM    371  CB  GLU A  25      51.984  25.189  56.306  1.00 97.56           C
ATOM    372  CG  GLU A  25      51.908  24.399  57.629  1.00 95.21           C
ATOM    373  CD  GLU A  25      52.947  23.262  57.668  1.00 99.43           C
ATOM    374  OE1 GLU A  25      53.751  23.153  56.703  1.00 99.04           O
ATOM    375  OE2 GLU A  25      52.962  22.475  58.648  1.00 98.04           O1-
ATOM    376  H   GLU A  25      49.817  25.034  55.190  1.00120.23           H
ATOM    377  HA  GLU A  25      50.799  26.704  57.020  1.00120.22           H
ATOM    378  HB2 GLU A  25      51.831  24.541  55.597  1.00117.07           H
ATOM    379  HB3 GLU A  25      52.878  25.552  56.234  1.00117.07           H
ATOM    380  HG2 GLU A  25      52.070  25.002  58.372  1.00114.25           H
ATOM    381  HG3 GLU A  25      51.028  23.997  57.721  1.00114.25           H
ATOM    382  N   GLY A  26      50.907  27.792  54.127  1.00100.09           N
ATOM    383  CA  GLY A  26      51.443  28.714  53.130  1.00 96.57           C
ATOM    384  C   GLY A  26      51.772  28.047  51.797  1.00 96.98           C
ATOM    385  O   GLY A  26      52.749  28.415  51.139  1.00 93.27           O
ATOM    386  H   GLY A  26      50.119  27.504  53.914  1.00120.11           H
ATOM    387  HA2 GLY A  26      50.796  29.422  52.975  1.00115.89           H
ATOM    388  HA3 GLY A  26      52.255  29.118  53.477  1.00115.89           H
ATOM    389  N   LYS A  27      50.932  27.064  51.374  1.00 97.85           N
ATOM    390  CA  LYS A  27      51.167  26.176  50.217  1.00 95.82           C
ATOM    391  C   LYS A  27      49.805  25.737  49.658  1.00 94.16           C
ATOM    392  O   LYS A  27      49.311  24.653  49.947  1.00 95.11           O
ATOM    393  CB  LYS A  27      51.987  24.935  50.609  1.00 95.07           C
ATOM    394  CG  LYS A  27      51.448  24.181  51.889  1.00 95.88           C
ATOM    395  CD  LYS A  27      50.581  22.915  51.646  1.00 93.88           C
ATOM    396  CE  LYS A  27      49.739  22.562  52.880  1.00 94.33           C
ATOM    397  NZ  LYS A  27      49.927  21.131  53.215  1.00 96.14           N1+
ATOM    398  H   LYS A  27      50.177  26.888  51.760  1.00117.42           H
ATOM    399  HA  LYS A  27      51.663  26.653  49.528  1.00114.98           H
ATOM    400  HB2 LYS A  27      51.966  24.314  49.865  1.00114.09           H
ATOM    401  HB3 LYS A  27      52.907  25.198  50.780  1.00114.09           H
ATOM    402  HG2 LYS A  27      52.205  23.906  52.428  1.00115.05           H
ATOM    403  HG3 LYS A  27      50.891  24.789  52.396  1.00115.05           H
ATOM    404  HD2 LYS A  27      49.958  23.024  50.923  1.00112.66           H
ATOM    405  HD3 LYS A  27      51.164  22.167  51.443  1.00112.66           H
ATOM    406  HE2 LYS A  27      50.030  23.093  53.636  1.00113.19           H
ATOM    407  HE3 LYS A  27      48.797  22.709  52.699  1.00113.19           H
ATOM    408  HZ1 LYS A  27      49.492  20.919  53.960  1.00115.37           H
ATOM    409  HZ2 LYS A  27      49.631  20.619  52.547  1.00115.37           H
ATOM    410  HZ3 LYS A  27      50.795  20.967  53.329  1.00115.37           H
ATOM    411  N   LYS A  28      49.177  26.555  48.809  1.00 90.73           N
ATOM    412  CA  LYS A  28      48.094  25.953  48.013  1.00 89.09           C
ATOM    413  C   LYS A  28      48.661  25.437  46.701  1.00 87.28           C
ATOM    414  O   LYS A  28      48.183  25.633  45.585  1.00 85.77           O
ATOM    415  CB  LYS A  28      46.901  26.896  47.863  1.00 88.06           C
ATOM    416  CG  LYS A  28      45.863  26.704  49.042  1.00 87.17           C
ATOM    417  CD  LYS A  28      46.294  25.593  50.077  1.00 87.55           C
ATOM    418  CE  LYS A  28      45.655  25.653  51.416  1.00 89.88           C
ATOM    419  NZ  LYS A  28      46.082  24.450  52.239  1.00 88.98           N1+
ATOM    420  H   LYS A  28      49.326  27.396  48.675  1.00108.88           H
ATOM    421  HA  LYS A  28      47.801  25.123  48.403  1.00106.91           H
ATOM    422  HB2 LYS A  28      47.199  27.823  47.877  1.00105.67           H
ATOM    423  HB3 LYS A  28      46.443  26.708  47.029  1.00105.67           H
ATOM    424  HG2 LYS A  28      45.763  27.543  49.521  1.00104.61           H
ATOM    425  HG3 LYS A  28      45.017  26.433  48.665  1.00104.61           H
ATOM    426  HD2 LYS A  28      46.128  24.709  49.715  1.00105.07           H
ATOM    427  HD3 LYS A  28      47.231  25.702  50.297  1.00105.07           H
ATOM    428  HE2 LYS A  28      45.996  26.457  51.838  1.00107.86           H
ATOM    429  HE3 LYS A  28      44.689  25.688  51.339  1.00107.86           H
ATOM    430  HZ1 LYS A  28      45.474  24.293  52.871  1.00106.78           H
ATOM    431  HZ2 LYS A  28      46.141  23.730  51.719  1.00106.78           H
ATOM    432  HZ3 LYS A  28      46.874  24.587  52.625  1.00106.78           H
ATOM    433  N   ASN A  29      49.745  24.703  46.968  1.00 86.61           N
ATOM    434  CA  ASN A  29      50.397  23.685  46.170  1.00 85.06           C
ATOM    435  C   ASN A  29      50.403  22.390  46.991  1.00 82.08           C
ATOM    436  O   ASN A  29      51.440  21.768  47.268  1.00 77.46           O
ATOM    437  CB  ASN A  29      51.793  24.157  45.787  1.00 82.25           C
ATOM    438  CG  ASN A  29      51.804  24.892  44.464  1.00 80.62           C
ATOM    439  OD1 ASN A  29      50.928  24.709  43.611  1.00 76.43           O
ATOM    440  ND2 ASN A  29      52.804  25.735  44.288  1.00 85.51           N
ATOM    441  H   ASN A  29      50.140  24.737  47.723  1.00103.93           H
ATOM    442  HA  ASN A  29      49.873  23.539  45.360  1.00102.07           H
ATOM    443  HB2 ASN A  29      52.089  24.783  46.471  1.00 98.69           H
ATOM    444  HB3 ASN A  29      52.409  23.407  45.745  1.00 98.69           H
ATOM    445 HD21 ASN A  29      52.846  26.202  43.567  1.00102.61           H
ATOM    446 HD22 ASN A  29      53.411  25.805  44.900  1.00102.61           H
ATOM    447  N   GLU A  30      49.189  22.034  47.427  1.00 74.01           N
ATOM    448  CA  GLU A  30      48.954  20.917  48.323  1.00 67.42           C
ATOM    449  C   GLU A  30      49.246  19.608  47.611  1.00 59.10           C
ATOM    450  O   GLU A  30      49.119  19.486  46.387  1.00 56.65           O
ATOM    451  CB  GLU A  30      47.501  20.960  48.825  1.00 67.73           C
ATOM    452  CG  GLU A  30      47.161  20.109  50.047  1.00 63.26           C
ATOM    453  CD  GLU A  30      45.696  20.249  50.414  1.00 60.69           C
ATOM    454  OE1 GLU A  30      45.121  21.358  50.211  1.00 61.85           O
ATOM    455  OE2 GLU A  30      45.125  19.256  50.894  1.00 56.63           O1-
ATOM    456  H   GLU A  30      48.462  22.442  47.214  1.00 88.81           H
ATOM    457  HA  GLU A  30      49.536  20.985  49.097  1.00 80.91           H
ATOM    458  HB2 GLU A  30      47.291  21.879  49.061  1.00 81.28           H
ATOM    459  HB3 GLU A  30      46.917  20.676  48.105  1.00 81.28           H
ATOM    460  HG2 GLU A  30      47.332  19.174  49.858  1.00 75.92           H
ATOM    461  HG3 GLU A  30      47.686  20.394  50.811  1.00 75.92           H
ATOM    462  N   VAL A  31      49.709  18.660  48.383  1.00 54.32           N
ATOM    463  CA  VAL A  31      49.885  17.291  47.938  1.00 55.05           C
ATOM    464  C   VAL A  31      48.611  16.539  48.284  1.00 49.39           C
ATOM    465  O   VAL A  31      47.947  16.833  49.280  1.00 53.18           O
ATOM    466  CB  VAL A  31      51.134  16.677  48.604  1.00 52.56           C
ATOM    467  CG1 VAL A  31      51.401  15.259  48.107  1.00 49.05           C
ATOM    468  CG2 VAL A  31      52.305  17.579  48.359  1.00 50.55           C
ATOM    469  H   VAL A  31      49.952  18.793  49.199  1.00 65.19           H
ATOM    470  HA  VAL A  31      50.006  17.281  46.970  1.00 66.06           H
ATOM    471  HB  VAL A  31      50.996  16.626  49.564  1.00 63.07           H
ATOM    472 HG11 VAL A  31      52.192  14.911  48.545  1.00 58.86           H
ATOM    473 HG12 VAL A  31      50.639  14.696  48.312  1.00 58.86           H
ATOM    474 HG13 VAL A  31      51.538  15.283  47.148  1.00 58.86           H
ATOM    475 HG21 VAL A  31      53.086  17.190  48.783  1.00 60.66           H
ATOM    476 HG22 VAL A  31      52.444  17.653  47.403  1.00 60.66           H
ATOM    477 HG23 VAL A  31      52.130  18.455  48.734  1.00 60.66           H
ATOM    478  N   PHE A  32      48.243  15.580  47.454  1.00 42.32           N
ATOM    479  CA  PHE A  32      47.082  14.769  47.734  1.00 40.04           C
ATOM    480  C   PHE A  32      47.460  13.303  47.599  1.00 41.58           C
ATOM    481  O   PHE A  32      48.360  12.950  46.832  1.00 37.97           O
ATOM    482  CB  PHE A  32      45.934  15.086  46.801  1.00 37.14           C
ATOM    483  CG  PHE A  32      45.417  16.476  46.896  1.00 39.06           C
ATOM    484  CD1 PHE A  32      44.545  16.843  47.925  1.00 41.92           C
ATOM    485  CD2 PHE A  32      45.717  17.418  45.895  1.00 35.54           C
ATOM    486  CE1 PHE A  32      44.012  18.136  47.962  1.00 39.10           C
ATOM    487  CE2 PHE A  32      45.186  18.687  45.931  1.00 32.84           C
ATOM    488  CZ  PHE A  32      44.338  19.061  46.960  1.00 34.95           C
ATOM    489  H   PHE A  32      48.657  15.368  46.725  1.00 50.78           H
ATOM    490  HA  PHE A  32      46.785  14.926  48.640  1.00 48.05           H
ATOM    491  HB2 PHE A  32      46.234  14.957  45.888  1.00 44.57           H
ATOM    492  HB3 PHE A  32      45.199  14.484  46.992  1.00 44.57           H
ATOM    493  HD1 PHE A  32      44.323  16.224  48.583  1.00 50.30           H
ATOM    494  HD2 PHE A  32      46.274  17.187  45.190  1.00 42.65           H
ATOM    495  HE1 PHE A  32      43.445  18.386  48.651  1.00 46.92           H
ATOM    496  HE2 PHE A  32      45.407  19.298  45.274  1.00 39.40           H
ATOM    497  HZ  PHE A  32      43.998  19.920  46.987  1.00 41.93           H
ATOM    498  N   ASN A  33      46.763  12.466  48.364  1.00 42.64           N
ATOM    499  CA  ASN A  33      46.872  11.012  48.311  1.00 44.13           C
ATOM    500  C   ASN A  33      45.603  10.445  48.950  1.00 40.60           C
ATOM    501  O   ASN A  33      44.670  11.187  49.270  1.00 40.51           O
ATOM    502  CB  ASN A  33      48.143  10.528  48.994  1.00 41.94           C
ATOM    503  CG  ASN A  33      48.361  11.186  50.316  1.00 45.35           C
ATOM    504  OD1 ASN A  33      47.461  11.286  51.149  1.00 42.61           O
ATOM    505  ND2 ASN A  33      49.557  11.662  50.515  1.00 47.98           N
ATOM    506  H   ASN A  33      46.179  12.729  48.945  1.00 51.16           H
ATOM    507  HA  ASN A  33      46.922  10.724  47.393  1.00 52.96           H
ATOM    508  HB2 ASN A  33      48.067   9.580  49.166  1.00 50.33           H
ATOM    509  HB3 ASN A  33      48.917  10.700  48.435  1.00 50.33           H
ATOM    510 HD21 ASN A  33      49.714  12.091  51.241  1.00 57.57           H
ATOM    511 HD22 ASN A  33      50.170  11.551  49.920  1.00 57.57           H
ATOM    512  N   ASN A  34      45.531   9.122  49.074  1.00 43.59           N
ATOM    513  CA  ASN A  34      44.303   8.515  49.601  1.00 47.87           C
ATOM    514  C   ASN A  34      44.049   8.959  51.044  1.00 46.83           C
ATOM    515  O   ASN A  34      42.884   9.109  51.468  1.00 36.70           O
ATOM    516  CB  ASN A  34      44.391   6.980  49.494  1.00 46.42           C
ATOM    517  CG  ASN A  34      44.579   6.476  48.018  1.00 47.18           C
ATOM    518  OD1 ASN A  34      44.044   7.045  47.072  1.00 38.85           O
ATOM    519  ND2 ASN A  34      45.337   5.394  47.852  1.00 51.51           N
ATOM    520  H   ASN A  34      46.150   8.562  48.859  1.00 52.31           H
ATOM    521  HA  ASN A  34      43.553   8.804  49.057  1.00 57.44           H
ATOM    522  HB2 ASN A  34      45.150   6.673  50.017  1.00 55.70           H
ATOM    523  HB3 ASN A  34      43.571   6.595  49.851  1.00 55.70           H
ATOM    524 HD21 ASN A  34      45.404   5.032  47.067  1.00 61.82           H
ATOM    525 HD22 ASN A  34      45.767   5.063  48.526  1.00 61.82           H
ATOM    526  N   TYR A  35      45.137   9.209  51.795  1.00 45.00           N
ATOM    527  CA  TYR A  35      45.067   9.698  53.162  1.00 38.47           C
ATOM    528  C   TYR A  35      44.535  11.122  53.265  1.00 38.84           C
ATOM    529  O   TYR A  35      44.261  11.577  54.376  1.00 43.95           O
ATOM    530  CB  TYR A  35      46.443   9.617  53.817  1.00 41.76           C
ATOM    531  CG  TYR A  35      46.395   9.767  55.323  1.00 49.35           C
ATOM    532  CD1 TYR A  35      45.771   8.816  56.109  1.00 50.47           C
ATOM    533  CD2 TYR A  35      46.956  10.859  55.953  1.00 49.83           C
ATOM    534  CE1 TYR A  35      45.713   8.951  57.473  1.00 49.58           C
ATOM    535  CE2 TYR A  35      46.917  10.994  57.304  1.00 51.09           C
ATOM    536  CZ  TYR A  35      46.299  10.045  58.071  1.00 52.60           C
ATOM    537  OH  TYR A  35      46.254  10.204  59.447  1.00 57.49           O
ATOM    538  H   TYR A  35      45.949   9.088  51.522  1.00 54.00           H
ATOM    539  HA  TYR A  35      44.472   9.118  53.657  1.00 46.17           H
ATOM    540  HB2 TYR A  35      46.845   8.753  53.618  1.00 50.11           H
ATOM    541  HB3 TYR A  35      46.989  10.332  53.468  1.00 50.11           H
ATOM    542  HD1 TYR A  35      45.380   8.076  55.707  1.00 60.56           H
ATOM    543  HD2 TYR A  35      47.383  11.515  55.454  1.00 59.80           H
ATOM    544  HE1 TYR A  35      45.298   8.305  57.992  1.00 59.49           H
ATOM    545  HE2 TYR A  35      47.300  11.732  57.710  1.00 61.31           H
ATOM    546  HH  TYR A  35      46.523  10.970  59.670  1.00 68.98           H
ATOM    547  N   THR A  36      44.400  11.843  52.155  1.00 34.33           N
ATOM    548  CA  THR A  36      43.606  13.058  52.124  1.00 29.28           C
ATOM    549  C   THR A  36      42.201  12.867  52.695  1.00 30.00           C
ATOM    550  O   THR A  36      41.643  13.788  53.315  1.00 28.06           O
ATOM    551  CB  THR A  36      43.503  13.521  50.682  1.00 36.39           C
ATOM    552  OG1 THR A  36      44.796  13.907  50.247  1.00 35.31           O
ATOM    553  CG2 THR A  36      42.507  14.688  50.530  1.00 26.75           C
ATOM    554  H   THR A  36      44.771  11.666  51.399  1.00 41.19           H
ATOM    555  HA  THR A  36      44.064  13.747  52.630  1.00 35.14           H
ATOM    556  HB  THR A  36      43.178  12.794  50.125  1.00 43.67           H
ATOM    557  HG1 THR A  36      44.746  14.235  49.480  1.00 42.37           H
ATOM    558 HG21 THR A  36      42.553  15.056  49.631  1.00 32.10           H
ATOM    559 HG22 THR A  36      41.599  14.394  50.701  1.00 32.10           H
ATOM    560 HG23 THR A  36      42.752  15.378  51.162  1.00 32.10           H
ATOM    561  N   PHE A  37      41.617  11.702  52.490  1.00 30.05           N
ATOM    562  CA  PHE A  37      40.247  11.415  52.915  1.00 30.03           C
ATOM    563  C   PHE A  37      40.373  10.575  54.171  1.00 27.55           C
ATOM    564  O   PHE A  37      40.630   9.376  54.094  1.00 25.75           O
ATOM    565  CB  PHE A  37      39.483  10.685  51.816  1.00 30.53           C
ATOM    566  CG  PHE A  37      39.395  11.476  50.511  1.00 25.17           C
ATOM    567  CD1 PHE A  37      38.364  12.360  50.311  1.00 27.08           C
ATOM    568  CD2 PHE A  37      40.358  11.322  49.489  1.00 25.06           C
ATOM    569  CE1 PHE A  37      38.283  13.072  49.140  1.00 27.32           C
ATOM    570  CE2 PHE A  37      40.280  12.044  48.364  1.00 23.40           C
ATOM    571  CZ  PHE A  37      39.235  12.927  48.182  1.00 20.30           C
ATOM    572  H   PHE A  37      42.005  11.030  52.112  1.00 36.06           H
ATOM    573  HA  PHE A  37      39.780  12.239  53.121  1.00 36.03           H
ATOM    574  HB2 PHE A  37      39.918   9.840  51.630  1.00 36.64           H
ATOM    575  HB3 PHE A  37      38.582  10.524  52.131  1.00 36.64           H
ATOM    576  HD1 PHE A  37      37.711  12.485  50.957  1.00 32.50           H
ATOM    577  HD2 PHE A  37      41.072  10.742  49.587  1.00 30.07           H
ATOM    578  HE1 PHE A  37      37.592  13.671  49.016  1.00 32.78           H
ATOM    579  HE2 PHE A  37      40.915  11.931  47.703  1.00 28.08           H
ATOM    580  HZ  PHE A  37      39.162  13.416  47.404  1.00 24.36           H
ATOM    581  N   ARG A  38      40.269  11.229  55.330  1.00 27.73           N
ATOM    582  CA  ARG A  38      40.442  10.549  56.591  1.00 30.19           C
ATOM    583  C   ARG A  38      39.553  11.075  57.709  1.00 33.14           C
ATOM    584  O   ARG A  38      39.639  10.539  58.810  1.00 32.83           O
ATOM    585  CB  ARG A  38      41.899  10.642  57.059  1.00 33.06           C
ATOM    586  CG  ARG A  38      42.391  12.077  57.316  1.00 34.76           C
ATOM    587  CD  ARG A  38      43.828  12.084  57.864  1.00 38.01           C
ATOM    588  NE  ARG A  38      44.323  13.424  58.118  1.00 42.26           N
ATOM    589  CZ  ARG A  38      44.666  14.274  57.157  1.00 40.60           C
ATOM    590  NH1 ARG A  38      44.549  13.911  55.901  1.00 40.24           N
ATOM    591  NH2 ARG A  38      45.123  15.487  57.447  1.00 41.72           N1+
ATOM    592  H   ARG A  38      40.106  12.074  55.407  1.00 33.27           H
ATOM    593  HA  ARG A  38      40.256   9.609  56.462  1.00 36.22           H
ATOM    594  HB2 ARG A  38      41.941  10.185  57.906  1.00 39.67           H
ATOM    595  HB3 ARG A  38      42.488  10.198  56.429  1.00 39.67           H
ATOM    596  HG2 ARG A  38      42.381  12.572  56.480  1.00 41.71           H
ATOM    597  HG3 ARG A  38      41.814  12.513  57.961  1.00 41.71           H
ATOM    598  HD2 ARG A  38      43.862  11.596  58.700  1.00 45.61           H
ATOM    599  HD3 ARG A  38      44.404  11.673  57.208  1.00 45.61           H
ATOM    600  HE  ARG A  38      44.339  13.706  58.932  1.00 50.72           H
ATOM    601 HH11 ARG A  38      44.255  13.124  55.705  1.00 48.29           H
ATOM    602 HH12 ARG A  38      44.771  14.465  55.278  1.00 48.29           H
ATOM    603 HH21 ARG A  38      45.199  15.740  58.270  1.00 50.06           H
ATOM    604 HH22 ARG A  38      45.336  16.028  56.813  1.00 50.06           H
ATOM    605  N   GLY A  39      38.749  12.108  57.488  1.00 24.72           N
ATOM    606  CA  GLY A  39      37.907  12.633  58.538  1.00 33.95           C
ATOM    607  C   GLY A  39      36.702  11.755  58.826  1.00 30.08           C
ATOM    608  O   GLY A  39      35.858  11.641  57.959  1.00 35.50           O
ATOM    609  H   GLY A  39      38.679  12.530  56.742  1.00 29.66           H
ATOM    610  HA2 GLY A  39      38.426  12.754  59.346  1.00 40.74           H
ATOM    611  HA3 GLY A  39      37.568  13.501  58.261  1.00 40.74           H
ATOM    612  N   LEU A  40      36.587  11.135  60.007  1.00 33.25           N
ATOM    613  CA  LEU A  40      35.438  10.294  60.317  1.00 30.99           C
ATOM    614  C   LEU A  40      34.384  11.017  61.118  1.00 33.13           C
ATOM    615  O   LEU A  40      33.210  10.785  60.912  1.00 33.01           O
ATOM    616  CB  LEU A  40      35.829   9.056  61.113  1.00 34.07           C
ATOM    617  CG  LEU A  40      36.329   7.784  60.476  1.00 37.96           C
ATOM    618  CD1 LEU A  40      36.785   6.791  61.578  1.00 35.44           C
ATOM    619  CD2 LEU A  40      35.275   7.203  59.637  1.00 33.09           C
ATOM    620  H   LEU A  40      37.159  11.200  60.655  1.00 39.89           H
ATOM    621  HA  LEU A  40      35.035   9.990  59.490  1.00 37.19           H
ATOM    622  HB2 LEU A  40      36.515   9.316  61.744  1.00 40.89           H
ATOM    623  HB3 LEU A  40      35.032   8.796  61.599  1.00 40.89           H
ATOM    624  HG  LEU A  40      37.095   7.993  59.921  1.00 45.55           H
ATOM    625 HD11 LEU A  40      37.127   5.980  61.168  1.00 42.53           H
ATOM    626 HD12 LEU A  40      37.491   7.215  62.083  1.00 42.53           H
ATOM    627 HD13 LEU A  40      36.032   6.584  62.154  1.00 42.53           H
ATOM    628 HD21 LEU A  40      35.612   6.399  59.207  1.00 39.70           H
ATOM    629 HD22 LEU A  40      34.526   6.987  60.205  1.00 39.70           H
ATOM    630 HD23 LEU A  40      35.018   7.859  58.977  1.00 39.70           H
ATOM    631  N   GLY A  41      34.765  11.876  62.049  1.00 34.45           N
ATOM    632  CA  GLY A  41      33.775  12.408  62.962  1.00 36.14           C
ATOM    633  C   GLY A  41      34.191  13.735  63.538  1.00 34.44           C
ATOM    634  O   GLY A  41      35.361  14.108  63.493  1.00 35.92           O
ATOM    635  H   GLY A  41      35.570  12.164  62.172  1.00 41.34           H
ATOM    636  HA2 GLY A  41      32.938  12.533  62.495  1.00 43.37           H
ATOM    637  HA3 GLY A  41      33.629  11.787  63.692  1.00 43.37           H
ATOM    638  N   ASN A  42      33.200  14.455  64.076  1.00 34.86           N
ATOM    639  CA  ASN A  42      33.446  15.680  64.816  1.00 35.91           C
ATOM    640  C   ASN A  42      32.455  15.783  65.964  1.00 35.39           C
ATOM    641  O   ASN A  42      31.249  15.865  65.737  1.00 36.50           O
ATOM    642  CB  ASN A  42      33.329  16.905  63.898  1.00 37.69           C
ATOM    643  CG  ASN A  42      33.818  18.189  64.539  1.00 35.50           C
ATOM    644  OD1 ASN A  42      33.153  19.209  64.465  1.00 38.32           O
ATOM    645  ND2 ASN A  42      35.006  18.146  65.139  1.00 38.61           N
ATOM    646  H   ASN A  42      32.365  14.264  64.004  1.00 41.83           H
ATOM    647  HA  ASN A  42      34.340  15.645  65.183  1.00 43.10           H
ATOM    648  HB2 ASN A  42      33.865  16.736  63.113  1.00 45.23           H
ATOM    649  HB3 ASN A  42      32.397  17.039  63.665  1.00 45.23           H
ATOM    650 HD21 ASN A  42      35.284  18.824  65.594  1.00 46.33           H
ATOM    651 HD22 ASN A  42      35.493  17.441  65.069  1.00 46.33           H
ATOM    652  N   LYS A  43      32.971  15.796  67.192  1.00 39.14           N
ATOM    653  CA  LYS A  43      32.156  16.042  68.368  1.00 38.17           C
ATOM    654  C   LYS A  43      30.995  15.061  68.402  1.00 36.28           C
ATOM    655  O   LYS A  43      29.827  15.432  68.543  1.00 33.69           O
ATOM    656  CB  LYS A  43      31.652  17.498  68.408  1.00 41.57           C
ATOM    657  CG  LYS A  43      32.740  18.580  68.564  1.00 40.73           C
ATOM    658  CD  LYS A  43      32.148  19.965  68.247  1.00 44.30           C
ATOM    659  CE  LYS A  43      33.059  21.125  68.659  1.00 53.44           C
ATOM    660  NZ  LYS A  43      34.350  21.240  67.876  1.00 57.80           N1+
ATOM    661  H   LYS A  43      33.803  15.675  67.370  1.00 46.97           H
ATOM    662  HA  LYS A  43      32.714  15.889  69.153  1.00 45.80           H
ATOM    663  HB2 LYS A  43      31.184  17.686  67.578  1.00 49.88           H
ATOM    664  HB3 LYS A  43      31.041  17.600  69.151  1.00 49.88           H
ATOM    665  HG2 LYS A  43      33.084  18.581  69.469  1.00 48.87           H
ATOM    666  HG3 LYS A  43      33.450  18.402  67.930  1.00 48.87           H
ATOM    667  HD2 LYS A  43      31.975  20.037  67.294  1.00 53.17           H
ATOM    668  HD3 LYS A  43      31.314  20.053  68.736  1.00 53.17           H
ATOM    669  HE2 LYS A  43      32.568  21.962  68.555  1.00 64.13           H
ATOM    670  HE3 LYS A  43      33.294  21.006  69.595  1.00 64.13           H
ATOM    671  HZ1 LYS A  43      34.878  21.856  68.248  1.00 69.36           H
ATOM    672  HZ2 LYS A  43      34.773  20.456  67.871  1.00 69.36           H
ATOM    673  HZ3 LYS A  43      34.176  21.478  67.035  1.00 69.36           H
ATOM    674  N   GLY A  44      31.323  13.789  68.220  1.00 38.42           N
ATOM    675  CA  GLY A  44      30.330  12.728  68.293  1.00 39.41           C
ATOM    676  C   GLY A  44      29.437  12.489  67.068  1.00 40.90           C
ATOM    677  O   GLY A  44      28.699  11.485  67.064  1.00 34.39           O
ATOM    678  H   GLY A  44      32.124  13.511  68.071  1.00 46.10           H
ATOM    679  HA2 GLY A  44      30.777  11.890  68.518  1.00 47.29           H
ATOM    680  HA3 GLY A  44      29.741  12.949  69.028  1.00 47.29           H
ATOM    681  N   VAL A  45      29.482  13.323  66.011  1.00 34.14           N
ATOM    682  CA  VAL A  45      28.577  13.131  64.870  1.00 36.56           C
ATOM    683  C   VAL A  45      29.313  13.131  63.528  1.00 34.93           C
ATOM    684  O   VAL A  45      30.531  13.333  63.486  1.00 31.69           O
ATOM    685  CB  VAL A  45      27.494  14.185  64.865  1.00 41.03           C
ATOM    686  CG1 VAL A  45      26.617  13.874  66.026  1.00 36.40           C
ATOM    687  CG2 VAL A  45      28.150  15.589  64.917  1.00 41.14           C
ATOM    688  H   VAL A  45      29.989  14.020  65.948  1.00 40.96           H
ATOM    689  HA  VAL A  45      28.138  12.272  64.980  1.00 43.87           H
ATOM    690  HB  VAL A  45      26.982  14.108  64.045  1.00 49.24           H
ATOM    691 HG11 VAL A  45      25.869  14.488  66.031  1.00 43.68           H
ATOM    692 HG12 VAL A  45      26.308  12.957  65.946  1.00 43.68           H
ATOM    693 HG13 VAL A  45      27.140  13.962  66.840  1.00 43.68           H
ATOM    694 HG21 VAL A  45      27.452  16.263  64.881  1.00 49.37           H
ATOM    695 HG22 VAL A  45      28.669  15.683  65.736  1.00 49.37           H
ATOM    696 HG23 VAL A  45      28.736  15.682  64.148  1.00 49.37           H
ATOM    697  N   LEU A  46      28.543  12.926  62.396  1.00 31.60           N
ATOM    698  CA  LEU A  46      29.211  13.068  61.102  1.00 30.69           C
ATOM    699  C   LEU A  46      29.611  14.555  60.987  1.00 30.45           C
ATOM    700  O   LEU A  46      28.924  15.541  61.241  1.00 33.33           O
ATOM    701  CB  LEU A  46      28.344  12.622  59.928  1.00 28.90           C
ATOM    702  CG  LEU A  46      27.884  11.153  60.115  1.00 26.38           C
ATOM    703  CD1 LEU A  46      26.994  10.751  58.941  1.00 30.24           C
ATOM    704  CD2 LEU A  46      29.066  10.204  60.268  1.00 27.91           C
ATOM    705  H   LEU A  46      27.522  12.982  62.401  1.00 37.92           H
ATOM    706  HA  LEU A  46      30.134  12.407  61.136  1.00 36.83           H
ATOM    707  HB2 LEU A  46      27.451  13.267  59.823  1.00 34.68           H
ATOM    708  HB3 LEU A  46      28.919  12.712  58.986  1.00 34.68           H
ATOM    709  HG  LEU A  46      27.270  11.087  61.049  1.00 31.66           H
ATOM    710 HD11 LEU A  46      26.642   9.715  59.063  1.00 36.28           H
ATOM    711 HD12 LEU A  46      26.115  11.398  58.865  1.00 36.28           H
ATOM    712 HD13 LEU A  46      27.538  10.775  57.989  1.00 36.28           H
ATOM    713 HD21 LEU A  46      28.725   9.167  60.396  1.00 33.49           H
ATOM    714 HD22 LEU A  46      29.720  10.206  59.390  1.00 33.49           H
ATOM    715 HD23 LEU A  46      29.667  10.438  61.154  1.00 33.49           H
ATOM    716  N   PRO A  47      30.887  14.748  60.506  1.00 26.10           N
ATOM    717  CA  PRO A  47      31.471  16.090  60.251  1.00 26.10           C
ATOM    718  C   PRO A  47      30.722  16.921  59.276  1.00 29.76           C
ATOM    719  O   PRO A  47      30.876  18.146  59.276  1.00 29.18           O
ATOM    720  CB  PRO A  47      32.842  15.782  59.643  1.00 30.50           C
ATOM    721  CG  PRO A  47      33.164  14.446  60.032  1.00 31.29           C
ATOM    722  CD  PRO A  47      31.863  13.706  60.118  1.00 29.96           C
ATOM    723  HA  PRO A  47      31.599  16.598  61.066  1.00 31.32           H
ATOM    724  HB2 PRO A  47      32.769  15.820  58.677  1.00 36.60           H
ATOM    725  HB3 PRO A  47      33.510  16.409  59.962  1.00 36.60           H
ATOM    726  HG2 PRO A  47      33.755  14.049  59.368  1.00 37.55           H
ATOM    727  HG3 PRO A  47      33.596  14.475  60.893  1.00 37.55           H
ATOM    728  HD2 PRO A  47      31.637  13.345  59.252  1.00 35.95           H
ATOM    729  HD3 PRO A  47      31.955  13.017  60.782  1.00 35.95           H
ATOM    730  N   TRP A  48      29.976  16.265  58.383  1.00 33.62           N
ATOM    731  CA  TRP A  48      29.183  16.920  57.363  1.00 32.95           C
ATOM    732  C   TRP A  48      27.703  16.837  57.682  1.00 31.99           C
ATOM    733  O   TRP A  48      26.893  17.144  56.808  1.00 28.66           O
ATOM    734  CB  TRP A  48      29.455  16.311  55.974  1.00 29.00           C
ATOM    735  CG  TRP A  48      29.340  14.852  55.945  1.00 27.71           C
ATOM    736  CD1 TRP A  48      28.226  14.141  55.723  1.00 27.64           C
ATOM    737  CD2 TRP A  48      30.379  13.914  56.208  1.00 22.74           C
ATOM    738  NE1 TRP A  48      28.489  12.802  55.834  1.00 26.04           N
ATOM    739  CE2 TRP A  48      29.808  12.644  56.139  1.00 26.82           C
ATOM    740  CE3 TRP A  48      31.737  14.029  56.490  1.00 27.60           C
ATOM    741  CZ2 TRP A  48      30.538  11.498  56.301  1.00 25.94           C
ATOM    742  CZ3 TRP A  48      32.448  12.910  56.684  1.00 33.02           C
ATOM    743  CH2 TRP A  48      31.846  11.640  56.586  1.00 31.84           C
ATOM    744  H   TRP A  48      29.896  15.403  58.376  1.00 40.34           H
ATOM    745  HA  TRP A  48      29.433  17.856  57.318  1.00 39.54           H
ATOM    746  HB2 TRP A  48      28.810  16.661  55.350  1.00 34.80           H
ATOM    747  HB3 TRP A  48      30.356  16.542  55.695  1.00 34.80           H
ATOM    748  HD1 TRP A  48      27.390  14.505  55.554  1.00 33.17           H
ATOM    749  HE1 TRP A  48      27.927  12.165  55.726  1.00 31.24           H
ATOM    750  HE3 TRP A  48      32.147  14.866  56.567  1.00 33.12           H
ATOM    751  HZ2 TRP A  48      30.132  10.665  56.238  1.00 31.12           H
ATOM    752  HZ3 TRP A  48      33.355  12.976  56.876  1.00 39.62           H
ATOM    753  HH2 TRP A  48      32.362  10.882  56.712  1.00 38.21           H
ATOM    754  N   LYS A  49      27.335  16.424  58.912  1.00 32.32           N
ATOM    755  CA  LYS A  49      25.927  16.325  59.313  1.00 39.16           C
ATOM    756  C   LYS A  49      25.246  15.108  58.704  1.00 38.05           C
ATOM    757  O   LYS A  49      25.066  14.085  59.371  1.00 35.67           O
ATOM    758  CB  LYS A  49      25.117  17.557  58.872  1.00 44.34           C
ATOM    759  CG  LYS A  49      24.747  18.575  59.906  1.00 55.03           C
ATOM    760  CD  LYS A  49      25.972  19.337  60.431  1.00 60.32           C
ATOM    761  CE  LYS A  49      25.869  20.858  60.164  1.00 61.59           C
ATOM    762  NZ  LYS A  49      26.666  21.611  61.196  1.00 66.24           N1+
ATOM    763  H   LYS A  49      27.880  16.177  59.537  1.00 38.78           H
ATOM    764  HA  LYS A  49      25.876  16.256  60.279  1.00 46.99           H
ATOM    765  HB2 LYS A  49      25.577  18.047  58.177  1.00 53.20           H
ATOM    766  HB3 LYS A  49      24.270  17.246  58.526  1.00 53.20           H
ATOM    767  HG2 LYS A  49      24.173  19.228  59.466  1.00 66.04           H
ATOM    768  HG3 LYS A  49      24.269  18.157  60.638  1.00 66.04           H
ATOM    769  HD2 LYS A  49      26.031  19.204  61.390  1.00 72.38           H
ATOM    770  HD3 LYS A  49      26.769  19.009  59.981  1.00 72.38           H
ATOM    771  HE2 LYS A  49      26.229  21.062  59.284  1.00 73.91           H
ATOM    772  HE3 LYS A  49      24.941  21.142  60.223  1.00 73.91           H
ATOM    773  HZ1 LYS A  49      26.605  22.490  61.056  1.00 79.49           H
ATOM    774  HZ2 LYS A  49      26.349  21.426  62.009  1.00 79.49           H
ATOM    775  HZ3 LYS A  49      27.525  21.369  61.160  1.00 79.49           H
ATOM    776  N   CYS A  50      24.871  15.243  57.423  1.00 34.48           N
ATOM    777  CA  CYS A  50      24.025  14.318  56.687  1.00 36.78           C
ATOM    778  C   CYS A  50      24.502  14.322  55.244  1.00 33.43           C
ATOM    779  O   CYS A  50      24.852  15.377  54.698  1.00 33.58           O
ATOM    780  CB  CYS A  50      22.516  14.708  56.751  1.00 34.53           C
ATOM    781  SG  CYS A  50      21.528  14.915  55.091  1.00 51.86           S
ATOM    782  H   CYS A  50      25.111  15.909  56.932  1.00 41.37           H
ATOM    783  HA  CYS A  50      24.144  13.421  57.040  1.00 44.14           H
ATOM    784  HB2 CYS A  50      22.094  13.977  57.228  1.00 41.44           H
ATOM    785  HB3 CYS A  50      22.427  15.525  57.266  1.00 41.44           H
ATOM    786  HG  CYS A  50      20.343  14.892  55.292  1.00 62.23           H
ATOM    787  N   ASN A  51      24.539  13.136  54.652  1.00 28.90           N
ATOM    788  CA  ASN A  51      24.667  12.973  53.212  1.00 28.73           C
ATOM    789  C   ASN A  51      23.692  11.890  52.779  1.00 25.93           C
ATOM    790  O   ASN A  51      23.961  10.709  53.014  1.00 24.17           O
ATOM    791  CB  ASN A  51      26.077  12.574  52.806  1.00 22.06           C
ATOM    792  CG  ASN A  51      26.274  12.660  51.285  1.00 19.98           C
ATOM    793  OD1 ASN A  51      25.834  11.792  50.534  1.00 20.24           O
ATOM    794  ND2 ASN A  51      26.920  13.720  50.833  1.00 22.87           N
ATOM    795  H   ASN A  51      24.493  12.391  55.073  1.00 34.69           H
ATOM    796  HA  ASN A  51      24.427  13.799  52.767  1.00 34.47           H
ATOM    797  HB2 ASN A  51      26.711  13.155  53.261  1.00 26.47           H
ATOM    798  HB3 ASN A  51      26.227  11.660  53.084  1.00 26.47           H
ATOM    799 HD21 ASN A  51      27.039  13.815  49.991  1.00 27.45           H
ATOM    800 HD22 ASN A  51      27.212  14.315  51.379  1.00 27.45           H
ATOM    801  N   SER A  52      22.613  12.275  52.097  1.00 27.97           N
ATOM    802  CA  SER A  52      21.567  11.299  51.799  1.00 30.44           C
ATOM    803  C   SER A  52      22.044  10.216  50.847  1.00 20.58           C
ATOM    804  O   SER A  52      21.607   9.065  50.946  1.00 22.89           O
ATOM    805  CB  SER A  52      20.340  11.999  51.218  1.00 29.60           C
ATOM    806  OG  SER A  52      20.727  13.059  50.407  1.00 39.03           O
ATOM    807  H   SER A  52      22.466  13.072  51.792  1.00 33.57           H
ATOM    808  HA  SER A  52      21.299  10.883  52.634  1.00 36.53           H
ATOM    809  HB2 SER A  52      19.817  11.375  50.687  1.00 35.51           H
ATOM    810  HB3 SER A  52      19.808  12.350  51.953  1.00 35.51           H
ATOM    811  HG  SER A  52      21.440  12.863  50.005  1.00 46.84           H
ATOM    812  N   LEU A  53      22.960  10.536  49.941  1.00 26.79           N
ATOM    813  CA  LEU A  53      23.488   9.508  49.043  1.00 23.16           C
ATOM    814  C   LEU A  53      24.457   8.560  49.759  1.00 22.14           C
ATOM    815  O   LEU A  53      24.289   7.338  49.632  1.00 19.82           O
ATOM    816  CB  LEU A  53      24.134  10.162  47.814  1.00 23.64           C
ATOM    817  CG  LEU A  53      24.348   9.174  46.645  1.00 22.51           C
ATOM    818  CD1 LEU A  53      23.038   8.776  45.963  1.00 26.80           C
ATOM    819  CD2 LEU A  53      25.319   9.775  45.655  1.00 27.80           C
ATOM    820  H   LEU A  53      23.282  11.327  49.823  1.00 32.14           H
ATOM    821  HA  LEU A  53      22.733   8.972  48.743  1.00 27.79           H
ATOM    822  HB2 LEU A  53      23.556  10.873  47.484  1.00 28.36           H
ATOM    823  HB3 LEU A  53      24.986  10.547  48.073  1.00 28.36           H
ATOM    824  HG  LEU A  53      24.741   8.351  46.971  1.00 27.01           H
ATOM    825 HD11 LEU A  53      23.232   8.162  45.238  1.00 32.16           H
ATOM    826 HD12 LEU A  53      22.451   8.355  46.607  1.00 32.16           H
ATOM    827 HD13 LEU A  53      22.627   9.578  45.611  1.00 32.16           H
ATOM    828 HD21 LEU A  53      25.492   9.114  44.971  1.00 33.36           H
ATOM    829 HD22 LEU A  53      24.931  10.576  45.265  1.00 33.36           H
ATOM    830 HD23 LEU A  53      26.145   9.995  46.107  1.00 33.36           H
ATOM    831  N   ASP A  54      25.426   9.079  50.567  1.00 23.62           N
ATOM    832  CA  ASP A  54      26.253   8.160  51.386  1.00 23.17           C
ATOM    833  C   ASP A  54      25.354   7.281  52.304  1.00 23.22           C
ATOM    834  O   ASP A  54      25.414   6.070  52.272  1.00 19.85           O
ATOM    835  CB  ASP A  54      27.267   8.962  52.156  1.00 19.09           C
ATOM    836  CG  ASP A  54      28.055   7.920  53.031  1.00 29.40           C
ATOM    837  OD1 ASP A  54      28.727   7.084  52.390  1.00 22.16           O
ATOM    838  OD2 ASP A  54      27.868   8.051  54.236  1.00 28.32           O1-
ATOM    839  H   ASP A  54      25.496  10.076  50.762  1.00 28.34           H
ATOM    840  HA  ASP A  54      26.784   7.426  50.701  1.00 27.80           H
ATOM    841  HB2 ASP A  54      27.980   9.476  51.495  1.00 22.90           H
ATOM    842  HB3 ASP A  54      26.840   9.726  52.826  1.00 22.90           H
ATOM    843  N   MET A  55      24.326   7.905  53.049  1.00 24.13           N
ATOM    844  CA  MET A  55      23.524   7.102  54.044  1.00 28.13           C
ATOM    845  C   MET A  55      22.917   5.826  53.400  1.00 27.46           C
ATOM    846  O   MET A  55      22.746   4.707  53.837  1.00 27.18           O
ATOM    847  CB  MET A  55      22.380   8.046  54.482  1.00 26.39           C
ATOM    848  CG  MET A  55      21.631   7.562  55.711  1.00 42.84           C
ATOM    849  SD  MET A  55      21.127   9.008  56.694  1.00 63.41           S
ATOM    850  CE  MET A  55      19.825   9.789  55.717  1.00 49.60           C
ATOM    851  H   MET A  55      24.519   8.862  53.378  1.00 28.96           H
ATOM    852  HA  MET A  55      24.164   6.777  54.915  1.00 33.75           H
ATOM    853  HB2 MET A  55      22.826   9.051  54.682  1.00 31.67           H
ATOM    854  HB3 MET A  55      21.677   8.219  53.647  1.00 31.67           H
ATOM    855  HG2 MET A  55      20.771   6.922  55.456  1.00 51.40           H
ATOM    856  HG3 MET A  55      22.280   6.953  56.381  1.00 51.40           H
ATOM    857  HE1 MET A  55      19.512  10.697  56.255  1.00 59.52           H
ATOM    858  HE2 MET A  55      20.161  10.091  54.722  1.00 59.52           H
ATOM    859  HE3 MET A  55      18.947   9.141  55.625  1.00 59.52           H
ATOM    860  N   LYS A  56      22.429   6.166  52.149  1.00 23.17           N
ATOM    861  CA  LYS A  56      21.648   5.324  51.214  1.00 25.26           C
ATOM    862  C   LYS A  56      22.480   4.214  50.610  1.00 21.26           C
ATOM    863  O   LYS A  56      21.986   3.111  50.389  1.00 25.04           O
ATOM    864  CB  LYS A  56      21.069   6.134  50.030  1.00 24.09           C
ATOM    865  CG  LYS A  56      20.510   5.213  48.877  1.00 25.37           C
ATOM    866  CD  LYS A  56      19.786   5.982  47.727  1.00 33.02           C
ATOM    867  CE  LYS A  56      19.285   5.043  46.631  1.00 26.79           C
ATOM    868  NZ  LYS A  56      18.548   5.807  45.571  1.00 44.47           N1+
ATOM    869  H   LYS A  56      22.555   6.953  51.822  1.00 27.81           H
ATOM    870  HA  LYS A  56      20.887   4.919  51.665  1.00 30.31           H
ATOM    871  HB2 LYS A  56      20.340   6.707  50.312  1.00 28.90           H
ATOM    872  HB3 LYS A  56      21.765   6.686  49.629  1.00 28.90           H
ATOM    873  HG2 LYS A  56      21.221   4.703  48.461  1.00 30.45           H
ATOM    874  HG3 LYS A  56      19.865   4.597  49.248  1.00 30.45           H
ATOM    875  HD2 LYS A  56      19.015   6.442  48.082  1.00 39.63           H
ATOM    876  HD3 LYS A  56      20.399   6.608  47.313  1.00 39.63           H
ATOM    877  HE2 LYS A  56      20.034   4.575  46.220  1.00 32.15           H
ATOM    878  HE3 LYS A  56      18.675   4.398  47.020  1.00 32.15           H
ATOM    879  HZ1 LYS A  56      18.085   5.247  45.050  1.00 53.36           H
ATOM    880  HZ2 LYS A  56      17.978   6.386  45.936  1.00 53.36           H
ATOM    881  HZ3 LYS A  56      19.123   6.259  45.063  1.00 53.36           H
ATOM    882  N   TYR A  57      23.719   4.522  50.254  1.00 22.23           N
ATOM    883  CA  TYR A  57      24.733   3.516  49.991  1.00 20.03           C
ATOM    884  C   TYR A  57      25.068   2.662  51.228  1.00 17.16           C
ATOM    885  O   TYR A  57      25.033   1.429  51.123  1.00 23.79           O
ATOM    886  CB  TYR A  57      25.966   4.212  49.454  1.00 23.22           C
ATOM    887  CG  TYR A  57      27.067   3.268  49.065  1.00 23.07           C
ATOM    888  CD1 TYR A  57      27.046   2.635  47.836  1.00 23.28           C
ATOM    889  CD2 TYR A  57      28.125   3.015  49.918  1.00 17.51           C
ATOM    890  CE1 TYR A  57      28.045   1.815  47.468  1.00 20.49           C
ATOM    891  CE2 TYR A  57      29.117   2.152  49.551  1.00 18.28           C
ATOM    892  CZ  TYR A  57      29.071   1.584  48.326  1.00 19.49           C
ATOM    893  OH  TYR A  57      30.057   0.752  47.922  1.00 22.74           O
ATOM    894  H   TYR A  57      24.002   5.326  50.141  1.00 26.67           H
ATOM    895  HA  TYR A  57      24.398   2.948  49.280  1.00 24.03           H
ATOM    896  HB2 TYR A  57      25.709   4.713  48.672  1.00 27.86           H
ATOM    897  HB3 TYR A  57      26.300   4.815  50.129  1.00 27.86           H
ATOM    898  HD1 TYR A  57      26.357   2.798  47.242  1.00 27.94           H
ATOM    899  HD2 TYR A  57      28.154   3.419  50.755  1.00 21.01           H
ATOM    900  HE1 TYR A  57      28.034   1.397  46.637  1.00 24.59           H
ATOM    901  HE2 TYR A  57      29.836   1.981  50.107  1.00 21.94           H
ATOM    902  HH  TYR A  57      29.876   0.460  47.163  1.00 27.29           H
ATOM    903  N   PHE A  58      25.434   3.276  52.394  1.00 20.69           N
ATOM    904  CA  PHE A  58      25.842   2.490  53.603  1.00 24.68           C
ATOM    905  C   PHE A  58      24.873   1.290  53.832  1.00 24.92           C
ATOM    906  O   PHE A  58      25.066   0.128  54.078  1.00 27.61           O
ATOM    907  CB  PHE A  58      25.779   3.486  54.773  1.00 20.24           C
ATOM    908  CG  PHE A  58      25.775   2.779  56.091  1.00 22.64           C
ATOM    909  CD1 PHE A  58      26.960   2.192  56.547  1.00 23.19           C
ATOM    910  CD2 PHE A  58      24.600   2.710  56.848  1.00 22.22           C
ATOM    911  CE1 PHE A  58      26.967   1.535  57.774  1.00 22.36           C
ATOM    912  CE2 PHE A  58      24.626   2.072  58.089  1.00 26.66           C
ATOM    913  CZ  PHE A  58      25.805   1.482  58.549  1.00 22.31           C
ATOM    914  H   PHE A  58      25.564   4.293  52.456  1.00 24.82           H
ATOM    915  HA  PHE A  58      26.879   2.076  53.461  1.00 29.62           H
ATOM    916  HB2 PHE A  58      26.657   4.187  54.723  1.00 24.29           H
ATOM    917  HB3 PHE A  58      24.889   4.147  54.685  1.00 24.29           H
ATOM    918  HD1 PHE A  58      27.877   2.258  55.953  1.00 27.83           H
ATOM    919  HD2 PHE A  58      23.683   3.153  56.476  1.00 26.67           H
ATOM    920  HE1 PHE A  58      27.897   1.089  58.130  1.00 26.83           H
ATOM    921  HE2 PHE A  58      23.729   2.031  58.698  1.00 31.99           H
ATOM    922  HZ  PHE A  58      25.824   0.973  59.511  1.00 26.77           H
ATOM    923  N   ARG A  59      23.573   1.790  53.732  1.00 17.88           N
ATOM    924  CA  ARG A  59      22.326   1.039  53.955  1.00 22.15           C
ATOM    925  C   ARG A  59      22.053  -0.043  52.912  1.00 24.48           C
ATOM    926  O   ARG A  59      21.741  -1.181  53.261  1.00 26.59           O
ATOM    927  CB  ARG A  59      21.070   1.935  54.026  1.00 19.84           C
ATOM    928  CG  ARG A  59      19.795   1.057  54.231  1.00 28.97           C
ATOM    929  CD  ARG A  59      18.413   1.720  54.506  1.00 30.38           C
ATOM    930  NE  ARG A  59      17.621   0.811  55.373  1.00 53.37           N
ATOM    931  CZ  ARG A  59      17.083  -0.379  55.012  1.00 53.64           C
ATOM    932  NH1 ARG A  59      17.173  -0.855  53.744  1.00 49.16           N
ATOM    933  NH2 ARG A  59      16.422  -1.105  55.938  1.00 42.84           N1+
ATOM    934  H   ARG A  59      23.420   2.617  53.538  1.00 21.46           H
ATOM    935  HA  ARG A  59      22.397   0.592  54.807  1.00 26.59           H
ATOM    936  HB2 ARG A  59      21.105   2.554  54.773  1.00 23.81           H
ATOM    937  HB3 ARG A  59      20.955   2.413  53.197  1.00 23.81           H
ATOM    938  HG2 ARG A  59      19.660   0.523  53.437  1.00 34.77           H
ATOM    939  HG3 ARG A  59      19.966   0.469  54.979  1.00 34.77           H
ATOM    940  HD2 ARG A  59      18.539   2.571  54.958  1.00 36.46           H
ATOM    941  HD3 ARG A  59      17.925   1.841  53.681  1.00 36.46           H
ATOM    942  HE  ARG A  59      17.347   1.144  56.122  1.00 64.04           H
ATOM    943 HH11 ARG A  59      17.602  -0.404  53.144  1.00 58.99           H
ATOM    944 HH12 ARG A  59      16.814  -1.619  53.534  1.00 58.99           H
ATOM    945 HH21 ARG A  59      16.342  -0.814  56.746  1.00 51.41           H
ATOM    946 HH22 ARG A  59      16.054  -1.857  55.724  1.00 51.41           H
ATOM    947  N   ALA A  60      22.075   0.294  51.632  1.00 27.67           N
ATOM    948  CA  ALA A  60      22.025  -0.749  50.621  1.00 22.14           C
ATOM    949  C   ALA A  60      23.115  -1.786  50.876  1.00 20.60           C
ATOM    950  O   ALA A  60      22.867  -2.987  50.894  1.00 22.29           O
ATOM    951  CB  ALA A  60      22.180  -0.106  49.237  1.00 25.45           C
ATOM    952  H   ALA A  60      22.129   1.099  51.316  1.00 33.21           H
ATOM    953  HA  ALA A  60      21.160  -1.185  50.660  1.00 26.56           H
ATOM    954  HB1 ALA A  60      22.078  -0.792  48.561  1.00 30.54           H
ATOM    955  HB2 ALA A  60      21.498   0.574  49.132  1.00 30.54           H
ATOM    956  HB3 ALA A  60      23.049   0.314  49.178  1.00 30.54           H
ATOM    957  N   VAL A  61      24.346  -1.349  51.082  1.00 21.94           N
ATOM    958  CA  VAL A  61      25.409  -2.340  51.235  1.00 22.55           C
ATOM    959  C   VAL A  61      25.147  -3.208  52.454  1.00 24.27           C
ATOM    960  O   VAL A  61      25.179  -4.440  52.369  1.00 18.95           O
ATOM    961  CB  VAL A  61      26.788  -1.661  51.296  1.00 25.60           C
ATOM    962  CG1 VAL A  61      27.851  -2.684  51.687  1.00 25.49           C
ATOM    963  CG2 VAL A  61      27.087  -0.928  49.897  1.00 24.19           C
ATOM    964  H   VAL A  61      24.582  -0.519  51.148  1.00 26.33           H
ATOM    965  HA  VAL A  61      25.408  -2.934  50.468  1.00 27.06           H
ATOM    966  HB  VAL A  61      26.784  -0.978  51.986  1.00 30.73           H
ATOM    967 HG11 VAL A  61      28.733  -2.268  51.706  1.00 30.59           H
ATOM    968 HG12 VAL A  61      27.646  -3.022  52.566  1.00 30.59           H
ATOM    969 HG13 VAL A  61      27.832  -3.411  51.043  1.00 30.59           H
ATOM    970 HG21 VAL A  61      27.973  -0.527  49.917  1.00 29.03           H
ATOM    971 HG22 VAL A  61      27.030  -1.579  49.180  1.00 29.03           H
ATOM    972 HG23 VAL A  61      26.420  -0.236  49.752  1.00 29.03           H
ATOM    973  N   THR A  62      24.856  -2.583  53.604  1.00 23.38           N
ATOM    974  CA  THR A  62      24.792  -3.339  54.857  1.00 24.78           C
ATOM    975  C   THR A  62      23.476  -4.109  55.041  1.00 22.90           C
ATOM    976  O   THR A  62      23.411  -4.983  55.912  1.00 22.80           O
ATOM    977  CB  THR A  62      25.079  -2.424  56.071  1.00 22.10           C
ATOM    978  OG1 THR A  62      24.078  -1.403  56.249  1.00 18.81           O
ATOM    979  CG2 THR A  62      26.497  -1.791  55.981  1.00 24.70           C
ATOM    980  H   THR A  62      24.685  -1.743  53.687  1.00 28.06           H
ATOM    981  HA  THR A  62      25.502  -4.002  54.845  1.00 29.74           H
ATOM    982  HB  THR A  62      25.066  -2.996  56.854  1.00 26.52           H
ATOM    983  HG1 THR A  62      24.082  -0.866  55.599  1.00 22.57           H
ATOM    984 HG21 THR A  62      26.633  -1.197  56.733  1.00 29.64           H
ATOM    985 HG22 THR A  62      27.182  -2.483  55.998  1.00 29.64           H
ATOM    986 HG23 THR A  62      26.593  -1.282  55.164  1.00 29.64           H
ATOM    987  N   THR A  63      22.446  -3.866  54.222  1.00 24.14           N
ATOM    988  CA  THR A  63      21.249  -4.727  54.269  1.00 31.58           C
ATOM    989  C   THR A  63      21.182  -5.765  53.140  1.00 24.09           C
ATOM    990  O   THR A  63      20.419  -6.722  53.279  1.00 30.34           O
ATOM    991  CB  THR A  63      19.922  -3.928  54.240  1.00 27.53           C
ATOM    992  OG1 THR A  63      19.730  -3.366  52.936  1.00 36.42           O
ATOM    993  CG2 THR A  63      19.907  -2.859  55.258  1.00 24.91           C
ATOM    994  H   THR A  63      22.429  -3.236  53.637  1.00 28.96           H
ATOM    995  HA  THR A  63      21.256  -5.213  55.112  1.00 37.90           H
ATOM    996  HB  THR A  63      19.179  -4.521  54.431  1.00 33.03           H
ATOM    997  HG1 THR A  63      20.313  -2.783  52.807  1.00 43.71           H
ATOM    998 HG21 THR A  63      19.054  -2.405  55.269  1.00 29.89           H
ATOM    999 HG22 THR A  63      20.056  -3.259  56.130  1.00 29.89           H
ATOM   1000 HG23 THR A  63      20.601  -2.201  55.089  1.00 29.89           H
ATOM   1001  N   TYR A  64      22.017  -5.664  52.093  1.00 25.49           N
ATOM   1002  CA  TYR A  64      21.881  -6.534  50.933  1.00 25.27           C
ATOM   1003  C   TYR A  64      22.321  -7.926  51.298  1.00 24.68           C
ATOM   1004  O   TYR A  64      23.396  -8.117  51.869  1.00 26.75           O
ATOM   1005  CB  TYR A  64      22.710  -6.055  49.759  1.00 27.46           C
ATOM   1006  CG  TYR A  64      22.655  -7.031  48.650  1.00 22.38           C
ATOM   1007  CD1 TYR A  64      21.523  -7.130  47.881  1.00 25.04           C
ATOM   1008  CD2 TYR A  64      23.677  -7.879  48.415  1.00 25.66           C
ATOM   1009  CE1 TYR A  64      21.415  -8.056  46.902  1.00 29.45           C
ATOM   1010  CE2 TYR A  64      23.611  -8.825  47.411  1.00 28.59           C
ATOM   1011  CZ  TYR A  64      22.460  -8.904  46.652  1.00 35.88           C
ATOM   1012  OH  TYR A  64      22.318  -9.830  45.648  1.00 34.40           O
ATOM   1013  H   TYR A  64      22.682  -5.118  52.043  1.00 30.59           H
ATOM   1014  HA  TYR A  64      20.959  -6.572  50.641  1.00 30.32           H
ATOM   1015  HB2 TYR A  64      22.329  -5.222  49.429  1.00 32.96           H
ATOM   1016  HB3 TYR A  64      23.634  -5.959  50.023  1.00 32.96           H
ATOM   1017  HD1 TYR A  64      20.809  -6.561  48.060  1.00 30.05           H
ATOM   1018  HD2 TYR A  64      24.438  -7.818  48.940  1.00 30.79           H
ATOM   1019  HE1 TYR A  64      20.644  -8.111  46.392  1.00 35.34           H
ATOM   1020  HE2 TYR A  64      24.321  -9.405  47.257  1.00 34.31           H
ATOM   1021  HH  TYR A  64      22.976 -10.358  45.649  1.00 41.28           H
ATOM   1022  N   VAL A  65      21.474  -8.897  51.022  1.00 26.84           N
ATOM   1023  CA  VAL A  65      21.848 -10.284  51.222  1.00 27.36           C
ATOM   1024  C   VAL A  65      21.408 -11.045  49.987  1.00 31.51           C
ATOM   1025  O   VAL A  65      20.490 -10.636  49.273  1.00 31.13           O
ATOM   1026  CB  VAL A  65      21.227 -10.906  52.513  1.00 35.34           C
ATOM   1027  CG1 VAL A  65      21.303  -9.949  53.699  1.00 31.96           C
ATOM   1028  CG2 VAL A  65      19.804 -11.294  52.292  1.00 37.37           C
ATOM   1029  H   VAL A  65      20.672  -8.781  50.722  1.00 32.20           H
ATOM   1030  HA  VAL A  65      22.810 -10.360  51.272  1.00 32.84           H
ATOM   1031  HB  VAL A  65      21.731 -11.705  52.751  1.00 42.41           H
ATOM   1032 HG11 VAL A  65      20.872 -10.367  54.462  1.00 38.35           H
ATOM   1033 HG12 VAL A  65      22.232  -9.762  53.905  1.00 38.35           H
ATOM   1034 HG13 VAL A  65      20.833  -9.128  53.479  1.00 38.35           H
ATOM   1035 HG21 VAL A  65      19.429 -11.594  53.137  1.00 44.85           H
ATOM   1036 HG22 VAL A  65      19.324 -10.507  51.980  1.00 44.85           H
ATOM   1037 HG23 VAL A  65      19.749 -12.008  51.637  1.00 44.85           H
ATOM   1038  N   ASN A  66      22.081 -12.159  49.743  1.00 35.19           N
ATOM   1039  CA  ASN A  66      21.734 -13.053  48.638  1.00 41.85           C
ATOM   1040  C   ASN A  66      21.620 -14.470  49.185  1.00 41.97           C
ATOM   1041  O   ASN A  66      22.627 -15.133  49.466  1.00 34.91           O
ATOM   1042  CB  ASN A  66      22.742 -12.984  47.511  1.00 40.27           C
ATOM   1043  CG  ASN A  66      22.395 -13.920  46.405  1.00 41.40           C
ATOM   1044  OD1 ASN A  66      21.594 -14.851  46.569  1.00 43.53           O
ATOM   1045  ND2 ASN A  66      23.005 -13.700  45.270  1.00 44.65           N
ATOM   1046  H   ASN A  66      22.741 -12.435  50.222  1.00 42.22           H
ATOM   1047  HA  ASN A  66      20.865 -12.815  48.276  1.00 50.22           H
ATOM   1048  HB2 ASN A  66      22.786 -12.085  47.142  1.00 48.32           H
ATOM   1049  HB3 ASN A  66      23.615 -13.248  47.842  1.00 48.32           H
ATOM   1050 HD21 ASN A  66      22.822 -14.189  44.586  1.00 53.58           H
ATOM   1051 HD22 ASN A  66      23.578 -13.051  45.213  1.00 53.58           H
ATOM   1052  N   GLU A  67      20.366 -14.911  49.305  1.00 46.17           N
ATOM   1053  CA  GLU A  67      20.057 -16.154  49.986  1.00 44.40           C
ATOM   1054  C   GLU A  67      20.599 -17.349  49.217  1.00 45.66           C
ATOM   1055  O   GLU A  67      20.985 -18.346  49.827  1.00 51.09           O
ATOM   1056  CB  GLU A  67      18.535 -16.221  50.228  1.00 47.45           C
ATOM   1057  CG  GLU A  67      18.065 -15.102  51.238  1.00 53.85           C
ATOM   1058  CD  GLU A  67      16.572 -15.118  51.706  1.00 59.68           C
ATOM   1059  OE1 GLU A  67      15.654 -15.070  50.834  1.00 59.00           O
ATOM   1060  OE2 GLU A  67      16.332 -15.117  52.958  1.00 56.71           O1-
ATOM   1061  H   GLU A  67      19.672 -14.503  48.997  1.00 55.41           H
ATOM   1062  HA  GLU A  67      20.478 -16.146  50.858  1.00 53.28           H
ATOM   1063  HB2 GLU A  67      18.072 -16.091  49.388  1.00 56.94           H
ATOM   1064  HB3 GLU A  67      18.310 -17.085  50.611  1.00 56.94           H
ATOM   1065  HG2 GLU A  67      18.603 -15.174  52.043  1.00 64.62           H
ATOM   1066  HG3 GLU A  67      18.214 -14.243  50.812  1.00 64.62           H
ATOM   1067  N   SER A  68      20.698 -17.267  47.894  1.00 47.11           N
ATOM   1068  CA  SER A  68      21.200 -18.425  47.174  1.00 48.83           C
ATOM   1069  C   SER A  68      22.674 -18.659  47.449  1.00 52.65           C
ATOM   1070  O   SER A  68      23.144 -19.800  47.388  1.00 59.16           O
ATOM   1071  CB  SER A  68      20.935 -18.265  45.690  1.00 48.64           C
ATOM   1072  OG  SER A  68      21.908 -17.463  45.102  1.00 57.80           O
ATOM   1073  H   SER A  68      20.486 -16.591  47.398  1.00 56.53           H
ATOM   1074  HA  SER A  68      20.720 -19.210  47.474  1.00 58.60           H
ATOM   1075  HB2 SER A  68      20.945 -19.141  45.273  1.00 58.37           H
ATOM   1076  HB3 SER A  68      20.070 -17.841  45.576  1.00 58.37           H
ATOM   1077  HG  SER A  68      21.841 -16.690  45.421  1.00 69.36           H
ATOM   1078  N   LYS A  69      23.403 -17.625  47.817  1.00 52.55           N
ATOM   1079  CA  LYS A  69      24.803 -17.802  48.166  1.00 54.13           C
ATOM   1080  C   LYS A  69      24.992 -18.198  49.607  1.00 56.08           C
ATOM   1081  O   LYS A  69      26.122 -18.468  50.011  1.00 57.55           O
ATOM   1082  CB  LYS A  69      25.587 -16.525  47.912  1.00 52.78           C
ATOM   1083  CG  LYS A  69      25.661 -16.103  46.446  1.00 57.30           C
ATOM   1084  CD  LYS A  69      26.394 -14.775  46.314  1.00 56.68           C
ATOM   1085  CE  LYS A  69      26.347 -14.249  44.901  1.00 67.00           C
ATOM   1086  NZ  LYS A  69      26.899 -12.855  44.830  1.00 65.78           N1+
ATOM   1087  H   LYS A  69      23.109 -16.816  47.888  1.00 63.06           H
ATOM   1088  HA  LYS A  69      25.184 -18.506  47.616  1.00 64.95           H
ATOM   1089  HB2 LYS A  69      25.165 -15.808  48.414  1.00 63.34           H
ATOM   1090  HB3 LYS A  69      26.492 -16.658  48.232  1.00 63.34           H
ATOM   1091  HG2 LYS A  69      26.140 -16.775  45.936  1.00 68.76           H
ATOM   1092  HG3 LYS A  69      24.762 -15.992  46.095  1.00 68.76           H
ATOM   1093  HD2 LYS A  69      25.957 -14.114  46.869  1.00 68.01           H
ATOM   1094  HD3 LYS A  69      27.323 -14.884  46.572  1.00 68.01           H
ATOM   1095  HE2 LYS A  69      26.880 -14.832  44.330  1.00 80.40           H
ATOM   1096  HE3 LYS A  69      25.426 -14.234  44.591  1.00 80.40           H
ATOM   1097  HZ1 LYS A  69      26.295 -12.303  44.475  1.00 78.93           H
ATOM   1098  HZ2 LYS A  69      27.117 -12.574  45.648  1.00 78.93           H
ATOM   1099  HZ3 LYS A  69      27.630 -12.859  44.318  1.00 78.93           H
ATOM   1100  N   TYR A  70      23.930 -18.221  50.407  1.00 60.75           N
ATOM   1101  CA  TYR A  70      24.149 -18.416  51.831  1.00 59.73           C
ATOM   1102  C   TYR A  70      24.643 -19.827  52.099  1.00 63.19           C
ATOM   1103  O   TYR A  70      25.651 -20.013  52.796  1.00 66.22           O
ATOM   1104  CB  TYR A  70      22.888 -18.110  52.654  1.00 55.36           C
ATOM   1105  CG  TYR A  70      23.151 -18.306  54.148  1.00 53.76           C
ATOM   1106  CD1 TYR A  70      24.181 -17.637  54.788  1.00 53.96           C
ATOM   1107  CD2 TYR A  70      22.426 -19.202  54.890  1.00 51.66           C
ATOM   1108  CE1 TYR A  70      24.464 -17.853  56.147  1.00 51.20           C
ATOM   1109  CE2 TYR A  70      22.702 -19.407  56.243  1.00 53.91           C
ATOM   1110  CZ  TYR A  70      23.719 -18.729  56.851  1.00 48.74           C
ATOM   1111  OH  TYR A  70      24.001 -18.938  58.170  1.00 51.76           O
ATOM   1112  H   TYR A  70      23.103 -18.143  50.166  1.00 72.90           H
ATOM   1113  HA  TYR A  70      24.842 -17.802  52.113  1.00 71.67           H
ATOM   1114  HB2 TYR A  70      22.613 -17.193  52.501  1.00 66.44           H
ATOM   1115  HB3 TYR A  70      22.187 -18.726  52.390  1.00 66.44           H
ATOM   1116  HD1 TYR A  70      24.700 -17.036  54.308  1.00 64.76           H
ATOM   1117  HD2 TYR A  70      21.737 -19.672  54.479  1.00 62.00           H
ATOM   1118  HE1 TYR A  70      25.150 -17.398  56.574  1.00 61.44           H
ATOM   1119  HE2 TYR A  70      22.205 -20.013  56.739  1.00 64.69           H
ATOM   1120  HH  TYR A  70      23.494 -19.536  58.473  1.00 62.12           H
ATOM   1121  N   GLU A  71      23.971 -20.833  51.531  1.00 63.86           N
ATOM   1122  CA  GLU A  71      24.297 -22.210  51.888  1.00 68.05           C
ATOM   1123  C   GLU A  71      25.767 -22.506  51.662  1.00 63.66           C
ATOM   1124  O   GLU A  71      26.402 -23.210  52.455  1.00 63.30           O
ATOM   1125  CB  GLU A  71      23.431 -23.183  51.095  1.00 70.05           C
ATOM   1126  CG  GLU A  71      22.252 -23.643  51.912  1.00 79.17           C
ATOM   1127  CD  GLU A  71      21.476 -24.783  51.259  1.00 84.26           C
ATOM   1128  OE1 GLU A  71      22.081 -25.511  50.416  1.00 80.27           O
ATOM   1129  OE2 GLU A  71      20.269 -24.943  51.610  1.00 83.57           O1-
ATOM   1130  H   GLU A  71      23.337 -20.754  50.954  1.00 76.64           H
ATOM   1131  HA  GLU A  71      24.103 -22.350  52.827  1.00 81.66           H
ATOM   1132  HB2 GLU A  71      23.107 -22.740  50.295  1.00 84.06           H
ATOM   1133  HB3 GLU A  71      23.963 -23.963  50.871  1.00 84.06           H
ATOM   1134  HG2 GLU A  71      22.579 -23.969  52.766  1.00 95.01           H
ATOM   1135  HG3 GLU A  71      21.655 -22.888  52.051  1.00 95.01           H
ATOM   1136  N   LYS A  72      26.327 -21.978  50.583  1.00 62.27           N
ATOM   1137  CA  LYS A  72      27.764 -22.091  50.394  1.00 62.90           C
ATOM   1138  C   LYS A  72      28.524 -21.522  51.605  1.00 61.47           C
ATOM   1139  O   LYS A  72      29.436 -22.167  52.130  1.00 62.64           O
ATOM   1140  CB  LYS A  72      28.127 -21.406  49.074  1.00 64.27           C
ATOM   1141  CG  LYS A  72      29.623 -21.285  48.725  1.00 65.72           C
ATOM   1142  CD  LYS A  72      29.918 -20.110  47.744  1.00 70.51           C
ATOM   1143  CE  LYS A  72      29.490 -18.700  48.322  1.00 75.16           C
ATOM   1144  NZ  LYS A  72      29.553 -17.492  47.390  1.00 78.21           N1+
ATOM   1145  H   LYS A  72      25.906 -21.554  49.960  1.00 74.72           H
ATOM   1146  HA  LYS A  72      27.993 -23.031  50.309  1.00 75.48           H
ATOM   1147  HB2 LYS A  72      27.709 -21.909  48.356  1.00 77.13           H
ATOM   1148  HB3 LYS A  72      27.726 -20.527  49.097  1.00 77.13           H
ATOM   1149  HG2 LYS A  72      30.141 -21.144  49.530  1.00 78.86           H
ATOM   1150  HG3 LYS A  72      29.899 -22.105  48.289  1.00 78.86           H
ATOM   1151  HD2 LYS A  72      30.873 -20.090  47.568  1.00 84.61           H
ATOM   1152  HD3 LYS A  72      29.433 -20.262  46.917  1.00 84.61           H
ATOM   1153  HE2 LYS A  72      28.568 -18.746  48.616  1.00 90.19           H
ATOM   1154  HE3 LYS A  72      30.055 -18.508  49.088  1.00 90.19           H
ATOM   1155  HZ1 LYS A  72      29.265 -16.761  47.812  1.00 93.85           H
ATOM   1156  HZ2 LYS A  72      30.392 -17.356  47.128  1.00 93.85           H
ATOM   1157  HZ3 LYS A  72      29.046 -17.627  46.671  1.00 93.85           H
ATOM   1158  N   LEU A  73      28.127 -20.344  52.106  1.00 63.65           N
ATOM   1159  CA  LEU A  73      28.841 -19.724  53.220  1.00 57.36           C
ATOM   1160  C   LEU A  73      28.645 -20.511  54.501  1.00 56.21           C
ATOM   1161  O   LEU A  73      29.516 -20.523  55.375  1.00 50.90           O
ATOM   1162  CB  LEU A  73      28.349 -18.298  53.414  1.00 58.29           C
ATOM   1163  CG  LEU A  73      28.380 -17.353  52.236  1.00 54.56           C
ATOM   1164  CD1 LEU A  73      27.681 -16.082  52.658  1.00 53.37           C
ATOM   1165  CD2 LEU A  73      29.826 -17.121  51.797  1.00 53.72           C
ATOM   1166  H   LEU A  73      27.444 -19.889  51.837  1.00 76.38           H
ATOM   1167  HA  LEU A  73      29.791 -19.682  53.028  1.00 68.83           H
ATOM   1168  HB2 LEU A  73      27.419 -18.343  53.687  1.00 69.95           H
ATOM   1169  HB3 LEU A  73      28.875 -17.887  54.118  1.00 69.95           H
ATOM   1170  HG  LEU A  73      27.883 -17.741  51.500  1.00 65.48           H
ATOM   1171 HD11 LEU A  73      27.678 -15.455  51.917  1.00 64.04           H
ATOM   1172 HD12 LEU A  73      26.773 -16.302  52.910  1.00 64.04           H
ATOM   1173 HD13 LEU A  73      28.148 -15.693  53.418  1.00 64.04           H
ATOM   1174 HD21 LEU A  73      29.842 -16.500  51.052  1.00 64.47           H
ATOM   1175 HD22 LEU A  73      30.324 -16.760  52.546  1.00 64.47           H
ATOM   1176 HD23 LEU A  73      30.212 -17.969  51.532  1.00 64.47           H
ATOM   1177  N   LYS A  74      27.485 -21.141  54.624  1.00 58.91           N
ATOM   1178  CA  LYS A  74      27.167 -21.962  55.775  1.00 55.68           C
ATOM   1179  C   LYS A  74      28.065 -23.188  55.845  1.00 60.18           C
ATOM   1180  O   LYS A  74      28.690 -23.449  56.876  1.00 58.13           O
ATOM   1181  CB  LYS A  74      25.695 -22.356  55.683  1.00 62.14           C
ATOM   1182  CG  LYS A  74      25.145 -23.084  56.893  1.00 70.84           C
ATOM   1183  CD  LYS A  74      23.724 -23.627  56.640  1.00 71.16           C
ATOM   1184  CE  LYS A  74      23.186 -24.312  57.887  1.00 70.90           C
ATOM   1185  NZ  LYS A  74      23.160 -23.346  59.037  1.00 72.39           N1+
ATOM   1186  H   LYS A  74      26.847 -21.109  54.045  1.00 70.69           H
ATOM   1187  HA  LYS A  74      27.302 -21.442  56.581  1.00 66.81           H
ATOM   1188  HB2 LYS A  74      25.159 -21.558  55.546  1.00 74.57           H
ATOM   1189  HB3 LYS A  74      25.594 -22.944  54.915  1.00 74.57           H
ATOM   1190  HG2 LYS A  74      25.720 -23.841  57.093  1.00 85.01           H
ATOM   1191  HG3 LYS A  74      25.113 -22.474  57.649  1.00 85.01           H
ATOM   1192  HD2 LYS A  74      23.134 -22.889  56.419  1.00 85.39           H
ATOM   1193  HD3 LYS A  74      23.743 -24.277  55.920  1.00 85.39           H
ATOM   1194  HE2 LYS A  74      22.283 -24.623  57.718  1.00 85.08           H
ATOM   1195  HE3 LYS A  74      23.765 -25.058  58.118  1.00 85.08           H
ATOM   1196  HZ1 LYS A  74      22.663 -23.672  59.700  1.00 86.86           H
ATOM   1197  HZ2 LYS A  74      23.987 -23.210  59.336  1.00 86.86           H
ATOM   1198  HZ3 LYS A  74      22.814 -22.567  58.775  1.00 86.86           H
ATOM   1199  N   TYR A  75      28.141 -23.959  54.754  1.00 61.27           N
ATOM   1200  CA  TYR A  75      29.019 -25.121  54.728  1.00 59.57           C
ATOM   1201  C   TYR A  75      30.453 -24.748  55.113  1.00 60.36           C
ATOM   1202  O   TYR A  75      31.082 -25.431  55.933  1.00 58.00           O
ATOM   1203  CB  TYR A  75      28.962 -25.777  53.344  1.00 60.86           C
ATOM   1204  CG  TYR A  75      30.039 -26.817  53.162  1.00 66.74           C
ATOM   1205  CD1 TYR A  75      30.068 -27.967  53.943  1.00 70.87           C
ATOM   1206  CD2 TYR A  75      31.042 -26.640  52.227  1.00 72.27           C
ATOM   1207  CE1 TYR A  75      31.079 -28.912  53.798  1.00 73.80           C
ATOM   1208  CE2 TYR A  75      32.054 -27.576  52.069  1.00 77.92           C
ATOM   1209  CZ  TYR A  75      32.077 -28.715  52.854  1.00 75.51           C
ATOM   1210  OH  TYR A  75      33.101 -29.632  52.680  1.00 75.10           O
ATOM   1211  H   TYR A  75      27.692 -23.847  54.027  1.00 73.52           H
ATOM   1212  HA  TYR A  75      28.695 -25.766  55.375  1.00 71.49           H
ATOM   1213  HB2 TYR A  75      28.102 -26.205  53.230  1.00 73.03           H
ATOM   1214  HB3 TYR A  75      29.079 -25.095  52.667  1.00 73.03           H
ATOM   1215  HD1 TYR A  75      29.410 -28.103  54.583  1.00 85.05           H
ATOM   1216  HD2 TYR A  75      31.043 -25.878  51.699  1.00 86.72           H
ATOM   1217  HE1 TYR A  75      31.085 -29.673  54.329  1.00 88.55           H
ATOM   1218  HE2 TYR A  75      32.720 -27.439  51.437  1.00 93.51           H
ATOM   1219  HH  TYR A  75      33.641 -29.364  52.092  1.00 90.12           H
ATOM   1220  N   LYS A  76      30.950 -23.624  54.582  1.00 60.93           N
ATOM   1221  CA  LYS A  76      32.318 -23.163  54.809  1.00 50.82           C
ATOM   1222  C   LYS A  76      32.589 -22.807  56.265  1.00 55.29           C
ATOM   1223  O   LYS A  76      33.589 -23.254  56.848  1.00 55.55           O
ATOM   1224  CB  LYS A  76      32.568 -21.943  53.943  1.00 51.37           C
ATOM   1225  CG  LYS A  76      33.858 -21.206  54.227  1.00 55.07           C
ATOM   1226  CD  LYS A  76      33.688 -19.688  54.407  1.00 54.24           C
ATOM   1227  CE  LYS A  76      33.399 -18.976  53.138  1.00 49.96           C
ATOM   1228  NZ  LYS A  76      33.256 -17.547  53.415  1.00 52.25           N1+
ATOM   1229  H   LYS A  76      30.503 -23.097  54.067  1.00 73.11           H
ATOM   1230  HA  LYS A  76      32.936 -23.859  54.532  1.00 60.99           H
ATOM   1231  HB2 LYS A  76      32.585 -22.229  53.015  1.00 61.65           H
ATOM   1232  HB3 LYS A  76      31.837 -21.319  54.089  1.00 61.65           H
ATOM   1233  HG2 LYS A  76      34.270 -21.548  55.033  1.00 66.09           H
ATOM   1234  HG3 LYS A  76      34.460 -21.343  53.478  1.00 66.09           H
ATOM   1235  HD2 LYS A  76      32.965 -19.507  55.029  1.00 65.09           H
ATOM   1236  HD3 LYS A  76      34.519 -19.326  54.741  1.00 65.09           H
ATOM   1237  HE2 LYS A  76      34.132 -19.108  52.514  1.00 59.95           H
ATOM   1238  HE3 LYS A  76      32.562 -19.292  52.766  1.00 59.95           H
ATOM   1239  HZ1 LYS A  76      33.144 -17.101  52.650  1.00 62.70           H
ATOM   1240  HZ2 LYS A  76      32.547 -17.413  53.935  1.00 62.70           H
ATOM   1241  HZ3 LYS A  76      33.985 -17.244  53.823  1.00 62.70           H
ATOM   1242  N   ARG A  77      31.775 -21.910  56.841  1.00 55.50           N
ATOM   1243  CA  ARG A  77      31.964 -21.529  58.239  1.00 53.93           C
ATOM   1244  C   ARG A  77      31.836 -22.737  59.146  1.00 56.54           C
ATOM   1245  O   ARG A  77      32.573 -22.876  60.131  1.00 54.28           O
ATOM   1246  CB  ARG A  77      30.942 -20.473  58.646  1.00 48.53           C
ATOM   1247  CG  ARG A  77      31.082 -19.182  57.924  1.00 52.23           C
ATOM   1248  CD  ARG A  77      29.862 -18.314  58.002  1.00 44.85           C
ATOM   1249  NE  ARG A  77      30.090 -17.138  57.199  1.00 44.97           N
ATOM   1250  CZ  ARG A  77      29.159 -16.244  56.905  1.00 46.84           C
ATOM   1251  NH1 ARG A  77      27.909 -16.401  57.348  1.00 39.04           N
ATOM   1252  NH2 ARG A  77      29.490 -15.195  56.162  1.00 37.74           N1+
ATOM   1253  H   ARG A  77      31.121 -21.504  56.451  1.00 66.60           H
ATOM   1254  HA  ARG A  77      32.851 -21.157  58.354  1.00 64.72           H
ATOM   1255  HB2 ARG A  77      30.059 -20.818  58.454  1.00 58.24           H
ATOM   1256  HB3 ARG A  77      31.043 -20.290  59.594  1.00 58.24           H
ATOM   1257  HG2 ARG A  77      31.814 -18.689  58.323  1.00 62.67           H
ATOM   1258  HG3 ARG A  77      31.255 -19.355  56.983  1.00 62.67           H
ATOM   1259  HD2 ARG A  77      29.088 -18.777  57.649  1.00 53.82           H
ATOM   1260  HD3 ARG A  77      29.715 -18.026  58.915  1.00 53.82           H
ATOM   1261  HE  ARG A  77      30.895 -16.967  56.960  1.00 53.97           H
ATOM   1262 HH11 ARG A  77      27.702 -17.086  57.830  1.00 46.84           H
ATOM   1263 HH12 ARG A  77      27.304 -15.820  57.149  1.00 46.84           H
ATOM   1264 HH21 ARG A  77      30.301 -15.113  55.883  1.00 45.28           H
ATOM   1265 HH22 ARG A  77      28.893 -14.606  55.955  1.00 45.28           H
ATOM   1266  N   CYS A  78      30.890 -23.618  58.829  1.00 61.16           N
ATOM   1267  CA  CYS A  78      30.700 -24.815  59.632  1.00 65.49           C
ATOM   1268  C   CYS A  78      31.865 -25.789  59.446  1.00 68.63           C
ATOM   1269  O   CYS A  78      32.323 -26.392  60.421  1.00 73.41           O
ATOM   1270  CB  CYS A  78      29.343 -25.426  59.291  1.00 59.14           C
ATOM   1271  SG  CYS A  78      28.083 -24.836  60.477  1.00 65.08           S
ATOM   1272  H   CYS A  78      30.345 -23.544  58.164  1.00 73.39           H
ATOM   1273  HA  CYS A  78      30.661 -24.568  60.571  1.00 78.59           H
ATOM   1274  HB2 CYS A  78      29.085 -25.137  58.402  1.00 70.96           H
ATOM   1275  HB3 CYS A  78      29.386 -26.388  59.306  1.00 70.96           H
ATOM   1276  HG  CYS A  78      27.068 -25.307  60.049  1.00 78.10           H
ATOM   1277  N   LYS A  79      32.405 -25.901  58.220  1.00 68.43           N
ATOM   1278  CA  LYS A  79      33.598 -26.724  57.978  1.00 71.36           C
ATOM   1279  C   LYS A  79      34.815 -26.232  58.783  1.00 67.25           C
ATOM   1280  O   LYS A  79      35.545 -27.033  59.380  1.00 65.08           O
ATOM   1281  CB  LYS A  79      33.901 -26.739  56.469  1.00 70.93           C
ATOM   1282  CG  LYS A  79      35.049 -27.654  56.040  1.00 74.03           C
ATOM   1283  CD  LYS A  79      35.368 -27.505  54.538  1.00 78.71           C
ATOM   1284  CE  LYS A  79      36.615 -28.350  54.118  1.00 80.28           C
ATOM   1285  NZ  LYS A  79      37.015 -28.213  52.660  1.00 76.18           N1+
ATOM   1286  H   LYS A  79      32.091 -25.522  57.509  1.00 82.12           H
ATOM   1287  HA  LYS A  79      33.410 -27.640  58.245  1.00 85.63           H
ATOM   1288  HB2 LYS A  79      33.105 -27.034  55.994  1.00 85.12           H
ATOM   1289  HB3 LYS A  79      34.125 -25.835  56.189  1.00 85.12           H
ATOM   1290  HG2 LYS A  79      35.844 -27.423  56.545  1.00 88.83           H
ATOM   1291  HG3 LYS A  79      34.799 -28.577  56.206  1.00 88.83           H
ATOM   1292  HD2 LYS A  79      34.601 -27.801  54.018  1.00 94.45           H
ATOM   1293  HD3 LYS A  79      35.556 -26.570  54.355  1.00 94.45           H
ATOM   1294  HE2 LYS A  79      37.372 -28.066  54.653  1.00 96.34           H
ATOM   1295  HE3 LYS A  79      36.425 -29.287  54.287  1.00 96.34           H
ATOM   1296  HZ1 LYS A  79      37.722 -28.724  52.490  1.00 91.42           H
ATOM   1297  HZ2 LYS A  79      36.342 -28.467  52.136  1.00 91.42           H
ATOM   1298  HZ3 LYS A  79      37.225 -27.367  52.480  1.00 91.42           H
ATOM   1299  N   TYR A  80      35.049 -24.916  58.806  1.00 67.34           N
ATOM   1300  CA  TYR A  80      36.167 -24.362  59.557  1.00 65.31           C
ATOM   1301  C   TYR A  80      36.049 -24.647  61.044  1.00 65.71           C
ATOM   1302  O   TYR A  80      37.058 -24.833  61.729  1.00 65.09           O
ATOM   1303  CB  TYR A  80      36.219 -22.860  59.320  1.00 66.47           C
ATOM   1304  CG  TYR A  80      37.099 -22.089  60.273  1.00 63.97           C
ATOM   1305  CD1 TYR A  80      38.416 -21.845  59.969  1.00 62.13           C
ATOM   1306  CD2 TYR A  80      36.597 -21.577  61.455  1.00 63.42           C
ATOM   1307  CE1 TYR A  80      39.216 -21.137  60.794  1.00 62.61           C
ATOM   1308  CE2 TYR A  80      37.409 -20.855  62.308  1.00 65.63           C
ATOM   1309  CZ  TYR A  80      38.719 -20.642  61.961  1.00 63.34           C
ATOM   1310  OH  TYR A  80      39.542 -19.930  62.781  1.00 68.60           O
ATOM   1311  H   TYR A  80      34.584 -24.320  58.393  1.00 80.81           H
ATOM   1312  HA  TYR A  80      36.992 -24.753  59.236  1.00 78.37           H
ATOM   1313  HB2 TYR A  80      36.544 -22.701  58.424  1.00 79.76           H
ATOM   1314  HB3 TYR A  80      35.322 -22.504  59.406  1.00 79.76           H
ATOM   1315  HD1 TYR A  80      38.764 -22.166  59.185  1.00 74.56           H
ATOM   1316  HD2 TYR A  80      35.707 -21.724  61.679  1.00 76.10           H
ATOM   1317  HE1 TYR A  80      40.102 -20.989  60.569  1.00 75.13           H
ATOM   1318  HE2 TYR A  80      37.082 -20.513  63.103  1.00 78.76           H
ATOM   1319  HH  TYR A  80      39.124 -19.648  63.452  1.00 82.32           H
ATOM   1320  N   LEU A  81      34.831 -24.625  61.575  1.00 67.38           N
ATOM   1321  CA  LEU A  81      34.617 -24.862  62.998  1.00 71.04           C
ATOM   1322  C   LEU A  81      34.575 -26.353  63.360  1.00 76.53           C
ATOM   1323  O   LEU A  81      34.458 -26.687  64.548  1.00 73.49           O
ATOM   1324  CB  LEU A  81      33.318 -24.177  63.432  1.00 69.01           C
ATOM   1325  CG  LEU A  81      33.243 -22.659  63.274  1.00 64.82           C
ATOM   1326  CD1 LEU A  81      31.795 -22.201  63.313  1.00 65.15           C
ATOM   1327  CD2 LEU A  81      34.051 -21.960  64.347  1.00 61.92           C
ATOM   1328  H   LEU A  81      34.105 -24.461  61.138  1.00 80.86           H
ATOM   1329  HA  LEU A  81      35.346 -24.448  63.485  1.00 85.25           H
ATOM   1330  HB2 LEU A  81      32.584 -24.543  62.914  1.00 82.82           H
ATOM   1331  HB3 LEU A  81      33.175 -24.371  64.372  1.00 82.82           H
ATOM   1332  HG  LEU A  81      33.612 -22.417  62.411  1.00 77.79           H
ATOM   1333 HD11 LEU A  81      31.770 -21.236  63.234  1.00 78.18           H
ATOM   1334 HD12 LEU A  81      31.304 -22.610  62.584  1.00 78.18           H
ATOM   1335 HD13 LEU A  81      31.402 -22.463  64.162  1.00 78.18           H
ATOM   1336 HD21 LEU A  81      33.967 -21.001  64.239  1.00 74.30           H
ATOM   1337 HD22 LEU A  81      33.712 -22.221  65.216  1.00 74.30           H
ATOM   1338 HD23 LEU A  81      34.980 -22.223  64.264  1.00 74.30           H
ATOM   1339  N   ASN A  82      34.689 -27.248  62.365  1.00 82.06           N
ATOM   1340  CA  ASN A  82      34.509 -28.697  62.537  1.00 82.49           C
ATOM   1341  C   ASN A  82      33.110 -29.025  63.044  1.00 84.19           C
ATOM   1342  O   ASN A  82      32.905 -29.967  63.811  1.00 83.66           O
ATOM   1343  CB  ASN A  82      35.577 -29.270  63.454  1.00 82.81           C
ATOM   1344  CG  ASN A  82      36.978 -29.000  62.928  1.00 85.55           C
ATOM   1345  OD1 ASN A  82      37.322 -29.351  61.782  1.00 84.52           O
ATOM   1346  ND2 ASN A  82      37.779 -28.324  63.744  1.00 82.92           N
ATOM   1347  H   ASN A  82      34.880 -27.034  61.551  1.00 98.47           H
ATOM   1348  HA  ASN A  82      34.626 -29.118  61.668  1.00 98.98           H
ATOM   1349  HB2 ASN A  82      35.493 -28.846  64.326  1.00 99.37           H
ATOM   1350  HB3 ASN A  82      35.444 -30.231  63.529  1.00 99.37           H
ATOM   1351 HD21 ASN A  82      38.595 -28.176  63.519  1.00 99.50           H
ATOM   1352 HD22 ASN A  82      37.476 -28.025  64.492  1.00 99.50           H
ATOM   1353  N   LYS A  83      32.172 -28.197  62.610  1.00 86.34           N
ATOM   1354  CA  LYS A  83      30.746 -28.346  62.824  1.00 84.16           C
ATOM   1355  C   LYS A  83      30.165 -28.742  61.471  1.00 88.81           C
ATOM   1356  O   LYS A  83      30.202 -27.950  60.528  1.00 92.07           O
ATOM   1357  CB  LYS A  83      30.166 -27.012  63.303  1.00 83.46           C
ATOM   1358  CG  LYS A  83      29.567 -26.994  64.677  1.00 84.52           C
ATOM   1359  CD  LYS A  83      29.973 -25.749  65.486  1.00 83.14           C
ATOM   1360  CE  LYS A  83      29.206 -24.468  65.081  1.00 83.66           C
ATOM   1361  NZ  LYS A  83      29.249 -23.415  66.160  1.00 79.22           N1+
ATOM   1362  H   LYS A  83      32.354 -27.484  62.159  1.00103.61           H
ATOM   1363  HA  LYS A  83      30.572 -29.041  63.482  1.00100.99           H
ATOM   1364  HB2 LYS A  83      30.884 -26.357  63.301  1.00100.15           H
ATOM   1365  HB3 LYS A  83      29.480 -26.724  62.681  1.00100.15           H
ATOM   1366  HG2 LYS A  83      28.606 -26.973  64.568  1.00101.43           H
ATOM   1367  HG3 LYS A  83      29.839 -27.787  65.165  1.00101.43           H
ATOM   1368  HD2 LYS A  83      29.799 -25.918  66.426  1.00 99.77           H
ATOM   1369  HD3 LYS A  83      30.918 -25.586  65.350  1.00 99.77           H
ATOM   1370  HE2 LYS A  83      29.599 -24.096  64.276  1.00100.39           H
ATOM   1371  HE3 LYS A  83      28.275 -24.689  64.923  1.00100.39           H
ATOM   1372  HZ1 LYS A  83      28.997 -22.628  65.832  1.00 95.07           H
ATOM   1373  HZ2 LYS A  83      28.706 -23.636  66.829  1.00 95.07           H
ATOM   1374  HZ3 LYS A  83      30.078 -23.342  66.476  1.00 95.07           H
ATOM   1375  N   GLU A  84      29.661 -29.961  61.338  1.00 92.20           N
ATOM   1376  CA  GLU A  84      28.923 -30.298  60.123  1.00 95.04           C
ATOM   1377  C   GLU A  84      27.635 -31.024  60.501  1.00 96.87           C
ATOM   1378  O   GLU A  84      27.331 -31.223  61.685  1.00 95.77           O
ATOM   1379  CB  GLU A  84      29.800 -31.098  59.148  1.00 95.92           C
ATOM   1380  CG  GLU A  84      30.682 -30.169  58.299  1.00 95.31           C
ATOM   1381  CD  GLU A  84      31.555 -30.899  57.296  1.00 96.96           C
ATOM   1382  OE1 GLU A  84      31.125 -31.963  56.800  1.00 98.24           O
ATOM   1383  OE2 GLU A  84      32.671 -30.403  57.001  1.00 93.83           O1-
ATOM   1384  H   GLU A  84      29.737 -30.603  61.908  1.00110.64           H
ATOM   1385  HA  GLU A  84      28.672 -29.480  59.663  1.00114.05           H
ATOM   1386  HB2 GLU A  84      30.383 -31.686  59.656  1.00115.10           H
ATOM   1387  HB3 GLU A  84      29.237 -31.621  58.553  1.00115.10           H
ATOM   1388  HG2 GLU A  84      30.109 -29.569  57.797  1.00114.37           H
ATOM   1389  HG3 GLU A  84      31.262 -29.661  58.888  1.00114.37           H
ATOM   1390  N   THR A  85      26.860 -31.384  59.472  1.00100.56           N
ATOM   1391  CA  THR A  85      25.545 -32.033  59.616  1.00 99.17           C
ATOM   1392  C   THR A  85      25.214 -32.772  58.311  1.00 96.80           C
ATOM   1393  O   THR A  85      25.490 -32.283  57.208  1.00 94.02           O
ATOM   1394  CB  THR A  85      24.378 -31.005  59.951  1.00 98.89           C
ATOM   1395  OG1 THR A  85      24.407 -30.636  61.343  1.00 97.60           O
ATOM   1396  CG2 THR A  85      23.005 -31.602  59.639  1.00 95.97           C
ATOM   1397  H   THR A  85      27.093 -31.282  58.646  1.00120.67           H
ATOM   1398  HA  THR A  85      25.600 -32.696  60.328  1.00119.00           H
ATOM   1399  HB  THR A  85      24.486 -30.206  59.406  1.00118.66           H
ATOM   1400  HG1 THR A  85      25.196 -30.482  61.590  1.00117.11           H
ATOM   1401 HG21 THR A  85      22.908 -32.454  60.103  1.00115.16           H
ATOM   1402 HG22 THR A  85      22.896 -31.741  58.685  1.00115.16           H
ATOM   1403 HG23 THR A  85      22.319 -30.993  59.952  1.00115.16           H
ATOM   1404  HC  THR A  85      24.772 -33.673  58.341  1.00116.16           H
ATOM   1405  N   LYS A  96      12.686 -14.793  60.370  1.00 68.54           N
ATOM   1406  CA  LYS A  96      13.442 -15.867  59.726  1.00 67.84           C
ATOM   1407  C   LYS A  96      14.069 -15.442  58.382  1.00 65.12           C
ATOM   1408  O   LYS A  96      14.461 -16.313  57.579  1.00 64.81           O
ATOM   1409  CB  LYS A  96      12.545 -17.089  59.480  1.00 64.72           C
ATOM   1410  CG  LYS A  96      12.062 -17.744  60.754  1.00 69.04           C
ATOM   1411  CD  LYS A  96      11.447 -19.128  60.491  1.00 68.18           C
ATOM   1412  CE  LYS A  96      11.078 -19.843  61.792  1.00 68.06           C
ATOM   1413  NZ  LYS A  96      10.600 -21.241  61.584  1.00 71.42           N1+
ATOM   1414  H1  LYS A  96      12.266 -15.118  61.170  1.00 82.25           H
ATOM   1415  H2  LYS A  96      12.011 -14.471  59.766  1.00 82.25           H
ATOM   1416  HA  LYS A  96      14.144 -16.147  60.335  1.00 81.41           H
ATOM   1417  HB2 LYS A  96      13.049 -17.755  58.980  1.00 77.67           H
ATOM   1418  HB3 LYS A  96      11.768 -16.815  58.965  1.00 77.67           H
ATOM   1419  HG2 LYS A  96      11.374 -17.178  61.146  1.00 82.85           H
ATOM   1420  HG3 LYS A  96      12.807 -17.848  61.369  1.00 82.85           H
ATOM   1421  HD2 LYS A  96      12.078 -19.682  60.004  1.00 81.81           H
ATOM   1422  HD3 LYS A  96      10.631 -19.009  59.976  1.00 81.81           H
ATOM   1423  HE2 LYS A  96      10.358 -19.350  62.222  1.00 81.68           H
ATOM   1424  HE3 LYS A  96      11.856 -19.874  62.371  1.00 81.68           H
ATOM   1425  HZ1 LYS A  96       9.875 -21.228  61.059  1.00 85.71           H
ATOM   1426  HZ2 LYS A  96      11.236 -21.730  61.195  1.00 85.71           H
ATOM   1427  HZ3 LYS A  96      10.380 -21.600  62.367  1.00 85.71           H
ATOM   1428  N   LYS A  97      14.138 -14.134  58.114  1.00 54.48           N
ATOM   1429  CA  LYS A  97      14.832 -13.651  56.929  1.00 49.42           C
ATOM   1430  C   LYS A  97      16.328 -13.465  57.201  1.00 47.17           C
ATOM   1431  O   LYS A  97      16.734 -13.046  58.297  1.00 43.08           O
ATOM   1432  CB  LYS A  97      14.226 -12.347  56.463  1.00 49.78           C
ATOM   1433  CG  LYS A  97      14.893 -11.832  55.223  1.00 58.35           C
ATOM   1434  CD  LYS A  97      14.161 -10.615  54.686  1.00 64.27           C
ATOM   1435  CE  LYS A  97      12.739 -10.981  54.158  1.00 67.16           C
ATOM   1436  NZ  LYS A  97      12.744 -11.911  52.969  1.00 63.79           N1+
ATOM   1437  H   LYS A  97      13.785 -13.510  58.589  1.00 65.38           H
ATOM   1438  HA  LYS A  97      14.726 -14.293  56.206  1.00 59.30           H
ATOM   1439  HB2 LYS A  97      13.291 -12.506  56.272  1.00 59.74           H
ATOM   1440  HB3 LYS A  97      14.310 -11.679  57.160  1.00 59.74           H
ATOM   1441  HG2 LYS A  97      15.800 -11.561  55.442  1.00 70.03           H
ATOM   1442  HG3 LYS A  97      14.905 -12.526  54.542  1.00 70.03           H
ATOM   1443  HD2 LYS A  97      14.066  -9.972  55.406  1.00 77.12           H
ATOM   1444  HD3 LYS A  97      14.679 -10.230  53.957  1.00 77.12           H
ATOM   1445  HE2 LYS A  97      12.224 -11.405  54.862  1.00 80.59           H
ATOM   1446  HE3 LYS A  97      12.301 -10.162  53.882  1.00 80.59           H
ATOM   1447  HZ1 LYS A  97      11.910 -12.080  52.709  1.00 76.55           H
ATOM   1448  HZ2 LYS A  97      13.187 -11.531  52.297  1.00 76.55           H
ATOM   1449  HZ3 LYS A  97      13.143 -12.680  53.181  1.00 76.55           H
ATOM   1450  N   LEU A  98      17.147 -13.818  56.205  1.00 41.16           N
ATOM   1451  CA  LEU A  98      18.598 -13.688  56.311  1.00 33.61           C
ATOM   1452  C   LEU A  98      19.022 -12.228  56.433  1.00 29.06           C
ATOM   1453  O   LEU A  98      18.443 -11.332  55.816  1.00 27.32           O
ATOM   1454  CB  LEU A  98      19.269 -14.326  55.099  1.00 35.01           C
ATOM   1455  CG  LEU A  98      20.790 -14.508  55.185  1.00 33.22           C
ATOM   1456  CD1 LEU A  98      21.239 -15.146  56.453  1.00 33.95           C
ATOM   1457  CD2 LEU A  98      21.306 -15.329  53.989  1.00 33.60           C
ATOM   1458  H   LEU A  98      16.884 -14.141  55.452  1.00 49.39           H
ATOM   1459  HA  LEU A  98      18.880 -14.160  57.108  1.00 40.33           H
ATOM   1460  HB2 LEU A  98      18.877 -15.198  54.951  1.00 42.02           H
ATOM   1461  HB3 LEU A  98      19.086 -13.760  54.330  1.00 42.02           H
ATOM   1462  HG  LEU A  98      21.200 -13.630  55.148  1.00 39.86           H
ATOM   1463 HD11 LEU A  98      22.200 -15.292  56.427  1.00 40.74           H
ATOM   1464 HD12 LEU A  98      21.013 -14.555  57.188  1.00 40.74           H
ATOM   1465 HD13 LEU A  98      20.795 -16.000  56.553  1.00 40.74           H
ATOM   1466 HD21 LEU A  98      22.264 -15.457  54.078  1.00 40.32           H
ATOM   1467 HD22 LEU A  98      20.855 -16.185  53.992  1.00 40.32           H
ATOM   1468 HD23 LEU A  98      21.107 -14.860  53.167  1.00 40.32           H
ATOM   1469  N   GLN A  99      19.994 -11.971  57.296  1.00 33.93           N
ATOM   1470  CA  GLN A  99      20.421 -10.607  57.521  1.00 30.16           C
ATOM   1471  C   GLN A  99      21.926 -10.539  57.627  1.00 23.37           C
ATOM   1472  O   GLN A  99      22.591 -11.529  57.891  1.00 23.52           O
ATOM   1473  CB  GLN A  99      19.808 -10.040  58.790  1.00 26.09           C
ATOM   1474  CG  GLN A  99      18.341  -9.745  58.659  1.00 26.69           C
ATOM   1475  CD  GLN A  99      17.739  -9.233  59.968  1.00 27.38           C
ATOM   1476  OE1 GLN A  99      18.321  -9.369  61.039  1.00 31.92           O
ATOM   1477  NE2 GLN A  99      16.589  -8.640  59.878  1.00 34.74           N
ATOM   1478  H   GLN A  99      20.415 -12.559  57.760  1.00 40.72           H
ATOM   1479  HA  GLN A  99      20.135 -10.047  56.778  1.00 36.19           H
ATOM   1480  HB2 GLN A  99      19.927 -10.690  59.491  1.00 31.31           H
ATOM   1481  HB3 GLN A  99      20.254  -9.213  59.021  1.00 31.31           H
ATOM   1482  HG2 GLN A  99      18.225  -9.067  57.973  1.00 32.02           H
ATOM   1483  HG3 GLN A  99      17.880 -10.553  58.389  1.00 32.02           H
ATOM   1484 HE21 GLN A  99      16.197  -8.589  59.113  1.00 41.68           H
ATOM   1485 HE22 GLN A  99      16.222  -8.297  60.585  1.00 41.68           H
ATOM   1486  N   ASN A 100      22.447  -9.329  57.439  1.00 25.25           N
ATOM   1487  CA  ASN A 100      23.824  -9.030  57.744  1.00 22.86           C
ATOM   1488  C   ASN A 100      23.967  -8.618  59.200  1.00 22.74           C
ATOM   1489  O   ASN A 100      23.011  -8.275  59.879  1.00 22.79           O
ATOM   1490  CB  ASN A 100      24.310  -7.919  56.858  1.00 22.83           C
ATOM   1491  CG  ASN A 100      24.332  -8.295  55.390  1.00 26.28           C
ATOM   1492  OD1 ASN A 100      24.800  -9.374  55.018  1.00 21.14           O
ATOM   1493  ND2 ASN A 100      23.821  -7.399  54.553  1.00 22.84           N
ATOM   1494  H   ASN A 100      22.018  -8.651  57.126  1.00 30.30           H
ATOM   1495  HA  ASN A 100      24.386  -9.808  57.590  1.00 27.44           H
ATOM   1496  HB2 ASN A 100      23.701  -7.173  56.978  1.00 27.39           H
ATOM   1497  HB3 ASN A 100      25.210  -7.682  57.133  1.00 27.39           H
ATOM   1498 HD21 ASN A 100      23.778  -7.570  53.705  1.00 27.41           H
ATOM   1499 HD22 ASN A 100      23.520  -6.646  54.853  1.00 27.41           H
ATOM   1500  N   VAL A 101      25.200  -8.611  59.660  1.00 25.63           N
ATOM   1501  CA  VAL A 101      25.547  -8.094  60.979  1.00 23.36           C
ATOM   1502  C   VAL A 101      26.221  -6.745  60.784  1.00 25.65           C
ATOM   1503  O   VAL A 101      26.944  -6.541  59.795  1.00 23.89           O
ATOM   1504  CB  VAL A 101      26.476  -9.086  61.719  1.00 20.98           C
ATOM   1505  CG1 VAL A 101      26.952  -8.520  63.021  1.00 27.53           C
ATOM   1506  CG2 VAL A 101      25.784 -10.349  61.977  1.00 19.20           C
ATOM   1507  H   VAL A 101      25.878  -8.908  59.217  1.00 30.75           H
ATOM   1508  HA  VAL A 101      24.742  -7.969  61.512  1.00 28.03           H
ATOM   1509  HB  VAL A 101      27.247  -9.285  61.173  1.00 25.17           H
ATOM   1510 HG11 VAL A 101      27.501  -9.182  63.473  1.00 33.04           H
ATOM   1511 HG12 VAL A 101      27.474  -7.722  62.846  1.00 33.04           H
ATOM   1512 HG13 VAL A 101      26.177  -8.299  63.567  1.00 33.04           H
ATOM   1513 HG21 VAL A 101      26.387 -10.921  62.472  1.00 23.03           H
ATOM   1514 HG22 VAL A 101      24.994 -10.159  62.509  1.00 23.03           H
ATOM   1515 HG23 VAL A 101      25.536 -10.773  61.137  1.00 23.03           H
ATOM   1516  N   VAL A 102      25.953  -5.811  61.691  1.00 18.38           N
ATOM   1517  CA  VAL A 102      26.713  -4.575  61.763  1.00 23.72           C
ATOM   1518  C   VAL A 102      27.294  -4.456  63.169  1.00 24.99           C
ATOM   1519  O   VAL A 102      26.604  -4.692  64.157  1.00 22.72           O
ATOM   1520  CB  VAL A 102      25.872  -3.351  61.357  1.00 25.35           C
ATOM   1521  CG1 VAL A 102      25.562  -3.452  59.862  1.00 27.58           C
ATOM   1522  CG2 VAL A 102      24.554  -3.254  62.166  1.00 27.19           C
ATOM   1523  H   VAL A 102      25.326  -5.864  62.272  1.00 22.06           H
ATOM   1524  HA  VAL A 102      27.454  -4.624  61.142  1.00 28.46           H
ATOM   1525  HB  VAL A 102      26.392  -2.549  61.502  1.00 30.42           H
ATOM   1526 HG11 VAL A 102      24.966  -2.724  59.624  1.00 33.10           H
ATOM   1527 HG12 VAL A 102      26.397  -3.395  59.363  1.00 33.10           H
ATOM   1528 HG13 VAL A 102      25.121  -4.298  59.696  1.00 33.10           H
ATOM   1529 HG21 VAL A 102      24.073  -2.451  61.892  1.00 32.63           H
ATOM   1530 HG22 VAL A 102      24.009  -4.044  61.995  1.00 32.63           H
ATOM   1531 HG23 VAL A 102      24.758  -3.202  63.109  1.00 32.63           H
ATOM   1532  N   VAL A 103      28.573  -4.152  63.239  1.00 23.75           N
ATOM   1533  CA  VAL A 103      29.309  -4.086  64.477  1.00 20.59           C
ATOM   1534  C   VAL A 103      29.750  -2.648  64.599  1.00 20.24           C
ATOM   1535  O   VAL A 103      30.383  -2.119  63.685  1.00 22.26           O
ATOM   1536  CB  VAL A 103      30.520  -5.011  64.453  1.00 17.37           C
ATOM   1537  CG1 VAL A 103      31.195  -4.976  65.786  1.00 26.55           C
ATOM   1538  CG2 VAL A 103      30.121  -6.348  64.107  1.00 20.55           C
ATOM   1539  H   VAL A 103      29.052  -3.955  62.555  1.00 28.50           H
ATOM   1540  HA  VAL A 103      28.734  -4.330  65.220  1.00 24.71           H
ATOM   1541  HB  VAL A 103      31.138  -4.701  63.773  1.00 20.84           H
ATOM   1542 HG11 VAL A 103      31.948  -5.583  65.754  1.00 31.85           H
ATOM   1543 HG12 VAL A 103      31.507  -4.074  65.990  1.00 31.85           H
ATOM   1544 HG13 VAL A 103      30.562  -5.265  66.461  1.00 31.85           H
ATOM   1545 HG21 VAL A 103      30.901  -6.926  64.159  1.00 24.67           H
ATOM   1546 HG22 VAL A 103      29.446  -6.627  64.741  1.00 24.67           H
ATOM   1547 HG23 VAL A 103      29.753  -6.361  63.211  1.00 24.67           H
ATOM   1548  N   MET A 104      29.402  -2.008  65.696  1.00 21.59           N
ATOM   1549  CA  MET A 104      29.743  -0.622  65.890  1.00 19.89           C
ATOM   1550  C   MET A 104      30.289  -0.397  67.298  1.00 23.27           C
ATOM   1551  O   MET A 104      30.033  -1.160  68.231  1.00 26.04           O
ATOM   1552  CB  MET A 104      28.544   0.270  65.652  1.00 22.13           C
ATOM   1553  CG  MET A 104      27.518   0.267  66.713  1.00 26.16           C
ATOM   1554  SD  MET A 104      25.998   1.101  66.228  1.00 25.79           S
ATOM   1555  CE  MET A 104      25.312  -0.357  65.521  1.00 16.10           C
ATOM   1556  H   MET A 104      28.978  -2.365  66.348  1.00 25.90           H
ATOM   1557  HA  MET A 104      30.407  -0.386  65.237  1.00 23.86           H
ATOM   1558  HB2 MET A 104      28.863   1.181  65.591  1.00 26.55           H
ATOM   1559  HB3 MET A 104      28.127  -0.008  64.829  1.00 26.55           H
ATOM   1560  HG2 MET A 104      27.283  -0.658  66.890  1.00 31.39           H
ATOM   1561  HG3 MET A 104      27.861   0.697  67.513  1.00 31.39           H
ATOM   1562  HE1 MET A 104      24.437  -0.135  65.174  1.00 19.32           H
ATOM   1563  HE2 MET A 104      25.896  -0.681  64.814  1.00 19.32           H
ATOM   1564  HE3 MET A 104      25.226  -1.034  66.205  1.00 19.32           H
ATOM   1565  N   GLY A 105      31.017   0.680  67.456  1.00 29.80           N
ATOM   1566  CA  GLY A 105      31.407   1.117  68.784  1.00 30.86           C
ATOM   1567  C   GLY A 105      30.269   1.793  69.516  1.00 34.16           C
ATOM   1568  O   GLY A 105      29.235   2.133  68.919  1.00 30.57           O
ATOM   1569  H   GLY A 105      31.304   1.172  66.807  1.00 35.76           H
ATOM   1570  HA2 GLY A 105      31.685   0.346  69.299  1.00 37.03           H
ATOM   1571  HA3 GLY A 105      32.143   1.737  68.719  1.00 37.03           H
ATOM   1572  N   ARG A 106      30.462   1.995  70.832  1.00 29.08           N
ATOM   1573  CA  ARG A 106      29.398   2.579  71.637  1.00 30.74           C
ATOM   1574  C   ARG A 106      29.110   4.003  71.241  1.00 29.00           C
ATOM   1575  O   ARG A 106      27.963   4.442  71.322  1.00 26.53           O
ATOM   1576  CB  ARG A 106      29.737   2.529  73.131  1.00 40.59           C
ATOM   1577  CG  ARG A 106      28.798   3.395  73.977  1.00 41.47           C
ATOM   1578  CD  ARG A 106      29.190   3.480  75.369  1.00 46.11           C
ATOM   1579  NE  ARG A 106      30.526   4.034  75.541  1.00 54.73           N
ATOM   1580  CZ  ARG A 106      30.791   5.329  75.656  1.00 59.63           C
ATOM   1581  NH1 ARG A 106      29.795   6.213  75.593  1.00 60.20           N
ATOM   1582  NH2 ARG A 106      32.050   5.733  75.839  1.00 57.19           N1+
ATOM   1583  H   ARG A 106      31.169   1.789  71.277  1.00 34.90           H
ATOM   1584  HA  ARG A 106      28.580   2.077  71.477  1.00 36.89           H
ATOM   1585  HB2 ARG A 106      29.660   1.616  73.440  1.00 48.70           H
ATOM   1586  HB3 ARG A 106      30.642   2.868  73.252  1.00 48.70           H
ATOM   1587  HG2 ARG A 106      28.798   4.313  73.664  1.00 49.77           H
ATOM   1588  HG3 ARG A 106      27.909   3.015  73.944  1.00 49.77           H
ATOM   1589  HD2 ARG A 106      28.552   4.031  75.845  1.00 55.33           H
ATOM   1590  HD3 ARG A 106      29.204   2.581  75.728  1.00 55.33           H
ATOM   1591  HE  ARG A 106      31.154   3.486  75.771  1.00 65.68           H
ATOM   1592 HH11 ARG A 106      28.982   5.935  75.472  1.00 72.24           H
ATOM   1593 HH12 ARG A 106      29.962   7.058  75.658  1.00 72.24           H
ATOM   1594 HH21 ARG A 106      32.689   5.153  75.878  1.00 68.63           H
ATOM   1595 HH22 ARG A 106      32.226   6.571  75.903  1.00 68.63           H
ATOM   1596  N   THR A 107      30.130   4.758  70.861  1.00 31.78           N
ATOM   1597  CA  THR A 107      29.907   6.157  70.518  1.00 35.52           C
ATOM   1598  C   THR A 107      29.188   6.281  69.168  1.00 28.49           C
ATOM   1599  O   THR A 107      28.324   7.149  68.989  1.00 28.13           O
ATOM   1600  CB  THR A 107      31.254   6.895  70.534  1.00 34.50           C
ATOM   1601  OG1 THR A 107      31.780   6.863  71.864  1.00 46.01           O
ATOM   1602  CG2 THR A 107      31.122   8.287  70.148  1.00 39.48           C
ATOM   1603  H   THR A 107      30.947   4.498  70.788  1.00 38.14           H
ATOM   1604  HA  THR A 107      29.342   6.555  71.202  1.00 42.63           H
ATOM   1605  HB  THR A 107      31.872   6.465  69.922  1.00 41.40           H
ATOM   1606  HG1 THR A 107      32.499   7.297  71.895  1.00 55.21           H
ATOM   1607 HG21 THR A 107      31.989   8.724  70.155  1.00 47.38           H
ATOM   1608 HG22 THR A 107      30.744   8.362  69.255  1.00 47.38           H
ATOM   1609 HG23 THR A 107      30.535   8.731  70.782  1.00 47.38           H
ATOM   1610  N   ASN A 108      29.511   5.419  68.217  1.00 29.09           N
ATOM   1611  CA  ASN A 108      28.658   5.317  67.040  1.00 23.85           C
ATOM   1612  C   ASN A 108      27.228   5.031  67.445  1.00 28.84           C
ATOM   1613  O   ASN A 108      26.289   5.705  66.983  1.00 20.81           O
ATOM   1614  CB  ASN A 108      29.179   4.233  66.091  1.00 25.32           C
ATOM   1615  CG  ASN A 108      29.983   4.816  64.954  1.00 33.03           C
ATOM   1616  OD1 ASN A 108      30.460   5.938  65.035  1.00 27.28           O
ATOM   1617  ND2 ASN A 108      30.120   4.065  63.884  1.00 31.64           N
ATOM   1618  H   ASN A 108      30.205   4.912  68.217  1.00 34.90           H
ATOM   1619  HA  ASN A 108      28.647   6.172  66.590  1.00 28.62           H
ATOM   1620  HB2 ASN A 108      29.755   3.608  66.558  1.00 30.39           H
ATOM   1621  HB3 ASN A 108      28.421   3.745  65.720  1.00 30.39           H
ATOM   1622 HD21 ASN A 108      30.485   4.392  63.194  1.00 37.96           H
ATOM   1623 HD22 ASN A 108      29.837   3.252  63.892  1.00 37.96           H
ATOM   1624  N   TRP A 109      27.034   4.055  68.350  1.00 26.75           N
ATOM   1625  CA  TRP A 109      25.676   3.701  68.733  1.00 26.75           C
ATOM   1626  C   TRP A 109      24.911   4.919  69.224  1.00 27.27           C
ATOM   1627  O   TRP A 109      23.786   5.178  68.789  1.00 22.15           O
ATOM   1628  CB  TRP A 109      25.676   2.601  69.797  1.00 28.52           C
ATOM   1629  CG  TRP A 109      24.254   2.322  70.338  1.00 28.09           C
ATOM   1630  CD1 TRP A 109      23.723   2.792  71.496  1.00 32.21           C
ATOM   1631  CD2 TRP A 109      23.201   1.543  69.713  1.00 26.31           C
ATOM   1632  NE1 TRP A 109      22.419   2.365  71.642  1.00 31.08           N
ATOM   1633  CE2 TRP A 109      22.094   1.566  70.580  1.00 26.95           C
ATOM   1634  CE3 TRP A 109      23.103   0.811  68.527  1.00 26.87           C
ATOM   1635  CZ2 TRP A 109      20.902   0.904  70.291  1.00 32.33           C
ATOM   1636  CZ3 TRP A 109      21.915   0.148  68.248  1.00 27.42           C
ATOM   1637  CH2 TRP A 109      20.827   0.216  69.110  1.00 31.69           C
ATOM   1638  H   TRP A 109      27.660   3.602  68.739  1.00 32.10           H
ATOM   1639  HA  TRP A 109      25.216   3.366  67.942  1.00 32.10           H
ATOM   1640  HB2 TRP A 109      26.028   1.776  69.412  1.00 34.23           H
ATOM   1641  HB3 TRP A 109      26.242   2.885  70.527  1.00 34.23           H
ATOM   1642  HD1 TRP A 109      24.172   3.331  72.097  1.00 38.66           H
ATOM   1643  HE1 TRP A 109      21.911   2.532  72.319  1.00 37.29           H
ATOM   1644  HE3 TRP A 109      23.822   0.754  67.939  1.00 32.24           H
ATOM   1645  HZ2 TRP A 109      20.173   0.958  70.864  1.00 38.79           H
ATOM   1646  HZ3 TRP A 109      21.837  -0.341  67.464  1.00 32.91           H
ATOM   1647  HH2 TRP A 109      20.049  -0.238  68.897  1.00 38.03           H
ATOM   1648  N   GLU A 110      25.532   5.695  70.108  1.00 28.67           N
ATOM   1649  CA  GLU A 110      24.880   6.820  70.718  1.00 30.31           C
ATOM   1650  C   GLU A 110      24.699   7.969  69.750  1.00 30.27           C
ATOM   1651  O   GLU A 110      23.824   8.798  69.962  1.00 31.90           O
ATOM   1652  CB  GLU A 110      25.692   7.260  71.934  1.00 36.86           C
ATOM   1653  CG  GLU A 110      25.736   6.152  72.986  1.00 41.33           C
ATOM   1654  CD  GLU A 110      26.366   6.537  74.332  1.00 47.04           C
ATOM   1655  OE1 GLU A 110      27.367   7.325  74.354  1.00 40.06           O
ATOM   1656  OE2 GLU A 110      25.858   5.988  75.361  1.00 45.56           O1-
ATOM   1657  H   GLU A 110      26.346   5.596  70.369  1.00 34.40           H
ATOM   1658  HA  GLU A 110      24.006   6.534  71.019  1.00 36.37           H
ATOM   1659  HB2 GLU A 110      26.601   7.460  71.652  1.00 44.23           H
ATOM   1660  HB3 GLU A 110      25.283   8.038  72.337  1.00 44.23           H
ATOM   1661  HG2 GLU A 110      24.838   5.821  73.151  1.00 49.60           H
ATOM   1662  HG3 GLU A 110      26.283   5.437  72.624  1.00 49.60           H
ATOM   1663  N   SER A 111      25.491   8.043  68.701  1.00 29.87           N
ATOM   1664  CA  SER A 111      25.255   9.052  67.691  1.00 28.11           C
ATOM   1665  C   SER A 111      24.051   8.761  66.794  1.00 29.91           C
ATOM   1666  O   SER A 111      23.690   9.608  65.984  1.00 38.20           O
ATOM   1667  CB  SER A 111      26.493   9.189  66.839  1.00 36.94           C
ATOM   1668  OG  SER A 111      26.496   8.172  65.864  1.00 41.36           O
ATOM   1669  H   SER A 111      26.180   7.546  68.550  1.00 35.84           H
ATOM   1670  HA  SER A 111      25.092   9.896  68.131  1.00 33.73           H
ATOM   1671  HB2 SER A 111      26.486  10.065  66.420  1.00 44.33           H
ATOM   1672  HB3 SER A 111      27.270   9.090  67.412  1.00 44.33           H
ATOM   1673  HG  SER A 111      26.454   7.427  66.245  1.00 49.64           H
ATOM   1674  N   ILE A 112      23.385   7.627  66.927  1.00 31.71           N
ATOM   1675  CA  ILE A 112      22.235   7.358  66.064  1.00 35.26           C
ATOM   1676  C   ILE A 112      20.944   7.910  66.683  1.00 37.86           C
ATOM   1677  O   ILE A 112      20.675   7.693  67.873  1.00 36.08           O
ATOM   1678  CB  ILE A 112      22.111   5.854  65.764  1.00 32.99           C
ATOM   1679  CG1 ILE A 112      23.386   5.323  65.099  1.00 23.27           C
ATOM   1680  CG2 ILE A 112      20.958   5.583  64.872  1.00 28.10           C
ATOM   1681  CD1 ILE A 112      23.412   3.751  64.982  1.00 26.13           C
ATOM   1682  H   ILE A 112      23.568   7.004  67.495  1.00 38.05           H
ATOM   1683  HA  ILE A 112      22.396   7.800  65.214  1.00 42.31           H
ATOM   1684  HB  ILE A 112      21.985   5.369  66.594  1.00 39.59           H
ATOM   1685 HG12 ILE A 112      23.442   5.700  64.210  1.00 27.92           H
ATOM   1686 HG13 ILE A 112      24.154   5.599  65.622  1.00 27.92           H
ATOM   1687 HG21 ILE A 112      20.918   4.632  64.677  1.00 33.73           H
ATOM   1688 HG22 ILE A 112      20.138   5.857  65.308  1.00 33.73           H
ATOM   1689 HG23 ILE A 112      21.089   6.088  64.057  1.00 33.73           H
ATOM   1690 HD11 ILE A 112      24.254   3.477  64.594  1.00 31.36           H
ATOM   1691 HD12 ILE A 112      23.311   3.354  65.859  1.00 31.36           H
ATOM   1692 HD13 ILE A 112      22.686   3.475  64.409  1.00 31.36           H
ATOM   1693  N   PRO A 113      20.110   8.615  65.909  1.00 40.18           N
ATOM   1694  CA  PRO A 113      18.786   9.024  66.403  1.00 39.52           C
ATOM   1695  C   PRO A 113      17.978   7.830  66.872  1.00 38.15           C
ATOM   1696  O   PRO A 113      18.102   6.730  66.323  1.00 41.34           O
ATOM   1697  CB  PRO A 113      18.129   9.675  65.176  1.00 37.51           C
ATOM   1698  CG  PRO A 113      19.251  10.038  64.310  1.00 42.28           C
ATOM   1699  CD  PRO A 113      20.309   9.007  64.507  1.00 38.26           C
ATOM   1700  HA  PRO A 113      18.867   9.685  67.107  1.00 47.42           H
ATOM   1701  HB2 PRO A 113      17.559   9.037  64.723  1.00 45.01           H
ATOM   1702  HB3 PRO A 113      17.630  10.461  65.446  1.00 45.01           H
ATOM   1703  HG2 PRO A 113      18.952  10.040  63.389  1.00 50.74           H
ATOM   1704  HG3 PRO A 113      19.583  10.913  64.575  1.00 50.74           H
ATOM   1705  HD2 PRO A 113      20.155   8.256  63.911  1.00 45.91           H
ATOM   1706  HD3 PRO A 113      21.190   9.396  64.387  1.00 45.91           H
ATOM   1707  N   LYS A 114      17.113   8.068  67.866  1.00 44.86           N
ATOM   1708  CA  LYS A 114      16.318   6.992  68.451  1.00 42.36           C
ATOM   1709  C   LYS A 114      15.442   6.334  67.411  1.00 39.91           C
ATOM   1710  O   LYS A 114      15.269   5.115  67.427  1.00 41.33           O
ATOM   1711  CB  LYS A 114      15.457   7.518  69.599  1.00 44.06           C
ATOM   1712  CG  LYS A 114      16.244   8.060  70.798  1.00 54.52           C
ATOM   1713  CD  LYS A 114      17.119   6.963  71.470  1.00 60.80           C
ATOM   1714  CE  LYS A 114      18.128   7.525  72.511  1.00 61.77           C
ATOM   1715  NZ  LYS A 114      19.102   6.465  72.945  1.00 65.88           N1+
ATOM   1716  H   LYS A 114      16.970   8.839  68.223  1.00 53.83           H
ATOM   1717  HA  LYS A 114      16.905   6.311  68.808  1.00 50.84           H
ATOM   1718  HB2 LYS A 114      14.915   8.245  69.260  1.00 52.88           H
ATOM   1719  HB3 LYS A 114      14.889   6.799  69.920  1.00 52.88           H
ATOM   1720  HG2 LYS A 114      16.826   8.778  70.495  1.00 65.43           H
ATOM   1721  HG3 LYS A 114      15.614   8.388  71.459  1.00 65.43           H
ATOM   1722  HD2 LYS A 114      16.539   6.327  71.918  1.00 72.96           H
ATOM   1723  HD3 LYS A 114      17.641   6.512  70.790  1.00 72.96           H
ATOM   1724  HE2 LYS A 114      18.631   8.259  72.117  1.00 74.12           H
ATOM   1725  HE3 LYS A 114      17.642   7.841  73.295  1.00 74.12           H
ATOM   1726  HZ1 LYS A 114      19.017   6.327  73.824  1.00 79.06           H
ATOM   1727  HZ2 LYS A 114      18.933   5.701  72.514  1.00 79.06           H
ATOM   1728  HZ3 LYS A 114      19.937   6.729  72.769  1.00 79.06           H
ATOM   1729  N   LYS A 115      14.872   7.114  66.501  1.00 43.02           N
ATOM   1730  CA  LYS A 115      13.956   6.511  65.542  1.00 45.97           C
ATOM   1731  C   LYS A 115      14.655   5.542  64.596  1.00 43.07           C
ATOM   1732  O   LYS A 115      13.965   4.807  63.894  1.00 43.23           O
ATOM   1733  CB  LYS A 115      13.243   7.603  64.725  1.00 51.09           C
ATOM   1734  CG  LYS A 115      14.174   8.482  63.879  1.00 56.72           C
ATOM   1735  CD  LYS A 115      13.442   9.564  63.024  1.00 61.01           C
ATOM   1736  CE  LYS A 115      14.456  10.410  62.197  1.00 66.85           C
ATOM   1737  NZ  LYS A 115      13.886  11.483  61.282  1.00 64.65           N1+
ATOM   1738  H   LYS A 115      14.994   7.963  66.414  1.00 51.62           H
ATOM   1739  HA  LYS A 115      13.277   6.020  66.031  1.00 55.17           H
ATOM   1740  HB2 LYS A 115      12.625   7.170  64.113  1.00 61.30           H
ATOM   1741  HB3 LYS A 115      12.756   8.181  65.337  1.00 61.30           H
ATOM   1742  HG2 LYS A 115      14.789   8.940  64.479  1.00 68.06           H
ATOM   1743  HG3 LYS A 115      14.671   7.908  63.272  1.00 68.06           H
ATOM   1744  HD2 LYS A 115      12.840   9.126  62.403  1.00 73.21           H
ATOM   1745  HD3 LYS A 115      12.961  10.163  63.614  1.00 73.21           H
ATOM   1746  HE2 LYS A 115      15.067  10.852  62.812  1.00 80.21           H
ATOM   1747  HE3 LYS A 115      14.958   9.800  61.639  1.00 80.21           H
ATOM   1748  HZ1 LYS A 115      14.552  11.906  60.867  1.00 77.58           H
ATOM   1749  HZ2 LYS A 115      13.358  11.109  60.670  1.00 77.58           H
ATOM   1750  HZ3 LYS A 115      13.420  12.076  61.753  1.00 77.58           H
ATOM   1751  N   PHE A 116      15.998   5.511  64.572  1.00 42.25           N
ATOM   1752  CA  PHE A 116      16.754   4.645  63.671  1.00 39.20           C
ATOM   1753  C   PHE A 116      17.472   3.496  64.343  1.00 33.96           C
ATOM   1754  O   PHE A 116      18.172   2.760  63.650  1.00 33.40           O
ATOM   1755  CB  PHE A 116      17.805   5.455  62.922  1.00 44.28           C
ATOM   1756  CG  PHE A 116      17.243   6.414  61.931  1.00 52.07           C
ATOM   1757  CD1 PHE A 116      16.229   6.028  61.074  1.00 54.82           C
ATOM   1758  CD2 PHE A 116      17.735   7.708  61.844  1.00 58.53           C
ATOM   1759  CE1 PHE A 116      15.710   6.905  60.159  1.00 58.05           C
ATOM   1760  CE2 PHE A 116      17.216   8.600  60.915  1.00 58.37           C
ATOM   1761  CZ  PHE A 116      16.201   8.181  60.073  1.00 63.71           C
ATOM   1762  H   PHE A 116      16.506   5.994  65.076  1.00 50.70           H
ATOM   1763  HA  PHE A 116      16.156   4.251  63.016  1.00 47.04           H
ATOM   1764  HB2 PHE A 116      18.306   5.970  63.568  1.00 53.13           H
ATOM   1765  HB3 PHE A 116      18.393   4.838  62.459  1.00 53.13           H
ATOM   1766  HD1 PHE A 116      15.894   5.163  61.120  1.00 65.79           H
ATOM   1767  HD2 PHE A 116      18.418   7.983  62.412  1.00 70.24           H
ATOM   1768  HE1 PHE A 116      15.034   6.633  59.587  1.00 69.66           H
ATOM   1769  HE2 PHE A 116      17.542   9.467  60.856  1.00 70.04           H
ATOM   1770  HZ  PHE A 116      15.845   8.769  59.450  1.00 76.46           H
ATOM   1771  N   LYS A 117      17.376   3.363  65.662  1.00 33.19           N
ATOM   1772  CA  LYS A 117      18.028   2.367  66.497  1.00 32.28           C
ATOM   1773  C   LYS A 117      17.058   1.288  66.893  1.00 29.47           C
ATOM   1774  O   LYS A 117      15.949   1.588  67.253  1.00 30.19           O
ATOM   1775  CB  LYS A 117      18.566   2.962  67.796  1.00 38.31           C
ATOM   1776  CG  LYS A 117      19.946   3.473  67.639  1.00 44.77           C
ATOM   1777  CD  LYS A 117      20.526   3.870  68.957  1.00 39.15           C
ATOM   1778  CE  LYS A 117      19.841   4.981  69.537  1.00 38.90           C
ATOM   1779  NZ  LYS A 117      20.934   5.631  70.347  1.00 38.35           N1+
ATOM   1780  H   LYS A 117      16.898   3.897  66.138  1.00 39.83           H
ATOM   1781  HA  LYS A 117      18.771   1.991  66.001  1.00 38.74           H
ATOM   1782  HB2 LYS A 117      17.991   3.672  68.127  1.00 45.97           H
ATOM   1783  HB3 LYS A 117      18.613   2.246  68.443  1.00 45.97           H
ATOM   1784  HG2 LYS A 117      20.502   2.780  67.235  1.00 53.72           H
ATOM   1785  HG3 LYS A 117      19.927   4.254  67.062  1.00 53.72           H
ATOM   1786  HD2 LYS A 117      20.419   3.158  69.580  1.00 46.98           H
ATOM   1787  HD3 LYS A 117      21.461   4.112  68.846  1.00 46.98           H
ATOM   1788  HE2 LYS A 117      19.522   5.576  68.841  1.00 46.67           H
ATOM   1789  HE3 LYS A 117      19.117   4.656  70.100  1.00 46.67           H
ATOM   1790  HZ1 LYS A 117      20.604   6.334  70.783  1.00 46.03           H
ATOM   1791  HZ2 LYS A 117      21.264   5.051  70.940  1.00 46.03           H
ATOM   1792  HZ3 LYS A 117      21.592   5.905  69.814  1.00 46.03           H
ATOM   1793  N   PRO A 118      17.428   0.025  66.834  1.00 34.58           N
ATOM   1794  CA  PRO A 118      18.617  -0.494  66.155  1.00 29.26           C
ATOM   1795  C   PRO A 118      18.517  -0.305  64.615  1.00 26.77           C
ATOM   1796  O   PRO A 118      17.433  -0.076  64.123  1.00 23.94           O
ATOM   1797  CB  PRO A 118      18.589  -1.963  66.538  1.00 27.52           C
ATOM   1798  CG  PRO A 118      17.132  -2.270  66.683  1.00 27.54           C
ATOM   1799  CD  PRO A 118      16.561  -1.049  67.333  1.00 20.96           C
ATOM   1800  HA  PRO A 118      19.420  -0.069  66.507  1.00 35.11           H
ATOM   1801  HB2 PRO A 118      18.997  -2.488  65.828  1.00 33.02           H
ATOM   1802  HB3 PRO A 118      19.041  -2.069  67.390  1.00 33.02           H
ATOM   1803  HG2 PRO A 118      16.750  -2.420  65.803  1.00 33.05           H
ATOM   1804  HG3 PRO A 118      17.010  -3.056  67.240  1.00 33.05           H
ATOM   1805  HD2 PRO A 118      15.662  -0.883  67.031  1.00 25.16           H
ATOM   1806  HD3 PRO A 118      16.620  -1.100  68.299  1.00 25.16           H
ATOM   1807  N   LEU A 119      19.624  -0.368  63.886  1.00 23.70           N
ATOM   1808  CA  LEU A 119      19.571  -0.200  62.447  1.00 24.89           C
ATOM   1809  C   LEU A 119      18.667  -1.261  61.851  1.00 24.65           C
ATOM   1810  O   LEU A 119      18.815  -2.444  62.139  1.00 25.62           O
ATOM   1811  CB  LEU A 119      20.997  -0.277  61.854  1.00 23.60           C
ATOM   1812  CG  LEU A 119      21.915   0.858  62.303  1.00 21.04           C
ATOM   1813  CD1 LEU A 119      23.270   0.663  61.678  1.00 24.18           C
ATOM   1814  CD2 LEU A 119      21.315   2.263  61.889  1.00 22.21           C
ATOM   1815  H   LEU A 119      20.417  -0.515  64.192  1.00 28.44           H
ATOM   1816  HA  LEU A 119      19.176   0.668  62.255  1.00 29.87           H
ATOM   1817  HB2 LEU A 119      21.414  -1.104  62.117  1.00 28.32           H
ATOM   1818  HB3 LEU A 119      20.939  -0.253  60.885  1.00 28.32           H
ATOM   1819  HG  LEU A 119      22.018   0.832  63.265  1.00 25.25           H
ATOM   1820 HD11 LEU A 119      23.844   1.389  61.955  1.00 29.02           H
ATOM   1821 HD12 LEU A 119      23.624  -0.181  61.981  1.00 29.02           H
ATOM   1822 HD13 LEU A 119      23.173   0.651  60.710  1.00 29.02           H
ATOM   1823 HD21 LEU A 119      21.941   2.961  62.137  1.00 26.66           H
ATOM   1824 HD22 LEU A 119      21.160   2.278  60.932  1.00 26.66           H
ATOM   1825 HD23 LEU A 119      20.481   2.404  62.345  1.00 26.66           H
ATOM   1826  N   SER A 120      17.745  -0.842  61.003  1.00 21.89           N
ATOM   1827  CA  SER A 120      16.678  -1.719  60.578  1.00 24.42           C
ATOM   1828  C   SER A 120      17.206  -2.816  59.678  1.00 23.37           C
ATOM   1829  O   SER A 120      18.112  -2.601  58.881  1.00 24.56           O
ATOM   1830  CB  SER A 120      15.615  -0.943  59.822  1.00 25.54           C
ATOM   1831  OG  SER A 120      16.169  -0.269  58.688  1.00 30.76           O
ATOM   1832  H   SER A 120      17.714  -0.050  60.668  1.00 26.27           H
ATOM   1833  HA  SER A 120      16.254  -2.108  61.359  1.00 29.31           H
ATOM   1834  HB2 SER A 120      14.940  -1.572  59.517  1.00 30.65           H
ATOM   1835  HB3 SER A 120      15.232  -0.300  60.436  1.00 30.65           H
ATOM   1836  HG  SER A 120      16.104   0.566  58.772  1.00 36.91           H
ATOM   1837  N   ASN A 121      16.595  -3.992  59.785  1.00 22.22           N
ATOM   1838  CA  ASN A 121      16.872  -5.154  58.936  1.00 25.42           C
ATOM   1839  C   ASN A 121      18.280  -5.698  59.062  1.00 23.27           C
ATOM   1840  O   ASN A 121      18.720  -6.475  58.192  1.00 23.37           O
ATOM   1841  CB  ASN A 121      16.575  -4.853  57.487  1.00 31.85           C
ATOM   1842  CG  ASN A 121      15.167  -4.692  57.268  1.00 30.43           C
ATOM   1843  OD1 ASN A 121      14.701  -3.569  57.117  1.00 33.78           O
ATOM   1844  ND2 ASN A 121      14.439  -5.808  57.252  1.00 37.94           N
ATOM   1845  H   ASN A 121      15.979  -4.151  60.360  1.00 26.67           H
ATOM   1846  HA  ASN A 121      16.265  -5.871  59.171  1.00 30.51           H
ATOM   1847  HB2 ASN A 121      17.004  -4.026  57.217  1.00 38.22           H
ATOM   1848  HB3 ASN A 121      16.860  -5.600  56.932  1.00 38.22           H
ATOM   1849 HD21 ASN A 121      13.577  -5.769  57.215  1.00 45.52           H
ATOM   1850 HD22 ASN A 121      14.838  -6.585  57.267  1.00 45.52           H
ATOM   1851  N   ARG A 122      18.974  -5.356  60.145  1.00 25.96           N
ATOM   1852  CA  ARG A 122      20.325  -5.851  60.392  1.00 25.31           C
ATOM   1853  C   ARG A 122      20.448  -6.311  61.850  1.00 25.45           C
ATOM   1854  O   ARG A 122      19.830  -5.752  62.786  1.00 17.25           O
ATOM   1855  CB  ARG A 122      21.394  -4.766  60.060  1.00 23.49           C
ATOM   1856  CG  ARG A 122      21.548  -4.423  58.589  1.00 20.72           C
ATOM   1857  CD  ARG A 122      21.959  -2.939  58.375  1.00 22.01           C
ATOM   1858  NE  ARG A 122      20.801  -2.024  58.422  1.00 21.22           N
ATOM   1859  CZ  ARG A 122      20.818  -0.699  58.194  1.00 22.72           C
ATOM   1860  NH1 ARG A 122      21.929  -0.068  57.887  1.00 28.10           N
ATOM   1861  NH2 ARG A 122      19.692   0.015  58.248  1.00 26.86           N1+
ATOM   1862  H   ARG A 122      18.679  -4.831  60.773  1.00 31.15           H
ATOM   1863  HA  ARG A 122      20.498  -6.613  59.819  1.00 30.37           H
ATOM   1864  HB2 ARG A 122      21.159  -3.935  60.507  1.00 28.18           H
ATOM   1865  HB3 ARG A 122      22.256  -5.073  60.377  1.00 28.18           H
ATOM   1866  HG2 ARG A 122      22.230  -4.987  58.204  1.00 24.87           H
ATOM   1867  HG3 ARG A 122      20.701  -4.569  58.148  1.00 24.87           H
ATOM   1868  HD2 ARG A 122      22.580  -2.685  59.074  1.00 26.41           H
ATOM   1869  HD3 ARG A 122      22.377  -2.858  57.508  1.00 26.41           H
ATOM   1870  HE  ARG A 122      20.049  -2.373  58.666  1.00 25.46           H
ATOM   1871 HH11 ARG A 122      22.671  -0.508  57.843  1.00 33.72           H
ATOM   1872 HH12 ARG A 122      21.910   0.787  57.742  1.00 33.72           H
ATOM   1873 HH21 ARG A 122      18.942  -0.362  58.445  1.00 32.23           H
ATOM   1874 HH22 ARG A 122      19.716   0.862  58.102  1.00 32.23           H
ATOM   1875  N   ILE A 123      21.301  -7.315  62.037  1.00 23.87           N
ATOM   1876  CA  ILE A 123      21.694  -7.760  63.365  1.00 21.34           C
ATOM   1877  C   ILE A 123      22.707  -6.762  63.897  1.00 19.79           C
ATOM   1878  O   ILE A 123      23.829  -6.721  63.407  1.00 22.05           O
ATOM   1879  CB  ILE A 123      22.310  -9.148  63.307  1.00 19.72           C
ATOM   1880  CG1 ILE A 123      21.354 -10.120  62.635  1.00 23.40           C
ATOM   1881  CG2 ILE A 123      22.690  -9.572  64.713  1.00 24.87           C
ATOM   1882  CD1 ILE A 123      22.032 -11.437  62.266  1.00 24.63           C
ATOM   1883  H   ILE A 123      21.680  -7.758  61.409  1.00 28.64           H
ATOM   1884  HA  ILE A 123      20.923  -7.767  63.960  1.00 25.60           H
ATOM   1885  HB  ILE A 123      23.112  -9.089  62.771  1.00 23.66           H
ATOM   1886 HG12 ILE A 123      20.615 -10.292  63.240  1.00 28.08           H
ATOM   1887 HG13 ILE A 123      21.020  -9.725  61.818  1.00 28.08           H
ATOM   1888 HG21 ILE A 123      23.108 -10.440  64.677  1.00 29.84           H
ATOM   1889 HG22 ILE A 123      23.309  -8.928  65.091  1.00 29.84           H
ATOM   1890 HG23 ILE A 123      21.879  -9.611  65.246  1.00 29.84           H
ATOM   1891 HD11 ILE A 123      21.408 -11.996  61.775  1.00 29.56           H
ATOM   1892 HD12 ILE A 123      22.803 -11.245  61.707  1.00 29.56           H
ATOM   1893 HD13 ILE A 123      22.328 -11.886  63.075  1.00 29.56           H
ATOM   1894  N   ASN A 124      22.329  -5.990  64.911  1.00 20.32           N
ATOM   1895  CA  ASN A 124      23.163  -4.942  65.516  1.00 19.63           C
ATOM   1896  C   ASN A 124      24.027  -5.477  66.666  1.00 22.33           C
ATOM   1897  O   ASN A 124      23.498  -5.995  67.662  1.00 23.19           O
ATOM   1898  CB  ASN A 124      22.301  -3.808  66.074  1.00 21.16           C
ATOM   1899  CG  ASN A 124      21.631  -2.978  65.002  1.00 25.52           C
ATOM   1900  OD1 ASN A 124      21.754  -1.742  65.003  1.00 18.92           O
ATOM   1901  ND2 ASN A 124      20.870  -3.629  64.123  1.00 23.23           N
ATOM   1902  H   ASN A 124      21.555  -6.050  65.266  1.00 24.38           H
ATOM   1903  HA  ASN A 124      23.737  -4.555  64.841  1.00 23.55           H
ATOM   1904  HB2 ASN A 124      21.610  -4.158  66.663  1.00 25.39           H
ATOM   1905  HB3 ASN A 124      22.890  -3.209  66.558  1.00 25.39           H
ATOM   1906 HD21 ASN A 124      20.434  -3.175  63.542  1.00 27.87           H
ATOM   1907 HD22 ASN A 124      20.797  -4.493  64.146  1.00 27.87           H
ATOM   1908  N   VAL A 125      25.327  -5.216  66.590  1.00 18.67           N
ATOM   1909  CA  VAL A 125      26.329  -5.641  67.574  1.00 24.63           C
ATOM   1910  C   VAL A 125      27.116  -4.413  68.003  1.00 26.80           C
ATOM   1911  O   VAL A 125      27.649  -3.683  67.156  1.00 23.93           O
ATOM   1912  CB  VAL A 125      27.303  -6.698  67.013  1.00 26.40           C
ATOM   1913  CG1 VAL A 125      28.336  -7.059  68.073  1.00 27.23           C
ATOM   1914  CG2 VAL A 125      26.551  -7.917  66.529  1.00 22.33           C
ATOM   1915  H   VAL A 125      25.665  -4.750  65.958  1.00 22.40           H
ATOM   1916  HA  VAL A 125      25.892  -6.022  68.355  1.00 29.55           H
ATOM   1917  HB  VAL A 125      27.788  -6.333  66.254  1.00 31.68           H
ATOM   1918 HG11 VAL A 125      28.944  -7.728  67.718  1.00 32.67           H
ATOM   1919 HG12 VAL A 125      28.837  -6.269  68.321  1.00 32.67           H
ATOM   1920 HG13 VAL A 125      27.865  -7.416  68.841  1.00 32.67           H
ATOM   1921 HG21 VAL A 125      27.186  -8.581  66.217  1.00 26.79           H
ATOM   1922 HG22 VAL A 125      26.036  -8.272  67.270  1.00 26.79           H
ATOM   1923 HG23 VAL A 125      25.959  -7.652  65.810  1.00 26.79           H
ATOM   1924  N   ILE A 126      27.201  -4.185  69.304  1.00 18.71           N
ATOM   1925  CA  ILE A 126      27.878  -3.025  69.840  1.00 24.30           C
ATOM   1926  C   ILE A 126      29.047  -3.495  70.676  1.00 32.84           C
ATOM   1927  O   ILE A 126      28.864  -4.357  71.541  1.00 29.32           O
ATOM   1928  CB  ILE A 126      26.948  -2.187  70.704  1.00 23.88           C
ATOM   1929  CG1 ILE A 126      25.802  -1.647  69.899  1.00 25.36           C
ATOM   1930  CG2 ILE A 126      27.735  -1.058  71.310  1.00 32.99           C
ATOM   1931  CD1 ILE A 126      24.789  -1.080  70.800  1.00 36.15           C
ATOM   1932  H   ILE A 126      26.865  -4.688  69.910  1.00 22.45           H
ATOM   1933  HA  ILE A 126      28.206  -2.463  69.123  1.00 29.17           H
ATOM   1934  HB  ILE A 126      26.611  -2.750  71.415  1.00 28.66           H
ATOM   1935 HG12 ILE A 126      26.127  -0.925  69.338  1.00 30.43           H
ATOM   1936 HG13 ILE A 126      25.432  -2.325  69.321  1.00 30.43           H
ATOM   1937 HG21 ILE A 126      27.138  -0.510  71.846  1.00 39.58           H
ATOM   1938 HG22 ILE A 126      28.445  -1.397  71.880  1.00 39.58           H
ATOM   1939 HG23 ILE A 126      28.115  -0.543  70.576  1.00 39.58           H
ATOM   1940 HD11 ILE A 126      23.962  -0.972  70.312  1.00 43.38           H
ATOM   1941 HD12 ILE A 126      24.662  -1.683  71.548  1.00 43.38           H
ATOM   1942 HD13 ILE A 126      25.111  -0.223  71.128  1.00 43.38           H
ATOM   1943  N   LEU A 127      30.230  -2.896  70.448  1.00 33.46           N
ATOM   1944  CA  LEU A 127      31.411  -3.140  71.281  1.00 36.16           C
ATOM   1945  C   LEU A 127      31.504  -2.131  72.413  1.00 37.90           C
ATOM   1946  O   LEU A 127      31.438  -0.923  72.167  1.00 39.20           O
ATOM   1947  CB  LEU A 127      32.680  -3.057  70.458  1.00 38.33           C
ATOM   1948  CG  LEU A 127      33.056  -4.355  69.783  1.00 40.46           C
ATOM   1949  CD1 LEU A 127      34.133  -4.073  68.760  1.00 42.80           C
ATOM   1950  CD2 LEU A 127      33.568  -5.367  70.811  1.00 42.28           C
ATOM   1951  H   LEU A 127      30.367  -2.343  69.804  1.00 40.15           H
ATOM   1952  HA  LEU A 127      31.356  -4.024  71.664  1.00 43.39           H
ATOM   1953  HB2 LEU A 127      32.564  -2.383  69.769  1.00 46.00           H
ATOM   1954  HB3 LEU A 127      33.401  -2.799  71.051  1.00 46.00           H
ATOM   1955  HG  LEU A 127      32.276  -4.724  69.336  1.00 48.55           H
ATOM   1956 HD11 LEU A 127      34.338  -4.883  68.263  1.00 51.36           H
ATOM   1957 HD12 LEU A 127      33.808  -3.392  68.155  1.00 51.36           H
ATOM   1958 HD13 LEU A 127      34.930  -3.761  69.220  1.00 51.36           H
ATOM   1959 HD21 LEU A 127      33.683  -6.225  70.370  1.00 50.74           H
ATOM   1960 HD22 LEU A 127      34.418  -5.055  71.158  1.00 50.74           H
ATOM   1961 HD23 LEU A 127      32.928  -5.444  71.533  1.00 50.74           H
ATOM   1962  N   SER A 128      31.639  -2.625  73.645  1.00 40.29           N
ATOM   1963  CA  SER A 128      31.737  -1.752  74.810  1.00 43.62           C
ATOM   1964  C   SER A 128      32.274  -2.507  76.025  1.00 42.38           C
ATOM   1965  O   SER A 128      32.205  -3.731  76.107  1.00 40.05           O
ATOM   1966  CB  SER A 128      30.371  -1.140  75.132  1.00 41.30           C
ATOM   1967  OG  SER A 128      30.276  -0.613  76.450  1.00 42.54           O
ATOM   1968  H   SER A 128      31.670  -3.463  73.834  1.00 48.35           H
ATOM   1969  HA  SER A 128      32.356  -1.037  74.602  1.00 52.34           H
ATOM   1970  HB2 SER A 128      30.249  -0.410  74.506  1.00 49.56           H
ATOM   1971  HB3 SER A 128      29.681  -1.811  75.008  1.00 49.56           H
ATOM   1972  HG  SER A 128      30.839  -0.004  76.557  1.00 51.04           H
ATOM   1973  N   ARG A 129      32.817  -1.743  76.961  1.00 48.17           N
ATOM   1974  CA  ARG A 129      33.152  -2.194  78.308  1.00 45.45           C
ATOM   1975  C   ARG A 129      32.337  -1.472  79.360  1.00 45.24           C
ATOM   1976  O   ARG A 129      31.788  -2.110  80.263  1.00 48.64           O
ATOM   1977  CB  ARG A 129      34.627  -1.963  78.585  1.00 45.73           C
ATOM   1978  CG  ARG A 129      35.512  -2.272  77.410  1.00 48.74           C
ATOM   1979  CD  ARG A 129      36.969  -2.119  77.785  1.00 53.17           C
ATOM   1980  NE  ARG A 129      37.834  -2.222  76.621  1.00 51.20           N
ATOM   1981  CZ  ARG A 129      38.070  -1.225  75.780  1.00 56.29           C
ATOM   1982  NH1 ARG A 129      37.469  -0.050  75.978  1.00 58.30           N
ATOM   1983  NH2 ARG A 129      38.901  -1.410  74.738  1.00 55.11           N1+
ATOM   1984  H   ARG A 129      33.002  -0.910  76.836  1.00 57.80           H
ATOM   1985  HA  ARG A 129      32.976  -3.145  78.383  1.00 54.54           H
ATOM   1986  HB2 ARG A 129      34.763  -1.032  78.825  1.00 54.88           H
ATOM   1987  HB3 ARG A 129      34.893  -2.535  79.318  1.00 54.88           H
ATOM   1988  HG2 ARG A 129      35.352  -3.177  77.106  1.00 58.49           H
ATOM   1989  HG3 ARG A 129      35.333  -1.633  76.702  1.00 58.49           H
ATOM   1990  HD2 ARG A 129      37.112  -1.249  78.189  1.00 63.80           H
ATOM   1991  HD3 ARG A 129      37.220  -2.823  78.403  1.00 63.80           H
ATOM   1992  HE  ARG A 129      38.157  -2.997  76.431  1.00 61.44           H
ATOM   1993 HH11 ARG A 129      36.939   0.064  76.652  1.00 69.95           H
ATOM   1994 HH12 ARG A 129      37.619   0.602  75.427  1.00 69.95           H
ATOM   1995 HH21 ARG A 129      39.281  -2.177  74.615  1.00 66.13           H
ATOM   1996 HH22 ARG A 129      39.057  -0.771  74.179  1.00 66.13           H
ATOM   1997  N   THR A 130      32.189  -0.153  79.223  1.00 41.11           N
ATOM   1998  CA  THR A 130      31.418   0.617  80.188  1.00 50.45           C
ATOM   1999  C   THR A 130      29.941   0.224  80.220  1.00 47.75           C
ATOM   2000  O   THR A 130      29.234   0.641  81.153  1.00 47.39           O
ATOM   2001  CB  THR A 130      31.538   2.128  79.896  1.00 49.78           C
ATOM   2002  OG1 THR A 130      30.810   2.458  78.704  1.00 56.13           O
ATOM   2003  CG2 THR A 130      33.009   2.547  79.720  1.00 45.69           C
ATOM   2004  H   THR A 130      32.516   0.312  78.578  1.00 49.33           H
ATOM   2005  HA  THR A 130      31.789   0.455  81.076  1.00 60.54           H
ATOM   2006  HB  THR A 130      31.167   2.635  80.641  1.00 59.73           H
ATOM   2007  HG1 THR A 130      31.133   2.045  78.051  1.00 67.35           H
ATOM   2008 HG21 THR A 130      33.062   3.502  79.557  1.00 54.83           H
ATOM   2009 HG22 THR A 130      33.509   2.344  80.525  1.00 54.83           H
ATOM   2010 HG23 THR A 130      33.411   2.073  78.976  1.00 54.83           H
ATOM   2011  N   LEU A 131      29.457  -0.549  79.232  1.00 48.89           N
ATOM   2012  CA  LEU A 131      28.035  -0.864  79.136  1.00 43.12           C
ATOM   2013  C   LEU A 131      27.850  -2.355  78.951  1.00 38.69           C
ATOM   2014  O   LEU A 131      28.703  -3.056  78.385  1.00 34.72           O
ATOM   2015  CB  LEU A 131      27.367  -0.105  77.999  1.00 46.11           C
ATOM   2016  CG  LEU A 131      27.444   1.423  78.088  1.00 46.86           C
ATOM   2017  CD1 LEU A 131      26.816   2.013  76.843  1.00 49.74           C
ATOM   2018  CD2 LEU A 131      26.763   1.973  79.342  1.00 45.47           C
ATOM   2019  H   LEU A 131      29.932  -0.900  78.598  1.00 58.67           H
ATOM   2020  HA  LEU A 131      27.567  -0.619  79.948  1.00 51.74           H
ATOM   2021  HB2 LEU A 131      27.782  -0.369  77.158  1.00 55.34           H
ATOM   2022  HB3 LEU A 131      26.427  -0.337  77.992  1.00 55.34           H
ATOM   2023  HG  LEU A 131      28.377   1.694  78.099  1.00 56.23           H
ATOM   2024 HD11 LEU A 131      26.896   2.981  76.874  1.00 59.69           H
ATOM   2025 HD12 LEU A 131      27.272   1.658  76.061  1.00 59.69           H
ATOM   2026 HD13 LEU A 131      25.876   1.767  76.810  1.00 59.69           H
ATOM   2027 HD21 LEU A 131      26.833   2.942  79.333  1.00 54.56           H
ATOM   2028 HD22 LEU A 131      25.829   1.711  79.351  1.00 54.56           H
ATOM   2029 HD23 LEU A 131      27.210   1.613  80.122  1.00 54.56           H
ATOM   2030  N   LYS A 132      26.735  -2.832  79.498  1.00 38.86           N
ATOM   2031  CA  LYS A 132      26.361  -4.235  79.439  1.00 37.74           C
ATOM   2032  C   LYS A 132      24.922  -4.358  78.953  1.00 36.02           C
ATOM   2033  O   LYS A 132      24.208  -3.370  78.820  1.00 33.63           O
ATOM   2034  CB  LYS A 132      26.523  -4.875  80.814  1.00 43.48           C
ATOM   2035  CG  LYS A 132      27.879  -4.601  81.432  1.00 45.76           C
ATOM   2036  CD  LYS A 132      27.941  -5.055  82.871  1.00 58.28           C
ATOM   2037  CE  LYS A 132      29.172  -4.460  83.592  1.00 59.91           C
ATOM   2038  NZ  LYS A 132      30.471  -4.875  82.928  1.00 60.42           N1+
ATOM   2039  H   LYS A 132      26.173  -2.344  79.937  1.00 46.63           H
ATOM   2040  HA  LYS A 132      26.951  -4.693  78.818  1.00 45.29           H
ATOM   2041  HB2 LYS A 132      25.856  -4.488  81.400  1.00 52.17           H
ATOM   2042  HB3 LYS A 132      26.410  -5.834  80.755  1.00 52.17           H
ATOM   2043  HG2 LYS A 132      28.569  -5.060  80.928  1.00 54.91           H
ATOM   2044  HG3 LYS A 132      28.029  -3.641  81.428  1.00 54.91           H
ATOM   2045  HD2 LYS A 132      27.141  -4.752  83.334  1.00 69.93           H
ATOM   2046  HD3 LYS A 132      27.999  -6.024  82.901  1.00 69.93           H
ATOM   2047  HE2 LYS A 132      29.112  -3.489  83.576  1.00 71.90           H
ATOM   2048  HE3 LYS A 132      29.178  -4.773  84.515  1.00 71.90           H
ATOM   2049  HZ1 LYS A 132      31.171  -4.572  83.392  1.00 72.50           H
ATOM   2050  HZ2 LYS A 132      30.518  -5.766  82.891  1.00 72.50           H
ATOM   2051  HZ3 LYS A 132      30.513  -4.551  82.099  1.00 72.50           H
ATOM   2052  N   LYS A 133      24.495  -5.590  78.680  1.00 30.07           N
ATOM   2053  CA  LYS A 133      23.165  -5.789  78.131  1.00 36.81           C
ATOM   2054  C   LYS A 133      22.101  -5.046  78.915  1.00 42.52           C
ATOM   2055  O   LYS A 133      21.093  -4.630  78.333  1.00 38.10           O
ATOM   2056  CB  LYS A 133      22.845  -7.285  78.081  1.00 43.08           C
ATOM   2057  CG  LYS A 133      22.812  -7.990  79.429  1.00 46.29           C
ATOM   2058  CD  LYS A 133      22.554  -9.521  79.251  1.00 45.52           C
ATOM   2059  CE  LYS A 133      22.443 -10.248  80.600  1.00 50.59           C
ATOM   2060  NZ  LYS A 133      23.719 -10.096  81.416  1.00 57.84           N1+
ATOM   2061  H   LYS A 133      24.949  -6.313  78.798  1.00 36.08           H
ATOM   2062  HA  LYS A 133      23.140  -5.449  77.225  1.00 44.18           H
ATOM   2063  HB2 LYS A 133      21.975  -7.395  77.667  1.00 51.70           H
ATOM   2064  HB3 LYS A 133      23.524  -7.734  77.549  1.00 51.70           H
ATOM   2065  HG2 LYS A 133      23.665  -7.863  79.875  1.00 55.55           H
ATOM   2066  HG3 LYS A 133      22.090  -7.618  79.954  1.00 55.55           H
ATOM   2067  HD2 LYS A 133      21.730  -9.663  78.757  1.00 54.62           H
ATOM   2068  HD3 LYS A 133      23.303  -9.900  78.764  1.00 54.62           H
ATOM   2069  HE2 LYS A 133      21.695  -9.900  81.115  1.00 60.71           H
ATOM   2070  HE3 LYS A 133      22.310 -11.193  80.429  1.00 60.71           H
ATOM   2071  HZ1 LYS A 133      23.795 -10.764  82.001  1.00 69.41           H
ATOM   2072  HZ2 LYS A 133      24.427 -10.108  80.874  1.00 69.41           H
ATOM   2073  HZ3 LYS A 133      23.715  -9.322  81.859  1.00 69.41           H
ATOM   2074  N   GLU A 134      22.308  -4.865  80.231  1.00 37.72           N
ATOM   2075  CA  GLU A 134      21.273  -4.298  81.056  1.00 33.52           C
ATOM   2076  C   GLU A 134      21.120  -2.821  80.818  1.00 33.53           C
ATOM   2077  O   GLU A 134      20.103  -2.273  81.205  1.00 34.13           O
ATOM   2078  CB  GLU A 134      21.572  -4.505  82.533  1.00 36.26           C
ATOM   2079  CG  GLU A 134      21.553  -5.925  82.985  1.00 42.88           C
ATOM   2080  CD  GLU A 134      22.831  -6.706  82.695  1.00 45.93           C
ATOM   2081  OE1 GLU A 134      23.955  -6.126  82.684  1.00 43.58           O
ATOM   2082  OE2 GLU A 134      22.681  -7.923  82.498  1.00 47.96           O1-
ATOM   2083  H   GLU A 134      23.037  -5.056  80.657  1.00 45.27           H
ATOM   2084  HA  GLU A 134      20.426  -4.728  80.864  1.00 40.22           H
ATOM   2085  HB2 GLU A 134      22.448  -4.143  82.741  1.00 43.51           H
ATOM   2086  HB3 GLU A 134      20.894  -4.036  83.038  1.00 43.51           H
ATOM   2087  HG2 GLU A 134      21.439  -5.923  83.946  1.00 51.45           H
ATOM   2088  HG3 GLU A 134      20.812  -6.378  82.557  1.00 51.45           H
ATOM   2089  N   ASP A 135      22.121  -2.165  80.247  1.00 34.50           N
ATOM   2090  CA  ASP A 135      22.038  -0.743  79.964  1.00 35.68           C
ATOM   2091  C   ASP A 135      21.299  -0.434  78.670  1.00 38.63           C
ATOM   2092  O   ASP A 135      21.121   0.753  78.369  1.00 38.62           O
ATOM   2093  CB  ASP A 135      23.446  -0.130  79.907  1.00 43.50           C
ATOM   2094  CG  ASP A 135      24.199  -0.234  81.235  1.00 40.43           C
ATOM   2095  OD1 ASP A 135      23.615   0.096  82.307  1.00 34.34           O
ATOM   2096  OD2 ASP A 135      25.374  -0.673  81.176  1.00 43.35           O1-
ATOM   2097  H   ASP A 135      22.863  -2.524  80.005  1.00 41.40           H
ATOM   2098  HA  ASP A 135      21.564  -0.298  80.684  1.00 42.82           H
ATOM   2099  HB2 ASP A 135      23.965  -0.603  79.238  1.00 52.20           H
ATOM   2100  HB3 ASP A 135      23.370   0.809  79.673  1.00 52.20           H
ATOM   2101  N   PHE A 136      20.832  -1.446  77.921  1.00 38.14           N
ATOM   2102  CA  PHE A 136      20.129  -1.212  76.659  1.00 38.76           C
ATOM   2103  C   PHE A 136      18.724  -1.805  76.683  1.00 31.62           C
ATOM   2104  O   PHE A 136      18.548  -2.963  77.048  1.00 28.78           O
ATOM   2105  CB  PHE A 136      20.885  -1.810  75.472  1.00 34.61           C
ATOM   2106  CG  PHE A 136      22.246  -1.228  75.268  1.00 39.47           C
ATOM   2107  CD1 PHE A 136      23.319  -1.671  76.004  1.00 37.55           C
ATOM   2108  CD2 PHE A 136      22.463  -0.263  74.312  1.00 36.18           C
ATOM   2109  CE1 PHE A 136      24.571  -1.146  75.802  1.00 38.97           C
ATOM   2110  CE2 PHE A 136      23.728   0.251  74.130  1.00 40.92           C
ATOM   2111  CZ  PHE A 136      24.773  -0.197  74.868  1.00 36.72           C
ATOM   2112  H   PHE A 136      20.909  -2.285  78.130  1.00 45.77           H
ATOM   2113  HA  PHE A 136      20.048  -0.258  76.511  1.00 46.52           H
ATOM   2114  HB2 PHE A 136      20.980  -2.765  75.606  1.00 41.53           H
ATOM   2115  HB3 PHE A 136      20.375  -1.642  74.660  1.00 41.53           H
ATOM   2116  HD1 PHE A 136      23.204  -2.326  76.647  1.00 45.06           H
ATOM   2117  HD2 PHE A 136      21.757   0.051  73.797  1.00 43.42           H
ATOM   2118  HE1 PHE A 136      25.289  -1.445  76.302  1.00 46.77           H
ATOM   2119  HE2 PHE A 136      23.877   0.907  73.492  1.00 49.10           H
ATOM   2120  HZ  PHE A 136      25.620   0.155  74.740  1.00 44.07           H
ATOM   2121  N   ASP A 137      17.743  -1.010  76.229  1.00 28.10           N
ATOM   2122  CA  ASP A 137      16.402  -1.506  75.922  1.00 23.80           C
ATOM   2123  C   ASP A 137      16.363  -2.321  74.625  1.00 26.05           C
ATOM   2124  O   ASP A 137      15.530  -3.225  74.490  1.00 25.07           O
ATOM   2125  CB  ASP A 137      15.468  -0.317  75.800  1.00 26.17           C
ATOM   2126  CG  ASP A 137      13.993  -0.635  76.062  1.00 30.52           C
ATOM   2127  OD1 ASP A 137      13.679  -1.688  76.647  1.00 29.71           O
ATOM   2128  OD2 ASP A 137      13.137   0.218  75.685  1.00 30.54           O1-
ATOM   2129  H   ASP A 137      17.833  -0.164  76.089  1.00 33.72           H
ATOM   2130  HA  ASP A 137      16.103  -2.075  76.653  1.00 28.55           H
ATOM   2131  HB2 ASP A 137      15.757   0.345  76.443  1.00 31.40           H
ATOM   2132  HB3 ASP A 137      15.549   0.026  74.895  1.00 31.40           H
ATOM   2133  N   GLU A 138      17.267  -2.050  73.685  1.00 26.39           N
ATOM   2134  CA  GLU A 138      17.072  -2.422  72.292  1.00 29.30           C
ATOM   2135  C   GLU A 138      17.485  -3.857  72.011  1.00 25.08           C
ATOM   2136  O   GLU A 138      18.302  -4.463  72.716  1.00 21.15           O
ATOM   2137  CB  GLU A 138      17.891  -1.516  71.369  1.00 27.98           C
ATOM   2138  CG  GLU A 138      17.354  -0.085  71.273  1.00 24.71           C
ATOM   2139  CD  GLU A 138      17.799   0.779  72.379  1.00 27.04           C
ATOM   2140  OE1 GLU A 138      18.713   0.402  73.149  1.00 27.19           O
ATOM   2141  OE2 GLU A 138      17.238   1.873  72.459  1.00 35.13           O1-
ATOM   2142  H   GLU A 138      18.026  -1.663  73.821  1.00 31.67           H
ATOM   2143  HA  GLU A 138      16.137  -2.308  72.042  1.00 35.16           H
ATOM   2144  HB2 GLU A 138      18.795  -1.464  71.709  1.00 33.57           H
ATOM   2145  HB3 GLU A 138      17.895  -1.903  70.479  1.00 33.57           H
ATOM   2146  HG2 GLU A 138      17.664   0.315  70.451  1.00 29.65           H
ATOM   2147  HG3 GLU A 138      16.382  -0.108  71.270  1.00 29.65           H
ATOM   2148  N   ASP A 139      16.922  -4.376  70.924  1.00 23.36           N
ATOM   2149  CA  ASP A 139      17.293  -5.669  70.367  1.00 24.86           C
ATOM   2150  C   ASP A 139      18.676  -5.571  69.741  1.00 23.89           C
ATOM   2151  O   ASP A 139      18.854  -5.412  68.535  1.00 24.91           O
ATOM   2152  CB  ASP A 139      16.271  -6.122  69.353  1.00 24.57           C
ATOM   2153  CG  ASP A 139      16.619  -7.455  68.740  1.00 26.06           C
ATOM   2154  OD1 ASP A 139      17.642  -8.097  69.088  1.00 20.24           O
ATOM   2155  OD2 ASP A 139      15.827  -7.862  67.875  1.00 35.39           O1-
ATOM   2156  H   ASP A 139      16.298  -3.974  70.490  1.00 28.03           H
ATOM   2157  HA  ASP A 139      17.335  -6.349  71.053  1.00 29.83           H
ATOM   2158  HB2 ASP A 139      15.416  -6.214  69.789  1.00 29.48           H
ATOM   2159  HB3 ASP A 139      16.204  -5.463  68.647  1.00 29.48           H
ATOM   2160  N   VAL A 140      19.677  -5.677  70.587  1.00 24.64           N
ATOM   2161  CA  VAL A 140      21.053  -5.576  70.159  1.00 26.28           C
ATOM   2162  C   VAL A 140      21.914  -6.531  70.976  1.00 26.81           C
ATOM   2163  O   VAL A 140      21.532  -6.961  72.058  1.00 28.54           O
ATOM   2164  CB  VAL A 140      21.526  -4.146  70.312  1.00 24.65           C
ATOM   2165  CG1 VAL A 140      20.618  -3.239  69.584  1.00 33.26           C
ATOM   2166  CG2 VAL A 140      21.583  -3.778  71.750  1.00 27.14           C
ATOM   2167  H   VAL A 140      19.591  -5.790  71.437  1.00 29.56           H
ATOM   2168  HA  VAL A 140      21.120  -5.815  69.225  1.00 31.54           H
ATOM   2169  HB  VAL A 140      22.372  -4.065  69.882  1.00 29.58           H
ATOM   2170 HG11 VAL A 140      20.966  -2.342  69.698  1.00 39.91           H
ATOM   2171 HG12 VAL A 140      20.623  -3.491  68.643  1.00 39.91           H
ATOM   2172 HG13 VAL A 140      19.714  -3.280  69.947  1.00 39.91           H
ATOM   2173 HG21 VAL A 140      21.829  -2.840  71.808  1.00 32.56           H
ATOM   2174 HG22 VAL A 140      20.703  -3.915  72.141  1.00 32.56           H
ATOM   2175 HG23 VAL A 140      22.236  -4.328  72.212  1.00 32.56           H
ATOM   2176  N   TYR A 141      23.060  -6.901  70.420  1.00 28.44           N
ATOM   2177  CA  TYR A 141      24.044  -7.731  71.110  1.00 24.33           C
ATOM   2178  C   TYR A 141      25.162  -6.836  71.651  1.00 26.11           C
ATOM   2179  O   TYR A 141      25.698  -6.002  70.918  1.00 22.61           O
ATOM   2180  CB  TYR A 141      24.653  -8.771  70.176  1.00 26.12           C
ATOM   2181  CG  TYR A 141      23.721  -9.833  69.619  1.00 31.49           C
ATOM   2182  CD1 TYR A 141      22.982  -9.598  68.489  1.00 23.63           C
ATOM   2183  CD2 TYR A 141      23.641 -11.107  70.191  1.00 31.56           C
ATOM   2184  CE1 TYR A 141      22.141 -10.581  67.939  1.00 29.34           C
ATOM   2185  CE2 TYR A 141      22.803 -12.098  69.636  1.00 31.86           C
ATOM   2186  CZ  TYR A 141      22.064 -11.821  68.522  1.00 35.92           C
ATOM   2187  OH  TYR A 141      21.242 -12.798  67.984  1.00 39.05           O
ATOM   2188  H   TYR A 141      23.300  -6.674  69.625  1.00 34.13           H
ATOM   2189  HA  TYR A 141      23.622  -8.186  71.844  1.00 29.20           H
ATOM   2190  HB2 TYR A 141      25.029  -8.312  69.412  1.00 31.34           H
ATOM   2191  HB3 TYR A 141      25.358  -9.220  70.661  1.00 31.34           H
ATOM   2192  HD1 TYR A 141      23.031  -8.764  68.093  1.00 28.36           H
ATOM   2193  HD2 TYR A 141      24.146 -11.295  70.953  1.00 37.88           H
ATOM   2194  HE1 TYR A 141      21.633 -10.406  67.177  1.00 35.21           H
ATOM   2195  HE2 TYR A 141      22.732 -12.944  70.017  1.00 38.23           H
ATOM   2196  HH  TYR A 141      20.838 -12.501  67.309  1.00 46.86           H
ATOM   2197  N   ILE A 142      25.505  -6.999  72.924  1.00 28.89           N
ATOM   2198  CA  ILE A 142      26.624  -6.288  73.552  1.00 25.14           C
ATOM   2199  C   ILE A 142      27.764  -7.270  73.702  1.00 28.67           C
ATOM   2200  O   ILE A 142      27.602  -8.337  74.303  1.00 36.86           O
ATOM   2201  CB  ILE A 142      26.247  -5.690  74.911  1.00 29.72           C
ATOM   2202  CG1 ILE A 142      24.909  -4.959  74.809  1.00 28.79           C
ATOM   2203  CG2 ILE A 142      27.367  -4.746  75.431  1.00 31.65           C
ATOM   2204  CD1 ILE A 142      24.907  -3.767  73.909  1.00 30.89           C
ATOM   2205  H   ILE A 142      25.099  -7.534  73.464  1.00 34.67           H
ATOM   2206  HA  ILE A 142      26.940  -5.574  72.986  1.00 30.16           H
ATOM   2207  HB  ILE A 142      26.145  -6.420  75.543  1.00 35.66           H
ATOM   2208 HG12 ILE A 142      24.223  -5.572  74.491  1.00 34.55           H
ATOM   2209 HG13 ILE A 142      24.679  -4.636  75.693  1.00 34.55           H
ATOM   2210 HG21 ILE A 142      27.126  -4.378  76.300  1.00 37.98           H
ATOM   2211 HG22 ILE A 142      28.190  -5.251  75.500  1.00 37.98           H
ATOM   2212 HG23 ILE A 142      27.495  -4.021  74.801  1.00 37.98           H
ATOM   2213 HD11 ILE A 142      24.017  -3.370  73.886  1.00 37.07           H
ATOM   2214 HD12 ILE A 142      25.546  -3.115  74.241  1.00 37.07           H
ATOM   2215 HD13 ILE A 142      25.159  -4.059  73.021  1.00 37.07           H
ATOM   2216  N   ILE A 143      28.909  -6.930  73.142  1.00 31.31           N
ATOM   2217  CA  ILE A 143      30.121  -7.705  73.344  1.00 34.04           C
ATOM   2218  C   ILE A 143      31.211  -6.797  73.880  1.00 32.27           C
ATOM   2219  O   ILE A 143      31.226  -5.595  73.629  1.00 33.71           O
ATOM   2220  CB  ILE A 143      30.600  -8.411  72.080  1.00 25.37           C
ATOM   2221  CG1 ILE A 143      30.787  -7.417  70.975  1.00 29.48           C
ATOM   2222  CG2 ILE A 143      29.616  -9.500  71.744  1.00 29.19           C
ATOM   2223  CD1 ILE A 143      31.513  -7.992  69.800  1.00 32.16           C
ATOM   2224  H   ILE A 143      29.010  -6.235  72.648  1.00 37.58           H
ATOM   2225  HA  ILE A 143      29.946  -8.379  74.011  1.00 40.85           H
ATOM   2226  HB  ILE A 143      31.466  -8.806  72.256  1.00 30.45           H
ATOM   2227 HG12 ILE A 143      29.915  -7.116  70.684  1.00 35.37           H
ATOM   2228 HG13 ILE A 143      31.289  -6.667  71.318  1.00 35.37           H
ATOM   2229 HG21 ILE A 143      29.887  -9.945  70.928  1.00 35.03           H
ATOM   2230 HG22 ILE A 143      29.598 -10.135  72.473  1.00 35.03           H
ATOM   2231 HG23 ILE A 143      28.736  -9.107  71.643  1.00 35.03           H
ATOM   2232 HD11 ILE A 143      31.653  -7.277  69.157  1.00 38.59           H
ATOM   2233 HD12 ILE A 143      32.370  -8.332  70.105  1.00 38.59           H
ATOM   2234 HD13 ILE A 143      30.996  -8.711  69.401  1.00 38.59           H
ATOM   2235  N   ASN A 144      32.130  -7.372  74.648  1.00 37.10           N
ATOM   2236  CA  ASN A 144      33.172  -6.546  75.216  1.00 34.35           C
ATOM   2237  C   ASN A 144      34.553  -6.858  74.673  1.00 30.58           C
ATOM   2238  O   ASN A 144      35.505  -6.279  75.149  1.00 35.93           O
ATOM   2239  CB  ASN A 144      33.120  -6.598  76.745  1.00 35.40           C
ATOM   2240  CG  ASN A 144      33.481  -7.926  77.340  1.00 43.44           C
ATOM   2241  OD1 ASN A 144      33.815  -8.910  76.674  1.00 38.23           O
ATOM   2242  ND2 ASN A 144      33.423  -7.948  78.658  1.00 45.44           N
ATOM   2243  H   ASN A 144      32.160  -8.209  74.862  1.00 44.52           H
ATOM   2244  HA  ASN A 144      32.999  -5.624  74.990  1.00 41.22           H
ATOM   2245  HB2 ASN A 144      33.752  -5.950  77.075  1.00 42.48           H
ATOM   2246  HB3 ASN A 144      32.227  -6.381  77.052  1.00 42.48           H
ATOM   2247 HD21 ASN A 144      33.611  -8.678  79.078  1.00 54.52           H
ATOM   2248 HD22 ASN A 144      33.203  -7.229  79.097  1.00 54.52           H
ATOM   2249  N   LYS A 145      34.672  -7.647  73.613  1.00 31.69           N
ATOM   2250  CA  LYS A 145      35.965  -7.895  72.997  1.00 37.33           C
ATOM   2251  C   LYS A 145      35.772  -8.473  71.609  1.00 35.55           C
ATOM   2252  O   LYS A 145      34.784  -9.141  71.307  1.00 37.45           O
ATOM   2253  CB  LYS A 145      36.835  -8.879  73.810  1.00 39.94           C
ATOM   2254  CG  LYS A 145      36.106  -9.583  74.923  1.00 45.15           C
ATOM   2255  CD  LYS A 145      36.881 -10.832  75.500  1.00 46.99           C
ATOM   2256  CE  LYS A 145      36.352 -11.188  76.913  1.00 42.17           C
ATOM   2257  NZ  LYS A 145      34.944 -11.685  76.937  1.00 42.57           N1+
ATOM   2258  H   LYS A 145      34.027  -8.067  73.226  1.00 38.03           H
ATOM   2259  HA  LYS A 145      36.455  -7.058  72.914  1.00 44.80           H
ATOM   2260  HB2 LYS A 145      37.160  -9.581  73.218  1.00 47.93           H
ATOM   2261  HB3 LYS A 145      37.584  -8.400  74.187  1.00 47.93           H
ATOM   2262  HG2 LYS A 145      35.982  -8.947  75.650  1.00 54.18           H
ATOM   2263  HG3 LYS A 145      35.240  -9.886  74.597  1.00 54.18           H
ATOM   2264  HD2 LYS A 145      36.755 -11.600  74.921  1.00 56.38           H
ATOM   2265  HD3 LYS A 145      37.830 -10.627  75.567  1.00 56.38           H
ATOM   2266  HE2 LYS A 145      36.899 -11.902  77.271  1.00 50.60           H
ATOM   2267  HE3 LYS A 145      36.414 -10.409  77.497  1.00 50.60           H
ATOM   2268  HZ1 LYS A 145      34.765 -12.095  77.710  1.00 51.09           H
ATOM   2269  HZ2 LYS A 145      34.379 -11.002  76.847  1.00 51.09           H
ATOM   2270  HZ3 LYS A 145      34.818 -12.261  76.269  1.00 51.09           H
ATOM   2271  N   VAL A 146      36.799  -8.302  70.810  1.00 36.93           N
ATOM   2272  CA  VAL A 146      36.758  -8.755  69.433  1.00 40.22           C
ATOM   2273  C   VAL A 146      36.517 -10.252  69.368  1.00 39.52           C
ATOM   2274  O   VAL A 146      35.796 -10.746  68.490  1.00 35.34           O
ATOM   2275  CB  VAL A 146      38.066  -8.358  68.742  1.00 39.08           C
ATOM   2276  CG1 VAL A 146      38.094  -8.903  67.358  1.00 49.27           C
ATOM   2277  CG2 VAL A 146      38.167  -6.849  68.721  1.00 41.77           C
ATOM   2278  H   VAL A 146      37.536  -7.926  71.045  1.00 44.32           H
ATOM   2279  HA  VAL A 146      36.021  -8.311  68.984  1.00 48.26           H
ATOM   2280  HB  VAL A 146      38.821  -8.727  69.236  1.00 46.89           H
ATOM   2281 HG11 VAL A 146      38.924  -8.643  66.931  1.00 59.12           H
ATOM   2282 HG12 VAL A 146      38.018  -9.870  67.375  1.00 59.12           H
ATOM   2283 HG13 VAL A 146      37.342  -8.523  66.874  1.00 59.12           H
ATOM   2284 HG21 VAL A 146      38.959  -6.590  68.228  1.00 50.13           H
ATOM   2285 HG22 VAL A 146      37.373  -6.490  68.294  1.00 50.13           H
ATOM   2286 HG23 VAL A 146      38.230  -6.522  69.632  1.00 50.13           H
ATOM   2287  N   GLU A 147      37.167 -10.996  70.258  1.00 44.86           N
ATOM   2288  CA  GLU A 147      36.995 -12.441  70.339  1.00 46.50           C
ATOM   2289  C   GLU A 147      35.520 -12.807  70.479  1.00 39.51           C
ATOM   2290  O   GLU A 147      35.053 -13.785  69.891  1.00 38.40           O
ATOM   2291  CB  GLU A 147      37.789 -12.984  71.544  1.00 47.16           C
ATOM   2292  CG  GLU A 147      39.327 -12.869  71.491  1.00 50.34           C
ATOM   2293  CD  GLU A 147      39.929 -11.499  71.828  1.00 48.49           C
ATOM   2294  OE1 GLU A 147      39.470 -10.808  72.772  1.00 51.04           O
ATOM   2295  OE2 GLU A 147      40.912 -11.130  71.141  1.00 60.32           O1-
ATOM   2296  H   GLU A 147      37.720 -10.686  70.840  1.00 53.83           H
ATOM   2297  HA  GLU A 147      37.335 -12.858  69.529  1.00 55.80           H
ATOM   2298  HB2 GLU A 147      37.487 -12.538  72.352  1.00 56.59           H
ATOM   2299  HB3 GLU A 147      37.584 -13.933  71.597  1.00 56.59           H
ATOM   2300  HG2 GLU A 147      39.692 -13.485  72.143  1.00 60.41           H
ATOM   2301  HG3 GLU A 147      39.613 -13.126  70.598  1.00 60.41           H
ATOM   2302  N   ASP A 148      34.776 -12.056  71.287  1.00 37.38           N
ATOM   2303  CA  ASP A 148      33.375 -12.377  71.447  1.00 34.36           C
ATOM   2304  C   ASP A 148      32.645 -12.305  70.113  1.00 33.99           C
ATOM   2305  O   ASP A 148      31.769 -13.114  69.854  1.00 36.03           O
ATOM   2306  CB  ASP A 148      32.765 -11.464  72.482  1.00 35.47           C
ATOM   2307  CG  ASP A 148      33.202 -11.805  73.893  1.00 40.38           C
ATOM   2308  OD1 ASP A 148      33.677 -12.932  74.128  1.00 36.43           O
ATOM   2309  OD2 ASP A 148      33.021 -10.946  74.777  1.00 40.77           O1-
ATOM   2310  H   ASP A 148      35.035 -11.368  71.733  1.00 44.85           H
ATOM   2311  HA  ASP A 148      33.306 -13.286  71.773  1.00 41.23           H
ATOM   2312  HB2 ASP A 148      33.047 -10.552  72.305  1.00 42.56           H
ATOM   2313  HB3 ASP A 148      31.798 -11.545  72.439  1.00 42.56           H
ATOM   2314  N   LEU A 149      33.052 -11.419  69.210  1.00 35.15           N
ATOM   2315  CA  LEU A 149      32.355 -11.323  67.942  1.00 35.60           C
ATOM   2316  C   LEU A 149      32.508 -12.609  67.170  1.00 29.13           C
ATOM   2317  O   LEU A 149      31.534 -13.142  66.624  1.00 33.09           O
ATOM   2318  CB  LEU A 149      32.878 -10.146  67.102  1.00 36.24           C
ATOM   2319  CG  LEU A 149      32.408 -10.084  65.639  1.00 31.10           C
ATOM   2320  CD1 LEU A 149      30.901  -9.826  65.630  1.00 31.99           C
ATOM   2321  CD2 LEU A 149      33.132  -9.024  64.800  1.00 30.73           C
ATOM   2322  H   LEU A 149      33.732 -10.892  69.289  1.00 42.18           H
ATOM   2323  HA  LEU A 149      31.410 -11.183  68.117  1.00 42.72           H
ATOM   2324  HB2 LEU A 149      32.588  -9.324  67.532  1.00 43.49           H
ATOM   2325  HB3 LEU A 149      33.849 -10.185  67.083  1.00 43.49           H
ATOM   2326  HG  LEU A 149      32.572 -10.939  65.206  1.00 37.32           H
ATOM   2327 HD11 LEU A 149      30.599  -9.726  64.712  1.00 38.39           H
ATOM   2328 HD12 LEU A 149      30.452 -10.569  66.054  1.00 38.39           H
ATOM   2329 HD13 LEU A 149      30.721  -9.012  66.127  1.00 38.39           H
ATOM   2330 HD21 LEU A 149      32.764  -9.025  63.903  1.00 36.88           H
ATOM   2331 HD22 LEU A 149      33.000  -8.155  65.216  1.00 36.88           H
ATOM   2332 HD23 LEU A 149      34.077  -9.235  64.767  1.00 36.88           H
ATOM   2333  N   ILE A 150      33.735 -13.097  67.065  1.00 32.91           N
ATOM   2334  CA  ILE A 150      33.971 -14.329  66.312  1.00 37.06           C
ATOM   2335  C   ILE A 150      33.142 -15.458  66.908  1.00 29.74           C
ATOM   2336  O   ILE A 150      32.550 -16.271  66.194  1.00 32.39           O
ATOM   2337  CB  ILE A 150      35.473 -14.668  66.315  1.00 40.33           C
ATOM   2338  CG1 ILE A 150      36.306 -13.473  65.810  1.00 40.31           C
ATOM   2339  CG2 ILE A 150      35.735 -15.871  65.475  1.00 35.46           C
ATOM   2340  CD1 ILE A 150      35.852 -12.956  64.437  1.00 42.64           C
ATOM   2341  H   ILE A 150      34.432 -12.756  67.433  1.00 39.49           H
ATOM   2342  HA  ILE A 150      33.689 -14.211  65.390  1.00 44.48           H
ATOM   2343  HB  ILE A 150      35.747 -14.855  67.226  1.00 48.39           H
ATOM   2344 HG12 ILE A 150      36.245 -12.747  66.451  1.00 48.37           H
ATOM   2345 HG13 ILE A 150      37.227 -13.756  65.729  1.00 48.37           H
ATOM   2346 HG21 ILE A 150      36.683 -16.060  65.520  1.00 42.55           H
ATOM   2347 HG22 ILE A 150      35.224 -16.612  65.832  1.00 42.55           H
ATOM   2348 HG23 ILE A 150      35.476 -15.699  64.554  1.00 42.55           H
ATOM   2349 HD11 ILE A 150      36.423 -12.209  64.198  1.00 51.17           H
ATOM   2350 HD12 ILE A 150      35.927 -13.661  63.776  1.00 51.17           H
ATOM   2351 HD13 ILE A 150      34.933 -12.654  64.496  1.00 51.17           H
ATOM   2352  N   VAL A 151      33.065 -15.509  68.229  1.00 30.11           N
ATOM   2353  CA  VAL A 151      32.212 -16.502  68.855  1.00 41.18           C
ATOM   2354  C   VAL A 151      30.778 -16.289  68.407  1.00 37.94           C
ATOM   2355  O   VAL A 151      30.066 -17.241  68.067  1.00 32.13           O
ATOM   2356  CB  VAL A 151      32.349 -16.442  70.396  1.00 41.87           C
ATOM   2357  CG1 VAL A 151      31.358 -17.382  71.048  1.00 36.70           C
ATOM   2358  CG2 VAL A 151      33.754 -16.817  70.800  1.00 35.34           C
ATOM   2359  H   VAL A 151      33.480 -14.993  68.783  1.00 36.14           H
ATOM   2360  HA  VAL A 151      32.489 -17.386  68.546  1.00 49.42           H
ATOM   2361  HB  VAL A 151      32.184 -15.545  70.726  1.00 50.24           H
ATOM   2362 HG11 VAL A 151      31.487 -17.349  72.007  1.00 44.04           H
ATOM   2363 HG12 VAL A 151      30.456 -17.109  70.833  1.00 44.04           H
ATOM   2364 HG13 VAL A 151      31.528 -18.286  70.724  1.00 44.04           H
ATOM   2365 HG21 VAL A 151      33.824 -16.773  71.764  1.00 42.41           H
ATOM   2366 HG22 VAL A 151      33.935 -17.719  70.485  1.00 42.41           H
ATOM   2367 HG23 VAL A 151      34.375 -16.195  70.388  1.00 42.41           H
ATOM   2368  N   LEU A 152      30.334 -15.033  68.384  1.00 35.30           N
ATOM   2369  CA  LEU A 152      28.940 -14.777  68.054  1.00 36.05           C
ATOM   2370  C   LEU A 152      28.650 -15.180  66.613  1.00 31.13           C
ATOM   2371  O   LEU A 152      27.588 -15.736  66.317  1.00 36.82           O
ATOM   2372  CB  LEU A 152      28.609 -13.304  68.330  1.00 33.39           C
ATOM   2373  CG  LEU A 152      27.188 -12.807  68.033  1.00 34.86           C
ATOM   2374  CD1 LEU A 152      26.165 -13.551  68.841  1.00 38.16           C
ATOM   2375  CD2 LEU A 152      27.076 -11.317  68.304  1.00 35.10           C
ATOM   2376  H   LEU A 152      30.809 -14.329  68.539  1.00 42.36           H
ATOM   2377  HA  LEU A 152      28.385 -15.329  68.627  1.00 43.26           H
ATOM   2378  HB2 LEU A 152      28.756 -13.153  69.274  1.00 40.07           H
ATOM   2379  HB3 LEU A 152      29.229 -12.747  67.824  1.00 40.07           H
ATOM   2380  HG  LEU A 152      26.995 -12.966  67.095  1.00 41.84           H
ATOM   2381 HD11 LEU A 152      25.282 -13.235  68.599  1.00 45.79           H
ATOM   2382 HD12 LEU A 152      26.240 -14.498  68.647  1.00 45.79           H
ATOM   2383 HD13 LEU A 152      26.328 -13.389  69.787  1.00 45.79           H
ATOM   2384 HD21 LEU A 152      26.186 -11.014  68.066  1.00 42.12           H
ATOM   2385 HD22 LEU A 152      27.248 -11.146  69.244  1.00 42.12           H
ATOM   2386 HD23 LEU A 152      27.731 -10.851  67.761  1.00 42.12           H
ATOM   2387  N   LEU A 153      29.610 -14.977  65.715  1.00 28.04           N
ATOM   2388  CA  LEU A 153      29.362 -15.222  64.302  1.00 34.48           C
ATOM   2389  C   LEU A 153      29.311 -16.716  63.989  1.00 33.78           C
ATOM   2390  O   LEU A 153      28.623 -17.139  63.054  1.00 31.35           O
ATOM   2391  CB  LEU A 153      30.428 -14.507  63.456  1.00 35.30           C
ATOM   2392  CG  LEU A 153      30.482 -12.959  63.428  1.00 35.30           C
ATOM   2393  CD1 LEU A 153      31.578 -12.511  62.473  1.00 32.44           C
ATOM   2394  CD2 LEU A 153      29.146 -12.297  63.017  1.00 28.67           C
ATOM   2395  H   LEU A 153      30.401 -14.700  65.891  1.00 33.65           H
ATOM   2396  HA  LEU A 153      28.500 -14.853  64.078  1.00 41.38           H
ATOM   2397  HB2 LEU A 153      31.303 -14.796  63.758  1.00 42.36           H
ATOM   2398  HB3 LEU A 153      30.302 -14.784  62.533  1.00 42.36           H
ATOM   2399  HG  LEU A 153      30.719 -12.637  64.311  1.00 42.35           H
ATOM   2400 HD11 LEU A 153      31.605 -11.543  62.463  1.00 38.92           H
ATOM   2401 HD12 LEU A 153      32.431 -12.864  62.763  1.00 38.92           H
ATOM   2402 HD13 LEU A 153      31.357 -12.845  61.589  1.00 38.92           H
ATOM   2403 HD21 LEU A 153      29.266 -11.335  63.020  1.00 34.41           H
ATOM   2404 HD22 LEU A 153      28.890 -12.580  62.121  1.00 34.41           H
ATOM   2405 HD23 LEU A 153      28.464 -12.549  63.654  1.00 34.41           H
ATOM   2406  N   GLY A 154      29.973 -17.531  64.778  1.00 34.58           N
ATOM   2407  CA  GLY A 154      29.864 -18.959  64.555  1.00 36.85           C
ATOM   2408  C   GLY A 154      28.613 -19.566  65.104  1.00 36.98           C
ATOM   2409  O   GLY A 154      28.379 -20.760  64.924  1.00 44.08           O
ATOM   2410  H   GLY A 154      30.481 -17.292  65.434  1.00 41.50           H
ATOM   2411  HA2 GLY A 154      29.887 -19.137  63.603  1.00 44.22           H
ATOM   2412  HA3 GLY A 154      30.617 -19.400  64.976  1.00 44.22           H
ATOM   2413  N   LYS A 155      27.804 -18.756  65.783  1.00 34.60           N
ATOM   2414  CA  LYS A 155      26.507 -19.164  66.294  1.00 41.79           C
ATOM   2415  C   LYS A 155      25.331 -18.534  65.550  1.00 37.00           C
ATOM   2416  O   LYS A 155      24.195 -18.967  65.741  1.00 41.93           O
ATOM   2417  CB  LYS A 155      26.405 -18.830  67.795  1.00 35.02           C
ATOM   2418  CG  LYS A 155      27.422 -19.571  68.633  1.00 37.94           C
ATOM   2419  CD  LYS A 155      27.418 -19.074  70.068  1.00 47.97           C
ATOM   2420  CE  LYS A 155      28.526 -19.721  70.985  1.00 51.96           C
ATOM   2421  NZ  LYS A 155      28.514 -19.058  72.378  1.00 52.35           N1+
ATOM   2422  H   LYS A 155      27.994 -17.931  65.959  1.00 41.52           H
ATOM   2423  HA  LYS A 155      26.442 -20.134  66.214  1.00 50.14           H
ATOM   2424  HB2 LYS A 155      26.524 -17.875  67.936  1.00 42.03           H
ATOM   2425  HB3 LYS A 155      25.523 -19.092  68.098  1.00 42.03           H
ATOM   2426  HG2 LYS A 155      27.212 -20.518  68.630  1.00 45.53           H
ATOM   2427  HG3 LYS A 155      28.308 -19.430  68.259  1.00 45.53           H
ATOM   2428  HD2 LYS A 155      27.549 -18.111  70.060  1.00 57.57           H
ATOM   2429  HD3 LYS A 155      26.554 -19.278  70.456  1.00 57.57           H
ATOM   2430  HE2 LYS A 155      28.366 -20.674  71.089  1.00 62.35           H
ATOM   2431  HE3 LYS A 155      29.404 -19.584  70.591  1.00 62.35           H
ATOM   2432  HZ1 LYS A 155      29.153 -19.411  72.889  1.00 62.82           H
ATOM   2433  HZ2 LYS A 155      28.656 -18.183  72.306  1.00 62.82           H
ATOM   2434  HZ3 LYS A 155      27.725 -19.188  72.770  1.00 62.82           H
ATOM   2435  N   LEU A 156      25.553 -17.525  64.719  1.00 40.31           N
ATOM   2436  CA  LEU A 156      24.444 -16.846  64.078  1.00 31.96           C
ATOM   2437  C   LEU A 156      24.319 -17.288  62.638  1.00 27.40           C
ATOM   2438  O   LEU A 156      25.288 -17.714  62.011  1.00 31.03           O
ATOM   2439  CB  LEU A 156      24.623 -15.338  64.110  1.00 41.60           C
ATOM   2440  CG  LEU A 156      24.573 -14.632  65.451  1.00 40.98           C
ATOM   2441  CD1 LEU A 156      24.941 -13.165  65.213  1.00 40.57           C
ATOM   2442  CD2 LEU A 156      23.192 -14.749  65.981  1.00 39.31           C
ATOM   2443  H   LEU A 156      26.330 -17.202  64.506  1.00 48.37           H
ATOM   2444  HA  LEU A 156      23.616 -17.040  64.544  1.00 38.35           H
ATOM   2445  HB2 LEU A 156      25.485 -15.136  63.718  1.00 49.92           H
ATOM   2446  HB3 LEU A 156      23.916 -14.956  63.563  1.00 49.92           H
ATOM   2447  HG  LEU A 156      25.199 -15.031  66.077  1.00 49.17           H
ATOM   2448 HD11 LEU A 156      24.871 -12.677  66.051  1.00 48.69           H
ATOM   2449 HD12 LEU A 156      25.844 -13.111  64.866  1.00 48.69           H
ATOM   2450 HD13 LEU A 156      24.317 -12.800  64.566  1.00 48.69           H
ATOM   2451 HD21 LEU A 156      23.125 -14.231  66.801  1.00 47.17           H
ATOM   2452 HD22 LEU A 156      22.575 -14.403  65.314  1.00 47.17           H
ATOM   2453 HD23 LEU A 156      22.995 -15.681  66.159  1.00 47.17           H
ATOM   2454  N   ASN A 157      23.097 -17.202  62.145  1.00 35.94           N
ATOM   2455  CA  ASN A 157      22.807 -17.197  60.720  1.00 36.40           C
ATOM   2456  C   ASN A 157      22.837 -15.755  60.261  1.00 32.78           C
ATOM   2457  O   ASN A 157      21.968 -14.963  60.656  1.00 30.82           O
ATOM   2458  CB  ASN A 157      21.439 -17.802  60.434  1.00 35.22           C
ATOM   2459  CG  ASN A 157      21.422 -19.257  60.667  1.00 35.88           C
ATOM   2460  OD1 ASN A 157      22.105 -20.012  59.985  1.00 39.56           O
ATOM   2461  ND2 ASN A 157      20.678 -19.672  61.660  1.00 42.66           N
ATOM   2462  H   ASN A 157      22.395 -17.126  62.640  1.00 43.13           H
ATOM   2463  HA  ASN A 157      23.489 -17.700  60.245  1.00 43.68           H
ATOM   2464  HB2 ASN A 157      20.781 -17.405  61.033  1.00 42.27           H
ATOM   2465  HB3 ASN A 157      21.186 -17.635  59.517  1.00 42.27           H
ATOM   2466 HD21 ASN A 157      20.632 -20.516  61.833  1.00 51.20           H
ATOM   2467 HD22 ASN A 157      20.238 -19.110  62.143  1.00 51.20           H
ATOM   2468  N   TYR A 158      23.833 -15.421  59.445  1.00 27.02           N
ATOM   2469  CA  TYR A 158      23.954 -14.092  58.889  1.00 27.01           C
ATOM   2470  C   TYR A 158      24.671 -14.215  57.566  1.00 30.47           C
ATOM   2471  O   TYR A 158      25.408 -15.168  57.325  1.00 29.31           O
ATOM   2472  CB  TYR A 158      24.734 -13.186  59.817  1.00 27.38           C
ATOM   2473  CG  TYR A 158      26.166 -13.562  59.799  1.00 28.29           C
ATOM   2474  CD1 TYR A 158      26.619 -14.632  60.560  1.00 29.18           C
ATOM   2475  CD2 TYR A 158      27.075 -12.890  58.983  1.00 27.36           C
ATOM   2476  CE1 TYR A 158      27.960 -15.033  60.552  1.00 31.37           C
ATOM   2477  CE2 TYR A 158      28.437 -13.264  58.961  1.00 30.63           C
ATOM   2478  CZ  TYR A 158      28.863 -14.343  59.759  1.00 34.93           C
ATOM   2479  OH  TYR A 158      30.154 -14.718  59.754  1.00 30.39           O
ATOM   2480  H   TYR A 158      24.461 -15.951  59.204  1.00 32.42           H
ATOM   2481  HA  TYR A 158      23.079 -13.712  58.719  1.00 32.41           H
ATOM   2482  HB2 TYR A 158      24.637 -12.274  59.525  1.00 32.86           H
ATOM   2483  HB3 TYR A 158      24.409 -13.287  60.722  1.00 32.86           H
ATOM   2484  HD1 TYR A 158      26.006 -15.080  61.090  1.00 35.01           H
ATOM   2485  HD2 TYR A 158      26.777 -12.182  58.464  1.00 32.83           H
ATOM   2486  HE1 TYR A 158      28.246 -15.739  61.079  1.00 37.64           H
ATOM   2487  HE2 TYR A 158      29.038 -12.805  58.425  1.00 36.75           H
ATOM   2488  HH  TYR A 158      30.584 -14.244  59.208  1.00 36.47           H
ATOM   2489  N   TYR A 159      24.425 -13.249  56.692  1.00 32.98           N
ATOM   2490  CA  TYR A 159      25.071 -13.245  55.382  1.00 31.07           C
ATOM   2491  C   TYR A 159      26.494 -12.704  55.493  1.00 27.74           C
ATOM   2492  O   TYR A 159      27.452 -13.463  55.408  1.00 28.28           O
ATOM   2493  CB  TYR A 159      24.209 -12.448  54.397  1.00 25.07           C
ATOM   2494  CG  TYR A 159      24.704 -12.486  52.988  1.00 28.35           C
ATOM   2495  CD1 TYR A 159      24.762 -13.656  52.289  1.00 32.26           C
ATOM   2496  CD2 TYR A 159      25.110 -11.334  52.355  1.00 30.24           C
ATOM   2497  CE1 TYR A 159      25.218 -13.685  51.004  1.00 33.62           C
ATOM   2498  CE2 TYR A 159      25.539 -11.355  51.103  1.00 29.62           C
ATOM   2499  CZ  TYR A 159      25.601 -12.531  50.408  1.00 34.04           C
ATOM   2500  OH  TYR A 159      26.072 -12.545  49.115  1.00 28.84           O
ATOM   2501  H   TYR A 159      23.881 -12.594  56.829  1.00 39.58           H
ATOM   2502  HA  TYR A 159      25.141 -14.154  55.048  1.00 37.29           H
ATOM   2503  HB2 TYR A 159      23.306 -12.797  54.395  1.00 30.08           H
ATOM   2504  HB3 TYR A 159      24.193 -11.527  54.677  1.00 30.08           H
ATOM   2505  HD1 TYR A 159      24.494 -14.444  52.703  1.00 38.71           H
ATOM   2506  HD2 TYR A 159      25.078 -10.526  52.810  1.00 36.29           H
ATOM   2507  HE1 TYR A 159      25.258 -14.477  50.523  1.00 40.34           H
ATOM   2508  HE2 TYR A 159      25.817 -10.570  50.701  1.00 35.55           H
ATOM   2509  HH  TYR A 159      26.450 -11.822  48.944  1.00 34.61           H
ATOM   2510  N   LYS A 160      26.653 -11.394  55.696  1.00 28.31           N
ATOM   2511  CA  LYS A 160      27.965 -10.799  55.860  1.00 30.34           C
ATOM   2512  C   LYS A 160      28.019  -9.936  57.123  1.00 26.40           C
ATOM   2513  O   LYS A 160      26.988  -9.527  57.670  1.00 21.82           O
ATOM   2514  CB  LYS A 160      28.338  -9.955  54.618  1.00 29.97           C
ATOM   2515  CG  LYS A 160      28.554 -10.774  53.330  1.00 29.79           C
ATOM   2516  CD  LYS A 160      28.692  -9.846  52.103  1.00 34.94           C
ATOM   2517  CE  LYS A 160      29.086 -10.631  50.852  1.00 39.48           C
ATOM   2518  NZ  LYS A 160      29.393  -9.756  49.669  1.00 37.23           N1+
ATOM   2519  H   LYS A 160      26.006 -10.823  55.732  1.00 33.97           H
ATOM   2520  HA  LYS A 160      28.621 -11.502  55.955  1.00 36.41           H
ATOM   2521  HB2 LYS A 160      27.601  -9.350  54.443  1.00 35.97           H
ATOM   2522  HB3 LYS A 160      29.147  -9.449  54.804  1.00 35.97           H
ATOM   2523  HG2 LYS A 160      29.367 -11.294  53.418  1.00 35.75           H
ATOM   2524  HG3 LYS A 160      27.795 -11.354  53.184  1.00 35.75           H
ATOM   2525  HD2 LYS A 160      27.849  -9.394  51.931  1.00 41.93           H
ATOM   2526  HD3 LYS A 160      29.393  -9.198  52.271  1.00 41.93           H
ATOM   2527  HE2 LYS A 160      29.872 -11.165  51.049  1.00 47.37           H
ATOM   2528  HE3 LYS A 160      28.344 -11.214  50.611  1.00 47.37           H
ATOM   2529  HZ1 LYS A 160      30.003 -10.148  49.156  1.00 44.68           H
ATOM   2530  HZ2 LYS A 160      28.652  -9.632  49.193  1.00 44.68           H
ATOM   2531  HZ3 LYS A 160      29.700  -8.964  49.939  1.00 44.68           H
ATOM   2532  N   CYS A 161      29.249  -9.639  57.570  1.00 24.97           N
ATOM   2533  CA  CYS A 161      29.458  -8.835  58.771  1.00 26.91           C
ATOM   2534  C   CYS A 161      30.196  -7.539  58.450  1.00 24.86           C
ATOM   2535  O   CYS A 161      31.344  -7.582  58.015  1.00 30.53           O
ATOM   2536  CB  CYS A 161      30.232  -9.633  59.819  1.00 26.57           C
ATOM   2537  SG  CYS A 161      30.574  -8.785  61.369  1.00 23.26           S
ATOM   2538  H   CYS A 161      29.979  -9.892  57.186  1.00 29.96           H
ATOM   2539  HA  CYS A 161      28.600  -8.603  59.142  1.00 32.29           H
ATOM   2540  HB2 CYS A 161      29.709 -10.411  60.064  1.00 31.89           H
ATOM   2541  HB3 CYS A 161      31.085  -9.910  59.435  1.00 31.89           H
ATOM   2542  HG  CYS A 161      31.255  -7.816  61.204  1.00 27.91           H
ATOM   2543  N   PHE A 162      29.586  -6.399  58.776  1.00 21.69           N
ATOM   2544  CA  PHE A 162      30.119  -5.071  58.480  1.00 21.59           C
ATOM   2545  C   PHE A 162      30.449  -4.314  59.767  1.00 24.79           C
ATOM   2546  O   PHE A 162      29.609  -4.207  60.663  1.00 22.20           O
ATOM   2547  CB  PHE A 162      29.132  -4.268  57.649  1.00 19.84           C
ATOM   2548  CG  PHE A 162      28.891  -4.832  56.262  1.00 25.32           C
ATOM   2549  CD1 PHE A 162      29.733  -4.515  55.222  1.00 25.72           C
ATOM   2550  CD2 PHE A 162      27.810  -5.671  55.996  1.00 25.70           C
ATOM   2551  CE1 PHE A 162      29.506  -5.042  53.943  1.00 27.41           C
ATOM   2552  CE2 PHE A 162      27.566  -6.184  54.714  1.00 24.96           C
ATOM   2553  CZ  PHE A 162      28.413  -5.886  53.698  1.00 24.31           C
ATOM   2554  H   PHE A 162      28.840  -6.368  59.195  1.00 26.03           H
ATOM   2555  HA  PHE A 162      30.930  -5.171  57.961  1.00 25.91           H
ATOM   2556  HB2 PHE A 162      28.286  -4.225  58.118  1.00 23.81           H
ATOM   2557  HB3 PHE A 162      29.479  -3.369  57.551  1.00 23.81           H
ATOM   2558  HD1 PHE A 162      30.463  -3.960  55.381  1.00 30.86           H
ATOM   2559  HD2 PHE A 162      27.220  -5.889  56.677  1.00 30.84           H
ATOM   2560  HE1 PHE A 162      30.079  -4.829  53.242  1.00 32.89           H
ATOM   2561  HE2 PHE A 162      26.838  -6.745  54.556  1.00 29.96           H
ATOM   2562  HZ  PHE A 162      28.252  -6.229  52.847  1.00 29.17           H
ATOM   2563  N   ILE A 163      31.676  -3.792  59.849  1.00 23.43           N
ATOM   2564  CA  ILE A 163      32.127  -2.893  60.910  1.00 23.58           C
ATOM   2565  C   ILE A 163      31.784  -1.446  60.500  1.00 26.56           C
ATOM   2566  O   ILE A 163      32.396  -0.968  59.539  1.00 27.53           O
ATOM   2567  CB  ILE A 163      33.656  -3.091  61.080  1.00 29.09           C
ATOM   2568  CG1 ILE A 163      34.072  -4.585  61.187  1.00 29.69           C
ATOM   2569  CG2 ILE A 163      34.222  -2.372  62.255  1.00 30.76           C
ATOM   2570  CD1 ILE A 163      33.495  -5.384  62.328  1.00 32.06           C
ATOM   2571  H   ILE A 163      32.299  -3.958  59.278  1.00 28.12           H
ATOM   2572  HA  ILE A 163      31.673  -3.124  61.739  1.00 28.29           H
ATOM   2573  HB  ILE A 163      34.091  -2.740  60.283  1.00 34.90           H
ATOM   2574 HG12 ILE A 163      33.807  -5.054  60.381  1.00 35.62           H
ATOM   2575 HG13 ILE A 163      35.037  -4.637  61.287  1.00 35.62           H
ATOM   2576 HG21 ILE A 163      35.176  -2.544  62.280  1.00 36.92           H
ATOM   2577 HG22 ILE A 163      34.050  -1.419  62.170  1.00 36.92           H
ATOM   2578 HG23 ILE A 163      33.810  -2.738  63.056  1.00 36.92           H
ATOM   2579 HD11 ILE A 163      33.877  -6.278  62.288  1.00 38.48           H
ATOM   2580 HD12 ILE A 163      33.737  -4.962  63.169  1.00 38.48           H
ATOM   2581 HD13 ILE A 163      32.530  -5.431  62.238  1.00 38.48           H
ATOM   2582  N   ILE A 164      30.792  -0.751  61.147  1.00 30.92           N
ATOM   2583  CA  ILE A 164      30.249   0.500  60.570  1.00 20.63           C
ATOM   2584  C   ILE A 164      30.751   1.747  61.323  1.00 21.14           C
ATOM   2585  O   ILE A 164      30.258   2.874  61.284  1.00 34.39           O
ATOM   2586  CB  ILE A 164      28.705   0.434  60.601  1.00 18.42           C
ATOM   2587  CG1 ILE A 164      28.196   0.445  62.057  1.00 24.68           C
ATOM   2588  CG2 ILE A 164      28.259  -0.823  59.840  1.00 24.02           C
ATOM   2589  CD1 ILE A 164      26.708   0.743  62.139  1.00 21.87           C
ATOM   2590  H   ILE A 164      30.381  -1.092  62.033  1.00 37.11           H
ATOM   2591  HA  ILE A 164      30.619   0.600  59.500  1.00 24.76           H
ATOM   2592  HB  ILE A 164      28.328   1.351  60.076  1.00 22.11           H
ATOM   2593 HG12 ILE A 164      28.417  -0.523  62.552  1.00 29.62           H
ATOM   2594 HG13 ILE A 164      28.747   1.207  62.647  1.00 29.62           H
ATOM   2595 HG21 ILE A 164      27.172  -0.854  59.720  1.00 28.82           H
ATOM   2596 HG22 ILE A 164      28.713  -0.874  58.843  1.00 28.82           H
ATOM   2597 HG23 ILE A 164      28.550  -1.743  60.358  1.00 28.82           H
ATOM   2598 HD11 ILE A 164      26.377   0.797  63.185  1.00 26.25           H
ATOM   2599 HD12 ILE A 164      26.471   1.711  61.678  1.00 26.25           H
ATOM   2600 HD13 ILE A 164      26.112  -0.028  61.639  1.00 26.25           H
ATOM   2601  N   GLY A 165      31.849   1.458  62.074  1.00 27.62           N
ATOM   2602  CA  GLY A 165      32.634   2.386  62.888  1.00 30.14           C
ATOM   2603  C   GLY A 165      32.460   2.250  64.410  1.00 31.87           C
ATOM   2604  O   GLY A 165      31.702   1.421  64.905  1.00 29.80           O
ATOM   2605  H   GLY A 165      32.186   0.667  62.092  1.00 33.15           H
ATOM   2606  HA2 GLY A 165      33.584   2.303  62.691  1.00 36.17           H
ATOM   2607  HA3 GLY A 165      32.317   3.204  62.584  1.00 36.17           H
ATOM   2608  N   GLY A 166      33.170   3.088  65.198  1.00 30.72           N
ATOM   2609  CA  GLY A 166      33.965   4.257  64.801  1.00 37.15           C
ATOM   2610  C   GLY A 166      35.467   4.056  64.677  1.00 34.62           C
ATOM   2611  O   GLY A 166      35.867   2.937  64.367  1.00 31.89           O
ATOM   2612  H   GLY A 166      33.204   2.980  66.048  1.00 36.87           H
ATOM   2613  HA2 GLY A 166      33.730   4.505  63.929  1.00 44.58           H
ATOM   2614  HA3 GLY A 166      33.782   5.005  65.385  1.00 44.58           H
ATOM   2615  N   SER A 167      36.278   5.112  64.857  1.00 30.80           N
ATOM   2616  CA  SER A 167      37.705   5.009  64.503  1.00 38.67           C
ATOM   2617  C   SER A 167      38.431   3.963  65.337  1.00 34.90           C
ATOM   2618  O   SER A 167      39.280   3.223  64.823  1.00 38.86           O
ATOM   2619  CB  SER A 167      38.433   6.339  64.675  1.00 35.98           C
ATOM   2620  OG  SER A 167      38.355   6.787  65.997  1.00 41.60           O
ATOM   2621  H   SER A 167      36.035   5.885  65.160  1.00 36.96           H
ATOM   2622  HA  SER A 167      37.779   4.753  63.569  1.00 46.40           H
ATOM   2623  HB2 SER A 167      39.374   6.212  64.449  1.00 43.17           H
ATOM   2624  HB3 SER A 167      38.034   7.010  64.104  1.00 43.17           H
ATOM   2625  HG  SER A 167      37.551   6.884  66.200  1.00 49.92           H
ATOM   2626  N   VAL A 168      38.155   3.934  66.638  1.00 36.93           N
ATOM   2627  CA  VAL A 168      38.724   2.927  67.520  1.00 36.32           C
ATOM   2628  C   VAL A 168      38.391   1.532  67.021  1.00 36.21           C
ATOM   2629  O   VAL A 168      39.281   0.666  66.875  1.00 34.91           O
ATOM   2630  CB  VAL A 168      38.215   3.163  68.955  1.00 40.60           C
ATOM   2631  CG1 VAL A 168      38.761   2.116  69.929  1.00 40.55           C
ATOM   2632  CG2 VAL A 168      38.564   4.619  69.408  1.00 39.01           C
ATOM   2633  H   VAL A 168      37.645   4.498  67.040  1.00 44.32           H
ATOM   2634  HA  VAL A 168      39.687   3.033  67.506  1.00 43.58           H
ATOM   2635  HB  VAL A 168      37.246   3.085  68.935  1.00 48.73           H
ATOM   2636 HG11 VAL A 168      38.409   2.300  70.818  1.00 48.66           H
ATOM   2637 HG12 VAL A 168      38.499   1.223  69.647  1.00 48.66           H
ATOM   2638 HG13 VAL A 168      39.729   2.192  69.945  1.00 48.66           H
ATOM   2639 HG21 VAL A 168      38.256   4.760  70.316  1.00 46.81           H
ATOM   2640 HG22 VAL A 168      39.524   4.748  69.357  1.00 46.81           H
ATOM   2641 HG23 VAL A 168      38.127   5.254  68.814  1.00 46.81           H
ATOM   2642  N   VAL A 169      37.109   1.300  66.724  1.00 32.07           N
ATOM   2643  CA  VAL A 169      36.679   0.023  66.145  1.00 35.16           C
ATOM   2644  C   VAL A 169      37.375  -0.295  64.799  1.00 34.80           C
ATOM   2645  O   VAL A 169      37.998  -1.356  64.702  1.00 38.60           O
ATOM   2646  CB  VAL A 169      35.138  -0.033  66.045  1.00 39.68           C
ATOM   2647  CG1 VAL A 169      34.668  -1.392  65.508  1.00 36.15           C
ATOM   2648  CG2 VAL A 169      34.497   0.140  67.427  1.00 39.21           C
ATOM   2649  H   VAL A 169      36.468   1.859  66.882  1.00 38.49           H
ATOM   2650  HA  VAL A 169      36.953  -0.673  66.763  1.00 42.20           H
ATOM   2651  HB  VAL A 169      34.822   0.683  65.460  1.00 47.61           H
ATOM   2652 HG11 VAL A 169      33.700  -1.382  65.446  1.00 43.38           H
ATOM   2653 HG12 VAL A 169      35.056  -1.555  64.637  1.00 43.38           H
ATOM   2654 HG13 VAL A 169      34.949  -2.094  66.119  1.00 43.38           H
ATOM   2655 HG21 VAL A 169      33.535   0.125  67.308  1.00 47.05           H
ATOM   2656 HG22 VAL A 169      34.766  -0.601  67.989  1.00 47.05           H
ATOM   2657 HG23 VAL A 169      34.783   0.970  67.836  1.00 47.05           H
ATOM   2658  N   TYR A 170      37.251   0.558  63.719  1.00 34.96           N
ATOM   2659  CA  TYR A 170      37.915   0.218  62.437  1.00 39.16           C
ATOM   2660  C   TYR A 170      39.331  -0.408  62.612  1.00 37.07           C
ATOM   2661  O   TYR A 170      39.787  -1.352  62.007  1.00 46.78           O
ATOM   2662  CB  TYR A 170      38.061   1.520  61.622  1.00 31.03           C
ATOM   2663  CG  TYR A 170      36.721   1.946  61.113  1.00 28.41           C
ATOM   2664  CD1 TYR A 170      35.934   1.042  60.379  1.00 26.69           C
ATOM   2665  CD2 TYR A 170      36.263   3.247  61.362  1.00 33.78           C
ATOM   2666  CE1 TYR A 170      34.720   1.441  59.831  1.00 26.87           C
ATOM   2667  CE2 TYR A 170      35.074   3.687  60.785  1.00 33.26           C
ATOM   2668  CZ  TYR A 170      34.333   2.776  60.019  1.00 24.90           C
ATOM   2669  OH  TYR A 170      33.200   3.282  59.449  1.00 23.35           O
ATOM   2670  H   TYR A 170      36.942   1.533  63.845  1.00 41.95           H
ATOM   2671  HA  TYR A 170      37.288  -0.547  61.909  1.00 46.99           H
ATOM   2672  HB2 TYR A 170      38.535   2.313  62.246  1.00 37.24           H
ATOM   2673  HB3 TYR A 170      38.767   1.370  60.779  1.00 37.24           H
ATOM   2674  HD1 TYR A 170      36.282   0.015  60.241  1.00 32.03           H
ATOM   2675  HD2 TYR A 170      36.836   3.906  62.017  1.00 40.53           H
ATOM   2676  HE1 TYR A 170      34.087   0.737  59.289  1.00 32.24           H
ATOM   2677  HE2 TYR A 170      34.706   4.701  60.924  1.00 39.91           H
ATOM   2678  HH  TYR A 170      32.725   2.584  58.877  1.00 28.02           H
ATOM   2679  N   GLN A 171      40.039   0.397  63.468  1.00 38.51           N
ATOM   2680  CA  GLN A 171      41.474   0.343  63.822  1.00 48.90           C
ATOM   2681  C   GLN A 171      41.861  -0.969  64.480  1.00 47.67           C
ATOM   2682  O   GLN A 171      42.852  -1.606  64.092  1.00 49.60           O
ATOM   2683  CB  GLN A 171      41.865   1.497  64.801  1.00 51.82           C
ATOM   2684  CG  GLN A 171      43.368   1.484  65.449  1.00 53.92           C
ATOM   2685  CD  GLN A 171      44.494   1.527  64.435  1.00 54.53           C
ATOM   2686  OE1 GLN A 171      44.287   1.900  63.286  1.00 60.69           O
ATOM   2687  NE2 GLN A 171      45.691   1.136  64.848  1.00 58.74           N
ATOM   2688  H   GLN A 171      39.660   1.061  63.864  1.00 46.21           H
ATOM   2689  HA  GLN A 171      42.010   0.458  63.019  1.00 58.68           H
ATOM   2690  HB2 GLN A 171      41.748   2.360  64.371  1.00 62.19           H
ATOM   2691  HB3 GLN A 171      41.272   1.451  65.574  1.00 62.19           H
ATOM   2692  HG2 GLN A 171      43.499   2.272  66.006  1.00 64.70           H
ATOM   2693  HG3 GLN A 171      43.503   0.684  65.985  1.00 64.70           H
ATOM   2694 HE21 GLN A 171      45.869   1.037  65.682  1.00 70.49           H
ATOM   2695 HE22 GLN A 171      46.315   1.012  64.259  1.00 70.49           H
ATOM   2696  N   GLU A 172      41.146  -1.371  65.522  1.00 45.31           N
ATOM   2697  CA  GLU A 172      41.542  -2.646  66.095  1.00 53.15           C
ATOM   2698  C   GLU A 172      41.185  -3.779  65.154  1.00 55.45           C
ATOM   2699  O   GLU A 172      41.910  -4.785  65.096  1.00 55.41           O
ATOM   2700  CB  GLU A 172      40.938  -2.848  67.478  1.00 52.45           C
ATOM   2701  CG  GLU A 172      39.482  -2.834  67.496  1.00 53.27           C
ATOM   2702  CD  GLU A 172      38.954  -2.759  68.886  1.00 56.24           C
ATOM   2703  OE1 GLU A 172      39.571  -3.388  69.793  1.00 58.70           O
ATOM   2704  OE2 GLU A 172      37.929  -2.054  69.062  1.00 57.45           O1-
ATOM   2705  H   GLU A 172      40.482  -0.965  65.893  1.00 54.38           H
ATOM   2706  HA  GLU A 172      42.503  -2.647  66.198  1.00 63.78           H
ATOM   2707  HB2 GLU A 172      41.239  -3.704  67.823  1.00 62.94           H
ATOM   2708  HB3 GLU A 172      41.242  -2.137  68.060  1.00 62.94           H
ATOM   2709  HG2 GLU A 172      39.164  -2.061  67.002  1.00 63.92           H
ATOM   2710  HG3 GLU A 172      39.167  -3.652  67.087  1.00 63.92           H
ATOM   2711  N   PHE A 173      40.130  -3.612  64.346  1.00 49.81           N
ATOM   2712  CA  PHE A 173      39.817  -4.668  63.394  1.00 49.35           C
ATOM   2713  C   PHE A 173      40.881  -4.764  62.304  1.00 49.60           C
ATOM   2714  O   PHE A 173      41.204  -5.867  61.846  1.00 43.88           O
ATOM   2715  CB  PHE A 173      38.396  -4.468  62.849  1.00 44.16           C
ATOM   2716  CG  PHE A 173      37.359  -5.097  63.727  1.00 41.40           C
ATOM   2717  CD1 PHE A 173      37.027  -6.433  63.575  1.00 38.44           C
ATOM   2718  CD2 PHE A 173      36.775  -4.379  64.754  1.00 36.92           C
ATOM   2719  CE1 PHE A 173      36.114  -7.015  64.396  1.00 36.82           C
ATOM   2720  CE2 PHE A 173      35.849  -4.978  65.589  1.00 39.95           C
ATOM   2721  CZ  PHE A 173      35.512  -6.285  65.402  1.00 36.03           C
ATOM   2722  H   PHE A 173      39.592  -2.936  64.340  1.00 59.77           H
ATOM   2723  HA  PHE A 173      39.824  -5.515  63.860  1.00 59.22           H
ATOM   2724  HB2 PHE A 173      38.195  -3.520  62.795  1.00 52.99           H
ATOM   2725  HB3 PHE A 173      38.330  -4.870  61.969  1.00 52.99           H
ATOM   2726  HD1 PHE A 173      37.419  -6.937  62.903  1.00 46.13           H
ATOM   2727  HD2 PHE A 173      36.992  -3.486  64.882  1.00 44.30           H
ATOM   2728  HE1 PHE A 173      35.886  -7.908  64.276  1.00 44.18           H
ATOM   2729  HE2 PHE A 173      35.439  -4.490  66.264  1.00 47.94           H
ATOM   2730  HZ  PHE A 173      34.889  -6.686  65.960  1.00 43.24           H
ATOM   2731  N   LEU A 174      41.460  -3.628  61.891  1.00 54.68           N
ATOM   2732  CA  LEU A 174      42.576  -3.668  60.938  1.00 55.09           C
ATOM   2733  C   LEU A 174      43.833  -4.213  61.604  1.00 53.77           C
ATOM   2734  O   LEU A 174      44.489  -5.103  61.058  1.00 55.27           O
ATOM   2735  CB  LEU A 174      42.838  -2.280  60.346  1.00 47.98           C
ATOM   2736  CG  LEU A 174      41.708  -1.760  59.443  1.00 44.61           C
ATOM   2737  CD1 LEU A 174      41.699  -0.253  59.272  1.00 40.74           C
ATOM   2738  CD2 LEU A 174      41.759  -2.474  58.104  1.00 45.61           C
ATOM   2739  H   LEU A 174      41.231  -2.837  62.152  1.00 65.62           H
ATOM   2740  HA  LEU A 174      42.339  -4.255  60.204  1.00 66.10           H
ATOM   2741  HB2 LEU A 174      42.961  -1.635  61.065  1.00 57.57           H
ATOM   2742  HB3 LEU A 174      43.645  -2.324  59.810  1.00 57.57           H
ATOM   2743  HG  LEU A 174      40.859  -1.981  59.855  1.00 53.53           H
ATOM   2744 HD11 LEU A 174      40.979   0.007  58.671  1.00 48.89           H
ATOM   2745 HD12 LEU A 174      41.574   0.167  60.139  1.00 48.89           H
ATOM   2746 HD13 LEU A 174      42.549   0.025  58.898  1.00 48.89           H
ATOM   2747 HD21 LEU A 174      41.058  -2.119  57.535  1.00 54.73           H
ATOM   2748 HD22 LEU A 174      42.621  -2.313  57.695  1.00 54.73           H
ATOM   2749 HD23 LEU A 174      41.630  -3.425  58.240  1.00 54.73           H
ATOM   2750  N   GLU A 175      44.154  -3.728  62.806  1.00 55.05           N
ATOM   2751  CA  GLU A 175      45.276  -4.291  63.557  1.00 61.50           C
ATOM   2752  C   GLU A 175      45.235  -5.814  63.510  1.00 64.59           C
ATOM   2753  O   GLU A 175      46.089  -6.464  62.886  1.00 64.63           O
ATOM   2754  CB  GLU A 175      45.243  -3.836  65.024  1.00 64.32           C
ATOM   2755  CG  GLU A 175      45.734  -2.425  65.336  1.00 65.81           C
ATOM   2756  CD  GLU A 175      45.313  -1.944  66.765  1.00 65.37           C
ATOM   2757  OE1 GLU A 175      44.888  -2.792  67.597  1.00 62.16           O
ATOM   2758  OE2 GLU A 175      45.406  -0.711  67.047  1.00 71.75           O1-
ATOM   2759  H   GLU A 175      43.724  -3.106  63.218  1.00 66.06           H
ATOM   2760  HA  GLU A 175      46.108  -3.981  63.160  1.00 73.80           H
ATOM   2761  HB2 GLU A 175      44.324  -3.886  65.340  1.00 77.18           H
ATOM   2762  HB3 GLU A 175      45.795  -4.451  65.530  1.00 77.18           H
ATOM   2763  HG2 GLU A 175      46.702  -2.438  65.288  1.00 78.98           H
ATOM   2764  HG3 GLU A 175      45.384  -1.813  64.665  1.00 78.98           H
ATOM   2765  N   LYS A 176      44.211  -6.398  64.150  1.00 64.68           N
ATOM   2766  CA  LYS A 176      44.030  -7.843  64.184  1.00 60.16           C
ATOM   2767  C   LYS A 176      43.821  -8.435  62.799  1.00 59.43           C
ATOM   2768  O   LYS A 176      43.653  -9.652  62.693  1.00 64.09           O
ATOM   2769  CB  LYS A 176      42.853  -8.171  65.119  1.00 61.11           C
ATOM   2770  CG  LYS A 176      42.901  -7.420  66.479  1.00 57.21           C
ATOM   2771  CD  LYS A 176      42.191  -8.191  67.578  1.00 62.33           C
ATOM   2772  CE  LYS A 176      42.495  -7.651  68.967  1.00 62.42           C
ATOM   2773  NZ  LYS A 176      42.386  -6.142  69.006  1.00 67.63           N1+
ATOM   2774  H   LYS A 176      43.583  -5.964  64.566  1.00 77.61           H
ATOM   2775  HA  LYS A 176      44.829  -8.246  64.555  1.00 72.19           H
ATOM   2776  HB2 LYS A 176      42.032  -7.914  64.676  1.00 73.34           H
ATOM   2777  HB3 LYS A 176      42.859  -9.120  65.298  1.00 73.34           H
ATOM   2778  HG2 LYS A 176      43.820  -7.276  66.737  1.00 68.65           H
ATOM   2779  HG3 LYS A 176      42.453  -6.570  66.378  1.00 68.65           H
ATOM   2780  HD2 LYS A 176      41.233  -8.122  67.443  1.00 74.80           H
ATOM   2781  HD3 LYS A 176      42.467  -9.121  67.547  1.00 74.80           H
ATOM   2782  HE2 LYS A 176      41.876  -8.019  69.616  1.00 74.91           H
ATOM   2783  HE3 LYS A 176      43.401  -7.901  69.203  1.00 74.91           H
ATOM   2784  HZ1 LYS A 176      42.481  -5.840  69.840  1.00 81.16           H
ATOM   2785  HZ2 LYS A 176      43.031  -5.786  68.499  1.00 81.16           H
ATOM   2786  HZ3 LYS A 176      41.599  -5.869  68.693  1.00 81.16           H
ATOM   2787  N   LYS A 177      43.855  -7.617  61.741  1.00 59.30           N
ATOM   2788  CA  LYS A 177      43.836  -8.088  60.362  1.00 61.63           C
ATOM   2789  C   LYS A 177      42.578  -8.910  60.080  1.00 60.93           C
ATOM   2790  O   LYS A 177      42.616  -9.943  59.400  1.00 66.93           O
ATOM   2791  CB  LYS A 177      45.117  -8.862  60.043  1.00 65.93           C
ATOM   2792  CG  LYS A 177      46.301  -7.945  59.686  1.00 67.04           C
ATOM   2793  CD  LYS A 177      47.466  -8.717  59.062  1.00 72.79           C
ATOM   2794  CE  LYS A 177      48.031  -9.786  60.028  1.00 74.21           C
ATOM   2795  NZ  LYS A 177      49.186 -10.581  59.464  1.00 72.76           N1+
ATOM   2796  H   LYS A 177      43.872  -6.757  61.789  1.00 71.16           H
ATOM   2797  HA  LYS A 177      43.822  -7.316  59.783  1.00 73.96           H
ATOM   2798  HB2 LYS A 177      45.369  -9.380  60.822  1.00 79.12           H
ATOM   2799  HB3 LYS A 177      44.960  -9.446  59.281  1.00 79.12           H
ATOM   2800  HG2 LYS A 177      46.004  -7.286  59.039  1.00 80.45           H
ATOM   2801  HG3 LYS A 177      46.627  -7.501  60.486  1.00 80.45           H
ATOM   2802  HD2 LYS A 177      47.163  -9.166  58.255  1.00 87.35           H
ATOM   2803  HD3 LYS A 177      48.180  -8.092  58.846  1.00 87.35           H
ATOM   2804  HE2 LYS A 177      48.331  -9.351  60.842  1.00 89.05           H
ATOM   2805  HE3 LYS A 177      47.326 -10.420  60.234  1.00 89.05           H
ATOM   2806  HZ1 LYS A 177      49.459 -11.187  60.056  1.00 87.31           H
ATOM   2807  HZ2 LYS A 177      48.942 -11.001  58.717  1.00 87.31           H
ATOM   2808  HZ3 LYS A 177      49.864 -10.035  59.281  1.00 87.31           H
ATOM   2809  N   LEU A 178      41.433  -8.387  60.541  1.00 55.88           N
ATOM   2810  CA  LEU A 178      40.148  -9.068  60.434  1.00 53.56           C
ATOM   2811  C   LEU A 178      39.257  -8.552  59.290  1.00 47.44           C
ATOM   2812  O   LEU A 178      38.162  -9.084  59.084  1.00 46.42           O
ATOM   2813  CB  LEU A 178      39.419  -8.961  61.777  1.00 50.45           C
ATOM   2814  CG  LEU A 178      39.909  -9.982  62.818  1.00 52.76           C
ATOM   2815  CD1 LEU A 178      39.476  -9.599  64.216  1.00 48.75           C
ATOM   2816  CD2 LEU A 178      39.397 -11.371  62.465  1.00 51.23           C
ATOM   2817  H   LEU A 178      41.377  -7.614  60.921  1.00 67.06           H
ATOM   2818  HA  LEU A 178      40.316 -10.006  60.267  1.00 64.27           H
ATOM   2819  HB2 LEU A 178      39.543  -8.071  62.140  1.00 60.54           H
ATOM   2820  HB3 LEU A 178      38.480  -9.140  61.623  1.00 60.54           H
ATOM   2821  HG  LEU A 178      40.880 -10.006  62.804  1.00 63.32           H
ATOM   2822 HD11 LEU A 178      39.857 -10.236  64.840  1.00 58.50           H
ATOM   2823 HD12 LEU A 178      39.802  -8.707  64.414  1.00 58.50           H
ATOM   2824 HD13 LEU A 178      38.508  -9.624  64.261  1.00 58.50           H
ATOM   2825 HD21 LEU A 178      39.736 -11.998  63.121  1.00 61.47           H
ATOM   2826 HD22 LEU A 178      38.427 -11.378  62.472  1.00 61.47           H
ATOM   2827 HD23 LEU A 178      39.719 -11.619  61.585  1.00 61.47           H
ATOM   2828  N   ILE A 179      39.729  -7.601  58.496  1.00 45.13           N
ATOM   2829  CA  ILE A 179      38.938  -6.988  57.429  1.00 43.54           C
ATOM   2830  C   ILE A 179      39.342  -7.572  56.084  1.00 38.85           C
ATOM   2831  O   ILE A 179      40.511  -7.497  55.690  1.00 43.61           O
ATOM   2832  CB  ILE A 179      39.131  -5.465  57.414  1.00 37.23           C
ATOM   2833  CG1 ILE A 179      38.795  -4.896  58.770  1.00 41.09           C
ATOM   2834  CG2 ILE A 179      38.256  -4.840  56.359  1.00 39.52           C
ATOM   2835  CD1 ILE A 179      37.313  -5.096  59.136  1.00 38.14           C
ATOM   2836  H   ILE A 179      40.528  -7.280  58.547  1.00 54.16           H
ATOM   2837  HA  ILE A 179      37.996  -7.193  57.566  1.00 52.25           H
ATOM   2838  HB  ILE A 179      40.056  -5.264  57.212  1.00 44.68           H
ATOM   2839 HG12 ILE A 179      39.348  -5.324  59.443  1.00 49.31           H
ATOM   2840 HG13 ILE A 179      38.986  -3.949  58.748  1.00 49.31           H
ATOM   2841 HG21 ILE A 179      38.356  -3.879  56.419  1.00 47.42           H
ATOM   2842 HG22 ILE A 179      38.530  -5.143  55.479  1.00 47.42           H
ATOM   2843 HG23 ILE A 179      37.336  -5.090  56.522  1.00 47.42           H
ATOM   2844 HD11 ILE A 179      37.163  -4.714  60.014  1.00 45.77           H
ATOM   2845 HD12 ILE A 179      36.750  -4.652  58.490  1.00 45.77           H
ATOM   2846 HD13 ILE A 179      37.115  -6.045  59.149  1.00 45.77           H
ATOM   2847  N   LYS A 180      38.361  -8.064  55.353  1.00 33.42           N
ATOM   2848  CA  LYS A 180      38.529  -8.637  54.032  1.00 36.85           C
ATOM   2849  C   LYS A 180      38.492  -7.572  52.931  1.00 39.43           C
ATOM   2850  O   LYS A 180      39.298  -7.628  51.980  1.00 37.41           O
ATOM   2851  CB  LYS A 180      37.427  -9.678  53.831  1.00 42.63           C
ATOM   2852  CG  LYS A 180      37.388 -10.418  52.529  1.00 45.21           C
ATOM   2853  CD  LYS A 180      36.317 -11.518  52.570  1.00 48.68           C
ATOM   2854  CE  LYS A 180      36.544 -12.602  51.531  1.00 55.07           C
ATOM   2855  NZ  LYS A 180      35.621 -13.793  51.668  1.00 56.92           N1+
ATOM   2856  H   LYS A 180      37.551  -8.086  55.631  1.00 40.10           H
ATOM   2857  HA  LYS A 180      39.385  -9.097  53.996  1.00 44.22           H
ATOM   2858  HB2 LYS A 180      37.516 -10.346  54.530  1.00 51.15           H
ATOM   2859  HB3 LYS A 180      36.567  -9.234  53.918  1.00 51.15           H
ATOM   2860  HG2 LYS A 180      37.179  -9.803  51.808  1.00 54.25           H
ATOM   2861  HG3 LYS A 180      38.251 -10.839  52.388  1.00 54.25           H
ATOM   2862  HD2 LYS A 180      36.309 -11.942  53.443  1.00 58.42           H
ATOM   2863  HD3 LYS A 180      35.458 -11.108  52.384  1.00 58.42           H
ATOM   2864  HE2 LYS A 180      36.413 -12.200  50.660  1.00 66.08           H
ATOM   2865  HE3 LYS A 180      37.451 -12.924  51.598  1.00 66.08           H
ATOM   2866  HZ1 LYS A 180      35.671 -14.304  50.940  1.00 68.30           H
ATOM   2867  HZ2 LYS A 180      35.840 -14.281  52.379  1.00 68.30           H
ATOM   2868  HZ3 LYS A 180      34.784 -13.505  51.759  1.00 68.30           H
ATOM   2869  N   LYS A 181      37.576  -6.601  53.040  1.00 38.87           N
ATOM   2870  CA  LYS A 181      37.484  -5.456  52.131  1.00 32.00           C
ATOM   2871  C   LYS A 181      37.035  -4.233  52.912  1.00 28.92           C
ATOM   2872  O   LYS A 181      36.380  -4.361  53.935  1.00 35.71           O
ATOM   2873  CB  LYS A 181      36.504  -5.702  51.001  1.00 29.58           C
ATOM   2874  CG  LYS A 181      36.931  -6.659  49.926  1.00 34.15           C
ATOM   2875  CD  LYS A 181      35.830  -6.712  48.879  1.00 32.63           C
ATOM   2876  CE  LYS A 181      36.114  -7.634  47.722  1.00 41.68           C
ATOM   2877  NZ  LYS A 181      34.842  -7.855  47.006  1.00 43.91           N1+
ATOM   2878  H   LYS A 181      36.981  -6.581  53.665  1.00 46.64           H
ATOM   2879  HA  LYS A 181      38.355  -5.259  51.753  1.00 38.40           H
ATOM   2880  HB2 LYS A 181      35.692  -6.064  51.380  1.00 35.50           H
ATOM   2881  HB3 LYS A 181      36.325  -4.856  50.569  1.00 35.50           H
ATOM   2882  HG2 LYS A 181      37.742  -6.336  49.510  1.00 40.98           H
ATOM   2883  HG3 LYS A 181      37.055  -7.541  50.310  1.00 40.98           H
ATOM   2884  HD2 LYS A 181      35.014  -7.026  49.304  1.00 39.15           H
ATOM   2885  HD3 LYS A 181      35.697  -5.826  48.521  1.00 39.15           H
ATOM   2886  HE2 LYS A 181      36.752  -7.228  47.115  1.00 50.02           H
ATOM   2887  HE3 LYS A 181      36.443  -8.486  48.050  1.00 50.02           H
ATOM   2888  HZ1 LYS A 181      34.916  -8.562  46.474  1.00 52.69           H
ATOM   2889  HZ2 LYS A 181      34.186  -8.001  47.593  1.00 52.69           H
ATOM   2890  HZ3 LYS A 181      34.637  -7.138  46.521  1.00 52.69           H
ATOM   2891  N   ILE A 182      37.390  -3.042  52.417  1.00 27.95           N
ATOM   2892  CA  ILE A 182      36.926  -1.777  52.963  1.00 24.19           C
ATOM   2893  C   ILE A 182      36.086  -1.056  51.926  1.00 27.29           C
ATOM   2894  O   ILE A 182      36.596  -0.688  50.869  1.00 29.02           O
ATOM   2895  CB  ILE A 182      38.084  -0.863  53.349  1.00 29.56           C
ATOM   2896  CG1 ILE A 182      39.026  -1.621  54.260  1.00 29.12           C
ATOM   2897  CG2 ILE A 182      37.545   0.434  53.951  1.00 20.35           C
ATOM   2898  CD1 ILE A 182      40.215  -0.793  54.739  1.00 26.41           C
ATOM   2899  H   ILE A 182      37.922  -2.941  51.750  1.00 33.54           H
ATOM   2900  HA  ILE A 182      36.378  -1.943  53.745  1.00 29.03           H
ATOM   2901  HB  ILE A 182      38.568  -0.634  52.540  1.00 35.47           H
ATOM   2902 HG12 ILE A 182      38.523  -1.896  55.037  1.00 34.94           H
ATOM   2903 HG13 ILE A 182      39.361  -2.398  53.790  1.00 34.94           H
ATOM   2904 HG21 ILE A 182      38.276   1.035  54.161  1.00 24.42           H
ATOM   2905 HG22 ILE A 182      36.933   0.865  53.334  1.00 24.42           H
ATOM   2906 HG23 ILE A 182      37.075   0.208  54.767  1.00 24.42           H
ATOM   2907 HD11 ILE A 182      40.780  -1.336  55.310  1.00 31.69           H
ATOM   2908 HD12 ILE A 182      40.726  -0.501  53.968  1.00 31.69           H
ATOM   2909 HD13 ILE A 182      39.885  -0.026  55.233  1.00 31.69           H
ATOM   2910  N   TYR A 183      34.828  -0.793  52.246  1.00 24.72           N
ATOM   2911  CA  TYR A 183      33.983   0.034  51.410  1.00 22.19           C
ATOM   2912  C   TYR A 183      34.077   1.454  51.921  1.00 21.19           C
ATOM   2913  O   TYR A 183      33.659   1.735  53.032  1.00 24.35           O
ATOM   2914  CB  TYR A 183      32.551  -0.507  51.438  1.00 25.30           C
ATOM   2915  CG  TYR A 183      32.475  -1.931  50.885  1.00 19.10           C
ATOM   2916  CD1 TYR A 183      32.239  -2.158  49.527  1.00 23.41           C
ATOM   2917  CD2 TYR A 183      32.712  -3.039  51.700  1.00 26.17           C
ATOM   2918  CE1 TYR A 183      32.197  -3.453  49.016  1.00 22.36           C
ATOM   2919  CE2 TYR A 183      32.682  -4.340  51.184  1.00 19.80           C
ATOM   2920  CZ  TYR A 183      32.423  -4.514  49.850  1.00 22.69           C
ATOM   2921  OH  TYR A 183      32.392  -5.744  49.303  1.00 27.42           O
ATOM   2922  H   TYR A 183      34.434  -1.090  52.947  1.00 29.66           H
ATOM   2923  HA  TYR A 183      34.320   0.001  50.500  1.00 26.63           H
ATOM   2924  HB2 TYR A 183      32.239  -0.511  52.355  1.00 30.36           H
ATOM   2925  HB3 TYR A 183      31.988   0.056  50.888  1.00 30.36           H
ATOM   2926  HD1 TYR A 183      32.082  -1.437  48.954  1.00 28.09           H
ATOM   2927  HD2 TYR A 183      32.882  -2.913  52.601  1.00 31.41           H
ATOM   2928  HE1 TYR A 183      32.022  -3.604  48.119  1.00 26.83           H
ATOM   2929  HE2 TYR A 183      32.821  -5.075  51.729  1.00 23.76           H
ATOM   2930  HH  TYR A 183      32.311  -5.688  48.475  1.00 32.90           H
ATOM   2931  N   PHE A 184      34.641   2.367  51.128  1.00 22.07           N
ATOM   2932  CA  PHE A 184      35.154   3.631  51.654  1.00 22.81           C
ATOM   2933  C   PHE A 184      34.427   4.797  50.991  1.00 21.32           C
ATOM   2934  O   PHE A 184      34.543   4.941  49.770  1.00 25.70           O
ATOM   2935  CB  PHE A 184      36.672   3.686  51.390  1.00 27.45           C
ATOM   2936  CG  PHE A 184      37.407   4.760  52.147  1.00 22.74           C
ATOM   2937  CD1 PHE A 184      37.349   6.072  51.726  1.00 26.72           C
ATOM   2938  CD2 PHE A 184      38.167   4.457  53.276  1.00 27.61           C
ATOM   2939  CE1 PHE A 184      38.020   7.074  52.426  1.00 25.87           C
ATOM   2940  CE2 PHE A 184      38.856   5.471  53.969  1.00 28.06           C
ATOM   2941  CZ  PHE A 184      38.799   6.759  53.508  1.00 27.36           C
ATOM   2942  H   PHE A 184      34.738   2.278  50.284  1.00 26.48           H
ATOM   2943  HA  PHE A 184      35.002   3.661  52.618  1.00 27.37           H
ATOM   2944  HB2 PHE A 184      37.064   2.835  51.636  1.00 32.94           H
ATOM   2945  HB3 PHE A 184      36.822   3.837  50.447  1.00 32.94           H
ATOM   2946  HD1 PHE A 184      36.847   6.301  50.978  1.00 32.06           H
ATOM   2947  HD2 PHE A 184      38.237   3.581  53.591  1.00 33.13           H
ATOM   2948  HE1 PHE A 184      37.989   7.953  52.134  1.00 31.05           H
ATOM   2949  HE2 PHE A 184      39.366   5.276  54.718  1.00 33.67           H
ATOM   2950  HZ  PHE A 184      39.231   7.433  53.975  1.00 32.83           H
ATOM   2951  N   THR A 185      33.623   5.597  51.746  1.00 28.04           N
ATOM   2952  CA  THR A 185      32.924   6.674  51.057  1.00 17.70           C
ATOM   2953  C   THR A 185      33.824   7.880  51.387  1.00 26.21           C
ATOM   2954  O   THR A 185      34.166   8.376  52.432  1.00 33.70           O
ATOM   2955  CB  THR A 185      31.466   6.960  51.440  1.00 17.45           C
ATOM   2956  OG1 THR A 185      30.771   5.780  51.013  1.00 31.57           O
ATOM   2957  CG2 THR A 185      30.986   8.168  50.638  1.00 19.82           C
ATOM   2958  H   THR A 185      33.460   5.469  52.776  1.00 33.64           H
ATOM   2959  HA  THR A 185      32.893   6.425  49.944  1.00 21.24           H
ATOM   2960  HB  THR A 185      31.298   7.093  52.536  1.00 20.94           H
ATOM   2961  HG1 THR A 185      30.320   5.953  50.326  1.00 37.88           H
ATOM   2962 HG21 THR A 185      29.927   8.368  50.896  1.00 23.78           H
ATOM   2963 HG22 THR A 185      31.559   9.074  50.860  1.00 23.78           H
ATOM   2964 HG23 THR A 185      31.015   7.979  49.560  1.00 23.78           H
ATOM   2965  N   ARG A 186      34.317   8.353  50.190  1.00 24.33           N
ATOM   2966  CA  ARG A 186      35.154   9.553  49.979  1.00 29.19           C
ATOM   2967  C   ARG A 186      34.295  10.790  49.699  1.00 21.69           C
ATOM   2968  O   ARG A 186      33.821  10.991  48.583  1.00 21.83           O
ATOM   2969  CB  ARG A 186      36.149   9.417  48.803  1.00 21.83           C
ATOM   2970  CG  ARG A 186      37.058   8.230  48.781  1.00 24.99           C
ATOM   2971  CD  ARG A 186      38.277   8.379  47.792  1.00 21.90           C
ATOM   2972  NE  ARG A 186      37.858   8.331  46.417  1.00 22.54           N
ATOM   2973  CZ  ARG A 186      38.682   8.189  45.387  1.00 24.84           C
ATOM   2974  NH1 ARG A 186      39.993   8.081  45.554  1.00 24.50           N
ATOM   2975  NH2 ARG A 186      38.182   8.114  44.163  1.00 19.38           N1+
ATOM   2976  H   ARG A 186      34.150   7.954  49.445  1.00 29.20           H
ATOM   2977  HA  ARG A 186      35.652   9.730  50.805  1.00 35.02           H
ATOM   2978  HB2 ARG A 186      35.657   9.415  47.967  1.00 26.19           H
ATOM   2979  HB3 ARG A 186      36.738  10.195  48.800  1.00 26.19           H
ATOM   2980  HG2 ARG A 186      37.426   8.091  49.670  1.00 29.99           H
ATOM   2981  HG3 ARG A 186      36.547   7.454  48.506  1.00 29.99           H
ATOM   2982  HD2 ARG A 186      38.728   9.220  47.949  1.00 26.28           H
ATOM   2983  HD3 ARG A 186      38.880   7.629  47.918  1.00 26.28           H
ATOM   2984  HE  ARG A 186      37.026   8.482  46.246  1.00 27.05           H
ATOM   2985 HH11 ARG A 186      40.338   8.113  46.345  1.00 29.40           H
ATOM   2986 HH12 ARG A 186      40.505   7.985  44.864  1.00 29.40           H
ATOM   2987 HH21 ARG A 186      37.331   8.180  44.036  1.00 23.25           H
ATOM   2988 HH22 ARG A 186      38.708   8.024  43.496  1.00 23.25           H
ATOM   2989  N   ILE A 187      34.192  11.660  50.697  1.00 23.27           N
ATOM   2990  CA  ILE A 187      33.381  12.868  50.658  1.00 23.70           C
ATOM   2991  C   ILE A 187      34.304  14.018  50.249  1.00 24.74           C
ATOM   2992  O   ILE A 187      35.200  14.415  51.010  1.00 26.28           O
ATOM   2993  CB  ILE A 187      32.744  13.146  52.036  1.00 24.92           C
ATOM   2994  CG1 ILE A 187      31.881  11.959  52.547  1.00 24.99           C
ATOM   2995  CG2 ILE A 187      31.939  14.398  52.006  1.00 27.31           C
ATOM   2996  CD1 ILE A 187      30.579  11.771  51.847  1.00 25.53           C
ATOM   2997  H   ILE A 187      34.600  11.560  51.448  1.00 27.92           H
ATOM   2998  HA  ILE A 187      32.688  12.752  49.991  1.00 28.44           H
ATOM   2999  HB  ILE A 187      33.454  13.289  52.681  1.00 29.90           H
ATOM   3000 HG12 ILE A 187      32.387  11.145  52.420  1.00 29.99           H
ATOM   3001 HG13 ILE A 187      31.686  12.064  53.497  1.00 29.99           H
ATOM   3002 HG21 ILE A 187      31.552  14.540  52.883  1.00 32.77           H
ATOM   3003 HG22 ILE A 187      32.514  15.146  51.779  1.00 32.77           H
ATOM   3004 HG23 ILE A 187      31.238  14.307  51.337  1.00 32.77           H
ATOM   3005 HD11 ILE A 187      30.169  10.957  52.186  1.00 30.64           H
ATOM   3006 HD12 ILE A 187      29.987  12.519  52.017  1.00 30.64           H
ATOM   3007 HD13 ILE A 187      30.751  11.690  50.899  1.00 30.64           H
ATOM   3008  N   ASN A 188      34.078  14.600  49.074  1.00 24.68           N
ATOM   3009  CA  ASN A 188      35.072  15.522  48.527  1.00 27.08           C
ATOM   3010  C   ASN A 188      34.792  16.966  48.947  1.00 26.04           C
ATOM   3011  O   ASN A 188      34.676  17.874  48.129  1.00 25.82           O
ATOM   3012  CB  ASN A 188      35.174  15.401  47.016  1.00 23.70           C
ATOM   3013  CG  ASN A 188      36.363  16.157  46.500  1.00 27.14           C
ATOM   3014  OD1 ASN A 188      37.286  16.446  47.276  1.00 24.16           O
ATOM   3015  ND2 ASN A 188      36.355  16.508  45.226  1.00 25.48           N
ATOM   3016  H   ASN A 188      33.378  14.499  48.588  1.00 29.61           H
ATOM   3017  HA  ASN A 188      35.951  15.281  48.871  1.00 32.50           H
ATOM   3018  HB2 ASN A 188      35.289  14.468  46.787  1.00 28.44           H
ATOM   3019  HB3 ASN A 188      34.377  15.761  46.593  1.00 28.44           H
ATOM   3020 HD21 ASN A 188      37.030  16.920  44.892  1.00 30.58           H
ATOM   3021 HD22 ASN A 188      35.678  16.318  44.723  1.00 30.58           H
ATOM   3022  N   SER A 189      34.758  17.159  50.259  1.00 24.75           N
ATOM   3023  CA  SER A 189      34.731  18.479  50.853  1.00 25.11           C
ATOM   3024  C   SER A 189      35.473  18.438  52.171  1.00 25.08           C
ATOM   3025  O   SER A 189      35.854  17.377  52.670  1.00 23.20           O
ATOM   3026  CB  SER A 189      33.315  18.983  51.072  1.00 19.98           C
ATOM   3027  OG  SER A 189      32.427  17.898  51.158  1.00 34.07           O
ATOM   3028  H   SER A 189      34.748  16.527  50.843  1.00 29.69           H
ATOM   3029  HA  SER A 189      35.181  19.101  50.263  1.00 30.14           H
ATOM   3030  HB2 SER A 189      33.293  19.504  51.888  1.00 23.97           H
ATOM   3031  HB3 SER A 189      33.059  19.520  50.316  1.00 23.97           H
ATOM   3032  HG  SER A 189      31.814  18.077  51.704  1.00 40.89           H
ATOM   3033  N   THR A 190      35.681  19.621  52.729  1.00 29.43           N
ATOM   3034  CA  THR A 190      36.463  19.776  53.942  1.00 30.26           C
ATOM   3035  C   THR A 190      35.568  20.195  55.094  1.00 28.06           C
ATOM   3036  O   THR A 190      34.729  21.089  54.945  1.00 26.81           O
ATOM   3037  CB  THR A 190      37.568  20.788  53.734  1.00 34.01           C
ATOM   3038  OG1 THR A 190      38.349  20.365  52.618  1.00 33.57           O
ATOM   3039  CG2 THR A 190      38.444  20.909  54.991  1.00 34.43           C
ATOM   3040  H   THR A 190      35.380  20.360  52.406  1.00 35.31           H
ATOM   3041  HA  THR A 190      36.865  18.923  54.174  1.00 36.32           H
ATOM   3042  HB  THR A 190      37.195  21.663  53.548  1.00 40.81           H
ATOM   3043  HG1 THR A 190      38.761  21.025  52.305  1.00 40.28           H
ATOM   3044 HG21 THR A 190      39.151  21.547  54.829  1.00 41.32           H
ATOM   3045 HG22 THR A 190      37.919  21.204  55.752  1.00 41.32           H
ATOM   3046 HG23 THR A 190      38.835  20.045  55.194  1.00 41.32           H
ATOM   3047  N   TYR A 191      35.734  19.531  56.239  1.00 33.53           N
ATOM   3048  CA  TYR A 191      34.968  19.888  57.432  1.00 34.67           C
ATOM   3049  C   TYR A 191      35.847  19.763  58.671  1.00 33.63           C
ATOM   3050  O   TYR A 191      36.870  19.075  58.669  1.00 28.89           O
ATOM   3051  CB  TYR A 191      33.725  19.001  57.596  1.00 31.85           C
ATOM   3052  CG  TYR A 191      32.894  18.877  56.362  1.00 28.85           C
ATOM   3053  CD1 TYR A 191      33.270  18.029  55.340  1.00 29.98           C
ATOM   3054  CD2 TYR A 191      31.738  19.593  56.225  1.00 28.85           C
ATOM   3055  CE1 TYR A 191      32.512  17.903  54.217  1.00 32.46           C
ATOM   3056  CE2 TYR A 191      30.961  19.477  55.110  1.00 28.91           C
ATOM   3057  CZ  TYR A 191      31.368  18.639  54.101  1.00 33.50           C
ATOM   3058  OH  TYR A 191      30.624  18.499  52.969  1.00 34.48           O
ATOM   3059  H   TYR A 191      36.272  18.863  56.346  1.00 40.24           H
ATOM   3060  HA  TYR A 191      34.663  20.805  57.368  1.00 41.60           H
ATOM   3061  HB2 TYR A 191      34.005  18.107  57.832  1.00 38.22           H
ATOM   3062  HB3 TYR A 191      33.156  19.370  58.291  1.00 38.22           H
ATOM   3063  HD1 TYR A 191      34.052  17.537  55.414  1.00 35.98           H
ATOM   3064  HD2 TYR A 191      31.488  20.160  56.917  1.00 34.62           H
ATOM   3065  HE1 TYR A 191      32.779  17.335  53.535  1.00 38.95           H
ATOM   3066  HE2 TYR A 191      30.176  19.966  55.019  1.00 34.69           H
ATOM   3067  HH  TYR A 191      29.923  18.968  53.022  1.00 41.37           H
ATOM   3068  N   GLU A 192      35.420  20.432  59.741  1.00 34.52           N
ATOM   3069  CA  GLU A 192      36.070  20.268  61.034  1.00 35.00           C
ATOM   3070  C   GLU A 192      35.909  18.838  61.533  1.00 35.30           C
ATOM   3071  O   GLU A 192      34.804  18.295  61.524  1.00 35.49           O
ATOM   3072  CB  GLU A 192      35.481  21.256  62.050  1.00 36.78           C
ATOM   3073  CG  GLU A 192      36.178  21.271  63.409  1.00 43.18           C
ATOM   3074  CD  GLU A 192      35.533  22.251  64.403  1.00 48.56           C
ATOM   3075  OE1 GLU A 192      34.492  21.925  65.029  1.00 42.75           O
ATOM   3076  OE2 GLU A 192      36.087  23.359  64.535  1.00 55.87           O1-
ATOM   3077  H   GLU A 192      34.762  20.994  59.735  1.00 41.43           H
ATOM   3078  HA  GLU A 192      37.018  20.453  60.938  1.00 42.00           H
ATOM   3079  HB2 GLU A 192      35.533  22.149  61.677  1.00 44.14           H
ATOM   3080  HB3 GLU A 192      34.553  21.018  62.206  1.00 44.14           H
ATOM   3081  HG2 GLU A 192      36.154  20.385  63.798  1.00 51.81           H
ATOM   3082  HG3 GLU A 192      37.097  21.555  63.278  1.00 51.81           H
ATOM   3083  N   CYS A 193      37.018  18.234  61.978  1.00 37.22           N
ATOM   3084  CA  CYS A 193      37.067  16.850  62.424  1.00 37.70           C
ATOM   3085  C   CYS A 193      37.881  16.757  63.713  1.00 33.39           C
ATOM   3086  O   CYS A 193      38.793  17.544  63.940  1.00 33.85           O
ATOM   3087  CB  CYS A 193      37.697  15.931  61.372  1.00 39.23           C
ATOM   3088  SG  CYS A 193      36.728  15.845  59.853  1.00 32.43           S
ATOM   3089  H   CYS A 193      37.780  18.621  62.042  1.00 44.66           H
ATOM   3090  HA  CYS A 193      36.167  16.540  62.609  1.00 45.25           H
ATOM   3091  HB2 CYS A 193      38.582  16.260  61.151  1.00 47.07           H
ATOM   3092  HB3 CYS A 193      37.758  15.033  61.739  1.00 47.07           H
ATOM   3093  HG  CYS A 193      36.724  16.920  59.326  1.00 38.92           H
ATOM   3094  N   ASP A 194      37.516  15.799  64.560  1.00 33.33           N
ATOM   3095  CA  ASP A 194      38.324  15.429  65.710  1.00 33.55           C
ATOM   3096  C   ASP A 194      38.594  13.939  65.814  1.00 37.05           C
ATOM   3097  O   ASP A 194      39.203  13.523  66.791  1.00 37.56           O
ATOM   3098  CB  ASP A 194      37.646  15.885  67.003  1.00 28.69           C
ATOM   3099  CG  ASP A 194      36.293  15.299  67.191  1.00 37.62           C
ATOM   3100  OD1 ASP A 194      36.075  14.100  66.859  1.00 40.40           O
ATOM   3101  OD2 ASP A 194      35.443  16.043  67.720  1.00 34.23           O1-
ATOM   3102  H   ASP A 194      36.781  15.349  64.495  1.00 40.00           H
ATOM   3103  HA  ASP A 194      39.185  15.871  65.643  1.00 40.26           H
ATOM   3104  HB2 ASP A 194      38.189  15.612  67.756  1.00 34.42           H
ATOM   3105  HB3 ASP A 194      37.528  16.840  66.997  1.00 34.42           H
ATOM   3106  N   VAL A 195      38.124  13.124  64.866  1.00 39.17           N
ATOM   3107  CA  VAL A 195      38.365  11.687  64.864  1.00 35.53           C
ATOM   3108  C   VAL A 195      38.573  11.299  63.410  1.00 33.55           C
ATOM   3109  O   VAL A 195      37.897  11.825  62.519  1.00 29.18           O
ATOM   3110  CB  VAL A 195      37.196  10.895  65.521  1.00 40.00           C
ATOM   3111  CG1 VAL A 195      36.005  10.925  64.682  1.00 44.33           C
ATOM   3112  CG2 VAL A 195      37.511   9.462  65.699  1.00 41.09           C
ATOM   3113  H   VAL A 195      37.650  13.381  64.196  1.00 47.01           H
ATOM   3114  HA  VAL A 195      39.183  11.503  65.355  1.00 42.64           H
ATOM   3115  HB  VAL A 195      36.969  11.279  66.383  1.00 48.00           H
ATOM   3116 HG11 VAL A 195      35.271  10.493  65.152  1.00 53.20           H
ATOM   3117 HG12 VAL A 195      35.795  11.852  64.502  1.00 53.20           H
ATOM   3118 HG13 VAL A 195      36.186  10.443  63.857  1.00 53.20           H
ATOM   3119 HG21 VAL A 195      36.705   9.018  66.014  1.00 49.31           H
ATOM   3120 HG22 VAL A 195      37.768   9.094  64.841  1.00 49.31           H
ATOM   3121 HG23 VAL A 195      38.226   9.368  66.348  1.00 49.31           H
ATOM   3122  N   PHE A 196      39.520  10.390  63.175  1.00 31.82           N
ATOM   3123  CA  PHE A 196      40.044  10.099  61.855  1.00 31.04           C
ATOM   3124  C   PHE A 196      40.150   8.594  61.641  1.00 29.55           C
ATOM   3125  O   PHE A 196      40.299   7.808  62.580  1.00 30.11           O
ATOM   3126  CB  PHE A 196      41.436  10.766  61.622  1.00 34.43           C
ATOM   3127  CG  PHE A 196      41.475  12.193  62.055  1.00 30.39           C
ATOM   3128  CD1 PHE A 196      40.894  13.182  61.267  1.00 35.42           C
ATOM   3129  CD2 PHE A 196      41.965  12.536  63.298  1.00 32.22           C
ATOM   3130  CE1 PHE A 196      40.846  14.484  61.689  1.00 34.48           C
ATOM   3131  CE2 PHE A 196      41.924  13.819  63.710  1.00 31.93           C
ATOM   3132  CZ  PHE A 196      41.360  14.799  62.925  1.00 37.51           C
ATOM   3133  H   PHE A 196      39.882   9.926  63.795  1.00 38.19           H
ATOM   3134  HA  PHE A 196      39.428  10.452  61.190  1.00 37.25           H
ATOM   3135  HB2 PHE A 196      42.133  10.267  62.080  1.00 41.32           H
ATOM   3136  HB3 PHE A 196      41.605  10.754  60.668  1.00 41.32           H
ATOM   3137  HD1 PHE A 196      40.530  12.964  60.441  1.00 42.51           H
ATOM   3138  HD2 PHE A 196      42.339  11.898  63.854  1.00 38.67           H
ATOM   3139  HE1 PHE A 196      40.475  15.147  61.158  1.00 41.38           H
ATOM   3140  HE2 PHE A 196      42.275  14.042  64.530  1.00 38.32           H
ATOM   3141  HZ  PHE A 196      41.356  15.674  63.222  1.00 45.02           H
ATOM   3142  N   PHE A 197      40.050   8.219  60.386  1.00 31.66           N
ATOM   3143  CA  PHE A 197      40.212   6.869  59.928  1.00 29.84           C
ATOM   3144  C   PHE A 197      41.700   6.550  59.883  1.00 28.85           C
ATOM   3145  O   PHE A 197      42.488   7.374  59.433  1.00 32.74           O
ATOM   3146  CB  PHE A 197      39.573   6.671  58.526  1.00 24.99           C
ATOM   3147  CG  PHE A 197      39.369   5.237  58.167  1.00 25.25           C
ATOM   3148  CD1 PHE A 197      38.219   4.574  58.551  1.00 24.80           C
ATOM   3149  CD2 PHE A 197      40.340   4.534  57.477  1.00 20.20           C
ATOM   3150  CE1 PHE A 197      38.065   3.201  58.306  1.00 25.92           C
ATOM   3151  CE2 PHE A 197      40.166   3.194  57.170  1.00 25.93           C
ATOM   3152  CZ  PHE A 197      39.043   2.512  57.584  1.00 24.66           C
ATOM   3153  H   PHE A 197      39.892   8.771  59.748  1.00 37.99           H
ATOM   3154  HA  PHE A 197      39.778   6.295  60.571  1.00 35.81           H
ATOM   3155  HB2 PHE A 197      38.703   7.096  58.519  1.00 29.99           H
ATOM   3156  HB3 PHE A 197      40.142   7.066  57.845  1.00 29.99           H
ATOM   3157  HD1 PHE A 197      37.582   5.030  59.044  1.00 29.76           H
ATOM   3158  HD2 PHE A 197      41.103   4.984  57.215  1.00 24.24           H
ATOM   3159  HE1 PHE A 197      37.280   2.766  58.566  1.00 31.10           H
ATOM   3160  HE2 PHE A 197      40.825   2.732  56.712  1.00 31.11           H
ATOM   3161  HZ  PHE A 197      38.934   1.613  57.376  1.00 29.59           H
ATOM   3162  N   PRO A 198      42.089   5.377  60.340  1.00 27.02           N
ATOM   3163  CA  PRO A 198      43.498   5.010  60.322  1.00 32.54           C
ATOM   3164  C   PRO A 198      44.048   5.058  58.922  1.00 36.75           C
ATOM   3165  O   PRO A 198      43.345   4.764  57.948  1.00 29.65           O
ATOM   3166  CB  PRO A 198      43.498   3.575  60.852  1.00 32.61           C
ATOM   3167  CG  PRO A 198      42.251   3.451  61.593  1.00 39.47           C
ATOM   3168  CD  PRO A 198      41.259   4.260  60.809  1.00 33.75           C
ATOM   3169  HA  PRO A 198      44.010   5.583  60.914  1.00 39.04           H
ATOM   3170  HB2 PRO A 198      43.527   2.943  60.118  1.00 39.13           H
ATOM   3171  HB3 PRO A 198      44.254   3.456  61.435  1.00 39.13           H
ATOM   3172  HG2 PRO A 198      41.985   2.520  61.632  1.00 47.36           H
ATOM   3173  HG3 PRO A 198      42.355   3.823  62.484  1.00 47.36           H
ATOM   3174  HD2 PRO A 198      40.920   3.737  60.064  1.00 40.50           H
ATOM   3175  HD3 PRO A 198      40.547   4.568  61.395  1.00 40.50           H
ATOM   3176  N   GLU A 199      45.331   5.389  58.838  1.00 37.64           N
ATOM   3177  CA  GLU A 199      46.017   5.394  57.560  1.00 40.96           C
ATOM   3178  C   GLU A 199      46.090   3.970  57.039  1.00 42.62           C
ATOM   3179  O   GLU A 199      46.588   3.084  57.730  1.00 41.95           O
ATOM   3180  CB  GLU A 199      47.413   5.992  57.703  1.00 44.00           C
ATOM   3181  CG  GLU A 199      48.180   6.004  56.394  1.00 51.55           C
ATOM   3182  CD  GLU A 199      49.333   6.957  56.428  1.00 55.46           C
ATOM   3183  OE1 GLU A 199      49.956   7.044  57.512  1.00 51.94           O
ATOM   3184  OE2 GLU A 199      49.577   7.638  55.387  1.00 59.17           O1-
ATOM   3185  H   GLU A 199      45.825   5.613  59.505  1.00 45.17           H
ATOM   3186  HA  GLU A 199      45.505   5.928  56.932  1.00 49.15           H
ATOM   3187  HB2 GLU A 199      47.344   6.907  58.013  1.00 52.80           H
ATOM   3188  HB3 GLU A 199      47.917   5.467  58.342  1.00 52.80           H
ATOM   3189  HG2 GLU A 199      48.524   5.114  56.211  1.00 61.86           H
ATOM   3190  HG3 GLU A 199      47.590   6.295  55.676  1.00 61.86           H
ATOM   3191  N   ILE A 200      45.581   3.738  55.837  1.00 42.73           N
ATOM   3192  CA  ILE A 200      45.593   2.389  55.300  1.00 43.51           C
ATOM   3193  C   ILE A 200      46.987   2.098  54.771  1.00 50.69           C
ATOM   3194  O   ILE A 200      47.540   2.871  53.973  1.00 45.36           O
ATOM   3195  CB  ILE A 200      44.526   2.206  54.211  1.00 39.22           C
ATOM   3196  CG1 ILE A 200      43.126   2.355  54.819  1.00 43.43           C
ATOM   3197  CG2 ILE A 200      44.666   0.821  53.569  1.00 40.52           C
ATOM   3198  CD1 ILE A 200      41.965   2.442  53.820  1.00 39.07           C
ATOM   3199  H   ILE A 200      45.238   4.328  55.315  1.00 51.27           H
ATOM   3200  HA  ILE A 200      45.411   1.760  56.015  1.00 52.22           H
ATOM   3201  HB  ILE A 200      44.647   2.896  53.538  1.00 47.07           H
ATOM   3202 HG12 ILE A 200      42.960   1.588  55.389  1.00 52.11           H
ATOM   3203 HG13 ILE A 200      43.101   3.170  55.348  1.00 52.11           H
ATOM   3204 HG21 ILE A 200      43.960   0.681  52.922  1.00 48.62           H
ATOM   3205 HG22 ILE A 200      45.524   0.755  53.128  1.00 48.62           H
ATOM   3206 HG23 ILE A 200      44.607   0.144  54.262  1.00 48.62           H
ATOM   3207 HD11 ILE A 200      41.131   2.528  54.311  1.00 46.89           H
ATOM   3208 HD12 ILE A 200      42.086   3.228  53.262  1.00 46.89           H
ATOM   3209 HD13 ILE A 200      41.947   1.639  53.277  1.00 46.89           H
ATOM   3210  N   ASN A 201      47.560   0.988  55.244  1.00 53.95           N
ATOM   3211  CA  ASN A 201      48.823   0.472  54.729  1.00 55.66           C
ATOM   3212  C   ASN A 201      48.600  -0.002  53.305  1.00 48.56           C
ATOM   3213  O   ASN A 201      47.927  -1.015  53.096  1.00 47.21           O
ATOM   3214  CB  ASN A 201      49.305  -0.679  55.622  1.00 57.16           C
ATOM   3215  CG  ASN A 201      50.748  -1.082  55.363  1.00 56.85           C
ATOM   3216  OD1 ASN A 201      51.202  -1.223  54.220  1.00 59.00           O
ATOM   3217  ND2 ASN A 201      51.491  -1.248  56.444  1.00 60.81           N
ATOM   3218  H   ASN A 201      47.222   0.510  55.877  1.00 64.74           H
ATOM   3219  HA  ASN A 201      49.483   1.190  54.716  1.00 66.79           H
ATOM   3220  HB2 ASN A 201      49.252  -0.394  56.546  1.00 68.59           H
ATOM   3221  HB3 ASN A 201      48.752  -1.468  55.487  1.00 68.59           H
ATOM   3222 HD21 ASN A 201      52.311  -1.486  56.351  1.00 72.97           H
ATOM   3223 HD22 ASN A 201      51.169  -1.101  57.230  1.00 72.97           H
ATOM   3224  N   GLU A 202      49.160   0.716  52.330  1.00 50.77           N
ATOM   3225  CA  GLU A 202      48.964   0.348  50.932  1.00 51.21           C
ATOM   3226  C   GLU A 202      49.559  -1.014  50.596  1.00 52.72           C
ATOM   3227  O   GLU A 202      49.178  -1.626  49.587  1.00 47.99           O
ATOM   3228  CB  GLU A 202      49.584   1.402  50.041  1.00 55.27           C
ATOM   3229  CG  GLU A 202      49.138   1.296  48.589  1.00 67.30           C
ATOM   3230  CD  GLU A 202      49.917   2.256  47.700  1.00 75.81           C
ATOM   3231  OE1 GLU A 202      50.123   3.413  48.155  1.00 81.94           O
ATOM   3232  OE2 GLU A 202      50.329   1.862  46.576  1.00 76.18           O1-
ATOM   3233  H   GLU A 202      49.642   1.420  52.445  1.00 60.93           H
ATOM   3234  HA  GLU A 202      48.017   0.333  50.741  1.00 61.45           H
ATOM   3235  HB2 GLU A 202      49.338   2.279  50.373  1.00 66.33           H
ATOM   3236  HB3 GLU A 202      50.546   1.298  50.081  1.00 66.33           H
ATOM   3237  HG2 GLU A 202      49.252   0.390  48.256  1.00 80.76           H
ATOM   3238  HG3 GLU A 202      48.203   1.557  48.537  1.00 80.76           H
ATOM   3239  N   ASN A 203      50.504  -1.495  51.404  1.00 56.16           N
ATOM   3240  CA  ASN A 203      51.056  -2.833  51.200  1.00 55.91           C
ATOM   3241  C   ASN A 203      50.130  -3.923  51.669  1.00 52.12           C
ATOM   3242  O   ASN A 203      50.333  -5.073  51.290  1.00 48.88           O
ATOM   3243  CB  ASN A 203      52.377  -3.032  51.945  1.00 55.92           C
ATOM   3244  CG  ASN A 203      53.502  -2.247  51.347  1.00 60.91           C
ATOM   3245  OD1 ASN A 203      53.878  -2.469  50.193  1.00 56.66           O
ATOM   3246  ND2 ASN A 203      54.059  -1.315  52.130  1.00 67.13           N
ATOM   3247  H   ASN A 203      50.845  -1.061  52.070  1.00 67.40           H
ATOM   3248  HA  ASN A 203      51.203  -2.972  50.249  1.00 67.09           H
ATOM   3249  HB2 ASN A 203      52.287  -2.768  52.875  1.00 67.11           H
ATOM   3250  HB3 ASN A 203      52.619  -3.971  51.891  1.00 67.11           H
ATOM   3251 HD21 ASN A 203      54.661  -0.786  51.815  1.00 80.55           H
ATOM   3252 HD22 ASN A 203      53.808  -1.235  52.950  1.00 80.55           H
ATOM   3253  N   GLU A 204      49.158  -3.596  52.516  1.00 55.51           N
ATOM   3254  CA  GLU A 204      48.186  -4.566  52.997  1.00 55.24           C
ATOM   3255  C   GLU A 204      46.847  -4.456  52.273  1.00 48.39           C
ATOM   3256  O   GLU A 204      46.134  -5.463  52.163  1.00 48.55           O
ATOM   3257  CB  GLU A 204      47.967  -4.378  54.505  1.00 52.94           C
ATOM   3258  CG  GLU A 204      49.112  -4.786  55.400  1.00 58.16           C
ATOM   3259  CD  GLU A 204      48.860  -4.370  56.846  1.00 69.00           C
ATOM   3260  OE1 GLU A 204      47.784  -4.741  57.397  1.00 65.96           O
ATOM   3261  OE2 GLU A 204      49.718  -3.639  57.416  1.00 68.41           O1-
ATOM   3262  H   GLU A 204      49.023  -2.803  52.829  1.00 66.61           H
ATOM   3263  HA  GLU A 204      48.535  -5.465  52.873  1.00 66.29           H
ATOM   3264  HB2 GLU A 204      47.819  -3.433  54.668  1.00 63.53           H
ATOM   3265  HB3 GLU A 204      47.191  -4.893  54.779  1.00 63.53           H
ATOM   3266  HG2 GLU A 204      49.225  -5.748  55.362  1.00 69.79           H
ATOM   3267  HG3 GLU A 204      49.919  -4.331  55.105  1.00 69.79           H
ATOM   3268  N   TYR A 205      46.485  -3.259  51.792  1.00 43.86           N
ATOM   3269  CA  TYR A 205      45.208  -3.035  51.120  1.00 46.89           C
ATOM   3270  C   TYR A 205      45.428  -2.324  49.801  1.00 43.41           C
ATOM   3271  O   TYR A 205      46.107  -1.288  49.746  1.00 47.42           O
ATOM   3272  CB  TYR A 205      44.227  -2.216  51.982  1.00 36.58           C
ATOM   3273  CG  TYR A 205      43.687  -3.040  53.108  1.00 41.40           C
ATOM   3274  CD1 TYR A 205      42.646  -3.932  52.904  1.00 45.14           C
ATOM   3275  CD2 TYR A 205      44.250  -2.978  54.365  1.00 42.15           C
ATOM   3276  CE1 TYR A 205      42.181  -4.706  53.935  1.00 40.34           C
ATOM   3277  CE2 TYR A 205      43.795  -3.751  55.378  1.00 39.71           C
ATOM   3278  CZ  TYR A 205      42.768  -4.611  55.166  1.00 41.15           C
ATOM   3279  OH  TYR A 205      42.322  -5.381  56.214  1.00 48.62           O
ATOM   3280  H   TYR A 205      46.971  -2.547  51.845  1.00 52.63           H
ATOM   3281  HA  TYR A 205      44.801  -3.889  50.917  1.00 56.27           H
ATOM   3282  HB2 TYR A 205      44.669  -1.444  52.352  1.00 43.90           H
ATOM   3283  HB3 TYR A 205      43.484  -1.943  51.428  1.00 43.90           H
ATOM   3284  HD1 TYR A 205      42.252  -4.005  52.063  1.00 54.17           H
ATOM   3285  HD2 TYR A 205      44.957  -2.402  54.526  1.00 50.58           H
ATOM   3286  HE1 TYR A 205      41.478  -5.303  53.804  1.00 48.41           H
ATOM   3287  HE2 TYR A 205      44.176  -3.694  56.221  1.00 47.65           H
ATOM   3288  HH  TYR A 205      41.767  -5.947  55.932  1.00 58.34           H
ATOM   3289  N   GLN A 206      44.844  -2.880  48.755  1.00 34.48           N
ATOM   3290  CA  GLN A 206      44.804  -2.254  47.444  1.00 40.29           C
ATOM   3291  C   GLN A 206      43.376  -1.940  47.026  1.00 33.03           C
ATOM   3292  O   GLN A 206      42.461  -2.730  47.263  1.00 32.61           O
ATOM   3293  CB  GLN A 206      45.410  -3.160  46.404  1.00 46.33           C
ATOM   3294  CG  GLN A 206      46.945  -3.202  46.401  1.00 57.58           C
ATOM   3295  CD  GLN A 206      47.474  -4.247  45.415  1.00 64.00           C
ATOM   3296  OE1 GLN A 206      46.688  -4.930  44.729  1.00 63.20           O
ATOM   3297  NE2 GLN A 206      48.805  -4.395  45.356  1.00 66.87           N
ATOM   3298  H   GLN A 206      44.449  -3.642  48.788  1.00 41.38           H
ATOM   3299  HA  GLN A 206      45.302  -1.420  47.456  1.00 48.35           H
ATOM   3300  HB2 GLN A 206      45.083  -4.059  46.569  1.00 55.59           H
ATOM   3301  HB3 GLN A 206      45.111  -2.857  45.534  1.00 55.59           H
ATOM   3302  HG2 GLN A 206      47.289  -2.329  46.147  1.00 69.09           H
ATOM   3303  HG3 GLN A 206      47.256  -3.433  47.291  1.00 69.09           H
ATOM   3304 HE21 GLN A 206      49.315  -3.865  45.807  1.00 80.24           H
ATOM   3305 HE22 GLN A 206      49.157  -5.023  44.882  1.00 80.24           H
ATOM   3306  N   ILE A 207      43.217  -0.797  46.369  1.00 30.91           N
ATOM   3307  CA  ILE A 207      41.971  -0.439  45.700  1.00 34.22           C
ATOM   3308  C   ILE A 207      41.750  -1.323  44.479  1.00 30.65           C
ATOM   3309  O   ILE A 207      42.600  -1.387  43.584  1.00 32.86           O
ATOM   3310  CB  ILE A 207      41.998   1.048  45.293  1.00 31.76           C
ATOM   3311  CG1 ILE A 207      42.282   1.956  46.496  1.00 26.50           C
ATOM   3312  CG2 ILE A 207      40.661   1.453  44.667  1.00 28.92           C
ATOM   3313  CD1 ILE A 207      42.415   3.492  46.201  1.00 32.30           C
ATOM   3314  H   ILE A 207      43.828  -0.198  46.309  1.00 37.09           H
ATOM   3315  HA  ILE A 207      41.232  -0.586  46.315  1.00 41.07           H
ATOM   3316  HB  ILE A 207      42.712   1.166  44.642  1.00 38.11           H
ATOM   3317 HG12 ILE A 207      41.559   1.851  47.133  1.00 31.80           H
ATOM   3318 HG13 ILE A 207      43.114   1.679  46.907  1.00 31.80           H
ATOM   3319 HG21 ILE A 207      40.687   2.385  44.409  1.00 34.71           H
ATOM   3320 HG22 ILE A 207      40.476   0.899  43.892  1.00 34.71           H
ATOM   3321 HG23 ILE A 207      39.972   1.324  45.332  1.00 34.71           H
ATOM   3322 HD11 ILE A 207      42.597   3.967  47.024  1.00 38.76           H
ATOM   3323 HD12 ILE A 207      43.145   3.623  45.582  1.00 38.76           H
ATOM   3324 HD13 ILE A 207      41.594   3.830  45.818  1.00 38.76           H
ATOM   3325  N   ILE A 208      40.576  -1.960  44.412  1.00 30.70           N
ATOM   3326  CA  ILE A 208      40.179  -2.816  43.290  1.00 33.02           C
ATOM   3327  C   ILE A 208      39.034  -2.238  42.487  1.00 30.06           C
ATOM   3328  O   ILE A 208      38.729  -2.779  41.412  1.00 34.68           O
ATOM   3329  CB  ILE A 208      39.767  -4.240  43.734  1.00 31.82           C
ATOM   3330  CG1 ILE A 208      38.654  -4.159  44.781  1.00 37.37           C
ATOM   3331  CG2 ILE A 208      40.911  -4.987  44.248  1.00 39.74           C
ATOM   3332  CD1 ILE A 208      37.970  -5.462  45.080  1.00 47.21           C
ATOM   3333  H   ILE A 208      39.977  -1.894  45.018  1.00 36.83           H
ATOM   3334  HA  ILE A 208      40.941  -2.926  42.694  1.00 39.62           H
ATOM   3335  HB  ILE A 208      39.419  -4.720  42.964  1.00 38.18           H
ATOM   3336 HG12 ILE A 208      39.040  -3.832  45.612  1.00 44.85           H
ATOM   3337 HG13 ILE A 208      37.966  -3.547  44.480  1.00 44.85           H
ATOM   3338 HG21 ILE A 208      40.602  -5.876  44.486  1.00 47.68           H
ATOM   3339 HG22 ILE A 208      41.585  -5.050  43.552  1.00 47.68           H
ATOM   3340 HG23 ILE A 208      41.279  -4.534  45.030  1.00 47.68           H
ATOM   3341 HD11 ILE A 208      37.298  -5.305  45.766  1.00 56.66           H
ATOM   3342 HD12 ILE A 208      37.551  -5.790  44.270  1.00 56.66           H
ATOM   3343 HD13 ILE A 208      38.626  -6.098  45.407  1.00 56.66           H
ATOM   3344  N   SER A 209      38.330  -1.239  43.000  1.00 30.81           N
ATOM   3345  CA  SER A 209      37.160  -0.717  42.311  1.00 27.05           C
ATOM   3346  C   SER A 209      36.878   0.689  42.749  1.00 24.87           C
ATOM   3347  O   SER A 209      37.014   1.038  43.922  1.00 27.17           O
ATOM   3348  CB  SER A 209      35.909  -1.524  42.565  1.00 30.20           C
ATOM   3349  OG  SER A 209      35.996  -2.753  41.895  1.00 37.95           O
ATOM   3350  H   SER A 209      38.507  -0.835  43.742  1.00 36.97           H
ATOM   3351  HA  SER A 209      37.304  -0.701  41.352  1.00 32.46           H
ATOM   3352  HB2 SER A 209      35.798  -1.649  43.517  1.00 36.24           H
ATOM   3353  HB3 SER A 209      35.156  -1.036  42.194  1.00 36.24           H
ATOM   3354  HG  SER A 209      36.658  -3.185  42.176  1.00 45.54           H
ATOM   3355  N   VAL A 210      36.384   1.438  41.792  1.00 22.38           N
ATOM   3356  CA  VAL A 210      36.125   2.861  41.866  1.00 26.22           C
ATOM   3357  C   VAL A 210      34.768   3.088  41.209  1.00 26.59           C
ATOM   3358  O   VAL A 210      34.512   2.583  40.117  1.00 26.44           O
ATOM   3359  CB  VAL A 210      37.260   3.615  41.126  1.00 32.41           C
ATOM   3360  CG1 VAL A 210      37.100   5.120  41.158  1.00 38.97           C
ATOM   3361  CG2 VAL A 210      38.551   3.272  41.755  1.00 31.76           C
ATOM   3362  H   VAL A 210      36.188   1.114  41.024  1.00 26.86           H
ATOM   3363  HA  VAL A 210      36.099   3.141  42.794  1.00 31.47           H
ATOM   3364  HB  VAL A 210      37.299   3.339  40.193  1.00 38.89           H
ATOM   3365 HG11 VAL A 210      37.817   5.540  40.656  1.00 46.76           H
ATOM   3366 HG12 VAL A 210      36.247   5.315  40.762  1.00 46.76           H
ATOM   3367 HG13 VAL A 210      37.126   5.422  42.082  1.00 46.76           H
ATOM   3368 HG21 VAL A 210      39.241   3.792  41.304  1.00 38.11           H
ATOM   3369 HG22 VAL A 210      38.513   3.495  42.702  1.00 38.11           H
ATOM   3370 HG23 VAL A 210      38.723   2.324  41.632  1.00 38.11           H
ATOM   3371  N   SER A 211      33.888   3.843  41.865  1.00 28.53           N
ATOM   3372  CA  SER A 211      32.534   4.012  41.381  1.00 26.44           C
ATOM   3373  C   SER A 211      32.436   5.263  40.532  1.00 21.08           C
ATOM   3374  O   SER A 211      33.409   5.976  40.352  1.00 19.76           O
ATOM   3375  CB  SER A 211      31.543   4.142  42.531  1.00 26.75           C
ATOM   3376  OG  SER A 211      31.519   5.480  43.024  1.00 24.68           O
ATOM   3377  H   SER A 211      34.050   4.274  42.582  1.00 34.24           H
ATOM   3378  HA  SER A 211      32.285   3.235  40.853  1.00 31.73           H
ATOM   3379  HB2 SER A 211      30.668   3.929  42.182  1.00 32.10           H
ATOM   3380  HB3 SER A 211      31.791   3.540  43.245  1.00 32.10           H
ATOM   3381  HG  SER A 211      31.069   5.973  42.508  1.00 29.62           H
ATOM   3382  N   ASP A 212      31.226   5.535  40.056  1.00 22.84           N
ATOM   3383  CA  ASP A 212      30.851   6.797  39.433  1.00 21.26           C
ATOM   3384  C   ASP A 212      30.947   7.886  40.487  1.00 22.48           C
ATOM   3385  O   ASP A 212      31.026   7.591  41.683  1.00 24.47           O
ATOM   3386  CB  ASP A 212      29.417   6.665  38.870  1.00 24.32           C
ATOM   3387  CG  ASP A 212      28.997   7.768  37.891  1.00 24.41           C
ATOM   3388  OD1 ASP A 212      29.825   8.599  37.473  1.00 18.24           O
ATOM   3389  OD2 ASP A 212      27.764   7.796  37.582  1.00 19.22           O1-
ATOM   3390  H   ASP A 212      30.572   4.973  40.099  1.00 27.41           H
ATOM   3391  HA  ASP A 212      31.486   6.989  38.724  1.00 25.51           H
ATOM   3392  HB2 ASP A 212      29.347   5.839  38.373  1.00 29.18           H
ATOM   3393  HB3 ASP A 212      28.789   6.665  39.613  1.00 29.18           H
ATOM   3394  N   VAL A 213      30.995   9.163  40.037  1.00 20.68           N
ATOM   3395  CA  VAL A 213      31.019  10.319  40.940  1.00 20.23           C
ATOM   3396  C   VAL A 213      29.611  10.875  41.004  1.00 17.32           C
ATOM   3397  O   VAL A 213      28.888  10.894  39.995  1.00 16.82           O
ATOM   3398  CB  VAL A 213      32.014  11.414  40.474  1.00 21.39           C
ATOM   3399  CG1 VAL A 213      31.955  12.728  41.377  1.00 19.45           C
ATOM   3400  CG2 VAL A 213      33.379  10.897  40.427  1.00 22.93           C
ATOM   3401  H   VAL A 213      31.003   9.376  39.210  1.00 24.81           H
ATOM   3402  HA  VAL A 213      31.278  10.020  41.830  1.00 24.28           H
ATOM   3403  HB  VAL A 213      31.786  11.676  39.574  1.00 25.66           H
ATOM   3404 HG11 VAL A 213      32.593  13.353  41.013  1.00 23.34           H
ATOM   3405 HG12 VAL A 213      31.065  13.111  41.343  1.00 23.34           H
ATOM   3406 HG13 VAL A 213      32.191  12.515  42.292  1.00 23.34           H
ATOM   3407 HG21 VAL A 213      33.953  11.606  40.099  1.00 27.51           H
ATOM   3408 HG22 VAL A 213      33.642  10.638  41.328  1.00 27.51           H
ATOM   3409 HG23 VAL A 213      33.417  10.131  39.830  1.00 27.51           H
ATOM   3410  N   TYR A 214      29.228  11.353  42.170  1.00 17.83           N
ATOM   3411  CA  TYR A 214      27.871  11.859  42.408  1.00 19.76           C
ATOM   3412  C   TYR A 214      27.967  13.181  43.130  1.00 17.01           C
ATOM   3413  O   TYR A 214      29.024  13.558  43.635  1.00 19.69           O
ATOM   3414  CB  TYR A 214      27.008  10.935  43.264  1.00 20.66           C
ATOM   3415  CG  TYR A 214      26.915   9.541  42.736  1.00 17.24           C
ATOM   3416  CD1 TYR A 214      27.861   8.615  43.072  1.00 23.33           C
ATOM   3417  CD2 TYR A 214      25.885   9.153  41.925  1.00 21.86           C
ATOM   3418  CE1 TYR A 214      27.788   7.356  42.627  1.00 20.15           C
ATOM   3419  CE2 TYR A 214      25.814   7.870  41.449  1.00 23.55           C
ATOM   3420  CZ  TYR A 214      26.749   6.992  41.808  1.00 22.19           C
ATOM   3421  OH  TYR A 214      26.759   5.714  41.330  1.00 30.43           O
ATOM   3422  H   TYR A 214      29.758  11.417  42.843  1.00 21.39           H
ATOM   3423  HA  TYR A 214      27.401  11.984  41.572  1.00 23.71           H
ATOM   3424  HB2 TYR A 214      27.371  10.892  44.165  1.00 24.80           H
ATOM   3425  HB3 TYR A 214      26.117  11.312  43.285  1.00 24.80           H
ATOM   3426  HD1 TYR A 214      28.558   8.855  43.638  1.00 27.99           H
ATOM   3427  HD2 TYR A 214      25.239   9.779  41.692  1.00 26.23           H
ATOM   3428  HE1 TYR A 214      28.445   6.742  42.857  1.00 24.18           H
ATOM   3429  HE2 TYR A 214      25.130   7.601  40.889  1.00 28.26           H
ATOM   3430  HH  TYR A 214      27.140   5.210  41.884  1.00 36.51           H
ATOM   3431  N   THR A 215      26.860  13.893  43.117  1.00 19.63           N
ATOM   3432  CA  THR A 215      26.665  15.079  43.940  1.00 25.36           C
ATOM   3433  C   THR A 215      25.529  14.871  44.931  1.00 21.44           C
ATOM   3434  O   THR A 215      24.476  14.329  44.591  1.00 19.69           O
ATOM   3435  CB  THR A 215      26.365  16.349  43.072  1.00 27.78           C
ATOM   3436  OG1 THR A 215      27.585  16.864  42.519  1.00 24.65           O
ATOM   3437  CG2 THR A 215      25.818  17.451  43.908  1.00 21.13           C
ATOM   3438  H   THR A 215      26.193  13.706  42.601  1.00 23.56           H
ATOM   3439  HA  THR A 215      27.477  15.232  44.457  1.00 30.43           H
ATOM   3440  HB  THR A 215      25.736  16.145  42.366  1.00 33.33           H
ATOM   3441  HG1 THR A 215      27.948  16.277  42.047  1.00 29.58           H
ATOM   3442 HG21 THR A 215      25.691  18.240  43.352  1.00 25.36           H
ATOM   3443 HG22 THR A 215      24.967  17.205  44.291  1.00 25.36           H
ATOM   3444 HG23 THR A 215      26.457  17.666  44.605  1.00 25.36           H
ATOM   3445  N   SER A 216      25.736  15.320  46.167  1.00 25.72           N
ATOM   3446  CA  SER A 216      24.693  15.173  47.168  1.00 23.42           C
ATOM   3447  C   SER A 216      24.988  16.141  48.269  1.00 21.90           C
ATOM   3448  O   SER A 216      26.141  16.263  48.692  1.00 25.88           O
ATOM   3449  CB  SER A 216      24.639  13.742  47.718  1.00 28.34           C
ATOM   3450  OG  SER A 216      23.460  13.490  48.471  1.00 23.33           O
ATOM   3451  H   SER A 216      26.451  15.716  46.442  1.00 30.86           H
ATOM   3452  HA  SER A 216      23.825  15.391  46.789  1.00 28.11           H
ATOM   3453  HB2 SER A 216      24.677  13.125  46.966  1.00 34.01           H
ATOM   3454  HB3 SER A 216      25.403  13.626  48.297  1.00 34.01           H
ATOM   3455  HG  SER A 216      23.413  14.042  49.100  1.00 27.99           H
ATOM   3456  N   ASN A 217      23.961  16.844  48.719  1.00 23.98           N
ATOM   3457  CA  ASN A 217      24.123  17.812  49.790  1.00 22.97           C
ATOM   3458  C   ASN A 217      25.311  18.735  49.544  1.00 26.96           C
ATOM   3459  O   ASN A 217      26.117  19.002  50.432  1.00 28.67           O
ATOM   3460  CB  ASN A 217      24.262  17.088  51.125  1.00 26.30           C
ATOM   3461  CG  ASN A 217      23.101  16.155  51.381  1.00 27.07           C
ATOM   3462  OD1 ASN A 217      23.154  14.936  51.158  1.00 26.58           O
ATOM   3463  ND2 ASN A 217      22.030  16.736  51.819  1.00 27.47           N
ATOM   3464  H   ASN A 217      23.159  16.757  48.426  1.00 28.78           H
ATOM   3465  HA  ASN A 217      23.325  18.353  49.826  1.00 27.57           H
ATOM   3466  HB2 ASN A 217      25.070  16.555  51.124  1.00 31.56           H
ATOM   3467  HB3 ASN A 217      24.302  17.757  51.826  1.00 31.56           H
ATOM   3468 HD21 ASN A 217      21.330  16.267  52.002  1.00 32.96           H
ATOM   3469 HD22 ASN A 217      22.021  17.602  51.909  1.00 32.96           H
ATOM   3470  N   ASN A 218      25.411  19.236  48.318  1.00 28.86           N
ATOM   3471  CA  ASN A 218      26.412  20.230  47.941  1.00 28.22           C
ATOM   3472  C   ASN A 218      27.815  19.687  48.061  1.00 22.93           C
ATOM   3473  O   ASN A 218      28.748  20.420  48.338  1.00 26.73           O
ATOM   3474  CB  ASN A 218      26.271  21.535  48.758  1.00 34.96           C
ATOM   3475  CG  ASN A 218      24.837  22.108  48.707  1.00 46.41           C
ATOM   3476  OD1 ASN A 218      24.212  22.151  47.623  1.00 49.44           O
ATOM   3477  ND2 ASN A 218      24.298  22.543  49.890  1.00 44.67           N
ATOM   3478  H   ASN A 218      24.888  19.018  47.668  1.00 34.63           H
ATOM   3479  HA  ASN A 218      26.277  20.458  47.013  1.00 33.86           H
ATOM   3480  HB2 ASN A 218      26.504  21.362  49.677  1.00 41.95           H
ATOM   3481  HB3 ASN A 218      26.869  22.203  48.381  1.00 41.95           H
ATOM   3482 HD21 ASN A 218      23.530  22.941  49.899  1.00 53.61           H
ATOM   3483 HD22 ASN A 218      24.725  22.424  50.631  1.00 53.61           H
ATOM   3484  N   THR A 219      28.015  18.408  47.824  1.00 26.39           N
ATOM   3485  CA  THR A 219      29.381  17.963  47.663  1.00 24.63           C
ATOM   3486  C   THR A 219      29.395  16.812  46.679  1.00 27.36           C
ATOM   3487  O   THR A 219      28.400  16.095  46.529  1.00 21.30           O
ATOM   3488  CB  THR A 219      30.002  17.527  48.984  1.00 26.13           C
ATOM   3489  OG1 THR A 219      31.335  17.022  48.741  1.00 26.95           O
ATOM   3490  CG2 THR A 219      29.130  16.465  49.652  1.00 24.95           C
ATOM   3491  H   THR A 219      27.419  17.789  47.739  1.00 31.67           H
ATOM   3492  HA  THR A 219      29.921  18.676  47.294  1.00 29.55           H
ATOM   3493  HB  THR A 219      30.065  18.283  49.581  1.00 31.36           H
ATOM   3494  HG1 THR A 219      31.845  17.267  49.366  1.00 32.34           H
ATOM   3495 HG21 THR A 219      29.470  16.270  50.538  1.00 29.94           H
ATOM   3496 HG22 THR A 219      28.217  16.780  49.725  1.00 29.94           H
ATOM   3497 HG23 THR A 219      29.134  15.654  49.119  1.00 29.94           H
ATOM   3498  N   THR A 220      30.523  16.677  45.976  1.00 22.85           N
ATOM   3499  CA  THR A 220      30.734  15.439  45.254  1.00 26.91           C
ATOM   3500  C   THR A 220      31.268  14.359  46.190  1.00 24.33           C
ATOM   3501  O   THR A 220      31.835  14.628  47.251  1.00 21.26           O
ATOM   3502  CB  THR A 220      31.685  15.626  44.070  1.00 23.37           C
ATOM   3503  OG1 THR A 220      32.910  16.196  44.498  1.00 25.11           O
ATOM   3504  CG2 THR A 220      31.045  16.517  43.072  1.00 26.31           C
ATOM   3505  H   THR A 220      31.150  17.270  45.908  1.00 27.43           H
ATOM   3506  HA  THR A 220      29.877  15.131  44.934  1.00 32.29           H
ATOM   3507  HB  THR A 220      31.864  14.772  43.644  1.00 28.05           H
ATOM   3508  HG1 THR A 220      33.441  16.248  43.845  1.00 30.13           H
ATOM   3509 HG21 THR A 220      31.673  16.687  42.353  1.00 31.57           H
ATOM   3510 HG22 THR A 220      30.232  16.120  42.711  1.00 31.57           H
ATOM   3511 HG23 THR A 220      30.824  17.352  43.511  1.00 31.57           H
ATOM   3512  N   LEU A 221      31.037  13.125  45.785  1.00 19.00           N
ATOM   3513  CA  LEU A 221      31.527  11.968  46.508  1.00 21.94           C
ATOM   3514  C   LEU A 221      31.590  10.836  45.509  1.00 19.61           C
ATOM   3515  O   LEU A 221      30.943  10.887  44.476  1.00 21.36           O
ATOM   3516  CB  LEU A 221      30.611  11.565  47.673  1.00 25.24           C
ATOM   3517  CG  LEU A 221      29.163  11.165  47.332  1.00 22.37           C
ATOM   3518  CD1 LEU A 221      28.422  10.636  48.547  1.00 25.04           C
ATOM   3519  CD2 LEU A 221      28.348  12.372  46.818  1.00 25.53           C
ATOM   3520  H   LEU A 221      30.590  12.927  45.074  1.00 22.81           H
ATOM   3521  HA  LEU A 221      32.421  12.145  46.845  1.00 26.33           H
ATOM   3522  HB2 LEU A 221      31.024  10.810  48.120  1.00 30.29           H
ATOM   3523  HB3 LEU A 221      30.554  12.310  48.287  1.00 30.29           H
ATOM   3524  HG  LEU A 221      29.162  10.468  46.658  1.00 26.85           H
ATOM   3525 HD11 LEU A 221      27.508  10.423  48.290  1.00 30.05           H
ATOM   3526 HD12 LEU A 221      28.862   9.842  48.870  1.00 30.05           H
ATOM   3527 HD13 LEU A 221      28.426  11.324  49.235  1.00 30.05           H
ATOM   3528 HD21 LEU A 221      27.416  12.098  46.744  1.00 30.63           H
ATOM   3529 HD22 LEU A 221      28.416  13.115  47.442  1.00 30.63           H
ATOM   3530 HD23 LEU A 221      28.689  12.634  45.956  1.00 30.63           H
ATOM   3531  N   ASP A 222      32.339   9.813  45.862  1.00 16.46           N
ATOM   3532  CA  ASP A 222      32.347   8.541  45.176  1.00 20.82           C
ATOM   3533  C   ASP A 222      32.671   7.472  46.204  1.00 20.33           C
ATOM   3534  O   ASP A 222      32.976   7.769  47.366  1.00 21.01           O
ATOM   3535  CB  ASP A 222      33.342   8.509  44.000  1.00 19.75           C
ATOM   3536  CG  ASP A 222      34.799   8.633  44.421  1.00 22.63           C
ATOM   3537  OD1 ASP A 222      35.129   8.531  45.631  1.00 23.55           O
ATOM   3538  OD2 ASP A 222      35.647   8.877  43.521  1.00 27.90           O1-
ATOM   3539  H   ASP A 222      32.877   9.826  46.528  1.00 19.75           H
ATOM   3540  HA  ASP A 222      31.464   8.352  44.838  1.00 24.98           H
ATOM   3541  HB2 ASP A 222      33.240   7.671  43.516  1.00 23.70           H
ATOM   3542  HB3 ASP A 222      33.158   9.262  43.415  1.00 23.70           H
ATOM   3543  N   PHE A 223      32.647   6.234  45.731  1.00 18.84           N
ATOM   3544  CA  PHE A 223      32.767   5.038  46.544  1.00 25.01           C
ATOM   3545  C   PHE A 223      33.863   4.137  45.993  1.00 21.64           C
ATOM   3546  O   PHE A 223      33.769   3.678  44.864  1.00 19.63           O
ATOM   3547  CB  PHE A 223      31.424   4.265  46.552  1.00 19.69           C
ATOM   3548  CG  PHE A 223      30.246   5.123  46.889  1.00 19.16           C
ATOM   3549  CD1 PHE A 223      29.953   5.407  48.195  1.00 22.17           C
ATOM   3550  CD2 PHE A 223      29.459   5.672  45.905  1.00 22.44           C
ATOM   3551  CE1 PHE A 223      28.894   6.206  48.538  1.00 22.68           C
ATOM   3552  CE2 PHE A 223      28.400   6.453  46.219  1.00 24.09           C
ATOM   3553  CZ  PHE A 223      28.103   6.729  47.554  1.00 23.28           C
ATOM   3554  H   PHE A 223      32.518   6.053  44.903  1.00 22.60           H
ATOM   3555  HA  PHE A 223      32.988   5.302  47.451  1.00 30.01           H
ATOM   3556  HB2 PHE A 223      31.294   3.888  45.673  1.00 23.63           H
ATOM   3557  HB3 PHE A 223      31.477   3.561  47.208  1.00 23.63           H
ATOM   3558  HD1 PHE A 223      30.503   5.043  48.847  1.00 26.60           H
ATOM   3559  HD2 PHE A 223      29.642   5.486  45.021  1.00 26.92           H
ATOM   3560  HE1 PHE A 223      28.698   6.391  49.429  1.00 27.22           H
ATOM   3561  HE2 PHE A 223      27.872   6.804  45.534  1.00 28.91           H
ATOM   3562  HZ  PHE A 223      27.382   7.275  47.781  1.00 27.94           H
ATOM   3563  N   ILE A 224      34.829   3.775  46.826  1.00 23.97           N
ATOM   3564  CA  ILE A 224      35.891   2.904  46.389  1.00 20.63           C
ATOM   3565  C   ILE A 224      35.907   1.680  47.296  1.00 24.45           C
ATOM   3566  O   ILE A 224      35.343   1.662  48.388  1.00 26.16           O
ATOM   3567  CB  ILE A 224      37.269   3.624  46.335  1.00 19.25           C
ATOM   3568  CG1 ILE A 224      37.757   4.028  47.699  1.00 17.76           C
ATOM   3569  CG2 ILE A 224      37.171   4.914  45.585  1.00 25.39           C
ATOM   3570  CD1 ILE A 224      39.189   4.548  47.729  1.00 24.13           C
ATOM   3571  H   ILE A 224      34.883   4.007  47.654  1.00 28.76           H
ATOM   3572  HA  ILE A 224      35.685   2.597  45.498  1.00 24.76           H
ATOM   3573  HB  ILE A 224      37.930   3.057  45.909  1.00 23.10           H
ATOM   3574 HG12 ILE A 224      37.173   4.732  48.027  1.00 21.31           H
ATOM   3575 HG13 ILE A 224      37.712   3.253  48.275  1.00 21.31           H
ATOM   3576 HG21 ILE A 224      38.042   5.332  45.531  1.00 30.46           H
ATOM   3577 HG22 ILE A 224      36.849   4.726  44.691  1.00 30.46           H
ATOM   3578 HG23 ILE A 224      36.551   5.503  46.049  1.00 30.46           H
ATOM   3579 HD11 ILE A 224      39.461   4.685  48.653  1.00 28.96           H
ATOM   3580 HD12 ILE A 224      39.766   3.887  47.320  1.00 28.96           H
ATOM   3581 HD13 ILE A 224      39.242   5.391  47.254  1.00 28.96           H
ATOM   3582  N   ILE A 225      36.544   0.632  46.808  1.00 25.72           N
ATOM   3583  CA  ILE A 225      36.648  -0.630  47.514  1.00 31.52           C
ATOM   3584  C   ILE A 225      38.119  -0.995  47.622  1.00 28.41           C
ATOM   3585  O   ILE A 225      38.781  -1.207  46.605  1.00 26.80           O
ATOM   3586  CB  ILE A 225      35.881  -1.748  46.788  1.00 27.60           C
ATOM   3587  CG1 ILE A 225      34.421  -1.348  46.591  1.00 28.93           C
ATOM   3588  CG2 ILE A 225      36.057  -3.034  47.547  1.00 25.67           C
ATOM   3589  CD1 ILE A 225      33.609  -2.426  45.855  1.00 26.11           C
ATOM   3590  H   ILE A 225      36.916   0.626  46.037  1.00 30.87           H
ATOM   3591  HA  ILE A 225      36.278  -0.543  48.409  1.00 37.82           H
ATOM   3592  HB  ILE A 225      36.276  -1.864  45.910  1.00 33.11           H
ATOM   3593 HG12 ILE A 225      34.028  -1.202  47.464  1.00 34.72           H
ATOM   3594 HG13 ILE A 225      34.378  -0.521  46.084  1.00 34.72           H
ATOM   3595 HG21 ILE A 225      35.531  -3.721  47.116  1.00 30.81           H
ATOM   3596 HG22 ILE A 225      36.995  -3.304  47.570  1.00 30.81           H
ATOM   3597 HG23 ILE A 225      35.744  -2.886  48.451  1.00 30.81           H
ATOM   3598 HD11 ILE A 225      32.709  -2.094  45.727  1.00 31.33           H
ATOM   3599 HD12 ILE A 225      34.010  -2.623  44.993  1.00 31.33           H
ATOM   3600 HD13 ILE A 225      33.592  -3.242  46.381  1.00 31.33           H
ATOM   3601  N   TYR A 226      38.621  -1.107  48.843  1.00 29.65           N
ATOM   3602  CA  TYR A 226      39.918  -1.729  49.062  1.00 29.83           C
ATOM   3603  C   TYR A 226      39.784  -3.213  49.349  1.00 32.53           C
ATOM   3604  O   TYR A 226      38.801  -3.657  49.933  1.00 36.05           O
ATOM   3605  CB  TYR A 226      40.638  -1.098  50.239  1.00 33.06           C
ATOM   3606  CG  TYR A 226      40.962   0.343  50.147  1.00 29.48           C
ATOM   3607  CD1 TYR A 226      40.003   1.281  50.401  1.00 25.23           C
ATOM   3608  CD2 TYR A 226      42.255   0.774  49.920  1.00 29.95           C
ATOM   3609  CE1 TYR A 226      40.285   2.596  50.392  1.00 25.53           C
ATOM   3610  CE2 TYR A 226      42.550   2.105  49.925  1.00 27.73           C
ATOM   3611  CZ  TYR A 226      41.563   3.015  50.156  1.00 30.00           C
ATOM   3612  OH  TYR A 226      41.846   4.358  50.155  1.00 32.93           O
ATOM   3613  H   TYR A 226      38.235  -0.827  49.554  1.00 35.58           H
ATOM   3614  HA  TYR A 226      40.465  -1.629  48.266  1.00 35.79           H
ATOM   3615  HB2 TYR A 226      40.075  -1.192  51.021  1.00 39.68           H
ATOM   3616  HB3 TYR A 226      41.469  -1.571  50.381  1.00 39.68           H
ATOM   3617  HD1 TYR A 226      39.140   0.991  50.569  1.00 30.28           H
ATOM   3618  HD2 TYR A 226      42.934   0.161  49.772  1.00 35.94           H
ATOM   3619  HE1 TYR A 226      39.620   3.224  50.554  1.00 30.63           H
ATOM   3620  HE2 TYR A 226      43.413   2.393  49.757  1.00 33.28           H
ATOM   3621  HH  TYR A 226      42.679   4.475  50.198  1.00 39.52           H
ATOM   3622  N   LYS A 227      40.796  -3.979  48.952  1.00 41.32           N
ATOM   3623  CA  LYS A 227      40.841  -5.416  49.185  1.00 37.51           C
ATOM   3624  C   LYS A 227      42.189  -5.760  49.803  1.00 42.67           C
ATOM   3625  O   LYS A 227      43.184  -5.138  49.454  1.00 45.29           O
ATOM   3626  CB  LYS A 227      40.640  -6.181  47.909  1.00 33.30           C
ATOM   3627  CG  LYS A 227      40.356  -7.616  48.108  1.00 45.99           C
ATOM   3628  CD  LYS A 227      40.079  -8.341  46.787  1.00 56.52           C
ATOM   3629  CE  LYS A 227      39.738  -9.831  46.983  1.00 56.90           C
ATOM   3630  NZ  LYS A 227      39.639 -10.562  45.680  1.00 62.46           N1+
ATOM   3631  H   LYS A 227      41.488  -3.679  48.534  1.00 49.59           H
ATOM   3632  HA  LYS A 227      40.135  -5.673  49.799  1.00 45.01           H
ATOM   3633  HB2 LYS A 227      39.888  -5.787  47.448  1.00 39.96           H
ATOM   3634  HB3 LYS A 227      41.442  -6.126  47.369  1.00 39.96           H
ATOM   3635  HG2 LYS A 227      41.118  -8.035  48.536  1.00 55.19           H
ATOM   3636  HG3 LYS A 227      39.566  -7.696  48.665  1.00 55.19           H
ATOM   3637  HD2 LYS A 227      39.319  -7.927  46.344  1.00 67.82           H
ATOM   3638  HD3 LYS A 227      40.871  -8.285  46.231  1.00 67.82           H
ATOM   3639  HE2 LYS A 227      40.436 -10.246  47.519  1.00 68.28           H
ATOM   3640  HE3 LYS A 227      38.881  -9.910  47.432  1.00 68.28           H
ATOM   3641  HZ1 LYS A 227      39.808 -11.430  45.809  1.00 74.96           H
ATOM   3642  HZ2 LYS A 227      38.822 -10.479  45.340  1.00 74.96           H
ATOM   3643  HZ3 LYS A 227      40.235 -10.239  45.102  1.00 74.96           H
ATOM   3644  N   LYS A 228      42.194  -6.697  50.766  1.00 46.57           N
ATOM   3645  CA  LYS A 228      43.407  -7.223  51.390  1.00 49.75           C
ATOM   3646  C   LYS A 228      44.261  -7.950  50.360  1.00 50.26           C
ATOM   3647  O   LYS A 228      43.745  -8.746  49.576  1.00 49.37           O
ATOM   3648  CB  LYS A 228      43.012  -8.192  52.525  1.00 51.63           C
ATOM   3649  CG  LYS A 228      43.937  -8.272  53.742  1.00 53.89           C
ATOM   3650  CD  LYS A 228      43.490  -9.385  54.718  1.00 62.10           C
ATOM   3651  CE  LYS A 228      44.503  -9.594  55.880  1.00 70.68           C
ATOM   3652  NZ  LYS A 228      44.119 -10.708  56.830  1.00 68.55           N1+
ATOM   3653  H   LYS A 228      41.484  -7.055  51.093  1.00 55.89           H
ATOM   3654  HA  LYS A 228      43.918  -6.492  51.772  1.00 59.69           H
ATOM   3655  HB2 LYS A 228      42.139  -7.950  52.863  1.00 61.95           H
ATOM   3656  HB3 LYS A 228      42.971  -9.084  52.139  1.00 61.95           H
ATOM   3657  HG2 LYS A 228      44.828  -8.503  53.437  1.00 64.67           H
ATOM   3658  HG3 LYS A 228      43.948  -7.424  54.212  1.00 64.67           H
ATOM   3659  HD2 LYS A 228      42.636  -9.146  55.111  1.00 74.52           H
ATOM   3660  HD3 LYS A 228      43.408 -10.227  54.243  1.00 74.52           H
ATOM   3661  HE2 LYS A 228      45.375  -9.809  55.505  1.00 84.82           H
ATOM   3662  HE3 LYS A 228      44.570  -8.771  56.397  1.00 84.82           H
ATOM   3663  HZ1 LYS A 228      44.857 -11.106  57.136  1.00 82.26           H
ATOM   3664  HZ2 LYS A 228      43.666 -10.375  57.520  1.00 82.26           H
ATOM   3665  HZ3 LYS A 228      43.617 -11.309  56.410  1.00 82.26           H
ATOM   3666  N   THR A 229      45.585  -7.733  50.413  1.00 56.76           N
ATOM   3667  CA  THR A 229      46.507  -8.080  49.333  1.00 63.25           C
ATOM   3668  C   THR A 229      47.132  -9.474  49.450  1.00 68.97           C
ATOM   3669  O   THR A 229      46.955 -10.218  50.427  1.00 64.25           O
ATOM   3670  CB  THR A 229      47.672  -7.093  49.269  1.00 63.67           C
ATOM   3671  OG1 THR A 229      48.185  -6.877  50.579  1.00 62.96           O
ATOM   3672  CG2 THR A 229      47.258  -5.783  48.656  1.00 64.06           C
ATOM   3673  H   THR A 229      45.985  -7.385  51.090  1.00 68.11           H
ATOM   3674  HA  THR A 229      46.042  -8.025  48.481  1.00 75.90           H
ATOM   3675  HB  THR A 229      48.385  -7.444  48.714  1.00 76.41           H
ATOM   3676  HG1 THR A 229      48.797  -6.307  50.535  1.00 75.55           H
ATOM   3677 HG21 THR A 229      48.026  -5.193  48.597  1.00 76.87           H
ATOM   3678 HG22 THR A 229      46.928  -5.955  47.757  1.00 76.87           H
ATOM   3679 HG23 THR A 229      46.561  -5.349  49.176  1.00 76.87           H
ATOM   3680  N   ASN A 230      47.936  -9.767  48.413  1.00 78.77           N
ATOM   3681  CA  ASN A 230      48.808 -10.943  48.319  1.00 83.25           C
ATOM   3682  C   ASN A 230      49.768 -11.008  49.510  1.00 87.76           C
ATOM   3683  O   ASN A 230      50.292  -9.980  49.966  1.00 88.19           O
ATOM   3684  CB  ASN A 230      49.670 -10.915  47.018  1.00 83.07           C
ATOM   3685  CG  ASN A 230      49.031 -10.151  45.840  1.00 86.85           C
ATOM   3686  OD1 ASN A 230      49.257  -8.936  45.662  1.00 86.76           O
ATOM   3687  ND2 ASN A 230      48.296 -10.876  44.995  1.00 82.32           N
ATOM   3688  H   ASN A 230      48.005  -9.244  47.734  1.00 94.53           H
ATOM   3689  HA  ASN A 230      48.272 -11.756  48.308  1.00 99.90           H
ATOM   3690  HB2 ASN A 230      50.522 -10.479  47.204  1.00 99.69           H
ATOM   3691  HB3 ASN A 230      49.835 -11.820  46.713  1.00 99.69           H
ATOM   3692 HD21 ASN A 230      47.953 -10.503  44.294  1.00 98.79           H
ATOM   3693 HD22 ASN A 230      48.174 -11.719  45.145  1.00 98.79           H
ATOM   3694  N   ASN A 231      50.042 -12.229  49.980  1.00 87.27           N
ATOM   3695  CA  ASN A 231      51.044 -12.456  51.030  1.00 89.35           C
ATOM   3696  C   ASN A 231      50.774 -11.510  52.211  1.00 88.74           C
ATOM   3697  O   ASN A 231      51.694 -11.014  52.858  1.00 91.39           O
ATOM   3698  CB  ASN A 231      52.485 -12.264  50.477  1.00 88.33           C
ATOM   3699  CG  ASN A 231      52.850 -13.273  49.376  1.00 87.23           C
ATOM   3700  OD1 ASN A 231      52.432 -14.440  49.406  1.00 88.46           O
ATOM   3701  ND2 ASN A 231      53.641 -12.821  48.404  1.00 86.67           N
ATOM   3702  H   ASN A 231      49.659 -12.952  49.706  1.00104.73           H
ATOM   3703  HA  ASN A 231      50.960 -13.371  51.354  1.00107.21           H
ATOM   3704  HB2 ASN A 231      53.117 -12.387  51.203  1.00105.99           H
ATOM   3705  HB3 ASN A 231      52.580 -11.371  50.104  1.00105.99           H
ATOM   3706 HD21 ASN A 231      53.885 -13.354  47.769  1.00104.00           H
ATOM   3707 HD22 ASN A 231      53.909 -12.000  48.408  1.00104.00           H
ATOM   3708  HC  ASN A 231      49.843 -11.255  52.471  1.00106.49           H
TER
ATOM   3709  N   MET B   1      16.023 -34.744  36.865  1.00 97.03           N
ATOM   3710  CA  MET B   1      15.597 -36.087  36.459  1.00 98.20           C
ATOM   3711  C   MET B   1      15.860 -36.281  34.943  1.00 98.38           C
ATOM   3712  O   MET B   1      15.115 -35.742  34.105  1.00 98.61           O
ATOM   3713  CB  MET B   1      14.104 -36.311  36.789  1.00 97.82           C
ATOM   3714  CG  MET B   1      13.626 -35.765  38.153  1.00100.25           C
ATOM   3715  SD  MET B   1      11.974 -36.385  38.628  1.00112.38           S
ATOM   3716  CE  MET B   1      12.336 -38.077  39.125  1.00 96.79           C
ATOM   3717  H1  MET B   1      15.880 -34.619  37.806  1.00116.43           H
ATOM   3718  H2  MET B   1      15.514 -34.089  36.374  1.00116.43           H
ATOM   3719  HA  MET B   1      16.115 -36.736  36.966  1.00117.84           H
ATOM   3720  HB2 MET B   1      13.915 -37.262  36.783  1.00117.38           H
ATOM   3721  HB3 MET B   1      13.565 -35.867  36.109  1.00117.38           H
ATOM   3722  HG2 MET B   1      13.562 -34.797  38.094  1.00120.30           H
ATOM   3723  HG3 MET B   1      14.263 -36.010  38.844  1.00120.30           H
ATOM   3724  HE1 MET B   1      12.679 -38.565  38.355  1.00116.15           H
ATOM   3725  HE2 MET B   1      13.000 -38.059  39.838  1.00116.15           H
ATOM   3726  HE3 MET B   1      11.513 -38.487  39.445  1.00116.15           H
ATOM   3727  N   MET B   2      16.905 -37.050  34.580  1.00 97.17           N
ATOM   3728  CA  MET B   2      17.492 -36.983  33.228  1.00 99.79           C
ATOM   3729  C   MET B   2      17.187 -38.219  32.370  1.00 97.60           C
ATOM   3730  O   MET B   2      17.854 -39.246  32.519  1.00 97.62           O
ATOM   3731  CB  MET B   2      19.015 -36.776  33.346  1.00 98.20           C
ATOM   3732  CG  MET B   2      19.501 -35.297  33.293  1.00 97.58           C
ATOM   3733  SD  MET B   2      18.962 -34.260  31.857  1.00103.24           S
ATOM   3734  CE  MET B   2      17.235 -33.761  32.233  1.00 97.34           C
ATOM   3735  H   MET B   2      17.299 -37.605  35.115  1.00116.60           H
ATOM   3736  HA  MET B   2      17.114 -36.227  32.779  1.00119.75           H
ATOM   3737  HB2 MET B   2      19.314 -37.148  34.194  1.00117.84           H
ATOM   3738  HB3 MET B   2      19.447 -37.257  32.628  1.00117.84           H
ATOM   3739  HG2 MET B   2      19.214 -34.849  34.101  1.00117.09           H
ATOM   3740  HG3 MET B   2      20.471 -35.325  33.285  1.00117.09           H
ATOM   3741  HE1 MET B   2      16.970 -33.027  31.650  1.00116.81           H
ATOM   3742  HE2 MET B   2      16.628 -34.501  32.072  1.00116.81           H
ATOM   3743  HE3 MET B   2      17.171 -33.481  33.160  1.00116.81           H
ATOM   3744  N   GLU B   3      16.201 -38.100  31.415  1.00 96.36           N
ATOM   3745  CA  GLU B   3      15.978 -39.157  30.418  1.00 98.40           C
ATOM   3746  C   GLU B   3      15.385 -38.705  29.055  1.00 97.74           C
ATOM   3747  O   GLU B   3      14.645 -39.482  28.442  1.00 97.36           O
ATOM   3748  CB  GLU B   3      15.052 -40.268  31.003  1.00 97.91           C
ATOM   3749  CG  GLU B   3      15.702 -41.224  32.044  1.00 98.59           C
ATOM   3750  CD  GLU B   3      14.702 -42.057  32.840  1.00 98.74           C
ATOM   3751  OE1 GLU B   3      13.511 -42.090  32.471  1.00 98.54           O
ATOM   3752  OE2 GLU B   3      15.117 -42.690  33.838  1.00 97.73           O1-
ATOM   3753  H   GLU B   3      15.656 -37.432  31.358  1.00115.64           H
ATOM   3754  HA  GLU B   3      16.835 -39.570  30.224  1.00118.08           H
ATOM   3755  HB2 GLU B   3      14.289 -39.841  31.430  1.00117.49           H
ATOM   3756  HB3 GLU B   3      14.748 -40.824  30.273  1.00117.49           H
ATOM   3757  HG2 GLU B   3      16.253 -41.858  31.575  1.00118.31           H
ATOM   3758  HG3 GLU B   3      16.225 -40.712  32.675  1.00118.31           H
ATOM   3759  N   GLN B   4      15.705 -37.503  28.521  1.00 98.80           N
ATOM   3760  CA  GLN B   4      15.457 -37.225  27.085  1.00 97.05           C
ATOM   3761  C   GLN B   4      16.799 -36.970  26.407  1.00 93.83           C
ATOM   3762  O   GLN B   4      17.307 -35.848  26.382  1.00 93.80           O
ATOM   3763  CB  GLN B   4      14.492 -36.062  26.823  1.00 94.78           C
ATOM   3764  CG  GLN B   4      14.542 -34.862  27.739  1.00 93.24           C
ATOM   3765  CD  GLN B   4      13.424 -33.879  27.398  1.00 96.66           C
ATOM   3766  OE1 GLN B   4      12.380 -34.274  26.859  1.00 95.21           O
ATOM   3767  NE2 GLN B   4      13.636 -32.600  27.696  1.00 96.60           N
ATOM   3768  H   GLN B   4      16.032 -36.831  28.945  1.00118.56           H
ATOM   3769  HA  GLN B   4      15.074 -38.017  26.679  1.00116.46           H
ATOM   3770  HB2 GLN B   4      14.703 -35.729  25.935  1.00113.73           H
ATOM   3771  HB3 GLN B   4      13.584 -36.397  26.829  1.00113.73           H
ATOM   3772  HG2 GLN B   4      14.424 -35.148  28.659  1.00111.89           H
ATOM   3773  HG3 GLN B   4      15.397 -34.418  27.642  1.00111.89           H
ATOM   3774 HE21 GLN B   4      14.392 -32.350  28.031  1.00115.92           H
ATOM   3775 HE22 GLN B   4      13.009 -32.024  27.551  1.00115.92           H
ATOM   3776  N   VAL B   5      17.336 -38.041  25.832  1.00 94.27           N
ATOM   3777  CA  VAL B   5      18.698 -38.174  25.335  1.00 95.04           C
ATOM   3778  C   VAL B   5      19.355 -36.871  24.843  1.00 98.08           C
ATOM   3779  O   VAL B   5      20.485 -36.567  25.257  1.00 97.02           O
ATOM   3780  CB  VAL B   5      18.684 -39.268  24.249  1.00 95.83           C
ATOM   3781  CG1 VAL B   5      19.880 -39.168  23.317  1.00 99.43           C
ATOM   3782  CG2 VAL B   5      18.652 -40.645  24.914  1.00 93.86           C
ATOM   3783  H   VAL B   5      16.893 -38.773  25.725  1.00113.12           H
ATOM   3784  HA  VAL B   5      19.250 -38.552  26.041  1.00114.05           H
ATOM   3785  HB  VAL B   5      17.874 -39.178  23.719  1.00115.00           H
ATOM   3786 HG11 VAL B   5      19.787 -39.879  22.667  1.00119.32           H
ATOM   3787 HG12 VAL B   5      19.886 -38.316  22.851  1.00119.32           H
ATOM   3788 HG13 VAL B   5      20.704 -39.282  23.821  1.00119.32           H
ATOM   3789 HG21 VAL B   5      18.632 -41.320  24.217  1.00112.63           H
ATOM   3790 HG22 VAL B   5      19.447 -40.758  25.460  1.00112.63           H
ATOM   3791 HG23 VAL B   5      17.858 -40.718  25.467  1.00112.63           H
ATOM   3792  N   CYS B   6      18.682 -36.103  23.953  1.00 99.37           N
ATOM   3793  CA  CYS B   6      19.344 -35.003  23.225  1.00 95.27           C
ATOM   3794  C   CYS B   6      20.033 -34.026  24.171  1.00 96.72           C
ATOM   3795  O   CYS B   6      21.195 -33.653  23.950  1.00 93.24           O
ATOM   3796  CB  CYS B   6      18.358 -34.251  22.293  1.00 92.09           C
ATOM   3797  SG  CYS B   6      16.937 -33.208  22.867  1.00 90.47           S
ATOM   3798  H   CYS B   6      17.853 -36.203  23.741  1.00119.24           H
ATOM   3799  HA  CYS B   6      20.041 -35.374  22.658  1.00114.33           H
ATOM   3800  HB2 CYS B   6      18.908 -33.635  21.786  1.00110.51           H
ATOM   3801  HB3 CYS B   6      17.964 -34.904  21.712  1.00110.51           H
ATOM   3802  HG  CYS B   6      17.345 -32.632  23.820  1.00108.57           H
ATOM   3803  N   ASP B   7      19.315 -33.600  25.226  1.00 97.55           N
ATOM   3804  CA  ASP B   7      19.910 -32.834  26.326  1.00 96.17           C
ATOM   3805  C   ASP B   7      20.848 -33.708  27.148  1.00 95.29           C
ATOM   3806  O   ASP B   7      21.958 -33.297  27.510  1.00 93.89           O
ATOM   3807  CB  ASP B   7      18.812 -32.267  27.237  1.00 92.97           C
ATOM   3808  CG  ASP B   7      17.484 -32.103  26.529  1.00 98.90           C
ATOM   3809  OD1 ASP B   7      17.393 -31.304  25.560  1.00100.47           O
ATOM   3810  OD2 ASP B   7      16.532 -32.803  26.943  1.00 99.23           O1-
ATOM   3811  H   ASP B   7      18.478 -33.766  25.315  1.00117.06           H
ATOM   3812  HA  ASP B   7      20.417 -32.088  25.967  1.00115.40           H
ATOM   3813  HB2 ASP B   7      18.665 -32.871  27.984  1.00111.57           H
ATOM   3814  HB3 ASP B   7      19.076 -31.393  27.563  1.00111.57           H
ATOM   3815  N   VAL B   8      20.407 -34.923  27.446  1.00 93.80           N
ATOM   3816  CA  VAL B   8      21.138 -35.858  28.287  1.00 94.31           C
ATOM   3817  C   VAL B   8      22.567 -35.983  27.786  1.00 94.18           C
ATOM   3818  O   VAL B   8      23.511 -35.493  28.417  1.00 94.16           O
ATOM   3819  CB  VAL B   8      20.436 -37.231  28.296  1.00 96.10           C
ATOM   3820  CG1 VAL B   8      21.055 -38.138  29.301  1.00 95.40           C
ATOM   3821  CG2 VAL B   8      18.996 -37.076  28.650  1.00 96.60           C
ATOM   3822  H   VAL B   8      19.661 -35.230  27.155  1.00112.56           H
ATOM   3823  HA  VAL B   8      21.145 -35.519  29.201  1.00113.17           H
ATOM   3824  HB  VAL B   8      20.500 -37.639  27.421  1.00115.31           H
ATOM   3825 HG11 VAL B   8      20.545 -38.957  29.270  1.00114.47           H
ATOM   3826 HG12 VAL B   8      21.984 -38.299  29.081  1.00114.47           H
ATOM   3827 HG13 VAL B   8      20.974 -37.734  30.183  1.00114.47           H
ATOM   3828 HG21 VAL B   8      18.536 -37.919  28.511  1.00115.93           H
ATOM   3829 HG22 VAL B   8      18.970 -36.819  29.585  1.00115.93           H
ATOM   3830 HG23 VAL B   8      18.598 -36.382  28.112  1.00115.93           H
ATOM   3831  N   PHE B   9      22.718 -36.623  26.631  1.00 94.06           N
ATOM   3832  CA  PHE B   9      24.011 -37.074  26.134  1.00 94.94           C
ATOM   3833  C   PHE B   9      24.823 -35.975  25.419  1.00 97.86           C
ATOM   3834  O   PHE B   9      25.974 -36.238  25.037  1.00 93.71           O
ATOM   3835  CB  PHE B   9      23.774 -38.258  25.189  1.00 94.20           C
ATOM   3836  CG  PHE B   9      23.913 -39.624  25.835  1.00 95.88           C
ATOM   3837  CD1 PHE B   9      25.161 -40.212  25.993  1.00 97.65           C
ATOM   3838  CD2 PHE B   9      22.798 -40.349  26.222  1.00 95.55           C
ATOM   3839  CE1 PHE B   9      25.286 -41.468  26.546  1.00 96.42           C
ATOM   3840  CE2 PHE B   9      22.941 -41.601  26.768  1.00 95.55           C
ATOM   3841  CZ  PHE B   9      24.183 -42.152  26.927  1.00 97.00           C
ATOM   3842  H   PHE B   9      22.063 -36.807  26.097  1.00112.87           H
ATOM   3843  HA  PHE B   9      24.529 -37.402  26.886  1.00113.93           H
ATOM   3844  HB2 PHE B   9      22.867 -38.201  24.846  1.00113.04           H
ATOM   3845  HB3 PHE B   9      24.414 -38.209  24.467  1.00113.04           H
ATOM   3846  HD1 PHE B   9      25.926 -39.757  25.733  1.00117.18           H
ATOM   3847  HD2 PHE B   9      21.948 -39.994  26.125  1.00114.66           H
ATOM   3848  HE1 PHE B   9      26.121 -41.853  26.659  1.00115.70           H
ATOM   3849  HE2 PHE B   9      22.200 -42.078  27.040  1.00114.66           H
ATOM   3850  HZ  PHE B   9      24.271 -42.993  27.304  1.00116.41           H
ATOM   3851  N   ASP B  10      24.243 -34.771  25.214  1.00 96.14           N
ATOM   3852  CA  ASP B  10      24.904 -33.582  24.653  1.00 88.75           C
ATOM   3853  C   ASP B  10      25.193 -33.648  23.155  1.00 84.44           C
ATOM   3854  O   ASP B  10      26.321 -33.388  22.718  1.00 82.59           O
ATOM   3855  CB  ASP B  10      26.203 -33.300  25.407  1.00 89.57           C
ATOM   3856  CG  ASP B  10      25.955 -32.823  26.838  1.00 93.86           C
ATOM   3857  OD1 ASP B  10      24.954 -32.108  27.088  1.00 91.62           O
ATOM   3858  OD2 ASP B  10      26.762 -33.180  27.719  1.00 95.68           O1-
ATOM   3859  H   ASP B  10      23.423 -34.603  25.434  1.00115.37           H
ATOM   3860  HA  ASP B  10      24.325 -32.814  24.795  1.00106.50           H
ATOM   3861  HB2 ASP B  10      26.738 -34.107  25.444  1.00107.48           H
ATOM   3862  HB3 ASP B  10      26.688 -32.611  24.924  1.00107.48           H
ATOM   3863  N   ILE B  11      24.168 -33.920  22.351  1.00 84.56           N
ATOM   3864  CA  ILE B  11      24.319 -34.061  20.904  1.00 84.35           C
ATOM   3865  C   ILE B  11      23.984 -32.729  20.242  1.00 81.81           C
ATOM   3866  O   ILE B  11      22.916 -32.159  20.500  1.00 82.36           O
ATOM   3867  CB  ILE B  11      23.413 -35.176  20.352  1.00 85.58           C
ATOM   3868  CG1 ILE B  11      23.716 -36.517  21.025  1.00 89.88           C
ATOM   3869  CG2 ILE B  11      23.582 -35.317  18.836  1.00 82.97           C
ATOM   3870  CD1 ILE B  11      22.759 -37.668  20.583  1.00 89.78           C
ATOM   3871  H   ILE B  11      23.350 -34.022  22.623  1.00101.47           H
ATOM   3872  HA  ILE B  11      25.237 -34.294  20.700  1.00101.22           H
ATOM   3873  HB  ILE B  11      22.491 -34.937  20.551  1.00102.70           H
ATOM   3874 HG12 ILE B  11      24.623 -36.780  20.807  1.00107.85           H
ATOM   3875 HG13 ILE B  11      23.622 -36.415  21.987  1.00107.85           H
ATOM   3876 HG21 ILE B  11      22.971 -35.998  18.515  1.00 99.56           H
ATOM   3877 HG22 ILE B  11      23.366 -34.473  18.411  1.00 99.56           H
ATOM   3878 HG23 ILE B  11      24.495 -35.570  18.633  1.00 99.56           H
ATOM   3879 HD11 ILE B  11      22.981 -38.473  21.079  1.00107.73           H
ATOM   3880 HD12 ILE B  11      21.840 -37.414  20.775  1.00107.73           H
ATOM   3881 HD13 ILE B  11      22.860 -37.835  19.633  1.00107.73           H
ATOM   3882  N   TYR B  12      24.882 -32.247  19.371  1.00 80.24           N
ATOM   3883  CA  TYR B  12      24.701 -31.021  18.589  1.00 73.56           C
ATOM   3884  C   TYR B  12      24.800 -31.333  17.082  1.00 71.52           C
ATOM   3885  O   TYR B  12      25.162 -32.443  16.682  1.00 72.44           O
ATOM   3886  CB  TYR B  12      25.707 -29.936  19.020  1.00 72.32           C
ATOM   3887  CG  TYR B  12      25.596 -29.535  20.508  1.00 76.60           C
ATOM   3888  CD1 TYR B  12      24.519 -28.790  20.971  1.00 74.93           C
ATOM   3889  CD2 TYR B  12      26.569 -29.908  21.444  1.00 77.37           C
ATOM   3890  CE1 TYR B  12      24.411 -28.423  22.312  1.00 75.03           C
ATOM   3891  CE2 TYR B  12      26.461 -29.551  22.801  1.00 76.34           C
ATOM   3892  CZ  TYR B  12      25.384 -28.809  23.226  1.00 75.84           C
ATOM   3893  OH  TYR B  12      25.268 -28.449  24.559  1.00 77.73           O
ATOM   3894  H   TYR B  12      25.632 -32.632  19.219  1.00 96.28           H
ATOM   3895  HA  TYR B  12      23.854 -30.661  18.830  1.00 88.28           H
ATOM   3896  HB2 TYR B  12      26.608 -30.256  18.870  1.00 86.79           H
ATOM   3897  HB3 TYR B  12      25.540 -29.144  18.489  1.00 86.79           H
ATOM   3898  HD1 TYR B  12      23.856 -28.530  20.381  1.00 89.92           H
ATOM   3899  HD2 TYR B  12      27.299 -30.406  21.167  1.00 92.85           H
ATOM   3900  HE1 TYR B  12      23.676 -27.932  22.597  1.00 90.04           H
ATOM   3901  HE2 TYR B  12      27.114 -29.799  23.410  1.00 91.61           H
ATOM   3902  HH  TYR B  12      25.957 -28.662  24.990  1.00 93.27           H
ATOM   3903  N   ALA B  13      24.428 -30.365  16.230  1.00 67.48           N
ATOM   3904  CA  ALA B  13      24.503 -30.469  14.765  1.00 63.97           C
ATOM   3905  C   ALA B  13      25.306 -29.295  14.191  1.00 58.31           C
ATOM   3906  O   ALA B  13      25.192 -28.196  14.724  1.00 57.10           O
ATOM   3907  CB  ALA B  13      23.072 -30.478  14.187  1.00 61.31           C
ATOM   3908  H   ALA B  13      24.075 -29.622  16.494  1.00 80.98           H
ATOM   3909  HA  ALA B  13      24.933 -31.303  14.514  1.00 76.77           H
ATOM   3910  HB1 ALA B  13      23.104 -30.545  13.222  1.00 73.57           H
ATOM   3911  HB2 ALA B  13      22.606 -31.245  14.558  1.00 73.57           H
ATOM   3912  HB3 ALA B  13      22.590 -29.672  14.453  1.00 73.57           H
ATOM   3913  N   ILE B  14      26.127 -29.453  13.116  1.00 60.85           N
ATOM   3914  CA  ILE B  14      26.719 -28.192  12.616  1.00 49.93           C
ATOM   3915  C   ILE B  14      26.538 -28.332  11.114  1.00 50.89           C
ATOM   3916  O   ILE B  14      26.741 -29.417  10.555  1.00 51.06           O
ATOM   3917  CB  ILE B  14      28.148 -28.012  13.165  1.00 49.79           C
ATOM   3918  CG1 ILE B  14      28.695 -26.654  12.699  1.00 47.45           C
ATOM   3919  CG2 ILE B  14      29.041 -29.189  12.780  1.00 58.86           C
ATOM   3920  CD1 ILE B  14      29.882 -26.210  13.549  1.00 48.66           C
ATOM   3921  H   ILE B  14      26.288 -30.331  12.600  1.00 73.03           H
ATOM   3922  HA  ILE B  14      26.108 -27.306  13.006  1.00 59.91           H
ATOM   3923  HB  ILE B  14      28.050 -27.993  14.283  1.00 59.74           H
ATOM   3924 HG12 ILE B  14      28.977 -26.710  11.627  1.00 56.95           H
ATOM   3925 HG13 ILE B  14      27.893 -25.884  12.757  1.00 56.95           H
ATOM   3926 HG21 ILE B  14      30.066 -29.045  13.131  1.00 70.64           H
ATOM   3927 HG22 ILE B  14      28.667 -30.121  13.216  1.00 70.64           H
ATOM   3928 HG23 ILE B  14      29.067 -29.323  11.690  1.00 70.64           H
ATOM   3929 HD11 ILE B  14      30.264 -25.237  13.225  1.00 58.39           H
ATOM   3930 HD12 ILE B  14      29.609 -26.119  14.606  1.00 58.39           H
ATOM   3931 HD13 ILE B  14      30.704 -26.936  13.493  1.00 58.39           H
ATOM   3932  N   CYS B  15      25.916 -27.282  10.480  1.00 48.16           N
ATOM   3933  CA  CYS B  15      25.701 -27.339   9.029  1.00 50.84           C
ATOM   3934  C   CYS B  15      26.156 -25.990   8.462  1.00 43.40           C
ATOM   3935  O   CYS B  15      26.238 -24.978   9.163  1.00 38.68           O
ATOM   3936  CB  CYS B  15      24.256 -27.642   8.656  1.00 56.07           C
ATOM   3937  SG  CYS B  15      23.169 -26.350   9.348  1.00 58.01           S
ATOM   3938  H   CYS B  15      25.765 -26.367  10.945  1.00 57.80           H
ATOM   3939  HA  CYS B  15      26.348 -28.176   8.582  1.00 61.00           H
ATOM   3940  HB2 CYS B  15      24.143 -27.694   7.551  1.00 67.28           H
ATOM   3941  HB3 CYS B  15      23.967 -28.644   9.052  1.00 67.28           H
ATOM   3942  HG  CYS B  15      21.972 -26.867   8.995  1.00 69.62           H
ATOM   3943  N   ALA B  16      26.451 -26.009   7.126  1.00 43.37           N
ATOM   3944  CA  ALA B  16      26.692 -24.778   6.370  1.00 42.60           C
ATOM   3945  C   ALA B  16      25.822 -25.024   5.116  1.00 42.00           C
ATOM   3946  O   ALA B  16      25.942 -25.852   4.231  1.00 55.44           O
ATOM   3947  CB  ALA B  16      28.129 -24.504   5.985  1.00 42.38           C
ATOM   3948  H   ALA B  16      26.704 -26.928   6.630  1.00 52.04           H
ATOM   3949  HA  ALA B  16      26.306 -23.895   6.967  1.00 51.12           H
ATOM   3950  HB1 ALA B  16      28.229 -23.626   5.343  1.00 50.85           H
ATOM   3951  HB2 ALA B  16      28.778 -24.323   6.865  1.00 50.85           H
ATOM   3952  HB3 ALA B  16      28.614 -25.355   5.486  1.00 50.85           H
ATOM   3953  N   CYS B  17      24.788 -24.112   5.092  1.00 34.72           N
ATOM   3954  CA  CYS B  17      23.802 -23.930   4.013  1.00 40.02           C
ATOM   3955  C   CYS B  17      23.841 -22.584   3.289  1.00 39.34           C
ATOM   3956  O   CYS B  17      24.049 -21.535   3.891  1.00 43.68           O
ATOM   3957  CB  CYS B  17      22.377 -24.026   4.502  1.00 41.58           C
ATOM   3958  SG  CYS B  17      22.087 -25.485   5.403  1.00 45.81           S
ATOM   3959  H   CYS B  17      24.637 -23.574   5.744  1.00 41.66           H
ATOM   3960  HA  CYS B  17      23.944 -24.631   3.366  1.00 48.02           H
ATOM   3961  HB2 CYS B  17      22.166 -23.258   5.057  1.00 49.89           H
ATOM   3962  HB3 CYS B  17      21.783 -24.042   3.737  1.00 49.89           H
ATOM   3963  HG  CYS B  17      21.388 -25.240   6.342  1.00 54.97           H
ATOM   3964  N   CYS B  18      23.511 -22.619   1.995  1.00 35.62           N
ATOM   3965  CA  CYS B  18      23.429 -21.482   1.102  1.00 37.54           C
ATOM   3966  C   CYS B  18      22.011 -21.354   0.544  1.00 36.11           C
ATOM   3967  O   CYS B  18      21.094 -22.087   0.925  1.00 41.00           O
ATOM   3968  CB  CYS B  18      24.431 -21.656  -0.040  1.00 44.27           C
ATOM   3969  SG  CYS B  18      23.969 -23.004  -1.248  1.00 35.66           S
ATOM   3970  H   CYS B  18      23.347 -23.353   1.573  1.00 42.74           H
ATOM   3971  HA  CYS B  18      23.634 -20.671   1.588  1.00 45.05           H
ATOM   3972  HB2 CYS B  18      24.494 -20.818  -0.532  1.00 53.13           H
ATOM   3973  HB3 CYS B  18      25.295 -21.883   0.337  1.00 53.13           H
ATOM   3974  HG  CYS B  18      22.865 -22.745  -1.651  1.00 42.79           H
ATOM   3975  N   LYS B  19      21.840 -20.429  -0.387  1.00 35.04           N
ATOM   3976  CA  LYS B  19      20.555 -20.201  -1.038  1.00 39.92           C
ATOM   3977  C   LYS B  19      20.505 -21.011  -2.327  1.00 41.70           C
ATOM   3978  O   LYS B  19      21.544 -21.325  -2.908  1.00 40.53           O
ATOM   3979  CB  LYS B  19      20.343 -18.706  -1.336  1.00 39.07           C
ATOM   3980  CG  LYS B  19      20.259 -17.815  -0.083  1.00 35.79           C
ATOM   3981  CD  LYS B  19      19.964 -16.348  -0.387  1.00 33.87           C
ATOM   3982  CE  LYS B  19      21.131 -15.649  -1.022  1.00 33.32           C
ATOM   3983  NZ  LYS B  19      20.799 -14.227  -1.256  1.00 38.51           N1+
ATOM   3984  H   LYS B  19      22.468 -19.905  -0.657  1.00 42.05           H
ATOM   3985  HA  LYS B  19      19.842 -20.503  -0.453  1.00 47.90           H
ATOM   3986  HB2 LYS B  19      21.078 -18.371  -1.880  1.00 46.89           H
ATOM   3987  HB3 LYS B  19      19.513 -18.601  -1.825  1.00 46.89           H
ATOM   3988  HG2 LYS B  19      19.557 -18.147   0.486  1.00 42.95           H
ATOM   3989  HG3 LYS B  19      21.107 -17.826   0.388  1.00 42.95           H
ATOM   3990  HD2 LYS B  19      19.210 -16.277  -0.994  1.00 40.64           H
ATOM   3991  HD3 LYS B  19      19.770 -15.897   0.445  1.00 40.64           H
ATOM   3992  HE2 LYS B  19      21.898 -15.704  -0.434  1.00 39.99           H
ATOM   3993  HE3 LYS B  19      21.328 -16.061  -1.879  1.00 39.99           H
ATOM   3994  HZ1 LYS B  19      21.328 -13.892  -1.892  1.00 46.21           H
ATOM   3995  HZ2 LYS B  19      19.947 -14.149  -1.515  1.00 46.21           H
ATOM   3996  HZ3 LYS B  19      20.912 -13.752  -0.514  1.00 46.21           H
ATOM   3997  N   VAL B  20      19.284 -21.342  -2.783  1.00 46.43           N
ATOM   3998  CA  VAL B  20      19.071 -22.271  -3.903  1.00 50.00           C
ATOM   3999  C   VAL B  20      18.597 -21.543  -5.154  1.00 51.11           C
ATOM   4000  O   VAL B  20      17.675 -20.724  -5.098  1.00 53.32           O
ATOM   4001  CB  VAL B  20      18.042 -23.342  -3.513  1.00 49.04           C
ATOM   4002  CG1 VAL B  20      17.754 -24.248  -4.710  1.00 53.39           C
ATOM   4003  CG2 VAL B  20      18.510 -24.129  -2.313  1.00 49.76           C
ATOM   4004  H   VAL B  20      18.544 -21.049  -2.443  1.00 55.72           H
ATOM   4005  HA  VAL B  20      19.903 -22.725  -4.116  1.00 59.99           H
ATOM   4006  HB  VAL B  20      17.220 -22.890  -3.266  1.00 58.85           H
ATOM   4007 HG11 VAL B  20      17.113 -24.923  -4.442  1.00 64.07           H
ATOM   4008 HG12 VAL B  20      17.382 -23.723  -5.440  1.00 64.07           H
ATOM   4009 HG13 VAL B  20      18.581 -24.665  -4.994  1.00 64.07           H
ATOM   4010 HG21 VAL B  20      17.819 -24.768  -2.084  1.00 59.72           H
ATOM   4011 HG22 VAL B  20      19.333 -24.591  -2.539  1.00 59.72           H
ATOM   4012 HG23 VAL B  20      18.655 -23.521  -1.573  1.00 59.72           H
ATOM   4013  N   GLU B  21      19.166 -21.888  -6.303  1.00 55.88           N
ATOM   4014  CA  GLU B  21      18.742 -21.254  -7.549  1.00 68.07           C
ATOM   4015  C   GLU B  21      17.575 -22.024  -8.136  1.00 69.38           C
ATOM   4016  O   GLU B  21      17.507 -23.249  -8.011  1.00 70.00           O
ATOM   4017  CB  GLU B  21      19.879 -21.149  -8.576  1.00 68.83           C
ATOM   4018  CG  GLU B  21      20.515 -22.450  -9.053  1.00 70.85           C
ATOM   4019  CD  GLU B  21      21.195 -22.333 -10.469  1.00 75.91           C
ATOM   4020  OE1 GLU B  21      21.775 -21.257 -10.780  1.00 70.72           O
ATOM   4021  OE2 GLU B  21      21.143 -23.317 -11.269  1.00 76.73           O1-
ATOM   4022  H   GLU B  21      19.777 -22.487  -6.396  1.00 67.05           H
ATOM   4023  HA  GLU B  21      18.422 -20.357  -7.364  1.00 81.69           H
ATOM   4024  HB2 GLU B  21      19.531 -20.690  -9.356  1.00 82.60           H
ATOM   4025  HB3 GLU B  21      20.589 -20.621  -8.179  1.00 82.60           H
ATOM   4026  HG2 GLU B  21      21.196 -22.701  -8.404  1.00 85.02           H
ATOM   4027  HG3 GLU B  21      19.832 -23.136  -9.085  1.00 85.02           H
ATOM   4028  N   SER B  22      16.635 -21.287  -8.728  1.00 75.10           N
ATOM   4029  CA  SER B  22      15.494 -21.861  -9.432  1.00 82.35           C
ATOM   4030  C   SER B  22      15.568 -21.456 -10.909  1.00 87.07           C
ATOM   4031  O   SER B  22      15.867 -20.295 -11.216  1.00 89.16           O
ATOM   4032  CB  SER B  22      14.168 -21.416  -8.788  1.00 80.91           C
ATOM   4033  OG  SER B  22      14.011 -21.873  -7.453  1.00 83.29           O
ATOM   4034  H   SER B  22      16.631 -20.426  -8.726  1.00 90.12           H
ATOM   4035  HA  SER B  22      15.530 -22.830  -9.374  1.00 98.82           H
ATOM   4036  HB2 SER B  22      14.087 -20.449  -8.822  1.00 97.09           H
ATOM   4037  HB3 SER B  22      13.459 -21.839  -9.272  1.00 97.09           H
ATOM   4038  HG  SER B  22      13.262 -21.637  -7.150  1.00 99.95           H
ATOM   4039  N   LYS B  23      15.333 -22.429 -11.819  1.00 90.07           N
ATOM   4040  CA  LYS B  23      15.500 -22.220 -13.267  1.00 93.01           C
ATOM   4041  C   LYS B  23      14.470 -21.242 -13.874  1.00 94.37           C
ATOM   4042  O   LYS B  23      14.774 -20.576 -14.878  1.00 92.77           O
ATOM   4043  CB  LYS B  23      15.428 -23.573 -14.010  1.00 92.32           C
ATOM   4044  CG  LYS B  23      16.688 -24.471 -13.957  1.00 92.07           C
ATOM   4045  CD  LYS B  23      17.878 -23.860 -14.731  1.00 94.84           C
ATOM   4046  CE  LYS B  23      19.190 -24.649 -14.539  1.00 94.16           C
ATOM   4047  NZ  LYS B  23      20.355 -24.053 -15.269  1.00 91.73           N1+
ATOM   4048  H   LYS B  23      15.111 -23.235 -11.615  1.00108.09           H
ATOM   4049  HA  LYS B  23      16.390 -21.861 -13.415  1.00111.61           H
ATOM   4050  HB2 LYS B  23      14.699 -24.094 -13.640  1.00110.78           H
ATOM   4051  HB3 LYS B  23      15.255 -23.391 -14.948  1.00110.78           H
ATOM   4052  HG2 LYS B  23      16.954 -24.597 -13.033  1.00110.48           H
ATOM   4053  HG3 LYS B  23      16.478 -25.326 -14.365  1.00110.48           H
ATOM   4054  HD2 LYS B  23      17.666 -23.839 -15.679  1.00113.81           H
ATOM   4055  HD3 LYS B  23      18.034 -22.959 -14.406  1.00113.81           H
ATOM   4056  HE2 LYS B  23      19.418 -24.671 -13.596  1.00112.99           H
ATOM   4057  HE3 LYS B  23      19.063 -25.549 -14.875  1.00112.99           H
ATOM   4058  HZ1 LYS B  23      21.078 -24.559 -15.156  1.00110.07           H
ATOM   4059  HZ2 LYS B  23      20.170 -24.005 -16.139  1.00110.07           H
ATOM   4060  HZ3 LYS B  23      20.524 -23.234 -14.965  1.00110.07           H
ATOM   4061  N   ASN B  24      13.245 -21.170 -13.317  1.00 95.16           N
ATOM   4062  CA  ASN B  24      12.232 -20.221 -13.803  1.00 97.45           C
ATOM   4063  C   ASN B  24      12.660 -18.771 -13.557  1.00 98.13           C
ATOM   4064  O   ASN B  24      12.521 -17.911 -14.439  1.00 98.34           O
ATOM   4065  CB  ASN B  24      10.880 -20.511 -13.118  1.00 99.36           C
ATOM   4066  CG  ASN B  24       9.791 -19.483 -13.428  1.00 98.35           C
ATOM   4067  OD1 ASN B  24       9.976 -18.556 -14.226  1.00100.06           O
ATOM   4068  ND2 ASN B  24       8.639 -19.647 -12.772  1.00 93.91           N
ATOM   4069  H   ASN B  24      12.964 -21.673 -12.674  1.00114.19           H
ATOM   4070  HA  ASN B  24      12.120 -20.359 -14.761  1.00116.94           H
ATOM   4071  HB2 ASN B  24      10.564 -21.397 -13.361  1.00119.24           H
ATOM   4072  HB3 ASN B  24      10.973 -20.438 -12.164  1.00119.24           H
ATOM   4073 HD21 ASN B  24       7.990 -19.096 -12.905  1.00112.69           H
ATOM   4074 HD22 ASN B  24       8.546 -20.310 -12.224  1.00112.69           H
ATOM   4075  N   GLU B  25      13.169 -18.481 -12.360  1.00 95.53           N
ATOM   4076  CA  GLU B  25      13.699 -17.160 -12.043  1.00 98.03           C
ATOM   4077  C   GLU B  25      14.737 -17.316 -10.941  1.00 98.69           C
ATOM   4078  O   GLU B  25      14.405 -17.769  -9.841  1.00 96.80           O
ATOM   4079  CB  GLU B  25      12.572 -16.205 -11.614  1.00 97.43           C
ATOM   4080  CG  GLU B  25      12.970 -14.733 -11.638  1.00 98.08           C
ATOM   4081  CD  GLU B  25      13.575 -14.298 -12.981  1.00 97.20           C
ATOM   4082  OE1 GLU B  25      13.432 -15.038 -13.985  1.00 95.28           O
ATOM   4083  OE2 GLU B  25      14.201 -13.213 -13.028  1.00 98.47           O1-
ATOM   4084  H   GLU B  25      13.233 -19.042 -11.712  1.00114.64           H
ATOM   4085  HA  GLU B  25      14.154 -16.817 -12.828  1.00117.64           H
ATOM   4086  HB2 GLU B  25      11.814 -16.321 -12.213  1.00116.92           H
ATOM   4087  HB3 GLU B  25      12.305 -16.426 -10.707  1.00116.92           H
ATOM   4088  HG2 GLU B  25      12.182 -14.195 -11.467  1.00117.70           H
ATOM   4089  HG3 GLU B  25      13.631 -14.582 -10.944  1.00117.70           H
ATOM   4090  N   GLY B  26      15.981 -16.911 -11.224  1.00 98.49           N
ATOM   4091  CA  GLY B  26      17.100 -17.316 -10.384  1.00 96.41           C
ATOM   4092  C   GLY B  26      17.177 -16.580  -9.060  1.00100.25           C
ATOM   4093  O   GLY B  26      17.365 -17.210  -8.009  1.00 97.20           O
ATOM   4094  H   GLY B  26      16.201 -16.406 -11.889  1.00118.19           H
ATOM   4095  HA2 GLY B  26      17.030 -18.264 -10.214  1.00115.69           H
ATOM   4096  HA3 GLY B  26      17.939 -17.178 -10.863  1.00115.69           H
ATOM   4097  N   LYS B  27      17.027 -15.245  -9.083  1.00101.26           N
ATOM   4098  CA  LYS B  27      17.428 -14.426  -7.939  1.00 97.82           C
ATOM   4099  C   LYS B  27      16.371 -13.408  -7.520  1.00 96.40           C
ATOM   4100  O   LYS B  27      15.360 -13.173  -8.197  1.00 95.61           O
ATOM   4101  CB  LYS B  27      18.711 -13.635  -8.203  1.00 93.84           C
ATOM   4102  CG  LYS B  27      19.804 -14.388  -8.912  1.00 95.87           C
ATOM   4103  CD  LYS B  27      21.064 -14.386  -8.088  1.00 95.58           C
ATOM   4104  CE  LYS B  27      22.265 -14.824  -8.907  1.00 93.69           C
ATOM   4105  NZ  LYS B  27      23.440 -15.128  -8.034  1.00 90.34           N1+
ATOM   4106  H   LYS B  27      16.687 -14.802  -9.744  1.00121.51           H
ATOM   4107  HA  LYS B  27      17.599 -15.004  -7.168  1.00117.38           H
ATOM   4108  HB2 LYS B  27      18.495 -12.849  -8.732  1.00112.60           H
ATOM   4109  HB3 LYS B  27      19.063 -13.368  -7.338  1.00112.60           H
ATOM   4110  HG2 LYS B  27      19.541 -15.316  -9.025  1.00115.05           H
ATOM   4111  HG3 LYS B  27      19.981 -13.969  -9.769  1.00115.05           H
ATOM   4112  HD2 LYS B  27      21.229 -13.487  -7.756  1.00114.69           H
ATOM   4113  HD3 LYS B  27      20.955 -15.005  -7.348  1.00114.69           H
ATOM   4114  HE2 LYS B  27      22.034 -15.620  -9.410  1.00112.43           H
ATOM   4115  HE3 LYS B  27      22.506 -14.100  -9.506  1.00112.43           H
ATOM   4116  HZ1 LYS B  27      24.138 -15.355  -8.535  1.00108.41           H
ATOM   4117  HZ2 LYS B  27      23.650 -14.408  -7.553  1.00108.41           H
ATOM   4118  HZ3 LYS B  27      23.242 -15.796  -7.483  1.00108.41           H
ATOM   4119  N   LYS B  28      16.673 -12.784  -6.372  1.00 96.52           N
ATOM   4120  CA  LYS B  28      15.901 -11.688  -5.779  1.00 94.33           C
ATOM   4121  C   LYS B  28      14.484 -12.171  -5.426  1.00 92.15           C
ATOM   4122  O   LYS B  28      13.472 -11.644  -5.902  1.00 97.59           O
ATOM   4123  CB  LYS B  28      15.917 -10.462  -6.718  1.00 97.02           C
ATOM   4124  CG  LYS B  28      17.247 -10.259  -7.551  1.00 95.20           C
ATOM   4125  CD  LYS B  28      18.107  -9.017  -7.169  1.00 94.47           C
ATOM   4126  CE  LYS B  28      19.452  -8.999  -7.943  1.00 91.90           C
ATOM   4127  NZ  LYS B  28      20.389  -7.897  -7.576  1.00 89.67           N1+
ATOM   4128  H   LYS B  28      17.361 -12.995  -5.897  1.00115.83           H
ATOM   4129  HA  LYS B  28      16.340 -11.431  -4.952  1.00113.19           H
ATOM   4130  HB2 LYS B  28      15.189 -10.551  -7.355  1.00116.43           H
ATOM   4131  HB3 LYS B  28      15.787  -9.661  -6.187  1.00116.43           H
ATOM   4132  HG2 LYS B  28      17.825 -11.028  -7.430  1.00114.24           H
ATOM   4133  HG3 LYS B  28      17.008 -10.180  -8.488  1.00114.24           H
ATOM   4134  HD2 LYS B  28      17.616  -8.207  -7.379  1.00113.36           H
ATOM   4135  HD3 LYS B  28      18.317  -9.053  -6.224  1.00113.36           H
ATOM   4136  HE2 LYS B  28      19.923  -9.833  -7.791  1.00110.28           H
ATOM   4137  HE3 LYS B  28      19.250  -8.909  -8.890  1.00110.28           H
ATOM   4138  HZ1 LYS B  28      21.113  -7.928  -8.092  1.00107.60           H
ATOM   4139  HZ2 LYS B  28      19.981  -7.116  -7.703  1.00107.60           H
ATOM   4140  HZ3 LYS B  28      20.633  -7.965  -6.726  1.00107.60           H
ATOM   4141  N   ASN B  29      14.439 -13.215  -4.572  1.00 87.04           N
ATOM   4142  CA  ASN B  29      13.178 -13.837  -4.156  1.00 85.96           C
ATOM   4143  C   ASN B  29      12.170 -12.774  -3.722  1.00 83.74           C
ATOM   4144  O   ASN B  29      12.522 -11.683  -3.261  1.00 83.88           O
ATOM   4145  CB  ASN B  29      13.415 -14.855  -3.018  1.00 80.02           C
ATOM   4146  CG  ASN B  29      14.441 -15.927  -3.395  1.00 80.42           C
ATOM   4147  OD1 ASN B  29      14.509 -16.332  -4.563  1.00 85.62           O
ATOM   4148  ND2 ASN B  29      15.249 -16.375  -2.422  1.00 79.33           N
ATOM   4149  H   ASN B  29      15.134 -13.586  -4.215  1.00104.45           H
ATOM   4150  HA  ASN B  29      12.802 -14.328  -4.904  1.00103.16           H
ATOM   4151  HB2 ASN B  29      13.734 -14.383  -2.240  1.00 96.03           H
ATOM   4152  HB3 ASN B  29      12.576 -15.294  -2.798  1.00 96.03           H
ATOM   4153 HD21 ASN B  29      15.895 -16.920  -2.604  1.00 95.19           H
ATOM   4154 HD22 ASN B  29      15.129 -16.100  -1.609  1.00 95.19           H
ATOM   4155  N   GLU B  30      10.897 -13.062  -3.905  1.00 78.49           N
ATOM   4156  CA  GLU B  30       9.960 -12.070  -3.434  1.00 75.32           C
ATOM   4157  C   GLU B  30       9.816 -12.178  -1.924  1.00 71.21           C
ATOM   4158  O   GLU B  30       9.783 -11.157  -1.226  1.00 73.26           O
ATOM   4159  CB  GLU B  30       8.648 -12.235  -4.187  1.00 77.94           C
ATOM   4160  CG  GLU B  30       8.800 -11.786  -5.635  1.00 79.02           C
ATOM   4161  CD  GLU B  30       7.963 -10.593  -5.948  1.00 81.72           C
ATOM   4162  OE1 GLU B  30       6.856 -10.484  -5.376  1.00 82.42           O
ATOM   4163  OE2 GLU B  30       8.428  -9.756  -6.754  1.00 83.59           O1-
ATOM   4164  H   GLU B  30      10.563 -13.770  -4.272  1.00 94.19           H
ATOM   4165  HA  GLU B  30      10.306 -11.186  -3.648  1.00 90.38           H
ATOM   4166  HB2 GLU B  30       8.409 -13.175  -4.201  1.00 93.52           H
ATOM   4167  HB3 GLU B  30       7.962 -11.706  -3.752  1.00 93.52           H
ATOM   4168  HG2 GLU B  30       9.718 -11.506  -5.779  1.00 94.83           H
ATOM   4169  HG3 GLU B  30       8.571 -12.506  -6.245  1.00 94.83           H
ATOM   4170  N   VAL B  31       9.834 -13.399  -1.395  1.00 63.14           N
ATOM   4171  CA  VAL B  31       9.600 -13.631   0.024  1.00 64.21           C
ATOM   4172  C   VAL B  31      10.735 -14.484   0.570  1.00 59.39           C
ATOM   4173  O   VAL B  31      11.087 -15.515  -0.009  1.00 58.54           O
ATOM   4174  CB  VAL B  31       8.235 -14.299   0.295  1.00 58.91           C
ATOM   4175  CG1 VAL B  31       7.947 -14.366   1.782  1.00 57.07           C
ATOM   4176  CG2 VAL B  31       7.154 -13.503  -0.338  1.00 64.18           C
ATOM   4177  H   VAL B  31       9.991 -14.119  -1.844  1.00 75.76           H
ATOM   4178  HA  VAL B  31       9.617 -12.775   0.485  1.00 77.06           H
ATOM   4179  HB  VAL B  31       8.217 -15.195  -0.072  1.00 70.69           H
ATOM   4180 HG11 VAL B  31       7.066 -14.746   1.911  1.00 68.49           H
ATOM   4181 HG12 VAL B  31       8.616 -14.909   2.222  1.00 68.49           H
ATOM   4182 HG13 VAL B  31       7.967 -13.464   2.140  1.00 68.49           H
ATOM   4183 HG21 VAL B  31       6.298 -13.909  -0.125  1.00 77.01           H
ATOM   4184 HG22 VAL B  31       7.187 -12.601   0.026  1.00 77.01           H
ATOM   4185 HG23 VAL B  31       7.284 -13.476  -1.299  1.00 77.01           H
ATOM   4186  N   PHE B  32      11.308 -14.041   1.677  1.00 52.10           N
ATOM   4187  CA  PHE B  32      12.406 -14.707   2.342  1.00 45.27           C
ATOM   4188  C   PHE B  32      11.997 -15.130   3.741  1.00 47.03           C
ATOM   4189  O   PHE B  32      11.071 -14.565   4.331  1.00 51.77           O
ATOM   4190  CB  PHE B  32      13.605 -13.785   2.477  1.00 42.87           C
ATOM   4191  CG  PHE B  32      14.157 -13.305   1.194  1.00 45.90           C
ATOM   4192  CD1 PHE B  32      15.030 -14.092   0.486  1.00 46.92           C
ATOM   4193  CD2 PHE B  32      13.846 -12.045   0.708  1.00 42.42           C
ATOM   4194  CE1 PHE B  32      15.566 -13.652  -0.670  1.00 45.79           C
ATOM   4195  CE2 PHE B  32      14.385 -11.621  -0.459  1.00 43.03           C
ATOM   4196  CZ  PHE B  32      15.249 -12.432  -1.147  1.00 42.74           C
ATOM   4197  H   PHE B  32      11.076 -13.312   2.066  1.00 62.53           H
ATOM   4198  HA  PHE B  32      12.654 -15.503   1.841  1.00 54.32           H
ATOM   4199  HB2 PHE B  32      13.332 -12.996   2.972  1.00 51.44           H
ATOM   4200  HB3 PHE B  32      14.306 -14.249   2.954  1.00 51.44           H
ATOM   4201  HD1 PHE B  32      15.259 -14.932   0.802  1.00 56.30           H
ATOM   4202  HD2 PHE B  32      13.265 -11.484   1.165  1.00 50.90           H
ATOM   4203  HE1 PHE B  32      16.147 -14.191  -1.148  1.00 54.95           H
ATOM   4204  HE2 PHE B  32      14.178 -10.784  -0.793  1.00 51.63           H
ATOM   4205  HZ  PHE B  32      15.621 -12.150  -1.943  1.00 51.28           H
ATOM   4206  N   ASN B  33      12.752 -16.084   4.282  1.00 42.79           N
ATOM   4207  CA  ASN B  33      12.530 -16.644   5.610  1.00 46.55           C
ATOM   4208  C   ASN B  33      13.724 -17.558   5.935  1.00 49.34           C
ATOM   4209  O   ASN B  33      14.605 -17.780   5.099  1.00 48.38           O
ATOM   4210  CB  ASN B  33      11.206 -17.396   5.652  1.00 48.51           C
ATOM   4211  CG  ASN B  33      11.189 -18.566   4.692  1.00 49.39           C
ATOM   4212  OD1 ASN B  33      12.038 -19.438   4.776  1.00 49.44           O
ATOM   4213  ND2 ASN B  33      10.239 -18.582   3.772  1.00 52.97           N
ATOM   4214  H   ASN B  33      13.420 -16.443   3.877  1.00 51.35           H
ATOM   4215  HA  ASN B  33      12.476 -15.927   6.257  1.00 55.86           H
ATOM   4216  HB2 ASN B  33      11.062 -17.730   6.548  1.00 58.21           H
ATOM   4217  HB3 ASN B  33      10.490 -16.792   5.406  1.00 58.21           H
ATOM   4218 HD21 ASN B  33      10.185 -19.251   3.226  1.00 63.56           H
ATOM   4219 HD22 ASN B  33       9.680 -17.922   3.713  1.00 63.56           H
ATOM   4220  N   ASN B  34      13.746 -18.091   7.159  1.00 52.83           N
ATOM   4221  CA  ASN B  34      14.867 -18.934   7.590  1.00 56.10           C
ATOM   4222  C   ASN B  34      15.122 -20.098   6.635  1.00 54.21           C
ATOM   4223  O   ASN B  34      16.276 -20.519   6.457  1.00 49.02           O
ATOM   4224  CB  ASN B  34      14.619 -19.476   9.008  1.00 50.67           C
ATOM   4225  CG  ASN B  34      14.628 -18.392  10.057  1.00 52.85           C
ATOM   4226  OD1 ASN B  34      15.341 -17.402   9.929  1.00 51.74           O
ATOM   4227  ND2 ASN B  34      13.790 -18.554  11.094  1.00 60.76           N
ATOM   4228  H   ASN B  34      13.139 -17.965   7.756  1.00 63.40           H
ATOM   4229  HA  ASN B  34      15.672 -18.388   7.616  1.00 67.32           H
ATOM   4230  HB2 ASN B  34      13.741 -19.891   9.030  1.00 60.81           H
ATOM   4231  HB3 ASN B  34      15.306 -20.118   9.246  1.00 60.81           H
ATOM   4232 HD21 ASN B  34      13.826 -18.015  11.768  1.00 72.91           H
ATOM   4233 HD22 ASN B  34      13.205 -19.193  11.077  1.00 72.91           H
ATOM   4234  N   TYR B  35      14.062 -20.641   6.023  1.00 54.83           N
ATOM   4235  CA  TYR B  35      14.214 -21.699   5.019  1.00 56.34           C
ATOM   4236  C   TYR B  35      14.864 -21.224   3.702  1.00 55.13           C
ATOM   4237  O   TYR B  35      15.179 -22.064   2.854  1.00 52.30           O
ATOM   4238  CB  TYR B  35      12.841 -22.314   4.722  1.00 52.58           C
ATOM   4239  CG  TYR B  35      12.892 -23.658   4.028  1.00 53.77           C
ATOM   4240  CD1 TYR B  35      13.596 -24.727   4.576  1.00 57.99           C
ATOM   4241  CD2 TYR B  35      12.217 -23.865   2.832  1.00 59.46           C
ATOM   4242  CE1 TYR B  35      13.637 -25.976   3.927  1.00 58.07           C
ATOM   4243  CE2 TYR B  35      12.243 -25.097   2.184  1.00 58.81           C
ATOM   4244  CZ  TYR B  35      12.946 -26.152   2.734  1.00 57.93           C
ATOM   4245  OH  TYR B  35      12.971 -27.371   2.086  1.00 59.55           O
ATOM   4246  H   TYR B  35      13.237 -20.423   6.172  1.00 65.79           H
ATOM   4247  HA  TYR B  35      14.760 -22.407   5.400  1.00 67.61           H
ATOM   4248  HB2 TYR B  35      12.344 -22.419   5.550  1.00 63.10           H
ATOM   4249  HB3 TYR B  35      12.362 -21.716   4.129  1.00 63.10           H
ATOM   4250  HD1 TYR B  35      14.051 -24.608   5.377  1.00 69.59           H
ATOM   4251  HD2 TYR B  35      11.735 -23.168   2.450  1.00 71.35           H
ATOM   4252  HE1 TYR B  35      14.108 -26.683   4.300  1.00 69.69           H
ATOM   4253  HE2 TYR B  35      11.787 -25.206   1.385  1.00 70.58           H
ATOM   4254  HH  TYR B  35      12.566 -27.320   1.348  1.00 71.45           H
ATOM   4255  N   THR B  36      15.027 -19.912   3.466  1.00 52.47           N
ATOM   4256  CA  THR B  36      15.817 -19.471   2.320  1.00 44.01           C
ATOM   4257  C   THR B  36      17.189 -20.149   2.271  1.00 40.26           C
ATOM   4258  O   THR B  36      17.713 -20.422   1.184  1.00 42.52           O
ATOM   4259  CB  THR B  36      15.940 -17.945   2.392  1.00 44.97           C
ATOM   4260  OG1 THR B  36      14.675 -17.383   2.097  1.00 44.45           O
ATOM   4261  CG2 THR B  36      16.970 -17.375   1.409  1.00 40.16           C
ATOM   4262  H   THR B  36      14.686 -19.261   3.930  1.00 62.97           H
ATOM   4263  HA  THR B  36      15.334 -19.695   1.508  1.00 52.81           H
ATOM   4264  HB  THR B  36      16.201 -17.684   3.290  1.00 53.96           H
ATOM   4265  HG1 THR B  36      14.717 -16.551   2.190  1.00 53.33           H
ATOM   4266 HG21 THR B  36      16.993 -16.409   1.487  1.00 48.19           H
ATOM   4267 HG22 THR B  36      17.852 -17.715   1.601  1.00 48.19           H
ATOM   4268 HG23 THR B  36      16.715 -17.608   0.505  1.00 48.19           H
ATOM   4269  N   PHE B  37      17.786 -20.426   3.436  1.00 37.43           N
ATOM   4270  CA  PHE B  37      19.138 -20.959   3.527  1.00 42.92           C
ATOM   4271  C   PHE B  37      19.015 -22.473   3.743  1.00 46.66           C
ATOM   4272  O   PHE B  37      18.861 -22.948   4.866  1.00 41.72           O
ATOM   4273  CB  PHE B  37      19.891 -20.263   4.654  1.00 40.86           C
ATOM   4274  CG  PHE B  37      20.074 -18.780   4.440  1.00 37.40           C
ATOM   4275  CD1 PHE B  37      21.117 -18.305   3.659  1.00 36.47           C
ATOM   4276  CD2 PHE B  37      19.205 -17.870   5.011  1.00 32.71           C
ATOM   4277  CE1 PHE B  37      21.260 -16.972   3.430  1.00 36.91           C
ATOM   4278  CE2 PHE B  37      19.367 -16.538   4.787  1.00 36.97           C
ATOM   4279  CZ  PHE B  37      20.375 -16.090   4.004  1.00 36.01           C
ATOM   4280  H   PHE B  37      17.431 -20.317   4.213  1.00 44.92           H
ATOM   4281  HA  PHE B  37      19.614 -20.800   2.694  1.00 51.51           H
ATOM   4282  HB2 PHE B  37      19.384 -20.377   5.471  1.00 49.03           H
ATOM   4283  HB3 PHE B  37      20.769 -20.665   4.732  1.00 49.03           H
ATOM   4284  HD1 PHE B  37      21.708 -18.896   3.258  1.00 43.77           H
ATOM   4285  HD2 PHE B  37      18.492 -18.154   5.532  1.00 39.26           H
ATOM   4286  HE1 PHE B  37      21.963 -16.660   2.906  1.00 44.29           H
ATOM   4287  HE2 PHE B  37      18.782 -15.925   5.161  1.00 44.37           H
ATOM   4288  HZ  PHE B  37      20.471 -15.179   3.880  1.00 43.21           H
ATOM   4289  N   ARG B  38      19.054 -23.237   2.647  1.00 45.11           N
ATOM   4290  CA  ARG B  38      18.927 -24.674   2.787  1.00 43.99           C
ATOM   4291  C   ARG B  38      19.809 -25.474   1.846  1.00 48.33           C
ATOM   4292  O   ARG B  38      19.896 -26.692   2.029  1.00 53.05           O
ATOM   4293  CB  ARG B  38      17.476 -25.093   2.583  1.00 40.10           C
ATOM   4294  CG  ARG B  38      16.890 -24.500   1.360  1.00 46.45           C
ATOM   4295  CD  ARG B  38      15.624 -25.160   0.933  1.00 44.28           C
ATOM   4296  NE  ARG B  38      15.260 -24.751  -0.402  1.00 46.13           N
ATOM   4297  CZ  ARG B  38      14.733 -23.569  -0.685  1.00 51.93           C
ATOM   4298  NH1 ARG B  38      14.547 -22.670   0.277  1.00 53.47           N
ATOM   4299  NH2 ARG B  38      14.416 -23.269  -1.936  1.00 54.80           N1+
ATOM   4300  H   ARG B  38      19.152 -22.961   1.831  1.00 54.14           H
ATOM   4301  HA  ARG B  38      19.161 -24.931   3.691  1.00 52.79           H
ATOM   4302  HB2 ARG B  38      17.463 -26.049   2.473  1.00 48.12           H
ATOM   4303  HB3 ARG B  38      16.950 -24.836   3.356  1.00 48.12           H
ATOM   4304  HG2 ARG B  38      16.696 -23.564   1.526  1.00 55.74           H
ATOM   4305  HG3 ARG B  38      17.525 -24.592   0.635  1.00 55.74           H
ATOM   4306  HD2 ARG B  38      15.738 -26.121   0.917  1.00 53.13           H
ATOM   4307  HD3 ARG B  38      14.908 -24.897   1.523  1.00 53.13           H
ATOM   4308  HE  ARG B  38      15.243 -25.362  -1.010  1.00 55.35           H
ATOM   4309 HH11 ARG B  38      14.759 -22.856   1.093  1.00 64.16           H
ATOM   4310 HH12 ARG B  38      14.214 -21.897   0.078  1.00 64.16           H
ATOM   4311 HH21 ARG B  38      14.538 -23.852  -2.564  1.00 65.76           H
ATOM   4312 HH22 ARG B  38      14.081 -22.499  -2.127  1.00 65.76           H
ATOM   4313  N   GLY B  39      20.487 -24.865   0.876  1.00 42.53           N
ATOM   4314  CA  GLY B  39      21.432 -25.611   0.079  1.00 43.64           C
ATOM   4315  C   GLY B  39      22.524 -26.259   0.912  1.00 45.24           C
ATOM   4316  O   GLY B  39      23.242 -25.564   1.627  1.00 44.08           O
ATOM   4317  H   GLY B  39      20.419 -24.029   0.655  1.00 51.03           H
ATOM   4318  HA2 GLY B  39      20.968 -26.297  -0.420  1.00 52.37           H
ATOM   4319  HA3 GLY B  39      21.853 -25.007  -0.550  1.00 52.37           H
ATOM   4320  N   LEU B  40      22.678 -27.577   0.827  1.00 44.02           N
ATOM   4321  CA  LEU B  40      23.693 -28.320   1.582  1.00 54.14           C
ATOM   4322  C   LEU B  40      24.839 -28.856   0.732  1.00 52.11           C
ATOM   4323  O   LEU B  40      25.997 -28.786   1.142  1.00 53.88           O
ATOM   4324  CB  LEU B  40      23.050 -29.504   2.312  1.00 52.88           C
ATOM   4325  CG  LEU B  40      22.476 -29.254   3.696  1.00 58.00           C
ATOM   4326  CD1 LEU B  40      21.835 -30.508   4.268  1.00 60.68           C
ATOM   4327  CD2 LEU B  40      23.535 -28.788   4.656  1.00 56.52           C
ATOM   4328  H   LEU B  40      22.202 -28.076   0.313  1.00 52.82           H
ATOM   4329  HA  LEU B  40      24.072 -27.732   2.254  1.00 64.96           H
ATOM   4330  HB2 LEU B  40      22.314 -29.822   1.760  1.00 63.45           H
ATOM   4331  HB3 LEU B  40      23.716 -30.203   2.397  1.00 63.45           H
ATOM   4332  HG  LEU B  40      21.783 -28.574   3.625  1.00 69.60           H
ATOM   4333 HD11 LEU B  40      21.420 -30.300   5.125  1.00 72.81           H
ATOM   4334 HD12 LEU B  40      21.163 -30.833   3.649  1.00 72.81           H
ATOM   4335 HD13 LEU B  40      22.531 -31.174   4.391  1.00 72.81           H
ATOM   4336 HD21 LEU B  40      23.129 -28.681   5.534  1.00 67.82           H
ATOM   4337 HD22 LEU B  40      24.240 -29.452   4.691  1.00 67.82           H
ATOM   4338 HD23 LEU B  40      23.876 -27.939   4.343  1.00 67.82           H
ATOM   4339  N   GLY B  41      24.550 -29.390  -0.449  1.00 50.22           N
ATOM   4340  CA  GLY B  41      25.571 -30.009  -1.274  1.00 55.85           C
ATOM   4341  C   GLY B  41      25.141 -30.025  -2.721  1.00 55.28           C
ATOM   4342  O   GLY B  41      23.956 -29.883  -3.055  1.00 51.28           O
ATOM   4343  H   GLY B  41      23.760 -29.411  -0.802  1.00 60.26           H
ATOM   4344  HA2 GLY B  41      26.411 -29.541  -1.200  1.00 67.02           H
ATOM   4345  HA3 GLY B  41      25.713 -30.925  -0.997  1.00 67.02           H
ATOM   4346  N   ASN B  42      26.131 -30.194  -3.589  1.00 52.41           N
ATOM   4347  CA  ASN B  42      25.868 -30.394  -5.006  1.00 54.99           C
ATOM   4348  C   ASN B  42      26.896 -31.398  -5.509  1.00 60.50           C
ATOM   4349  O   ASN B  42      28.105 -31.147  -5.404  1.00 56.17           O
ATOM   4350  CB  ASN B  42      25.937 -29.075  -5.775  1.00 52.95           C
ATOM   4351  CG  ASN B  42      25.297 -29.151  -7.153  1.00 51.31           C
ATOM   4352  OD1 ASN B  42      24.095 -29.318  -7.273  1.00 55.18           O
ATOM   4353  ND2 ASN B  42      26.096 -29.005  -8.187  1.00 49.85           N
ATOM   4354  H   ASN B  42      26.966 -30.209  -3.376  1.00 62.89           H
ATOM   4355  HA  ASN B  42      24.978 -30.761  -5.117  1.00 65.99           H
ATOM   4356  HB2 ASN B  42      25.456 -28.409  -5.251  1.00 63.54           H
ATOM   4357  HB3 ASN B  42      26.865 -28.811  -5.873  1.00 63.54           H
ATOM   4358 HD21 ASN B  42      25.781 -29.032  -8.989  1.00 59.82           H
ATOM   4359 HD22 ASN B  42      26.945 -28.886  -8.049  1.00 59.82           H
ATOM   4360  N   LYS B  43      26.407 -32.559  -5.976  1.00 60.22           N
ATOM   4361  CA  LYS B  43      27.227 -33.584  -6.604  1.00 54.56           C
ATOM   4362  C   LYS B  43      28.365 -34.034  -5.690  1.00 58.33           C
ATOM   4363  O   LYS B  43      29.529 -34.065  -6.077  1.00 61.28           O
ATOM   4364  CB  LYS B  43      27.757 -33.072  -7.938  1.00 50.22           C
ATOM   4365  CG  LYS B  43      26.623 -32.663  -8.905  1.00 57.57           C
ATOM   4366  CD  LYS B  43      27.123 -31.989 -10.187  1.00 54.02           C
ATOM   4367  CE  LYS B  43      25.957 -31.706 -11.128  1.00 58.31           C
ATOM   4368  NZ  LYS B  43      26.134 -30.446 -11.921  1.00 62.65           N1+
ATOM   4369  H   LYS B  43      25.574 -32.781  -5.942  1.00 72.26           H
ATOM   4370  HA  LYS B  43      26.657 -34.353  -6.786  1.00 65.47           H
ATOM   4371  HB2 LYS B  43      28.316 -32.296  -7.783  1.00 60.27           H
ATOM   4372  HB3 LYS B  43      28.274 -33.776  -8.353  1.00 60.27           H
ATOM   4373  HG2 LYS B  43      26.135 -33.460  -9.164  1.00 69.08           H
ATOM   4374  HG3 LYS B  43      26.022 -32.046  -8.461  1.00 69.08           H
ATOM   4375  HD2 LYS B  43      27.565 -31.155  -9.970  1.00 64.83           H
ATOM   4376  HD3 LYS B  43      27.735 -32.590 -10.640  1.00 64.83           H
ATOM   4377  HE2 LYS B  43      25.873 -32.439 -11.757  1.00 69.97           H
ATOM   4378  HE3 LYS B  43      25.145 -31.627 -10.602  1.00 69.97           H
ATOM   4379  HZ1 LYS B  43      25.439 -30.315 -12.463  1.00 75.17           H
ATOM   4380  HZ2 LYS B  43      26.204 -29.753 -11.364  1.00 75.17           H
ATOM   4381  HZ3 LYS B  43      26.879 -30.496 -12.407  1.00 75.17           H
ATOM   4382  N   GLY B  44      28.023 -34.386  -4.454  1.00 57.05           N
ATOM   4383  CA  GLY B  44      29.034 -34.856  -3.530  1.00 60.34           C
ATOM   4384  C   GLY B  44      29.845 -33.817  -2.752  1.00 61.82           C
ATOM   4385  O   GLY B  44      30.579 -34.224  -1.829  1.00 61.19           O
ATOM   4386  H   GLY B  44      27.216 -34.405  -4.141  1.00 68.46           H
ATOM   4387  HA2 GLY B  44      28.599 -35.433  -2.882  1.00 72.40           H
ATOM   4388  HA3 GLY B  44      29.665 -35.398  -4.032  1.00 72.40           H
ATOM   4389  N   VAL B  45      29.731 -32.503  -3.037  1.00 59.17           N
ATOM   4390  CA  VAL B  45      30.637 -31.498  -2.455  1.00 57.44           C
ATOM   4391  C   VAL B  45      29.871 -30.273  -1.935  1.00 54.67           C
ATOM   4392  O   VAL B  45      28.696 -30.088  -2.270  1.00 50.75           O
ATOM   4393  CB  VAL B  45      31.703 -31.081  -3.481  1.00 54.39           C
ATOM   4394  CG1 VAL B  45      32.614 -32.257  -3.713  1.00 55.27           C
ATOM   4395  CG2 VAL B  45      31.063 -30.620  -4.811  1.00 50.81           C
ATOM   4396  H   VAL B  45      29.144 -32.167  -3.579  1.00 71.00           H
ATOM   4397  HA  VAL B  45      31.089 -31.900  -1.698  1.00 68.93           H
ATOM   4398  HB  VAL B  45      32.223 -30.349  -3.112  1.00 65.27           H
ATOM   4399 HG11 VAL B  45      33.336 -31.986  -4.297  1.00 66.32           H
ATOM   4400 HG12 VAL B  45      32.960 -32.552  -2.857  1.00 66.32           H
ATOM   4401 HG13 VAL B  45      32.103 -32.973  -4.123  1.00 66.32           H
ATOM   4402 HG21 VAL B  45      31.761 -30.324  -5.419  1.00 60.98           H
ATOM   4403 HG22 VAL B  45      30.577 -31.360  -5.210  1.00 60.98           H
ATOM   4404 HG23 VAL B  45      30.454 -29.888  -4.629  1.00 60.98           H
ATOM   4405  N   LEU B  46      30.556 -29.403  -1.109  1.00 51.42           N
ATOM   4406  CA  LEU B  46      29.882 -28.143  -0.756  1.00 49.69           C
ATOM   4407  C   LEU B  46      29.541 -27.468  -2.098  1.00 48.27           C
ATOM   4408  O   LEU B  46      30.323 -27.333  -3.039  1.00 47.86           O
ATOM   4409  CB  LEU B  46      30.764 -27.218   0.080  1.00 42.22           C
ATOM   4410  CG  LEU B  46      31.262 -27.931   1.355  1.00 44.17           C
ATOM   4411  CD1 LEU B  46      32.186 -26.987   2.136  1.00 48.41           C
ATOM   4412  CD2 LEU B  46      30.096 -28.403   2.212  1.00 50.91           C
ATOM   4413  H   LEU B  46      31.540 -29.505  -0.881  1.00 61.70           H
ATOM   4414  HA  LEU B  46      28.941 -28.404  -0.180  1.00 59.63           H
ATOM   4415  HB2 LEU B  46      31.631 -26.862  -0.510  1.00 50.66           H
ATOM   4416  HB3 LEU B  46      30.181 -26.318   0.360  1.00 50.66           H
ATOM   4417  HG  LEU B  46      31.860 -28.830   1.056  1.00 53.00           H
ATOM   4418 HD11 LEU B  46      32.588 -27.516   3.013  1.00 58.09           H
ATOM   4419 HD12 LEU B  46      33.021 -26.649   1.514  1.00 58.09           H
ATOM   4420 HD13 LEU B  46      31.639 -26.117   2.511  1.00 58.09           H
ATOM   4421 HD21 LEU B  46      30.436 -28.923   3.119  1.00 61.10           H
ATOM   4422 HD22 LEU B  46      29.461 -27.577   2.546  1.00 61.10           H
ATOM   4423 HD23 LEU B  46      29.455 -29.124   1.686  1.00 61.10           H
ATOM   4424  N   PRO B  47      28.277 -26.937  -2.207  1.00 44.65           N
ATOM   4425  CA  PRO B  47      27.845 -26.222  -3.435  1.00 45.92           C
ATOM   4426  C   PRO B  47      28.623 -24.972  -3.767  1.00 43.38           C
ATOM   4427  O   PRO B  47      28.547 -24.504  -4.910  1.00 45.39           O
ATOM   4428  CB  PRO B  47      26.382 -25.805  -3.144  1.00 42.42           C
ATOM   4429  CG  PRO B  47      25.921 -26.626  -2.055  1.00 42.82           C
ATOM   4430  CD  PRO B  47      27.175 -26.908  -1.212  1.00 45.67           C
ATOM   4431  HA  PRO B  47      27.850 -26.814  -4.207  1.00 55.10           H
ATOM   4432  HB2 PRO B  47      26.374 -24.873  -2.874  1.00 50.90           H
ATOM   4433  HB3 PRO B  47      25.828 -25.915  -3.930  1.00 50.90           H
ATOM   4434  HG2 PRO B  47      25.243 -26.150  -1.544  1.00 51.38           H
ATOM   4435  HG3 PRO B  47      25.546 -27.434  -2.428  1.00 51.38           H
ATOM   4436  HD2 PRO B  47      27.305 -26.178  -0.593  1.00 54.81           H
ATOM   4437  HD3 PRO B  47      27.084 -27.745  -0.743  1.00 54.81           H
ATOM   4438  N   TRP B  48      29.239 -24.337  -2.772  1.00 45.26           N
ATOM   4439  CA  TRP B  48      30.122 -23.193  -2.976  1.00 45.47           C
ATOM   4440  C   TRP B  48      31.587 -23.599  -3.019  1.00 47.04           C
ATOM   4441  O   TRP B  48      32.463 -22.725  -2.966  1.00 45.88           O
ATOM   4442  CB  TRP B  48      29.929 -22.169  -1.859  1.00 40.69           C
ATOM   4443  CG  TRP B  48      30.104 -22.752  -0.488  1.00 36.44           C
ATOM   4444  CD1 TRP B  48      31.262 -22.862   0.248  1.00 37.50           C
ATOM   4445  CD2 TRP B  48      29.081 -23.336   0.294  1.00 37.22           C
ATOM   4446  NE1 TRP B  48      31.001 -23.469   1.439  1.00 40.76           N
ATOM   4447  CE2 TRP B  48      29.667 -23.782   1.487  1.00 34.43           C
ATOM   4448  CE3 TRP B  48      27.717 -23.554   0.086  1.00 33.47           C
ATOM   4449  CZ2 TRP B  48      28.931 -24.402   2.483  1.00 40.43           C
ATOM   4450  CZ3 TRP B  48      26.999 -24.160   1.066  1.00 35.52           C
ATOM   4451  CH2 TRP B  48      27.596 -24.575   2.249  1.00 37.47           C
ATOM   4452  H   TRP B  48      29.151 -24.558  -1.944  1.00 54.31           H
ATOM   4453  HA  TRP B  48      29.886 -22.763  -3.818  1.00 54.57           H
ATOM   4454  HB2 TRP B  48      30.577 -21.466  -1.972  1.00 48.82           H
ATOM   4455  HB3 TRP B  48      29.032 -21.801  -1.921  1.00 48.82           H
ATOM   4456  HD1 TRP B  48      32.095 -22.559  -0.018  1.00 44.99           H
ATOM   4457  HE1 TRP B  48      31.574 -23.636   2.062  1.00 48.91           H
ATOM   4458  HE3 TRP B  48      27.308 -23.276  -0.697  1.00 40.17           H
ATOM   4459  HZ2 TRP B  48      29.329 -24.682   3.274  1.00 48.52           H
ATOM   4460  HZ3 TRP B  48      26.090 -24.296   0.940  1.00 42.62           H
ATOM   4461  HH2 TRP B  48      27.080 -24.984   2.882  1.00 44.97           H
ATOM   4462  N   LYS B  49      31.860 -24.914  -3.066  1.00 48.27           N
ATOM   4463  CA  LYS B  49      33.196 -25.496  -3.100  1.00 46.36           C
ATOM   4464  C   LYS B  49      33.948 -25.346  -1.794  1.00 46.90           C
ATOM   4465  O   LYS B  49      34.245 -26.337  -1.129  1.00 47.69           O
ATOM   4466  CB  LYS B  49      34.014 -24.880  -4.244  1.00 49.19           C
ATOM   4467  CG  LYS B  49      35.462 -25.375  -4.302  1.00 54.22           C
ATOM   4468  CD  LYS B  49      36.147 -25.044  -5.628  1.00 61.47           C
ATOM   4469  CE  LYS B  49      37.511 -25.786  -5.791  1.00 63.00           C
ATOM   4470  NZ  LYS B  49      38.233 -25.430  -7.067  1.00 64.72           N1+
ATOM   4471  H   LYS B  49      31.250 -25.522  -3.090  1.00 57.93           H
ATOM   4472  HA  LYS B  49      33.102 -26.444  -3.267  1.00 55.63           H
ATOM   4473  HB2 LYS B  49      33.583 -25.096  -5.088  1.00 59.02           H
ATOM   4474  HB3 LYS B  49      34.049 -23.921  -4.124  1.00 59.02           H
ATOM   4475  HG2 LYS B  49      35.967 -24.967  -3.585  1.00 65.07           H
ATOM   4476  HG3 LYS B  49      35.459 -26.341  -4.210  1.00 65.07           H
ATOM   4477  HD2 LYS B  49      35.562 -25.332  -6.351  1.00 73.76           H
ATOM   4478  HD3 LYS B  49      36.298 -24.088  -5.684  1.00 73.76           H
ATOM   4479  HE2 LYS B  49      38.086 -25.555  -5.046  1.00 75.60           H
ATOM   4480  HE3 LYS B  49      37.352 -26.745  -5.806  1.00 75.60           H
ATOM   4481  HZ1 LYS B  49      39.015 -25.854  -7.113  1.00 77.67           H
ATOM   4482  HZ2 LYS B  49      37.735 -25.671  -7.766  1.00 77.67           H
ATOM   4483  HZ3 LYS B  49      38.371 -24.551  -7.107  1.00 77.67           H
ATOM   4484  N   CYS B  50      34.279 -24.113  -1.421  1.00 52.93           N
ATOM   4485  CA  CYS B  50      35.104 -23.880  -0.243  1.00 50.25           C
ATOM   4486  C   CYS B  50      34.805 -22.479   0.273  1.00 49.05           C
ATOM   4487  O   CYS B  50      34.535 -21.543  -0.492  1.00 42.84           O
ATOM   4488  CB  CYS B  50      36.622 -24.055  -0.531  1.00 47.15           C
ATOM   4489  SG  CYS B  50      37.785 -22.668  -0.052  1.00 63.23           S
ATOM   4490  H   CYS B  50      34.034 -23.389  -1.829  1.00 63.52           H
ATOM   4491  HA  CYS B  50      34.852 -24.523   0.441  1.00 60.30           H
ATOM   4492  HB2 CYS B  50      36.918 -24.837  -0.043  1.00 56.57           H
ATOM   4493  HB3 CYS B  50      36.734 -24.198  -1.485  1.00 56.57           H
ATOM   4494  HG  CYS B  50      38.900 -23.034  -0.283  1.00 75.87           H
ATOM   4495  N   ASN B  51      34.849 -22.371   1.590  1.00 49.11           N
ATOM   4496  CA  ASN B  51      34.727 -21.106   2.280  1.00 40.60           C
ATOM   4497  C   ASN B  51      35.676 -21.201   3.462  1.00 41.58           C
ATOM   4498  O   ASN B  51      35.444 -22.022   4.345  1.00 45.35           O
ATOM   4499  CB  ASN B  51      33.295 -20.858   2.743  1.00 41.66           C
ATOM   4500  CG  ASN B  51      33.126 -19.441   3.352  1.00 40.88           C
ATOM   4501  OD1 ASN B  51      33.702 -19.129   4.390  1.00 35.77           O
ATOM   4502  ND2 ASN B  51      32.405 -18.583   2.662  1.00 39.45           N
ATOM   4503  H   ASN B  51      34.974 -23.038   2.125  1.00 58.93           H
ATOM   4504  HA  ASN B  51      35.006 -20.389   1.690  1.00 48.71           H
ATOM   4505  HB2 ASN B  51      32.678 -20.986   2.004  1.00 49.99           H
ATOM   4506  HB3 ASN B  51      33.093 -21.514   3.423  1.00 49.99           H
ATOM   4507 HD21 ASN B  51      32.325 -17.771   2.927  1.00 47.34           H
ATOM   4508 HD22 ASN B  51      32.018 -18.848   1.939  1.00 47.34           H
ATOM   4509  N   SER B  52      36.755 -20.409   3.479  1.00 39.94           N
ATOM   4510  CA  SER B  52      37.758 -20.616   4.511  1.00 39.60           C
ATOM   4511  C   SER B  52      37.289 -20.131   5.874  1.00 41.63           C
ATOM   4512  O   SER B  52      37.751 -20.644   6.897  1.00 42.55           O
ATOM   4513  CB  SER B  52      39.091 -19.981   4.107  1.00 39.00           C
ATOM   4514  OG  SER B  52      38.998 -18.615   3.831  1.00 53.02           O
ATOM   4515  H   SER B  52      36.938 -19.779   2.918  1.00 47.93           H
ATOM   4516  HA  SER B  52      37.920 -21.563   4.599  1.00 47.52           H
ATOM   4517  HB2 SER B  52      39.714 -20.092   4.840  1.00 46.80           H
ATOM   4518  HB3 SER B  52      39.424 -20.428   3.315  1.00 46.80           H
ATOM   4519  HG  SER B  52      39.761 -18.310   3.650  1.00 63.63           H
ATOM   4520  N   LEU B  53      36.349 -19.180   5.930  1.00 43.54           N
ATOM   4521  CA  LEU B  53      35.795 -18.789   7.224  1.00 38.31           C
ATOM   4522  C   LEU B  53      34.849 -19.862   7.790  1.00 40.73           C
ATOM   4523  O   LEU B  53      34.988 -20.226   8.960  1.00 45.17           O
ATOM   4524  CB  LEU B  53      35.116 -17.418   7.104  1.00 44.84           C
ATOM   4525  CG  LEU B  53      34.877 -16.696   8.454  1.00 38.03           C
ATOM   4526  CD1 LEU B  53      36.161 -16.229   9.128  1.00 40.64           C
ATOM   4527  CD2 LEU B  53      33.948 -15.526   8.318  1.00 37.06           C
ATOM   4528  H   LEU B  53      36.047 -18.739   5.253  1.00 52.25           H
ATOM   4529  HA  LEU B  53      36.529 -18.702   7.853  1.00 45.97           H
ATOM   4530  HB2 LEU B  53      35.678 -16.839   6.560  1.00 53.81           H
ATOM   4531  HB3 LEU B  53      34.263 -17.517   6.652  1.00 53.81           H
ATOM   4532  HG  LEU B  53      34.449 -17.322   9.060  1.00 45.64           H
ATOM   4533 HD11 LEU B  53      35.937 -15.785   9.961  1.00 48.77           H
ATOM   4534 HD12 LEU B  53      36.726 -16.992   9.309  1.00 48.77           H
ATOM   4535 HD13 LEU B  53      36.608 -15.606   8.536  1.00 48.77           H
ATOM   4536 HD21 LEU B  53      33.795 -15.132   9.192  1.00 44.47           H
ATOM   4537 HD22 LEU B  53      34.369 -14.882   7.729  1.00 44.47           H
ATOM   4538 HD23 LEU B  53      33.105 -15.821   7.937  1.00 44.47           H
ATOM   4539  N   ASP B  54      33.913 -20.427   6.975  1.00 39.88           N
ATOM   4540  CA  ASP B  54      33.029 -21.500   7.496  1.00 39.26           C
ATOM   4541  C   ASP B  54      33.864 -22.756   7.888  1.00 45.92           C
ATOM   4542  O   ASP B  54      33.726 -23.272   8.982  1.00 41.65           O
ATOM   4543  CB  ASP B  54      31.970 -21.747   6.455  1.00 37.90           C
ATOM   4544  CG  ASP B  54      31.038 -22.935   6.899  1.00 45.30           C
ATOM   4545  OD1 ASP B  54      30.394 -22.732   7.955  1.00 45.99           O
ATOM   4546  OD2 ASP B  54      31.023 -23.877   6.114  1.00 48.01           O1-
ATOM   4547  H   ASP B  54      33.817 -20.167   5.983  1.00 47.86           H
ATOM   4548  HA  ASP B  54      32.547 -21.162   8.463  1.00 47.11           H
ATOM   4549  HB2 ASP B  54      31.329 -20.860   6.329  1.00 45.48           H
ATOM   4550  HB3 ASP B  54      32.386 -22.001   5.469  1.00 45.48           H
ATOM   4551  N   MET B  55      34.866 -23.197   7.030  1.00 48.04           N
ATOM   4552  CA  MET B  55      35.794 -24.339   7.296  1.00 49.97           C
ATOM   4553  C   MET B  55      36.261 -24.402   8.780  1.00 48.27           C
ATOM   4554  O   MET B  55      36.321 -25.345   9.540  1.00 53.33           O
ATOM   4555  CB  MET B  55      37.037 -24.085   6.398  1.00 54.94           C
ATOM   4556  CG  MET B  55      38.194 -25.033   6.651  1.00 57.17           C
ATOM   4557  SD  MET B  55      37.785 -26.697   6.048  1.00 73.47           S
ATOM   4558  CE  MET B  55      37.505 -26.395   4.285  1.00 61.30           C
ATOM   4559  H   MET B  55      34.922 -22.808   6.081  1.00 57.64           H
ATOM   4560  HA  MET B  55      35.295 -25.318   7.058  1.00 59.96           H
ATOM   4561  HB2 MET B  55      36.717 -24.131   5.331  1.00 65.93           H
ATOM   4562  HB3 MET B  55      37.393 -23.034   6.533  1.00 65.93           H
ATOM   4563  HG2 MET B  55      39.116 -24.666   6.163  1.00 68.61           H
ATOM   4564  HG3 MET B  55      38.430 -25.137   7.727  1.00 68.61           H
ATOM   4565  HE1 MET B  55      37.165 -27.344   3.845  1.00 73.56           H
ATOM   4566  HE2 MET B  55      36.716 -25.650   4.109  1.00 73.56           H
ATOM   4567  HE3 MET B  55      38.416 -26.084   3.771  1.00 73.56           H
ATOM   4568  N   LYS B  56      36.786 -23.156   9.096  1.00 41.99           N
ATOM   4569  CA  LYS B  56      37.454 -22.677  10.325  1.00 47.21           C
ATOM   4570  C   LYS B  56      36.487 -22.584  11.481  1.00 47.84           C
ATOM   4571  O   LYS B  56      36.857 -22.815  12.638  1.00 47.27           O
ATOM   4572  CB  LYS B  56      38.073 -21.247  10.158  1.00 47.19           C
ATOM   4573  CG  LYS B  56      38.812 -20.619  11.457  1.00 44.80           C
ATOM   4574  CD  LYS B  56      39.320 -19.153  11.294  1.00 46.58           C
ATOM   4575  CE  LYS B  56      40.213 -18.673  12.481  1.00 54.72           C
ATOM   4576  NZ  LYS B  56      40.817 -17.275  12.282  1.00 57.41           N1+
ATOM   4577  H   LYS B  56      36.752 -22.517   8.521  1.00 50.39           H
ATOM   4578  HA  LYS B  56      38.184 -23.269  10.564  1.00 56.66           H
ATOM   4579  HB2 LYS B  56      38.716 -21.210   9.429  1.00 56.63           H
ATOM   4580  HB3 LYS B  56      37.355 -20.613   9.976  1.00 56.63           H
ATOM   4581  HG2 LYS B  56      38.202 -20.610  12.208  1.00 53.76           H
ATOM   4582  HG3 LYS B  56      39.589 -21.154  11.674  1.00 53.76           H
ATOM   4583  HD2 LYS B  56      39.855 -19.081  10.490  1.00 55.90           H
ATOM   4584  HD3 LYS B  56      38.565 -18.552  11.249  1.00 55.90           H
ATOM   4585  HE2 LYS B  56      39.695 -18.650  13.300  1.00 65.66           H
ATOM   4586  HE3 LYS B  56      40.961 -19.285  12.586  1.00 65.66           H
ATOM   4587  HZ1 LYS B  56      41.249 -17.022  13.020  1.00 68.89           H
ATOM   4588  HZ2 LYS B  56      41.397 -17.274  11.604  1.00 68.89           H
ATOM   4589  HZ3 LYS B  56      40.176 -16.681  12.112  1.00 68.89           H
ATOM   4590  N   TYR B  57      35.277 -22.130  11.202  1.00 48.62           N
ATOM   4591  CA  TYR B  57      34.225 -22.233  12.198  1.00 51.04           C
ATOM   4592  C   TYR B  57      33.830 -23.704  12.455  1.00 46.50           C
ATOM   4593  O   TYR B  57      33.945 -24.164  13.595  1.00 42.89           O
ATOM   4594  CB  TYR B  57      33.048 -21.362  11.762  1.00 39.41           C
ATOM   4595  CG  TYR B  57      31.959 -21.296  12.768  1.00 41.17           C
ATOM   4596  CD1 TYR B  57      32.105 -20.516  13.909  1.00 45.88           C
ATOM   4597  CD2 TYR B  57      30.767 -21.998  12.591  1.00 42.05           C
ATOM   4598  CE1 TYR B  57      31.087 -20.417  14.857  1.00 36.70           C
ATOM   4599  CE2 TYR B  57      29.747 -21.914  13.543  1.00 38.98           C
ATOM   4600  CZ  TYR B  57      29.926 -21.101  14.670  1.00 34.42           C
ATOM   4601  OH  TYR B  57      28.964 -20.964  15.608  1.00 36.94           O
ATOM   4602  H   TYR B  57      35.052 -21.723  10.470  1.00 58.35           H
ATOM   4603  HA  TYR B  57      34.562 -21.860  13.029  1.00 61.25           H
ATOM   4604  HB2 TYR B  57      33.372 -20.456  11.631  1.00 47.29           H
ATOM   4605  HB3 TYR B  57      32.678 -21.693  10.929  1.00 47.29           H
ATOM   4606  HD1 TYR B  57      32.893 -20.042  14.028  1.00 55.05           H
ATOM   4607  HD2 TYR B  57      30.656 -22.524  11.833  1.00 50.46           H
ATOM   4608  HE1 TYR B  57      31.193 -19.887  15.617  1.00 44.04           H
ATOM   4609  HE2 TYR B  57      28.956 -22.373  13.421  1.00 46.78           H
ATOM   4610  HH  TYR B  57      28.501 -21.665  15.650  1.00 44.33           H
ATOM   4611  N   PHE B  58      33.320 -24.440  11.422  1.00 51.17           N
ATOM   4612  CA  PHE B  58      32.968 -25.881  11.551  1.00 52.53           C
ATOM   4613  C   PHE B  58      33.871 -26.599  12.593  1.00 52.49           C
ATOM   4614  O   PHE B  58      33.526 -27.342  13.486  1.00 61.26           O
ATOM   4615  CB  PHE B  58      33.161 -26.508  10.158  1.00 50.38           C
ATOM   4616  CG  PHE B  58      33.117 -28.001  10.252  1.00 52.59           C
ATOM   4617  CD1 PHE B  58      31.914 -28.609  10.633  1.00 51.07           C
ATOM   4618  CD2 PHE B  58      34.257 -28.773   9.995  1.00 54.87           C
ATOM   4619  CE1 PHE B  58      31.869 -29.991  10.785  1.00 53.79           C
ATOM   4620  CE2 PHE B  58      34.201 -30.160  10.148  1.00 50.59           C
ATOM   4621  CZ  PHE B  58      33.010 -30.767  10.555  1.00 52.84           C
ATOM   4622  H   PHE B  58      33.119 -24.024  10.498  1.00 61.40           H
ATOM   4623  HA  PHE B  58      31.900 -25.979  11.899  1.00 63.04           H
ATOM   4624  HB2 PHE B  58      32.356 -26.144   9.466  1.00 60.46           H
ATOM   4625  HB3 PHE B  58      34.109 -26.162   9.689  1.00 60.46           H
ATOM   4626  HD1 PHE B  58      31.017 -28.007  10.799  1.00 61.29           H
ATOM   4627  HD2 PHE B  58      35.180 -28.296   9.676  1.00 65.85           H
ATOM   4628  HE1 PHE B  58      30.925 -30.457  11.067  1.00 64.55           H
ATOM   4629  HE2 PHE B  58      35.079 -30.767   9.950  1.00 60.71           H
ATOM   4630  HZ  PHE B  58      32.961 -31.848  10.680  1.00 63.40           H
ATOM   4631  N   ARG B  59      35.204 -26.282  12.338  1.00 46.22           N
ATOM   4632  CA  ARG B  59      36.445 -26.871  12.923  1.00 57.29           C
ATOM   4633  C   ARG B  59      36.767 -26.335  14.316  1.00 56.00           C
ATOM   4634  O   ARG B  59      37.002 -27.115  15.248  1.00 58.68           O
ATOM   4635  CB  ARG B  59      37.743 -26.644  12.063  1.00 56.44           C
ATOM   4636  CG  ARG B  59      39.126 -27.070  12.830  1.00 57.82           C
ATOM   4637  CD  ARG B  59      40.515 -26.990  12.075  1.00 62.73           C
ATOM   4638  NE  ARG B  59      41.694 -27.149  12.988  1.00 67.74           N
ATOM   4639  CZ  ARG B  59      42.139 -26.207  13.838  1.00 70.77           C
ATOM   4640  NH1 ARG B  59      41.506 -25.042  13.914  1.00 72.34           N
ATOM   4641  NH2 ARG B  59      43.207 -26.410  14.624  1.00 65.56           N1+
ATOM   4642  H   ARG B  59      35.404 -25.681  11.755  1.00 55.46           H
ATOM   4643  HA  ARG B  59      36.347 -27.834  12.983  1.00 68.75           H
ATOM   4644  HB2 ARG B  59      37.723 -27.147  11.232  1.00 67.73           H
ATOM   4645  HB3 ARG B  59      37.858 -25.695  11.873  1.00 67.73           H
ATOM   4646  HG2 ARG B  59      39.235 -26.516  13.618  1.00 69.39           H
ATOM   4647  HG3 ARG B  59      39.042 -27.996  13.101  1.00 69.39           H
ATOM   4648  HD2 ARG B  59      40.567 -27.706  11.423  1.00 75.28           H
ATOM   4649  HD3 ARG B  59      40.594 -26.139  11.622  1.00 75.28           H
ATOM   4650  HE  ARG B  59      42.235 -27.807  12.837  1.00 81.29           H
ATOM   4651 HH11 ARG B  59      40.813 -24.899  13.412  1.00 86.80           H
ATOM   4652 HH12 ARG B  59      41.778 -24.428  14.461  1.00 86.80           H
ATOM   4653 HH21 ARG B  59      43.643 -27.150  14.606  1.00 78.67           H
ATOM   4654 HH22 ARG B  59      43.460 -25.783  15.161  1.00 78.67           H
ATOM   4655  N   ALA B  60      36.929 -25.022  14.464  1.00 52.14           N
ATOM   4656  CA  ALA B  60      37.047 -24.496  15.818  1.00 54.19           C
ATOM   4657  C   ALA B  60      35.929 -25.020  16.725  1.00 58.23           C
ATOM   4658  O   ALA B  60      36.177 -25.384  17.877  1.00 59.94           O
ATOM   4659  CB  ALA B  60      37.037 -22.975  15.797  1.00 53.41           C
ATOM   4660  H   ALA B  60      36.982 -24.432  13.834  1.00 62.57           H
ATOM   4661  HA  ALA B  60      37.891 -24.785  16.194  1.00 65.03           H
ATOM   4662  HB1 ALA B  60      37.105 -22.670  16.717  1.00 64.09           H
ATOM   4663  HB2 ALA B  60      37.793 -22.655  15.280  1.00 64.09           H
ATOM   4664  HB3 ALA B  60      36.206 -22.672  15.401  1.00 64.09           H
ATOM   4665  N   VAL B  61      34.691 -25.073  16.229  1.00 55.70           N
ATOM   4666  CA  VAL B  61      33.596 -25.588  17.047  1.00 56.46           C
ATOM   4667  C   VAL B  61      33.776 -27.084  17.316  1.00 60.69           C
ATOM   4668  O   VAL B  61      33.591 -27.549  18.446  1.00 61.26           O
ATOM   4669  CB  VAL B  61      32.242 -25.308  16.375  1.00 57.17           C
ATOM   4670  CG1 VAL B  61      31.135 -26.044  17.078  1.00 53.31           C
ATOM   4671  CG2 VAL B  61      31.938 -23.811  16.365  1.00 55.86           C
ATOM   4672  H   VAL B  61      34.458 -24.813  15.440  1.00 66.84           H
ATOM   4673  HA  VAL B  61      33.601 -25.127  17.903  1.00 67.75           H
ATOM   4674  HB  VAL B  61      32.277 -25.612  15.455  1.00 68.60           H
ATOM   4675 HG11 VAL B  61      30.296 -25.807  16.657  1.00 63.98           H
ATOM   4676 HG12 VAL B  61      31.278 -27.000  17.004  1.00 63.98           H
ATOM   4677 HG13 VAL B  61      31.126 -25.769  18.008  1.00 63.98           H
ATOM   4678 HG21 VAL B  61      31.102 -23.668  15.897  1.00 67.03           H
ATOM   4679 HG22 VAL B  61      31.865 -23.495  17.279  1.00 67.03           H
ATOM   4680 HG23 VAL B  61      32.652 -23.345  15.903  1.00 67.03           H
ATOM   4681  N   THR B  62      34.116 -27.869  16.292  1.00 56.86           N
ATOM   4682  CA  THR B  62      34.101 -29.305  16.507  1.00 59.16           C
ATOM   4683  C   THR B  62      35.322 -29.796  17.282  1.00 60.48           C
ATOM   4684  O   THR B  62      35.257 -30.882  17.866  1.00 60.28           O
ATOM   4685  CB  THR B  62      33.934 -30.086  15.178  1.00 58.20           C
ATOM   4686  OG1 THR B  62      34.941 -29.770  14.205  1.00 50.81           O
ATOM   4687  CG2 THR B  62      32.538 -29.853  14.583  1.00 57.67           C
ATOM   4688  H   THR B  62      34.343 -27.611  15.503  1.00 68.24           H
ATOM   4689  HA  THR B  62      33.315 -29.504  17.042  1.00 70.99           H
ATOM   4690  HB  THR B  62      34.003 -31.031  15.380  1.00 69.84           H
ATOM   4691  HG1 THR B  62      34.950 -28.948  14.061  1.00 60.98           H
ATOM   4692 HG21 THR B  62      32.474 -30.316  13.733  1.00 69.21           H
ATOM   4693 HG22 THR B  62      31.854 -30.189  15.186  1.00 69.21           H
ATOM   4694 HG23 THR B  62      32.373 -28.911  14.443  1.00 69.21           H
ATOM   4695  N   THR B  63      36.406 -29.017  17.360  1.00 59.27           N
ATOM   4696  CA  THR B  63      37.552 -29.446  18.156  1.00 64.38           C
ATOM   4697  C   THR B  63      37.638 -28.787  19.536  1.00 67.09           C
ATOM   4698  O   THR B  63      38.448 -29.243  20.353  1.00 67.61           O
ATOM   4699  CB  THR B  63      38.882 -29.226  17.394  1.00 61.68           C
ATOM   4700  OG1 THR B  63      39.282 -27.838  17.397  1.00 57.72           O
ATOM   4701  CG2 THR B  63      38.775 -29.764  15.955  1.00 63.07           C
ATOM   4702  H   THR B  63      36.499 -28.249  16.979  1.00 71.12           H
ATOM   4703  HA  THR B  63      37.478 -30.401  18.305  1.00 77.26           H
ATOM   4704  HB  THR B  63      39.570 -29.742  17.839  1.00 74.02           H
ATOM   4705  HG1 THR B  63      38.659 -27.349  17.122  1.00 69.26           H
ATOM   4706 HG21 THR B  63      39.610 -29.625  15.485  1.00 75.68           H
ATOM   4707 HG22 THR B  63      38.573 -30.713  15.968  1.00 75.68           H
ATOM   4708 HG23 THR B  63      38.062 -29.307  15.477  1.00 75.68           H
ATOM   4709  N   TYR B  64      36.820 -27.768  19.842  1.00 68.69           N
ATOM   4710  CA  TYR B  64      36.963 -27.061  21.115  1.00 66.99           C
ATOM   4711  C   TYR B  64      36.512 -27.928  22.284  1.00 68.24           C
ATOM   4712  O   TYR B  64      35.408 -28.479  22.285  1.00 64.36           O
ATOM   4713  CB  TYR B  64      36.171 -25.754  21.130  1.00 60.22           C
ATOM   4714  CG  TYR B  64      36.089 -25.133  22.526  1.00 59.05           C
ATOM   4715  CD1 TYR B  64      37.188 -24.506  23.112  1.00 52.47           C
ATOM   4716  CD2 TYR B  64      34.907 -25.200  23.258  1.00 60.97           C
ATOM   4717  CE1 TYR B  64      37.101 -23.947  24.397  1.00 54.25           C
ATOM   4718  CE2 TYR B  64      34.805 -24.655  24.525  1.00 62.83           C
ATOM   4719  CZ  TYR B  64      35.896 -24.029  25.105  1.00 60.76           C
ATOM   4720  OH  TYR B  64      35.737 -23.506  26.382  1.00 55.58           O
ATOM   4721  H   TYR B  64      36.182 -27.467  19.346  1.00 82.43           H
ATOM   4722  HA  TYR B  64      37.898 -26.831  21.244  1.00 80.38           H
ATOM   4723  HB2 TYR B  64      36.607 -25.120  20.545  1.00 72.27           H
ATOM   4724  HB3 TYR B  64      35.268 -25.932  20.827  1.00 72.27           H
ATOM   4725  HD1 TYR B  64      37.983 -24.454  22.643  1.00 62.96           H
ATOM   4726  HD2 TYR B  64      34.166 -25.619  22.883  1.00 73.16           H
ATOM   4727  HE1 TYR B  64      37.838 -23.530  24.777  1.00 65.10           H
ATOM   4728  HE2 TYR B  64      34.003 -24.713  24.991  1.00 75.39           H
ATOM   4729  HH  TYR B  64      34.920 -23.381  26.555  1.00 66.69           H
ATOM   4730  N   VAL B  65      37.358 -28.003  23.308  1.00 72.69           N
ATOM   4731  CA  VAL B  65      37.046 -28.772  24.500  1.00 73.89           C
ATOM   4732  C   VAL B  65      37.437 -27.977  25.731  1.00 74.47           C
ATOM   4733  O   VAL B  65      38.526 -27.395  25.794  1.00 73.00           O
ATOM   4734  CB  VAL B  65      37.761 -30.128  24.508  1.00 75.50           C
ATOM   4735  CG1 VAL B  65      37.265 -30.933  25.684  1.00 83.28           C
ATOM   4736  CG2 VAL B  65      37.505 -30.855  23.209  1.00 74.54           C
ATOM   4737  H   VAL B  65      38.125 -27.608  23.338  1.00 87.23           H
ATOM   4738  HA  VAL B  65      36.088 -28.929  24.538  1.00 88.67           H
ATOM   4739  HB  VAL B  65      38.714 -29.983  24.600  1.00 90.60           H
ATOM   4740 HG11 VAL B  65      37.671 -31.811  25.646  1.00 99.94           H
ATOM   4741 HG12 VAL B  65      37.494 -30.491  26.519  1.00 99.94           H
ATOM   4742 HG13 VAL B  65      36.301 -31.009  25.609  1.00 99.94           H
ATOM   4743 HG21 VAL B  65      37.946 -31.717  23.230  1.00 89.44           H
ATOM   4744 HG22 VAL B  65      36.545 -30.971  23.108  1.00 89.44           H
ATOM   4745 HG23 VAL B  65      37.852 -30.323  22.477  1.00 89.44           H
ATOM   4746  N   ASN B  66      36.536 -27.971  26.707  1.00 79.14           N
[truncated: 1,245,614 more chars]
