# Supplementary material for: High-throughput quantum-mechanics/molecular-mechanics (ONIOM) macromolecular crystallographic refinement with PHENIX/DivCon: the impact of mixed Hamiltonian methods on ligand and protein structure
Source: Acta Crystallogr D Struct Biol. 2018 Oct 29;74(Pt 11):1063–77. doi: 10.1107/S2059798318012913 (PMC6213575; doi:10.1107/S2059798318012913)
Supplement: Supplementary file 3 [file d-74-01063-sup3.gz › results_regionQM/1JD0-H_refine_001.pdb]

REMARK Date 2017-01-10 Time 23:32:25 EST -0500 (1484109145.87 s)
REMARK PHENIX refinement
REMARK 
REMARK ****************** INPUT FILES AND LABELS ******************************
REMARK Reflections:
REMARK   file name      : 1JD0.sf
REMARK   labels         : ['r1jd0sf,wavelength_id=1,_refln.F_meas_au,_refln.F_meas_sigma_au']
REMARK R-free flags:
REMARK   file name      : None
REMARK   label          : R-free-flags
REMARK   test_flag_value: 1
REMARK Model file name(s): 
REMARK   /scratch/oleg/2711141.gondor.quantumbioinc.com/1JD0-H.pdb
REMARK 
REMARK ******************** REFINEMENT SUMMARY: QUICK FACTS *******************
REMARK Start: r_work = 0.1813 r_free = 0.1879 bonds = 0.011 angles = 1.568
REMARK Final: r_work = 0.1619 r_free = 0.1916 bonds = 0.012 angles = 1.325
REMARK ************************************************************************
REMARK 
REMARK ****************** REFINEMENT STATISTICS STEP BY STEP ******************
REMARK leading digit, like 1_, means number of macro-cycle                     
REMARK 0    : statistics at the very beginning when nothing is done yet        
REMARK 1_bss: bulk solvent correction and/or (anisotropic) scaling             
REMARK 1_xyz: refinement of coordinates                                        
REMARK 1_adp: refinement of ADPs (Atomic Displacement Parameters)              
REMARK 1_occ: refinement of occupancies                                        
REMARK ------------------------------------------------------------------------
REMARK  stage       r-work r-free bonds angles b_min b_max b_ave n_water shift
REMARK       0    : 0.2178 0.2266 0.011  1.57   4.5  50.7  16.0 1512      0.000
REMARK       1_bss: 0.1813 0.1879 0.011  1.57   4.6  50.8  16.1 1512      0.000
REMARK 1_settarget: 0.1813 0.1879 0.011  1.57   4.6  50.8  16.1 1512      0.000
REMARK       1_nqh: 0.1815 0.1880 0.011  1.57   4.6  50.8  16.1 1512      0.013
REMARK    1_weight: 0.1815 0.1880 0.011  1.57   4.6  50.8  16.1 1512      0.013
REMARK    1_checkH: 0.1816 0.1882 0.011  1.57   4.6  50.8  16.1 1512      0.385
REMARK    1_xyzrec: 0.1733 0.1994 0.014  1.41   4.6  50.8  16.1 1512      0.466
REMARK    1_checkH: 0.1733 0.1997 0.014  1.41   4.6  50.8  16.1 1512      0.466
REMARK       1_adp: 0.1698 0.2018 0.014  1.41   5.5  51.2  16.2 1512      0.466
REMARK   1_regHadp: 0.1695 0.2021 0.014  1.41   5.5  51.2  16.2 1512      0.466
REMARK       1_occ: 0.1695 0.2020 0.014  1.41   5.5  51.2  16.2 1512      0.466
REMARK       2_bss: 0.1695 0.2017 0.014  1.41   5.5  51.3  16.2 1512      0.466
REMARK 2_settarget: 0.1695 0.2017 0.014  1.41   5.5  51.3  16.2 1512      0.466
REMARK 2_updatecdl: 0.1695 0.2017 0.014  1.41   5.5  51.3  16.2 1512      0.466
REMARK       2_nqh: 0.1695 0.2017 0.014  1.41   5.5  51.3  16.2 1512      0.466
REMARK    2_weight: 0.1695 0.2017 0.014  1.41   5.5  51.3  16.2 1512      0.466
REMARK    2_checkH: 0.1695 0.2017 0.014  1.41   5.5  51.3  16.2 1512      0.466
REMARK    2_xyzrec: 0.1649 0.1941 0.012  1.31   5.5  51.3  16.2 1512      0.465
REMARK    2_checkH: 0.1650 0.1939 0.012  1.31   5.5  51.3  16.2 1512      0.465
REMARK       2_adp: 0.1634 0.1917 0.012  1.31   5.2  51.9  16.1 1512      0.465
REMARK   2_regHadp: 0.1635 0.1916 0.012  1.31   5.2  51.9  16.1 1512      0.465
REMARK       2_occ: 0.1635 0.1916 0.012  1.31   5.2  51.9  16.1 1512      0.465
REMARK       3_bss: 0.1635 0.1915 0.012  1.31   5.1  51.8  16.1 1512      0.465
REMARK 3_settarget: 0.1635 0.1915 0.012  1.31   5.1  51.8  16.1 1512      0.465
REMARK 3_updatecdl: 0.1635 0.1915 0.012  1.31   5.1  51.8  16.1 1512      0.465
REMARK       3_nqh: 0.1635 0.1915 0.012  1.31   5.1  51.8  16.1 1512      0.465
REMARK    3_weight: 0.1635 0.1915 0.012  1.31   5.1  51.8  16.1 1512      0.465
REMARK    3_checkH: 0.1635 0.1915 0.012  1.31   5.1  51.8  16.1 1512      0.465
REMARK    3_xyzrec: 0.1620 0.1914 0.012  1.32   5.1  51.8  16.1 1512      0.472
REMARK    3_checkH: 0.1621 0.1914 0.012  1.32   5.1  51.8  16.1 1512      0.472
REMARK       3_adp: 0.1619 0.1916 0.012  1.32   5.1  52.2  16.1 1512      0.472
REMARK   3_regHadp: 0.1619 0.1916 0.012  1.32   5.1  52.2  16.1 1512      0.472
REMARK       3_occ: 0.1619 0.1916 0.012  1.32   5.1  52.2  16.1 1512      0.472
REMARK         end: 0.1619 0.1916 0.012  1.32   5.1  52.1  16.1 1512      0.472
REMARK ------------------------------------------------------------------------
REMARK MODEL CONTENT.
REMARK  ELEMENT        ATOM RECORD COUNT   OCCUPANCY SUM
REMARK        C                     2658         2658.00
REMARK        H                     4975         4973.96
REMARK        O                     1247         1246.48
REMARK        N                      716          716.00
REMARK        S                       18           18.00
REMARK     Zn2+                        2            2.00
REMARK      O1-                       58           58.00
REMARK    TOTAL                     9674         9672.43
REMARK -----------------------------------------------------------------------
REMARK r_free_flags.md5.hexdigest 455e398619caf0b6646b309586872120
REMARK 
REMARK ---------------------------------------------------------------
REMARK  Atom Name   Residue Name    Residue ID     Chain     Charge  
REMARK ---------------------------------------------------------------
REMARK      C1           AZM           1400          A      -0.7527  
REMARK      C2           AZM           1400          A       0.2406  
REMARK      C3           AZM           1400          A       0.6749  
REMARK      C4           AZM           1400          A      -0.6632  
REMARK      N1           AZM           1400          A       -0.634  
REMARK      N2           AZM           1400          A      -0.2451  
REMARK      N3           AZM           1400          A       0.0476  
REMARK      N4           AZM           1400          A      -0.4299  
REMARK      O1           AZM           1400          A      -0.8762  
REMARK      O2           AZM           1400          A      -0.9106  
REMARK      O3           AZM           1400          A      -0.4476  
REMARK      S1           AZM           1400          A       2.5249  
REMARK      S2           AZM           1400          A       0.2493  
REMARK     H41           AZM           1400          A       0.2199  
REMARK     H42           AZM           1400          A       0.2342  
REMARK     H43           AZM           1400          A       0.2352  
REMARK     HN4           AZM           1400          A       0.3415  
REMARK     HN1           AZM           1400          A       0.3122  
REMARK     HN1           AZM           1400          A       0.2894  
REMARK      C1           AZM           2401          B      -0.7411  
REMARK      C2           AZM           2401          B       0.2814  
REMARK      C3           AZM           2401          B       0.6799  
REMARK      C4           AZM           2401          B      -0.6656  
REMARK      N1           AZM           2401          B      -0.6508  
REMARK      N2           AZM           2401          B      -0.2952  
REMARK      N3           AZM           2401          B       0.0645  
REMARK      N4           AZM           2401          B      -0.5295  
REMARK      O1           AZM           2401          B      -0.8754  
REMARK      O2           AZM           2401          B      -0.9124  
REMARK      O3           AZM           2401          B      -0.4918  
REMARK      S1           AZM           2401          B       2.5253  
REMARK      S2           AZM           2401          B       0.1889  
REMARK     H41           AZM           2401          B       0.2157  
REMARK     H42           AZM           2401          B       0.2174  
REMARK     H43           AZM           2401          B       0.223   
REMARK     HN4           AZM           2401          B       0.4008  
REMARK     HN1           AZM           2401          B       0.3186  
REMARK     HN1           AZM           2401          B       0.292   
REMARK ---------------------------------------------------------------
REMARK IF THIS FILE IS FOR PDB DEPOSITION: REMOVE ALL FROM THIS LINE UP.
REMARK   3
REMARK   3 REFINEMENT.
REMARK   3   PROGRAM     : PHENIX (1.11.1_2575: ???)
REMARK   3   AUTHORS     : Adams,Afonine,Bunkoczi,Burnley,Chen,Dar,Davis,
REMARK   3               : Draizen,Echols,Gildea,Gros,Grosse-Kunstleve,Headd,
REMARK   3               : Hintze,Hung,Ioerger,Liebschner,McCoy,McKee,Moriarty,
REMARK   3               : Oeffner,Poon,Read,Richardson,Richardson,Sacchettini,
REMARK   3               : Sauter,Sobolev,Storoni,Terwilliger,Williams,Zwart
REMARK   3
REMARK   3  REFINEMENT TARGET : ML
REMARK   3  
REMARK   3  DATA USED IN REFINEMENT.
REMARK   3   RESOLUTION RANGE HIGH (ANGSTROMS) : 1.498   
REMARK   3   RESOLUTION RANGE LOW  (ANGSTROMS) : 37.931  
REMARK   3   MIN(FOBS/SIGMA_FOBS)              : 1.00  
REMARK   3   COMPLETENESS FOR RANGE        (%) : 94.72 
REMARK   3   NUMBER OF REFLECTIONS             : 85078     
REMARK   3   NUMBER OF REFLECTIONS (NON-ANOMALOUS) : 85078     
REMARK   3  
REMARK   3  FIT TO DATA USED IN REFINEMENT.
REMARK   3   R VALUE     (WORKING + TEST SET) : 0.1625
REMARK   3   R VALUE            (WORKING SET) : 0.1619
REMARK   3   FREE R VALUE                     : 0.1916
REMARK   3   FREE R VALUE TEST SET SIZE   (%) : 2.25  
REMARK   3   FREE R VALUE TEST SET COUNT      : 1912      
REMARK   3  
REMARK   3  FIT TO DATA USED IN REFINEMENT (IN BINS).
REMARK   3   BIN  RESOLUTION RANGE  COMPL.    NWORK NFREE   RWORK  RFREE  CCWORK CCFREE
REMARK   3     1 37.9432 -  3.6101    0.99     6406   148  0.1523 0.1679   0.941  0.926
REMARK   3     2  3.6101 -  2.8658    0.99     6264   148  0.1663 0.1979   0.930  0.907
REMARK   3     3  2.8658 -  2.5036    0.99     6237   137  0.1628 0.2079   0.923  0.903
REMARK   3     4  2.5036 -  2.2747    0.99     6200   142  0.1586 0.1853   0.931  0.907
REMARK   3     5  2.2747 -  2.1117    0.99     6194   150  0.1543 0.1712   0.931  0.896
REMARK   3     6  2.1117 -  1.9872    0.99     6171   145  0.1523 0.1758   0.932  0.909
REMARK   3     7  1.9872 -  1.8877    0.97     6019   132  0.1583 0.2064   0.928  0.899
REMARK   3     8  1.8877 -  1.8055    0.95     5953   138  0.1588 0.1961   0.928  0.888
REMARK   3     9  1.8055 -  1.7360    0.95     5915   137  0.1570 0.1882   0.925  0.910
REMARK   3    10  1.7360 -  1.6761    0.94     5843   136  0.1621 0.1981   0.917  0.836
REMARK   3    11  1.6761 -  1.6237    0.92     5751   134  0.1745 0.2089   0.906  0.859
REMARK   3    12  1.6237 -  1.5773    0.91     5646   138  0.1811 0.2182   0.893  0.802
REMARK   3    13  1.5773 -  1.5358    0.88     5504   112  0.2003 0.2448   0.866  0.762
REMARK   3    14  1.5358 -  1.4983    0.81     5063   115  0.2144 0.2551   0.833  0.806
REMARK   3  
REMARK   3  BULK SOLVENT MODELLING.
REMARK   3   METHOD USED        : FLAT BULK SOLVENT MODEL
REMARK   3   SOLVENT RADIUS     : 1.11    
REMARK   3   SHRINKAGE RADIUS   : 0.90    
REMARK   3   GRID STEP FACTOR   : 4.00    
REMARK   3  
REMARK   3  ERROR ESTIMATES.
REMARK   3   COORDINATE ERROR (MAXIMUM-LIKELIHOOD BASED)     : 0.12    
REMARK   3   PHASE ERROR (DEGREES, MAXIMUM-LIKELIHOOD BASED) : 17.43   
REMARK   3  
REMARK   3  STRUCTURE FACTORS CALCULATION ALGORITHM : FFT
REMARK   3  
REMARK   3  RESTRAINTS LIBRARY
REMARK   3    GEOSTD + MON.LIB. + CDL v1.2
REMARK   3  
REMARK   3  DEVIATIONS FROM IDEAL VALUES.
REMARK   3                 RMSD     MAX  COUNT
REMARK   3   BOND      :  0.012   0.180   4321
REMARK   3   ANGLE     :  1.325  17.839   5891
REMARK   3   CHIRALITY :  0.085   0.331    617
REMARK   3   PLANARITY :  0.008   0.049    773
REMARK   3   DIHEDRAL  : 20.188 179.877   1563
REMARK   3   MIN NONBONDED DISTANCE : 1.911 
REMARK   3  
REMARK   3  MOLPROBITY STATISTICS.
REMARK   3   ALL-ATOM CLASHSCORE : 2.70
REMARK   3   RAMACHANDRAN PLOT:
REMARK   3     OUTLIERS : 0.00  %
REMARK   3     ALLOWED  : 2.14  %
REMARK   3     FAVORED  : 97.86 %
REMARK   3   ROTAMER OUTLIERS : 0.43 %
REMARK   3   CBETA DEVIATIONS : 0
REMARK   3   PEPTIDE PLANE:
REMARK   3     CIS-PROLINE     : 4
REMARK   3     CIS-GENERAL     : 0
REMARK   3     TWISTED PROLINE : 0
REMARK   3     TWISTED GENERAL : 0
REMARK   3  
REMARK   3  ATOMIC DISPLACEMENT PARAMETERS.
REMARK   3   WILSON B : 11.24
REMARK   3   RMS(B_ISO_OR_EQUIVALENT_BONDED) : 2.86
REMARK   3   ATOMS          NUMBER OF ATOMS
REMARK   3                    ISO.  ANISO. 
REMARK   3    ALL         :   9674       0
REMARK   3    ALL (NO H)  :   4699       0
REMARK   3    SOLVENT     :    504       0
REMARK   3    NON-SOLVENT :   4195       0
REMARK   3    HYDROGENS   :   4975       0
REMARK   3
REMARK   3
REMARK   3   OTHER REFINEMENT REMARKS:
REMARK   3   XRAY REFINEMENT USING QUANTUM MECHANICAL FUNCTIONAL
REMARK   3   PROGRAM      :QuantumBio DivCon 6 build-7.1.1-b4015.17
REMARK   3   AUTHORS      :BORBULEVYCH O.Y., PLUMLEY J., 
REMARK   3                :MARTIN, R.I., WESTERHOFF L.M. 
REMARK   3
REMARK   3   REFERENCE     :BORBULEVYCH O.Y., PLUMLEY J.A.,
REMARK   3                 :MARTIN, R.I., MERZ, K.M.,  WESTERHOFF L.M.
REMARK   3                 :ACTA CRYSTLLOGRAPHICA SECTION D, 2014, 
REMARK   3                 :V. D70, pp. 1233-1247
REMARK   3   QM METHOD(HAMILTONIAN): PM6
REMARK   3   REGION QM REFINEMENT: 
REMARK   3      MAIN/BUFFER QM REGION RADII (A): 3.0 / 2.5
REMARK   3      LIGAND / STRAIN ENERGY: AZM_A_1400 / 5.58 KCAL/MOLE
REMARK   3      LIGAND / STRAIN ENERGY: AZM_B_2401 / 14.09 KCAL/MOLE
REMARK   3
HELIX    1   1 GLU A   13  SER A   15  5               Generated by MOE    3
HELIX    2   2 TRP A   16  LYS A   19  1               Generated by MOE    4
HELIX    3   3 PRO A   21  GLY A   24  5               Generated by MOE    4
HELIX    4   4 SER A   35  ILE A   37  5               Generated by MOE    3
HELIX    5   5 ALA A  131  ALA A  134  1               Generated by MOE    4
HELIX    6   6 ASP A  158  PHE A  161  1               Generated by MOE    4
HELIX    7   7 LEU A  164  HIS A  166  5               Generated by MOE    3
HELIX    8   8 ILE A  181  LEU A  184  5               Generated by MOE    4
HELIX    9   9 GLN A  220  THR A  228  1               Generated by MOE    9
HELIX   10  10 GLU B   13  SER B   15  5               Generated by MOE    3
HELIX   11  11 TRP B   16  LYS B   19  1               Generated by MOE    4
HELIX   12  12 PRO B   21  GLY B   24  5               Generated by MOE    4
HELIX   13  13 SER B   35  ILE B   37  5               Generated by MOE    3
HELIX   14  14 ALA B  131  ALA B  134  1               Generated by MOE    4
HELIX   15  15 PRO B  155  PHE B  161  1               Generated by MOE    7
HELIX   16  16 LEU B  164  VAL B  167  5               Generated by MOE    4
HELIX   17  17 ILE B  181  LEU B  184  5               Generated by MOE    4
HELIX   18  18 GLN B  220  THR B  228  1               Generated by MOE    9
SHEET    1       ASP A  32  LEU A  33                  Generated by MOE
SHEET    2       LEU A  38  TYR A  40                  Generated by MOE
SHEET    3       GLU A  48  GLN A  50                  Generated by MOE
SHEET    4       GLN A  56  ASN A  61                  Generated by MOE
SHEET    5       VAL A  66  ASN A  69                  Generated by MOE
SHEET    6       HIS A  78  GLN A  80                  Generated by MOE
SHEET    7       TYR A  88  TRP A  97                  Generated by MOE
SHEET    8       THR A 108  VAL A 109                  Generated by MOE
SHEET    9       ALA A 116  ASN A 124                  Generated by MOE
SHEET   10       LEU A 141  ALA A 145                  Generated by MOE
SHEET   11       VAL A 146  LEU A 147                  Generated by MOE
SHEET   12       ILE A 148  MET A 150                  Generated by MOE
SHEET   13       GLU A 173  PRO A 177                  Generated by MOE
SHEET   14       TYR A 191  GLY A 196                  Generated by MOE
SHEET   15       VAL A 207  VAL A 211                  Generated by MOE
SHEET   16       PHE A 212  PHE A 212                  Generated by MOE
SHEET   17       VAL A 216  ILE A 218                  Generated by MOE
SHEET   18       VAL A 256  THR A 258                  Generated by MOE
SHEET   19       ASP B  32  LEU B  33                  Generated by MOE
SHEET   20       LEU B  38  TYR B  40                  Generated by MOE
SHEET   21       GLU B  48  GLN B  50                  Generated by MOE
SHEET   22       GLN B  56  ASN B  61                  Generated by MOE
SHEET   23       VAL B  66  ASN B  69                  Generated by MOE
SHEET   24       HIS B  78  GLN B  80                  Generated by MOE
SHEET   25       TYR B  88  TRP B  97                  Generated by MOE
SHEET   26       THR B 108  VAL B 109                  Generated by MOE
SHEET   27       ALA B 116  ASN B 124                  Generated by MOE
SHEET   28       LEU B 141  ALA B 145                  Generated by MOE
SHEET   29       VAL B 146  LEU B 147                  Generated by MOE
SHEET   30       ILE B 148  MET B 150                  Generated by MOE
SHEET   31       GLU B 173  PRO B 177                  Generated by MOE
SHEET   32       TYR B 191  GLY B 196                  Generated by MOE
SHEET   33       VAL B 207  VAL B 211                  Generated by MOE
SHEET   34       PHE B 212  PHE B 212                  Generated by MOE
SHEET   35       VAL B 216  ILE B 218                  Generated by MOE
SHEET   36       VAL B 256  THR B 258                  Generated by MOE
SSBOND   1 CYS A   23    CYS A  203 
SSBOND   2 CYS B   23    CYS B  203 
CRYST1  146.875   45.080   85.232  90.00  93.98  90.00 C 1 2 1
SCALE1      0.006809  0.000000  0.000474        0.00000
SCALE2      0.000000  0.022183  0.000000        0.00000
SCALE3      0.000000  0.000000  0.011761        0.00000
ATOM      1  N   LYS A   4       6.269  14.609  32.258  1.00 39.19           N
ATOM      2  CA  LYS A   4       6.687  13.452  33.049  1.00 29.12           C
ATOM      3  C   LYS A   4       6.162  12.179  32.404  1.00 28.79           C
ATOM      4  O   LYS A   4       5.078  12.166  31.802  1.00 30.70           O
ATOM      5  CB  LYS A   4       6.197  13.575  34.491  1.00 31.91           C
ATOM      6  CG  LYS A   4       6.780  14.808  35.205  1.00 40.15           C
ATOM      7  CD  LYS A   4       6.411  14.860  36.681  1.00 39.55           C
ATOM      8  CE  LYS A   4       7.024  16.090  37.369  1.00 38.86           C
ATOM      9  NZ  LYS A   4       6.731  16.122  38.837  1.00 41.24           N1+
ATOM     10  H1  LYS A   4       6.585  14.513  31.356  1.00 47.03           H
ATOM     11  H2  LYS A   4       6.635  15.411  32.643  1.00 47.03           H
ATOM     12  HA  LYS A   4       7.657  13.408  33.063  1.00 34.95           H
ATOM     13  HB2 LYS A   4       6.473  12.788  34.985  1.00 38.29           H
ATOM     14  HB3 LYS A   4       5.230  13.648  34.497  1.00 38.29           H
ATOM     15  HG2 LYS A   4       6.441  15.611  34.780  1.00 48.19           H
ATOM     16  HG3 LYS A   4       7.748  14.785  35.141  1.00 48.19           H
ATOM     17  HD2 LYS A   4       6.742  14.064  37.124  1.00 47.46           H
ATOM     18  HD3 LYS A   4       5.446  14.917  36.764  1.00 47.46           H
ATOM     19  HE2 LYS A   4       6.655  16.895  36.972  1.00 46.64           H
ATOM     20  HE3 LYS A   4       7.987  16.073  37.255  1.00 46.64           H
ATOM     21  HZ1 LYS A   4       5.851  16.141  38.970  1.00 49.50           H
ATOM     22  HZ2 LYS A   4       7.067  15.400  39.232  1.00 49.50           H
ATOM     23  HZ3 LYS A   4       7.093  16.847  39.207  1.00 49.50           H
ATOM     24  N   TRP A   5       6.955  11.116  32.492  1.00 19.55           N
ATOM     25  CA  TRP A   5       6.571   9.828  31.941  1.00 16.71           C
ATOM     26  C   TRP A   5       7.038   8.727  32.881  1.00 15.58           C
ATOM     27  O   TRP A   5       7.964   8.916  33.674  1.00 15.97           O
ATOM     28  CB  TRP A   5       7.142   9.635  30.529  1.00 16.83           C
ATOM     29  CG  TRP A   5       8.621   9.597  30.467  1.00 15.04           C
ATOM     30  CD1 TRP A   5       9.464  10.657  30.292  1.00 14.76           C
ATOM     31  CD2 TRP A   5       9.465   8.429  30.570  1.00 14.10           C
ATOM     32  NE1 TRP A   5      10.774  10.227  30.284  1.00 17.48           N
ATOM     33  CE2 TRP A   5      10.803   8.863  30.444  1.00 15.33           C
ATOM     34  CE3 TRP A   5       9.217   7.059  30.744  1.00 11.48           C
ATOM     35  CZ2 TRP A   5      11.892   7.975  30.494  1.00 11.86           C
ATOM     36  CZ3 TRP A   5      10.312   6.176  30.788  1.00 13.35           C
ATOM     37  CH2 TRP A   5      11.624   6.643  30.656  1.00 12.60           C
ATOM     38  H   TRP A   5       7.724  11.120  32.876  1.00 23.47           H
ATOM     39  HA  TRP A   5       5.603   9.778  31.883  1.00 20.06           H
ATOM     40  HB2 TRP A   5       6.806   8.799  30.166  1.00 20.21           H
ATOM     41  HB3 TRP A   5       6.846  10.369  29.965  1.00 20.21           H
ATOM     42  HD1 TRP A   5       9.192  11.540  30.203  1.00 17.72           H
ATOM     43  HE1 TRP A   5      11.461  10.732  30.186  1.00 20.98           H
ATOM     44  HE3 TRP A   5       8.345   6.741  30.819  1.00 13.79           H
ATOM     45  HZ2 TRP A   5      12.768   8.277  30.414  1.00 14.24           H
ATOM     46  HZ3 TRP A   5      10.159   5.265  30.902  1.00 16.03           H
ATOM     47  HH2 TRP A   5      12.328   6.039  30.700  1.00 15.13           H
ATOM     48  N   THR A   6       6.350   7.581  32.804  1.00 13.82           N
ATOM     49  CA  THR A   6       6.679   6.401  33.603  1.00 13.68           C
ATOM     50  C   THR A   6       6.552   5.150  32.740  1.00 13.25           C
ATOM     51  O   THR A   6       6.211   5.224  31.555  1.00 12.08           O
ATOM     52  CB  THR A   6       5.725   6.239  34.794  1.00 17.39           C
ATOM     53  OG1 THR A   6       4.399   6.002  34.302  1.00 15.65           O
ATOM     54  CG2 THR A   6       5.722   7.486  35.667  1.00 15.01           C
ATOM     55  H   THR A   6       5.680   7.465  32.281  1.00 16.59           H
ATOM     56  HA  THR A   6       7.590   6.466  33.933  1.00 16.42           H
ATOM     57  HB  THR A   6       6.007   5.487  35.338  1.00 20.87           H
ATOM     58  HG1 THR A   6       3.892   5.774  34.930  1.00 18.78           H
ATOM     59 HG21 THR A   6       5.151   7.345  36.437  1.00 18.01           H
ATOM     60 HG22 THR A   6       6.622   7.677  35.973  1.00 18.01           H
ATOM     61 HG23 THR A   6       5.390   8.244  35.161  1.00 18.01           H
ATOM     62  N   TYR A   7       6.802   3.981  33.353  1.00 12.97           N
ATOM     63  CA  TYR A   7       6.528   2.681  32.747  1.00 14.97           C
ATOM     64  C   TYR A   7       5.300   1.973  33.307  1.00 22.47           C
ATOM     65  O   TYR A   7       5.064   0.802  32.967  1.00 23.82           O
ATOM     66  CB  TYR A   7       7.684   1.738  33.008  1.00 15.07           C
ATOM     67  CG  TYR A   7       8.937   2.029  32.237  1.00 11.41           C
ATOM     68  CD1 TYR A   7       9.967   2.736  32.817  1.00 10.85           C
ATOM     69  CD2 TYR A   7       9.118   1.544  30.938  1.00 10.64           C
ATOM     70  CE1 TYR A   7      11.116   2.984  32.146  1.00  9.37           C
ATOM     71  CE2 TYR A   7      10.272   1.802  30.248  1.00  9.57           C
ATOM     72  CZ  TYR A   7      11.275   2.512  30.863  1.00  9.55           C
ATOM     73  OH  TYR A   7      12.456   2.741  30.229  1.00  9.42           O
ATOM     74  H   TYR A   7       7.138   3.918  34.141  1.00 15.57           H
ATOM     75  HA  TYR A   7       6.421   2.783  31.789  1.00 17.97           H
ATOM     76  HB2 TYR A   7       7.911   1.796  33.951  1.00 18.10           H
ATOM     77  HB3 TYR A   7       7.411   0.831  32.799  1.00 18.10           H
ATOM     78  HD1 TYR A   7       9.870   3.060  33.684  1.00 13.03           H
ATOM     79  HD2 TYR A   7       8.438   1.059  30.526  1.00 12.77           H
ATOM     80  HE1 TYR A   7      11.802   3.461  32.552  1.00 11.26           H
ATOM     81  HE2 TYR A   7      10.392   1.475  29.384  1.00 11.49           H
ATOM     82  HH  TYR A   7      12.454   2.356  29.483  1.00 11.31           H
ATOM     83  N   PHE A   8       4.564   2.595  34.206  1.00 18.31           N
ATOM     84  CA  PHE A   8       3.346   1.993  34.711  1.00 18.79           C
ATOM     85  C   PHE A   8       2.441   3.120  35.153  1.00 20.51           C
ATOM     86  O   PHE A   8       2.922   4.135  35.668  1.00 22.15           O
ATOM     87  CB  PHE A   8       3.621   1.070  35.900  1.00 21.73           C
ATOM     88  CG  PHE A   8       2.380   0.655  36.615  1.00 27.76           C
ATOM     89  CD1 PHE A   8       1.539  -0.307  36.071  1.00 31.02           C
ATOM     90  CD2 PHE A   8       2.021   1.259  37.812  1.00 32.82           C
ATOM     91  CE1 PHE A   8       0.370  -0.676  36.720  1.00 31.55           C
ATOM     92  CE2 PHE A   8       0.863   0.894  38.462  1.00 32.10           C
ATOM     93  CZ  PHE A   8       0.035  -0.071  37.915  1.00 29.87           C
ATOM     94  H   PHE A   8       4.749   3.368  34.541  1.00 21.98           H
ATOM     95  HA  PHE A   8       2.905   1.485  34.014  1.00 22.55           H
ATOM     96  HB2 PHE A   8       4.073   0.272  35.584  1.00 26.08           H
ATOM     97  HB3 PHE A   8       4.187   1.538  36.535  1.00 26.08           H
ATOM     98  HD1 PHE A   8       1.761  -0.710  35.263  1.00 37.23           H
ATOM     99  HD2 PHE A   8       2.573   1.907  38.185  1.00 39.40           H
ATOM    100  HE1 PHE A   8      -0.185  -1.324  36.352  1.00 37.86           H
ATOM    101  HE2 PHE A   8       0.638   1.296  39.269  1.00 38.53           H
ATOM    102  HZ  PHE A   8      -0.743  -0.318  38.358  1.00 35.85           H
ATOM    103  N   GLY A   9       1.142   2.944  34.941  1.00 20.20           N
ATOM    104  CA  GLY A   9       0.167   3.926  35.360  1.00 20.84           C
ATOM    105  C   GLY A   9      -0.221   4.923  34.280  1.00 17.98           C
ATOM    106  O   GLY A   9       0.093   4.769  33.096  1.00 18.41           O
ATOM    107  H   GLY A   9       0.805   2.250  34.564  1.00 24.25           H
ATOM    108  HA2 GLY A   9      -0.636   3.472  35.657  1.00 25.01           H
ATOM    109  HA3 GLY A   9       0.530   4.417  36.116  1.00 25.01           H
ATOM    110  N   PRO A  10      -0.896   5.997  34.692  1.00 19.24           N
ATOM    111  CA  PRO A  10      -1.485   6.922  33.718  1.00 17.52           C
ATOM    112  C   PRO A  10      -0.494   7.521  32.746  1.00 19.36           C
ATOM    113  O   PRO A  10      -0.869   7.880  31.626  1.00 19.99           O
ATOM    114  CB  PRO A  10      -2.104   8.004  34.620  1.00 21.75           C
ATOM    115  CG  PRO A  10      -2.419   7.290  35.858  1.00 26.06           C
ATOM    116  CD  PRO A  10      -1.290   6.340  36.069  1.00 21.56           C
ATOM    117  HA  PRO A  10      -2.189   6.476  33.227  1.00 21.03           H
ATOM    118  HB2 PRO A  10      -1.450   8.698  34.796  1.00 26.11           H
ATOM    119  HB3 PRO A  10      -2.899   8.369  34.207  1.00 26.11           H
ATOM    120  HG2 PRO A  10      -2.484   7.918  36.594  1.00 31.28           H
ATOM    121  HG3 PRO A  10      -3.255   6.808  35.740  1.00 31.28           H
ATOM    122  HD2 PRO A  10      -0.559   6.776  36.531  1.00 25.87           H
ATOM    123  HD3 PRO A  10      -1.591   5.547  36.540  1.00 25.87           H
ATOM    124  N   ASP A  11       0.762   7.674  33.152  1.00 18.61           N
ATOM    125  CA  ASP A  11       1.784   8.264  32.305  1.00 20.20           C
ATOM    126  C   ASP A  11       2.688   7.203  31.696  1.00 14.63           C
ATOM    127  O   ASP A  11       3.783   7.536  31.211  1.00 14.74           O
ATOM    128  CB  ASP A  11       2.596   9.291  33.097  1.00 18.83           C
ATOM    129  CG  ASP A  11       1.755  10.484  33.528  1.00 27.83           C
ATOM    130  OD1 ASP A  11       0.968  10.997  32.698  1.00 25.98           O
ATOM    131  OD2 ASP A  11       1.891  10.888  34.700  1.00 29.45           O1-
ATOM    132  H   ASP A  11       1.047   7.434  33.926  1.00 22.34           H
ATOM    133  HA  ASP A  11       1.352   8.737  31.575  1.00 24.24           H
ATOM    134  HB2 ASP A  11       2.961   8.877  33.896  1.00 22.60           H
ATOM    135  HB3 ASP A  11       3.313   9.628  32.535  1.00 22.60           H
ATOM    136  N   GLY A  12       2.226   5.954  31.689  1.00 15.14           N
ATOM    137  CA  GLY A  12       2.963   4.836  31.140  1.00 11.23           C
ATOM    138  C   GLY A  12       2.933   4.763  29.625  1.00  9.46           C
ATOM    139  O   GLY A  12       2.487   5.665  28.909  1.00 11.18           O
ATOM    140  H   GLY A  12       1.461   5.724  32.012  1.00 18.17           H
ATOM    141  HA2 GLY A  12       3.884   4.904  31.422  1.00 13.48           H
ATOM    142  HA3 GLY A  12       2.595   4.004  31.482  1.00 13.48           H
ATOM    143  N   GLU A  13       3.478   3.649  29.133  1.00  8.42           N
ATOM    144  CA  GLU A  13       3.955   3.604  27.762  1.00  9.66           C
ATOM    145  C   GLU A  13       2.846   3.759  26.730  1.00  9.39           C
ATOM    146  O   GLU A  13       3.112   4.244  25.633  1.00 10.17           O
ATOM    147  CB  GLU A  13       4.801   2.353  27.523  1.00  8.60           C
ATOM    148  CG  GLU A  13       4.027   1.047  27.476  1.00 10.12           C
ATOM    149  CD  GLU A  13       4.974  -0.134  27.525  1.00  7.83           C
ATOM    150  OE1 GLU A  13       5.531  -0.461  26.473  1.00  8.67           O
ATOM    151  OE2 GLU A  13       5.155  -0.727  28.614  1.00 12.20           O1-
ATOM    152  H   GLU A  13       3.580   2.921  29.578  1.00 10.11           H
ATOM    153  HA  GLU A  13       4.540   4.362  27.637  1.00 11.60           H
ATOM    154  HB2 GLU A  13       5.257   2.443  26.673  1.00 10.32           H
ATOM    155  HB3 GLU A  13       5.449   2.279  28.237  1.00 10.32           H
ATOM    156  HG2 GLU A  13       3.447   0.993  28.253  1.00 12.15           H
ATOM    157  HG3 GLU A  13       3.512   1.004  26.660  1.00 12.15           H
ATOM    158  N   ASN A  14       1.613   3.352  27.039  1.00  8.83           N
ATOM    159  CA  ASN A  14       0.546   3.523  26.070  1.00  8.07           C
ATOM    160  C   ASN A  14       0.122   4.981  25.956  1.00  9.05           C
ATOM    161  O   ASN A  14      -0.616   5.311  25.028  1.00 10.98           O
ATOM    162  CB  ASN A  14      -0.676   2.668  26.402  1.00  7.96           C
ATOM    163  CG  ASN A  14      -0.465   1.190  26.107  1.00  8.80           C
ATOM    164  OD1 ASN A  14       0.574   0.765  25.608  1.00 10.98           O
ATOM    165  ND2 ASN A  14      -1.470   0.419  26.399  1.00  8.33           N
ATOM    166  H   ASN A  14       1.371   3.000  27.785  1.00 10.60           H
ATOM    167  HA  ASN A  14       0.861   3.248  25.197  1.00  9.69           H
ATOM    168  HB2 ASN A  14      -0.873   2.741  27.351  1.00  9.56           H
ATOM    169  HB3 ASN A  14      -1.432   2.972  25.878  1.00  9.56           H
ATOM    170 HD21 ASN A  14      -1.430  -0.423  26.231  1.00 10.00           H
ATOM    171 HD22 ASN A  14      -2.175   0.755  26.752  1.00 10.00           H
ATOM    172  N   SER A  15       0.571   5.839  26.873  1.00 10.65           N
ATOM    173  CA  SER A  15       0.256   7.263  26.850  1.00 11.48           C
ATOM    174  C   SER A  15       1.422   8.145  26.446  1.00 12.30           C
ATOM    175  O   SER A  15       1.242   9.358  26.326  1.00 12.26           O
ATOM    176  CB  SER A  15      -0.205   7.706  28.241  1.00 13.80           C
ATOM    177  OG  SER A  15      -1.428   7.070  28.558  1.00 16.39           O
ATOM    178  H   SER A  15       1.066   5.612  27.538  1.00 12.79           H
ATOM    179  HA  SER A  15      -0.467   7.425  26.224  1.00 13.79           H
ATOM    180  HB2 SER A  15       0.466   7.453  28.890  1.00 16.57           H
ATOM    181  HB3 SER A  15      -0.330   8.668  28.242  1.00 16.57           H
ATOM    182  HG  SER A  15      -1.372   6.712  29.315  1.00 19.67           H
ATOM    183  N   TRP A  16       2.616   7.595  26.252  1.00  9.99           N
ATOM    184  CA  TRP A  16       3.764   8.419  25.869  1.00 11.64           C
ATOM    185  C   TRP A  16       3.478   9.280  24.643  1.00 13.96           C
ATOM    186  O   TRP A  16       3.937  10.429  24.562  1.00 12.92           O
ATOM    187  CB  TRP A  16       4.986   7.538  25.606  1.00  9.57           C
ATOM    188  CG  TRP A  16       5.563   6.842  26.801  1.00  9.38           C
ATOM    189  CD1 TRP A  16       5.200   6.972  28.101  1.00 10.02           C
ATOM    190  CD2 TRP A  16       6.635   5.890  26.777  1.00  7.79           C
ATOM    191  NE1 TRP A  16       5.985   6.171  28.902  1.00 12.17           N
ATOM    192  CE2 TRP A  16       6.866   5.486  28.105  1.00  8.81           C
ATOM    193  CE3 TRP A  16       7.418   5.348  25.760  1.00  9.25           C
ATOM    194  CZ2 TRP A  16       7.854   4.560  28.447  1.00  9.08           C
ATOM    195  CZ3 TRP A  16       8.396   4.406  26.097  1.00  9.23           C
ATOM    196  CH2 TRP A  16       8.613   4.042  27.432  1.00  9.18           C
ATOM    197  H   TRP A  16       2.786   6.759  26.339  1.00 11.99           H
ATOM    198  HA  TRP A  16       3.973   9.006  26.613  1.00 13.98           H
ATOM    199  HB2 TRP A  16       4.749   6.855  24.962  1.00 11.49           H
ATOM    200  HB3 TRP A  16       5.690   8.098  25.240  1.00 11.49           H
ATOM    201  HD1 TRP A  16       4.525   7.534  28.415  1.00 12.03           H
ATOM    202  HE1 TRP A  16       5.921   6.094  29.754  1.00 14.61           H
ATOM    203  HE3 TRP A  16       7.280   5.594  24.873  1.00 11.11           H
ATOM    204  HZ2 TRP A  16       7.991   4.309  29.330  1.00 10.90           H
ATOM    205  HZ3 TRP A  16       8.927   4.042  25.431  1.00 11.08           H
ATOM    206  HH2 TRP A  16       9.271   3.416  27.630  1.00 11.02           H
ATOM    207  N   SER A  17       2.748   8.739  23.664  1.00 11.83           N
ATOM    208  CA  SER A  17       2.510   9.449  22.408  1.00 10.40           C
ATOM    209  C   SER A  17       1.754  10.754  22.610  1.00 14.43           C
ATOM    210  O   SER A  17       1.790  11.606  21.712  1.00 14.93           O
ATOM    211  CB  SER A  17       1.744   8.562  21.441  1.00 15.33           C
ATOM    212  OG  SER A  17       0.459   8.343  21.955  1.00 17.13           O
ATOM    213  H   SER A  17       2.376   7.963  23.704  1.00 14.20           H
ATOM    214  HA  SER A  17       3.364   9.665  21.998  1.00 12.49           H
ATOM    215  HB2 SER A  17       1.676   8.995  20.578  1.00 18.40           H
ATOM    216  HB3 SER A  17       2.207   7.712  21.356  1.00 18.40           H
ATOM    217  HG  SER A  17       0.356   7.531  22.135  1.00 20.56           H
ATOM    218  N   LYS A  18       1.049  10.909  23.735  1.00 14.15           N
ATOM    219  CA  LYS A  18       0.285  12.136  23.957  1.00 14.84           C
ATOM    220  C   LYS A  18       1.218  13.339  24.007  1.00 21.58           C
ATOM    221  O   LYS A  18       0.950  14.371  23.381  1.00 20.99           O
ATOM    222  CB  LYS A  18      -0.505  12.043  25.253  1.00 14.41           C
ATOM    223  CG  LYS A  18      -1.557  10.936  25.318  1.00 18.12           C
ATOM    224  CD  LYS A  18      -2.163  10.879  26.708  1.00 21.25           C
ATOM    225  CE  LYS A  18      -3.132   9.752  26.876  1.00 24.91           C
ATOM    226  NZ  LYS A  18      -3.613   9.707  28.288  1.00 27.99           N1+
ATOM    227  H   LYS A  18       0.996  10.341  24.375  1.00 16.99           H
ATOM    228  HA  LYS A  18      -0.343  12.252  23.226  1.00 17.82           H
ATOM    229  HB2 LYS A  18       0.123  11.893  25.976  1.00 17.30           H
ATOM    230  HB3 LYS A  18      -0.961  12.889  25.391  1.00 17.30           H
ATOM    231  HG2 LYS A  18      -2.259  11.114  24.676  1.00 21.75           H
ATOM    232  HG3 LYS A  18      -1.135  10.083  25.132  1.00 21.75           H
ATOM    233  HD2 LYS A  18      -1.452  10.748  27.354  1.00 25.51           H
ATOM    234  HD3 LYS A  18      -2.631  11.705  26.890  1.00 25.51           H
ATOM    235  HE2 LYS A  18      -3.893   9.890  26.290  1.00 29.89           H
ATOM    236  HE3 LYS A  18      -2.688   8.913  26.669  1.00 29.89           H
ATOM    237  HZ1 LYS A  18      -3.970   8.911  28.463  1.00 33.60           H
ATOM    238  HZ2 LYS A  18      -2.934   9.851  28.844  1.00 33.60           H
ATOM    239  HZ3 LYS A  18      -4.228  10.339  28.416  1.00 33.60           H
ATOM    240  N   LYS A  19       2.328  13.222  24.751  1.00 14.88           N
ATOM    241  CA  LYS A  19       3.290  14.313  24.894  1.00 16.06           C
ATOM    242  C   LYS A  19       4.504  14.160  23.992  1.00 17.50           C
ATOM    243  O   LYS A  19       5.189  15.149  23.714  1.00 20.29           O
ATOM    244  CB  LYS A  19       3.772  14.389  26.341  1.00 18.99           C
ATOM    245  CG  LYS A  19       2.688  14.679  27.353  1.00 27.51           C
ATOM    246  CD  LYS A  19       3.272  14.645  28.767  1.00 33.61           C
ATOM    247  CE  LYS A  19       2.217  14.887  29.824  1.00 31.84           C
ATOM    248  NZ  LYS A  19       2.813  14.800  31.168  1.00 36.83           N1+
ATOM    249  H   LYS A  19       2.541  12.516  25.192  1.00 17.86           H
ATOM    250  HA  LYS A  19       2.860  15.155  24.678  1.00 19.27           H
ATOM    251  HB2 LYS A  19       4.182  13.542  26.580  1.00 22.80           H
ATOM    252  HB3 LYS A  19       4.426  15.103  26.411  1.00 22.80           H
ATOM    253  HG2 LYS A  19       2.325  15.563  27.187  1.00 33.02           H
ATOM    254  HG3 LYS A  19       1.991  14.008  27.285  1.00 33.02           H
ATOM    255  HD2 LYS A  19       3.673  13.778  28.933  1.00 40.34           H
ATOM    256  HD3 LYS A  19       3.942  15.344  28.849  1.00 40.34           H
ATOM    257  HE2 LYS A  19       1.847  15.777  29.710  1.00 38.21           H
ATOM    258  HE3 LYS A  19       1.521  14.215  29.753  1.00 38.21           H
ATOM    259  HZ1 LYS A  19       2.190  14.953  31.784  1.00 44.20           H
ATOM    260  HZ2 LYS A  19       3.165  13.994  31.298  1.00 44.20           H
ATOM    261  HZ3 LYS A  19       3.454  15.416  31.248  1.00 44.20           H
ATOM    262  N   TYR A  20       4.770  12.956  23.506  1.00 14.50           N
ATOM    263  CA  TYR A  20       5.971  12.642  22.748  1.00 14.50           C
ATOM    264  C   TYR A  20       5.510  11.964  21.466  1.00 14.05           C
ATOM    265  O   TYR A  20       5.396  10.734  21.407  1.00 13.05           O
ATOM    266  CB  TYR A  20       6.886  11.733  23.560  1.00 12.77           C
ATOM    267  CG  TYR A  20       7.320  12.329  24.876  1.00 12.32           C
ATOM    268  CD1 TYR A  20       6.662  12.027  26.050  1.00 12.18           C
ATOM    269  CD2 TYR A  20       8.411  13.190  24.937  1.00 15.67           C
ATOM    270  CE1 TYR A  20       7.071  12.549  27.259  1.00 14.96           C
ATOM    271  CE2 TYR A  20       8.813  13.728  26.126  1.00 13.65           C
ATOM    272  CZ  TYR A  20       8.145  13.393  27.286  1.00 16.36           C
ATOM    273  OH  TYR A  20       8.555  13.913  28.480  1.00 21.07           O
ATOM    274  H   TYR A  20       4.246  12.282  23.605  1.00 17.41           H
ATOM    275  HA  TYR A  20       6.464  13.453  22.535  1.00 17.41           H
ATOM    276  HB2 TYR A  20       6.428  10.897  23.747  1.00 15.33           H
ATOM    277  HB3 TYR A  20       7.686  11.557  23.044  1.00 15.33           H
ATOM    278  HD1 TYR A  20       5.938  11.442  26.032  1.00 14.62           H
ATOM    279  HD2 TYR A  20       8.866  13.408  24.155  1.00 18.82           H
ATOM    280  HE1 TYR A  20       6.624  12.335  28.045  1.00 17.95           H
ATOM    281  HE2 TYR A  20       9.548  14.298  26.160  1.00 16.38           H
ATOM    282  HH  TYR A  20       9.262  14.349  28.360  1.00 25.30           H
ATOM    283  N   PRO A  21       5.206  12.739  20.429  1.00 12.63           N
ATOM    284  CA  PRO A  21       4.619  12.178  19.214  1.00 13.36           C
ATOM    285  C   PRO A  21       5.426  11.084  18.561  1.00 10.92           C
ATOM    286  O   PRO A  21       4.842  10.196  17.935  1.00 13.49           O
ATOM    287  CB  PRO A  21       4.525  13.399  18.294  1.00 19.08           C
ATOM    288  CG  PRO A  21       4.376  14.513  19.218  1.00 22.21           C
ATOM    289  CD  PRO A  21       5.237  14.214  20.394  1.00 17.50           C
ATOM    290  HA  PRO A  21       3.726  11.851  19.399  1.00 16.04           H
ATOM    291  HB2 PRO A  21       5.350  13.491  17.791  1.00 22.90           H
ATOM    292  HB3 PRO A  21       3.762  13.315  17.706  1.00 22.90           H
ATOM    293  HG2 PRO A  21       4.659  15.334  18.787  1.00 26.66           H
ATOM    294  HG3 PRO A  21       3.444  14.566  19.494  1.00 26.66           H
ATOM    295  HD2 PRO A  21       6.139  14.540  20.245  1.00 21.00           H
ATOM    296  HD3 PRO A  21       4.852  14.580  21.201  1.00 21.00           H
ATOM    297  N   SER A  22       6.754  11.132  18.653  1.00 11.47           N
ATOM    298  CA  SER A  22       7.562  10.121  17.990  1.00 14.94           C
ATOM    299  C   SER A  22       7.322   8.744  18.580  1.00  9.91           C
ATOM    300  O   SER A  22       7.524   7.747  17.889  1.00 10.73           O
ATOM    301  CB  SER A  22       9.038  10.491  18.065  1.00 13.85           C
ATOM    302  OG  SER A  22       9.311  11.636  17.251  1.00 15.75           O
ATOM    303  H   SER A  22       7.198  11.730  19.080  1.00 13.77           H
ATOM    304  HA  SER A  22       7.320  10.089  17.056  1.00 17.94           H
ATOM    305  HB2 SER A  22       9.266  10.625  19.007  1.00 16.62           H
ATOM    306  HB3 SER A  22       9.575   9.770  17.712  1.00 16.62           H
ATOM    307  HG  SER A  22       9.337  12.323  17.733  1.00 18.91           H
ATOM    308  N   CYS A  23       6.832   8.677  19.820  1.00 10.63           N
ATOM    309  CA  CYS A  23       6.536   7.389  20.439  1.00 11.21           C
ATOM    310  C   CYS A  23       5.382   6.673  19.758  1.00 12.13           C
ATOM    311  O   CYS A  23       5.239   5.464  19.940  1.00 10.24           O
ATOM    312  CB  CYS A  23       6.259   7.540  21.936  1.00 11.17           C
ATOM    313  SG  CYS A  23       7.620   8.272  22.866  1.00 10.32           S
ATOM    314  H   CYS A  23       6.662   9.357  20.321  1.00 12.76           H
ATOM    315  HA  CYS A  23       7.319   6.823  20.333  1.00 13.46           H
ATOM    316  HB2 CYS A  23       5.475   8.099  22.057  1.00 13.41           H
ATOM    317  HB3 CYS A  23       6.092   6.661  22.307  1.00 13.41           H
ATOM    318  N   GLY A  24       4.562   7.390  18.985  1.00 12.10           N
ATOM    319  CA  GLY A  24       3.559   6.788  18.124  1.00 11.66           C
ATOM    320  C   GLY A  24       3.883   6.814  16.645  1.00 10.03           C
ATOM    321  O   GLY A  24       2.981   6.613  15.820  1.00 13.08           O
ATOM    322  H   GLY A  24       4.574   8.251  18.949  1.00 14.53           H
ATOM    323  HA2 GLY A  24       3.408   5.867  18.395  1.00 14.00           H
ATOM    324  HA3 GLY A  24       2.732   7.269  18.256  1.00 14.00           H
ATOM    325  N   GLY A  25       5.125   7.080  16.263  1.00 10.53           N
ATOM    326  CA  GLY A  25       5.528   7.174  14.886  1.00 11.84           C
ATOM    327  C   GLY A  25       6.271   5.960  14.385  1.00 14.27           C
ATOM    328  O   GLY A  25       6.068   4.836  14.865  1.00 15.41           O
ATOM    329  H   GLY A  25       5.770   7.219  16.813  1.00 12.64           H
ATOM    330  HA2 GLY A  25       4.750   7.317  14.318  1.00 14.22           H
ATOM    331  HA3 GLY A  25       6.114   7.943  14.794  1.00 14.22           H
ATOM    332  N   LEU A  26       7.145   6.187  13.414  1.00 13.76           N
ATOM    333  CA  LEU A  26       7.805   5.113  12.691  1.00 17.59           C
ATOM    334  C   LEU A  26       9.077   4.649  13.412  1.00 13.20           C
ATOM    335  O   LEU A  26       9.591   5.310  14.319  1.00 12.98           O
ATOM    336  CB  LEU A  26       8.120   5.565  11.261  1.00 17.19           C
ATOM    337  CG  LEU A  26       6.910   5.678  10.311  1.00 24.26           C
ATOM    338  CD1 LEU A  26       5.789   6.522  10.856  1.00 30.80           C
ATOM    339  CD2 LEU A  26       7.385   6.238   9.013  1.00 28.86           C
ATOM    340  H   LEU A  26       7.380   6.972  13.153  1.00 16.52           H
ATOM    341  HA  LEU A  26       7.207   4.354  12.634  1.00 21.12           H
ATOM    342  HB2 LEU A  26       8.548   6.435  11.298  1.00 20.63           H
ATOM    343  HB3 LEU A  26       8.732   4.925  10.866  1.00 20.63           H
ATOM    344  HG  LEU A  26       6.550   4.791  10.143  1.00 29.12           H
ATOM    345 HD11 LEU A  26       5.083   6.566  10.193  1.00 36.97           H
ATOM    346 HD12 LEU A  26       5.444   6.123  11.670  1.00 36.97           H
ATOM    347 HD13 LEU A  26       6.126   7.413  11.034  1.00 36.97           H
ATOM    348 HD21 LEU A  26       6.629   6.320   8.412  1.00 34.64           H
ATOM    349 HD22 LEU A  26       7.789   7.105   9.171  1.00 34.64           H
ATOM    350 HD23 LEU A  26       8.043   5.626   8.640  1.00 34.64           H
ATOM    351  N   LEU A  27       9.580   3.492  12.973  1.00 13.74           N
ATOM    352  CA  LEU A  27      10.893   2.951  13.372  1.00 14.17           C
ATOM    353  C   LEU A  27      11.026   2.804  14.885  1.00 11.41           C
ATOM    354  O   LEU A  27      12.091   3.034  15.451  1.00 11.42           O
ATOM    355  CB  LEU A  27      12.062   3.762  12.805  1.00 12.89           C
ATOM    356  CG  LEU A  27      12.101   3.987  11.282  1.00 18.67           C
ATOM    357  CD1 LEU A  27      13.384   4.681  10.892  1.00 21.55           C
ATOM    358  CD2 LEU A  27      11.948   2.717  10.518  1.00 15.95           C
ATOM    359  H   LEU A  27       9.162   2.979  12.427  1.00 16.50           H
ATOM    360  HA  LEU A  27      10.971   2.056  13.005  1.00 17.01           H
ATOM    361  HB2 LEU A  27      12.050   4.636  13.222  1.00 15.47           H
ATOM    362  HB3 LEU A  27      12.887   3.312  13.043  1.00 15.47           H
ATOM    363  HG  LEU A  27      11.363   4.564  11.034  1.00 22.41           H
ATOM    364 HD11 LEU A  27      13.372   4.841   9.936  1.00 25.86           H
ATOM    365 HD12 LEU A  27      13.439   5.527  11.368  1.00 25.86           H
ATOM    366 HD13 LEU A  27      14.136   4.115  11.128  1.00 25.86           H
ATOM    367 HD21 LEU A  27      11.979   2.917   9.573  1.00 19.15           H
ATOM    368 HD22 LEU A  27      12.673   2.119  10.754  1.00 19.15           H
ATOM    369 HD23 LEU A  27      11.093   2.313  10.738  1.00 19.15           H
ATOM    370  N   GLN A  28       9.951   2.413  15.550  1.00  9.68           N
ATOM    371  CA  GLN A  28      10.002   2.260  17.005  1.00  9.12           C
ATOM    372  C   GLN A  28      10.719   0.982  17.456  1.00  9.86           C
ATOM    373  O   GLN A  28      10.645  -0.076  16.821  1.00 10.97           O
ATOM    374  CB  GLN A  28       8.611   2.352  17.605  1.00  9.36           C
ATOM    375  CG  GLN A  28       7.978   3.720  17.476  1.00  9.51           C
ATOM    376  CD  GLN A  28       8.774   4.770  18.206  1.00  8.82           C
ATOM    377  OE1 GLN A  28       8.699   4.883  19.423  1.00  9.11           O
ATOM    378  NE2 GLN A  28       9.583   5.533  17.451  1.00 10.78           N
ATOM    379  H   GLN A  28       9.184   2.257  15.197  1.00 11.62           H
ATOM    380  HA  GLN A  28      10.514   3.007  17.356  1.00 10.95           H
ATOM    381  HB2 GLN A  28       8.033   1.706  17.165  1.00 11.24           H
ATOM    382  HB3 GLN A  28       8.676   2.155  18.552  1.00 11.24           H
ATOM    383  HG2 GLN A  28       7.937   3.969  16.540  1.00 11.42           H
ATOM    384  HG3 GLN A  28       7.088   3.695  17.860  1.00 11.42           H
ATOM    385 HE21 GLN A  28       9.645   5.372  16.610  1.00 12.94           H
ATOM    386 HE22 GLN A  28      10.031   6.169  17.812  1.00 12.94           H
ATOM    387  N   SER A  29      11.386   1.091  18.595  1.00  8.03           N
ATOM    388  CA  SER A  29      12.100   0.033  19.288  1.00  7.21           C
ATOM    389  C   SER A  29      11.533  -0.094  20.696  1.00  6.94           C
ATOM    390  O   SER A  29      10.940   0.853  21.228  1.00  7.79           O
ATOM    391  CB  SER A  29      13.589   0.406  19.394  1.00  7.48           C
ATOM    392  OG  SER A  29      14.172   0.458  18.110  1.00  8.55           O
ATOM    393  H   SER A  29      11.441   1.836  19.020  1.00  9.64           H
ATOM    394  HA  SER A  29      12.002  -0.804  18.809  1.00  8.66           H
ATOM    395  HB2 SER A  29      13.654   1.282  19.805  1.00  8.99           H
ATOM    396  HB3 SER A  29      14.058  -0.246  19.934  1.00  8.99           H
ATOM    397  HG  SER A  29      14.726  -0.162  18.019  1.00 10.27           H
ATOM    398  N   PRO A  30      11.736  -1.234  21.363  1.00  6.46           N
ATOM    399  CA  PRO A  30      12.427  -2.438  20.920  1.00  6.85           C
ATOM    400  C   PRO A  30      11.504  -3.323  20.088  1.00  7.80           C
ATOM    401  O   PRO A  30      10.314  -3.012  19.891  1.00  7.94           O
ATOM    402  CB  PRO A  30      12.749  -3.113  22.239  1.00  7.10           C
ATOM    403  CG  PRO A  30      11.529  -2.828  23.082  1.00  8.08           C
ATOM    404  CD  PRO A  30      11.206  -1.390  22.734  1.00  7.50           C
ATOM    405  HA  PRO A  30      13.241  -2.237  20.435  1.00  8.23           H
ATOM    406  HB2 PRO A  30      12.854  -4.070  22.096  1.00  8.53           H
ATOM    407  HB3 PRO A  30      13.555  -2.729  22.614  1.00  8.53           H
ATOM    408  HG2 PRO A  30      10.802  -3.415  22.826  1.00  9.71           H
ATOM    409  HG3 PRO A  30      11.734  -2.938  24.026  1.00  9.71           H
ATOM    410  HD2 PRO A  30      10.249  -1.247  22.737  1.00  9.00           H
ATOM    411  HD3 PRO A  30      11.658  -0.784  23.342  1.00  9.00           H
ATOM    412  N   ILE A  31      12.047  -4.442  19.613  1.00  6.17           N
ATOM    413  CA  ILE A  31      11.319  -5.372  18.761  1.00  7.96           C
ATOM    414  C   ILE A  31      11.707  -6.790  19.142  1.00  6.62           C
ATOM    415  O   ILE A  31      12.732  -7.038  19.790  1.00  7.33           O
ATOM    416  CB  ILE A  31      11.581  -5.161  17.252  1.00  8.01           C
ATOM    417  CG1 ILE A  31      13.069  -5.333  16.959  1.00  8.80           C
ATOM    418  CG2 ILE A  31      11.023  -3.820  16.797  1.00  8.93           C
ATOM    419  CD1 ILE A  31      13.405  -5.303  15.485  1.00 10.79           C
ATOM    420  H   ILE A  31      12.848  -4.694  19.779  1.00  7.41           H
ATOM    421  HA  ILE A  31      10.362  -5.279  18.915  1.00  9.56           H
ATOM    422  HB  ILE A  31      11.098  -5.847  16.767  1.00  9.62           H
ATOM    423 HG12 ILE A  31      13.563  -4.614  17.383  1.00 10.57           H
ATOM    424 HG13 ILE A  31      13.371  -6.188  17.300  1.00 10.57           H
ATOM    425 HG21 ILE A  31      11.153  -3.734  15.839  1.00 10.73           H
ATOM    426 HG22 ILE A  31      10.081  -3.782  17.007  1.00 10.73           H
ATOM    427 HG23 ILE A  31      11.496  -3.108  17.264  1.00 10.73           H
ATOM    428 HD11 ILE A  31      14.352  -5.486  15.383  1.00 12.96           H
ATOM    429 HD12 ILE A  31      12.879  -5.974  15.030  1.00 12.96           H
ATOM    430 HD13 ILE A  31      13.194  -4.420  15.133  1.00 12.96           H
ATOM    431  N   ASP A  32      10.839  -7.730  18.751  1.00  7.28           N
ATOM    432  CA  ASP A  32      11.168  -9.150  18.846  1.00  6.14           C
ATOM    433  C   ASP A  32      11.972  -9.624  17.640  1.00  9.03           C
ATOM    434  O   ASP A  32      11.628  -9.342  16.487  1.00  9.72           O
ATOM    435  CB  ASP A  32       9.918 -10.015  18.987  1.00  7.65           C
ATOM    436  CG  ASP A  32      10.254 -11.477  19.083  1.00 11.02           C
ATOM    437  OD1 ASP A  32      10.809 -11.913  20.114  1.00  9.89           O
ATOM    438  OD2 ASP A  32       9.968 -12.204  18.122  1.00 11.46           O1-
ATOM    439  H   ASP A  32      10.054  -7.557  18.449  1.00  8.75           H
ATOM    440  HA  ASP A  32      11.711  -9.286  19.638  1.00  7.37           H
ATOM    441  HB2 ASP A  32       9.457  -9.773  19.807  1.00  9.19           H
ATOM    442  HB3 ASP A  32       9.348  -9.864  18.218  1.00  9.19           H
ATOM    443  N   LEU A  33      13.034 -10.369  17.917  1.00  9.15           N
ATOM    444  CA  LEU A  33      13.939 -10.905  16.897  1.00  9.27           C
ATOM    445  C   LEU A  33      13.580 -12.365  16.678  1.00 10.45           C
ATOM    446  O   LEU A  33      13.881 -13.215  17.519  1.00 10.57           O
ATOM    447  CB  LEU A  33      15.365 -10.769  17.421  1.00  9.43           C
ATOM    448  CG  LEU A  33      15.713  -9.323  17.861  1.00  8.12           C
ATOM    449  CD1 LEU A  33      17.070  -9.213  18.572  1.00 10.21           C
ATOM    450  CD2 LEU A  33      15.698  -8.410  16.662  1.00 10.46           C
ATOM    451  H   LEU A  33      13.263 -10.586  18.720  1.00 10.98           H
ATOM    452  HA  LEU A  33      13.842 -10.422  16.061  1.00 11.13           H
ATOM    453  HB2 LEU A  33      15.458 -11.346  18.191  1.00 11.33           H
ATOM    454  HB3 LEU A  33      15.980 -11.038  16.720  1.00 11.33           H
ATOM    455  HG  LEU A  33      15.036  -9.012  18.481  1.00  9.75           H
ATOM    456 HD11 LEU A  33      17.215  -8.291  18.836  1.00 12.26           H
ATOM    457 HD12 LEU A  33      17.053  -9.779  19.358  1.00 12.26           H
ATOM    458 HD13 LEU A  33      17.772  -9.495  17.968  1.00 12.26           H
ATOM    459 HD21 LEU A  33      15.918  -7.512  16.949  1.00 12.56           H
ATOM    460 HD22 LEU A  33      16.354  -8.727  16.019  1.00 12.56           H
ATOM    461 HD23 LEU A  33      14.811  -8.422  16.267  1.00 12.56           H
ATOM    462  N   HIS A  34      12.886 -12.662  15.571  1.00 10.74           N
ATOM    463  CA  HIS A  34      12.474 -14.035  15.294  1.00  9.50           C
ATOM    464  C   HIS A  34      12.696 -14.336  13.819  1.00 10.94           C
ATOM    465  O   HIS A  34      12.786 -13.432  12.984  1.00 10.20           O
ATOM    466  CB  HIS A  34      11.023 -14.322  15.724  1.00 10.15           C
ATOM    467  CG  HIS A  34      10.011 -13.508  15.006  1.00 11.61           C
ATOM    468  ND1 HIS A  34       9.543 -12.312  15.497  1.00 11.28           N1+
ATOM    469  CD2 HIS A  34       9.345 -13.724  13.846  1.00 11.22           C
ATOM    470  CE1 HIS A  34       8.636 -11.821  14.670  1.00 15.06           C
ATOM    471  NE2 HIS A  34       8.510 -12.655  13.653  1.00 12.61           N
ATOM    472  H   HIS A  34      12.652 -12.091  14.974  1.00 12.89           H
ATOM    473  HA  HIS A  34      13.044 -14.636  15.794  1.00 11.41           H
ATOM    474  HB2 HIS A  34      10.923 -14.122  16.666  1.00 12.19           H
ATOM    475  HB3 HIS A  34      10.819 -15.257  15.564  1.00 12.19           H
ATOM    476  HD1 HIS A  34       9.797 -11.950  16.234  1.00 13.55           H
ATOM    477  HD2 HIS A  34       9.447 -14.454  13.278  1.00 13.47           H
ATOM    478  HE1 HIS A  34       8.181 -11.016  14.779  1.00 18.08           H
ATOM    479  HE2 HIS A  34       7.979 -12.551  12.984  1.00 15.14           H
ATOM    480  N   SER A  35      12.765 -15.644  13.531  1.00 11.40           N
ATOM    481  CA  SER A  35      13.285 -16.141  12.253  1.00 11.81           C
ATOM    482  C   SER A  35      12.655 -15.478  11.029  1.00 11.72           C
ATOM    483  O   SER A  35      13.371 -15.109  10.085  1.00 13.02           O
ATOM    484  CB  SER A  35      13.158 -17.666  12.174  1.00 15.84           C
ATOM    485  OG  SER A  35      11.819 -18.100  12.249  1.00 21.70           O
ATOM    486  H   SER A  35      12.518 -16.267  14.069  1.00 13.69           H
ATOM    487  HA  SER A  35      14.232 -15.934  12.216  1.00 14.18           H
ATOM    488  HB2 SER A  35      13.527 -17.959  11.323  1.00 19.02           H
ATOM    489  HB3 SER A  35      13.654 -18.058  12.908  1.00 19.02           H
ATOM    490  HG  SER A  35      11.530 -18.254  11.475  1.00 26.04           H
ATOM    491  N   ASP A  36      11.322 -15.322  11.023  1.00 10.90           N
ATOM    492  CA  ASP A  36      10.618 -14.819   9.844  1.00 12.76           C
ATOM    493  C   ASP A  36      11.126 -13.465   9.396  1.00 11.09           C
ATOM    494  O   ASP A  36      11.016 -13.138   8.205  1.00 13.00           O
ATOM    495  CB  ASP A  36       9.116 -14.663  10.097  1.00 14.73           C
ATOM    496  CG  ASP A  36       8.484 -15.898  10.663  1.00 17.60           C
ATOM    497  OD1 ASP A  36       8.875 -16.267  11.799  1.00 17.82           O
ATOM    498  OD2 ASP A  36       7.560 -16.466   9.998  1.00 15.19           O1-
ATOM    499  H   ASP A  36      10.806 -15.511  11.683  1.00 13.09           H
ATOM    500  HA  ASP A  36      10.728 -15.450   9.112  1.00 15.32           H
ATOM    501  HB2 ASP A  36       8.984 -13.943  10.732  1.00 17.68           H
ATOM    502  HB3 ASP A  36       8.669 -14.455   9.260  1.00 17.68           H
ATOM    503  N   ILE A  37      11.664 -12.655  10.321  1.00 10.77           N
ATOM    504  CA  ILE A  37      12.067 -11.284  10.006  1.00 10.34           C
ATOM    505  C   ILE A  37      13.584 -11.084  10.123  1.00  9.24           C
ATOM    506  O   ILE A  37      14.052  -9.938  10.137  1.00 11.34           O
ATOM    507  CB  ILE A  37      11.244 -10.218  10.766  1.00 11.20           C
ATOM    508  CG1 ILE A  37      11.297 -10.405  12.294  1.00 12.06           C
ATOM    509  CG2 ILE A  37       9.805 -10.304  10.314  1.00 15.49           C
ATOM    510  CD1 ILE A  37      12.589  -9.988  12.968  1.00 14.28           C
ATOM    511  H   ILE A  37      11.802 -12.887  11.138  1.00 12.93           H
ATOM    512  HA  ILE A  37      11.858 -11.125   9.070  1.00 12.42           H
ATOM    513  HB  ILE A  37      11.583  -9.337  10.545  1.00 13.44           H
ATOM    514 HG12 ILE A  37      10.585  -9.873  12.687  1.00 14.48           H
ATOM    515 HG13 ILE A  37      11.144 -11.342  12.498  1.00 14.48           H
ATOM    516 HG21 ILE A  37       9.289  -9.622  10.772  1.00 18.59           H
ATOM    517 HG22 ILE A  37       9.762 -10.166   9.355  1.00 18.59           H
ATOM    518 HG23 ILE A  37       9.460 -11.184  10.537  1.00 18.59           H
ATOM    519 HD11 ILE A  37      12.511 -10.136  13.924  1.00 17.14           H
ATOM    520 HD12 ILE A  37      13.325 -10.509  12.619  1.00 17.14           H
ATOM    521 HD13 ILE A  37      12.743  -9.043  12.800  1.00 17.14           H
ATOM    522  N   LEU A  38      14.353 -12.175  10.155  1.00 10.73           N
ATOM    523  CA  LEU A  38      15.807 -12.125  10.231  1.00 10.19           C
ATOM    524  C   LEU A  38      16.419 -12.578   8.915  1.00 12.28           C
ATOM    525  O   LEU A  38      15.926 -13.516   8.285  1.00 14.84           O
ATOM    526  CB  LEU A  38      16.324 -13.045  11.338  1.00 10.60           C
ATOM    527  CG  LEU A  38      15.946 -12.708  12.784  1.00 11.30           C
ATOM    528  CD1 LEU A  38      16.319 -13.841  13.720  1.00 13.11           C
ATOM    529  CD2 LEU A  38      16.607 -11.443  13.228  1.00 14.18           C
ATOM    530  H   LEU A  38      14.047 -12.980  10.145  1.00 12.88           H
ATOM    531  HA  LEU A  38      16.094 -11.217  10.408  1.00 12.24           H
ATOM    532  HB2 LEU A  38      16.004 -13.946  11.166  1.00 12.73           H
ATOM    533  HB3 LEU A  38      17.293 -13.040  11.282  1.00 12.73           H
ATOM    534  HG  LEU A  38      14.989 -12.573  12.838  1.00 13.57           H
ATOM    535 HD11 LEU A  38      16.080 -13.594  14.626  1.00 15.74           H
ATOM    536 HD12 LEU A  38      15.827 -14.633  13.453  1.00 15.74           H
ATOM    537 HD13 LEU A  38      17.273 -14.004  13.656  1.00 15.74           H
ATOM    538 HD21 LEU A  38      16.301 -11.244  14.125  1.00 17.02           H
ATOM    539 HD22 LEU A  38      17.571 -11.558  13.220  1.00 17.02           H
ATOM    540 HD23 LEU A  38      16.354 -10.732  12.625  1.00 17.02           H
ATOM    541  N   GLN A  39      17.529 -11.947   8.545  1.00 11.08           N
ATOM    542  CA  GLN A  39      18.251 -12.266   7.315  1.00 13.21           C
ATOM    543  C   GLN A  39      19.743 -12.041   7.533  1.00 12.80           C
ATOM    544  O   GLN A  39      20.169 -10.966   7.965  1.00 13.17           O
ATOM    545  CB  GLN A  39      17.719 -11.401   6.163  1.00 15.11           C
ATOM    546  CG  GLN A  39      18.398 -11.577   4.821  1.00 21.81           C
ATOM    547  CD  GLN A  39      18.506 -13.035   4.419  1.00 27.71           C
ATOM    548  OE1 GLN A  39      19.607 -13.555   4.214  1.00 33.50           O
ATOM    549  NE2 GLN A  39      17.373 -13.710   4.331  1.00 21.36           N
ATOM    550  H   GLN A  39      17.887 -11.310   8.997  1.00 13.30           H
ATOM    551  HA  GLN A  39      18.117 -13.202   7.095  1.00 15.86           H
ATOM    552  HB2 GLN A  39      16.782 -11.624   6.031  1.00 18.14           H
ATOM    553  HB3 GLN A  39      17.797 -10.463   6.407  1.00 18.14           H
ATOM    554  HG2 GLN A  39      17.881 -11.116   4.142  1.00 26.17           H
ATOM    555  HG3 GLN A  39      19.291 -11.202   4.868  1.00 26.17           H
ATOM    556 HE21 GLN A  39      16.640 -13.281   4.240  1.00 25.64           H
ATOM    557 HE22 GLN A  39      17.374 -14.569   4.359  1.00 25.64           H
ATOM    558  N   TYR A  40      20.532 -13.056   7.207  1.00 13.37           N
ATOM    559  CA  TYR A  40      21.981 -12.937   7.233  1.00 13.46           C
ATOM    560  C   TYR A  40      22.483 -11.971   6.162  1.00 15.16           C
ATOM    561  O   TYR A  40      22.045 -11.992   5.003  1.00 15.14           O
ATOM    562  CB  TYR A  40      22.599 -14.317   7.037  1.00 16.29           C
ATOM    563  CG  TYR A  40      24.101 -14.360   6.894  1.00 17.06           C
ATOM    564  CD1 TYR A  40      24.949 -13.867   7.886  1.00 15.19           C
ATOM    565  CD2 TYR A  40      24.676 -14.964   5.792  1.00 23.04           C
ATOM    566  CE1 TYR A  40      26.329 -13.938   7.741  1.00 18.34           C
ATOM    567  CE2 TYR A  40      26.032 -15.044   5.653  1.00 23.17           C
ATOM    568  CZ  TYR A  40      26.857 -14.535   6.615  1.00 26.24           C
ATOM    569  OH  TYR A  40      28.224 -14.647   6.422  1.00 22.69           O
ATOM    570  H   TYR A  40      20.251 -13.832   6.969  1.00 16.05           H
ATOM    571  HA  TYR A  40      22.269 -12.610   8.101  1.00 16.16           H
ATOM    572  HB2 TYR A  40      22.370 -14.862   7.808  1.00 19.56           H
ATOM    573  HB3 TYR A  40      22.211 -14.713   6.239  1.00 19.56           H
ATOM    574  HD1 TYR A  40      24.589 -13.463   8.641  1.00 18.24           H
ATOM    575  HD2 TYR A  40      24.129 -15.312   5.126  1.00 27.65           H
ATOM    576  HE1 TYR A  40      26.891 -13.598   8.398  1.00 22.02           H
ATOM    577  HE2 TYR A  40      26.394 -15.442   4.896  1.00 27.81           H
ATOM    578  HH  TYR A  40      28.376 -14.998   5.675  1.00 27.23           H
ATOM    579  N   ASP A  41      23.417 -11.119   6.558  1.00 13.82           N
ATOM    580  CA  ASP A  41      24.088 -10.168   5.675  1.00 12.63           C
ATOM    581  C   ASP A  41      25.588 -10.302   5.897  1.00 19.65           C
ATOM    582  O   ASP A  41      26.115  -9.838   6.919  1.00 15.57           O
ATOM    583  CB  ASP A  41      23.627  -8.737   5.947  1.00 13.06           C
ATOM    584  CG  ASP A  41      24.272  -7.726   5.023  1.00 18.88           C
ATOM    585  OD1 ASP A  41      23.838  -6.558   5.044  1.00 23.88           O
ATOM    586  OD2 ASP A  41      25.190  -8.094   4.257  1.00 20.21           O1-
ATOM    587  H   ASP A  41      23.696 -11.072   7.372  1.00 16.60           H
ATOM    588  HA  ASP A  41      23.899 -10.379   4.745  1.00 15.16           H
ATOM    589  HB2 ASP A  41      22.666  -8.692   5.820  1.00 15.68           H
ATOM    590  HB3 ASP A  41      23.854  -8.497   6.861  1.00 15.68           H
ATOM    591  N   ALA A  42      26.267 -10.936   4.934  1.00 18.63           N
ATOM    592  CA  ALA A  42      27.706 -11.159   5.033  1.00 20.79           C
ATOM    593  C   ALA A  42      28.498  -9.865   5.061  1.00 18.85           C
ATOM    594  O   ALA A  42      29.680  -9.897   5.424  1.00 24.66           O
ATOM    595  CB  ALA A  42      28.181 -12.020   3.866  1.00 25.03           C
ATOM    596  H   ALA A  42      25.913 -11.244   4.216  1.00 22.37           H
ATOM    597  HA  ALA A  42      27.899 -11.643   5.850  1.00 24.96           H
ATOM    598  HB1 ALA A  42      29.142 -12.137   3.938  1.00 30.04           H
ATOM    599  HB2 ALA A  42      27.740 -12.884   3.907  1.00 30.04           H
ATOM    600  HB3 ALA A  42      27.965 -11.572   3.032  1.00 30.04           H
ATOM    601  N   SER A  43      27.896  -8.726   4.710  1.00 18.59           N
ATOM    602  CA  SER A  43      28.616  -7.456   4.718  1.00 23.29           C
ATOM    603  C   SER A  43      28.715  -6.832   6.103  1.00 26.52           C
ATOM    604  O   SER A  43      29.374  -5.794   6.253  1.00 28.95           O
ATOM    605  CB  SER A  43      27.948  -6.443   3.783  1.00 23.50           C
ATOM    606  OG  SER A  43      26.794  -5.856   4.355  1.00 29.74           O
ATOM    607  H   SER A  43      27.076  -8.664   4.466  1.00 22.31           H
ATOM    608  HA  SER A  43      29.516  -7.612   4.393  1.00 27.95           H
ATOM    609  HB2 SER A  43      28.577  -5.731   3.600  1.00 28.20           H
ATOM    610  HB3 SER A  43      27.701  -6.887   2.955  1.00 28.20           H
ATOM    611  HG  SER A  43      26.460  -5.308   3.813  1.00 35.69           H
ATOM    612  N   LEU A  44      28.063  -7.411   7.107  1.00 20.40           N
ATOM    613  CA  LEU A  44      28.070  -6.845   8.453  1.00 17.81           C
ATOM    614  C   LEU A  44      29.350  -7.296   9.141  1.00 17.49           C
ATOM    615  O   LEU A  44      29.461  -8.438   9.592  1.00 18.89           O
ATOM    616  CB  LEU A  44      26.850  -7.303   9.238  1.00 13.10           C
ATOM    617  CG  LEU A  44      25.536  -6.671   8.778  1.00 14.66           C
ATOM    618  CD1 LEU A  44      24.393  -7.293   9.538  1.00 14.22           C
ATOM    619  CD2 LEU A  44      25.522  -5.153   8.943  1.00 18.53           C
ATOM    620  H   LEU A  44      27.616  -8.144   7.035  1.00 24.49           H
ATOM    621  HA  LEU A  44      28.067  -5.877   8.404  1.00 21.38           H
ATOM    622  HB2 LEU A  44      26.767  -8.263   9.150  1.00 15.72           H
ATOM    623  HB3 LEU A  44      26.974  -7.071  10.172  1.00 15.72           H
ATOM    624  HG  LEU A  44      25.421  -6.864   7.834  1.00 17.60           H
ATOM    625 HD11 LEU A  44      23.552  -6.936   9.218  1.00 17.07           H
ATOM    626 HD12 LEU A  44      24.412  -8.252   9.400  1.00 17.07           H
ATOM    627 HD13 LEU A  44      24.504  -7.096  10.483  1.00 17.07           H
ATOM    628 HD21 LEU A  44      24.644  -4.821   8.695  1.00 22.25           H
ATOM    629 HD22 LEU A  44      25.710  -4.930   9.867  1.00 22.25           H
ATOM    630 HD23 LEU A  44      26.194  -4.760   8.361  1.00 22.25           H
ATOM    631  N   THR A  45      30.316  -6.401   9.213  1.00 17.74           N
ATOM    632  CA  THR A  45      31.645  -6.719   9.717  1.00 16.15           C
ATOM    633  C   THR A  45      31.739  -6.387  11.199  1.00 15.40           C
ATOM    634  O   THR A  45      30.859  -5.744  11.764  1.00 14.58           O
ATOM    635  CB  THR A  45      32.677  -5.914   8.926  1.00 16.50           C
ATOM    636  OG1 THR A  45      32.309  -4.532   8.917  1.00 20.74           O
ATOM    637  CG2 THR A  45      32.765  -6.423   7.510  1.00 22.81           C
ATOM    638  H   THR A  45      30.226  -5.578   8.966  1.00 21.30           H
ATOM    639  HA  THR A  45      31.815  -7.661   9.595  1.00 19.39           H
ATOM    640  HB  THR A  45      33.548  -6.006   9.342  1.00 19.81           H
ATOM    641  HG1 THR A  45      32.891  -4.081   8.522  1.00 24.90           H
ATOM    642 HG21 THR A  45      33.435  -5.917   7.028  1.00 27.38           H
ATOM    643 HG22 THR A  45      33.014  -7.361   7.511  1.00 27.38           H
ATOM    644 HG23 THR A  45      31.910  -6.322   7.062  1.00 27.38           H
ATOM    645  N   PRO A  46      32.797  -6.842  11.867  1.00 15.32           N
ATOM    646  CA  PRO A  46      32.914  -6.608  13.312  1.00 13.24           C
ATOM    647  C   PRO A  46      33.172  -5.151  13.645  1.00 16.04           C
ATOM    648  O   PRO A  46      33.967  -4.462  12.999  1.00 17.41           O
ATOM    649  CB  PRO A  46      34.098  -7.489  13.713  1.00 17.64           C
ATOM    650  CG  PRO A  46      34.158  -8.538  12.639  1.00 16.67           C
ATOM    651  CD  PRO A  46      33.814  -7.795  11.394  1.00 15.86           C
ATOM    652  HA  PRO A  46      32.120  -6.912  13.777  1.00 15.89           H
ATOM    653  HB2 PRO A  46      34.908  -6.957  13.713  1.00 21.17           H
ATOM    654  HB3 PRO A  46      33.936  -7.890  14.577  1.00 21.17           H
ATOM    655  HG2 PRO A  46      35.049  -8.911  12.583  1.00 20.02           H
ATOM    656  HG3 PRO A  46      33.501  -9.230  12.819  1.00 20.02           H
ATOM    657  HD2 PRO A  46      34.587  -7.316  11.053  1.00 19.04           H
ATOM    658  HD3 PRO A  46      33.446  -8.407  10.740  1.00 19.04           H
ATOM    659  N   LEU A  47      32.485  -4.690  14.680  1.00 12.77           N
ATOM    660  CA  LEU A  47      32.765  -3.386  15.238  1.00 13.27           C
ATOM    661  C   LEU A  47      34.048  -3.463  16.047  1.00 11.39           C
ATOM    662  O   LEU A  47      34.408  -4.509  16.590  1.00 14.35           O
ATOM    663  CB  LEU A  47      31.623  -2.928  16.149  1.00 15.01           C
ATOM    664  CG  LEU A  47      30.261  -2.707  15.480  1.00 14.44           C
ATOM    665  CD1 LEU A  47      29.242  -2.334  16.519  1.00 16.34           C
ATOM    666  CD2 LEU A  47      30.358  -1.645  14.397  1.00 18.80           C
ATOM    667  H   LEU A  47      31.865  -5.128  15.085  1.00 15.34           H
ATOM    668  HA  LEU A  47      32.896  -2.734  14.534  1.00 15.93           H
ATOM    669  HB2 LEU A  47      31.504  -3.603  16.838  1.00 18.01           H
ATOM    670  HB3 LEU A  47      31.884  -2.091  16.562  1.00 18.01           H
ATOM    671  HG  LEU A  47      29.978  -3.537  15.062  1.00 17.33           H
ATOM    672 HD11 LEU A  47      28.394  -2.174  16.077  1.00 19.62           H
ATOM    673 HD12 LEU A  47      29.156  -3.064  17.151  1.00 19.62           H
ATOM    674 HD13 LEU A  47      29.534  -1.534  16.980  1.00 19.62           H
ATOM    675 HD21 LEU A  47      29.482  -1.530  13.996  1.00 22.57           H
ATOM    676 HD22 LEU A  47      30.648  -0.812  14.799  1.00 22.57           H
ATOM    677 HD23 LEU A  47      30.991  -1.932  13.725  1.00 22.57           H
ATOM    678  N   GLU A  48      34.728  -2.322  16.118  1.00 14.17           N
ATOM    679  CA  GLU A  48      35.921  -2.169  16.922  1.00 12.08           C
ATOM    680  C   GLU A  48      35.615  -1.176  18.032  1.00 11.27           C
ATOM    681  O   GLU A  48      35.067  -0.094  17.780  1.00 14.98           O
ATOM    682  CB  GLU A  48      37.090  -1.708  16.055  1.00 16.40           C
ATOM    683  CG  GLU A  48      37.413  -2.719  14.960  1.00 21.31           C
ATOM    684  CD  GLU A  48      38.389  -2.197  13.923  1.00 31.24           C
ATOM    685  OE1 GLU A  48      39.495  -1.762  14.301  1.00 36.78           O
ATOM    686  OE2 GLU A  48      38.040  -2.232  12.725  1.00 39.49           O1-
ATOM    687  H   GLU A  48      34.498  -1.606  15.698  1.00 17.01           H
ATOM    688  HA  GLU A  48      36.151  -3.019  17.335  1.00 14.50           H
ATOM    689  HB2 GLU A  48      36.861  -0.868  15.635  1.00 19.69           H
ATOM    690  HB3 GLU A  48      37.875  -1.600  16.613  1.00 19.69           H
ATOM    691  HG2 GLU A  48      37.790  -3.515  15.363  1.00 25.58           H
ATOM    692  HG3 GLU A  48      36.592  -2.943  14.493  1.00 25.58           H
ATOM    693  N   PHE A  49      35.961  -1.566  19.259  1.00 12.37           N
ATOM    694  CA  PHE A  49      35.664  -0.784  20.453  1.00 12.86           C
ATOM    695  C   PHE A  49      36.964  -0.119  20.892  1.00 12.63           C
ATOM    696  O   PHE A  49      37.913  -0.803  21.292  1.00 15.50           O
ATOM    697  CB  PHE A  49      35.066  -1.698  21.517  1.00 10.79           C
ATOM    698  CG  PHE A  49      33.982  -2.571  20.979  1.00 11.72           C
ATOM    699  CD1 PHE A  49      34.198  -3.919  20.775  1.00 12.08           C
ATOM    700  CD2 PHE A  49      32.769  -2.027  20.607  1.00 12.54           C
ATOM    701  CE1 PHE A  49      33.190  -4.718  20.244  1.00 14.45           C
ATOM    702  CE2 PHE A  49      31.777  -2.810  20.048  1.00 13.22           C
ATOM    703  CZ  PHE A  49      31.993  -4.158  19.873  1.00 12.52           C
ATOM    704  H   PHE A  49      36.379  -2.300  19.426  1.00 14.85           H
ATOM    705  HA  PHE A  49      35.025  -0.084  20.243  1.00 15.44           H
ATOM    706  HB2 PHE A  49      35.761  -2.277  21.872  1.00 12.95           H
ATOM    707  HB3 PHE A  49      34.681  -1.169  22.231  1.00 12.95           H
ATOM    708  HD1 PHE A  49      35.014  -4.297  21.020  1.00 14.50           H
ATOM    709  HD2 PHE A  49      32.626  -1.114  20.714  1.00 15.06           H
ATOM    710  HE1 PHE A  49      33.339  -5.626  20.116  1.00 17.35           H
ATOM    711  HE2 PHE A  49      30.964  -2.433  19.812  1.00 15.88           H
ATOM    712  HZ  PHE A  49      31.324  -4.695  19.517  1.00 15.03           H
ATOM    713  N   GLN A  50      37.014   1.205  20.766  1.00 12.35           N
ATOM    714  CA  GLN A  50      38.220   1.989  20.983  1.00 13.33           C
ATOM    715  C   GLN A  50      38.040   2.898  22.190  1.00 10.50           C
ATOM    716  O   GLN A  50      37.003   3.544  22.347  1.00 10.92           O
ATOM    717  CB  GLN A  50      38.524   2.837  19.743  1.00 13.83           C
ATOM    718  CG  GLN A  50      38.711   1.966  18.500  1.00 21.16           C
ATOM    719  CD  GLN A  50      38.866   2.764  17.219  1.00 31.46           C
ATOM    720  OE1 GLN A  50      38.074   3.666  16.929  1.00 31.44           O
ATOM    721  NE2 GLN A  50      39.892   2.433  16.438  1.00 39.99           N
ATOM    722  H   GLN A  50      36.342   1.694  20.538  1.00 14.83           H
ATOM    723  HA  GLN A  50      38.973   1.400  21.149  1.00 16.00           H
ATOM    724  HB2 GLN A  50      37.793   3.454  19.583  1.00 16.61           H
ATOM    725  HB3 GLN A  50      39.341   3.336  19.892  1.00 16.61           H
ATOM    726  HG2 GLN A  50      39.501   1.412  18.611  1.00 25.40           H
ATOM    727  HG3 GLN A  50      37.930   1.402  18.395  1.00 25.40           H
ATOM    728 HE21 GLN A  50      40.412   1.787  16.663  1.00 48.00           H
ATOM    729 HE22 GLN A  50      40.045   2.878  15.717  1.00 48.00           H
ATOM    730  N   GLY A  50A     39.052   2.943  23.044  1.00 11.12           N
ATOM    731  CA  GLY A  50A     38.973   3.793  24.210  1.00 10.64           C
ATOM    732  C   GLY A  50A     38.051   3.283  25.290  1.00 11.07           C
ATOM    733  O   GLY A  50A     37.720   4.034  26.213  1.00 11.88           O
ATOM    734  H   GLY A  50A     39.782   2.495  22.972  1.00 13.35           H
ATOM    735  HA2 GLY A  50A     39.860   3.872  24.592  1.00 12.78           H
ATOM    736  HA3 GLY A  50A     38.668   4.674  23.952  1.00 12.78           H
ATOM    737  N   TYR A  51      37.634   2.013  25.201  1.00 10.32           N
ATOM    738  CA  TYR A  51      36.738   1.427  26.175  1.00  8.53           C
ATOM    739  C   TYR A  51      37.440   1.066  27.476  1.00  8.74           C
ATOM    740  O   TYR A  51      36.765   0.856  28.485  1.00  8.45           O
ATOM    741  CB  TYR A  51      36.114   0.141  25.594  1.00  8.48           C
ATOM    742  CG  TYR A  51      34.847   0.336  24.802  1.00  8.98           C
ATOM    743  CD1 TYR A  51      34.738   1.324  23.825  1.00  9.71           C
ATOM    744  CD2 TYR A  51      33.734  -0.474  25.034  1.00  8.59           C
ATOM    745  CE1 TYR A  51      33.559   1.496  23.115  1.00  8.63           C
ATOM    746  CE2 TYR A  51      32.584  -0.306  24.342  1.00  8.63           C
ATOM    747  CZ  TYR A  51      32.487   0.676  23.392  1.00  9.13           C
ATOM    748  OH  TYR A  51      31.301   0.823  22.696  1.00 11.81           O
ATOM    749  H   TYR A  51      37.873   1.464  24.583  1.00 12.39           H
ATOM    750  HA  TYR A  51      36.025   2.055  26.371  1.00 10.25           H
ATOM    751  HB2 TYR A  51      36.769  -0.280  25.013  1.00 10.18           H
ATOM    752  HB3 TYR A  51      35.907  -0.459  26.328  1.00 10.18           H
ATOM    753  HD1 TYR A  51      35.461   1.881  23.649  1.00 11.66           H
ATOM    754  HD2 TYR A  51      33.781  -1.137  25.684  1.00 10.32           H
ATOM    755  HE1 TYR A  51      33.492   2.157  22.469  1.00 10.37           H
ATOM    756  HE2 TYR A  51      31.854  -0.858  24.519  1.00 10.36           H
ATOM    757  HH  TYR A  51      30.941   1.539  22.923  1.00 14.18           H
ATOM    758  N   ASN A  52      38.775   0.973  27.483  1.00  9.73           N
ATOM    759  CA  ASN A  52      39.519   0.650  28.704  1.00 10.88           C
ATOM    760  C   ASN A  52      39.756   1.941  29.475  1.00  9.66           C
ATOM    761  O   ASN A  52      40.792   2.608  29.351  1.00 12.10           O
ATOM    762  CB  ASN A  52      40.815  -0.067  28.372  1.00 11.52           C
ATOM    763  CG  ASN A  52      41.499  -0.623  29.610  1.00 15.55           C
ATOM    764  OD1 ASN A  52      40.860  -0.888  30.619  1.00 18.29           O
ATOM    765  ND2 ASN A  52      42.800  -0.800  29.531  1.00 23.88           N
ATOM    766  H   ASN A  52      39.273   1.105  26.795  1.00 11.68           H
ATOM    767  HA  ASN A  52      39.001   0.060  29.264  1.00 13.06           H
ATOM    768  HB2 ASN A  52      40.612  -0.815  27.790  1.00 13.83           H
ATOM    769  HB3 ASN A  52      41.421   0.545  27.924  1.00 13.83           H
ATOM    770 HD21 ASN A  52      43.227  -1.109  30.209  1.00 28.66           H
ATOM    771 HD22 ASN A  52      43.223  -0.582  28.814  1.00 28.66           H
ATOM    772  N   LEU A  53      38.745   2.316  30.249  1.00  9.27           N
ATOM    773  CA  LEU A  53      38.748   3.610  30.925  1.00  9.89           C
ATOM    774  C   LEU A  53      39.802   3.633  32.025  1.00  9.00           C
ATOM    775  O   LEU A  53      40.008   2.646  32.738  1.00 12.23           O
ATOM    776  CB  LEU A  53      37.373   3.863  31.543  1.00 10.62           C
ATOM    777  CG  LEU A  53      36.177   3.881  30.586  1.00  9.28           C
ATOM    778  CD1 LEU A  53      34.909   4.207  31.357  1.00 11.32           C
ATOM    779  CD2 LEU A  53      36.371   4.888  29.486  1.00 13.37           C
ATOM    780  H   LEU A  53      38.044   1.841  30.398  1.00 11.14           H
ATOM    781  HA  LEU A  53      38.951   4.316  30.286  1.00 11.88           H
ATOM    782  HB2 LEU A  53      37.211   3.161  32.193  1.00 12.75           H
ATOM    783  HB3 LEU A  53      37.397   4.721  31.989  1.00 12.75           H
ATOM    784  HG  LEU A  53      36.078   3.005  30.182  1.00 11.14           H
ATOM    785 HD11 LEU A  53      34.159   4.194  30.739  1.00 13.59           H
ATOM    786 HD12 LEU A  53      34.783   3.541  32.048  1.00 13.59           H
ATOM    787 HD13 LEU A  53      34.994   5.087  31.751  1.00 13.59           H
ATOM    788 HD21 LEU A  53      35.602   4.864  28.896  1.00 16.05           H
ATOM    789 HD22 LEU A  53      36.453   5.768  29.883  1.00 16.05           H
ATOM    790 HD23 LEU A  53      37.173   4.666  28.988  1.00 16.05           H
ATOM    791  N   SER A  54      40.472   4.770  32.170  1.00  9.44           N
ATOM    792  CA  SER A  54      41.531   4.865  33.165  1.00  9.89           C
ATOM    793  C   SER A  54      40.985   4.697  34.566  1.00 10.33           C
ATOM    794  O   SER A  54      40.043   5.387  34.954  1.00 10.09           O
ATOM    795  CB  SER A  54      42.200   6.225  33.077  1.00 10.23           C
ATOM    796  OG  SER A  54      43.193   6.308  34.097  1.00 10.44           O
ATOM    797  H   SER A  54      40.331   5.488  31.717  1.00 11.33           H
ATOM    798  HA  SER A  54      42.195   4.178  32.996  1.00 11.87           H
ATOM    799  HB2 SER A  54      42.624   6.325  32.210  1.00 12.29           H
ATOM    800  HB3 SER A  54      41.530   6.916  33.207  1.00 12.29           H
ATOM    801  HG  SER A  54      43.539   7.073  34.110  1.00 12.54           H
ATOM    802  N   ALA A  54A     41.625   3.832  35.343  1.00 10.46           N
ATOM    803  CA  ALA A  54A     41.246   3.631  36.734  1.00  8.78           C
ATOM    804  C   ALA A  54A     41.573   4.841  37.589  1.00 10.70           C
ATOM    805  O   ALA A  54A     41.125   4.915  38.742  1.00 12.79           O
ATOM    806  CB  ALA A  54A     41.955   2.398  37.287  1.00 13.95           C
ATOM    807  H   ALA A  54A     42.285   3.345  35.088  1.00 12.56           H
ATOM    808  HA  ALA A  54A     40.291   3.474  36.781  1.00 10.54           H
ATOM    809  HB1 ALA A  54A     41.679   2.271  38.207  1.00 16.75           H
ATOM    810  HB2 ALA A  54A     41.712   1.624  36.755  1.00 16.75           H
ATOM    811  HB3 ALA A  54A     42.914   2.542  37.236  1.00 16.75           H
ATOM    812  N   ASN A  54B     42.324   5.798  37.059  1.00 12.72           N
ATOM    813  CA  ASN A  54B     42.612   7.029  37.782  1.00 10.75           C
ATOM    814  C   ASN A  54B     41.635   8.139  37.454  1.00 13.05           C
ATOM    815  O   ASN A  54B     41.833   9.288  37.882  1.00 15.83           O
ATOM    816  CB  ASN A  54B     44.041   7.507  37.510  1.00 10.11           C
ATOM    817  CG  ASN A  54B     45.073   6.594  38.112  1.00 13.04           C
ATOM    818  OD1 ASN A  54B     44.942   6.143  39.252  1.00 13.48           O
ATOM    819  ND2 ASN A  54B     46.104   6.287  37.342  1.00 14.21           N
ATOM    820  H   ASN A  54B     42.681   5.761  36.278  1.00 15.27           H
ATOM    821  HA  ASN A  54B     42.547   6.841  38.733  1.00 12.91           H
ATOM    822  HB2 ASN A  54B     44.187   7.552  36.550  1.00 12.13           H
ATOM    823  HB3 ASN A  54B     44.152   8.385  37.895  1.00 12.13           H
ATOM    824 HD21 ASN A  54B     46.701   5.738  37.624  1.00 17.05           H
ATOM    825 HD22 ASN A  54B     46.170   6.636  36.559  1.00 17.05           H
ATOM    826  N   LYS A  55      40.601   7.841  36.668  1.00 11.96           N
ATOM    827  CA  LYS A  55      39.517   8.758  36.416  1.00 10.06           C
ATOM    828  C   LYS A  55      38.247   8.202  37.048  1.00 10.46           C
ATOM    829  O   LYS A  55      38.094   6.988  37.195  1.00 11.61           O
ATOM    830  CB  LYS A  55      39.313   8.928  34.907  1.00 11.41           C
ATOM    831  CG  LYS A  55      40.421   9.689  34.240  1.00 17.49           C
ATOM    832  CD  LYS A  55      40.096   9.899  32.763  1.00 19.34           C
ATOM    833  CE  LYS A  55      41.277  10.496  32.026  1.00 27.54           C
ATOM    834  NZ  LYS A  55      41.602  11.827  32.575  1.00 30.18           N1+
ATOM    835  H   LYS A  55      40.513   7.091  36.258  1.00 14.36           H
ATOM    836  HA  LYS A  55      39.705   9.626  36.804  1.00 12.08           H
ATOM    837  HB2 LYS A  55      39.261   8.056  34.490  1.00 13.70           H
ATOM    838  HB3 LYS A  55      38.497   9.426  34.746  1.00 13.70           H
ATOM    839  HG2 LYS A  55      40.520  10.556  34.662  1.00 21.00           H
ATOM    840  HG3 LYS A  55      41.244   9.177  34.310  1.00 21.00           H
ATOM    841  HD2 LYS A  55      39.905   9.039  32.358  1.00 23.21           H
ATOM    842  HD3 LYS A  55      39.331  10.490  32.670  1.00 23.21           H
ATOM    843  HE2 LYS A  55      42.050   9.921  32.149  1.00 33.06           H
ATOM    844  HE3 LYS A  55      41.069  10.591  31.081  1.00 33.06           H
ATOM    845  HZ1 LYS A  55      42.173  12.251  32.041  1.00 36.23           H
ATOM    846  HZ2 LYS A  55      40.857  12.311  32.646  1.00 36.23           H
ATOM    847  HZ3 LYS A  55      41.969  11.737  33.384  1.00 36.23           H
ATOM    848  N   GLN A  56      37.354   9.104  37.435  1.00 11.37           N
ATOM    849  CA  GLN A  56      36.079   8.745  38.036  1.00 11.52           C
ATOM    850  C   GLN A  56      34.954   9.086  37.069  1.00  9.74           C
ATOM    851  O   GLN A  56      34.982  10.117  36.386  1.00 13.07           O
ATOM    852  CB  GLN A  56      35.874   9.487  39.362  1.00 11.37           C
ATOM    853  CG  GLN A  56      36.998   9.302  40.351  1.00 11.75           C
ATOM    854  CD  GLN A  56      37.098   7.908  40.909  1.00 12.45           C
ATOM    855  OE1 GLN A  56      36.071   7.257  41.177  1.00 15.12           O
ATOM    856  NE2 GLN A  56      38.307   7.443  41.148  1.00 16.94           N
ATOM    857  H   GLN A  56      37.462   9.953  37.348  1.00 13.65           H
ATOM    858  HA  GLN A  56      36.067   7.792  38.215  1.00 13.83           H
ATOM    859  HB2 GLN A  56      35.781  10.432  39.177  1.00 13.65           H
ATOM    860  HB3 GLN A  56      35.068   9.151  39.780  1.00 13.65           H
ATOM    861  HG2 GLN A  56      37.841   9.504  39.916  1.00 14.10           H
ATOM    862  HG3 GLN A  56      36.846   9.909  41.091  1.00 14.10           H
ATOM    863 HE21 GLN A  56      38.996   7.932  40.988  1.00 20.34           H
ATOM    864 HE22 GLN A  56      38.407   6.652  41.474  1.00 20.34           H
ATOM    865  N   PHE A  57      33.948   8.205  37.023  1.00 10.69           N
ATOM    866  CA  PHE A  57      32.808   8.326  36.133  1.00 10.69           C
ATOM    867  C   PHE A  57      31.526   8.337  36.956  1.00  8.00           C
ATOM    868  O   PHE A  57      31.390   7.587  37.919  1.00 11.23           O
ATOM    869  CB  PHE A  57      32.860   7.209  35.082  1.00 11.43           C
ATOM    870  CG  PHE A  57      34.096   7.302  34.237  1.00 10.09           C
ATOM    871  CD1 PHE A  57      35.266   6.704  34.651  1.00 11.71           C
ATOM    872  CD2 PHE A  57      34.108   8.087  33.099  1.00 11.37           C
ATOM    873  CE1 PHE A  57      36.416   6.835  33.911  1.00 12.13           C
ATOM    874  CE2 PHE A  57      35.264   8.234  32.356  1.00 12.13           C
ATOM    875  CZ  PHE A  57      36.420   7.617  32.783  1.00 10.84           C
ATOM    876  H   PHE A  57      33.921   7.500  37.519  1.00 12.84           H
ATOM    877  HA  PHE A  57      32.854   9.174  35.661  1.00 12.84           H
ATOM    878  HB2 PHE A  57      32.870   6.347  35.525  1.00 13.72           H
ATOM    879  HB3 PHE A  57      32.093   7.287  34.494  1.00 13.72           H
ATOM    880  HD1 PHE A  57      35.276   6.187  35.423  1.00 14.06           H
ATOM    881  HD2 PHE A  57      33.335   8.523  32.828  1.00 13.65           H
ATOM    882  HE1 PHE A  57      37.194   6.414  34.188  1.00 14.57           H
ATOM    883  HE2 PHE A  57      35.268   8.752  31.587  1.00 14.57           H
ATOM    884  HZ  PHE A  57      37.199   7.688  32.275  1.00 13.02           H
ATOM    885  N   LEU A  58      30.619   9.230  36.591  1.00 12.42           N
ATOM    886  CA  LEU A  58      29.463   9.539  37.415  1.00 11.95           C
ATOM    887  C   LEU A  58      28.343   8.539  37.167  1.00  9.92           C
ATOM    888  O   LEU A  58      27.881   8.390  36.030  1.00 11.79           O
ATOM    889  CB  LEU A  58      28.990  10.947  37.085  1.00 15.31           C
ATOM    890  CG  LEU A  58      27.863  11.495  37.957  1.00 17.34           C
ATOM    891  CD1 LEU A  58      28.409  11.766  39.345  1.00 20.07           C
ATOM    892  CD2 LEU A  58      27.240  12.743  37.347  1.00 20.13           C
ATOM    893  H   LEU A  58      30.657   9.688  35.861  1.00 14.91           H
ATOM    894  HA  LEU A  58      29.712   9.499  38.350  1.00 14.35           H
ATOM    895  HB2 LEU A  58      29.746  11.545  37.189  1.00 18.37           H
ATOM    896  HB3 LEU A  58      28.690  10.966  36.162  1.00 18.37           H
ATOM    897  HG  LEU A  58      27.167  10.822  38.031  1.00 20.82           H
ATOM    898 HD11 LEU A  58      27.712  12.187  39.871  1.00 24.09           H
ATOM    899 HD12 LEU A  58      28.683  10.937  39.764  1.00 24.09           H
ATOM    900 HD13 LEU A  58      29.172  12.361  39.273  1.00 24.09           H
ATOM    901 HD21 LEU A  58      26.508  13.037  37.912  1.00 24.16           H
ATOM    902 HD22 LEU A  58      27.918  13.436  37.300  1.00 24.16           H
ATOM    903 HD23 LEU A  58      26.911  12.545  36.456  1.00 24.16           H
ATOM    904  N   LEU A  59      27.902   7.912  38.249  1.00 11.29           N
ATOM    905  CA  LEU A  59      26.765   7.009  38.277  1.00  9.45           C
ATOM    906  C   LEU A  59      25.590   7.758  38.880  1.00 12.69           C
ATOM    907  O   LEU A  59      25.728   8.351  39.951  1.00 13.45           O
ATOM    908  CB  LEU A  59      27.102   5.785  39.132  1.00 11.10           C
ATOM    909  CG  LEU A  59      26.131   4.620  39.047  1.00 11.16           C
ATOM    910  CD1 LEU A  59      26.283   3.888  37.729  1.00 11.91           C
ATOM    911  CD2 LEU A  59      26.352   3.677  40.219  1.00 11.74           C
ATOM    912  H   LEU A  59      28.272   7.993  39.019  1.00 13.55           H
ATOM    913  HA  LEU A  59      26.536   6.733  37.373  1.00 11.35           H
ATOM    914  HB2 LEU A  59      27.969   5.451  38.848  1.00 13.32           H
ATOM    915  HB3 LEU A  59      27.150   6.048  40.062  1.00 13.32           H
ATOM    916  HG  LEU A  59      25.227   4.965  39.095  1.00 13.40           H
ATOM    917 HD11 LEU A  59      25.665   3.142  37.716  1.00 14.30           H
ATOM    918 HD12 LEU A  59      26.076   4.501  37.004  1.00 14.30           H
ATOM    919 HD13 LEU A  59      27.194   3.567  37.649  1.00 14.30           H
ATOM    920 HD21 LEU A  59      25.707   2.958  40.171  1.00 14.09           H
ATOM    921 HD22 LEU A  59      27.253   3.316  40.170  1.00 14.09           H
ATOM    922 HD23 LEU A  59      26.243   4.171  41.043  1.00 14.09           H
ATOM    923  N   THR A  60      24.456   7.755  38.189  1.00 12.23           N
ATOM    924  CA  THR A  60      23.285   8.520  38.611  1.00 13.93           C
ATOM    925  C   THR A  60      22.028   7.669  38.522  1.00 11.91           C
ATOM    926  O   THR A  60      21.812   6.952  37.540  1.00 12.92           O
ATOM    927  CB  THR A  60      23.048   9.730  37.708  1.00 16.19           C
ATOM    928  OG1 THR A  60      24.225  10.531  37.625  1.00 18.49           O
ATOM    929  CG2 THR A  60      21.930  10.597  38.288  1.00 20.64           C
ATOM    930  H   THR A  60      24.337   7.316  37.458  1.00 14.68           H
ATOM    931  HA  THR A  60      23.391   8.812  39.529  1.00 16.72           H
ATOM    932  HB  THR A  60      22.784   9.440  36.818  1.00 19.43           H
ATOM    933  HG1 THR A  60      24.886  10.053  37.429  1.00 22.20           H
ATOM    934 HG21 THR A  60      21.854  11.411  37.768  1.00 24.78           H
ATOM    935 HG22 THR A  60      21.082  10.128  38.267  1.00 24.78           H
ATOM    936 HG23 THR A  60      22.143  10.831  39.206  1.00 24.78           H
ATOM    937  N   ASN A  61      21.174   7.796  39.531  1.00 12.35           N
ATOM    938  CA  ASN A  61      19.795   7.326  39.449  1.00 11.25           C
ATOM    939  C   ASN A  61      18.979   8.485  38.896  1.00 14.16           C
ATOM    940  O   ASN A  61      18.837   9.525  39.552  1.00 13.99           O
ATOM    941  CB  ASN A  61      19.310   6.915  40.837  1.00 10.44           C
ATOM    942  CG  ASN A  61      17.825   6.550  40.881  1.00  9.97           C
ATOM    943  OD1 ASN A  61      17.022   7.001  40.054  1.00 12.65           O
ATOM    944  ND2 ASN A  61      17.462   5.750  41.865  1.00 12.59           N
ATOM    945  H   ASN A  61      21.371   8.153  40.289  1.00 14.83           H
ATOM    946  HA  ASN A  61      19.729   6.569  38.842  1.00 13.51           H
ATOM    947  HB2 ASN A  61      19.820   6.150  41.135  1.00 12.53           H
ATOM    948  HB3 ASN A  61      19.443   7.659  41.449  1.00 12.53           H
ATOM    949 HD21 ASN A  61      16.643   5.495  41.941  1.00 15.11           H
ATOM    950 HD22 ASN A  61      18.047   5.476  42.432  1.00 15.11           H
ATOM    951  N   ASN A  62      18.485   8.345  37.670  1.00 12.70           N
ATOM    952  CA  ASN A  62      17.771   9.448  37.038  1.00 13.44           C
ATOM    953  C   ASN A  62      16.268   9.290  37.137  1.00 12.14           C
ATOM    954  O   ASN A  62      15.532   9.978  36.424  1.00 17.98           O
ATOM    955  CB  ASN A  62      18.205   9.652  35.581  1.00 15.47           C
ATOM    956  CG  ASN A  62      17.897   8.447  34.686  1.00 15.58           C
ATOM    957  OD1 ASN A  62      17.117   7.563  35.040  1.00 14.72           O
ATOM    958  ND2 ASN A  62      18.518   8.419  33.520  1.00 20.90           N
ATOM    959  H   ASN A  62      18.544   7.631  37.194  1.00 15.25           H
ATOM    960  HA  ASN A  62      18.000  10.266  37.508  1.00 16.13           H
ATOM    961  HB2 ASN A  62      17.732  10.417  35.222  1.00 18.57           H
ATOM    962  HB3 ASN A  62      19.162   9.808  35.550  1.00 18.57           H
ATOM    963 HD21 ASN A  62      18.377   7.779  32.963  1.00 25.09           H
ATOM    964 HD22 ASN A  62      19.072   9.046  33.320  1.00 25.09           H
ATOM    965  N   GLY A  63      15.795   8.386  37.984  1.00 12.74           N
ATOM    966  CA  GLY A  63      14.381   8.169  38.129  1.00 14.61           C
ATOM    967  C   GLY A  63      13.789   7.184  37.152  1.00 14.55           C
ATOM    968  O   GLY A  63      12.637   6.799  37.328  1.00 17.37           O
ATOM    969  H   GLY A  63      16.283   7.885  38.484  1.00 15.29           H
ATOM    970  HA2 GLY A  63      14.203   7.842  39.026  1.00 17.54           H
ATOM    971  HA3 GLY A  63      13.921   9.011  38.017  1.00 17.54           H
ATOM    972  N   HIS A  64      14.533   6.789  36.122  1.00 11.73           N
ATOM    973  CA  HIS A  64      14.080   5.857  35.096  1.00 12.40           C
ATOM    974  C   HIS A  64      14.989   4.647  34.952  1.00 12.53           C
ATOM    975  O   HIS A  64      14.527   3.583  34.517  1.00 13.84           O
ATOM    976  CB  HIS A  64      13.991   6.550  33.727  1.00 13.79           C
ATOM    977  CG  HIS A  64      13.064   7.726  33.694  1.00 16.11           C
ATOM    978  ND1 HIS A  64      11.708   7.621  33.899  1.00 16.46           N1+
ATOM    979  CD2 HIS A  64      13.305   9.027  33.433  1.00 15.16           C
ATOM    980  CE1 HIS A  64      11.152   8.815  33.780  1.00 16.35           C
ATOM    981  NE2 HIS A  64      12.106   9.686  33.501  1.00 17.94           N
ATOM    982  H   HIS A  64      15.337   7.066  35.987  1.00 14.09           H
ATOM    983  HA  HIS A  64      13.195   5.547  35.332  1.00 14.89           H
ATOM    984  HB2 HIS A  64      13.686   5.909  33.066  1.00 16.56           H
ATOM    985  HB3 HIS A  64      14.875   6.874  33.486  1.00 16.56           H
ATOM    986  HD1 HIS A  64      11.284   6.894  34.078  1.00 19.76           H
ATOM    987  HD2 HIS A  64      14.136   9.407  33.253  1.00 18.20           H
ATOM    988  HE1 HIS A  64      10.248   9.006  33.883  1.00 19.63           H
ATOM    989  HE2 HIS A  64      11.993  10.528  33.379  1.00 21.53           H
ATOM    990  N   SER A  65      16.274   4.788  35.282  1.00 11.96           N
ATOM    991  CA  SER A  65      17.259   3.716  35.233  1.00 10.94           C
ATOM    992  C   SER A  65      18.431   4.163  36.093  1.00 12.01           C
ATOM    993  O   SER A  65      18.386   5.223  36.718  1.00 11.03           O
ATOM    994  CB  SER A  65      17.724   3.498  33.795  1.00 10.90           C
ATOM    995  OG  SER A  65      18.663   2.447  33.699  1.00 11.01           O
ATOM    996  H   SER A  65      16.611   5.531  35.545  1.00 14.36           H
ATOM    997  HA  SER A  65      16.894   2.887  35.590  1.00 13.13           H
ATOM    998  HB2 SER A  65      16.954   3.279  33.241  1.00 13.09           H
ATOM    999  HB3 SER A  65      18.137   4.312  33.472  1.00 13.09           H
ATOM   1000  HG  SER A  65      18.314   1.783  33.320  1.00 13.22           H
ATOM   1001  N   VAL A  66      19.477   3.343  36.144  1.00  9.14           N
ATOM   1002  CA  VAL A  66      20.768   3.760  36.682  1.00 11.14           C
ATOM   1003  C   VAL A  66      21.691   3.926  35.488  1.00 10.30           C
ATOM   1004  O   VAL A  66      21.756   3.049  34.621  1.00 10.41           O
ATOM   1005  CB  VAL A  66      21.317   2.787  37.741  1.00 10.90           C
ATOM   1006  CG1 VAL A  66      21.424   1.357  37.212  1.00 10.17           C
ATOM   1007  CG2 VAL A  66      22.658   3.289  38.291  1.00 14.65           C
ATOM   1008  H   VAL A  66      19.465   2.527  35.864  1.00 10.97           H
ATOM   1009  HA  VAL A  66      20.676   4.629  37.103  1.00 13.38           H
ATOM   1010  HB  VAL A  66      20.694   2.765  38.486  1.00 13.09           H
ATOM   1011 HG11 VAL A  66      21.744   0.788  37.929  1.00 12.21           H
ATOM   1012 HG12 VAL A  66      20.544   1.061  36.925  1.00 12.21           H
ATOM   1013 HG13 VAL A  66      22.042   1.334  36.467  1.00 12.21           H
ATOM   1014 HG21 VAL A  66      22.987   2.647  38.941  1.00 17.59           H
ATOM   1015 HG22 VAL A  66      23.296   3.380  37.564  1.00 17.59           H
ATOM   1016 HG23 VAL A  66      22.514   4.148  38.713  1.00 17.59           H
ATOM   1017  N   LYS A  67      22.327   5.088  35.387  1.00 10.99           N
ATOM   1018  CA  LYS A  67      23.176   5.401  34.247  1.00 10.61           C
ATOM   1019  C   LYS A  67      24.585   5.735  34.711  1.00 11.35           C
ATOM   1020  O   LYS A  67      24.787   6.308  35.791  1.00 11.11           O
ATOM   1021  CB  LYS A  67      22.630   6.550  33.402  1.00 15.06           C
ATOM   1022  CG  LYS A  67      22.634   7.889  34.039  1.00 19.77           C
ATOM   1023  CD  LYS A  67      22.404   8.963  32.981  1.00 20.96           C
ATOM   1024  CE  LYS A  67      22.452  10.312  33.642  1.00 20.37           C
ATOM   1025  NZ  LYS A  67      22.050  11.356  32.675  1.00 24.71           N1+
ATOM   1026  H   LYS A  67      22.287   5.707  35.980  1.00 13.20           H
ATOM   1027  HA  LYS A  67      23.230   4.623  33.674  1.00 12.74           H
ATOM   1028  HB2 LYS A  67      23.175   6.619  32.600  1.00 18.08           H
ATOM   1029  HB3 LYS A  67      21.714   6.344  33.159  1.00 18.08           H
ATOM   1030  HG2 LYS A  67      21.920   7.937  34.693  1.00 23.73           H
ATOM   1031  HG3 LYS A  67      23.492   8.061  34.461  1.00 23.73           H
ATOM   1032  HD2 LYS A  67      23.089   8.925  32.296  1.00 25.16           H
ATOM   1033  HD3 LYS A  67      21.524   8.852  32.588  1.00 25.16           H
ATOM   1034  HE2 LYS A  67      21.835  10.327  34.389  1.00 24.45           H
ATOM   1035  HE3 LYS A  67      23.357  10.488  33.946  1.00 24.45           H
ATOM   1036  HZ1 LYS A  67      21.876  12.113  33.110  1.00 29.66           H
ATOM   1037  HZ2 LYS A  67      22.710  11.501  32.094  1.00 29.66           H
ATOM   1038  HZ3 LYS A  67      21.323  11.099  32.233  1.00 29.66           H
ATOM   1039  N   LEU A  68      25.545   5.363  33.877  1.00  9.61           N
ATOM   1040  CA  LEU A  68      26.953   5.699  34.058  1.00  8.53           C
ATOM   1041  C   LEU A  68      27.352   6.621  32.905  1.00  8.74           C
ATOM   1042  O   LEU A  68      27.185   6.272  31.730  1.00  9.84           O
ATOM   1043  CB  LEU A  68      27.811   4.426  34.065  1.00  8.47           C
ATOM   1044  CG  LEU A  68      29.303   4.630  34.290  1.00  9.39           C
ATOM   1045  CD1 LEU A  68      29.553   5.177  35.698  1.00 10.23           C
ATOM   1046  CD2 LEU A  68      30.056   3.341  34.067  1.00  9.57           C
ATOM   1047  H   LEU A  68      25.398   4.915  33.158  1.00 11.54           H
ATOM   1048  HA  LEU A  68      27.073   6.174  34.898  1.00 10.25           H
ATOM   1049  HB2 LEU A  68      27.483   3.842  34.764  1.00 10.17           H
ATOM   1050  HB3 LEU A  68      27.709   3.986  33.208  1.00 10.17           H
ATOM   1051  HG  LEU A  68      29.625   5.280  33.647  1.00 11.27           H
ATOM   1052 HD11 LEU A  68      30.506   5.341  35.804  1.00 12.28           H
ATOM   1053 HD12 LEU A  68      29.066   6.010  35.811  1.00 12.28           H
ATOM   1054 HD13 LEU A  68      29.253   4.527  36.349  1.00 12.28           H
ATOM   1055 HD21 LEU A  68      31.005   3.518  34.149  1.00 11.49           H
ATOM   1056 HD22 LEU A  68      29.775   2.692  34.733  1.00 11.49           H
ATOM   1057 HD23 LEU A  68      29.862   3.007  33.177  1.00 11.49           H
ATOM   1058  N   ASN A  69      27.886   7.798  33.233  1.00 10.91           N
ATOM   1059  CA  ASN A  69      28.355   8.689  32.188  1.00  9.99           C
ATOM   1060  C   ASN A  69      29.651   8.159  31.608  1.00 10.09           C
ATOM   1061  O   ASN A  69      30.496   7.618  32.324  1.00 12.79           O
ATOM   1062  CB  ASN A  69      28.567  10.116  32.708  1.00 12.89           C
ATOM   1063  CG  ASN A  69      27.272  10.835  32.996  1.00 14.84           C
ATOM   1064  OD1 ASN A  69      26.191  10.377  32.645  1.00 17.86           O
ATOM   1065  ND2 ASN A  69      27.381  11.991  33.640  1.00 21.30           N
ATOM   1066  H   ASN A  69      27.993   8.086  34.039  1.00 13.10           H
ATOM   1067  HA  ASN A  69      27.699   8.725  31.470  1.00 12.00           H
ATOM   1068  HB2 ASN A  69      29.068  10.077  33.538  1.00 15.47           H
ATOM   1069  HB3 ASN A  69      29.059  10.626  32.046  1.00 15.47           H
ATOM   1070 HD21 ASN A  69      26.678  12.459  33.801  1.00 25.57           H
ATOM   1071 HD22 ASN A  69      28.153  12.263  33.903  1.00 25.57           H
ATOM   1072  N   LEU A  70      29.780   8.281  30.295  1.00 10.20           N
ATOM   1073  CA  LEU A  70      30.931   7.757  29.590  1.00 11.72           C
ATOM   1074  C   LEU A  70      31.585   8.867  28.790  1.00  9.80           C
ATOM   1075  O   LEU A  70      30.912   9.805  28.348  1.00 11.70           O
ATOM   1076  CB  LEU A  70      30.531   6.623  28.634  1.00  8.78           C
ATOM   1077  CG  LEU A  70      29.946   5.382  29.300  1.00  8.70           C
ATOM   1078  CD1 LEU A  70      29.393   4.496  28.186  1.00 11.05           C
ATOM   1079  CD2 LEU A  70      30.951   4.656  30.160  1.00 10.78           C
ATOM   1080  H   LEU A  70      29.206   8.668  29.783  1.00 12.25           H
ATOM   1081  HA  LEU A  70      31.570   7.405  30.232  1.00 14.07           H
ATOM   1082  HB2 LEU A  70      29.855   6.955  28.022  1.00 10.54           H
ATOM   1083  HB3 LEU A  70      31.317   6.350  28.130  1.00 10.54           H
ATOM   1084  HG  LEU A  70      29.212   5.649  29.872  1.00 10.45           H
ATOM   1085 HD11 LEU A  70      29.013   3.684  28.573  1.00 13.27           H
ATOM   1086 HD12 LEU A  70      28.707   4.991  27.718  1.00 13.27           H
ATOM   1087 HD13 LEU A  70      30.115   4.268  27.580  1.00 13.27           H
ATOM   1088 HD21 LEU A  70      30.518   3.869  30.524  1.00 12.94           H
ATOM   1089 HD22 LEU A  70      31.710   4.400  29.611  1.00 12.94           H
ATOM   1090 HD23 LEU A  70      31.238   5.248  30.869  1.00 12.94           H
ATOM   1091  N   PRO A  71      32.895   8.789  28.599  1.00 10.08           N
ATOM   1092  CA  PRO A  71      33.613   9.872  27.938  1.00  9.92           C
ATOM   1093  C   PRO A  71      33.570   9.740  26.426  1.00 12.37           C
ATOM   1094  O   PRO A  71      33.465   8.649  25.864  1.00 12.82           O
ATOM   1095  CB  PRO A  71      35.036   9.681  28.464  1.00 12.34           C
ATOM   1096  CG  PRO A  71      35.177   8.193  28.538  1.00 11.71           C
ATOM   1097  CD  PRO A  71      33.824   7.746  29.076  1.00 11.47           C
ATOM   1098  HA  PRO A  71      33.270  10.733  28.222  1.00 11.92           H
ATOM   1099  HB2 PRO A  71      35.668  10.078  27.844  1.00 14.82           H
ATOM   1100  HB3 PRO A  71      35.118  10.080  29.347  1.00 14.82           H
ATOM   1101  HG2 PRO A  71      35.336   7.834  27.649  1.00 14.06           H
ATOM   1102  HG3 PRO A  71      35.885   7.940  29.145  1.00 14.06           H
ATOM   1103  HD2 PRO A  71      33.585   6.877  28.716  1.00 13.77           H
ATOM   1104  HD3 PRO A  71      33.837   7.729  30.046  1.00 13.77           H
ATOM   1105  N   SER A  72      33.687  10.887  25.758  1.00 13.56           N
ATOM   1106  CA  SER A  72      33.571  10.914  24.305  1.00 12.45           C
ATOM   1107  C   SER A  72      34.809  10.369  23.615  1.00 15.90           C
ATOM   1108  O   SER A  72      34.770  10.163  22.398  1.00 17.94           O
ATOM   1109  CB  SER A  72      33.286  12.330  23.815  1.00 20.19           C
ATOM   1110  OG  SER A  72      34.336  13.202  24.192  1.00 21.74           O
ATOM   1111  H   SER A  72      33.826  11.652  26.116  1.00 16.28           H
ATOM   1112  HA  SER A  72      32.820  10.356  24.031  1.00 14.94           H
ATOM   1113  HB2 SER A  72      33.230  12.325  22.849  1.00 24.23           H
ATOM   1114  HB3 SER A  72      32.448  12.645  24.203  1.00 24.23           H
ATOM   1115  HG  SER A  72      34.269  13.384  25.009  1.00 26.10           H
ATOM   1116  N   ASP A  73      35.893  10.130  24.352  1.00 15.58           N
ATOM   1117  CA  ASP A  73      37.043   9.486  23.747  1.00 16.82           C
ATOM   1118  C   ASP A  73      36.877   7.977  23.632  1.00 16.75           C
ATOM   1119  O   ASP A  73      37.737   7.319  23.034  1.00 23.02           O
ATOM   1120  CB  ASP A  73      38.322   9.821  24.512  1.00 23.72           C
ATOM   1121  CG  ASP A  73      38.377   9.151  25.853  1.00 24.17           C
ATOM   1122  OD1 ASP A  73      37.578   9.517  26.736  1.00 32.03           O
ATOM   1123  OD2 ASP A  73      39.213   8.240  26.015  1.00 38.97           O1-
ATOM   1124  H   ASP A  73      35.985  10.322  25.184  1.00 18.70           H
ATOM   1125  HA  ASP A  73      37.155   9.838  22.850  1.00 20.19           H
ATOM   1126  HB2 ASP A  73      39.089   9.520  24.001  1.00 28.48           H
ATOM   1127  HB3 ASP A  73      38.372  10.780  24.657  1.00 28.48           H
ATOM   1128  N   MET A  74      35.800   7.393  24.168  1.00 12.36           N
ATOM   1129  CA  MET A  74      35.502   6.002  23.839  1.00 12.08           C
ATOM   1130  C   MET A  74      34.574   6.001  22.635  1.00 12.48           C
ATOM   1131  O   MET A  74      33.670   6.827  22.539  1.00 12.48           O
ATOM   1132  CB  MET A  74      35.028   5.151  25.032  1.00 27.73           C
ATOM   1133  CG  MET A  74      33.634   5.164  25.422  1.00 27.42           C
ATOM   1134  SD  MET A  74      33.311   4.113  26.887  1.00 14.15           S
ATOM   1135  CE  MET A  74      32.347   2.815  26.150  1.00 13.43           C
ATOM   1136  H   MET A  74      35.241   7.778  24.697  1.00 14.84           H
ATOM   1137  HA  MET A  74      36.323   5.578  23.543  1.00 14.50           H
ATOM   1138  HB2 MET A  74      35.244   4.221  24.841  1.00 33.28           H
ATOM   1139  HB3 MET A  74      35.532   5.430  25.813  1.00 33.28           H
ATOM   1140  HG2 MET A  74      33.402   6.076  25.652  1.00 32.91           H
ATOM   1141  HG3 MET A  74      33.102   4.846  24.679  1.00 32.91           H
ATOM   1142  HE1 MET A  74      31.481   2.778  26.585  1.00 16.12           H
ATOM   1143  HE2 MET A  74      32.228   2.996  25.210  1.00 16.12           H
ATOM   1144  HE3 MET A  74      32.804   1.969  26.264  1.00 16.12           H
ATOM   1145  N   HIS A  78      34.863   5.150  21.663  1.00 13.60           N
ATOM   1146  CA  HIS A  78      34.105   5.228  20.425  1.00 14.72           C
ATOM   1147  C   HIS A  78      34.073   3.894  19.711  1.00 10.72           C
ATOM   1148  O   HIS A  78      34.866   2.992  19.974  1.00 12.80           O
ATOM   1149  CB  HIS A  78      34.647   6.294  19.479  1.00 16.76           C
ATOM   1150  CG  HIS A  78      36.124   6.225  19.268  1.00 17.82           C
ATOM   1151  ND1 HIS A  78      36.694   5.866  18.064  1.00 24.93           N
ATOM   1152  CD2 HIS A  78      37.155   6.502  20.105  1.00 23.57           C
ATOM   1153  CE1 HIS A  78      38.011   5.926  18.172  1.00 25.99           C
ATOM   1154  NE2 HIS A  78      38.316   6.301  19.401  1.00 27.23           N
ATOM   1155  H   HIS A  78      35.465   4.537  21.693  1.00 16.33           H
ATOM   1156  HA  HIS A  78      33.187   5.464  20.631  1.00 17.68           H
ATOM   1157  HB2 HIS A  78      34.436   7.170  19.843  1.00 20.12           H
ATOM   1158  HB3 HIS A  78      34.223   6.191  18.613  1.00 20.12           H
ATOM   1159  HD1 HIS A  78      36.257   5.652  17.355  1.00 29.92           H
ATOM   1160  HD2 HIS A  78      37.087   6.773  20.992  1.00 28.29           H
ATOM   1161  HE1 HIS A  78      38.620   5.722  17.499  1.00 31.20           H
ATOM   1162  N   ILE A  79      33.099   3.789  18.795  1.00 13.58           N
ATOM   1163  CA  ILE A  79      32.923   2.632  17.927  1.00 13.95           C
ATOM   1164  C   ILE A  79      33.509   2.960  16.567  1.00 11.66           C
ATOM   1165  O   ILE A  79      33.242   4.029  16.006  1.00 15.89           O
ATOM   1166  CB  ILE A  79      31.434   2.298  17.740  1.00 13.91           C
ATOM   1167  CG1 ILE A  79      30.760   1.933  19.044  1.00 21.66           C
ATOM   1168  CG2 ILE A  79      31.268   1.185  16.688  1.00 15.46           C
ATOM   1169  CD1 ILE A  79      29.210   1.986  18.879  1.00 18.06           C
ATOM   1170  H   ILE A  79      32.516   4.407  18.655  1.00 16.30           H
ATOM   1171  HA  ILE A  79      33.385   1.864  18.290  1.00 16.75           H
ATOM   1172  HB  ILE A  79      30.987   3.090  17.403  1.00 16.70           H
ATOM   1173 HG12 ILE A  79      31.033   1.043  19.313  1.00 26.00           H
ATOM   1174 HG13 ILE A  79      31.018   2.582  19.721  1.00 26.00           H
ATOM   1175 HG21 ILE A  79      30.328   0.965  16.605  1.00 18.56           H
ATOM   1176 HG22 ILE A  79      31.599   1.494  15.833  1.00 18.56           H
ATOM   1177 HG23 ILE A  79      31.767   0.403  16.977  1.00 18.56           H
ATOM   1178 HD11 ILE A  79      28.796   1.814  19.738  1.00 21.68           H
ATOM   1179 HD12 ILE A  79      28.947   2.859  18.551  1.00 21.68           H
ATOM   1180 HD13 ILE A  79      28.935   1.305  18.244  1.00 21.68           H
ATOM   1181  N   GLN A  80      34.268   2.024  16.033  1.00 13.89           N
ATOM   1182  CA  GLN A  80      34.738   2.064  14.664  1.00 18.25           C
ATOM   1183  C   GLN A  80      34.101   0.924  13.877  1.00 19.81           C
ATOM   1184  O   GLN A  80      33.915  -0.187  14.395  1.00 15.83           O
ATOM   1185  CB  GLN A  80      36.251   1.930  14.679  1.00 22.69           C
ATOM   1186  CG  GLN A  80      36.914   2.033  13.363  1.00 32.95           C
ATOM   1187  CD  GLN A  80      38.405   2.154  13.549  1.00 38.83           C
ATOM   1188  OE1 GLN A  80      39.051   1.295  14.170  1.00 42.12           O
ATOM   1189  NE2 GLN A  80      38.959   3.241  13.056  1.00 40.23           N
ATOM   1190  H   GLN A  80      34.526   1.321  16.457  1.00 16.68           H
ATOM   1191  HA  GLN A  80      34.493   2.906  14.248  1.00 21.91           H
ATOM   1192  HB2 GLN A  80      36.615   2.636  15.236  1.00 27.24           H
ATOM   1193  HB3 GLN A  80      36.484   1.073  15.056  1.00 27.24           H
ATOM   1194  HG2 GLN A  80      36.726   1.238  12.842  1.00 39.54           H
ATOM   1195  HG3 GLN A  80      36.598   2.826  12.904  1.00 39.54           H
ATOM   1196 HE21 GLN A  80      38.470   3.895  12.784  1.00 48.28           H
ATOM   1197 HE22 GLN A  80      39.813   3.289  13.004  1.00 48.28           H
ATOM   1198  N   GLY A  81      33.749   1.208  12.628  1.00 21.98           N
ATOM   1199  CA  GLY A  81      33.137   0.205  11.771  1.00 23.71           C
ATOM   1200  C   GLY A  81      31.806   0.604  11.174  1.00 25.53           C
ATOM   1201  O   GLY A  81      31.304  -0.079  10.278  1.00 27.24           O
ATOM   1202  H   GLY A  81      33.858   1.975  12.258  1.00 26.38           H
ATOM   1203  HA2 GLY A  81      33.740   0.002  11.041  1.00 28.46           H
ATOM   1204  HA3 GLY A  81      32.995  -0.610  12.278  1.00 28.46           H
ATOM   1205  N   LEU A  84      31.200   1.681  11.671  1.00 21.28           N
ATOM   1206  CA  LEU A  84      29.990   2.230  11.079  1.00 21.10           C
ATOM   1207  C   LEU A  84      30.376   3.324  10.084  1.00 23.11           C
ATOM   1208  O   LEU A  84      31.552   3.679   9.947  1.00 25.86           O
ATOM   1209  CB  LEU A  84      29.048   2.758  12.157  1.00 21.32           C
ATOM   1210  CG  LEU A  84      28.635   1.739  13.224  1.00 20.84           C
ATOM   1211  CD1 LEU A  84      27.840   2.418  14.336  1.00 20.55           C
ATOM   1212  CD2 LEU A  84      27.839   0.614  12.589  1.00 18.41           C
ATOM   1213  H   LEU A  84      31.483   2.119  12.355  1.00 25.54           H
ATOM   1214  HA  LEU A  84      29.524   1.529  10.592  1.00 25.33           H
ATOM   1215  HB2 LEU A  84      29.496   3.487  12.614  1.00 25.60           H
ATOM   1216  HB3 LEU A  84      28.242   3.082  11.732  1.00 25.60           H
ATOM   1217  HG  LEU A  84      29.434   1.358  13.618  1.00 25.02           H
ATOM   1218 HD11 LEU A  84      27.579   1.755  14.992  1.00 24.67           H
ATOM   1219 HD12 LEU A  84      28.399   3.092  14.753  1.00 24.67           H
ATOM   1220 HD13 LEU A  84      27.052   2.837  13.955  1.00 24.67           H
ATOM   1221 HD21 LEU A  84      27.561  -0.002  13.283  1.00 22.10           H
ATOM   1222 HD22 LEU A  84      27.064   0.990  12.144  1.00 22.10           H
ATOM   1223 HD23 LEU A  84      28.400   0.153  11.946  1.00 22.10           H
ATOM   1224  N   GLN A  85      29.373   3.881   9.400  1.00 26.03           N
ATOM   1225  CA  GLN A  85      29.643   4.859   8.354  1.00 25.42           C
ATOM   1226  C   GLN A  85      30.224   6.150   8.911  1.00 25.57           C
ATOM   1227  O   GLN A  85      30.838   6.918   8.163  1.00 28.28           O
ATOM   1228  CB  GLN A  85      28.362   5.204   7.601  1.00 29.62           C
ATOM   1229  CG  GLN A  85      27.690   4.033   6.949  1.00 33.76           C
ATOM   1230  CD  GLN A  85      26.562   4.464   6.012  1.00 40.23           C
ATOM   1231  OE1 GLN A  85      26.634   4.236   4.801  1.00 44.62           O
ATOM   1232  NE2 GLN A  85      25.519   5.095   6.567  1.00 39.54           N
ATOM   1233  H   GLN A  85      28.541   3.706   9.517  1.00 31.24           H
ATOM   1234  HA  GLN A  85      30.276   4.491   7.717  1.00 30.51           H
ATOM   1235  HB2 GLN A  85      27.726   5.591   8.222  1.00 35.56           H
ATOM   1236  HB3 GLN A  85      28.566   5.844   6.902  1.00 35.56           H
ATOM   1237  HG2 GLN A  85      28.347   3.542   6.430  1.00 40.52           H
ATOM   1238  HG3 GLN A  85      27.311   3.460   7.635  1.00 40.52           H
ATOM   1239 HE21 GLN A  85      25.526   5.287   7.406  1.00 47.46           H
ATOM   1240 HE22 GLN A  85      24.838   5.306   6.086  1.00 47.46           H
ATOM   1241  N   SER A  86      30.028   6.417  10.199  1.00 20.51           N
ATOM   1242  CA  SER A  86      30.591   7.586  10.857  1.00 19.21           C
ATOM   1243  C   SER A  86      31.136   7.126  12.194  1.00 17.88           C
ATOM   1244  O   SER A  86      30.812   6.036  12.666  1.00 19.21           O
ATOM   1245  CB  SER A  86      29.539   8.682  11.116  1.00 21.88           C
ATOM   1246  OG  SER A  86      28.996   9.193   9.916  1.00 25.00           O
ATOM   1247  H   SER A  86      29.559   5.919  10.721  1.00 24.62           H
ATOM   1248  HA  SER A  86      31.315   7.946  10.322  1.00 23.06           H
ATOM   1249  HB2 SER A  86      28.820   8.312  11.648  1.00 26.26           H
ATOM   1250  HB3 SER A  86      29.957   9.412  11.597  1.00 26.26           H
ATOM   1251  HG  SER A  86      29.314   8.775   9.263  1.00 30.00           H
ATOM   1252  N   ARG A  87      31.981   7.948  12.800  1.00 19.09           N
ATOM   1253  CA  ARG A  87      32.437   7.631  14.143  1.00 15.64           C
ATOM   1254  C   ARG A  87      31.322   7.954  15.122  1.00 15.13           C
ATOM   1255  O   ARG A  87      30.690   9.010  15.035  1.00 14.51           O
ATOM   1256  CB  ARG A  87      33.718   8.396  14.501  1.00 20.11           C
ATOM   1257  CG  ARG A  87      34.136   8.224  15.972  1.00 20.53           C
ATOM   1258  CD  ARG A  87      35.365   9.042  16.413  1.00 25.03           C
ATOM   1259  NE  ARG A  87      35.439   9.086  17.888  1.00 27.97           N
ATOM   1260  CZ  ARG A  87      36.508   9.456  18.592  1.00 30.84           C
ATOM   1261  NH1 ARG A  87      37.615   9.823  17.959  1.00 30.44           N
ATOM   1262  NH2 ARG A  87      36.471   9.453  19.930  1.00 21.59           N1+
ATOM   1263  H   ARG A  87      32.288   8.679  12.473  1.00 22.92           H
ATOM   1264  HA  ARG A  87      32.622   6.682  14.202  1.00 18.77           H
ATOM   1265  HB2 ARG A  87      34.437   8.058  13.947  1.00 24.14           H
ATOM   1266  HB3 ARG A  87      33.585   9.343  14.335  1.00 24.14           H
ATOM   1267  HG2 ARG A  87      33.407   8.501  16.543  1.00 24.65           H
ATOM   1268  HG3 ARG A  87      34.338   7.287  16.122  1.00 24.65           H
ATOM   1269  HD2 ARG A  87      36.168   8.622  16.065  1.00 30.04           H
ATOM   1270  HD3 ARG A  87      35.290   9.947  16.078  1.00 30.04           H
ATOM   1271  HE  ARG A  87      34.751   8.817  18.328  1.00 33.57           H
ATOM   1272 HH11 ARG A  87      37.632   9.832  17.098  1.00 36.54           H
ATOM   1273 HH12 ARG A  87      38.304  10.075  18.405  1.00 36.54           H
ATOM   1274 HH21 ARG A  87      35.755   9.209  20.335  1.00 25.91           H
ATOM   1275 HH22 ARG A  87      37.161   9.695  20.381  1.00 25.91           H
ATOM   1276  N   TYR A  88      31.072   7.032  16.052  1.00 13.34           N
ATOM   1277  CA  TYR A  88      30.143   7.266  17.142  1.00 12.67           C
ATOM   1278  C   TYR A  88      30.904   7.238  18.462  1.00 11.51           C
ATOM   1279  O   TYR A  88      31.645   6.291  18.742  1.00 15.66           O
ATOM   1280  CB  TYR A  88      29.016   6.218  17.124  1.00 11.79           C
ATOM   1281  CG  TYR A  88      28.028   6.414  15.999  1.00 11.32           C
ATOM   1282  CD1 TYR A  88      28.304   5.978  14.716  1.00 13.70           C
ATOM   1283  CD2 TYR A  88      26.822   7.041  16.231  1.00 11.67           C
ATOM   1284  CE1 TYR A  88      27.403   6.162  13.696  1.00 13.39           C
ATOM   1285  CE2 TYR A  88      25.907   7.232  15.225  1.00 13.15           C
ATOM   1286  CZ  TYR A  88      26.209   6.789  13.951  1.00 14.03           C
ATOM   1287  OH  TYR A  88      25.312   6.963  12.910  1.00 17.39           O
ATOM   1288  H   TYR A  88      31.439   6.252  16.070  1.00 16.02           H
ATOM   1289  HA  TYR A  88      29.744   8.140  17.040  1.00 15.21           H
ATOM   1290  HB2 TYR A  88      29.402   5.336  17.029  1.00 14.16           H
ATOM   1291  HB3 TYR A  88      28.525   6.289  17.955  1.00 14.16           H
ATOM   1292  HD1 TYR A  88      29.111   5.554  14.537  1.00 16.44           H
ATOM   1293  HD2 TYR A  88      26.622   7.341  17.087  1.00 14.01           H
ATOM   1294  HE1 TYR A  88      27.601   5.860  12.838  1.00 16.07           H
ATOM   1295  HE2 TYR A  88      25.100   7.659  15.406  1.00 15.79           H
ATOM   1296  HH  TYR A  88      24.792   7.595  13.087  1.00 20.87           H
ATOM   1297  N   SER A  89      30.722   8.275  19.263  1.00 11.25           N
ATOM   1298  CA  SER A  89      31.420   8.412  20.529  1.00 10.29           C
ATOM   1299  C   SER A  89      30.447   8.192  21.685  1.00 10.42           C
ATOM   1300  O   SER A  89      29.268   8.542  21.599  1.00 11.75           O
ATOM   1301  CB  SER A  89      32.031   9.813  20.657  1.00 14.60           C
ATOM   1302  OG  SER A  89      32.954  10.042  19.596  1.00 14.75           O
ATOM   1303  H   SER A  89      30.176   8.920  19.098  1.00 13.51           H
ATOM   1304  HA  SER A  89      32.124   7.751  20.585  1.00 12.36           H
ATOM   1305  HB2 SER A  89      31.325  10.480  20.629  1.00 17.53           H
ATOM   1306  HB3 SER A  89      32.502   9.865  21.502  1.00 17.53           H
ATOM   1307  HG  SER A  89      33.734   9.872  19.857  1.00 17.70           H
ATOM   1308  N   ALA A  90      30.948   7.593  22.764  1.00 10.53           N
ATOM   1309  CA  ALA A  90      30.069   7.224  23.867  1.00 11.00           C
ATOM   1310  C   ALA A  90      29.563   8.444  24.625  1.00 11.33           C
ATOM   1311  O   ALA A  90      30.221   9.493  24.709  1.00 11.72           O
ATOM   1312  CB  ALA A  90      30.775   6.318  24.863  1.00 10.94           C
ATOM   1313  H   ALA A  90      31.775   7.386  22.875  1.00 12.65           H
ATOM   1314  HA  ALA A  90      29.301   6.745  23.521  1.00 13.20           H
ATOM   1315  HB1 ALA A  90      30.152   6.082  25.565  1.00 13.13           H
ATOM   1316  HB2 ALA A  90      31.084   5.526  24.399  1.00 13.13           H
ATOM   1317  HB3 ALA A  90      31.521   6.813  25.234  1.00 13.13           H
ATOM   1318  N   THR A  91      28.398   8.274  25.221  1.00  9.88           N
ATOM   1319  CA  THR A  91      27.799   9.215  26.145  1.00  8.87           C
ATOM   1320  C   THR A  91      27.353   8.579  27.454  1.00  9.77           C
ATOM   1321  O   THR A  91      27.576   9.216  28.508  1.00 10.88           O
ATOM   1322  CB  THR A  91      26.676  10.028  25.471  1.00 11.38           C
ATOM   1323  OG1 THR A  91      26.158  11.019  26.374  1.00 14.22           O
ATOM   1324  CG2 THR A  91      25.548   9.126  24.973  1.00 11.48           C
ATOM   1325  H   THR A  91      27.907   7.579  25.083  1.00 11.86           H
ATOM   1326  HA  THR A  91      28.487   9.853  26.388  1.00 10.65           H
ATOM   1327  HB  THR A  91      27.051  10.481  24.697  1.00 13.66           H
ATOM   1328  HG1 THR A  91      26.750  11.595  26.527  1.00 17.07           H
ATOM   1329 HG21 THR A  91      24.851   9.655  24.555  1.00 13.78           H
ATOM   1330 HG22 THR A  91      25.903   8.513  24.311  1.00 13.78           H
ATOM   1331 HG23 THR A  91      25.171   8.617  25.708  1.00 13.78           H
ATOM   1332  N   GLN A  92      26.715   7.384  27.437  1.00  9.41           N
ATOM   1333  CA  GLN A  92      26.300   6.857  28.730  1.00 10.74           C
ATOM   1334  C   GLN A  92      26.045   5.383  28.439  1.00  7.16           C
ATOM   1335  O   GLN A  92      25.839   4.931  27.327  1.00  8.08           O
ATOM   1336  CB  GLN A  92      25.018   7.521  29.278  1.00  9.85           C
ATOM   1337  CG  GLN A  92      23.817   7.351  28.335  1.00 11.93           C
ATOM   1338  CD  GLN A  92      22.530   7.551  29.109  1.00 17.92           C
ATOM   1339  OE1 GLN A  92      21.832   6.682  29.577  1.00 16.98           O
ATOM   1340  NE2 GLN A  92      22.112   8.903  29.219  1.00 17.27           N
ATOM   1341  H   GLN A  92      26.544   6.821  26.584  1.00 11.30           H
ATOM   1342  HA  GLN A  92      27.127   7.012  29.487  1.00 12.90           H
ATOM   1343  HB2 GLN A  92      24.786   7.087  30.276  1.00 11.82           H
ATOM   1344  HB3 GLN A  92      25.231   8.602  29.442  1.00 11.82           H
ATOM   1345  HG2 GLN A  92      23.901   8.063  27.489  1.00 14.32           H
ATOM   1346  HG3 GLN A  92      23.795   6.328  27.894  1.00 14.32           H
ATOM   1347 HE21 GLN A  92      22.795   9.641  29.058  1.00 20.73           H
ATOM   1348 HE22 GLN A  92      21.506   9.105  30.017  1.00 20.73           H
ATOM   1349  N   LEU A  93      25.996   4.623  29.564  1.00  7.62           N
ATOM   1350  CA  LEU A  93      25.340   3.307  29.572  1.00  7.46           C
ATOM   1351  C   LEU A  93      24.268   3.231  30.662  1.00  7.88           C
ATOM   1352  O   LEU A  93      24.302   4.014  31.634  1.00  8.59           O
ATOM   1353  CB  LEU A  93      26.348   2.151  29.682  1.00  8.45           C
ATOM   1354  CG  LEU A  93      27.277   2.046  30.906  1.00  8.00           C
ATOM   1355  CD1 LEU A  93      26.571   1.582  32.168  1.00  8.39           C
ATOM   1356  CD2 LEU A  93      28.415   1.124  30.599  1.00 10.61           C
ATOM   1357  H   LEU A  93      26.321   4.849  30.326  1.00  9.15           H
ATOM   1358  HA  LEU A  93      24.893   3.216  28.721  1.00  8.96           H
ATOM   1359  HB2 LEU A  93      25.857   1.316  29.636  1.00 10.15           H
ATOM   1360  HB3 LEU A  93      26.924   2.209  28.904  1.00 10.15           H
ATOM   1361  HG  LEU A  93      27.643   2.928  31.078  1.00  9.60           H
ATOM   1362 HD11 LEU A  93      27.223   1.509  32.887  1.00 10.07           H
ATOM   1363 HD12 LEU A  93      25.887   2.219  32.407  1.00 10.07           H
ATOM   1364 HD13 LEU A  93      26.172   0.710  32.008  1.00 10.07           H
ATOM   1365 HD21 LEU A  93      28.967   1.033  31.390  1.00 12.73           H
ATOM   1366 HD22 LEU A  93      28.055   0.264  30.336  1.00 12.73           H
ATOM   1367 HD23 LEU A  93      28.938   1.500  29.870  1.00 12.73           H
ATOM   1368  N   HIS A  94      23.297   2.303  30.488  1.00  6.37           N
ATOM   1369  CA  HIS A  94      22.234   2.211  31.490  1.00  7.34           C
ATOM   1370  C   HIS A  94      21.667   0.824  31.199  1.00  6.59           C
ATOM   1371  O   HIS A  94      22.020   0.052  30.329  1.00  7.88           O
ATOM   1372  CB  HIS A  94      21.185   3.331  31.391  1.00  7.48           C
ATOM   1373  CG  HIS A  94      20.519   3.306  30.066  1.00  7.30           C
ATOM   1374  ND1 HIS A  94      20.960   4.095  29.013  1.00  7.88           N
ATOM   1375  CD2 HIS A  94      19.458   2.492  29.628  1.00  7.43           C
ATOM   1376  CE1 HIS A  94      20.178   3.752  27.952  1.00  8.07           C
ATOM   1377  NE2 HIS A  94      19.234   2.771  28.279  1.00  8.76           N1-
ATOM   1378  H   HIS A  94      23.112   1.879  29.553  1.00  7.65           H
ATOM   1379  HA  HIS A  94      22.698   2.246  32.519  1.00  8.81           H
ATOM   1380  HB2 HIS A  94      20.450   3.256  32.213  1.00  8.99           H
ATOM   1381  HB3 HIS A  94      21.703   4.316  31.534  1.00  8.99           H
ATOM   1382  HD2 HIS A  94      18.885   1.782  30.202  1.00  8.92           H
ATOM   1383  HE1 HIS A  94      20.281   4.158  26.959  1.00  9.69           H
ATOM   1384  N   LEU A  95      20.716   0.466  32.093  1.00  7.75           N
ATOM   1385  CA  LEU A  95      20.116  -0.879  32.113  1.00  6.41           C
ATOM   1386  C   LEU A  95      18.588  -0.875  32.169  1.00  8.15           C
ATOM   1387  O   LEU A  95      17.956   0.139  32.534  1.00  7.79           O
ATOM   1388  CB  LEU A  95      20.639  -1.749  33.277  1.00  8.71           C
ATOM   1389  CG  LEU A  95      22.140  -2.003  33.166  1.00  8.32           C
ATOM   1390  CD1 LEU A  95      22.908  -1.104  34.112  1.00 14.42           C
ATOM   1391  CD2 LEU A  95      22.485  -3.460  33.378  1.00 11.77           C
ATOM   1392  H   LEU A  95      20.397   0.989  32.688  1.00  9.31           H
ATOM   1393  HA  LEU A  95      20.368  -1.337  31.293  1.00  7.70           H
ATOM   1394  HB2 LEU A  95      20.462  -1.302  34.119  1.00 10.46           H
ATOM   1395  HB3 LEU A  95      20.192  -2.606  33.242  1.00 10.46           H
ATOM   1396  HG  LEU A  95      22.419  -1.788  32.258  1.00  9.99           H
ATOM   1397 HD11 LEU A  95      23.853  -1.288  34.013  1.00 17.32           H
ATOM   1398 HD12 LEU A  95      22.729  -0.177  33.883  1.00 17.32           H
ATOM   1399 HD13 LEU A  95      22.624  -1.287  35.023  1.00 17.32           H
ATOM   1400 HD21 LEU A  95      23.443  -3.564  33.295  1.00 14.13           H
ATOM   1401 HD22 LEU A  95      22.194  -3.724  34.269  1.00 14.13           H
ATOM   1402 HD23 LEU A  95      22.028  -3.991  32.706  1.00 14.13           H
ATOM   1403  N   HIS A  96      18.000  -2.047  31.814  1.00  6.31           N
ATOM   1404  CA  HIS A  96      16.551  -2.237  31.858  1.00  6.78           C
ATOM   1405  C   HIS A  96      16.446  -3.657  32.425  1.00  7.32           C
ATOM   1406  O   HIS A  96      17.165  -4.595  32.138  1.00  8.46           O
ATOM   1407  CB  HIS A  96      15.906  -2.229  30.460  1.00  7.94           C
ATOM   1408  CG  HIS A  96      16.122  -0.934  29.777  1.00  6.70           C
ATOM   1409  ND1 HIS A  96      15.216   0.130  29.851  1.00  8.65           N
ATOM   1410  CD2 HIS A  96      17.166  -0.511  28.952  1.00  7.28           C
ATOM   1411  CE1 HIS A  96      15.716   1.176  29.088  1.00  8.56           C
ATOM   1412  NE2 HIS A  96      16.886   0.789  28.504  1.00  8.24           N
ATOM   1413  H   HIS A  96      18.540  -2.816  31.337  1.00  7.58           H
ATOM   1414  HA  HIS A  96      16.065  -1.453  32.507  1.00  8.14           H
ATOM   1415  HB2 HIS A  96      14.817  -2.443  30.565  1.00  9.54           H
ATOM   1416  HB3 HIS A  96      16.324  -3.061  29.838  1.00  9.54           H
ATOM   1417  HD1 HIS A  96      14.372   0.167  30.443  1.00 10.39           H
ATOM   1418  HD2 HIS A  96      18.066  -1.051  28.682  1.00  8.74           H
ATOM   1419  HE1 HIS A  96      15.225   2.142  29.000  1.00 10.28           H
ATOM   1420  N   TRP A  97      15.432  -3.747  33.335  1.00  8.23           N
ATOM   1421  CA  TRP A  97      15.160  -4.966  34.108  1.00  5.95           C
ATOM   1422  C   TRP A  97      13.686  -5.113  34.504  1.00  7.55           C
ATOM   1423  O   TRP A  97      12.848  -4.218  34.312  1.00  7.98           O
ATOM   1424  CB  TRP A  97      16.072  -5.046  35.352  1.00  8.35           C
ATOM   1425  CG  TRP A  97      15.847  -3.904  36.336  1.00  7.27           C
ATOM   1426  CD1 TRP A  97      14.950  -3.869  37.370  1.00  7.08           C
ATOM   1427  CD2 TRP A  97      16.529  -2.630  36.359  1.00  7.92           C
ATOM   1428  NE1 TRP A  97      15.005  -2.650  38.003  1.00  8.58           N
ATOM   1429  CE2 TRP A  97      15.981  -1.879  37.411  1.00  7.78           C
ATOM   1430  CE3 TRP A  97      17.533  -2.051  35.573  1.00  8.23           C
ATOM   1431  CZ2 TRP A  97      16.427  -0.581  37.715  1.00  8.22           C
ATOM   1432  CZ3 TRP A  97      17.959  -0.769  35.870  1.00  8.13           C
ATOM   1433  CH2 TRP A  97      17.428  -0.063  36.937  1.00  7.45           C
ATOM   1434  H   TRP A  97      14.905  -3.101  33.522  1.00  9.88           H
ATOM   1435  HA  TRP A  97      15.367  -5.730  33.550  1.00  7.15           H
ATOM   1436  HB2 TRP A  97      15.871  -5.867  35.829  1.00 10.02           H
ATOM   1437  HB3 TRP A  97      17.006  -5.042  35.076  1.00 10.02           H
ATOM   1438  HD1 TRP A  97      14.359  -4.554  37.584  1.00  8.50           H
ATOM   1439  HE1 TRP A  97      14.538  -2.421  38.688  1.00 10.30           H
ATOM   1440  HE3 TRP A  97      17.907  -2.519  34.865  1.00  9.88           H
ATOM   1441  HZ2 TRP A  97      16.066  -0.094  38.417  1.00  9.87           H
ATOM   1442  HZ3 TRP A  97      18.637  -0.381  35.364  1.00  9.76           H
ATOM   1443  HH2 TRP A  97      17.740   0.800  37.098  1.00  8.94           H
ATOM   1444  N   GLY A  98      13.391  -6.276  35.088  1.00  7.78           N
ATOM   1445  CA  GLY A  98      12.036  -6.641  35.491  1.00  9.47           C
ATOM   1446  C   GLY A  98      11.821  -6.485  36.976  1.00  7.99           C
ATOM   1447  O   GLY A  98      12.017  -5.405  37.515  1.00  9.38           O
ATOM   1448  H   GLY A  98      13.978  -6.880  35.260  1.00  9.34           H
ATOM   1449  HA2 GLY A  98      11.394  -6.078  35.032  1.00 11.37           H
ATOM   1450  HA3 GLY A  98      11.876  -7.559  35.249  1.00 11.37           H
ATOM   1451  N   ASN A  99      11.449  -7.563  37.666  1.00 10.03           N
ATOM   1452  CA  ASN A  99      11.255  -7.496  39.105  1.00 13.04           C
ATOM   1453  C   ASN A  99      11.444  -8.895  39.674  1.00 11.24           C
ATOM   1454  O   ASN A  99      11.459  -9.882  38.920  1.00 11.97           O
ATOM   1455  CB  ASN A  99       9.872  -6.915  39.461  1.00 13.62           C
ATOM   1456  CG  ASN A  99       8.769  -7.883  39.242  1.00 16.13           C
ATOM   1457  OD1 ASN A  99       8.459  -8.666  40.136  1.00 15.95           O
ATOM   1458  ND2 ASN A  99       8.158  -7.855  38.054  1.00 15.06           N
ATOM   1459  H   ASN A  99      11.308  -8.336  37.319  1.00 12.04           H
ATOM   1460  HA  ASN A  99      11.937  -6.916  39.486  1.00 15.65           H
ATOM   1461  HB2 ASN A  99       9.863  -6.661  40.395  1.00 16.35           H
ATOM   1462  HB3 ASN A  99       9.698  -6.136  38.906  1.00 16.35           H
ATOM   1463 HD21 ASN A  99       7.548  -8.432  37.869  1.00 18.08           H
ATOM   1464 HD22 ASN A  99       8.370  -7.260  37.473  1.00 18.08           H
ATOM   1465  N   PRO A 100      11.554  -9.016  41.002  1.00 16.11           N
ATOM   1466  CA  PRO A 100      11.864 -10.336  41.587  1.00 15.15           C
ATOM   1467  C   PRO A 100      10.846 -11.425  41.254  1.00 18.64           C
ATOM   1468  O   PRO A 100      11.220 -12.601  41.140  1.00 17.94           O
ATOM   1469  CB  PRO A 100      11.957 -10.039  43.084  1.00 17.11           C
ATOM   1470  CG  PRO A 100      12.351  -8.600  43.168  1.00 18.38           C
ATOM   1471  CD  PRO A 100      11.624  -7.945  42.004  1.00 12.28           C
ATOM   1472  HA  PRO A 100      12.738 -10.633  41.289  1.00 18.19           H
ATOM   1473  HB2 PRO A 100      11.086 -10.174  43.493  1.00 20.54           H
ATOM   1474  HB3 PRO A 100      12.625 -10.609  43.491  1.00 20.54           H
ATOM   1475  HG2 PRO A 100      12.074  -8.226  44.015  1.00 22.06           H
ATOM   1476  HG3 PRO A 100      13.314  -8.525  43.056  1.00 22.06           H
ATOM   1477  HD2 PRO A 100      10.731  -7.676  42.275  1.00 14.74           H
ATOM   1478  HD3 PRO A 100      12.130  -7.188  41.672  1.00 14.74           H
ATOM   1479  N   ASN A 101       9.578 -11.075  41.073  1.00 14.18           N
ATOM   1480  CA  ASN A 101       8.556 -12.064  40.756  1.00 18.00           C
ATOM   1481  C   ASN A 101       8.494 -12.407  39.273  1.00 15.10           C
ATOM   1482  O   ASN A 101       7.895 -13.421  38.901  1.00 20.95           O
ATOM   1483  CB  ASN A 101       7.186 -11.571  41.235  1.00 17.49           C
ATOM   1484  CG  ASN A 101       7.187 -11.218  42.708  1.00 31.10           C
ATOM   1485  OD1 ASN A 101       7.843 -11.884  43.515  1.00 33.58           O
ATOM   1486  ND2 ASN A 101       6.485 -10.145  43.063  1.00 37.66           N
ATOM   1487  H   ASN A 101       9.291 -10.271  41.135  1.00 17.02           H
ATOM   1488  HA  ASN A 101       8.757 -12.887  41.233  1.00 21.60           H
ATOM   1489  HB2 ASN A 101       6.930 -10.778  40.735  1.00 21.00           H
ATOM   1490  HB3 ASN A 101       6.528 -12.270  41.098  1.00 21.00           H
ATOM   1491 HD21 ASN A 101       6.419  -9.929  43.892  1.00 45.20           H
ATOM   1492 HD22 ASN A 101       6.115  -9.655  42.460  1.00 45.20           H
ATOM   1493  N   ASP A 102       9.091 -11.587  38.413  1.00 14.77           N
ATOM   1494  CA  ASP A 102       9.089 -11.840  36.972  1.00 14.60           C
ATOM   1495  C   ASP A 102      10.406 -11.288  36.448  1.00 13.63           C
ATOM   1496  O   ASP A 102      10.472 -10.163  35.924  1.00 15.16           O
ATOM   1497  CB  ASP A 102       7.879 -11.173  36.304  1.00 15.70           C
ATOM   1498  CG  ASP A 102       7.526 -11.771  34.938  1.00 20.64           C
ATOM   1499  OD1 ASP A 102       8.419 -12.352  34.294  1.00 19.62           O
ATOM   1500  OD2 ASP A 102       6.336 -11.641  34.508  1.00 18.56           O1-
ATOM   1501  H   ASP A 102       9.513 -10.874  38.642  1.00 17.73           H
ATOM   1502  HA  ASP A 102       9.040 -12.793  36.805  1.00 17.53           H
ATOM   1503  HB2 ASP A 102       7.109 -11.280  36.882  1.00 18.85           H
ATOM   1504  HB3 ASP A 102       8.068 -10.229  36.174  1.00 18.85           H
ATOM   1505  N   PRO A 102A     11.503 -12.038  36.620  1.00 10.83           N
ATOM   1506  CA  PRO A 102A     12.864 -11.522  36.344  1.00 11.31           C
ATOM   1507  C   PRO A 102A     13.237 -11.619  34.865  1.00 11.03           C
ATOM   1508  O   PRO A 102A     14.193 -12.292  34.464  1.00 11.98           O
ATOM   1509  CB  PRO A 102A     13.737 -12.414  37.236  1.00 12.56           C
ATOM   1510  CG  PRO A 102A     12.991 -13.778  37.215  1.00 12.87           C
ATOM   1511  CD  PRO A 102A     11.532 -13.372  37.271  1.00 12.56           C
ATOM   1512  HA  PRO A 102A     12.945 -10.603  36.637  1.00 13.58           H
ATOM   1513  HB2 PRO A 102A     14.627 -12.491  36.862  1.00 15.08           H
ATOM   1514  HB3 PRO A 102A     13.768 -12.045  38.133  1.00 15.08           H
ATOM   1515  HG2 PRO A 102A     13.189 -14.251  36.393  1.00 15.45           H
ATOM   1516  HG3 PRO A 102A     13.237 -14.310  37.988  1.00 15.45           H
ATOM   1517  HD2 PRO A 102A     10.983 -14.008  36.791  1.00 15.08           H
ATOM   1518  HD3 PRO A 102A     11.249 -13.275  38.192  1.00 15.08           H
ATOM   1519  N   HIS A 103      12.443 -10.963  34.037  1.00 11.49           N
ATOM   1520  CA  HIS A 103      12.507 -11.125  32.594  1.00 11.48           C
ATOM   1521  C   HIS A 103      12.247  -9.780  31.927  1.00 10.98           C
ATOM   1522  O   HIS A 103      11.273  -9.616  31.198  1.00 13.41           O
ATOM   1523  CB  HIS A 103      11.500 -12.169  32.119  1.00 13.04           C
ATOM   1524  CG  HIS A 103      11.687 -13.494  32.776  1.00 12.76           C
ATOM   1525  ND1 HIS A 103      10.818 -14.004  33.716  1.00 18.59           N1+
ATOM   1526  CD2 HIS A 103      12.674 -14.404  32.646  1.00 11.77           C
ATOM   1527  CE1 HIS A 103      11.267 -15.173  34.138  1.00 19.52           C
ATOM   1528  NE2 HIS A 103      12.395 -15.436  33.507  1.00 20.25           N
ATOM   1529  H   HIS A 103      11.842 -10.406  34.298  1.00 13.79           H
ATOM   1530  HA  HIS A 103      13.393 -11.439  32.345  1.00 13.79           H
ATOM   1531  HB2 HIS A 103      11.618 -12.287  31.165  1.00 15.66           H
ATOM   1532  HB3 HIS A 103      10.601 -11.858  32.311  1.00 15.66           H
ATOM   1533  HD1 HIS A 103      10.100 -13.621  33.987  1.00 22.31           H
ATOM   1534  HD2 HIS A 103      13.406 -14.337  32.108  1.00 14.13           H
ATOM   1535  HE1 HIS A 103      10.853 -15.721  34.765  1.00 23.43           H
ATOM   1536  HE2 HIS A 103      12.872 -16.144  33.605  1.00 24.30           H
ATOM   1537  N   GLY A 104      13.169  -8.844  32.130  1.00  9.66           N
ATOM   1538  CA  GLY A 104      12.940  -7.460  31.768  1.00  9.32           C
ATOM   1539  C   GLY A 104      13.841  -6.877  30.707  1.00  8.17           C
ATOM   1540  O   GLY A 104      14.012  -5.658  30.668  1.00  8.45           O
ATOM   1541  H   GLY A 104      13.936  -9.000  32.488  1.00 11.60           H
ATOM   1542  HA2 GLY A 104      12.025  -7.355  31.466  1.00 11.19           H
ATOM   1543  HA3 GLY A 104      13.062  -6.917  32.556  1.00 11.19           H
ATOM   1544  N   SER A 105      14.420  -7.696  29.824  1.00  7.55           N
ATOM   1545  CA  SER A 105      15.067  -7.111  28.658  1.00  6.80           C
ATOM   1546  C   SER A 105      14.038  -6.385  27.804  1.00  7.20           C
ATOM   1547  O   SER A 105      12.834  -6.640  27.889  1.00  8.93           O
ATOM   1548  CB  SER A 105      15.765  -8.163  27.810  1.00  7.23           C
ATOM   1549  OG  SER A 105      14.822  -9.062  27.220  1.00  7.45           O
ATOM   1550  H   SER A 105      14.462  -8.557  29.879  1.00  9.06           H
ATOM   1551  HA  SER A 105      15.730  -6.465  28.966  1.00  8.17           H
ATOM   1552  HB2 SER A 105      16.253  -7.705  27.112  1.00  8.68           H
ATOM   1553  HB3 SER A 105      16.368  -8.678  28.364  1.00  8.68           H
ATOM   1554  HG  SER A 105      14.917  -9.046  26.377  1.00  8.95           H
ATOM   1555  N   GLU A 106      14.534  -5.479  26.961  1.00  7.16           N
ATOM   1556  CA  GLU A 106      13.681  -4.755  26.026  1.00  7.15           C
ATOM   1557  C   GLU A 106      13.491  -5.558  24.741  1.00  7.14           C
ATOM   1558  O   GLU A 106      12.355  -5.866  24.352  1.00  6.73           O
ATOM   1559  CB  GLU A 106      14.297  -3.395  25.749  1.00  6.63           C
ATOM   1560  CG  GLU A 106      14.474  -2.568  27.004  1.00  6.65           C
ATOM   1561  CD  GLU A 106      14.135  -1.112  26.768  1.00  8.34           C
ATOM   1562  OE1 GLU A 106      14.985  -0.404  26.186  1.00  7.22           O
ATOM   1563  OE2 GLU A 106      13.022  -0.678  27.117  1.00  9.25           O1-
ATOM   1564  H   GLU A 106      15.363  -5.267  26.914  1.00  8.61           H
ATOM   1565  HA  GLU A 106      12.809  -4.617  26.427  1.00  8.59           H
ATOM   1566  HB2 GLU A 106      15.164  -3.524  25.337  1.00  7.97           H
ATOM   1567  HB3 GLU A 106      13.712  -2.911  25.145  1.00  7.97           H
ATOM   1568  HG2 GLU A 106      13.898  -2.916  27.705  1.00  7.99           H
ATOM   1569  HG3 GLU A 106      15.399  -2.628  27.288  1.00  7.99           H
ATOM   1570  N   HIS A 107      14.597  -5.914  24.083  1.00  7.04           N
ATOM   1571  CA  HIS A 107      14.514  -6.806  22.945  1.00  7.24           C
ATOM   1572  C   HIS A 107      14.237  -8.197  23.451  1.00  6.88           C
ATOM   1573  O   HIS A 107      14.634  -8.571  24.560  1.00  8.32           O
ATOM   1574  CB  HIS A 107      15.818  -6.757  22.135  1.00  7.45           C
ATOM   1575  CG  HIS A 107      16.027  -5.431  21.462  1.00  7.31           C
ATOM   1576  ND1 HIS A 107      16.712  -4.389  22.045  1.00  6.82           N
ATOM   1577  CD2 HIS A 107      15.592  -4.970  20.263  1.00  7.41           C
ATOM   1578  CE1 HIS A 107      16.682  -3.341  21.234  1.00  7.97           C
ATOM   1579  NE2 HIS A 107      16.003  -3.665  20.150  1.00  7.64           N
ATOM   1580  H   HIS A 107      15.395  -5.662  24.272  1.00  8.46           H
ATOM   1581  HA  HIS A 107      13.773  -6.546  22.376  1.00  8.70           H
ATOM   1582  HB2 HIS A 107      15.796  -7.450  21.452  1.00  8.95           H
ATOM   1583  HB3 HIS A 107      16.567  -6.906  22.730  1.00  8.95           H
ATOM   1584  HD1 HIS A 107      17.085  -4.406  22.818  1.00  8.20           H
ATOM   1585  HD2 HIS A 107      15.085  -5.438  19.636  1.00  8.90           H
ATOM   1586  HE1 HIS A 107      17.086  -2.520  21.392  1.00  9.57           H
ATOM   1587  N   THR A 108      13.523  -8.958  22.635  1.00  7.14           N
ATOM   1588  CA  THR A 108      13.245 -10.354  22.899  1.00  7.74           C
ATOM   1589  C   THR A 108      13.738 -11.149  21.690  1.00  7.07           C
ATOM   1590  O   THR A 108      13.902 -10.602  20.601  1.00  8.60           O
ATOM   1591  CB  THR A 108      11.742 -10.561  23.172  1.00  8.02           C
ATOM   1592  OG1 THR A 108      10.953 -10.132  22.056  1.00  9.46           O
ATOM   1593  CG2 THR A 108      11.302  -9.786  24.385  1.00  7.74           C
ATOM   1594  H   THR A 108      13.185  -8.675  21.897  1.00  8.58           H
ATOM   1595  HA  THR A 108      13.748 -10.643  23.676  1.00  9.30           H
ATOM   1596  HB  THR A 108      11.576 -11.503  23.341  1.00  9.63           H
ATOM   1597  HG1 THR A 108      11.215 -10.520  21.357  1.00 11.36           H
ATOM   1598 HG21 THR A 108      10.377  -9.979  24.587  1.00  9.29           H
ATOM   1599 HG22 THR A 108      11.849 -10.025  25.150  1.00  9.29           H
ATOM   1600 HG23 THR A 108      11.398  -8.834  24.224  1.00  9.29           H
ATOM   1601  N   VAL A 109      14.019 -12.434  21.918  1.00  8.74           N
ATOM   1602  CA  VAL A 109      14.528 -13.342  20.883  1.00  7.63           C
ATOM   1603  C   VAL A 109      13.586 -14.530  20.841  1.00  7.52           C
ATOM   1604  O   VAL A 109      13.395 -15.210  21.857  1.00 11.05           O
ATOM   1605  CB  VAL A 109      15.973 -13.798  21.147  1.00  9.10           C
ATOM   1606  CG1 VAL A 109      16.429 -14.761  20.044  1.00 10.74           C
ATOM   1607  CG2 VAL A 109      16.894 -12.610  21.192  1.00 11.93           C
ATOM   1608  H   VAL A 109      13.904 -12.811  22.679  1.00 10.49           H
ATOM   1609  HA  VAL A 109      14.492 -12.903  20.014  1.00  9.17           H
ATOM   1610  HB  VAL A 109      16.017 -14.253  22.001  1.00 10.93           H
ATOM   1611 HG11 VAL A 109      17.350 -15.014  20.212  1.00 12.90           H
ATOM   1612 HG12 VAL A 109      15.865 -15.549  20.050  1.00 12.90           H
ATOM   1613 HG13 VAL A 109      16.359 -14.314  19.188  1.00 12.90           H
ATOM   1614 HG21 VAL A 109      17.803 -12.921  21.336  1.00 14.33           H
ATOM   1615 HG22 VAL A 109      16.840 -12.137  20.348  1.00 14.33           H
ATOM   1616 HG23 VAL A 109      16.619 -12.031  21.922  1.00 14.33           H
ATOM   1617  N   SER A 110      12.964 -14.745  19.685  1.00 10.09           N
ATOM   1618  CA  SER A 110      11.949 -15.791  19.521  1.00 10.85           C
ATOM   1619  C   SER A 110      10.923 -15.736  20.647  1.00 10.79           C
ATOM   1620  O   SER A 110      10.552 -16.749  21.246  1.00 13.15           O
ATOM   1621  CB  SER A 110      12.597 -17.173  19.385  1.00 12.48           C
ATOM   1622  OG  SER A 110      13.546 -17.173  18.335  1.00 17.56           O
ATOM   1623  H   SER A 110      13.117 -14.291  18.971  1.00 12.12           H
ATOM   1624  HA  SER A 110      11.475 -15.616  18.698  1.00 13.03           H
ATOM   1625  HB2 SER A 110      13.056 -17.388  20.215  1.00 14.99           H
ATOM   1626  HB3 SER A 110      11.912 -17.833  19.202  1.00 14.99           H
ATOM   1627  HG  SER A 110      13.160 -17.179  17.599  1.00 21.08           H
ATOM   1628  N   GLY A 111      10.453 -14.521  20.945  1.00  8.90           N
ATOM   1629  CA  GLY A 111       9.426 -14.310  21.944  1.00 11.10           C
ATOM   1630  C   GLY A 111       9.905 -14.302  23.376  1.00 11.70           C
ATOM   1631  O   GLY A 111       9.089 -14.055  24.276  1.00 13.68           O
ATOM   1632  H   GLY A 111      10.722 -13.802  20.561  1.00 10.69           H
ATOM   1633  HA2 GLY A 111       8.998 -13.459  21.777  1.00 13.32           H
ATOM   1634  HA3 GLY A 111       8.755 -15.003  21.871  1.00 13.32           H
ATOM   1635  N   GLN A 112      11.188 -14.568  23.617  1.00 10.53           N
ATOM   1636  CA  GLN A 112      11.715 -14.742  24.966  1.00 10.25           C
ATOM   1637  C   GLN A 112      12.422 -13.477  25.425  1.00  8.78           C
ATOM   1638  O   GLN A 112      13.324 -12.994  24.749  1.00  8.92           O
ATOM   1639  CB  GLN A 112      12.686 -15.918  25.032  1.00 14.28           C
ATOM   1640  CG  GLN A 112      12.094 -17.222  24.452  1.00 16.21           C
ATOM   1641  CD  GLN A 112      10.657 -17.460  24.877  1.00 19.05           C
ATOM   1642  OE1 GLN A 112       9.734 -17.415  24.055  1.00 24.87           O
ATOM   1643  NE2 GLN A 112      10.452 -17.677  26.161  1.00 18.04           N
ATOM   1644  H   GLN A 112      11.785 -14.654  23.005  1.00 12.65           H
ATOM   1645  HA  GLN A 112      10.985 -14.914  25.585  1.00 12.30           H
ATOM   1646  HB2 GLN A 112      13.494 -15.700  24.540  1.00 17.15           H
ATOM   1647  HB3 GLN A 112      12.905 -16.079  25.961  1.00 17.15           H
ATOM   1648  HG2 GLN A 112      12.115 -17.185  23.481  1.00 19.46           H
ATOM   1649  HG3 GLN A 112      12.627 -17.975  24.762  1.00 19.46           H
ATOM   1650 HE21 GLN A 112      11.116 -17.672  26.709  1.00 21.65           H
ATOM   1651 HE22 GLN A 112       9.653 -17.819  26.451  1.00 21.65           H
ATOM   1652  N   HIS A 113      12.024 -12.974  26.590  1.00  8.59           N
ATOM   1653  CA  HIS A 113      12.830 -11.980  27.275  1.00  9.91           C
ATOM   1654  C   HIS A 113      14.087 -12.618  27.827  1.00 13.94           C
ATOM   1655  O   HIS A 113      14.147 -13.820  28.097  1.00 12.82           O
ATOM   1656  CB  HIS A 113      12.083 -11.369  28.454  1.00 12.46           C
ATOM   1657  CG  HIS A 113      11.070 -10.351  28.072  1.00  9.96           C
ATOM   1658  ND1 HIS A 113      11.369  -9.010  27.954  1.00 10.40           N
ATOM   1659  CD2 HIS A 113       9.752 -10.472  27.782  1.00 15.13           C
ATOM   1660  CE1 HIS A 113      10.275  -8.355  27.605  1.00 10.63           C
ATOM   1661  NE2 HIS A 113       9.281  -9.219  27.493  1.00 15.38           N
ATOM   1662  H   HIS A 113      11.307 -13.196  27.001  1.00 10.32           H
ATOM   1663  HA  HIS A 113      13.092 -11.273  26.662  1.00 11.90           H
ATOM   1664  HB2 HIS A 113      12.721 -10.947  29.048  1.00 14.96           H
ATOM   1665  HB3 HIS A 113      11.613 -12.080  28.922  1.00 14.96           H
ATOM   1666  HD1 HIS A 113      12.144  -8.663  28.089  1.00 12.49           H
ATOM   1667  HD2 HIS A 113       9.256 -11.259  27.774  1.00 18.17           H
ATOM   1668  HE1 HIS A 113      10.211  -7.438  27.462  1.00 12.76           H
ATOM   1669  N   PHE A 114      15.096 -11.791  27.990  1.00  9.19           N
ATOM   1670  CA  PHE A 114      16.215 -12.066  28.871  1.00  8.69           C
ATOM   1671  C   PHE A 114      15.979 -11.342  30.190  1.00  8.06           C
ATOM   1672  O   PHE A 114      15.032 -10.574  30.338  1.00  8.12           O
ATOM   1673  CB  PHE A 114      17.517 -11.675  28.176  1.00  9.80           C
ATOM   1674  CG  PHE A 114      17.897 -12.646  27.102  1.00  8.85           C
ATOM   1675  CD1 PHE A 114      17.219 -12.625  25.890  1.00 11.17           C
ATOM   1676  CD2 PHE A 114      18.865 -13.616  27.324  1.00 11.19           C
ATOM   1677  CE1 PHE A 114      17.545 -13.549  24.895  1.00 13.24           C
ATOM   1678  CE2 PHE A 114      19.184 -14.528  26.341  1.00 14.22           C
ATOM   1679  CZ  PHE A 114      18.515 -14.492  25.130  1.00 15.83           C
ATOM   1680  H   PHE A 114      15.157 -11.038  27.581  1.00 11.04           H
ATOM   1681  HA  PHE A 114      16.244 -13.021  29.062  1.00 10.43           H
ATOM   1682  HB2 PHE A 114      17.397 -10.812  27.764  1.00 11.77           H
ATOM   1683  HB3 PHE A 114      18.238 -11.643  28.826  1.00 11.77           H
ATOM   1684  HD1 PHE A 114      16.556 -11.991  25.736  1.00 13.41           H
ATOM   1685  HD2 PHE A 114      19.310 -13.643  28.139  1.00 13.43           H
ATOM   1686  HE1 PHE A 114      17.098 -13.528  24.079  1.00 15.89           H
ATOM   1687  HE2 PHE A 114      19.843 -15.165  26.496  1.00 17.07           H
ATOM   1688  HZ  PHE A 114      18.739 -15.107  24.466  1.00 19.00           H
ATOM   1689  N   ALA A 115      16.814 -11.644  31.178  1.00  8.16           N
ATOM   1690  CA  ALA A 115      16.559 -11.108  32.507  1.00  7.41           C
ATOM   1691  C   ALA A 115      16.676  -9.595  32.517  1.00  8.74           C
ATOM   1692  O   ALA A 115      15.921  -8.913  33.212  1.00  8.66           O
ATOM   1693  CB  ALA A 115      17.544 -11.695  33.503  1.00  8.77           C
ATOM   1694  H   ALA A 115      17.516 -12.137  31.109  1.00  9.80           H
ATOM   1695  HA  ALA A 115      15.664 -11.342  32.795  1.00  8.89           H
ATOM   1696  HB1 ALA A 115      17.378 -11.299  34.373  1.00 10.53           H
ATOM   1697  HB2 ALA A 115      17.420 -12.655  33.541  1.00 10.53           H
ATOM   1698  HB3 ALA A 115      18.445 -11.485  33.207  1.00 10.53           H
ATOM   1699  N   ALA A 116      17.635  -9.054  31.775  1.00  7.55           N
ATOM   1700  CA  ALA A 116      17.904  -7.621  31.785  1.00  8.58           C
ATOM   1701  C   ALA A 116      18.595  -7.276  30.470  1.00  6.89           C
ATOM   1702  O   ALA A 116      18.879  -8.152  29.646  1.00  7.02           O
ATOM   1703  CB  ALA A 116      18.690  -7.229  33.041  1.00  9.20           C
ATOM   1704  H   ALA A 116      18.160  -9.504  31.251  1.00  9.07           H
ATOM   1705  HA  ALA A 116      17.062  -7.135  31.804  1.00 10.30           H
ATOM   1706  HB1 ALA A 116      18.862  -6.276  33.036  1.00 11.05           H
ATOM   1707  HB2 ALA A 116      18.172  -7.469  33.826  1.00 11.05           H
ATOM   1708  HB3 ALA A 116      19.531  -7.713  33.044  1.00 11.05           H
ATOM   1709  N   GLU A 117      18.841  -5.986  30.261  1.00  7.44           N
ATOM   1710  CA  GLU A 117      19.501  -5.517  29.053  1.00  6.74           C
ATOM   1711  C   GLU A 117      20.333  -4.287  29.378  1.00  7.85           C
ATOM   1712  O   GLU A 117      19.850  -3.392  30.075  1.00  7.74           O
ATOM   1713  CB  GLU A 117      18.461  -5.190  27.981  1.00  6.77           C
ATOM   1714  CG  GLU A 117      19.027  -4.919  26.582  1.00  5.84           C
ATOM   1715  CD  GLU A 117      17.979  -4.972  25.497  1.00  7.28           C
ATOM   1716  OE1 GLU A 117      18.108  -4.217  24.503  1.00  6.15           O
ATOM   1717  OE2 GLU A 117      16.995  -5.737  25.630  1.00  7.62           O1-
ATOM   1718  H   GLU A 117      18.628  -5.361  30.816  1.00  8.93           H
ATOM   1719  HA  GLU A 117      20.094  -6.212  28.715  1.00  8.10           H
ATOM   1720  HB2 GLU A 117      17.850  -5.945  27.911  1.00  8.13           H
ATOM   1721  HB3 GLU A 117      17.964  -4.403  28.262  1.00  8.13           H
ATOM   1722  HG2 GLU A 117      19.436  -4.039  26.572  1.00  7.01           H
ATOM   1723  HG3 GLU A 117      19.695  -5.592  26.374  1.00  7.01           H
ATOM   1724  N   LEU A 118      21.577  -4.262  28.886  1.00  6.23           N
ATOM   1725  CA  LEU A 118      22.484  -3.117  29.007  1.00  5.99           C
ATOM   1726  C   LEU A 118      22.485  -2.343  27.697  1.00  7.43           C
ATOM   1727  O   LEU A 118      22.611  -2.973  26.628  1.00  7.37           O
ATOM   1728  CB  LEU A 118      23.911  -3.601  29.274  1.00  8.00           C
ATOM   1729  CG  LEU A 118      25.026  -2.542  29.244  1.00  7.03           C
ATOM   1730  CD1 LEU A 118      24.963  -1.759  30.504  1.00  9.01           C
ATOM   1731  CD2 LEU A 118      26.391  -3.205  29.120  1.00  9.37           C
ATOM   1732  H   LEU A 118      21.929  -4.926  28.465  1.00  7.48           H
ATOM   1733  HA  LEU A 118      22.196  -2.529  29.727  1.00  7.19           H
ATOM   1734  HB2 LEU A 118      23.924  -4.006  30.157  1.00  9.61           H
ATOM   1735  HB3 LEU A 118      24.130  -4.265  28.604  1.00  9.61           H
ATOM   1736  HG  LEU A 118      24.909  -1.937  28.498  1.00  8.45           H
ATOM   1737 HD11 LEU A 118      25.663  -1.089  30.483  1.00 10.82           H
ATOM   1738 HD12 LEU A 118      24.093  -1.343  30.558  1.00 10.82           H
ATOM   1739 HD13 LEU A 118      25.101  -2.359  31.256  1.00 10.82           H
ATOM   1740 HD21 LEU A 118      27.074  -2.521  29.027  1.00 11.25           H
ATOM   1741 HD22 LEU A 118      26.560  -3.733  29.917  1.00 11.25           H
ATOM   1742 HD23 LEU A 118      26.399  -3.782  28.338  1.00 11.25           H
ATOM   1743  N   HIS A 119      22.367  -0.987  27.770  1.00  6.32           N
ATOM   1744  CA  HIS A 119      22.480  -0.135  26.590  1.00  6.53           C
ATOM   1745  C   HIS A 119      23.673   0.792  26.874  1.00  7.33           C
ATOM   1746  O   HIS A 119      23.842   1.516  27.834  1.00  8.60           O
ATOM   1747  CB  HIS A 119      21.246   0.742  26.391  1.00  6.48           C
ATOM   1748  CG  HIS A 119      20.075  -0.092  26.012  1.00  7.22           C
ATOM   1749  ND1 HIS A 119      18.740   0.276  26.214  1.00  6.93           N
ATOM   1750  CD2 HIS A 119      20.096  -1.344  25.373  1.00  6.62           C
ATOM   1751  CE1 HIS A 119      17.977  -0.753  25.697  1.00  5.97           C
ATOM   1752  NE2 HIS A 119      18.781  -1.744  25.177  1.00  7.13           N
ATOM   1753  H   HIS A 119      22.146  -0.491  28.659  1.00  7.59           H
ATOM   1754  HA  HIS A 119      22.662  -0.780  25.667  1.00  7.84           H
ATOM   1755  HB2 HIS A 119      21.421   1.503  25.593  1.00  7.78           H
ATOM   1756  HB3 HIS A 119      21.045   1.330  27.323  1.00  7.78           H
ATOM   1757  HD2 HIS A 119      20.950  -1.956  25.110  1.00  7.95           H
ATOM   1758  HE1 HIS A 119      16.896  -0.809  25.697  1.00  7.17           H
ATOM   1759  HE2 HIS A 119      18.471  -2.792  24.774  1.00  8.56           H
ATOM   1760  N   ILE A 120      24.584   0.727  25.858  1.00  7.87           N
ATOM   1761  CA  ILE A 120      25.772   1.584  25.729  1.00  5.89           C
ATOM   1762  C   ILE A 120      25.501   2.567  24.600  1.00  7.72           C
ATOM   1763  O   ILE A 120      25.529   2.190  23.406  1.00  7.46           O
ATOM   1764  CB  ILE A 120      27.077   0.814  25.493  1.00  7.40           C
ATOM   1765  CG1 ILE A 120      27.233  -0.352  26.468  1.00  8.91           C
ATOM   1766  CG2 ILE A 120      28.247   1.798  25.643  1.00  9.24           C
ATOM   1767  CD1 ILE A 120      28.531  -1.153  26.287  1.00 10.68           C
ATOM   1768  H   ILE A 120      24.515   0.177  25.210  1.00  9.45           H
ATOM   1769  HA  ILE A 120      25.875   2.096  26.548  1.00  7.08           H
ATOM   1770  HB  ILE A 120      27.082   0.468  24.588  1.00  8.89           H
ATOM   1771 HG12 ILE A 120      27.216  -0.014  27.378  1.00 10.70           H
ATOM   1772 HG13 ILE A 120      26.484  -0.958  26.346  1.00 10.70           H
ATOM   1773 HG21 ILE A 120      29.065   1.359  25.357  1.00 11.10           H
ATOM   1774 HG22 ILE A 120      28.083   2.579  25.092  1.00 11.10           H
ATOM   1775 HG23 ILE A 120      28.322   2.065  26.574  1.00 11.10           H
ATOM   1776 HD11 ILE A 120      28.570  -1.842  26.973  1.00 12.82           H
ATOM   1777 HD12 ILE A 120      28.528  -1.571  25.409  1.00 12.82           H
ATOM   1778 HD13 ILE A 120      29.290  -0.566  26.372  1.00 12.82           H
ATOM   1779  N   VAL A 121      25.194   3.830  25.000  1.00  8.34           N
ATOM   1780  CA  VAL A 121      24.711   4.845  24.070  1.00  8.23           C
ATOM   1781  C   VAL A 121      25.939   5.677  23.651  1.00  9.13           C
ATOM   1782  O   VAL A 121      26.818   6.130  24.351  1.00  9.70           O
ATOM   1783  CB  VAL A 121      23.680   5.783  24.745  1.00  7.77           C
ATOM   1784  CG1 VAL A 121      23.105   6.725  23.688  1.00 10.57           C
ATOM   1785  CG2 VAL A 121      22.592   4.961  25.438  1.00  8.24           C
ATOM   1786  H   VAL A 121      25.184   4.074  26.012  1.00 10.02           H
ATOM   1787  HA  VAL A 121      24.239   4.337  23.181  1.00  9.88           H
ATOM   1788  HB  VAL A 121      24.210   6.386  25.530  1.00  9.33           H
ATOM   1789 HG11 VAL A 121      22.340   7.391  24.114  1.00 12.69           H
ATOM   1790 HG12 VAL A 121      23.871   7.372  23.245  1.00 12.69           H
ATOM   1791 HG13 VAL A 121      22.620   6.184  22.864  1.00 12.69           H
ATOM   1792 HG21 VAL A 121      21.882   5.601  25.976  1.00  9.90           H
ATOM   1793 HG22 VAL A 121      22.022   4.342  24.733  1.00  9.90           H
ATOM   1794 HG23 VAL A 121      22.997   4.286  26.207  1.00  9.90           H
ATOM   1795  N   HIS A 122      25.912   5.866  22.289  1.00  9.74           N
ATOM   1796  CA  HIS A 122      26.867   6.650  21.494  1.00  9.71           C
ATOM   1797  C   HIS A 122      26.149   7.611  20.539  1.00 10.96           C
ATOM   1798  O   HIS A 122      25.006   7.396  20.112  1.00  9.68           O
ATOM   1799  CB  HIS A 122      27.753   5.774  20.597  1.00  9.44           C
ATOM   1800  CG  HIS A 122      28.474   4.675  21.303  1.00  9.81           C
ATOM   1801  ND1 HIS A 122      27.830   3.549  21.776  1.00  9.33           N
ATOM   1802  CD2 HIS A 122      29.793   4.473  21.536  1.00 11.59           C
ATOM   1803  CE1 HIS A 122      28.713   2.726  22.302  1.00  9.26           C
ATOM   1804  NE2 HIS A 122      29.914   3.264  22.171  1.00  9.53           N
ATOM   1805  H   HIS A 122      25.322   5.513  21.793  1.00 11.70           H
ATOM   1806  HA  HIS A 122      27.441   7.175  22.080  1.00 11.66           H
ATOM   1807  HB2 HIS A 122      28.424   6.332  20.169  1.00 11.34           H
ATOM   1808  HB3 HIS A 122      27.194   5.369  19.923  1.00 11.34           H
ATOM   1809  HD1 HIS A 122      26.979   3.414  21.742  1.00 11.20           H
ATOM   1810  HD2 HIS A 122      30.488   5.054  21.322  1.00 13.92           H
ATOM   1811  HE1 HIS A 122      28.524   1.909  22.702  1.00 11.12           H
ATOM   1812  N   TYR A 123      26.850   8.680  20.175  1.00 10.83           N
ATOM   1813  CA  TYR A 123      26.306   9.664  19.242  1.00 12.10           C
ATOM   1814  C   TYR A 123      27.286   9.893  18.101  1.00 12.49           C
ATOM   1815  O   TYR A 123      28.491   9.659  18.225  1.00 11.61           O
ATOM   1816  CB  TYR A 123      25.986  11.011  19.917  1.00 14.39           C
ATOM   1817  CG  TYR A 123      27.219  11.739  20.420  1.00 13.34           C
ATOM   1818  CD1 TYR A 123      27.803  12.749  19.674  1.00 20.66           C
ATOM   1819  CD2 TYR A 123      27.812  11.388  21.614  1.00 13.74           C
ATOM   1820  CE1 TYR A 123      28.949  13.404  20.139  1.00 17.84           C
ATOM   1821  CE2 TYR A 123      28.954  12.026  22.083  1.00 17.24           C
ATOM   1822  CZ  TYR A 123      29.515  13.022  21.338  1.00 15.97           C
ATOM   1823  OH  TYR A 123      30.658  13.650  21.813  1.00 23.00           O
ATOM   1824  H   TYR A 123      27.640   8.858  20.459  1.00 13.01           H
ATOM   1825  HA  TYR A 123      25.486   9.324  18.855  1.00 14.53           H
ATOM   1826  HB2 TYR A 123      25.533  11.586  19.277  1.00 17.27           H
ATOM   1827  HB3 TYR A 123      25.406  10.855  20.681  1.00 17.27           H
ATOM   1828  HD1 TYR A 123      27.422  13.000  18.864  1.00 24.80           H
ATOM   1829  HD2 TYR A 123      27.436  10.704  22.122  1.00 16.49           H
ATOM   1830  HE1 TYR A 123      29.334  14.080  19.630  1.00 21.42           H
ATOM   1831  HE2 TYR A 123      29.336  11.773  22.889  1.00 20.70           H
ATOM   1832  HH  TYR A 123      31.103  13.112  22.278  1.00 27.61           H
ATOM   1833  N   ASN A 124      26.745  10.385  16.988  1.00 14.34           N
ATOM   1834  CA  ASN A 124      27.530  10.628  15.776  1.00 12.13           C
ATOM   1835  C   ASN A 124      28.367  11.886  15.972  1.00 16.30           C
ATOM   1836  O   ASN A 124      27.890  13.008  15.767  1.00 16.34           O
ATOM   1837  CB  ASN A 124      26.601  10.773  14.574  1.00 13.62           C
ATOM   1838  CG  ASN A 124      27.344  10.779  13.277  1.00 18.96           C
ATOM   1839  OD1 ASN A 124      28.484  11.262  13.197  1.00 17.17           O
ATOM   1840  ND2 ASN A 124      26.738  10.186  12.252  1.00 19.74           N
ATOM   1841  H   ASN A 124      25.920  10.600  16.907  1.00 17.21           H
ATOM   1842  HA  ASN A 124      28.141   9.887  15.606  1.00 14.57           H
ATOM   1843  HB2 ASN A 124      25.987  10.017  14.568  1.00 16.35           H
ATOM   1844  HB3 ASN A 124      26.112  11.602  14.662  1.00 16.35           H
ATOM   1845 HD21 ASN A 124      27.139  10.129  11.496  1.00 23.69           H
ATOM   1846 HD22 ASN A 124      25.945   9.866  12.349  1.00 23.69           H
ATOM   1847  N   SER A 125      29.617  11.694  16.383  1.00 15.85           N
ATOM   1848  CA  SER A 125      30.489  12.814  16.698  1.00 13.90           C
ATOM   1849  C   SER A 125      31.131  13.415  15.454  1.00 18.97           C
ATOM   1850  O   SER A 125      31.700  14.514  15.547  1.00 21.58           O
ATOM   1851  CB  SER A 125      31.520  12.366  17.743  1.00 14.64           C
ATOM   1852  OG  SER A 125      32.163  11.188  17.346  1.00 17.31           O
ATOM   1853  H   SER A 125      29.983  10.924  16.480  1.00 19.02           H
ATOM   1854  HA  SER A 125      29.963  13.518  17.106  1.00 16.69           H
ATOM   1855  HB2 SER A 125      32.188  13.065  17.872  1.00 17.58           H
ATOM   1856  HB3 SER A 125      31.061  12.199  18.585  1.00 17.58           H
ATOM   1857  HG  SER A 125      32.438  10.769  18.022  1.00 20.78           H
ATOM   1858  N   ASP A 126      31.029  12.745  14.303  1.00 17.64           N
ATOM   1859  CA  ASP A 126      31.455  13.352  13.045  1.00 19.40           C
ATOM   1860  C   ASP A 126      30.489  14.431  12.573  1.00 22.45           C
ATOM   1861  O   ASP A 126      30.908  15.362  11.878  1.00 24.86           O
ATOM   1862  CB  ASP A 126      31.568  12.308  11.946  1.00 18.06           C
ATOM   1863  CG  ASP A 126      32.727  11.344  12.147  1.00 18.30           C
ATOM   1864  OD1 ASP A 126      33.640  11.639  12.954  1.00 21.77           O
ATOM   1865  OD2 ASP A 126      32.732  10.295  11.474  1.00 21.98           O1-
ATOM   1866  H   ASP A 126      30.724  11.944  14.222  1.00 21.17           H
ATOM   1867  HA  ASP A 126      32.325  13.761  13.170  1.00 23.28           H
ATOM   1868  HB2 ASP A 126      30.745  11.792  11.920  1.00 21.68           H
ATOM   1869  HB3 ASP A 126      31.697  12.757  11.098  1.00 21.68           H
ATOM   1870  N   LEU A 127      29.199  14.318  12.900  1.00 21.73           N
ATOM   1871  CA  LEU A 127      28.200  15.300  12.483  1.00 18.75           C
ATOM   1872  C   LEU A 127      27.731  16.231  13.589  1.00 25.86           C
ATOM   1873  O   LEU A 127      27.334  17.368  13.288  1.00 25.28           O
ATOM   1874  CB  LEU A 127      26.976  14.607  11.872  1.00 22.28           C
ATOM   1875  CG  LEU A 127      27.208  13.718  10.648  1.00 23.73           C
ATOM   1876  CD1 LEU A 127      25.928  13.001  10.257  1.00 24.80           C
ATOM   1877  CD2 LEU A 127      27.748  14.520   9.472  1.00 25.49           C
ATOM   1878  H   LEU A 127      28.876  13.677  13.371  1.00 26.09           H
ATOM   1879  HA  LEU A 127      28.583  15.856  11.784  1.00 22.50           H
ATOM   1880  HB2 LEU A 127      26.576  14.047  12.558  1.00 26.74           H
ATOM   1881  HB3 LEU A 127      26.341  15.289  11.611  1.00 26.74           H
ATOM   1882  HG  LEU A 127      27.871  13.047  10.868  1.00 28.48           H
ATOM   1883 HD11 LEU A 127      26.106  12.455   9.476  1.00 29.77           H
ATOM   1884 HD12 LEU A 127      25.643  12.442  10.997  1.00 29.77           H
ATOM   1885 HD13 LEU A 127      25.245  13.658  10.058  1.00 29.77           H
ATOM   1886 HD21 LEU A 127      27.872  13.921   8.718  1.00 30.60           H
ATOM   1887 HD22 LEU A 127      27.110  15.213   9.242  1.00 30.60           H
ATOM   1888 HD23 LEU A 127      28.595  14.919   9.723  1.00 30.60           H
ATOM   1889  N   TYR A 128      27.783  15.807  14.855  1.00 21.82           N
ATOM   1890  CA  TYR A 128      27.166  16.556  15.939  1.00 21.28           C
ATOM   1891  C   TYR A 128      28.100  16.697  17.134  1.00 22.22           C
ATOM   1892  O   TYR A 128      28.946  15.832  17.384  1.00 23.07           O
ATOM   1893  CB  TYR A 128      25.851  15.887  16.395  1.00 22.15           C
ATOM   1894  CG  TYR A 128      24.948  15.576  15.233  1.00 21.14           C
ATOM   1895  CD1 TYR A 128      24.743  14.274  14.820  1.00 20.21           C
ATOM   1896  CD2 TYR A 128      24.333  16.592  14.504  1.00 21.76           C
ATOM   1897  CE1 TYR A 128      23.950  13.981  13.744  1.00 20.11           C
ATOM   1898  CE2 TYR A 128      23.540  16.302  13.420  1.00 20.28           C
ATOM   1899  CZ  TYR A 128      23.352  14.993  13.042  1.00 25.38           C
ATOM   1900  OH  TYR A 128      22.563  14.669  11.962  1.00 23.02           O
ATOM   1901  H   TYR A 128      28.172  15.084  15.101  1.00 26.19           H
ATOM   1902  HA  TYR A 128      26.951  17.440  15.609  1.00 25.54           H
ATOM   1903  HB2 TYR A 128      26.054  15.060  16.859  1.00 26.58           H
ATOM   1904  HB3 TYR A 128      25.378  16.493  16.991  1.00 26.58           H
ATOM   1905  HD1 TYR A 128      25.152  13.582  15.287  1.00 24.25           H
ATOM   1906  HD2 TYR A 128      24.462  17.479  14.751  1.00 26.12           H
ATOM   1907  HE1 TYR A 128      23.823  13.097  13.484  1.00 24.14           H
ATOM   1908  HE2 TYR A 128      23.129  16.984  12.942  1.00 24.35           H
ATOM   1909  HH  TYR A 128      22.589  13.843  11.829  1.00 27.63           H
ATOM   1910  N   PRO A 129      27.967  17.792  17.888  1.00 27.69           N
ATOM   1911  CA  PRO A 129      28.912  18.050  18.985  1.00 28.07           C
ATOM   1912  C   PRO A 129      28.673  17.226  20.242  1.00 27.22           C
ATOM   1913  O   PRO A 129      29.610  17.051  21.031  1.00 28.89           O
ATOM   1914  CB  PRO A 129      28.701  19.545  19.266  1.00 29.18           C
ATOM   1915  CG  PRO A 129      27.276  19.816  18.834  1.00 30.20           C
ATOM   1916  CD  PRO A 129      27.098  18.951  17.617  1.00 25.68           C
ATOM   1917  HA  PRO A 129      29.823  17.911  18.677  1.00 33.69           H
ATOM   1918  HB2 PRO A 129      28.815  19.723  20.212  1.00 35.03           H
ATOM   1919  HB3 PRO A 129      29.321  20.073  18.736  1.00 35.03           H
ATOM   1920  HG2 PRO A 129      26.668  19.541  19.539  1.00 36.25           H
ATOM   1921  HG3 PRO A 129      27.159  20.752  18.622  1.00 36.25           H
ATOM   1922  HD2 PRO A 129      26.174  18.668  17.524  1.00 30.82           H
ATOM   1923  HD3 PRO A 129      27.402  19.420  16.823  1.00 30.82           H
ATOM   1924  N   ASP A 130      27.464  16.720  20.459  1.00 20.83           N
ATOM   1925  CA  ASP A 130      27.138  16.025  21.694  1.00 25.94           C
ATOM   1926  C   ASP A 130      25.868  15.221  21.471  1.00 19.83           C
ATOM   1927  O   ASP A 130      25.196  15.351  20.446  1.00 20.91           O
ATOM   1928  CB  ASP A 130      26.996  16.993  22.880  1.00 29.64           C
ATOM   1929  CG  ASP A 130      26.045  18.134  22.596  1.00 32.89           C
ATOM   1930  OD1 ASP A 130      24.866  17.859  22.308  1.00 32.41           O
ATOM   1931  OD2 ASP A 130      26.475  19.309  22.668  1.00 36.85           O1-
ATOM   1932  H   ASP A 130      26.810  16.775  19.903  1.00 25.00           H
ATOM   1933  HA  ASP A 130      27.854  15.404  21.897  1.00 31.13           H
ATOM   1934  HB2 ASP A 130      26.656  16.506  23.645  1.00 35.57           H
ATOM   1935  HB3 ASP A 130      27.866  17.372  23.086  1.00 35.57           H
ATOM   1936  N   ALA A 131      25.551  14.387  22.461  1.00 20.22           N
ATOM   1937  CA  ALA A 131      24.428  13.469  22.330  1.00 23.75           C
ATOM   1938  C   ALA A 131      23.110  14.217  22.337  1.00 21.78           C
ATOM   1939  O   ALA A 131      22.165  13.805  21.656  1.00 20.75           O
ATOM   1940  CB  ALA A 131      24.455  12.432  23.454  1.00 22.37           C
ATOM   1941  H   ALA A 131      25.974  14.332  23.209  1.00 24.27           H
ATOM   1942  HA  ALA A 131      24.503  12.993  21.491  1.00 28.50           H
ATOM   1943  HB1 ALA A 131      23.686  11.848  23.367  1.00 26.85           H
ATOM   1944  HB2 ALA A 131      25.273  11.917  23.387  1.00 26.85           H
ATOM   1945  HB3 ALA A 131      24.420  12.894  24.307  1.00 26.85           H
ATOM   1946  N   SER A 132      23.027  15.315  23.090  1.00 24.15           N
ATOM   1947  CA  SER A 132      21.790  16.087  23.145  1.00 28.02           C
ATOM   1948  C   SER A 132      21.408  16.573  21.761  1.00 21.47           C
ATOM   1949  O   SER A 132      20.263  16.417  21.325  1.00 27.03           O
ATOM   1950  CB  SER A 132      21.970  17.284  24.075  1.00 30.23           C
ATOM   1951  OG  SER A 132      22.317  16.863  25.377  1.00 41.36           O
ATOM   1952  H   SER A 132      23.670  15.638  23.560  1.00 28.98           H
ATOM   1953  HA  SER A 132      21.071  15.533  23.487  1.00 33.63           H
ATOM   1954  HB2 SER A 132      22.682  17.842  23.726  1.00 36.29           H
ATOM   1955  HB3 SER A 132      21.142  17.783  24.111  1.00 36.29           H
ATOM   1956  HG  SER A 132      23.018  16.400  25.354  1.00 49.63           H
ATOM   1957  N   THR A 133      22.362  17.162  21.048  1.00 22.02           N
ATOM   1958  CA  THR A 133      22.041  17.683  19.729  1.00 22.76           C
ATOM   1959  C   THR A 133      21.829  16.561  18.726  1.00 23.42           C
ATOM   1960  O   THR A 133      21.015  16.694  17.808  1.00 21.88           O
ATOM   1961  CB  THR A 133      23.135  18.630  19.239  1.00 29.19           C
ATOM   1962  OG1 THR A 133      24.329  17.891  19.001  1.00 38.16           O
ATOM   1963  CG2 THR A 133      23.412  19.666  20.264  1.00 23.52           C
ATOM   1964  H   THR A 133      23.178  17.267  21.299  1.00 26.43           H
ATOM   1965  HA  THR A 133      21.212  18.185  19.789  1.00 27.32           H
ATOM   1966  HB  THR A 133      22.852  19.072  18.422  1.00 35.04           H
ATOM   1967  HG1 THR A 133      24.540  17.465  19.693  1.00 45.80           H
ATOM   1968 HG21 THR A 133      24.117  20.251  19.945  1.00 28.23           H
ATOM   1969 HG22 THR A 133      22.610  20.190  20.416  1.00 28.23           H
ATOM   1970 HG23 THR A 133      23.685  19.267  21.096  1.00 28.23           H
ATOM   1971  N   ALA A 134      22.539  15.442  18.890  1.00 18.88           N
ATOM   1972  CA  ALA A 134      22.430  14.354  17.929  1.00 16.11           C
ATOM   1973  C   ALA A 134      21.113  13.610  18.049  1.00 14.90           C
ATOM   1974  O   ALA A 134      20.659  13.033  17.063  1.00 15.48           O
ATOM   1975  CB  ALA A 134      23.564  13.352  18.128  1.00 15.70           C
ATOM   1976  H   ALA A 134      23.079  15.294  19.546  1.00 22.66           H
ATOM   1977  HA  ALA A 134      22.504  14.716  17.031  1.00 19.34           H
ATOM   1978  HB1 ALA A 134      23.440  12.620  17.509  1.00 18.85           H
ATOM   1979  HB2 ALA A 134      24.407  13.799  17.946  1.00 18.85           H
ATOM   1980  HB3 ALA A 134      23.545  13.032  19.041  1.00 18.85           H
ATOM   1981  N   SER A 135      20.490  13.624  19.232  1.00 18.84           N
ATOM   1982  CA  SER A 135      19.443  12.650  19.549  1.00 17.29           C
ATOM   1983  C   SER A 135      18.204  12.796  18.666  1.00 19.31           C
ATOM   1984  O   SER A 135      17.479  11.818  18.443  1.00 15.98           O
ATOM   1985  CB  SER A 135      19.072  12.744  21.030  1.00 22.19           C
ATOM   1986  OG  SER A 135      18.439  13.969  21.340  1.00 30.36           O
ATOM   1987  H   SER A 135      20.664  14.177  19.864  1.00 22.61           H
ATOM   1988  HA  SER A 135      19.804  11.762  19.405  1.00 20.75           H
ATOM   1989  HB2 SER A 135      18.449  12.028  21.240  1.00 26.63           H
ATOM   1990  HB3 SER A 135      19.873  12.653  21.571  1.00 26.63           H
ATOM   1991  HG  SER A 135      18.940  14.608  21.118  1.00 36.44           H
ATOM   1992  N   ASN A 136      17.916  13.990  18.153  1.00 21.84           N
ATOM   1993  CA  ASN A 136      16.736  14.164  17.314  1.00 19.94           C
ATOM   1994  C   ASN A 136      17.091  14.403  15.856  1.00 24.85           C
ATOM   1995  O   ASN A 136      16.270  14.954  15.110  1.00 27.39           O
ATOM   1996  CB  ASN A 136      15.832  15.283  17.839  1.00 19.31           C
ATOM   1997  CG  ASN A 136      16.427  16.658  17.626  1.00 28.50           C
ATOM   1998  OD1 ASN A 136      17.635  16.841  17.707  1.00 29.24           O
ATOM   1999  ND2 ASN A 136      15.573  17.632  17.342  1.00 31.55           N
ATOM   2000  H   ASN A 136      18.384  14.700  18.272  1.00 26.22           H
ATOM   2001  HA  ASN A 136      16.211  13.353  17.341  1.00 23.93           H
ATOM   2002  HB2 ASN A 136      14.979  15.245  17.381  1.00 23.18           H
ATOM   2003  HB3 ASN A 136      15.698  15.166  18.792  1.00 23.18           H
ATOM   2004 HD21 ASN A 136      15.862  18.431  17.212  1.00 37.87           H
ATOM   2005 HD22 ASN A 136      14.736  17.459  17.262  1.00 37.87           H
ATOM   2006  N   LYS A 137      18.277  13.972  15.422  1.00 18.16           N
ATOM   2007  CA  LYS A 137      18.772  14.267  14.090  1.00 19.99           C
ATOM   2008  C   LYS A 137      19.173  12.990  13.364  1.00 22.42           C
ATOM   2009  O   LYS A 137      19.431  11.944  13.971  1.00 18.63           O
ATOM   2010  CB  LYS A 137      19.931  15.277  14.151  1.00 24.96           C
ATOM   2011  CG  LYS A 137      19.485  16.646  14.671  1.00 25.95           C
ATOM   2012  CD  LYS A 137      20.626  17.623  14.743  1.00 29.97           C
ATOM   2013  CE  LYS A 137      20.194  18.944  15.346  1.00 30.34           C
ATOM   2014  NZ  LYS A 137      19.622  18.810  16.715  1.00 29.13           N1+
ATOM   2015  H   LYS A 137      18.820  13.502  15.893  1.00 21.80           H
ATOM   2016  HA  LYS A 137      18.061  14.670  13.568  1.00 23.99           H
ATOM   2017  HB2 LYS A 137      20.624  14.935  14.736  1.00 29.96           H
ATOM   2018  HB3 LYS A 137      20.281  15.395  13.254  1.00 29.96           H
ATOM   2019  HG2 LYS A 137      18.811  17.012  14.076  1.00 31.15           H
ATOM   2020  HG3 LYS A 137      19.124  16.545  15.566  1.00 31.15           H
ATOM   2021  HD2 LYS A 137      21.327  17.249  15.301  1.00 35.97           H
ATOM   2022  HD3 LYS A 137      20.959  17.789  13.847  1.00 35.97           H
ATOM   2023  HE2 LYS A 137      20.969  19.527  15.398  1.00 36.41           H
ATOM   2024  HE3 LYS A 137      19.519  19.339  14.772  1.00 36.41           H
ATOM   2025  HZ1 LYS A 137      19.909  19.478  17.227  1.00 34.97           H
ATOM   2026  HZ2 LYS A 137      18.733  18.833  16.680  1.00 34.97           H
ATOM   2027  HZ3 LYS A 137      19.879  18.039  17.077  1.00 34.97           H
ATOM   2028  N   SER A 138      19.194  13.092  12.040  1.00 22.16           N
ATOM   2029  CA  SER A 138      19.447  11.944  11.188  1.00 21.86           C
ATOM   2030  C   SER A 138      20.759  11.271  11.566  1.00 24.77           C
ATOM   2031  O   SER A 138      21.785  11.934  11.754  1.00 22.71           O
ATOM   2032  CB  SER A 138      19.522  12.409   9.741  1.00 24.98           C
ATOM   2033  OG  SER A 138      19.828  11.316   8.891  1.00 36.28           O
ATOM   2034  H   SER A 138      19.063  13.821  11.608  1.00 26.60           H
ATOM   2035  HA  SER A 138      18.727  11.298  11.266  1.00 26.23           H
ATOM   2036  HB2 SER A 138      18.667  12.792   9.480  1.00 29.98           H
ATOM   2037  HB3 SER A 138      20.221  13.075   9.663  1.00 29.98           H
ATOM   2038  HG  SER A 138      20.012  11.590   8.121  1.00 43.54           H
ATOM   2039  N   GLU A 139      20.715   9.941  11.664  1.00 19.63           N
ATOM   2040  CA  GLU A 139      21.886   9.127  12.000  1.00 22.33           C
ATOM   2041  C   GLU A 139      22.575   9.610  13.272  1.00 17.82           C
ATOM   2042  O   GLU A 139      23.795   9.496  13.421  1.00 15.34           O
ATOM   2043  CB  GLU A 139      22.857   9.030  10.829  1.00 30.59           C
ATOM   2044  CG  GLU A 139      22.206   8.399   9.601  1.00 35.68           C
ATOM   2045  CD  GLU A 139      23.190   8.168   8.502  1.00 46.10           C
ATOM   2046  OE1 GLU A 139      24.038   9.064   8.279  1.00 48.74           O
ATOM   2047  OE2 GLU A 139      23.123   7.090   7.874  1.00 49.58           O1-
ATOM   2048  H   GLU A 139      20.003   9.479  11.540  1.00 23.56           H
ATOM   2049  HA  GLU A 139      21.567   8.230  12.166  1.00 26.80           H
ATOM   2050  HB2 GLU A 139      23.175   9.913  10.593  1.00 36.71           H
ATOM   2051  HB3 GLU A 139      23.602   8.466  11.088  1.00 36.71           H
ATOM   2052  HG2 GLU A 139      21.825   7.538   9.839  1.00 42.82           H
ATOM   2053  HG3 GLU A 139      21.511   8.988   9.267  1.00 42.82           H
ATOM   2054  N   GLY A 140      21.780  10.120  14.209  1.00 15.57           N
ATOM   2055  CA  GLY A 140      22.327  10.764  15.382  1.00 14.85           C
ATOM   2056  C   GLY A 140      22.962   9.825  16.385  1.00 14.90           C
ATOM   2057  O   GLY A 140      23.917  10.210  17.058  1.00 12.38           O
ATOM   2058  H   GLY A 140      20.922  10.114  14.175  1.00 18.69           H
ATOM   2059  HA2 GLY A 140      23.006  11.405  15.110  1.00 17.83           H
ATOM   2060  HA3 GLY A 140      21.619  11.246  15.835  1.00 17.83           H
ATOM   2061  N   LEU A 141      22.408   8.616  16.552  1.00 12.58           N
ATOM   2062  CA  LEU A 141      22.750   7.769  17.683  1.00 10.48           C
ATOM   2063  C   LEU A 141      23.021   6.344  17.227  1.00  9.85           C
ATOM   2064  O   LEU A 141      22.461   5.869  16.233  1.00 11.07           O
ATOM   2065  CB  LEU A 141      21.608   7.738  18.706  1.00  9.67           C
ATOM   2066  CG  LEU A 141      21.230   9.091  19.332  1.00 11.66           C
ATOM   2067  CD1 LEU A 141      20.067   8.889  20.249  1.00 14.29           C
ATOM   2068  CD2 LEU A 141      22.417   9.693  20.065  1.00 12.74           C
ATOM   2069  H   LEU A 141      21.833   8.265  16.015  1.00 15.11           H
ATOM   2070  HA  LEU A 141      23.544   8.103  18.123  1.00 12.58           H
ATOM   2071  HB2 LEU A 141      20.812   7.402  18.266  1.00 11.61           H
ATOM   2072  HB3 LEU A 141      21.852   7.146  19.432  1.00 11.61           H
ATOM   2073  HG  LEU A 141      20.964   9.701  18.626  1.00 14.00           H
ATOM   2074 HD11 LEU A 141      19.811   9.743  20.632  1.00 17.16           H
ATOM   2075 HD12 LEU A 141      19.333   8.516  19.737  1.00 17.16           H
ATOM   2076 HD13 LEU A 141      20.336   8.276  20.952  1.00 17.16           H
ATOM   2077 HD21 LEU A 141      22.157  10.543  20.452  1.00 15.29           H
ATOM   2078 HD22 LEU A 141      22.698   9.082  20.765  1.00 15.29           H
ATOM   2079 HD23 LEU A 141      23.138   9.821  19.432  1.00 15.29           H
ATOM   2080  N   ALA A 142      23.845   5.643  18.009  1.00  8.74           N
ATOM   2081  CA  ALA A 142      24.104   4.222  17.830  1.00 10.67           C
ATOM   2082  C   ALA A 142      24.135   3.635  19.232  1.00  9.70           C
ATOM   2083  O   ALA A 142      24.858   4.143  20.095  1.00  8.93           O
ATOM   2084  CB  ALA A 142      25.439   3.961  17.125  1.00 10.97           C
ATOM   2085  H   ALA A 142      24.274   5.982  18.673  1.00 10.49           H
ATOM   2086  HA  ALA A 142      23.390   3.803  17.325  1.00 12.81           H
ATOM   2087  HB1 ALA A 142      25.573   3.008  17.028  1.00 13.17           H
ATOM   2088  HB2 ALA A 142      25.424   4.387  16.253  1.00 13.17           H
ATOM   2089  HB3 ALA A 142      26.148   4.346  17.665  1.00 13.17           H
ATOM   2090  N   VAL A 143      23.322   2.621  19.480  1.00  8.41           N
ATOM   2091  CA  VAL A 143      23.275   1.967  20.783  1.00  8.29           C
ATOM   2092  C   VAL A 143      23.697   0.513  20.629  1.00  7.60           C
ATOM   2093  O   VAL A 143      23.274  -0.173  19.684  1.00  7.92           O
ATOM   2094  CB  VAL A 143      21.878   2.080  21.432  1.00  7.80           C
ATOM   2095  CG1 VAL A 143      21.867   1.391  22.789  1.00  8.15           C
ATOM   2096  CG2 VAL A 143      21.440   3.535  21.576  1.00  7.93           C
ATOM   2097  H   VAL A 143      22.782   2.281  18.904  1.00 10.10           H
ATOM   2098  HA  VAL A 143      23.910   2.395  21.377  1.00  9.96           H
ATOM   2099  HB  VAL A 143      21.229   1.628  20.866  1.00  9.37           H
ATOM   2100 HG11 VAL A 143      21.001   1.506  23.204  1.00  9.79           H
ATOM   2101 HG12 VAL A 143      22.042   0.446  22.668  1.00  9.79           H
ATOM   2102 HG13 VAL A 143      22.556   1.784  23.354  1.00  9.79           H
ATOM   2103 HG21 VAL A 143      20.575   3.551  22.006  1.00  9.52           H
ATOM   2104 HG22 VAL A 143      22.094   4.001  22.121  1.00  9.52           H
ATOM   2105 HG23 VAL A 143      21.387   3.940  20.696  1.00  9.52           H
ATOM   2106  N   LEU A 144      24.554   0.053  21.545  1.00  7.74           N
ATOM   2107  CA  LEU A 144      24.911  -1.358  21.658  1.00  5.63           C
ATOM   2108  C   LEU A 144      24.058  -1.949  22.768  1.00  7.06           C
ATOM   2109  O   LEU A 144      23.961  -1.360  23.852  1.00  7.85           O
ATOM   2110  CB  LEU A 144      26.383  -1.549  22.035  1.00  7.80           C
ATOM   2111  CG  LEU A 144      27.411  -0.865  21.152  1.00 10.33           C
ATOM   2112  CD1 LEU A 144      28.824  -1.098  21.690  1.00  9.40           C
ATOM   2113  CD2 LEU A 144      27.278  -1.368  19.706  1.00 12.13           C
ATOM   2114  H   LEU A 144      24.937   0.550  22.131  1.00  9.30           H
ATOM   2115  HA  LEU A 144      24.728  -1.827  20.827  1.00  6.76           H
ATOM   2116  HB2 LEU A 144      26.506  -1.204  22.934  1.00  9.37           H
ATOM   2117  HB3 LEU A 144      26.578  -2.497  22.028  1.00  9.37           H
ATOM   2118  HG  LEU A 144      27.244   0.093  21.154  1.00 12.40           H
ATOM   2119 HD11 LEU A 144      29.456  -0.645  21.110  1.00 11.29           H
ATOM   2120 HD12 LEU A 144      28.880  -0.743  22.587  1.00 11.29           H
ATOM   2121 HD13 LEU A 144      29.006  -2.051  21.697  1.00 11.29           H
ATOM   2122 HD21 LEU A 144      27.957  -0.938  19.165  1.00 14.56           H
ATOM   2123 HD22 LEU A 144      27.400  -2.329  19.693  1.00 14.56           H
ATOM   2124 HD23 LEU A 144      26.397  -1.136  19.372  1.00 14.56           H
ATOM   2125  N   ALA A 145      23.430  -3.094  22.500  1.00  8.20           N
ATOM   2126  CA  ALA A 145      22.592  -3.766  23.483  1.00  6.11           C
ATOM   2127  C   ALA A 145      23.204  -5.105  23.825  1.00  7.22           C
ATOM   2128  O   ALA A 145      23.512  -5.887  22.921  1.00  6.82           O
ATOM   2129  CB  ALA A 145      21.190  -4.006  22.944  1.00  8.78           C
ATOM   2130  H   ALA A 145      23.466  -3.496  21.739  1.00  9.85           H
ATOM   2131  HA  ALA A 145      22.522  -3.226  24.280  1.00  7.34           H
ATOM   2132  HB1 ALA A 145      20.674  -4.476  23.618  1.00 10.55           H
ATOM   2133  HB2 ALA A 145      20.787  -3.150  22.742  1.00 10.55           H
ATOM   2134  HB3 ALA A 145      21.253  -4.545  22.142  1.00 10.55           H
ATOM   2135  N   VAL A 146      23.350  -5.360  25.124  1.00  8.25           N
ATOM   2136  CA  VAL A 146      23.800  -6.646  25.645  1.00  7.16           C
ATOM   2137  C   VAL A 146      22.634  -7.266  26.400  1.00  6.32           C
ATOM   2138  O   VAL A 146      22.128  -6.693  27.376  1.00  7.33           O
ATOM   2139  CB  VAL A 146      25.027  -6.501  26.558  1.00  7.33           C
ATOM   2140  CG1 VAL A 146      25.471  -7.883  27.052  1.00  9.23           C
ATOM   2141  CG2 VAL A 146      26.170  -5.745  25.850  1.00  8.06           C
ATOM   2142  H   VAL A 146      23.187  -4.781  25.737  1.00  9.91           H
ATOM   2143  HA  VAL A 146      24.024  -7.230  24.904  1.00  8.59           H
ATOM   2144  HB  VAL A 146      24.777  -5.982  27.341  1.00  8.80           H
ATOM   2145 HG11 VAL A 146      26.260  -7.783  27.609  1.00 11.09           H
ATOM   2146 HG12 VAL A 146      24.757  -8.281  27.572  1.00 11.09           H
ATOM   2147 HG13 VAL A 146      25.668  -8.447  26.292  1.00 11.09           H
ATOM   2148 HG21 VAL A 146      26.917  -5.642  26.463  1.00  9.67           H
ATOM   2149 HG22 VAL A 146      26.457  -6.257  25.073  1.00  9.67           H
ATOM   2150 HG23 VAL A 146      25.851  -4.872  25.578  1.00  9.67           H
ATOM   2151  N   LEU A 147      22.252  -8.478  25.999  1.00  6.51           N
ATOM   2152  CA  LEU A 147      21.237  -9.228  26.710  1.00  6.48           C
ATOM   2153  C   LEU A 147      21.888  -9.911  27.904  1.00  6.66           C
ATOM   2154  O   LEU A 147      23.019 -10.395  27.811  1.00  8.90           O
ATOM   2155  CB  LEU A 147      20.656 -10.276  25.758  1.00  8.02           C
ATOM   2156  CG  LEU A 147      20.016  -9.690  24.494  1.00  7.50           C
ATOM   2157  CD1 LEU A 147      19.724 -10.781  23.458  1.00 12.12           C
ATOM   2158  CD2 LEU A 147      18.740  -8.953  24.845  1.00 10.78           C
ATOM   2159  H   LEU A 147      22.584  -8.890  25.319  1.00  7.82           H
ATOM   2160  HA  LEU A 147      20.534  -8.636  27.026  1.00  7.79           H
ATOM   2161  HB2 LEU A 147      21.372 -10.865  25.480  1.00  9.63           H
ATOM   2162  HB3 LEU A 147      19.970 -10.786  26.222  1.00  9.63           H
ATOM   2163  HG  LEU A 147      20.640  -9.064  24.088  1.00  9.01           H
ATOM   2164 HD11 LEU A 147      19.301 -10.373  22.688  1.00 14.55           H
ATOM   2165 HD12 LEU A 147      20.555 -11.205  23.188  1.00 14.55           H
ATOM   2166 HD13 LEU A 147      19.130 -11.438  23.855  1.00 14.55           H
ATOM   2167 HD21 LEU A 147      18.389  -8.549  24.029  1.00 12.94           H
ATOM   2168 HD22 LEU A 147      18.095  -9.567  25.212  1.00 12.94           H
ATOM   2169 HD23 LEU A 147      18.932  -8.251  25.489  1.00 12.94           H
ATOM   2170  N   ILE A 148      21.198  -9.906  29.046  1.00  8.19           N
ATOM   2171  CA  ILE A 148      21.739 -10.398  30.311  1.00  6.81           C
ATOM   2172  C   ILE A 148      20.837 -11.516  30.821  1.00  7.10           C
ATOM   2173  O   ILE A 148      19.619 -11.350  30.883  1.00  7.49           O
ATOM   2174  CB  ILE A 148      21.785  -9.259  31.349  1.00  7.52           C
ATOM   2175  CG1 ILE A 148      22.704  -8.123  30.887  1.00  7.06           C
ATOM   2176  CG2 ILE A 148      22.249  -9.777  32.719  1.00  9.19           C
ATOM   2177  CD1 ILE A 148      22.583  -6.841  31.721  1.00  8.82           C
ATOM   2178  H   ILE A 148      20.387  -9.618  29.116  1.00  9.83           H
ATOM   2179  HA  ILE A 148      22.636 -10.739  30.186  1.00  8.18           H
ATOM   2180  HB  ILE A 148      20.884  -8.907  31.431  1.00  9.03           H
ATOM   2181 HG12 ILE A 148      23.623  -8.421  30.933  1.00  8.48           H
ATOM   2182 HG13 ILE A 148      22.492  -7.893  29.964  1.00  8.48           H
ATOM   2183 HG21 ILE A 148      22.287  -9.036  33.340  1.00 11.04           H
ATOM   2184 HG22 ILE A 148      21.620 -10.434  33.052  1.00 11.04           H
ATOM   2185 HG23 ILE A 148      23.126 -10.178  32.626  1.00 11.04           H
ATOM   2186 HD11 ILE A 148      23.173  -6.166  31.342  1.00 10.59           H
ATOM   2187 HD12 ILE A 148      21.664  -6.534  31.704  1.00 10.59           H
ATOM   2188 HD13 ILE A 148      22.851  -7.036  32.632  1.00 10.59           H
ATOM   2189  N   GLU A 149      21.443 -12.642  31.204  1.00  9.08           N
ATOM   2190  CA  GLU A 149      20.719 -13.750  31.833  1.00  8.14           C
ATOM   2191  C   GLU A 149      21.377 -14.120  33.156  1.00  9.26           C
ATOM   2192  O   GLU A 149      22.515 -13.764  33.434  1.00  9.80           O
ATOM   2193  CB  GLU A 149      20.667 -14.990  30.930  1.00 11.73           C
ATOM   2194  CG  GLU A 149      22.011 -15.586  30.609  1.00 11.71           C
ATOM   2195  CD  GLU A 149      21.961 -16.693  29.564  1.00 16.57           C
ATOM   2196  OE1 GLU A 149      20.992 -16.772  28.796  1.00 16.39           O
ATOM   2197  OE2 GLU A 149      22.929 -17.481  29.509  1.00 19.94           O1-
ATOM   2198  H   GLU A 149      22.289 -12.788  31.100  1.00 10.91           H
ATOM   2199  HA  GLU A 149      19.810 -13.475  32.021  1.00  9.77           H
ATOM   2200  HB2 GLU A 149      20.140 -15.675  31.370  1.00 14.08           H
ATOM   2201  HB3 GLU A 149      20.245 -14.743  30.091  1.00 14.08           H
ATOM   2202  HG2 GLU A 149      22.579 -14.877  30.265  1.00 14.06           H
ATOM   2203  HG3 GLU A 149      22.400 -15.957  31.417  1.00 14.06           H
ATOM   2204  N   MET A 150      20.625 -14.839  33.979  1.00 11.67           N
ATOM   2205  CA  MET A 150      21.121 -15.288  35.265  1.00 10.26           C
ATOM   2206  C   MET A 150      22.042 -16.474  35.054  1.00 13.87           C
ATOM   2207  O   MET A 150      21.749 -17.374  34.264  1.00 15.68           O
ATOM   2208  CB  MET A 150      19.951 -15.703  36.165  1.00 14.43           C
ATOM   2209  CG  MET A 150      20.388 -15.982  37.600  1.00 21.18           C
ATOM   2210  SD  MET A 150      19.070 -16.546  38.706  1.00 38.18           S
ATOM   2211  CE  MET A 150      18.089 -15.075  38.929  1.00 30.94           C
ATOM   2212  H   MET A 150      19.812 -15.073  33.814  1.00 14.02           H
ATOM   2213  HA  MET A 150      21.609 -14.575  35.704  1.00 12.32           H
ATOM   2214  HB2 MET A 150      19.300 -14.983  36.191  1.00 17.32           H
ATOM   2215  HB3 MET A 150      19.540 -16.506  35.809  1.00 17.32           H
ATOM   2216  HG2 MET A 150      21.053 -16.692  37.591  1.00 25.42           H
ATOM   2217  HG3 MET A 150      20.768 -15.175  37.976  1.00 25.42           H
ATOM   2218  HE1 MET A 150      17.321 -15.283  39.486  1.00 37.13           H
ATOM   2219  HE2 MET A 150      18.630 -14.397  39.354  1.00 37.13           H
ATOM   2220  HE3 MET A 150      17.798 -14.757  38.062  1.00 37.13           H
ATOM   2221  N   GLY A 151      23.158 -16.466  35.769  1.00 12.64           N
ATOM   2222  CA  GLY A 151      24.142 -17.514  35.659  1.00 13.23           C
ATOM   2223  C   GLY A 151      25.285 -17.253  36.611  1.00 10.64           C
ATOM   2224  O   GLY A 151      25.048 -16.945  37.782  1.00 11.83           O
ATOM   2225  H   GLY A 151      23.358 -15.853  36.338  1.00 15.18           H
ATOM   2226  HA2 GLY A 151      23.740 -18.371  35.873  1.00 15.88           H
ATOM   2227  HA3 GLY A 151      24.488 -17.544  34.754  1.00 15.88           H
ATOM   2228  N   SER A 152      26.513 -17.347  36.120  1.00 12.99           N
ATOM   2229  CA  SER A 152      27.680 -17.156  36.967  1.00 13.40           C
ATOM   2230  C   SER A 152      27.831 -15.698  37.384  1.00 11.96           C
ATOM   2231  O   SER A 152      27.430 -14.773  36.667  1.00 11.86           O
ATOM   2232  CB  SER A 152      28.953 -17.622  36.260  1.00 15.65           C
ATOM   2233  OG  SER A 152      29.189 -16.896  35.071  1.00 21.97           O
ATOM   2234  H   SER A 152      26.696 -17.522  35.298  1.00 15.59           H
ATOM   2235  HA  SER A 152      27.578 -17.694  37.769  1.00 16.09           H
ATOM   2236  HB2 SER A 152      29.700 -17.487  36.861  1.00 18.79           H
ATOM   2237  HB3 SER A 152      28.866 -18.565  36.039  1.00 18.79           H
ATOM   2238  HG  SER A 152      28.586 -17.057  34.509  1.00 26.37           H
ATOM   2239  N   PHE A 153      28.435 -15.505  38.558  1.00 12.57           N
ATOM   2240  CA  PHE A 153      28.794 -14.177  39.036  1.00 11.64           C
ATOM   2241  C   PHE A 153      29.689 -13.477  38.021  1.00  9.57           C
ATOM   2242  O   PHE A 153      30.594 -14.076  37.431  1.00 11.58           O
ATOM   2243  CB  PHE A 153      29.536 -14.283  40.389  1.00 12.80           C
ATOM   2244  CG  PHE A 153      29.941 -12.953  40.953  1.00  9.91           C
ATOM   2245  CD1 PHE A 153      28.991 -12.102  41.507  1.00 11.07           C
ATOM   2246  CD2 PHE A 153      31.257 -12.543  40.937  1.00 11.09           C
ATOM   2247  CE1 PHE A 153      29.340 -10.861  42.006  1.00 10.50           C
ATOM   2248  CE2 PHE A 153      31.617 -11.304  41.449  1.00 10.97           C
ATOM   2249  CZ  PHE A 153      30.649 -10.461  41.987  1.00 13.11           C
ATOM   2250  H   PHE A 153      28.644 -16.136  39.104  1.00 15.10           H
ATOM   2251  HA  PHE A 153      27.993 -13.644  39.159  1.00 13.97           H
ATOM   2252  HB2 PHE A 153      28.956 -14.719  41.029  1.00 15.37           H
ATOM   2253  HB3 PHE A 153      30.339 -14.811  40.256  1.00 15.37           H
ATOM   2254  HD1 PHE A 153      28.097 -12.362  41.517  1.00 13.29           H
ATOM   2255  HD2 PHE A 153      31.910 -13.093  40.569  1.00 13.31           H
ATOM   2256  HE1 PHE A 153      28.689 -10.308  42.374  1.00 12.61           H
ATOM   2257  HE2 PHE A 153      32.503 -11.034  41.429  1.00 13.17           H
ATOM   2258  HZ  PHE A 153      30.889  -9.634  42.332  1.00 15.74           H
ATOM   2259  N   ASN A 154      29.435 -12.189  37.832  1.00  9.89           N
ATOM   2260  CA  ASN A 154      30.142 -11.395  36.832  1.00  9.96           C
ATOM   2261  C   ASN A 154      30.916 -10.281  37.528  1.00 10.36           C
ATOM   2262  O   ASN A 154      30.348  -9.218  37.849  1.00  8.78           O
ATOM   2263  CB  ASN A 154      29.150 -10.847  35.814  1.00 10.23           C
ATOM   2264  CG  ASN A 154      29.834 -10.316  34.571  1.00  8.93           C
ATOM   2265  OD1 ASN A 154      30.753  -9.497  34.669  1.00  9.34           O
ATOM   2266  ND2 ASN A 154      29.383 -10.769  33.382  1.00  9.21           N
ATOM   2267  H   ASN A 154      28.849 -11.745  38.274  1.00 11.87           H
ATOM   2268  HA  ASN A 154      30.761 -11.961  36.344  1.00 11.96           H
ATOM   2269  HB2 ASN A 154      28.543 -11.558  35.561  1.00 12.28           H
ATOM   2270  HB3 ASN A 154      28.654 -10.117  36.223  1.00 12.28           H
ATOM   2271 HD21 ASN A 154      29.747 -10.495  32.654  1.00 11.06           H
ATOM   2272 HD22 ASN A 154      28.735 -11.332  33.353  1.00 11.06           H
ATOM   2273  N   PRO A 155      32.217 -10.470  37.782  1.00  9.56           N
ATOM   2274  CA  PRO A 155      32.993  -9.402  38.445  1.00 10.30           C
ATOM   2275  C   PRO A 155      32.967  -8.057  37.710  1.00 11.13           C
ATOM   2276  O   PRO A 155      33.037  -7.002  38.351  1.00 13.16           O
ATOM   2277  CB  PRO A 155      34.404  -9.995  38.513  1.00 13.24           C
ATOM   2278  CG  PRO A 155      34.176 -11.488  38.449  1.00 14.71           C
ATOM   2279  CD  PRO A 155      33.032 -11.659  37.497  1.00 11.86           C
ATOM   2280  HA  PRO A 155      32.670  -9.266  39.348  1.00 12.37           H
ATOM   2281  HB2 PRO A 155      34.917  -9.692  37.748  1.00 15.89           H
ATOM   2282  HB3 PRO A 155      34.826  -9.729  39.343  1.00 15.89           H
ATOM   2283  HG2 PRO A 155      34.967 -11.941  38.120  1.00 17.66           H
ATOM   2284  HG3 PRO A 155      33.933 -11.810  39.330  1.00 17.66           H
ATOM   2285  HD2 PRO A 155      33.350 -11.642  36.581  1.00 14.24           H
ATOM   2286  HD3 PRO A 155      32.542 -12.469  37.693  1.00 14.24           H
ATOM   2287  N   SER A 156      32.871  -8.052  36.378  1.00  9.80           N
ATOM   2288  CA  SER A 156      32.916  -6.793  35.645  1.00  9.13           C
ATOM   2289  C   SER A 156      31.619  -6.019  35.815  1.00  9.30           C
ATOM   2290  O   SER A 156      31.646  -4.804  36.035  1.00 10.02           O
ATOM   2291  CB  SER A 156      33.218  -7.066  34.176  1.00 11.14           C
ATOM   2292  OG  SER A 156      34.481  -7.716  34.078  1.00 15.83           O
ATOM   2293  H   SER A 156      32.770  -8.754  35.889  1.00 11.77           H
ATOM   2294  HA  SER A 156      33.636  -6.255  36.006  1.00 10.96           H
ATOM   2295  HB2 SER A 156      32.530  -7.637  33.813  1.00 13.37           H
ATOM   2296  HB3 SER A 156      33.239  -6.226  33.691  1.00 13.37           H
ATOM   2297  HG  SER A 156      35.080  -7.205  34.367  1.00 19.00           H
ATOM   2298  N   TYR A 157      30.467  -6.700  35.746  1.00  9.91           N
ATOM   2299  CA  TYR A 157      29.220  -5.994  36.014  1.00  9.72           C
ATOM   2300  C   TYR A 157      29.167  -5.543  37.459  1.00  8.94           C
ATOM   2301  O   TYR A 157      28.535  -4.526  37.765  1.00 10.60           O
ATOM   2302  CB  TYR A 157      27.996  -6.834  35.638  1.00  9.32           C
ATOM   2303  CG  TYR A 157      27.622  -6.748  34.176  1.00  7.58           C
ATOM   2304  CD1 TYR A 157      28.330  -7.453  33.217  1.00  9.60           C
ATOM   2305  CD2 TYR A 157      26.598  -5.906  33.757  1.00  7.51           C
ATOM   2306  CE1 TYR A 157      27.988  -7.367  31.880  1.00  7.54           C
ATOM   2307  CE2 TYR A 157      26.265  -5.809  32.439  1.00  8.37           C
ATOM   2308  CZ  TYR A 157      26.968  -6.524  31.498  1.00  9.02           C
ATOM   2309  OH  TYR A 157      26.638  -6.406  30.170  1.00  8.60           O
ATOM   2310  H   TYR A 157      30.393  -7.536  35.559  1.00 11.90           H
ATOM   2311  HA  TYR A 157      29.202  -5.189  35.472  1.00 11.68           H
ATOM   2312  HB2 TYR A 157      28.171  -7.766  35.842  1.00 11.19           H
ATOM   2313  HB3 TYR A 157      27.229  -6.520  36.140  1.00 11.19           H
ATOM   2314  HD1 TYR A 157      29.024  -8.017  33.481  1.00 11.53           H
ATOM   2315  HD2 TYR A 157      26.117  -5.417  34.382  1.00  9.02           H
ATOM   2316  HE1 TYR A 157      28.469  -7.840  31.242  1.00  9.05           H
ATOM   2317  HE2 TYR A 157      25.574  -5.246  32.180  1.00 10.05           H
ATOM   2318  HH  TYR A 157      27.313  -6.519  29.686  1.00 10.33           H
ATOM   2319  N   ASP A 158      29.856  -6.254  38.354  1.00  9.29           N
ATOM   2320  CA  ASP A 158      29.859  -5.831  39.748  1.00 10.83           C
ATOM   2321  C   ASP A 158      30.621  -4.528  39.954  1.00 10.65           C
ATOM   2322  O   ASP A 158      30.412  -3.855  40.967  1.00 11.08           O
ATOM   2323  CB  ASP A 158      30.350  -6.930  40.673  1.00 12.47           C
ATOM   2324  CG  ASP A 158      29.456  -7.054  41.892  1.00 14.43           C
ATOM   2325  OD1 ASP A 158      30.008  -6.928  43.006  1.00 15.83           O
ATOM   2326  OD2 ASP A 158      28.213  -7.197  41.733  1.00 14.03           O1-
ATOM   2327  H   ASP A 158      30.309  -6.965  38.187  1.00 11.15           H
ATOM   2328  HA  ASP A 158      28.941  -5.656  40.001  1.00 13.00           H
ATOM   2329  HB2 ASP A 158      30.352  -7.782  40.211  1.00 14.97           H
ATOM   2330  HB3 ASP A 158      31.250  -6.719  40.968  1.00 14.97           H
ATOM   2331  N   LYS A 159      31.462  -4.124  38.998  1.00 10.03           N
ATOM   2332  CA  LYS A 159      32.106  -2.825  39.104  1.00  8.11           C
ATOM   2333  C   LYS A 159      31.082  -1.704  39.053  1.00 10.77           C
ATOM   2334  O   LYS A 159      31.346  -0.617  39.576  1.00 12.43           O
ATOM   2335  CB  LYS A 159      33.188  -2.681  38.045  1.00 12.66           C
ATOM   2336  CG  LYS A 159      34.302  -3.709  38.240  1.00 11.42           C
ATOM   2337  CD  LYS A 159      35.322  -3.725  37.108  1.00 17.40           C
ATOM   2338  CE  LYS A 159      36.305  -4.901  37.253  1.00 16.02           C
ATOM   2339  NZ  LYS A 159      37.345  -4.929  36.180  1.00 15.43           N1+
ATOM   2340  H   LYS A 159      31.677  -4.571  38.294  1.00 12.04           H
ATOM   2341  HA  LYS A 159      32.547  -2.778  39.968  1.00  9.74           H
ATOM   2342  HB2 LYS A 159      32.796  -2.820  37.168  1.00 15.20           H
ATOM   2343  HB3 LYS A 159      33.580  -1.795  38.097  1.00 15.20           H
ATOM   2344  HG2 LYS A 159      34.775  -3.510  39.067  1.00 13.71           H
ATOM   2345  HG3 LYS A 159      33.908  -4.593  38.292  1.00 13.71           H
ATOM   2346  HD2 LYS A 159      34.858  -3.820  36.261  1.00 20.89           H
ATOM   2347  HD3 LYS A 159      35.827  -2.896  37.126  1.00 20.89           H
ATOM   2348  HE2 LYS A 159      36.764  -4.823  38.107  1.00 19.23           H
ATOM   2349  HE3 LYS A 159      35.814  -5.737  37.218  1.00 19.23           H
ATOM   2350  HZ1 LYS A 159      37.919  -5.592  36.323  1.00 18.53           H
ATOM   2351  HZ2 LYS A 159      36.953  -5.051  35.388  1.00 18.53           H
ATOM   2352  HZ3 LYS A 159      37.791  -4.159  36.167  1.00 18.53           H
ATOM   2353  N   ILE A 160      29.916  -1.952  38.459  1.00  9.99           N
ATOM   2354  CA  ILE A 160      28.778  -1.055  38.553  1.00  8.97           C
ATOM   2355  C   ILE A 160      27.895  -1.425  39.736  1.00 10.34           C
ATOM   2356  O   ILE A 160      27.551  -0.570  40.556  1.00 10.29           O
ATOM   2357  CB  ILE A 160      27.969  -1.090  37.237  1.00 10.62           C
ATOM   2358  CG1 ILE A 160      28.826  -0.598  36.066  1.00 14.18           C
ATOM   2359  CG2 ILE A 160      26.710  -0.265  37.358  1.00 13.49           C
ATOM   2360  CD1 ILE A 160      28.210  -0.855  34.683  1.00 14.54           C
ATOM   2361  H   ILE A 160      29.751  -2.653  37.988  1.00 12.00           H
ATOM   2362  HA  ILE A 160      29.093  -0.150  38.683  1.00 10.77           H
ATOM   2363  HB  ILE A 160      27.719  -2.010  37.070  1.00 12.75           H
ATOM   2364 HG12 ILE A 160      28.966   0.358  36.156  1.00 17.02           H
ATOM   2365 HG13 ILE A 160      29.685  -1.052  36.095  1.00 17.02           H
ATOM   2366 HG21 ILE A 160      26.227  -0.316  36.520  1.00 16.20           H
ATOM   2367 HG22 ILE A 160      26.158  -0.612  38.072  1.00 16.20           H
ATOM   2368 HG23 ILE A 160      26.957   0.656  37.539  1.00 16.20           H
ATOM   2369 HD11 ILE A 160      28.814  -0.524  34.001  1.00 17.45           H
ATOM   2370 HD12 ILE A 160      28.066  -1.806  34.566  1.00 17.45           H
ATOM   2371 HD13 ILE A 160      27.363  -0.386  34.620  1.00 17.45           H
ATOM   2372  N   PHE A 161      27.518  -2.706  39.864  1.00 11.33           N
ATOM   2373  CA  PHE A 161      26.467  -3.077  40.809  1.00  9.79           C
ATOM   2374  C   PHE A 161      26.891  -2.878  42.263  1.00 13.48           C
ATOM   2375  O   PHE A 161      26.025  -2.686  43.136  1.00 13.03           O
ATOM   2376  CB  PHE A 161      26.014  -4.515  40.623  1.00 11.06           C
ATOM   2377  CG  PHE A 161      25.387  -4.815  39.286  1.00 11.19           C
ATOM   2378  CD1 PHE A 161      24.779  -3.834  38.531  1.00 11.73           C
ATOM   2379  CD2 PHE A 161      25.407  -6.111  38.803  1.00 13.18           C
ATOM   2380  CE1 PHE A 161      24.184  -4.156  37.286  1.00 11.53           C
ATOM   2381  CE2 PHE A 161      24.810  -6.436  37.591  1.00 13.10           C
ATOM   2382  CZ  PHE A 161      24.200  -5.448  36.842  1.00 12.56           C
ATOM   2383  H   PHE A 161      27.854  -3.367  39.434  1.00 13.60           H
ATOM   2384  HA  PHE A 161      25.699  -2.503  40.659  1.00 11.75           H
ATOM   2385  HB2 PHE A 161      26.779  -5.101  40.724  1.00 13.28           H
ATOM   2386  HB3 PHE A 161      25.353  -4.724  41.299  1.00 13.28           H
ATOM   2387  HD1 PHE A 161      24.757  -2.959  38.844  1.00 14.09           H
ATOM   2388  HD2 PHE A 161      25.805  -6.780  39.313  1.00 15.83           H
ATOM   2389  HE1 PHE A 161      23.771  -3.494  36.781  1.00 13.85           H
ATOM   2390  HE2 PHE A 161      24.836  -7.314  37.284  1.00 15.73           H
ATOM   2391  HZ  PHE A 161      23.815  -5.660  36.020  1.00 15.08           H
ATOM   2392  N   SER A 162      28.192  -2.949  42.558  1.00 10.46           N
ATOM   2393  CA  SER A 162      28.645  -2.720  43.929  1.00 12.09           C
ATOM   2394  C   SER A 162      28.332  -1.317  44.422  1.00 13.03           C
ATOM   2395  O   SER A 162      28.419  -1.075  45.636  1.00 14.39           O
ATOM   2396  CB  SER A 162      30.152  -2.957  44.050  1.00 11.88           C
ATOM   2397  OG  SER A 162      30.901  -1.932  43.403  1.00 13.93           O
ATOM   2398  H   SER A 162      28.819  -3.124  41.996  1.00 12.56           H
ATOM   2399  HA  SER A 162      28.198  -3.347  44.517  1.00 14.52           H
ATOM   2400  HB2 SER A 162      30.356  -2.979  45.001  1.00 14.27           H
ATOM   2401  HB3 SER A 162      30.401  -3.787  43.632  1.00 14.27           H
ATOM   2402  HG  SER A 162      30.974  -2.076  42.602  1.00 16.72           H
ATOM   2403  N   HIS A 163      27.964  -0.386  43.535  1.00 11.31           N
ATOM   2404  CA  HIS A 163      27.628   0.977  43.919  1.00 11.58           C
ATOM   2405  C   HIS A 163      26.125   1.238  44.012  1.00 12.70           C
ATOM   2406  O   HIS A 163      25.736   2.376  44.291  1.00 13.44           O
ATOM   2407  CB  HIS A 163      28.238   1.979  42.925  1.00 13.02           C
ATOM   2408  CG  HIS A 163      29.737   1.924  42.831  1.00 11.10           C
ATOM   2409  ND1 HIS A 163      30.557   2.702  43.624  1.00 14.63           N
ATOM   2410  CD2 HIS A 163      30.562   1.210  42.030  1.00 13.34           C
ATOM   2411  CE1 HIS A 163      31.822   2.460  43.322  1.00 15.98           C
ATOM   2412  NE2 HIS A 163      31.852   1.563  42.351  1.00 15.71           N
ATOM   2413  H   HIS A 163      27.899  -0.527  42.689  1.00 13.57           H
ATOM   2414  HA  HIS A 163      28.012   1.159  44.793  1.00 13.90           H
ATOM   2415  HB2 HIS A 163      27.995   2.872  43.206  1.00 15.64           H
ATOM   2416  HB3 HIS A 163      27.869   1.806  42.042  1.00 15.64           H
ATOM   2417  HD1 HIS A 163      30.282   3.254  44.222  1.00 17.57           H
ATOM   2418  HD2 HIS A 163      30.308   0.594  41.383  1.00 16.02           H
ATOM   2419  HE1 HIS A 163      32.562   2.859  43.721  1.00 19.18           H
ATOM   2420  N   LEU A 164      25.275   0.236  43.761  1.00 11.63           N
ATOM   2421  CA  LEU A 164      23.830   0.481  43.662  1.00 12.87           C
ATOM   2422  C   LEU A 164      23.260   1.027  44.962  1.00 15.41           C
ATOM   2423  O   LEU A 164      22.362   1.880  44.938  1.00 14.97           O
ATOM   2424  CB  LEU A 164      23.076  -0.799  43.291  1.00 12.25           C
ATOM   2425  CG  LEU A 164      23.240  -1.289  41.858  1.00 14.17           C
ATOM   2426  CD1 LEU A 164      22.727  -2.713  41.695  1.00 16.39           C
ATOM   2427  CD2 LEU A 164      22.528  -0.327  40.924  1.00 17.73           C
ATOM   2428  H   LEU A 164      25.506  -0.585  43.652  1.00 13.96           H
ATOM   2429  HA  LEU A 164      23.668   1.138  42.971  1.00 15.45           H
ATOM   2430  HB2 LEU A 164      23.383  -1.514  43.875  1.00 14.71           H
ATOM   2431  HB3 LEU A 164      22.131  -0.653  43.441  1.00 14.71           H
ATOM   2432  HG  LEU A 164      24.185  -1.278  41.638  1.00 17.01           H
ATOM   2433 HD11 LEU A 164      22.831  -2.979  40.768  1.00 19.68           H
ATOM   2434 HD12 LEU A 164      23.237  -3.308  42.264  1.00 19.68           H
ATOM   2435 HD13 LEU A 164      21.787  -2.739  41.945  1.00 19.68           H
ATOM   2436 HD21 LEU A 164      22.584  -0.677  40.020  1.00 21.28           H
ATOM   2437 HD22 LEU A 164      21.600  -0.252  41.196  1.00 21.28           H
ATOM   2438 HD23 LEU A 164      22.957   0.540  40.963  1.00 21.28           H
ATOM   2439  N   GLN A 165      23.755   0.540  46.106  1.00 15.83           N
ATOM   2440  CA  GLN A 165      23.210   0.990  47.384  1.00 17.82           C
ATOM   2441  C   GLN A 165      23.578   2.442  47.694  1.00 19.33           C
ATOM   2442  O   GLN A 165      23.103   2.992  48.703  1.00 20.15           O
ATOM   2443  CB  GLN A 165      23.641   0.025  48.496  1.00 20.28           C
ATOM   2444  CG  GLN A 165      23.164  -1.463  48.330  1.00 21.15           C
ATOM   2445  CD  GLN A 165      21.624  -1.703  48.238  1.00 21.18           C
ATOM   2446  OE1 GLN A 165      20.814  -0.944  48.767  1.00 20.64           O
ATOM   2447  NE2 GLN A 165      21.239  -2.788  47.562  1.00 25.83           N
ATOM   2448  H   GLN A 165      24.390  -0.034  46.170  1.00 19.01           H
ATOM   2449  HA  GLN A 165      22.242   0.947  47.337  1.00 21.40           H
ATOM   2450  HB2 GLN A 165      24.611   0.003  48.511  1.00 24.35           H
ATOM   2451  HB3 GLN A 165      23.314   0.358  49.346  1.00 24.35           H
ATOM   2452  HG2 GLN A 165      23.567  -1.831  47.530  1.00 25.39           H
ATOM   2453  HG3 GLN A 165      23.477  -1.955  49.105  1.00 25.39           H
ATOM   2454 HE21 GLN A 165      21.826  -3.303  47.199  1.00 31.00           H
ATOM   2455 HE22 GLN A 165      20.404  -2.960  47.465  1.00 31.00           H
ATOM   2456  N   HIS A 166      24.385   3.080  46.853  1.00 14.92           N
ATOM   2457  CA  HIS A 166      24.685   4.500  46.960  1.00 14.86           C
ATOM   2458  C   HIS A 166      23.949   5.375  45.956  1.00 15.62           C
ATOM   2459  O   HIS A 166      24.154   6.593  45.958  1.00 16.79           O
ATOM   2460  CB  HIS A 166      26.197   4.714  46.869  1.00 19.89           C
ATOM   2461  CG  HIS A 166      26.906   4.316  48.123  1.00 24.67           C
ATOM   2462  ND1 HIS A 166      27.191   3.004  48.436  1.00 30.74           N
ATOM   2463  CD2 HIS A 166      27.323   5.052  49.178  1.00 27.74           C
ATOM   2464  CE1 HIS A 166      27.780   2.953  49.618  1.00 27.79           C
ATOM   2465  NE2 HIS A 166      27.878   4.184  50.085  1.00 31.62           N
ATOM   2466  H   HIS A 166      24.788   2.698  46.198  1.00 17.91           H
ATOM   2467  HA  HIS A 166      24.414   4.797  47.844  1.00 17.84           H
ATOM   2468  HB2 HIS A 166      26.382   5.650  46.686  1.00 23.87           H
ATOM   2469  HB3 HIS A 166      26.548   4.162  46.154  1.00 23.87           H
ATOM   2470  HD2 HIS A 166      27.270   5.979  49.256  1.00 33.30           H
ATOM   2471  HE1 HIS A 166      28.079   2.186  50.045  1.00 33.36           H
ATOM   2472  HE2 HIS A 166      28.232   4.408  50.836  1.00 37.95           H
ATOM   2473  N   VAL A 167      23.092   4.800  45.102  1.00 13.00           N
ATOM   2474  CA  VAL A 167      22.292   5.594  44.169  1.00 12.02           C
ATOM   2475  C   VAL A 167      20.845   5.105  44.239  1.00 11.57           C
ATOM   2476  O   VAL A 167      20.128   5.066  43.236  1.00 11.22           O
ATOM   2477  CB  VAL A 167      22.839   5.550  42.725  1.00 12.28           C
ATOM   2478  CG1 VAL A 167      24.180   6.272  42.633  1.00 14.98           C
ATOM   2479  CG2 VAL A 167      22.942   4.092  42.225  1.00 13.42           C
ATOM   2480  H   VAL A 167      22.959   3.953  45.048  1.00 15.61           H
ATOM   2481  HA  VAL A 167      22.306   6.522  44.449  1.00 14.43           H
ATOM   2482  HB  VAL A 167      22.220   6.021  42.148  1.00 14.74           H
ATOM   2483 HG11 VAL A 167      24.517   6.202  41.728  1.00 17.99           H
ATOM   2484 HG12 VAL A 167      24.055   7.205  42.869  1.00 17.99           H
ATOM   2485 HG13 VAL A 167      24.801   5.854  43.251  1.00 17.99           H
ATOM   2486 HG21 VAL A 167      23.283   4.098  41.315  1.00 16.11           H
ATOM   2487 HG22 VAL A 167      23.547   3.596  42.800  1.00 16.11           H
ATOM   2488 HG23 VAL A 167      22.066   3.682  42.246  1.00 16.11           H
ATOM   2489  N   LYS A 168      20.422   4.726  45.447  1.00 12.40           N
ATOM   2490  CA  LYS A 168      19.119   4.104  45.642  1.00 13.07           C
ATOM   2491  C   LYS A 168      17.969   5.004  45.212  1.00 12.26           C
ATOM   2492  O   LYS A 168      16.926   4.498  44.783  1.00 13.38           O
ATOM   2493  CB  LYS A 168      18.946   3.737  47.117  1.00 13.01           C
ATOM   2494  CG  LYS A 168      19.961   2.708  47.601  1.00 19.24           C
ATOM   2495  CD  LYS A 168      19.693   2.216  49.017  1.00 19.16           C
ATOM   2496  CE  LYS A 168      18.381   1.424  49.141  1.00 19.28           C
ATOM   2497  NZ  LYS A 168      18.352   0.186  48.270  1.00 17.82           N1+
ATOM   2498  H   LYS A 168      20.874   4.820  46.171  1.00 14.89           H
ATOM   2499  HA  LYS A 168      19.068   3.288  45.121  1.00 15.69           H
ATOM   2500  HB2 LYS A 168      19.054   4.544  47.644  1.00 15.61           H
ATOM   2501  HB3 LYS A 168      18.056   3.380  47.242  1.00 15.61           H
ATOM   2502  HG2 LYS A 168      19.941   1.934  47.016  1.00 23.10           H
ATOM   2503  HG3 LYS A 168      20.849   3.105  47.591  1.00 23.10           H
ATOM   2504  HD2 LYS A 168      20.424   1.639  49.288  1.00 23.00           H
ATOM   2505  HD3 LYS A 168      19.644   2.987  49.602  1.00 23.00           H
ATOM   2506  HE2 LYS A 168      18.267   1.137  50.061  1.00 23.14           H
ATOM   2507  HE3 LYS A 168      17.638   1.992  48.882  1.00 23.14           H
ATOM   2508  HZ1 LYS A 168      17.642  -0.312  48.474  1.00 21.39           H
ATOM   2509  HZ2 LYS A 168      18.298   0.419  47.411  1.00 21.39           H
ATOM   2510  HZ3 LYS A 168      19.091  -0.296  48.394  1.00 21.39           H
ATOM   2511  N   TYR A 169      18.102   6.315  45.353  1.00 15.87           N
ATOM   2512  CA  TYR A 169      16.973   7.219  45.194  1.00 15.88           C
ATOM   2513  C   TYR A 169      17.211   8.239  44.084  1.00 15.33           C
ATOM   2514  O   TYR A 169      18.352   8.572  43.726  1.00 15.00           O
ATOM   2515  CB  TYR A 169      16.594   7.905  46.550  1.00 15.10           C
ATOM   2516  CG  TYR A 169      16.242   6.905  47.636  1.00 19.30           C
ATOM   2517  CD1 TYR A 169      17.186   6.506  48.574  1.00 18.10           C
ATOM   2518  CD2 TYR A 169      14.974   6.336  47.714  1.00 22.04           C
ATOM   2519  CE1 TYR A 169      16.896   5.575  49.554  1.00 16.54           C
ATOM   2520  CE2 TYR A 169      14.675   5.396  48.699  1.00 20.23           C
ATOM   2521  CZ  TYR A 169      15.638   5.029  49.611  1.00 22.07           C
ATOM   2522  OH  TYR A 169      15.354   4.103  50.585  1.00 23.24           O
ATOM   2523  H   TYR A 169      18.843   6.712  45.545  1.00 19.06           H
ATOM   2524  HA  TYR A 169      16.202   6.697  44.927  1.00 19.06           H
ATOM   2525  HB2 TYR A 169      17.349   8.431  46.857  1.00 18.12           H
ATOM   2526  HB3 TYR A 169      15.828   8.481  46.402  1.00 18.12           H
ATOM   2527  HD1 TYR A 169      18.041   6.869  48.535  1.00 21.72           H
ATOM   2528  HD2 TYR A 169      14.323   6.579  47.096  1.00 26.45           H
ATOM   2529  HE1 TYR A 169      17.546   5.326  50.170  1.00 19.85           H
ATOM   2530  HE2 TYR A 169      13.825   5.021  48.748  1.00 24.28           H
ATOM   2531  HH  TYR A 169      14.548   3.881  50.531  1.00 27.90           H
ATOM   2532  N   LYS A 170      16.111   8.709  43.511  1.00 16.41           N
ATOM   2533  CA  LYS A 170      16.177   9.596  42.368  1.00 15.40           C
ATOM   2534  C   LYS A 170      17.063  10.801  42.656  1.00 19.70           C
ATOM   2535  O   LYS A 170      16.936  11.443  43.702  1.00 19.71           O
ATOM   2536  CB  LYS A 170      14.776  10.083  42.017  1.00 21.58           C
ATOM   2537  CG  LYS A 170      14.776  10.981  40.805  1.00 16.29           C
ATOM   2538  CD  LYS A 170      13.374  11.328  40.363  1.00 23.10           C
ATOM   2539  CE  LYS A 170      13.406  12.254  39.190  1.00 23.35           C
ATOM   2540  NZ  LYS A 170      12.035  12.561  38.743  1.00 31.96           N1+
ATOM   2541  H   LYS A 170      15.316   8.519  43.770  1.00 19.70           H
ATOM   2542  HA  LYS A 170      16.538   9.124  41.601  1.00 18.48           H
ATOM   2543  HB2 LYS A 170      14.211   9.317  41.825  1.00 25.90           H
ATOM   2544  HB3 LYS A 170      14.415  10.579  42.767  1.00 25.90           H
ATOM   2545  HG2 LYS A 170      15.232  11.811  41.010  1.00 19.56           H
ATOM   2546  HG3 LYS A 170      15.221  10.534  40.068  1.00 19.56           H
ATOM   2547  HD2 LYS A 170      12.905  10.520  40.102  1.00 27.72           H
ATOM   2548  HD3 LYS A 170      12.906  11.772  41.086  1.00 27.72           H
ATOM   2549  HE2 LYS A 170      13.836  13.084  39.447  1.00 28.02           H
ATOM   2550  HE3 LYS A 170      13.885  11.837  38.457  1.00 28.02           H
ATOM   2551  HZ1 LYS A 170      12.059  13.104  38.038  1.00 38.36           H
ATOM   2552  HZ2 LYS A 170      11.614  11.809  38.517  1.00 38.36           H
ATOM   2553  HZ3 LYS A 170      11.582  12.958  39.400  1.00 38.36           H
ATOM   2554  N   GLY A 171      17.937  11.119  41.698  1.00 15.80           N
ATOM   2555  CA  GLY A 171      18.855  12.225  41.805  1.00 18.57           C
ATOM   2556  C   GLY A 171      20.196  11.903  42.418  1.00 17.68           C
ATOM   2557  O   GLY A 171      21.129  12.694  42.266  1.00 22.89           O
ATOM   2558  H   GLY A 171      18.004  10.691  40.955  1.00 18.97           H
ATOM   2559  HA2 GLY A 171      19.016  12.579  40.916  1.00 22.29           H
ATOM   2560  HA3 GLY A 171      18.447  12.927  42.338  1.00 22.29           H
ATOM   2561  N   GLN A 172      20.324  10.779  43.109  1.00 14.61           N
ATOM   2562  CA  GLN A 172      21.543  10.471  43.828  1.00 12.33           C
ATOM   2563  C   GLN A 172      22.636  10.036  42.856  1.00 15.42           C
ATOM   2564  O   GLN A 172      22.367   9.531  41.759  1.00 17.78           O
ATOM   2565  CB  GLN A 172      21.271   9.395  44.868  1.00 14.83           C
ATOM   2566  CG  GLN A 172      20.273   9.860  45.936  1.00 13.29           C
ATOM   2567  CD  GLN A 172      20.181   8.944  47.106  1.00 18.54           C
ATOM   2568  OE1 GLN A 172      20.199   7.728  46.976  1.00 16.85           O
ATOM   2569  NE2 GLN A 172      20.064   9.537  48.299  1.00 20.85           N
ATOM   2570  H   GLN A 172      19.712  10.180  43.182  1.00 17.54           H
ATOM   2571  HA  GLN A 172      21.860  11.263  44.292  1.00 14.80           H
ATOM   2572  HB2 GLN A 172      20.899   8.609  44.433  1.00 17.80           H
ATOM   2573  HB3 GLN A 172      22.099   9.166  45.316  1.00 17.80           H
ATOM   2574  HG2 GLN A 172      20.540  10.733  46.258  1.00 15.96           H
ATOM   2575  HG3 GLN A 172      19.394   9.915  45.531  1.00 15.96           H
ATOM   2576 HE21 GLN A 172      19.949  10.388  48.337  1.00 25.03           H
ATOM   2577 HE22 GLN A 172      20.114   9.074  49.017  1.00 25.03           H
ATOM   2578  N   GLU A 173      23.882  10.240  43.271  1.00 15.29           N
ATOM   2579  CA  GLU A 173      25.033  10.059  42.395  1.00 16.16           C
ATOM   2580  C   GLU A 173      26.166   9.420  43.173  1.00 19.03           C
ATOM   2581  O   GLU A 173      26.255   9.535  44.398  1.00 16.48           O
ATOM   2582  CB  GLU A 173      25.529  11.381  41.784  1.00 22.06           C
ATOM   2583  CG  GLU A 173      24.516  12.087  40.895  1.00 25.45           C
ATOM   2584  CD  GLU A 173      24.951  13.482  40.478  1.00 28.56           C
ATOM   2585  OE1 GLU A 173      24.287  14.065  39.594  1.00 30.71           O
ATOM   2586  OE2 GLU A 173      25.949  13.991  41.029  1.00 29.59           O1-
ATOM   2587  H   GLU A 173      24.092  10.480  44.072  1.00 18.35           H
ATOM   2588  HA  GLU A 173      24.786   9.463  41.677  1.00 19.40           H
ATOM   2589  HB2 GLU A 173      25.786  11.985  42.499  1.00 26.48           H
ATOM   2590  HB3 GLU A 173      26.300  11.179  41.233  1.00 26.48           H
ATOM   2591  HG2 GLU A 173      24.385  11.567  40.086  1.00 30.55           H
ATOM   2592  HG3 GLU A 173      23.675  12.169  41.373  1.00 30.55           H
ATOM   2593  N   ALA A 174      27.022   8.712  42.441  1.00 16.31           N
ATOM   2594  CA  ALA A 174      28.201   8.084  43.013  1.00 14.09           C
ATOM   2595  C   ALA A 174      29.281   8.079  41.947  1.00 15.97           C
ATOM   2596  O   ALA A 174      29.008   8.258  40.761  1.00 15.62           O
ATOM   2597  CB  ALA A 174      27.925   6.658  43.504  1.00 17.08           C
ATOM   2598  H   ALA A 174      26.937   8.596  41.594  1.00 19.58           H
ATOM   2599  HA  ALA A 174      28.519   8.609  43.766  1.00 16.92           H
ATOM   2600  HB1 ALA A 174      28.737   6.296  43.889  1.00 20.50           H
ATOM   2601  HB2 ALA A 174      27.221   6.683  44.172  1.00 20.50           H
ATOM   2602  HB3 ALA A 174      27.643   6.112  42.753  1.00 20.50           H
ATOM   2603  N   PHE A 175      30.515   7.893  42.376  1.00 14.23           N
ATOM   2604  CA  PHE A 175      31.645   7.868  41.456  1.00 12.92           C
ATOM   2605  C   PHE A 175      32.170   6.451  41.295  1.00 11.89           C
ATOM   2606  O   PHE A 175      32.424   5.746  42.283  1.00 13.78           O
ATOM   2607  CB  PHE A 175      32.756   8.795  41.938  1.00 11.40           C
ATOM   2608  CG  PHE A 175      32.363  10.224  41.923  1.00 13.15           C
ATOM   2609  CD1 PHE A 175      31.798  10.805  43.051  1.00 19.21           C
ATOM   2610  CD2 PHE A 175      32.491  10.976  40.778  1.00 17.11           C
ATOM   2611  CE1 PHE A 175      31.399  12.122  43.038  1.00 23.27           C
ATOM   2612  CE2 PHE A 175      32.102  12.300  40.761  1.00 20.31           C
ATOM   2613  CZ  PHE A 175      31.565  12.876  41.898  1.00 24.84           C
ATOM   2614  H   PHE A 175      30.724   7.765  43.199  1.00 17.09           H
ATOM   2615  HA  PHE A 175      31.353   8.195  40.592  1.00 15.52           H
ATOM   2616  HB2 PHE A 175      33.014   8.559  42.841  1.00 13.69           H
ATOM   2617  HB3 PHE A 175      33.512   8.692  41.338  1.00 13.69           H
ATOM   2618  HD1 PHE A 175      31.691  10.296  43.823  1.00 23.06           H
ATOM   2619  HD2 PHE A 175      32.864  10.589  40.019  1.00 20.54           H
ATOM   2620  HE1 PHE A 175      31.032  12.504  43.805  1.00 27.93           H
ATOM   2621  HE2 PHE A 175      32.207  12.811  39.994  1.00 24.38           H
ATOM   2622  HZ  PHE A 175      31.295  13.765  41.888  1.00 29.81           H
ATOM   2623  N   VAL A 176      32.343   6.042  40.044  1.00 11.45           N
ATOM   2624  CA  VAL A 176      32.854   4.725  39.688  1.00 10.99           C
ATOM   2625  C   VAL A 176      34.227   4.909  39.047  1.00 11.20           C
ATOM   2626  O   VAL A 176      34.334   5.589  38.022  1.00 10.04           O
ATOM   2627  CB  VAL A 176      31.901   4.011  38.722  1.00 11.30           C
ATOM   2628  CG1 VAL A 176      32.464   2.651  38.301  1.00 13.49           C
ATOM   2629  CG2 VAL A 176      30.530   3.851  39.364  1.00 14.96           C
ATOM   2630  H   VAL A 176      32.149   6.529  39.363  1.00 13.75           H
ATOM   2631  HA  VAL A 176      32.927   4.186  40.485  1.00 13.20           H
ATOM   2632  HB  VAL A 176      31.801   4.561  37.930  1.00 13.57           H
ATOM   2633 HG11 VAL A 176      31.827   2.222  37.707  1.00 16.19           H
ATOM   2634 HG12 VAL A 176      33.310   2.769  37.841  1.00 16.19           H
ATOM   2635 HG13 VAL A 176      32.591   2.108  39.095  1.00 16.19           H
ATOM   2636 HG21 VAL A 176      29.943   3.411  38.726  1.00 17.96           H
ATOM   2637 HG22 VAL A 176      30.619   3.307  40.161  1.00 17.96           H
ATOM   2638 HG23 VAL A 176      30.179   4.725  39.592  1.00 17.96           H
ATOM   2639  N   PRO A 177      35.286   4.304  39.580  1.00 10.13           N
ATOM   2640  CA  PRO A 177      36.586   4.404  38.916  1.00 10.81           C
ATOM   2641  C   PRO A 177      36.522   3.722  37.560  1.00 11.58           C
ATOM   2642  O   PRO A 177      35.831   2.712  37.387  1.00  9.92           O
ATOM   2643  CB  PRO A 177      37.520   3.647  39.852  1.00 11.38           C
ATOM   2644  CG  PRO A 177      36.820   3.683  41.205  1.00 14.60           C
ATOM   2645  CD  PRO A 177      35.368   3.583  40.863  1.00 10.89           C
ATOM   2646  HA  PRO A 177      36.872   5.325  38.820  1.00 12.98           H
ATOM   2647  HB2 PRO A 177      37.620   2.731  39.554  1.00 13.66           H
ATOM   2648  HB3 PRO A 177      38.379   4.096  39.880  1.00 13.66           H
ATOM   2649  HG2 PRO A 177      37.094   2.931  41.749  1.00 17.53           H
ATOM   2650  HG3 PRO A 177      37.014   4.527  41.647  1.00 17.53           H
ATOM   2651  HD2 PRO A 177      35.120   2.654  40.758  1.00 13.07           H
ATOM   2652  HD3 PRO A 177      34.833   4.030  41.535  1.00 13.07           H
ATOM   2653  N   GLY A 178      37.286   4.260  36.609  1.00 10.33           N
ATOM   2654  CA  GLY A 178      37.314   3.666  35.281  1.00  9.15           C
ATOM   2655  C   GLY A 178      37.675   2.191  35.323  1.00  9.75           C
ATOM   2656  O   GLY A 178      38.521   1.745  36.106  1.00  9.43           O
ATOM   2657  H   GLY A 178      37.777   4.962  36.702  1.00 12.41           H
ATOM   2658  HA2 GLY A 178      36.437   3.748  34.875  1.00 10.99           H
ATOM   2659  HA3 GLY A 178      37.957   4.125  34.720  1.00 10.99           H
ATOM   2660  N   PHE A 179      37.018   1.428  34.443  1.00  9.61           N
ATOM   2661  CA  PHE A 179      37.356   0.043  34.190  1.00 10.13           C
ATOM   2662  C   PHE A 179      37.134  -0.215  32.713  1.00  8.36           C
ATOM   2663  O   PHE A 179      36.688   0.667  31.972  1.00  9.64           O
ATOM   2664  CB  PHE A 179      36.549  -0.911  35.093  1.00 10.11           C
ATOM   2665  CG  PHE A 179      35.077  -0.944  34.811  1.00 12.14           C
ATOM   2666  CD1 PHE A 179      34.534  -1.973  34.046  1.00 12.45           C
ATOM   2667  CD2 PHE A 179      34.228   0.024  35.311  1.00  9.70           C
ATOM   2668  CE1 PHE A 179      33.162  -2.006  33.780  1.00 13.04           C
ATOM   2669  CE2 PHE A 179      32.857  -0.013  35.047  1.00 10.91           C
ATOM   2670  CZ  PHE A 179      32.338  -1.040  34.289  1.00 11.64           C
ATOM   2671  H   PHE A 179      36.371   1.716  33.960  1.00 11.54           H
ATOM   2672  HA  PHE A 179      38.297  -0.097  34.374  1.00 12.16           H
ATOM   2673  HB2 PHE A 179      36.891  -1.811  34.987  1.00 12.14           H
ATOM   2674  HB3 PHE A 179      36.656  -0.628  36.018  1.00 12.14           H
ATOM   2675  HD1 PHE A 179      35.093  -2.634  33.704  1.00 14.94           H
ATOM   2676  HD2 PHE A 179      34.568   0.719  35.825  1.00 11.65           H
ATOM   2677  HE1 PHE A 179      32.804  -2.696  33.267  1.00 15.66           H
ATOM   2678  HE2 PHE A 179      32.299   0.645  35.386  1.00 13.10           H
ATOM   2679  HZ  PHE A 179      31.425  -1.061  34.110  1.00 13.97           H
ATOM   2680  N   ASN A 180      37.473  -1.426  32.283  1.00 10.52           N
ATOM   2681  CA  ASN A 180      37.371  -1.770  30.866  1.00 10.84           C
ATOM   2682  C   ASN A 180      35.927  -2.141  30.516  1.00  9.06           C
ATOM   2683  O   ASN A 180      35.461  -3.241  30.819  1.00  9.39           O
ATOM   2684  CB  ASN A 180      38.333  -2.895  30.527  1.00 10.68           C
ATOM   2685  CG  ASN A 180      38.356  -3.195  29.058  1.00 13.24           C
ATOM   2686  OD1 ASN A 180      37.793  -2.451  28.244  1.00 11.54           O
ATOM   2687  ND2 ASN A 180      39.022  -4.277  28.703  1.00 17.74           N
ATOM   2688  H   ASN A 180      37.760  -2.057  32.791  1.00 12.63           H
ATOM   2689  HA  ASN A 180      37.597  -0.998  30.333  1.00 13.01           H
ATOM   2690  HB2 ASN A 180      39.224  -2.642  30.797  1.00 12.82           H
ATOM   2691  HB3 ASN A 180      38.065  -3.713  30.987  1.00 12.82           H
ATOM   2692 HD21 ASN A 180      39.115  -4.472  27.872  1.00 21.30           H
ATOM   2693 HD22 ASN A 180      39.358  -4.789  29.309  1.00 21.30           H
ATOM   2694  N   ILE A 181      35.225  -1.197  29.880  1.00  8.90           N
ATOM   2695  CA  ILE A 181      33.835  -1.394  29.470  1.00  8.57           C
ATOM   2696  C   ILE A 181      33.682  -2.588  28.541  1.00  8.73           C
ATOM   2697  O   ILE A 181      32.603  -3.182  28.475  1.00  8.52           O
ATOM   2698  CB  ILE A 181      33.273  -0.090  28.849  1.00  8.25           C
ATOM   2699  CG1 ILE A 181      33.399   1.079  29.821  1.00  9.76           C
ATOM   2700  CG2 ILE A 181      31.811  -0.271  28.431  1.00 10.53           C
ATOM   2701  CD1 ILE A 181      32.750   0.852  31.185  1.00 11.87           C
ATOM   2702  H   ILE A 181      35.545  -0.433  29.654  1.00 10.68           H
ATOM   2703  HA  ILE A 181      33.306  -1.596  30.254  1.00 10.29           H
ATOM   2704  HB  ILE A 181      33.786   0.128  28.055  1.00  9.90           H
ATOM   2705 HG12 ILE A 181      34.339   1.260  29.967  1.00 11.72           H
ATOM   2706 HG13 ILE A 181      32.976   1.861  29.428  1.00 11.72           H
ATOM   2707 HG21 ILE A 181      31.477   0.557  28.051  1.00 12.64           H
ATOM   2708 HG22 ILE A 181      31.758  -0.980  27.775  1.00 12.64           H
ATOM   2709 HG23 ILE A 181      31.284  -0.502  29.213  1.00 12.64           H
ATOM   2710 HD11 ILE A 181      32.843   1.664  31.708  1.00 14.25           H
ATOM   2711 HD12 ILE A 181      31.809   0.642  31.061  1.00 14.25           H
ATOM   2712 HD13 ILE A 181      33.194   0.116  31.635  1.00 14.25           H
ATOM   2713  N   GLU A 182      34.724  -2.944  27.792  1.00  9.82           N
ATOM   2714  CA  GLU A 182      34.628  -4.115  26.923  1.00  9.64           C
ATOM   2715  C   GLU A 182      34.356  -5.382  27.705  1.00  9.06           C
ATOM   2716  O   GLU A 182      33.798  -6.334  27.146  1.00 10.75           O
ATOM   2717  CB  GLU A 182      35.879  -4.261  26.056  1.00 13.40           C
ATOM   2718  CG  GLU A 182      35.690  -5.193  24.875  1.00 19.39           C
ATOM   2719  CD  GLU A 182      36.747  -4.984  23.774  1.00 23.80           C
ATOM   2720  OE1 GLU A 182      37.710  -4.214  23.978  1.00 18.85           O
ATOM   2721  OE2 GLU A 182      36.596  -5.589  22.691  1.00 26.10           O1-
ATOM   2722  H   GLU A 182      35.477  -2.532  27.763  1.00 11.79           H
ATOM   2723  HA  GLU A 182      33.873  -3.982  26.326  1.00 11.58           H
ATOM   2724  HB2 GLU A 182      36.099  -3.387  25.689  1.00 16.09           H
ATOM   2725  HB3 GLU A 182      36.620  -4.590  26.588  1.00 16.09           H
ATOM   2726  HG2 GLU A 182      35.772  -6.109  25.191  1.00 23.28           H
ATOM   2727  HG3 GLU A 182      34.809  -5.056  24.495  1.00 23.28           H
ATOM   2728  N   GLU A 183      34.688  -5.405  28.996  1.00  8.60           N
ATOM   2729  CA  GLU A 183      34.375  -6.533  29.855  1.00  9.48           C
ATOM   2730  C   GLU A 183      32.879  -6.724  30.056  1.00 10.16           C
ATOM   2731  O   GLU A 183      32.476  -7.784  30.534  1.00 12.07           O
ATOM   2732  CB  GLU A 183      35.001  -6.339  31.237  1.00 11.79           C
ATOM   2733  CG  GLU A 183      36.535  -6.410  31.305  1.00 14.88           C
ATOM   2734  CD  GLU A 183      37.111  -5.942  32.661  1.00 16.54           C
ATOM   2735  OE1 GLU A 183      36.360  -5.842  33.675  1.00 18.49           O
ATOM   2736  OE2 GLU A 183      38.320  -5.639  32.708  1.00 16.19           O1-
ATOM   2737  H   GLU A 183      35.095  -4.765  29.403  1.00 10.33           H
ATOM   2738  HA  GLU A 183      34.730  -7.349  29.472  1.00 11.38           H
ATOM   2739  HB2 GLU A 183      34.740  -5.464  31.565  1.00 14.16           H
ATOM   2740  HB3 GLU A 183      34.645  -7.021  31.829  1.00 14.16           H
ATOM   2741  HG2 GLU A 183      36.816  -7.332  31.169  1.00 17.86           H
ATOM   2742  HG3 GLU A 183      36.914  -5.853  30.609  1.00 17.86           H
ATOM   2743  N   LEU A 184      32.048  -5.736  29.719  1.00  7.69           N
ATOM   2744  CA  LEU A 184      30.600  -5.885  29.809  1.00  7.05           C
ATOM   2745  C   LEU A 184      30.001  -6.506  28.544  1.00 10.30           C
ATOM   2746  O   LEU A 184      28.810  -6.855  28.526  1.00  8.86           O
ATOM   2747  CB  LEU A 184      29.943  -4.519  30.061  1.00  8.97           C
ATOM   2748  CG  LEU A 184      30.458  -3.712  31.254  1.00  7.67           C
ATOM   2749  CD1 LEU A 184      29.719  -2.387  31.355  1.00  8.50           C
ATOM   2750  CD2 LEU A 184      30.284  -4.503  32.537  1.00  8.38           C
ATOM   2751  H   LEU A 184      32.301  -4.970  29.419  1.00  9.23           H
ATOM   2752  HA  LEU A 184      30.388  -6.463  30.559  1.00  8.47           H
ATOM   2753  HB2 LEU A 184      30.074  -3.974  29.266  1.00 10.77           H
ATOM   2754  HB3 LEU A 184      28.999  -4.659  30.197  1.00 10.77           H
ATOM   2755  HG  LEU A 184      31.402  -3.531  31.133  1.00  9.21           H
ATOM   2756 HD11 LEU A 184      30.035  -1.900  32.132  1.00 10.20           H
ATOM   2757 HD12 LEU A 184      29.909  -1.872  30.552  1.00 10.20           H
ATOM   2758 HD13 LEU A 184      28.770  -2.558  31.433  1.00 10.20           H
ATOM   2759 HD21 LEU A 184      30.596  -3.966  33.286  1.00 10.07           H
ATOM   2760 HD22 LEU A 184      29.341  -4.706  32.655  1.00 10.07           H
ATOM   2761 HD23 LEU A 184      30.796  -5.320  32.482  1.00 10.07           H
ATOM   2762  N   LEU A 185      30.799  -6.673  27.509  1.00  9.70           N
ATOM   2763  CA  LEU A 185      30.300  -7.226  26.262  1.00  8.65           C
ATOM   2764  C   LEU A 185      30.395  -8.742  26.287  1.00  8.49           C
ATOM   2765  O   LEU A 185      31.271  -9.298  26.950  1.00 10.51           O
ATOM   2766  CB  LEU A 185      31.139  -6.703  25.099  1.00 10.77           C
ATOM   2767  CG  LEU A 185      31.166  -5.171  24.959  1.00  9.90           C
ATOM   2768  CD1 LEU A 185      31.927  -4.736  23.690  1.00 11.90           C
ATOM   2769  CD2 LEU A 185      29.795  -4.540  24.935  1.00 12.53           C
ATOM   2770  H   LEU A 185      31.640  -6.485  27.496  1.00 11.65           H
ATOM   2771  HA  LEU A 185      29.373  -6.967  26.144  1.00 10.39           H
ATOM   2772  HB2 LEU A 185      32.047  -6.998  25.244  1.00 12.93           H
ATOM   2773  HB3 LEU A 185      30.799  -7.070  24.272  1.00 12.93           H
ATOM   2774  HG  LEU A 185      31.648  -4.807  25.718  1.00 11.89           H
ATOM   2775 HD11 LEU A 185      31.922  -3.770  23.644  1.00 14.28           H
ATOM   2776 HD12 LEU A 185      32.833  -5.062  23.744  1.00 14.28           H
ATOM   2777 HD13 LEU A 185      31.484  -5.105  22.910  1.00 14.28           H
ATOM   2778 HD21 LEU A 185      29.892  -3.575  24.886  1.00 15.04           H
ATOM   2779 HD22 LEU A 185      29.322  -4.865  24.153  1.00 15.04           H
ATOM   2780 HD23 LEU A 185      29.314  -4.779  25.744  1.00 15.04           H
ATOM   2781  N   PRO A 186      29.543  -9.413  25.517  1.00  7.80           N
ATOM   2782  CA  PRO A 186      29.509 -10.876  25.516  1.00  9.56           C
ATOM   2783  C   PRO A 186      30.583 -11.462  24.616  1.00 13.72           C
ATOM   2784  O   PRO A 186      31.326 -10.749  23.948  1.00 12.57           O
ATOM   2785  CB  PRO A 186      28.133 -11.168  24.920  1.00 11.47           C
ATOM   2786  CG  PRO A 186      27.911 -10.020  23.977  1.00  8.37           C
ATOM   2787  CD  PRO A 186      28.497  -8.828  24.669  1.00  9.01           C
ATOM   2788  HA  PRO A 186      29.575 -11.241  26.413  1.00 11.48           H
ATOM   2789  HB2 PRO A 186      28.157 -12.014  24.447  1.00 13.77           H
ATOM   2790  HB3 PRO A 186      27.458 -11.176  25.620  1.00 13.77           H
ATOM   2791  HG2 PRO A 186      28.392 -10.193  23.156  1.00 10.06           H
ATOM   2792  HG3 PRO A 186      26.967  -9.889  23.814  1.00 10.06           H
ATOM   2793  HD2 PRO A 186      28.889  -8.225  24.022  1.00 10.82           H
ATOM   2794  HD3 PRO A 186      27.828  -8.389  25.216  1.00 10.82           H
ATOM   2795  N   GLU A 187      30.612 -12.794  24.589  1.00 13.15           N
ATOM   2796  CA  GLU A 187      31.482 -13.499  23.657  1.00 13.40           C
ATOM   2797  C   GLU A 187      31.037 -13.263  22.219  1.00 15.59           C
ATOM   2798  O   GLU A 187      29.853 -13.050  21.936  1.00 13.92           O
ATOM   2799  CB  GLU A 187      31.468 -14.993  23.960  1.00 19.06           C
ATOM   2800  CG  GLU A 187      32.066 -15.314  25.308  1.00 26.84           C
ATOM   2801  CD  GLU A 187      32.236 -16.799  25.530  1.00 41.56           C
ATOM   2802  OE1 GLU A 187      31.223 -17.534  25.477  1.00 44.48           O
ATOM   2803  OE2 GLU A 187      33.388 -17.233  25.752  1.00 46.93           O1-
ATOM   2804  H   GLU A 187      30.141 -13.306  25.094  1.00 15.79           H
ATOM   2805  HA  GLU A 187      32.391 -13.169  23.744  1.00 16.08           H
ATOM   2806  HB2 GLU A 187      30.553 -15.319  23.946  1.00 22.88           H
ATOM   2807  HB3 GLU A 187      31.992 -15.451  23.285  1.00 22.88           H
ATOM   2808  HG2 GLU A 187      32.942 -14.897  25.368  1.00 32.22           H
ATOM   2809  HG3 GLU A 187      31.488 -14.962  26.004  1.00 32.22           H
ATOM   2810  N   ARG A 187A     32.014 -13.285  21.311  1.00 14.56           N
ATOM   2811  CA  ARG A 187A     31.776 -13.206  19.875  1.00 14.83           C
ATOM   2812  C   ARG A 187A     30.928 -11.993  19.502  1.00 12.13           C
ATOM   2813  O   ARG A 187A     29.873 -12.093  18.862  1.00 12.93           O
ATOM   2814  CB  ARG A 187A     31.186 -14.516  19.359  1.00 15.73           C
ATOM   2815  CG  ARG A 187A     32.174 -15.662  19.494  1.00 19.83           C
ATOM   2816  CD  ARG A 187A     31.670 -16.960  18.894  1.00 21.76           C
ATOM   2817  NE  ARG A 187A     30.528 -17.501  19.619  1.00 26.51           N
ATOM   2818  CZ  ARG A 187A     30.602 -18.052  20.827  1.00 29.82           C
ATOM   2819  NH1 ARG A 187A     29.504 -18.514  21.409  1.00 34.90           N
ATOM   2820  NH2 ARG A 187A     31.767 -18.115  21.464  1.00 31.66           N1+
ATOM   2821  H   ARG A 187A     32.847 -13.348  21.513  1.00 17.48           H
ATOM   2822  HA  ARG A 187A     32.632 -13.091  19.433  1.00 17.81           H
ATOM   2823  HB2 ARG A 187A     30.393 -14.733  19.867  1.00 18.89           H
ATOM   2824  HB3 ARG A 187A     30.967 -14.420  18.416  1.00 18.89           H
ATOM   2825  HG2 ARG A 187A     32.993 -15.425  19.036  1.00 23.80           H
ATOM   2826  HG3 ARG A 187A     32.348 -15.818  20.436  1.00 23.80           H
ATOM   2827  HD2 ARG A 187A     31.390 -16.792  17.980  1.00 26.12           H
ATOM   2828  HD3 ARG A 187A     32.383 -17.617  18.911  1.00 26.12           H
ATOM   2829  HE  ARG A 187A     29.752 -17.437  19.255  1.00 31.82           H
ATOM   2830 HH11 ARG A 187A     28.749 -18.469  20.998  1.00 41.88           H
ATOM   2831 HH12 ARG A 187A     29.548 -18.864  22.193  1.00 41.88           H
ATOM   2832 HH21 ARG A 187A     32.480 -17.812  21.091  1.00 38.00           H
ATOM   2833 HH22 ARG A 187A     31.810 -18.466  22.248  1.00 38.00           H
ATOM   2834  N   THR A 188      31.425 -10.815  19.884  1.00 11.18           N
ATOM   2835  CA  THR A 188      30.739  -9.591  19.513  1.00 10.34           C
ATOM   2836  C   THR A 188      30.615  -9.399  18.003  1.00 11.75           C
ATOM   2837  O   THR A 188      29.823  -8.560  17.570  1.00 11.93           O
ATOM   2838  CB  THR A 188      31.432  -8.360  20.108  1.00 11.54           C
ATOM   2839  OG1 THR A 188      32.839  -8.386  19.823  1.00 12.91           O
ATOM   2840  CG2 THR A 188      31.224  -8.274  21.608  1.00 17.28           C
ATOM   2841  H   THR A 188      32.140 -10.708  20.354  1.00 13.42           H
ATOM   2842  HA  THR A 188      29.846  -9.628  19.886  1.00 12.42           H
ATOM   2843  HB  THR A 188      31.052  -7.561  19.705  1.00 13.85           H
ATOM   2844  HG1 THR A 188      33.176  -7.643  20.009  1.00 15.49           H
ATOM   2845 HG21 THR A 188      31.654  -7.475  21.952  1.00 20.75           H
ATOM   2846 HG22 THR A 188      30.276  -8.235  21.805  1.00 20.75           H
ATOM   2847 HG23 THR A 188      31.606  -9.056  22.040  1.00 20.75           H
ATOM   2848  N   ALA A 189      31.405 -10.116  17.193  1.00 10.65           N
ATOM   2849  CA  ALA A 189      31.210 -10.065  15.754  1.00 12.30           C
ATOM   2850  C   ALA A 189      29.819 -10.523  15.338  1.00 10.92           C
ATOM   2851  O   ALA A 189      29.389 -10.190  14.228  1.00 12.16           O
ATOM   2852  CB  ALA A 189      32.285 -10.897  15.062  1.00 13.84           C
ATOM   2853  H   ALA A 189      32.047 -10.632  17.445  1.00 12.78           H
ATOM   2854  HA  ALA A 189      31.310  -9.145  15.465  1.00 14.76           H
ATOM   2855  HB1 ALA A 189      32.171 -10.816  14.103  1.00 16.62           H
ATOM   2856  HB2 ALA A 189      33.149 -10.550  15.326  1.00 16.62           H
ATOM   2857  HB3 ALA A 189      32.192 -11.820  15.341  1.00 16.62           H
ATOM   2858  N   GLU A 190      29.104 -11.220  16.210  1.00 11.53           N
ATOM   2859  CA  GLU A 190      27.795 -11.783  15.911  1.00  9.99           C
ATOM   2860  C   GLU A 190      26.724 -10.917  16.558  1.00  9.07           C
ATOM   2861  O   GLU A 190      26.657 -10.825  17.798  1.00  8.12           O
ATOM   2862  CB  GLU A 190      27.718 -13.202  16.449  1.00 11.69           C
ATOM   2863  CG  GLU A 190      28.764 -14.119  15.812  1.00 13.34           C
ATOM   2864  CD  GLU A 190      28.715 -15.534  16.317  1.00 22.45           C
ATOM   2865  OE1 GLU A 190      27.696 -15.959  16.881  1.00 23.12           O
ATOM   2866  OE2 GLU A 190      29.722 -16.256  16.145  1.00 24.84           O1-
ATOM   2867  H   GLU A 190      29.356 -11.394  17.014  1.00 13.84           H
ATOM   2868  HA  GLU A 190      27.657 -11.804  14.955  1.00 12.00           H
ATOM   2869  HB2 GLU A 190      27.875 -13.196  17.407  1.00 14.03           H
ATOM   2870  HB3 GLU A 190      26.842 -13.570  16.260  1.00 14.03           H
ATOM   2871  HG2 GLU A 190      28.591 -14.144  14.857  1.00 16.02           H
ATOM   2872  HG3 GLU A 190      29.651 -13.761  15.974  1.00 16.02           H
ATOM   2873  N   TYR A 191      25.899 -10.306  15.717  1.00  8.87           N
ATOM   2874  CA  TYR A 191      24.941  -9.312  16.181  1.00  8.85           C
ATOM   2875  C   TYR A 191      23.770  -9.193  15.220  1.00  9.51           C
ATOM   2876  O   TYR A 191      23.833  -9.613  14.060  1.00  9.88           O
ATOM   2877  CB  TYR A 191      25.601  -7.956  16.396  1.00  9.57           C
ATOM   2878  CG  TYR A 191      26.303  -7.387  15.175  1.00  7.44           C
ATOM   2879  CD1 TYR A 191      25.592  -6.703  14.197  1.00 10.10           C
ATOM   2880  CD2 TYR A 191      27.670  -7.484  15.041  1.00 10.72           C
ATOM   2881  CE1 TYR A 191      26.230  -6.160  13.092  1.00 10.65           C
ATOM   2882  CE2 TYR A 191      28.309  -6.953  13.957  1.00 10.95           C
ATOM   2883  CZ  TYR A 191      27.584  -6.303  12.979  1.00  9.87           C
ATOM   2884  OH  TYR A 191      28.192  -5.759  11.873  1.00 12.82           O
ATOM   2885  H   TYR A 191      25.875 -10.440  14.866  1.00 10.66           H
ATOM   2886  HA  TYR A 191      24.586  -9.607  17.040  1.00 10.63           H
ATOM   2887  HB2 TYR A 191      24.927  -7.320  16.676  1.00 11.50           H
ATOM   2888  HB3 TYR A 191      26.271  -8.046  17.096  1.00 11.50           H
ATOM   2889  HD1 TYR A 191      24.669  -6.618  14.273  1.00 12.13           H
ATOM   2890  HD2 TYR A 191      28.160  -7.931  15.688  1.00 12.87           H
ATOM   2891  HE1 TYR A 191      25.748  -5.719  12.429  1.00 12.79           H
ATOM   2892  HE2 TYR A 191      29.230  -7.046  13.871  1.00 13.15           H
ATOM   2893  HH  TYR A 191      29.000  -5.974  11.874  1.00 15.39           H
ATOM   2894  N   TYR A 192      22.698  -8.621  15.749  1.00  8.57           N
ATOM   2895  CA  TYR A 192      21.530  -8.164  15.018  1.00  7.32           C
ATOM   2896  C   TYR A 192      21.645  -6.659  14.782  1.00  8.47           C
ATOM   2897  O   TYR A 192      22.089  -5.921  15.659  1.00  9.36           O
ATOM   2898  CB  TYR A 192      20.266  -8.405  15.859  1.00  7.67           C
ATOM   2899  CG  TYR A 192      20.019  -9.804  16.393  1.00  8.68           C
ATOM   2900  CD1 TYR A 192      20.499 -10.185  17.642  1.00  7.61           C
ATOM   2901  CD2 TYR A 192      19.230 -10.718  15.706  1.00  9.33           C
ATOM   2902  CE1 TYR A 192      20.224 -11.432  18.180  1.00  7.79           C
ATOM   2903  CE2 TYR A 192      18.982 -11.951  16.211  1.00  9.06           C
ATOM   2904  CZ  TYR A 192      19.458 -12.329  17.450  1.00  8.72           C
ATOM   2905  OH  TYR A 192      19.180 -13.593  17.951  1.00 10.99           O
ATOM   2906  H   TYR A 192      22.627  -8.483  16.598  1.00 10.29           H
ATOM   2907  HA  TYR A 192      21.440  -8.616  14.158  1.00  8.79           H
ATOM   2908  HB2 TYR A 192      20.304  -7.832  16.636  1.00  9.21           H
ATOM   2909  HB3 TYR A 192      19.497  -8.160  15.327  1.00  9.21           H
ATOM   2910  HD1 TYR A 192      21.004  -9.579  18.133  1.00  9.14           H
ATOM   2911  HD2 TYR A 192      18.890 -10.488  14.869  1.00 11.20           H
ATOM   2912  HE1 TYR A 192      20.551 -11.686  19.004  1.00  9.36           H
ATOM   2913  HE2 TYR A 192      18.455 -12.534  15.710  1.00 10.88           H
ATOM   2914  HH  TYR A 192      18.886 -14.081  17.334  1.00 13.20           H
ATOM   2915  N   ARG A 193      21.196  -6.196  13.617  1.00  8.61           N
ATOM   2916  CA  ARG A 193      21.315  -4.797  13.240  1.00  8.28           C
ATOM   2917  C   ARG A 193      20.016  -4.316  12.615  1.00 10.62           C
ATOM   2918  O   ARG A 193      19.503  -4.954  11.687  1.00 10.50           O
ATOM   2919  CB  ARG A 193      22.443  -4.690  12.208  1.00 10.83           C
ATOM   2920  CG  ARG A 193      22.587  -3.359  11.498  1.00 13.01           C
ATOM   2921  CD  ARG A 193      22.943  -2.212  12.404  1.00 12.79           C
ATOM   2922  NE  ARG A 193      24.131  -2.436  13.229  1.00 13.53           N
ATOM   2923  CZ  ARG A 193      25.382  -2.474  12.785  1.00 12.58           C
ATOM   2924  NH1 ARG A 193      26.391  -2.666  13.625  1.00 13.71           N
ATOM   2925  NH2 ARG A 193      25.643  -2.329  11.482  1.00 18.32           N1+
ATOM   2926  H   ARG A 193      20.807  -6.682  13.018  1.00 10.34           H
ATOM   2927  HA  ARG A 193      21.537  -4.247  13.997  1.00  9.95           H
ATOM   2928  HB2 ARG A 193      23.280  -4.868  12.668  1.00 13.00           H
ATOM   2929  HB3 ARG A 193      22.298  -5.367  11.530  1.00 13.00           H
ATOM   2930  HG2 ARG A 193      23.282  -3.440  10.828  1.00 15.62           H
ATOM   2931  HG3 ARG A 193      21.743  -3.134  11.073  1.00 15.62           H
ATOM   2932  HD2 ARG A 193      23.099  -1.423  11.863  1.00 15.36           H
ATOM   2933  HD3 ARG A 193      22.198  -2.055  13.004  1.00 15.36           H
ATOM   2934  HE  ARG A 193      24.011  -2.484  14.079  1.00 16.24           H
ATOM   2935 HH11 ARG A 193      26.238  -2.765  14.465  1.00 16.46           H
ATOM   2936 HH12 ARG A 193      27.195  -2.700  13.326  1.00 16.46           H
ATOM   2937 HH21 ARG A 193      25.003  -2.203  10.925  1.00 21.99           H
ATOM   2938 HH22 ARG A 193      26.459  -2.364  11.205  1.00 21.99           H
ATOM   2939  N   TYR A 194      19.512  -3.179  13.089  1.00  9.20           N
ATOM   2940  CA  TYR A 194      18.339  -2.558  12.489  1.00  8.58           C
ATOM   2941  C   TYR A 194      18.276  -1.086  12.889  1.00  9.94           C
ATOM   2942  O   TYR A 194      18.894  -0.651  13.875  1.00  9.83           O
ATOM   2943  CB  TYR A 194      17.054  -3.309  12.862  1.00  8.20           C
ATOM   2944  CG  TYR A 194      16.540  -3.045  14.264  1.00  7.84           C
ATOM   2945  CD1 TYR A 194      15.472  -2.178  14.469  1.00  8.54           C
ATOM   2946  CD2 TYR A 194      17.137  -3.629  15.367  1.00  7.83           C
ATOM   2947  CE1 TYR A 194      15.001  -1.897  15.726  1.00  8.42           C
ATOM   2948  CE2 TYR A 194      16.660  -3.393  16.653  1.00  8.30           C
ATOM   2949  CZ  TYR A 194      15.591  -2.511  16.821  1.00  9.10           C
ATOM   2950  OH  TYR A 194      15.099  -2.192  18.056  1.00  8.06           O
ATOM   2951  H   TYR A 194      19.836  -2.744  13.756  1.00 11.04           H
ATOM   2952  HA  TYR A 194      18.418  -2.600  11.523  1.00 10.30           H
ATOM   2953  HB2 TYR A 194      16.357  -3.024  12.252  1.00  9.85           H
ATOM   2954  HB3 TYR A 194      17.207  -4.264  12.775  1.00  9.85           H
ATOM   2955  HD1 TYR A 194      15.076  -1.769  13.732  1.00 10.26           H
ATOM   2956  HD2 TYR A 194      17.845  -4.222  15.246  1.00  9.40           H
ATOM   2957  HE1 TYR A 194      14.285  -1.318  15.843  1.00 10.11           H
ATOM   2958  HE2 TYR A 194      17.073  -3.788  17.384  1.00  9.96           H
ATOM   2959  HH  TYR A 194      15.710  -2.252  18.619  1.00  9.68           H
ATOM   2960  N   ARG A 195      17.506  -0.327  12.117  1.00  9.60           N
ATOM   2961  CA  ARG A 195      17.274   1.084  12.390  1.00  9.48           C
ATOM   2962  C   ARG A 195      16.039   1.221  13.266  1.00 10.72           C
ATOM   2963  O   ARG A 195      14.968   0.702  12.929  1.00 10.27           O
ATOM   2964  CB  ARG A 195      17.027   1.845  11.084  1.00 12.62           C
ATOM   2965  CG  ARG A 195      18.259   2.078  10.228  1.00 17.37           C
ATOM   2966  CD  ARG A 195      17.886   2.945   8.991  1.00 26.57           C
ATOM   2967  NE  ARG A 195      18.993   3.091   8.039  1.00 36.70           N
ATOM   2968  CZ  ARG A 195      18.872   3.530   6.780  1.00 41.43           C
ATOM   2969  NH1 ARG A 195      17.680   3.875   6.286  1.00 39.54           N
ATOM   2970  NH2 ARG A 195      19.948   3.600   5.998  1.00 39.68           N1+
ATOM   2971  H   ARG A 195      17.094  -0.610  11.419  1.00 11.52           H
ATOM   2972  HA  ARG A 195      18.035   1.478  12.841  1.00 11.38           H
ATOM   2973  HB2 ARG A 195      16.389   1.342  10.554  1.00 15.16           H
ATOM   2974  HB3 ARG A 195      16.654   2.713  11.301  1.00 15.16           H
ATOM   2975  HG2 ARG A 195      18.942   2.536  10.746  1.00 20.85           H
ATOM   2976  HG3 ARG A 195      18.591   1.223   9.914  1.00 20.85           H
ATOM   2977  HD2 ARG A 195      17.153   2.513   8.525  1.00 31.89           H
ATOM   2978  HD3 ARG A 195      17.615   3.830   9.286  1.00 31.89           H
ATOM   2979  HE  ARG A 195      19.767   2.807   8.286  1.00 44.05           H
ATOM   2980 HH11 ARG A 195      16.976   3.830   6.777  1.00 47.46           H
ATOM   2981 HH12 ARG A 195      17.619   4.158   5.473  1.00 47.46           H
ATOM   2982 HH21 ARG A 195      20.719   3.379   6.310  1.00 47.62           H
ATOM   2983 HH22 ARG A 195      19.878   3.886   5.189  1.00 47.62           H
ATOM   2984  N   GLY A 196      16.171   1.921  14.389  1.00  9.06           N
ATOM   2985  CA  GLY A 196      15.056   2.103  15.302  1.00  9.50           C
ATOM   2986  C   GLY A 196      15.126   3.395  16.076  1.00  9.80           C
ATOM   2987  O   GLY A 196      15.549   4.429  15.549  1.00 10.76           O
ATOM   2988  H   GLY A 196      16.907   2.295  14.637  1.00 10.88           H
ATOM   2989  HA2 GLY A 196      14.230   2.099  14.797  1.00 11.41           H
ATOM   2990  HA3 GLY A 196      15.034   1.361  15.929  1.00 11.41           H
ATOM   2991  N   SER A 197      14.668   3.358  17.330  1.00  8.55           N
ATOM   2992  CA  SER A 197      14.382   4.580  18.075  1.00  9.28           C
ATOM   2993  C   SER A 197      14.963   4.521  19.483  1.00  8.86           C
ATOM   2994  O   SER A 197      15.302   3.426  19.965  1.00  8.60           O
ATOM   2995  CB  SER A 197      12.870   4.783  18.172  1.00 10.00           C
ATOM   2996  OG  SER A 197      12.254   3.858  19.082  1.00  8.65           O
ATOM   2997  H   SER A 197      14.517   2.636  17.770  1.00 10.27           H
ATOM   2998  HA  SER A 197      14.761   5.346  17.617  1.00 11.14           H
ATOM   2999  HB2 SER A 197      12.704   5.688  18.484  1.00 12.01           H
ATOM   3000  HB3 SER A 197      12.484   4.661  17.290  1.00 12.01           H
ATOM   3001  HG  SER A 197      12.459   4.066  19.876  1.00 10.39           H
ATOM   3002  N   LEU A 198      15.031   5.694  20.173  1.00  8.28           N
ATOM   3003  CA  LEU A 198      15.108   5.603  21.645  1.00  9.23           C
ATOM   3004  C   LEU A 198      13.884   4.765  22.093  1.00  7.79           C
ATOM   3005  O   LEU A 198      12.773   4.879  21.605  1.00  7.96           O
ATOM   3006  CB  LEU A 198      15.024   7.000  22.249  1.00  8.29           C
ATOM   3007  CG  LEU A 198      16.193   7.910  21.817  1.00 15.79           C
ATOM   3008  CD1 LEU A 198      15.922   9.319  22.356  1.00 17.63           C
ATOM   3009  CD2 LEU A 198      17.536   7.372  22.322  1.00 14.71           C
ATOM   3010  H   LEU A 198      14.683   6.585  19.770  1.00  9.94           H
ATOM   3011  HA  LEU A 198      16.069   5.084  21.938  1.00 11.08           H
ATOM   3012  HB2 LEU A 198      14.052   7.481  21.990  1.00  9.96           H
ATOM   3013  HB3 LEU A 198      14.995   6.930  23.358  1.00  9.96           H
ATOM   3014  HG  LEU A 198      16.233   7.955  20.701  1.00 18.95           H
ATOM   3015 HD11 LEU A 198      16.731  10.012  22.101  1.00 21.17           H
ATOM   3016 HD12 LEU A 198      14.995   9.742  21.939  1.00 21.17           H
ATOM   3017 HD13 LEU A 198      15.807   9.337  23.450  1.00 21.17           H
ATOM   3018 HD21 LEU A 198      18.361   8.011  21.991  1.00 17.66           H
ATOM   3019 HD22 LEU A 198      17.553   7.335  23.408  1.00 17.66           H
ATOM   3020 HD23 LEU A 198      17.729   6.363  21.941  1.00 17.66           H
ATOM   3021  N   THR A 199      14.123   3.905  23.155  1.00  7.82           N
ATOM   3022  CA  THR A 199      13.019   3.108  23.720  1.00  6.99           C
ATOM   3023  C   THR A 199      12.343   3.832  24.897  1.00  8.10           C
ATOM   3024  O   THR A 199      11.516   3.291  25.612  1.00  7.77           O
ATOM   3025  CB  THR A 199      13.491   1.727  24.192  1.00  8.10           C
ATOM   3026  OG1 THR A 199      14.380   1.999  25.324  1.00  7.77           O
ATOM   3027  CG2 THR A 199      14.213   0.934  23.132  1.00  9.36           C
ATOM   3028  H   THR A 199      15.075   3.652  23.434  1.00  9.40           H
ATOM   3029  HA  THR A 199      12.203   2.980  22.929  1.00  8.39           H
ATOM   3030  HB  THR A 199      12.620   1.162  24.612  1.00  9.73           H
ATOM   3031  HG1 THR A 199      14.454   1.183  25.865  1.00  9.33           H
ATOM   3032 HG21 THR A 199      14.552  -0.044  23.494  1.00 11.24           H
ATOM   3033 HG22 THR A 199      13.558   0.745  22.263  1.00 11.24           H
ATOM   3034 HG23 THR A 199      15.095   1.453  22.723  1.00 11.24           H
ATOM   3035  N   THR A 200      12.809   5.115  25.145  1.00  8.40           N
ATOM   3036  CA  THR A 200      12.110   5.947  26.121  1.00  9.03           C
ATOM   3037  C   THR A 200      11.829   7.257  25.375  1.00  7.99           C
ATOM   3038  O   THR A 200      12.477   7.649  24.415  1.00  9.40           O
ATOM   3039  CB  THR A 200      13.016   6.244  27.348  1.00 10.35           C
ATOM   3040  OG1 THR A 200      14.180   6.974  26.926  1.00 10.18           O
ATOM   3041  CG2 THR A 200      13.410   4.962  28.066  1.00  9.09           C
ATOM   3042  H   THR A 200      13.225   5.666  24.370  1.00 10.09           H
ATOM   3043  HA  THR A 200      11.160   5.444  26.465  1.00 10.85           H
ATOM   3044  HB  THR A 200      12.522   6.966  28.042  1.00 12.42           H
ATOM   3045  HG1 THR A 200      14.622   6.520  26.181  1.00 12.23           H
ATOM   3046 HG21 THR A 200      14.076   5.178  28.911  1.00 10.92           H
ATOM   3047 HG22 THR A 200      12.530   4.432  28.467  1.00 10.92           H
ATOM   3048 HG23 THR A 200      13.912   4.256  27.398  1.00 10.92           H
ATOM   3049  N   PRO A 201      10.860   8.010  25.950  1.00  8.98           N
ATOM   3050  CA  PRO A 201      10.529   9.339  25.426  1.00  9.79           C
ATOM   3051  C   PRO A 201      11.781  10.186  25.348  1.00  9.17           C
ATOM   3052  O   PRO A 201      12.597  10.180  26.283  1.00 11.33           O
ATOM   3053  CB  PRO A 201       9.543   9.891  26.473  1.00  9.48           C
ATOM   3054  CG  PRO A 201       8.870   8.676  26.988  1.00 12.24           C
ATOM   3055  CD  PRO A 201       9.966   7.679  27.081  1.00  9.46           C
ATOM   3056  HA  PRO A 201      10.089   9.266  24.566  1.00 11.76           H
ATOM   3057  HB2 PRO A 201      10.013  10.337  27.195  1.00 11.38           H
ATOM   3058  HB3 PRO A 201       8.909  10.483  26.054  1.00 11.38           H
ATOM   3059  HG2 PRO A 201       8.478   8.850  27.858  1.00 14.70           H
ATOM   3060  HG3 PRO A 201       8.196   8.387  26.354  1.00 14.70           H
ATOM   3061  HD2 PRO A 201      10.432   7.781  27.924  1.00 11.35           H
ATOM   3062  HD3 PRO A 201       9.597   6.791  26.986  1.00 11.35           H
ATOM   3063  N   PRO A 202      11.961  10.941  24.266  1.00 10.93           N
ATOM   3064  CA  PRO A 202      10.963  11.198  23.223  1.00 11.31           C
ATOM   3065  C   PRO A 202      10.830  10.185  22.071  1.00 10.38           C
ATOM   3066  O   PRO A 202      10.107  10.453  21.105  1.00 12.75           O
ATOM   3067  CB  PRO A 202      11.400  12.559  22.653  1.00 13.33           C
ATOM   3068  CG  PRO A 202      12.375  13.079  23.592  1.00 14.72           C
ATOM   3069  CD  PRO A 202      13.080  11.886  24.157  1.00 13.76           C
ATOM   3070  HA  PRO A 202      10.092  11.313  23.635  1.00 13.58           H
ATOM   3071  HB2 PRO A 202      11.804  12.428  21.778  1.00 16.00           H
ATOM   3072  HB3 PRO A 202      10.628  13.138  22.593  1.00 16.00           H
ATOM   3073  HG2 PRO A 202      12.995  13.666  23.128  1.00 17.68           H
ATOM   3074  HG3 PRO A 202      11.908  13.552  24.298  1.00 17.68           H
ATOM   3075  HD2 PRO A 202      13.757  11.559  23.544  1.00 16.51           H
ATOM   3076  HD3 PRO A 202      13.442  12.079  25.035  1.00 16.51           H
ATOM   3077  N   CYS A 203      11.486   9.025  22.172  1.00 10.30           N
ATOM   3078  CA  CYS A 203      11.312   7.936  21.201  1.00 10.41           C
ATOM   3079  C   CYS A 203      11.790   8.313  19.792  1.00  9.82           C
ATOM   3080  O   CYS A 203      11.297   7.796  18.786  1.00 10.47           O
ATOM   3081  CB  CYS A 203       9.862   7.431  21.139  1.00 11.25           C
ATOM   3082  SG  CYS A 203       9.136   6.921  22.669  1.00  9.95           S
ATOM   3083  H   CYS A 203      12.035   8.841  22.805  1.00 12.36           H
ATOM   3084  HA  CYS A 203      11.847   7.184  21.500  1.00 12.49           H
ATOM   3085  HB2 CYS A 203       9.306   8.141  20.781  1.00 13.51           H
ATOM   3086  HB3 CYS A 203       9.835   6.668  20.540  1.00 13.51           H
ATOM   3087  N   ASN A 204      12.785   9.185  19.686  1.00 10.63           N
ATOM   3088  CA  ASN A 204      13.205   9.654  18.376  1.00 11.49           C
ATOM   3089  C   ASN A 204      13.701   8.497  17.514  1.00 10.50           C
ATOM   3090  O   ASN A 204      14.455   7.644  18.001  1.00  9.45           O
ATOM   3091  CB  ASN A 204      14.320  10.685  18.542  1.00 10.99           C
ATOM   3092  CG  ASN A 204      13.897  11.826  19.416  1.00 13.32           C
ATOM   3093  OD1 ASN A 204      13.973  11.750  20.640  1.00 17.04           O
ATOM   3094  ND2 ASN A 204      13.409  12.898  18.788  1.00 19.16           N
ATOM   3095  H   ASN A 204      13.217   9.521  20.347  1.00 12.77           H
ATOM   3096  HA  ASN A 204      12.450  10.084  17.949  1.00 13.79           H
ATOM   3097  HB2 ASN A 204      15.093  10.267  18.951  1.00 13.20           H
ATOM   3098  HB3 ASN A 204      14.555  11.033  17.667  1.00 13.20           H
ATOM   3099 HD21 ASN A 204      13.128  13.571  19.243  1.00 23.00           H
ATOM   3100 HD22 ASN A 204      13.377  12.914  17.928  1.00 23.00           H
ATOM   3101  N   PRO A 205      13.320   8.441  16.226  1.00  8.61           N
ATOM   3102  CA  PRO A 205      13.711   7.310  15.367  1.00 10.46           C
ATOM   3103  C   PRO A 205      15.088   7.506  14.739  1.00 11.56           C
ATOM   3104  O   PRO A 205      15.253   7.443  13.510  1.00 13.71           O
ATOM   3105  CB  PRO A 205      12.581   7.285  14.331  1.00 11.94           C
ATOM   3106  CG  PRO A 205      12.195   8.710  14.209  1.00 12.01           C
ATOM   3107  CD  PRO A 205      12.245   9.233  15.602  1.00 11.09           C
ATOM   3108  HA  PRO A 205      13.701   6.483  15.877  1.00 12.56           H
ATOM   3109  HB2 PRO A 205      12.907   6.934  13.489  1.00 14.33           H
ATOM   3110  HB3 PRO A 205      11.837   6.760  14.663  1.00 14.33           H
ATOM   3111  HG2 PRO A 205      12.828   9.177  13.642  1.00 14.42           H
ATOM   3112  HG3 PRO A 205      11.296   8.776  13.855  1.00 14.42           H
ATOM   3113  HD2 PRO A 205      12.475  10.176  15.610  1.00 13.31           H
ATOM   3114  HD3 PRO A 205      11.405   9.068  16.057  1.00 13.31           H
ATOM   3115  N   THR A 206      16.100   7.673  15.604  1.00  9.63           N
ATOM   3116  CA  THR A 206      17.436   8.117  15.219  1.00 10.63           C
ATOM   3117  C   THR A 206      18.524   7.157  15.686  1.00 11.29           C
ATOM   3118  O   THR A 206      19.705   7.515  15.667  1.00 10.71           O
ATOM   3119  CB  THR A 206      17.681   9.483  15.852  1.00 10.76           C
ATOM   3120  OG1 THR A 206      17.488   9.368  17.260  1.00 12.59           O
ATOM   3121  CG2 THR A 206      16.732  10.569  15.268  1.00 13.39           C
ATOM   3122  H   THR A 206      16.022   7.533  16.446  1.00 11.57           H
ATOM   3123  HA  THR A 206      17.501   8.204  14.254  1.00 12.76           H
ATOM   3124  HB  THR A 206      18.601   9.753  15.680  1.00 12.92           H
ATOM   3125  HG1 THR A 206      17.584  10.113  17.639  1.00 15.11           H
ATOM   3126 HG21 THR A 206      16.963  11.438  15.632  1.00 16.08           H
ATOM   3127 HG22 THR A 206      16.830  10.603  14.303  1.00 16.08           H
ATOM   3128 HG23 THR A 206      15.808  10.377  15.487  1.00 16.08           H
ATOM   3129  N   VAL A 207      18.164   5.942  16.089  1.00  9.63           N
ATOM   3130  CA  VAL A 207      19.106   4.987  16.659  1.00  9.78           C
ATOM   3131  C   VAL A 207      19.398   3.867  15.668  1.00  9.07           C
ATOM   3132  O   VAL A 207      18.488   3.143  15.228  1.00 10.45           O
ATOM   3133  CB  VAL A 207      18.582   4.409  17.988  1.00  9.68           C
ATOM   3134  CG1 VAL A 207      19.577   3.388  18.534  1.00  9.36           C
ATOM   3135  CG2 VAL A 207      18.318   5.495  19.024  1.00  9.99           C
ATOM   3136  H   VAL A 207      17.358   5.641  16.050  1.00 11.57           H
ATOM   3137  HA  VAL A 207      19.943   5.440  16.843  1.00 11.75           H
ATOM   3138  HB  VAL A 207      17.745   3.951  17.818  1.00 11.62           H
ATOM   3139 HG11 VAL A 207      19.264   3.085  19.405  1.00 11.24           H
ATOM   3140 HG12 VAL A 207      19.644   2.634  17.926  1.00 11.24           H
ATOM   3141 HG13 VAL A 207      20.443   3.819  18.621  1.00 11.24           H
ATOM   3142 HG21 VAL A 207      17.994   5.089  19.842  1.00 12.00           H
ATOM   3143 HG22 VAL A 207      19.145   5.973  19.206  1.00 12.00           H
ATOM   3144 HG23 VAL A 207      17.652   6.107  18.674  1.00 12.00           H
ATOM   3145  N   LEU A 208      20.681   3.653  15.405  1.00  7.82           N
ATOM   3146  CA  LEU A 208      21.159   2.451  14.741  1.00  9.32           C
ATOM   3147  C   LEU A 208      21.395   1.391  15.819  1.00  9.20           C
ATOM   3148  O   LEU A 208      22.300   1.568  16.658  1.00  8.02           O
ATOM   3149  CB  LEU A 208      22.445   2.735  13.969  1.00 11.46           C
ATOM   3150  CG  LEU A 208      22.880   1.557  13.126  1.00 13.09           C
ATOM   3151  CD1 LEU A 208      21.889   1.290  11.978  1.00 17.63           C
ATOM   3152  CD2 LEU A 208      24.272   1.782  12.613  1.00 22.37           C
ATOM   3153  H   LEU A 208      21.311   4.195  15.631  1.00  9.39           H
ATOM   3154  HA  LEU A 208      20.482   2.131  14.123  1.00 11.19           H
ATOM   3155  HB2 LEU A 208      22.299   3.484  13.375  1.00 13.76           H
ATOM   3156  HB3 LEU A 208      23.160   2.948  14.587  1.00 13.76           H
ATOM   3157  HG  LEU A 208      22.911   0.762  13.686  1.00 15.71           H
ATOM   3158 HD11 LEU A 208      22.253   0.606  11.399  1.00 21.16           H
ATOM   3159 HD12 LEU A 208      21.040   0.987  12.342  1.00 21.16           H
ATOM   3160 HD13 LEU A 208      21.756   2.110  11.475  1.00 21.16           H
ATOM   3161 HD21 LEU A 208      24.546   1.008  12.100  1.00 26.85           H
ATOM   3162 HD22 LEU A 208      24.268   2.574  12.050  1.00 26.85           H
ATOM   3163 HD23 LEU A 208      24.871   1.915  13.365  1.00 26.85           H
ATOM   3164  N   TRP A 209      20.527   0.331  15.854  1.00  9.59           N
ATOM   3165  CA  TRP A 209      20.658  -0.661  16.911  1.00  7.62           C
ATOM   3166  C   TRP A 209      21.549  -1.785  16.340  1.00  8.86           C
ATOM   3167  O   TRP A 209      21.569  -2.368  15.270  1.00 10.52           O
ATOM   3168  CB  TRP A 209      19.308  -1.277  17.297  1.00  8.48           C
ATOM   3169  CG  TRP A 209      18.531  -0.354  18.156  1.00  6.84           C
ATOM   3170  CD1 TRP A 209      17.550   0.554  17.761  1.00  7.45           C
ATOM   3171  CD2 TRP A 209      18.661  -0.252  19.584  1.00  6.58           C
ATOM   3172  NE1 TRP A 209      17.077   1.247  18.881  1.00  7.76           N
ATOM   3173  CE2 TRP A 209      17.746   0.763  20.015  1.00  6.16           C
ATOM   3174  CE3 TRP A 209      19.442  -0.914  20.559  1.00  6.97           C
ATOM   3175  CZ2 TRP A 209      17.619   1.162  21.366  1.00  8.18           C
ATOM   3176  CZ3 TRP A 209      19.272  -0.559  21.885  1.00  7.77           C
ATOM   3177  CH2 TRP A 209      18.391   0.484  22.286  1.00  8.90           C
ATOM   3178  H   TRP A 209      19.670   0.300  15.287  1.00 11.52           H
ATOM   3179  HA  TRP A 209      21.138  -0.182  17.825  1.00  9.15           H
ATOM   3180  HB2 TRP A 209      18.728  -1.543  16.381  1.00 10.19           H
ATOM   3181  HB3 TRP A 209      19.473  -2.237  17.836  1.00 10.19           H
ATOM   3182  HD1 TRP A 209      17.179   0.748  16.770  1.00  8.95           H
ATOM   3183  HE1 TRP A 209      16.378   1.985  18.906  1.00  9.32           H
ATOM   3184  HE3 TRP A 209      20.147  -1.686  20.269  1.00  8.37           H
ATOM   3185  HZ2 TRP A 209      16.955   1.980  21.639  1.00  9.83           H
ATOM   3186  HZ3 TRP A 209      19.841  -1.073  22.660  1.00  9.33           H
ATOM   3187  HH2 TRP A 209      18.342   0.734  23.345  1.00 10.69           H
ATOM   3188  N   THR A 210      22.428  -2.157  17.332  1.00  8.80           N
ATOM   3189  CA  THR A 210      23.266  -3.367  17.339  1.00  7.37           C
ATOM   3190  C   THR A 210      22.981  -4.156  18.616  1.00  7.42           C
ATOM   3191  O   THR A 210      23.342  -3.712  19.714  1.00  8.59           O
ATOM   3192  CB  THR A 210      24.763  -3.028  17.277  1.00  8.76           C
ATOM   3193  OG1 THR A 210      25.006  -2.211  16.126  1.00 10.86           O
ATOM   3194  CG2 THR A 210      25.609  -4.284  17.168  1.00  8.12           C
ATOM   3195  H   THR A 210      22.547  -1.692  18.036  1.00 10.56           H
ATOM   3196  HA  THR A 210      23.039  -3.932  16.585  1.00  8.85           H
ATOM   3197  HB  THR A 210      25.016  -2.548  18.080  1.00 10.52           H
ATOM   3198  HG1 THR A 210      24.558  -1.500  16.188  1.00 13.04           H
ATOM   3199 HG21 THR A 210      26.544  -4.051  17.090  1.00  9.75           H
ATOM   3200 HG22 THR A 210      25.491  -4.843  17.951  1.00  9.75           H
ATOM   3201 HG23 THR A 210      25.352  -4.791  16.380  1.00  9.75           H
ATOM   3202  N   VAL A 211      22.352  -5.327  18.482  1.00  7.31           N
ATOM   3203  CA  VAL A 211      22.048  -6.187  19.623  1.00  7.25           C
ATOM   3204  C   VAL A 211      22.959  -7.404  19.498  1.00  6.93           C
ATOM   3205  O   VAL A 211      22.894  -8.133  18.498  1.00  8.98           O
ATOM   3206  CB  VAL A 211      20.567  -6.604  19.629  1.00  6.52           C
ATOM   3207  CG1 VAL A 211      20.276  -7.477  20.836  1.00  9.11           C
ATOM   3208  CG2 VAL A 211      19.645  -5.401  19.590  1.00  6.83           C
ATOM   3209  H   VAL A 211      22.099  -5.654  17.726  1.00  8.77           H
ATOM   3210  HA  VAL A 211      22.244  -5.720  20.452  1.00  8.70           H
ATOM   3211  HB  VAL A 211      20.396  -7.119  18.828  1.00  7.83           H
ATOM   3212 HG11 VAL A 211      19.353  -7.774  20.786  1.00 10.94           H
ATOM   3213 HG12 VAL A 211      20.863  -8.250  20.824  1.00 10.94           H
ATOM   3214 HG13 VAL A 211      20.425  -6.957  21.636  1.00 10.94           H
ATOM   3215 HG21 VAL A 211      18.724  -5.710  19.629  1.00  8.21           H
ATOM   3216 HG22 VAL A 211      19.828  -4.826  20.349  1.00  8.21           H
ATOM   3217 HG23 VAL A 211      19.802  -4.930  18.761  1.00  8.21           H
ATOM   3218  N   PHE A 212      23.841  -7.620  20.468  1.00  7.20           N
ATOM   3219  CA  PHE A 212      24.741  -8.752  20.331  1.00  8.35           C
ATOM   3220  C   PHE A 212      23.972 -10.054  20.425  1.00  8.02           C
ATOM   3221  O   PHE A 212      22.996 -10.178  21.166  1.00  8.84           O
ATOM   3222  CB  PHE A 212      25.866  -8.675  21.353  1.00  7.74           C
ATOM   3223  CG  PHE A 212      26.754  -7.505  21.127  1.00  7.29           C
ATOM   3224  CD1 PHE A 212      26.758  -6.431  21.993  1.00  8.75           C
ATOM   3225  CD2 PHE A 212      27.554  -7.436  20.008  1.00 10.06           C
ATOM   3226  CE1 PHE A 212      27.550  -5.351  21.737  1.00  7.56           C
ATOM   3227  CE2 PHE A 212      28.351  -6.349  19.761  1.00  9.98           C
ATOM   3228  CZ  PHE A 212      28.349  -5.303  20.619  1.00  9.81           C
ATOM   3229  H   PHE A 212      23.935  -7.150  21.182  1.00  8.65           H
ATOM   3230  HA  PHE A 212      25.142  -8.720  19.447  1.00 10.02           H
ATOM   3231  HB2 PHE A 212      25.488  -8.602  22.246  1.00  9.30           H
ATOM   3232  HB3 PHE A 212      26.398  -9.478  21.282  1.00  9.30           H
ATOM   3233  HD1 PHE A 212      26.219  -6.449  22.745  1.00 10.50           H
ATOM   3234  HD2 PHE A 212      27.547  -8.154  19.412  1.00 12.08           H
ATOM   3235  HE1 PHE A 212      27.559  -4.634  22.331  1.00  9.08           H
ATOM   3236  HE2 PHE A 212      28.889  -6.333  18.999  1.00 11.99           H
ATOM   3237  HZ  PHE A 212      28.892  -4.565  20.465  1.00 11.78           H
ATOM   3238  N   ARG A 213      24.435 -11.052  19.659  1.00  8.20           N
ATOM   3239  CA  ARG A 213      23.749 -12.345  19.632  1.00  9.88           C
ATOM   3240  C   ARG A 213      23.780 -13.037  20.978  1.00  9.56           C
ATOM   3241  O   ARG A 213      22.771 -13.604  21.409  1.00 10.06           O
ATOM   3242  CB  ARG A 213      24.384 -13.258  18.591  1.00 11.20           C
ATOM   3243  CG  ARG A 213      23.754 -14.637  18.508  1.00 11.20           C
ATOM   3244  CD  ARG A 213      24.538 -15.509  17.549  1.00 13.16           C
ATOM   3245  NE  ARG A 213      23.771 -16.716  17.262  1.00 14.51           N
ATOM   3246  CZ  ARG A 213      24.199 -17.681  16.463  1.00 20.98           C
ATOM   3247  NH1 ARG A 213      25.401 -17.610  15.919  1.00 17.09           N
ATOM   3248  NH2 ARG A 213      23.417 -18.719  16.236  1.00 24.35           N1+
ATOM   3249  H   ARG A 213      25.128 -10.997  19.157  1.00  9.85           H
ATOM   3250  HA  ARG A 213      22.819 -12.209  19.390  1.00 11.86           H
ATOM   3251  HB2 ARG A 213      24.301 -12.833  17.723  1.00 13.45           H
ATOM   3252  HB3 ARG A 213      25.320 -13.376  18.813  1.00 13.45           H
ATOM   3253  HG2 ARG A 213      23.765 -15.070  19.378  1.00 13.45           H
ATOM   3254  HG3 ARG A 213      22.844 -14.568  18.180  1.00 13.45           H
ATOM   3255  HD2 ARG A 213      24.673 -15.034  16.717  1.00 15.80           H
ATOM   3256  HD3 ARG A 213      25.391 -15.757  17.939  1.00 15.80           H
ATOM   3257  HE  ARG A 213      23.012 -16.815  17.649  1.00 17.42           H
ATOM   3258 HH11 ARG A 213      25.906 -16.932  16.063  1.00 20.52           H
ATOM   3259 HH12 ARG A 213      25.676 -18.247  15.409  1.00 20.52           H
ATOM   3260 HH21 ARG A 213      22.641 -18.756  16.605  1.00 29.23           H
ATOM   3261 HH22 ARG A 213      23.690 -19.360  15.736  1.00 29.23           H
ATOM   3262  N   ASN A 214      24.929 -13.026  21.645  1.00 10.11           N
ATOM   3263  CA  ASN A 214      25.091 -13.874  22.804  1.00  9.29           C
ATOM   3264  C   ASN A 214      24.896 -13.062  24.074  1.00  9.81           C
ATOM   3265  O   ASN A 214      25.286 -11.883  24.122  1.00  9.53           O
ATOM   3266  CB  ASN A 214      26.494 -14.455  22.798  1.00 11.47           C
ATOM   3267  CG  ASN A 214      26.733 -15.326  21.594  1.00 13.78           C
ATOM   3268  OD1 ASN A 214      25.891 -16.148  21.263  1.00 18.52           O
ATOM   3269  ND2 ASN A 214      27.839 -15.114  20.911  1.00 16.51           N
ATOM   3270  H   ASN A 214      25.610 -12.535  21.459  1.00 12.14           H
ATOM   3271  HA  ASN A 214      24.452 -14.599  22.768  1.00 11.15           H
ATOM   3272  HB2 ASN A 214      27.129 -13.723  22.770  1.00 13.78           H
ATOM   3273  HB3 ASN A 214      26.629 -14.986  23.597  1.00 13.78           H
ATOM   3274 HD21 ASN A 214      27.988 -15.544  20.181  1.00 19.82           H
ATOM   3275 HD22 ASN A 214      28.415 -14.539  21.193  1.00 19.82           H
ATOM   3276  N   PRO A 215      24.275 -13.653  25.088  1.00  9.20           N
ATOM   3277  CA  PRO A 215      24.066 -12.941  26.347  1.00  8.84           C
ATOM   3278  C   PRO A 215      25.298 -13.045  27.236  1.00 10.17           C
ATOM   3279  O   PRO A 215      26.176 -13.896  27.045  1.00 11.62           O
ATOM   3280  CB  PRO A 215      22.916 -13.723  26.991  1.00 11.76           C
ATOM   3281  CG  PRO A 215      23.172 -15.166  26.510  1.00 11.30           C
ATOM   3282  CD  PRO A 215      23.631 -14.985  25.086  1.00 12.19           C
ATOM   3283  HA  PRO A 215      23.806 -12.014  26.192  1.00 10.62           H
ATOM   3284  HB2 PRO A 215      22.975 -13.664  27.957  1.00 14.12           H
ATOM   3285  HB3 PRO A 215      22.065 -13.388  26.665  1.00 14.12           H
ATOM   3286  HG2 PRO A 215      23.861 -15.584  27.048  1.00 13.56           H
ATOM   3287  HG3 PRO A 215      22.344 -15.666  26.544  1.00 13.56           H
ATOM   3288  HD2 PRO A 215      24.282 -15.663  24.847  1.00 14.63           H
ATOM   3289  HD3 PRO A 215      22.880 -14.982  24.477  1.00 14.63           H
ATOM   3290  N   VAL A 216      25.348 -12.158  28.212  1.00  8.60           N
ATOM   3291  CA  VAL A 216      26.242 -12.307  29.341  1.00  8.77           C
ATOM   3292  C   VAL A 216      25.448 -12.874  30.502  1.00  6.95           C
ATOM   3293  O   VAL A 216      24.215 -12.865  30.505  1.00  8.34           O
ATOM   3294  CB  VAL A 216      26.923 -10.992  29.769  1.00  8.94           C
ATOM   3295  CG1 VAL A 216      27.738 -10.419  28.622  1.00  9.22           C
ATOM   3296  CG2 VAL A 216      25.895  -9.959  30.273  1.00 10.05           C
ATOM   3297  H   VAL A 216      24.855 -11.454  28.248  1.00 10.32           H
ATOM   3298  HA  VAL A 216      26.933 -12.950  29.127  1.00 10.53           H
ATOM   3299  HB  VAL A 216      27.527 -11.191  30.499  1.00 10.74           H
ATOM   3300 HG11 VAL A 216      28.129  -9.582  28.914  1.00 11.07           H
ATOM   3301 HG12 VAL A 216      28.439 -11.046  28.389  1.00 11.07           H
ATOM   3302 HG13 VAL A 216      27.166 -10.256  27.853  1.00 11.07           H
ATOM   3303 HG21 VAL A 216      26.352  -9.126  30.438  1.00 12.06           H
ATOM   3304 HG22 VAL A 216      25.206  -9.827  29.600  1.00 12.06           H
ATOM   3305 HG23 VAL A 216      25.489 -10.281  31.094  1.00 12.06           H
ATOM   3306  N   GLN A 217      26.169 -13.377  31.497  1.00 10.19           N
ATOM   3307  CA  GLN A 217      25.565 -13.877  32.727  1.00 10.25           C
ATOM   3308  C   GLN A 217      25.957 -13.012  33.915  1.00  9.00           C
ATOM   3309  O   GLN A 217      27.101 -12.559  34.017  1.00  9.66           O
ATOM   3310  CB  GLN A 217      26.008 -15.319  33.033  1.00 11.14           C
ATOM   3311  CG  GLN A 217      25.531 -16.338  32.024  1.00 13.02           C
ATOM   3312  CD  GLN A 217      26.189 -17.709  32.215  1.00 21.25           C
ATOM   3313  OE1 GLN A 217      26.520 -18.115  33.326  1.00 18.28           O
ATOM   3314  NE2 GLN A 217      26.416 -18.407  31.110  1.00 27.78           N
ATOM   3315  H   GLN A 217      27.029 -13.432  31.480  1.00 12.24           H
ATOM   3316  HA  GLN A 217      24.604 -13.879  32.650  1.00 12.31           H
ATOM   3317  HB2 GLN A 217      26.979 -15.351  33.043  1.00 13.37           H
ATOM   3318  HB3 GLN A 217      25.658 -15.572  33.899  1.00 13.37           H
ATOM   3319  HG2 GLN A 217      24.568 -16.437  32.113  1.00 15.63           H
ATOM   3320  HG3 GLN A 217      25.752 -16.035  31.131  1.00 15.63           H
ATOM   3321 HE21 GLN A 217      26.205 -18.075  30.347  1.00 33.35           H
ATOM   3322 HE22 GLN A 217      26.786 -19.184  31.158  1.00 33.35           H
ATOM   3323  N   ILE A 218      24.992 -12.784  34.811  1.00  9.05           N
ATOM   3324  CA  ILE A 218      25.229 -12.245  36.146  1.00 10.01           C
ATOM   3325  C   ILE A 218      24.564 -13.193  37.144  1.00 10.00           C
ATOM   3326  O   ILE A 218      23.683 -13.963  36.785  1.00 10.97           O
ATOM   3327  CB  ILE A 218      24.707 -10.796  36.278  1.00  9.17           C
ATOM   3328  CG1 ILE A 218      23.169 -10.742  36.166  1.00  9.05           C
ATOM   3329  CG2 ILE A 218      25.397  -9.914  35.242  1.00  8.92           C
ATOM   3330  CD1 ILE A 218      22.572  -9.337  36.394  1.00  8.95           C
ATOM   3331  H   ILE A 218      24.159 -12.942  34.654  1.00 10.86           H
ATOM   3332  HA  ILE A 218      26.186 -12.249  36.324  1.00 12.02           H
ATOM   3333  HB  ILE A 218      24.958 -10.458  37.155  1.00 11.02           H
ATOM   3334 HG12 ILE A 218      22.906 -11.043  35.283  1.00 10.87           H
ATOM   3335 HG13 ILE A 218      22.782 -11.322  36.840  1.00 10.87           H
ATOM   3336 HG21 ILE A 218      25.071  -9.004  35.310  1.00 10.71           H
ATOM   3337 HG22 ILE A 218      26.353  -9.924  35.399  1.00 10.71           H
ATOM   3338 HG23 ILE A 218      25.213 -10.267  34.358  1.00 10.71           H
ATOM   3339 HD11 ILE A 218      21.606  -9.396  36.347  1.00 10.75           H
ATOM   3340 HD12 ILE A 218      22.839  -9.008  37.266  1.00 10.75           H
ATOM   3341 HD13 ILE A 218      22.900  -8.739  35.706  1.00 10.75           H
ATOM   3342  N   SER A 219      25.002 -13.148  38.405  1.00  9.50           N
ATOM   3343  CA  SER A 219      24.484 -14.102  39.371  1.00 11.39           C
ATOM   3344  C   SER A 219      23.072 -13.727  39.810  1.00 10.05           C
ATOM   3345  O   SER A 219      22.588 -12.607  39.604  1.00 10.28           O
ATOM   3346  CB  SER A 219      25.379 -14.167  40.604  1.00 10.16           C
ATOM   3347  OG  SER A 219      25.279 -13.001  41.377  1.00 11.86           O
ATOM   3348  H   SER A 219      25.573 -12.583  38.718  1.00 11.41           H
ATOM   3349  HA  SER A 219      24.452 -14.982  38.963  1.00 13.67           H
ATOM   3350  HB2 SER A 219      25.101 -14.922  41.141  1.00 12.20           H
ATOM   3351  HB3 SER A 219      26.296 -14.281  40.315  1.00 12.20           H
ATOM   3352  HG  SER A 219      25.832 -13.024  42.009  1.00 14.24           H
ATOM   3353  N   GLN A 220      22.406 -14.703  40.413  1.00 10.76           N
ATOM   3354  CA  GLN A 220      21.094 -14.473  40.997  1.00 11.70           C
ATOM   3355  C   GLN A 220      21.112 -13.273  41.920  1.00 11.54           C
ATOM   3356  O   GLN A 220      20.216 -12.424  41.872  1.00 12.17           O
ATOM   3357  CB  GLN A 220      20.639 -15.741  41.733  1.00 17.64           C
ATOM   3358  CG  GLN A 220      19.305 -15.611  42.430  1.00 28.58           C
ATOM   3359  CD  GLN A 220      18.818 -16.933  43.020  1.00 35.88           C
ATOM   3360  OE1 GLN A 220      17.716 -17.396  42.705  1.00 43.53           O
ATOM   3361  NE2 GLN A 220      19.634 -17.541  43.883  1.00 32.59           N
ATOM   3362  H   GLN A 220      22.690 -15.514  40.487  1.00 12.92           H
ATOM   3363  HA  GLN A 220      20.467 -14.290  40.285  1.00 14.05           H
ATOM   3364  HB2 GLN A 220      20.553 -16.458  41.085  1.00 21.17           H
ATOM   3365  HB3 GLN A 220      21.301 -15.987  42.397  1.00 21.17           H
ATOM   3366  HG2 GLN A 220      19.383 -14.966  43.151  1.00 34.30           H
ATOM   3367  HG3 GLN A 220      18.646 -15.308  41.784  1.00 34.30           H
ATOM   3368 HE21 GLN A 220      20.389 -17.185  44.085  1.00 39.12           H
ATOM   3369 HE22 GLN A 220      19.400 -18.285  44.244  1.00 39.12           H
ATOM   3370  N   GLU A 221      22.153 -13.151  42.739  1.00 11.02           N
ATOM   3371  CA  GLU A 221      22.220 -12.056  43.693  1.00 12.69           C
ATOM   3372  C   GLU A 221      22.447 -10.726  42.996  1.00 10.69           C
ATOM   3373  O   GLU A 221      21.881  -9.703  43.398  1.00 11.22           O
ATOM   3374  CB  GLU A 221      23.373 -12.328  44.658  1.00 16.38           C
ATOM   3375  CG  GLU A 221      23.636 -11.231  45.646  1.00 21.96           C
ATOM   3376  CD  GLU A 221      22.517 -11.130  46.626  1.00 17.29           C
ATOM   3377  OE1 GLU A 221      21.696 -12.064  46.641  1.00 20.48           O
ATOM   3378  OE2 GLU A 221      22.476 -10.131  47.375  1.00 27.67           O1-
ATOM   3379  H   GLU A 221      22.827 -13.682  42.762  1.00 13.24           H
ATOM   3380  HA  GLU A 221      21.395 -12.004  44.197  1.00 15.24           H
ATOM   3381  HB2 GLU A 221      23.172 -13.143  45.143  1.00 19.66           H
ATOM   3382  HB3 GLU A 221      24.185 -12.447  44.138  1.00 19.66           H
ATOM   3383  HG2 GLU A 221      24.437 -11.452  46.144  1.00 26.36           H
ATOM   3384  HG3 GLU A 221      23.750 -10.378  45.201  1.00 26.36           H
ATOM   3385  N   GLN A 222      23.286 -10.710  41.959  1.00 10.25           N
ATOM   3386  CA  GLN A 222      23.475  -9.475  41.206  1.00  9.59           C
ATOM   3387  C   GLN A 222      22.167  -9.005  40.570  1.00  8.61           C
ATOM   3388  O   GLN A 222      21.836  -7.809  40.610  1.00  8.85           O
ATOM   3389  CB  GLN A 222      24.552  -9.659  40.146  1.00  9.76           C
ATOM   3390  CG  GLN A 222      25.957  -9.878  40.710  1.00  8.51           C
ATOM   3391  CD  GLN A 222      26.985 -10.022  39.611  1.00  8.87           C
ATOM   3392  OE1 GLN A 222      26.984 -11.000  38.891  1.00 10.06           O
ATOM   3393  NE2 GLN A 222      27.866  -9.042  39.479  1.00 10.39           N
ATOM   3394  H   GLN A 222      23.739 -11.382  41.676  1.00 12.30           H
ATOM   3395  HA  GLN A 222      23.773  -8.780  41.816  1.00 11.52           H
ATOM   3396  HB2 GLN A 222      24.332 -10.434  39.601  1.00 11.72           H
ATOM   3397  HB3 GLN A 222      24.588  -8.869  39.587  1.00 11.72           H
ATOM   3398  HG2 GLN A 222      26.201  -9.113  41.254  1.00 10.22           H
ATOM   3399  HG3 GLN A 222      25.962 -10.688  41.237  1.00 10.22           H
ATOM   3400 HE21 GLN A 222      27.846  -8.374  40.022  1.00 12.48           H
ATOM   3401 HE22 GLN A 222      28.462  -9.073  38.864  1.00 12.48           H
ATOM   3402  N   LEU A 223      21.411  -9.936  39.984  1.00  9.58           N
ATOM   3403  CA  LEU A 223      20.146  -9.582  39.364  1.00  9.46           C
ATOM   3404  C   LEU A 223      19.152  -9.111  40.408  1.00 10.44           C
ATOM   3405  O   LEU A 223      18.455  -8.114  40.211  1.00  9.56           O
ATOM   3406  CB  LEU A 223      19.615 -10.774  38.586  1.00 11.76           C
ATOM   3407  CG  LEU A 223      18.278 -10.588  37.903  1.00 13.54           C
ATOM   3408  CD1 LEU A 223      18.402  -9.520  36.851  1.00 13.42           C
ATOM   3409  CD2 LEU A 223      17.823 -11.914  37.294  1.00 13.27           C
ATOM   3410  H   LEU A 223      21.617 -10.770  39.914  1.00 11.50           H
ATOM   3411  HA  LEU A 223      20.289  -8.854  38.740  1.00 11.35           H
ATOM   3412  HB2 LEU A 223      20.257 -10.987  37.890  1.00 14.12           H
ATOM   3413  HB3 LEU A 223      19.542 -11.524  39.198  1.00 14.12           H
ATOM   3414  HG  LEU A 223      17.611 -10.316  38.554  1.00 16.25           H
ATOM   3415 HD11 LEU A 223      17.555  -9.435  36.388  1.00 16.11           H
ATOM   3416 HD12 LEU A 223      18.625  -8.678  37.280  1.00 16.11           H
ATOM   3417 HD13 LEU A 223      19.103  -9.764  36.225  1.00 16.11           H
ATOM   3418 HD21 LEU A 223      16.978 -11.780  36.835  1.00 15.93           H
ATOM   3419 HD22 LEU A 223      18.496 -12.223  36.669  1.00 15.93           H
ATOM   3420 HD23 LEU A 223      17.716 -12.556  38.009  1.00 15.93           H
ATOM   3421  N   LEU A 224      19.077  -9.806  41.543  1.00 10.18           N
ATOM   3422  CA  LEU A 224      18.162  -9.365  42.591  1.00  9.32           C
ATOM   3423  C   LEU A 224      18.535  -7.978  43.111  1.00  8.94           C
ATOM   3424  O   LEU A 224      17.652  -7.145  43.367  1.00  9.85           O
ATOM   3425  CB  LEU A 224      18.148 -10.370  43.745  1.00 11.44           C
ATOM   3426  CG  LEU A 224      17.091 -10.070  44.799  1.00 13.51           C
ATOM   3427  CD1 LEU A 224      15.698 -10.237  44.207  1.00 12.66           C
ATOM   3428  CD2 LEU A 224      17.297 -10.978  45.995  1.00 15.68           C
ATOM   3429  H   LEU A 224      19.530 -10.510  41.727  1.00 12.22           H
ATOM   3430  HA  LEU A 224      17.266  -9.318  42.225  1.00 11.19           H
ATOM   3431  HB2 LEU A 224      17.961 -11.254  43.388  1.00 13.73           H
ATOM   3432  HB3 LEU A 224      19.015 -10.360  44.178  1.00 13.73           H
ATOM   3433  HG  LEU A 224      17.185  -9.154  45.097  1.00 16.21           H
ATOM   3434 HD11 LEU A 224      15.042 -10.104  44.908  1.00 15.20           H
ATOM   3435 HD12 LEU A 224      15.562  -9.573  43.512  1.00 15.20           H
ATOM   3436 HD13 LEU A 224      15.613 -11.128  43.838  1.00 15.20           H
ATOM   3437 HD21 LEU A 224      16.613 -10.789  46.657  1.00 18.83           H
ATOM   3438 HD22 LEU A 224      17.233 -11.902  45.706  1.00 18.83           H
ATOM   3439 HD23 LEU A 224      18.175 -10.803  46.364  1.00 18.83           H
ATOM   3440  N   ALA A 225      19.836  -7.696  43.266  1.00 10.10           N
ATOM   3441  CA  ALA A 225      20.257  -6.367  43.690  1.00  8.94           C
ATOM   3442  C   ALA A 225      19.795  -5.303  42.698  1.00  8.79           C
ATOM   3443  O   ALA A 225      19.257  -4.259  43.090  1.00  9.42           O
ATOM   3444  CB  ALA A 225      21.778  -6.331  43.830  1.00 10.33           C
ATOM   3445  H   ALA A 225      20.480  -8.249  43.137  1.00 12.13           H
ATOM   3446  HA  ALA A 225      19.859  -6.169  44.549  1.00 10.74           H
ATOM   3447  HB1 ALA A 225      22.034  -5.449  44.140  1.00 12.41           H
ATOM   3448  HB2 ALA A 225      22.052  -7.000  44.480  1.00 12.41           H
ATOM   3449  HB3 ALA A 225      22.179  -6.516  42.969  1.00 12.41           H
ATOM   3450  N   LEU A 226      19.965  -5.571  41.408  1.00  9.07           N
ATOM   3451  CA  LEU A 226      19.530  -4.607  40.407  1.00  7.68           C
ATOM   3452  C   LEU A 226      18.023  -4.362  40.492  1.00  9.85           C
ATOM   3453  O   LEU A 226      17.557  -3.231  40.306  1.00  9.55           O
ATOM   3454  CB  LEU A 226      19.892  -5.119  39.017  1.00  9.77           C
ATOM   3455  CG  LEU A 226      19.567  -4.186  37.836  1.00  8.71           C
ATOM   3456  CD1 LEU A 226      20.269  -2.859  37.986  1.00  9.75           C
ATOM   3457  CD2 LEU A 226      19.928  -4.835  36.531  1.00  9.41           C
ATOM   3458  H   LEU A 226      20.318  -6.288  41.091  1.00 10.89           H
ATOM   3459  HA  LEU A 226      19.993  -3.772  40.561  1.00  9.22           H
ATOM   3460  HB2 LEU A 226      20.843  -5.309  38.988  1.00 11.73           H
ATOM   3461  HB3 LEU A 226      19.407  -5.944  38.861  1.00 11.73           H
ATOM   3462  HG  LEU A 226      18.615  -4.013  37.823  1.00 10.46           H
ATOM   3463 HD11 LEU A 226      20.060  -2.313  37.210  1.00 11.71           H
ATOM   3464 HD12 LEU A 226      19.955  -2.422  38.789  1.00 11.71           H
ATOM   3465 HD13 LEU A 226      21.223  -3.025  38.027  1.00 11.71           H
ATOM   3466 HD21 LEU A 226      19.702  -4.219  35.818  1.00 11.30           H
ATOM   3467 HD22 LEU A 226      20.880  -5.029  36.519  1.00 11.30           H
ATOM   3468 HD23 LEU A 226      19.428  -5.659  36.432  1.00 11.30           H
ATOM   3469  N   GLU A 227      17.250  -5.418  40.767  1.00 10.11           N
ATOM   3470  CA  GLU A 227      15.792  -5.369  40.803  1.00  7.52           C
ATOM   3471  C   GLU A 227      15.229  -4.830  42.104  1.00 10.55           C
ATOM   3472  O   GLU A 227      14.016  -4.579  42.167  1.00 12.68           O
ATOM   3473  CB  GLU A 227      15.225  -6.779  40.625  1.00  9.16           C
ATOM   3474  CG  GLU A 227      15.529  -7.452  39.278  1.00 10.21           C
ATOM   3475  CD  GLU A 227      15.243  -8.947  39.289  1.00 10.50           C
ATOM   3476  OE1 GLU A 227      15.219  -9.548  40.408  1.00 10.59           O
ATOM   3477  OE2 GLU A 227      15.082  -9.530  38.189  1.00 10.89           O1-
ATOM   3478  H   GLU A 227      17.560  -6.202  40.932  1.00 12.14           H
ATOM   3479  HA  GLU A 227      15.477  -4.813  40.074  1.00  9.03           H
ATOM   3480  HB2 GLU A 227      15.604  -7.345  41.314  1.00 11.00           H
ATOM   3481  HB3 GLU A 227      14.261  -6.743  40.723  1.00 11.00           H
ATOM   3482  HG2 GLU A 227      14.979  -7.054  38.589  1.00 12.26           H
ATOM   3483  HG3 GLU A 227      16.469  -7.328  39.060  1.00 12.26           H
ATOM   3484  N   THR A 228      16.051  -4.650  43.139  1.00 10.25           N
ATOM   3485  CA  THR A 228      15.568  -4.229  44.450  1.00 10.31           C
ATOM   3486  C   THR A 228      16.215  -2.967  45.005  1.00 11.01           C
ATOM   3487  O   THR A 228      15.634  -2.349  45.910  1.00 12.29           O
ATOM   3488  CB  THR A 228      15.762  -5.344  45.486  1.00 11.62           C
ATOM   3489  OG1 THR A 228      17.153  -5.675  45.580  1.00 12.65           O
ATOM   3490  CG2 THR A 228      14.964  -6.567  45.125  1.00 12.34           C
ATOM   3491  H   THR A 228      16.903  -4.772  43.113  1.00 12.30           H
ATOM   3492  HA  THR A 228      14.613  -4.059  44.394  1.00 12.38           H
ATOM   3493  HB  THR A 228      15.448  -5.032  46.349  1.00 13.95           H
ATOM   3494  HG1 THR A 228      17.411  -6.045  44.870  1.00 15.19           H
ATOM   3495 HG21 THR A 228      15.106  -7.269  45.780  1.00 14.81           H
ATOM   3496 HG22 THR A 228      14.017  -6.353  45.097  1.00 14.81           H
ATOM   3497 HG23 THR A 228      15.237  -6.896  44.255  1.00 14.81           H
ATOM   3498  N   ALA A 229      17.402  -2.585  44.535  1.00 11.26           N
ATOM   3499  CA  ALA A 229      18.144  -1.515  45.171  1.00 11.77           C
ATOM   3500  C   ALA A 229      17.609  -0.132  44.867  1.00 13.26           C
ATOM   3501  O   ALA A 229      17.921   0.800  45.618  1.00 14.07           O
ATOM   3502  CB  ALA A 229      19.612  -1.543  44.737  1.00 12.33           C
ATOM   3503  H   ALA A 229      17.796  -2.930  43.853  1.00 13.52           H
ATOM   3504  HA  ALA A 229      18.126  -1.645  46.135  1.00 14.13           H
ATOM   3505  HB1 ALA A 229      20.070  -0.797  45.154  1.00 14.81           H
ATOM   3506  HB2 ALA A 229      20.010  -2.380  45.023  1.00 14.81           H
ATOM   3507  HB3 ALA A 229      19.663  -1.458  43.772  1.00 14.81           H
ATOM   3508  N   LEU A 230      16.882   0.052  43.766  1.00 10.02           N
ATOM   3509  CA  LEU A 230      16.610   1.378  43.234  1.00 10.75           C
ATOM   3510  C   LEU A 230      15.140   1.756  43.339  1.00 11.43           C
ATOM   3511  O   LEU A 230      14.244   0.920  43.157  1.00 12.25           O
ATOM   3512  CB  LEU A 230      17.077   1.505  41.775  1.00 10.99           C
ATOM   3513  CG  LEU A 230      18.523   1.070  41.557  1.00 13.17           C
ATOM   3514  CD1 LEU A 230      18.891   1.158  40.086  1.00 14.52           C
ATOM   3515  CD2 LEU A 230      19.484   1.869  42.393  1.00 13.10           C
ATOM   3516  H   LEU A 230      16.543  -0.591  43.305  1.00 12.04           H
ATOM   3517  HA  LEU A 230      17.103   2.020  43.762  1.00 12.91           H
ATOM   3518  HB2 LEU A 230      16.504   0.960  41.208  1.00 13.19           H
ATOM   3519  HB3 LEU A 230      16.998   2.432  41.515  1.00 13.19           H
ATOM   3520  HG  LEU A 230      18.618   0.144  41.827  1.00 15.81           H
ATOM   3521 HD11 LEU A 230      19.809   0.860  39.977  1.00 17.43           H
ATOM   3522 HD12 LEU A 230      18.295   0.580  39.585  1.00 17.43           H
ATOM   3523 HD13 LEU A 230      18.797   2.077  39.789  1.00 17.43           H
ATOM   3524 HD21 LEU A 230      20.380   1.538  42.225  1.00 15.72           H
ATOM   3525 HD22 LEU A 230      19.420   2.803  42.139  1.00 15.72           H
ATOM   3526 HD23 LEU A 230      19.257   1.755  43.327  1.00 15.72           H
ATOM   3527  N   TYR A 231      14.918   3.035  43.603  1.00 11.56           N
ATOM   3528  CA  TYR A 231      13.601   3.643  43.679  1.00 13.34           C
ATOM   3529  C   TYR A 231      13.555   4.784  42.676  1.00 13.16           C
ATOM   3530  O   TYR A 231      14.565   5.447  42.433  1.00 14.48           O
ATOM   3531  CB  TYR A 231      13.343   4.139  45.130  1.00 14.70           C
ATOM   3532  CG  TYR A 231      13.237   3.001  46.122  1.00 16.10           C
ATOM   3533  CD1 TYR A 231      14.365   2.384  46.656  1.00 14.61           C
ATOM   3534  CD2 TYR A 231      11.990   2.541  46.537  1.00 14.98           C
ATOM   3535  CE1 TYR A 231      14.252   1.325  47.537  1.00 16.44           C
ATOM   3536  CE2 TYR A 231      11.872   1.472  47.416  1.00 16.25           C
ATOM   3537  CZ  TYR A 231      13.000   0.873  47.922  1.00 19.37           C
ATOM   3538  OH  TYR A 231      12.862  -0.175  48.826  1.00 20.62           O
ATOM   3539  H   TYR A 231      15.549   3.599  43.745  1.00 13.88           H
ATOM   3540  HA  TYR A 231      12.915   2.997  43.446  1.00 16.02           H
ATOM   3541  HB2 TYR A 231      14.074   4.716  45.404  1.00 17.65           H
ATOM   3542  HB3 TYR A 231      12.504   4.623  45.145  1.00 17.65           H
ATOM   3543  HD1 TYR A 231      15.210   2.670  46.396  1.00 17.54           H
ATOM   3544  HD2 TYR A 231      11.223   2.934  46.185  1.00 17.98           H
ATOM   3545  HE1 TYR A 231      15.018   0.924  47.881  1.00 19.74           H
ATOM   3546  HE2 TYR A 231      11.033   1.176  47.681  1.00 19.51           H
ATOM   3547  HH  TYR A 231      13.556  -0.243  49.296  1.00 24.75           H
ATOM   3548  N   CYS A 232      12.392   5.004  42.062  1.00 16.62           N
ATOM   3549  CA  CYS A 232      12.240   6.124  41.148  1.00 17.78           C
ATOM   3550  C   CYS A 232      11.884   7.420  41.869  1.00 16.65           C
ATOM   3551  O   CYS A 232      11.766   8.455  41.216  1.00 23.13           O
ATOM   3552  CB  CYS A 232      11.232   5.812  40.048  1.00 22.43           C
ATOM   3553  SG  CYS A 232       9.597   5.575  40.630  1.00 32.24           S
ATOM   3554  H   CYS A 232      11.687   4.517  42.153  1.00 19.95           H
ATOM   3555  HA  CYS A 232      13.093   6.277  40.708  1.00 21.34           H
ATOM   3556  HB2 CYS A 232      11.212   6.552  39.419  1.00 26.92           H
ATOM   3557  HB3 CYS A 232      11.490   4.994  39.592  1.00 26.92           H
ATOM   3558  HG  CYS A 232       8.893   5.288  39.702  1.00 38.70           H
ATOM   3559  N   THR A 233      11.763   7.384  43.188  1.00 19.52           N
ATOM   3560  CA  THR A 233      11.375   8.534  43.993  1.00 27.55           C
ATOM   3561  C   THR A 233      12.561   9.066  44.797  1.00 24.03           C
ATOM   3562  O   THR A 233      13.543   8.357  45.045  1.00 22.22           O
ATOM   3563  CB  THR A 233      10.232   8.127  44.939  1.00 24.98           C
ATOM   3564  OG1 THR A 233      10.552   6.898  45.606  1.00 25.15           O
ATOM   3565  CG2 THR A 233       8.958   7.939  44.157  1.00 27.63           C
ATOM   3566  H   THR A 233      11.897   6.677  43.657  1.00 23.43           H
ATOM   3567  HA  THR A 233      11.059   9.242  43.410  1.00 33.07           H
ATOM   3568  HB  THR A 233      10.086   8.825  45.598  1.00 29.98           H
ATOM   3569  HG1 THR A 233      11.165   7.029  46.164  1.00 30.19           H
ATOM   3570 HG21 THR A 233       8.233   7.694  44.752  1.00 33.16           H
ATOM   3571 HG22 THR A 233       8.730   8.759  43.692  1.00 33.16           H
ATOM   3572 HG23 THR A 233       9.079   7.236  43.500  1.00 33.16           H
ATOM   3573  N   HIS A 234      12.454  10.329  45.229  1.00 25.19           N
ATOM   3574  CA  HIS A 234      13.478  10.925  46.083  1.00 24.76           C
ATOM   3575  C   HIS A 234      13.518  10.247  47.454  1.00 26.66           C
ATOM   3576  O   HIS A 234      12.552   9.624  47.902  1.00 29.10           O
ATOM   3577  CB  HIS A 234      13.230  12.426  46.247  1.00 31.83           C
ATOM   3578  CG  HIS A 234      13.356  13.207  44.974  1.00 28.43           C
ATOM   3579  ND1 HIS A 234      14.553  13.363  44.309  1.00 31.87           N
ATOM   3580  CD2 HIS A 234      12.437  13.892  44.253  1.00 34.59           C
ATOM   3581  CE1 HIS A 234      14.366  14.103  43.232  1.00 26.61           C
ATOM   3582  NE2 HIS A 234      13.090  14.440  43.177  1.00 31.15           N
ATOM   3583  H   HIS A 234      11.806  10.857  45.034  1.00 30.24           H
ATOM   3584  HA  HIS A 234      14.348  10.808  45.673  1.00 29.72           H
ATOM   3585  HB2 HIS A 234      13.875  12.781  46.878  1.00 38.21           H
ATOM   3586  HB3 HIS A 234      12.330  12.555  46.588  1.00 38.21           H
ATOM   3587  HD1 HIS A 234      15.305  13.026  44.557  1.00 38.25           H
ATOM   3588  HD2 HIS A 234      11.533  13.978  44.452  1.00 41.52           H
ATOM   3589  HE1 HIS A 234      15.018  14.347  42.617  1.00 31.94           H
ATOM   3590  N   MET A 235      14.667  10.366  48.126  1.00 25.04           N
ATOM   3591  CA  MET A 235      14.855   9.649  49.384  1.00 25.04           C
ATOM   3592  C   MET A 235      13.866  10.127  50.437  1.00 31.87           C
ATOM   3593  O   MET A 235      13.375   9.334  51.249  1.00 30.06           O
ATOM   3594  CB  MET A 235      16.285   9.824  49.903  1.00 31.46           C
ATOM   3595  CG  MET A 235      16.554   9.020  51.179  1.00 27.86           C
ATOM   3596  SD  MET A 235      18.228   9.145  51.830  1.00 35.95           S
ATOM   3597  CE  MET A 235      19.088   7.822  51.006  1.00 34.31           C
ATOM   3598  H   MET A 235      15.333  10.849  47.881  1.00 30.05           H
ATOM   3599  HA  MET A 235      14.711   8.703  49.230  1.00 30.06           H
ATOM   3600  HB2 MET A 235      16.909   9.523  49.225  1.00 37.76           H
ATOM   3601  HB3 MET A 235      16.437  10.761  50.101  1.00 37.76           H
ATOM   3602  HG2 MET A 235      15.956   9.332  51.875  1.00 33.44           H
ATOM   3603  HG3 MET A 235      16.378   8.083  51.001  1.00 33.44           H
ATOM   3604  HE1 MET A 235      20.028   7.888  51.224  1.00 41.17           H
ATOM   3605  HE2 MET A 235      18.738   6.974  51.319  1.00 41.17           H
ATOM   3606  HE3 MET A 235      18.958   7.905  50.053  1.00 41.17           H
ATOM   3607  N   ASP A 236      13.557  11.418  50.426  1.00 31.54           N
ATOM   3608  CA  ASP A 236      12.690  12.027  51.431  1.00 39.98           C
ATOM   3609  C   ASP A 236      11.219  11.877  51.070  1.00 39.43           C
ATOM   3610  O   ASP A 236      10.389  12.678  51.510  1.00 40.29           O
ATOM   3611  CB  ASP A 236      13.026  13.514  51.571  1.00 36.36           C
ATOM   3612  CG  ASP A 236      12.983  14.246  50.239  1.00 42.83           C
ATOM   3613  OD1 ASP A 236      13.441  13.671  49.226  1.00 51.88           O
ATOM   3614  OD2 ASP A 236      12.513  15.395  50.194  1.00 47.30           O1-
ATOM   3615  H   ASP A 236      13.850  11.968  49.837  1.00 37.86           H
ATOM   3616  HA  ASP A 236      12.838  11.598  52.290  1.00 47.98           H
ATOM   3617  HB2 ASP A 236      12.391  13.935  52.171  1.00 43.64           H
ATOM   3618  HB3 ASP A 236      13.923  13.600  51.931  1.00 43.64           H
ATOM   3619  N   ASP A 237      10.871  10.850  50.291  1.00 40.00           N
ATOM   3620  CA  ASP A 237       9.496  10.684  49.853  1.00 39.23           C
ATOM   3621  C   ASP A 237       8.779   9.724  50.788  1.00 38.42           C
ATOM   3622  O   ASP A 237       9.224   8.576  50.948  1.00 37.47           O
ATOM   3623  CB  ASP A 237       9.445  10.166  48.420  1.00 41.88           C
ATOM   3624  CG  ASP A 237       8.037  10.195  47.839  1.00 40.91           C
ATOM   3625  OD1 ASP A 237       7.097   9.748  48.542  1.00 38.70           O
ATOM   3626  OD2 ASP A 237       7.875  10.668  46.688  1.00 36.63           O1-
ATOM   3627  H   ASP A 237      11.407  10.238  50.015  1.00 48.01           H
ATOM   3628  HA  ASP A 237       9.060  11.548  49.858  1.00 47.08           H
ATOM   3629  HB2 ASP A 237      10.007  10.727  47.863  1.00 50.26           H
ATOM   3630  HB3 ASP A 237       9.763   9.249  48.401  1.00 50.26           H
ATOM   3631  N   PRO A 238       7.684  10.141  51.431  1.00 42.82           N
ATOM   3632  CA  PRO A 238       6.981   9.232  52.352  1.00 38.98           C
ATOM   3633  C   PRO A 238       6.407   7.983  51.692  1.00 36.26           C
ATOM   3634  O   PRO A 238       6.127   7.004  52.396  1.00 36.07           O
ATOM   3635  CB  PRO A 238       5.876  10.121  52.944  1.00 42.18           C
ATOM   3636  CG  PRO A 238       6.421  11.529  52.829  1.00 43.39           C
ATOM   3637  CD  PRO A 238       7.196  11.528  51.534  1.00 41.67           C
ATOM   3638  HA  PRO A 238       7.578   8.963  53.066  1.00 46.78           H
ATOM   3639  HB2 PRO A 238       5.067  10.031  52.414  1.00 50.62           H
ATOM   3640  HB3 PRO A 238       5.713   9.887  53.871  1.00 50.62           H
ATOM   3641  HG2 PRO A 238       5.695  12.172  52.797  1.00 52.08           H
ATOM   3642  HG3 PRO A 238       7.009  11.715  53.579  1.00 52.08           H
ATOM   3643  HD2 PRO A 238       6.616  11.743  50.787  1.00 50.01           H
ATOM   3644  HD3 PRO A 238       7.939  12.149  51.592  1.00 50.01           H
ATOM   3645  N   SER A 239       6.225   7.980  50.367  1.00 37.82           N
ATOM   3646  CA  SER A 239       5.638   6.857  49.633  1.00 36.14           C
ATOM   3647  C   SER A 239       6.618   6.410  48.552  1.00 32.39           C
ATOM   3648  O   SER A 239       6.439   6.726  47.366  1.00 32.31           O
ATOM   3649  CB  SER A 239       4.303   7.261  49.009  1.00 40.69           C
ATOM   3650  OG  SER A 239       3.444   7.831  49.988  1.00 44.28           O
ATOM   3651  H   SER A 239       6.441   8.640  49.859  1.00 45.40           H
ATOM   3652  HA  SER A 239       5.475   6.117  50.237  1.00 43.37           H
ATOM   3653  HB2 SER A 239       4.466   7.925  48.318  1.00 48.84           H
ATOM   3654  HB3 SER A 239       3.879   6.478  48.623  1.00 48.84           H
ATOM   3655  HG  SER A 239       2.672   7.927  49.672  1.00 53.15           H
ATOM   3656  N   PRO A 240       7.664   5.673  48.922  1.00 34.65           N
ATOM   3657  CA  PRO A 240       8.655   5.265  47.923  1.00 27.47           C
ATOM   3658  C   PRO A 240       8.019   4.391  46.858  1.00 30.28           C
ATOM   3659  O   PRO A 240       7.032   3.693  47.108  1.00 32.40           O
ATOM   3660  CB  PRO A 240       9.677   4.474  48.748  1.00 28.12           C
ATOM   3661  CG  PRO A 240       8.899   3.965  49.907  1.00 36.23           C
ATOM   3662  CD  PRO A 240       7.943   5.071  50.237  1.00 34.47           C
ATOM   3663  HA  PRO A 240       9.073   6.042  47.519  1.00 32.97           H
ATOM   3664  HB2 PRO A 240      10.037   3.744  48.222  1.00 33.75           H
ATOM   3665  HB3 PRO A 240      10.384   5.067  49.051  1.00 33.75           H
ATOM   3666  HG2 PRO A 240       8.415   3.166  49.646  1.00 43.49           H
ATOM   3667  HG3 PRO A 240       9.492   3.785  50.652  1.00 43.49           H
ATOM   3668  HD2 PRO A 240       7.134   4.713  50.630  1.00 41.37           H
ATOM   3669  HD3 PRO A 240       8.369   5.720  50.818  1.00 41.37           H
ATOM   3670  N   ARG A 240A      8.606   4.431  45.656  1.00 24.23           N
ATOM   3671  CA  ARG A 240A      8.153   3.640  44.517  1.00 21.04           C
ATOM   3672  C   ARG A 240A      9.359   2.940  43.916  1.00 20.93           C
ATOM   3673  O   ARG A 240A     10.324   3.601  43.518  1.00 19.00           O
ATOM   3674  CB  ARG A 240A      7.520   4.531  43.455  1.00 21.33           C
ATOM   3675  CG  ARG A 240A      6.186   5.147  43.876  1.00 32.25           C
ATOM   3676  CD  ARG A 240A      5.618   6.059  42.768  1.00 34.02           C
ATOM   3677  NE  ARG A 240A      4.268   6.515  43.105  1.00 43.05           N
ATOM   3678  CZ  ARG A 240A      3.508   7.297  42.334  1.00 40.07           C
ATOM   3679  NH1 ARG A 240A      3.955   7.730  41.155  1.00 41.21           N
ATOM   3680  NH2 ARG A 240A      2.292   7.653  42.748  1.00 41.56           N1+
ATOM   3681  H   ARG A 240A      9.282   4.932  45.474  1.00 29.08           H
ATOM   3682  HA  ARG A 240A      7.507   2.972  44.796  1.00 25.26           H
ATOM   3683  HB2 ARG A 240A      8.138   5.249  43.250  1.00 25.61           H
ATOM   3684  HB3 ARG A 240A      7.359   4.001  42.659  1.00 25.61           H
ATOM   3685  HG2 ARG A 240A      5.546   4.437  44.049  1.00 38.71           H
ATOM   3686  HG3 ARG A 240A      6.319   5.677  44.678  1.00 38.71           H
ATOM   3687  HD2 ARG A 240A      6.186   6.840  42.674  1.00 40.83           H
ATOM   3688  HD3 ARG A 240A      5.585   5.571  41.928  1.00 40.83           H
ATOM   3689  HE  ARG A 240A      3.967   6.310  43.885  1.00 51.67           H
ATOM   3690 HH11 ARG A 240A      4.741   7.507  40.885  1.00 49.46           H
ATOM   3691 HH12 ARG A 240A      3.462   8.236  40.667  1.00 49.46           H
ATOM   3692 HH21 ARG A 240A      1.998   7.377  43.507  1.00 49.88           H
ATOM   3693 HH22 ARG A 240A      1.800   8.159  42.255  1.00 49.88           H
ATOM   3694  N   GLU A 240B      9.281   1.617  43.831  1.00 17.83           N
ATOM   3695  CA  GLU A 240B     10.404   0.804  43.374  1.00 16.17           C
ATOM   3696  C   GLU A 240B     10.631   0.982  41.877  1.00 15.45           C
ATOM   3697  O   GLU A 240B      9.687   1.045  41.084  1.00 16.51           O
ATOM   3698  CB  GLU A 240B     10.140  -0.670  43.684  1.00 17.82           C
ATOM   3699  CG  GLU A 240B      9.928  -0.959  45.169  1.00 19.02           C
ATOM   3700  CD  GLU A 240B      9.550  -2.418  45.470  1.00 28.50           C
ATOM   3701  OE1 GLU A 240B      8.987  -3.113  44.587  1.00 26.58           O
ATOM   3702  OE2 GLU A 240B      9.808  -2.872  46.611  1.00 29.42           O1-
ATOM   3703  H   GLU A 240B      8.580   1.160  44.037  1.00 21.40           H
ATOM   3704  HA  GLU A 240B     11.210   1.071  43.838  1.00 19.41           H
ATOM   3705  HB2 GLU A 240B      9.351  -0.959  43.201  1.00 21.39           H
ATOM   3706  HB3 GLU A 240B     10.909  -1.190  43.396  1.00 21.39           H
ATOM   3707  HG2 GLU A 240B     10.738  -0.741  45.657  1.00 22.83           H
ATOM   3708  HG3 GLU A 240B      9.200  -0.397  45.480  1.00 22.83           H
ATOM   3709  N   MET A 241      11.910   1.053  41.487  1.00 11.55           N
ATOM   3710  CA  MET A 241      12.296   1.094  40.076  1.00 10.56           C
ATOM   3711  C   MET A 241      12.404  -0.346  39.593  1.00 11.26           C
ATOM   3712  O   MET A 241      13.436  -1.008  39.744  1.00 10.70           O
ATOM   3713  CB  MET A 241      13.595   1.853  39.882  1.00 11.70           C
ATOM   3714  CG  MET A 241      13.967   2.028  38.419  1.00 11.12           C
ATOM   3715  SD  MET A 241      15.561   2.817  38.167  1.00 11.64           S
ATOM   3716  CE  MET A 241      15.302   4.457  38.840  1.00 15.77           C
ATOM   3717  H   MET A 241      12.575   1.084  42.034  1.00 13.87           H
ATOM   3718  HA  MET A 241      11.605   1.551  39.575  1.00 12.68           H
ATOM   3719  HB2 MET A 241      13.495   2.739  40.259  1.00 14.05           H
ATOM   3720  HB3 MET A 241      14.310   1.377  40.330  1.00 14.05           H
ATOM   3721  HG2 MET A 241      13.996   1.154  37.994  1.00 13.36           H
ATOM   3722  HG3 MET A 241      13.292   2.574  37.994  1.00 13.36           H
ATOM   3723  HE1 MET A 241      16.112   4.979  38.719  1.00 18.93           H
ATOM   3724  HE2 MET A 241      14.570   4.877  38.361  1.00 18.93           H
ATOM   3725  HE3 MET A 241      15.088   4.383  39.780  1.00 18.93           H
ATOM   3726  N   ILE A 242      11.304  -0.834  39.022  1.00 10.88           N
ATOM   3727  CA  ILE A 242      11.181  -2.184  38.493  1.00  8.51           C
ATOM   3728  C   ILE A 242      10.453  -2.090  37.156  1.00  8.75           C
ATOM   3729  O   ILE A 242       9.759  -1.107  36.875  1.00  9.90           O
ATOM   3730  CB  ILE A 242      10.397  -3.109  39.438  1.00 11.30           C
ATOM   3731  CG1 ILE A 242       9.048  -2.491  39.796  1.00 13.88           C
ATOM   3732  CG2 ILE A 242      11.218  -3.394  40.689  1.00 10.66           C
ATOM   3733  CD1 ILE A 242       8.154  -3.374  40.668  1.00 15.50           C
ATOM   3734  H   ILE A 242      10.585  -0.367  38.928  1.00 13.07           H
ATOM   3735  HA  ILE A 242      12.067  -2.554  38.345  1.00 10.21           H
ATOM   3736  HB  ILE A 242      10.235  -3.946  38.979  1.00 13.57           H
ATOM   3737 HG12 ILE A 242       9.205  -1.669  40.283  1.00 16.67           H
ATOM   3738 HG13 ILE A 242       8.556  -2.297  38.979  1.00 16.67           H
ATOM   3739 HG21 ILE A 242      10.733  -4.014  41.248  1.00 12.80           H
ATOM   3740 HG22 ILE A 242      12.063  -3.791  40.423  1.00 12.80           H
ATOM   3741 HG23 ILE A 242      11.382  -2.566  41.169  1.00 12.80           H
ATOM   3742 HD11 ILE A 242       7.298  -2.937  40.779  1.00 18.61           H
ATOM   3743 HD12 ILE A 242       8.037  -4.236  40.240  1.00 18.61           H
ATOM   3744 HD13 ILE A 242       8.580  -3.492  41.530  1.00 18.61           H
ATOM   3745  N   ASN A 243      10.599  -3.135  36.344  1.00  8.86           N
ATOM   3746  CA  ASN A 243       9.860  -3.271  35.101  1.00  7.86           C
ATOM   3747  C   ASN A 243      10.045  -2.044  34.217  1.00  8.52           C
ATOM   3748  O   ASN A 243       9.108  -1.555  33.580  1.00  8.98           O
ATOM   3749  CB  ASN A 243       8.383  -3.545  35.390  1.00  9.83           C
ATOM   3750  CG  ASN A 243       8.180  -4.730  36.298  1.00 12.36           C
ATOM   3751  OD1 ASN A 243       8.894  -5.726  36.202  1.00 11.78           O
ATOM   3752  ND2 ASN A 243       7.191  -4.631  37.194  1.00 16.97           N
ATOM   3753  H   ASN A 243      11.139  -3.788  36.493  1.00 10.64           H
ATOM   3754  HA  ASN A 243      10.208  -4.037  34.622  1.00  9.44           H
ATOM   3755  HB2 ASN A 243       7.984  -2.771  35.815  1.00 11.80           H
ATOM   3756  HB3 ASN A 243       7.933  -3.732  34.551  1.00 11.80           H
ATOM   3757 HD21 ASN A 243       7.032  -5.282  37.729  1.00 20.37           H
ATOM   3758 HD22 ASN A 243       6.717  -3.914  37.234  1.00 20.37           H
ATOM   3759  N   ASN A 244      11.285  -1.564  34.138  1.00  7.66           N
ATOM   3760  CA  ASN A 244      11.593  -0.348  33.391  1.00  7.35           C
ATOM   3761  C   ASN A 244      12.067  -0.672  31.973  1.00  7.99           C
ATOM   3762  O   ASN A 244      13.139  -0.281  31.524  1.00  8.59           O
ATOM   3763  CB  ASN A 244      12.595   0.513  34.158  1.00  8.04           C
ATOM   3764  CG  ASN A 244      13.934  -0.178  34.347  1.00  8.32           C
ATOM   3765  OD1 ASN A 244      14.028  -1.386  34.316  1.00  8.62           O
ATOM   3766  ND2 ASN A 244      14.965   0.610  34.586  1.00 10.86           N
ATOM   3767  H   ASN A 244      11.968  -1.919  34.515  1.00  9.20           H
ATOM   3768  HA  ASN A 244      10.779   0.174  33.316  1.00  8.82           H
ATOM   3769  HB2 ASN A 244      12.754   1.339  33.673  1.00  9.65           H
ATOM   3770  HB3 ASN A 244      12.231   0.703  35.035  1.00  9.65           H
ATOM   3771 HD21 ASN A 244      15.738   0.265  34.732  1.00 13.04           H
ATOM   3772 HD22 ASN A 244      14.859   1.463  34.601  1.00 13.04           H
ATOM   3773  N   PHE A 245      11.217  -1.412  31.257  1.00  6.85           N
ATOM   3774  CA  PHE A 245      11.433  -1.798  29.870  1.00  6.79           C
ATOM   3775  C   PHE A 245      10.164  -1.500  29.083  1.00  7.83           C
ATOM   3776  O   PHE A 245       9.056  -1.532  29.630  1.00  8.47           O
ATOM   3777  CB  PHE A 245      11.784  -3.305  29.719  1.00  7.68           C
ATOM   3778  CG  PHE A 245      10.727  -4.277  30.240  1.00  6.71           C
ATOM   3779  CD1 PHE A 245       9.803  -4.869  29.396  1.00  9.03           C
ATOM   3780  CD2 PHE A 245      10.704  -4.626  31.562  1.00  8.24           C
ATOM   3781  CE1 PHE A 245       8.847  -5.752  29.893  1.00  9.29           C
ATOM   3782  CE2 PHE A 245       9.762  -5.511  32.059  1.00  9.64           C
ATOM   3783  CZ  PHE A 245       8.841  -6.067  31.232  1.00 10.29           C
ATOM   3784  H   PHE A 245      10.476  -1.714  31.570  1.00  8.23           H
ATOM   3785  HA  PHE A 245      12.159  -1.278  29.500  1.00  8.16           H
ATOM   3786  HB2 PHE A 245      11.937  -3.502  28.781  1.00  9.23           H
ATOM   3787  HB3 PHE A 245      12.594  -3.469  30.227  1.00  9.23           H
ATOM   3788  HD1 PHE A 245       9.800  -4.655  28.493  1.00 10.84           H
ATOM   3789  HD2 PHE A 245      11.323  -4.243  32.150  1.00  9.90           H
ATOM   3790  HE1 PHE A 245       8.225  -6.139  29.324  1.00 11.15           H
ATOM   3791  HE2 PHE A 245       9.754  -5.720  32.965  1.00 11.57           H
ATOM   3792  HZ  PHE A 245       8.211  -6.665  31.568  1.00 12.36           H
ATOM   3793  N   ARG A 246      10.337  -1.183  27.797  1.00  7.05           N
ATOM   3794  CA  ARG A 246       9.202  -0.929  26.917  1.00  7.02           C
ATOM   3795  C   ARG A 246       8.779  -2.239  26.272  1.00  7.71           C
ATOM   3796  O   ARG A 246       9.628  -3.081  25.973  1.00  8.72           O
ATOM   3797  CB  ARG A 246       9.584   0.099  25.841  1.00  7.65           C
ATOM   3798  CG  ARG A 246       8.403   0.649  25.064  1.00  6.57           C
ATOM   3799  CD  ARG A 246       8.872   1.466  23.870  1.00  7.62           C
ATOM   3800  NE  ARG A 246       7.800   2.276  23.322  1.00  8.00           N
ATOM   3801  CZ  ARG A 246       7.916   3.041  22.245  1.00  8.93           C
ATOM   3802  NH1 ARG A 246       9.045   3.096  21.569  1.00  9.80           N
ATOM   3803  NH2 ARG A 246       6.892   3.764  21.856  1.00  9.13           N1+
ATOM   3804  H   ARG A 246      11.100  -1.128  27.408  1.00  8.47           H
ATOM   3805  HA  ARG A 246       8.457  -0.572  27.422  1.00  8.44           H
ATOM   3806  HB2 ARG A 246      10.032   0.846  26.268  1.00  9.19           H
ATOM   3807  HB3 ARG A 246      10.186  -0.319  25.208  1.00  9.19           H
ATOM   3808  HG2 ARG A 246       7.867  -0.079  24.722  1.00  7.90           H
ATOM   3809  HG3 ARG A 246       7.865   1.221  25.635  1.00  7.90           H
ATOM   3810  HD2 ARG A 246       9.584   2.065  24.144  1.00  9.16           H
ATOM   3811  HD3 ARG A 246       9.184   0.865  23.180  1.00  9.16           H
ATOM   3812  HE  ARG A 246       7.032   2.239  23.710  1.00  9.61           H
ATOM   3813 HH11 ARG A 246       9.726   2.635  21.817  1.00 11.77           H
ATOM   3814 HH12 ARG A 246       9.097   3.595  20.869  1.00 11.77           H
ATOM   3815 HH21 ARG A 246       6.153   3.722  22.293  1.00 10.96           H
ATOM   3816 HH22 ARG A 246       6.952   4.248  21.151  1.00 10.96           H
ATOM   3817  N   GLN A 247       7.471  -2.426  26.085  1.00  6.75           N
ATOM   3818  CA  GLN A 247       6.999  -3.575  25.316  1.00  6.47           C
ATOM   3819  C   GLN A 247       7.548  -3.521  23.889  1.00  8.63           C
ATOM   3820  O   GLN A 247       7.815  -2.450  23.333  1.00  7.52           O
ATOM   3821  CB  GLN A 247       5.467  -3.593  25.227  1.00  7.51           C
ATOM   3822  CG  GLN A 247       4.749  -3.800  26.533  1.00  8.19           C
ATOM   3823  CD  GLN A 247       5.118  -5.115  27.175  1.00  8.29           C
ATOM   3824  OE1 GLN A 247       6.082  -5.209  27.945  1.00  9.35           O
ATOM   3825  NE2 GLN A 247       4.366  -6.157  26.849  1.00 10.30           N
ATOM   3826  H   GLN A 247       6.852  -1.906  26.375  1.00  8.11           H
ATOM   3827  HA  GLN A 247       7.303  -4.398  25.729  1.00  7.77           H
ATOM   3828  HB2 GLN A 247       5.164  -2.748  24.857  1.00  9.02           H
ATOM   3829  HB3 GLN A 247       5.212  -4.319  24.640  1.00  9.02           H
ATOM   3830  HG2 GLN A 247       4.990  -3.090  27.151  1.00  9.83           H
ATOM   3831  HG3 GLN A 247       3.793  -3.799  26.376  1.00  9.83           H
ATOM   3832 HE21 GLN A 247       3.690  -6.057  26.325  1.00 12.36           H
ATOM   3833 HE22 GLN A 247       4.564  -6.934  27.158  1.00 12.36           H
ATOM   3834  N   VAL A 248       7.711  -4.701  23.283  1.00  7.56           N
ATOM   3835  CA  VAL A 248       8.130  -4.749  21.880  1.00  6.27           C
ATOM   3836  C   VAL A 248       7.054  -4.134  20.983  1.00  7.16           C
ATOM   3837  O   VAL A 248       5.847  -4.179  21.291  1.00  7.21           O
ATOM   3838  CB  VAL A 248       8.480  -6.179  21.419  1.00  6.70           C
ATOM   3839  CG1 VAL A 248       9.688  -6.712  22.164  1.00  7.50           C
ATOM   3840  CG2 VAL A 248       7.299  -7.105  21.564  1.00 10.24           C
ATOM   3841  H   VAL A 248       7.593  -5.468  23.652  1.00  9.07           H
ATOM   3842  HA  VAL A 248       8.932  -4.213  21.774  1.00  7.53           H
ATOM   3843  HB  VAL A 248       8.712  -6.149  20.477  1.00  8.05           H
ATOM   3844 HG11 VAL A 248       9.867  -7.616  21.857  1.00  9.01           H
ATOM   3845 HG12 VAL A 248      10.450  -6.145  21.979  1.00  9.01           H
ATOM   3846 HG13 VAL A 248       9.501  -6.726  23.116  1.00  9.01           H
ATOM   3847 HG21 VAL A 248       7.534  -7.969  21.190  1.00 12.29           H
ATOM   3848 HG22 VAL A 248       7.064  -7.205  22.504  1.00 12.29           H
ATOM   3849 HG23 VAL A 248       6.544  -6.734  21.079  1.00 12.29           H
ATOM   3850  N   GLN A 249       7.510  -3.541  19.871  1.00  6.84           N
ATOM   3851  CA  GLN A 249       6.705  -2.786  18.922  1.00  7.31           C
ATOM   3852  C   GLN A 249       6.438  -3.632  17.685  1.00  9.76           C
ATOM   3853  O   GLN A 249       7.199  -4.557  17.363  1.00  9.64           O
ATOM   3854  CB  GLN A 249       7.461  -1.525  18.521  1.00  8.81           C
ATOM   3855  CG  GLN A 249       7.930  -0.681  19.682  1.00  7.66           C
ATOM   3856  CD  GLN A 249       6.803  -0.020  20.433  1.00  7.87           C
ATOM   3857  OE1 GLN A 249       6.098   0.812  19.885  1.00  9.84           O
ATOM   3858  NE2 GLN A 249       6.629  -0.380  21.669  1.00  7.57           N
ATOM   3859  H   GLN A 249       8.339  -3.573  19.634  1.00  8.22           H
ATOM   3860  HA  GLN A 249       5.854  -2.532  19.320  1.00  8.78           H
ATOM   3861  HB2 GLN A 249       8.241  -1.766  17.995  1.00 10.58           H
ATOM   3862  HB3 GLN A 249       6.871  -0.965  17.987  1.00 10.58           H
ATOM   3863  HG2 GLN A 249       8.405  -1.240  20.314  1.00  9.20           H
ATOM   3864  HG3 GLN A 249       8.516   0.020  19.347  1.00  9.20           H
ATOM   3865 HE21 GLN A 249       7.219  -0.874  22.056  1.00  9.09           H
ATOM   3866 HE22 GLN A 249       5.937  -0.118  22.105  1.00  9.09           H
ATOM   3867  N   LYS A 250       5.378  -3.279  16.957  1.00  8.22           N
ATOM   3868  CA  LYS A 250       5.158  -3.914  15.665  1.00  8.42           C
ATOM   3869  C   LYS A 250       6.370  -3.709  14.770  1.00  8.74           C
ATOM   3870  O   LYS A 250       6.989  -2.638  14.777  1.00 11.39           O
ATOM   3871  CB  LYS A 250       3.942  -3.325  14.942  1.00 10.97           C
ATOM   3872  CG  LYS A 250       2.562  -3.642  15.496  1.00 13.14           C
ATOM   3873  CD  LYS A 250       2.063  -5.008  15.102  1.00 14.16           C
ATOM   3874  CE  LYS A 250       0.594  -5.202  15.421  1.00 11.09           C
ATOM   3875  NZ  LYS A 250       0.310  -5.141  16.871  1.00  9.81           N1+
ATOM   3876  H   LYS A 250       4.796  -2.685  17.176  1.00  9.88           H
ATOM   3877  HA  LYS A 250       5.028  -4.868  15.795  1.00 10.11           H
ATOM   3878  HB2 LYS A 250       4.031  -2.357  14.945  1.00 13.17           H
ATOM   3879  HB3 LYS A 250       3.968  -3.646  14.026  1.00 13.17           H
ATOM   3880  HG2 LYS A 250       2.597  -3.608  16.463  1.00 15.77           H
ATOM   3881  HG3 LYS A 250       1.919  -2.992  15.161  1.00 15.77           H
ATOM   3882  HD2 LYS A 250       2.182  -5.134  14.143  1.00 17.00           H
ATOM   3883  HD3 LYS A 250       2.564  -5.677  15.595  1.00 17.00           H
ATOM   3884  HE2 LYS A 250       0.080  -4.504  14.984  1.00 13.32           H
ATOM   3885  HE3 LYS A 250       0.312  -6.076  15.110  1.00 13.32           H
ATOM   3886  HZ1 LYS A 250      -0.487  -5.505  17.039  1.00 11.78           H
ATOM   3887  HZ2 LYS A 250       0.934  -5.584  17.321  1.00 11.78           H
ATOM   3888  HZ3 LYS A 250       0.298  -4.292  17.142  1.00 11.78           H
ATOM   3889  N   PHE A 251       6.669  -4.727  13.955  1.00  9.94           N
ATOM   3890  CA  PHE A 251       7.814  -4.690  13.029  1.00 10.48           C
ATOM   3891  C   PHE A 251       7.356  -5.391  11.751  1.00  9.51           C
ATOM   3892  O   PHE A 251       7.436  -6.613  11.644  1.00 10.87           O
ATOM   3893  CB  PHE A 251       9.045  -5.342  13.646  1.00  9.63           C
ATOM   3894  CG  PHE A 251      10.295  -5.197  12.834  1.00  8.91           C
ATOM   3895  CD1 PHE A 251      11.014  -4.015  12.826  1.00 10.24           C
ATOM   3896  CD2 PHE A 251      10.786  -6.288  12.135  1.00  9.74           C
ATOM   3897  CE1 PHE A 251      12.212  -3.919  12.099  1.00 10.32           C
ATOM   3898  CE2 PHE A 251      11.965  -6.198  11.391  1.00 10.11           C
ATOM   3899  CZ  PHE A 251      12.670  -5.024  11.378  1.00  9.22           C
ATOM   3900  H   PHE A 251       6.216  -5.458  13.920  1.00 11.93           H
ATOM   3901  HA  PHE A 251       8.027  -3.767  12.817  1.00 12.58           H
ATOM   3902  HB2 PHE A 251       9.227  -4.927  14.505  1.00 11.56           H
ATOM   3903  HB3 PHE A 251       8.879  -6.287  13.771  1.00 11.56           H
ATOM   3904  HD1 PHE A 251      10.702  -3.282  13.305  1.00 12.30           H
ATOM   3905  HD2 PHE A 251      10.312  -7.085  12.147  1.00 11.70           H
ATOM   3906  HE1 PHE A 251      12.686  -3.120  12.081  1.00 12.40           H
ATOM   3907  HE2 PHE A 251      12.276  -6.941  10.923  1.00 12.14           H
ATOM   3908  HZ  PHE A 251      13.462  -4.961  10.888  1.00 11.07           H
ATOM   3909  N   ASP A 252       6.843  -4.600  10.807  1.00 10.91           N
ATOM   3910  CA  ASP A 252       6.227  -5.119   9.587  1.00 10.84           C
ATOM   3911  C   ASP A 252       6.871  -4.552   8.325  1.00 10.27           C
ATOM   3912  O   ASP A 252       7.325  -3.400   8.288  1.00 11.97           O
ATOM   3913  CB  ASP A 252       4.735  -4.808   9.601  1.00 12.82           C
ATOM   3914  CG  ASP A 252       4.022  -5.481  10.762  1.00 14.76           C
ATOM   3915  OD1 ASP A 252       4.082  -6.729  10.840  1.00 16.72           O
ATOM   3916  OD2 ASP A 252       3.405  -4.756  11.585  1.00 17.62           O1-
ATOM   3917  H   ASP A 252       6.836  -3.743  10.858  1.00 13.10           H
ATOM   3918  HA  ASP A 252       6.322  -6.086   9.552  1.00 13.01           H
ATOM   3919  HB2 ASP A 252       4.615  -3.851   9.682  1.00 15.39           H
ATOM   3920  HB3 ASP A 252       4.338  -5.137   8.780  1.00 15.39           H
ATOM   3921  N   GLU A 253       6.909  -5.393   7.290  1.00 12.72           N
ATOM   3922  CA  GLU A 253       7.458  -5.046   5.982  1.00 12.20           C
ATOM   3923  C   GLU A 253       8.953  -4.825   6.036  1.00 12.16           C
ATOM   3924  O   GLU A 253       9.526  -4.288   5.086  1.00 11.97           O
ATOM   3925  CB  GLU A 253       6.799  -3.806   5.362  1.00 13.23           C
ATOM   3926  CG  GLU A 253       5.267  -3.763   5.432  1.00 20.66           C
ATOM   3927  CD  GLU A 253       4.650  -4.616   4.385  1.00 31.00           C
ATOM   3928  OE1 GLU A 253       4.880  -5.838   4.431  1.00 37.07           O
ATOM   3929  OE2 GLU A 253       3.963  -4.061   3.483  1.00 39.35           O1-
ATOM   3930  H   GLU A 253       6.620  -6.202   7.330  1.00 15.27           H
ATOM   3931  HA  GLU A 253       7.312  -5.794   5.382  1.00 14.65           H
ATOM   3932  HB2 GLU A 253       7.137  -3.015   5.810  1.00 15.88           H
ATOM   3933  HB3 GLU A 253       7.041  -3.783   4.425  1.00 15.88           H
ATOM   3934  HG2 GLU A 253       4.965  -4.080   6.295  1.00 24.80           H
ATOM   3935  HG3 GLU A 253       4.962  -2.852   5.285  1.00 24.80           H
ATOM   3936  N   ARG A 254       9.606  -5.258   7.113  1.00  9.48           N
ATOM   3937  CA  ARG A 254      11.005  -4.950   7.364  1.00 11.52           C
ATOM   3938  C   ARG A 254      11.774  -6.199   7.768  1.00 10.18           C
ATOM   3939  O   ARG A 254      11.204  -7.228   8.125  1.00 10.98           O
ATOM   3940  CB  ARG A 254      11.137  -3.877   8.454  1.00 11.07           C
ATOM   3941  CG  ARG A 254      10.485  -2.563   8.080  1.00 11.72           C
ATOM   3942  CD  ARG A 254      10.545  -1.550   9.199  1.00 12.55           C
ATOM   3943  NE  ARG A 254      11.944  -1.258   9.498  1.00 12.51           N
ATOM   3944  CZ  ARG A 254      12.399  -0.824  10.667  1.00 11.86           C
ATOM   3945  NH1 ARG A 254      11.563  -0.613  11.672  1.00 11.69           N
ATOM   3946  NH2 ARG A 254      13.706  -0.650  10.823  1.00 10.49           N1+
ATOM   3947  H   ARG A 254       9.244  -5.749   7.721  1.00 11.38           H
ATOM   3948  HA  ARG A 254      11.405  -4.601   6.552  1.00 13.83           H
ATOM   3949  HB2 ARG A 254      10.717  -4.199   9.268  1.00 13.29           H
ATOM   3950  HB3 ARG A 254      12.079  -3.709   8.609  1.00 13.29           H
ATOM   3951  HG2 ARG A 254      10.949  -2.196   7.312  1.00 14.07           H
ATOM   3952  HG3 ARG A 254       9.556  -2.731   7.863  1.00 14.07           H
ATOM   3953  HD2 ARG A 254      10.100  -0.734   8.923  1.00 15.07           H
ATOM   3954  HD3 ARG A 254      10.120  -1.914   9.989  1.00 15.07           H
ATOM   3955  HE  ARG A 254      12.522  -1.410   8.883  1.00 15.02           H
ATOM   3956 HH11 ARG A 254      10.721  -0.746  11.570  1.00 14.04           H
ATOM   3957 HH12 ARG A 254      11.863  -0.330  12.427  1.00 14.04           H
ATOM   3958 HH21 ARG A 254      14.238  -0.789  10.164  1.00 12.59           H
ATOM   3959 HH22 ARG A 254      14.019  -0.354  11.570  1.00 12.59           H
ATOM   3960  N   LEU A 255      13.105  -6.091   7.697  1.00 10.65           N
ATOM   3961  CA  LEU A 255      14.004  -7.158   8.111  1.00  8.86           C
ATOM   3962  C   LEU A 255      15.037  -6.625   9.094  1.00  9.03           C
ATOM   3963  O   LEU A 255      15.480  -5.485   8.983  1.00  9.71           O
ATOM   3964  CB  LEU A 255      14.750  -7.791   6.923  1.00  9.09           C
ATOM   3965  CG  LEU A 255      13.915  -8.652   5.978  1.00  9.92           C
ATOM   3966  CD1 LEU A 255      14.781  -9.067   4.781  1.00 13.73           C
ATOM   3967  CD2 LEU A 255      13.348  -9.891   6.668  1.00 11.61           C
ATOM   3968  H   LEU A 255      13.510  -5.393   7.404  1.00 12.79           H
ATOM   3969  HA  LEU A 255      13.499  -7.854   8.562  1.00 10.64           H
ATOM   3970  HB2 LEU A 255      15.132  -7.072   6.397  1.00 10.92           H
ATOM   3971  HB3 LEU A 255      15.459  -8.350   7.272  1.00 10.92           H
ATOM   3972  HG  LEU A 255      13.172  -8.126   5.644  1.00 11.91           H
ATOM   3973 HD11 LEU A 255      14.236  -9.581   4.164  1.00 16.48           H
ATOM   3974 HD12 LEU A 255      15.120  -8.270   4.346  1.00 16.48           H
ATOM   3975 HD13 LEU A 255      15.520  -9.617   5.095  1.00 16.48           H
ATOM   3976 HD21 LEU A 255      12.839 -10.410   6.027  1.00 13.93           H
ATOM   3977 HD22 LEU A 255      14.078 -10.423   7.017  1.00 13.93           H
ATOM   3978 HD23 LEU A 255      12.770  -9.604   7.393  1.00 13.93           H
ATOM   3979  N   VAL A 256      15.400  -7.462  10.055  1.00  9.74           N
ATOM   3980  CA  VAL A 256      16.607  -7.289  10.859  1.00  9.79           C
ATOM   3981  C   VAL A 256      17.703  -8.117  10.211  1.00  9.52           C
ATOM   3982  O   VAL A 256      17.513  -9.303   9.929  1.00  9.83           O
ATOM   3983  CB  VAL A 256      16.371  -7.761  12.303  1.00  8.05           C
ATOM   3984  CG1 VAL A 256      17.672  -7.704  13.111  1.00  9.30           C
ATOM   3985  CG2 VAL A 256      15.278  -6.936  12.966  1.00  9.69           C
ATOM   3986  H   VAL A 256      14.963  -8.172  10.260  1.00 11.69           H
ATOM   3987  HA  VAL A 256      16.874  -6.360  10.856  1.00 11.76           H
ATOM   3988  HB  VAL A 256      16.078  -8.682  12.290  1.00  9.67           H
ATOM   3989 HG11 VAL A 256      17.482  -7.947  14.030  1.00 11.17           H
ATOM   3990 HG12 VAL A 256      18.311  -8.324  12.733  1.00 11.17           H
ATOM   3991 HG13 VAL A 256      18.016  -6.798  13.071  1.00 11.17           H
ATOM   3992 HG21 VAL A 256      15.110  -7.297  13.854  1.00 11.63           H
ATOM   3993 HG22 VAL A 256      15.567  -6.016  13.025  1.00 11.63           H
ATOM   3994 HG23 VAL A 256      14.468  -6.997  12.432  1.00 11.63           H
ATOM   3995  N   TYR A 257      18.875  -7.521  10.034  1.00 10.58           N
ATOM   3996  CA  TYR A 257      19.975  -8.243   9.427  1.00  9.86           C
ATOM   3997  C   TYR A 257      20.931  -8.717  10.499  1.00 10.65           C
ATOM   3998  O   TYR A 257      21.119  -8.059  11.529  1.00 11.21           O
ATOM   3999  CB  TYR A 257      20.677  -7.394   8.373  1.00 10.59           C
ATOM   4000  CG  TYR A 257      19.764  -7.172   7.186  1.00 12.08           C
ATOM   4001  CD1 TYR A 257      18.945  -6.069   7.109  1.00 12.41           C
ATOM   4002  CD2 TYR A 257      19.678  -8.126   6.183  1.00 12.24           C
ATOM   4003  CE1 TYR A 257      18.076  -5.890   6.032  1.00 14.55           C
ATOM   4004  CE2 TYR A 257      18.810  -7.967   5.120  1.00 11.75           C
ATOM   4005  CZ  TYR A 257      18.027  -6.834   5.050  1.00 12.88           C
ATOM   4006  OH  TYR A 257      17.143  -6.621   3.999  1.00 13.93           O
ATOM   4007  H   TYR A 257      19.049  -6.709  10.252  1.00 12.71           H
ATOM   4008  HA  TYR A 257      19.620  -9.025   8.985  1.00 11.84           H
ATOM   4009  HB2 TYR A 257      20.898  -6.532   8.754  1.00 12.71           H
ATOM   4010  HB3 TYR A 257      21.473  -7.857   8.075  1.00 12.71           H
ATOM   4011  HD1 TYR A 257      18.979  -5.419   7.774  1.00 14.90           H
ATOM   4012  HD2 TYR A 257      20.210  -8.885   6.235  1.00 14.70           H
ATOM   4013  HE1 TYR A 257      17.537  -5.133   5.981  1.00 17.47           H
ATOM   4014  HE2 TYR A 257      18.771  -8.605   4.445  1.00 14.10           H
ATOM   4015  HH  TYR A 257      17.201  -7.248   3.448  1.00 16.72           H
ATOM   4016  N   THR A 258      21.475  -9.898  10.283  1.00 10.96           N
ATOM   4017  CA  THR A 258      22.365 -10.519  11.241  1.00  9.85           C
ATOM   4018  C   THR A 258      23.732 -10.717  10.613  1.00 11.72           C
ATOM   4019  O   THR A 258      23.854 -10.951   9.410  1.00 11.82           O
ATOM   4020  CB  THR A 258      21.812 -11.864  11.716  1.00 12.74           C
ATOM   4021  OG1 THR A 258      21.602 -12.761  10.609  1.00 13.57           O
ATOM   4022  CG2 THR A 258      20.484 -11.674  12.437  1.00 10.34           C
ATOM   4023  H   THR A 258      21.342 -10.367   9.578  1.00 13.16           H
ATOM   4024  HA  THR A 258      22.472  -9.934  12.010  1.00 11.83           H
ATOM   4025  HB  THR A 258      22.437 -12.273  12.337  1.00 15.30           H
ATOM   4026  HG1 THR A 258      22.083 -13.442  10.699  1.00 16.29           H
ATOM   4027 HG21 THR A 258      20.173 -12.536  12.755  1.00 12.42           H
ATOM   4028 HG22 THR A 258      20.606 -11.077  13.194  1.00 12.42           H
ATOM   4029 HG23 THR A 258      19.818 -11.293  11.842  1.00 12.42           H
ATOM   4030  N   SER A 259      24.770 -10.642  11.430  1.00 10.40           N
ATOM   4031  CA  SER A 259      26.116 -10.947  10.984  1.00 11.46           C
ATOM   4032  C   SER A 259      26.462 -12.413  11.156  1.00 13.34           C
ATOM   4033  O   SER A 259      27.630 -12.791  10.972  1.00 20.15           O
ATOM   4034  CB  SER A 259      27.112 -10.090  11.756  1.00 12.12           C
ATOM   4035  OG  SER A 259      27.046 -10.472  13.117  1.00 11.73           O
ATOM   4036  H   SER A 259      24.723 -10.420  12.256  1.00 12.49           H
ATOM   4037  HA  SER A 259      26.199 -10.724  10.043  1.00 13.76           H
ATOM   4038  HB2 SER A 259      28.004 -10.258  11.421  1.00 14.56           H
ATOM   4039  HB3 SER A 259      26.891  -9.154  11.667  1.00 14.56           H
ATOM   4040  HG  SER A 259      27.627 -10.052  13.560  1.00 14.08           H
ATOM   4041  N   PHE A 260      25.490 -13.244  11.488  1.00 12.97           N
ATOM   4042  CA  PHE A 260      25.670 -14.677  11.648  1.00 17.69           C
ATOM   4043  C   PHE A 260      24.554 -15.383  10.893  1.00 18.73           C
ATOM   4044  O   PHE A 260      23.467 -14.835  10.707  1.00 16.77           O
ATOM   4045  CB  PHE A 260      25.649 -15.084  13.126  1.00 16.98           C
ATOM   4046  CG  PHE A 260      24.387 -14.671  13.859  1.00 13.64           C
ATOM   4047  CD1 PHE A 260      23.358 -15.570  14.040  1.00 14.17           C
ATOM   4048  CD2 PHE A 260      24.243 -13.379  14.380  1.00 11.60           C
ATOM   4049  CE1 PHE A 260      22.206 -15.201  14.692  1.00 16.81           C
ATOM   4050  CE2 PHE A 260      23.107 -13.022  15.041  1.00 11.75           C
ATOM   4051  CZ  PHE A 260      22.087 -13.915  15.201  1.00 15.27           C
ATOM   4052  H   PHE A 260      24.679 -12.995  11.622  1.00 15.57           H
ATOM   4053  HA  PHE A 260      26.522 -14.942  11.271  1.00 21.23           H
ATOM   4054  HB2 PHE A 260      25.727 -16.049  13.187  1.00 20.38           H
ATOM   4055  HB3 PHE A 260      26.405 -14.670  13.576  1.00 20.38           H
ATOM   4056  HD1 PHE A 260      23.435 -16.432  13.696  1.00 17.02           H
ATOM   4057  HD2 PHE A 260      24.926 -12.755  14.275  1.00 13.93           H
ATOM   4058  HE1 PHE A 260      21.518 -15.813  14.809  1.00 20.18           H
ATOM   4059  HE2 PHE A 260      23.016 -12.162  15.378  1.00 14.10           H
ATOM   4060  HZ  PHE A 260      21.315 -13.661  15.650  1.00 18.34           H
ATOM   4061  N   SER A 261      24.830 -16.599  10.443  1.00 23.02           N
ATOM   4062  CA  SER A 261      23.858 -17.325   9.626  1.00 24.95           C
ATOM   4063  C   SER A 261      22.951 -18.180  10.491  1.00 24.69           C
ATOM   4064  O   SER A 261      23.213 -18.356  11.680  1.00 25.94           O
ATOM   4065  CB  SER A 261      24.570 -18.190   8.593  1.00 28.76           C
ATOM   4066  OG  SER A 261      25.489 -19.058   9.236  1.00 36.50           O
ATOM   4067  H   SER A 261      25.566 -17.017  10.586  1.00 27.63           H
ATOM   4068  HA  SER A 261      23.302 -16.692   9.145  1.00 29.94           H
ATOM   4069  HB2 SER A 261      25.052 -17.622   7.971  1.00 34.52           H
ATOM   4070  HB3 SER A 261      23.906 -18.719   8.128  1.00 34.52           H
ATOM   4071  HG  SER A 261      25.816 -19.592   8.676  1.00 43.81           H
ATOM   4072  HC  SER A 261      22.131 -18.606  10.108  1.00 29.63           H
TER
ATOM   4073  N   TRP B   5      -9.754   4.950  14.423  1.00 21.93           N
ATOM   4074  CA  TRP B   5      -8.553   4.288  14.915  1.00 16.81           C
ATOM   4075  C   TRP B   5      -8.127   3.196  13.941  1.00 15.65           C
ATOM   4076  O   TRP B   5      -8.940   2.667  13.183  1.00 16.96           O
ATOM   4077  CB  TRP B   5      -8.793   3.708  16.327  1.00 13.57           C
ATOM   4078  CG  TRP B   5      -9.798   2.634  16.379  1.00 13.52           C
ATOM   4079  CD1 TRP B   5     -11.134   2.769  16.597  1.00 15.51           C
ATOM   4080  CD2 TRP B   5      -9.556   1.225  16.234  1.00 11.81           C
ATOM   4081  NE1 TRP B   5     -11.743   1.537  16.578  1.00 15.61           N
ATOM   4082  CE2 TRP B   5     -10.797   0.568  16.353  1.00 12.29           C
ATOM   4083  CE3 TRP B   5      -8.409   0.464  15.999  1.00 11.21           C
ATOM   4084  CZ2 TRP B   5     -10.922  -0.828  16.251  1.00 11.10           C
ATOM   4085  CZ3 TRP B   5      -8.524  -0.903  15.893  1.00 10.67           C
ATOM   4086  CH2 TRP B   5      -9.773  -1.542  16.029  1.00 13.71           C
ATOM   4087  H1  TRP B   5     -10.002   5.651  15.030  1.00 26.33           H
ATOM   4088  H2  TRP B   5     -10.463   4.306  14.372  1.00 26.33           H
ATOM   4089  HA  TRP B   5      -7.839   4.940  14.979  1.00 20.18           H
ATOM   4090  HB2 TRP B   5      -9.100   4.421  16.913  1.00 16.29           H
ATOM   4091  HB3 TRP B   5      -7.963   3.347  16.661  1.00 16.29           H
ATOM   4092  HD1 TRP B   5     -11.569   3.580  16.730  1.00 18.61           H
ATOM   4093  HE1 TRP B   5     -12.582   1.396  16.693  1.00 18.74           H
ATOM   4094  HE3 TRP B   5      -7.578   0.879  15.909  1.00 13.46           H
ATOM   4095  HZ2 TRP B   5     -11.744  -1.252  16.340  1.00 13.33           H
ATOM   4096  HZ3 TRP B   5      -7.761  -1.413  15.739  1.00 12.81           H
ATOM   4097  HH2 TRP B   5      -9.819  -2.471  15.955  1.00 16.46           H
ATOM   4098  N   THR B   6      -6.842   2.846  13.979  1.00 14.69           N
ATOM   4099  CA  THR B   6      -6.290   1.804  13.141  1.00 14.43           C
ATOM   4100  C   THR B   6      -5.303   0.994  13.979  1.00 14.04           C
ATOM   4101  O   THR B   6      -5.083   1.283  15.161  1.00 14.17           O
ATOM   4102  CB  THR B   6      -5.553   2.411  11.946  1.00 17.37           C
ATOM   4103  OG1 THR B   6      -4.436   3.145  12.436  1.00 20.31           O
ATOM   4104  CG2 THR B   6      -6.453   3.359  11.176  1.00 18.83           C
ATOM   4105  H   THR B   6      -6.259   3.221  14.488  1.00 17.64           H
ATOM   4106  HA  THR B   6      -6.998   1.224  12.819  1.00 17.33           H
ATOM   4107  HB  THR B   6      -5.252   1.709  11.351  1.00 20.85           H
ATOM   4108  HG1 THR B   6      -3.961   3.383  11.789  1.00 24.38           H
ATOM   4109 HG21 THR B   6      -5.983   3.692  10.399  1.00 22.61           H
ATOM   4110 HG22 THR B   6      -7.255   2.896  10.889  1.00 22.61           H
ATOM   4111 HG23 THR B   6      -6.702   4.112  11.737  1.00 22.61           H
ATOM   4112  N   TYR B   7      -4.714  -0.031  13.349  1.00 14.64           N
ATOM   4113  CA  TYR B   7      -3.612  -0.815  13.900  1.00 15.92           C
ATOM   4114  C   TYR B   7      -2.254  -0.427  13.337  1.00 24.14           C
ATOM   4115  O   TYR B   7      -1.271  -1.144  13.559  1.00 26.46           O
ATOM   4116  CB  TYR B   7      -3.783  -2.285  13.556  1.00 17.62           C
ATOM   4117  CG  TYR B   7      -4.839  -2.997  14.319  1.00 12.74           C
ATOM   4118  CD1 TYR B   7      -6.062  -3.252  13.750  1.00 11.53           C
ATOM   4119  CD2 TYR B   7      -4.585  -3.469  15.591  1.00 12.58           C
ATOM   4120  CE1 TYR B   7      -7.030  -3.914  14.439  1.00 11.00           C
ATOM   4121  CE2 TYR B   7      -5.536  -4.159  16.285  1.00 13.35           C
ATOM   4122  CZ  TYR B   7      -6.759  -4.376  15.699  1.00  9.67           C
ATOM   4123  OH  TYR B   7      -7.714  -5.069  16.359  1.00 11.99           O
ATOM   4124  H   TYR B   7      -4.951  -0.295  12.567  1.00 17.57           H
ATOM   4125  HA  TYR B   7      -3.587  -0.718  14.864  1.00 19.11           H
ATOM   4126  HB2 TYR B   7      -4.002  -2.366  12.614  1.00 21.15           H
ATOM   4127  HB3 TYR B   7      -2.953  -2.746  13.740  1.00 21.15           H
ATOM   4128  HD1 TYR B   7      -6.243  -2.938  12.896  1.00 13.84           H
ATOM   4129  HD2 TYR B   7      -3.753  -3.319  15.981  1.00 15.10           H
ATOM   4130  HE1 TYR B   7      -7.855  -4.081  14.045  1.00 13.21           H
ATOM   4131  HE2 TYR B   7      -5.362  -4.472  17.145  1.00 16.02           H
ATOM   4132  HH  TYR B   7      -7.403  -5.351  17.088  1.00 14.39           H
ATOM   4133  N   PHE B   8      -2.184   0.620  12.543  1.00 18.43           N
ATOM   4134  CA  PHE B   8      -0.903   1.107  12.081  1.00 24.11           C
ATOM   4135  C   PHE B   8      -1.060   2.589  11.800  1.00 20.55           C
ATOM   4136  O   PHE B   8      -2.135   3.038  11.403  1.00 24.66           O
ATOM   4137  CB  PHE B   8      -0.452   0.348  10.824  1.00 27.43           C
ATOM   4138  CG  PHE B   8       0.803   0.897  10.219  1.00 32.48           C
ATOM   4139  CD1 PHE B   8       2.016   0.741  10.874  1.00 34.31           C
ATOM   4140  CD2 PHE B   8       0.774   1.598   9.017  1.00 32.98           C
ATOM   4141  CE1 PHE B   8       3.188   1.260  10.338  1.00 36.97           C
ATOM   4142  CE2 PHE B   8       1.949   2.117   8.476  1.00 32.41           C
ATOM   4143  CZ  PHE B   8       3.152   1.947   9.141  1.00 30.83           C
ATOM   4144  H   PHE B   8      -2.860   1.063  12.250  1.00 22.12           H
ATOM   4145  HA  PHE B   8      -0.235   0.994  12.776  1.00 28.93           H
ATOM   4146  HB2 PHE B   8      -0.294  -0.582  11.054  1.00 32.92           H
ATOM   4147  HB3 PHE B   8      -1.153   0.408  10.155  1.00 32.92           H
ATOM   4148  HD1 PHE B   8       2.046   0.281  11.684  1.00 41.18           H
ATOM   4149  HD2 PHE B   8      -0.031   1.712   8.568  1.00 39.58           H
ATOM   4150  HE1 PHE B   8       3.997   1.143  10.785  1.00 44.37           H
ATOM   4151  HE2 PHE B   8       1.929   2.576   7.669  1.00 38.90           H
ATOM   4152  HZ  PHE B   8       3.938   2.287   8.782  1.00 37.01           H
ATOM   4153  N   GLY B   9       0.015   3.344  12.007  1.00 27.25           N
ATOM   4154  CA  GLY B   9       0.034   4.748  11.654  1.00 29.02           C
ATOM   4155  C   GLY B   9      -0.294   5.693  12.791  1.00 31.70           C
ATOM   4156  O   GLY B   9      -0.434   5.291  13.952  1.00 23.42           O
ATOM   4157  H   GLY B   9       0.752   3.055  12.342  1.00 32.71           H
ATOM   4158  HA2 GLY B   9       0.914   4.978  11.315  1.00 34.83           H
ATOM   4159  HA3 GLY B   9      -0.611   4.899  10.947  1.00 34.83           H
ATOM   4160  N   PRO B  10      -0.439   6.981  12.476  1.00 26.73           N
ATOM   4161  CA  PRO B  10      -0.661   7.961  13.543  1.00 28.85           C
ATOM   4162  C   PRO B  10      -1.845   7.643  14.423  1.00 28.23           C
ATOM   4163  O   PRO B  10      -1.884   8.113  15.563  1.00 25.50           O
ATOM   4164  CB  PRO B  10      -0.873   9.272  12.771  1.00 33.44           C
ATOM   4165  CG  PRO B  10      -1.398   8.847  11.482  1.00 29.02           C
ATOM   4166  CD  PRO B  10      -0.616   7.607  11.150  1.00 30.37           C
ATOM   4167  HA  PRO B  10       0.135   8.040  14.093  1.00 34.63           H
ATOM   4168  HB2 PRO B  10      -1.512   9.833  13.236  1.00 40.13           H
ATOM   4169  HB3 PRO B  10      -0.023   9.730  12.656  1.00 40.13           H
ATOM   4170  HG2 PRO B  10      -2.342   8.640  11.579  1.00 34.84           H
ATOM   4171  HG3 PRO B  10      -1.261   9.540  10.819  1.00 34.84           H
ATOM   4172  HD2 PRO B  10      -1.123   7.033  10.557  1.00 36.46           H
ATOM   4173  HD3 PRO B  10       0.242   7.849  10.770  1.00 36.46           H
ATOM   4174  N   ASP B  11      -2.822   6.880  13.930  1.00 20.08           N
ATOM   4175  CA  ASP B  11      -3.969   6.477  14.722  1.00 23.90           C
ATOM   4176  C   ASP B  11      -3.848   5.042  15.207  1.00 18.09           C
ATOM   4177  O   ASP B  11      -4.850   4.467  15.644  1.00 19.08           O
ATOM   4178  CB  ASP B  11      -5.242   6.652  13.902  1.00 27.26           C
ATOM   4179  CG  ASP B  11      -5.373   8.048  13.356  1.00 33.71           C
ATOM   4180  OD1 ASP B  11      -5.489   9.000  14.165  1.00 33.29           O
ATOM   4181  OD2 ASP B  11      -5.333   8.181  12.114  1.00 34.36           O1-
ATOM   4182  H   ASP B  11      -2.836   6.579  13.126  1.00 24.11           H
ATOM   4183  HA  ASP B  11      -4.035   7.053  15.497  1.00 28.69           H
ATOM   4184  HB2 ASP B  11      -5.219   6.042  13.149  1.00 32.71           H
ATOM   4185  HB3 ASP B  11      -6.012   6.466  14.459  1.00 32.71           H
ATOM   4186  N   GLY B  12      -2.650   4.471  15.116  1.00 20.40           N
ATOM   4187  CA  GLY B  12      -2.377   3.114  15.561  1.00 14.68           C
ATOM   4188  C   GLY B  12      -2.275   2.989  17.080  1.00 11.65           C
ATOM   4189  O   GLY B  12      -2.492   3.929  17.846  1.00 11.82           O
ATOM   4190  H   GLY B  12      -1.957   4.862  14.792  1.00 24.48           H
ATOM   4191  HA2 GLY B  12      -3.072   2.516  15.245  1.00 17.63           H
ATOM   4192  HA3 GLY B  12      -1.534   2.829  15.177  1.00 17.63           H
ATOM   4193  N   GLU B  13      -1.907   1.784  17.516  1.00 10.34           N
ATOM   4194  CA  GLU B  13      -2.166   1.393  18.902  1.00  9.23           C
ATOM   4195  C   GLU B  13      -1.472   2.269  19.943  1.00 10.17           C
ATOM   4196  O   GLU B  13      -1.994   2.438  21.046  1.00  9.19           O
ATOM   4197  CB  GLU B  13      -1.871  -0.101  19.114  1.00  9.16           C
ATOM   4198  CG  GLU B  13      -0.434  -0.512  19.028  1.00 10.44           C
ATOM   4199  CD  GLU B  13      -0.293  -2.022  18.953  1.00  9.36           C
ATOM   4200  OE1 GLU B  13      -0.420  -2.669  20.012  1.00  9.86           O
ATOM   4201  OE2 GLU B  13      -0.060  -2.513  17.825  1.00 10.75           O1-
ATOM   4202  H   GLU B  13      -1.515   1.186  17.041  1.00 12.41           H
ATOM   4203  HA  GLU B  13      -3.112   1.506  19.055  1.00 11.09           H
ATOM   4204  HB2 GLU B  13      -2.185  -0.352  19.997  1.00 11.00           H
ATOM   4205  HB3 GLU B  13      -2.354  -0.607  18.443  1.00 11.00           H
ATOM   4206  HG2 GLU B  13      -0.035  -0.139  18.227  1.00 12.54           H
ATOM   4207  HG3 GLU B  13       0.027  -0.208  19.824  1.00 12.54           H
ATOM   4208  N   ASN B  14      -0.272   2.788  19.660  1.00  9.67           N
ATOM   4209  CA  ASN B  14       0.384   3.626  20.653  1.00  8.72           C
ATOM   4210  C   ASN B  14      -0.314   4.970  20.828  1.00 10.07           C
ATOM   4211  O   ASN B  14      -0.036   5.673  21.803  1.00 10.63           O
ATOM   4212  CB  ASN B  14       1.846   3.856  20.278  1.00  9.26           C
ATOM   4213  CG  ASN B  14       2.720   2.637  20.506  1.00  9.04           C
ATOM   4214  OD1 ASN B  14       2.258   1.607  20.988  1.00 10.21           O
ATOM   4215  ND2 ASN B  14       4.001   2.774  20.168  1.00  9.27           N
ATOM   4216  H   ASN B  14       0.167   2.670  18.928  1.00 11.61           H
ATOM   4217  HA  ASN B  14       0.360   3.165  21.506  1.00 10.47           H
ATOM   4218  HB2 ASN B  14       1.895   4.085  19.334  1.00 11.12           H
ATOM   4219  HB3 ASN B  14       2.195   4.575  20.821  1.00 11.12           H
ATOM   4220 HD21 ASN B  14       4.552   2.120  20.281  1.00 11.13           H
ATOM   4221 HD22 ASN B  14       4.281   3.512  19.833  1.00 11.13           H
ATOM   4222  N   SER B  15      -1.202   5.332  19.911  1.00 10.37           N
ATOM   4223  CA  SER B  15      -1.942   6.586  19.960  1.00 10.46           C
ATOM   4224  C   SER B  15      -3.397   6.431  20.397  1.00 12.20           C
ATOM   4225  O   SER B  15      -4.088   7.447  20.565  1.00 12.21           O
ATOM   4226  CB  SER B  15      -1.870   7.269  18.598  1.00 13.23           C
ATOM   4227  OG  SER B  15      -0.534   7.665  18.336  1.00 16.16           O
ATOM   4228  H   SER B  15      -1.391   4.861  19.214  1.00 12.46           H
ATOM   4229  HA  SER B  15      -1.505   7.173  20.598  1.00 12.57           H
ATOM   4230  HB2 SER B  15      -2.161   6.656  17.903  1.00 15.88           H
ATOM   4231  HB3 SER B  15      -2.433   8.055  18.615  1.00 15.88           H
ATOM   4232  HG  SER B  15      -0.032   6.991  18.310  1.00 19.40           H
ATOM   4233  N   TRP B  16      -3.886   5.203  20.620  1.00 10.25           N
ATOM   4234  CA  TRP B  16      -5.289   5.016  20.984  1.00  9.88           C
ATOM   4235  C   TRP B  16      -5.661   5.818  22.226  1.00 11.39           C
ATOM   4236  O   TRP B  16      -6.772   6.376  22.304  1.00 11.83           O
ATOM   4237  CB  TRP B  16      -5.576   3.528  21.223  1.00  9.25           C
ATOM   4238  CG  TRP B  16      -5.569   2.660  20.017  1.00  9.19           C
ATOM   4239  CD1 TRP B  16      -5.428   3.028  18.709  1.00  9.52           C
ATOM   4240  CD2 TRP B  16      -5.663   1.223  20.011  1.00  7.71           C
ATOM   4241  NE1 TRP B  16      -5.456   1.916  17.894  1.00 11.26           N
ATOM   4242  CE2 TRP B  16      -5.605   0.799  18.669  1.00  7.40           C
ATOM   4243  CE3 TRP B  16      -5.817   0.264  21.005  1.00  9.98           C
ATOM   4244  CZ2 TRP B  16      -5.665  -0.543  18.309  1.00  7.89           C
ATOM   4245  CZ3 TRP B  16      -5.895  -1.057  20.633  1.00  8.82           C
ATOM   4246  CH2 TRP B  16      -5.807  -1.448  19.321  1.00  7.84           C
ATOM   4247  H   TRP B  16      -3.432   4.478  20.565  1.00 12.31           H
ATOM   4248  HA  TRP B  16      -5.855   5.317  20.256  1.00 11.86           H
ATOM   4249  HB2 TRP B  16      -4.896   3.199  21.834  1.00 11.11           H
ATOM   4250  HB3 TRP B  16      -6.453   3.440  21.629  1.00 11.11           H
ATOM   4251  HD1 TRP B  16      -5.338   3.901  18.407  1.00 11.43           H
ATOM   4252  HE1 TRP B  16      -5.385   1.923  17.037  1.00 13.52           H
ATOM   4253  HE3 TRP B  16      -5.867   0.515  21.899  1.00 11.99           H
ATOM   4254  HZ2 TRP B  16      -5.624  -0.810  17.418  1.00  9.48           H
ATOM   4255  HZ3 TRP B  16      -5.989  -1.711  21.291  1.00 10.59           H
ATOM   4256  HH2 TRP B  16      -5.870  -2.352  19.118  1.00  9.42           H
ATOM   4257  N   SER B  17      -4.759   5.896  23.209  1.00 10.92           N
ATOM   4258  CA  SER B  17      -5.063   6.577  24.467  1.00 10.10           C
ATOM   4259  C   SER B  17      -5.353   8.062  24.275  1.00 10.22           C
ATOM   4260  O   SER B  17      -5.931   8.672  25.185  1.00 14.05           O
ATOM   4261  CB  SER B  17      -3.879   6.425  25.424  1.00 12.98           C
ATOM   4262  OG  SER B  17      -2.741   7.048  24.870  1.00 14.25           O
ATOM   4263  H   SER B  17      -3.971   5.561  23.177  1.00 13.11           H
ATOM   4264  HA  SER B  17      -5.841   6.183  24.887  1.00 12.13           H
ATOM   4265  HB2 SER B  17      -4.093   6.845  26.270  1.00 15.58           H
ATOM   4266  HB3 SER B  17      -3.693   5.481  25.554  1.00 15.58           H
ATOM   4267  HG  SER B  17      -2.130   6.485  24.754  1.00 17.11           H
ATOM   4268  N   LYS B  18      -4.958   8.640  23.135  1.00 11.21           N
ATOM   4269  CA  LYS B  18      -5.218  10.062  22.894  1.00 13.35           C
ATOM   4270  C   LYS B  18      -6.714  10.335  22.848  1.00 16.48           C
ATOM   4271  O   LYS B  18      -7.177  11.355  23.369  1.00 17.15           O
ATOM   4272  CB  LYS B  18      -4.552  10.523  21.598  1.00 13.78           C
ATOM   4273  CG  LYS B  18      -3.031  10.476  21.628  1.00 14.70           C
ATOM   4274  CD  LYS B  18      -2.470  10.900  20.262  1.00 15.31           C
ATOM   4275  CE  LYS B  18      -0.980  10.724  20.207  1.00 19.87           C
ATOM   4276  NZ  LYS B  18      -0.478  10.983  18.836  1.00 26.37           N1+
ATOM   4277  H   LYS B  18      -4.555   8.242  22.488  1.00 13.46           H
ATOM   4278  HA  LYS B  18      -4.844  10.579  23.624  1.00 16.03           H
ATOM   4279  HB2 LYS B  18      -4.850   9.954  20.871  1.00 16.54           H
ATOM   4280  HB3 LYS B  18      -4.813  11.438  21.422  1.00 16.54           H
ATOM   4281  HG2 LYS B  18      -2.700  11.084  22.307  1.00 17.64           H
ATOM   4282  HG3 LYS B  18      -2.736   9.571  21.812  1.00 17.64           H
ATOM   4283  HD2 LYS B  18      -2.860  10.344  19.571  1.00 18.38           H
ATOM   4284  HD3 LYS B  18      -2.670  11.835  20.097  1.00 18.38           H
ATOM   4285  HE2 LYS B  18      -0.563  11.355  20.814  1.00 23.85           H
ATOM   4286  HE3 LYS B  18      -0.753   9.815  20.454  1.00 23.85           H
ATOM   4287  HZ1 LYS B  18       0.307  10.579  18.717  1.00 31.66           H
ATOM   4288  HZ2 LYS B  18      -1.054  10.676  18.233  1.00 31.66           H
ATOM   4289  HZ3 LYS B  18      -0.371  11.860  18.716  1.00 31.66           H
ATOM   4290  N   LYS B  19      -7.482   9.436  22.243  1.00 13.46           N
ATOM   4291  CA  LYS B  19      -8.928   9.591  22.110  1.00 16.70           C
ATOM   4292  C   LYS B  19      -9.711   8.682  23.050  1.00 16.57           C
ATOM   4293  O   LYS B  19     -10.833   9.021  23.444  1.00 20.31           O
ATOM   4294  CB  LYS B  19      -9.344   9.300  20.670  1.00 17.27           C
ATOM   4295  CG  LYS B  19     -10.831   9.380  20.437  1.00 25.74           C
ATOM   4296  CD  LYS B  19     -11.165   9.259  18.972  1.00 25.63           C
ATOM   4297  CE  LYS B  19     -12.647   9.409  18.749  1.00 26.09           C
ATOM   4298  NZ  LYS B  19     -12.968   9.207  17.303  1.00 34.89           N1+
ATOM   4299  H   LYS B  19      -7.188   8.712  21.888  1.00 16.16           H
ATOM   4300  HA  LYS B  19      -9.176  10.506  22.316  1.00 20.05           H
ATOM   4301  HB2 LYS B  19      -8.923   9.951  20.087  1.00 20.73           H
ATOM   4302  HB3 LYS B  19      -9.050   8.407  20.433  1.00 20.73           H
ATOM   4303  HG2 LYS B  19     -11.269   8.652  20.906  1.00 30.90           H
ATOM   4304  HG3 LYS B  19     -11.161  10.232  20.756  1.00 30.90           H
ATOM   4305  HD2 LYS B  19     -10.703   9.950  18.474  1.00 30.76           H
ATOM   4306  HD3 LYS B  19     -10.898   8.380  18.656  1.00 30.76           H
ATOM   4307  HE2 LYS B  19     -13.120   8.743  19.271  1.00 31.32           H
ATOM   4308  HE3 LYS B  19     -12.922  10.303  19.011  1.00 31.32           H
ATOM   4309  HZ1 LYS B  19     -13.843   9.294  17.166  1.00 41.88           H
ATOM   4310  HZ2 LYS B  19     -12.534   9.805  16.808  1.00 41.88           H
ATOM   4311  HZ3 LYS B  19     -12.718   8.390  17.048  1.00 41.88           H
ATOM   4312  N   TYR B  20      -9.125   7.548  23.439  1.00 13.34           N
ATOM   4313  CA  TYR B  20      -9.785   6.497  24.211  1.00 13.89           C
ATOM   4314  C   TYR B  20      -9.008   6.257  25.496  1.00 14.95           C
ATOM   4315  O   TYR B  20      -8.105   5.402  25.542  1.00 12.17           O
ATOM   4316  CB  TYR B  20      -9.849   5.222  23.388  1.00 12.77           C
ATOM   4317  CG  TYR B  20     -10.611   5.368  22.104  1.00 12.57           C
ATOM   4318  CD1 TYR B  20      -9.944   5.582  20.902  1.00 12.73           C
ATOM   4319  CD2 TYR B  20     -12.001   5.284  22.076  1.00 13.61           C
ATOM   4320  CE1 TYR B  20     -10.618   5.703  19.718  1.00 16.48           C
ATOM   4321  CE2 TYR B  20     -12.681   5.416  20.877  1.00 13.88           C
ATOM   4322  CZ  TYR B  20     -11.988   5.617  19.707  1.00 16.22           C
ATOM   4323  OH  TYR B  20     -12.641   5.740  18.493  1.00 20.98           O
ATOM   4324  H   TYR B  20      -8.308   7.362  23.246  1.00 16.02           H
ATOM   4325  HA  TYR B  20     -10.693   6.755  24.430  1.00 16.67           H
ATOM   4326  HB2 TYR B  20      -8.946   4.945  23.166  1.00 15.33           H
ATOM   4327  HB3 TYR B  20     -10.283   4.535  23.920  1.00 15.33           H
ATOM   4328  HD1 TYR B  20      -9.016   5.635  20.899  1.00 15.28           H
ATOM   4329  HD2 TYR B  20     -12.470   5.141  22.865  1.00 16.34           H
ATOM   4330  HE1 TYR B  20     -10.148   5.844  18.929  1.00 19.79           H
ATOM   4331  HE2 TYR B  20     -13.610   5.353  20.863  1.00 16.66           H
ATOM   4332  HH  TYR B  20     -13.460   5.601  18.598  1.00 25.18           H
ATOM   4333  N   PRO B  21      -9.320   6.982  26.561  1.00 11.84           N
ATOM   4334  CA  PRO B  21      -8.490   6.932  27.769  1.00 13.93           C
ATOM   4335  C   PRO B  21      -8.270   5.546  28.344  1.00 12.98           C
ATOM   4336  O   PRO B  21      -7.209   5.278  28.919  1.00 11.46           O
ATOM   4337  CB  PRO B  21      -9.268   7.815  28.746  1.00 20.04           C
ATOM   4338  CG  PRO B  21      -9.934   8.797  27.861  1.00 19.87           C
ATOM   4339  CD  PRO B  21     -10.357   8.019  26.643  1.00 17.90           C
ATOM   4340  HA  PRO B  21      -7.632   7.348  27.595  1.00 16.73           H
ATOM   4341  HB2 PRO B  21      -9.929   7.280  29.216  1.00 24.05           H
ATOM   4342  HB3 PRO B  21      -8.664   8.245  29.367  1.00 24.05           H
ATOM   4343  HG2 PRO B  21     -10.705   9.176  28.311  1.00 23.85           H
ATOM   4344  HG3 PRO B  21      -9.298   9.489  27.617  1.00 23.85           H
ATOM   4345  HD2 PRO B  21     -11.231   7.623  26.772  1.00 21.48           H
ATOM   4346  HD3 PRO B  21     -10.329   8.580  25.854  1.00 21.48           H
ATOM   4347  N   SER B  22      -9.253   4.660  28.250  1.00 12.87           N
ATOM   4348  CA  SER B  22      -9.078   3.347  28.850  1.00 10.17           C
ATOM   4349  C   SER B  22      -7.959   2.562  28.179  1.00 10.05           C
ATOM   4350  O   SER B  22      -7.417   1.640  28.805  1.00  9.43           O
ATOM   4351  CB  SER B  22     -10.374   2.554  28.842  1.00 11.06           C
ATOM   4352  OG  SER B  22     -11.318   3.097  29.767  1.00 15.20           O
ATOM   4353  H   SER B  22     -10.003   4.788  27.851  1.00 15.45           H
ATOM   4354  HA  SER B  22      -8.828   3.466  29.779  1.00 12.21           H
ATOM   4355  HB2 SER B  22     -10.754   2.597  27.955  1.00 13.27           H
ATOM   4356  HB3 SER B  22     -10.184   1.636  29.083  1.00 13.27           H
ATOM   4357  HG  SER B  22     -10.942   3.294  30.491  1.00 18.25           H
ATOM   4358  N   CYS B  23      -7.609   2.894  26.934  1.00  9.96           N
ATOM   4359  CA  CYS B  23      -6.535   2.179  26.249  1.00  7.02           C
ATOM   4360  C   CYS B  23      -5.181   2.432  26.895  1.00  9.17           C
ATOM   4361  O   CYS B  23      -4.247   1.659  26.671  1.00  9.11           O
ATOM   4362  CB  CYS B  23      -6.512   2.517  24.763  1.00  8.39           C
ATOM   4363  SG  CYS B  23      -8.009   2.108  23.883  1.00  9.69           S
ATOM   4364  H   CYS B  23      -7.968   3.522  26.469  1.00 11.96           H
ATOM   4365  HA  CYS B  23      -6.715   1.228  26.329  1.00  8.44           H
ATOM   4366  HB2 CYS B  23      -6.376   3.474  24.675  1.00 10.08           H
ATOM   4367  HB3 CYS B  23      -5.782   2.039  24.341  1.00 10.08           H
ATOM   4368  N   GLY B  24      -5.055   3.493  27.691  1.00  8.55           N
ATOM   4369  CA  GLY B  24      -3.881   3.743  28.511  1.00  9.58           C
ATOM   4370  C   GLY B  24      -4.105   3.488  29.985  1.00 10.10           C
ATOM   4371  O   GLY B  24      -3.257   3.860  30.809  1.00 10.84           O
ATOM   4372  H   GLY B  24      -5.667   4.091  27.776  1.00 10.27           H
ATOM   4373  HA2 GLY B  24      -3.160   3.167  28.214  1.00 11.51           H
ATOM   4374  HA3 GLY B  24      -3.592   4.660  28.393  1.00 11.51           H
ATOM   4375  N   GLY B  25      -5.191   2.826  30.355  1.00 10.30           N
ATOM   4376  CA  GLY B  25      -5.500   2.538  31.724  1.00 10.13           C
ATOM   4377  C   GLY B  25      -5.078   1.151  32.146  1.00 10.85           C
ATOM   4378  O   GLY B  25      -4.175   0.532  31.566  1.00 11.61           O
ATOM   4379  H   GLY B  25      -5.781   2.534  29.800  1.00 12.37           H
ATOM   4380  HA2 GLY B  25      -5.045   3.180  32.297  1.00 12.16           H
ATOM   4381  HA3 GLY B  25      -6.458   2.618  31.865  1.00 12.16           H
ATOM   4382  N   LEU B  26      -5.732   0.668  33.195  1.00 12.60           N
ATOM   4383  CA  LEU B  26      -5.384  -0.603  33.804  1.00  9.97           C
ATOM   4384  C   LEU B  26      -6.064  -1.770  33.080  1.00  9.86           C
ATOM   4385  O   LEU B  26      -6.982  -1.606  32.251  1.00 11.74           O
ATOM   4386  CB  LEU B  26      -5.780  -0.604  35.279  1.00 16.36           C
ATOM   4387  CG  LEU B  26      -5.119   0.460  36.157  1.00 15.32           C
ATOM   4388  CD1 LEU B  26      -5.617   0.367  37.591  1.00 18.86           C
ATOM   4389  CD2 LEU B  26      -3.617   0.279  36.111  1.00 15.43           C
ATOM   4390  H   LEU B  26      -6.400   1.062  33.571  1.00 15.13           H
ATOM   4391  HA  LEU B  26      -4.427  -0.726  33.745  1.00 11.97           H
ATOM   4392  HB2 LEU B  26      -6.740  -0.478  35.333  1.00 19.64           H
ATOM   4393  HB3 LEU B  26      -5.541  -1.464  35.655  1.00 19.64           H
ATOM   4394  HG  LEU B  26      -5.336   1.341  35.818  1.00 18.39           H
ATOM   4395 HD11 LEU B  26      -5.185   1.064  38.106  1.00 22.64           H
ATOM   4396 HD12 LEU B  26      -6.579   0.482  37.607  1.00 22.64           H
ATOM   4397 HD13 LEU B  26      -5.380  -0.504  37.952  1.00 22.64           H
ATOM   4398 HD21 LEU B  26      -3.200   0.950  36.671  1.00 18.52           H
ATOM   4399 HD22 LEU B  26      -3.391  -0.608  36.435  1.00 18.52           H
ATOM   4400 HD23 LEU B  26      -3.312   0.385  35.196  1.00 18.52           H
ATOM   4401  N   LEU B  27      -5.567  -2.963  33.407  1.00 12.28           N
ATOM   4402  CA  LEU B  27      -6.203  -4.238  33.057  1.00 11.52           C
ATOM   4403  C   LEU B  27      -6.291  -4.447  31.548  1.00  9.19           C
ATOM   4404  O   LEU B  27      -7.227  -5.078  31.043  1.00 10.77           O
ATOM   4405  CB  LEU B  27      -7.578  -4.399  33.701  1.00 12.15           C
ATOM   4406  CG  LEU B  27      -7.630  -4.402  35.226  1.00 20.02           C
ATOM   4407  CD1 LEU B  27      -9.059  -4.673  35.651  1.00 22.49           C
ATOM   4408  CD2 LEU B  27      -6.710  -5.410  35.806  1.00 18.99           C
ATOM   4409  H   LEU B  27      -4.840  -3.057  33.856  1.00 14.75           H
ATOM   4410  HA  LEU B  27      -5.634  -4.942  33.396  1.00 13.83           H
ATOM   4411  HB2 LEU B  27      -8.145  -3.675  33.391  1.00 14.59           H
ATOM   4412  HB3 LEU B  27      -7.951  -5.241  33.400  1.00 14.59           H
ATOM   4413  HG  LEU B  27      -7.369  -3.529  35.563  1.00 24.03           H
ATOM   4414 HD11 LEU B  27      -9.111  -4.642  36.619  1.00 26.99           H
ATOM   4415 HD12 LEU B  27      -9.635  -3.989  35.270  1.00 26.99           H
ATOM   4416 HD13 LEU B  27      -9.325  -5.547  35.328  1.00 26.99           H
ATOM   4417 HD21 LEU B  27      -6.814  -5.410  36.769  1.00 22.79           H
ATOM   4418 HD22 LEU B  27      -6.946  -6.284  35.451  1.00 22.79           H
ATOM   4419 HD23 LEU B  27      -5.797  -5.195  35.571  1.00 22.79           H
ATOM   4420  N   GLN B  28      -5.287  -3.973  30.819  1.00  8.82           N
ATOM   4421  CA  GLN B  28      -5.322  -4.051  29.361  1.00  6.51           C
ATOM   4422  C   GLN B  28      -4.939  -5.435  28.860  1.00  8.89           C
ATOM   4423  O   GLN B  28      -4.025  -6.084  29.377  1.00  8.91           O
ATOM   4424  CB  GLN B  28      -4.402  -3.008  28.724  1.00  8.52           C
ATOM   4425  CG  GLN B  28      -4.879  -1.564  28.960  1.00  9.44           C
ATOM   4426  CD  GLN B  28      -6.223  -1.319  28.330  1.00  7.21           C
ATOM   4427  OE1 GLN B  28      -6.319  -1.101  27.128  1.00  7.27           O
ATOM   4428  NE2 GLN B  28      -7.282  -1.409  29.130  1.00  9.08           N
ATOM   4429  H   GLN B  28      -4.572  -3.621  31.140  1.00 10.59           H
ATOM   4430  HA  GLN B  28      -6.224  -3.876  29.061  1.00  7.82           H
ATOM   4431  HB2 GLN B  28      -3.505  -3.100  29.085  1.00 10.23           H
ATOM   4432  HB3 GLN B  28      -4.389  -3.162  27.766  1.00 10.23           H
ATOM   4433  HG2 GLN B  28      -4.957  -1.398  29.908  1.00 11.34           H
ATOM   4434  HG3 GLN B  28      -4.244  -0.952  28.555  1.00 11.34           H
ATOM   4435 HE21 GLN B  28      -7.177  -1.545  29.972  1.00 10.90           H
ATOM   4436 HE22 GLN B  28      -8.072  -1.322  28.801  1.00 10.90           H
ATOM   4437  N   SER B  29      -5.624  -5.853  27.807  1.00  6.63           N
ATOM   4438  CA  SER B  29      -5.367  -7.080  27.071  1.00  7.71           C
ATOM   4439  C   SER B  29      -4.914  -6.744  25.660  1.00  6.15           C
ATOM   4440  O   SER B  29      -5.153  -5.632  25.177  1.00  6.74           O
ATOM   4441  CB  SER B  29      -6.680  -7.857  26.981  1.00  6.08           C
ATOM   4442  OG  SER B  29      -7.138  -8.224  28.274  1.00  7.19           O
ATOM   4443  H   SER B  29      -6.284  -5.416  27.480  1.00  7.96           H
ATOM   4444  HA  SER B  29      -4.692  -7.609  27.515  1.00  9.26           H
ATOM   4445  HB2 SER B  29      -7.352  -7.306  26.552  1.00  7.31           H
ATOM   4446  HB3 SER B  29      -6.540  -8.670  26.464  1.00  7.31           H
ATOM   4447  HG  SER B  29      -7.109  -9.058  28.365  1.00  8.63           H
ATOM   4448  N   PRO B  30      -4.275  -7.682  24.948  1.00  7.21           N
ATOM   4449  CA  PRO B  30      -3.961  -9.051  25.339  1.00  7.29           C
ATOM   4450  C   PRO B  30      -2.680  -9.121  26.156  1.00  7.21           C
ATOM   4451  O   PRO B  30      -2.011  -8.120  26.344  1.00  7.96           O
ATOM   4452  CB  PRO B  30      -3.791  -9.738  23.988  1.00  7.00           C
ATOM   4453  CG  PRO B  30      -3.125  -8.669  23.153  1.00  7.15           C
ATOM   4454  CD  PRO B  30      -3.785  -7.397  23.583  1.00  6.49           C
ATOM   4455  HA  PRO B  30      -4.690  -9.463  25.824  1.00  8.75           H
ATOM   4456  HB2 PRO B  30      -3.214 -10.515  24.079  1.00  8.41           H
ATOM   4457  HB3 PRO B  30      -4.656  -9.988  23.624  1.00  8.41           H
ATOM   4458  HG2 PRO B  30      -2.179  -8.652  23.362  1.00  8.59           H
ATOM   4459  HG3 PRO B  30      -3.260  -8.841  22.205  1.00  8.59           H
ATOM   4460  HD2 PRO B  30      -3.133  -6.681  23.617  1.00  7.80           H
ATOM   4461  HD3 PRO B  30      -4.524  -7.188  22.984  1.00  7.80           H
ATOM   4462  N   ILE B  31      -2.359 -10.317  26.635  1.00  6.99           N
ATOM   4463  CA  ILE B  31      -1.212 -10.541  27.506  1.00  7.28           C
ATOM   4464  C   ILE B  31      -0.481 -11.804  27.064  1.00  8.49           C
ATOM   4465  O   ILE B  31      -0.988 -12.616  26.285  1.00  7.99           O
ATOM   4466  CB  ILE B  31      -1.621 -10.643  28.991  1.00  8.13           C
ATOM   4467  CG1 ILE B  31      -2.506 -11.857  29.248  1.00  9.87           C
ATOM   4468  CG2 ILE B  31      -2.339  -9.364  29.417  1.00 10.48           C
ATOM   4469  CD1 ILE B  31      -2.767 -12.138  30.737  1.00  9.17           C
ATOM   4470  H   ILE B  31      -2.811 -11.032  26.472  1.00  8.40           H
ATOM   4471  HA  ILE B  31      -0.591  -9.797  27.417  1.00  8.74           H
ATOM   4472  HB  ILE B  31      -0.816 -10.727  29.525  1.00  9.76           H
ATOM   4473 HG12 ILE B  31      -3.371 -11.717  28.829  1.00 11.85           H
ATOM   4474 HG13 ILE B  31      -2.089 -12.648  28.879  1.00 11.85           H
ATOM   4475 HG21 ILE B  31      -2.488  -9.402  30.376  1.00 12.59           H
ATOM   4476 HG22 ILE B  31      -1.778  -8.606  29.200  1.00 12.59           H
ATOM   4477 HG23 ILE B  31      -3.189  -9.308  28.952  1.00 12.59           H
ATOM   4478 HD11 ILE B  31      -3.253 -12.970  30.816  1.00 11.01           H
ATOM   4479 HD12 ILE B  31      -1.916 -12.205  31.196  1.00 11.01           H
ATOM   4480 HD13 ILE B  31      -3.291 -11.415  31.111  1.00 11.01           H
ATOM   4481  N   ASP B  32       0.734 -11.955  27.586  1.00 10.32           N
ATOM   4482  CA  ASP B  32       1.512 -13.174  27.418  1.00 10.50           C
ATOM   4483  C   ASP B  32       1.158 -14.106  28.554  1.00 12.59           C
ATOM   4484  O   ASP B  32       1.331 -13.748  29.726  1.00 15.40           O
ATOM   4485  CB  ASP B  32       3.013 -12.878  27.440  1.00 10.81           C
ATOM   4486  CG  ASP B  32       3.852 -14.130  27.344  1.00 15.49           C
ATOM   4487  OD1 ASP B  32       3.532 -14.990  26.506  1.00 11.19           O
ATOM   4488  OD2 ASP B  32       4.858 -14.248  28.085  1.00 19.42           O1-
ATOM   4489  H   ASP B  32       1.132 -11.353  28.054  1.00 12.39           H
ATOM   4490  HA  ASP B  32       1.282 -13.606  26.581  1.00 12.60           H
ATOM   4491  HB2 ASP B  32       3.236 -12.311  26.689  1.00 12.98           H
ATOM   4492  HB3 ASP B  32       3.229 -12.417  28.268  1.00 12.98           H
ATOM   4493  N   LEU B  33       0.687 -15.294  28.205  1.00  9.53           N
ATOM   4494  CA  LEU B  33       0.287 -16.322  29.145  1.00 11.77           C
ATOM   4495  C   LEU B  33       1.550 -17.148  29.385  1.00 13.29           C
ATOM   4496  O   LEU B  33       1.958 -17.939  28.535  1.00 13.15           O
ATOM   4497  CB  LEU B  33      -0.861 -17.120  28.535  1.00 12.53           C
ATOM   4498  CG  LEU B  33      -2.108 -16.286  28.160  1.00 10.58           C
ATOM   4499  CD1 LEU B  33      -3.021 -17.015  27.209  1.00 11.37           C
ATOM   4500  CD2 LEU B  33      -2.908 -15.848  29.392  1.00 11.18           C
ATOM   4501  H   LEU B  33       0.589 -15.540  27.385  1.00 11.44           H
ATOM   4502  HA  LEU B  33       0.004 -15.920  29.981  1.00 14.14           H
ATOM   4503  HB2 LEU B  33      -0.545 -17.547  27.726  1.00 15.04           H
ATOM   4504  HB3 LEU B  33      -1.142 -17.800  29.173  1.00 15.04           H
ATOM   4505  HG  LEU B  33      -1.817 -15.479  27.710  1.00 12.70           H
ATOM   4506 HD11 LEU B  33      -3.753 -16.425  26.971  1.00 13.65           H
ATOM   4507 HD12 LEU B  33      -2.520 -17.256  26.415  1.00 13.65           H
ATOM   4508 HD13 LEU B  33      -3.362 -17.810  27.643  1.00 13.65           H
ATOM   4509 HD21 LEU B  33      -3.654 -15.297  29.105  1.00 13.42           H
ATOM   4510 HD22 LEU B  33      -3.236 -16.636  29.850  1.00 13.42           H
ATOM   4511 HD23 LEU B  33      -2.324 -15.338  29.975  1.00 13.42           H
ATOM   4512  N   HIS B  34       2.227 -16.868  30.508  1.00 20.22           N
ATOM   4513  CA  HIS B  34       3.550 -17.415  30.814  1.00 19.78           C
ATOM   4514  C   HIS B  34       3.636 -17.711  32.300  1.00 20.55           C
ATOM   4515  O   HIS B  34       3.025 -17.030  33.121  1.00 20.62           O
ATOM   4516  CB  HIS B  34       4.710 -16.458  30.429  1.00 21.94           C
ATOM   4517  CG  HIS B  34       4.774 -15.190  31.237  1.00 16.99           C
ATOM   4518  ND1 HIS B  34       3.933 -14.114  31.019  1.00 20.89           N1+
ATOM   4519  CD2 HIS B  34       5.619 -14.806  32.225  1.00 23.25           C
ATOM   4520  CE1 HIS B  34       4.240 -13.136  31.857  1.00 23.53           C
ATOM   4521  NE2 HIS B  34       5.259 -13.531  32.600  1.00 23.47           N
ATOM   4522  H   HIS B  34       1.924 -16.348  31.122  1.00 24.28           H
ATOM   4523  HA  HIS B  34       3.667 -18.259  30.346  1.00 23.74           H
ATOM   4524  HB2 HIS B  34       4.622 -16.214  29.496  1.00 26.33           H
ATOM   4525  HB3 HIS B  34       5.547 -16.934  30.565  1.00 26.33           H
ATOM   4526  HD1 HIS B  34       3.301 -14.088  30.436  1.00 25.07           H
ATOM   4527  HD2 HIS B  34       6.304 -15.313  32.594  1.00 27.90           H
ATOM   4528  HE1 HIS B  34       3.813 -12.311  31.913  1.00 28.24           H
ATOM   4529  HE2 HIS B  34       5.633 -13.063  33.217  1.00 28.17           H
ATOM   4530  N   SER B  35       4.403 -18.742  32.629  1.00 24.41           N
ATOM   4531  CA  SER B  35       4.398 -19.326  33.971  1.00 22.82           C
ATOM   4532  C   SER B  35       4.431 -18.324  35.126  1.00 24.41           C
ATOM   4533  O   SER B  35       3.745 -18.529  36.135  1.00 21.91           O
ATOM   4534  CB  SER B  35       5.567 -20.301  34.110  1.00 23.81           C
ATOM   4535  OG  SER B  35       6.787 -19.673  33.773  1.00 29.58           O
ATOM   4536  H   SER B  35       4.927 -19.137  32.077  1.00 29.30           H
ATOM   4537  HA  SER B  35       3.584 -19.843  34.074  1.00 27.39           H
ATOM   4538  HB2 SER B  35       5.613 -20.615  35.031  1.00 28.57           H
ATOM   4539  HB3 SER B  35       5.429 -21.061  33.513  1.00 28.57           H
ATOM   4540  HG  SER B  35       6.804 -19.522  32.946  1.00 35.51           H
ATOM   4541  N   ASP B  36       5.226 -17.252  35.009  1.00 22.00           N
ATOM   4542  CA  ASP B  36       5.432 -16.339  36.136  1.00 24.01           C
ATOM   4543  C   ASP B  36       4.139 -15.698  36.625  1.00 23.12           C
ATOM   4544  O   ASP B  36       4.082 -15.247  37.774  1.00 24.79           O
ATOM   4545  CB  ASP B  36       6.414 -15.228  35.747  1.00 25.77           C
ATOM   4546  CG  ASP B  36       7.765 -15.773  35.290  1.00 24.54           C
ATOM   4547  OD1 ASP B  36       8.752 -15.695  36.072  1.00 23.86           O
ATOM   4548  OD2 ASP B  36       7.833 -16.272  34.140  1.00 25.72           O1-
ATOM   4549  H   ASP B  36       5.653 -17.045  34.290  1.00 26.40           H
ATOM   4550  HA  ASP B  36       5.828 -16.835  36.872  1.00 28.82           H
ATOM   4551  HB2 ASP B  36       6.037 -14.726  35.006  1.00 30.94           H
ATOM   4552  HB3 ASP B  36       6.559 -14.643  36.505  1.00 30.94           H
ATOM   4553  N   ILE B  37       3.105 -15.626  35.786  1.00 21.09           N
ATOM   4554  CA  ILE B  37       1.855 -14.956  36.150  1.00 20.51           C
ATOM   4555  C   ILE B  37       0.686 -15.908  36.291  1.00 23.13           C
ATOM   4556  O   ILE B  37      -0.429 -15.442  36.581  1.00 18.59           O
ATOM   4557  CB  ILE B  37       1.498 -13.798  35.196  1.00 19.93           C
ATOM   4558  CG1 ILE B  37       1.349 -14.317  33.748  1.00 21.86           C
ATOM   4559  CG2 ILE B  37       2.530 -12.719  35.308  1.00 24.18           C
ATOM   4560  CD1 ILE B  37       0.876 -13.296  32.757  1.00 19.89           C
ATOM   4561  H   ILE B  37       3.104 -15.956  34.990  1.00 25.31           H
ATOM   4562  HA  ILE B  37       1.985 -14.551  37.024  1.00 24.62           H
ATOM   4563  HB  ILE B  37       0.654 -13.420  35.485  1.00 23.92           H
ATOM   4564 HG12 ILE B  37       2.207 -14.644  33.437  1.00 26.23           H
ATOM   4565 HG13 ILE B  37       0.704 -15.041  33.735  1.00 26.23           H
ATOM   4566 HG21 ILE B  37       2.288 -11.987  34.719  1.00 29.02           H
ATOM   4567 HG22 ILE B  37       2.559 -12.410  36.228  1.00 29.02           H
ATOM   4568 HG23 ILE B  37       3.393 -13.082  35.051  1.00 29.02           H
ATOM   4569 HD11 ILE B  37       0.754 -13.731  31.901  1.00 23.87           H
ATOM   4570 HD12 ILE B  37       0.030 -12.936  33.063  1.00 23.87           H
ATOM   4571 HD13 ILE B  37       1.535 -12.591  32.681  1.00 23.87           H
ATOM   4572  N   LEU B  38       0.908 -17.222  36.139  1.00 17.60           N
ATOM   4573  CA  LEU B  38      -0.119 -18.256  36.112  1.00 23.72           C
ATOM   4574  C   LEU B  38      -0.322 -18.882  37.483  1.00 28.33           C
ATOM   4575  O   LEU B  38       0.581 -18.911  38.327  1.00 24.41           O
ATOM   4576  CB  LEU B  38       0.276 -19.399  35.169  1.00 25.66           C
ATOM   4577  CG  LEU B  38       0.465 -19.091  33.687  1.00 23.71           C
ATOM   4578  CD1 LEU B  38       0.869 -20.341  32.919  1.00 25.85           C
ATOM   4579  CD2 LEU B  38      -0.815 -18.532  33.128  1.00 20.04           C
ATOM   4580  H   LEU B  38       1.697 -17.548  36.049  1.00 21.12           H
ATOM   4581  HA  LEU B  38      -0.959 -17.879  35.809  1.00 28.48           H
ATOM   4582  HB2 LEU B  38       1.108 -19.779  35.493  1.00 30.80           H
ATOM   4583  HB3 LEU B  38      -0.417 -20.073  35.229  1.00 30.80           H
ATOM   4584  HG  LEU B  38       1.161 -18.427  33.578  1.00 28.46           H
ATOM   4585 HD11 LEU B  38       1.000 -20.115  31.981  1.00 31.02           H
ATOM   4586 HD12 LEU B  38       1.693 -20.688  33.291  1.00 31.02           H
ATOM   4587 HD13 LEU B  38       0.165 -21.001  33.000  1.00 31.02           H
ATOM   4588 HD21 LEU B  38      -0.689 -18.336  32.185  1.00 24.05           H
ATOM   4589 HD22 LEU B  38      -1.520 -19.190  33.238  1.00 24.05           H
ATOM   4590 HD23 LEU B  38      -1.039 -17.719  33.603  1.00 24.05           H
ATOM   4591  N   GLN B  39      -1.509 -19.464  37.662  1.00 29.70           N
ATOM   4592  CA  GLN B  39      -1.843 -20.104  38.925  1.00 27.41           C
ATOM   4593  C   GLN B  39      -2.999 -21.087  38.751  1.00 29.94           C
ATOM   4594  O   GLN B  39      -4.101 -20.690  38.359  1.00 22.99           O
ATOM   4595  CB  GLN B  39      -2.202 -19.007  39.867  1.00 33.12           C
ATOM   4596  CG  GLN B  39      -2.426 -19.461  41.204  1.00 39.84           C
ATOM   4597  CD  GLN B  39      -1.212 -20.090  41.874  1.00 40.57           C
ATOM   4598  OE1 GLN B  39      -0.259 -19.398  42.215  1.00 44.82           O
ATOM   4599  NE2 GLN B  39      -1.263 -21.400  42.099  1.00 44.75           N
ATOM   4600  H   GLN B  39      -2.133 -19.495  37.071  1.00 35.65           H
ATOM   4601  HA  GLN B  39      -1.070 -20.583  39.265  1.00 32.91           H
ATOM   4602  HB2 GLN B  39      -1.482 -18.354  39.889  1.00 39.75           H
ATOM   4603  HB3 GLN B  39      -3.019 -18.583  39.560  1.00 39.75           H
ATOM   4604  HG2 GLN B  39      -2.631 -18.644  41.662  1.00 47.81           H
ATOM   4605  HG3 GLN B  39      -3.160 -20.090  41.217  1.00 47.81           H
ATOM   4606 HE21 GLN B  39      -1.995 -21.833  41.971  1.00 53.71           H
ATOM   4607 HE22 GLN B  39      -0.559 -21.816  42.369  1.00 53.71           H
ATOM   4608  N   TYR B  40      -2.765 -22.359  39.074  1.00 24.78           N
ATOM   4609  CA  TYR B  40      -3.786 -23.391  38.911  1.00 22.12           C
ATOM   4610  C   TYR B  40      -4.923 -23.230  39.929  1.00 30.95           C
ATOM   4611  O   TYR B  40      -4.688 -22.959  41.109  1.00 30.03           O
ATOM   4612  CB  TYR B  40      -3.155 -24.782  39.032  1.00 33.34           C
ATOM   4613  CG  TYR B  40      -4.202 -25.851  39.160  1.00 32.25           C
ATOM   4614  CD1 TYR B  40      -5.046 -26.148  38.099  1.00 33.52           C
ATOM   4615  CD2 TYR B  40      -4.386 -26.533  40.355  1.00 36.24           C
ATOM   4616  CE1 TYR B  40      -6.033 -27.098  38.220  1.00 30.39           C
ATOM   4617  CE2 TYR B  40      -5.372 -27.489  40.482  1.00 34.65           C
ATOM   4618  CZ  TYR B  40      -6.191 -27.769  39.414  1.00 38.56           C
ATOM   4619  OH  TYR B  40      -7.177 -28.718  39.541  1.00 35.03           O
ATOM   4620  H   TYR B  40      -2.017 -22.651  39.379  1.00 29.75           H
ATOM   4621  HA  TYR B  40      -4.171 -23.326  38.024  1.00 26.55           H
ATOM   4622  HB2 TYR B  40      -2.621 -24.966  38.244  1.00 40.01           H
ATOM   4623  HB3 TYR B  40      -2.599 -24.807  39.826  1.00 40.01           H
ATOM   4624  HD1 TYR B  40      -4.947 -25.693  37.295  1.00 40.23           H
ATOM   4625  HD2 TYR B  40      -3.835 -26.343  41.079  1.00 43.50           H
ATOM   4626  HE1 TYR B  40      -6.590 -27.290  37.502  1.00 36.48           H
ATOM   4627  HE2 TYR B  40      -5.481 -27.944  41.284  1.00 41.58           H
ATOM   4628  HH  TYR B  40      -7.100 -29.112  40.278  1.00 42.05           H
ATOM   4629  N   ASP B  41      -6.168 -23.402  39.467  1.00 25.20           N
ATOM   4630  CA  ASP B  41      -7.359 -23.138  40.282  1.00 26.92           C
ATOM   4631  C   ASP B  41      -8.389 -24.221  39.990  1.00 29.33           C
ATOM   4632  O   ASP B  41      -8.932 -24.281  38.884  1.00 24.31           O
ATOM   4633  CB  ASP B  41      -7.942 -21.753  39.967  1.00 20.83           C
ATOM   4634  CG  ASP B  41      -9.167 -21.423  40.789  1.00 30.07           C
ATOM   4635  OD1 ASP B  41      -9.587 -20.252  40.759  1.00 33.59           O
ATOM   4636  OD2 ASP B  41      -9.725 -22.313  41.460  1.00 32.03           O1-
ATOM   4637  H   ASP B  41      -6.347 -23.682  38.674  1.00 30.24           H
ATOM   4638  HA  ASP B  41      -7.127 -23.171  41.223  1.00 32.31           H
ATOM   4639  HB2 ASP B  41      -7.276 -21.074  40.149  1.00 25.01           H
ATOM   4640  HB3 ASP B  41      -8.200 -21.724  39.033  1.00 25.01           H
ATOM   4641  N   ALA B  42      -8.673 -25.072  40.978  1.00 33.23           N
ATOM   4642  CA  ALA B  42      -9.603 -26.179  40.774  1.00 33.82           C
ATOM   4643  C   ALA B  42     -11.060 -25.737  40.704  1.00 31.94           C
ATOM   4644  O   ALA B  42     -11.910 -26.532  40.283  1.00 39.07           O
ATOM   4645  CB  ALA B  42      -9.431 -27.206  41.888  1.00 39.11           C
ATOM   4646  H   ALA B  42      -8.333 -25.031  41.765  1.00 39.88           H
ATOM   4647  HA  ALA B  42      -9.389 -26.622  39.938  1.00 40.59           H
ATOM   4648  HB1 ALA B  42     -10.059 -27.928  41.745  1.00 46.94           H
ATOM   4649  HB2 ALA B  42      -8.519 -27.542  41.864  1.00 46.94           H
ATOM   4650  HB3 ALA B  42      -9.602 -26.777  42.743  1.00 46.94           H
ATOM   4651  N   SER B  43     -11.377 -24.501  41.095  1.00 34.49           N
ATOM   4652  CA  SER B  43     -12.737 -24.002  40.947  1.00 30.32           C
ATOM   4653  C   SER B  43     -13.109 -23.725  39.495  1.00 36.12           C
ATOM   4654  O   SER B  43     -14.289 -23.492  39.203  1.00 33.32           O
ATOM   4655  CB  SER B  43     -12.912 -22.740  41.794  1.00 37.12           C
ATOM   4656  OG  SER B  43     -12.212 -21.647  41.233  1.00 37.92           O
ATOM   4657  H   SER B  43     -10.827 -23.941  41.447  1.00 41.40           H
ATOM   4658  HA  SER B  43     -13.351 -24.671  41.286  1.00 36.40           H
ATOM   4659  HB2 SER B  43     -13.850 -22.514  41.844  1.00 44.55           H
ATOM   4660  HB3 SER B  43     -12.559 -22.909  42.683  1.00 44.55           H
ATOM   4661  HG  SER B  43     -11.396 -21.826  41.219  1.00 45.51           H
ATOM   4662  N   LEU B  44     -12.146 -23.755  38.577  1.00 23.81           N
ATOM   4663  CA  LEU B  44     -12.422 -23.449  37.179  1.00 21.83           C
ATOM   4664  C   LEU B  44     -12.953 -24.702  36.502  1.00 28.24           C
ATOM   4665  O   LEU B  44     -12.213 -25.475  35.889  1.00 26.15           O
ATOM   4666  CB  LEU B  44     -11.177 -22.915  36.497  1.00 20.98           C
ATOM   4667  CG  LEU B  44     -10.719 -21.594  37.100  1.00 19.05           C
ATOM   4668  CD1 LEU B  44      -9.443 -21.158  36.428  1.00 18.12           C
ATOM   4669  CD2 LEU B  44     -11.768 -20.498  36.980  1.00 21.38           C
ATOM   4670  H   LEU B  44     -11.324 -23.945  38.739  1.00 28.58           H
ATOM   4671  HA  LEU B  44     -13.118 -22.776  37.131  1.00 26.21           H
ATOM   4672  HB2 LEU B  44     -10.457 -23.557  36.604  1.00 25.18           H
ATOM   4673  HB3 LEU B  44     -11.362 -22.775  35.556  1.00 25.18           H
ATOM   4674  HG  LEU B  44     -10.535 -21.728  38.043  1.00 22.87           H
ATOM   4675 HD11 LEU B  44      -9.128 -20.338  36.837  1.00 21.75           H
ATOM   4676 HD12 LEU B  44      -8.780 -21.858  36.535  1.00 21.75           H
ATOM   4677 HD13 LEU B  44      -9.618 -21.012  35.486  1.00 21.75           H
ATOM   4678 HD21 LEU B  44     -11.385 -19.669  37.310  1.00 25.67           H
ATOM   4679 HD22 LEU B  44     -12.011 -20.399  36.047  1.00 25.67           H
ATOM   4680 HD23 LEU B  44     -12.545 -20.729  37.508  1.00 25.67           H
ATOM   4681  N   THR B  45     -14.261 -24.884  36.609  1.00 21.59           N
ATOM   4682  CA  THR B  45     -14.929 -26.044  36.039  1.00 21.43           C
ATOM   4683  C   THR B  45     -15.257 -25.816  34.572  1.00 19.16           C
ATOM   4684  O   THR B  45     -15.111 -24.713  34.039  1.00 18.89           O
ATOM   4685  CB  THR B  45     -16.195 -26.314  36.840  1.00 20.56           C
ATOM   4686  OG1 THR B  45     -16.910 -25.090  37.016  1.00 22.20           O
ATOM   4687  CG2 THR B  45     -15.815 -26.855  38.197  1.00 23.12           C
ATOM   4688  H   THR B  45     -14.793 -24.344  37.021  1.00 25.92           H
ATOM   4689  HA  THR B  45     -14.342 -26.808  36.107  1.00 25.73           H
ATOM   4690  HB  THR B  45     -16.751 -26.963  36.380  1.00 24.68           H
ATOM   4691  HG1 THR B  45     -17.663 -25.237  37.355  1.00 26.64           H
ATOM   4692 HG21 THR B  45     -16.613 -27.082  38.697  1.00 27.75           H
ATOM   4693 HG22 THR B  45     -15.263 -27.646  38.095  1.00 27.75           H
ATOM   4694 HG23 THR B  45     -15.314 -26.183  38.691  1.00 27.75           H
ATOM   4695  N   PRO B  46     -15.662 -26.865  33.863  1.00 19.18           N
ATOM   4696  CA  PRO B  46     -15.891 -26.715  32.426  1.00 17.33           C
ATOM   4697  C   PRO B  46     -17.072 -25.809  32.120  1.00 20.67           C
ATOM   4698  O   PRO B  46     -18.096 -25.823  32.807  1.00 20.68           O
ATOM   4699  CB  PRO B  46     -16.149 -28.155  31.967  1.00 21.02           C
ATOM   4700  CG  PRO B  46     -15.384 -28.977  32.931  1.00 20.60           C
ATOM   4701  CD  PRO B  46     -15.595 -28.289  34.243  1.00 19.88           C
ATOM   4702  HA  PRO B  46     -15.097 -26.370  31.991  1.00 20.81           H
ATOM   4703  HB2 PRO B  46     -17.096 -28.347  32.035  1.00 25.23           H
ATOM   4704  HB3 PRO B  46     -15.826 -28.281  31.064  1.00 25.23           H
ATOM   4705  HG2 PRO B  46     -15.734 -29.880  32.953  1.00 24.73           H
ATOM   4706  HG3 PRO B  46     -14.445 -28.976  32.689  1.00 24.73           H
ATOM   4707  HD2 PRO B  46     -16.430 -28.573  34.644  1.00 23.87           H
ATOM   4708  HD3 PRO B  46     -14.844 -28.462  34.829  1.00 23.87           H
ATOM   4709  N   LEU B  47     -16.908 -24.992  31.088  1.00 17.16           N
ATOM   4710  CA  LEU B  47     -18.013 -24.206  30.588  1.00 13.73           C
ATOM   4711  C   LEU B  47     -18.891 -25.066  29.703  1.00 14.46           C
ATOM   4712  O   LEU B  47     -18.428 -26.016  29.057  1.00 18.80           O
ATOM   4713  CB  LEU B  47     -17.501 -23.031  29.758  1.00 14.68           C
ATOM   4714  CG  LEU B  47     -16.646 -21.987  30.470  1.00 17.13           C
ATOM   4715  CD1 LEU B  47     -16.182 -20.945  29.462  1.00 15.23           C
ATOM   4716  CD2 LEU B  47     -17.419 -21.368  31.627  1.00 21.57           C
ATOM   4717  H   LEU B  47     -16.171 -24.883  30.660  1.00 20.60           H
ATOM   4718  HA  LEU B  47     -18.551 -23.867  31.317  1.00 16.49           H
ATOM   4719  HB2 LEU B  47     -16.976 -23.393  29.030  1.00 17.62           H
ATOM   4720  HB3 LEU B  47     -18.270 -22.560  29.395  1.00 17.62           H
ATOM   4721  HG  LEU B  47     -15.861 -22.425  30.834  1.00 20.57           H
ATOM   4722 HD11 LEU B  47     -15.628 -20.289  29.918  1.00 18.29           H
ATOM   4723 HD12 LEU B  47     -15.670 -21.386  28.768  1.00 18.29           H
ATOM   4724 HD13 LEU B  47     -16.955 -20.508  29.074  1.00 18.29           H
ATOM   4725 HD21 LEU B  47     -16.868 -20.687  32.043  1.00 25.89           H
ATOM   4726 HD22 LEU B  47     -18.235 -20.970  31.285  1.00 25.89           H
ATOM   4727 HD23 LEU B  47     -17.632 -22.056  32.278  1.00 25.89           H
ATOM   4728  N   GLU B  48     -20.161 -24.693  29.650  1.00 18.85           N
ATOM   4729  CA  GLU B  48     -21.119 -25.320  28.761  1.00 20.91           C
ATOM   4730  C   GLU B  48     -21.562 -24.294  27.729  1.00 15.30           C
ATOM   4731  O   GLU B  48     -21.865 -23.144  28.075  1.00 17.21           O
ATOM   4732  CB  GLU B  48     -22.296 -25.869  29.571  1.00 22.25           C
ATOM   4733  CG  GLU B  48     -23.342 -26.549  28.761  1.00 35.89           C
ATOM   4734  CD  GLU B  48     -24.446 -27.133  29.622  1.00 42.16           C
ATOM   4735  OE1 GLU B  48     -24.673 -26.610  30.741  1.00 46.72           O
ATOM   4736  OE2 GLU B  48     -25.077 -28.111  29.169  1.00 45.36           O1-
ATOM   4737  H   GLU B  48     -20.494 -24.063  30.133  1.00 22.63           H
ATOM   4738  HA  GLU B  48     -20.697 -26.059  28.295  1.00 25.10           H
ATOM   4739  HB2 GLU B  48     -21.959 -26.521  30.207  1.00 26.71           H
ATOM   4740  HB3 GLU B  48     -22.713 -25.146  30.055  1.00 26.71           H
ATOM   4741  HG2 GLU B  48     -23.743 -25.898  28.162  1.00 43.08           H
ATOM   4742  HG3 GLU B  48     -22.936 -27.269  28.257  1.00 43.08           H
ATOM   4743  N   PHE B  49     -21.553 -24.696  26.470  1.00 15.54           N
ATOM   4744  CA  PHE B  49     -21.842 -23.811  25.357  1.00 14.18           C
ATOM   4745  C   PHE B  49     -23.232 -24.162  24.863  1.00 18.30           C
ATOM   4746  O   PHE B  49     -23.414 -25.169  24.174  1.00 23.10           O
ATOM   4747  CB  PHE B  49     -20.774 -23.963  24.288  1.00 16.91           C
ATOM   4748  CG  PHE B  49     -19.406 -23.923  24.853  1.00 17.84           C
ATOM   4749  CD1 PHE B  49     -18.680 -25.081  25.055  1.00 17.64           C
ATOM   4750  CD2 PHE B  49     -18.871 -22.725  25.269  1.00 15.35           C
ATOM   4751  CE1 PHE B  49     -17.442 -25.027  25.621  1.00 16.40           C
ATOM   4752  CE2 PHE B  49     -17.644 -22.669  25.835  1.00 14.28           C
ATOM   4753  CZ  PHE B  49     -16.919 -23.816  26.009  1.00 15.37           C
ATOM   4754  H   PHE B  49     -21.369 -25.500  26.228  1.00 18.66           H
ATOM   4755  HA  PHE B  49     -21.844 -22.888  25.659  1.00 17.02           H
ATOM   4756  HB2 PHE B  49     -20.890 -24.817  23.840  1.00 20.30           H
ATOM   4757  HB3 PHE B  49     -20.854 -23.239  23.651  1.00 20.30           H
ATOM   4758  HD1 PHE B  49     -19.032 -25.901  24.796  1.00 21.18           H
ATOM   4759  HD2 PHE B  49     -19.359 -21.941  25.153  1.00 18.43           H
ATOM   4760  HE1 PHE B  49     -16.951 -25.807  25.740  1.00 19.68           H
ATOM   4761  HE2 PHE B  49     -17.285 -21.852  26.094  1.00 17.14           H
ATOM   4762  HZ  PHE B  49     -16.071 -23.775  26.389  1.00 18.45           H
ATOM   4763  N   GLN B  50     -24.203 -23.322  25.206  1.00 14.40           N
ATOM   4764  CA  GLN B  50     -25.612 -23.615  24.983  1.00 16.45           C
ATOM   4765  C   GLN B  50     -26.177 -22.751  23.866  1.00 14.93           C
ATOM   4766  O   GLN B  50     -25.889 -21.550  23.770  1.00 14.61           O
ATOM   4767  CB  GLN B  50     -26.399 -23.423  26.270  1.00 18.46           C
ATOM   4768  CG  GLN B  50     -25.837 -24.299  27.371  1.00 19.47           C
ATOM   4769  CD  GLN B  50     -26.651 -24.294  28.635  1.00 25.86           C
ATOM   4770  OE1 GLN B  50     -26.657 -25.273  29.382  1.00 31.89           O
ATOM   4771  NE2 GLN B  50     -27.300 -23.184  28.910  1.00 19.97           N
ATOM   4772  H   GLN B  50     -24.070 -22.556  25.573  1.00 17.29           H
ATOM   4773  HA  GLN B  50     -25.704 -24.544  24.714  1.00 19.75           H
ATOM   4774  HB2 GLN B  50     -26.357 -22.493  26.540  1.00 22.15           H
ATOM   4775  HB3 GLN B  50     -27.323 -23.684  26.114  1.00 22.15           H
ATOM   4776  HG2 GLN B  50     -25.766 -25.213  27.055  1.00 23.37           H
ATOM   4777  HG3 GLN B  50     -24.957 -23.966  27.603  1.00 23.37           H
ATOM   4778 HE21 GLN B  50     -27.099 -22.471  28.484  1.00 23.97           H
ATOM   4779 HE22 GLN B  50     -27.903 -23.168  29.522  1.00 23.97           H
ATOM   4780  N   GLY B  50A    -26.977 -23.369  23.006  1.00 13.38           N
ATOM   4781  CA  GLY B  50A    -27.538 -22.661  21.883  1.00 15.54           C
ATOM   4782  C   GLY B  50A    -26.540 -22.340  20.803  1.00 15.55           C
ATOM   4783  O   GLY B  50A    -26.818 -21.497  19.941  1.00 15.52           O
ATOM   4784  H   GLY B  50A    -27.195 -24.198  23.052  1.00 16.06           H
ATOM   4785  HA2 GLY B  50A    -28.248 -23.191  21.494  1.00 18.66           H
ATOM   4786  HA3 GLY B  50A    -27.924 -21.825  22.196  1.00 18.66           H
ATOM   4787  N   TYR B  51     -25.391 -23.009  20.821  1.00 13.91           N
ATOM   4788  CA  TYR B  51     -24.355 -22.796  19.816  1.00 15.04           C
ATOM   4789  C   TYR B  51     -24.660 -23.485  18.484  1.00 14.19           C
ATOM   4790  O   TYR B  51     -24.026 -23.164  17.469  1.00 14.20           O
ATOM   4791  CB  TYR B  51     -23.005 -23.289  20.354  1.00 11.92           C
ATOM   4792  CG  TYR B  51     -22.213 -22.269  21.163  1.00 14.63           C
ATOM   4793  CD1 TYR B  51     -22.799 -21.521  22.184  1.00 14.09           C
ATOM   4794  CD2 TYR B  51     -20.852 -22.077  20.914  1.00 14.80           C
ATOM   4795  CE1 TYR B  51     -22.056 -20.599  22.915  1.00 14.55           C
ATOM   4796  CE2 TYR B  51     -20.102 -21.160  21.648  1.00 13.11           C
ATOM   4797  CZ  TYR B  51     -20.712 -20.427  22.635  1.00 15.05           C
ATOM   4798  OH  TYR B  51     -19.946 -19.512  23.343  1.00 14.69           O
ATOM   4799  H   TYR B  51     -25.189 -23.597  21.411  1.00 16.70           H
ATOM   4800  HA  TYR B  51     -24.279 -21.844  19.643  1.00 18.06           H
ATOM   4801  HB2 TYR B  51     -23.157 -24.061  20.923  1.00 14.31           H
ATOM   4802  HB3 TYR B  51     -22.443 -23.546  19.604  1.00 14.31           H
ATOM   4803  HD1 TYR B  51     -23.706 -21.632  22.368  1.00 16.91           H
ATOM   4804  HD2 TYR B  51     -20.439 -22.568  20.243  1.00 17.76           H
ATOM   4805  HE1 TYR B  51     -22.459 -20.098  23.590  1.00 17.47           H
ATOM   4806  HE2 TYR B  51     -19.201 -21.041  21.458  1.00 15.74           H
ATOM   4807  HH  TYR B  51     -20.226 -18.754  23.152  1.00 17.64           H
ATOM   4808  N   ASN B  52     -25.607 -24.423  18.450  1.00 15.46           N
ATOM   4809  CA  ASN B  52     -25.914 -25.128  17.211  1.00 17.96           C
ATOM   4810  C   ASN B  52     -26.955 -24.304  16.472  1.00 17.83           C
ATOM   4811  O   ASN B  52     -28.168 -24.511  16.586  1.00 20.08           O
ATOM   4812  CB  ASN B  52     -26.399 -26.540  17.488  1.00 21.22           C
ATOM   4813  CG  ASN B  52     -26.613 -27.324  16.219  1.00 23.20           C
ATOM   4814  OD1 ASN B  52     -25.900 -27.132  15.236  1.00 22.03           O
ATOM   4815  ND2 ASN B  52     -27.626 -28.180  16.213  1.00 29.25           N
ATOM   4816  H   ASN B  52     -26.085 -24.665  19.120  1.00 18.56           H
ATOM   4817  HA  ASN B  52     -25.128 -25.188  16.658  1.00 21.56           H
ATOM   4818  HB2 ASN B  52     -25.734 -27.003  18.021  1.00 25.48           H
ATOM   4819  HB3 ASN B  52     -27.241 -26.501  17.967  1.00 25.48           H
ATOM   4820 HD21 ASN B  52     -27.796 -28.643  15.508  1.00 35.11           H
ATOM   4821 HD22 ASN B  52     -28.131 -28.254  16.906  1.00 35.11           H
ATOM   4822  N   LEU B  53     -26.457 -23.325  15.726  1.00 16.71           N
ATOM   4823  CA  LEU B  53     -27.327 -22.370  15.057  1.00 18.68           C
ATOM   4824  C   LEU B  53     -28.061 -23.034  13.914  1.00 23.79           C
ATOM   4825  O   LEU B  53     -27.483 -23.811  13.153  1.00 20.80           O
ATOM   4826  CB  LEU B  53     -26.525 -21.192  14.514  1.00 15.39           C
ATOM   4827  CG  LEU B  53     -25.727 -20.415  15.565  1.00 15.84           C
ATOM   4828  CD1 LEU B  53     -24.928 -19.331  14.883  1.00 17.26           C
ATOM   4829  CD2 LEU B  53     -26.651 -19.836  16.629  1.00 20.10           C
ATOM   4830  H   LEU B  53     -25.617 -23.191  15.596  1.00 20.06           H
ATOM   4831  HA  LEU B  53     -27.988 -22.042  15.686  1.00 22.43           H
ATOM   4832  HB2 LEU B  53     -25.897 -21.526  13.855  1.00 18.48           H
ATOM   4833  HB3 LEU B  53     -27.137 -20.569  14.091  1.00 18.48           H
ATOM   4834  HG  LEU B  53     -25.106 -21.018  16.001  1.00 19.02           H
ATOM   4835 HD11 LEU B  53     -24.432 -18.832  15.552  1.00 20.72           H
ATOM   4836 HD12 LEU B  53     -24.311 -19.745  14.261  1.00 20.72           H
ATOM   4837 HD13 LEU B  53     -25.534 -18.738  14.411  1.00 20.72           H
[truncated: 382,242 more chars]
