# Supplementary material for: High-throughput quantum-mechanics/molecular-mechanics (ONIOM) macromolecular crystallographic refinement with PHENIX/DivCon: the impact of mixed Hamiltonian methods on ligand and protein structure
Source: Acta Crystallogr D Struct Biol. 2018 Oct 29;74(Pt 11):1063–77. doi: 10.1107/S2059798318012913 (PMC6213575; doi:10.1107/S2059798318012913)
Supplement: Supplementary file 3 [file d-74-01063-sup3.gz › results_regionQM/1JJE-H_refine_001.pdb]

REMARK Date 2017-01-12 Time 01:53:28 EST -0500 (1484204008.80 s)
REMARK PHENIX refinement
REMARK 
REMARK ****************** INPUT FILES AND LABELS ******************************
REMARK Reflections:
REMARK   file name      : 1JJE.mtz
REMARK   labels         : ['I-obs,SIGI-obs']
REMARK R-free flags:
REMARK   file name      : 1JJE.mtz
REMARK   label          : R-free-flags
REMARK   test_flag_value: 0
REMARK Model file name(s): 
REMARK   /scratch/oleg/2711315.gondor.quantumbioinc.com/1JJE-H.pdb
REMARK 
REMARK ******************** REFINEMENT SUMMARY: QUICK FACTS *******************
REMARK Start: r_work = 0.2416 r_free = 0.3075 bonds = 0.009 angles = 1.987
REMARK Final: r_work = 0.2396 r_free = 0.2915 bonds = 0.013 angles = 1.693
REMARK ************************************************************************
REMARK 
REMARK ****************** REFINEMENT STATISTICS STEP BY STEP ******************
REMARK leading digit, like 1_, means number of macro-cycle                     
REMARK 0    : statistics at the very beginning when nothing is done yet        
REMARK 1_bss: bulk solvent correction and/or (anisotropic) scaling             
REMARK 1_xyz: refinement of coordinates                                        
REMARK 1_adp: refinement of ADPs (Atomic Displacement Parameters)              
REMARK 1_occ: refinement of occupancies                                        
REMARK ------------------------------------------------------------------------
REMARK  stage       r-work r-free bonds angles b_min b_max b_ave n_water shift
REMARK       0    : 0.3046 0.3620 0.009  1.99  12.4 117.3  35.2 552      0.000
REMARK       1_bss: 0.2416 0.3075 0.009  1.99  12.4 117.3  35.2 552      0.000
REMARK 1_settarget: 0.2416 0.3075 0.009  1.99  12.4 117.3  35.2 552      0.000
REMARK       1_nqh: 0.2416 0.3075 0.009  1.99  12.4 117.3  35.2 552      0.000
REMARK    1_weight: 0.2416 0.3075 0.009  1.99  12.4 117.3  35.2 552      0.000
REMARK    1_checkH: 0.2421 0.3074 0.009  1.99  12.4 117.3  35.2 552      0.386
REMARK    1_xyzrec: 0.2414 0.3115 0.016  1.74  12.4 117.3  35.2 552      0.471
REMARK    1_checkH: 0.2415 0.3117 0.016  1.74  12.4 117.3  35.2 552      0.473
REMARK       1_adp: 0.2407 0.3069 0.016  1.74  13.8 113.2  35.7 552      0.473
REMARK   1_regHadp: 0.2407 0.3065 0.016  1.74  13.8 113.2  35.7 552      0.473
REMARK       2_bss: 0.2398 0.3047 0.016  1.74  13.6 113.0  35.4 552      0.473
REMARK 2_settarget: 0.2398 0.3047 0.016  1.74  13.6 113.0  35.4 552      0.473
REMARK 2_updatecdl: 0.2398 0.3047 0.016  1.75  13.6 113.0  35.4 552      0.473
REMARK       2_nqh: 0.2398 0.3047 0.016  1.75  13.6 113.0  35.4 552      0.473
REMARK    2_weight: 0.2398 0.3047 0.016  1.75  13.6 113.0  35.4 552      0.473
REMARK    2_checkH: 0.2398 0.3047 0.016  1.75  13.6 113.0  35.4 552      0.473
REMARK    2_xyzrec: 0.2416 0.2965 0.013  1.64  13.6 113.0  35.4 552      0.486
REMARK    2_checkH: 0.2416 0.2963 0.013  1.64  13.6 113.0  35.4 552      0.485
REMARK       2_adp: 0.2422 0.2954 0.013  1.64  15.5 110.6  34.9 552      0.485
REMARK   2_regHadp: 0.2426 0.2952 0.013  1.64  15.5 110.6  34.9 552      0.485
REMARK       3_bss: 0.2414 0.2931 0.013  1.64  14.7 109.8  34.2 552      0.485
REMARK 3_settarget: 0.2414 0.2931 0.013  1.64  14.7 109.8  34.2 552      0.485
REMARK 3_updatecdl: 0.2414 0.2931 0.013  1.65  14.7 109.8  34.2 552      0.485
REMARK       3_nqh: 0.2414 0.2931 0.013  1.65  14.7 109.8  34.2 552      0.485
REMARK    3_weight: 0.2414 0.2931 0.013  1.65  14.7 109.8  34.2 552      0.485
REMARK    3_checkH: 0.2413 0.2930 0.013  1.65  14.7 109.8  34.2 552      0.484
REMARK    3_xyzrec: 0.2396 0.2915 0.013  1.69  14.7 109.8  34.2 552      0.494
REMARK    3_checkH: 0.2396 0.2916 0.013  1.69  14.7 109.8  34.2 552      0.495
REMARK       3_adp: 0.2400 0.2919 0.013  1.69  14.9 108.5  34.0 552      0.495
REMARK   3_regHadp: 0.2400 0.2919 0.013  1.69  14.9 108.5  34.0 552      0.495
REMARK         end: 0.2396 0.2915 0.013  1.69  14.4 108.0  33.5 552      0.495
REMARK ------------------------------------------------------------------------
REMARK MODEL CONTENT.
REMARK  ELEMENT        ATOM RECORD COUNT   OCCUPANCY SUM
REMARK        C                     2274         2274.00
REMARK        H                     3869         3869.00
REMARK        O                      786          786.00
REMARK        N                      563          563.00
REMARK        S                        2            2.00
REMARK     Zn2+                        6            6.00
REMARK      O1-                       57           57.00
REMARK    TOTAL                     7557         7557.00
REMARK -----------------------------------------------------------------------
REMARK r_free_flags.md5.hexdigest 58a770be886c4541acf01f5454169b11
REMARK 
REMARK ---------------------------------------------------------------
REMARK  Atom Name   Residue Name    Residue ID     Chain     Charge  
REMARK ---------------------------------------------------------------
REMARK      C1           BYS            250          A      -0.2013  
REMARK     C10           BYS            250          A      -0.1113  
REMARK     C11           BYS            250          A      -0.1858  
REMARK     C12           BYS            250          A       -0.229  
REMARK     C13           BYS            250          A       0.7071  
REMARK     C16           BYS            250          A      -0.2931  
REMARK     C17           BYS            250          A       0.0871  
REMARK     C18           BYS            250          A      -0.2595  
REMARK     C19           BYS            250          A       0.1798  
REMARK      C2           BYS            250          A       0.7029  
REMARK     C21           BYS            250          A       0.2042  
REMARK     C23           BYS            250          A       0.1034  
REMARK     C24           BYS            250          A      -0.1522  
REMARK     C25           BYS            250          A      -0.1993  
REMARK      C5           BYS            250          A      -0.3027  
REMARK      C6           BYS            250          A       0.0426  
REMARK      C7           BYS            250          A      -0.1835  
REMARK      C8           BYS            250          A       -0.133  
REMARK      C9           BYS            250          A       -0.166  
REMARK     O14           BYS            250          A      -0.6538  
REMARK     O15           BYS            250          A       -0.763  
REMARK     O20           BYS            250          A       -0.407  
REMARK     O22           BYS            250          A      -0.4093  
REMARK      O3           BYS            250          A      -0.4865  
REMARK      O4           BYS            250          A      -0.6318  
REMARK      H1           BYS            250          A       0.1946  
REMARK     H10           BYS            250          A       0.1505  
REMARK     H11           BYS            250          A       0.1509  
REMARK     H12           BYS            250          A       0.1715  
REMARK     H18           BYS            250          A       0.1782  
REMARK     H24           BYS            250          A       0.184   
REMARK     H25           BYS            250          A       0.1759  
REMARK     H51           BYS            250          A       0.1594  
REMARK     H52           BYS            250          A       0.1592  
REMARK      H7           BYS            250          A       0.1526  
REMARK      H8           BYS            250          A       0.1357  
REMARK      H9           BYS            250          A       0.158   
REMARK     H16           BYS            250          A       0.1589  
REMARK     H16           BYS            250          A       0.1637  
REMARK     H21           BYS            250          A       0.1492  
REMARK     H21           BYS            250          A       0.1518  
REMARK      C1           BYS            250          B       -0.176  
REMARK     C10           BYS            250          B      -0.1147  
REMARK     C11           BYS            250          B      -0.1955  
REMARK     C12           BYS            250          B      -0.2338  
REMARK     C13           BYS            250          B       0.7007  
REMARK     C16           BYS            250          B      -0.2948  
REMARK     C17           BYS            250          B       0.0848  
REMARK     C18           BYS            250          B      -0.2693  
REMARK     C19           BYS            250          B       0.1713  
REMARK      C2           BYS            250          B       0.6942  
REMARK     C21           BYS            250          B       0.2152  
REMARK     C23           BYS            250          B       0.1134  
REMARK     C24           BYS            250          B      -0.1682  
REMARK     C25           BYS            250          B      -0.1888  
REMARK      C5           BYS            250          B      -0.3096  
REMARK      C6           BYS            250          B       0.0437  
REMARK      C7           BYS            250          B       -0.191  
REMARK      C8           BYS            250          B      -0.1358  
REMARK      C9           BYS            250          B      -0.1636  
REMARK     O14           BYS            250          B      -0.6555  
REMARK     O15           BYS            250          B      -0.7694  
REMARK     O20           BYS            250          B      -0.4081  
REMARK     O22           BYS            250          B      -0.4047  
REMARK      O3           BYS            250          B       -0.479  
REMARK      O4           BYS            250          B      -0.6167  
REMARK      H1           BYS            250          B       0.1912  
REMARK     H10           BYS            250          B       0.154   
REMARK     H11           BYS            250          B       0.1509  
REMARK     H12           BYS            250          B       0.1716  
REMARK     H18           BYS            250          B       0.181   
REMARK     H24           BYS            250          B       0.1829  
REMARK     H25           BYS            250          B       0.1787  
REMARK     H51           BYS            250          B       0.163   
REMARK     H52           BYS            250          B       0.1631  
REMARK      H7           BYS            250          B       0.154   
REMARK      H8           BYS            250          B       0.1407  
REMARK      H9           BYS            250          B       0.1661  
REMARK     H16           BYS            250          B       0.1586  
REMARK     H16           BYS            250          B       0.165   
REMARK     H21           BYS            250          B       0.1367  
REMARK     H21           BYS            250          B       0.1575  
REMARK ---------------------------------------------------------------
REMARK IF THIS FILE IS FOR PDB DEPOSITION: REMOVE ALL FROM THIS LINE UP.
REMARK   3
REMARK   3 REFINEMENT.
REMARK   3   PROGRAM     : PHENIX (1.11.1_2575: ???)
REMARK   3   AUTHORS     : Adams,Afonine,Bunkoczi,Burnley,Chen,Dar,Davis,
REMARK   3               : Draizen,Echols,Gildea,Gros,Grosse-Kunstleve,Headd,
REMARK   3               : Hintze,Hung,Ioerger,Liebschner,McCoy,McKee,Moriarty,
REMARK   3               : Oeffner,Poon,Read,Richardson,Richardson,Sacchettini,
REMARK   3               : Sauter,Sobolev,Storoni,Terwilliger,Williams,Zwart
REMARK   3
REMARK   3  REFINEMENT TARGET : ML
REMARK   3  
REMARK   3  DATA USED IN REFINEMENT.
REMARK   3   RESOLUTION RANGE HIGH (ANGSTROMS) : 1.293   
REMARK   3   RESOLUTION RANGE LOW  (ANGSTROMS) : 13.997  
REMARK   3   MIN(FOBS/SIGMA_FOBS)              : 1.33  
REMARK   3   COMPLETENESS FOR RANGE        (%) : 91.61 
REMARK   3   NUMBER OF REFLECTIONS             : 88325     
REMARK   3   NUMBER OF REFLECTIONS (NON-ANOMALOUS) : 88325     
REMARK   3  
REMARK   3  FIT TO DATA USED IN REFINEMENT.
REMARK   3   R VALUE     (WORKING + TEST SET) : 0.2423
REMARK   3   R VALUE            (WORKING SET) : 0.2396
REMARK   3   FREE R VALUE                     : 0.2915
REMARK   3   FREE R VALUE TEST SET SIZE   (%) : 5.01  
REMARK   3   FREE R VALUE TEST SET COUNT      : 4429      
REMARK   3  
REMARK   3  FIT TO DATA USED IN REFINEMENT (IN BINS).
REMARK   3   BIN  RESOLUTION RANGE  COMPL.    NWORK NFREE   RWORK  RFREE  CCWORK CCFREE
REMARK   3     1 13.9982 -  3.9874    1.00     3166   173  0.1768 0.2257   0.920  0.885
REMARK   3     2  3.9874 -  3.1771    1.00     3137   144  0.1604 0.2237   0.931  0.860
REMARK   3     3  3.1771 -  2.7791    1.00     3073   164  0.1747 0.2309   0.922  0.884
REMARK   3     4  2.7791 -  2.5266    1.00     3092   153  0.1758 0.2650   0.920  0.829
REMARK   3     5  2.5266 -  2.3464    1.00     3060   165  0.1919 0.2362   0.917  0.857
REMARK   3     6  2.3464 -  2.2086    1.00     3050   178  0.2035 0.3041   0.909  0.774
REMARK   3     7  2.2086 -  2.0984    1.00     3054   161  0.2177 0.2628   0.893  0.845
REMARK   3     8  2.0984 -  2.0073    1.00     3073   150  0.2245 0.2932   0.889  0.808
REMARK   3     9  2.0073 -  1.9303    1.00     3046   161  0.2558 0.2926   0.866  0.851
REMARK   3    10  1.9303 -  1.8638    1.00     3061   150  0.2786 0.3421   0.829  0.661
REMARK   3    11  1.8638 -  1.8057    1.00     3037   159  0.3118 0.3488   0.786  0.674
REMARK   3    12  1.8057 -  1.7541    1.00     3070   173  0.3441 0.4331   0.745  0.676
REMARK   3    13  1.7541 -  1.7080    0.99     3016   155  0.3496 0.4082   0.684  0.570
REMARK   3    14  1.7080 -  1.6664    0.99     2979   158  0.3828 0.3796   0.580  0.581
REMARK   3    15  1.6664 -  1.6286    0.97     2983   156  0.4006 0.4321   0.482  0.451
REMARK   3    16  1.6286 -  1.5940    0.96     2890   169  0.4153 0.4327   0.468  0.422
REMARK   3    17  1.5940 -  1.5622    0.94     2868   148  0.4335 0.4615   0.412  0.238
REMARK   3    18  1.5622 -  1.5327    0.94     2846   154  0.4633 0.5021   0.298  0.298
REMARK   3    19  1.5327 -  1.5054    0.90     2739   163  0.4817 0.5348   0.217  0.014
REMARK   3    20  1.5054 -  1.4799    0.90     2704   156  0.4763 0.4233   0.214  0.326
REMARK   3    21  1.4799 -  1.4560    0.89     2695   126  0.4950 0.4053   0.168  0.310
REMARK   3    22  1.4560 -  1.4337    0.88     2668   140  0.5120 0.5068   0.098  0.209
REMARK   3    23  1.4337 -  1.4126    0.81     2491   136  0.5074 0.4585   0.092  0.004
REMARK   3    24  1.4126 -  1.3927    0.88     2648   129  0.5143 0.5611   0.103  -0.039
REMARK   3    25  1.3927 -  1.3739    0.84     2557   128  0.5430 0.5531   0.068  0.044
REMARK   3    26  1.3739 -  1.3561    0.87     2619   146  0.5688 0.5384   0.070  -0.018
REMARK   3    27  1.3561 -  1.3391    0.84     2583   115  0.5750 0.5732   0.032  -0.048
REMARK   3    28  1.3391 -  1.3230    0.85     2536   132  0.6044 0.6245   0.048  0.070
REMARK   3    29  1.3230 -  1.3077    0.82     2453   141  0.6710 0.6644   0.041  0.092
REMARK   3    30  1.3077 -  1.2930    0.23      702    46  0.7266 0.7162   0.053  0.182
REMARK   3  
REMARK   3  BULK SOLVENT MODELLING.
REMARK   3   METHOD USED        : FLAT BULK SOLVENT MODEL
REMARK   3   SOLVENT RADIUS     : 1.11    
REMARK   3   SHRINKAGE RADIUS   : 0.90    
REMARK   3   GRID STEP FACTOR   : 4.00    
REMARK   3  
REMARK   3  ERROR ESTIMATES.
REMARK   3   COORDINATE ERROR (MAXIMUM-LIKELIHOOD BASED)     : 0.50    
REMARK   3   PHASE ERROR (DEGREES, MAXIMUM-LIKELIHOOD BASED) : 49.99   
REMARK   3  
REMARK   3  STRUCTURE FACTORS CALCULATION ALGORITHM : FFT
REMARK   3  
REMARK   3  RESTRAINTS LIBRARY
REMARK   3    GEOSTD + MON.LIB. + CDL v1.2
REMARK   3  
REMARK   3  DEVIATIONS FROM IDEAL VALUES.
REMARK   3                 RMSD     MAX  COUNT
REMARK   3   BOND      :  0.013   0.082   3588
REMARK   3   ANGLE     :  1.693  21.910   4866
REMARK   3   CHIRALITY :  0.096   0.483    537
REMARK   3   PLANARITY :  0.009   0.050    607
REMARK   3   DIHEDRAL  : 19.023 133.262   1286
REMARK   3   MIN NONBONDED DISTANCE : 1.600 
REMARK   3  
REMARK   3  MOLPROBITY STATISTICS.
REMARK   3   ALL-ATOM CLASHSCORE : 4.86
REMARK   3   RAMACHANDRAN PLOT:
REMARK   3     OUTLIERS : 0.92  %
REMARK   3     ALLOWED  : 3.66  %
REMARK   3     FAVORED  : 95.42 %
REMARK   3   ROTAMER OUTLIERS : 7.96 %
REMARK   3   CBETA DEVIATIONS : 1
REMARK   3   PEPTIDE PLANE:
REMARK   3     CIS-PROLINE     : 0
REMARK   3     CIS-GENERAL     : 0
REMARK   3     TWISTED PROLINE : 0
REMARK   3     TWISTED GENERAL : 0
REMARK   3  
REMARK   3  ATOMIC DISPLACEMENT PARAMETERS.
REMARK   3   WILSON B : 17.55
REMARK   3   RMS(B_ISO_OR_EQUIVALENT_BONDED) : 4.97
REMARK   3   ATOMS          NUMBER OF ATOMS
REMARK   3                    ISO.  ANISO. 
REMARK   3    ALL         :   7557       0
REMARK   3    ALL (NO H)  :   3688       0
REMARK   3    SOLVENT     :    184       0
REMARK   3    NON-SOLVENT :   3504       0
REMARK   3    HYDROGENS   :   3869       0
REMARK   3
REMARK   3
REMARK   3   OTHER REFINEMENT REMARKS:
REMARK   3   XRAY REFINEMENT USING QUANTUM MECHANICAL FUNCTIONAL
REMARK   3   PROGRAM      :QuantumBio DivCon 6 build-7.1.1-b4015.17
REMARK   3   AUTHORS      :BORBULEVYCH O.Y., PLUMLEY J., 
REMARK   3                :MARTIN, R.I., WESTERHOFF L.M. 
REMARK   3
REMARK   3   REFERENCE     :BORBULEVYCH O.Y., PLUMLEY J.A.,
REMARK   3                 :MARTIN, R.I., MERZ, K.M.,  WESTERHOFF L.M.
REMARK   3                 :ACTA CRYSTLLOGRAPHICA SECTION D, 2014, 
REMARK   3                 :V. D70, pp. 1233-1247
REMARK   3   QM METHOD(HAMILTONIAN): PM6
REMARK   3   REGION QM REFINEMENT: 
REMARK   3      MAIN/BUFFER QM REGION RADII (A): 3.0 / 2.5
REMARK   3      LIGAND / STRAIN ENERGY: BYS_A_250 / 29.37 KCAL/MOLE
REMARK   3      LIGAND / STRAIN ENERGY: BYS_B_250 / 32.2 KCAL/MOLE
REMARK   3
HELIX    1   1 ALA A   53  ARG A   66  1               Generated by MOE   14
HELIX    2   2 SER A   80  THR A   83  1               Generated by MOE    4
HELIX    3   3 ILE A   86  ASN A   90  1               Generated by MOE    5
HELIX    4   4 GLU A  100  LYS A  108  1               Generated by MOE    9
HELIX    5   5 LEU A  168  ASP A  170  5               Generated by MOE    3
HELIX    6   6 TRP A  176  LYS A  186  1               Generated by MOE   11
HELIX    7   7 SER A  204  LYS A  221  1               Generated by MOE   18
HELIX    8   8 ALA B   53  VAL B   64  1               Generated by MOE   12
HELIX    9   9 SER B   80  THR B   83  1               Generated by MOE    4
HELIX   10  10 ILE B   86  SER B   91  1               Generated by MOE    6
HELIX   11  11 GLU B  100  LYS B  108  1               Generated by MOE    9
HELIX   12  12 TRP B  176  LYS B  186  1               Generated by MOE   11
HELIX   13  13 SER B  204  GLU B  219  1               Generated by MOE   16
SHEET    1       LYS A   8  ASP A  13                  Generated by MOE
SHEET    2       VAL A  16  GLU A  24                  Generated by MOE
SHEET    3       VAL A  30  VAL A  40                  Generated by MOE
SHEET    4       GLU A  43  ILE A  47                  Generated by MOE
SHEET    5       LYS A  69  ILE A  70                  Generated by MOE
SHEET    6       LYS A  71  LYS A  71                  Generated by MOE
SHEET    7       GLY A  72  ILE A  74                  Generated by MOE
SHEET    8       THR A  96  SER A  99                  Generated by MOE
SHEET    9       ASN A 116  PHE A 118                  Generated by MOE
SHEET   10       ASN A 122  VAL A 126                  Generated by MOE
SHEET   11       ILE A 130  PHE A 133                  Generated by MOE
SHEET   12       VAL A 145  LEU A 148                  Generated by MOE
SHEET   13       ILE A 153  PHE A 155                  Generated by MOE
SHEET   14       GLY A 156  GLY A 156                  Generated by MOE
SHEET   15       GLY A 157  GLY A 157                  Generated by MOE
SHEET   16       LEU A 192  PRO A 195                  Generated by MOE
SHEET   17       LYS B   8  ASP B  13                  Generated by MOE
SHEET   18       VAL B  16  GLU B  24                  Generated by MOE
SHEET   19       VAL B  30  VAL B  40                  Generated by MOE
SHEET   20       GLU B  43  ILE B  47                  Generated by MOE
SHEET   21       LYS B  69  ILE B  70                  Generated by MOE
SHEET   22       LYS B  71  LYS B  71                  Generated by MOE
SHEET   23       GLY B  72  ILE B  74                  Generated by MOE
SHEET   24       THR B  96  SER B  99                  Generated by MOE
SHEET   25       ASN B 116  PHE B 118                  Generated by MOE
SHEET   26       ASN B 122  VAL B 126                  Generated by MOE
SHEET   27       ILE B 130  PHE B 133                  Generated by MOE
SHEET   28       VAL B 145  LEU B 148                  Generated by MOE
SHEET   29       ILE B 153  PHE B 155                  Generated by MOE
SHEET   30       GLY B 156  GLY B 156                  Generated by MOE
SHEET   31       GLY B 157  GLY B 157                  Generated by MOE
SHEET   32       LEU B 192  PRO B 195                  Generated by MOE
CRYST1   71.440   43.240   64.230  90.00 100.93  90.00 P 1 21 1
SCALE1      0.013998  0.000000  0.002703        0.00000
SCALE2      0.000000  0.023127  0.000000        0.00000
SCALE3      0.000000  0.000000  0.015857        0.00000
ATOM      1  N   SER A   3      47.849   8.253  29.073  1.00 64.74           N
ATOM      2  CA  SER A   3      47.032   8.448  30.265  1.00 63.94           C
ATOM      3  C   SER A   3      47.307   9.800  30.956  1.00 56.56           C
ATOM      4  O   SER A   3      47.773   9.822  32.096  1.00 56.94           O
ATOM      5  CB  SER A   3      47.223   7.281  31.263  1.00 67.65           C
ATOM      6  OG  SER A   3      48.525   6.711  31.197  1.00 82.24           O
ATOM      7  H1  SER A   3      47.673   8.953  28.440  1.00 77.79           H
ATOM      8  H2  SER A   3      47.651   7.404  28.674  1.00 77.79           H
ATOM      9  HA  SER A   3      46.102   8.442  29.994  1.00 76.84           H
ATOM     10  HB2 SER A   3      46.571   6.590  31.071  1.00 81.29           H
ATOM     11  HB3 SER A   3      47.092   7.605  32.167  1.00 81.29           H
ATOM     12  HG  SER A   3      48.964   7.030  30.557  1.00 98.79           H
ATOM     13  N   LEU A   4      46.994  10.938  30.267  1.00 53.61           N
ATOM     14  CA  LEU A   4      47.129  12.268  30.876  1.00 50.64           C
ATOM     15  C   LEU A   4      45.762  12.873  31.227  1.00 41.28           C
ATOM     16  O   LEU A   4      44.766  12.629  30.541  1.00 37.27           O
ATOM     17  CB  LEU A   4      47.914  13.256  29.999  1.00 49.60           C
ATOM     18  CG  LEU A   4      49.432  13.031  30.042  1.00 50.52           C
ATOM     19  CD1 LEU A   4      50.114  13.701  28.878  1.00 50.89           C
ATOM     20  CD2 LEU A   4      50.025  13.525  31.369  1.00 42.92           C
ATOM     21  H   LEU A   4      46.710  10.955  29.455  1.00 64.43           H
ATOM     22  HA  LEU A   4      47.627  12.154  31.697  1.00 60.88           H
ATOM     23  HB2 LEU A   4      47.626  13.166  29.077  1.00 59.62           H
ATOM     24  HB3 LEU A   4      47.745  14.158  30.309  1.00 59.62           H
ATOM     25  HG  LEU A   4      49.610  12.078  29.974  1.00 60.73           H
ATOM     26 HD11 LEU A   4      51.067  13.522  28.934  1.00 61.18           H
ATOM     27 HD12 LEU A   4      49.758  13.338  28.053  1.00 61.18           H
ATOM     28 HD13 LEU A   4      49.952  14.656  28.922  1.00 61.18           H
ATOM     29 HD21 LEU A   4      50.983  13.366  31.368  1.00 51.61           H
ATOM     30 HD22 LEU A   4      49.848  14.473  31.468  1.00 51.61           H
ATOM     31 HD23 LEU A   4      49.617  13.033  32.098  1.00 51.61           H
ATOM     32  N   PRO A   5      45.680  13.674  32.292  1.00 34.36           N
ATOM     33  CA  PRO A   5      44.374  14.191  32.716  1.00 32.22           C
ATOM     34  C   PRO A   5      43.709  15.028  31.629  1.00 31.69           C
ATOM     35  O   PRO A   5      44.375  15.678  30.825  1.00 29.14           O
ATOM     36  CB  PRO A   5      44.716  15.037  33.943  1.00 33.10           C
ATOM     37  CG  PRO A   5      45.950  14.393  34.484  1.00 36.35           C
ATOM     38  CD  PRO A   5      46.740  13.994  33.259  1.00 29.13           C
ATOM     39  HA  PRO A   5      43.785  13.475  32.990  1.00 38.76           H
ATOM     40  HB2 PRO A   5      44.906  15.944  33.663  1.00 39.82           H
ATOM     41  HB3 PRO A   5      43.989  15.010  34.579  1.00 39.82           H
ATOM     42  HG2 PRO A   5      46.445  15.036  35.015  1.00 43.72           H
ATOM     43  HG3 PRO A   5      45.711  13.616  35.010  1.00 43.72           H
ATOM     44  HD2 PRO A   5      47.283  14.735  32.946  1.00 35.06           H
ATOM     45  HD3 PRO A   5      47.280  13.216  33.454  1.00 35.06           H
ATOM     46  N   ASP A   6      42.377  15.020  31.637  1.00 30.31           N
ATOM     47  CA  ASP A   6      41.566  15.754  30.670  1.00 35.77           C
ATOM     48  C   ASP A   6      41.678  17.269  30.838  1.00 30.01           C
ATOM     49  O   ASP A   6      41.902  17.786  31.945  1.00 29.69           O
ATOM     50  CB  ASP A   6      40.096  15.365  30.839  1.00 41.53           C
ATOM     51  CG  ASP A   6      39.751  14.011  30.190  1.00 62.55           C
ATOM     52  OD1 ASP A   6      40.667  13.263  29.777  1.00 65.04           O
ATOM     53  OD2 ASP A   6      38.546  13.699  30.094  1.00 89.44           O1-
ATOM     54  H   ASP A   6      41.909  14.578  32.206  1.00 36.48           H
ATOM     55  HA  ASP A   6      41.851  15.531  29.770  1.00 43.03           H
ATOM     56  HB2 ASP A   6      39.891  15.312  31.786  1.00 49.94           H
ATOM     57  HB3 ASP A   6      39.550  16.050  30.427  1.00 49.94           H
ATOM     58  N   LEU A   7      41.501  17.984  29.723  1.00 26.33           N
ATOM     59  CA  LEU A   7      41.342  19.435  29.744  1.00 23.73           C
ATOM     60  C   LEU A   7      40.187  19.814  30.657  1.00 24.07           C
ATOM     61  O   LEU A   7      39.113  19.200  30.611  1.00 23.12           O
ATOM     62  CB  LEU A   7      41.012  19.923  28.339  1.00 22.07           C
ATOM     63  CG  LEU A   7      40.729  21.411  28.154  1.00 25.78           C
ATOM     64  CD1 LEU A   7      42.001  22.216  28.279  1.00 25.51           C
ATOM     65  CD2 LEU A   7      40.057  21.678  26.819  1.00 30.74           C
ATOM     66  H   LEU A   7      41.462  17.653  28.929  1.00 31.70           H
ATOM     67  HA  LEU A   7      42.156  19.871  30.047  1.00 28.58           H
ATOM     68  HB2 LEU A   7      41.767  19.699  27.774  1.00 26.58           H
ATOM     69  HB3 LEU A   7      40.221  19.454  28.036  1.00 26.58           H
ATOM     70  HG  LEU A   7      40.110  21.700  28.843  1.00 31.04           H
ATOM     71 HD11 LEU A   7      41.779  23.155  28.161  1.00 30.72           H
ATOM     72 HD12 LEU A   7      42.369  22.071  29.165  1.00 30.72           H
ATOM     73 HD13 LEU A   7      42.637  21.940  27.605  1.00 30.72           H
ATOM     74 HD21 LEU A   7      39.860  22.625  26.744  1.00 36.99           H
ATOM     75 HD22 LEU A   7      40.659  21.405  26.107  1.00 36.99           H
ATOM     76 HD23 LEU A   7      39.235  21.162  26.778  1.00 36.99           H
ATOM     77  N   LYS A   8      40.414  20.825  31.496  1.00 26.62           N
ATOM     78  CA  LYS A   8      39.371  21.407  32.313  1.00 23.48           C
ATOM     79  C   LYS A   8      39.016  22.787  31.798  1.00 18.17           C
ATOM     80  O   LYS A   8      39.888  23.534  31.365  1.00 22.09           O
ATOM     81  CB  LYS A   8      39.814  21.576  33.786  1.00 26.19           C
ATOM     82  CG  LYS A   8      40.237  20.329  34.474  1.00 25.64           C
ATOM     83  CD  LYS A   8      41.020  20.579  35.849  1.00 22.55           C
ATOM     84  CE  LYS A   8      40.285  21.437  36.823  1.00 24.52           C
ATOM     85  NZ  LYS A   8      41.032  21.615  38.171  1.00 21.14           N1+
ATOM     86  H   LYS A   8      41.186  21.198  31.607  1.00 32.05           H
ATOM     87  HA  LYS A   8      38.576  20.850  32.274  1.00 28.28           H
ATOM     88  HB2 LYS A   8      40.552  22.201  33.815  1.00 31.53           H
ATOM     89  HB3 LYS A   8      39.065  21.937  34.283  1.00 31.53           H
ATOM     90  HG2 LYS A   8      39.450  19.787  34.651  1.00 30.88           H
ATOM     91  HG3 LYS A   8      40.840  19.848  33.886  1.00 30.88           H
ATOM     92  HD2 LYS A   8      41.203  19.730  36.280  1.00 27.16           H
ATOM     93  HD3 LYS A   8      41.854  21.040  35.667  1.00 27.16           H
ATOM     94  HE2 LYS A   8      40.167  22.316  36.429  1.00 29.53           H
ATOM     95  HE3 LYS A   8      39.428  21.042  37.021  1.00 29.53           H
ATOM     96  HZ1 LYS A   8      40.709  22.319  38.607  1.00 25.47           H
ATOM     97  HZ2 LYS A   8      40.927  20.887  38.669  1.00 25.47           H
ATOM     98  HZ3 LYS A   8      41.894  21.736  38.016  1.00 25.47           H
ATOM     99  N   ILE A   9      37.747  23.133  31.921  1.00 19.57           N
ATOM    100  CA  ILE A   9      37.207  24.447  31.578  1.00 23.83           C
ATOM    101  C   ILE A   9      36.278  24.819  32.720  1.00 29.54           C
ATOM    102  O   ILE A   9      35.305  24.108  32.979  1.00 33.77           O
ATOM    103  CB  ILE A   9      36.396  24.419  30.258  1.00 23.53           C
ATOM    104  CG1 ILE A   9      37.209  23.792  29.128  1.00 31.31           C
ATOM    105  CG2 ILE A   9      35.896  25.806  29.915  1.00 25.34           C
ATOM    106  CD1 ILE A   9      36.677  24.065  27.727  1.00 31.76           C
ATOM    107  H   ILE A   9      37.145  22.586  32.193  1.00 23.59           H
ATOM    108  HA  ILE A   9      37.923  25.096  31.521  1.00 28.70           H
ATOM    109  HB  ILE A   9      35.617  23.861  30.411  1.00 28.33           H
ATOM    110 HG12 ILE A   9      38.132  24.085  29.180  1.00 37.67           H
ATOM    111 HG13 ILE A   9      37.158  22.830  29.257  1.00 37.67           H
ATOM    112 HG21 ILE A   9      35.314  25.765  29.141  1.00 30.51           H
ATOM    113 HG22 ILE A   9      35.399  26.164  30.664  1.00 30.51           H
ATOM    114 HG23 ILE A   9      36.665  26.373  29.727  1.00 30.51           H
ATOM    115 HD11 ILE A   9      37.154  23.510  27.089  1.00 38.22           H
ATOM    116 HD12 ILE A   9      35.727  23.862  27.693  1.00 38.22           H
ATOM    117 HD13 ILE A   9      36.814  25.006  27.521  1.00 38.22           H
ATOM    118  N   GLU A  10      36.569  25.918  33.396  1.00 23.26           N
ATOM    119  CA  GLU A  10      35.781  26.305  34.551  1.00 31.10           C
ATOM    120  C   GLU A  10      35.572  27.795  34.514  1.00 25.08           C
ATOM    121  O   GLU A  10      36.486  28.551  34.196  1.00 27.48           O
ATOM    122  CB  GLU A  10      36.423  25.983  35.906  1.00 34.16           C
ATOM    123  CG  GLU A  10      37.471  24.931  35.952  1.00 41.29           C
ATOM    124  CD  GLU A  10      38.409  25.144  37.113  1.00 45.16           C
ATOM    125  OE1 GLU A  10      39.618  25.062  36.888  1.00 32.06           O
ATOM    126  OE2 GLU A  10      37.952  25.443  38.240  1.00 59.36           O1-
ATOM    127  H   GLU A  10      37.207  26.457  33.201  1.00 28.02           H
ATOM    128  HA  GLU A  10      34.906  25.887  34.510  1.00 37.43           H
ATOM    129  HB2 GLU A  10      36.801  26.794  36.283  1.00 41.10           H
ATOM    130  HB3 GLU A  10      35.709  25.668  36.482  1.00 41.10           H
ATOM    131  HG2 GLU A  10      37.070  24.053  36.022  1.00 49.66           H
ATOM    132  HG3 GLU A  10      38.008  24.988  35.146  1.00 49.66           H
ATOM    133  N   LYS A  11      34.374  28.217  34.869  1.00 26.84           N
ATOM    134  CA  LYS A  11      34.093  29.645  34.923  1.00 28.29           C
ATOM    135  C   LYS A  11      34.731  30.262  36.156  1.00 28.27           C
ATOM    136  O   LYS A  11      34.603  29.736  37.262  1.00 30.41           O
ATOM    137  CB  LYS A  11      32.582  29.860  34.922  1.00 34.33           C
ATOM    138  CG  LYS A  11      32.123  31.265  35.187  1.00 30.08           C
ATOM    139  CD  LYS A  11      30.635  31.372  34.851  1.00 37.84           C
ATOM    140  CE  LYS A  11      30.118  32.810  34.989  1.00 40.42           C
ATOM    141  NZ  LYS A  11      29.185  33.138  33.893  1.00 65.49           N1+
ATOM    142  H   LYS A  11      33.718  27.702  35.065  1.00 32.32           H
ATOM    143  HA  LYS A  11      34.469  30.072  34.134  1.00 34.05           H
ATOM    144  HB2 LYS A  11      32.247  29.612  34.046  1.00 41.30           H
ATOM    145  HB3 LYS A  11      32.186  29.284  35.595  1.00 41.30           H
ATOM    146  HG2 LYS A  11      32.245  31.462  36.129  1.00 36.20           H
ATOM    147  HG3 LYS A  11      32.626  31.889  34.640  1.00 36.20           H
ATOM    148  HD2 LYS A  11      30.499  31.091  33.933  1.00 45.52           H
ATOM    149  HD3 LYS A  11      30.128  30.801  35.449  1.00 45.52           H
ATOM    150  HE2 LYS A  11      29.633  32.904  35.822  1.00 48.61           H
ATOM    151  HE3 LYS A  11      30.861  33.432  34.957  1.00 48.61           H
ATOM    152  HZ1 LYS A  11      28.878  33.967  33.993  1.00 78.69           H
ATOM    153  HZ2 LYS A  11      29.613  33.082  33.112  1.00 78.69           H
ATOM    154  HZ3 LYS A  11      28.500  32.570  33.888  1.00 78.69           H
ATOM    155  N   LEU A  12      35.421  31.387  35.968  1.00 25.43           N
ATOM    156  CA  LEU A  12      36.066  32.106  37.061  1.00 28.33           C
ATOM    157  C   LEU A  12      35.331  33.375  37.409  1.00 32.92           C
ATOM    158  O   LEU A  12      35.297  33.780  38.578  1.00 26.58           O
ATOM    159  CB  LEU A  12      37.497  32.487  36.659  1.00 25.06           C
ATOM    160  CG  LEU A  12      38.340  33.299  37.624  1.00 28.98           C
ATOM    161  CD1 LEU A  12      38.590  32.430  38.880  1.00 25.40           C
ATOM    162  CD2 LEU A  12      39.675  33.757  37.019  1.00 28.55           C
ATOM    163  H   LEU A  12      35.522  31.763  35.203  1.00 30.62           H
ATOM    164  HA  LEU A  12      36.101  31.547  37.852  1.00 34.11           H
ATOM    165  HB2 LEU A  12      37.978  31.668  36.473  1.00 30.18           H
ATOM    166  HB3 LEU A  12      37.440  33.012  35.847  1.00 30.18           H
ATOM    167  HG  LEU A  12      37.842  34.084  37.899  1.00 34.88           H
ATOM    168 HD11 LEU A  12      39.148  32.920  39.499  1.00 30.58           H
ATOM    169 HD12 LEU A  12      37.742  32.209  39.295  1.00 30.58           H
ATOM    170 HD13 LEU A  12      39.045  31.617  38.606  1.00 30.58           H
ATOM    171 HD21 LEU A  12      40.194  34.209  37.700  1.00 34.37           H
ATOM    172 HD22 LEU A  12      40.159  32.981  36.697  1.00 34.37           H
ATOM    173 HD23 LEU A  12      39.503  34.365  36.286  1.00 34.37           H
ATOM    174  N   ASP A  13      34.692  33.968  36.415  1.00 30.46           N
ATOM    175  CA  ASP A  13      33.982  35.222  36.553  1.00 31.84           C
ATOM    176  C   ASP A  13      33.114  35.301  35.305  1.00 32.29           C
ATOM    177  O   ASP A  13      33.173  34.425  34.430  1.00 31.49           O
ATOM    178  CB  ASP A  13      34.974  36.393  36.692  1.00 29.35           C
ATOM    179  CG  ASP A  13      34.376  37.614  37.398  1.00 44.39           C
ATOM    180  OD1 ASP A  13      33.136  37.683  37.503  1.00 43.41           O
ATOM    181  OD2 ASP A  13      35.138  38.515  37.837  1.00 43.35           O1-
ATOM    182  H   ASP A  13      34.647  33.629  35.630  1.00 36.65           H
ATOM    183  HA  ASP A  13      33.407  35.197  37.332  1.00 38.32           H
ATOM    184  HB2 ASP A  13      35.746  36.094  37.192  1.00 35.32           H
ATOM    185  HB3 ASP A  13      35.252  36.662  35.804  1.00 35.32           H
ATOM    186  N   GLU A  14      32.273  36.321  35.253  1.00 41.03           N
ATOM    187  CA  GLU A  14      31.438  36.520  34.081  1.00 38.42           C
ATOM    188  C   GLU A  14      32.333  36.718  32.862  1.00 36.70           C
ATOM    189  O   GLU A  14      33.174  37.619  32.850  1.00 35.96           O
ATOM    190  CB  GLU A  14      30.554  37.740  34.297  1.00 49.81           C
ATOM    191  CG  GLU A  14      29.699  37.673  35.558  1.00 56.22           C
ATOM    192  CD  GLU A  14      28.921  36.362  35.683  1.00 67.66           C
ATOM    193  OE1 GLU A  14      28.382  35.880  34.660  1.00 64.12           O
ATOM    194  OE2 GLU A  14      28.861  35.807  36.805  1.00 87.10           O1-
ATOM    195  H   GLU A  14      32.183  36.910  35.871  1.00 49.34           H
ATOM    196  HA  GLU A  14      30.880  35.740  33.936  1.00 46.20           H
ATOM    197  HB2 GLU A  14      31.124  38.514  34.367  1.00 59.88           H
ATOM    198  HB3 GLU A  14      29.962  37.837  33.536  1.00 59.88           H
ATOM    199  HG2 GLU A  14      30.273  37.770  36.335  1.00 67.56           H
ATOM    200  HG3 GLU A  14      29.058  38.400  35.533  1.00 67.56           H
ATOM    201  N   GLY A  15      32.161  35.858  31.858  1.00 38.43           N
ATOM    202  CA  GLY A  15      32.931  35.902  30.621  1.00 39.63           C
ATOM    203  C   GLY A  15      34.396  35.527  30.738  1.00 35.39           C
ATOM    204  O   GLY A  15      35.158  35.744  29.789  1.00 33.33           O
ATOM    205  H   GLY A  15      31.578  35.231  31.870  1.00 46.22           H
ATOM    206  HA2 GLY A  15      32.519  35.307  29.972  1.00 47.66           H
ATOM    207  HA3 GLY A  15      32.885  36.798  30.261  1.00 47.66           H
ATOM    208  N   VAL A  16      34.822  34.955  31.858  1.00 26.68           N
ATOM    209  CA  VAL A  16      36.220  34.580  32.064  1.00 28.07           C
ATOM    210  C   VAL A  16      36.249  33.129  32.510  1.00 29.36           C
ATOM    211  O   VAL A  16      35.593  32.747  33.496  1.00 25.77           O
ATOM    212  CB  VAL A  16      36.965  35.493  33.060  1.00 29.04           C
ATOM    213  CG1 VAL A  16      38.475  35.115  33.171  1.00 26.16           C
ATOM    214  CG2 VAL A  16      36.835  36.959  32.693  1.00 32.14           C
ATOM    215  H   VAL A  16      34.311  34.767  32.520  1.00 32.12           H
ATOM    216  HA  VAL A  16      36.694  34.628  31.219  1.00 33.79           H
ATOM    217  HB  VAL A  16      36.565  35.381  33.937  1.00 34.96           H
ATOM    218 HG11 VAL A  16      38.891  35.703  33.821  1.00 31.49           H
ATOM    219 HG12 VAL A  16      38.563  34.196  33.456  1.00 31.49           H
ATOM    220 HG13 VAL A  16      38.893  35.242  32.307  1.00 31.49           H
ATOM    221 HG21 VAL A  16      37.275  37.500  33.369  1.00 38.67           H
ATOM    222 HG22 VAL A  16      37.251  37.114  31.831  1.00 38.67           H
ATOM    223 HG23 VAL A  16      35.893  37.190  32.653  1.00 38.67           H
ATOM    224  N   TYR A  17      36.971  32.321  31.771  1.00 25.50           N
ATOM    225  CA  TYR A  17      37.086  30.905  32.048  1.00 24.57           C
ATOM    226  C   TYR A  17      38.558  30.581  32.221  1.00 25.50           C
ATOM    227  O   TYR A  17      39.423  31.186  31.573  1.00 24.89           O
ATOM    228  CB  TYR A  17      36.455  30.099  30.916  1.00 27.30           C
ATOM    229  CG  TYR A  17      34.965  30.284  30.887  1.00 37.53           C
ATOM    230  CD1 TYR A  17      34.416  31.461  30.400  1.00 38.13           C
ATOM    231  CD2 TYR A  17      34.101  29.303  31.392  1.00 31.42           C
ATOM    232  CE1 TYR A  17      33.057  31.663  30.398  1.00 38.91           C
ATOM    233  CE2 TYR A  17      32.737  29.489  31.382  1.00 32.11           C
ATOM    234  CZ  TYR A  17      32.221  30.685  30.878  1.00 46.49           C
ATOM    235  OH  TYR A  17      30.867  30.934  30.851  1.00 45.59           O
ATOM    236  H   TYR A  17      37.426  32.576  31.086  1.00 30.70           H
ATOM    237  HA  TYR A  17      36.627  30.693  32.873  1.00 29.59           H
ATOM    238  HB2 TYR A  17      36.820  30.399  30.070  1.00 32.86           H
ATOM    239  HB3 TYR A  17      36.634  29.156  31.044  1.00 32.86           H
ATOM    240  HD1 TYR A  17      34.980  32.129  30.080  1.00 45.86           H
ATOM    241  HD2 TYR A  17      34.450  28.508  31.726  1.00 37.81           H
ATOM    242  HE1 TYR A  17      32.705  32.456  30.065  1.00 46.80           H
ATOM    243  HE2 TYR A  17      32.171  28.830  31.709  1.00 38.63           H
ATOM    244  HH  TYR A  17      30.449  30.286  31.184  1.00 54.81           H
ATOM    245  N   VAL A  18      38.852  29.651  33.125  1.00 22.45           N
ATOM    246  CA  VAL A  18      40.190  29.117  33.261  1.00 21.43           C
ATOM    247  C   VAL A  18      40.185  27.796  32.541  1.00 19.61           C
ATOM    248  O   VAL A  18      39.262  26.980  32.726  1.00 22.24           O
ATOM    249  CB  VAL A  18      40.613  28.932  34.742  1.00 23.43           C
ATOM    250  CG1 VAL A  18      41.921  28.161  34.821  1.00 22.53           C
ATOM    251  CG2 VAL A  18      40.764  30.232  35.410  1.00 23.13           C
ATOM    252  H   VAL A  18      38.279  29.310  33.665  1.00 27.05           H
ATOM    253  HA  VAL A  18      40.823  29.700  32.823  1.00 25.82           H
ATOM    254  HB  VAL A  18      39.936  28.432  35.226  1.00 28.22           H
ATOM    255 HG11 VAL A  18      42.184  28.112  35.754  1.00 27.14           H
ATOM    256 HG12 VAL A  18      41.799  27.266  34.473  1.00 27.14           H
ATOM    257 HG13 VAL A  18      42.603  28.626  34.311  1.00 27.14           H
ATOM    258 HG21 VAL A  18      41.059  30.094  36.323  1.00 27.86           H
ATOM    259 HG22 VAL A  18      41.424  30.754  34.928  1.00 27.86           H
ATOM    260 HG23 VAL A  18      39.907  30.685  35.406  1.00 27.86           H
ATOM    261  N   HIS A  19      41.153  27.608  31.652  1.00 20.83           N
ATOM    262  CA  HIS A  19      41.391  26.282  31.097  1.00 20.69           C
ATOM    263  C   HIS A  19      42.640  25.700  31.728  1.00 20.05           C
ATOM    264  O   HIS A  19      43.647  26.385  31.890  1.00 19.44           O
ATOM    265  CB  HIS A  19      41.458  26.246  29.568  1.00 20.53           C
ATOM    266  CG  HIS A  19      42.494  27.130  28.962  1.00 21.30           C
ATOM    267  ND1 HIS A  19      43.764  26.695  28.663  1.00 22.12           N
ATOM    268  CD2 HIS A  19      42.423  28.412  28.534  1.00 23.98           C
ATOM    269  CE1 HIS A  19      44.447  27.681  28.107  1.00 20.06           C
ATOM    270  NE2 HIS A  19      43.651  28.736  28.010  1.00 20.86           N
ATOM    271  H   HIS A  19      41.689  28.227  31.394  1.00 25.10           H
ATOM    272  HA  HIS A  19      40.655  25.702  31.349  1.00 24.94           H
ATOM    273  HB2 HIS A  19      40.597  26.524  29.214  1.00 24.75           H
ATOM    274  HB3 HIS A  19      41.651  25.337  29.292  1.00 24.75           H
ATOM    275  HD2 HIS A  19      41.685  28.973  28.595  1.00 28.88           H
ATOM    276  HE1 HIS A  19      45.330  27.635  27.821  1.00 24.17           H
ATOM    277  HE2 HIS A  19      43.872  29.498  27.685  1.00 25.14           H
ATOM    278  N   THR A  20      42.547  24.436  32.116  1.00 20.92           N
ATOM    279  CA  THR A  20      43.658  23.719  32.722  1.00 21.38           C
ATOM    280  C   THR A  20      43.977  22.537  31.838  1.00 21.15           C
ATOM    281  O   THR A  20      43.096  21.712  31.567  1.00 23.79           O
ATOM    282  CB  THR A  20      43.342  23.226  34.143  1.00 20.19           C
ATOM    283  OG1 THR A  20      42.766  24.280  34.901  1.00 21.11           O
ATOM    284  CG2 THR A  20      44.623  22.717  34.804  1.00 21.81           C
ATOM    285  H   THR A  20      41.832  23.975  32.017  1.00 25.21           H
ATOM    286  HA  THR A  20      44.436  24.290  32.769  1.00 25.76           H
ATOM    287  HB  THR A  20      42.715  22.481  34.078  1.00 24.33           H
ATOM    288  HG1 THR A  20      42.014  24.474  34.573  1.00 25.44           H
ATOM    289 HG21 THR A  20      44.433  22.352  35.685  1.00 26.27           H
ATOM    290 HG22 THR A  20      45.029  22.018  34.270  1.00 26.27           H
ATOM    291 HG23 THR A  20      45.248  23.451  34.905  1.00 26.27           H
ATOM    292  N   SER A  21      45.224  22.470  31.379  1.00 23.10           N
ATOM    293  CA  SER A  21      45.747  21.316  30.671  1.00 22.65           C
ATOM    294  C   SER A  21      46.973  20.764  31.387  1.00 26.08           C
ATOM    295  O   SER A  21      47.621  21.439  32.199  1.00 24.73           O
ATOM    296  CB  SER A  21      46.047  21.634  29.211  1.00 21.50           C
ATOM    297  OG  SER A  21      47.067  22.593  29.122  1.00 20.38           O
ATOM    298  H   SER A  21      45.805  23.099  31.482  1.00 27.83           H
ATOM    299  HA  SER A  21      45.071  20.622  30.670  1.00 27.29           H
ATOM    300  HB2 SER A  21      46.343  20.829  28.758  1.00 25.91           H
ATOM    301  HB3 SER A  21      45.236  21.979  28.798  1.00 25.91           H
ATOM    302  HG  SER A  21      47.426  22.691  29.875  1.00 24.56           H
ATOM    303  N   PHE A  22      47.278  19.507  31.086  1.00 24.72           N
ATOM    304  CA  PHE A  22      48.248  18.714  31.830  1.00 24.67           C
ATOM    305  C   PHE A  22      49.206  18.021  30.881  1.00 27.35           C
ATOM    306  O   PHE A  22      48.817  17.572  29.797  1.00 29.76           O
ATOM    307  CB  PHE A  22      47.549  17.638  32.655  1.00 25.65           C
ATOM    308  CG  PHE A  22      46.544  18.160  33.613  1.00 27.37           C
ATOM    309  CD1 PHE A  22      45.268  18.458  33.210  1.00 25.00           C
ATOM    310  CD2 PHE A  22      46.869  18.347  34.952  1.00 26.90           C
ATOM    311  CE1 PHE A  22      44.327  18.930  34.104  1.00 23.84           C
ATOM    312  CE2 PHE A  22      45.921  18.798  35.842  1.00 19.57           C
ATOM    313  CZ  PHE A  22      44.657  19.118  35.411  1.00 25.05           C
ATOM    314  H   PHE A  22      46.925  19.078  30.430  1.00 29.76           H
ATOM    315  HA  PHE A  22      48.752  19.278  32.435  1.00 29.71           H
ATOM    316  HB2 PHE A  22      47.100  17.034  32.047  1.00 30.88           H
ATOM    317  HB3 PHE A  22      48.218  17.161  33.174  1.00 30.88           H
ATOM    318  HD1 PHE A  22      45.032  18.340  32.319  1.00 30.10           H
ATOM    319  HD2 PHE A  22      47.727  18.143  35.252  1.00 32.39           H
ATOM    320  HE1 PHE A  22      43.468  19.135  33.814  1.00 28.71           H
ATOM    321  HE2 PHE A  22      46.155  18.935  36.731  1.00 23.59           H
ATOM    322  HZ  PHE A  22      44.015  19.436  36.004  1.00 30.17           H
ATOM    323  N   GLU A  23      50.456  17.921  31.303  1.00 25.11           N
ATOM    324  CA  GLU A  23      51.514  17.326  30.502  1.00 30.39           C
ATOM    325  C   GLU A  23      52.627  16.946  31.480  1.00 36.54           C
ATOM    326  O   GLU A  23      52.791  17.585  32.520  1.00 28.61           O
ATOM    327  CB  GLU A  23      51.993  18.344  29.465  1.00 35.66           C
ATOM    328  CG  GLU A  23      52.898  17.803  28.404  1.00 42.49           C
ATOM    329  CD  GLU A  23      52.307  16.602  27.718  1.00 46.87           C
ATOM    330  OE1 GLU A  23      52.752  15.497  28.040  1.00 45.21           O
ATOM    331  OE2 GLU A  23      51.387  16.755  26.879  1.00 55.23           O1-
ATOM    332  H   GLU A  23      50.721  18.194  32.071  1.00 30.24           H
ATOM    333  HA  GLU A  23      51.178  16.535  30.050  1.00 36.57           H
ATOM    334  HB2 GLU A  23      51.216  18.711  29.012  1.00 42.90           H
ATOM    335  HB3 GLU A  23      52.464  19.057  29.923  1.00 42.90           H
ATOM    336  HG2 GLU A  23      53.060  18.491  27.740  1.00 51.09           H
ATOM    337  HG3 GLU A  23      53.733  17.533  28.814  1.00 51.09           H
ATOM    338  N   GLU A  24      53.365  15.890  31.168  1.00 34.55           N
ATOM    339  CA  GLU A  24      54.501  15.473  32.005  1.00 37.56           C
ATOM    340  C   GLU A  24      55.693  16.406  31.736  1.00 40.71           C
ATOM    341  O   GLU A  24      56.060  16.548  30.555  1.00 42.23           O
ATOM    342  CB  GLU A  24      54.812  14.016  31.624  1.00 50.47           C
ATOM    343  CG  GLU A  24      56.292  13.595  31.582  1.00 69.24           C
ATOM    344  CD  GLU A  24      56.530  12.264  32.270  1.00 80.08           C
ATOM    345  OE1 GLU A  24      56.090  11.222  31.735  1.00 90.75           O
ATOM    346  OE2 GLU A  24      57.143  12.269  33.361  1.00 73.29           O1-
ATOM    347  H   GLU A  24      53.224  15.398  30.476  1.00 41.56           H
ATOM    348  HA  GLU A  24      54.253  15.499  32.950  1.00 45.17           H
ATOM    349  HB2 GLU A  24      54.368  13.423  32.252  1.00 60.67           H
ATOM    350  HB3 GLU A  24      54.451  13.834  30.740  1.00 60.67           H
ATOM    351  HG2 GLU A  24      56.572  13.493  30.656  1.00 83.19           H
ATOM    352  HG3 GLU A  24      56.849  14.247  32.025  1.00 83.19           H
ATOM    353  N   VAL A  25      56.270  17.116  32.758  1.00 47.56           N
ATOM    354  CA  VAL A  25      57.233  18.137  32.386  1.00 46.22           C
ATOM    355  C   VAL A  25      58.384  17.907  33.392  1.00 51.29           C
ATOM    356  O   VAL A  25      58.532  18.271  34.538  1.00 58.70           O
ATOM    357  CB  VAL A  25      56.814  19.610  32.480  1.00 46.04           C
ATOM    358  CG1 VAL A  25      57.938  20.396  31.800  1.00 41.28           C
ATOM    359  CG2 VAL A  25      55.448  19.794  31.838  1.00 40.68           C
ATOM    360  H   VAL A  25      55.918  17.166  33.720  1.00 57.18           H
ATOM    361  HA  VAL A  25      57.530  17.946  31.297  1.00 55.57           H
ATOM    362  HB  VAL A  25      56.748  19.902  33.567  1.00 55.35           H
ATOM    363 HG11 VAL A  25      57.806  21.472  31.963  1.00 49.64           H
ATOM    364 HG12 VAL A  25      58.929  20.131  32.185  1.00 49.64           H
ATOM    365 HG13 VAL A  25      57.947  20.233  30.714  1.00 49.64           H
ATOM    366 HG21 VAL A  25      55.092  20.819  31.946  1.00 48.92           H
ATOM    367 HG22 VAL A  25      55.446  19.539  30.769  1.00 48.92           H
ATOM    368 HG23 VAL A  25      54.689  19.133  32.300  1.00 48.92           H
ATOM    369  N   ASN A  26      59.299  17.161  32.682  1.00 52.99           N
ATOM    370  CA  ASN A  26      60.685  16.682  32.685  1.00 58.15           C
ATOM    371  C   ASN A  26      60.810  15.522  33.646  1.00 53.57           C
ATOM    372  O   ASN A  26      60.407  14.393  33.335  1.00 66.86           O
ATOM    373  CB  ASN A  26      61.690  17.855  32.689  1.00 60.65           C
ATOM    374  CG  ASN A  26      62.938  17.614  33.525  1.00 59.63           C
ATOM    375  OD1 ASN A  26      63.051  18.207  34.600  1.00 73.92           O
ATOM    376  H   ASN A  26      59.025  16.850  31.931  1.00 63.69           H
ATOM    377  HA  ASN A  26      60.836  16.250  31.818  1.00 69.89           H
ATOM    378  HB2 ASN A  26      61.974  17.977  31.767  1.00 72.89           H
ATOM    379  HB3 ASN A  26      61.231  18.651  32.992  1.00 72.89           H
ATOM    380  N   GLY A  27      61.298  15.814  34.815  1.00 51.65           N
ATOM    381  CA  GLY A  27      61.011  14.996  35.948  1.00 56.21           C
ATOM    382  C   GLY A  27      60.266  15.824  36.980  1.00 51.57           C
ATOM    383  O   GLY A  27      60.410  15.493  38.157  1.00 48.18           O
ATOM    384  H   GLY A  27      61.754  16.505  34.988  1.00 62.09           H
ATOM    385  HA2 GLY A  27      60.462  14.232  35.691  1.00 67.56           H
ATOM    386  HA3 GLY A  27      61.845  14.661  36.321  1.00 67.56           H
ATOM    387  N   TRP A  28      59.462  16.865  36.605  1.00 46.74           N
ATOM    388  CA  TRP A  28      58.640  17.532  37.640  1.00 41.58           C
ATOM    389  C   TRP A  28      57.249  16.886  37.784  1.00 38.11           C
ATOM    390  O   TRP A  28      56.343  17.308  38.472  1.00 39.73           O
ATOM    391  CB  TRP A  28      58.437  18.984  37.199  1.00 44.73           C
ATOM    392  CG  TRP A  28      59.712  19.723  37.295  1.00 48.83           C
ATOM    393  CD1 TRP A  28      60.466  19.889  38.447  1.00 46.54           C
ATOM    394  CD2 TRP A  28      60.379  20.423  36.228  1.00 45.44           C
ATOM    395  NE1 TRP A  28      61.580  20.708  38.160  1.00 52.09           N
ATOM    396  CE2 TRP A  28      61.531  21.061  36.805  1.00 46.30           C
ATOM    397  CE3 TRP A  28      60.108  20.609  34.862  1.00 50.78           C
ATOM    398  CZ2 TRP A  28      62.359  21.910  36.045  1.00 45.82           C
ATOM    399  CZ3 TRP A  28      60.950  21.406  34.109  1.00 48.46           C
ATOM    400  CH2 TRP A  28      62.061  22.061  34.703  1.00 48.13           C
ATOM    401  H   TRP A  28      59.292  17.117  35.623  1.00 56.19           H
ATOM    402  HA  TRP A  28      59.159  17.438  38.638  1.00 50.00           H
ATOM    403  HB2 TRP A  28      58.023  19.014  36.160  1.00 53.78           H
ATOM    404  HB3 TRP A  28      57.633  19.455  37.808  1.00 53.78           H
ATOM    405  HD1 TRP A  28      60.288  19.487  39.432  1.00 55.95           H
ATOM    406  HE1 TRP A  28      62.265  21.006  38.826  1.00 62.61           H
ATOM    407  HE3 TRP A  28      59.230  20.133  34.422  1.00 61.05           H
ATOM    408  HZ2 TRP A  28      63.186  22.439  36.509  1.00 55.09           H
ATOM    409  HZ3 TRP A  28      60.751  21.554  33.046  1.00 58.25           H
ATOM    410  HH2 TRP A  28      62.673  22.723  34.086  1.00 57.87           H
ATOM    411  N   GLY A  29      57.118  15.752  37.013  1.00 37.31           N
ATOM    412  CA  GLY A  29      55.914  14.965  36.866  1.00 34.15           C
ATOM    413  C   GLY A  29      54.935  15.612  35.898  1.00 30.95           C
ATOM    414  O   GLY A  29      55.306  16.393  35.022  1.00 35.20           O
ATOM    415  H   GLY A  29      57.759  15.421  36.543  1.00 44.88           H
ATOM    416  HA2 GLY A  29      56.142  14.085  36.523  1.00 41.09           H
ATOM    417  HA3 GLY A  29      55.493  14.859  37.733  1.00 41.09           H
ATOM    418  N   VAL A  30      53.663  15.270  36.074  1.00 27.96           N
ATOM    419  CA  VAL A  30      52.570  15.903  35.343  1.00 22.94           C
ATOM    420  C   VAL A  30      52.389  17.321  35.875  1.00 25.36           C
ATOM    421  O   VAL A  30      52.180  17.468  37.096  1.00 23.85           O
ATOM    422  CB  VAL A  30      51.294  15.067  35.495  1.00 26.85           C
ATOM    423  CG1 VAL A  30      50.087  15.754  34.871  1.00 28.42           C
ATOM    424  CG2 VAL A  30      51.501  13.663  34.862  1.00 36.18           C
ATOM    425  H   VAL A  30      53.406  14.652  36.605  1.00 33.65           H
ATOM    426  HA  VAL A  30      52.797  15.951  34.405  1.00 27.63           H
ATOM    427  HB  VAL A  30      51.108  14.946  36.435  1.00 32.32           H
ATOM    428 HG11 VAL A  30      49.326  15.156  34.925  1.00 34.20           H
ATOM    429 HG12 VAL A  30      49.898  16.574  35.351  1.00 34.20           H
ATOM    430 HG13 VAL A  30      50.284  15.950  33.941  1.00 34.20           H
ATOM    431 HG21 VAL A  30      50.674  13.163  34.929  1.00 43.52           H
ATOM    432 HG22 VAL A  30      51.741  13.768  33.928  1.00 43.52           H
ATOM    433 HG23 VAL A  30      52.209  13.202  35.334  1.00 43.52           H
ATOM    434  N   VAL A  31      52.505  18.343  35.007  1.00 24.21           N
ATOM    435  CA  VAL A  31      52.458  19.720  35.465  1.00 28.25           C
ATOM    436  C   VAL A  31      51.116  20.173  34.902  1.00 24.83           C
ATOM    437  O   VAL A  31      50.678  20.073  33.770  1.00 23.50           O
ATOM    438  CB  VAL A  31      53.610  20.546  34.843  1.00 25.99           C
ATOM    439  CG1 VAL A  31      53.432  22.009  35.233  1.00 32.69           C
ATOM    440  CG2 VAL A  31      54.936  19.951  35.303  1.00 32.87           C
ATOM    441  H   VAL A  31      52.656  18.220  33.990  1.00 29.16           H
ATOM    442  HA  VAL A  31      52.515  19.765  36.588  1.00 34.01           H
ATOM    443  HB  VAL A  31      53.551  20.467  33.726  1.00 31.29           H
ATOM    444 HG11 VAL A  31      54.213  22.637  34.796  1.00 39.34           H
ATOM    445 HG12 VAL A  31      52.456  22.391  34.900  1.00 39.34           H
ATOM    446 HG13 VAL A  31      53.472  22.137  36.324  1.00 39.34           H
ATOM    447 HG21 VAL A  31      55.795  20.467  34.854  1.00 39.55           H
ATOM    448 HG22 VAL A  31      55.045  19.987  36.394  1.00 39.55           H
ATOM    449 HG23 VAL A  31      55.018  18.885  35.025  1.00 39.55           H
ATOM    450  N   PRO A  32      50.293  20.732  35.838  1.00 20.76           N
ATOM    451  CA  PRO A  32      49.097  21.469  35.411  1.00 19.93           C
ATOM    452  C   PRO A  32      49.454  22.874  34.965  1.00 19.77           C
ATOM    453  O   PRO A  32      50.336  23.512  35.550  1.00 17.58           O
ATOM    454  CB  PRO A  32      48.234  21.545  36.681  1.00 23.43           C
ATOM    455  CG  PRO A  32      49.227  21.577  37.767  1.00 23.33           C
ATOM    456  CD  PRO A  32      50.427  20.800  37.317  1.00 22.65           C
ATOM    457  HA  PRO A  32      48.620  20.999  34.715  1.00 24.02           H
ATOM    458  HB2 PRO A  32      47.694  22.353  36.667  1.00 28.22           H
ATOM    459  HB3 PRO A  32      47.669  20.762  36.743  1.00 28.22           H
ATOM    460  HG2 PRO A  32      49.472  22.493  37.960  1.00 28.10           H
ATOM    461  HG3 PRO A  32      48.839  21.156  38.548  1.00 28.10           H
ATOM    462  HD2 PRO A  32      51.230  21.286  37.551  1.00 27.29           H
ATOM    463  HD3 PRO A  32      50.409  19.916  37.720  1.00 27.29           H
ATOM    464  N   LYS A  33      48.732  23.353  33.931  1.00 21.94           N
ATOM    465  CA  LYS A  33      48.960  24.670  33.336  1.00 19.83           C
ATOM    466  C   LYS A  33      47.632  25.413  33.177  1.00 17.34           C
ATOM    467  O   LYS A  33      46.707  24.925  32.512  1.00 20.23           O
ATOM    468  CB  LYS A  33      49.686  24.549  31.977  1.00 18.75           C
ATOM    469  CG  LYS A  33      49.671  25.840  31.175  1.00 21.49           C
ATOM    470  CD  LYS A  33      50.557  26.824  31.829  1.00 15.70           C
ATOM    471  CE  LYS A  33      50.797  28.104  31.043  1.00 17.80           C
ATOM    472  NZ  LYS A  33      49.616  28.793  30.623  1.00 16.26           N1+
ATOM    473  H   LYS A  33      48.071  22.936  33.570  1.00 26.43           H
ATOM    474  HA  LYS A  33      49.525  25.204  33.915  1.00 23.90           H
ATOM    475  HB2 LYS A  33      50.610  24.299  32.134  1.00 22.61           H
ATOM    476  HB3 LYS A  33      49.245  23.865  31.452  1.00 22.61           H
ATOM    477  HG2 LYS A  33      50.002  25.670  30.279  1.00 25.89           H
ATOM    478  HG3 LYS A  33      48.778  26.215  31.137  1.00 25.89           H
ATOM    479  HD2 LYS A  33      50.141  27.090  32.663  1.00 18.94           H
ATOM    480  HD3 LYS A  33      51.415  26.408  32.015  1.00 18.94           H
ATOM    481  HE2 LYS A  33      51.292  28.711  31.607  1.00 21.46           H
ATOM    482  HE3 LYS A  33      51.323  27.899  30.255  1.00 21.46           H
ATOM    483  HZ1 LYS A  33      49.854  29.533  30.191  1.00 19.61           H
ATOM    484  HZ2 LYS A  33      49.119  28.276  30.089  1.00 19.61           H
ATOM    485  HZ3 LYS A  33      49.129  29.020  31.331  1.00 19.61           H
ATOM    486  N   HIS A  34      47.548  26.607  33.764  1.00 18.18           N
ATOM    487  CA  HIS A  34      46.392  27.483  33.651  1.00 17.74           C
ATOM    488  C   HIS A  34      46.596  28.531  32.560  1.00 16.36           C
ATOM    489  O   HIS A  34      47.642  29.194  32.515  1.00 17.05           O
ATOM    490  CB  HIS A  34      46.086  28.188  34.962  1.00 20.13           C
ATOM    491  CG  HIS A  34      45.853  27.228  36.071  1.00 17.51           C
ATOM    492  ND1 HIS A  34      46.537  27.276  37.265  1.00 24.79           N
ATOM    493  CD2 HIS A  34      44.991  26.191  36.170  1.00 21.10           C
ATOM    494  CE1 HIS A  34      46.141  26.281  38.032  1.00 20.65           C
ATOM    495  NE2 HIS A  34      45.183  25.625  37.409  1.00 22.61           N
ATOM    496  H   HIS A  34      48.178  26.939  34.253  1.00 21.92           H
ATOM    497  HA  HIS A  34      45.615  26.946  33.438  1.00 21.39           H
ATOM    498  HB2 HIS A  34      45.285  28.720  34.870  1.00 24.26           H
ATOM    499  HB3 HIS A  34      46.835  28.750  35.207  1.00 24.26           H
ATOM    500  HD1 HIS A  34      47.160  27.842  37.452  1.00 29.86           H
ATOM    501  HD2 HIS A  34      44.385  25.906  35.530  1.00 25.42           H
ATOM    502  HE1 HIS A  34      46.454  26.117  38.895  1.00 24.88           H
ATOM    503  N   GLY A  35      45.575  28.644  31.702  1.00 17.76           N
ATOM    504  CA  GLY A  35      45.336  29.820  30.882  1.00 21.24           C
ATOM    505  C   GLY A  35      43.891  30.265  31.044  1.00 21.60           C
ATOM    506  O   GLY A  35      43.120  29.677  31.813  1.00 22.55           O
ATOM    507  H   GLY A  35      44.984  28.028  31.602  1.00 21.41           H
ATOM    508  HA2 GLY A  35      45.940  30.541  31.135  1.00 25.59           H
ATOM    509  HA3 GLY A  35      45.481  29.598  29.953  1.00 25.59           H
ATOM    510  N   LEU A  36      43.535  31.333  30.319  1.00 19.47           N
ATOM    511  CA  LEU A  36      42.162  31.800  30.306  1.00 19.69           C
ATOM    512  C   LEU A  36      41.544  31.711  28.911  1.00 24.51           C
ATOM    513  O   LEU A  36      42.247  31.646  27.893  1.00 21.36           O
ATOM    514  CB  LEU A  36      42.098  33.255  30.782  1.00 22.66           C
ATOM    515  CG  LEU A  36      42.762  33.589  32.133  1.00 20.34           C
ATOM    516  CD1 LEU A  36      42.714  35.073  32.373  1.00 21.75           C
ATOM    517  CD2 LEU A  36      42.159  32.880  33.302  1.00 22.02           C
ATOM    518  H   LEU A  36      44.075  31.804  29.849  1.00 23.47           H
ATOM    519  HA  LEU A  36      41.625  31.271  30.912  1.00 23.73           H
ATOM    520  HB2 LEU A  36      42.541  33.795  30.111  1.00 27.29           H
ATOM    521  HB3 LEU A  36      41.166  33.516  30.841  1.00 27.29           H
ATOM    522  HG  LEU A  36      43.698  33.342  32.095  1.00 24.52           H
ATOM    523 HD11 LEU A  36      43.147  35.268  33.220  1.00 26.21           H
ATOM    524 HD12 LEU A  36      43.178  35.516  31.649  1.00 26.21           H
ATOM    525 HD13 LEU A  36      41.784  35.347  32.402  1.00 26.21           H
ATOM    526 HD21 LEU A  36      42.631  33.162  34.100  1.00 26.53           H
ATOM    527 HD22 LEU A  36      41.215  33.083  33.382  1.00 26.53           H
ATOM    528 HD23 LEU A  36      42.283  31.927  33.160  1.00 26.53           H
ATOM    529  N   VAL A  37      40.216  31.686  28.876  1.00 22.11           N
ATOM    530  CA  VAL A  37      39.440  32.096  27.699  1.00 21.74           C
ATOM    531  C   VAL A  37      38.612  33.292  28.121  1.00 24.30           C
ATOM    532  O   VAL A  37      37.826  33.206  29.077  1.00 28.35           O
ATOM    533  CB  VAL A  37      38.536  30.990  27.157  1.00 20.00           C
ATOM    534  CG1 VAL A  37      37.815  31.511  25.920  1.00 26.03           C
ATOM    535  CG2 VAL A  37      39.327  29.773  26.844  1.00 21.19           C
ATOM    536  H   VAL A  37      39.721  31.435  29.533  1.00 26.63           H
ATOM    537  HA  VAL A  37      40.031  32.378  26.980  1.00 26.19           H
ATOM    538  HB  VAL A  37      37.856  30.754  27.808  1.00 24.10           H
ATOM    539 HG11 VAL A  37      37.239  30.809  25.573  1.00 31.34           H
ATOM    540 HG12 VAL A  37      37.285  32.289  26.155  1.00 31.34           H
ATOM    541 HG13 VAL A  37      38.477  31.755  25.252  1.00 31.34           H
ATOM    542 HG21 VAL A  37      38.735  29.099  26.471  1.00 25.53           H
ATOM    543 HG22 VAL A  37      40.024  29.997  26.207  1.00 25.53           H
ATOM    544 HG23 VAL A  37      39.722  29.440  27.663  1.00 25.53           H
ATOM    545  N   VAL A  38      38.804  34.412  27.434  1.00 23.91           N
ATOM    546  CA  VAL A  38      38.133  35.655  27.732  1.00 24.29           C
ATOM    547  C   VAL A  38      37.098  35.912  26.636  1.00 35.35           C
ATOM    548  O   VAL A  38      37.436  36.004  25.441  1.00 26.42           O
ATOM    549  CB  VAL A  38      39.140  36.796  27.899  1.00 22.79           C
ATOM    550  CG1 VAL A  38      38.448  38.067  28.307  1.00 30.11           C
ATOM    551  CG2 VAL A  38      40.179  36.419  28.970  1.00 28.72           C
ATOM    552  H   VAL A  38      39.338  34.479  26.763  1.00 28.79           H
ATOM    553  HA  VAL A  38      37.660  35.566  28.574  1.00 29.25           H
ATOM    554  HB  VAL A  38      39.606  36.946  27.059  1.00 27.45           H
ATOM    555 HG11 VAL A  38      39.114  38.772  28.381  1.00 36.24           H
ATOM    556 HG12 VAL A  38      37.785  38.299  27.642  1.00 36.24           H
ATOM    557 HG13 VAL A  38      38.023  37.931  29.169  1.00 36.24           H
ATOM    558 HG21 VAL A  38      40.796  37.159  29.083  1.00 34.57           H
ATOM    559 HG22 VAL A  38      39.729  36.233  29.807  1.00 34.57           H
ATOM    560 HG23 VAL A  38      40.662  35.632  28.673  1.00 34.57           H
ATOM    561  N   LEU A  39      35.836  35.994  27.054  1.00 28.51           N
ATOM    562  CA  LEU A  39      34.713  36.247  26.161  1.00 34.65           C
ATOM    563  C   LEU A  39      34.435  37.742  26.119  1.00 32.22           C
ATOM    564  O   LEU A  39      34.078  38.336  27.131  1.00 33.27           O
ATOM    565  CB  LEU A  39      33.474  35.528  26.680  1.00 32.09           C
ATOM    566  CG  LEU A  39      33.563  34.002  26.767  1.00 37.74           C
ATOM    567  CD1 LEU A  39      32.214  33.445  27.134  1.00 39.23           C
ATOM    568  CD2 LEU A  39      34.042  33.365  25.461  1.00 28.54           C
ATOM    569  H   LEU A  39      35.601  35.915  27.877  1.00 34.31           H
ATOM    570  HA  LEU A  39      34.912  35.942  25.261  1.00 41.68           H
ATOM    571  HB2 LEU A  39      33.265  35.869  27.562  1.00 38.61           H
ATOM    572  HB3 LEU A  39      32.741  35.732  26.078  1.00 38.61           H
ATOM    573  HG  LEU A  39      34.190  33.758  27.465  1.00 45.39           H
ATOM    574 HD11 LEU A  39      32.275  32.478  27.184  1.00 47.18           H
ATOM    575 HD12 LEU A  39      31.951  33.812  27.993  1.00 47.18           H
ATOM    576 HD13 LEU A  39      31.577  33.705  26.451  1.00 47.18           H
ATOM    577 HD21 LEU A  39      34.070  32.401  25.557  1.00 34.35           H
ATOM    578 HD22 LEU A  39      33.430  33.600  24.744  1.00 34.35           H
ATOM    579 HD23 LEU A  39      34.928  33.699  25.264  1.00 34.35           H
ATOM    580  N   VAL A  40      34.574  38.341  24.944  1.00 30.18           N
ATOM    581  CA  VAL A  40      34.174  39.729  24.742  1.00 37.35           C
ATOM    582  C   VAL A  40      32.911  39.662  23.895  1.00 39.40           C
ATOM    583  O   VAL A  40      32.969  39.681  22.663  1.00 37.37           O
ATOM    584  CB  VAL A  40      35.275  40.568  24.070  1.00 41.53           C
ATOM    585  CG1 VAL A  40      34.745  41.952  23.686  1.00 47.83           C
ATOM    586  CG2 VAL A  40      36.460  40.710  24.990  1.00 39.04           C
ATOM    587  H   VAL A  40      34.892  37.962  24.245  1.00 36.32           H
ATOM    588  HA  VAL A  40      33.952  40.143  25.589  1.00 44.93           H
ATOM    589  HB  VAL A  40      35.571  40.120  23.263  1.00 49.94           H
ATOM    590 HG11 VAL A  40      35.466  42.462  23.281  1.00 57.50           H
ATOM    591 HG12 VAL A  40      34.026  41.848  23.043  1.00 57.50           H
ATOM    592 HG13 VAL A  40      34.422  42.407  24.477  1.00 57.50           H
ATOM    593 HG21 VAL A  40      37.151  41.220  24.535  1.00 46.95           H
ATOM    594 HG22 VAL A  40      36.172  41.188  25.783  1.00 46.95           H
ATOM    595 HG23 VAL A  40      36.784  39.828  25.221  1.00 46.95           H
ATOM    596  N   ASN A  41      31.769  39.520  24.553  1.00 34.57           N
ATOM    597  CA  ASN A  41      30.508  39.219  23.882  1.00 39.55           C
ATOM    598  C   ASN A  41      30.659  37.880  23.173  1.00 42.36           C
ATOM    599  O   ASN A  41      30.970  36.870  23.833  1.00 43.34           O
ATOM    600  CB  ASN A  41      30.149  40.377  22.956  1.00 39.95           C
ATOM    601  CG  ASN A  41      29.975  41.686  23.671  1.00 42.23           C
ATOM    602  OD1 ASN A  41      29.349  41.760  24.720  1.00 43.66           O
ATOM    603  ND2 ASN A  41      30.479  42.752  23.054  1.00 64.36           N
ATOM    604  H   ASN A  41      31.695  39.599  25.401  1.00 41.59           H
ATOM    605  HA  ASN A  41      29.804  39.128  24.542  1.00 47.56           H
ATOM    606  HB2 ASN A  41      30.851  40.490  22.303  1.00 48.05           H
ATOM    607  HB3 ASN A  41      29.323  40.146  22.517  1.00 48.05           H
ATOM    608 HD21 ASN A  41      30.358  43.539  23.377  1.00 77.34           H
ATOM    609 HD22 ASN A  41      30.910  42.654  22.317  1.00 77.34           H
ATOM    610  N   ALA A  42      30.433  37.811  21.866  1.00 32.39           N
ATOM    611  CA  ALA A  42      30.552  36.577  21.121  1.00 35.77           C
ATOM    612  C   ALA A  42      31.972  36.341  20.639  1.00 32.30           C
ATOM    613  O   ALA A  42      32.211  35.332  19.968  1.00 36.18           O
ATOM    614  CB  ALA A  42      29.596  36.599  19.924  1.00 39.19           C
ATOM    615  H   ALA A  42      30.214  38.480  21.376  1.00 38.97           H
ATOM    616  HA  ALA A  42      30.297  35.836  21.693  1.00 43.03           H
ATOM    617  HB1 ALA A  42      29.648  35.747  19.464  1.00 47.13           H
ATOM    618  HB2 ALA A  42      28.694  36.752  20.245  1.00 47.13           H
ATOM    619  HB3 ALA A  42      29.859  37.316  19.327  1.00 47.13           H
ATOM    620  N   GLU A  43      32.893  37.264  20.941  1.00 30.16           N
ATOM    621  CA  GLU A  43      34.314  37.128  20.615  1.00 39.09           C
ATOM    622  C   GLU A  43      35.060  36.448  21.768  1.00 36.30           C
ATOM    623  O   GLU A  43      35.105  36.988  22.876  1.00 33.69           O
ATOM    624  CB  GLU A  43      34.919  38.515  20.381  1.00 37.06           C
ATOM    625  CG  GLU A  43      34.323  39.281  19.175  1.00 40.33           C
ATOM    626  CD  GLU A  43      35.063  40.580  18.879  1.00 44.56           C
ATOM    627  OE1 GLU A  43      36.124  40.533  18.227  1.00 46.08           O
ATOM    628  OE2 GLU A  43      34.580  41.651  19.292  1.00 46.62           O1-
ATOM    629  H   GLU A  43      32.712  38.006  21.332  1.00 36.29           H
ATOM    630  HA  GLU A  43      34.429  36.597  19.813  1.00 47.01           H
ATOM    631  HB2 GLU A  43      34.773  39.057  21.172  1.00 44.57           H
ATOM    632  HB3 GLU A  43      35.870  38.422  20.226  1.00 44.57           H
ATOM    633  HG2 GLU A  43      34.349  38.721  18.385  1.00 48.50           H
ATOM    634  HG3 GLU A  43      33.404  39.516  19.383  1.00 48.50           H
ATOM    635  N   ALA A  44      35.673  35.292  21.496  1.00 28.87           N
ATOM    636  CA  ALA A  44      36.492  34.568  22.474  1.00 26.72           C
ATOM    637  C   ALA A  44      37.977  34.740  22.172  1.00 32.16           C
ATOM    638  O   ALA A  44      38.405  34.634  21.006  1.00 29.70           O
ATOM    639  CB  ALA A  44      36.131  33.081  22.472  1.00 23.61           C
ATOM    640  H   ALA A  44      35.623  34.895  20.734  1.00 34.75           H
ATOM    641  HA  ALA A  44      36.325  34.915  23.358  1.00 32.17           H
ATOM    642  HB1 ALA A  44      36.668  32.623  23.132  1.00 28.43           H
ATOM    643  HB2 ALA A  44      35.191  32.981  22.687  1.00 28.43           H
ATOM    644  HB3 ALA A  44      36.305  32.716  21.593  1.00 28.43           H
ATOM    645  N   TYR A  45      38.762  34.994  23.222  1.00 27.86           N
ATOM    646  CA  TYR A  45      40.212  35.128  23.132  1.00 29.56           C
ATOM    647  C   TYR A  45      40.887  34.110  24.047  1.00 28.60           C
ATOM    648  O   TYR A  45      40.552  34.014  25.236  1.00 29.23           O
ATOM    649  CB  TYR A  45      40.653  36.555  23.513  1.00 23.41           C
ATOM    650  CG  TYR A  45      40.209  37.600  22.519  1.00 28.88           C
ATOM    651  CD1 TYR A  45      38.916  38.103  22.536  1.00 33.30           C
ATOM    652  CD2 TYR A  45      41.088  38.082  21.552  1.00 36.52           C
ATOM    653  CE1 TYR A  45      38.502  39.051  21.603  1.00 39.06           C
ATOM    654  CE2 TYR A  45      40.678  39.033  20.616  1.00 38.62           C
ATOM    655  CZ  TYR A  45      39.389  39.514  20.654  1.00 37.42           C
ATOM    656  OH  TYR A  45      38.980  40.468  19.724  1.00 38.41           O
ATOM    657  H   TYR A  45      38.457  35.111  24.013  1.00 33.53           H
ATOM    658  HA  TYR A  45      40.495  34.945  22.222  1.00 35.57           H
ATOM    659  HB2 TYR A  45      40.263  36.789  24.372  1.00 28.19           H
ATOM    660  HB3 TYR A  45      41.619  36.593  23.571  1.00 28.19           H
ATOM    661  HD1 TYR A  45      38.311  37.794  23.171  1.00 40.07           H
ATOM    662  HD2 TYR A  45      41.960  37.758  21.524  1.00 43.92           H
ATOM    663  HE1 TYR A  45      37.633  39.383  21.627  1.00 46.98           H
ATOM    664  HE2 TYR A  45      41.277  39.349  19.977  1.00 46.45           H
ATOM    665  HH  TYR A  45      38.196  40.298  19.474  1.00 46.20           H
ATOM    666  N   LEU A  46      41.842  33.356  23.505  1.00 26.26           N
ATOM    667  CA  LEU A  46      42.614  32.439  24.341  1.00 25.89           C
ATOM    668  C   LEU A  46      43.797  33.179  24.953  1.00 26.67           C
ATOM    669  O   LEU A  46      44.558  33.828  24.248  1.00 20.10           O
ATOM    670  CB  LEU A  46      43.067  31.205  23.570  1.00 23.89           C
ATOM    671  CG  LEU A  46      42.089  30.527  22.640  1.00 32.71           C
ATOM    672  CD1 LEU A  46      42.690  29.185  22.228  1.00 34.82           C
ATOM    673  CD2 LEU A  46      40.722  30.353  23.205  1.00 34.79           C
ATOM    674  H   LEU A  46      42.064  33.366  22.676  1.00 31.61           H
ATOM    675  HA  LEU A  46      42.066  32.133  25.083  1.00 31.17           H
ATOM    676  HB2 LEU A  46      43.834  31.454  23.036  1.00 28.77           H
ATOM    677  HB3 LEU A  46      43.340  30.532  24.211  1.00 28.77           H
ATOM    678  HG  LEU A  46      42.001  31.068  21.838  1.00 39.36           H
ATOM    679 HD11 LEU A  46      42.103  28.791  21.564  1.00 41.89           H
ATOM    680 HD12 LEU A  46      43.565  29.349  21.843  1.00 41.89           H
ATOM    681 HD13 LEU A  46      42.765  28.606  23.000  1.00 41.89           H
ATOM    682 HD21 LEU A  46      40.164  29.936  22.529  1.00 41.85           H
ATOM    683 HD22 LEU A  46      40.766  29.797  23.997  1.00 41.85           H
ATOM    684 HD23 LEU A  46      40.364  31.227  23.428  1.00 41.85           H
ATOM    685  N   ILE A  47      43.953  33.088  26.280  1.00 22.87           N
ATOM    686  CA  ILE A  47      45.106  33.670  26.958  1.00 21.83           C
ATOM    687  C   ILE A  47      45.981  32.478  27.311  1.00 23.68           C
ATOM    688  O   ILE A  47      45.682  31.737  28.250  1.00 20.88           O
ATOM    689  CB  ILE A  47      44.719  34.498  28.197  1.00 21.91           C
ATOM    690  CG1 ILE A  47      43.610  35.504  27.875  1.00 26.99           C
ATOM    691  CG2 ILE A  47      45.940  35.263  28.797  1.00 18.34           C
ATOM    692  CD1 ILE A  47      43.961  36.443  26.749  1.00 24.97           C
ATOM    693  H   ILE A  47      43.409  32.675  26.805  1.00 27.55           H
ATOM    694  HA  ILE A  47      45.603  34.234  26.349  1.00 26.30           H
ATOM    695  HB  ILE A  47      44.383  33.886  28.871  1.00 26.40           H
ATOM    696 HG12 ILE A  47      42.800  35.026  27.640  1.00 32.49           H
ATOM    697 HG13 ILE A  47      43.460  36.050  28.663  1.00 32.49           H
ATOM    698 HG21 ILE A  47      45.638  35.805  29.541  1.00 22.12           H
ATOM    699 HG22 ILE A  47      46.596  34.622  29.103  1.00 22.12           H
ATOM    700 HG23 ILE A  47      46.332  35.824  28.114  1.00 22.12           H
ATOM    701 HD11 ILE A  47      43.226  37.062  26.621  1.00 30.07           H
ATOM    702 HD12 ILE A  47      44.764  36.938  26.984  1.00 30.07           H
ATOM    703 HD13 ILE A  47      44.110  35.931  25.940  1.00 30.07           H
ATOM    704  N   ASP A  48      47.045  32.285  26.522  1.00 19.94           N
ATOM    705  CA  ASP A  48      47.855  31.081  26.443  1.00 20.40           C
ATOM    706  C   ASP A  48      47.097  29.948  25.794  1.00 19.37           C
ATOM    707  O   ASP A  48      45.890  29.781  26.001  1.00 20.72           O
ATOM    708  CB  ASP A  48      48.418  30.669  27.820  1.00 19.61           C
ATOM    709  CG  ASP A  48      49.606  31.476  28.238  1.00 22.51           C
ATOM    710  OD1 ASP A  48      49.942  32.494  27.598  1.00 22.01           O
ATOM    711  OD2 ASP A  48      50.251  31.084  29.253  1.00 19.43           O1-
ATOM    712  H   ASP A  48      47.342  32.897  26.011  1.00 24.03           H
ATOM    713  HA  ASP A  48      48.612  31.248  25.868  1.00 24.59           H
ATOM    714  HB2 ASP A  48      47.741  30.778  28.503  1.00 23.63           H
ATOM    715  HB3 ASP A  48      48.703  29.742  27.780  1.00 23.63           H
ATOM    716  N   THR A  49      47.806  29.155  24.991  1.00 17.13           N
ATOM    717  CA  THR A  49      47.207  27.926  24.514  1.00 19.46           C
ATOM    718  C   THR A  49      47.507  26.816  25.507  1.00 25.00           C
ATOM    719  O   THR A  49      48.455  26.925  26.269  1.00 22.29           O
ATOM    720  CB  THR A  49      47.816  27.547  23.165  1.00 18.84           C
ATOM    721  OG1 THR A  49      49.152  27.090  23.329  1.00 19.66           O
ATOM    722  CG2 THR A  49      47.869  28.772  22.214  1.00 22.31           C
ATOM    723  H   THR A  49      48.618  29.298  24.748  1.00 20.66           H
ATOM    724  HA  THR A  49      46.247  28.034  24.440  1.00 23.45           H
ATOM    725  HB  THR A  49      47.286  26.842  22.776  1.00 22.72           H
ATOM    726  HG1 THR A  49      49.147  26.295  23.593  1.00 23.70           H
ATOM    727 HG21 THR A  49      48.182  28.480  21.346  1.00 26.88           H
ATOM    728 HG22 THR A  49      46.994  29.177  22.130  1.00 26.88           H
ATOM    729 HG23 THR A  49      48.493  29.443  22.544  1.00 26.88           H
ATOM    730  N   PRO A  50      46.695  25.731  25.540  1.00 18.11           N
ATOM    731  CA  PRO A  50      47.168  24.456  26.127  1.00 23.28           C
ATOM    732  C   PRO A  50      48.535  23.932  25.658  1.00 27.44           C
ATOM    733  O   PRO A  50      49.080  24.466  24.671  1.00 23.11           O
ATOM    734  CB  PRO A  50      46.038  23.480  25.762  1.00 19.19           C
ATOM    735  CG  PRO A  50      44.822  24.309  25.691  1.00 16.69           C
ATOM    736  CD  PRO A  50      45.296  25.634  25.062  1.00 21.03           C
ATOM    737  HA  PRO A  50      47.174  24.560  27.102  1.00 28.04           H
ATOM    738  HB2 PRO A  50      46.244  23.076  24.911  1.00 23.13           H
ATOM    739  HB3 PRO A  50      45.960  22.812  26.463  1.00 23.13           H
ATOM    740  HG2 PRO A  50      44.169  23.875  25.125  1.00 20.14           H
ATOM    741  HG3 PRO A  50      44.458  24.457  26.578  1.00 20.14           H
ATOM    742  HD2 PRO A  50      45.286  25.554  24.098  1.00 25.34           H
ATOM    743  HD3 PRO A  50      44.755  26.384  25.360  1.00 25.34           H
ATOM    744  N   PHE A  51      49.093  22.900  26.353  1.00 17.68           N
ATOM    745  CA  PHE A  51      50.426  22.360  26.028  1.00 21.83           C
ATOM    746  C   PHE A  51      50.502  21.920  24.524  1.00 25.48           C
ATOM    747  O   PHE A  51      51.505  22.000  23.832  1.00 22.87           O
ATOM    748  CB  PHE A  51      50.615  21.130  26.932  1.00 25.45           C
ATOM    749  CG  PHE A  51      51.099  21.464  28.321  1.00 22.78           C
ATOM    750  CD1 PHE A  51      52.465  21.672  28.516  1.00 22.81           C
ATOM    751  CD2 PHE A  51      50.212  21.424  29.422  1.00 25.32           C
ATOM    752  CE1 PHE A  51      52.975  21.833  29.813  1.00 20.79           C
ATOM    753  CE2 PHE A  51      50.730  21.560  30.711  1.00 21.70           C
ATOM    754  CZ  PHE A  51      52.098  21.766  30.899  1.00 22.84           C
ATOM    755  H   PHE A  51      48.626  22.493  27.172  1.00 21.32           H
ATOM    756  HA  PHE A  51      51.208  23.148  26.181  1.00 26.30           H
ATOM    757  HB2 PHE A  51      49.679  20.527  26.997  1.00 30.64           H
ATOM    758  HB3 PHE A  51      51.331  20.390  26.483  1.00 30.64           H
ATOM    759  HD1 PHE A  51      53.145  21.655  27.664  1.00 27.47           H
ATOM    760  HD2 PHE A  51      49.144  21.275  29.278  1.00 30.49           H
ATOM    761  HE1 PHE A  51      54.041  21.969  29.970  1.00 25.06           H
ATOM    762  HE2 PHE A  51      50.076  21.469  31.588  1.00 26.15           H
ATOM    763  HZ  PHE A  51      52.490  21.833  31.915  1.00 27.51           H
ATOM    764  N   THR A  52      49.337  21.379  24.057  1.00 24.11           N
ATOM    765  CA  THR A  52      49.183  20.504  22.878  1.00 26.28           C
ATOM    766  C   THR A  52      48.113  20.970  21.891  1.00 30.63           C
ATOM    767  O   THR A  52      47.137  21.627  22.240  1.00 24.99           O
ATOM    768  CB  THR A  52      48.735  19.088  23.258  1.00 28.29           C
ATOM    769  OG1 THR A  52      47.389  19.100  23.786  1.00 31.61           O
ATOM    770  CG2 THR A  52      49.701  18.472  24.235  1.00 32.03           C
ATOM    771  H   THR A  52      48.585  21.506  24.448  1.00 29.04           H
ATOM    772  HA  THR A  52      50.033  20.434  22.418  1.00 31.64           H
ATOM    773  HB  THR A  52      48.745  18.548  22.453  1.00 34.06           H
ATOM    774  HG1 THR A  52      47.369  19.540  24.498  1.00 38.04           H
ATOM    775 HG21 THR A  52      49.432  17.559  24.429  1.00 38.55           H
ATOM    776 HG22 THR A  52      50.591  18.463  23.853  1.00 38.55           H
ATOM    777 HG23 THR A  52      49.723  18.980  25.062  1.00 38.55           H
ATOM    778  N   ALA A  53      48.258  20.519  20.636  1.00 25.50           N
ATOM    779  CA  ALA A  53      47.246  20.787  19.622  1.00 27.44           C
ATOM    780  C   ALA A  53      45.918  20.120  19.958  1.00 21.57           C
ATOM    781  O   ALA A  53      44.852  20.701  19.747  1.00 23.69           O
ATOM    782  CB  ALA A  53      47.758  20.289  18.258  1.00 28.06           C
ATOM    783  H   ALA A  53      48.928  20.062  20.351  1.00 30.71           H
ATOM    784  HA  ALA A  53      47.101  21.744  19.567  1.00 33.04           H
ATOM    785  HB1 ALA A  53      47.095  20.493  17.577  1.00 33.78           H
ATOM    786  HB2 ALA A  53      48.596  20.732  18.052  1.00 33.78           H
ATOM    787  HB3 ALA A  53      47.905  19.333  18.304  1.00 33.78           H
ATOM    788  N   LYS A  54      45.957  18.895  20.487  1.00 29.21           N
ATOM    789  CA  LYS A  54      44.707  18.199  20.773  1.00 36.57           C
ATOM    790  C   LYS A  54      43.896  18.948  21.825  1.00 30.55           C
ATOM    791  O   LYS A  54      42.679  19.115  21.683  1.00 25.29           O
ATOM    792  CB  LYS A  54      44.963  16.756  21.217  1.00 42.56           C
ATOM    793  CG  LYS A  54      43.727  16.138  21.881  1.00 50.56           C
ATOM    794  CD  LYS A  54      43.538  14.669  21.556  1.00 57.04           C
ATOM    795  CE  LYS A  54      42.109  14.226  21.877  1.00 62.74           C
ATOM    796  NZ  LYS A  54      42.054  12.981  22.695  1.00 72.55           N1+
ATOM    797  H   LYS A  54      46.671  18.469  20.694  1.00 35.16           H
ATOM    798  HA  LYS A  54      44.180  18.171  19.959  1.00 43.99           H
ATOM    799  HB2 LYS A  54      45.191  16.216  20.445  1.00 51.17           H
ATOM    800  HB3 LYS A  54      45.689  16.743  21.861  1.00 51.17           H
ATOM    801  HG2 LYS A  54      43.814  16.225  22.844  1.00 60.78           H
ATOM    802  HG3 LYS A  54      42.934  16.603  21.576  1.00 60.78           H
ATOM    803  HD2 LYS A  54      43.691  14.532  20.609  1.00 68.55           H
ATOM    804  HD3 LYS A  54      44.153  14.137  22.083  1.00 68.55           H
ATOM    805  HE2 LYS A  54      41.663  14.924  22.374  1.00 75.39           H
ATOM    806  HE3 LYS A  54      41.633  14.062  21.048  1.00 75.39           H
ATOM    807  HZ1 LYS A  54      41.213  12.807  22.931  1.00 87.17           H
ATOM    808  HZ2 LYS A  54      42.365  12.301  22.216  1.00 87.17           H
ATOM    809  HZ3 LYS A  54      42.549  13.074  23.430  1.00 87.17           H
ATOM    810  N   ASP A  55      44.554  19.438  22.881  1.00 30.60           N
ATOM    811  CA  ASP A  55      43.792  20.172  23.873  1.00 30.30           C
ATOM    812  C   ASP A  55      43.379  21.549  23.357  1.00 25.02           C
ATOM    813  O   ASP A  55      42.349  22.060  23.769  1.00 21.30           O
ATOM    814  CB  ASP A  55      44.540  20.223  25.223  1.00 24.65           C
ATOM    815  CG  ASP A  55      44.288  18.963  26.095  1.00 30.62           C
ATOM    816  OD1 ASP A  55      43.269  18.276  25.891  1.00 32.50           O
ATOM    817  OD2 ASP A  55      45.112  18.652  26.983  1.00 28.86           O1-
ATOM    818  H   ASP A  55      45.396  19.362  23.039  1.00 36.82           H
ATOM    819  HA  ASP A  55      42.975  19.664  24.022  1.00 36.47           H
ATOM    820  HB2 ASP A  55      45.494  20.300  25.077  1.00 29.68           H
ATOM    821  HB3 ASP A  55      44.219  20.989  25.720  1.00 29.68           H
ATOM    822  N   THR A  56      44.122  22.132  22.408  1.00 25.16           N
ATOM    823  CA  THR A  56      43.714  23.411  21.838  1.00 27.25           C
ATOM    824  C   THR A  56      42.472  23.229  20.955  1.00 24.92           C
ATOM    825  O   THR A  56      41.540  24.051  20.990  1.00 21.43           O
ATOM    826  CB  THR A  56      44.893  24.004  21.045  1.00 22.83           C
ATOM    827  OG1 THR A  56      46.029  24.128  21.917  1.00 25.78           O
ATOM    828  CG2 THR A  56      44.546  25.381  20.501  1.00 23.54           C
ATOM    829  H   THR A  56      44.847  21.817  22.088  1.00 30.30           H
ATOM    830  HA  THR A  56      43.476  24.035  22.544  1.00 32.80           H
ATOM    831  HB  THR A  56      45.132  23.434  20.306  1.00 27.50           H
ATOM    832  HG1 THR A  56      46.287  23.369  22.170  1.00 31.04           H
ATOM    833 HG21 THR A  56      45.300  25.734  19.995  1.00 28.35           H
ATOM    834 HG22 THR A  56      43.768  25.343  19.925  1.00 28.35           H
ATOM    835 HG23 THR A  56      44.361  25.983  21.237  1.00 28.35           H
ATOM    836  N   GLU A  57      42.419  22.122  20.204  1.00 29.17           N
ATOM    837  CA  GLU A  57      41.221  21.799  19.417  1.00 27.49           C
ATOM    838  C   GLU A  57      40.018  21.549  20.329  1.00 31.10           C
ATOM    839  O   GLU A  57      38.940  22.131  20.128  1.00 29.04           O
ATOM    840  CB  GLU A  57      41.501  20.584  18.528  1.00 33.85           C
ATOM    841  CG  GLU A  57      40.383  20.194  17.575  1.00 39.66           C
ATOM    842  CD  GLU A  57      40.855  19.161  16.538  1.00 52.69           C
ATOM    843  OE1 GLU A  57      41.062  17.991  16.925  1.00 57.84           O
ATOM    844  OE2 GLU A  57      41.066  19.520  15.356  1.00 54.30           O1-
ATOM    845  H   GLU A  57      43.054  21.547  20.134  1.00 35.11           H
ATOM    846  HA  GLU A  57      41.016  22.544  18.830  1.00 33.09           H
ATOM    847  HB2 GLU A  57      42.288  20.764  17.993  1.00 40.73           H
ATOM    848  HB3 GLU A  57      41.666  19.816  19.098  1.00 40.73           H
ATOM    849  HG2 GLU A  57      39.667  19.795  18.090  1.00 47.69           H
ATOM    850  HG3 GLU A  57      40.055  20.986  17.124  1.00 47.69           H
ATOM    851  N   LYS A  58      40.204  20.730  21.382  1.00 26.58           N
ATOM    852  CA  LYS A  58      39.129  20.502  22.348  1.00 32.29           C
ATOM    853  C   LYS A  58      38.586  21.824  22.883  1.00 25.67           C
ATOM    854  O   LYS A  58      37.372  22.056  22.902  1.00 25.68           O
ATOM    855  CB  LYS A  58      39.641  19.655  23.515  1.00 29.00           C
ATOM    856  CG  LYS A  58      39.007  18.311  23.665  1.00 36.70           C
ATOM    857  CD  LYS A  58      39.244  17.757  25.092  1.00 41.43           C
ATOM    858  CE  LYS A  58      39.898  16.385  25.087  1.00 49.02           C
ATOM    859  NZ  LYS A  58      41.049  16.323  24.138  1.00 49.24           N1+
ATOM    860  H   LYS A  58      40.938  20.306  21.553  1.00 32.00           H
ATOM    861  HA  LYS A  58      38.402  20.021  21.922  1.00 38.85           H
ATOM    862  HB2 LYS A  58      40.595  19.524  23.413  1.00 34.90           H
ATOM    863  HB3 LYS A  58      39.466  20.141  24.334  1.00 34.90           H
ATOM    864  HG2 LYS A  58      38.052  18.379  23.509  1.00 44.14           H
ATOM    865  HG3 LYS A  58      39.412  17.707  23.023  1.00 44.14           H
ATOM    866  HD2 LYS A  58      39.842  18.355  25.570  1.00 49.82           H
ATOM    867  HD3 LYS A  58      38.400  17.685  25.564  1.00 49.82           H
ATOM    868  HE2 LYS A  58      40.241  16.195  25.977  1.00 58.93           H
ATOM    869  HE3 LYS A  58      39.246  15.715  24.833  1.00 58.93           H
ATOM    870  HZ1 LYS A  58      41.506  15.569  24.273  1.00 59.20           H
ATOM    871  HZ2 LYS A  58      40.753  16.333  23.302  1.00 59.20           H
ATOM    872  HZ3 LYS A  58      41.597  17.015  24.262  1.00 59.20           H
ATOM    873  N   LEU A  59      39.480  22.687  23.370  1.00 25.39           N
ATOM    874  CA  LEU A  59      39.091  23.983  23.912  1.00 22.19           C
ATOM    875  C   LEU A  59      38.365  24.841  22.895  1.00 29.29           C
ATOM    876  O   LEU A  59      37.330  25.447  23.200  1.00 27.39           O
ATOM    877  CB  LEU A  59      40.353  24.714  24.420  1.00 20.32           C
ATOM    878  CG  LEU A  59      40.221  26.125  25.027  1.00 19.41           C
ATOM    879  CD1 LEU A  59      39.448  26.064  26.367  1.00 21.60           C
ATOM    880  CD2 LEU A  59      41.549  26.799  25.261  1.00 24.46           C
ATOM    881  H   LEU A  59      40.332  22.538  23.402  1.00 30.57           H
ATOM    882  HA  LEU A  59      38.494  23.858  24.659  1.00 26.73           H
ATOM    883  HB2 LEU A  59      40.759  24.146  25.099  1.00 24.49           H
ATOM    884  HB3 LEU A  59      40.972  24.801  23.678  1.00 24.49           H
ATOM    885  HG  LEU A  59      39.700  26.675  24.424  1.00 23.40           H
ATOM    886 HD11 LEU A  59      39.359  26.965  26.719  1.00 26.02           H
ATOM    887 HD12 LEU A  59      38.568  25.692  26.196  1.00 26.02           H
ATOM    888 HD13 LEU A  59      39.927  25.507  26.993  1.00 26.02           H
ATOM    889 HD21 LEU A  59      41.390  27.710  25.556  1.00 29.45           H
ATOM    890 HD22 LEU A  59      42.054  26.310  25.930  1.00 29.45           H
ATOM    891 HD23 LEU A  59      42.033  26.809  24.423  1.00 29.45           H
ATOM    892  N   VAL A  60      38.949  24.994  21.701  1.00 22.98           N
ATOM    893  CA  VAL A  60      38.299  25.807  20.683  1.00 24.52           C
ATOM    894  C   VAL A  60      36.933  25.221  20.346  1.00 21.72           C
ATOM    895  O   VAL A  60      35.932  25.929  20.274  1.00 26.33           O
ATOM    896  CB  VAL A  60      39.217  25.912  19.451  1.00 21.62           C
ATOM    897  CG1 VAL A  60      38.455  26.389  18.269  1.00 28.38           C
ATOM    898  CG2 VAL A  60      40.369  26.841  19.752  1.00 24.67           C
ATOM    899  H   VAL A  60      39.692  24.636  21.453  1.00 27.69           H
ATOM    900  HA  VAL A  60      38.162  26.704  21.026  1.00 29.53           H
ATOM    901  HB  VAL A  60      39.581  25.040  19.249  1.00 26.05           H
ATOM    902 HG11 VAL A  60      39.073  26.519  17.531  1.00 34.16           H
ATOM    903 HG12 VAL A  60      37.793  25.720  18.025  1.00 34.16           H
ATOM    904 HG13 VAL A  60      38.027  27.224  18.501  1.00 34.16           H
ATOM    905 HG21 VAL A  60      40.917  26.918  18.957  1.00 29.71           H
ATOM    906 HG22 VAL A  60      40.025  27.712  20.010  1.00 29.71           H
ATOM    907 HG23 VAL A  60      40.889  26.448  20.470  1.00 29.71           H
ATOM    908  N   THR A  61      36.882  23.910  20.146  1.00 30.21           N
ATOM    909  CA  THR A  61      35.644  23.273  19.715  1.00 31.60           C
ATOM    910  C   THR A  61      34.555  23.448  20.762  1.00 35.99           C
ATOM    911  O   THR A  61      33.387  23.647  20.416  1.00 33.23           O
ATOM    912  CB  THR A  61      35.899  21.791  19.441  1.00 31.98           C
ATOM    913  OG1 THR A  61      36.694  21.649  18.257  1.00 42.49           O
ATOM    914  CG2 THR A  61      34.589  21.040  19.272  1.00 38.32           C
ATOM    915  H   THR A  61      37.548  23.377  20.248  1.00 36.35           H
ATOM    916  HA  THR A  61      35.350  23.685  18.887  1.00 38.03           H
ATOM    917  HB  THR A  61      36.384  21.403  20.185  1.00 38.47           H
ATOM    918  HG1 THR A  61      37.456  21.986  18.366  1.00 51.09           H
ATOM    919 HG21 THR A  61      34.772  20.125  19.006  1.00 46.08           H
ATOM    920 HG22 THR A  61      34.106  21.023  20.110  1.00 46.08           H
ATOM    921 HG23 THR A  61      34.040  21.467  18.597  1.00 46.08           H
ATOM    922  N   TRP A  62      34.923  23.396  22.056  1.00 30.66           N
ATOM    923  CA  TRP A  62      33.942  23.606  23.117  1.00 31.82           C
ATOM    924  C   TRP A  62      33.254  24.957  22.985  1.00 28.57           C
ATOM    925  O   TRP A  62      32.038  25.060  23.183  1.00 31.10           O
ATOM    926  CB  TRP A  62      34.621  23.491  24.483  1.00 29.00           C
ATOM    927  CG  TRP A  62      33.688  23.366  25.623  1.00 36.62           C
ATOM    928  CD1 TRP A  62      33.171  22.208  26.116  1.00 42.20           C
ATOM    929  CD2 TRP A  62      33.148  24.423  26.431  1.00 34.37           C
ATOM    930  NE1 TRP A  62      32.348  22.473  27.183  1.00 45.51           N
ATOM    931  CE2 TRP A  62      32.312  23.827  27.393  1.00 41.44           C
ATOM    932  CE3 TRP A  62      33.296  25.817  26.437  1.00 37.06           C
ATOM    933  CZ2 TRP A  62      31.633  24.571  28.357  1.00 43.30           C
ATOM    934  CZ3 TRP A  62      32.614  26.557  27.387  1.00 34.99           C
ATOM    935  CH2 TRP A  62      31.797  25.935  28.337  1.00 42.13           C
ATOM    936  H   TRP A  62      35.727  23.249  22.337  1.00 36.89           H
ATOM    937  HA  TRP A  62      33.263  22.919  23.052  1.00 38.28           H
ATOM    938  HB2 TRP A  62      35.188  22.703  24.485  1.00 34.91           H
ATOM    939  HB3 TRP A  62      35.155  24.287  24.633  1.00 34.91           H
ATOM    940  HD1 TRP A  62      33.356  21.363  25.773  1.00 50.74           H
ATOM    941  HE1 TRP A  62      31.919  21.884  27.636  1.00 54.72           H
ATOM    942  HE3 TRP A  62      33.845  26.236  25.811  1.00 44.57           H
ATOM    943  HZ2 TRP A  62      31.084  24.160  28.984  1.00 52.07           H
ATOM    944  HZ3 TRP A  62      32.703  27.483  27.402  1.00 42.10           H
ATOM    945  HH2 TRP A  62      31.348  26.458  28.961  1.00 50.66           H
ATOM    946  N   PHE A  63      34.011  26.013  22.678  1.00 24.99           N
ATOM    947  CA  PHE A  63      33.406  27.341  22.528  1.00 25.80           C
ATOM    948  C   PHE A  63      32.781  27.536  21.132  1.00 34.34           C
ATOM    949  O   PHE A  63      31.741  28.188  20.996  1.00 35.43           O
ATOM    950  CB  PHE A  63      34.432  28.440  22.827  1.00 22.40           C
ATOM    951  CG  PHE A  63      34.731  28.629  24.304  1.00 32.36           C
ATOM    952  CD1 PHE A  63      35.712  27.879  24.925  1.00 30.75           C
ATOM    953  CD2 PHE A  63      34.040  29.571  25.050  1.00 29.18           C
ATOM    954  CE1 PHE A  63      35.985  28.047  26.291  1.00 31.35           C
ATOM    955  CE2 PHE A  63      34.309  29.743  26.419  1.00 36.65           C
ATOM    956  CZ  PHE A  63      35.286  28.980  27.022  1.00 30.50           C
ATOM    957  H   PHE A  63      34.859  25.984  22.557  1.00 30.10           H
ATOM    958  HA  PHE A  63      32.687  27.432  23.175  1.00 31.06           H
ATOM    959  HB2 PHE A  63      35.267  28.222  22.385  1.00 26.99           H
ATOM    960  HB3 PHE A  63      34.091  29.288  22.498  1.00 26.99           H
ATOM    961  HD1 PHE A  63      36.179  27.246  24.429  1.00 37.00           H
ATOM    962  HD2 PHE A  63      33.380  30.085  24.640  1.00 35.12           H
ATOM    963  HE1 PHE A  63      36.639  27.542  26.709  1.00 37.73           H
ATOM    964  HE2 PHE A  63      33.844  30.376  26.914  1.00 44.08           H
ATOM    965  HZ  PHE A  63      35.473  29.096  27.924  1.00 36.71           H
ATOM    966  N   VAL A  64      33.410  27.006  20.086  1.00 35.72           N
ATOM    967  CA  VAL A  64      32.812  27.062  18.746  1.00 36.17           C
ATOM    968  C   VAL A  64      31.460  26.350  18.744  1.00 40.36           C
ATOM    969  O   VAL A  64      30.490  26.828  18.147  1.00 37.07           O
ATOM    970  CB  VAL A  64      33.791  26.458  17.718  1.00 40.28           C
ATOM    971  CG1 VAL A  64      33.056  25.947  16.485  1.00 47.34           C
ATOM    972  CG2 VAL A  64      34.857  27.471  17.335  1.00 33.78           C
ATOM    973  H   VAL A  64      34.182  26.629  20.127  1.00 42.97           H
ATOM    974  HA  VAL A  64      32.667  27.991  18.505  1.00 43.51           H
ATOM    975  HB  VAL A  64      34.247  25.702  18.125  1.00 48.45           H
ATOM    976 HG11 VAL A  64      33.713  25.658  15.834  1.00 56.91           H
ATOM    977 HG12 VAL A  64      32.503  25.191  16.738  1.00 56.91           H
ATOM    978 HG13 VAL A  64      32.510  26.660  16.122  1.00 56.91           H
ATOM    979 HG21 VAL A  64      35.466  27.065  16.700  1.00 40.64           H
ATOM    980 HG22 VAL A  64      34.432  28.249  16.941  1.00 40.64           H
ATOM    981 HG23 VAL A  64      35.337  27.732  18.135  1.00 40.64           H
ATOM    982  N   GLU A  65      31.385  25.200  19.426  1.00 37.95           N
ATOM    983  CA  GLU A  65      30.147  24.436  19.559  1.00 46.38           C
ATOM    984  C   GLU A  65      29.051  25.255  20.221  1.00 46.09           C
ATOM    985  O   GLU A  65      27.870  25.096  19.897  1.00 51.77           O
ATOM    986  CB  GLU A  65      30.394  23.189  20.418  1.00 51.18           C
ATOM    987  CG  GLU A  65      30.152  21.872  19.722  1.00 60.81           C
ATOM    988  CD  GLU A  65      30.679  20.696  20.527  1.00 71.69           C
ATOM    989  OE1 GLU A  65      31.128  20.918  21.675  1.00 81.43           O
ATOM    990  OE2 GLU A  65      30.646  19.555  20.012  1.00 77.75           O1-
ATOM    991  H   GLU A  65      32.054  24.848  19.835  1.00 45.65           H
ATOM    992  HA  GLU A  65      29.846  24.152  18.682  1.00 55.76           H
ATOM    993  HB2 GLU A  65      31.306  23.186  20.729  1.00 61.52           H
ATOM    994  HB3 GLU A  65      29.807  23.223  21.190  1.00 61.52           H
ATOM    995  HG2 GLU A  65      29.198  21.747  19.603  1.00 73.08           H
ATOM    996  HG3 GLU A  65      30.600  21.878  18.862  1.00 73.08           H
ATOM    997  N   ARG A  66      29.407  26.073  21.202  1.00 44.75           N
ATOM    998  CA  ARG A  66      28.435  26.934  21.858  1.00 43.19           C
ATOM    999  C   ARG A  66      28.215  28.239  21.106  1.00 45.49           C
ATOM   1000  O   ARG A  66      27.357  29.032  21.504  1.00 42.49           O
ATOM   1001  CB  ARG A  66      28.845  27.162  23.321  1.00 43.16           C
ATOM   1002  CG  ARG A  66      28.478  25.982  24.228  1.00 51.33           C
ATOM   1003  CD  ARG A  66      29.383  25.789  25.449  1.00 47.59           C
ATOM   1004  NE  ARG A  66      29.184  24.460  26.031  1.00 48.77           N
ATOM   1005  CZ  ARG A  66      29.662  23.337  25.499  1.00 47.76           C
ATOM   1006  NH1 ARG A  66      30.369  23.388  24.380  1.00 42.07           N
ATOM   1007  NH2 ARG A  66      29.430  22.164  26.081  1.00 48.88           N1+
ATOM   1008  H   ARG A  66      30.206  26.148  21.512  1.00 53.80           H
ATOM   1009  HA  ARG A  66      27.585  26.466  21.867  1.00 51.93           H
ATOM   1010  HB2 ARG A  66      29.807  27.283  23.365  1.00 51.89           H
ATOM   1011  HB3 ARG A  66      28.393  27.951  23.659  1.00 51.89           H
ATOM   1012  HG2 ARG A  66      27.577  26.121  24.558  1.00 61.70           H
ATOM   1013  HG3 ARG A  66      28.511  25.163  23.710  1.00 61.70           H
ATOM   1014  HD2 ARG A  66      30.313  25.875  25.192  1.00 57.22           H
ATOM   1015  HD3 ARG A  66      29.158  26.447  26.126  1.00 57.22           H
ATOM   1016  HE  ARG A  66      28.740  24.397  26.766  1.00 58.63           H
ATOM   1017 HH11 ARG A  66      30.517  24.143  23.998  1.00 50.59           H
ATOM   1018 HH12 ARG A  66      30.680  22.666  24.031  1.00 50.59           H
ATOM   1019 HH21 ARG A  66      28.976  22.121  26.809  1.00 58.76           H
ATOM   1020 HH22 ARG A  66      29.747  21.442  25.731  1.00 58.76           H
ATOM   1021  N   GLY A  67      28.963  28.471  20.028  1.00 48.34           N
ATOM   1022  CA  GLY A  67      28.649  29.510  19.072  1.00 44.10           C
ATOM   1023  C   GLY A  67      29.532  30.739  19.076  1.00 42.87           C
ATOM   1024  O   GLY A  67      29.216  31.698  18.360  1.00 43.03           O
ATOM   1025  H   GLY A  67      29.676  28.033  19.837  1.00 58.12           H
ATOM   1026  HA2 GLY A  67      28.696  29.125  18.185  1.00 53.03           H
ATOM   1027  HA3 GLY A  67      27.738  29.801  19.228  1.00 53.03           H
ATOM   1028  N   TYR A  68      30.617  30.757  19.843  1.00 41.42           N
ATOM   1029  CA  TYR A  68      31.469  31.936  19.910  1.00 43.72           C
ATOM   1030  C   TYR A  68      32.489  31.908  18.788  1.00 36.60           C
ATOM   1031  O   TYR A  68      32.839  30.853  18.258  1.00 39.73           O
ATOM   1032  CB  TYR A  68      32.224  32.018  21.237  1.00 40.88           C
ATOM   1033  CG  TYR A  68      31.325  32.185  22.411  1.00 38.06           C
ATOM   1034  CD1 TYR A  68      30.689  31.090  22.959  1.00 41.44           C
ATOM   1035  CD2 TYR A  68      31.092  33.435  22.952  1.00 30.00           C
ATOM   1036  CE1 TYR A  68      29.849  31.223  24.031  1.00 42.25           C
ATOM   1037  CE2 TYR A  68      30.247  33.585  24.036  1.00 36.05           C
ATOM   1038  CZ  TYR A  68      29.628  32.469  24.562  1.00 38.96           C
ATOM   1039  OH  TYR A  68      28.785  32.595  25.636  1.00 46.99           O
ATOM   1040  H   TYR A  68      30.881  30.103  20.332  1.00 49.81           H
ATOM   1041  HA  TYR A  68      30.928  32.735  19.820  1.00 52.57           H
ATOM   1042  HB2 TYR A  68      32.758  31.219  21.367  1.00 49.16           H
ATOM   1043  HB3 TYR A  68      32.797  32.805  21.215  1.00 49.16           H
ATOM   1044  HD1 TYR A  68      30.840  30.251  22.590  1.00 49.83           H
ATOM   1045  HD2 TYR A  68      31.519  34.177  22.586  1.00 36.11           H
ATOM   1046  HE1 TYR A  68      29.429  30.477  24.389  1.00 50.80           H
ATOM   1047  HE2 TYR A  68      30.092  34.425  24.408  1.00 43.36           H
ATOM   1048  HH  TYR A  68      28.750  33.398  25.884  1.00 56.49           H
ATOM   1049  N   LYS A  69      32.990  33.087  18.454  1.00 33.66           N
ATOM   1050  CA  LYS A  69      33.964  33.244  17.384  1.00 40.81           C
ATOM   1051  C   LYS A  69      35.332  33.382  18.026  1.00 33.52           C
ATOM   1052  O   LYS A  69      35.553  34.319  18.793  1.00 32.80           O
ATOM   1053  CB  LYS A  69      33.620  34.489  16.559  1.00 40.68           C
ATOM   1054  CG  LYS A  69      34.800  35.249  15.976  1.00 45.98           C
ATOM   1055  CD  LYS A  69      34.360  36.091  14.773  1.00 45.71           C
ATOM   1056  CE  LYS A  69      34.916  35.571  13.454  1.00 48.34           C
ATOM   1057  NZ  LYS A  69      36.059  36.394  12.988  1.00 60.59           N1+
ATOM   1058  H   LYS A  69      32.786  33.825  18.845  1.00 40.50           H
ATOM   1059  HA  LYS A  69      33.964  32.468  16.802  1.00 49.08           H
ATOM   1060  HB2 LYS A  69      33.059  34.213  15.819  1.00 48.92           H
ATOM   1061  HB3 LYS A  69      33.132  35.106  17.129  1.00 48.92           H
ATOM   1062  HG2 LYS A  69      35.144  35.853  16.654  1.00 55.28           H
ATOM   1063  HG3 LYS A  69      35.491  34.632  15.693  1.00 55.28           H
ATOM   1064  HD2 LYS A  69      33.392  36.085  14.716  1.00 54.96           H
ATOM   1065  HD3 LYS A  69      34.671  37.000  14.893  1.00 54.96           H
ATOM   1066  HE2 LYS A  69      35.223  34.660  13.564  1.00 58.11           H
ATOM   1067  HE3 LYS A  69      34.220  35.609  12.782  1.00 58.11           H
ATOM   1068  HZ1 LYS A  69      36.370  36.080  12.218  1.00 72.82           H
ATOM   1069  HZ2 LYS A  69      35.797  37.239  12.874  1.00 72.82           H
ATOM   1070  HZ3 LYS A  69      36.709  36.377  13.597  1.00 72.82           H
ATOM   1071  N   ILE A  70      36.248  32.465  17.714  1.00 29.34           N
ATOM   1072  CA  ILE A  70      37.601  32.575  18.251  1.00 28.98           C
ATOM   1073  C   ILE A  70      38.284  33.691  17.479  1.00 29.80           C
ATOM   1074  O   ILE A  70      38.603  33.536  16.302  1.00 31.48           O
ATOM   1075  CB  ILE A  70      38.400  31.269  18.154  1.00 28.99           C
ATOM   1076  CG1 ILE A  70      37.557  30.045  18.527  1.00 37.52           C
ATOM   1077  CG2 ILE A  70      39.605  31.347  19.088  1.00 29.19           C
ATOM   1078  CD1 ILE A  70      37.064  29.998  20.011  1.00 31.59           C
ATOM   1079  H   ILE A  70      36.112  31.784  17.210  1.00 35.31           H
ATOM   1080  HA  ILE A  70      37.565  32.847  19.184  1.00 34.88           H
ATOM   1081  HB  ILE A  70      38.726  31.169  17.248  1.00 34.89           H
ATOM   1082 HG12 ILE A  70      36.778  30.012  17.951  1.00 45.13           H
ATOM   1083 HG13 ILE A  70      38.106  29.264  18.379  1.00 45.13           H
ATOM   1084 HG21 ILE A  70      40.089  30.509  19.051  1.00 35.13           H
ATOM   1085 HG22 ILE A  70      40.182  32.080  18.818  1.00 35.13           H
ATOM   1086 HG23 ILE A  70      39.290  31.504  19.991  1.00 35.13           H
ATOM   1087 HD11 ILE A  70      36.554  29.183  20.140  1.00 38.01           H
ATOM   1088 HD12 ILE A  70      37.832  30.003  20.604  1.00 38.01           H
ATOM   1089 HD13 ILE A  70      36.502  30.771  20.186  1.00 38.01           H
ATOM   1090  N   LYS A  71      38.458  34.830  18.124  1.00 28.79           N
ATOM   1091  CA  LYS A  71      39.086  35.965  17.469  1.00 34.71           C
ATOM   1092  C   LYS A  71      40.600  35.937  17.544  1.00 36.57           C
ATOM   1093  O   LYS A  71      41.251  36.578  16.720  1.00 31.53           O
ATOM   1094  CB  LYS A  71      38.604  37.284  18.067  1.00 34.53           C
ATOM   1095  CG  LYS A  71      37.214  37.671  17.659  1.00 41.76           C
ATOM   1096  CD  LYS A  71      37.110  38.018  16.167  1.00 38.43           C
ATOM   1097  CE  LYS A  71      37.749  39.327  15.842  1.00 35.95           C
ATOM   1098  NZ  LYS A  71      37.412  39.710  14.435  1.00 45.89           N1+
ATOM   1099  H   LYS A  71      38.216  34.971  18.936  1.00 34.65           H
ATOM   1100  HA  LYS A  71      38.846  35.949  16.532  1.00 41.75           H
ATOM   1101  HB2 LYS A  71      38.622  37.220  19.034  1.00 41.54           H
ATOM   1102  HB3 LYS A  71      39.199  37.992  17.773  1.00 41.54           H
ATOM   1103  HG2 LYS A  71      36.621  36.925  17.839  1.00 50.22           H
ATOM   1104  HG3 LYS A  71      36.945  38.443  18.175  1.00 50.22           H
ATOM   1105  HD2 LYS A  71      37.535  37.333  15.633  1.00 46.22           H
ATOM   1106  HD3 LYS A  71      36.173  38.090  15.931  1.00 46.22           H
ATOM   1107  HE2 LYS A  71      37.407  40.016  16.428  1.00 43.24           H
ATOM   1108  HE3 LYS A  71      38.710  39.249  15.926  1.00 43.24           H
ATOM   1109  HZ1 LYS A  71      37.780  40.497  14.244  1.00 55.18           H
ATOM   1110  HZ2 LYS A  71      37.722  39.098  13.868  1.00 55.18           H
ATOM   1111  HZ3 LYS A  71      36.529  39.773  14.337  1.00 55.18           H
ATOM   1112  N   GLY A  72      41.189  35.237  18.499  1.00 31.45           N
ATOM   1113  CA  GLY A  72      42.632  35.292  18.617  1.00 24.31           C
ATOM   1114  C   GLY A  72      43.131  34.613  19.880  1.00 25.34           C
ATOM   1115  O   GLY A  72      42.367  34.282  20.794  1.00 28.62           O
ATOM   1116  H   GLY A  72      40.785  34.737  19.070  1.00 37.84           H
ATOM   1117  HA2 GLY A  72      43.021  34.863  17.842  1.00 29.28           H
ATOM   1118  HA3 GLY A  72      42.927  36.213  18.636  1.00 29.28           H
ATOM   1119  N   SER A  73      44.441  34.411  19.891  1.00 23.21           N
ATOM   1120  CA  SER A  73      45.178  33.815  20.996  1.00 24.23           C
ATOM   1121  C   SER A  73      46.385  34.690  21.242  1.00 26.65           C
ATOM   1122  O   SER A  73      47.021  35.130  20.290  1.00 26.29           O
ATOM   1123  CB  SER A  73      45.708  32.455  20.576  1.00 29.86           C
ATOM   1124  OG  SER A  73      45.590  31.524  21.622  1.00 41.34           O
ATOM   1125  H   SER A  73      44.950  34.612  19.230  1.00 27.96           H
ATOM   1126  HA  SER A  73      44.643  33.747  21.798  1.00 29.18           H
ATOM   1127  HB2 SER A  73      45.205  32.148  19.807  1.00 35.93           H
ATOM   1128  HB3 SER A  73      46.646  32.545  20.328  1.00 35.93           H
ATOM   1129  HG  SER A  73      45.765  30.755  21.332  1.00 49.71           H
ATOM   1130  N   ILE A  74      46.718  34.928  22.514  1.00 22.17           N
ATOM   1131  CA  ILE A  74      47.946  35.617  22.891  1.00 20.40           C
ATOM   1132  C   ILE A  74      48.691  34.700  23.840  1.00 21.52           C
ATOM   1133  O   ILE A  74      48.059  34.068  24.696  1.00 23.16           O
ATOM   1134  CB  ILE A  74      47.675  36.995  23.510  1.00 24.40           C
ATOM   1135  CG1 ILE A  74      48.974  37.658  23.963  1.00 28.99           C
ATOM   1136  CG2 ILE A  74      46.748  36.867  24.724  1.00 27.45           C
ATOM   1137  CD1 ILE A  74      50.054  37.763  22.907  1.00 33.01           C
ATOM   1138  H   ILE A  74      46.234  34.694  23.182  1.00 26.71           H
ATOM   1139  HA  ILE A  74      48.512  35.733  22.113  1.00 24.59           H
ATOM   1140  HB  ILE A  74      47.242  37.569  22.859  1.00 29.39           H
ATOM   1141 HG12 ILE A  74      48.759  38.564  24.232  1.00 34.89           H
ATOM   1142 HG13 ILE A  74      49.338  37.170  24.718  1.00 34.89           H
ATOM   1143 HG21 ILE A  74      46.611  37.746  25.113  1.00 33.04           H
ATOM   1144 HG22 ILE A  74      45.901  36.489  24.437  1.00 33.04           H
ATOM   1145 HG23 ILE A  74      47.166  36.285  25.378  1.00 33.04           H
ATOM   1146 HD11 ILE A  74      50.789  38.279  23.273  1.00 39.72           H
ATOM   1147 HD12 ILE A  74      50.367  36.881  22.673  1.00 39.72           H
ATOM   1148 HD13 ILE A  74      49.693  38.202  22.120  1.00 39.72           H
ATOM   1149  N   SER A  75      50.012  34.580  23.644  1.00 22.96           N
ATOM   1150  CA  SER A  75      50.875  33.670  24.407  1.00 24.55           C
ATOM   1151  C   SER A  75      51.804  34.491  25.272  1.00 25.78           C
ATOM   1152  O   SER A  75      52.490  35.376  24.759  1.00 23.69           O
ATOM   1153  CB  SER A  75      51.745  32.793  23.496  1.00 21.08           C
ATOM   1154  OG  SER A  75      50.960  31.855  22.792  1.00 20.18           O
ATOM   1155  H   SER A  75      50.443  35.020  23.052  1.00 27.66           H
ATOM   1156  HA  SER A  75      50.346  33.088  24.974  1.00 29.56           H
ATOM   1157  HB2 SER A  75      52.223  33.344  22.854  1.00 25.40           H
ATOM   1158  HB3 SER A  75      52.386  32.305  24.032  1.00 25.40           H
ATOM   1159  HG  SER A  75      50.650  31.274  23.308  1.00 24.32           H
ATOM   1160  N   SER A  76      51.848  34.184  26.586  1.00 21.25           N
ATOM   1161  CA  SER A  76      52.554  35.032  27.528  1.00 19.99           C
ATOM   1162  C   SER A  76      54.057  34.811  27.571  1.00 18.89           C
ATOM   1163  O   SER A  76      54.744  35.651  28.160  1.00 21.22           O
ATOM   1164  CB  SER A  76      52.001  34.813  28.946  1.00 20.23           C
ATOM   1165  OG  SER A  76      52.358  33.508  29.412  1.00 19.84           O
ATOM   1166  H   SER A  76      51.472  33.496  26.952  1.00 25.60           H
ATOM   1167  HA  SER A  76      52.396  35.959  27.300  1.00 24.09           H
ATOM   1168  HB2 SER A  76      52.390  35.465  29.548  1.00 24.38           H
ATOM   1169  HB3 SER A  76      51.043  34.894  28.947  1.00 24.38           H
ATOM   1170  HG  SER A  76      51.939  32.915  28.993  1.00 23.92           H
ATOM   1171  N   HIS A  77      54.586  33.725  27.001  1.00 19.37           N
ATOM   1172  CA  HIS A  77      56.024  33.551  26.820  1.00 17.62           C
ATOM   1173  C   HIS A  77      56.244  32.409  25.835  1.00 19.39           C
ATOM   1174  O   HIS A  77      55.290  31.774  25.378  1.00 21.05           O
ATOM   1175  CB  HIS A  77      56.739  33.360  28.174  1.00 22.82           C
ATOM   1176  CG  HIS A  77      56.608  31.985  28.785  1.00 16.97           C
ATOM   1177  ND1 HIS A  77      55.408  31.320  28.901  1.00 20.56           N
ATOM   1178  CD2 HIS A  77      57.540  31.172  29.336  1.00 23.69           C
ATOM   1179  CE1 HIS A  77      55.612  30.154  29.500  1.00 20.30           C
ATOM   1180  NE2 HIS A  77      56.888  30.056  29.806  1.00 18.19           N
ATOM   1181  H   HIS A  77      54.129  33.068  26.684  1.00 23.34           H
ATOM   1182  HA  HIS A  77      56.398  34.344  26.401  1.00 21.25           H
ATOM   1183  HB2 HIS A  77      56.360  33.996  28.800  1.00 27.49           H
ATOM   1184  HB3 HIS A  77      57.685  33.539  28.039  1.00 27.49           H
ATOM   1185  HD1 HIS A  77      54.650  31.613  28.631  1.00 24.78           H
ATOM   1186  HD2 HIS A  77      58.444  31.351  29.429  1.00 28.53           H
ATOM   1187  HE1 HIS A  77      54.964  29.512  29.702  1.00 24.47           H
ATOM   1188  N   PHE A  78      57.516  32.138  25.511  1.00 22.02           N
ATOM   1189  CA  PHE A  78      57.801  31.232  24.390  1.00 23.01           C
ATOM   1190  C   PHE A  78      57.657  29.732  24.701  1.00 24.16           C
ATOM   1191  O   PHE A  78      57.459  28.944  23.772  1.00 19.55           O
ATOM   1192  CB  PHE A  78      59.153  31.590  23.746  1.00 23.90           C
ATOM   1193  CG  PHE A  78      60.350  31.008  24.439  1.00 23.92           C
ATOM   1194  CD1 PHE A  78      60.904  31.636  25.537  1.00 22.67           C
ATOM   1195  CD2 PHE A  78      60.928  29.829  23.987  1.00 25.48           C
ATOM   1196  CE1 PHE A  78      62.027  31.106  26.171  1.00 24.23           C
ATOM   1197  CE2 PHE A  78      62.057  29.299  24.603  1.00 23.58           C
ATOM   1198  CZ  PHE A  78      62.593  29.934  25.711  1.00 27.57           C
ATOM   1199  H   PHE A  78      58.212  32.462  25.904  1.00 26.53           H
ATOM   1200  HA  PHE A  78      57.133  31.410  23.713  1.00 27.71           H
ATOM   1201  HB2 PHE A  78      59.156  31.273  22.831  1.00 28.78           H
ATOM   1202  HB3 PHE A  78      59.257  32.553  23.752  1.00 28.78           H
ATOM   1203  HD1 PHE A  78      60.531  32.425  25.855  1.00 27.30           H
ATOM   1204  HD2 PHE A  78      60.573  29.397  23.244  1.00 30.68           H
ATOM   1205  HE1 PHE A  78      62.389  31.540  26.910  1.00 29.18           H
ATOM   1206  HE2 PHE A  78      62.435  28.508  24.298  1.00 28.40           H
ATOM   1207  HZ  PHE A  78      63.338  29.581  26.133  1.00 33.19           H
ATOM   1208  N   HIS A  79      57.673  29.300  25.970  1.00 21.35           N
ATOM   1209  CA  HIS A  79      57.624  27.868  26.269  1.00 21.41           C
ATOM   1210  C   HIS A  79      56.322  27.234  25.777  1.00 16.30           C
ATOM   1211  O   HIS A  79      55.295  27.910  25.677  1.00 19.45           O
ATOM   1212  CB  HIS A  79      57.764  27.672  27.797  1.00 22.91           C
ATOM   1213  CG  HIS A  79      59.146  27.950  28.311  1.00 20.70           C
ATOM   1214  ND1 HIS A  79      59.430  28.186  29.639  1.00 22.20           N
ATOM   1215  CD2 HIS A  79      60.336  28.000  27.665  1.00 24.62           C
ATOM   1216  CE1 HIS A  79      60.732  28.381  29.785  1.00 21.54           C
ATOM   1217  NE2 HIS A  79      61.305  28.270  28.602  1.00 27.81           N
ATOM   1218  H   HIS A  79      57.719  29.813  26.659  1.00 25.73           H
ATOM   1219  HA  HIS A  79      58.360  27.423  25.830  1.00 25.80           H
ATOM   1220  HB2 HIS A  79      57.538  26.755  28.016  1.00 27.60           H
ATOM   1221  HB3 HIS A  79      57.158  28.271  28.249  1.00 27.60           H
ATOM   1222  HD2 HIS A  79      60.476  27.879  26.751  1.00 29.65           H
ATOM   1223  HE1 HIS A  79      61.161  28.560  30.588  1.00 25.95           H
ATOM   1224  HE2 HIS A  79      62.141  28.359  28.439  1.00 33.47           H
ATOM   1225  N   SER A  80      56.337  25.903  25.480  1.00 20.71           N
ATOM   1226  CA  SER A  80      55.155  25.286  24.883  1.00 19.70           C
ATOM   1227  C   SER A  80      53.941  25.172  25.818  1.00 20.42           C
ATOM   1228  O   SER A  80      52.847  24.888  25.346  1.00 18.64           O
ATOM   1229  CB  SER A  80      55.548  23.938  24.261  1.00 26.00           C
ATOM   1230  OG  SER A  80      56.081  23.081  25.264  1.00 28.29           O
ATOM   1231  H   SER A  80      57.167  25.307  25.614  1.00 24.96           H
ATOM   1232  HA  SER A  80      54.803  25.973  24.027  1.00 23.74           H
ATOM   1233  HB2 SER A  80      54.684  23.474  23.738  1.00 31.31           H
ATOM   1234  HB3 SER A  80      56.377  24.063  23.526  1.00 31.31           H
ATOM   1235  HG  SER A  80      56.903  23.230  25.352  1.00 34.05           H
ATOM   1236  N   ASP A  81      54.058  25.402  27.202  1.00 18.40           N
ATOM   1237  CA  ASP A  81      52.830  25.416  28.027  1.00 21.10           C
ATOM   1238  C   ASP A  81      51.942  26.660  27.821  1.00 18.85           C
ATOM   1239  O   ASP A  81      50.785  26.857  28.172  1.00 19.48           O
ATOM   1240  CB  ASP A  81      53.200  25.263  29.508  1.00 24.77           C
ATOM   1241  CG  ASP A  81      54.169  26.300  30.108  1.00 22.01           C
ATOM   1242  OD1 ASP A  81      54.834  27.048  29.388  1.00 21.68           O
ATOM   1243  OD2 ASP A  81      54.168  26.279  31.387  1.00 25.68           O1-
ATOM   1244  H   ASP A  81      54.893  25.827  27.632  1.00 22.19           H
ATOM   1245  HA  ASP A  81      52.204  24.519  27.710  1.00 25.43           H
ATOM   1246  HB2 ASP A  81      52.275  25.216  30.118  1.00 29.83           H
ATOM   1247  HB3 ASP A  81      53.668  24.259  29.661  1.00 29.83           H
ATOM   1248  N   SER A  82      52.592  27.635  27.094  1.00 20.26           N
ATOM   1249  CA  SER A  82      51.955  28.845  26.558  1.00 16.86           C
ATOM   1250  C   SER A  82      51.744  28.890  25.035  1.00 20.04           C
ATOM   1251  O   SER A  82      50.830  29.618  24.596  1.00 18.77           O
ATOM   1252  CB  SER A  82      52.760  30.100  26.932  1.00 18.59           C
ATOM   1253  OG  SER A  82      52.783  30.380  28.355  1.00 20.01           O
ATOM   1254  H   SER A  82      53.431  27.601  26.919  1.00 24.41           H
ATOM   1255  HA  SER A  82      51.076  28.935  26.945  1.00 20.33           H
ATOM   1256  HB2 SER A  82      53.670  29.970  26.623  1.00 22.42           H
ATOM   1257  HB3 SER A  82      52.368  30.858  26.465  1.00 22.42           H
ATOM   1258  HG  SER A  82      53.382  30.945  28.520  1.00 24.12           H
ATOM   1259  N   THR A  83      52.595  28.212  24.243  1.00 18.87           N
ATOM   1260  CA  THR A  83      52.571  28.294  22.773  1.00 21.62           C
ATOM   1261  C   THR A  83      52.250  26.992  22.048  1.00 23.93           C
ATOM   1262  O   THR A  83      52.263  26.971  20.799  1.00 21.63           O
ATOM   1263  CB  THR A  83      53.945  28.738  22.245  1.00 18.07           C
ATOM   1264  OG1 THR A  83      54.973  27.826  22.683  1.00 21.58           O
ATOM   1265  CG2 THR A  83      54.249  30.124  22.679  1.00 22.41           C
ATOM   1266  H   THR A  83      53.220  27.703  24.534  1.00 22.75           H
ATOM   1267  HA  THR A  83      51.910  28.964  22.512  1.00 26.05           H
ATOM   1268  HB  THR A  83      53.915  28.725  21.280  1.00 21.79           H
ATOM   1269  HG1 THR A  83      55.613  28.251  23.035  1.00 26.00           H
ATOM   1270 HG21 THR A  83      55.116  30.369  22.327  1.00 27.00           H
ATOM   1271 HG22 THR A  83      53.567  30.714  22.327  1.00 27.00           H
ATOM   1272 HG23 THR A  83      54.266  30.204  23.645  1.00 27.00           H
ATOM   1273  N   GLY A  84      51.986  25.917  22.773  1.00 20.71           N
ATOM   1274  CA  GLY A  84      51.905  24.583  22.174  1.00 23.69           C
ATOM   1275  C   GLY A  84      50.864  24.425  21.086  1.00 26.16           C
ATOM   1276  O   GLY A  84      51.047  23.605  20.173  1.00 26.96           O
ATOM   1277  H   GLY A  84      51.874  25.933  23.622  1.00 24.95           H
ATOM   1278  HA2 GLY A  84      52.772  24.346  21.810  1.00 28.54           H
ATOM   1279  HA3 GLY A  84      51.699  23.956  22.874  1.00 28.54           H
ATOM   1280  N   GLY A  85      49.793  25.220  21.130  1.00 19.73           N
ATOM   1281  CA  GLY A  85      48.712  25.144  20.169  1.00 25.00           C
ATOM   1282  C   GLY A  85      48.784  26.176  19.054  1.00 19.56           C
ATOM   1283  O   GLY A  85      47.810  26.293  18.316  1.00 23.07           O
ATOM   1284  H   GLY A  85      49.681  25.841  21.709  1.00 23.78           H
ATOM   1285  HA2 GLY A  85      48.700  24.265  19.768  1.00 30.11           H
ATOM   1286  HA3 GLY A  85      47.869  25.264  20.627  1.00 30.11           H
ATOM   1287  N   ILE A  86      49.853  26.979  18.961  1.00 19.88           N
ATOM   1288  CA  ILE A  86      49.898  28.038  17.940  1.00 22.67           C
ATOM   1289  C   ILE A  86      49.824  27.426  16.542  1.00 23.46           C
ATOM   1290  O   ILE A  86      49.119  27.929  15.652  1.00 23.48           O
ATOM   1291  CB  ILE A  86      51.151  28.904  18.116  1.00 20.17           C
ATOM   1292  CG1 ILE A  86      50.914  29.963  19.198  1.00 26.36           C
ATOM   1293  CG2 ILE A  86      51.639  29.525  16.743  1.00 27.99           C
ATOM   1294  CD1 ILE A  86      52.153  30.644  19.594  1.00 24.21           C
ATOM   1295  H   ILE A  86      50.550  26.936  19.449  1.00 23.96           H
ATOM   1296  HA  ILE A  86      49.133  28.623  18.049  1.00 27.31           H
ATOM   1297  HB  ILE A  86      51.861  28.324  18.427  1.00 24.31           H
ATOM   1298 HG12 ILE A  86      50.302  30.628  18.842  1.00 31.74           H
ATOM   1299 HG13 ILE A  86      50.521  29.537  19.975  1.00 31.74           H
ATOM   1300 HG21 ILE A  86      52.398  30.100  16.914  1.00 33.70           H
ATOM   1301 HG22 ILE A  86      51.916  28.810  16.149  1.00 33.70           H
ATOM   1302 HG23 ILE A  86      50.920  30.036  16.339  1.00 33.70           H
ATOM   1303 HD11 ILE A  86      51.949  31.319  20.264  1.00 29.15           H
ATOM   1304 HD12 ILE A  86      52.783  30.000  19.951  1.00 29.15           H
ATOM   1305 HD13 ILE A  86      52.538  31.080  18.816  1.00 29.15           H
ATOM   1306  N   GLU A  87      50.519  26.315  16.339  1.00 22.10           N
ATOM   1307  CA  GLU A  87      50.525  25.678  15.016  1.00 26.98           C
ATOM   1308  C   GLU A  87      49.108  25.300  14.583  1.00 29.55           C
ATOM   1309  O   GLU A  87      48.672  25.636  13.467  1.00 21.94           O
ATOM   1310  CB  GLU A  87      51.450  24.454  15.038  1.00 30.30           C
ATOM   1311  CG  GLU A  87      51.497  23.698  13.720  1.00 37.23           C
ATOM   1312  CD  GLU A  87      52.598  22.664  13.654  1.00 39.39           C
ATOM   1313  OE1 GLU A  87      53.051  22.185  14.714  1.00 50.09           O
ATOM   1314  OE2 GLU A  87      53.008  22.330  12.529  1.00 37.56           O1-
ATOM   1315  H   GLU A  87      50.982  25.907  16.936  1.00 26.62           H
ATOM   1316  HA  GLU A  87      50.873  26.304  14.361  1.00 32.49           H
ATOM   1317  HB2 GLU A  87      52.352  24.745  15.235  1.00 36.46           H
ATOM   1318  HB3 GLU A  87      51.150  23.836  15.725  1.00 36.46           H
ATOM   1319  HG2 GLU A  87      50.654  23.233  13.604  1.00 44.78           H
ATOM   1320  HG3 GLU A  87      51.630  24.332  13.000  1.00 44.78           H
ATOM   1321  N   TRP A  88      48.367  24.632  15.480  1.00 24.61           N
ATOM   1322  CA  TRP A  88      46.999  24.196  15.226  1.00 21.60           C
ATOM   1323  C   TRP A  88      46.093  25.370  14.963  1.00 23.70           C
ATOM   1324  O   TRP A  88      45.247  25.308  14.060  1.00 24.37           O
ATOM   1325  CB  TRP A  88      46.438  23.359  16.393  1.00 28.88           C
ATOM   1326  CG  TRP A  88      45.075  22.779  16.065  1.00 23.47           C
ATOM   1327  CD1 TRP A  88      44.827  21.544  15.501  1.00 29.31           C
ATOM   1328  CD2 TRP A  88      43.802  23.406  16.200  1.00 23.95           C
ATOM   1329  NE1 TRP A  88      43.498  21.379  15.296  1.00 29.62           N
ATOM   1330  CE2 TRP A  88      42.840  22.499  15.706  1.00 30.31           C
ATOM   1331  CE3 TRP A  88      43.364  24.648  16.698  1.00 23.23           C
ATOM   1332  CZ2 TRP A  88      41.480  22.763  15.724  1.00 26.75           C
ATOM   1333  CZ3 TRP A  88      42.015  24.922  16.689  1.00 27.93           C
ATOM   1334  CH2 TRP A  88      41.080  23.981  16.193  1.00 24.54           C
ATOM   1335  H   TRP A  88      48.648  24.419  16.267  1.00 29.64           H
ATOM   1336  HA  TRP A  88      46.988  23.624  14.439  1.00 26.03           H
ATOM   1337  HB2 TRP A  88      47.035  22.616  16.578  1.00 34.77           H
ATOM   1338  HB3 TRP A  88      46.346  23.920  17.180  1.00 34.77           H
ATOM   1339  HD1 TRP A  88      45.471  20.918  15.272  1.00 35.28           H
ATOM   1340  HE1 TRP A  88      43.119  20.684  14.961  1.00 35.64           H
ATOM   1341  HE3 TRP A  88      43.965  25.279  17.021  1.00 27.98           H
ATOM   1342  HZ2 TRP A  88      40.871  22.145  15.392  1.00 32.20           H
ATOM   1343  HZ3 TRP A  88      41.715  25.740  17.013  1.00 33.62           H
ATOM   1344  HH2 TRP A  88      40.172  24.181  16.201  1.00 29.55           H
ATOM   1345  N   LEU A  89      46.249  26.450  15.733  1.00 20.74           N
ATOM   1346  CA  LEU A  89      45.382  27.596  15.550  1.00 22.54           C
ATOM   1347  C   LEU A  89      45.626  28.203  14.166  1.00 25.45           C
ATOM   1348  O   LEU A  89      44.674  28.576  13.484  1.00 22.62           O
ATOM   1349  CB  LEU A  89      45.585  28.632  16.636  1.00 25.43           C
ATOM   1350  CG  LEU A  89      45.139  28.170  18.065  1.00 23.03           C
ATOM   1351  CD1 LEU A  89      45.726  29.129  19.069  1.00 22.94           C
ATOM   1352  CD2 LEU A  89      43.617  28.090  18.213  1.00 24.58           C
ATOM   1353  H   LEU A  89      46.863  26.547  16.320  1.00 24.99           H
ATOM   1354  HA  LEU A  89      44.454  27.311  15.601  1.00 27.16           H
ATOM   1355  HB2 LEU A  89      46.529  28.850  16.670  1.00 30.62           H
ATOM   1356  HB3 LEU A  89      45.077  29.424  16.405  1.00 30.62           H
ATOM   1357  HG  LEU A  89      45.513  27.292  18.240  1.00 27.74           H
ATOM   1358 HD11 LEU A  89      45.481  28.860  19.969  1.00 27.63           H
ATOM   1359 HD12 LEU A  89      46.695  29.126  18.983  1.00 27.63           H
ATOM   1360 HD13 LEU A  89      45.383  30.019  18.886  1.00 27.63           H
ATOM   1361 HD21 LEU A  89      43.425  27.881  19.140  1.00 29.61           H
ATOM   1362 HD22 LEU A  89      43.227  28.949  17.988  1.00 29.61           H
ATOM   1363 HD23 LEU A  89      43.263  27.399  17.639  1.00 29.61           H
ATOM   1364  N   ASN A  90      46.897  28.374  13.781  1.00 22.69           N
ATOM   1365  CA  ASN A  90      47.221  28.826  12.417  1.00 24.63           C
ATOM   1366  C   ASN A  90      46.565  27.954  11.349  1.00 25.40           C
ATOM   1367  O   ASN A  90      45.998  28.481  10.390  1.00 30.29           O
ATOM   1368  CB  ASN A  90      48.740  28.905  12.261  1.00 27.57           C
ATOM   1369  CG  ASN A  90      49.371  29.994  13.108  1.00 28.15           C
ATOM   1370  OD1 ASN A  90      48.691  30.835  13.728  1.00 30.66           O
ATOM   1371  ND2 ASN A  90      50.694  29.991  13.135  1.00 30.31           N
ATOM   1372  H   ASN A  90      47.589  28.251  14.282  1.00 27.33           H
ATOM   1373  HA  ASN A  90      46.886  29.724  12.289  1.00 29.67           H
ATOM   1374  HB2 ASN A  90      49.125  28.069  12.569  1.00 33.19           H
ATOM   1375  HB3 ASN A  90      48.974  29.066  11.335  1.00 33.19           H
ATOM   1376 HD21 ASN A  90      51.123  30.638  13.508  1.00 36.47           H
ATOM   1377 HD22 ASN A  90      51.121  29.340  12.777  1.00 36.47           H
ATOM   1378  N   SER A  91      46.636  26.623  11.477  1.00 28.01           N
ATOM   1379  CA  SER A  91      46.000  25.741  10.492  1.00 22.45           C
ATOM   1380  C   SER A  91      44.487  25.957  10.378  1.00 31.94           C
ATOM   1381  O   SER A  91      43.863  25.397   9.463  1.00 29.78           O
ATOM   1382  CB  SER A  91      46.268  24.271  10.809  1.00 31.10           C
ATOM   1383  OG  SER A  91      45.421  23.745  11.864  1.00 27.44           O
ATOM   1384  H   SER A  91      47.042  26.207  12.114  1.00 33.71           H
ATOM   1385  HA  SER A  91      46.400  25.930   9.628  1.00 27.04           H
ATOM   1386  HB2 SER A  91      46.112  23.764   9.993  1.00 37.42           H
ATOM   1387  HB3 SER A  91      47.196  24.177  11.079  1.00 37.42           H
ATOM   1388  HG  SER A  91      45.513  24.208  12.562  1.00 33.04           H
ATOM   1389  N   ARG A  92      43.872  26.707  11.304  1.00 27.76           N
ATOM   1390  CA  ARG A  92      42.436  26.964  11.309  1.00 22.60           C
ATOM   1391  C   ARG A  92      42.131  28.440  11.079  1.00 27.69           C
ATOM   1392  O   ARG A  92      41.006  28.884  11.315  1.00 27.48           O
ATOM   1393  CB  ARG A  92      41.788  26.462  12.611  1.00 27.89           C
ATOM   1394  CG  ARG A  92      41.303  25.039  12.554  1.00 27.09           C
ATOM   1395  CD  ARG A  92      42.416  24.040  12.411  1.00 34.67           C
ATOM   1396  NE  ARG A  92      41.881  22.683  12.355  1.00 32.16           N
ATOM   1397  CZ  ARG A  92      42.579  21.614  12.005  1.00 33.60           C
ATOM   1398  NH1 ARG A  92      43.851  21.731  11.621  1.00 34.21           N
ATOM   1399  NH2 ARG A  92      41.996  20.422  12.016  1.00 37.92           N1+
ATOM   1400  H   ARG A  92      44.284  27.099  11.947  1.00 33.42           H
ATOM   1401  HA  ARG A  92      42.021  26.466  10.586  1.00 27.23           H
ATOM   1402  HB2 ARG A  92      42.448  26.509  13.316  1.00 33.57           H
ATOM   1403  HB3 ARG A  92      41.031  27.030  12.827  1.00 33.57           H
ATOM   1404  HG2 ARG A  92      40.793  24.824  13.349  1.00 32.61           H
ATOM   1405  HG3 ARG A  92      40.747  24.941  11.768  1.00 32.61           H
ATOM   1406  HD2 ARG A  92      42.943  24.214  11.615  1.00 41.71           H
ATOM   1407  HD3 ARG A  92      42.979  24.096  13.200  1.00 41.71           H
ATOM   1408  HE  ARG A  92      41.123  22.548  12.735  1.00 38.70           H
ATOM   1409 HH11 ARG A  92      44.234  22.501  11.615  1.00 41.16           H
ATOM   1410 HH12 ARG A  92      44.293  21.031  11.384  1.00 41.16           H
ATOM   1411 HH21 ARG A  92      41.175  20.347  12.258  1.00 45.61           H
ATOM   1412 HH22 ARG A  92      42.439  19.726  11.775  1.00 45.61           H
ATOM   1413  N   SER A  93      43.116  29.228  10.642  1.00 25.43           N
ATOM   1414  CA  SER A  93      42.884  30.630  10.322  1.00 29.85           C
ATOM   1415  C   SER A  93      42.496  31.452  11.541  1.00 31.48           C
ATOM   1416  O   SER A  93      41.834  32.485  11.401  1.00 34.61           O
ATOM   1417  CB  SER A  93      41.817  30.792   9.227  1.00 38.91           C
ATOM   1418  OG  SER A  93      42.173  30.087   8.061  1.00 36.18           O
ATOM   1419  H   SER A  93      43.934  28.981  10.533  1.00 30.62           H
ATOM   1420  HA  SER A  93      43.712  31.007   9.980  1.00 35.93           H
ATOM   1421  HB2 SER A  93      40.973  30.438   9.547  1.00 46.80           H
ATOM   1422  HB3 SER A  93      41.714  31.731   9.012  1.00 46.80           H
ATOM   1423  HG  SER A  93      41.559  30.164   7.493  1.00 43.52           H
ATOM   1424  N   ILE A  94      42.917  31.027  12.735  1.00 25.41           N
ATOM   1425  CA  ILE A  94      42.716  31.798  13.957  1.00 28.71           C
ATOM   1426  C   ILE A  94      43.947  32.674  14.169  1.00 22.25           C
ATOM   1427  O   ILE A  94      45.066  32.136  14.266  1.00 28.10           O
ATOM   1428  CB  ILE A  94      42.482  30.897  15.178  1.00 26.02           C
ATOM   1429  CG1 ILE A  94      41.285  29.978  14.975  1.00 25.46           C
ATOM   1430  CG2 ILE A  94      42.234  31.768  16.448  1.00 29.26           C
ATOM   1431  CD1 ILE A  94      41.134  28.933  15.992  1.00 29.37           C
ATOM   1432  H   ILE A  94      43.329  30.281  12.862  1.00 30.60           H
ATOM   1433  HA  ILE A  94      41.931  32.354  13.839  1.00 34.55           H
ATOM   1434  HB  ILE A  94      43.268  30.346  15.322  1.00 31.33           H
ATOM   1435 HG12 ILE A  94      40.477  30.515  14.983  1.00 30.66           H
ATOM   1436 HG13 ILE A  94      41.389  29.528  14.125  1.00 30.66           H
ATOM   1437 HG21 ILE A  94      42.093  31.199  17.220  1.00 35.21           H
ATOM   1438 HG22 ILE A  94      43.006  32.335  16.603  1.00 35.21           H
ATOM   1439 HG23 ILE A  94      41.452  32.322  16.296  1.00 35.21           H
ATOM   1440 HD11 ILE A  94      40.370  28.382  15.762  1.00 35.35           H
ATOM   1441 HD12 ILE A  94      41.941  28.396  16.002  1.00 35.35           H
ATOM   1442 HD13 ILE A  94      40.994  29.346  16.860  1.00 35.35           H
ATOM   1443  N   PRO A  95      43.800  33.985  14.273  1.00 20.62           N
ATOM   1444  CA  PRO A  95      44.960  34.839  14.502  1.00 22.44           C
ATOM   1445  C   PRO A  95      45.625  34.526  15.841  1.00 27.82           C
ATOM   1446  O   PRO A  95      44.951  34.422  16.877  1.00 25.36           O
ATOM   1447  CB  PRO A  95      44.364  36.250  14.530  1.00 28.43           C
ATOM   1448  CG  PRO A  95      43.047  36.158  13.939  1.00 28.61           C
ATOM   1449  CD  PRO A  95      42.560  34.758  14.098  1.00 30.78           C
ATOM   1450  HA  PRO A  95      45.602  34.759  13.782  1.00 27.03           H
ATOM   1451  HB2 PRO A  95      44.316  36.567  15.447  1.00 34.22           H
ATOM   1452  HB3 PRO A  95      44.924  36.840  14.003  1.00 34.22           H
ATOM   1453  HG2 PRO A  95      42.449  36.772  14.403  1.00 34.43           H
ATOM   1454  HG3 PRO A  95      43.100  36.397  13.002  1.00 34.43           H
ATOM   1455  HD2 PRO A  95      41.993  34.682  14.882  1.00 37.04           H
ATOM   1456  HD3 PRO A  95      42.094  34.481  13.294  1.00 37.04           H
ATOM   1457  N   THR A  96      46.951  34.403  15.807  1.00 26.67           N
ATOM   1458  CA  THR A  96      47.773  34.158  16.985  1.00 21.39           C
ATOM   1459  C   THR A  96      48.708  35.346  17.183  1.00 25.28           C
ATOM   1460  O   THR A  96      49.194  35.936  16.207  1.00 30.56           O
ATOM   1461  CB  THR A  96      48.561  32.881  16.815  1.00 19.45           C
ATOM   1462  OG1 THR A  96      49.302  32.936  15.577  1.00 26.14           O
ATOM   1463  CG2 THR A  96      47.604  31.708  16.771  1.00 22.49           C
ATOM   1464  H   THR A  96      47.422  34.468  15.089  1.00 32.11           H
ATOM   1465  HA  THR A  96      47.191  34.069  17.759  1.00 25.77           H
ATOM   1466  HB  THR A  96      49.180  32.758  17.547  1.00 23.44           H
ATOM   1467  HG1 THR A  96      49.078  32.287  15.090  1.00 31.47           H
ATOM   1468 HG21 THR A  96      48.121  30.889  16.727  1.00 27.09           H
ATOM   1469 HG22 THR A  96      47.062  31.702  17.573  1.00 27.09           H
ATOM   1470 HG23 THR A  96      47.014  31.757  16.000  1.00 27.09           H
ATOM   1471  N   TYR A  97      48.936  35.724  18.453  1.00 24.30           N
ATOM   1472  CA  TYR A  97      49.706  36.901  18.810  1.00 22.37           C
ATOM   1473  C   TYR A  97      50.769  36.544  19.840  1.00 30.92           C
ATOM   1474  O   TYR A  97      50.555  35.692  20.712  1.00 24.76           O
ATOM   1475  CB  TYR A  97      48.828  38.011  19.416  1.00 28.56           C
ATOM   1476  CG  TYR A  97      47.789  38.583  18.495  1.00 29.45           C
ATOM   1477  CD1 TYR A  97      46.643  37.874  18.203  1.00 32.92           C
ATOM   1478  CD2 TYR A  97      47.936  39.852  17.953  1.00 36.84           C
ATOM   1479  CE1 TYR A  97      45.670  38.394  17.397  1.00 34.14           C
ATOM   1480  CE2 TYR A  97      46.976  40.377  17.125  1.00 35.35           C
ATOM   1481  CZ  TYR A  97      45.848  39.645  16.849  1.00 33.68           C
ATOM   1482  OH  TYR A  97      44.857  40.155  16.040  1.00 36.81           O
ATOM   1483  H   TYR A  97      48.631  35.295  19.133  1.00 29.26           H
ATOM   1484  HA  TYR A  97      50.152  37.257  18.037  1.00 26.95           H
ATOM   1485  HB2 TYR A  97      48.357  37.651  20.185  1.00 34.37           H
ATOM   1486  HB3 TYR A  97      49.398  38.739  19.708  1.00 34.37           H
ATOM   1487  HD1 TYR A  97      46.521  37.030  18.573  1.00 39.61           H
ATOM   1488  HD2 TYR A  97      48.703  40.346  18.138  1.00 44.31           H
ATOM   1489  HE1 TYR A  97      44.905  37.902  17.205  1.00 41.07           H
ATOM   1490  HE2 TYR A  97      47.085  41.226  16.759  1.00 42.52           H
ATOM   1491  HH  TYR A  97      45.057  40.934  15.800  1.00 44.28           H
ATOM   1492  N   ALA A  98      51.906  37.225  19.742  1.00 27.38           N
ATOM   1493  CA  ALA A  98      53.021  37.103  20.675  1.00 23.39           C
ATOM   1494  C   ALA A  98      53.890  38.321  20.470  1.00 29.62           C
ATOM   1495  O   ALA A  98      53.820  38.968  19.425  1.00 30.78           O
ATOM   1496  CB  ALA A  98      53.848  35.831  20.443  1.00 23.63           C
ATOM   1497  H   ALA A  98      52.059  37.788  19.112  1.00 32.96           H
ATOM   1498  HA  ALA A  98      52.684  37.097  21.585  1.00 28.17           H
ATOM   1499  HB1 ALA A  98      54.602  35.815  21.051  1.00 28.46           H
ATOM   1500  HB2 ALA A  98      53.281  35.060  20.586  1.00 28.46           H
ATOM   1501  HB3 ALA A  98      54.174  35.829  19.531  1.00 28.46           H
ATOM   1502  N   SER A  99      54.701  38.642  21.473  1.00 26.93           N
ATOM   1503  CA  SER A  99      55.660  39.728  21.339  1.00 34.73           C
ATOM   1504  C   SER A  99      56.715  39.385  20.295  1.00 30.46           C
ATOM   1505  O   SER A  99      56.991  38.220  20.011  1.00 24.35           O
ATOM   1506  CB  SER A  99      56.344  40.064  22.672  1.00 27.12           C
ATOM   1507  OG  SER A  99      57.355  39.139  23.026  1.00 27.53           O
ATOM   1508  H   SER A  99      54.702  38.256  22.237  1.00 32.42           H
ATOM   1509  HA  SER A  99      55.182  40.511  21.044  1.00 41.78           H
ATOM   1510  HB2 SER A  99      56.769  40.931  22.587  1.00 32.65           H
ATOM   1511  HB3 SER A  99      55.668  40.104  23.367  1.00 32.65           H
ATOM   1512  HG  SER A  99      57.026  38.378  23.151  1.00 33.14           H
ATOM   1513  N   GLU A 100      57.341  40.425  19.734  1.00 32.81           N
ATOM   1514  CA  GLU A 100      58.405  40.175  18.773  1.00 31.82           C
ATOM   1515  C   GLU A 100      59.508  39.323  19.387  1.00 27.33           C
ATOM   1516  O   GLU A 100      60.049  38.431  18.725  1.00 26.14           O
ATOM   1517  CB  GLU A 100      58.951  41.498  18.203  1.00 34.54           C
ATOM   1518  CG  GLU A 100      57.886  42.375  17.581  1.00 44.59           C
ATOM   1519  CD  GLU A 100      58.467  43.498  16.738  1.00 56.56           C
ATOM   1520  OE1 GLU A 100      59.706  43.537  16.589  1.00 60.48           O
ATOM   1521  OE2 GLU A 100      57.689  44.333  16.218  1.00 56.31           O1-
ATOM   1522  H   GLU A 100      57.174  41.256  19.899  1.00 39.48           H
ATOM   1523  HA  GLU A 100      58.038  39.657  18.037  1.00 38.29           H
ATOM   1524  HB2 GLU A 100      59.392  42.002  18.902  1.00 41.55           H
ATOM   1525  HB3 GLU A 100      59.584  41.285  17.500  1.00 41.55           H
ATOM   1526  HG2 GLU A 100      57.326  41.829  17.006  1.00 53.61           H
ATOM   1527  HG3 GLU A 100      57.350  42.767  18.285  1.00 53.61           H
ATOM   1528  N   LEU A 101      59.847  39.566  20.663  1.00 31.50           N
ATOM   1529  CA  LEU A 101      60.887  38.783  21.325  1.00 28.70           C
ATOM   1530  C   LEU A 101      60.476  37.319  21.464  1.00 25.50           C
ATOM   1531  O   LEU A 101      61.252  36.412  21.147  1.00 27.21           O
ATOM   1532  CB  LEU A 101      61.203  39.389  22.694  1.00 32.49           C
ATOM   1533  CG  LEU A 101      62.100  38.538  23.572  1.00 32.30           C
ATOM   1534  CD1 LEU A 101      63.386  38.199  22.861  1.00 33.49           C
ATOM   1535  CD2 LEU A 101      62.354  39.245  24.905  1.00 28.97           C
ATOM   1536  H   LEU A 101      59.497  40.177  21.158  1.00 37.91           H
ATOM   1537  HA  LEU A 101      61.696  38.813  20.790  1.00 34.55           H
ATOM   1538  HB2 LEU A 101      61.653  40.238  22.566  1.00 39.10           H
ATOM   1539  HB3 LEU A 101      60.374  39.538  23.176  1.00 39.10           H
ATOM   1540  HG  LEU A 101      61.649  37.703  23.763  1.00 38.87           H
ATOM   1541 HD11 LEU A 101      63.935  37.672  23.463  1.00 40.29           H
ATOM   1542 HD12 LEU A 101      63.177  37.676  22.072  1.00 40.29           H
ATOM   1543 HD13 LEU A 101      63.841  39.019  22.618  1.00 40.29           H
ATOM   1544 HD21 LEU A 101      62.891  38.664  25.467  1.00 34.87           H
ATOM   1545 HD22 LEU A 101      62.820  40.079  24.748  1.00 34.87           H
ATOM   1546 HD23 LEU A 101      61.499  39.419  25.332  1.00 34.87           H
ATOM   1547  N   THR A 102      59.252  37.076  21.932  1.00 26.33           N
ATOM   1548  CA  THR A 102      58.720  35.718  21.976  1.00 19.94           C
ATOM   1549  C   THR A 102      58.777  35.053  20.606  1.00 24.49           C
ATOM   1550  O   THR A 102      59.134  33.876  20.497  1.00 23.11           O
ATOM   1551  CB  THR A 102      57.270  35.747  22.472  1.00 28.64           C
ATOM   1552  OG1 THR A 102      57.202  36.303  23.795  1.00 24.34           O
ATOM   1553  CG2 THR A 102      56.712  34.339  22.495  1.00 22.17           C
ATOM   1554  H   THR A 102      58.712  37.677  22.220  1.00 31.71           H
ATOM   1555  HA  THR A 102      59.246  35.189  22.596  1.00 24.03           H
ATOM   1556  HB  THR A 102      56.727  36.286  21.876  1.00 34.48           H
ATOM   1557  HG1 THR A 102      57.634  35.821  24.331  1.00 29.31           H
ATOM   1558 HG21 THR A 102      55.826  34.349  22.887  1.00 26.71           H
ATOM   1559 HG22 THR A 102      56.649  33.975  21.599  1.00 26.71           H
ATOM   1560 HG23 THR A 102      57.289  33.767  23.022  1.00 26.71           H
ATOM   1561  N   ASN A 103      58.415  35.782  19.535  1.00 25.72           N
ATOM   1562  CA  ASN A 103      58.484  35.169  18.208  1.00 26.31           C
ATOM   1563  C   ASN A 103      59.923  34.833  17.820  1.00 20.83           C
ATOM   1564  O   ASN A 103      60.185  33.769  17.239  1.00 27.70           O
ATOM   1565  CB  ASN A 103      57.801  36.046  17.146  1.00 30.25           C
ATOM   1566  CG  ASN A 103      56.370  35.596  16.847  1.00 34.41           C
ATOM   1567  OD1 ASN A 103      55.889  34.625  17.428  1.00 24.04           O
ATOM   1568  ND2 ASN A 103      55.692  36.298  15.920  1.00 31.30           N
ATOM   1569  H   ASN A 103      58.140  36.596  19.554  1.00 30.97           H
ATOM   1570  HA  ASN A 103      58.005  34.327  18.220  1.00 31.67           H
ATOM   1571  HB2 ASN A 103      57.771  36.966  17.453  1.00 36.41           H
ATOM   1572  HB3 ASN A 103      58.310  35.988  16.322  1.00 36.41           H
ATOM   1573 HD21 ASN A 103      54.881  36.094  15.720  1.00 37.67           H
ATOM   1574 HD22 ASN A 103      56.070  36.963  15.524  1.00 37.67           H
ATOM   1575  N   GLU A 104      60.882  35.706  18.157  1.00 24.06           N
ATOM   1576  CA  GLU A 104      62.290  35.394  17.906  1.00 25.08           C
ATOM   1577  C   GLU A 104      62.715  34.113  18.606  1.00 25.65           C
ATOM   1578  O   GLU A 104      63.444  33.301  18.035  1.00 28.73           O
ATOM   1579  CB  GLU A 104      63.192  36.548  18.349  1.00 34.06           C
ATOM   1580  CG  GLU A 104      63.190  37.746  17.420  1.00 47.28           C
ATOM   1581  CD  GLU A 104      63.766  37.413  16.058  1.00 63.31           C
ATOM   1582  OE1 GLU A 104      64.664  36.541  15.991  1.00 80.59           O
ATOM   1583  OE2 GLU A 104      63.309  38.015  15.059  1.00 58.68           O1-
ATOM   1584  H   GLU A 104      60.744  36.476  18.517  1.00 28.97           H
ATOM   1585  HA  GLU A 104      62.416  35.268  16.953  1.00 30.21           H
ATOM   1586  HB2 GLU A 104      62.907  36.857  19.222  1.00 40.98           H
ATOM   1587  HB3 GLU A 104      64.103  36.223  18.402  1.00 40.98           H
ATOM   1588  HG2 GLU A 104      62.281  38.061  17.300  1.00 56.84           H
ATOM   1589  HG3 GLU A 104      63.737  38.446  17.811  1.00 56.84           H
ATOM   1590  N   LEU A 105      62.291  33.915  19.861  1.00 24.99           N
ATOM   1591  CA  LEU A 105      62.757  32.739  20.578  1.00 20.23           C
ATOM   1592  C   LEU A 105      62.107  31.470  20.071  1.00 19.11           C
ATOM   1593  O   LEU A 105      62.754  30.417  20.081  1.00 25.02           O
ATOM   1594  CB  LEU A 105      62.513  32.875  22.101  1.00 23.69           C
ATOM   1595  CG  LEU A 105      63.305  33.959  22.852  1.00 29.58           C
ATOM   1596  CD1 LEU A 105      62.819  34.189  24.321  1.00 28.52           C
ATOM   1597  CD2 LEU A 105      64.785  33.596  22.825  1.00 30.66           C
ATOM   1598  H   LEU A 105      61.771  34.434  20.296  1.00 30.09           H
ATOM   1599  HA  LEU A 105      63.712  32.647  20.409  1.00 24.38           H
ATOM   1600  HB2 LEU A 105      61.571  33.059  22.246  1.00 28.53           H
ATOM   1601  HB3 LEU A 105      62.742  32.022  22.501  1.00 28.53           H
ATOM   1602  HG  LEU A 105      63.201  34.796  22.375  1.00 35.60           H
ATOM   1603 HD11 LEU A 105      63.348  34.890  24.728  1.00 34.32           H
ATOM   1604 HD12 LEU A 105      61.883  34.437  24.321  1.00 34.32           H
ATOM   1605 HD13 LEU A 105      62.940  33.362  24.815  1.00 34.32           H
ATOM   1606 HD21 LEU A 105      65.277  34.266  23.322  1.00 36.89           H
ATOM   1607 HD22 LEU A 105      64.915  32.722  23.221  1.00 36.89           H
ATOM   1608 HD23 LEU A 105      65.084  33.584  21.902  1.00 36.89           H
ATOM   1609  N   LEU A 106      60.834  31.533  19.654  1.00 22.56           N
ATOM   1610  CA  LEU A 106      60.214  30.397  18.976  1.00 24.83           C
ATOM   1611  C   LEU A 106      60.999  30.002  17.723  1.00 24.04           C
ATOM   1612  O   LEU A 106      61.296  28.823  17.505  1.00 25.65           O
ATOM   1613  CB  LEU A 106      58.767  30.732  18.608  1.00 24.35           C
ATOM   1614  CG  LEU A 106      57.777  30.739  19.779  1.00 22.39           C
ATOM   1615  CD1 LEU A 106      56.469  31.351  19.443  1.00 20.28           C
ATOM   1616  CD2 LEU A 106      57.583  29.308  20.254  1.00 24.14           C
ATOM   1617  H   LEU A 106      60.321  32.215  19.740  1.00 27.18           H
ATOM   1618  HA  LEU A 106      60.222  29.656  19.600  1.00 29.89           H
ATOM   1619  HB2 LEU A 106      58.743  31.618  18.215  1.00 29.32           H
ATOM   1620  HB3 LEU A 106      58.458  30.078  17.961  1.00 29.32           H
ATOM   1621  HG  LEU A 106      58.164  31.247  20.506  1.00 26.97           H
ATOM   1622 HD11 LEU A 106      55.900  31.336  20.230  1.00 24.44           H
ATOM   1623 HD12 LEU A 106      56.615  32.268  19.167  1.00 24.44           H
ATOM   1624 HD13 LEU A 106      56.043  30.847  18.731  1.00 24.44           H
ATOM   1625 HD21 LEU A 106      56.977  29.304  21.013  1.00 29.08           H
ATOM   1626 HD22 LEU A 106      57.205  28.789  19.530  1.00 29.08           H
ATOM   1627 HD23 LEU A 106      58.441  28.940  20.522  1.00 29.08           H
ATOM   1628  N   LYS A 107      61.334  30.971  16.882  1.00 23.87           N
ATOM   1629  CA  LYS A 107      62.070  30.654  15.646  1.00 22.98           C
ATOM   1630  C   LYS A 107      63.430  30.054  15.959  1.00 30.48           C
ATOM   1631  O   LYS A 107      63.813  29.014  15.400  1.00 28.86           O
ATOM   1632  CB  LYS A 107      62.196  31.915  14.799  1.00 30.98           C
ATOM   1633  CG  LYS A 107      62.995  31.738  13.501  1.00 33.12           C
ATOM   1634  CD  LYS A 107      63.024  33.086  12.744  1.00 38.20           C
ATOM   1635  CE  LYS A 107      64.302  33.267  11.913  1.00 52.81           C
ATOM   1636  NZ  LYS A 107      64.196  32.857  10.479  1.00 65.41           N1+
ATOM   1637  H   LYS A 107      61.142  31.803  16.997  1.00 28.75           H
ATOM   1638  HA  LYS A 107      61.566  30.006  15.134  1.00 27.67           H
ATOM   1639  HB2 LYS A 107      61.306  32.201  14.551  1.00 37.28           H
ATOM   1640  HB3 LYS A 107      62.626  32.610  15.320  1.00 37.28           H
ATOM   1641  HG2 LYS A 107      63.903  31.469  13.709  1.00 39.85           H
ATOM   1642  HG3 LYS A 107      62.569  31.070  12.940  1.00 39.85           H
ATOM   1643  HD2 LYS A 107      62.276  33.116  12.129  1.00 45.95           H
ATOM   1644  HD3 LYS A 107      62.962  33.824  13.372  1.00 45.95           H
ATOM   1645  HE2 LYS A 107      64.557  34.204  11.932  1.00 63.47           H
ATOM   1646  HE3 LYS A 107      65.006  32.732  12.313  1.00 63.47           H
ATOM   1647  HZ1 LYS A 107      64.976  32.987  10.070  1.00 78.59           H
ATOM   1648  HZ2 LYS A 107      63.978  31.996  10.418  1.00 78.59           H
ATOM   1649  HZ3 LYS A 107      63.574  33.344  10.067  1.00 78.59           H
ATOM   1650  N   LYS A 108      64.110  30.614  16.963  1.00 30.47           N
ATOM   1651  CA  LYS A 108      65.401  30.084  17.381  1.00 37.21           C
ATOM   1652  C   LYS A 108      65.296  28.638  17.860  1.00 31.13           C
ATOM   1653  O   LYS A 108      66.235  27.860  17.676  1.00 38.81           O
ATOM   1654  CB  LYS A 108      65.969  31.016  18.450  1.00 37.60           C
ATOM   1655  CG  LYS A 108      67.274  30.606  19.090  1.00 44.23           C
ATOM   1656  CD  LYS A 108      67.811  31.774  19.937  1.00 50.16           C
ATOM   1657  CE  LYS A 108      69.155  31.460  20.599  1.00 57.76           C
ATOM   1658  NZ  LYS A 108      69.028  30.504  21.743  1.00 68.89           N1+
ATOM   1659  H   LYS A 108      63.839  31.289  17.423  1.00 36.67           H
ATOM   1660  HA  LYS A 108      65.998  30.095  16.618  1.00 44.75           H
ATOM   1661  HB2 LYS A 108      66.120  31.878  18.031  1.00 45.23           H
ATOM   1662  HB3 LYS A 108      65.306  31.112  19.152  1.00 45.23           H
ATOM   1663  HG2 LYS A 108      67.112  29.848  19.674  1.00 53.18           H
ATOM   1664  HG3 LYS A 108      67.921  30.383  18.405  1.00 53.18           H
ATOM   1665  HD2 LYS A 108      67.920  32.553  19.369  1.00 60.30           H
ATOM   1666  HD3 LYS A 108      67.174  31.968  20.642  1.00 60.30           H
ATOM   1667  HE2 LYS A 108      69.746  31.060  19.943  1.00 69.42           H
ATOM   1668  HE3 LYS A 108      69.542  32.283  20.938  1.00 69.42           H
ATOM   1669  HZ1 LYS A 108      69.830  30.345  22.094  1.00 82.77           H
ATOM   1670  HZ2 LYS A 108      68.499  30.846  22.373  1.00 82.77           H
ATOM   1671  HZ3 LYS A 108      68.678  29.736  21.458  1.00 82.77           H
ATOM   1672  N   ASP A 109      64.174  28.245  18.454  1.00 30.94           N
ATOM   1673  CA  ASP A 109      64.009  26.871  18.899  1.00 34.24           C
ATOM   1674  C   ASP A 109      63.309  25.994  17.871  1.00 33.74           C
ATOM   1675  O   ASP A 109      62.892  24.880  18.206  1.00 38.94           O
ATOM   1676  CB  ASP A 109      63.237  26.830  20.213  1.00 39.01           C
ATOM   1677  CG  ASP A 109      63.276  25.449  20.886  1.00 60.06           C
ATOM   1678  OD1 ASP A 109      64.073  24.571  20.463  1.00 56.82           O
ATOM   1679  OD2 ASP A 109      62.494  25.249  21.843  1.00 77.83           O1-
ATOM   1680  H   ASP A 109      63.496  28.750  18.615  1.00 37.23           H
ATOM   1681  HA  ASP A 109      64.886  26.490  19.055  1.00 41.19           H
ATOM   1682  HB2 ASP A 109      63.632  27.468  20.827  1.00 46.91           H
ATOM   1683  HB3 ASP A 109      62.312  27.061  20.039  1.00 46.91           H
ATOM   1684  N   GLY A 110      63.161  26.472  16.642  1.00 33.87           N
ATOM   1685  CA  GLY A 110      62.581  25.667  15.582  1.00 37.41           C
ATOM   1686  C   GLY A 110      61.093  25.428  15.702  1.00 32.12           C
ATOM   1687  O   GLY A 110      60.614  24.369  15.292  1.00 32.46           O
ATOM   1688  H   GLY A 110      63.400  27.258  16.392  1.00 40.75           H
ATOM   1689  HA2 GLY A 110      62.738  26.111  14.739  1.00 45.00           H
ATOM   1690  HA3 GLY A 110      63.026  24.804  15.565  1.00 45.00           H
ATOM   1691  N   LYS A 111      60.356  26.374  16.275  1.00 27.69           N
ATOM   1692  CA  LYS A 111      58.929  26.268  16.530  1.00 27.29           C
ATOM   1693  C   LYS A 111      58.178  27.267  15.656  1.00 22.79           C
ATOM   1694  O   LYS A 111      58.716  28.306  15.277  1.00 24.35           O
ATOM   1695  CB  LYS A 111      58.621  26.603  18.004  1.00 27.23           C
ATOM   1696  CG  LYS A 111      59.475  25.842  18.999  1.00 33.99           C
ATOM   1697  CD  LYS A 111      59.085  24.390  19.080  1.00 36.02           C
ATOM   1698  CE  LYS A 111      59.158  23.887  20.525  1.00 51.41           C
ATOM   1699  NZ  LYS A 111      58.268  24.688  21.444  1.00 52.43           N1+
ATOM   1700  H   LYS A 111      60.683  27.124  16.534  1.00 33.33           H
ATOM   1701  HA  LYS A 111      58.601  25.375  16.337  1.00 32.85           H
ATOM   1702  HB2 LYS A 111      58.746  27.555  18.153  1.00 32.78           H
ATOM   1703  HB3 LYS A 111      57.696  26.372  18.169  1.00 32.78           H
ATOM   1704  HG2 LYS A 111      60.408  25.884  18.738  1.00 40.89           H
ATOM   1705  HG3 LYS A 111      59.361  26.229  19.881  1.00 40.89           H
ATOM   1706  HD2 LYS A 111      58.176  24.273  18.765  1.00 43.33           H
ATOM   1707  HD3 LYS A 111      59.704  23.861  18.552  1.00 43.33           H
ATOM   1708  HE2 LYS A 111      58.874  22.960  20.559  1.00 61.80           H
ATOM   1709  HE3 LYS A 111      60.073  23.969  20.843  1.00 61.80           H
ATOM   1710  HZ1 LYS A 111      58.116  24.239  22.197  1.00 63.02           H
ATOM   1711  HZ2 LYS A 111      58.658  25.461  21.647  1.00 63.02           H
ATOM   1712  HZ3 LYS A 111      57.487  24.856  21.046  1.00 63.02           H
ATOM   1713  N   VAL A 112      56.901  26.966  15.398  1.00 23.44           N
ATOM   1714  CA  VAL A 112      56.047  27.858  14.628  1.00 26.12           C
ATOM   1715  C   VAL A 112      55.803  29.146  15.402  1.00 27.81           C
ATOM   1716  O   VAL A 112      55.510  29.127  16.611  1.00 27.09           O
ATOM   1717  CB  VAL A 112      54.721  27.175  14.260  1.00 32.32           C
ATOM   1718  CG1 VAL A 112      53.836  28.148  13.513  1.00 30.18           C
ATOM   1719  CG2 VAL A 112      54.955  25.924  13.398  1.00 30.81           C
ATOM   1720  H   VAL A 112      56.513  26.246  15.658  1.00 28.23           H
ATOM   1721  HA  VAL A 112      56.505  28.097  13.804  1.00 31.45           H
ATOM   1722  HB  VAL A 112      54.256  26.899  15.064  1.00 38.89           H
ATOM   1723 HG11 VAL A 112      53.045  27.678  13.207  1.00 36.32           H
ATOM   1724 HG12 VAL A 112      53.584  28.881  14.094  1.00 36.32           H
ATOM   1725 HG13 VAL A 112      54.333  28.488  12.751  1.00 36.32           H
ATOM   1726 HG21 VAL A 112      54.098  25.566  13.128  1.00 37.08           H
ATOM   1727 HG22 VAL A 112      55.470  26.173  12.613  1.00 37.08           H
ATOM   1728 HG23 VAL A 112      55.431  25.266  13.917  1.00 37.08           H
ATOM   1729  N   GLN A 113      55.892  30.277  14.695  1.00 24.82           N
ATOM   1730  CA  GLN A 113      55.677  31.605  15.246  1.00 22.44           C
ATOM   1731  C   GLN A 113      54.209  32.002  15.193  1.00 25.24           C
ATOM   1732  O   GLN A 113      53.427  31.507  14.371  1.00 25.62           O
ATOM   1733  CB  GLN A 113      56.498  32.657  14.486  1.00 24.80           C
ATOM   1734  CG  GLN A 113      57.989  32.419  14.455  1.00 24.87           C
ATOM   1735  CD  GLN A 113      58.719  33.478  13.651  1.00 33.32           C
ATOM   1736  OE1 GLN A 113      58.914  34.611  14.115  1.00 35.78           O
ATOM   1737  NE2 GLN A 113      59.123  33.118  12.438  1.00 32.59           N
ATOM   1738  H   GLN A 113      56.092  30.294  13.857  1.00 29.89           H
ATOM   1739  HA  GLN A 113      55.949  31.612  16.180  1.00 27.03           H
ATOM   1740  HB2 GLN A 113      56.168  32.711  13.578  1.00 29.87           H
ATOM   1741  HB3 GLN A 113      56.369  33.507  14.938  1.00 29.87           H
ATOM   1742  HG2 GLN A 113      58.336  32.458  15.361  1.00 29.95           H
ATOM   1743  HG3 GLN A 113      58.162  31.548  14.066  1.00 29.95           H
ATOM   1744 HE21 GLN A 113      59.034  32.301  12.179  1.00 39.22           H
ATOM   1745 HE22 GLN A 113      59.474  33.700  11.912  1.00 39.22           H
ATOM   1746  N   ALA A 114      53.828  32.891  16.111  1.00 25.93           N
ATOM   1747  CA  ALA A 114      52.540  33.560  15.993  1.00 26.71           C
ATOM   1748  C   ALA A 114      52.505  34.337  14.675  1.00 25.99           C
ATOM   1749  O   ALA A 114      53.542  34.759  14.165  1.00 22.65           O
ATOM   1750  CB  ALA A 114      52.336  34.539  17.143  1.00 23.97           C
ATOM   1751  H   ALA A 114      54.311  33.146  16.778  1.00 31.22           H
ATOM   1752  HA  ALA A 114      51.821  32.909  15.997  1.00 32.16           H
ATOM   1753  HB1 ALA A 114      51.468  34.957  17.052  1.00 28.87           H
ATOM   1754  HB2 ALA A 114      52.383  34.048  17.979  1.00 28.87           H
ATOM   1755  HB3 ALA A 114      53.035  35.208  17.110  1.00 28.87           H
ATOM   1756  N   THR A 115      51.296  34.538  14.149  1.00 29.32           N
ATOM   1757  CA  THR A 115      51.102  35.284  12.897  1.00 28.99           C
ATOM   1758  C   THR A 115      51.137  36.792  13.089  1.00 31.52           C
ATOM   1759  O   THR A 115      51.337  37.520  12.107  1.00 33.10           O
ATOM   1760  CB  THR A 115      49.801  34.888  12.176  1.00 27.68           C
ATOM   1761  OG1 THR A 115      48.652  35.051  13.026  1.00 29.15           O
ATOM   1762  CG2 THR A 115      49.861  33.471  11.715  1.00 25.98           C
ATOM   1763  H   THR A 115      50.575  34.234  14.494  1.00 35.29           H
ATOM   1764  HA  THR A 115      51.823  35.057  12.297  1.00 34.90           H
ATOM   1765  HB  THR A 115      49.688  35.446  11.391  1.00 33.32           H
ATOM   1766  HG1 THR A 115      48.589  35.850  13.278  1.00 35.08           H
ATOM   1767 HG21 THR A 115      49.060  33.259  11.208  1.00 31.27           H
ATOM   1768 HG22 THR A 115      50.636  33.354  11.141  1.00 31.27           H
ATOM   1769 HG23 THR A 115      49.930  32.867  12.468  1.00 31.27           H
ATOM   1770  N   ASN A 116      50.971  37.282  14.313  1.00 24.73           N
ATOM   1771  CA  ASN A 116      50.930  38.703  14.593  1.00 23.80           C
ATOM   1772  C   ASN A 116      51.860  38.957  15.767  1.00 38.61           C
ATOM   1773  O   ASN A 116      51.788  38.249  16.784  1.00 32.90           O
ATOM   1774  CB  ASN A 116      49.512  39.150  14.965  1.00 29.73           C
ATOM   1775  CG  ASN A 116      48.482  38.864  13.885  1.00 36.42           C
ATOM   1776  OD1 ASN A 116      47.974  37.753  13.747  1.00 32.05           O
ATOM   1777  ND2 ASN A 116      48.118  39.899  13.157  1.00 40.37           N
ATOM   1778  H   ASN A 116      50.912  36.797  15.022  1.00 29.78           H
ATOM   1779  HA  ASN A 116      51.235  39.206  13.825  1.00 28.66           H
ATOM   1780  HB2 ASN A 116      49.235  38.692  15.773  1.00 35.78           H
ATOM   1781  HB3 ASN A 116      49.521  40.108  15.116  1.00 35.78           H
ATOM   1782 HD21 ASN A 116      47.534  39.799  12.536  1.00 48.55           H
ATOM   1783 HD22 ASN A 116      48.446  40.676  13.326  1.00 48.55           H
ATOM   1784  N   SER A 117      52.729  39.953  15.632  1.00 34.74           N
ATOM   1785  CA  SER A 117      53.616  40.342  16.714  1.00 35.38           C
ATOM   1786  C   SER A 117      53.324  41.762  17.175  1.00 39.57           C
ATOM   1787  O   SER A 117      52.700  42.556  16.472  1.00 41.77           O
ATOM   1788  CB  SER A 117      55.091  40.263  16.332  1.00 38.75           C
ATOM   1789  OG  SER A 117      55.357  39.254  15.384  1.00 45.44           O
ATOM   1790  H   SER A 117      52.827  40.417  14.915  1.00 41.79           H
ATOM   1791  HA  SER A 117      53.458  39.746  17.453  1.00 42.56           H
ATOM   1792  HB2 SER A 117      55.374  41.125  15.987  1.00 46.60           H
ATOM   1793  HB3 SER A 117      55.588  40.054  17.138  1.00 46.60           H
ATOM   1794  HG  SER A 117      56.176  39.254  15.196  1.00 54.63           H
ATOM   1795  N   PHE A 118      53.808  42.064  18.376  1.00 36.24           N
ATOM   1796  CA  PHE A 118      53.754  43.401  18.955  1.00 40.40           C
ATOM   1797  C   PHE A 118      55.021  43.610  19.760  1.00 39.71           C
ATOM   1798  O   PHE A 118      55.766  42.668  20.045  1.00 40.56           O
ATOM   1799  CB  PHE A 118      52.562  43.578  19.893  1.00 42.04           C
ATOM   1800  CG  PHE A 118      52.497  42.536  20.974  1.00 39.74           C
ATOM   1801  CD1 PHE A 118      51.826  41.356  20.745  1.00 35.45           C
ATOM   1802  CD2 PHE A 118      53.121  42.729  22.206  1.00 43.38           C
ATOM   1803  CE1 PHE A 118      51.766  40.383  21.719  1.00 37.96           C
ATOM   1804  CE2 PHE A 118      53.067  41.741  23.194  1.00 36.57           C
ATOM   1805  CZ  PHE A 118      52.389  40.580  22.949  1.00 33.94           C
ATOM   1806  H   PHE A 118      54.204  41.494  18.882  1.00 43.59           H
ATOM   1807  HA  PHE A 118      53.707  44.064  18.249  1.00 48.58           H
ATOM   1808  HB2 PHE A 118      52.636  44.445  20.320  1.00 50.56           H
ATOM   1809  HB3 PHE A 118      51.739  43.538  19.379  1.00 50.56           H
ATOM   1810  HD1 PHE A 118      51.407  41.213  19.926  1.00 42.64           H
ATOM   1811  HD2 PHE A 118      53.582  43.519  22.373  1.00 52.16           H
ATOM   1812  HE1 PHE A 118      51.306  39.593  21.541  1.00 45.65           H
ATOM   1813  HE2 PHE A 118      53.480  41.871  24.017  1.00 43.99           H
ATOM   1814  HZ  PHE A 118      52.346  39.921  23.601  1.00 40.83           H
ATOM   1815  N   SER A 119      55.259  44.860  20.131  1.00 47.11           N
ATOM   1816  CA  SER A 119      56.325  45.204  21.065  1.00 52.98           C
ATOM   1817  C   SER A 119      55.821  46.370  21.903  1.00 51.26           C
ATOM   1818  O   SER A 119      54.625  46.686  21.908  1.00 49.36           O
ATOM   1819  CB  SER A 119      57.655  45.491  20.347  1.00 59.82           C
ATOM   1820  OG  SER A 119      57.554  46.621  19.491  1.00 67.86           O
ATOM   1821  H   SER A 119      54.802  45.535  19.859  1.00 56.64           H
ATOM   1822  HA  SER A 119      56.466  44.455  21.663  1.00 63.68           H
ATOM   1823  HB2 SER A 119      58.332  45.667  21.019  1.00 71.89           H
ATOM   1824  HB3 SER A 119      57.904  44.715  19.825  1.00 71.89           H
ATOM   1825  HG  SER A 119      58.321  46.901  19.290  1.00 81.53           H
ATOM   1826  N   GLY A 120      56.733  47.017  22.615  1.00 49.63           N
ATOM   1827  CA  GLY A 120      56.345  48.031  23.573  1.00 50.53           C
ATOM   1828  C   GLY A 120      55.914  47.424  24.887  1.00 53.00           C
ATOM   1829  O   GLY A 120      55.368  46.320  24.929  1.00 56.60           O
ATOM   1830  H   GLY A 120      57.583  46.889  22.558  1.00 59.66           H
ATOM   1831  HA2 GLY A 120      57.091  48.628  23.743  1.00 60.75           H
ATOM   1832  HA3 GLY A 120      55.601  48.548  23.226  1.00 60.75           H
ATOM   1833  N   VAL A 121      56.145  48.156  25.972  1.00 52.89           N
ATOM   1834  CA  VAL A 121      55.873  47.641  27.307  1.00 48.07           C
ATOM   1835  C   VAL A 121      54.400  47.286  27.474  1.00 50.53           C
ATOM   1836  O   VAL A 121      54.045  46.431  28.305  1.00 41.22           O
ATOM   1837  CB  VAL A 121      56.338  48.698  28.328  1.00 43.61           C
ATOM   1838  CG1 VAL A 121      55.460  48.704  29.563  1.00 55.36           C
ATOM   1839  CG2 VAL A 121      57.765  48.448  28.723  1.00 49.20           C
ATOM   1840  H   VAL A 121      56.464  48.954  25.961  1.00 63.57           H
ATOM   1841  HA  VAL A 121      56.402  46.839  27.442  1.00 57.79           H
ATOM   1842  HB  VAL A 121      56.292  49.572  27.916  1.00 52.43           H
ATOM   1843 HG11 VAL A 121      55.824  49.341  30.199  1.00 66.53           H
ATOM   1844 HG12 VAL A 121      54.569  48.977  29.315  1.00 66.53           H
ATOM   1845 HG13 VAL A 121      55.445  47.817  29.957  1.00 66.53           H
ATOM   1846 HG21 VAL A 121      58.039  49.145  29.340  1.00 59.14           H
ATOM   1847 HG22 VAL A 121      57.818  47.582  29.162  1.00 59.14           H
ATOM   1848 HG23 VAL A 121      58.324  48.459  27.931  1.00 59.14           H
ATOM   1849  N   ASN A 122      53.519  47.948  26.716  1.00 44.47           N
ATOM   1850  CA  ASN A 122      52.080  47.780  26.840  1.00 45.72           C
ATOM   1851  C   ASN A 122      51.486  47.550  25.458  1.00 49.29           C
ATOM   1852  O   ASN A 122      51.861  48.219  24.494  1.00 52.93           O
ATOM   1853  CB  ASN A 122      51.433  49.018  27.492  1.00 56.03           C
ATOM   1854  CG  ASN A 122      51.795  49.170  28.986  1.00 69.50           C
ATOM   1855  OD1 ASN A 122      52.619  50.014  29.358  1.00 64.21           O
ATOM   1856  ND2 ASN A 122      51.164  48.361  29.841  1.00 70.29           N
ATOM   1857  H   ASN A 122      53.744  48.511  26.107  1.00 53.47           H
ATOM   1858  HA  ASN A 122      51.885  47.007  27.394  1.00 54.97           H
ATOM   1859  HB2 ASN A 122      51.743  49.810  27.026  1.00 67.34           H
ATOM   1860  HB3 ASN A 122      50.471  48.943  27.415  1.00 67.34           H
ATOM   1861 HD21 ASN A 122      51.350  48.389  30.680  1.00 84.45           H
ATOM   1862 HD22 ASN A 122      50.571  47.812  29.552  1.00 84.45           H
ATOM   1863  N   TYR A 123      50.563  46.599  25.361  1.00 39.53           N
ATOM   1864  CA  TYR A 123      49.871  46.343  24.111  1.00 44.08           C
ATOM   1865  C   TYR A 123      48.459  45.913  24.451  1.00 47.68           C
ATOM   1866  O   TYR A 123      48.262  45.036  25.298  1.00 53.75           O
ATOM   1867  CB  TYR A 123      50.551  45.232  23.317  1.00 43.10           C
ATOM   1868  CG  TYR A 123      49.753  44.806  22.105  1.00 43.24           C
ATOM   1869  CD1 TYR A 123      49.395  45.725  21.132  1.00 51.08           C
ATOM   1870  CD2 TYR A 123      49.350  43.489  21.939  1.00 42.98           C
ATOM   1871  CE1 TYR A 123      48.657  45.342  20.015  1.00 49.83           C
ATOM   1872  CE2 TYR A 123      48.618  43.096  20.821  1.00 49.00           C
ATOM   1873  CZ  TYR A 123      48.275  44.028  19.870  1.00 51.00           C
ATOM   1874  OH  TYR A 123      47.547  43.633  18.767  1.00 59.77           O
ATOM   1875  H   TYR A 123      50.316  46.089  26.009  1.00 47.54           H
ATOM   1876  HA  TYR A 123      49.843  47.147  23.573  1.00 53.00           H
ATOM   1877  HB2 TYR A 123      51.422  45.538  23.021  1.00 51.82           H
ATOM   1878  HB3 TYR A 123      50.650  44.459  23.896  1.00 51.82           H
ATOM   1879  HD1 TYR A 123      49.650  46.614  21.231  1.00 61.41           H
ATOM   1880  HD2 TYR A 123      49.584  42.858  22.581  1.00 51.68           H
ATOM   1881  HE1 TYR A 123      48.423  45.969  19.370  1.00 59.90           H
ATOM   1882  HE2 TYR A 123      48.354  42.211  20.715  1.00 58.90           H
ATOM   1883  HH  TYR A 123      47.259  42.853  18.882  1.00 71.83           H
ATOM   1884  N   TRP A 124      47.488  46.515  23.791  1.00 44.65           N
ATOM   1885  CA  TRP A 124      46.089  46.201  24.032  1.00 49.73           C
ATOM   1886  C   TRP A 124      45.625  45.260  22.937  1.00 49.32           C
ATOM   1887  O   TRP A 124      45.538  45.654  21.768  1.00 52.61           O
ATOM   1888  CB  TRP A 124      45.252  47.475  24.070  1.00 60.55           C
ATOM   1889  CG  TRP A 124      45.292  48.120  25.407  1.00 61.37           C
ATOM   1890  CD1 TRP A 124      46.181  49.054  25.844  1.00 61.72           C
ATOM   1891  CD2 TRP A 124      44.413  47.857  26.506  1.00 63.29           C
ATOM   1892  NE1 TRP A 124      45.906  49.395  27.148  1.00 65.43           N
ATOM   1893  CE2 TRP A 124      44.823  48.674  27.576  1.00 66.74           C
ATOM   1894  CE3 TRP A 124      43.319  47.012  26.688  1.00 56.88           C
ATOM   1895  CZ2 TRP A 124      44.172  48.673  28.807  1.00 60.68           C
ATOM   1896  CZ3 TRP A 124      42.676  47.016  27.908  1.00 55.66           C
ATOM   1897  CH2 TRP A 124      43.102  47.840  28.948  1.00 57.21           C
ATOM   1898  H   TRP A 124      47.614  47.107  23.181  1.00 53.69           H
ATOM   1899  HA  TRP A 124      45.995  45.742  24.882  1.00 59.78           H
ATOM   1900  HB2 TRP A 124      45.599  48.106  23.420  1.00 72.76           H
ATOM   1901  HB3 TRP A 124      44.329  47.256  23.866  1.00 72.76           H
ATOM   1902  HD1 TRP A 124      46.874  49.408  25.337  1.00 74.17           H
ATOM   1903  HE1 TRP A 124      46.336  49.969  27.619  1.00 78.62           H
ATOM   1904  HE3 TRP A 124      43.028  46.462  25.998  1.00 68.35           H
ATOM   1905  HZ2 TRP A 124      44.453  49.218  29.504  1.00 72.92           H
ATOM   1906  HZ3 TRP A 124      41.948  46.457  28.042  1.00 66.90           H
ATOM   1907  HH2 TRP A 124      42.652  47.814  29.756  1.00 68.76           H
ATOM   1908  N   LEU A 125      45.346  44.010  23.309  1.00 39.05           N
ATOM   1909  CA  LEU A 125      44.713  43.106  22.357  1.00 43.40           C
ATOM   1910  C   LEU A 125      43.315  43.600  22.002  1.00 47.05           C
ATOM   1911  O   LEU A 125      42.883  43.494  20.842  1.00 41.93           O
ATOM   1912  CB  LEU A 125      44.649  41.685  22.924  1.00 34.96           C
ATOM   1913  CG  LEU A 125      44.777  40.574  21.908  1.00 41.54           C
ATOM   1914  CD1 LEU A 125      46.177  40.621  21.296  1.00 50.74           C
ATOM   1915  CD2 LEU A 125      44.512  39.233  22.550  1.00 44.22           C
ATOM   1916  H   LEU A 125      45.511  43.672  24.081  1.00 46.97           H
ATOM   1917  HA  LEU A 125      45.235  43.099  21.543  1.00 52.19           H
ATOM   1918  HB2 LEU A 125      45.358  41.569  23.575  1.00 42.05           H
ATOM   1919  HB3 LEU A 125      43.788  41.559  23.353  1.00 42.05           H
ATOM   1920  HG  LEU A 125      44.131  40.709  21.198  1.00 49.95           H
ATOM   1921 HD11 LEU A 125      46.301  39.869  20.697  1.00 60.99           H
ATOM   1922 HD12 LEU A 125      46.283  41.450  20.804  1.00 60.99           H
ATOM   1923 HD13 LEU A 125      46.830  40.585  22.015  1.00 60.99           H
ATOM   1924 HD21 LEU A 125      44.672  38.542  21.886  1.00 53.17           H
ATOM   1925 HD22 LEU A 125      45.121  39.117  23.297  1.00 53.17           H
ATOM   1926 HD23 LEU A 125      43.595  39.199  22.855  1.00 53.17           H
ATOM   1927  N   VAL A 126      42.615  44.167  22.990  1.00 41.60           N
ATOM   1928  CA  VAL A 126      41.240  44.637  22.884  1.00 40.41           C
ATOM   1929  C   VAL A 126      41.128  45.860  23.781  1.00 45.48           C
ATOM   1930  O   VAL A 126      41.254  45.756  25.005  1.00 40.99           O
ATOM   1931  CB  VAL A 126      40.246  43.549  23.320  1.00 42.43           C
ATOM   1932  CG1 VAL A 126      38.823  44.121  23.369  1.00 44.09           C
ATOM   1933  CG2 VAL A 126      40.329  42.352  22.394  1.00 36.84           C
ATOM   1934  H   VAL A 126      42.941  44.309  23.769  1.00 50.03           H
ATOM   1935  HA  VAL A 126      41.046  44.898  21.971  1.00 48.59           H
ATOM   1936  HB  VAL A 126      40.480  43.247  24.212  1.00 51.02           H
ATOM   1937 HG11 VAL A 126      38.220  43.431  23.686  1.00 53.01           H
ATOM   1938 HG12 VAL A 126      38.796  44.880  23.974  1.00 53.01           H
ATOM   1939 HG13 VAL A 126      38.570  44.404  22.477  1.00 53.01           H
ATOM   1940 HG21 VAL A 126      39.687  41.682  22.676  1.00 44.31           H
ATOM   1941 HG22 VAL A 126      40.127  42.646  21.490  1.00 44.31           H
ATOM   1942 HG23 VAL A 126      41.225  41.988  22.426  1.00 44.31           H
ATOM   1943  N   LYS A 127      40.895  47.027  23.186  1.00 51.79           N
ATOM   1944  CA  LYS A 127      40.961  48.272  23.939  1.00 54.67           C
ATOM   1945  C   LYS A 127      40.027  48.215  25.137  1.00 50.11           C
ATOM   1946  O   LYS A 127      38.870  47.810  25.007  1.00 42.15           O
ATOM   1947  CB  LYS A 127      40.566  49.450  23.055  1.00 57.28           C
ATOM   1948  CG  LYS A 127      41.007  50.794  23.625  1.00 67.65           C
ATOM   1949  CD  LYS A 127      42.152  51.383  22.822  1.00 71.52           C
ATOM   1950  CE  LYS A 127      42.356  52.865  23.133  1.00 71.68           C
ATOM   1951  NZ  LYS A 127      43.375  53.490  22.238  1.00 68.81           N1+
ATOM   1952  H   LYS A 127      40.692  47.122  22.356  1.00 62.26           H
ATOM   1953  HA  LYS A 127      41.866  48.413  24.261  1.00 65.71           H
ATOM   1954  HB2 LYS A 127      40.962  49.337  22.177  1.00 68.84           H
ATOM   1955  HB3 LYS A 127      39.598  49.467  22.981  1.00 68.84           H
ATOM   1956  HG2 LYS A 127      40.264  51.417  23.612  1.00 81.28           H
ATOM   1957  HG3 LYS A 127      41.320  50.664  24.534  1.00 81.28           H
ATOM   1958  HD2 LYS A 127      42.972  50.913  23.036  1.00 85.93           H
ATOM   1959  HD3 LYS A 127      41.954  51.288  21.880  1.00 85.93           H
ATOM   1960  HE2 LYS A 127      41.516  53.337  23.010  1.00 86.12           H
ATOM   1961  HE3 LYS A 127      42.661  52.961  24.048  1.00 86.12           H
ATOM   1962  HZ1 LYS A 127      43.570  54.308  22.526  1.00 82.68           H
ATOM   1963  HZ2 LYS A 127      44.119  53.003  22.237  1.00 82.68           H
ATOM   1964  HZ3 LYS A 127      43.060  53.541  21.406  1.00 82.68           H
ATOM   1965  N   ASN A 128      40.550  48.636  26.294  1.00 56.69           N
ATOM   1966  CA  ASN A 128      39.879  48.655  27.600  1.00 58.16           C
ATOM   1967  C   ASN A 128      39.349  47.291  28.047  1.00 51.18           C
ATOM   1968  O   ASN A 128      38.539  47.222  28.972  1.00 46.08           O
ATOM   1969  CB  ASN A 128      38.780  49.728  27.690  1.00 73.69           C
ATOM   1970  CG  ASN A 128      38.514  50.174  29.135  1.00 90.17           C
ATOM   1971  OD1 ASN A 128      39.206  49.748  30.065  1.00100.66           O
ATOM   1972  ND2 ASN A 128      37.513  51.035  29.323  1.00 90.99           N
ATOM   1973  H   ASN A 128      41.348  48.947  26.347  1.00 68.13           H
ATOM   1974  HA  ASN A 128      40.548  48.903  28.256  1.00 69.89           H
ATOM   1975  HB2 ASN A 128      39.044  50.504  27.171  1.00 88.53           H
ATOM   1976  HB3 ASN A 128      37.955  49.361  27.337  1.00 88.53           H
ATOM   1977 HD21 ASN A 128      37.339  51.329  30.113  1.00109.29           H
ATOM   1978 HD22 ASN A 128      37.040  51.299  28.656  1.00109.29           H
ATOM   1979  N   LYS A 129      39.792  46.194  27.432  1.00 47.71           N
ATOM   1980  CA  LYS A 129      39.324  44.873  27.847  1.00 43.29           C
ATOM   1981  C   LYS A 129      40.450  43.865  28.086  1.00 40.71           C
ATOM   1982  O   LYS A 129      40.404  43.135  29.079  1.00 32.56           O
ATOM   1983  CB  LYS A 129      38.313  44.323  26.819  1.00 45.57           C
ATOM   1984  CG  LYS A 129      37.186  45.294  26.442  1.00 48.78           C
ATOM   1985  CD  LYS A 129      35.828  44.762  26.816  1.00 48.78           C
ATOM   1986  CE  LYS A 129      34.704  45.551  26.159  1.00 51.29           C
ATOM   1987  NZ  LYS A 129      33.680  46.028  27.131  1.00 66.00           N1+
ATOM   1988  H   LYS A 129      40.362  46.190  26.789  1.00 57.36           H
ATOM   1989  HA  LYS A 129      38.853  44.962  28.687  1.00 52.05           H
ATOM   1990  HB2 LYS A 129      38.796  44.103  26.010  1.00 54.79           H
ATOM   1991  HB3 LYS A 129      37.904  43.523  27.178  1.00 54.79           H
ATOM   1992  HG2 LYS A 129      37.314  46.143  26.889  1.00 58.64           H
ATOM   1993  HG3 LYS A 129      37.196  45.416  25.479  1.00 58.64           H
ATOM   1994  HD2 LYS A 129      35.755  43.840  26.522  1.00 58.64           H
ATOM   1995  HD3 LYS A 129      35.722  44.812  27.773  1.00 58.64           H
ATOM   1996  HE2 LYS A 129      35.074  46.326  25.709  1.00 61.65           H
ATOM   1997  HE3 LYS A 129      34.258  44.978  25.516  1.00 61.65           H
ATOM   1998  HZ1 LYS A 129      33.130  46.601  26.728  1.00 79.30           H
ATOM   1999  HZ2 LYS A 129      33.204  45.342  27.441  1.00 79.30           H
ATOM   2000  HZ3 LYS A 129      34.076  46.441  27.813  1.00 79.30           H
ATOM   2001  N   ILE A 130      41.456  43.812  27.217  1.00 35.75           N
ATOM   2002  CA  ILE A 130      42.577  42.875  27.345  1.00 31.10           C
ATOM   2003  C   ILE A 130      43.883  43.618  27.080  1.00 33.12           C
ATOM   2004  O   ILE A 130      44.214  43.913  25.923  1.00 35.14           O
ATOM   2005  CB  ILE A 130      42.436  41.659  26.397  1.00 34.34           C
ATOM   2006  CG1 ILE A 130      41.044  41.025  26.512  1.00 31.11           C
ATOM   2007  CG2 ILE A 130      43.532  40.605  26.690  1.00 30.16           C
ATOM   2008  CD1 ILE A 130      40.764  39.934  25.484  1.00 30.40           C
ATOM   2009  H   ILE A 130      41.514  44.322  26.528  1.00 43.01           H
ATOM   2010  HA  ILE A 130      42.610  42.543  28.253  1.00 37.43           H
ATOM   2011  HB  ILE A 130      42.559  41.960  25.483  1.00 41.31           H
ATOM   2012 HG12 ILE A 130      40.960  40.635  27.394  1.00 37.44           H
ATOM   2013 HG13 ILE A 130      40.367  41.709  26.395  1.00 37.44           H
ATOM   2014 HG21 ILE A 130      43.424  39.843  26.101  1.00 36.30           H
ATOM   2015 HG22 ILE A 130      44.403  41.005  26.545  1.00 36.30           H
ATOM   2016 HG23 ILE A 130      43.448  40.322  27.614  1.00 36.30           H
ATOM   2017 HD11 ILE A 130      39.864  39.595  25.618  1.00 36.59           H
ATOM   2018 HD12 ILE A 130      40.847  40.305  24.591  1.00 36.59           H
ATOM   2019 HD13 ILE A 130      41.403  39.217  25.600  1.00 36.59           H
ATOM   2020  N   GLU A 131      44.632  43.901  28.148  1.00 33.00           N
ATOM   2021  CA  GLU A 131      45.929  44.561  28.091  1.00 38.12           C
ATOM   2022  C   GLU A 131      47.035  43.545  28.337  1.00 37.59           C
ATOM   2023  O   GLU A 131      46.899  42.657  29.188  1.00 29.67           O
ATOM   2024  CB  GLU A 131      46.045  45.637  29.170  1.00 39.69           C
ATOM   2025  CG  GLU A 131      47.353  46.448  29.128  1.00 49.08           C
ATOM   2026  CD  GLU A 131      47.672  47.157  30.452  1.00 58.20           C
ATOM   2027  OE1 GLU A 131      46.874  47.039  31.410  1.00 65.76           O
ATOM   2028  OE2 GLU A 131      48.724  47.830  30.538  1.00 62.22           O1-
ATOM   2029  H   GLU A 131      44.393  43.714  28.955  1.00 39.70           H
ATOM   2030  HA  GLU A 131      46.056  44.966  27.219  1.00 45.85           H
ATOM   2031  HB2 GLU A 131      45.306  46.249  29.070  1.00 47.73           H
ATOM   2032  HB3 GLU A 131      45.997  45.205  30.034  1.00 47.73           H
ATOM   2033  HG2 GLU A 131      48.097  45.861  28.917  1.00 59.00           H
ATOM   2034  HG3 GLU A 131      47.272  47.129  28.441  1.00 59.00           H
ATOM   2035  N   VAL A 132      48.120  43.696  27.578  1.00 32.62           N
ATOM   2036  CA  VAL A 132      49.316  42.864  27.648  1.00 37.04           C
ATOM   2037  C   VAL A 132      50.445  43.745  28.163  1.00 39.93           C
ATOM   2038  O   VAL A 132      50.695  44.822  27.611  1.00 51.49           O
ATOM   2039  CB  VAL A 132      49.674  42.279  26.266  1.00 33.27           C
ATOM   2040  CG1 VAL A 132      50.913  41.413  26.357  1.00 33.20           C
ATOM   2041  CG2 VAL A 132      48.503  41.469  25.692  1.00 29.92           C
ATOM   2042  H   VAL A 132      48.189  44.323  26.998  1.00 39.25           H
ATOM   2043  HA  VAL A 132      49.176  42.133  28.271  1.00 44.55           H
ATOM   2044  HB  VAL A 132      49.856  43.008  25.651  1.00 40.03           H
ATOM   2045 HG11 VAL A 132      51.110  41.061  25.475  1.00 39.94           H
ATOM   2046 HG12 VAL A 132      51.662  41.943  26.673  1.00 39.94           H
ATOM   2047 HG13 VAL A 132      50.741  40.683  26.970  1.00 39.94           H
ATOM   2048 HG21 VAL A 132      48.739  41.127  24.817  1.00 36.00           H
ATOM   2049 HG22 VAL A 132      48.305  40.731  26.290  1.00 36.00           H
ATOM   2050 HG23 VAL A 132      47.726  42.046  25.620  1.00 36.00           H
ATOM   2051  N   PHE A 133      51.127  43.289  29.214  1.00 34.67           N
ATOM   2052  CA  PHE A 133      52.116  44.092  29.936  1.00 35.39           C
ATOM   2053  C   PHE A 133      53.393  43.305  30.182  1.00 37.98           C
ATOM   2054  O   PHE A 133      53.344  42.176  30.691  1.00 29.71           O
ATOM   2055  CB  PHE A 133      51.611  44.532  31.318  1.00 32.95           C
ATOM   2056  CG  PHE A 133      52.621  45.345  32.092  1.00 36.94           C
ATOM   2057  CD1 PHE A 133      53.123  46.525  31.561  1.00 42.81           C
ATOM   2058  CD2 PHE A 133      53.069  44.937  33.350  1.00 39.76           C
ATOM   2059  CE1 PHE A 133      54.048  47.285  32.258  1.00 39.50           C
ATOM   2060  CE2 PHE A 133      53.986  45.695  34.055  1.00 38.77           C
ATOM   2061  CZ  PHE A 133      54.484  46.871  33.508  1.00 37.83           C
ATOM   2062  H   PHE A 133      51.032  42.495  29.526  1.00 41.71           H
ATOM   2063  HA  PHE A 133      52.335  44.883  29.421  1.00 42.58           H
ATOM   2064  HB2 PHE A 133      50.815  45.069  31.204  1.00 39.64           H
ATOM   2065  HB3 PHE A 133      51.402  43.748  31.848  1.00 39.64           H
ATOM   2066  HD1 PHE A 133      52.838  46.805  30.720  1.00 51.47           H
ATOM   2067  HD2 PHE A 133      52.739  44.153  33.726  1.00 47.82           H
ATOM   2068  HE1 PHE A 133      54.377  48.070  31.884  1.00 47.51           H
ATOM   2069  HE2 PHE A 133      54.278  45.415  34.892  1.00 46.63           H
ATOM   2070  HZ  PHE A 133      55.104  47.375  33.979  1.00 45.50           H
ATOM   2071  N   TYR A 134      54.537  43.948  29.905  1.00 29.97           N
ATOM   2072  CA  TYR A 134      55.852  43.380  30.120  1.00 29.38           C
ATOM   2073  C   TYR A 134      56.415  43.946  31.406  1.00 32.59           C
ATOM   2074  O   TYR A 134      56.728  45.142  31.451  1.00 31.88           O
ATOM   2075  CB  TYR A 134      56.772  43.737  28.953  1.00 31.41           C
ATOM   2076  CG  TYR A 134      58.191  43.198  29.114  1.00 36.28           C
ATOM   2077  CD1 TYR A 134      58.432  41.831  29.275  1.00 33.29           C
ATOM   2078  CD2 TYR A 134      59.286  44.052  29.098  1.00 35.51           C
ATOM   2079  CE1 TYR A 134      59.714  41.342  29.422  1.00 31.56           C
ATOM   2080  CE2 TYR A 134      60.572  43.570  29.233  1.00 32.11           C
ATOM   2081  CZ  TYR A 134      60.784  42.222  29.388  1.00 34.06           C
ATOM   2082  OH  TYR A 134      62.068  41.749  29.521  1.00 31.33           O
ATOM   2083  H   TYR A 134      54.569  44.745  29.584  1.00 36.07           H
ATOM   2084  HA  TYR A 134      55.788  42.413  30.181  1.00 35.36           H
ATOM   2085  HB2 TYR A 134      56.389  43.378  28.135  1.00 37.80           H
ATOM   2086  HB3 TYR A 134      56.824  44.702  28.879  1.00 37.80           H
ATOM   2087  HD1 TYR A 134      57.715  41.239  29.295  1.00 40.05           H
ATOM   2088  HD2 TYR A 134      59.148  44.964  28.985  1.00 42.72           H
ATOM   2089  HE1 TYR A 134      59.862  40.431  29.530  1.00 37.97           H
ATOM   2090  HE2 TYR A 134      61.294  44.155  29.220  1.00 38.64           H
ATOM   2091  HH  TYR A 134      62.078  40.919  29.395  1.00 37.70           H
ATOM   2092  N   PRO A 135      56.566  43.149  32.470  1.00 27.40           N
ATOM   2093  CA  PRO A 135      57.134  43.667  33.714  1.00 34.58           C
ATOM   2094  C   PRO A 135      58.651  43.625  33.763  1.00 33.62           C
ATOM   2095  O   PRO A 135      59.223  44.130  34.734  1.00 32.05           O
ATOM   2096  CB  PRO A 135      56.567  42.688  34.753  1.00 31.58           C
ATOM   2097  CG  PRO A 135      56.598  41.402  34.043  1.00 33.06           C
ATOM   2098  CD  PRO A 135      56.191  41.729  32.605  1.00 32.99           C
ATOM   2099  HA  PRO A 135      56.809  44.560  33.904  1.00 41.60           H
ATOM   2100  HB2 PRO A 135      57.132  42.663  35.539  1.00 37.99           H
ATOM   2101  HB3 PRO A 135      55.659  42.934  34.978  1.00 37.99           H
ATOM   2102  HG2 PRO A 135      57.501  41.050  34.073  1.00 39.77           H
ATOM   2103  HG3 PRO A 135      55.973  40.786  34.455  1.00 39.77           H
ATOM   2104  HD2 PRO A 135      56.679  41.179  31.972  1.00 39.69           H
ATOM   2105  HD3 PRO A 135      55.233  41.637  32.495  1.00 39.69           H
ATOM   2106  N   GLY A 136      59.316  43.037  32.767  1.00 28.81           N
ATOM   2107  CA  GLY A 136      60.730  42.802  32.834  1.00 33.82           C
ATOM   2108  C   GLY A 136      61.026  41.324  32.951  1.00 34.76           C
ATOM   2109  O   GLY A 136      60.128  40.502  33.159  1.00 33.14           O
ATOM   2110  H   GLY A 136      58.960  42.765  32.034  1.00 34.67           H
ATOM   2111  HA2 GLY A 136      61.145  43.150  32.031  1.00 40.69           H
ATOM   2112  HA3 GLY A 136      61.111  43.249  33.605  1.00 40.69           H
ATOM   2113  N   PRO A 137      62.295  40.958  32.813  1.00 34.65           N
ATOM   2114  CA  PRO A 137      62.649  39.535  32.799  1.00 36.03           C
ATOM   2115  C   PRO A 137      62.402  38.869  34.143  1.00 29.65           C
ATOM   2116  O   PRO A 137      62.550  39.475  35.211  1.00 31.37           O
ATOM   2117  CB  PRO A 137      64.144  39.519  32.457  1.00 34.43           C
ATOM   2118  CG  PRO A 137      64.555  40.916  32.179  1.00 41.76           C
ATOM   2119  CD  PRO A 137      63.390  41.839  32.375  1.00 39.52           C
ATOM   2120  HA  PRO A 137      62.156  39.072  32.104  1.00 43.34           H
ATOM   2121  HB2 PRO A 137      64.629  39.171  33.223  1.00 41.42           H
ATOM   2122  HB3 PRO A 137      64.297  38.952  31.683  1.00 41.42           H
ATOM   2123  HG2 PRO A 137      65.270  41.157  32.788  1.00 50.22           H
ATOM   2124  HG3 PRO A 137      64.869  40.973  31.265  1.00 50.22           H
ATOM   2125  HD2 PRO A 137      63.579  42.503  33.057  1.00 47.53           H
ATOM   2126  HD3 PRO A 137      63.162  42.259  31.531  1.00 47.53           H
ATOM   2127  N   GLY A 138      62.034  37.585  34.069  1.00 27.42           N
ATOM   2128  CA  GLY A 138      61.696  36.762  35.237  1.00 29.23           C
ATOM   2129  C   GLY A 138      61.881  35.270  35.001  1.00 24.41           C
ATOM   2130  O   GLY A 138      63.041  34.833  34.928  1.00 23.78           O
ATOM   2131  H   GLY A 138      61.973  37.166  33.329  1.00 33.01           H
ATOM   2132  HA2 GLY A 138      62.248  37.022  35.991  1.00 35.18           H
ATOM   2133  HA3 GLY A 138      60.770  36.918  35.481  1.00 35.18           H
ATOM   2134  N   HIS A 139      60.769  34.489  34.872  1.00 21.19           N
ATOM   2135  CA  HIS A 139      60.857  33.042  34.557  1.00 24.48           C
ATOM   2136  C   HIS A 139      61.695  32.773  33.256  1.00 22.13           C
ATOM   2137  O   HIS A 139      62.408  31.843  32.968  1.00 25.79           O
ATOM   2138  CB  HIS A 139      59.377  32.677  34.429  1.00 17.67           C
ATOM   2139  CG  HIS A 139      59.221  31.356  33.828  1.00 23.72           C
ATOM   2140  ND1 HIS A 139      59.636  30.180  34.428  1.00 21.84           N
ATOM   2141  CD2 HIS A 139      58.644  31.108  32.575  1.00 21.13           C
ATOM   2142  CE1 HIS A 139      59.354  29.211  33.514  1.00 20.06           C
ATOM   2143  NE2 HIS A 139      58.717  29.731  32.382  1.00 25.49           N1-
ATOM   2144  H   HIS A 139      59.838  34.884  34.986  1.00 25.53           H
ATOM   2145  HA  HIS A 139      61.372  32.465  35.382  1.00 29.48           H
ATOM   2146  HB2 HIS A 139      58.918  32.654  35.450  1.00 21.31           H
ATOM   2147  HB3 HIS A 139      58.801  33.438  33.858  1.00 21.31           H
ATOM   2148  HD2 HIS A 139      58.269  31.805  31.854  1.00 25.46           H
ATOM   2149  HE1 HIS A 139      59.594  28.162  33.664  1.00 24.18           H
ATOM   2150  N   THR A 140      61.499  33.798  32.353  1.00 24.01           N
ATOM   2151  CA  THR A 140      62.087  33.935  31.007  1.00 23.47           C
ATOM   2152  C   THR A 140      62.347  35.398  30.616  1.00 26.33           C
ATOM   2153  O   THR A 140      61.801  36.337  31.213  1.00 25.20           O
ATOM   2154  CB  THR A 140      61.222  33.330  29.873  1.00 21.42           C
ATOM   2155  OG1 THR A 140      59.961  33.994  29.760  1.00 26.06           O
ATOM   2156  CG2 THR A 140      61.045  31.832  29.976  1.00 22.89           C
ATOM   2157  H   THR A 140      60.981  34.468  32.527  1.00 28.92           H
ATOM   2158  HA  THR A 140      62.942  33.484  30.996  1.00 28.27           H
ATOM   2159  HB  THR A 140      61.695  33.501  29.048  1.00 25.81           H
ATOM   2160  HG1 THR A 140      59.960  34.514  29.100  1.00 31.37           H
ATOM   2161 HG21 THR A 140      60.543  31.517  29.211  1.00 27.58           H
ATOM   2162 HG22 THR A 140      61.922  31.426  29.975  1.00 27.58           H
ATOM   2163 HG23 THR A 140      60.578  31.575  30.781  1.00 27.58           H
ATOM   2164  N   PRO A 141      63.140  35.636  29.545  1.00 28.97           N
ATOM   2165  CA  PRO A 141      63.330  37.029  29.090  1.00 24.19           C
ATOM   2166  C   PRO A 141      62.094  37.686  28.484  1.00 23.45           C
ATOM   2167  O   PRO A 141      61.984  38.918  28.541  1.00 25.67           O
ATOM   2168  CB  PRO A 141      64.474  36.955  28.070  1.00 29.78           C
ATOM   2169  CG  PRO A 141      65.043  35.578  28.157  1.00 31.48           C
ATOM   2170  CD  PRO A 141      64.051  34.696  28.863  1.00 29.36           C
ATOM   2171  HA  PRO A 141      63.635  37.583  29.824  1.00 29.13           H
ATOM   2172  HB2 PRO A 141      64.125  37.115  27.176  1.00 35.84           H
ATOM   2173  HB3 PRO A 141      65.141  37.621  28.301  1.00 35.84           H
ATOM   2174  HG2 PRO A 141      65.199  35.248  27.258  1.00 37.88           H
ATOM   2175  HG3 PRO A 141      65.878  35.615  28.648  1.00 37.88           H
ATOM   2176  HD2 PRO A 141      63.573  34.145  28.229  1.00 35.33           H
ATOM   2177  HD3 PRO A 141      64.521  34.159  29.518  1.00 35.33           H
ATOM   2178  N   ASP A 142      61.159  36.927  27.929  1.00 24.50           N
ATOM   2179  CA  ASP A 142      60.033  37.494  27.195  1.00 24.99           C
ATOM   2180  C   ASP A 142      58.716  37.522  27.960  1.00 22.57           C
ATOM   2181  O   ASP A 142      57.715  38.004  27.418  1.00 25.23           O
ATOM   2182  CB  ASP A 142      59.849  36.709  25.910  1.00 24.81           C
ATOM   2183  CG  ASP A 142      59.635  35.257  26.174  1.00 22.96           C
ATOM   2184  OD1 ASP A 142      60.255  34.758  27.155  1.00 23.87           O
ATOM   2185  OD2 ASP A 142      58.863  34.635  25.435  1.00 23.35           O1-
ATOM   2186  H   ASP A 142      61.169  36.064  27.939  1.00 29.50           H
ATOM   2187  HA  ASP A 142      60.237  38.408  26.943  1.00 30.09           H
ATOM   2188  HB2 ASP A 142      59.091  37.059  25.411  1.00 29.88           H
ATOM   2189  HB3 ASP A 142      60.667  36.782  25.402  1.00 29.88           H
ATOM   2190  N   ASN A 143      58.690  37.113  29.238  1.00 25.62           N
ATOM   2191  CA  ASN A 143      57.409  36.896  29.889  1.00 21.86           C
ATOM   2192  C   ASN A 143      56.600  38.180  30.001  1.00 21.58           C
ATOM   2193  O   ASN A 143      57.125  39.241  30.370  1.00 26.11           O
ATOM   2194  CB  ASN A 143      57.559  36.169  31.251  1.00 21.57           C
ATOM   2195  CG  ASN A 143      58.671  36.746  32.200  1.00 24.39           C
ATOM   2196  OD1 ASN A 143      59.217  36.016  33.045  1.00 22.32           O
ATOM   2197  ND2 ASN A 143      58.903  38.044  32.150  1.00 27.05           N
ATOM   2198  H   ASN A 143      59.376  36.955  29.729  1.00 30.85           H
ATOM   2199  HA  ASN A 143      56.895  36.294  29.324  1.00 26.34           H
ATOM   2200  HB2 ASN A 143      56.717  36.258  31.724  1.00 25.99           H
ATOM   2201  HB3 ASN A 143      57.741  35.232  31.078  1.00 25.99           H
ATOM   2202 HD21 ASN A 143      59.484  38.396  32.679  1.00 32.56           H
ATOM   2203 HD22 ASN A 143      58.463  38.545  31.605  1.00 32.56           H
ATOM   2204  N   VAL A 144      55.327  38.086  29.628  1.00 21.83           N
ATOM   2205  CA  VAL A 144      54.367  39.159  29.861  1.00 29.22           C
ATOM   2206  C   VAL A 144      53.155  38.660  30.644  1.00 25.33           C
ATOM   2207  O   VAL A 144      52.875  37.460  30.718  1.00 25.87           O
ATOM   2208  CB  VAL A 144      53.914  39.784  28.522  1.00 26.46           C
ATOM   2209  CG1 VAL A 144      55.106  40.286  27.785  1.00 26.36           C
ATOM   2210  CG2 VAL A 144      53.179  38.750  27.668  1.00 30.18           C
ATOM   2211  H   VAL A 144      55.003  37.404  29.213  1.00 26.31           H
ATOM   2212  HA  VAL A 144      54.794  39.844  30.396  1.00 35.17           H
ATOM   2213  HB  VAL A 144      53.321  40.532  28.692  1.00 31.86           H
ATOM   2214 HG11 VAL A 144      54.812  40.648  26.933  1.00 31.74           H
ATOM   2215 HG12 VAL A 144      55.532  40.985  28.309  1.00 31.74           H
ATOM   2216 HG13 VAL A 144      55.729  39.554  27.637  1.00 31.74           H
ATOM   2217 HG21 VAL A 144      52.918  39.175  26.836  1.00 36.31           H
ATOM   2218 HG22 VAL A 144      53.765  38.000  27.485  1.00 36.31           H
ATOM   2219 HG23 VAL A 144      52.388  38.455  28.143  1.00 36.31           H
ATOM   2220  N   VAL A 145      52.397  39.621  31.180  1.00 30.24           N
ATOM   2221  CA  VAL A 145      51.150  39.366  31.890  1.00 23.14           C
ATOM   2222  C   VAL A 145      49.994  39.967  31.116  1.00 32.66           C
ATOM   2223  O   VAL A 145      50.169  40.836  30.258  1.00 26.81           O
ATOM   2224  CB  VAL A 145      51.204  39.923  33.320  1.00 24.50           C
ATOM   2225  CG1 VAL A 145      52.379  39.349  34.056  1.00 25.69           C
ATOM   2226  CG2 VAL A 145      51.251  41.463  33.316  1.00 26.88           C
ATOM   2227  H   VAL A 145      52.598  40.454  31.155  1.00 36.40           H
ATOM   2228  HA  VAL A 145      51.002  38.411  31.950  1.00 27.87           H
ATOM   2229  HB  VAL A 145      50.396  39.651  33.782  1.00 29.50           H
ATOM   2230 HG11 VAL A 145      52.367  39.685  34.969  1.00 30.93           H
ATOM   2231 HG12 VAL A 145      52.316  38.383  34.058  1.00 30.93           H
ATOM   2232 HG13 VAL A 145      53.201  39.629  33.619  1.00 30.93           H
ATOM   2233 HG21 VAL A 145      51.321  41.774  34.229  1.00 32.36           H
ATOM   2234 HG22 VAL A 145      52.027  41.754  32.816  1.00 32.36           H
ATOM   2235 HG23 VAL A 145      50.441  41.810  32.909  1.00 32.36           H
ATOM   2236  N   VAL A 146      48.792  39.492  31.424  1.00 25.97           N
ATOM   2237  CA  VAL A 146      47.572  39.973  30.800  1.00 28.58           C
ATOM   2238  C   VAL A 146      46.621  40.447  31.885  1.00 29.90           C
ATOM   2239  O   VAL A 146      46.335  39.715  32.837  1.00 25.12           O
ATOM   2240  CB  VAL A 146      46.924  38.899  29.913  1.00 28.17           C
ATOM   2241  CG1 VAL A 146      45.575  39.378  29.401  1.00 31.06           C
ATOM   2242  CG2 VAL A 146      47.849  38.565  28.762  1.00 24.59           C
ATOM   2243  H   VAL A 146      48.661  38.878  32.011  1.00 31.27           H
ATOM   2244  HA  VAL A 146      47.789  40.729  30.233  1.00 34.40           H
ATOM   2245  HB  VAL A 146      46.790  38.092  30.438  1.00 33.90           H
ATOM   2246 HG11 VAL A 146      45.224  38.713  28.786  1.00 37.37           H
ATOM   2247 HG12 VAL A 146      44.968  39.493  30.146  1.00 37.37           H
ATOM   2248 HG13 VAL A 146      45.698  40.223  28.941  1.00 37.37           H
ATOM   2249 HG21 VAL A 146      47.437  37.887  28.204  1.00 29.61           H
ATOM   2250 HG22 VAL A 146      48.008  39.367  28.242  1.00 29.61           H
ATOM   2251 HG23 VAL A 146      48.680  38.230  29.129  1.00 29.61           H
ATOM   2252  N   TRP A 147      46.098  41.649  31.711  1.00 31.30           N
ATOM   2253  CA  TRP A 147      45.227  42.303  32.673  1.00 31.27           C
ATOM   2254  C   TRP A 147      43.847  42.489  32.059  1.00 33.21           C
ATOM   2255  O   TRP A 147      43.713  42.843  30.882  1.00 31.86           O
ATOM   2256  CB  TRP A 147      45.848  43.630  33.083  1.00 35.40           C
ATOM   2257  CG  TRP A 147      45.004  44.510  33.941  1.00 38.21           C
ATOM   2258  CD1 TRP A 147      44.432  45.701  33.584  1.00 42.69           C
ATOM   2259  CD2 TRP A 147      44.652  44.297  35.324  1.00 35.24           C
ATOM   2260  NE1 TRP A 147      43.738  46.230  34.654  1.00 41.77           N
ATOM   2261  CE2 TRP A 147      43.865  45.391  35.730  1.00 42.47           C
ATOM   2262  CE3 TRP A 147      44.928  43.288  36.247  1.00 36.31           C
ATOM   2263  CZ2 TRP A 147      43.343  45.498  37.023  1.00 41.18           C
ATOM   2264  CZ3 TRP A 147      44.406  43.394  37.533  1.00 36.40           C
ATOM   2265  CH2 TRP A 147      43.629  44.493  37.907  1.00 42.41           C
ATOM   2266  H   TRP A 147      46.247  42.124  31.011  1.00 37.67           H
ATOM   2267  HA  TRP A 147      45.138  41.754  33.464  1.00 37.63           H
ATOM   2268  HB2 TRP A 147      46.669  43.447  33.564  1.00 42.58           H
ATOM   2269  HB3 TRP A 147      46.057  44.124  32.276  1.00 42.58           H
ATOM   2270  HD1 TRP A 147      44.499  46.092  32.742  1.00 51.33           H
ATOM   2271  HE1 TRP A 147      43.303  46.971  34.650  1.00 50.23           H
ATOM   2272  HE3 TRP A 147      45.449  42.557  36.006  1.00 43.67           H
ATOM   2273  HZ2 TRP A 147      42.821  46.224  37.275  1.00 49.52           H
ATOM   2274  HZ3 TRP A 147      44.586  42.731  38.157  1.00 43.79           H
ATOM   2275  HH2 TRP A 147      43.296  44.536  38.774  1.00 50.99           H
ATOM   2276  N   LEU A 148      42.819  42.194  32.851  1.00 30.58           N
ATOM   2277  CA  LEU A 148      41.430  42.300  32.433  1.00 32.24           C
ATOM   2278  C   LEU A 148      40.821  43.421  33.262  1.00 39.41           C
ATOM   2279  O   LEU A 148      40.376  43.191  34.398  1.00 35.79           O
ATOM   2280  CB  LEU A 148      40.702  40.975  32.668  1.00 33.50           C
ATOM   2281  CG  LEU A 148      41.325  39.759  31.982  1.00 26.66           C
ATOM   2282  CD1 LEU A 148      40.410  38.570  32.172  1.00 25.31           C
ATOM   2283  CD2 LEU A 148      41.590  40.009  30.450  1.00 28.80           C
ATOM   2284  H   LEU A 148      42.904  41.911  33.656  1.00 36.80           H
ATOM   2285  HA  LEU A 148      41.366  42.522  31.495  1.00 38.79           H
ATOM   2286  HB2 LEU A 148      40.679  40.799  33.621  1.00 40.31           H
ATOM   2287  HB3 LEU A 148      39.797  41.061  32.327  1.00 40.31           H
ATOM   2288  HG  LEU A 148      42.177  39.563  32.400  1.00 32.10           H
ATOM   2289 HD11 LEU A 148      40.817  37.783  31.774  1.00 30.47           H
ATOM   2290 HD12 LEU A 148      40.259  38.424  33.118  1.00 30.47           H
ATOM   2291 HD13 LEU A 148      39.562  38.756  31.736  1.00 30.47           H
ATOM   2292 HD21 LEU A 148      41.958  39.199  30.062  1.00 34.66           H
ATOM   2293 HD22 LEU A 148      40.759  40.237  30.011  1.00 34.66           H
ATOM   2294 HD23 LEU A 148      42.231  40.730  30.355  1.00 34.66           H
ATOM   2295  N   PRO A 149      40.815  44.660  32.756  1.00 40.40           N
ATOM   2296  CA  PRO A 149      40.410  45.796  33.608  1.00 43.08           C
ATOM   2297  C   PRO A 149      38.972  45.704  34.101  1.00 30.63           C
ATOM   2298  O   PRO A 149      38.677  46.078  35.245  1.00 37.74           O
ATOM   2299  CB  PRO A 149      40.625  47.014  32.688  1.00 46.75           C
ATOM   2300  CG  PRO A 149      41.466  46.525  31.547  1.00 42.33           C
ATOM   2301  CD  PRO A 149      41.173  45.086  31.390  1.00 39.59           C
ATOM   2302  HA  PRO A 149      41.012  45.875  34.367  1.00 51.81           H
ATOM   2303  HB2 PRO A 149      39.769  47.326  32.355  1.00 56.21           H
ATOM   2304  HB3 PRO A 149      41.088  47.711  33.173  1.00 56.21           H
ATOM   2305  HG2 PRO A 149      41.203  46.997  30.745  1.00 50.90           H
ATOM   2306  HG3 PRO A 149      42.406  46.661  31.738  1.00 50.90           H
ATOM   2307  HD2 PRO A 149      40.422  44.964  30.787  1.00 47.61           H
ATOM   2308  HD3 PRO A 149      41.965  44.624  31.076  1.00 47.61           H
ATOM   2309  N   GLU A 150      38.064  45.193  33.275  1.00 32.43           N
ATOM   2310  CA  GLU A 150      36.654  45.199  33.636  1.00 41.31           C
ATOM   2311  C   GLU A 150      36.350  44.230  34.775  1.00 46.65           C
ATOM   2312  O   GLU A 150      35.320  44.369  35.444  1.00 46.33           O
ATOM   2313  CB  GLU A 150      35.813  44.919  32.392  1.00 47.07           C
ATOM   2314  CG  GLU A 150      36.186  45.822  31.238  1.00 47.38           C
ATOM   2315  CD  GLU A 150      35.204  45.756  30.100  1.00 56.22           C
ATOM   2316  OE1 GLU A 150      34.234  44.972  30.172  1.00 47.94           O
ATOM   2317  OE2 GLU A 150      35.408  46.499  29.120  1.00 71.49           O1-
ATOM   2318  H   GLU A 150      38.236  44.835  32.515  1.00 39.02           H
ATOM   2319  HA  GLU A 150      36.427  46.090  33.942  1.00 49.67           H
ATOM   2320  HB2 GLU A 150      35.952  44.003  32.107  1.00 56.59           H
ATOM   2321  HB3 GLU A 150      34.877  45.067  32.596  1.00 56.59           H
ATOM   2322  HG2 GLU A 150      36.234  46.741  31.548  1.00 56.96           H
ATOM   2323  HG3 GLU A 150      37.050  45.552  30.888  1.00 56.96           H
ATOM   2324  N   ARG A 151      37.241  43.284  35.037  1.00 38.41           N
ATOM   2325  CA  ARG A 151      37.042  42.313  36.087  1.00 39.35           C
ATOM   2326  C   ARG A 151      38.122  42.366  37.138  1.00 37.89           C
ATOM   2327  O   ARG A 151      37.982  41.700  38.171  1.00 35.56           O
ATOM   2328  CB  ARG A 151      37.000  40.898  35.497  1.00 43.11           C
ATOM   2329  CG  ARG A 151      35.938  40.731  34.438  1.00 50.77           C
ATOM   2330  CD  ARG A 151      34.651  40.250  35.064  1.00 53.17           C
ATOM   2331  NE  ARG A 151      33.542  40.378  34.130  1.00 56.07           N
ATOM   2332  CZ  ARG A 151      32.298  40.686  34.478  1.00 60.16           C
ATOM   2333  NH1 ARG A 151      31.977  40.900  35.750  1.00 60.68           N
ATOM   2334  NH2 ARG A 151      31.365  40.776  33.542  1.00 63.22           N1+
ATOM   2335  H   ARG A 151      37.982  43.186  34.611  1.00 46.19           H
ATOM   2336  HA  ARG A 151      36.191  42.478  36.522  1.00 47.32           H
ATOM   2337  HB2 ARG A 151      37.861  40.685  35.105  1.00 51.83           H
ATOM   2338  HB3 ARG A 151      36.797  40.275  36.213  1.00 51.83           H
ATOM   2339  HG2 ARG A 151      35.758  41.588  34.017  1.00 61.02           H
ATOM   2340  HG3 ARG A 151      36.229  40.088  33.773  1.00 61.02           H
ATOM   2341  HD2 ARG A 151      34.745  39.312  35.291  1.00 63.91           H
ATOM   2342  HD3 ARG A 151      34.470  40.773  35.858  1.00 63.91           H
ATOM   2343  HE  ARG A 151      33.681  40.141  33.314  1.00 67.39           H
ATOM   2344 HH11 ARG A 151      32.573  40.844  36.367  1.00 72.91           H
ATOM   2345 HH12 ARG A 151      31.167  41.097  35.957  1.00 72.91           H
ATOM   2346 HH21 ARG A 151      31.569  40.635  32.718  1.00 75.97           H
ATOM   2347 HH22 ARG A 151      30.557  40.972  33.758  1.00 75.97           H
ATOM   2348  N   LYS A 152      39.182  43.146  36.925  1.00 31.81           N
ATOM   2349  CA  LYS A 152      40.280  43.229  37.884  1.00 34.29           C
ATOM   2350  C   LYS A 152      40.949  41.862  38.086  1.00 35.73           C
ATOM   2351  O   LYS A 152      41.307  41.475  39.201  1.00 31.35           O
ATOM   2352  CB  LYS A 152      39.804  43.828  39.203  1.00 42.61           C
ATOM   2353  CG  LYS A 152      39.353  45.273  39.062  1.00 49.15           C
ATOM   2354  CD  LYS A 152      39.812  46.091  40.258  1.00 68.51           C
ATOM   2355  CE  LYS A 152      39.148  47.464  40.312  1.00 76.82           C
ATOM   2356  NZ  LYS A 152      37.732  47.381  40.778  1.00 72.68           N1+
ATOM   2357  H   LYS A 152      39.285  43.643  36.234  1.00 38.27           H
ATOM   2358  HA  LYS A 152      40.949  43.835  37.527  1.00 41.25           H
ATOM   2359  HB2 LYS A 152      39.045  43.316  39.516  1.00 51.24           H
ATOM   2360  HB3 LYS A 152      40.524  43.791  39.854  1.00 51.24           H
ATOM   2361  HG2 LYS A 152      39.739  45.657  38.259  1.00 59.09           H
ATOM   2362  HG3 LYS A 152      38.385  45.308  39.017  1.00 59.09           H
ATOM   2363  HD2 LYS A 152      39.584  45.616  41.072  1.00 82.32           H
ATOM   2364  HD3 LYS A 152      40.773  46.218  40.202  1.00 82.32           H
ATOM   2365  HE2 LYS A 152      39.635  48.027  40.935  1.00 92.29           H
ATOM   2366  HE3 LYS A 152      39.155  47.861  39.427  1.00 92.29           H
ATOM   2367  HZ1 LYS A 152      37.394  48.199  40.865  1.00 87.33           H
ATOM   2368  HZ2 LYS A 152      37.245  46.927  40.187  1.00 87.33           H
ATOM   2369  HZ3 LYS A 152      37.695  46.966  41.565  1.00 87.33           H
ATOM   2370  N   ILE A 153      41.117  41.130  36.989  1.00 33.51           N
ATOM   2371  CA  ILE A 153      41.757  39.814  36.980  1.00 27.83           C
ATOM   2372  C   ILE A 153      43.081  39.934  36.232  1.00 28.66           C
ATOM   2373  O   ILE A 153      43.103  40.364  35.066  1.00 26.79           O
ATOM   2374  CB  ILE A 153      40.855  38.765  36.305  1.00 29.92           C
ATOM   2375  CG1 ILE A 153      39.590  38.515  37.140  1.00 28.66           C
ATOM   2376  CG2 ILE A 153      41.644  37.474  36.059  1.00 24.88           C
ATOM   2377  CD1 ILE A 153      38.522  37.645  36.472  1.00 32.00           C
ATOM   2378  H   ILE A 153      40.853  41.386  36.209  1.00 40.32           H
ATOM   2379  HA  ILE A 153      41.929  39.530  37.890  1.00 33.50           H
ATOM   2380  HB  ILE A 153      40.577  39.115  35.442  1.00 36.01           H
ATOM   2381 HG12 ILE A 153      39.847  38.084  37.969  1.00 34.49           H
ATOM   2382 HG13 ILE A 153      39.186  39.373  37.328  1.00 34.49           H
ATOM   2383 HG21 ILE A 153      41.049  36.790  35.713  1.00 29.96           H
ATOM   2384 HG22 ILE A 153      42.344  37.649  35.410  1.00 29.96           H
ATOM   2385 HG23 ILE A 153      42.037  37.183  36.896  1.00 29.96           H
ATOM   2386 HD11 ILE A 153      37.755  37.560  37.059  1.00 38.50           H
ATOM   2387 HD12 ILE A 153      38.253  38.068  35.642  1.00 38.50           H
ATOM   2388 HD13 ILE A 153      38.894  36.768  36.287  1.00 38.50           H
ATOM   2389  N   LEU A 154      44.175  39.529  36.885  1.00 22.56           N
ATOM   2390  CA  LEU A 154      45.506  39.540  36.301  1.00 28.56           C
ATOM   2391  C   LEU A 154      45.953  38.110  36.007  1.00 25.00           C
ATOM   2392  O   LEU A 154      46.029  37.282  36.929  1.00 23.59           O
ATOM   2393  CB  LEU A 154      46.481  40.174  37.280  1.00 25.07           C
ATOM   2394  CG  LEU A 154      47.921  40.195  36.793  1.00 23.44           C
ATOM   2395  CD1 LEU A 154      47.983  41.166  35.598  1.00 28.31           C
ATOM   2396  CD2 LEU A 154      48.906  40.603  37.843  1.00 29.52           C
ATOM   2397  H   LEU A 154      44.170  39.241  37.692  1.00 27.18           H
ATOM   2398  HA  LEU A 154      45.502  40.052  35.474  1.00 34.38           H
ATOM   2399  HB2 LEU A 154      46.204  41.090  37.455  1.00 30.18           H
ATOM   2400  HB3 LEU A 154      46.460  39.666  38.107  1.00 30.18           H
ATOM   2401  HG  LEU A 154      48.182  39.315  36.486  1.00 28.24           H
ATOM   2402 HD11 LEU A 154      48.897  41.203  35.275  1.00 34.07           H
ATOM   2403 HD12 LEU A 154      47.395  40.850  34.897  1.00 34.07           H
ATOM   2404 HD13 LEU A 154      47.697  42.043  35.894  1.00 34.07           H
ATOM   2405 HD21 LEU A 154      49.800  40.592  37.462  1.00 35.53           H
ATOM   2406 HD22 LEU A 154      48.682  41.499  38.144  1.00 35.53           H
ATOM   2407 HD23 LEU A 154      48.856  39.984  38.589  1.00 35.53           H
ATOM   2408  N   PHE A 155      46.243  37.823  34.742  1.00 21.11           N
ATOM   2409  CA  PHE A 155      46.882  36.572  34.354  1.00 21.59           C
ATOM   2410  C   PHE A 155      48.403  36.730  34.397  1.00 22.08           C
ATOM   2411  O   PHE A 155      49.005  37.473  33.600  1.00 21.34           O
ATOM   2412  CB  PHE A 155      46.459  36.048  32.981  1.00 18.69           C
ATOM   2413  CG  PHE A 155      47.147  34.778  32.624  1.00 23.33           C
ATOM   2414  CD1 PHE A 155      46.810  33.605  33.231  1.00 22.21           C
ATOM   2415  CD2 PHE A 155      48.179  34.772  31.672  1.00 23.05           C
ATOM   2416  CE1 PHE A 155      47.457  32.439  32.921  1.00 18.99           C
ATOM   2417  CE2 PHE A 155      48.852  33.590  31.348  1.00 21.44           C
ATOM   2418  CZ  PHE A 155      48.478  32.420  31.954  1.00 22.33           C
ATOM   2419  H   PHE A 155      46.072  38.340  34.079  1.00 25.44           H
ATOM   2420  HA  PHE A 155      46.634  35.894  34.997  1.00 26.02           H
ATOM   2421  HB2 PHE A 155      45.512  35.871  32.951  1.00 22.54           H
ATOM   2422  HB3 PHE A 155      46.690  36.692  32.291  1.00 22.54           H
ATOM   2423  HD1 PHE A 155      46.130  33.590  33.864  1.00 26.75           H
ATOM   2424  HD2 PHE A 155      48.421  35.571  31.259  1.00 27.76           H
ATOM   2425  HE1 PHE A 155      47.205  31.649  33.339  1.00 22.89           H
ATOM   2426  HE2 PHE A 155      49.528  33.590  30.713  1.00 25.83           H
ATOM   2427  HZ  PHE A 155      48.915  31.630  31.754  1.00 26.90           H
ATOM   2428  N   GLY A 156      49.028  36.003  35.324  1.00 22.20           N
ATOM   2429  CA  GLY A 156      50.436  36.104  35.597  1.00 21.21           C
ATOM   2430  C   GLY A 156      51.340  35.163  34.814  1.00 18.05           C
ATOM   2431  O   GLY A 156      52.547  35.406  34.729  1.00 22.24           O
ATOM   2432  H   GLY A 156      48.629  35.435  35.829  1.00 26.75           H
ATOM   2433  HA2 GLY A 156      50.717  37.020  35.437  1.00 25.55           H
ATOM   2434  HA3 GLY A 156      50.572  35.924  36.538  1.00 25.55           H
ATOM   2435  N   GLY A 157      50.820  34.050  34.300  1.00 21.16           N
ATOM   2436  CA  GLY A 157      51.736  33.145  33.635  1.00 22.65           C
ATOM   2437  C   GLY A 157      52.742  32.485  34.595  1.00 19.31           C
ATOM   2438  O   GLY A 157      52.514  32.407  35.835  1.00 21.09           O
ATOM   2439  H   GLY A 157      49.996  33.808  34.318  1.00 25.49           H
ATOM   2440  HA2 GLY A 157      51.214  32.456  33.189  1.00 27.28           H
ATOM   2441  HA3 GLY A 157      52.239  33.632  32.963  1.00 27.28           H
ATOM   2442  N   CYS A 158      53.901  32.043  34.023  1.00 16.76           N
ATOM   2443  CA  CYS A 158      54.903  31.233  34.754  1.00 18.54           C
ATOM   2444  C   CYS A 158      55.861  32.132  35.584  1.00 18.91           C
ATOM   2445  O   CYS A 158      56.848  31.801  36.205  1.00 20.53           O
ATOM   2446  CB  CYS A 158      55.710  30.470  33.723  1.00 20.72           C
ATOM   2447  SG  CYS A 158      54.592  29.456  32.670  1.00 18.25           S1-
ATOM   2448  H   CYS A 158      54.069  32.164  33.014  1.00 20.22           H
ATOM   2449  HA  CYS A 158      54.376  30.554  35.486  1.00 22.35           H
ATOM   2450  HB2 CYS A 158      56.268  31.147  33.047  1.00 24.97           H
ATOM   2451  HB3 CYS A 158      56.487  29.836  34.218  1.00 24.97           H
ATOM   2452  N   PHE A 159      55.500  33.466  35.555  1.00 20.84           N
ATOM   2453  CA  PHE A 159      56.131  34.549  36.332  1.00 17.84           C
ATOM   2454  C   PHE A 159      55.679  34.581  37.792  1.00 21.56           C
ATOM   2455  O   PHE A 159      56.466  34.960  38.675  1.00 20.64           O
ATOM   2456  CB  PHE A 159      55.803  35.927  35.744  1.00 20.99           C
ATOM   2457  CG  PHE A 159      56.570  37.065  36.378  1.00 21.06           C
ATOM   2458  CD1 PHE A 159      56.057  37.724  37.483  1.00 23.37           C
ATOM   2459  CD2 PHE A 159      57.788  37.501  35.841  1.00 22.45           C
ATOM   2460  CE1 PHE A 159      56.743  38.790  38.077  1.00 28.05           C
ATOM   2461  CE2 PHE A 159      58.491  38.575  36.420  1.00 28.43           C
ATOM   2462  CZ  PHE A 159      57.964  39.211  37.544  1.00 30.87           C
ATOM   2463  H   PHE A 159      54.878  33.770  35.046  1.00 25.11           H
ATOM   2464  HA  PHE A 159      57.096  34.454  36.298  1.00 21.51           H
ATOM   2465  HB2 PHE A 159      56.026  35.933  34.796  1.00 25.29           H
ATOM   2466  HB3 PHE A 159      54.858  36.105  35.855  1.00 25.29           H
ATOM   2467  HD1 PHE A 159      55.246  37.447  37.838  1.00 28.15           H
ATOM   2468  HD2 PHE A 159      58.140  37.077  35.093  1.00 27.05           H
ATOM   2469  HE1 PHE A 159      56.387  39.213  38.825  1.00 33.77           H
ATOM   2470  HE2 PHE A 159      59.304  38.850  36.064  1.00 34.22           H
ATOM   2471  HZ  PHE A 159      58.420  39.917  37.935  1.00 37.15           H
ATOM   2472  N   ILE A 160      54.430  34.227  38.051  1.00 19.81           N
ATOM   2473  CA  ILE A 160      53.871  34.243  39.406  1.00 18.75           C
ATOM   2474  C   ILE A 160      54.144  32.875  40.035  1.00 19.20           C
ATOM   2475  O   ILE A 160      53.688  31.855  39.469  1.00 18.94           O
ATOM   2476  CB  ILE A 160      52.369  34.571  39.375  1.00 19.42           C
ATOM   2477  CG1 ILE A 160      52.095  35.998  38.863  1.00 18.23           C
ATOM   2478  CG2 ILE A 160      51.711  34.315  40.774  1.00 21.28           C
ATOM   2479  CD1 ILE A 160      52.662  37.087  39.676  1.00 29.29           C
ATOM   2480  H   ILE A 160      53.876  33.951  37.455  1.00 23.88           H
ATOM   2481  HA  ILE A 160      54.316  34.927  39.932  1.00 22.60           H
ATOM   2482  HB  ILE A 160      51.949  33.958  38.751  1.00 23.41           H
ATOM   2483 HG12 ILE A 160      52.457  36.069  37.965  1.00 21.98           H
ATOM   2484 HG13 ILE A 160      51.131  36.127  38.833  1.00 21.98           H
ATOM   2485 HG21 ILE A 160      50.772  34.568  40.728  1.00 25.64           H
ATOM   2486 HG22 ILE A 160      51.773  33.375  41.012  1.00 25.64           H
ATOM   2487 HG23 ILE A 160      52.180  34.850  41.435  1.00 25.64           H
ATOM   2488 HD11 ILE A 160      52.342  37.931  39.321  1.00 35.25           H
ATOM   2489 HD12 ILE A 160      52.366  36.985  40.595  1.00 35.25           H
ATOM   2490 HD13 ILE A 160      53.632  37.047  39.628  1.00 35.25           H
ATOM   2491  N   LYS A 161      54.957  32.856  41.147  1.00 21.74           N
ATOM   2492  CA  LYS A 161      55.702  31.636  41.573  1.00 16.93           C
ATOM   2493  C   LYS A 161      55.879  31.813  43.098  1.00 21.67           C
ATOM   2494  O   LYS A 161      56.899  32.123  43.683  1.00 24.33           O
ATOM   2495  CB  LYS A 161      57.096  31.515  40.970  1.00 22.66           C
ATOM   2496  CG  LYS A 161      57.030  31.125  39.494  1.00 21.17           C
ATOM   2497  CD  LYS A 161      56.613  29.656  39.355  1.00 18.08           C
ATOM   2498  CE  LYS A 161      56.480  29.218  37.885  1.00 17.24           C
ATOM   2499  NZ  LYS A 161      57.792  29.339  37.148  1.00 19.30           N1+
ATOM   2500  H   LYS A 161      55.433  33.739  41.394  1.00 26.19           H
ATOM   2501  HA  LYS A 161      55.091  30.728  41.316  1.00 20.42           H
ATOM   2502  HB2 LYS A 161      57.672  32.455  41.100  1.00 27.29           H
ATOM   2503  HB3 LYS A 161      57.678  30.753  41.545  1.00 27.29           H
ATOM   2504  HG2 LYS A 161      56.330  31.780  38.940  1.00 25.51           H
ATOM   2505  HG3 LYS A 161      58.015  31.303  39.025  1.00 25.51           H
ATOM   2506  HD2 LYS A 161      57.330  29.003  39.897  1.00 21.81           H
ATOM   2507  HD3 LYS A 161      55.642  29.490  39.862  1.00 21.81           H
ATOM   2508  HE2 LYS A 161      56.143  28.157  37.852  1.00 20.79           H
ATOM   2509  HE3 LYS A 161      55.712  29.839  37.371  1.00 20.79           H
ATOM   2510  HZ1 LYS A 161      57.963  28.498  36.484  1.00 23.27           H
ATOM   2511  HZ2 LYS A 161      57.830  30.210  36.566  1.00 23.27           H
ATOM   2512  HZ3 LYS A 161      58.608  29.376  37.800  1.00 23.27           H
ATOM   2513  N   PRO A 162      54.721  31.625  43.783  1.00 21.77           N
ATOM   2514  CA  PRO A 162      54.578  32.012  45.204  1.00 18.36           C
ATOM   2515  C   PRO A 162      55.187  31.046  46.155  1.00 28.12           C
ATOM   2516  O   PRO A 162      55.307  31.380  47.340  1.00 25.38           O
ATOM   2517  CB  PRO A 162      53.061  32.059  45.432  1.00 19.82           C
ATOM   2518  CG  PRO A 162      52.490  31.084  44.469  1.00 27.62           C
ATOM   2519  CD  PRO A 162      53.427  31.095  43.269  1.00 20.26           C
ATOM   2520  HA  PRO A 162      54.929  32.903  45.381  1.00 22.14           H
ATOM   2521  HB2 PRO A 162      52.855  31.795  46.340  1.00 23.89           H
ATOM   2522  HB3 PRO A 162      52.720  32.951  45.259  1.00 23.89           H
ATOM   2523  HG2 PRO A 162      52.459  30.201  44.866  1.00 33.25           H
ATOM   2524  HG3 PRO A 162      51.604  31.378  44.215  1.00 33.25           H
ATOM   2525  HD2 PRO A 162      53.548  30.190  42.949  1.00 24.42           H
ATOM   2526  HD3 PRO A 162      53.065  31.668  42.573  1.00 24.42           H
ATOM   2527  N   TYR A 163      55.521  29.848  45.711  1.00 21.43           N
ATOM   2528  CA  TYR A 163      56.096  28.864  46.617  1.00 26.04           C
ATOM   2529  C   TYR A 163      57.467  28.357  46.192  1.00 28.40           C
ATOM   2530  O   TYR A 163      58.002  27.442  46.843  1.00 29.28           O
ATOM   2531  CB  TYR A 163      55.130  27.697  46.790  1.00 23.94           C
ATOM   2532  CG  TYR A 163      53.883  27.997  47.595  1.00 25.78           C
ATOM   2533  CD1 TYR A 163      53.964  28.278  48.947  1.00 28.86           C
ATOM   2534  CD2 TYR A 163      52.618  27.939  47.022  1.00 26.05           C
ATOM   2535  CE1 TYR A 163      52.824  28.540  49.683  1.00 22.11           C
ATOM   2536  CE2 TYR A 163      51.472  28.188  47.767  1.00 27.52           C
ATOM   2537  CZ  TYR A 163      51.593  28.458  49.104  1.00 26.19           C
ATOM   2538  OH  TYR A 163      50.445  28.707  49.812  1.00 25.62           O
ATOM   2539  H   TYR A 163      55.413  29.588  44.909  1.00 25.82           H
ATOM   2540  HA  TYR A 163      56.195  29.273  47.494  1.00 31.36           H
ATOM   2541  HB2 TYR A 163      54.837  27.394  45.918  1.00 28.83           H
ATOM   2542  HB3 TYR A 163      55.610  26.982  47.238  1.00 28.83           H
ATOM   2543  HD1 TYR A 163      54.801  28.320  49.354  1.00 34.74           H
ATOM   2544  HD2 TYR A 163      52.529  27.736  46.117  1.00 31.36           H
ATOM   2545  HE1 TYR A 163      52.890  28.728  50.590  1.00 26.63           H
ATOM   2546  HE2 TYR A 163      50.632  28.144  47.371  1.00 33.12           H
ATOM   2547  HH  TYR A 163      50.636  28.949  50.590  1.00 30.84           H
ATOM   2548  N   GLY A 164      58.062  28.925  45.148  1.00 27.17           N
ATOM   2549  CA  GLY A 164      59.280  28.425  44.527  1.00 25.62           C
ATOM   2550  C   GLY A 164      59.234  28.741  43.039  1.00 23.68           C
ATOM   2551  O   GLY A 164      58.181  28.850  42.421  1.00 19.32           O
ATOM   2552  H   GLY A 164      57.772  29.649  44.784  1.00 32.71           H
ATOM   2553  HA2 GLY A 164      60.062  28.859  44.902  1.00 30.85           H
ATOM   2554  HA3 GLY A 164      59.364  27.465  44.638  1.00 30.85           H
ATOM   2555  N   LEU A 165      60.413  28.905  42.453  1.00 25.82           N
ATOM   2556  CA  LEU A 165      60.469  29.484  41.116  1.00 27.45           C
ATOM   2557  C   LEU A 165      60.245  28.493  39.964  1.00 26.73           C
ATOM   2558  O   LEU A 165      60.084  28.977  38.818  1.00 21.42           O
ATOM   2559  CB  LEU A 165      61.764  30.303  40.966  1.00 28.11           C
ATOM   2560  CG  LEU A 165      61.993  31.441  41.970  1.00 25.80           C
ATOM   2561  CD1 LEU A 165      63.343  32.095  41.728  1.00 33.29           C
ATOM   2562  CD2 LEU A 165      60.908  32.492  41.881  1.00 24.58           C
ATOM   2563  H   LEU A 165      61.178  28.711  42.802  1.00 31.09           H
ATOM   2564  HA  LEU A 165      59.747  30.127  41.061  1.00 33.04           H
ATOM   2565  HB2 LEU A 165      62.511  29.692  41.060  1.00 33.83           H
ATOM   2566  HB3 LEU A 165      61.777  30.702  40.082  1.00 33.83           H
ATOM   2567  HG  LEU A 165      61.992  31.075  42.865  1.00 31.07           H
ATOM   2568 HD11 LEU A 165      63.454  32.826  42.356  1.00 40.05           H
ATOM   2569 HD12 LEU A 165      64.046  31.438  41.844  1.00 40.05           H
ATOM   2570 HD13 LEU A 165      63.368  32.442  40.819  1.00 40.05           H
ATOM   2571 HD21 LEU A 165      61.141  33.227  42.470  1.00 29.60           H
ATOM   2572 HD22 LEU A 165      60.830  32.813  40.968  1.00 29.60           H
ATOM   2573 HD23 LEU A 165      60.074  32.089  42.164  1.00 29.60           H
ATOM   2574  N   GLY A 166      60.208  27.150  40.196  1.00 30.25           N
ATOM   2575  CA  GLY A 166      60.005  26.247  39.064  1.00 29.02           C
ATOM   2576  C   GLY A 166      61.245  26.218  38.173  1.00 32.90           C
ATOM   2577  O   GLY A 166      62.399  26.152  38.577  1.00 26.33           O
ATOM   2578  H   GLY A 166      60.391  26.718  41.120  1.00 36.40           H
ATOM   2579  HA2 GLY A 166      59.819  25.208  39.428  1.00 34.93           H
ATOM   2580  HA3 GLY A 166      59.089  26.560  38.495  1.00 34.93           H
ATOM   2581  N   ASN A 167      60.916  26.179  36.833  1.00 26.04           N
ATOM   2582  CA  ASN A 167      61.941  25.972  35.804  1.00 29.07           C
ATOM   2583  C   ASN A 167      62.593  27.348  35.452  1.00 25.44           C
ATOM   2584  O   ASN A 167      62.135  28.333  34.929  1.00 30.66           O
ATOM   2585  CB  ASN A 167      61.317  25.333  34.573  1.00 24.59           C
ATOM   2586  CG  ASN A 167      62.327  25.366  33.444  1.00 27.43           C
ATOM   2587  OD1 ASN A 167      63.540  25.228  33.635  1.00 26.77           O
ATOM   2588  ND2 ASN A 167      61.814  25.525  32.183  1.00 25.61           N
ATOM   2589  H   ASN A 167      59.964  26.461  36.491  1.00 31.35           H
ATOM   2590  HA  ASN A 167      62.729  25.268  36.214  1.00 34.99           H
ATOM   2591  HB2 ASN A 167      61.016  24.284  34.791  1.00 29.61           H
ATOM   2592  HB3 ASN A 167      60.371  25.864  34.290  1.00 29.61           H
ATOM   2593 HD21 ASN A 167      62.444  25.596  31.388  1.00 30.83           H
ATOM   2594 HD22 ASN A 167      60.850  25.848  32.024  1.00 30.83           H
ATOM   2595  N   LEU A 168      63.882  27.309  35.904  1.00 29.94           N
ATOM   2596  CA  LEU A 168      64.961  28.304  35.829  1.00 25.35           C
ATOM   2597  C   LEU A 168      65.872  28.105  34.610  1.00 31.26           C
ATOM   2598  O   LEU A 168      66.810  28.883  34.425  1.00 33.83           O
ATOM   2599  CB  LEU A 168      65.886  28.227  37.065  1.00 37.77           C
ATOM   2600  CG  LEU A 168      65.356  28.375  38.491  1.00 36.86           C
ATOM   2601  CD1 LEU A 168      66.526  28.326  39.500  1.00 38.16           C
ATOM   2602  CD2 LEU A 168      64.600  29.671  38.627  1.00 31.95           C
ATOM   2603  H   LEU A 168      64.178  26.606  36.295  1.00 36.03           H
ATOM   2604  HA  LEU A 168      64.592  29.203  35.809  1.00 30.53           H
ATOM   2605  HB2 LEU A 168      66.364  27.383  37.040  1.00 45.43           H
ATOM   2606  HB3 LEU A 168      66.535  28.941  36.964  1.00 45.43           H
ATOM   2607  HG  LEU A 168      64.749  27.646  38.688  1.00 44.34           H
ATOM   2608 HD11 LEU A 168      66.171  28.444  40.394  1.00 45.89           H
ATOM   2609 HD12 LEU A 168      66.971  27.470  39.427  1.00 45.89           H
ATOM   2610 HD13 LEU A 168      67.149  29.042  39.301  1.00 45.89           H
ATOM   2611 HD21 LEU A 168      64.322  29.784  39.550  1.00 38.44           H
ATOM   2612 HD22 LEU A 168      65.177  30.399  38.361  1.00 38.44           H
ATOM   2613 HD23 LEU A 168      63.824  29.643  38.046  1.00 38.44           H
ATOM   2614  N   GLY A 169      65.643  27.089  33.799  1.00 29.21           N
ATOM   2615  CA  GLY A 169      66.467  26.887  32.613  1.00 35.19           C
ATOM   2616  C   GLY A 169      66.612  28.121  31.743  1.00 32.88           C
ATOM   2617  O   GLY A 169      67.671  28.347  31.150  1.00 41.84           O
ATOM   2618  H   GLY A 169      65.023  26.500  33.905  1.00 35.15           H
ATOM   2619  HA2 GLY A 169      67.349  26.604  32.895  1.00 42.34           H
ATOM   2620  HA3 GLY A 169      66.082  26.190  32.063  1.00 42.34           H
ATOM   2621  N   ASP A 170      65.566  28.941  31.656  1.00 29.25           N
ATOM   2622  CA  ASP A 170      65.595  30.160  30.862  1.00 28.65           C
ATOM   2623  C   ASP A 170      65.446  31.411  31.721  1.00 31.17           C
ATOM   2624  O   ASP A 170      65.222  32.501  31.186  1.00 26.36           O
ATOM   2625  CB  ASP A 170      64.518  30.108  29.767  1.00 32.97           C
ATOM   2626  CG  ASP A 170      64.854  29.131  28.664  1.00 32.51           C
ATOM   2627  OD1 ASP A 170      65.905  29.319  28.018  1.00 36.22           O
ATOM   2628  OD2 ASP A 170      64.090  28.156  28.434  1.00 30.45           O1-
ATOM   2629  H   ASP A 170      64.819  28.827  32.076  1.00 35.20           H
ATOM   2630  HA  ASP A 170      66.450  30.229  30.417  1.00 34.48           H
ATOM   2631  HB2 ASP A 170      63.677  29.835  30.165  1.00 39.67           H
ATOM   2632  HB3 ASP A 170      64.436  30.991  29.366  1.00 39.67           H
ATOM   2633  N   ALA A 171      65.594  31.298  33.039  1.00 29.48           N
ATOM   2634  CA  ALA A 171      65.253  32.415  33.898  1.00 33.21           C
ATOM   2635  C   ALA A 171      66.401  33.417  34.038  1.00 36.87           C
ATOM   2636  O   ALA A 171      67.568  33.149  33.727  1.00 35.98           O
ATOM   2637  CB  ALA A 171      64.852  31.913  35.282  1.00 27.18           C
ATOM   2638  H   ALA A 171      65.864  30.593  33.459  1.00 35.48           H
ATOM   2639  HA  ALA A 171      64.490  32.879  33.521  1.00 39.96           H
ATOM   2640  HB1 ALA A 171      64.630  32.676  35.841  1.00 32.72           H
ATOM   2641  HB2 ALA A 171      64.083  31.329  35.196  1.00 32.72           H
ATOM   2642  HB3 ALA A 171      65.599  31.424  35.657  1.00 32.72           H
ATOM   2643  N   ASN A 172      66.044  34.586  34.555  1.00 39.84           N
ATOM   2644  CA  ASN A 172      66.974  35.671  34.850  1.00 43.19           C
ATOM   2645  C   ASN A 172      66.809  35.987  36.337  1.00 35.47           C
ATOM   2646  O   ASN A 172      66.086  36.915  36.692  1.00 39.08           O
ATOM   2647  CB  ASN A 172      66.611  36.866  33.983  1.00 37.55           C
ATOM   2648  CG  ASN A 172      67.538  38.040  34.182  1.00 52.03           C
ATOM   2649  OD1 ASN A 172      68.302  38.090  35.149  1.00 51.60           O
ATOM   2650  ND2 ASN A 172      67.467  39.013  33.265  1.00 51.35           N
ATOM   2651  H   ASN A 172      65.230  34.780  34.760  1.00 47.91           H
ATOM   2652  HA  ASN A 172      67.881  35.394  34.653  1.00 51.94           H
ATOM   2653  HB2 ASN A 172      66.667  36.604  33.050  1.00 45.17           H
ATOM   2654  HB3 ASN A 172      65.705  37.147  34.189  1.00 45.17           H
ATOM   2655 HD21 ASN A 172      67.958  39.713  33.338  1.00 61.73           H
ATOM   2656 HD22 ASN A 172      66.926  38.936  32.601  1.00 61.73           H
ATOM   2657  N   ILE A 173      67.458  35.192  37.194  1.00 42.78           N
ATOM   2658  CA  ILE A 173      67.341  35.364  38.648  1.00 43.84           C
ATOM   2659  C   ILE A 173      67.567  36.802  39.065  1.00 43.57           C
ATOM   2660  O   ILE A 173      66.983  37.284  40.040  1.00 39.00           O
ATOM   2661  CB  ILE A 173      68.339  34.453  39.379  1.00 45.16           C
ATOM   2662  CG1 ILE A 173      68.046  32.993  39.113  1.00 53.23           C
ATOM   2663  CG2 ILE A 173      68.241  34.689  40.858  1.00 53.51           C
ATOM   2664  CD1 ILE A 173      66.590  32.647  39.154  1.00 54.28           C
ATOM   2665  H   ILE A 173      67.959  34.534  36.963  1.00 51.44           H
ATOM   2666  HA  ILE A 173      66.440  35.141  38.927  1.00 52.72           H
ATOM   2667  HB  ILE A 173      69.237  34.665  39.083  1.00 54.29           H
ATOM   2668 HG12 ILE A 173      68.403  32.748  38.247  1.00 63.98           H
ATOM   2669 HG13 ILE A 173      68.475  32.477  39.814  1.00 63.98           H
ATOM   2670 HG21 ILE A 173      68.860  34.096  41.312  1.00 64.31           H
ATOM   2671 HG22 ILE A 173      68.471  35.607  41.053  1.00 64.31           H
ATOM   2672 HG23 ILE A 173      67.332  34.511  41.145  1.00 64.31           H
ATOM   2673 HD11 ILE A 173      66.522  31.685  39.192  1.00 65.23           H
ATOM   2674 HD12 ILE A 173      66.185  33.040  39.943  1.00 65.23           H
ATOM   2675 HD13 ILE A 173      66.157  32.984  38.352  1.00 65.23           H
ATOM   2676  N   GLU A 174      68.458  37.490  38.378  1.00 41.62           N
ATOM   2677  CA  GLU A 174      68.980  38.737  38.892  1.00 44.57           C
ATOM   2678  C   GLU A 174      68.029  39.886  38.597  1.00 41.33           C
ATOM   2679  O   GLU A 174      67.989  40.861  39.362  1.00 42.97           O
ATOM   2680  CB  GLU A 174      70.398  38.949  38.334  1.00 54.86           C
ATOM   2681  CG  GLU A 174      71.121  37.649  37.840  1.00 68.67           C
ATOM   2682  CD  GLU A 174      72.369  37.302  38.620  1.00 84.57           C
ATOM   2683  OE1 GLU A 174      73.443  37.862  38.319  1.00106.80           O
ATOM   2684  OE2 GLU A 174      72.272  36.447  39.526  1.00100.25           O1-
ATOM   2685  H   GLU A 174      68.733  37.275  37.598  1.00 50.05           H
ATOM   2686  HA  GLU A 174      69.057  38.671  39.858  1.00 53.59           H
ATOM   2687  HB2 GLU A 174      70.348  39.558  37.580  1.00 65.93           H
ATOM   2688  HB3 GLU A 174      70.944  39.335  39.036  1.00 65.93           H
ATOM   2689  HG2 GLU A 174      70.556  36.872  37.925  1.00 82.51           H
ATOM   2690  HG3 GLU A 174      71.373  37.763  36.910  1.00 82.51           H
ATOM   2691  N   ALA A 175      67.218  39.754  37.543  1.00 36.00           N
ATOM   2692  CA  ALA A 175      66.190  40.728  37.215  1.00 37.86           C
ATOM   2693  C   ALA A 175      64.869  40.462  37.928  1.00 34.35           C
ATOM   2694  O   ALA A 175      64.090  41.398  38.121  1.00 33.88           O
ATOM   2695  CB  ALA A 175      65.914  40.714  35.707  1.00 36.18           C
ATOM   2696  H   ALA A 175      67.249  39.094  36.993  1.00 43.30           H
ATOM   2697  HA  ALA A 175      66.498  41.615  37.451  1.00 45.53           H
ATOM   2698  HB1 ALA A 175      65.227  41.369  35.498  1.00 43.52           H
ATOM   2699  HB2 ALA A 175      66.731  40.926  35.232  1.00 43.52           H
ATOM   2700  HB3 ALA A 175      65.605  39.829  35.448  1.00 43.52           H
ATOM   2701  N   TRP A 176      64.603  39.222  38.329  1.00 33.46           N
ATOM   2702  CA  TRP A 176      63.250  38.867  38.758  1.00 32.49           C
ATOM   2703  C   TRP A 176      62.743  39.732  39.911  1.00 28.02           C
ATOM   2704  O   TRP A 176      61.591  40.202  39.841  1.00 32.75           O
ATOM   2705  CB  TRP A 176      63.202  37.367  39.045  1.00 32.51           C
ATOM   2706  CG  TRP A 176      61.836  36.698  38.914  1.00 24.64           C
ATOM   2707  CD1 TRP A 176      60.602  37.266  39.052  1.00 24.52           C
ATOM   2708  CD2 TRP A 176      61.608  35.319  38.617  1.00 25.32           C
ATOM   2709  NE1 TRP A 176      59.620  36.314  38.885  1.00 24.58           N
ATOM   2710  CE2 TRP A 176      60.219  35.112  38.626  1.00 23.96           C
ATOM   2711  CE3 TRP A 176      62.450  34.231  38.379  1.00 22.66           C
ATOM   2712  CZ2 TRP A 176      59.652  33.874  38.357  1.00 20.22           C
ATOM   2713  CZ3 TRP A 176      61.883  33.004  38.113  1.00 27.26           C
ATOM   2714  CH2 TRP A 176      60.511  32.836  38.111  1.00 20.59           C
ATOM   2715  H   TRP A 176      65.174  38.580  38.371  1.00 40.26           H
ATOM   2716  HA  TRP A 176      62.650  39.028  38.013  1.00 39.09           H
ATOM   2717  HB2 TRP A 176      63.813  36.925  38.441  1.00 39.11           H
ATOM   2718  HB3 TRP A 176      63.503  37.223  39.956  1.00 39.11           H
ATOM   2719  HD1 TRP A 176      60.442  38.159  39.260  1.00 29.53           H
ATOM   2720  HE1 TRP A 176      58.772  36.453  38.925  1.00 29.60           H
ATOM   2721  HE3 TRP A 176      63.375  34.333  38.380  1.00 27.29           H
ATOM   2722  HZ2 TRP A 176      58.728  33.755  38.344  1.00 24.37           H
ATOM   2723  HZ3 TRP A 176      62.429  32.270  37.951  1.00 32.81           H
ATOM   2724  HH2 TRP A 176      60.162  31.992  37.935  1.00 24.81           H
ATOM   2725  N   PRO A 177      63.517  39.994  40.973  1.00 29.65           N
ATOM   2726  CA  PRO A 177      62.976  40.820  42.077  1.00 32.14           C
ATOM   2727  C   PRO A 177      62.484  42.171  41.618  1.00 32.98           C
ATOM   2728  O   PRO A 177      61.360  42.576  41.935  1.00 34.67           O
ATOM   2729  CB  PRO A 177      64.160  40.937  43.042  1.00 34.47           C
ATOM   2730  CG  PRO A 177      64.974  39.728  42.773  1.00 32.16           C
ATOM   2731  CD  PRO A 177      64.855  39.464  41.287  1.00 35.91           C
ATOM   2732  HA  PRO A 177      62.248  40.355  42.519  1.00 38.68           H
ATOM   2733  HB2 PRO A 177      64.663  41.744  42.845  1.00 41.47           H
ATOM   2734  HB3 PRO A 177      63.833  40.947  43.954  1.00 41.47           H
ATOM   2735  HG2 PRO A 177      65.897  39.896  43.015  1.00 38.69           H
ATOM   2736  HG3 PRO A 177      64.619  38.984  43.280  1.00 38.69           H
ATOM   2737  HD2 PRO A 177      65.539  39.950  40.797  1.00 43.20           H
ATOM   2738  HD3 PRO A 177      64.895  38.512  41.103  1.00 43.20           H
ATOM   2739  N   LYS A 178      63.306  42.873  40.840  1.00 38.29           N
ATOM   2740  CA  LYS A 178      62.901  44.158  40.300  1.00 34.96           C
ATOM   2741  C   LYS A 178      61.618  44.020  39.497  1.00 37.97           C
ATOM   2742  O   LYS A 178      60.649  44.755  39.719  1.00 36.27           O
ATOM   2743  CB  LYS A 178      64.035  44.707  39.430  1.00 42.69           C
ATOM   2744  CG  LYS A 178      63.739  46.048  38.782  1.00 49.63           C
ATOM   2745  CD  LYS A 178      64.648  46.273  37.567  1.00 50.79           C
ATOM   2746  CE  LYS A 178      65.320  47.631  37.607  1.00 55.49           C
ATOM   2747  NZ  LYS A 178      64.790  48.520  36.541  1.00 51.81           N1+
ATOM   2748  H   LYS A 178      64.095  42.625  40.614  1.00 46.05           H
ATOM   2749  HA  LYS A 178      62.746  44.779  41.028  1.00 42.06           H
ATOM   2750  HB2 LYS A 178      64.819  44.827  39.992  1.00 51.33           H
ATOM   2751  HB3 LYS A 178      64.233  44.065  38.730  1.00 51.33           H
ATOM   2752  HG2 LYS A 178      62.822  46.062  38.467  1.00 59.66           H
ATOM   2753  HG3 LYS A 178      63.879  46.759  39.426  1.00 59.66           H
ATOM   2754  HD2 LYS A 178      65.339  45.592  37.548  1.00 61.05           H
ATOM   2755  HD3 LYS A 178      64.117  46.228  36.757  1.00 61.05           H
ATOM   2756  HE2 LYS A 178      65.172  48.059  38.464  1.00 66.69           H
ATOM   2757  HE3 LYS A 178      66.270  47.506  37.454  1.00 66.69           H
ATOM   2758  HZ1 LYS A 178      65.200  49.309  36.573  1.00 62.28           H
ATOM   2759  HZ2 LYS A 178      64.933  48.152  35.741  1.00 62.28           H
ATOM   2760  HZ3 LYS A 178      63.915  48.642  36.648  1.00 62.28           H
ATOM   2761  N   SER A 179      61.601  43.095  38.530  1.00 37.25           N
ATOM   2762  CA  SER A 179      60.387  42.864  37.759  1.00 33.14           C
ATOM   2763  C   SER A 179      59.212  42.559  38.681  1.00 29.46           C
ATOM   2764  O   SER A 179      58.102  43.067  38.481  1.00 31.21           O
ATOM   2765  CB  SER A 179      60.625  41.712  36.787  1.00 30.97           C
ATOM   2766  OG  SER A 179      61.595  42.073  35.825  1.00 35.09           O
ATOM   2767  H   SER A 179      62.268  42.593  38.313  1.00 44.81           H
ATOM   2768  HA  SER A 179      60.172  43.659  37.243  1.00 39.87           H
ATOM   2769  HB2 SER A 179      60.949  40.943  37.280  1.00 37.26           H
ATOM   2770  HB3 SER A 179      59.800  41.496  36.331  1.00 37.26           H
ATOM   2771  HG  SER A 179      61.753  41.425  35.314  1.00 42.21           H
ATOM   2772  N   ALA A 180      59.444  41.741  39.703  1.00 31.45           N
ATOM   2773  CA  ALA A 180      58.374  41.366  40.623  1.00 36.27           C
ATOM   2774  C   ALA A 180      57.850  42.580  41.392  1.00 33.68           C
ATOM   2775  O   ALA A 180      56.639  42.739  41.580  1.00 29.33           O
ATOM   2776  CB  ALA A 180      58.893  40.278  41.578  1.00 34.12           C
ATOM   2777  H   ALA A 180      60.211  41.386  39.882  1.00 37.84           H
ATOM   2778  HA  ALA A 180      57.640  40.996  40.113  1.00 43.63           H
ATOM   2779  HB1 ALA A 180      58.187  40.012  42.187  1.00 41.04           H
ATOM   2780  HB2 ALA A 180      59.187  39.512  41.060  1.00 41.04           H
ATOM   2781  HB3 ALA A 180      59.647  40.631  42.080  1.00 41.04           H
ATOM   2782  N   LYS A 181      58.746  43.458  41.818  1.00 33.40           N
ATOM   2783  CA  LYS A 181      58.323  44.663  42.523  1.00 36.34           C
ATOM   2784  C   LYS A 181      57.485  45.556  41.621  1.00 34.65           C
ATOM   2785  O   LYS A 181      56.446  46.084  42.033  1.00 39.77           O
ATOM   2786  CB  LYS A 181      59.563  45.408  42.999  1.00 38.61           C
ATOM   2787  CG  LYS A 181      60.472  44.572  43.873  1.00 45.12           C
ATOM   2788  CD  LYS A 181      61.977  44.876  43.644  1.00 49.46           C
ATOM   2789  CE  LYS A 181      62.692  45.297  44.923  1.00 45.23           C
ATOM   2790  NZ  LYS A 181      64.132  44.957  44.861  1.00 44.83           N1+
ATOM   2791  H   LYS A 181      59.598  43.384  41.712  1.00 40.19           H
ATOM   2792  HA  LYS A 181      57.789  44.412  43.296  1.00 43.71           H
ATOM   2793  HB2 LYS A 181      60.068  45.692  42.222  1.00 46.43           H
ATOM   2794  HB3 LYS A 181      59.285  46.175  43.526  1.00 46.43           H
ATOM   2795  HG2 LYS A 181      60.258  44.751  44.800  1.00 54.25           H
ATOM   2796  HG3 LYS A 181      60.324  43.639  43.676  1.00 54.25           H
ATOM   2797  HD2 LYS A 181      62.422  44.080  43.321  1.00 59.46           H
ATOM   2798  HD3 LYS A 181      62.073  45.592  42.997  1.00 59.46           H
ATOM   2799  HE2 LYS A 181      62.622  46.258  45.031  1.00 54.39           H
ATOM   2800  HE3 LYS A 181      62.304  44.841  45.686  1.00 54.39           H
ATOM   2801  HZ1 LYS A 181      64.536  45.239  45.602  1.00 53.90           H
ATOM   2802  HZ2 LYS A 181      64.226  44.073  44.799  1.00 53.90           H
ATOM   2803  HZ3 LYS A 181      64.514  45.339  44.153  1.00 53.90           H
ATOM   2804  N   LEU A 182      57.927  45.752  40.380  1.00 34.55           N
ATOM   2805  CA  LEU A 182      57.168  46.591  39.460  1.00 35.08           C
ATOM   2806  C   LEU A 182      55.768  46.038  39.258  1.00 41.29           C
ATOM   2807  O   LEU A 182      54.775  46.772  39.345  1.00 36.97           O
ATOM   2808  CB  LEU A 182      57.913  46.704  38.125  1.00 42.14           C
ATOM   2809  CG  LEU A 182      57.110  47.125  36.897  1.00 42.91           C
ATOM   2810  CD1 LEU A 182      56.451  48.465  37.125  1.00 47.02           C
ATOM   2811  CD2 LEU A 182      58.007  47.179  35.692  1.00 43.60           C
ATOM   2812  H   LEU A 182      58.646  45.418  40.058  1.00 41.57           H
ATOM   2813  HA  LEU A 182      57.085  47.481  39.838  1.00 42.20           H
ATOM   2814  HB2 LEU A 182      58.619  47.363  38.232  1.00 50.67           H
ATOM   2815  HB3 LEU A 182      58.315  45.845  37.919  1.00 50.67           H
ATOM   2816  HG  LEU A 182      56.416  46.468  36.727  1.00 51.60           H
ATOM   2817 HD11 LEU A 182      55.938  48.693  36.334  1.00 56.52           H
ATOM   2818 HD12 LEU A 182      55.863  48.403  37.894  1.00 56.52           H
ATOM   2819 HD13 LEU A 182      57.136  49.131  37.288  1.00 56.52           H
ATOM   2820 HD21 LEU A 182      57.480  47.430  34.918  1.00 52.43           H
ATOM   2821 HD22 LEU A 182      58.703  47.836  35.851  1.00 52.43           H
ATOM   2822 HD23 LEU A 182      58.401  46.304  35.556  1.00 52.43           H
ATOM   2823  N   LEU A 183      55.664  44.737  38.978  1.00 37.36           N
ATOM   2824  CA  LEU A 183      54.348  44.144  38.788  1.00 34.06           C
ATOM   2825  C   LEU A 183      53.508  44.292  40.052  1.00 30.22           C
ATOM   2826  O   LEU A 183      52.312  44.596  39.979  1.00 36.13           O
ATOM   2827  CB  LEU A 183      54.491  42.669  38.393  1.00 32.15           C
ATOM   2828  CG  LEU A 183      53.231  41.919  37.974  1.00 31.60           C
ATOM   2829  CD1 LEU A 183      52.753  42.376  36.584  1.00 25.58           C
ATOM   2830  CD2 LEU A 183      53.502  40.418  37.943  1.00 26.82           C
ATOM   2831  H   LEU A 183      56.326  44.194  38.891  1.00 44.94           H
ATOM   2832  HA  LEU A 183      53.900  44.611  38.065  1.00 40.98           H
ATOM   2833  HB2 LEU A 183      55.092  42.626  37.632  1.00 38.69           H
ATOM   2834  HB3 LEU A 183      54.887  42.188  39.135  1.00 38.69           H
ATOM   2835  HG  LEU A 183      52.521  42.098  38.610  1.00 38.02           H
ATOM   2836 HD11 LEU A 183      51.935  41.903  36.365  1.00 30.80           H
ATOM   2837 HD12 LEU A 183      52.585  43.332  36.600  1.00 30.80           H
ATOM   2838 HD13 LEU A 183      53.441  42.175  35.932  1.00 30.80           H
ATOM   2839 HD21 LEU A 183      52.682  39.944  37.733  1.00 32.28           H
ATOM   2840 HD22 LEU A 183      54.163  40.249  37.253  1.00 32.28           H
ATOM   2841 HD23 LEU A 183      53.844  40.128  38.801  1.00 32.28           H
ATOM   2842  N   LYS A 184      54.119  44.084  41.211  1.00 31.94           N
ATOM   2843  CA  LYS A 184      53.414  44.268  42.483  1.00 41.30           C
ATOM   2844  C   LYS A 184      52.858  45.684  42.599  1.00 41.89           C
ATOM   2845  O   LYS A 184      51.693  45.888  42.962  1.00 38.12           O
ATOM   2846  CB  LYS A 184      54.372  43.986  43.637  1.00 35.43           C
ATOM   2847  CG  LYS A 184      53.702  43.864  45.007  1.00 47.68           C
ATOM   2848  CD  LYS A 184      53.969  45.069  45.909  1.00 61.33           C
ATOM   2849  CE  LYS A 184      52.715  45.924  46.098  1.00 65.33           C
ATOM   2850  NZ  LYS A 184      52.984  47.190  46.851  1.00 67.03           N1+
ATOM   2851  H   LYS A 184      54.937  43.833  41.292  1.00 38.43           H
ATOM   2852  HA  LYS A 184      52.679  43.638  42.539  1.00 49.67           H
ATOM   2853  HB2 LYS A 184      54.823  43.145  43.465  1.00 42.62           H
ATOM   2854  HB3 LYS A 184      55.030  44.695  43.674  1.00 42.62           H
ATOM   2855  HG2 LYS A 184      52.743  43.796  44.879  1.00 57.32           H
ATOM   2856  HG3 LYS A 184      54.037  43.073  45.460  1.00 57.32           H
ATOM   2857  HD2 LYS A 184      54.251  44.752  46.781  1.00 73.70           H
ATOM   2858  HD3 LYS A 184      54.659  45.628  45.519  1.00 73.70           H
ATOM   2859  HE2 LYS A 184      52.360  46.162  45.228  1.00 78.50           H
ATOM   2860  HE3 LYS A 184      52.057  45.413  46.595  1.00 78.50           H
ATOM   2861  HZ1 LYS A 184      52.230  47.653  46.946  1.00 80.54           H
ATOM   2862  HZ2 LYS A 184      53.314  47.000  47.656  1.00 80.54           H
ATOM   2863  HZ3 LYS A 184      53.575  47.687  46.407  1.00 80.54           H
ATOM   2864  N   SER A 185      53.679  46.678  42.273  1.00 45.20           N
ATOM   2865  CA  SER A 185      53.245  48.061  42.395  1.00 42.95           C
ATOM   2866  C   SER A 185      52.129  48.378  41.413  1.00 43.60           C
ATOM   2867  O   SER A 185      51.166  49.071  41.758  1.00 44.54           O
ATOM   2868  CB  SER A 185      54.437  48.984  42.160  1.00 44.73           C
ATOM   2869  OG  SER A 185      54.213  50.247  42.754  1.00 71.19           O
ATOM   2870  H   SER A 185      54.482  46.577  41.979  1.00 54.34           H
ATOM   2871  HA  SER A 185      52.910  48.212  43.292  1.00 51.65           H
ATOM   2872  HB2 SER A 185      55.229  48.580  42.551  1.00 53.79           H
ATOM   2873  HB3 SER A 185      54.559  49.098  41.205  1.00 53.79           H
ATOM   2874  HG  SER A 185      54.839  50.771  42.563  1.00 85.53           H
ATOM   2875  N   LYS A 186      52.237  47.875  40.186  1.00 38.90           N
ATOM   2876  CA  LYS A 186      51.282  48.242  39.150  1.00 40.74           C
ATOM   2877  C   LYS A 186      49.941  47.574  39.375  1.00 45.56           C
ATOM   2878  O   LYS A 186      48.889  48.201  39.189  1.00 41.39           O
ATOM   2879  CB  LYS A 186      51.834  47.867  37.770  1.00 35.65           C
ATOM   2880  CG  LYS A 186      50.839  48.064  36.653  1.00 49.50           C
ATOM   2881  CD  LYS A 186      51.471  48.336  35.302  1.00 50.53           C
ATOM   2882  CE  LYS A 186      50.473  49.125  34.442  1.00 59.39           C
ATOM   2883  NZ  LYS A 186      50.743  49.065  32.982  1.00 69.98           N1+
ATOM   2884  H   LYS A 186      52.852  47.332  39.930  1.00 46.78           H
ATOM   2885  HA  LYS A 186      51.145  49.202  39.171  1.00 49.00           H
ATOM   2886  HB2 LYS A 186      52.615  48.410  37.573  1.00 42.89           H
ATOM   2887  HB3 LYS A 186      52.086  46.929  37.777  1.00 42.89           H
ATOM   2888  HG2 LYS A 186      50.311  47.259  36.567  1.00 59.51           H
ATOM   2889  HG3 LYS A 186      50.267  48.814  36.871  1.00 59.51           H
ATOM   2890  HD2 LYS A 186      52.275  48.869  35.422  1.00 60.74           H
ATOM   2891  HD3 LYS A 186      51.681  47.498  34.861  1.00 60.74           H
ATOM   2892  HE2 LYS A 186      49.581  48.778  34.596  1.00 71.37           H
ATOM   2893  HE3 LYS A 186      50.509  50.058  34.710  1.00 71.37           H
ATOM   2894  HZ1 LYS A 186      50.151  49.568  32.547  1.00 84.08           H
ATOM   2895  HZ2 LYS A 186      51.563  49.369  32.812  1.00 84.08           H
ATOM   2896  HZ3 LYS A 186      50.678  48.225  32.698  1.00 84.08           H
ATOM   2897  N   TYR A 187      49.950  46.298  39.759  1.00 39.94           N
ATOM   2898  CA  TYR A 187      48.718  45.537  39.863  1.00 36.82           C
ATOM   2899  C   TYR A 187      48.395  45.177  41.298  1.00 41.24           C
ATOM   2900  O   TYR A 187      47.584  44.279  41.533  1.00 38.50           O
ATOM   2901  CB  TYR A 187      48.767  44.303  38.964  1.00 40.85           C
ATOM   2902  CG  TYR A 187      48.848  44.660  37.496  1.00 37.34           C
ATOM   2903  CD1 TYR A 187      47.722  45.105  36.803  1.00 41.88           C
ATOM   2904  CD2 TYR A 187      50.043  44.561  36.801  1.00 39.14           C
ATOM   2905  CE1 TYR A 187      47.786  45.433  35.443  1.00 44.38           C
ATOM   2906  CE2 TYR A 187      50.116  44.884  35.443  1.00 40.29           C
ATOM   2907  CZ  TYR A 187      48.983  45.321  34.776  1.00 42.26           C
ATOM   2908  OH  TYR A 187      49.049  45.651  33.443  1.00 45.55           O
ATOM   2909  H   TYR A 187      50.661  45.859  39.969  1.00 48.03           H
ATOM   2910  HA  TYR A 187      47.986  46.087  39.544  1.00 44.29           H
ATOM   2911  HB2 TYR A 187      49.546  43.773  39.192  1.00 49.12           H
ATOM   2912  HB3 TYR A 187      47.960  43.787  39.098  1.00 49.12           H
ATOM   2913  HD1 TYR A 187      46.910  45.178  37.252  1.00 50.37           H
ATOM   2914  HD2 TYR A 187      50.806  44.267  37.243  1.00 47.07           H
ATOM   2915  HE1 TYR A 187      47.027  45.728  34.989  1.00 53.36           H
ATOM   2916  HE2 TYR A 187      50.924  44.815  34.990  1.00 48.45           H
ATOM   2917  HH  TYR A 187      49.850  45.721  33.202  1.00 54.76           H
ATOM   2918  N   GLY A 188      48.963  45.918  42.254  1.00 48.46           N
ATOM   2919  CA  GLY A 188      48.691  45.669  43.658  1.00 47.62           C
ATOM   2920  C   GLY A 188      47.228  45.430  43.961  1.00 48.60           C
ATOM   2921  O   GLY A 188      46.899  44.668  44.871  1.00 62.81           O
ATOM   2922  H   GLY A 188      49.502  46.574  42.112  1.00 58.25           H
ATOM   2923  HA2 GLY A 188      49.202  44.902  43.956  1.00 57.25           H
ATOM   2924  HA3 GLY A 188      48.977  46.441  44.171  1.00 57.25           H
ATOM   2925  N   LYS A 189      46.329  46.051  43.201  1.00 45.80           N
ATOM   2926  CA  LYS A 189      44.903  46.021  43.503  1.00 52.41           C
ATOM   2927  C   LYS A 189      44.112  45.013  42.660  1.00 55.07           C
ATOM   2928  O   LYS A 189      42.886  45.132  42.558  1.00 53.97           O
ATOM   2929  CB  LYS A 189      44.302  47.416  43.324  1.00 68.93           C
ATOM   2930  CG  LYS A 189      45.121  48.561  43.950  1.00 69.41           C
ATOM   2931  CD  LYS A 189      44.490  49.951  43.722  1.00 77.82           C
ATOM   2932  CE  LYS A 189      42.982  50.023  44.030  1.00 84.24           C
ATOM   2933  NZ  LYS A 189      42.180  50.408  42.828  1.00 80.15           N1+
ATOM   2934  H   LYS A 189      46.524  46.506  42.498  1.00 55.06           H
ATOM   2935  HA  LYS A 189      44.791  45.772  44.434  1.00 63.00           H
ATOM   2936  HB2 LYS A 189      44.197  47.598  42.377  1.00 82.82           H
ATOM   2937  HB3 LYS A 189      43.434  47.393  43.751  1.00 82.82           H
ATOM   2938  HG2 LYS A 189      45.216  48.415  44.904  1.00 83.40           H
ATOM   2939  HG3 LYS A 189      45.999  48.574  43.534  1.00 83.40           H
ATOM   2940  HD2 LYS A 189      44.935  50.589  44.302  1.00 93.48           H
ATOM   2941  HD3 LYS A 189      44.614  50.208  42.795  1.00 93.48           H
ATOM   2942  HE2 LYS A 189      42.654  49.169  44.345  1.00101.20           H
ATOM   2943  HE3 LYS A 189      42.832  50.694  44.714  1.00101.20           H
ATOM   2944  HZ1 LYS A 189      41.311  50.351  43.013  1.00 96.29           H
ATOM   2945  HZ2 LYS A 189      42.370  51.245  42.590  1.00 96.29           H
ATOM   2946  HZ3 LYS A 189      42.368  49.864  42.150  1.00 96.29           H
ATOM   2947  N   ALA A 190      44.765  44.040  42.036  1.00 39.25           N
ATOM   2948  CA  ALA A 190      44.010  42.993  41.375  1.00 37.12           C
ATOM   2949  C   ALA A 190      43.157  42.275  42.407  1.00 37.57           C
ATOM   2950  O   ALA A 190      43.574  42.078  43.547  1.00 36.72           O
ATOM   2951  CB  ALA A 190      44.960  41.991  40.710  1.00 36.67           C
ATOM   2952  H   ALA A 190      45.619  43.964  41.978  1.00 47.21           H
ATOM   2953  HA  ALA A 190      43.424  43.378  40.707  1.00 44.65           H
ATOM   2954  HB1 ALA A 190      44.439  41.327  40.233  1.00 44.10           H
ATOM   2955  HB2 ALA A 190      45.529  42.468  40.088  1.00 44.10           H
ATOM   2956  HB3 ALA A 190      45.504  41.564  41.388  1.00 44.10           H
ATOM   2957  N   LYS A 191      41.962  41.871  42.001  1.00 33.49           N
ATOM   2958  CA  LYS A 191      41.134  41.057  42.876  1.00 37.21           C
ATOM   2959  C   LYS A 191      41.586  39.604  42.818  1.00 35.47           C
ATOM   2960  O   LYS A 191      41.689  38.939  43.857  1.00 27.82           O
ATOM   2961  CB  LYS A 191      39.663  41.197  42.484  1.00 40.35           C
ATOM   2962  CG  LYS A 191      38.680  40.374  43.314  1.00 57.28           C
ATOM   2963  CD  LYS A 191      37.393  40.051  42.523  1.00 70.13           C
ATOM   2964  CE  LYS A 191      36.572  38.919  43.170  1.00 79.74           C
ATOM   2965  NZ  LYS A 191      35.536  38.327  42.252  1.00 84.55           N1+
ATOM   2966  H   LYS A 191      41.624  42.035  41.227  1.00 40.29           H
ATOM   2967  HA  LYS A 191      41.243  41.366  43.789  1.00 44.75           H
ATOM   2968  HB2 LYS A 191      39.410  42.129  42.595  1.00 48.52           H
ATOM   2969  HB3 LYS A 191      39.560  40.939  41.555  1.00 48.52           H
ATOM   2970  HG2 LYS A 191      39.097  39.540  43.573  1.00 68.84           H
ATOM   2971  HG3 LYS A 191      38.431  40.878  44.103  1.00 68.84           H
ATOM   2972  HD2 LYS A 191      36.836  40.845  42.484  1.00 84.27           H
ATOM   2973  HD3 LYS A 191      37.637  39.773  41.627  1.00 84.27           H
ATOM   2974  HE2 LYS A 191      37.172  38.203  43.435  1.00 95.80           H
ATOM   2975  HE3 LYS A 191      36.114  39.265  43.950  1.00 95.80           H
ATOM   2976  HZ1 LYS A 191      35.105  37.665  42.664  1.00101.56           H
ATOM   2977  HZ2 LYS A 191      34.948  38.950  42.013  1.00101.56           H
ATOM   2978  HZ3 LYS A 191      35.927  38.003  41.521  1.00101.56           H
ATOM   2979  N   LEU A 192      41.875  39.115  41.615  1.00 28.51           N
ATOM   2980  CA  LEU A 192      42.362  37.761  41.383  1.00 30.00           C
ATOM   2981  C   LEU A 192      43.679  37.790  40.610  1.00 26.54           C
ATOM   2982  O   LEU A 192      43.870  38.616  39.696  1.00 26.11           O
ATOM   2983  CB  LEU A 192      41.357  36.971  40.564  1.00 26.40           C
ATOM   2984  CG  LEU A 192      40.192  36.300  41.260  1.00 36.78           C
ATOM   2985  CD1 LEU A 192      39.343  37.325  41.948  1.00 41.50           C
ATOM   2986  CD2 LEU A 192      39.378  35.521  40.249  1.00 42.29           C
ATOM   2987  H   LEU A 192      41.784  39.570  40.887  1.00 34.32           H
ATOM   2988  HA  LEU A 192      42.493  37.301  42.225  1.00 36.11           H
ATOM   2989  HB2 LEU A 192      40.967  37.568  39.907  1.00 31.79           H
ATOM   2990  HB3 LEU A 192      41.846  36.270  40.106  1.00 31.79           H
ATOM   2991  HG  LEU A 192      40.534  35.685  41.928  1.00 44.24           H
ATOM   2992 HD11 LEU A 192      38.576  36.874  42.332  1.00 49.91           H
ATOM   2993 HD12 LEU A 192      39.869  37.738  42.644  1.00 49.91           H
ATOM   2994 HD13 LEU A 192      39.057  37.987  41.299  1.00 49.91           H
ATOM   2995 HD21 LEU A 192      38.658  35.062  40.710  1.00 50.85           H
ATOM   2996 HD22 LEU A 192      39.016  36.131  39.589  1.00 50.85           H
ATOM   2997 HD23 LEU A 192      39.960  34.875  39.822  1.00 50.85           H
ATOM   2998  N   VAL A 193      44.584  36.886  40.992  1.00 21.61           N
ATOM   2999  CA  VAL A 193      45.853  36.648  40.318  1.00 21.72           C
ATOM   3000  C   VAL A 193      45.894  35.178  39.889  1.00 25.10           C
ATOM   3001  O   VAL A 193      45.773  34.272  40.732  1.00 21.73           O
ATOM   3002  CB  VAL A 193      47.031  37.026  41.214  1.00 28.51           C
ATOM   3003  CG1 VAL A 193      48.353  36.706  40.576  1.00 27.77           C
ATOM   3004  CG2 VAL A 193      46.930  38.491  41.518  1.00 22.81           C
ATOM   3005  H   VAL A 193      44.482  36.380  41.676  1.00 26.04           H
ATOM   3006  HA  VAL A 193      45.906  37.206  39.524  1.00 26.16           H
ATOM   3007  HB  VAL A 193      46.970  36.536  42.048  1.00 34.32           H
ATOM   3008 HG11 VAL A 193      49.072  36.936  41.187  1.00 33.43           H
ATOM   3009 HG12 VAL A 193      48.382  35.759  40.375  1.00 33.43           H
ATOM   3010 HG13 VAL A 193      48.434  37.223  39.759  1.00 33.43           H
ATOM   3011 HG21 VAL A 193      47.657  38.727  42.120  1.00 27.47           H
ATOM   3012 HG22 VAL A 193      46.993  39.002  40.699  1.00 27.47           H
ATOM   3013 HG23 VAL A 193      46.078  38.646  41.950  1.00 27.47           H
ATOM   3014  N   VAL A 194      46.041  34.951  38.578  1.00 20.00           N
ATOM   3015  CA  VAL A 194      46.023  33.624  37.968  1.00 22.88           C
ATOM   3016  C   VAL A 194      47.472  33.246  37.617  1.00 23.49           C
ATOM   3017  O   VAL A 194      48.041  33.823  36.662  1.00 21.49           O
ATOM   3018  CB  VAL A 194      45.119  33.567  36.727  1.00 20.39           C
ATOM   3019  CG1 VAL A 194      45.035  32.132  36.151  1.00 20.11           C
ATOM   3020  CG2 VAL A 194      43.751  34.096  37.062  1.00 22.72           C
ATOM   3021  H   VAL A 194      46.145  35.576  37.993  1.00 24.11           H
ATOM   3022  HA  VAL A 194      45.668  32.982  38.598  1.00 27.56           H
ATOM   3023  HB  VAL A 194      45.491  34.132  36.033  1.00 24.58           H
ATOM   3024 HG11 VAL A 194      44.487  32.160  35.350  1.00 24.24           H
ATOM   3025 HG12 VAL A 194      45.926  31.817  35.930  1.00 24.24           H
ATOM   3026 HG13 VAL A 194      44.624  31.554  36.809  1.00 24.24           H
ATOM   3027 HG21 VAL A 194      43.200  34.073  36.261  1.00 27.37           H
ATOM   3028 HG22 VAL A 194      43.337  33.553  37.752  1.00 27.37           H
ATOM   3029 HG23 VAL A 194      43.841  35.013  37.372  1.00 27.37           H
ATOM   3030  N   PRO A 195      48.078  32.314  38.340  1.00 19.19           N
ATOM   3031  CA  PRO A 195      49.386  31.765  37.949  1.00 19.72           C
ATOM   3032  C   PRO A 195      49.238  30.563  37.011  1.00 14.36           C
ATOM   3033  O   PRO A 195      48.198  29.897  36.938  1.00 18.79           O
ATOM   3034  CB  PRO A 195      49.947  31.290  39.317  1.00 17.46           C
ATOM   3035  CG  PRO A 195      48.938  31.667  40.360  1.00 18.75           C
ATOM   3036  CD  PRO A 195      47.633  31.777  39.639  1.00 18.95           C
ATOM   3037  HA  PRO A 195      49.977  32.441  37.585  1.00 23.77           H
ATOM   3038  HB2 PRO A 195      50.062  30.323  39.305  1.00 21.06           H
ATOM   3039  HB3 PRO A 195      50.798  31.725  39.489  1.00 21.06           H
ATOM   3040  HG2 PRO A 195      48.906  30.966  41.030  1.00 22.60           H
ATOM   3041  HG3 PRO A 195      49.172  32.511  40.772  1.00 22.60           H
ATOM   3042  HD2 PRO A 195      47.221  30.904  39.517  1.00 22.85           H
ATOM   3043  HD3 PRO A 195      47.052  32.391  40.107  1.00 22.85           H
ATOM   3044  N   SER A 196      50.307  30.308  36.268  1.00 16.75           N
ATOM   3045  CA  SER A 196      50.381  29.116  35.430  1.00 16.09           C
ATOM   3046  C   SER A 196      50.202  27.811  36.205  1.00 19.41           C
ATOM   3047  O   SER A 196      49.449  26.939  35.748  1.00 16.53           O
ATOM   3048  CB  SER A 196      51.673  29.151  34.617  1.00 18.80           C
ATOM   3049  OG  SER A 196      51.454  30.043  33.535  1.00 17.08           O
ATOM   3050  H   SER A 196      50.998  30.815  36.211  1.00 20.21           H
ATOM   3051  HA  SER A 196      49.653  29.163  34.787  1.00 19.41           H
ATOM   3052  HB2 SER A 196      52.388  29.480  35.180  1.00 22.67           H
ATOM   3053  HB3 SER A 196      51.874  28.264  34.273  1.00 22.67           H
ATOM   3054  HG  SER A 196      52.192  30.235  33.195  1.00 20.60           H
ATOM   3055  N   HIS A 197      50.952  27.597  37.342  1.00 17.92           N
ATOM   3056  CA  HIS A 197      51.166  26.200  37.831  1.00 15.67           C
ATOM   3057  C   HIS A 197      50.798  26.014  39.339  1.00 21.86           C
ATOM   3058  O   HIS A 197      51.071  25.086  40.065  1.00 20.41           O
ATOM   3059  CB  HIS A 197      52.642  25.840  37.651  1.00 18.52           C
ATOM   3060  CG  HIS A 197      53.069  25.950  36.228  1.00 16.86           C
ATOM   3061  ND1 HIS A 197      52.528  25.127  35.234  1.00 16.39           N
ATOM   3062  CD2 HIS A 197      54.018  26.758  35.609  1.00 21.07           C
ATOM   3063  CE1 HIS A 197      53.153  25.435  34.033  1.00 17.76           C
ATOM   3064  NE2 HIS A 197      54.081  26.412  34.247  1.00 20.84           N
ATOM   3065  H   HIS A 197      51.653  28.317  37.625  1.00 21.60           H
ATOM   3066  HA  HIS A 197      50.491  25.501  37.243  1.00 18.91           H
ATOM   3067  HB2 HIS A 197      52.805  24.802  38.024  1.00 22.33           H
ATOM   3068  HB3 HIS A 197      53.290  26.482  38.286  1.00 22.33           H
ATOM   3069  HD1 HIS A 197      51.758  24.445  35.366  1.00 19.78           H
ATOM   3070  HD2 HIS A 197      54.692  27.504  36.014  1.00 25.38           H
ATOM   3071  HE1 HIS A 197      52.952  24.964  33.070  1.00 21.42           H
ATOM   3072  N   SER A 198      50.122  27.114  39.798  1.00 19.35           N
ATOM   3073  CA  SER A 198      49.363  27.278  41.061  1.00 17.60           C
ATOM   3074  C   SER A 198      47.936  27.775  40.805  1.00 22.09           C
ATOM   3075  O   SER A 198      47.638  28.387  39.769  1.00 17.05           O
ATOM   3076  CB  SER A 198      50.049  28.259  42.074  1.00 19.11           C
ATOM   3077  OG  SER A 198      51.349  27.859  42.475  1.00 18.85           O
ATOM   3078  H   SER A 198      50.116  27.846  39.360  1.00 23.32           H
ATOM   3079  HA  SER A 198      49.272  26.418  41.506  1.00 21.22           H
ATOM   3080  HB2 SER A 198      50.103  29.145  41.689  1.00 23.04           H
ATOM   3081  HB3 SER A 198      49.490  28.302  42.861  1.00 23.04           H
ATOM   3082  HG  SER A 198      51.944  28.157  41.956  1.00 22.73           H
ATOM   3083  N   GLU A 199      47.036  27.538  41.772  1.00 21.05           N
ATOM   3084  CA  GLU A 199      45.650  27.982  41.637  1.00 16.32           C
ATOM   3085  C   GLU A 199      45.528  29.500  41.783  1.00 15.02           C
ATOM   3086  O   GLU A 199      46.478  30.184  42.132  1.00 16.92           O
ATOM   3087  CB  GLU A 199      44.698  27.254  42.597  1.00 19.05           C
ATOM   3088  CG  GLU A 199      44.652  25.712  42.451  1.00 17.84           C
ATOM   3089  CD  GLU A 199      44.302  25.271  41.006  1.00 19.28           C
ATOM   3090  OE1 GLU A 199      43.239  25.642  40.505  1.00 17.99           O
ATOM   3091  OE2 GLU A 199      45.116  24.556  40.448  1.00 20.95           O1-
ATOM   3092  H   GLU A 199      47.206  27.125  42.505  1.00 25.36           H
ATOM   3093  HA  GLU A 199      45.346  27.779  40.739  1.00 19.68           H
ATOM   3094  HB2 GLU A 199      44.950  27.461  43.517  1.00 22.96           H
ATOM   3095  HB3 GLU A 199      43.801  27.582  42.445  1.00 22.96           H
ATOM   3096  HG2 GLU A 199      45.518  25.343  42.688  1.00 21.52           H
ATOM   3097  HG3 GLU A 199      43.973  25.353  43.039  1.00 21.52           H
ATOM   3098  N   VAL A 200      44.321  30.004  41.519  1.00 19.72           N
ATOM   3099  CA  VAL A 200      44.046  31.445  41.573  1.00 16.79           C
ATOM   3100  C   VAL A 200      44.081  31.894  43.034  1.00 18.99           C
ATOM   3101  O   VAL A 200      43.525  31.221  43.911  1.00 19.11           O
ATOM   3102  CB  VAL A 200      42.685  31.774  40.937  1.00 20.70           C
ATOM   3103  CG1 VAL A 200      42.371  33.246  41.085  1.00 24.98           C
ATOM   3104  CG2 VAL A 200      42.656  31.347  39.455  1.00 23.08           C
ATOM   3105  H   VAL A 200      43.642  29.519  41.326  1.00 23.77           H
ATOM   3106  HA  VAL A 200      44.741  31.930  41.102  1.00 20.25           H
ATOM   3107  HB  VAL A 200      41.987  31.280  41.397  1.00 24.95           H
ATOM   3108 HG11 VAL A 200      41.509  33.427  40.678  1.00 30.08           H
ATOM   3109 HG12 VAL A 200      42.340  33.502  42.021  1.00 30.08           H
ATOM   3110 HG13 VAL A 200      43.065  33.749  40.632  1.00 30.08           H
ATOM   3111 HG21 VAL A 200      41.794  31.584  39.076  1.00 27.80           H
ATOM   3112 HG22 VAL A 200      43.372  31.795  38.985  1.00 27.80           H
ATOM   3113 HG23 VAL A 200      42.775  30.385  39.407  1.00 27.80           H
ATOM   3114  N   GLY A 201      44.783  32.995  43.294  1.00 20.59           N
ATOM   3115  CA  GLY A 201      44.787  33.647  44.591  1.00 21.37           C
ATOM   3116  C   GLY A 201      44.507  35.119  44.456  1.00 25.53           C
ATOM   3117  O   GLY A 201      43.952  35.532  43.436  1.00 22.95           O
ATOM   3118  H   GLY A 201      45.266  33.400  42.709  1.00 24.82           H
ATOM   3119  HA2 GLY A 201      44.104  33.257  45.160  1.00 25.75           H
ATOM   3120  HA3 GLY A 201      45.647  33.547  45.022  1.00 25.75           H
ATOM   3121  N   ASP A 202      44.890  35.922  45.460  1.00 23.08           N
ATOM   3122  CA  ASP A 202      44.727  37.364  45.358  1.00 26.87           C
ATOM   3123  C   ASP A 202      46.091  38.041  45.217  1.00 23.71           C
ATOM   3124  O   ASP A 202      47.089  37.396  44.861  1.00 23.28           O
ATOM   3125  CB  ASP A 202      43.838  37.893  46.498  1.00 25.16           C
ATOM   3126  CG  ASP A 202      44.469  37.780  47.875  1.00 26.91           C
ATOM   3127  OD1 ASP A 202      45.692  37.637  48.004  1.00 22.99           O
ATOM   3128  OD2 ASP A 202      43.692  37.873  48.849  1.00 27.36           O1-
ATOM   3129  H   ASP A 202      45.251  35.659  46.191  1.00 27.80           H
ATOM   3130  HA  ASP A 202      44.233  37.549  44.541  1.00 32.35           H
ATOM   3131  HB2 ASP A 202      43.644  38.830  46.338  1.00 30.29           H
ATOM   3132  HB3 ASP A 202      43.018  37.378  46.512  1.00 30.29           H
ATOM   3133  N   ALA A 203      46.161  39.335  45.538  1.00 28.62           N
ATOM   3134  CA  ALA A 203      47.409  40.043  45.292  1.00 24.41           C
ATOM   3135  C   ALA A 203      48.517  39.596  46.220  1.00 29.39           C
ATOM   3136  O   ALA A 203      49.682  39.945  45.989  1.00 25.88           O
ATOM   3137  CB  ALA A 203      47.183  41.551  45.425  1.00 39.34           C
ATOM   3138  H   ALA A 203      45.534  39.802  45.897  1.00 34.45           H
ATOM   3139  HA  ALA A 203      47.703  39.863  44.387  1.00 29.39           H
ATOM   3140  HB1 ALA A 203      48.014  42.009  45.226  1.00 47.31           H
ATOM   3141  HB2 ALA A 203      46.495  41.813  44.792  1.00 47.31           H
ATOM   3142  HB3 ALA A 203      46.894  41.746  46.329  1.00 47.31           H
ATOM   3143  N   SER A 204      48.178  38.838  47.266  1.00 27.26           N
ATOM   3144  CA  SER A 204      49.202  38.191  48.076  1.00 25.75           C
ATOM   3145  C   SER A 204      50.176  37.401  47.211  1.00 23.33           C
ATOM   3146  O   SER A 204      51.355  37.286  47.565  1.00 25.87           O
ATOM   3147  CB  SER A 204      48.552  37.255  49.110  1.00 31.24           C
ATOM   3148  OG  SER A 204      47.615  37.916  49.955  1.00 27.60           O
ATOM   3149  H   SER A 204      47.370  38.668  47.511  1.00 32.82           H
ATOM   3150  HA  SER A 204      49.713  38.869  48.546  1.00 31.01           H
ATOM   3151  HB2 SER A 204      48.088  36.552  48.626  1.00 37.59           H
ATOM   3152  HB3 SER A 204      49.242  36.863  49.669  1.00 37.59           H
ATOM   3153  HG  SER A 204      46.936  38.137  49.514  1.00 33.23           H
ATOM   3154  N   LEU A 205      49.718  36.846  46.069  1.00 24.06           N
ATOM   3155  CA  LEU A 205      50.640  36.013  45.293  1.00 22.77           C
ATOM   3156  C   LEU A 205      51.724  36.870  44.663  1.00 26.83           C
ATOM   3157  O   LEU A 205      52.838  36.396  44.438  1.00 26.02           O
ATOM   3158  CB  LEU A 205      49.922  35.150  44.244  1.00 20.58           C
ATOM   3159  CG  LEU A 205      48.699  34.346  44.670  1.00 21.15           C
ATOM   3160  CD1 LEU A 205      48.241  33.516  43.489  1.00 22.23           C
ATOM   3161  CD2 LEU A 205      49.018  33.505  45.918  1.00 24.16           C
ATOM   3162  H   LEU A 205      48.917  36.930  45.742  1.00 28.98           H
ATOM   3163  HA  LEU A 205      51.077  35.392  45.899  1.00 27.43           H
ATOM   3164  HB2 LEU A 205      49.637  35.728  43.518  1.00 24.80           H
ATOM   3165  HB3 LEU A 205      50.569  34.506  43.913  1.00 24.80           H
ATOM   3166  HG  LEU A 205      47.975  34.948  44.890  1.00 25.49           H
ATOM   3167 HD11 LEU A 205      47.401  33.083  43.704  1.00 26.78           H
ATOM   3168 HD12 LEU A 205      48.122  34.101  42.727  1.00 26.78           H
ATOM   3169 HD13 LEU A 205      48.923  32.855  43.294  1.00 26.78           H
ATOM   3170 HD21 LEU A 205      48.214  33.025  46.182  1.00 29.10           H
ATOM   3171 HD22 LEU A 205      49.734  32.880  45.726  1.00 29.10           H
ATOM   3172 HD23 LEU A 205      49.285  34.109  46.630  1.00 29.10           H
ATOM   3173  N   LEU A 206      51.419  38.141  44.395  1.00 25.13           N
ATOM   3174  CA  LEU A 206      52.447  39.066  43.923  1.00 30.50           C
ATOM   3175  C   LEU A 206      53.534  39.264  44.975  1.00 26.50           C
ATOM   3176  O   LEU A 206      54.727  39.255  44.655  1.00 26.73           O
ATOM   3177  CB  LEU A 206      51.808  40.400  43.506  1.00 27.64           C
ATOM   3178  CG  LEU A 206      50.771  40.313  42.397  1.00 31.31           C
ATOM   3179  CD1 LEU A 206      49.858  41.531  42.292  1.00 36.16           C
ATOM   3180  CD2 LEU A 206      51.505  40.093  41.088  1.00 33.73           C
ATOM   3181  H   LEU A 206      50.637  38.487  44.485  1.00 30.26           H
ATOM   3182  HA  LEU A 206      52.859  38.681  43.133  1.00 36.71           H
ATOM   3183  HB2 LEU A 206      51.380  40.802  44.278  1.00 33.27           H
ATOM   3184  HB3 LEU A 206      52.513  40.988  43.191  1.00 33.27           H
ATOM   3185  HG  LEU A 206      50.212  39.535  42.548  1.00 37.67           H
ATOM   3186 HD11 LEU A 206      49.276  41.402  41.526  1.00 43.49           H
ATOM   3187 HD12 LEU A 206      49.328  41.609  43.097  1.00 43.49           H
ATOM   3188 HD13 LEU A 206      50.402  42.324  42.160  1.00 43.49           H
ATOM   3189 HD21 LEU A 206      50.864  40.022  40.364  1.00 40.58           H
ATOM   3190 HD22 LEU A 206      52.102  40.844  40.934  1.00 40.58           H
ATOM   3191 HD23 LEU A 206      52.025  39.276  41.157  1.00 40.58           H
ATOM   3192  N   LYS A 207      53.146  39.431  46.246  1.00 28.37           N
ATOM   3193  CA  LYS A 207      54.122  39.611  47.313  1.00 23.41           C
ATOM   3194  C   LYS A 207      54.939  38.348  47.535  1.00 27.42           C
ATOM   3195  O   LYS A 207      56.164  38.416  47.736  1.00 25.69           O
ATOM   3196  CB  LYS A 207      53.393  40.104  48.582  1.00 30.23           C
ATOM   3197  CG  LYS A 207      54.011  39.759  49.894  1.00 40.44           C
ATOM   3198  CD  LYS A 207      52.908  39.692  50.970  1.00 59.31           C
ATOM   3199  CE  LYS A 207      53.011  38.409  51.796  1.00 63.26           C
ATOM   3200  NZ  LYS A 207      52.080  38.419  52.968  1.00 50.86           N1+
ATOM   3201  H   LYS A 207      52.329  39.456  46.500  1.00 34.15           H
ATOM   3202  HA  LYS A 207      54.747  40.303  47.048  1.00 28.19           H
ATOM   3203  HB2 LYS A 207      53.352  41.072  48.547  1.00 36.38           H
ATOM   3204  HB3 LYS A 207      52.493  39.751  48.563  1.00 36.38           H
ATOM   3205  HG2 LYS A 207      54.445  38.896  49.872  1.00 48.64           H
ATOM   3206  HG3 LYS A 207      54.643  40.452  50.138  1.00 48.64           H
ATOM   3207  HD2 LYS A 207      52.980  40.455  51.564  1.00 71.28           H
ATOM   3208  HD3 LYS A 207      52.034  39.691  50.547  1.00 71.28           H
ATOM   3209  HE2 LYS A 207      52.776  37.654  51.231  1.00 76.02           H
ATOM   3210  HE3 LYS A 207      53.919  38.310  52.122  1.00 76.02           H
ATOM   3211  HZ1 LYS A 207      52.172  37.669  53.435  1.00 61.13           H
ATOM   3212  HZ2 LYS A 207      52.262  39.114  53.493  1.00 61.13           H
ATOM   3213  HZ3 LYS A 207      51.238  38.487  52.683  1.00 61.13           H
ATOM   3214  N   LEU A 208      54.294  37.178  47.501  1.00 23.94           N
ATOM   3215  CA  LEU A 208      55.053  35.941  47.673  1.00 28.17           C
ATOM   3216  C   LEU A 208      56.022  35.696  46.514  1.00 26.85           C
ATOM   3217  O   LEU A 208      57.101  35.124  46.714  1.00 23.62           O
ATOM   3218  CB  LEU A 208      54.104  34.762  47.858  1.00 23.27           C
ATOM   3219  CG  LEU A 208      53.423  34.606  49.231  1.00 26.51           C
ATOM   3220  CD1 LEU A 208      52.234  33.610  49.174  1.00 26.93           C
ATOM   3221  CD2 LEU A 208      54.447  34.165  50.266  1.00 36.30           C
ATOM   3222  H   LEU A 208      53.448  37.080  47.406  1.00 28.84           H
ATOM   3223  HA  LEU A 208      55.594  36.008  48.471  1.00 33.91           H
ATOM   3224  HB2 LEU A 208      53.404  34.844  47.190  1.00 28.03           H
ATOM   3225  HB3 LEU A 208      54.614  33.952  47.704  1.00 28.03           H
ATOM   3226  HG  LEU A 208      53.072  35.466  49.515  1.00 31.92           H
ATOM   3227 HD11 LEU A 208      51.852  33.538  50.061  1.00 32.42           H
ATOM   3228 HD12 LEU A 208      51.564  33.962  48.566  1.00 32.42           H
ATOM   3229 HD13 LEU A 208      52.548  32.745  48.879  1.00 32.42           H
ATOM   3230 HD21 LEU A 208      54.029  34.142  51.142  1.00 43.66           H
ATOM   3231 HD22 LEU A 208      54.768  33.282  50.024  1.00 43.66           H
ATOM   3232 HD23 LEU A 208      55.189  34.791  50.276  1.00 43.66           H
ATOM   3233  N   THR A 209      55.643  36.068  45.293  1.00 26.32           N
ATOM   3234  CA  THR A 209      56.562  35.880  44.169  1.00 26.28           C
ATOM   3235  C   THR A 209      57.818  36.715  44.368  1.00 24.52           C
ATOM   3236  O   THR A 209      58.943  36.243  44.169  1.00 24.01           O
ATOM   3237  CB  THR A 209      55.867  36.252  42.862  1.00 23.06           C
ATOM   3238  OG1 THR A 209      54.863  35.278  42.548  1.00 22.11           O
ATOM   3239  CG2 THR A 209      56.840  36.281  41.692  1.00 24.51           C
ATOM   3240  H   THR A 209      54.877  36.421  45.084  1.00 31.69           H
ATOM   3241  HA  THR A 209      56.805  34.943  44.118  1.00 31.64           H
ATOM   3242  HB  THR A 209      55.456  37.127  42.939  1.00 27.77           H
ATOM   3243  HG1 THR A 209      54.217  35.353  43.077  1.00 26.64           H
ATOM   3244 HG21 THR A 209      56.376  36.530  40.877  1.00 29.51           H
ATOM   3245 HG22 THR A 209      57.543  36.926  41.856  1.00 29.51           H
ATOM   3246 HG23 THR A 209      57.234  35.403  41.571  1.00 29.51           H
ATOM   3247  N   LEU A 210      57.632  37.983  44.717  1.00 27.66           N
ATOM   3248  CA  LEU A 210      58.755  38.832  45.090  1.00 31.13           C
ATOM   3249  C   LEU A 210      59.638  38.198  46.166  1.00 30.34           C
ATOM   3250  O   LEU A 210      60.868  38.256  46.076  1.00 28.49           O
ATOM   3251  CB  LEU A 210      58.218  40.186  45.547  1.00 28.58           C
ATOM   3252  CG  LEU A 210      59.260  41.070  46.213  1.00 31.28           C
ATOM   3253  CD1 LEU A 210      60.387  41.356  45.215  1.00 33.80           C
ATOM   3254  CD2 LEU A 210      58.570  42.334  46.720  1.00 35.75           C
ATOM   3255  H   LEU A 210      56.869  38.373  44.726  1.00 33.29           H
ATOM   3256  HA  LEU A 210      59.298  38.981  44.302  1.00 37.46           H
ATOM   3257  HB2 LEU A 210      57.884  40.672  44.774  1.00 34.41           H
ATOM   3258  HB3 LEU A 210      57.498  40.045  46.177  1.00 34.41           H
ATOM   3259  HG  LEU A 210      59.640  40.613  46.979  1.00 37.64           H
ATOM   3260 HD11 LEU A 210      61.023  41.968  45.615  1.00 40.67           H
ATOM   3261 HD12 LEU A 210      60.829  40.524  44.986  1.00 40.67           H
ATOM   3262 HD13 LEU A 210      59.991  41.747  44.423  1.00 40.67           H
ATOM   3263 HD21 LEU A 210      59.221  42.887  47.179  1.00 43.00           H
ATOM   3264 HD22 LEU A 210      58.193  42.813  45.967  1.00 43.00           H
ATOM   3265 HD23 LEU A 210      57.867  42.077  47.337  1.00 43.00           H
ATOM   3266  N   GLU A 211      59.039  37.588  47.204  1.00 29.79           N
ATOM   3267  CA  GLU A 211      59.842  36.961  48.245  1.00 29.76           C
ATOM   3268  C   GLU A 211      60.651  35.789  47.711  1.00 34.09           C
ATOM   3269  O   GLU A 211      61.815  35.601  48.092  1.00 29.66           O
ATOM   3270  CB  GLU A 211      58.955  36.541  49.427  1.00 28.48           C
ATOM   3271  CG  GLU A 211      58.305  37.743  50.109  1.00 37.74           C
ATOM   3272  CD  GLU A 211      57.550  37.363  51.361  1.00 49.11           C
ATOM   3273  OE1 GLU A 211      57.898  36.324  51.966  1.00 65.96           O
ATOM   3274  OE2 GLU A 211      56.606  38.099  51.742  1.00 52.71           O1-
ATOM   3275  H   GLU A 211      58.188  37.545  47.333  1.00 35.85           H
ATOM   3276  HA  GLU A 211      60.468  37.626  48.570  1.00 35.82           H
ATOM   3277  HB2 GLU A 211      58.242  35.970  49.106  1.00 34.28           H
ATOM   3278  HB3 GLU A 211      59.492  36.066  50.079  1.00 34.28           H
ATOM   3279  HG2 GLU A 211      58.990  38.391  50.343  1.00 45.39           H
ATOM   3280  HG3 GLU A 211      57.671  38.148  49.499  1.00 45.39           H
ATOM   3281  N   GLN A 212      60.056  34.983  46.826  1.00 28.29           N
ATOM   3282  CA  GLN A 212      60.766  33.843  46.272  1.00 26.79           C
ATOM   3283  C   GLN A 212      61.893  34.292  45.340  1.00 25.70           C
ATOM   3284  O   GLN A 212      62.927  33.621  45.239  1.00 29.24           O
ATOM   3285  CB  GLN A 212      59.785  32.955  45.498  1.00 30.31           C
ATOM   3286  CG  GLN A 212      58.744  32.230  46.307  1.00 31.75           C
ATOM   3287  CD  GLN A 212      59.320  31.285  47.346  1.00 27.63           C
ATOM   3288  OE1 GLN A 212      60.412  30.737  47.199  1.00 29.42           O
ATOM   3289  NE2 GLN A 212      58.549  31.037  48.359  1.00 34.58           N
ATOM   3290  H   GLN A 212      59.254  35.068  46.543  1.00 34.06           H
ATOM   3291  HA  GLN A 212      61.156  33.322  46.990  1.00 32.26           H
ATOM   3292  HB2 GLN A 212      59.300  33.530  44.887  1.00 36.48           H
ATOM   3293  HB3 GLN A 212      60.288  32.287  45.002  1.00 36.48           H
ATOM   3294  HG2 GLN A 212      58.169  32.867  46.761  1.00 38.21           H
ATOM   3295  HG3 GLN A 212      58.220  31.689  45.700  1.00 38.21           H
ATOM   3296 HE21 GLN A 212      57.800  31.452  48.447  1.00 41.60           H
ATOM   3297 HE22 GLN A 212      58.806  30.468  48.949  1.00 41.60           H
ATOM   3298  N   ALA A 213      61.691  35.385  44.605  1.00 31.16           N
ATOM   3299  CA  ALA A 213      62.733  35.815  43.678  1.00 35.04           C
ATOM   3300  C   ALA A 213      63.929  36.356  44.450  1.00 36.19           C
ATOM   3301  O   ALA A 213      65.080  36.017  44.150  1.00 32.28           O
ATOM   3302  CB  ALA A 213      62.169  36.855  42.708  1.00 34.34           C
ATOM   3303  H   ALA A 213      60.986  35.884  44.625  1.00 37.49           H
ATOM   3304  HA  ALA A 213      63.031  35.047  43.166  1.00 42.15           H
ATOM   3305  HB1 ALA A 213      62.870  37.132  42.096  1.00 41.31           H
ATOM   3306  HB2 ALA A 213      61.437  36.449  42.218  1.00 41.31           H
ATOM   3307  HB3 ALA A 213      61.848  37.619  43.217  1.00 41.31           H
ATOM   3308  N   VAL A 214      63.657  37.172  45.473  1.00 33.82           N
ATOM   3309  CA  VAL A 214      64.696  37.636  46.393  1.00 38.21           C
ATOM   3310  C   VAL A 214      65.419  36.451  47.018  1.00 39.13           C
ATOM   3311  O   VAL A 214      66.654  36.364  47.007  1.00 40.32           O
ATOM   3312  CB  VAL A 214      64.072  38.541  47.469  1.00 33.57           C
ATOM   3313  CG1 VAL A 214      65.088  38.892  48.546  1.00 46.11           C
ATOM   3314  CG2 VAL A 214      63.508  39.816  46.828  1.00 33.80           C
ATOM   3315  H   VAL A 214      62.875  37.477  45.651  1.00 40.69           H
ATOM   3316  HA  VAL A 214      65.344  38.163  45.902  1.00 45.96           H
ATOM   3317  HB  VAL A 214      63.344  38.069  47.905  1.00 40.39           H
ATOM   3318 HG11 VAL A 214      64.657  39.469  49.198  1.00 55.43           H
ATOM   3319 HG12 VAL A 214      65.400  38.085  48.981  1.00 55.43           H
ATOM   3320 HG13 VAL A 214      65.828  39.361  48.131  1.00 55.43           H
ATOM   3321 HG21 VAL A 214      63.063  40.347  47.509  1.00 40.66           H
ATOM   3322 HG22 VAL A 214      64.231  40.326  46.432  1.00 40.66           H
ATOM   3323 HG23 VAL A 214      62.870  39.569  46.141  1.00 40.66           H
ATOM   3324  N   LYS A 215      64.658  35.543  47.621  1.00 36.75           N
ATOM   3325  CA  LYS A 215      65.250  34.327  48.164  1.00 34.35           C
ATOM   3326  C   LYS A 215      66.079  33.588  47.123  1.00 43.16           C
ATOM   3327  O   LYS A 215      67.252  33.272  47.350  1.00 45.73           O
ATOM   3328  CB  LYS A 215      64.145  33.431  48.718  1.00 38.39           C
ATOM   3329  CG  LYS A 215      64.579  31.992  48.949  1.00 51.56           C
ATOM   3330  CD  LYS A 215      63.583  31.235  49.818  1.00 64.48           C
ATOM   3331  CE  LYS A 215      64.025  29.797  50.053  1.00 70.34           C
ATOM   3332  NZ  LYS A 215      63.756  28.909  48.882  1.00 76.50           N1+
ATOM   3333  H   LYS A 215      63.808  35.618  47.751  1.00 44.20           H
ATOM   3334  HA  LYS A 215      65.835  34.576  48.894  1.00 41.32           H
ATOM   3335  HB2 LYS A 215      63.867  33.798  49.574  1.00 46.17           H
ATOM   3336  HB3 LYS A 215      63.395  33.439  48.102  1.00 46.17           H
ATOM   3337  HG2 LYS A 215      64.643  31.539  48.095  1.00 61.97           H
ATOM   3338  HG3 LYS A 215      65.438  31.989  49.398  1.00 61.97           H
ATOM   3339  HD2 LYS A 215      63.503  31.675  50.679  1.00 77.48           H
ATOM   3340  HD3 LYS A 215      62.722  31.215  49.372  1.00 77.48           H
ATOM   3341  HE2 LYS A 215      64.980  29.789  50.220  1.00 84.52           H
ATOM   3342  HE3 LYS A 215      63.550  29.442  50.821  1.00 84.52           H
ATOM   3343  HZ1 LYS A 215      64.037  28.083  49.055  1.00 91.91           H
ATOM   3344  HZ2 LYS A 215      62.883  28.887  48.709  1.00 91.91           H
ATOM   3345  HZ3 LYS A 215      64.184  29.215  48.164  1.00 91.91           H
ATOM   3346  N   GLY A 216      65.483  33.294  45.967  1.00 39.48           N
ATOM   3347  CA  GLY A 216      66.203  32.556  44.949  1.00 45.01           C
ATOM   3348  C   GLY A 216      67.494  33.237  44.548  1.00 47.32           C
ATOM   3349  O   GLY A 216      68.486  32.574  44.232  1.00 47.27           O
ATOM   3350  H   GLY A 216      64.679  33.519  45.755  1.00 47.48           H
ATOM   3351  HA2 GLY A 216      66.392  31.663  45.276  1.00 54.12           H
ATOM   3352  HA3 GLY A 216      65.634  32.489  44.164  1.00 54.12           H
ATOM   3353  N   LEU A 217      67.508  34.566  44.584  1.00 45.09           N
ATOM   3354  CA  LEU A 217      68.702  35.313  44.220  1.00 45.80           C
ATOM   3355  C   LEU A 217      69.835  35.055  45.207  1.00 52.42           C
ATOM   3356  O   LEU A 217      70.899  34.550  44.831  1.00 57.90           O
ATOM   3357  CB  LEU A 217      68.365  36.801  44.168  1.00 48.99           C
ATOM   3358  CG  LEU A 217      69.475  37.764  43.745  1.00 41.99           C
ATOM   3359  CD1 LEU A 217      70.339  37.162  42.647  1.00 50.99           C
ATOM   3360  CD2 LEU A 217      68.833  39.055  43.294  1.00 43.73           C
ATOM   3361  H   LEU A 217      66.840  35.057  44.823  1.00 54.22           H
ATOM   3362  HA  LEU A 217      68.985  35.018  43.345  1.00 55.06           H
ATOM   3363  HB2 LEU A 217      67.616  36.928  43.565  1.00 58.90           H
ATOM   3364  HB3 LEU A 217      68.096  37.068  45.062  1.00 58.90           H
ATOM   3365  HG  LEU A 217      70.040  37.953  44.510  1.00 50.49           H
ATOM   3366 HD11 LEU A 217      71.030  37.797  42.407  1.00 61.29           H
ATOM   3367 HD12 LEU A 217      70.747  36.341  42.966  1.00 61.29           H
ATOM   3368 HD13 LEU A 217      69.779  36.980  41.879  1.00 61.29           H
ATOM   3369 HD21 LEU A 217      69.517  39.651  42.954  1.00 52.58           H
ATOM   3370 HD22 LEU A 217      68.188  38.858  42.594  1.00 52.58           H
ATOM   3371 HD23 LEU A 217      68.380  39.464  44.047  1.00 52.58           H
ATOM   3372  N   ASN A 218      69.626  35.403  46.478  1.00 54.83           N
ATOM   3373  CA  ASN A 218      70.647  35.167  47.497  1.00 60.41           C
ATOM   3374  C   ASN A 218      71.127  33.722  47.461  1.00 67.43           C
ATOM   3375  O   ASN A 218      72.331  33.448  47.430  1.00 71.83           O
ATOM   3376  CB  ASN A 218      70.073  35.492  48.875  1.00 58.63           C
ATOM   3377  CG  ASN A 218      69.679  36.942  49.009  1.00 68.36           C
ATOM   3378  OD1 ASN A 218      70.279  37.818  48.389  1.00 72.97           O
ATOM   3379  ND2 ASN A 218      68.671  37.208  49.825  1.00 83.36           N
ATOM   3380  H   ASN A 218      68.905  35.766  46.775  1.00 65.90           H
ATOM   3381  HA  ASN A 218      71.407  35.749  47.338  1.00 72.59           H
ATOM   3382  HB2 ASN A 218      69.283  34.952  49.028  1.00 70.46           H
ATOM   3383  HB3 ASN A 218      70.742  35.299  49.548  1.00 70.46           H
ATOM   3384 HD21 ASN A 218      68.439  38.023  49.971  1.00100.14           H
ATOM   3385 HD22 ASN A 218      68.251  36.565  50.211  1.00100.14           H
ATOM   3386  N   GLU A 219      70.180  32.787  47.470  1.00 67.68           N
ATOM   3387  CA  GLU A 219      70.485  31.362  47.444  1.00 71.68           C
ATOM   3388  C   GLU A 219      71.471  31.004  46.333  1.00 78.37           C
ATOM   3389  O   GLU A 219      72.357  30.164  46.528  1.00 79.19           O
ATOM   3390  CB  GLU A 219      69.161  30.625  47.262  1.00 68.98           C
ATOM   3391  CG  GLU A 219      69.206  29.121  47.244  1.00 72.71           C
ATOM   3392  CD  GLU A 219      67.815  28.552  47.014  1.00 71.88           C
ATOM   3393  OE1 GLU A 219      66.990  28.601  47.953  1.00 73.25           O
ATOM   3394  OE2 GLU A 219      67.529  28.107  45.881  1.00 66.77           O1-
ATOM   3395  H   GLU A 219      69.338  32.956  47.499  1.00 81.32           H
ATOM   3396  HA  GLU A 219      70.870  31.101  48.295  1.00 86.12           H
ATOM   3397  HB2 GLU A 219      68.571  30.885  47.986  1.00 82.88           H
ATOM   3398  HB3 GLU A 219      68.776  30.906  46.417  1.00 82.88           H
ATOM   3399  HG2 GLU A 219      69.788  28.822  46.527  1.00 87.36           H
ATOM   3400  HG3 GLU A 219      69.534  28.800  48.099  1.00 87.36           H
ATOM   3401  N   SER A 220      71.334  31.620  45.157  1.00 80.64           N
ATOM   3402  CA  SER A 220      72.248  31.342  44.056  1.00 82.90           C
ATOM   3403  C   SER A 220      73.546  32.126  44.171  1.00 87.58           C
ATOM   3404  O   SER A 220      74.505  31.821  43.454  1.00 76.43           O
ATOM   3405  CB  SER A 220      71.587  31.671  42.721  1.00 77.62           C
ATOM   3406  OG  SER A 220      71.592  33.069  42.508  1.00 64.29           O
ATOM   3407  H   SER A 220      70.731  32.204  44.976  1.00 96.87           H
ATOM   3408  HA  SER A 220      72.465  30.396  44.055  1.00 99.59           H
ATOM   3409  HB2 SER A 220      72.075  31.234  42.006  1.00 93.25           H
ATOM   3410  HB3 SER A 220      70.671  31.355  42.736  1.00 93.25           H
ATOM   3411  HG  SER A 220      71.187  33.454  43.134  1.00 77.25           H
ATOM   3412  N   LYS A 221      73.589  33.133  45.040  1.00 89.64           N
ATOM   3413  CA  LYS A 221      74.841  33.796  45.373  1.00 91.51           C
ATOM   3414  C   LYS A 221      75.586  33.020  46.452  1.00 92.37           C
ATOM   3415  O   LYS A 221      76.820  32.961  46.436  1.00 85.24           O
ATOM   3416  CB  LYS A 221      74.538  35.209  45.868  1.00 90.16           C
ATOM   3417  CG  LYS A 221      75.108  36.333  45.022  1.00 93.58           C
ATOM   3418  CD  LYS A 221      74.117  37.479  44.917  1.00 94.01           C
ATOM   3419  CE  LYS A 221      74.754  38.727  44.324  1.00 90.77           C
ATOM   3420  NZ  LYS A 221      73.970  39.956  44.654  1.00 74.45           N1+
ATOM   3421  H   LYS A 221      72.907  33.448  45.452  1.00107.67           H
ATOM   3422  HA  LYS A 221      75.406  33.852  44.586  1.00109.92           H
ATOM   3423  HB2 LYS A 221      73.576  35.322  45.890  1.00108.30           H
ATOM   3424  HB3 LYS A 221      74.898  35.301  46.763  1.00108.30           H
ATOM   3425  HG2 LYS A 221      75.910  36.672  45.449  1.00112.41           H
ATOM   3426  HG3 LYS A 221      75.304  36.014  44.128  1.00112.41           H
ATOM   3427  HD2 LYS A 221      73.388  37.208  44.337  1.00112.92           H
ATOM   3428  HD3 LYS A 221      73.779  37.696  45.800  1.00112.92           H
ATOM   3429  HE2 LYS A 221      75.650  38.830  44.679  1.00109.02           H
ATOM   3430  HE3 LYS A 221      74.784  38.637  43.358  1.00109.02           H
ATOM   3431  HZ1 LYS A 221      74.360  40.672  44.299  1.00 89.44           H
ATOM   3432  HZ2 LYS A 221      73.143  39.886  44.332  1.00 89.44           H
ATOM   3433  HZ3 LYS A 221      73.926  40.060  45.537  1.00 89.44           H
ATOM   3434  N   LYS A 222      74.832  32.435  47.387  1.00 93.10           N
ATOM   3435  CA  LYS A 222      75.309  31.596  48.500  1.00 93.76           C
ATOM   3436  C   LYS A 222      75.205  32.350  49.826  1.00 95.75           C
ATOM   3437  O   LYS A 222      75.159  33.580  49.854  1.00 90.50           O
ATOM   3438  CB  LYS A 222      76.734  31.061  48.308  1.00 94.63           C
ATOM   3439  CG  LYS A 222      76.887  30.063  47.177  1.00 91.01           C
ATOM   3440  CD  LYS A 222      78.205  30.266  46.458  1.00 88.21           C
ATOM   3441  CE  LYS A 222      78.421  29.219  45.396  1.00 86.93           C
ATOM   3442  NZ  LYS A 222      77.535  29.438  44.222  1.00 98.79           N1+
ATOM   3443  H   LYS A 222      73.976  32.527  47.404  1.00111.83           H
ATOM   3444  HA  LYS A 222      74.723  30.824  48.560  1.00112.62           H
ATOM   3445  HB2 LYS A 222      76.974  30.589  49.121  1.00113.66           H
ATOM   3446  HB3 LYS A 222      77.360  31.788  48.178  1.00113.66           H
ATOM   3447  HG2 LYS A 222      76.162  30.172  46.541  1.00109.31           H
ATOM   3448  HG3 LYS A 222      76.882  29.164  47.546  1.00109.31           H
ATOM   3449  HD2 LYS A 222      78.937  30.219  47.092  1.00105.95           H
ATOM   3450  HD3 LYS A 222      78.194  31.129  46.017  1.00105.95           H
ATOM   3451  HE2 LYS A 222      78.226  28.344  45.767  1.00104.42           H
ATOM   3452  HE3 LYS A 222      79.341  29.263  45.095  1.00104.42           H
ATOM   3453  HZ1 LYS A 222      77.685  28.810  43.609  1.00118.65           H
ATOM   3454  HZ2 LYS A 222      77.696  30.237  43.863  1.00118.65           H
ATOM   3455  HZ3 LYS A 222      76.681  29.400  44.471  1.00118.65           H
ATOM   3456  HC  LYS A 222      75.170  31.858  50.694  1.00115.00           H
TER
ATOM   3457  N   ALA B   1      16.493 -12.503  30.004  1.00 54.19           N
ATOM   3458  CA  ALA B   1      15.161 -12.122  29.558  1.00 50.54           C
ATOM   3459  C   ALA B   1      14.841 -12.765  28.221  1.00 46.90           C
ATOM   3460  O   ALA B   1      15.639 -12.722  27.284  1.00 47.57           O
ATOM   3461  CB  ALA B   1      15.062 -10.611  29.457  1.00 54.07           C
ATOM   3462  H1  ALA B   1      16.643 -12.151  30.886  1.00 65.13           H
ATOM   3463  H2  ALA B   1      17.150 -12.144  29.408  1.00 65.13           H
ATOM   3464  HA  ALA B   1      14.500 -12.415  30.208  1.00 60.75           H
ATOM   3465  HB1 ALA B   1      15.292 -10.225  30.317  1.00 64.99           H
ATOM   3466  HB2 ALA B   1      14.158 -10.361  29.210  1.00 64.99           H
ATOM   3467  HB3 ALA B   1      15.687 -10.306  28.782  1.00 64.99           H
ATOM   3468  N   GLU B   2      13.677 -13.384  28.141  1.00 50.14           N
ATOM   3469  CA  GLU B   2      13.121 -13.828  26.874  1.00 61.22           C
ATOM   3470  C   GLU B   2      11.825 -13.096  26.588  1.00 56.40           C
ATOM   3471  O   GLU B   2      11.278 -13.223  25.486  1.00 54.10           O
ATOM   3472  CB  GLU B   2      12.920 -15.356  26.875  1.00 68.00           C
ATOM   3473  CG  GLU B   2      13.866 -16.145  25.962  1.00 72.12           C
ATOM   3474  CD  GLU B   2      15.247 -15.499  25.806  1.00 76.65           C
ATOM   3475  OE1 GLU B   2      15.424 -14.693  24.864  1.00 87.32           O
ATOM   3476  OE2 GLU B   2      16.145 -15.781  26.636  1.00 59.88           O1-
ATOM   3477  H   GLU B   2      13.179 -13.560  28.820  1.00 60.27           H
ATOM   3478  HA  GLU B   2      13.726 -13.585  26.161  1.00 73.57           H
ATOM   3479  HB2 GLU B   2      13.076 -15.684  27.775  1.00 81.70           H
ATOM   3480  HB3 GLU B   2      12.010 -15.558  26.610  1.00 81.70           H
ATOM   3481  HG2 GLU B   2      13.996 -17.029  26.343  1.00 86.64           H
ATOM   3482  HG3 GLU B   2      13.460 -16.227  25.084  1.00 86.64           H
ATOM   3483  N   SER B   3      11.362 -12.289  27.541  1.00 50.22           N
ATOM   3484  CA  SER B   3      10.181 -11.451  27.396  1.00 51.63           C
ATOM   3485  C   SER B   3      10.622 -10.086  26.874  1.00 42.00           C
ATOM   3486  O   SER B   3      10.845  -9.140  27.631  1.00 37.96           O
ATOM   3487  CB  SER B   3       9.514 -11.295  28.750  1.00 56.52           C
ATOM   3488  OG  SER B   3       9.056 -12.538  29.241  1.00 64.95           O
ATOM   3489  H   SER B   3      11.730 -12.204  28.314  1.00 60.37           H
ATOM   3490  HA  SER B   3       9.558 -11.857  26.776  1.00 62.06           H
ATOM   3491  HB2 SER B   3      10.184 -10.946  29.357  1.00 67.93           H
ATOM   3492  HB3 SER B   3       8.782 -10.663  28.675  1.00 67.93           H
ATOM   3493  HG  SER B   3       8.677 -12.413  29.980  1.00 78.05           H
ATOM   3494  N   LEU B   4      10.738  -9.986  25.558  1.00 38.20           N
ATOM   3495  CA  LEU B   4      11.124  -8.731  24.930  1.00 29.67           C
ATOM   3496  C   LEU B   4       9.899  -8.008  24.410  1.00 25.07           C
ATOM   3497  O   LEU B   4       8.839  -8.609  24.230  1.00 24.50           O
ATOM   3498  CB  LEU B   4      12.112  -8.964  23.776  1.00 29.59           C
ATOM   3499  CG  LEU B   4      13.488  -9.569  24.085  1.00 37.68           C
ATOM   3500  CD1 LEU B   4      14.525  -9.248  23.012  1.00 38.82           C
ATOM   3501  CD2 LEU B   4      14.007  -9.141  25.436  1.00 40.47           C
ATOM   3502  H   LEU B   4      10.601 -10.629  25.006  1.00 45.95           H
ATOM   3503  HA  LEU B   4      11.551  -8.162  25.585  1.00 35.71           H
ATOM   3504  HB2 LEU B   4      11.686  -9.551  23.133  1.00 35.61           H
ATOM   3505  HB3 LEU B   4      12.269  -8.105  23.354  1.00 35.61           H
ATOM   3506  HG  LEU B   4      13.392 -10.531  24.129  1.00 45.32           H
ATOM   3507 HD11 LEU B   4      15.374  -9.645  23.263  1.00 46.69           H
ATOM   3508 HD12 LEU B   4      14.227  -9.616  22.168  1.00 46.69           H
ATOM   3509 HD13 LEU B   4      14.629  -8.286  22.939  1.00 46.69           H
ATOM   3510 HD21 LEU B   4      14.895  -9.509  25.567  1.00 48.67           H
ATOM   3511 HD22 LEU B   4      14.044  -8.169  25.445  1.00 48.67           H
ATOM   3512 HD23 LEU B   4      13.409  -9.458  26.132  1.00 48.67           H
ATOM   3513  N   PRO B   5      10.007  -6.696  24.156  1.00 24.66           N
ATOM   3514  CA  PRO B   5       8.884  -5.968  23.561  1.00 23.68           C
ATOM   3515  C   PRO B   5       8.507  -6.531  22.188  1.00 22.62           C
ATOM   3516  O   PRO B   5       9.364  -6.985  21.432  1.00 26.93           O
ATOM   3517  CB  PRO B   5       9.423  -4.531  23.473  1.00 20.36           C
ATOM   3518  CG  PRO B   5      10.450  -4.465  24.571  1.00 21.77           C
ATOM   3519  CD  PRO B   5      11.122  -5.790  24.489  1.00 21.86           C
ATOM   3520  HA  PRO B   5       8.110  -6.004  24.134  1.00 28.52           H
ATOM   3521  HB2 PRO B   5       9.842  -4.377  22.608  1.00 24.54           H
ATOM   3522  HB3 PRO B   5       8.700  -3.905  23.617  1.00 24.54           H
ATOM   3523  HG2 PRO B   5      11.066  -3.736  24.424  1.00 26.23           H
ATOM   3524  HG3 PRO B   5      10.006  -4.363  25.427  1.00 26.23           H
ATOM   3525  HD2 PRO B   5      11.810  -5.796  23.806  1.00 26.33           H
ATOM   3526  HD3 PRO B   5      11.478  -6.029  25.355  1.00 26.33           H
ATOM   3527  N   ASP B   6       7.211  -6.534  21.900  1.00 22.86           N
ATOM   3528  CA  ASP B   6       6.710  -7.108  20.652  1.00 28.38           C
ATOM   3529  C   ASP B   6       7.079  -6.228  19.465  1.00 21.63           C
ATOM   3530  O   ASP B   6       7.271  -5.013  19.595  1.00 22.04           O
ATOM   3531  CB  ASP B   6       5.183  -7.197  20.669  1.00 28.05           C
ATOM   3532  CG  ASP B   6       4.647  -8.156  21.758  1.00 36.73           C
ATOM   3533  OD1 ASP B   6       5.293  -9.176  22.001  1.00 40.32           O
ATOM   3534  OD2 ASP B   6       3.580  -7.887  22.361  1.00 37.80           O1-
ATOM   3535  H   ASP B   6       6.602  -6.204  22.405  1.00 27.53           H
ATOM   3536  HA  ASP B   6       7.086  -7.988  20.516  1.00 34.16           H
ATOM   3537  HB2 ASP B   6       4.814  -6.309  20.814  1.00 33.77           H
ATOM   3538  HB3 ASP B   6       4.896  -7.531  19.804  1.00 33.77           H
ATOM   3539  N   LEU B   7       7.052  -6.841  18.269  1.00 24.53           N
ATOM   3540  CA  LEU B   7       7.207  -6.083  17.031  1.00 22.25           C
ATOM   3541  C   LEU B   7       6.152  -4.991  16.954  1.00 22.96           C
ATOM   3542  O   LEU B   7       4.969  -5.225  17.217  1.00 23.91           O
ATOM   3543  CB  LEU B   7       7.052  -7.031  15.841  1.00 30.75           C
ATOM   3544  CG  LEU B   7       6.990  -6.369  14.455  1.00 28.09           C
ATOM   3545  CD1 LEU B   7       8.382  -6.122  13.924  1.00 30.85           C
ATOM   3546  CD2 LEU B   7       6.163  -7.239  13.496  1.00 35.76           C
ATOM   3547  H   LEU B   7       6.950  -7.681  18.167  1.00 29.54           H
ATOM   3548  HA  LEU B   7       8.086  -5.673  17.003  1.00 26.80           H
ATOM   3549  HB2 LEU B   7       7.807  -7.640  15.841  1.00 37.01           H
ATOM   3550  HB3 LEU B   7       6.235  -7.536  15.965  1.00 37.01           H
ATOM   3551  HG  LEU B   7       6.541  -5.513  14.519  1.00 33.81           H
ATOM   3552 HD11 LEU B   7       8.312  -5.680  13.062  1.00 37.12           H
ATOM   3553 HD12 LEU B   7       8.872  -5.564  14.544  1.00 37.12           H
ATOM   3554 HD13 LEU B   7       8.827  -6.978  13.819  1.00 37.12           H
ATOM   3555 HD21 LEU B   7       6.080  -6.797  12.639  1.00 43.02           H
ATOM   3556 HD22 LEU B   7       6.595  -8.101  13.394  1.00 43.02           H
ATOM   3557 HD23 LEU B   7       5.279  -7.364  13.882  1.00 43.02           H
ATOM   3558  N   LYS B   8       6.573  -3.781  16.626  1.00 21.58           N
ATOM   3559  CA  LYS B   8       5.643  -2.674  16.419  1.00 23.59           C
ATOM   3560  C   LYS B   8       5.602  -2.266  14.943  1.00 21.80           C
ATOM   3561  O   LYS B   8       6.604  -2.385  14.220  1.00 20.48           O
ATOM   3562  CB  LYS B   8       6.023  -1.452  17.260  1.00 29.60           C
ATOM   3563  CG  LYS B   8       6.310  -1.770  18.727  1.00 31.97           C
ATOM   3564  CD  LYS B   8       7.173  -0.688  19.370  1.00 36.21           C
ATOM   3565  CE  LYS B   8       6.353   0.557  19.669  1.00 41.76           C
ATOM   3566  NZ  LYS B   8       6.849   1.266  20.890  1.00 53.02           N1+
ATOM   3567  H   LYS B   8       7.400  -3.580  16.514  1.00 26.00           H
ATOM   3568  HA  LYS B   8       4.750  -2.944  16.676  1.00 28.41           H
ATOM   3569  HB2 LYS B   8       6.821  -1.054  16.878  1.00 35.62           H
ATOM   3570  HB3 LYS B   8       5.291  -0.816  17.234  1.00 35.62           H
ATOM   3571  HG2 LYS B   8       5.475  -1.833  19.215  1.00 38.47           H
ATOM   3572  HG3 LYS B   8       6.796  -2.608  18.791  1.00 38.47           H
ATOM   3573  HD2 LYS B   8       7.540  -1.020  20.205  1.00 43.56           H
ATOM   3574  HD3 LYS B   8       7.892  -0.436  18.767  1.00 43.56           H
ATOM   3575  HE2 LYS B   8       6.415   1.166  18.917  1.00 50.21           H
ATOM   3576  HE3 LYS B   8       5.431   0.299  19.820  1.00 50.21           H
ATOM   3577  HZ1 LYS B   8       6.340   1.977  21.052  1.00 63.73           H
ATOM   3578  HZ2 LYS B   8       6.807   0.715  21.590  1.00 63.73           H
ATOM   3579  HZ3 LYS B   8       7.692   1.526  20.779  1.00 63.73           H
ATOM   3580  N   ILE B   9       4.435  -1.778  14.511  1.00 21.36           N
ATOM   3581  CA  ILE B   9       4.211  -1.292  13.147  1.00 25.19           C
ATOM   3582  C   ILE B   9       3.444   0.015  13.295  1.00 28.50           C
ATOM   3583  O   ILE B   9       2.322   0.032  13.810  1.00 29.14           O
ATOM   3584  CB  ILE B   9       3.436  -2.287  12.245  1.00 26.26           C
ATOM   3585  CG1 ILE B   9       4.179  -3.609  12.134  1.00 23.43           C
ATOM   3586  CG2 ILE B   9       3.215  -1.713  10.796  1.00 25.26           C
ATOM   3587  CD1 ILE B   9       3.312  -4.779  11.703  1.00 30.92           C
ATOM   3588  H   ILE B   9       3.734  -1.702  15.001  1.00 25.74           H
ATOM   3589  HA  ILE B   9       5.068  -1.106  12.720  1.00 30.33           H
ATOM   3590  HB  ILE B   9       2.571  -2.446  12.649  1.00 31.61           H
ATOM   3591 HG12 ILE B   9       4.907  -3.504  11.502  1.00 28.22           H
ATOM   3592 HG13 ILE B   9       4.539  -3.834  13.005  1.00 28.22           H
ATOM   3593 HG21 ILE B   9       2.735  -2.369  10.267  1.00 30.42           H
ATOM   3594 HG22 ILE B   9       2.701  -0.893  10.845  1.00 30.42           H
ATOM   3595 HG23 ILE B   9       4.077  -1.539  10.382  1.00 30.42           H
ATOM   3596 HD11 ILE B   9       3.858  -5.578  11.668  1.00 37.21           H
ATOM   3597 HD12 ILE B   9       2.604  -4.897  12.355  1.00 37.21           H
ATOM   3598 HD13 ILE B   9       2.930  -4.588  10.835  1.00 37.21           H
ATOM   3599  N   GLU B  10       4.068   1.112  12.904  1.00 21.62           N
ATOM   3600  CA  GLU B  10       3.517   2.440  13.092  1.00 23.83           C
ATOM   3601  C   GLU B  10       3.578   3.180  11.751  1.00 25.67           C
ATOM   3602  O   GLU B  10       4.520   2.987  10.971  1.00 24.28           O
ATOM   3603  CB  GLU B  10       4.384   3.173  14.127  1.00 22.64           C
ATOM   3604  CG  GLU B  10       4.451   2.494  15.565  1.00 27.31           C
ATOM   3605  CD  GLU B  10       5.695   2.894  16.365  1.00 33.55           C
ATOM   3606  OE1 GLU B  10       6.816   2.807  15.832  1.00 27.46           O
ATOM   3607  OE2 GLU B  10       5.568   3.315  17.536  1.00 35.88           O1-
ATOM   3608  H   GLU B  10       4.834   1.111  12.518  1.00 26.05           H
ATOM   3609  HA  GLU B  10       2.603   2.395  13.408  1.00 28.70           H
ATOM   3610  HB2 GLU B  10       5.288   3.260  13.789  1.00 27.27           H
ATOM   3611  HB3 GLU B  10       3.996   4.053  14.229  1.00 27.27           H
ATOM   3612  HG2 GLU B  10       3.665   2.737  16.076  1.00 32.87           H
ATOM   3613  HG3 GLU B  10       4.481   1.530  15.451  1.00 32.87           H
ATOM   3614  N   LYS B  11       2.565   4.007  11.491  1.00 24.14           N
ATOM   3615  CA  LYS B  11       2.490   4.806  10.270  1.00 25.10           C
ATOM   3616  C   LYS B  11       3.256   6.110  10.439  1.00 25.93           C
ATOM   3617  O   LYS B  11       2.971   6.900  11.355  1.00 24.84           O
ATOM   3618  CB  LYS B  11       1.041   5.124   9.915  1.00 25.53           C
ATOM   3619  CG  LYS B  11       0.917   5.953   8.610  1.00 25.73           C
ATOM   3620  CD  LYS B  11      -0.501   6.085   8.192  1.00 28.18           C
ATOM   3621  CE  LYS B  11      -0.652   7.062   7.041  1.00 43.55           C
ATOM   3622  NZ  LYS B  11      -1.706   6.624   6.102  1.00 51.93           N1+
ATOM   3623  H   LYS B  11       1.892   4.120  12.014  1.00 29.08           H
ATOM   3624  HA  LYS B  11       2.886   4.316   9.536  1.00 30.23           H
ATOM   3625  HB2 LYS B  11       0.543   4.300   9.818  1.00 30.74           H
ATOM   3626  HB3 LYS B  11       0.656   5.653  10.632  1.00 30.74           H
ATOM   3627  HG2 LYS B  11       1.263   6.846   8.754  1.00 30.98           H
ATOM   3628  HG3 LYS B  11       1.401   5.513   7.899  1.00 30.98           H
ATOM   3629  HD2 LYS B  11      -0.828   5.218   7.908  1.00 33.92           H
ATOM   3630  HD3 LYS B  11      -1.028   6.418   8.934  1.00 33.92           H
ATOM   3631  HE2 LYS B  11      -0.916   7.925   7.398  1.00 52.37           H
ATOM   3632  HE3 LYS B  11       0.187   7.141   6.561  1.00 52.37           H
ATOM   3633  HZ1 LYS B  11      -1.874   7.273   5.516  1.00 62.43           H
ATOM   3634  HZ2 LYS B  11      -1.433   5.901   5.657  1.00 62.43           H
ATOM   3635  HZ3 LYS B  11      -2.456   6.429   6.541  1.00 62.43           H
ATOM   3636  N   LEU B  12       4.223   6.339   9.559  1.00 16.43           N
ATOM   3637  CA  LEU B  12       4.981   7.594   9.560  1.00 19.87           C
ATOM   3638  C   LEU B  12       4.449   8.627   8.569  1.00 27.46           C
ATOM   3639  O   LEU B  12       4.456   9.819   8.879  1.00 19.98           O
ATOM   3640  CB  LEU B  12       6.465   7.318   9.263  1.00 18.47           C
ATOM   3641  CG  LEU B  12       7.400   8.513   9.083  1.00 20.74           C
ATOM   3642  CD1 LEU B  12       7.399   9.429  10.335  1.00 22.55           C
ATOM   3643  CD2 LEU B  12       8.778   8.074   8.712  1.00 20.84           C
ATOM   3644  H   LEU B  12       4.476   5.776   8.968  1.00 19.83           H
ATOM   3645  HA  LEU B  12       4.916   7.998  10.438  1.00 23.94           H
ATOM   3646  HB2 LEU B  12       6.816   6.772   9.982  1.00 22.27           H
ATOM   3647  HB3 LEU B  12       6.520   6.814   8.437  1.00 22.27           H
ATOM   3648  HG  LEU B  12       7.073   9.053   8.349  1.00 25.00           H
ATOM   3649 HD11 LEU B  12       8.000  10.170  10.173  1.00 27.16           H
ATOM   3650 HD12 LEU B  12       6.498   9.755  10.482  1.00 27.16           H
ATOM   3651 HD13 LEU B  12       7.697   8.917  11.103  1.00 27.16           H
ATOM   3652 HD21 LEU B  12       9.315   8.864   8.540  1.00 25.11           H
ATOM   3653 HD22 LEU B  12       9.168   7.552   9.431  1.00 25.11           H
ATOM   3654 HD23 LEU B  12       8.721   7.530   7.912  1.00 25.11           H
ATOM   3655  N   ASP B  13       3.999   8.199   7.387  1.00 23.91           N
ATOM   3656  CA  ASP B  13       3.585   9.074   6.283  1.00 22.69           C
ATOM   3657  C   ASP B  13       2.676   8.245   5.378  1.00 24.47           C
ATOM   3658  O   ASP B  13       2.480   7.043   5.586  1.00 25.29           O
ATOM   3659  CB  ASP B  13       4.830   9.656   5.575  1.00 21.68           C
ATOM   3660  CG  ASP B  13       4.529  10.855   4.618  1.00 23.69           C
ATOM   3661  OD1 ASP B  13       3.407  11.346   4.595  1.00 26.36           O
ATOM   3662  OD2 ASP B  13       5.494  11.321   3.974  1.00 28.09           O1-
ATOM   3663  H   ASP B  13       3.921   7.363   7.193  1.00 28.80           H
ATOM   3664  HA  ASP B  13       3.070   9.819   6.629  1.00 27.33           H
ATOM   3665  HB2 ASP B  13       5.440   9.999   6.246  1.00 26.11           H
ATOM   3666  HB3 ASP B  13       5.268   8.963   5.058  1.00 26.11           H
ATOM   3667  N   GLU B  14       2.104   8.896   4.376  1.00 27.98           N
ATOM   3668  CA  GLU B  14       1.351   8.174   3.351  1.00 32.00           C
ATOM   3669  C   GLU B  14       2.222   7.102   2.690  1.00 23.65           C
ATOM   3670  O   GLU B  14       3.288   7.396   2.143  1.00 23.50           O
ATOM   3671  CB  GLU B  14       0.855   9.157   2.289  1.00 38.36           C
ATOM   3672  CG  GLU B  14      -0.063  10.220   2.801  1.00 48.68           C
ATOM   3673  CD  GLU B  14      -1.446   9.675   3.122  1.00 64.02           C
ATOM   3674  OE1 GLU B  14      -2.021   8.979   2.254  1.00 77.18           O
ATOM   3675  OE2 GLU B  14      -1.949   9.924   4.239  1.00 86.62           O1-
ATOM   3676  H   GLU B  14       2.139   9.748   4.269  1.00 33.68           H
ATOM   3677  HA  GLU B  14       0.579   7.746   3.753  1.00 38.50           H
ATOM   3678  HB2 GLU B  14       1.619   9.597   1.882  1.00 46.13           H
ATOM   3679  HB3 GLU B  14       0.359   8.664   1.614  1.00 46.13           H
ATOM   3680  HG2 GLU B  14       0.316  10.596   3.609  1.00 58.52           H
ATOM   3681  HG3 GLU B  14      -0.149  10.914   2.125  1.00 58.52           H
ATOM   3682  N   GLY B  15       1.765   5.854   2.757  1.00 25.89           N
ATOM   3683  CA  GLY B  15       2.475   4.719   2.203  1.00 24.39           C
ATOM   3684  C   GLY B  15       3.815   4.401   2.840  1.00 23.14           C
ATOM   3685  O   GLY B  15       4.619   3.710   2.216  1.00 20.84           O
ATOM   3686  H   GLY B  15       1.026   5.645   3.137  1.00 31.17           H
ATOM   3687  HA2 GLY B  15       1.906   3.931   2.278  1.00 29.37           H
ATOM   3688  HA3 GLY B  15       2.628   4.872   1.253  1.00 29.37           H
ATOM   3689  N   VAL B  16       4.100   4.885   4.067  1.00 19.60           N
ATOM   3690  CA  VAL B  16       5.405   4.654   4.678  1.00 16.52           C
ATOM   3691  C   VAL B  16       5.181   4.294   6.147  1.00 19.47           C
ATOM   3692  O   VAL B  16       4.759   5.148   6.938  1.00 23.03           O
ATOM   3693  CB  VAL B  16       6.336   5.874   4.596  1.00 20.55           C
ATOM   3694  CG1 VAL B  16       7.708   5.574   5.246  1.00 22.65           C
ATOM   3695  CG2 VAL B  16       6.494   6.343   3.138  1.00 18.68           C
ATOM   3696  H   VAL B  16       3.549   5.332   4.547  1.00 23.63           H
ATOM   3697  HA  VAL B  16       5.845   3.904   4.244  1.00 19.93           H
ATOM   3698  HB  VAL B  16       5.928   6.606   5.084  1.00 24.76           H
ATOM   3699 HG11 VAL B  16       8.283   6.347   5.124  1.00 27.28           H
ATOM   3700 HG12 VAL B  16       7.579   5.417   6.190  1.00 27.28           H
ATOM   3701 HG13 VAL B  16       8.111   4.794   4.835  1.00 27.28           H
ATOM   3702 HG21 VAL B  16       7.036   7.146   3.124  1.00 22.52           H
ATOM   3703 HG22 VAL B  16       6.932   5.636   2.638  1.00 22.52           H
ATOM   3704 HG23 VAL B  16       5.622   6.530   2.757  1.00 22.52           H
ATOM   3705  N   TYR B  17       5.466   3.042   6.499  1.00 18.98           N
ATOM   3706  CA  TYR B  17       5.327   2.546   7.860  1.00 23.80           C
ATOM   3707  C   TYR B  17       6.712   2.273   8.435  1.00 23.32           C
ATOM   3708  O   TYR B  17       7.670   1.990   7.707  1.00 18.73           O
ATOM   3709  CB  TYR B  17       4.469   1.269   7.869  1.00 20.43           C
ATOM   3710  CG  TYR B  17       3.013   1.554   7.617  1.00 22.58           C
ATOM   3711  CD1 TYR B  17       2.543   1.901   6.334  1.00 28.99           C
ATOM   3712  CD2 TYR B  17       2.092   1.511   8.646  1.00 25.95           C
ATOM   3713  CE1 TYR B  17       1.198   2.182   6.109  1.00 26.61           C
ATOM   3714  CE2 TYR B  17       0.724   1.807   8.411  1.00 33.06           C
ATOM   3715  CZ  TYR B  17       0.310   2.127   7.127  1.00 33.93           C
ATOM   3716  OH  TYR B  17      -0.994   2.412   6.836  1.00 44.76           O
ATOM   3717  H   TYR B  17       5.748   2.449   5.952  1.00 22.89           H
ATOM   3718  HA  TYR B  17       4.886   3.208   8.421  1.00 28.67           H
ATOM   3719  HB2 TYR B  17       4.784   0.655   7.188  1.00 24.63           H
ATOM   3720  HB3 TYR B  17       4.537   0.858   8.743  1.00 24.63           H
ATOM   3721  HD1 TYR B  17       3.135   1.945   5.616  1.00 34.90           H
ATOM   3722  HD2 TYR B  17       2.377   1.290   9.502  1.00 31.25           H
ATOM   3723  HE1 TYR B  17       0.905   2.405   5.257  1.00 32.04           H
ATOM   3724  HE2 TYR B  17       0.103   1.767   9.103  1.00 39.78           H
ATOM   3725  HH  TYR B  17      -1.464   2.317   7.524  1.00 53.82           H
ATOM   3726  N   VAL B  18       6.826   2.421   9.762  1.00 17.28           N
ATOM   3727  CA  VAL B  18       8.029   2.067  10.495  1.00 22.12           C
ATOM   3728  C   VAL B  18       7.761   0.761  11.233  1.00 20.22           C
ATOM   3729  O   VAL B  18       6.728   0.624  11.922  1.00 21.56           O
ATOM   3730  CB  VAL B  18       8.442   3.176  11.480  1.00 20.04           C
ATOM   3731  CG1 VAL B  18       9.646   2.766  12.282  1.00 23.22           C
ATOM   3732  CG2 VAL B  18       8.734   4.472  10.764  1.00 23.31           C
ATOM   3733  H   VAL B  18       6.199   2.735  10.263  1.00 20.84           H
ATOM   3734  HA  VAL B  18       8.765   1.924   9.880  1.00 26.65           H
ATOM   3735  HB  VAL B  18       7.713   3.341  12.100  1.00 24.15           H
ATOM   3736 HG11 VAL B  18       9.895   3.502  12.866  1.00 27.97           H
ATOM   3737 HG12 VAL B  18       9.412   1.991  12.816  1.00 27.97           H
ATOM   3738 HG13 VAL B  18      10.378   2.555  11.681  1.00 27.97           H
ATOM   3739 HG21 VAL B  18       9.018   5.149  11.401  1.00 28.08           H
ATOM   3740 HG22 VAL B  18       9.440   4.322  10.113  1.00 28.08           H
ATOM   3741 HG23 VAL B  18       7.921   4.760  10.322  1.00 28.08           H
ATOM   3742  N   HIS B  19       8.690  -0.186  11.089  1.00 17.30           N
ATOM   3743  CA  HIS B  19       8.673  -1.439  11.835  1.00 19.26           C
ATOM   3744  C   HIS B  19       9.814  -1.432  12.858  1.00 20.08           C
ATOM   3745  O   HIS B  19      10.945  -1.050  12.550  1.00 19.37           O
ATOM   3746  CB  HIS B  19       8.672  -2.699  10.944  1.00 17.82           C
ATOM   3747  CG  HIS B  19       9.883  -2.890  10.081  1.00 17.60           C
ATOM   3748  ND1 HIS B  19      11.013  -3.558  10.488  1.00 17.22           N
ATOM   3749  CD2 HIS B  19      10.076  -2.626   8.757  1.00 19.16           C
ATOM   3750  CE1 HIS B  19      11.886  -3.606   9.499  1.00 17.90           C
ATOM   3751  NE2 HIS B  19      11.331  -3.054   8.434  1.00 18.52           N
ATOM   3752  H   HIS B  19       9.375  -0.110  10.567  1.00 20.87           H
ATOM   3753  HA  HIS B  19       7.841  -1.443  12.326  1.00 23.22           H
ATOM   3754  HB2 HIS B  19       7.914  -2.631  10.355  1.00 21.49           H
ATOM   3755  HB3 HIS B  19       8.569  -3.485  11.507  1.00 21.49           H
ATOM   3756  HD2 HIS B  19       9.477  -2.184   8.207  1.00 23.10           H
ATOM   3757  HE1 HIS B  19      12.734  -3.995   9.524  1.00 21.59           H
ATOM   3758  HE2 HIS B  19      11.696  -2.976   7.662  1.00 22.32           H
ATOM   3759  N   THR B  20       9.491  -1.736  14.107  1.00 19.42           N
ATOM   3760  CA  THR B  20      10.481  -1.760  15.173  1.00 22.99           C
ATOM   3761  C   THR B  20      10.520  -3.151  15.793  1.00 19.93           C
ATOM   3762  O   THR B  20       9.498  -3.626  16.286  1.00 22.95           O
ATOM   3763  CB  THR B  20      10.111  -0.760  16.270  1.00 22.36           C
ATOM   3764  OG1 THR B  20       9.808   0.520  15.698  1.00 20.18           O
ATOM   3765  CG2 THR B  20      11.274  -0.603  17.213  1.00 22.00           C
ATOM   3766  H   THR B  20       8.688  -1.923  14.360  1.00 23.41           H
ATOM   3767  HA  THR B  20      11.354  -1.550  14.820  1.00 27.70           H
ATOM   3768  HB  THR B  20       9.343  -1.099  16.762  1.00 26.94           H
ATOM   3769  HG1 THR B  20       9.072   0.479  15.285  1.00 24.32           H
ATOM   3770 HG21 THR B  20      11.034  -0.022  17.954  1.00 26.51           H
ATOM   3771 HG22 THR B  20      11.547  -1.466  17.563  1.00 26.51           H
ATOM   3772 HG23 THR B  20      12.030  -0.217  16.741  1.00 26.51           H
ATOM   3773  N   SER B  21      11.694  -3.773  15.803  1.00 18.26           N
ATOM   3774  CA  SER B  21      11.903  -5.094  16.399  1.00 24.38           C
ATOM   3775  C   SER B  21      12.955  -4.972  17.498  1.00 21.47           C
ATOM   3776  O   SER B  21      13.687  -3.994  17.570  1.00 18.91           O
ATOM   3777  CB  SER B  21      12.316  -6.136  15.343  1.00 22.27           C
ATOM   3778  OG  SER B  21      13.419  -5.722  14.566  1.00 21.75           O
ATOM   3779  H   SER B  21      12.414  -3.435  15.477  1.00 22.02           H
ATOM   3780  HA  SER B  21      11.073  -5.397  16.796  1.00 29.36           H
ATOM   3781  HB2 SER B  21      12.547  -6.963  15.793  1.00 26.83           H
ATOM   3782  HB3 SER B  21      11.553  -6.290  14.762  1.00 26.83           H
ATOM   3783  HG  SER B  21      14.141  -5.872  14.966  1.00 26.21           H
ATOM   3784  N   PHE B  22      13.008  -5.946  18.401  1.00 21.68           N
ATOM   3785  CA  PHE B  22      13.807  -5.829  19.607  1.00 26.68           C
ATOM   3786  C   PHE B  22      14.581  -7.117  19.831  1.00 23.83           C
ATOM   3787  O   PHE B  22      14.039  -8.209  19.669  1.00 26.98           O
ATOM   3788  CB  PHE B  22      12.905  -5.590  20.815  1.00 24.91           C
ATOM   3789  CG  PHE B  22      12.079  -4.344  20.732  1.00 20.65           C
ATOM   3790  CD1 PHE B  22      10.886  -4.299  20.007  1.00 20.65           C
ATOM   3791  CD2 PHE B  22      12.492  -3.199  21.409  1.00 17.86           C
ATOM   3792  CE1 PHE B  22      10.143  -3.130  19.940  1.00 18.91           C
ATOM   3793  CE2 PHE B  22      11.735  -2.033  21.344  1.00 22.86           C
ATOM   3794  CZ  PHE B  22      10.572  -2.005  20.629  1.00 20.78           C
ATOM   3795  H   PHE B  22      12.571  -6.689  18.343  1.00 26.12           H
ATOM   3796  HA  PHE B  22      14.434  -5.099  19.529  1.00 32.12           H
ATOM   3797  HB2 PHE B  22      12.301  -6.339  20.921  1.00 30.00           H
ATOM   3798  HB3 PHE B  22      13.469  -5.500  21.600  1.00 30.00           H
ATOM   3799  HD1 PHE B  22      10.585  -5.048  19.542  1.00 24.88           H
ATOM   3800  HD2 PHE B  22      13.284  -3.195  21.894  1.00 21.54           H
ATOM   3801  HE1 PHE B  22       9.350  -3.107  19.455  1.00 22.79           H
ATOM   3802  HE2 PHE B  22      12.021  -1.266  21.791  1.00 27.54           H
ATOM   3803  HZ  PHE B  22      10.079  -1.220  20.584  1.00 25.04           H
ATOM   3804  N   GLU B  23      15.845  -6.978  20.203  1.00 21.68           N
ATOM   3805  CA  GLU B  23      16.707  -8.114  20.503  1.00 25.73           C
ATOM   3806  C   GLU B  23      17.762  -7.673  21.509  1.00 26.77           C
ATOM   3807  O   GLU B  23      18.137  -6.503  21.552  1.00 23.67           O
ATOM   3808  CB  GLU B  23      17.370  -8.561  19.191  1.00 31.76           C
ATOM   3809  CG  GLU B  23      18.445  -9.592  19.272  1.00 38.00           C
ATOM   3810  CD  GLU B  23      17.947 -10.955  18.878  1.00 55.32           C
ATOM   3811  OE1 GLU B  23      18.360 -11.460  17.807  1.00 68.77           O
ATOM   3812  OE2 GLU B  23      17.125 -11.507  19.633  1.00 64.48           O1-
ATOM   3813  H   GLU B  23      16.241  -6.217  20.289  1.00 26.12           H
ATOM   3814  HA  GLU B  23      16.180  -8.835  20.879  1.00 30.98           H
ATOM   3815  HB2 GLU B  23      16.677  -8.907  18.605  1.00 38.22           H
ATOM   3816  HB3 GLU B  23      17.776  -7.775  18.790  1.00 38.22           H
ATOM   3817  HG2 GLU B  23      19.149  -9.338  18.652  1.00 45.70           H
ATOM   3818  HG3 GLU B  23      18.802  -9.642  20.170  1.00 45.70           H
ATOM   3819  N   GLU B  24      18.227  -8.600  22.349  1.00 28.50           N
ATOM   3820  CA  GLU B  24      19.315  -8.285  23.278  1.00 24.01           C
ATOM   3821  C   GLU B  24      20.690  -8.324  22.582  1.00 25.10           C
ATOM   3822  O   GLU B  24      20.980  -9.312  21.889  1.00 31.95           O
ATOM   3823  CB  GLU B  24      19.228  -9.279  24.444  1.00 32.55           C
ATOM   3824  CG  GLU B  24      18.111  -8.932  25.403  1.00 31.41           C
ATOM   3825  CD  GLU B  24      17.836 -10.024  26.439  1.00 47.66           C
ATOM   3826  OE1 GLU B  24      17.987 -11.231  26.116  1.00 35.95           O
ATOM   3827  OE2 GLU B  24      17.473  -9.679  27.592  1.00 38.39           O1-
ATOM   3828  H   GLU B  24      17.922  -9.404  22.405  1.00 34.31           H
ATOM   3829  HA  GLU B  24      19.157  -7.384  23.614  1.00 28.91           H
ATOM   3830  HB2 GLU B  24      19.036 -10.159  24.088  1.00 39.16           H
ATOM   3831  HB3 GLU B  24      20.065  -9.276  24.928  1.00 39.16           H
ATOM   3832  HG2 GLU B  24      18.384  -8.129  25.873  1.00 37.79           H
ATOM   3833  HG3 GLU B  24      17.293  -8.760  24.909  1.00 37.79           H
ATOM   3834  N   VAL B  25      21.485  -7.218  22.652  1.00 31.14           N
ATOM   3835  CA  VAL B  25      22.655  -7.177  21.798  1.00 36.29           C
ATOM   3836  C   VAL B  25      23.647  -6.519  22.804  1.00 33.61           C
ATOM   3837  O   VAL B  25      23.661  -5.439  23.332  1.00 41.18           O
ATOM   3838  CB  VAL B  25      22.589  -6.372  20.494  1.00 31.35           C
ATOM   3839  CG1 VAL B  25      23.900  -6.628  19.741  1.00 35.25           C
ATOM   3840  CG2 VAL B  25      21.363  -6.812  19.698  1.00 30.20           C
ATOM   3841  H   VAL B  25      21.132  -6.304  22.988  1.00 37.47           H
ATOM   3842  HA  VAL B  25      22.909  -8.251  21.495  1.00 43.65           H
ATOM   3843  HB  VAL B  25      22.494  -5.281  20.738  1.00 37.73           H
ATOM   3844 HG11 VAL B  25      23.963  -6.001  18.840  1.00 42.41           H
ATOM   3845 HG12 VAL B  25      24.782  -6.415  20.350  1.00 42.41           H
ATOM   3846 HG13 VAL B  25      23.966  -7.666  19.385  1.00 42.41           H
ATOM   3847 HG21 VAL B  25      21.227  -6.200  18.802  1.00 36.34           H
ATOM   3848 HG22 VAL B  25      21.418  -7.863  19.374  1.00 36.34           H
ATOM   3849 HG23 VAL B  25      20.431  -6.724  20.282  1.00 36.34           H
ATOM   3850  N   ASN B  26      24.595  -7.501  22.959  1.00 34.09           N
ATOM   3851  CA  ASN B  26      25.895  -7.790  23.564  1.00 37.44           C
ATOM   3852  C   ASN B  26      25.792  -7.344  24.988  1.00 35.25           C
ATOM   3853  O   ASN B  26      25.225  -8.048  25.824  1.00 47.12           O
ATOM   3854  CB  ASN B  26      27.039  -7.223  22.718  1.00 42.56           C
ATOM   3855  CG  ASN B  26      28.054  -6.475  23.527  1.00 44.34           C
ATOM   3856  OD1 ASN B  26      27.716  -5.392  24.032  1.00 37.09           O
ATOM   3857  H   ASN B  26      24.439  -8.248  22.563  1.00 41.01           H
ATOM   3858  HA  ASN B  26      26.040  -8.762  23.559  1.00 45.04           H
ATOM   3859  HB2 ASN B  26      27.473  -7.951  22.225  1.00 51.17           H
ATOM   3860  HB3 ASN B  26      26.658  -6.591  22.090  1.00 51.17           H
ATOM   3861  N   GLY B  27      26.105  -6.091  25.179  1.00 42.97           N
ATOM   3862  CA  GLY B  27      26.038  -5.470  26.453  1.00 39.70           C
ATOM   3863  C   GLY B  27      25.347  -4.126  26.345  1.00 41.97           C
ATOM   3864  O   GLY B  27      25.485  -3.348  27.291  1.00 36.47           O
ATOM   3865  H   GLY B  27      26.272  -5.547  24.539  1.00 51.67           H
ATOM   3866  HA2 GLY B  27      25.533  -6.044  27.056  1.00 47.74           H
ATOM   3867  HA3 GLY B  27      26.939  -5.359  26.784  1.00 47.74           H
ATOM   3868  N   TRP B  28      24.587  -3.839  25.242  1.00 37.37           N
ATOM   3869  CA  TRP B  28      23.727  -2.640  25.167  1.00 35.76           C
ATOM   3870  C   TRP B  28      22.300  -2.822  25.733  1.00 32.76           C
ATOM   3871  O   TRP B  28      21.450  -1.962  25.789  1.00 42.28           O
ATOM   3872  CB  TRP B  28      23.543  -2.362  23.668  1.00 30.09           C
ATOM   3873  CG  TRP B  28      24.838  -1.901  23.141  1.00 31.39           C
ATOM   3874  CD1 TRP B  28      25.512  -0.758  23.547  1.00 29.75           C
ATOM   3875  CD2 TRP B  28      25.633  -2.570  22.150  1.00 30.36           C
ATOM   3876  NE1 TRP B  28      26.707  -0.656  22.821  1.00 34.01           N
ATOM   3877  CE2 TRP B  28      26.762  -1.713  21.913  1.00 31.41           C
ATOM   3878  CE3 TRP B  28      25.525  -3.785  21.458  1.00 33.28           C
ATOM   3879  CZ2 TRP B  28      27.726  -2.019  20.943  1.00 28.14           C
ATOM   3880  CZ3 TRP B  28      26.505  -4.099  20.533  1.00 33.80           C
ATOM   3881  CH2 TRP B  28      27.589  -3.220  20.278  1.00 35.34           C
ATOM   3882  H   TRP B  28      24.496  -4.505  24.465  1.00 44.95           H
ATOM   3883  HA  TRP B  28      24.217  -1.796  25.725  1.00 43.01           H
ATOM   3884  HB2 TRP B  28      23.180  -3.281  23.142  1.00 36.22           H
ATOM   3885  HB3 TRP B  28      22.747  -1.600  23.516  1.00 36.22           H
ATOM   3886  HD1 TRP B  28      25.229  -0.031  24.291  1.00 35.80           H
ATOM   3887  HE1 TRP B  28      27.378   0.100  22.896  1.00 40.91           H
ATOM   3888  HE3 TRP B  28      24.677  -4.442  21.641  1.00 40.04           H
ATOM   3889  HZ2 TRP B  28      28.548  -1.331  20.756  1.00 33.88           H
ATOM   3890  HZ3 TRP B  28      26.451  -5.021  19.958  1.00 40.67           H
ATOM   3891  HH2 TRP B  28      28.340  -3.509  19.539  1.00 42.51           H
ATOM   3892  N   GLY B  29      22.070  -4.121  26.110  1.00 33.46           N
ATOM   3893  CA  GLY B  29      20.779  -4.697  26.487  1.00 30.10           C
ATOM   3894  C   GLY B  29      19.908  -5.017  25.278  1.00 28.04           C
ATOM   3895  O   GLY B  29      20.412  -5.377  24.216  1.00 25.81           O
ATOM   3896  H   GLY B  29      22.687  -4.727  26.119  1.00 40.26           H
ATOM   3897  HA2 GLY B  29      20.945  -5.547  26.930  1.00 36.22           H
ATOM   3898  HA3 GLY B  29      20.305  -4.113  27.103  1.00 36.22           H
ATOM   3899  N   VAL B  30      18.586  -4.935  25.474  1.00 26.67           N
ATOM   3900  CA  VAL B  30      17.601  -4.963  24.389  1.00 26.70           C
ATOM   3901  C   VAL B  30      17.890  -3.794  23.467  1.00 24.92           C
ATOM   3902  O   VAL B  30      17.893  -2.653  23.955  1.00 22.10           O
ATOM   3903  CB  VAL B  30      16.197  -4.766  24.984  1.00 22.85           C
ATOM   3904  CG1 VAL B  30      15.147  -4.477  23.897  1.00 20.63           C
ATOM   3905  CG2 VAL B  30      15.811  -5.930  25.855  1.00 24.34           C
ATOM   3906  H   VAL B  30      18.226  -4.854  26.248  1.00 32.11           H
ATOM   3907  HA  VAL B  30      17.651  -5.795  23.902  1.00 32.14           H
ATOM   3908  HB  VAL B  30      16.217  -3.981  25.553  1.00 27.53           H
ATOM   3909 HG11 VAL B  30      14.271  -4.443  24.312  1.00 24.86           H
ATOM   3910 HG12 VAL B  30      15.329  -3.623  23.468  1.00 24.86           H
ATOM   3911 HG13 VAL B  30      15.172  -5.194  23.245  1.00 24.86           H
ATOM   3912 HG21 VAL B  30      14.935  -5.762  26.226  1.00 29.31           H
ATOM   3913 HG22 VAL B  30      15.812  -6.737  25.326  1.00 29.31           H
ATOM   3914 HG23 VAL B  30      16.454  -6.002  26.577  1.00 29.31           H
ATOM   3915  N   VAL B  31      18.085  -4.054  22.161  1.00 21.71           N
ATOM   3916  CA  VAL B  31      18.419  -3.018  21.183  1.00 26.38           C
ATOM   3917  C   VAL B  31      17.177  -3.068  20.285  1.00 20.51           C
ATOM   3918  O   VAL B  31      16.694  -4.013  19.677  1.00 25.17           O
ATOM   3919  CB  VAL B  31      19.711  -3.340  20.385  1.00 24.32           C
ATOM   3920  CG1 VAL B  31      19.840  -2.322  19.243  1.00 21.71           C
ATOM   3921  CG2 VAL B  31      20.903  -3.276  21.349  1.00 28.03           C
ATOM   3922  H   VAL B  31      18.012  -5.002  21.762  1.00 26.15           H
ATOM   3923  HA  VAL B  31      18.559  -2.040  21.721  1.00 31.76           H
ATOM   3924  HB  VAL B  31      19.636  -4.375  19.971  1.00 29.29           H
ATOM   3925 HG11 VAL B  31      20.747  -2.512  18.658  1.00 26.16           H
ATOM   3926 HG12 VAL B  31      18.982  -2.375  18.558  1.00 26.16           H
ATOM   3927 HG13 VAL B  31      19.903  -1.294  19.618  1.00 26.16           H
ATOM   3928 HG21 VAL B  31      21.835  -3.550  20.845  1.00 33.74           H
ATOM   3929 HG22 VAL B  31      21.034  -2.278  21.783  1.00 33.74           H
ATOM   3930 HG23 VAL B  31      20.761  -3.969  22.195  1.00 33.74           H
ATOM   3931  N   PRO B  32      16.472  -1.899  20.300  1.00 18.38           N
ATOM   3932  CA  PRO B  32      15.403  -1.615  19.323  1.00 19.66           C
ATOM   3933  C   PRO B  32      15.969  -1.261  17.946  1.00 20.02           C
ATOM   3934  O   PRO B  32      16.953  -0.535  17.840  1.00 16.02           O
ATOM   3935  CB  PRO B  32      14.708  -0.386  19.915  1.00 19.71           C
ATOM   3936  CG  PRO B  32      15.799   0.361  20.545  1.00 22.34           C
ATOM   3937  CD  PRO B  32      16.764  -0.666  21.086  1.00 20.58           C
ATOM   3938  HA  PRO B  32      14.753  -2.336  19.271  1.00 23.70           H
ATOM   3939  HB2 PRO B  32      14.305   0.140  19.206  1.00 23.76           H
ATOM   3940  HB3 PRO B  32      14.042  -0.650  20.566  1.00 23.76           H
ATOM   3941  HG2 PRO B  32      16.236   0.923  19.889  1.00 26.91           H
ATOM   3942  HG3 PRO B  32      15.438   0.892  21.272  1.00 26.91           H
ATOM   3943  HD2 PRO B  32      17.664  -0.354  20.912  1.00 24.80           H
ATOM   3944  HD3 PRO B  32      16.606  -0.807  22.031  1.00 24.80           H
ATOM   3945  N   LYS B  33      15.319  -1.762  16.889  1.00 17.28           N
ATOM   3946  CA  LYS B  33      15.796  -1.595  15.503  1.00 20.72           C
ATOM   3947  C   LYS B  33      14.637  -1.140  14.631  1.00 17.83           C
ATOM   3948  O   LYS B  33      13.621  -1.840  14.534  1.00 19.04           O
ATOM   3949  CB  LYS B  33      16.330  -2.913  14.938  1.00 21.93           C
ATOM   3950  CG  LYS B  33      16.575  -2.914  13.373  1.00 17.39           C
ATOM   3951  CD  LYS B  33      17.688  -1.965  13.042  1.00 17.53           C
ATOM   3952  CE  LYS B  33      18.075  -1.943  11.505  1.00 20.51           C
ATOM   3953  NZ  LYS B  33      16.947  -1.481  10.638  1.00 20.61           N1+
ATOM   3954  H   LYS B  33      14.583  -2.202  16.955  1.00 20.84           H
ATOM   3955  HA  LYS B  33      16.506  -0.937  15.467  1.00 24.97           H
ATOM   3956  HB2 LYS B  33      17.177  -3.127  15.366  1.00 26.42           H
ATOM   3957  HB3 LYS B  33      15.681  -3.614  15.119  1.00 26.42           H
ATOM   3958  HG2 LYS B  33      16.829  -3.811  13.116  1.00 20.97           H
ATOM   3959  HG3 LYS B  33      15.779  -2.631  12.900  1.00 20.97           H
ATOM   3960  HD2 LYS B  33      17.397  -1.070  13.276  1.00 21.14           H
ATOM   3961  HD3 LYS B  33      18.470  -2.202  13.561  1.00 21.14           H
ATOM   3962  HE2 LYS B  33      18.802  -1.310  11.392  1.00 24.72           H
ATOM   3963  HE3 LYS B  33      18.376  -2.809  11.211  1.00 24.72           H
ATOM   3964  HZ1 LYS B  33      17.236  -1.394   9.802  1.00 24.84           H
ATOM   3965  HZ2 LYS B  33      16.285  -2.078  10.647  1.00 24.84           H
ATOM   3966  HZ3 LYS B  33      16.639  -0.692  10.910  1.00 24.84           H
ATOM   3967  N   HIS B  34      14.813  -0.015  13.939  1.00 21.24           N
ATOM   3968  CA  HIS B  34      13.797   0.494  13.041  1.00 17.75           C
ATOM   3969  C   HIS B  34      14.170   0.200  11.587  1.00 15.67           C
ATOM   3970  O   HIS B  34      15.318   0.372  11.202  1.00 17.76           O
ATOM   3971  CB  HIS B  34      13.667   1.997  13.200  1.00 16.58           C
ATOM   3972  CG  HIS B  34      13.332   2.438  14.585  1.00 20.73           C
ATOM   3973  ND1 HIS B  34      14.261   2.407  15.594  1.00 28.58           N
ATOM   3974  CD2 HIS B  34      12.199   2.950  15.129  1.00 23.38           C
ATOM   3975  CE1 HIS B  34      13.717   2.871  16.702  1.00 27.15           C
ATOM   3976  NE2 HIS B  34      12.472   3.215  16.447  1.00 22.88           N
ATOM   3977  H   HIS B  34      15.519   0.480  13.975  1.00 25.60           H
ATOM   3978  HA  HIS B  34      12.941   0.088  13.242  1.00 21.40           H
ATOM   3979  HB2 HIS B  34      12.955   2.307  12.621  1.00 20.00           H
ATOM   3980  HB3 HIS B  34      14.500   2.414  12.941  1.00 20.00           H
ATOM   3981  HD1 HIS B  34      15.072   2.125  15.519  1.00 34.40           H
ATOM   3982  HD2 HIS B  34      11.387   3.107  14.700  1.00 28.16           H
ATOM   3983  HE1 HIS B  34      14.141   2.938  17.527  1.00 32.69           H
ATOM   3984  N   GLY B  35      13.182  -0.241  10.816  1.00 19.07           N
ATOM   3985  CA  GLY B  35      13.161  -0.197   9.360  1.00 16.39           C
ATOM   3986  C   GLY B  35      11.838   0.331   8.845  1.00 16.63           C
ATOM   3987  O   GLY B  35      10.989   0.832   9.600  1.00 17.93           O
ATOM   3988  H   GLY B  35      12.455  -0.571  11.126  1.00 22.99           H
ATOM   3989  HA2 GLY B  35      13.887   0.353   9.018  1.00 19.77           H
ATOM   3990  HA3 GLY B  35      13.277  -1.091   8.989  1.00 19.77           H
ATOM   3991  N   LEU B  36      11.636   0.237   7.526  1.00 18.26           N
ATOM   3992  CA  LEU B  36      10.428   0.778   6.921  1.00 18.66           C
ATOM   3993  C   LEU B  36       9.738  -0.285   6.074  1.00 16.73           C
ATOM   3994  O   LEU B  36      10.347  -1.281   5.673  1.00 19.78           O
ATOM   3995  CB  LEU B  36      10.711   2.000   6.014  1.00 15.62           C
ATOM   3996  CG  LEU B  36      11.488   3.235   6.469  1.00 17.81           C
ATOM   3997  CD1 LEU B  36      11.563   4.205   5.323  1.00 20.16           C
ATOM   3998  CD2 LEU B  36      10.879   3.929   7.666  1.00 23.25           C
ATOM   3999  H   LEU B  36      12.184  -0.132   6.974  1.00 22.02           H
ATOM   4000  HA  LEU B  36       9.803   1.046   7.608  1.00 22.50           H
ATOM   4001  HB2 LEU B  36      11.198   1.677   5.244  1.00 18.85           H
ATOM   4002  HB3 LEU B  36       9.856   2.328   5.689  1.00 18.85           H
ATOM   4003  HG  LEU B  36      12.397   2.977   6.694  1.00 21.48           H
ATOM   4004 HD11 LEU B  36      12.107   4.962   5.595  1.00 24.30           H
ATOM   4005 HD12 LEU B  36      11.958   3.755   4.563  1.00 24.30           H
ATOM   4006 HD13 LEU B  36      10.662   4.499   5.119  1.00 24.30           H
ATOM   4007 HD21 LEU B  36      11.421   4.701   7.893  1.00 28.01           H
ATOM   4008 HD22 LEU B  36       9.972   4.202   7.455  1.00 28.01           H
ATOM   4009 HD23 LEU B  36      10.879   3.297   8.402  1.00 28.01           H
ATOM   4010  N   VAL B  37       8.439  -0.082   5.868  1.00 19.14           N
ATOM   4011  CA  VAL B  37       7.683  -0.733   4.790  1.00 18.07           C
ATOM   4012  C   VAL B  37       7.100   0.389   3.933  1.00 21.37           C
ATOM   4013  O   VAL B  37       6.354   1.248   4.425  1.00 19.33           O
ATOM   4014  CB  VAL B  37       6.581  -1.679   5.315  1.00 23.88           C
ATOM   4015  CG1 VAL B  37       5.864  -2.351   4.142  1.00 23.76           C
ATOM   4016  CG2 VAL B  37       7.114  -2.755   6.188  1.00 18.83           C
ATOM   4017  H   VAL B  37       7.963   0.443   6.342  1.00 23.08           H
ATOM   4018  HA  VAL B  37       8.287  -1.255   4.237  1.00 21.78           H
ATOM   4019  HB  VAL B  37       5.929  -1.169   5.820  1.00 28.76           H
ATOM   4020 HG11 VAL B  37       5.148  -2.910   4.482  1.00 28.61           H
ATOM   4021 HG12 VAL B  37       5.493  -1.663   3.564  1.00 28.61           H
ATOM   4022 HG13 VAL B  37       6.514  -2.886   3.662  1.00 28.61           H
ATOM   4023 HG21 VAL B  37       6.377  -3.326   6.450  1.00 22.69           H
ATOM   4024 HG22 VAL B  37       7.783  -3.263   5.706  1.00 22.69           H
ATOM   4025 HG23 VAL B  37       7.507  -2.337   6.968  1.00 22.69           H
ATOM   4026  N   VAL B  38       7.437   0.386   2.644  1.00 18.36           N
ATOM   4027  CA  VAL B  38       6.964   1.389   1.706  1.00 19.37           C
ATOM   4028  C   VAL B  38       5.905   0.761   0.785  1.00 21.35           C
ATOM   4029  O   VAL B  38       6.123  -0.310   0.197  1.00 23.48           O
ATOM   4030  CB  VAL B  38       8.150   1.951   0.902  1.00 22.80           C
ATOM   4031  CG1 VAL B  38       7.705   3.064  -0.092  1.00 22.70           C
ATOM   4032  CG2 VAL B  38       9.241   2.487   1.847  1.00 23.69           C
ATOM   4033  H   VAL B  38       7.969  -0.197   2.292  1.00 22.14           H
ATOM   4034  HA  VAL B  38       6.529   2.105   2.195  1.00 23.35           H
ATOM   4035  HB  VAL B  38       8.548   1.232   0.387  1.00 27.46           H
ATOM   4036 HG11 VAL B  38       8.468   3.350  -0.621  1.00 27.35           H
ATOM   4037 HG12 VAL B  38       7.003   2.719  -0.666  1.00 27.35           H
ATOM   4038 HG13 VAL B  38       7.366   3.818   0.416  1.00 27.35           H
ATOM   4039 HG21 VAL B  38       9.968   2.852   1.314  1.00 28.53           H
ATOM   4040 HG22 VAL B  38       8.864   3.179   2.414  1.00 28.53           H
ATOM   4041 HG23 VAL B  38       9.574   1.753   2.387  1.00 28.53           H
ATOM   4042  N   LEU B  39       4.802   1.469   0.602  1.00 20.21           N
ATOM   4043  CA  LEU B  39       3.667   0.984  -0.174  1.00 20.31           C
ATOM   4044  C   LEU B  39       3.592   1.764  -1.488  1.00 27.05           C
ATOM   4045  O   LEU B  39       3.644   2.998  -1.486  1.00 25.80           O
ATOM   4046  CB  LEU B  39       2.363   1.089   0.618  1.00 24.95           C
ATOM   4047  CG  LEU B  39       2.488   0.438   2.016  1.00 25.49           C
ATOM   4048  CD1 LEU B  39       1.219   0.662   2.806  1.00 30.69           C
ATOM   4049  CD2 LEU B  39       2.797  -1.045   1.923  1.00 22.94           C
ATOM   4050  H   LEU B  39       4.688   2.258   0.920  1.00 24.36           H
ATOM   4051  HA  LEU B  39       3.816   0.041  -0.367  1.00 24.48           H
ATOM   4052  HB2 LEU B  39       2.120   2.020   0.739  1.00 30.04           H
ATOM   4053  HB3 LEU B  39       1.660   0.619   0.141  1.00 30.04           H
ATOM   4054  HG  LEU B  39       3.223   0.858   2.487  1.00 30.69           H
ATOM   4055 HD11 LEU B  39       1.330   0.282   3.693  1.00 36.93           H
ATOM   4056 HD12 LEU B  39       1.069   1.618   2.871  1.00 36.93           H
ATOM   4057 HD13 LEU B  39       0.477   0.238   2.351  1.00 36.93           H
ATOM   4058 HD21 LEU B  39       2.823  -1.416   2.818  1.00 27.63           H
ATOM   4059 HD22 LEU B  39       2.095  -1.480   1.412  1.00 27.63           H
ATOM   4060 HD23 LEU B  39       3.656  -1.171   1.492  1.00 27.63           H
ATOM   4061  N   VAL B  40       3.521   1.038  -2.606  1.00 26.11           N
ATOM   4062  CA  VAL B  40       3.339   1.623  -3.951  1.00 27.52           C
ATOM   4063  C   VAL B  40       2.083   0.951  -4.500  1.00 26.06           C
ATOM   4064  O   VAL B  40       2.139  -0.207  -4.914  1.00 24.32           O
ATOM   4065  CB  VAL B  40       4.548   1.364  -4.872  1.00 24.84           C
ATOM   4066  CG1 VAL B  40       4.284   1.887  -6.350  1.00 28.35           C
ATOM   4067  CG2 VAL B  40       5.827   1.945  -4.333  1.00 26.54           C
ATOM   4068  H   VAL B  40       3.595   0.181  -2.616  1.00 31.44           H
ATOM   4069  HA  VAL B  40       3.187   2.577  -3.885  1.00 33.12           H
ATOM   4070  HB  VAL B  40       4.677   0.403  -4.915  1.00 29.92           H
ATOM   4071 HG11 VAL B  40       5.040   1.651  -6.910  1.00 34.13           H
ATOM   4072 HG12 VAL B  40       3.481   1.472  -6.697  1.00 34.13           H
ATOM   4073 HG13 VAL B  40       4.177   2.852  -6.336  1.00 34.13           H
ATOM   4074 HG21 VAL B  40       6.540   1.755  -4.961  1.00 31.96           H
ATOM   4075 HG22 VAL B  40       5.724   2.903  -4.229  1.00 31.96           H
ATOM   4076 HG23 VAL B  40       6.021   1.522  -3.482  1.00 31.96           H
ATOM   4077  N   ASN B  41       0.938   1.627  -4.442  1.00 29.61           N
ATOM   4078  CA  ASN B  41      -0.362   0.990  -4.745  1.00 36.18           C
ATOM   4079  C   ASN B  41      -0.545  -0.197  -3.803  1.00 34.23           C
ATOM   4080  O   ASN B  41      -0.520  -0.002  -2.576  1.00 34.66           O
ATOM   4081  CB  ASN B  41      -0.460   0.661  -6.240  1.00 38.49           C
ATOM   4082  CG  ASN B  41      -0.435   1.886  -7.101  1.00 39.02           C
ATOM   4083  OD1 ASN B  41      -1.195   2.827  -6.872  1.00 47.36           O
ATOM   4084  ND2 ASN B  41       0.457   1.899  -8.091  1.00 40.36           N
ATOM   4085  H   ASN B  41       0.884   2.460  -4.229  1.00 35.63           H
ATOM   4086  HA  ASN B  41      -1.070   1.622  -4.538  1.00 43.52           H
ATOM   4087  HB2 ASN B  41       0.275   0.087  -6.506  1.00 46.29           H
ATOM   4088  HB3 ASN B  41      -1.303   0.209  -6.401  1.00 46.29           H
ATOM   4089 HD21 ASN B  41       0.503   2.569  -8.626  1.00 48.54           H
ATOM   4090 HD22 ASN B  41       0.991   1.233  -8.188  1.00 48.54           H
ATOM   4091  N   ALA B  42      -0.703  -1.429  -4.296  1.00 34.31           N
ATOM   4092  CA  ALA B  42      -0.866  -2.584  -3.423  1.00 35.80           C
ATOM   4093  C   ALA B  42       0.433  -3.349  -3.205  1.00 34.58           C
ATOM   4094  O   ALA B  42       0.404  -4.426  -2.606  1.00 33.78           O
ATOM   4095  CB  ALA B  42      -1.945  -3.522  -3.970  1.00 41.53           C
ATOM   4096  H   ALA B  42      -0.694  -1.625  -5.128  1.00 41.27           H
ATOM   4097  HA  ALA B  42      -1.166  -2.280  -2.553  1.00 43.06           H
ATOM   4098  HB1 ALA B  42      -2.071  -4.249  -3.342  1.00 49.95           H
ATOM   4099  HB2 ALA B  42      -2.773  -3.028  -4.076  1.00 49.95           H
ATOM   4100  HB3 ALA B  42      -1.661  -3.869  -4.830  1.00 49.95           H
ATOM   4101  N   GLU B  43       1.561  -2.826  -3.688  1.00 28.12           N
ATOM   4102  CA  GLU B  43       2.865  -3.456  -3.552  1.00 28.42           C
ATOM   4103  C   GLU B  43       3.564  -2.915  -2.310  1.00 27.18           C
ATOM   4104  O   GLU B  43       3.609  -1.704  -2.111  1.00 24.53           O
ATOM   4105  CB  GLU B  43       3.738  -3.078  -4.755  1.00 31.94           C
ATOM   4106  CG  GLU B  43       3.303  -3.699  -6.067  1.00 46.00           C
ATOM   4107  CD  GLU B  43       4.069  -3.119  -7.242  1.00 53.11           C
ATOM   4108  OE1 GLU B  43       5.077  -2.415  -7.005  1.00 54.39           O
ATOM   4109  OE2 GLU B  43       3.661  -3.353  -8.395  1.00 65.27           O1-
ATOM   4110  H   GLU B  43       1.596  -2.084  -4.119  1.00 33.85           H
ATOM   4111  HA  GLU B  43       2.774  -4.422  -3.495  1.00 34.21           H
ATOM   4112  HB2 GLU B  43       3.726  -2.114  -4.869  1.00 38.43           H
ATOM   4113  HB3 GLU B  43       4.646  -3.365  -4.583  1.00 38.43           H
ATOM   4114  HG2 GLU B  43       3.480  -4.652  -6.042  1.00 55.31           H
ATOM   4115  HG3 GLU B  43       2.357  -3.538  -6.199  1.00 55.31           H
ATOM   4116  N   ALA B  44       4.143  -3.808  -1.508  1.00 26.24           N
ATOM   4117  CA  ALA B  44       4.913  -3.410  -0.328  1.00 25.34           C
ATOM   4118  C   ALA B  44       6.381  -3.814  -0.465  1.00 25.27           C
ATOM   4119  O   ALA B  44       6.706  -4.935  -0.893  1.00 23.55           O
ATOM   4120  CB  ALA B  44       4.322  -4.003   0.980  1.00 19.71           C
ATOM   4121  H   ALA B  44       4.115  -4.663  -1.627  1.00 31.59           H
ATOM   4122  HA  ALA B  44       4.883  -2.444  -0.253  1.00 30.51           H
ATOM   4123  HB1 ALA B  44       4.861  -3.701   1.725  1.00 23.76           H
ATOM   4124  HB2 ALA B  44       3.416  -3.688   1.104  1.00 23.76           H
ATOM   4125  HB3 ALA B  44       4.333  -4.970   0.926  1.00 23.76           H
ATOM   4126  N   TYR B  45       7.266  -2.908  -0.053  1.00 21.52           N
ATOM   4127  CA  TYR B  45       8.698  -3.152  -0.062  1.00 17.15           C
ATOM   4128  C   TYR B  45       9.257  -2.966   1.338  1.00 18.97           C
ATOM   4129  O   TYR B  45       9.025  -1.920   1.954  1.00 22.91           O
ATOM   4130  CB  TYR B  45       9.389  -2.182  -1.003  1.00 20.81           C
ATOM   4131  CG  TYR B  45       8.949  -2.355  -2.470  1.00 19.66           C
ATOM   4132  CD1 TYR B  45       7.813  -1.731  -2.943  1.00 22.90           C
ATOM   4133  CD2 TYR B  45       9.630  -3.206  -3.318  1.00 28.16           C
ATOM   4134  CE1 TYR B  45       7.380  -1.917  -4.271  1.00 26.55           C
ATOM   4135  CE2 TYR B  45       9.220  -3.388  -4.636  1.00 29.96           C
ATOM   4136  CZ  TYR B  45       8.084  -2.741  -5.088  1.00 28.64           C
ATOM   4137  OH  TYR B  45       7.642  -2.925  -6.389  1.00 30.70           O
ATOM   4138  H   TYR B  45       7.052  -2.123   0.228  1.00 25.92           H
ATOM   4139  HA  TYR B  45       8.884  -4.054  -0.346  1.00 20.68           H
ATOM   4140  HB2 TYR B  45       9.159  -1.276  -0.733  1.00 25.07           H
ATOM   4141  HB3 TYR B  45      10.349  -2.328  -0.930  1.00 25.07           H
ATOM   4142  HD1 TYR B  45       7.334  -1.168  -2.380  1.00 27.58           H
ATOM   4143  HD2 TYR B  45      10.390  -3.644  -3.012  1.00 33.90           H
ATOM   4144  HE1 TYR B  45       6.620  -1.481  -4.586  1.00 31.96           H
ATOM   4145  HE2 TYR B  45       9.687  -3.958  -5.203  1.00 36.05           H
ATOM   4146  HH  TYR B  45       6.820  -2.755  -6.428  1.00 36.94           H
ATOM   4147  N   LEU B  46      10.049  -3.941   1.785  1.00 19.07           N
ATOM   4148  CA  LEU B  46      10.698  -3.906   3.102  1.00 21.61           C
ATOM   4149  C   LEU B  46      12.030  -3.187   3.016  1.00 20.67           C
ATOM   4150  O   LEU B  46      12.914  -3.579   2.243  1.00 23.71           O
ATOM   4151  CB  LEU B  46      10.981  -5.316   3.616  1.00 26.21           C
ATOM   4152  CG  LEU B  46       9.795  -6.235   3.874  1.00 29.97           C
ATOM   4153  CD1 LEU B  46      10.336  -7.453   4.617  1.00 30.14           C
ATOM   4154  CD2 LEU B  46       8.724  -5.568   4.659  1.00 36.87           C
ATOM   4155  H   LEU B  46      10.234  -4.650   1.343  1.00 22.99           H
ATOM   4156  HA  LEU B  46      10.134  -3.438   3.737  1.00 26.04           H
ATOM   4157  HB2 LEU B  46      11.570  -5.761   2.987  1.00 31.55           H
ATOM   4158  HB3 LEU B  46      11.449  -5.238   4.465  1.00 31.55           H
ATOM   4159  HG  LEU B  46       9.415  -6.527   3.032  1.00 36.06           H
ATOM   4160 HD11 LEU B  46       9.614  -8.083   4.764  1.00 36.28           H
ATOM   4161 HD12 LEU B  46      11.024  -7.863   4.068  1.00 36.28           H
ATOM   4162 HD13 LEU B  46      10.716  -7.174   5.464  1.00 36.28           H
ATOM   4163 HD21 LEU B  46       8.012  -6.203   4.834  1.00 44.35           H
ATOM   4164 HD22 LEU B  46       9.112  -5.266   5.496  1.00 44.35           H
ATOM   4165 HD23 LEU B  46       8.388  -4.815   4.153  1.00 44.35           H
ATOM   4166  N   ILE B  47      12.186  -2.146   3.828  1.00 18.02           N
ATOM   4167  CA  ILE B  47      13.440  -1.432   3.937  1.00 17.84           C
ATOM   4168  C   ILE B  47      14.044  -1.911   5.250  1.00 22.14           C
ATOM   4169  O   ILE B  47      13.649  -1.456   6.341  1.00 18.31           O
ATOM   4170  CB  ILE B  47      13.242   0.087   3.917  1.00 17.50           C
ATOM   4171  CG1 ILE B  47      12.301   0.565   2.782  1.00 18.78           C
ATOM   4172  CG2 ILE B  47      14.530   0.777   3.860  1.00 16.99           C
ATOM   4173  CD1 ILE B  47      12.517  -0.012   1.362  1.00 21.17           C
ATOM   4174  H   ILE B  47      11.558  -1.834   4.326  1.00 21.73           H
ATOM   4175  HA  ILE B  47      14.027  -1.686   3.209  1.00 21.51           H
ATOM   4176  HB  ILE B  47      12.821   0.337   4.753  1.00 21.11           H
ATOM   4177 HG12 ILE B  47      11.386   0.362   3.046  1.00 22.63           H
ATOM   4178 HG13 ILE B  47      12.401   1.526   2.702  1.00 22.63           H
ATOM   4179 HG21 ILE B  47      14.372   1.724   3.970  1.00 20.50           H
ATOM   4180 HG22 ILE B  47      15.090   0.448   4.575  1.00 20.50           H
ATOM   4181 HG23 ILE B  47      14.947   0.604   3.003  1.00 20.50           H
ATOM   4182 HD11 ILE B  47      11.848   0.361   0.768  1.00 25.51           H
ATOM   4183 HD12 ILE B  47      13.408   0.226   1.060  1.00 25.51           H
ATOM   4184 HD13 ILE B  47      12.417  -0.976   1.395  1.00 25.51           H
ATOM   4185  N   ASP B  48      15.036  -2.788   5.112  1.00 17.25           N
ATOM   4186  CA  ASP B  48      15.600  -3.636   6.160  1.00 19.96           C
ATOM   4187  C   ASP B  48      14.621  -4.690   6.636  1.00 19.19           C
ATOM   4188  O   ASP B  48      13.407  -4.450   6.698  1.00 20.46           O
ATOM   4189  CB  ASP B  48      16.140  -2.832   7.371  1.00 20.05           C
ATOM   4190  CG  ASP B  48      17.493  -2.252   7.098  1.00 23.48           C
ATOM   4191  OD1 ASP B  48      17.917  -2.311   5.901  1.00 21.82           O
ATOM   4192  OD2 ASP B  48      18.096  -1.698   8.049  1.00 19.32           O1-
ATOM   4193  H   ASP B  48      15.432  -2.898   4.358  1.00 20.81           H
ATOM   4194  HA  ASP B  48      16.345  -4.118   5.771  1.00 24.06           H
ATOM   4195  HB2 ASP B  48      15.533  -2.094   7.551  1.00 24.16           H
ATOM   4196  HB3 ASP B  48      16.182  -3.420   8.144  1.00 24.16           H
ATOM   4197  N   THR B  49      15.150  -5.868   6.994  1.00 20.85           N
ATOM   4198  CA  THR B  49      14.343  -6.828   7.713  1.00 20.88           C
ATOM   4199  C   THR B  49      14.541  -6.614   9.221  1.00 17.90           C
ATOM   4200  O   THR B  49      15.557  -6.064   9.632  1.00 21.22           O
ATOM   4201  CB  THR B  49      14.776  -8.264   7.383  1.00 25.50           C
ATOM   4202  OG1 THR B  49      16.010  -8.592   8.036  1.00 25.85           O
ATOM   4203  CG2 THR B  49      14.995  -8.478   5.898  1.00 28.23           C
ATOM   4204  H   THR B  49      15.953  -6.110   6.839  1.00 25.13           H
ATOM   4205  HA  THR B  49      13.415  -6.712   7.471  1.00 25.16           H
ATOM   4206  HB  THR B  49      14.084  -8.888   7.663  1.00 30.71           H
ATOM   4207  HG1 THR B  49      16.613  -8.069   7.775  1.00 31.13           H
ATOM   4208 HG21 THR B  49      15.247  -9.402   5.752  1.00 33.97           H
ATOM   4209 HG22 THR B  49      14.191  -8.278   5.396  1.00 33.97           H
ATOM   4210 HG23 THR B  49      15.717  -7.910   5.587  1.00 33.97           H
ATOM   4211  N   PRO B  50      13.601  -7.089  10.042  1.00 19.51           N
ATOM   4212  CA  PRO B  50      13.822  -7.249  11.515  1.00 22.52           C
ATOM   4213  C   PRO B  50      15.024  -8.160  11.863  1.00 28.20           C
ATOM   4214  O   PRO B  50      15.518  -8.852  10.973  1.00 26.24           O
ATOM   4215  CB  PRO B  50      12.501  -7.886  11.949  1.00 25.22           C
ATOM   4216  CG  PRO B  50      11.472  -7.427  10.922  1.00 25.82           C
ATOM   4217  CD  PRO B  50      12.227  -7.452   9.631  1.00 21.87           C
ATOM   4218  HA  PRO B  50      13.910  -6.378  11.943  1.00 27.13           H
ATOM   4219  HB2 PRO B  50      12.576  -8.854  11.926  1.00 30.37           H
ATOM   4220  HB3 PRO B  50      12.257  -7.587  12.838  1.00 30.37           H
ATOM   4221  HG2 PRO B  50      10.721  -8.041  10.886  1.00 31.09           H
ATOM   4222  HG3 PRO B  50      11.173  -6.527  11.122  1.00 31.09           H
ATOM   4223  HD2 PRO B  50      12.211  -8.347   9.265  1.00 26.35           H
ATOM   4224  HD3 PRO B  50      11.856  -6.809   9.012  1.00 26.35           H
ATOM   4225  N   PHE B  51      15.460  -8.242  13.179  1.00 23.00           N
ATOM   4226  CA  PHE B  51      16.638  -9.052  13.575  1.00 23.01           C
ATOM   4227  C   PHE B  51      16.581 -10.550  13.147  1.00 24.37           C
ATOM   4228  O   PHE B  51      17.542 -11.283  12.964  1.00 32.16           O
ATOM   4229  CB  PHE B  51      16.718  -9.085  15.117  1.00 28.80           C
ATOM   4230  CG  PHE B  51      17.279  -7.827  15.707  1.00 20.50           C
ATOM   4231  CD1 PHE B  51      18.666  -7.672  15.841  1.00 18.50           C
ATOM   4232  CD2 PHE B  51      16.411  -6.841  16.207  1.00 24.13           C
ATOM   4233  CE1 PHE B  51      19.198  -6.563  16.495  1.00 22.03           C
ATOM   4234  CE2 PHE B  51      16.943  -5.750  16.907  1.00 22.28           C
ATOM   4235  CZ  PHE B  51      18.325  -5.613  17.047  1.00 20.09           C
ATOM   4236  H   PHE B  51      14.902  -7.861  13.941  1.00 27.70           H
ATOM   4237  HA  PHE B  51      17.557  -8.603  13.101  1.00 27.71           H
ATOM   4238  HB2 PHE B  51      15.720  -9.325  15.550  1.00 34.67           H
ATOM   4239  HB3 PHE B  51      17.347  -9.960  15.468  1.00 34.67           H
ATOM   4240  HD1 PHE B  51      19.326  -8.482  15.520  1.00 22.30           H
ATOM   4241  HD2 PHE B  51      15.335  -6.955  16.123  1.00 29.06           H
ATOM   4242  HE1 PHE B  51      20.270  -6.476  16.639  1.00 26.54           H
ATOM   4243  HE2 PHE B  51      16.280  -5.025  17.393  1.00 26.84           H
ATOM   4244  HZ  PHE B  51      18.722  -4.786  17.634  1.00 24.21           H
ATOM   4245  N   THR B  52      15.316 -11.053  13.072  1.00 27.66           N
ATOM   4246  CA  THR B  52      14.961 -12.489  13.053  1.00 32.28           C
ATOM   4247  C   THR B  52      13.882 -12.860  12.029  1.00 34.65           C
ATOM   4248  O   THR B  52      13.019 -12.056  11.644  1.00 29.87           O
ATOM   4249  CB  THR B  52      14.391 -12.999  14.403  1.00 36.22           C
ATOM   4250  OG1 THR B  52      13.081 -12.424  14.694  1.00 28.34           O
ATOM   4251  CG2 THR B  52      15.403 -12.732  15.521  1.00 36.20           C
ATOM   4252  H   THR B  52      14.624 -10.555  13.011  1.00 33.30           H
ATOM   4253  HA  THR B  52      15.750 -13.016  12.841  1.00 38.84           H
ATOM   4254  HB  THR B  52      14.279 -13.959  14.340  1.00 43.56           H
ATOM   4255  HG1 THR B  52      13.159 -11.636  14.976  1.00 34.12           H
ATOM   4256 HG21 THR B  52      15.111 -13.160  16.338  1.00 43.55           H
ATOM   4257 HG22 THR B  52      16.264 -13.103  15.263  1.00 43.55           H
ATOM   4258 HG23 THR B  52      15.507 -11.781  15.668  1.00 43.55           H
ATOM   4259  N   ALA B  53      13.873 -14.159  11.699  1.00 32.13           N
ATOM   4260  CA  ALA B  53      12.831 -14.721  10.836  1.00 34.20           C
ATOM   4261  C   ALA B  53      11.448 -14.584  11.451  1.00 30.96           C
ATOM   4262  O   ALA B  53      10.471 -14.292  10.751  1.00 32.15           O
ATOM   4263  CB  ALA B  53      13.126 -16.196  10.564  1.00 40.94           C
ATOM   4264  H   ALA B  53      14.458 -14.730  11.961  1.00 38.66           H
ATOM   4265  HA  ALA B  53      12.821 -14.245   9.989  1.00 41.14           H
ATOM   4266  HB1 ALA B  53      12.439 -16.560   9.985  1.00 49.23           H
ATOM   4267  HB2 ALA B  53      13.994 -16.254  10.135  1.00 49.23           H
ATOM   4268  HB3 ALA B  53      13.135 -16.676  11.407  1.00 49.23           H
ATOM   4269  N   LYS B  54      11.337 -14.775  12.765  1.00 36.21           N
ATOM   4270  CA  LYS B  54      10.026 -14.764  13.394  1.00 33.64           C
ATOM   4271  C   LYS B  54       9.352 -13.408  13.222  1.00 35.95           C
ATOM   4272  O   LYS B  54       8.154 -13.325  12.923  1.00 30.76           O
ATOM   4273  CB  LYS B  54      10.172 -15.183  14.864  1.00 40.11           C
ATOM   4274  CG  LYS B  54       9.939 -14.098  15.946  1.00 55.61           C
ATOM   4275  CD  LYS B  54       8.471 -14.009  16.388  1.00 60.59           C
ATOM   4276  CE  LYS B  54       8.248 -12.828  17.330  1.00 61.78           C
ATOM   4277  NZ  LYS B  54       7.714 -13.216  18.664  1.00 71.44           N1+
ATOM   4278  H   LYS B  54      11.994 -14.913  13.301  1.00 43.56           H
ATOM   4279  HA  LYS B  54       9.462 -15.417  12.953  1.00 40.48           H
ATOM   4280  HB2 LYS B  54       9.542 -15.900  15.037  1.00 48.24           H
ATOM   4281  HB3 LYS B  54      11.073 -15.517  14.990  1.00 48.24           H
ATOM   4282  HG2 LYS B  54      10.463 -14.325  16.732  1.00 66.83           H
ATOM   4283  HG3 LYS B  54      10.216 -13.227  15.628  1.00 66.83           H
ATOM   4284  HD2 LYS B  54       7.901 -13.892  15.612  1.00 72.81           H
ATOM   4285  HD3 LYS B  54       8.229 -14.818  16.865  1.00 72.81           H
ATOM   4286  HE2 LYS B  54       9.095 -12.373  17.465  1.00 74.25           H
ATOM   4287  HE3 LYS B  54       7.612 -12.219  16.933  1.00 74.25           H
ATOM   4288  HZ1 LYS B  54       7.576 -12.485  19.154  1.00 85.84           H
ATOM   4289  HZ2 LYS B  54       6.943 -13.649  18.571  1.00 85.84           H
ATOM   4290  HZ3 LYS B  54       8.297 -13.740  19.087  1.00 85.84           H
ATOM   4291  N   ASP B  55      10.107 -12.329  13.383  1.00 29.66           N
ATOM   4292  CA  ASP B  55       9.504 -11.014  13.280  1.00 32.53           C
ATOM   4293  C   ASP B  55       9.307 -10.621  11.810  1.00 28.54           C
ATOM   4294  O   ASP B  55       8.373  -9.873  11.489  1.00 29.01           O
ATOM   4295  CB  ASP B  55      10.354  -9.998  14.081  1.00 29.46           C
ATOM   4296  CG  ASP B  55       9.968  -9.939  15.565  1.00 39.06           C
ATOM   4297  OD1 ASP B  55       8.897 -10.474  15.942  1.00 29.93           O
ATOM   4298  OD2 ASP B  55      10.731  -9.336  16.359  1.00 35.54           O1-
ATOM   4299  H   ASP B  55      10.952 -12.331  13.533  1.00 35.70           H
ATOM   4300  HA  ASP B  55       8.621 -11.052  13.680  1.00 39.14           H
ATOM   4301  HB2 ASP B  55      11.285 -10.261  14.033  1.00 35.46           H
ATOM   4302  HB3 ASP B  55      10.251  -9.104  13.720  1.00 35.46           H
ATOM   4303  N   THR B  56      10.155 -11.119  10.918  1.00 24.87           N
ATOM   4304  CA  THR B  56       9.960 -10.859   9.488  1.00 29.56           C
ATOM   4305  C   THR B  56       8.659 -11.508   9.009  1.00 33.92           C
ATOM   4306  O   THR B  56       7.866 -10.887   8.282  1.00 29.53           O
ATOM   4307  CB  THR B  56      11.175 -11.346   8.676  1.00 30.04           C
ATOM   4308  OG1 THR B  56      12.407 -10.739   9.133  1.00 26.53           O
ATOM   4309  CG2 THR B  56      10.998 -11.028   7.221  1.00 29.15           C
ATOM   4310  H   THR B  56      10.835 -11.615  11.096  1.00 29.95           H
ATOM   4311  HA  THR B  56       9.883  -9.901   9.356  1.00 35.58           H
ATOM   4312  HB  THR B  56      11.251 -12.308   8.749  1.00 36.15           H
ATOM   4313  HG1 THR B  56      12.612 -11.028   9.892  1.00 31.94           H
ATOM   4314 HG21 THR B  56      11.772 -11.347   6.729  1.00 35.08           H
ATOM   4315 HG22 THR B  56      10.197 -11.451   6.874  1.00 35.08           H
ATOM   4316 HG23 THR B  56      10.927 -10.066   7.112  1.00 35.08           H
ATOM   4317  N   GLU B  57       8.406 -12.746   9.442  1.00 30.98           N
ATOM   4318  CA  GLU B  57       7.127 -13.387   9.153  1.00 31.20           C
ATOM   4319  C   GLU B  57       5.973 -12.568   9.703  1.00 33.09           C
ATOM   4320  O   GLU B  57       4.989 -12.318   9.007  1.00 32.47           O
ATOM   4321  CB  GLU B  57       7.086 -14.799   9.744  1.00 39.88           C
ATOM   4322  CG  GLU B  57       5.740 -15.504   9.514  1.00 41.56           C
ATOM   4323  CD  GLU B  57       5.663 -16.915  10.114  1.00 58.43           C
ATOM   4324  OE1 GLU B  57       6.689 -17.633  10.160  1.00 53.63           O
ATOM   4325  OE2 GLU B  57       4.556 -17.306  10.545  1.00 72.65           O1-
ATOM   4326  H   GLU B  57       8.955 -13.224   9.904  1.00 37.28           H
ATOM   4327  HA  GLU B  57       7.014 -13.450   8.194  1.00 37.54           H
ATOM   4328  HB2 GLU B  57       7.787 -15.331   9.334  1.00 47.96           H
ATOM   4329  HB3 GLU B  57       7.232 -14.730  10.700  1.00 47.96           H
ATOM   4330  HG2 GLU B  57       5.042 -14.973   9.928  1.00 49.97           H
ATOM   4331  HG3 GLU B  57       5.577 -15.564   8.560  1.00 49.97           H
ATOM   4332  N   LYS B  58       6.059 -12.148  10.966  1.00 28.91           N
ATOM   4333  CA  LYS B  58       4.980 -11.354  11.518  1.00 29.61           C
ATOM   4334  C   LYS B  58       4.745 -10.113  10.671  1.00 26.82           C
ATOM   4335  O   LYS B  58       3.596  -9.717  10.441  1.00 30.14           O
ATOM   4336  CB  LYS B  58       5.327 -10.936  12.949  1.00 29.15           C
ATOM   4337  CG  LYS B  58       5.313 -12.076  13.950  1.00 41.76           C
ATOM   4338  CD  LYS B  58       5.662 -11.588  15.354  1.00 42.37           C
ATOM   4339  CE  LYS B  58       4.727 -10.486  15.851  1.00 35.52           C
ATOM   4340  NZ  LYS B  58       4.534 -10.538  17.345  1.00 45.78           N1+
ATOM   4341  H   LYS B  58       6.707 -12.308  11.510  1.00 34.79           H
ATOM   4342  HA  LYS B  58       4.164 -11.877  11.540  1.00 35.63           H
ATOM   4343  HB2 LYS B  58       6.220 -10.557  12.951  1.00 35.08           H
ATOM   4344  HB3 LYS B  58       4.686 -10.266  13.239  1.00 35.08           H
ATOM   4345  HG2 LYS B  58       4.433 -12.484  13.969  1.00 50.21           H
ATOM   4346  HG3 LYS B  58       5.978 -12.733  13.687  1.00 50.21           H
ATOM   4347  HD2 LYS B  58       5.610 -12.332  15.974  1.00 50.95           H
ATOM   4348  HD3 LYS B  58       6.564 -11.228  15.335  1.00 50.95           H
ATOM   4349  HE2 LYS B  58       5.122  -9.629  15.628  1.00 42.73           H
ATOM   4350  HE3 LYS B  58       3.864 -10.574  15.420  1.00 42.73           H
ATOM   4351  HZ1 LYS B  58       4.021  -9.859  17.604  1.00 55.04           H
ATOM   4352  HZ2 LYS B  58       4.140 -11.302  17.572  1.00 55.04           H
ATOM   4353  HZ3 LYS B  58       5.319 -10.481  17.759  1.00 55.04           H
ATOM   4354  N   LEU B  59       5.825  -9.465  10.239  1.00 27.79           N
ATOM   4355  CA  LEU B  59       5.708  -8.209   9.504  1.00 22.69           C
ATOM   4356  C   LEU B  59       5.041  -8.442   8.168  1.00 21.45           C
ATOM   4357  O   LEU B  59       4.112  -7.713   7.789  1.00 23.09           O
ATOM   4358  CB  LEU B  59       7.091  -7.598   9.314  1.00 23.72           C
ATOM   4359  CG  LEU B  59       7.259  -6.312   8.549  1.00 24.14           C
ATOM   4360  CD1 LEU B  59       6.406  -5.172   9.173  1.00 28.30           C
ATOM   4361  CD2 LEU B  59       8.751  -6.007   8.542  1.00 22.33           C
ATOM   4362  H   LEU B  59       6.631  -9.736  10.351  1.00 33.46           H
ATOM   4363  HA  LEU B  59       5.166  -7.581  10.003  1.00 27.33           H
ATOM   4364  HB2 LEU B  59       7.452  -7.417  10.197  1.00 28.56           H
ATOM   4365  HB3 LEU B  59       7.656  -8.250   8.874  1.00 28.56           H
ATOM   4366  HG  LEU B  59       6.969  -6.454   7.636  1.00 29.07           H
ATOM   4367 HD11 LEU B  59       6.517  -4.371   8.640  1.00 34.07           H
ATOM   4368 HD12 LEU B  59       5.474  -5.445   9.168  1.00 34.07           H
ATOM   4369 HD13 LEU B  59       6.699  -5.012  10.083  1.00 34.07           H
ATOM   4370 HD21 LEU B  59       8.916  -5.229   7.985  1.00 26.90           H
ATOM   4371 HD22 LEU B  59       9.040  -5.829   9.450  1.00 26.90           H
ATOM   4372 HD23 LEU B  59       9.233  -6.773   8.201  1.00 26.90           H
ATOM   4373  N   VAL B  60       5.479  -9.484   7.469  1.00 26.31           N
ATOM   4374  CA  VAL B  60       4.935  -9.795   6.142  1.00 28.14           C
ATOM   4375  C   VAL B  60       3.457 -10.153   6.243  1.00 31.55           C
ATOM   4376  O   VAL B  60       2.616  -9.642   5.488  1.00 30.79           O
ATOM   4377  CB  VAL B  60       5.778 -10.901   5.477  1.00 25.57           C
ATOM   4378  CG1 VAL B  60       5.053 -11.550   4.303  1.00 33.85           C
ATOM   4379  CG2 VAL B  60       7.098 -10.321   5.015  1.00 31.74           C
ATOM   4380  H   VAL B  60       6.086 -10.023   7.741  1.00 31.67           H
ATOM   4381  HA  VAL B  60       5.002  -9.001   5.583  1.00 33.87           H
ATOM   4382  HB  VAL B  60       5.970 -11.590   6.133  1.00 30.79           H
ATOM   4383 HG11 VAL B  60       5.663 -12.171   3.877  1.00 40.72           H
ATOM   4384 HG12 VAL B  60       4.284 -12.031   4.642  1.00 40.72           H
ATOM   4385 HG13 VAL B  60       4.776 -10.871   3.672  1.00 40.72           H
ATOM   4386 HG21 VAL B  60       7.624 -11.016   4.593  1.00 38.19           H
ATOM   4387 HG22 VAL B  60       6.920  -9.606   4.384  1.00 38.19           H
ATOM   4388 HG23 VAL B  60       7.569  -9.969   5.787  1.00 38.19           H
ATOM   4389  N   THR B  61       3.117 -11.010   7.206  1.00 31.93           N
ATOM   4390  CA  THR B  61       1.726 -11.384   7.451  1.00 30.62           C
ATOM   4391  C   THR B  61       0.838 -10.168   7.705  1.00 29.24           C
ATOM   4392  O   THR B  61      -0.256 -10.057   7.141  1.00 25.55           O
ATOM   4393  CB  THR B  61       1.685 -12.341   8.647  1.00 35.64           C
ATOM   4394  OG1 THR B  61       2.400 -13.543   8.328  1.00 37.45           O
ATOM   4395  CG2 THR B  61       0.289 -12.695   9.001  1.00 37.88           C
ATOM   4396  H   THR B  61       3.681 -11.394   7.731  1.00 38.42           H
ATOM   4397  HA  THR B  61       1.380 -11.843   6.670  1.00 36.85           H
ATOM   4398  HB  THR B  61       2.093 -11.914   9.417  1.00 42.87           H
ATOM   4399  HG1 THR B  61       3.227 -13.396   8.337  1.00 45.04           H
ATOM   4400 HG21 THR B  61       0.324 -13.364   9.700  1.00 45.56           H
ATOM   4401 HG22 THR B  61      -0.201 -11.922   9.321  1.00 45.56           H
ATOM   4402 HG23 THR B  61      -0.163 -13.069   8.226  1.00 45.56           H
ATOM   4403  N   TRP B  62       1.289  -9.234   8.548  1.00 26.48           N
ATOM   4404  CA  TRP B  62       0.454  -8.084   8.882  1.00 30.05           C
ATOM   4405  C   TRP B  62       0.006  -7.335   7.630  1.00 29.92           C
ATOM   4406  O   TRP B  62      -1.151  -6.899   7.519  1.00 29.75           O
ATOM   4407  CB  TRP B  62       1.244  -7.161   9.822  1.00 27.93           C
ATOM   4408  CG  TRP B  62       0.424  -6.120  10.507  1.00 31.10           C
ATOM   4409  CD1 TRP B  62      -0.215  -6.252  11.713  1.00 34.83           C
ATOM   4410  CD2 TRP B  62       0.153  -4.786  10.060  1.00 33.39           C
ATOM   4411  NE1 TRP B  62      -0.867  -5.091  12.032  1.00 33.21           N
ATOM   4412  CE2 TRP B  62      -0.657  -4.175  11.038  1.00 37.48           C
ATOM   4413  CE3 TRP B  62       0.521  -4.047   8.933  1.00 35.07           C
ATOM   4414  CZ2 TRP B  62      -1.108  -2.868  10.924  1.00 36.09           C
ATOM   4415  CZ3 TRP B  62       0.066  -2.739   8.813  1.00 35.05           C
ATOM   4416  CH2 TRP B  62      -0.741  -2.164   9.804  1.00 43.01           C
ATOM   4417  H   TRP B  62       2.058  -9.244   8.935  1.00 31.88           H
ATOM   4418  HA  TRP B  62      -0.340  -8.386   9.355  1.00 36.16           H
ATOM   4419  HB2 TRP B  62       1.630  -7.718  10.512  1.00 33.62           H
ATOM   4420  HB3 TRP B  62       1.948  -6.715   9.325  1.00 33.62           H
ATOM   4421  HD1 TRP B  62      -0.212  -7.022  12.238  1.00 41.91           H
ATOM   4422  HE1 TRP B  62      -1.331  -4.960  12.743  1.00 39.95           H
ATOM   4423  HE3 TRP B  62       1.053  -4.432   8.275  1.00 42.19           H
ATOM   4424  HZ2 TRP B  62      -1.644  -2.494  11.584  1.00 43.41           H
ATOM   4425  HZ3 TRP B  62       0.298  -2.242   8.066  1.00 42.16           H
ATOM   4426  HH2 TRP B  62      -1.034  -1.290   9.703  1.00 51.71           H
ATOM   4427  N   PHE B  63       0.919  -7.140   6.691  1.00 26.15           N
ATOM   4428  CA  PHE B  63       0.581  -6.419   5.469  1.00 28.18           C
ATOM   4429  C   PHE B  63      -0.210  -7.276   4.481  1.00 27.53           C
ATOM   4430  O   PHE B  63      -1.103  -6.761   3.810  1.00 24.98           O
ATOM   4431  CB  PHE B  63       1.854  -5.857   4.834  1.00 23.45           C
ATOM   4432  CG  PHE B  63       2.341  -4.619   5.505  1.00 21.97           C
ATOM   4433  CD1 PHE B  63       1.881  -3.372   5.118  1.00 20.52           C
ATOM   4434  CD2 PHE B  63       3.247  -4.703   6.539  1.00 24.14           C
ATOM   4435  CE1 PHE B  63       2.325  -2.231   5.756  1.00 31.61           C
ATOM   4436  CE2 PHE B  63       3.679  -3.559   7.183  1.00 23.29           C
ATOM   4437  CZ  PHE B  63       3.235  -2.333   6.788  1.00 25.38           C
ATOM   4438  H   PHE B  63       1.730  -7.422   6.734  1.00 31.48           H
ATOM   4439  HA  PHE B  63       0.025  -5.666   5.721  1.00 33.92           H
ATOM   4440  HB2 PHE B  63       2.569  -6.512   4.895  1.00 28.24           H
ATOM   4441  HB3 PHE B  63       1.691  -5.638   3.905  1.00 28.24           H
ATOM   4442  HD1 PHE B  63       1.269  -3.289   4.427  1.00 24.73           H
ATOM   4443  HD2 PHE B  63       3.562  -5.532   6.815  1.00 29.07           H
ATOM   4444  HE1 PHE B  63       2.019  -1.396   5.491  1.00 38.04           H
ATOM   4445  HE2 PHE B  63       4.300  -3.623   7.872  1.00 28.05           H
ATOM   4446  HZ  PHE B  63       3.537  -1.569   7.216  1.00 30.56           H
ATOM   4447  N   VAL B  64       0.062  -8.573   4.422  1.00 25.30           N
ATOM   4448  CA  VAL B  64      -0.687  -9.464   3.527  1.00 29.02           C
ATOM   4449  C   VAL B  64      -2.137  -9.585   3.975  1.00 33.62           C
ATOM   4450  O   VAL B  64      -3.057  -9.667   3.147  1.00 27.39           O
ATOM   4451  CB  VAL B  64       0.014 -10.827   3.475  1.00 27.98           C
ATOM   4452  CG1 VAL B  64      -0.892 -11.891   2.879  1.00 46.69           C
ATOM   4453  CG2 VAL B  64       1.328 -10.697   2.715  1.00 29.79           C
ATOM   4454  H   VAL B  64       0.674  -8.959   4.883  1.00 30.46           H
ATOM   4455  HA  VAL B  64      -0.678  -9.095   2.629  1.00 34.93           H
ATOM   4456  HB  VAL B  64       0.228 -11.104   4.380  1.00 33.68           H
ATOM   4457 HG11 VAL B  64      -0.390 -12.718   2.811  1.00 56.13           H
ATOM   4458 HG12 VAL B  64      -1.661 -12.026   3.453  1.00 56.13           H
ATOM   4459 HG13 VAL B  64      -1.175 -11.603   1.998  1.00 56.13           H
ATOM   4460 HG21 VAL B  64       1.774 -11.558   2.717  1.00 35.85           H
ATOM   4461 HG22 VAL B  64       1.153 -10.413   1.804  1.00 35.85           H
ATOM   4462 HG23 VAL B  64       1.885 -10.039   3.157  1.00 35.85           H
ATOM   4463  N   GLU B  65      -2.375  -9.611   5.293  1.00 28.36           N
ATOM   4464  CA  GLU B  65      -3.729  -9.660   5.810  1.00 27.23           C
ATOM   4465  C   GLU B  65      -4.495  -8.380   5.557  1.00 25.37           C
ATOM   4466  O   GLU B  65      -5.719  -8.372   5.717  1.00 28.96           O
ATOM   4467  CB  GLU B  65      -3.726 -10.038   7.311  1.00 28.74           C
ATOM   4468  CG  GLU B  65      -3.147 -11.438   7.552  1.00 32.48           C
ATOM   4469  CD  GLU B  65      -3.315 -11.967   8.961  1.00 47.16           C
ATOM   4470  OE1 GLU B  65      -3.630 -11.177   9.869  1.00 47.96           O
ATOM   4471  OE2 GLU B  65      -3.116 -13.192   9.150  1.00 43.16           O1-
ATOM   4472  H   GLU B  65      -1.770  -9.623   5.898  1.00 34.14           H
ATOM   4473  HA  GLU B  65      -4.195 -10.362   5.334  1.00 32.78           H
ATOM   4474  HB2 GLU B  65      -3.183  -9.402   7.804  1.00 34.60           H
ATOM   4475  HB3 GLU B  65      -4.635 -10.022   7.647  1.00 34.60           H
ATOM   4476  HG2 GLU B  65      -3.581 -12.065   6.955  1.00 39.08           H
ATOM   4477  HG3 GLU B  65      -2.195 -11.423   7.368  1.00 39.08           H
ATOM   4478  N   ARG B  66      -3.817  -7.319   5.136  1.00 28.69           N
ATOM   4479  CA  ARG B  66      -4.422  -6.028   4.846  1.00 29.87           C
ATOM   4480  C   ARG B  66      -4.497  -5.749   3.344  1.00 30.23           C
ATOM   4481  O   ARG B  66      -4.850  -4.632   2.941  1.00 32.58           O
ATOM   4482  CB  ARG B  66      -3.642  -4.920   5.581  1.00 31.08           C
ATOM   4483  CG  ARG B  66      -4.167  -4.597   6.969  1.00 39.55           C
ATOM   4484  CD  ARG B  66      -3.040  -4.449   7.982  1.00 41.49           C
ATOM   4485  NE  ARG B  66      -3.552  -4.363   9.348  1.00 46.51           N
ATOM   4486  CZ  ARG B  66      -3.549  -5.367  10.217  1.00 41.94           C
ATOM   4487  NH1 ARG B  66      -3.040  -6.555   9.893  1.00 37.72           N
ATOM   4488  NH2 ARG B  66      -4.053  -5.177  11.425  1.00 50.26           N1+
ATOM   4489  H   ARG B  66      -2.968  -7.323   5.009  1.00 34.54           H
ATOM   4490  HA  ARG B  66      -5.327  -6.024   5.188  1.00 35.95           H
ATOM   4491  HB2 ARG B  66      -2.717  -5.198   5.676  1.00 37.41           H
ATOM   4492  HB3 ARG B  66      -3.682  -4.105   5.055  1.00 37.41           H
ATOM   4493  HG2 ARG B  66      -4.637  -3.751   6.928  1.00 47.56           H
ATOM   4494  HG3 ARG B  66      -4.758  -5.302   7.272  1.00 47.56           H
ATOM   4495  HD2 ARG B  66      -2.456  -5.213   7.911  1.00 49.89           H
ATOM   4496  HD3 ARG B  66      -2.536  -3.641   7.790  1.00 49.89           H
ATOM   4497  HE  ARG B  66      -3.799  -3.590   9.628  1.00 55.92           H
ATOM   4498 HH11 ARG B  66      -2.720  -6.695   9.110  1.00 45.37           H
ATOM   4499 HH12 ARG B  66      -3.051  -7.195  10.467  1.00 45.37           H
ATOM   4500 HH21 ARG B  66      -4.372  -4.407  11.634  1.00 60.42           H
ATOM   4501 HH22 ARG B  66      -4.051  -5.815  12.000  1.00 60.42           H
ATOM   4502  N   GLY B  67      -4.176  -6.732   2.512  1.00 33.23           N
ATOM   4503  CA  GLY B  67      -4.374  -6.637   1.077  1.00 33.32           C
ATOM   4504  C   GLY B  67      -3.149  -6.304   0.252  1.00 33.19           C
ATOM   4505  O   GLY B  67      -3.297  -6.012  -0.940  1.00 32.47           O
ATOM   4506  H   GLY B  67      -3.826  -7.478   2.761  1.00 39.99           H
ATOM   4507  HA2 GLY B  67      -4.730  -7.480   0.752  1.00 40.09           H
ATOM   4508  HA3 GLY B  67      -5.030  -5.945   0.897  1.00 40.09           H
ATOM   4509  N   TYR B  68      -1.953  -6.319   0.838  1.00 30.00           N
ATOM   4510  CA  TYR B  68      -0.754  -5.980   0.095  1.00 34.02           C
ATOM   4511  C   TYR B  68      -0.017  -7.247  -0.320  1.00 28.85           C
ATOM   4512  O   TYR B  68      -0.201  -8.321   0.246  1.00 30.06           O
ATOM   4513  CB  TYR B  68       0.153  -5.052   0.927  1.00 31.00           C
ATOM   4514  CG  TYR B  68      -0.514  -3.739   1.211  1.00 20.75           C
ATOM   4515  CD1 TYR B  68      -1.301  -3.571   2.343  1.00 29.27           C
ATOM   4516  CD2 TYR B  68      -0.405  -2.687   0.327  1.00 33.97           C
ATOM   4517  CE1 TYR B  68      -1.930  -2.384   2.586  1.00 33.55           C
ATOM   4518  CE2 TYR B  68      -1.037  -1.507   0.559  1.00 34.26           C
ATOM   4519  CZ  TYR B  68      -1.800  -1.365   1.684  1.00 31.44           C
ATOM   4520  OH  TYR B  68      -2.430  -0.183   1.927  1.00 37.09           O
ATOM   4521  H   TYR B  68      -1.812  -6.529   1.660  1.00 36.10           H
ATOM   4522  HA  TYR B  68      -0.997  -5.502  -0.712  1.00 40.93           H
ATOM   4523  HB2 TYR B  68       0.355  -5.481   1.770  1.00 37.30           H
ATOM   4524  HB3 TYR B  68       0.965  -4.873   0.429  1.00 37.30           H
ATOM   4525  HD1 TYR B  68      -1.396  -4.266   2.952  1.00 35.22           H
ATOM   4526  HD2 TYR B  68       0.105  -2.787  -0.446  1.00 40.87           H
ATOM   4527  HE1 TYR B  68      -2.453  -2.272   3.344  1.00 40.37           H
ATOM   4528  HE2 TYR B  68      -0.954  -0.802  -0.043  1.00 41.21           H
ATOM   4529  HH  TYR B  68      -2.327   0.318   1.265  1.00 44.61           H
ATOM   4530  N   LYS B  69       0.808  -7.108  -1.341  1.00 32.97           N
ATOM   4531  CA  LYS B  69       1.744  -8.144  -1.742  1.00 41.91           C
ATOM   4532  C   LYS B  69       3.157  -7.641  -1.505  1.00 30.93           C
ATOM   4533  O   LYS B  69       3.481  -6.511  -1.876  1.00 26.49           O
ATOM   4534  CB  LYS B  69       1.572  -8.470  -3.228  1.00 47.38           C
ATOM   4535  CG  LYS B  69       1.961  -7.335  -4.177  1.00 52.63           C
ATOM   4536  CD  LYS B  69       1.397  -7.547  -5.607  1.00 66.71           C
ATOM   4537  CE  LYS B  69      -0.125  -7.759  -5.612  1.00 73.28           C
ATOM   4538  NZ  LYS B  69      -0.489  -9.206  -5.456  1.00 86.81           N1+
ATOM   4539  H   LYS B  69       0.842  -6.410  -1.828  1.00 39.67           H
ATOM   4540  HA  LYS B  69       1.601  -8.950  -1.208  1.00 50.40           H
ATOM   4541  HB2 LYS B  69       2.142  -9.228  -3.439  1.00 56.96           H
ATOM   4542  HB3 LYS B  69       0.644  -8.699  -3.380  1.00 56.96           H
ATOM   4543  HG2 LYS B  69       1.638  -6.487  -3.836  1.00 63.26           H
ATOM   4544  HG3 LYS B  69       2.929  -7.314  -4.253  1.00 63.26           H
ATOM   4545  HD2 LYS B  69       1.592  -6.761  -6.142  1.00 80.16           H
ATOM   4546  HD3 LYS B  69       1.815  -8.328  -6.006  1.00 80.16           H
ATOM   4547  HE2 LYS B  69      -0.502  -7.275  -4.860  1.00 88.05           H
ATOM   4548  HE3 LYS B  69      -0.505  -7.432  -6.442  1.00 88.05           H
ATOM   4549  HZ1 LYS B  69      -0.716  -9.556  -6.243  1.00104.28           H
ATOM   4550  HZ2 LYS B  69       0.207  -9.658  -5.134  1.00104.28           H
ATOM   4551  HZ3 LYS B  69      -1.173  -9.294  -4.894  1.00104.28           H
ATOM   4552  N   ILE B  70       4.000  -8.494  -0.928  1.00 27.75           N
ATOM   4553  CA  ILE B  70       5.392  -8.149  -0.659  1.00 31.85           C
ATOM   4554  C   ILE B  70       6.191  -8.389  -1.933  1.00 32.42           C
ATOM   4555  O   ILE B  70       6.418  -9.535  -2.327  1.00 28.02           O
ATOM   4556  CB  ILE B  70       5.989  -8.956   0.503  1.00 36.92           C
ATOM   4557  CG1 ILE B  70       5.152  -8.917   1.795  1.00 36.36           C
ATOM   4558  CG2 ILE B  70       7.390  -8.434   0.830  1.00 37.60           C
ATOM   4559  CD1 ILE B  70       4.392  -7.666   2.051  1.00 34.82           C
ATOM   4560  H   ILE B  70       3.784  -9.283  -0.680  1.00 33.40           H
ATOM   4561  HA  ILE B  70       5.453  -7.201  -0.436  1.00 38.33           H
ATOM   4562  HB  ILE B  70       6.071  -9.878   0.215  1.00 44.41           H
ATOM   4563 HG12 ILE B  70       4.524  -9.655   1.785  1.00 43.73           H
ATOM   4564 HG13 ILE B  70       5.764  -9.027   2.540  1.00 43.73           H
ATOM   4565 HG21 ILE B  70       7.759  -8.950   1.565  1.00 45.23           H
ATOM   4566 HG22 ILE B  70       7.954  -8.541   0.047  1.00 45.23           H
ATOM   4567 HG23 ILE B  70       7.335  -7.497   1.074  1.00 45.23           H
ATOM   4568 HD11 ILE B  70       4.002  -7.719   2.937  1.00 41.89           H
ATOM   4569 HD12 ILE B  70       4.997  -6.911   1.989  1.00 41.89           H
ATOM   4570 HD13 ILE B  70       3.684  -7.586   1.393  1.00 41.89           H
ATOM   4571  N   LYS B  71       6.701  -7.314  -2.520  1.00 29.11           N
ATOM   4572  CA  LYS B  71       7.425  -7.394  -3.781  1.00 31.31           C
ATOM   4573  C   LYS B  71       8.916  -7.543  -3.582  1.00 34.69           C
ATOM   4574  O   LYS B  71       9.610  -7.979  -4.497  1.00 30.87           O
ATOM   4575  CB  LYS B  71       7.157  -6.135  -4.622  1.00 30.80           C
ATOM   4576  CG  LYS B  71       5.724  -6.009  -5.025  1.00 38.40           C
ATOM   4577  CD  LYS B  71       5.348  -7.059  -6.030  1.00 44.09           C
ATOM   4578  CE  LYS B  71       6.286  -6.993  -7.212  1.00 48.04           C
ATOM   4579  NZ  LYS B  71       5.698  -7.512  -8.465  1.00 62.63           N1+
ATOM   4580  H   LYS B  71       6.650  -6.521  -2.193  1.00 35.04           H
ATOM   4581  HA  LYS B  71       7.115  -8.170  -4.279  1.00 37.67           H
ATOM   4582  HB2 LYS B  71       7.346  -5.351  -4.085  1.00 37.07           H
ATOM   4583  HB3 LYS B  71       7.725  -6.122  -5.405  1.00 37.07           H
ATOM   4584  HG2 LYS B  71       5.165  -6.140  -4.241  1.00 46.19           H
ATOM   4585  HG3 LYS B  71       5.574  -5.132  -5.410  1.00 46.19           H
ATOM   4586  HD2 LYS B  71       5.409  -7.935  -5.621  1.00 53.01           H
ATOM   4587  HD3 LYS B  71       4.445  -6.892  -6.344  1.00 53.01           H
ATOM   4588  HE2 LYS B  71       6.539  -6.067  -7.351  1.00 57.76           H
ATOM   4589  HE3 LYS B  71       7.074  -7.522  -7.004  1.00 57.76           H
ATOM   4590  HZ1 LYS B  71       6.292  -7.431  -9.122  1.00 75.26           H
ATOM   4591  HZ2 LYS B  71       5.484  -8.371  -8.371  1.00 75.26           H
ATOM   4592  HZ3 LYS B  71       4.968  -7.049  -8.673  1.00 75.26           H
ATOM   4593  N   GLY B  72       9.440  -7.198  -2.414  1.00 29.13           N
ATOM   4594  CA  GLY B  72      10.869  -7.297  -2.258  1.00 27.86           C
ATOM   4595  C   GLY B  72      11.379  -6.681  -0.974  1.00 27.81           C
ATOM   4596  O   GLY B  72      10.653  -5.910  -0.343  1.00 23.63           O
ATOM   4597  H   GLY B  72       8.998  -6.926  -1.728  1.00 35.06           H
ATOM   4598  HA2 GLY B  72      11.125  -8.235  -2.287  1.00 33.53           H
ATOM   4599  HA3 GLY B  72      11.287  -6.830  -3.000  1.00 33.53           H
ATOM   4600  N   SER B  73      12.618  -6.998  -0.604  1.00 25.36           N
ATOM   4601  CA  SER B  73      13.296  -6.308   0.492  1.00 30.03           C
ATOM   4602  C   SER B  73      14.641  -5.753   0.033  1.00 31.32           C
ATOM   4603  O   SER B  73      15.262  -6.267  -0.903  1.00 28.66           O
ATOM   4604  CB  SER B  73      13.526  -7.283   1.622  1.00 27.41           C
ATOM   4605  OG  SER B  73      14.621  -8.121   1.309  1.00 34.17           O
ATOM   4606  H   SER B  73      13.100  -7.630  -0.964  1.00 30.53           H
ATOM   4607  HA  SER B  73      12.744  -5.580   0.815  1.00 36.14           H
ATOM   4608  HB2 SER B  73      13.688  -6.793   2.449  1.00 33.00           H
ATOM   4609  HB3 SER B  73      12.740  -7.840   1.712  1.00 33.00           H
ATOM   4610  HG  SER B  73      15.122  -8.173   1.977  1.00 41.11           H
ATOM   4611  N   ILE B  74      15.094  -4.681   0.682  1.00 20.06           N
ATOM   4612  CA  ILE B  74      16.462  -4.227   0.570  1.00 20.15           C
ATOM   4613  C   ILE B  74      17.010  -4.141   1.975  1.00 23.90           C
ATOM   4614  O   ILE B  74      16.281  -3.742   2.889  1.00 23.86           O
ATOM   4615  CB  ILE B  74      16.547  -2.859  -0.148  1.00 23.10           C
ATOM   4616  CG1 ILE B  74      17.962  -2.270  -0.138  1.00 25.11           C
ATOM   4617  CG2 ILE B  74      15.551  -1.870   0.436  1.00 24.80           C
ATOM   4618  CD1 ILE B  74      18.936  -2.987  -1.018  1.00 23.75           C
ATOM   4619  H   ILE B  74      14.616  -4.189   1.202  1.00 24.18           H
ATOM   4620  HA  ILE B  74      16.974  -4.895   0.095  1.00 24.28           H
ATOM   4621  HB  ILE B  74      16.290  -3.004  -1.069  1.00 27.82           H
ATOM   4622 HG12 ILE B  74      17.905  -1.363  -0.478  1.00 30.24           H
ATOM   4623 HG13 ILE B  74      18.308  -2.256   0.766  1.00 30.24           H
ATOM   4624 HG21 ILE B  74      15.634  -1.032  -0.041  1.00 29.87           H
ATOM   4625 HG22 ILE B  74      14.656  -2.223   0.313  1.00 29.87           H
ATOM   4626 HG23 ILE B  74      15.735  -1.734   1.376  1.00 29.87           H
ATOM   4627 HD11 ILE B  74      19.792  -2.538  -0.947  1.00 28.61           H
ATOM   4628 HD12 ILE B  74      19.027  -3.909  -0.722  1.00 28.61           H
ATOM   4629 HD13 ILE B  74      18.603  -2.957  -1.927  1.00 28.61           H
ATOM   4630  N   SER B  75      18.263  -4.565   2.139  1.00 21.04           N
ATOM   4631  CA  SER B  75      19.005  -4.488   3.399  1.00 23.47           C
ATOM   4632  C   SER B  75      20.101  -3.438   3.273  1.00 24.93           C
ATOM   4633  O   SER B  75      20.858  -3.436   2.289  1.00 23.74           O
ATOM   4634  CB  SER B  75      19.647  -5.830   3.723  1.00 20.67           C
ATOM   4635  OG  SER B  75      18.699  -6.830   4.039  1.00 21.37           O
ATOM   4636  H   SER B  75      18.728  -4.907   1.495  1.00 25.35           H
ATOM   4637  HA  SER B  75      18.404  -4.236   4.115  1.00 28.27           H
ATOM   4638  HB2 SER B  75      20.143  -6.114   2.940  1.00 24.91           H
ATOM   4639  HB3 SER B  75      20.248  -5.708   4.473  1.00 24.91           H
ATOM   4640  HG  SER B  75      18.161  -6.554   4.621  1.00 25.75           H
ATOM   4641  N   SER B  76      20.185  -2.551   4.272  1.00 20.09           N
ATOM   4642  CA  SER B  76      21.054  -1.379   4.256  1.00 21.36           C
ATOM   4643  C   SER B  76      22.501  -1.689   4.637  1.00 19.99           C
ATOM   4644  O   SER B  76      23.387  -0.866   4.381  1.00 23.09           O
ATOM   4645  CB  SER B  76      20.482  -0.302   5.187  1.00 22.81           C
ATOM   4646  OG  SER B  76      20.556  -0.715   6.541  1.00 20.78           O
ATOM   4647  H   SER B  76      19.725  -2.625   4.988  1.00 24.21           H
ATOM   4648  HA  SER B  76      21.061  -1.002   3.359  1.00 25.74           H
ATOM   4649  HB2 SER B  76      21.000   0.511   5.070  1.00 27.48           H
ATOM   4650  HB3 SER B  76      19.554  -0.140   4.955  1.00 27.48           H
ATOM   4651  HG  SER B  76      20.037  -1.362   6.671  1.00 25.04           H
ATOM   4652  N   HIS B  77      22.767  -2.839   5.261  1.00 22.24           N
ATOM   4653  CA  HIS B  77      24.124  -3.260   5.591  1.00 19.23           C
ATOM   4654  C   HIS B  77      24.052  -4.704   6.083  1.00 20.75           C
ATOM   4655  O   HIS B  77      22.965  -5.244   6.292  1.00 26.37           O
ATOM   4656  CB  HIS B  77      24.825  -2.300   6.594  1.00 19.81           C
ATOM   4657  CG  HIS B  77      24.453  -2.498   8.040  1.00 23.65           C
ATOM   4658  ND1 HIS B  77      23.150  -2.595   8.489  1.00 23.20           N
ATOM   4659  CD2 HIS B  77      25.232  -2.529   9.147  1.00 27.63           C
ATOM   4660  CE1 HIS B  77      23.154  -2.734   9.813  1.00 22.99           C
ATOM   4661  NE2 HIS B  77      24.402  -2.686  10.228  1.00 18.91           N
ATOM   4662  H   HIS B  77      22.165  -3.405   5.501  1.00 26.79           H
ATOM   4663  HA  HIS B  77      24.643  -3.273   4.774  1.00 23.18           H
ATOM   4664  HB2 HIS B  77      24.621  -1.377   6.367  1.00 23.87           H
ATOM   4665  HB3 HIS B  77      25.781  -2.443   6.526  1.00 23.87           H
ATOM   4666  HD1 HIS B  77      22.450  -2.599   7.992  1.00 27.95           H
ATOM   4667  HD2 HIS B  77      26.159  -2.477   9.158  1.00 33.26           H
ATOM   4668  HE1 HIS B  77      22.407  -2.834  10.353  1.00 27.69           H
ATOM   4669  N   PHE B  78      25.223  -5.312   6.319  1.00 23.48           N
ATOM   4670  CA  PHE B  78      25.275  -6.758   6.498  1.00 26.13           C
ATOM   4671  C   PHE B  78      24.924  -7.244   7.912  1.00 25.14           C
ATOM   4672  O   PHE B  78      24.540  -8.410   8.043  1.00 23.82           O
ATOM   4673  CB  PHE B  78      26.627  -7.350   6.028  1.00 25.11           C
ATOM   4674  CG  PHE B  78      27.725  -7.241   7.042  1.00 26.19           C
ATOM   4675  CD1 PHE B  78      28.423  -6.073   7.181  1.00 26.66           C
ATOM   4676  CD2 PHE B  78      28.071  -8.332   7.854  1.00 30.44           C
ATOM   4677  CE1 PHE B  78      29.430  -5.958   8.130  1.00 28.09           C
ATOM   4678  CE2 PHE B  78      29.090  -8.216   8.782  1.00 28.76           C
ATOM   4679  CZ  PHE B  78      29.766  -7.025   8.908  1.00 26.14           C
ATOM   4680  H   PHE B  78      25.981  -4.916   6.387  1.00 28.28           H
ATOM   4681  HA  PHE B  78      24.590  -7.132   5.928  1.00 31.46           H
ATOM   4682  HB2 PHE B  78      26.502  -8.290   5.840  1.00 30.23           H
ATOM   4683  HB3 PHE B  78      26.915  -6.893   5.223  1.00 30.23           H
ATOM   4684  HD1 PHE B  78      28.200  -5.345   6.649  1.00 32.10           H
ATOM   4685  HD2 PHE B  78      27.618  -9.139   7.774  1.00 36.63           H
ATOM   4686  HE1 PHE B  78      29.906  -5.167   8.223  1.00 33.81           H
ATOM   4687  HE2 PHE B  78      29.311  -8.935   9.324  1.00 34.62           H
ATOM   4688  HZ  PHE B  78      30.446  -6.937   9.533  1.00 31.47           H
ATOM   4689  N   HIS B  79      24.967  -6.412   8.961  1.00 21.03           N
ATOM   4690  CA  HIS B  79      24.590  -6.956  10.287  1.00 22.46           C
ATOM   4691  C   HIS B  79      23.159  -7.518  10.293  1.00 28.14           C
ATOM   4692  O   HIS B  79      22.289  -7.051   9.538  1.00 23.66           O
ATOM   4693  CB  HIS B  79      24.792  -5.895  11.383  1.00 24.67           C
ATOM   4694  CG  HIS B  79      26.217  -5.488  11.597  1.00 23.83           C
ATOM   4695  ND1 HIS B  79      26.570  -4.216  12.010  1.00 26.48           N
ATOM   4696  CD2 HIS B  79      27.373  -6.196  11.530  1.00 24.41           C
ATOM   4697  CE1 HIS B  79      27.887  -4.146  12.110  1.00 21.47           C
ATOM   4698  NE2 HIS B  79      28.391  -5.338  11.853  1.00 24.74           N
ATOM   4699  H   HIS B  79      25.199  -5.581   8.946  1.00 25.34           H
ATOM   4700  HA  HIS B  79      25.185  -7.692  10.501  1.00 27.05           H
ATOM   4701  HB2 HIS B  79      24.446  -6.228  12.229  1.00 29.71           H
ATOM   4702  HB3 HIS B  79      24.310  -5.094  11.126  1.00 29.71           H
ATOM   4703  HD2 HIS B  79      27.463  -7.092  11.290  1.00 29.40           H
ATOM   4704  HE1 HIS B  79      28.372  -3.401  12.382  1.00 25.87           H
ATOM   4705  HE2 HIS B  79      29.224  -5.538  11.879  1.00 29.80           H
ATOM   4706  N   SER B  80      22.891  -8.519  11.181  1.00 26.66           N
ATOM   4707  CA  SER B  80      21.546  -9.115  11.248  1.00 26.60           C
ATOM   4708  C   SER B  80      20.396  -8.194  11.690  1.00 20.75           C
ATOM   4709  O   SER B  80      19.244  -8.585  11.526  1.00 24.70           O
ATOM   4710  CB  SER B  80      21.691 -10.330  12.179  1.00 29.99           C
ATOM   4711  OG  SER B  80      22.279  -9.767  13.398  1.00 29.20           O
ATOM   4712  H   SER B  80      23.584  -8.863  11.864  1.00 32.10           H
ATOM   4713  HA  SER B  80      21.276  -9.449  10.205  1.00 32.02           H
ATOM   4714  HB2 SER B  80      20.724 -10.868  12.324  1.00 36.09           H
ATOM   4715  HB3 SER B  80      22.458 -11.022  11.793  1.00 36.09           H
ATOM   4716  HG  SER B  80      21.827 -10.095  14.249  1.00 35.15           H
ATOM   4717  N   ASP B  81      20.636  -6.941  12.246  1.00 21.96           N
ATOM   4718  CA  ASP B  81      19.500  -6.034  12.580  1.00 23.41           C
ATOM   4719  C   ASP B  81      18.805  -5.434  11.290  1.00 21.20           C
ATOM   4720  O   ASP B  81      17.737  -4.846  11.219  1.00 22.92           O
ATOM   4721  CB  ASP B  81      19.995  -4.886  13.467  1.00 19.74           C
ATOM   4722  CG  ASP B  81      21.157  -4.008  12.996  1.00 27.08           C
ATOM   4723  OD1 ASP B  81      21.950  -4.358  12.124  1.00 20.88           O
ATOM   4724  OD2 ASP B  81      21.187  -2.883  13.647  1.00 20.26           O1-
ATOM   4725  H   ASP B  81      21.564  -6.492  12.210  1.00 26.46           H
ATOM   4726  HA  ASP B  81      18.687  -6.632  13.095  1.00 28.20           H
ATOM   4727  HB2 ASP B  81      19.132  -4.236  13.721  1.00 23.80           H
ATOM   4728  HB3 ASP B  81      20.294  -5.332  14.450  1.00 23.80           H
ATOM   4729  N   SER B  82      19.528  -5.661  10.153  1.00 24.87           N
ATOM   4730  CA  SER B  82      19.122  -5.349   8.762  1.00 26.77           C
ATOM   4731  C   SER B  82      18.899  -6.566   7.876  1.00 25.21           C
ATOM   4732  O   SER B  82      18.162  -6.465   6.889  1.00 24.18           O
ATOM   4733  CB  SER B  82      20.203  -4.548   8.004  1.00 21.54           C
ATOM   4734  OG  SER B  82      20.433  -3.251   8.542  1.00 22.01           O
ATOM   4735  H   SER B  82      20.304  -6.015  10.171  1.00 29.95           H
ATOM   4736  HA  SER B  82      18.298  -4.834   8.779  1.00 32.23           H
ATOM   4737  HB2 SER B  82      21.043  -5.034   8.055  1.00 25.95           H
ATOM   4738  HB3 SER B  82      19.938  -4.455   7.076  1.00 25.95           H
ATOM   4739  HG  SER B  82      21.200  -2.988   8.322  1.00 26.51           H
ATOM   4740  N   THR B  83      19.561  -7.695   8.147  1.00 24.29           N
ATOM   4741  CA  THR B  83      19.548  -8.832   7.225  1.00 27.20           C
ATOM   4742  C   THR B  83      19.050 -10.139   7.828  1.00 26.76           C
ATOM   4743  O   THR B  83      19.072 -11.164   7.141  1.00 27.75           O
ATOM   4744  CB  THR B  83      20.962  -9.105   6.694  1.00 29.44           C
ATOM   4745  OG1 THR B  83      21.829  -9.378   7.804  1.00 29.43           O
ATOM   4746  CG2 THR B  83      21.531  -7.948   5.877  1.00 26.76           C
ATOM   4747  H   THR B  83      20.031  -7.828   8.851  1.00 29.25           H
ATOM   4748  HA  THR B  83      18.983  -8.628   6.464  1.00 32.74           H
ATOM   4749  HB  THR B  83      20.931  -9.891   6.126  1.00 35.43           H
ATOM   4750  HG1 THR B  83      22.572  -8.999   7.696  1.00 35.42           H
ATOM   4751 HG21 THR B  83      22.425  -8.174   5.578  1.00 32.22           H
ATOM   4752 HG22 THR B  83      20.980  -7.764   5.102  1.00 32.22           H
ATOM   4753 HG23 THR B  83      21.585  -7.147   6.425  1.00 32.22           H
ATOM   4754  N   GLY B  84      18.599 -10.151   9.081  1.00 24.54           N
ATOM   4755  CA  GLY B  84      18.242 -11.397   9.721  1.00 31.22           C
ATOM   4756  C   GLY B  84      17.081 -12.132   9.089  1.00 33.04           C
ATOM   4757  O   GLY B  84      16.910 -13.331   9.351  1.00 34.36           O
ATOM   4758  H   GLY B  84      18.490  -9.452   9.567  1.00 29.56           H
ATOM   4759  HA2 GLY B  84      19.011 -11.989   9.702  1.00 37.57           H
ATOM   4760  HA3 GLY B  84      18.020 -11.216  10.646  1.00 37.57           H
ATOM   4761  N   GLY B  85      16.275 -11.450   8.272  1.00 27.89           N
ATOM   4762  CA  GLY B  85      15.097 -12.035   7.669  1.00 25.49           C
ATOM   4763  C   GLY B  85      15.307 -12.470   6.237  1.00 30.10           C
ATOM   4764  O   GLY B  85      14.360 -12.941   5.600  1.00 36.75           O
ATOM   4765  H   GLY B  85      16.409 -10.636   8.037  1.00 33.58           H
ATOM   4766  HA2 GLY B  85      14.832 -12.806   8.185  1.00 30.69           H
ATOM   4767  HA3 GLY B  85      14.369 -11.394   7.685  1.00 30.69           H
ATOM   4768  N   ILE B  86      16.521 -12.343   5.713  1.00 23.24           N
ATOM   4769  CA  ILE B  86      16.756 -12.623   4.291  1.00 29.15           C
ATOM   4770  C   ILE B  86      16.437 -14.080   3.974  1.00 35.28           C
ATOM   4771  O   ILE B  86      15.708 -14.384   3.019  1.00 31.09           O
ATOM   4772  CB  ILE B  86      18.188 -12.232   3.889  1.00 30.07           C
ATOM   4773  CG1 ILE B  86      18.291 -10.722   3.689  1.00 24.98           C
ATOM   4774  CG2 ILE B  86      18.639 -12.984   2.600  1.00 33.48           C
ATOM   4775  CD1 ILE B  86      19.731 -10.254   3.455  1.00 29.62           C
ATOM   4776  H   ILE B  86      17.220 -12.110   6.152  1.00 28.00           H
ATOM   4777  HA  ILE B  86      16.153 -12.077   3.765  1.00 35.09           H
ATOM   4778  HB  ILE B  86      18.785 -12.483   4.614  1.00 36.19           H
ATOM   4779 HG12 ILE B  86      17.755 -10.468   2.925  1.00 30.08           H
ATOM   4780 HG13 ILE B  86      17.957 -10.272   4.482  1.00 30.08           H
ATOM   4781 HG21 ILE B  86      19.539 -12.715   2.361  1.00 40.28           H
ATOM   4782 HG22 ILE B  86      18.636 -13.937   2.772  1.00 40.28           H
ATOM   4783 HG23 ILE B  86      18.029 -12.776   1.878  1.00 40.28           H
ATOM   4784 HD11 ILE B  86      19.759  -9.285   3.436  1.00 35.65           H
ATOM   4785 HD12 ILE B  86      20.299 -10.587   4.166  1.00 35.65           H
ATOM   4786 HD13 ILE B  86      20.044 -10.601   2.604  1.00 35.65           H
ATOM   4787  N   GLU B  87      16.921 -14.994   4.814  1.00 37.88           N
ATOM   4788  CA  GLU B  87      16.674 -16.422   4.622  1.00 38.45           C
ATOM   4789  C   GLU B  87      15.185 -16.736   4.498  1.00 41.09           C
ATOM   4790  O   GLU B  87      14.749 -17.380   3.535  1.00 47.32           O
ATOM   4791  CB  GLU B  87      17.288 -17.192   5.785  1.00 36.46           C
ATOM   4792  CG  GLU B  87      16.772 -18.612   5.920  1.00 45.98           C
ATOM   4793  CD  GLU B  87      17.788 -19.534   6.543  1.00 55.72           C
[truncated: 218,469 more chars]
