# Supplementary material for: High-throughput quantum-mechanics/molecular-mechanics (ONIOM) macromolecular crystallographic refinement with PHENIX/DivCon: the impact of mixed Hamiltonian methods on ligand and protein structure
Source: Acta Crystallogr D Struct Biol. 2018 Oct 29;74(Pt 11):1063–77. doi: 10.1107/S2059798318012913 (PMC6213575; doi:10.1107/S2059798318012913)
Supplement: Supplementary file 3 [file d-74-01063-sup3.gz › results_regionQM/1JLA-H_refine_001.pdb]

REMARK Date 2017-01-10 Time 23:12:52 EST -0500 (1484107972.52 s)
REMARK PHENIX refinement
REMARK 
REMARK ****************** INPUT FILES AND LABELS ******************************
REMARK Reflections:
REMARK   file name      : 1JLA.sf
REMARK   labels         : ['r1jlasf,wavelength_id=1,_refln.F_meas_au,_refln.F_meas_sigma_au']
REMARK R-free flags:
REMARK   file name      : None
REMARK   label          : R-free-flags
REMARK   test_flag_value: 1
REMARK Model file name(s): 
REMARK   /scratch/oleg/2711143.gondor.quantumbioinc.com/1JLA-H.pdb
REMARK 
REMARK ******************** REFINEMENT SUMMARY: QUICK FACTS *******************
REMARK Start: r_work = 0.2061 r_free = 0.2115 bonds = 0.013 angles = 1.601
REMARK Final: r_work = 0.1890 r_free = 0.2512 bonds = 0.017 angles = 1.660
REMARK ************************************************************************
REMARK 
REMARK ****************** REFINEMENT STATISTICS STEP BY STEP ******************
REMARK leading digit, like 1_, means number of macro-cycle                     
REMARK 0    : statistics at the very beginning when nothing is done yet        
REMARK 1_bss: bulk solvent correction and/or (anisotropic) scaling             
REMARK 1_xyz: refinement of coordinates                                        
REMARK 1_adp: refinement of ADPs (Atomic Displacement Parameters)              
REMARK 1_occ: refinement of occupancies                                        
REMARK ------------------------------------------------------------------------
REMARK  stage       r-work r-free bonds angles b_min b_max b_ave n_water shift
REMARK       0    : 0.3750 0.4467 0.013  1.60   9.9 150.0  58.8 138      0.000
REMARK       1_bss: 0.2061 0.2115 0.013  1.60   9.9 150.0  58.8 138      0.000
REMARK 1_settarget: 0.2061 0.2115 0.013  1.60   9.9 150.0  58.8 138      0.000
REMARK       1_nqh: 0.2061 0.2119 0.013  1.60   9.9 150.0  58.8 138      0.008
REMARK    1_weight: 0.2061 0.2119 0.013  1.60   9.9 150.0  58.8 138      0.008
REMARK    1_checkH: 0.2072 0.2135 0.013  1.60   9.9 150.0  58.8 138      0.508
REMARK    1_xyzrec: 0.1985 0.2256 0.017  1.50   9.9 150.0  58.8 138      0.574
REMARK    1_checkH: 0.1985 0.2257 0.017  1.50   9.9 150.0  58.8 138      0.574
REMARK       1_adp: 0.1965 0.2361 0.017  1.50  20.7 152.8  59.4 138      0.574
REMARK   1_regHadp: 0.1961 0.2354 0.017  1.50  20.7 152.8  59.4 138      0.574
REMARK       2_bss: 0.1958 0.2353 0.017  1.50  20.9 153.0  59.6 138      0.574
REMARK 2_settarget: 0.1958 0.2353 0.017  1.50  20.9 153.0  59.6 138      0.574
REMARK 2_updatecdl: 0.1958 0.2353 0.017  1.51  20.9 153.0  59.6 138      0.574
REMARK       2_nqh: 0.1958 0.2353 0.017  1.51  20.9 153.0  59.6 138      0.575
REMARK    2_weight: 0.1958 0.2353 0.017  1.51  20.9 153.0  59.6 138      0.575
REMARK    2_checkH: 0.1958 0.2353 0.017  1.51  20.9 153.0  59.6 138      0.575
REMARK    2_xyzrec: 0.1936 0.2438 0.017  1.63  20.9 153.0  59.6 138      0.604
REMARK    2_checkH: 0.1936 0.2439 0.017  1.63  20.9 153.0  59.6 138      0.604
REMARK       2_adp: 0.1907 0.2474 0.017  1.63  19.5 154.9  59.4 138      0.604
REMARK   2_regHadp: 0.1907 0.2479 0.017  1.63  19.5 154.9  59.4 138      0.604
REMARK       3_bss: 0.1905 0.2475 0.017  1.63  19.5 154.9  59.4 138      0.604
REMARK 3_settarget: 0.1905 0.2475 0.017  1.63  19.5 154.9  59.4 138      0.604
REMARK 3_updatecdl: 0.1905 0.2475 0.017  1.63  19.5 154.9  59.4 138      0.604
REMARK       3_nqh: 0.1905 0.2476 0.017  1.63  19.5 154.9  59.4 138      0.605
REMARK    3_weight: 0.1905 0.2476 0.017  1.63  19.5 154.9  59.4 138      0.605
REMARK    3_checkH: 0.1905 0.2477 0.017  1.63  19.5 154.9  59.4 138      0.605
REMARK    3_xyzrec: 0.1890 0.2509 0.017  1.66  19.5 154.9  59.4 138      0.627
REMARK    3_checkH: 0.1890 0.2510 0.017  1.66  19.5 154.9  59.4 138      0.627
REMARK       3_adp: 0.1890 0.2510 0.017  1.66  19.5 154.9  59.4 138      0.627
REMARK   3_regHadp: 0.1890 0.2510 0.017  1.66  19.5 154.9  59.4 138      0.627
REMARK         end: 0.1890 0.2512 0.017  1.66  19.5 154.9  59.4 138      0.627
REMARK ------------------------------------------------------------------------
REMARK MODEL CONTENT.
REMARK  ELEMENT        ATOM RECORD COUNT   OCCUPANCY SUM
REMARK        C                     5086         5086.00
REMARK        H                     8036         8036.00
REMARK        O                     1357         1357.00
REMARK        N                     1305         1305.00
REMARK        S                       17           17.00
REMARK      O1-                      129          129.00
REMARK    TOTAL                    15930        15930.00
REMARK -----------------------------------------------------------------------
REMARK r_free_flags.md5.hexdigest f0063bb7b8334558d08624ed4b862818
REMARK 
REMARK ---------------------------------------------------------------
REMARK  Atom Name   Residue Name    Residue ID     Chain     Charge  
REMARK ---------------------------------------------------------------
REMARK      C1           TNK            999          A       0.3657  
REMARK     C11           TNK            999          A       0.7454  
REMARK     C12           TNK            999          A      -0.8362  
REMARK     C13           TNK            999          A      -0.8911  
REMARK     C14           TNK            999          A       0.8017  
REMARK     C15           TNK            999          A      -0.6775  
REMARK     C16           TNK            999          A      -0.6694  
REMARK     C17           TNK            999          A       0.1571  
REMARK     C18           TNK            999          A       -0.057  
REMARK     C19           TNK            999          A       0.2165  
REMARK      C2           TNK            999          A      -0.3217  
REMARK     C20           TNK            999          A      -0.6458  
REMARK     C21           TNK            999          A       0.087   
REMARK     C22           TNK            999          A       -0.537  
REMARK     C23           TNK            999          A      -0.0976  
REMARK     C24           TNK            999          A      -0.4679  
REMARK      C3           TNK            999          A      -0.3103  
REMARK      C4           TNK            999          A       0.0328  
REMARK      C5           TNK            999          A      -0.2241  
REMARK      C6           TNK            999          A      -0.5174  
REMARK      C7           TNK            999          A       0.7235  
REMARK      C9           TNK            999          A       0.7087  
REMARK     N10           TNK            999          A      -0.6258  
REMARK      N8           TNK            999          A      -0.4405  
REMARK     O11           TNK            999          A      -0.6527  
REMARK     O17           TNK            999          A      -0.4809  
REMARK      O9           TNK            999          A       -0.524  
REMARK      H1           TNK            999          A       0.1587  
REMARK      H2           TNK            999          A       0.1706  
REMARK      H3           TNK            999          A       0.206   
REMARK     H10           TNK            999          A       0.229   
REMARK     H11           TNK            999          A       0.2427  
REMARK     H12           TNK            999          A       0.2301  
REMARK     H13           TNK            999          A       0.2654  
REMARK     H14           TNK            999          A       0.221   
REMARK     H15           TNK            999          A       0.2517  
REMARK     H16           TNK            999          A       0.2235  
REMARK     H17           TNK            999          A       0.1413  
REMARK     H18           TNK            999          A       0.1445  
REMARK     H19           TNK            999          A       0.1273  
REMARK     H20           TNK            999          A       0.1292  
REMARK     H21           TNK            999          A       0.1403  
REMARK     H22           TNK            999          A       0.0588  
REMARK     H23           TNK            999          A       0.111   
REMARK     H24           TNK            999          A       0.0881  
REMARK     H25           TNK            999          A       0.0724  
REMARK     H26           TNK            999          A       0.1434  
REMARK      H4           TNK            999          A       0.1742  
REMARK      H5           TNK            999          A       0.1498  
REMARK      H6           TNK            999          A       0.1625  
REMARK      H7           TNK            999          A       0.1403  
REMARK      H8           TNK            999          A       0.1443  
REMARK      H9           TNK            999          A       0.3274  
REMARK ---------------------------------------------------------------
REMARK IF THIS FILE IS FOR PDB DEPOSITION: REMOVE ALL FROM THIS LINE UP.
REMARK   3
REMARK   3 REFINEMENT.
REMARK   3   PROGRAM     : PHENIX (1.11.1_2575: ???)
REMARK   3   AUTHORS     : Adams,Afonine,Bunkoczi,Burnley,Chen,Dar,Davis,
REMARK   3               : Draizen,Echols,Gildea,Gros,Grosse-Kunstleve,Headd,
REMARK   3               : Hintze,Hung,Ioerger,Liebschner,McCoy,McKee,Moriarty,
REMARK   3               : Oeffner,Poon,Read,Richardson,Richardson,Sacchettini,
REMARK   3               : Sauter,Sobolev,Storoni,Terwilliger,Williams,Zwart
REMARK   3
REMARK   3  REFINEMENT TARGET : ML
REMARK   3  
REMARK   3  DATA USED IN REFINEMENT.
REMARK   3   RESOLUTION RANGE HIGH (ANGSTROMS) : 2.499   
REMARK   3   RESOLUTION RANGE LOW  (ANGSTROMS) : 29.902  
REMARK   3   MIN(FOBS/SIGMA_FOBS)              : 1.33  
REMARK   3   COMPLETENESS FOR RANGE        (%) : 98.59 
REMARK   3   NUMBER OF REFLECTIONS             : 39730     
REMARK   3   NUMBER OF REFLECTIONS (NON-ANOMALOUS) : 39730     
REMARK   3  
REMARK   3  FIT TO DATA USED IN REFINEMENT.
REMARK   3   R VALUE     (WORKING + TEST SET) : 0.1920
REMARK   3   R VALUE            (WORKING SET) : 0.1890
REMARK   3   FREE R VALUE                     : 0.2512
REMARK   3   FREE R VALUE TEST SET SIZE   (%) : 5.03  
REMARK   3   FREE R VALUE TEST SET COUNT      : 2000      
REMARK   3  
REMARK   3  FIT TO DATA USED IN REFINEMENT (IN BINS).
REMARK   3   BIN  RESOLUTION RANGE  COMPL.    NWORK NFREE   RWORK  RFREE  CCWORK CCFREE
REMARK   3     1 29.9041 -  6.0089    0.99     2904   154  0.1531 0.1846   0.951  0.929
REMARK   3     2  6.0089 -  4.7758    1.00     2788   148  0.1492 0.2010   0.942  0.900
REMARK   3     3  4.7758 -  4.1739    1.00     2757   146  0.1324 0.2164   0.954  0.885
REMARK   3     4  4.1739 -  3.7931    1.00     2729   145  0.1511 0.2023   0.938  0.855
REMARK   3     5  3.7931 -  3.5217    1.00     2722   144  0.1744 0.2484   0.917  0.842
REMARK   3     6  3.5217 -  3.3143    1.00     2716   144  0.2106 0.2808   0.877  0.758
REMARK   3     7  3.3143 -  3.1485    0.99     2703   143  0.2267 0.2947   0.848  0.680
REMARK   3     8  3.1485 -  3.0116    0.99     2676   142  0.2388 0.3321   0.807  0.642
REMARK   3     9  3.0116 -  2.8958    0.98     2634   140  0.2566 0.3473   0.794  0.598
REMARK   3    10  2.8958 -  2.7959    0.98     2665   141  0.2700 0.3454   0.760  0.600
REMARK   3    11  2.7959 -  2.7086    0.98     2618   139  0.2738 0.3575   0.681  0.586
REMARK   3    12  2.7086 -  2.6312    0.97     2625   138  0.2761 0.3381   0.679  0.341
REMARK   3    13  2.6312 -  2.5620    0.97     2613   139  0.2856 0.3306   0.614  0.495
REMARK   3    14  2.5620 -  2.4995    0.96     2580   137  0.3050 0.3429   0.552  0.421
REMARK   3  
REMARK   3  BULK SOLVENT MODELLING.
REMARK   3   METHOD USED        : FLAT BULK SOLVENT MODEL
REMARK   3   SOLVENT RADIUS     : 1.11    
REMARK   3   SHRINKAGE RADIUS   : 0.90    
REMARK   3   GRID STEP FACTOR   : 4.00    
REMARK   3  
REMARK   3  ERROR ESTIMATES.
REMARK   3   COORDINATE ERROR (MAXIMUM-LIKELIHOOD BASED)     : 0.41    
REMARK   3   PHASE ERROR (DEGREES, MAXIMUM-LIKELIHOOD BASED) : 26.73   
REMARK   3  
REMARK   3  STRUCTURE FACTORS CALCULATION ALGORITHM : FFT
REMARK   3  
REMARK   3  RESTRAINTS LIBRARY
REMARK   3    GEOSTD + MON.LIB. + CDL v1.2
REMARK   3  
REMARK   3  DEVIATIONS FROM IDEAL VALUES.
REMARK   3                 RMSD     MAX  COUNT
REMARK   3   BOND      :  0.017   0.177   8055
REMARK   3   ANGLE     :  1.660  25.239  10936
REMARK   3   CHIRALITY :  0.067   0.434   1186
REMARK   3   PLANARITY :  0.012   0.228   1375
REMARK   3   DIHEDRAL  : 19.339 179.552   4852
REMARK   3   MIN NONBONDED DISTANCE : 2.279 
REMARK   3  
REMARK   3  MOLPROBITY STATISTICS.
REMARK   3   ALL-ATOM CLASHSCORE : 11.98
REMARK   3   RAMACHANDRAN PLOT:
REMARK   3     OUTLIERS : 1.28  %
REMARK   3     ALLOWED  : 7.45  %
REMARK   3     FAVORED  : 91.28 %
REMARK   3   ROTAMER OUTLIERS : 7.81 %
REMARK   3   CBETA DEVIATIONS : 0
REMARK   3   PEPTIDE PLANE:
REMARK   3     CIS-PROLINE     : 2
REMARK   3     CIS-GENERAL     : 0
REMARK   3     TWISTED PROLINE : 0
REMARK   3     TWISTED GENERAL : 0
REMARK   3  
REMARK   3  ATOMIC DISPLACEMENT PARAMETERS.
REMARK   3   WILSON B : 46.66
REMARK   3   RMS(B_ISO_OR_EQUIVALENT_BONDED) : 7.19
REMARK   3   ATOMS          NUMBER OF ATOMS
REMARK   3                    ISO.  ANISO. 
REMARK   3    ALL         :  15930       0
REMARK   3    ALL (NO H)  :   7894       0
REMARK   3    SOLVENT     :     46       0
REMARK   3    NON-SOLVENT :   7848       0
REMARK   3    HYDROGENS   :   8036       0
REMARK   3
REMARK   3
REMARK   3   OTHER REFINEMENT REMARKS:
REMARK   3   XRAY REFINEMENT USING QUANTUM MECHANICAL FUNCTIONAL
REMARK   3   PROGRAM      :QuantumBio DivCon 6 build-7.1.1-b4015.17
REMARK   3   AUTHORS      :BORBULEVYCH O.Y., PLUMLEY J., 
REMARK   3                :MARTIN, R.I., WESTERHOFF L.M. 
REMARK   3
REMARK   3   REFERENCE     :BORBULEVYCH O.Y., PLUMLEY J.A.,
REMARK   3                 :MARTIN, R.I., MERZ, K.M.,  WESTERHOFF L.M.
REMARK   3                 :ACTA CRYSTLLOGRAPHICA SECTION D, 2014, 
REMARK   3                 :V. D70, pp. 1233-1247
REMARK   3   QM METHOD(HAMILTONIAN): PM6
REMARK   3   REGION QM REFINEMENT: 
REMARK   3      MAIN/BUFFER QM REGION RADII (A): 3.0 / 2.5
REMARK   3      LIGAND / STRAIN ENERGY: TNK_A_999 / 71.3 KCAL/MOLE
REMARK   3
HELIX    1   1 GLU A   28  GLU A   44  1               Generated by MOE   17
HELIX    2   2 ARG A   78  LYS A   82  1               Generated by MOE    5
HELIX    3   3 PRO A   97  GLY A   99  5               Generated by MOE    3
HELIX    4   4 ASP A  113  TYR A  115  5               Generated by MOE    3
HELIX    5   5 ARG A  125  THR A  128  5               Generated by MOE    4
HELIX    6   6 SER A  156  GLN A  174  1               Generated by MOE   19
HELIX    7   7 ILE A  195  ARG A  211  1               Generated by MOE   17
HELIX    8   8 LYS A  219  HIS A  221  5               Generated by MOE    3
HELIX    9   9 VAL A  254  ALA A  267  1               Generated by MOE   14
HELIX   10  10 ARG A  277  CSD A  280  1               Generated by MOE    4
HELIX   11  11 LYS A  281  LEU A  283  5               Generated by MOE    3
HELIX   12  12 GLU A  297  ILE A  309  1               Generated by MOE   13
HELIX   13  13 ASP A  364  TRP A  383  1               Generated by MOE   20
HELIX   14  14 LYS A  395  GLU A  404  1               Generated by MOE   10
HELIX   15  15 ASN A  474  ASP A  488  1               Generated by MOE   15
HELIX   16  16 GLN A  500  ALA A  508  1               Generated by MOE    9
HELIX   17  17 GLU A  516  LYS A  527  1               Generated by MOE   12
HELIX   18  18 GLN A  547  LEU A  551  1               Generated by MOE    5
HELIX   19  19 GLU B   28  LYS B   43  1               Generated by MOE   16
HELIX   20  20 ARG B   78  ARG B   83  1               Generated by MOE    6
HELIX   21  21 ALA B   98  LYS B  101  5               Generated by MOE    4
HELIX   22  22 GLY B  112  SER B  117  5               Generated by MOE    6
HELIX   23  23 ARG B  125  THR B  128  5               Generated by MOE    4
HELIX   24  24 ILE B  135  ASN B  137  5               Generated by MOE    3
HELIX   25  25 GLY B  155  ILE B  159  1               Generated by MOE    5
HELIX   26  26 GLN B  161  GLN B  174  1               Generated by MOE   14
HELIX   27  27 ILE B  195  TRP B  212  1               Generated by MOE   18
HELIX   28  28 PRO B  236  LYS B  238  5               Generated by MOE    3
HELIX   29  29 VAL B  254  ALA B  267  1               Generated by MOE   14
HELIX   30  30 ARG B  277  LYS B  281  1               Generated by MOE    5
HELIX   31  31 GLU B  297  ILE B  309  1               Generated by MOE   13
HELIX   32  32 ASP B  364  TRP B  383  1               Generated by MOE   20
HELIX   33  33 LYS B  395  TRP B  401  1               Generated by MOE    7
HELIX   34  34 TRP B  402  GLU B  404  5               Generated by MOE    3
HELIX   35  35 PRO B  421  GLN B  428  1               Generated by MOE    8
SHEET    1       ILE A  47  LYS A  49                  Generated by MOE
SHEET    2       VAL A  60  ILE A  63                  Generated by MOE
SHEET    3       ARG A  72  VAL A  75                  Generated by MOE
SHEET    4       SER A 105  ASP A 110                  Generated by MOE
SHEET    5       PHE A 130  PHE A 130                  Generated by MOE
SHEET    6       THR A 131  ILE A 132                  Generated by MOE
SHEET    7       ILE A 142  TYR A 146                  Generated by MOE
SHEET    8       VAL A 179  TYR A 183                  Generated by MOE
SHEET    9       ASP A 186  SER A 191                  Generated by MOE
SHEET   10       PHE A 227  TRP A 229                  Generated by MOE
SHEET   11       TYR A 232  LEU A 234                  Generated by MOE
SHEET   12       TRP A 239  VAL A 241                  Generated by MOE
SHEET   13       TRP A 252  THR A 253                  Generated by MOE
SHEET   14       VAL A 292  ILE A 293                  Generated by MOE
SHEET   15       HIS A 315  GLY A 316                  Generated by MOE
SHEET   16       ILE A 326  GLU A 328                  Generated by MOE
SHEET   17       ILE A 329  GLY A 333                  Generated by MOE
SHEET   18       GLN A 336  GLU A 344                  Generated by MOE
SHEET   19       LYS A 347  TYR A 354                  Generated by MOE
SHEET   20       HIS A 361  THR A 362                  Generated by MOE
SHEET   21       LYS A 388  LEU A 391                  Generated by MOE
SHEET   22       TRP A 414  PHE A 416                  Generated by MOE
SHEET   23       GLU A 438  TYR A 441                  Generated by MOE
SHEET   24       VAL A 442  ALA A 446                  Generated by MOE
SHEET   25       GLY A 453  THR A 459                  Generated by MOE
SHEET   26       GLN A 464  LEU A 469                  Generated by MOE
SHEET   27       GLU A 492  THR A 497                  Generated by MOE
SHEET   28       GLN A 512  SER A 513                  Generated by MOE
SHEET   29       LYS A 530  TRP A 535                  Generated by MOE
SHEET   30       ILE B  47  LYS B  49                  Generated by MOE
SHEET   31       VAL B  60  ILE B  63                  Generated by MOE
SHEET   32       ARG B  72  VAL B  75                  Generated by MOE
SHEET   33       SER B 105  ASP B 110                  Generated by MOE
SHEET   34       PHE B 130  PHE B 130                  Generated by MOE
SHEET   35       THR B 131  ILE B 132                  Generated by MOE
SHEET   36       ILE B 142  TYR B 146                  Generated by MOE
SHEET   37       VAL B 179  TYR B 183                  Generated by MOE
SHEET   38       ASP B 186  SER B 191                  Generated by MOE
SHEET   39       ILE B 326  GLU B 328                  Generated by MOE
SHEET   40       ILE B 329  GLY B 333                  Generated by MOE
SHEET   41       GLN B 336  GLU B 344                  Generated by MOE
SHEET   42       LYS B 347  ALA B 355                  Generated by MOE
SHEET   43       LYS B 388  LEU B 391                  Generated by MOE
SHEET   44       GLU B 413  PHE B 416                  Generated by MOE
CRYST1  140.400  111.200   73.000  90.00  90.00  90.00 P 21 21 21
SCALE1      0.007123  0.000000  0.000000        0.00000
SCALE2      0.000000  0.008993  0.000000        0.00000
SCALE3      0.000000  0.000000  0.013699        0.00000
ATOM      1  N   PRO A   1       2.891 -51.335  47.109  1.00 81.79           N1+
ATOM      2  CA  PRO A   1       3.483 -50.260  47.903  1.00 86.67           C
ATOM      3  C   PRO A   1       4.950 -49.998  47.516  1.00 84.60           C
ATOM      4  O   PRO A   1       5.160 -49.067  46.727  1.00 80.36           O
ATOM      5  CB  PRO A   1       3.342 -50.775  49.330  1.00 86.45           C
ATOM      6  CG  PRO A   1       2.142 -51.600  49.273  1.00 98.41           C
ATOM      7  CD  PRO A   1       2.221 -52.319  47.959  1.00 83.92           C
ATOM      8  H2  PRO A   1       3.546 -51.709  46.518  1.00 98.15           H
ATOM      9  H3  PRO A   1       2.236 -50.840  46.611  1.00 98.15           H
ATOM     10  HA  PRO A   1       2.961 -49.444  47.812  1.00104.00           H
ATOM     11  HB2 PRO A   1       4.105 -51.324  49.572  1.00103.74           H
ATOM     12  HB3 PRO A   1       3.224 -50.032  49.945  1.00103.74           H
ATOM     13  HG2 PRO A   1       2.143 -52.230  50.011  1.00118.09           H
ATOM     14  HG3 PRO A   1       1.359 -51.028  49.305  1.00118.09           H
ATOM     15  HD2 PRO A   1       2.760 -53.121  48.023  1.00100.70           H
ATOM     16  HD3 PRO A   1       1.333 -52.510  47.619  1.00100.70           H
ATOM     17  N   ILE A   2       5.927 -50.783  47.986  1.00 76.71           N
ATOM     18  CA  ILE A   2       7.325 -50.528  47.646  1.00 70.33           C
ATOM     19  C   ILE A   2       7.730 -51.423  46.474  1.00 69.15           C
ATOM     20  O   ILE A   2       7.569 -52.651  46.504  1.00 71.01           O
ATOM     21  CB  ILE A   2       8.284 -50.721  48.830  1.00 61.31           C
ATOM     22  CG1 ILE A   2       8.023 -49.750  49.999  1.00 53.95           C
ATOM     23  CG2 ILE A   2       9.717 -50.463  48.340  1.00 55.58           C
ATOM     24  CD1 ILE A   2       9.065 -49.957  51.196  1.00 44.55           C
ATOM     25  H   ILE A   2       5.802 -51.479  48.480  1.00 92.05           H
ATOM     26  HA  ILE A   2       7.412 -49.603  47.360  1.00 84.40           H
ATOM     27  HB  ILE A   2       8.207 -51.627  49.163  1.00 73.57           H
ATOM     28 HG12 ILE A   2       8.090 -48.837  49.670  1.00 64.74           H
ATOM     29 HG13 ILE A   2       7.133 -49.895  50.349  1.00 64.74           H
ATOM     30 HG21 ILE A   2      10.352 -50.612  49.056  1.00 66.70           H
ATOM     31 HG22 ILE A   2       9.927 -51.061  47.611  1.00 66.70           H
ATOM     32 HG23 ILE A   2       9.776 -49.544  48.034  1.00 66.70           H
ATOM     33 HD11 ILE A   2       8.812 -49.371  51.929  1.00 53.46           H
ATOM     34 HD12 ILE A   2       9.047 -50.878  51.493  1.00 53.46           H
ATOM     35 HD13 ILE A   2       9.961 -49.733  50.909  1.00 53.46           H
ATOM     36  N   SER A   3       8.283 -50.793  45.476  1.00 61.18           N
ATOM     37  CA  SER A   3       8.508 -51.384  44.187  1.00 60.18           C
ATOM     38  C   SER A   3       9.836 -52.130  44.161  1.00 64.70           C
ATOM     39  O   SER A   3      10.846 -51.571  44.586  1.00 66.52           O
ATOM     40  CB  SER A   3       8.519 -50.288  43.140  1.00 56.29           C
ATOM     41  OG  SER A   3       8.771 -50.848  41.878  1.00 57.53           O
ATOM     42  H   SER A   3       8.541 -49.972  45.510  1.00 73.41           H
ATOM     43  HA  SER A   3       7.764 -51.955  43.985  1.00 72.21           H
ATOM     44  HB2 SER A   3       7.659 -49.837  43.129  1.00 67.55           H
ATOM     45  HB3 SER A   3       9.230 -49.662  43.356  1.00 67.55           H
ATOM     46  HG  SER A   3       8.068 -50.883  41.435  1.00 69.03           H
ATOM     47  N   PRO A   4       9.883 -53.376  43.623  1.00 71.79           N
ATOM     48  CA  PRO A   4      11.118 -54.189  43.563  1.00 63.47           C
ATOM     49  C   PRO A   4      12.091 -53.788  42.460  1.00 55.06           C
ATOM     50  O   PRO A   4      12.475 -54.600  41.620  1.00 51.99           O
ATOM     51  CB  PRO A   4      10.562 -55.590  43.307  1.00 63.06           C
ATOM     52  CG  PRO A   4       9.169 -55.527  43.721  1.00 67.27           C
ATOM     53  CD  PRO A   4       8.716 -54.207  43.305  1.00 65.15           C
ATOM     54  HA  PRO A   4      11.577 -54.183  44.416  1.00 76.17           H
ATOM     55  HB2 PRO A   4      10.612 -55.792  42.358  1.00 75.67           H
ATOM     56  HB3 PRO A   4      11.054 -56.241  43.831  1.00 75.67           H
ATOM     57  HG2 PRO A   4       8.656 -56.225  43.286  1.00 80.73           H
ATOM     58  HG3 PRO A   4       9.119 -55.597  44.687  1.00 80.73           H
ATOM     59  HD2 PRO A   4       8.540 -54.207  42.351  1.00 78.19           H
ATOM     60  HD3 PRO A   4       7.942 -53.965  43.832  1.00 78.19           H
ATOM     61  N   ILE A   5      12.526 -52.535  42.487  1.00 61.12           N
ATOM     62  CA  ILE A   5      13.435 -51.982  41.490  1.00 51.62           C
ATOM     63  C   ILE A   5      14.835 -51.892  42.061  1.00 42.96           C
ATOM     64  O   ILE A   5      15.060 -51.728  43.266  1.00 43.70           O
ATOM     65  CB  ILE A   5      13.022 -50.581  41.014  1.00 61.21           C
ATOM     66  CG1 ILE A   5      11.520 -50.482  40.953  1.00 65.85           C
ATOM     67  CG2 ILE A   5      13.663 -50.273  39.639  1.00 66.45           C
ATOM     68  CD1 ILE A   5      11.055 -49.114  40.619  1.00 64.69           C
ATOM     69  H   ILE A   5      12.307 -51.969  43.095  1.00 73.34           H
ATOM     70  HA  ILE A   5      13.471 -52.567  40.716  1.00 61.94           H
ATOM     71  HB  ILE A   5      13.337 -49.936  41.664  1.00 73.45           H
ATOM     72 HG12 ILE A   5      11.183 -51.099  40.278  1.00 79.02           H
ATOM     73 HG13 ILE A   5      11.151 -50.700  41.825  1.00 79.02           H
ATOM     74 HG21 ILE A   5      13.400 -49.386  39.361  1.00 79.74           H
ATOM     75 HG22 ILE A   5      14.627 -50.311  39.730  1.00 79.74           H
ATOM     76 HG23 ILE A   5      13.358 -50.929  38.990  1.00 79.74           H
ATOM     77 HD11 ILE A   5      10.087 -49.119  40.610  1.00 77.62           H
ATOM     78 HD12 ILE A   5      11.381 -48.500  41.296  1.00 77.62           H
ATOM     79 HD13 ILE A   5      11.386 -48.869  39.743  1.00 77.62           H
ATOM     80  N   GLU A   6      15.787 -51.954  41.169  1.00 52.47           N
ATOM     81  CA  GLU A   6      17.143 -51.646  41.555  1.00 58.92           C
ATOM     82  C   GLU A   6      17.264 -50.162  41.894  1.00 42.37           C
ATOM     83  O   GLU A   6      16.832 -49.315  41.108  1.00 53.33           O
ATOM     84  CB  GLU A   6      18.056 -52.027  40.405  1.00 55.95           C
ATOM     85  CG  GLU A   6      19.522 -51.753  40.679  1.00 75.14           C
ATOM     86  CD  GLU A   6      20.099 -52.513  41.905  1.00 90.49           C
ATOM     87  OE1 GLU A   6      19.707 -52.230  43.073  1.00 87.60           O
ATOM     88  OE2 GLU A   6      20.964 -53.399  41.686  1.00 93.86           O1-
ATOM     89  H   GLU A   6      15.691 -52.179  40.345  1.00 62.97           H
ATOM     90  HA  GLU A   6      17.385 -52.166  42.337  1.00 70.70           H
ATOM     91  HB2 GLU A   6      17.950 -52.975  40.237  1.00 67.14           H
ATOM     92  HB3 GLU A   6      17.781 -51.531  39.613  1.00 67.14           H
ATOM     93  HG2 GLU A   6      20.028 -52.031  39.898  1.00 90.17           H
ATOM     94  HG3 GLU A   6      19.640 -50.800  40.828  1.00 90.17           H
ATOM     95  N   THR A   7      17.834 -49.849  43.061  1.00 37.36           N
ATOM     96  CA  THR A   7      18.163 -48.472  43.422  1.00 40.97           C
ATOM     97  C   THR A   7      19.228 -47.890  42.498  1.00 40.82           C
ATOM     98  O   THR A   7      20.009 -48.598  41.879  1.00 40.57           O
ATOM     99  CB  THR A   7      18.718 -48.320  44.846  1.00 48.52           C
ATOM    100  OG1 THR A   7      19.990 -48.973  44.969  1.00 53.31           O
ATOM    101  CG2 THR A   7      17.733 -48.814  45.912  1.00 57.60           C
ATOM    102  H   THR A   7      18.023 -50.423  43.669  1.00 44.84           H
ATOM    103  HA  THR A   7      17.367 -47.931  43.359  1.00 49.16           H
ATOM    104  HB  THR A   7      18.858 -47.381  45.023  1.00 58.22           H
ATOM    105  HG1 THR A   7      20.284 -48.878  45.752  1.00 63.98           H
ATOM    106 HG21 THR A   7      18.096 -48.658  46.802  1.00 69.12           H
ATOM    107 HG22 THR A   7      16.887 -48.342  45.831  1.00 69.12           H
ATOM    108 HG23 THR A   7      17.580 -49.762  45.796  1.00 69.12           H
ATOM    109  N   VAL A   8      19.233 -46.562  42.426  1.00 42.90           N
ATOM    110  CA  VAL A   8      20.231 -45.731  41.759  1.00 38.41           C
ATOM    111  C   VAL A   8      21.253 -45.332  42.812  1.00 42.38           C
ATOM    112  O   VAL A   8      20.861 -44.796  43.857  1.00 42.66           O
ATOM    113  CB  VAL A   8      19.600 -44.465  41.147  1.00 43.12           C
ATOM    114  CG1 VAL A   8      20.619 -43.651  40.447  1.00 40.09           C
ATOM    115  CG2 VAL A   8      18.498 -44.811  40.163  1.00 38.86           C
ATOM    116  H   VAL A   8      18.605 -46.088  42.781  1.00 51.48           H
ATOM    117  HA  VAL A   8      20.668 -46.225  41.057  1.00 46.10           H
ATOM    118  HB  VAL A   8      19.217 -43.919  41.861  1.00 51.75           H
ATOM    119 HG11 VAL A   8      20.174 -42.892  40.041  1.00 48.10           H
ATOM    120 HG12 VAL A   8      21.278 -43.343  41.091  1.00 48.10           H
ATOM    121 HG13 VAL A   8      21.026 -44.200  39.769  1.00 48.10           H
ATOM    122 HG21 VAL A   8      18.101 -43.992  39.821  1.00 46.63           H
ATOM    123 HG22 VAL A   8      18.899 -45.307  39.441  1.00 46.63           H
ATOM    124 HG23 VAL A   8      17.814 -45.351  40.603  1.00 46.63           H
ATOM    125  N   PRO A   9      22.552 -45.543  42.579  1.00 49.47           N
ATOM    126  CA  PRO A   9      23.571 -45.131  43.558  1.00 50.33           C
ATOM    127  C   PRO A   9      23.664 -43.614  43.617  1.00 46.87           C
ATOM    128  O   PRO A   9      23.826 -42.931  42.604  1.00 40.62           O
ATOM    129  CB  PRO A   9      24.858 -45.758  43.003  1.00 34.16           C
ATOM    130  CG  PRO A   9      24.620 -45.686  41.553  1.00 46.19           C
ATOM    131  CD  PRO A   9      23.194 -46.039  41.354  1.00 41.82           C
ATOM    132  HA  PRO A   9      23.377 -45.488  44.441  1.00 60.40           H
ATOM    133  HB2 PRO A   9      25.630 -45.226  43.253  1.00 40.99           H
ATOM    134  HB3 PRO A   9      24.948 -46.684  43.278  1.00 40.99           H
ATOM    135  HG2 PRO A   9      24.778 -44.779  41.246  1.00 55.42           H
ATOM    136  HG3 PRO A   9      25.187 -46.323  41.094  1.00 55.42           H
ATOM    137  HD2 PRO A   9      22.845 -45.578  40.579  1.00 50.18           H
ATOM    138  HD3 PRO A   9      23.106 -47.002  41.291  1.00 50.18           H
ATOM    139  N   VAL A  10      23.532 -43.094  44.811  1.00 43.08           N
ATOM    140  CA  VAL A  10      23.505 -41.657  45.049  1.00 46.41           C
ATOM    141  C   VAL A  10      24.586 -41.301  46.069  1.00 43.80           C
ATOM    142  O   VAL A  10      24.736 -41.973  47.105  1.00 47.54           O
ATOM    143  CB  VAL A  10      22.106 -41.217  45.537  1.00 47.30           C
ATOM    144  CG1 VAL A  10      22.161 -39.822  46.172  1.00 42.07           C
ATOM    145  CG2 VAL A  10      21.087 -41.273  44.377  1.00 50.88           C
ATOM    146  H   VAL A  10      23.430 -43.578  45.516  1.00 51.70           H
ATOM    147  HA  VAL A  10      23.683 -41.191  44.216  1.00 55.69           H
ATOM    148  HB  VAL A  10      21.791 -41.842  46.213  1.00 56.76           H
ATOM    149 HG11 VAL A  10      21.266 -39.549  46.425  1.00 50.48           H
ATOM    150 HG12 VAL A  10      22.716 -39.857  46.962  1.00 50.48           H
ATOM    151 HG13 VAL A  10      22.532 -39.197  45.528  1.00 50.48           H
ATOM    152 HG21 VAL A  10      20.219 -40.976  44.699  1.00 61.06           H
ATOM    153 HG22 VAL A  10      21.394 -40.682  43.668  1.00 61.06           H
ATOM    154 HG23 VAL A  10      21.024 -42.181  44.047  1.00 61.06           H
ATOM    155  N   LYS A  11      25.316 -40.225  45.781  1.00 42.69           N
ATOM    156  CA  LYS A  11      26.403 -39.724  46.618  1.00 46.23           C
ATOM    157  C   LYS A  11      26.200 -38.259  47.033  1.00 45.56           C
ATOM    158  O   LYS A  11      25.454 -37.490  46.424  1.00 49.88           O
ATOM    159  CB  LYS A  11      27.749 -39.876  45.882  1.00 49.53           C
ATOM    160  CG  LYS A  11      28.163 -41.331  45.702  1.00 67.83           C
ATOM    161  CD  LYS A  11      29.513 -41.535  44.976  1.00 71.98           C
ATOM    162  CE  LYS A  11      29.932 -42.977  45.135  1.00 74.69           C
ATOM    163  NZ  LYS A  11      28.761 -43.876  44.831  1.00 73.60           N1+
ATOM    164  H   LYS A  11      25.193 -39.768  45.067  1.00 51.23           H
ATOM    165  HA  LYS A  11      26.454 -40.262  47.426  1.00 55.48           H
ATOM    166  HB2 LYS A  11      27.673 -39.478  45.001  1.00 59.44           H
ATOM    167  HB3 LYS A  11      28.440 -39.419  46.391  1.00 59.44           H
ATOM    168  HG2 LYS A  11      28.234 -41.741  46.580  1.00 81.40           H
ATOM    169  HG3 LYS A  11      27.476 -41.786  45.187  1.00 81.40           H
ATOM    170  HD2 LYS A  11      29.417 -41.338  44.029  1.00 86.37           H
ATOM    171  HD3 LYS A  11      30.195 -40.974  45.374  1.00 86.37           H
ATOM    172  HE2 LYS A  11      30.659 -43.176  44.526  1.00 89.63           H
ATOM    173  HE3 LYS A  11      30.200 -43.133  46.053  1.00 89.63           H
ATOM    174  HZ1 LYS A  11      29.051 -44.701  44.657  1.00 88.32           H
ATOM    175  HZ2 LYS A  11      28.206 -43.908  45.527  1.00 88.32           H
ATOM    176  HZ3 LYS A  11      28.316 -43.574  44.120  1.00 88.32           H
ATOM    177  N   LEU A  12      26.881 -37.876  48.101  1.00 52.72           N
ATOM    178  CA  LEU A  12      26.923 -36.486  48.504  1.00 50.46           C
ATOM    179  C   LEU A  12      27.919 -35.722  47.648  1.00 47.41           C
ATOM    180  O   LEU A  12      28.753 -36.294  46.945  1.00 46.80           O
ATOM    181  CB  LEU A  12      27.299 -36.374  49.981  1.00 52.34           C
ATOM    182  CG  LEU A  12      26.170 -36.728  50.960  1.00 54.29           C
ATOM    183  CD1 LEU A  12      26.713 -36.702  52.333  1.00 52.25           C
ATOM    184  CD2 LEU A  12      24.956 -35.785  50.895  1.00 53.83           C
ATOM    185  H   LEU A  12      27.316 -38.400  48.623  1.00 63.26           H
ATOM    186  HA  LEU A  12      26.054 -36.079  48.369  1.00 60.56           H
ATOM    187  HB2 LEU A  12      28.022 -36.997  50.151  1.00 62.81           H
ATOM    188  HB3 LEU A  12      27.586 -35.471  50.177  1.00 62.81           H
ATOM    189  HG  LEU A  12      25.860 -37.626  50.777  1.00 65.15           H
ATOM    190 HD11 LEU A  12      25.999 -36.917  52.957  1.00 62.71           H
ATOM    191 HD12 LEU A  12      27.418 -37.366  52.393  1.00 62.71           H
ATOM    192 HD13 LEU A  12      27.063 -35.817  52.514  1.00 62.71           H
ATOM    193 HD21 LEU A  12      24.304 -36.054  51.562  1.00 64.59           H
ATOM    194 HD22 LEU A  12      25.263 -34.885  51.086  1.00 64.59           H
ATOM    195 HD23 LEU A  12      24.556 -35.824  50.012  1.00 64.59           H
ATOM    196  N   LYS A  13      27.809 -34.409  47.688  1.00 56.59           N
ATOM    197  CA  LYS A  13      28.751 -33.607  46.933  1.00 58.16           C
ATOM    198  C   LYS A  13      30.172 -33.914  47.408  1.00 70.33           C
ATOM    199  O   LYS A  13      30.383 -34.298  48.572  1.00 65.67           O
ATOM    200  CB  LYS A  13      28.431 -32.120  47.055  1.00 44.10           C
ATOM    201  CG  LYS A  13      27.371 -31.659  46.079  1.00 52.91           C
ATOM    202  CD  LYS A  13      26.972 -30.188  46.319  1.00 69.63           C
ATOM    203  CE  LYS A  13      25.891 -29.668  45.341  1.00 74.19           C
ATOM    204  NZ  LYS A  13      25.408 -28.306  45.733  1.00 75.33           N1+
ATOM    205  H   LYS A  13      27.205 -33.967  48.115  1.00 67.91           H
ATOM    206  HA  LYS A  13      28.669 -33.854  46.002  1.00 69.80           H
ATOM    207  HB2 LYS A  13      28.119 -31.926  47.953  1.00 52.92           H
ATOM    208  HB3 LYS A  13      29.234 -31.619  46.880  1.00 52.92           H
ATOM    209  HG2 LYS A  13      27.721 -31.735  45.181  1.00 63.49           H
ATOM    210  HG3 LYS A  13      26.577 -32.205  46.181  1.00 63.49           H
ATOM    211  HD2 LYS A  13      26.634 -30.093  47.224  1.00 83.55           H
ATOM    212  HD3 LYS A  13      27.763 -29.636  46.207  1.00 83.55           H
ATOM    213  HE2 LYS A  13      26.253 -29.612  44.442  1.00 89.03           H
ATOM    214  HE3 LYS A  13      25.125 -30.262  45.357  1.00 89.03           H
ATOM    215  HZ1 LYS A  13      24.825 -28.003  45.132  1.00 90.40           H
ATOM    216  HZ2 LYS A  13      25.017 -28.336  46.532  1.00 90.40           H
ATOM    217  HZ3 LYS A  13      26.101 -27.748  45.774  1.00 90.40           H
ATOM    218  N   PRO A  14      31.171 -33.776  46.489  1.00 77.82           N
ATOM    219  CA  PRO A  14      32.550 -34.214  46.738  1.00 80.35           C
ATOM    220  C   PRO A  14      33.078 -34.079  48.157  1.00 89.14           C
ATOM    221  O   PRO A  14      33.470 -35.089  48.751  1.00101.75           O
ATOM    222  CB  PRO A  14      33.335 -33.329  45.771  1.00 85.85           C
ATOM    223  CG  PRO A  14      32.474 -33.340  44.568  1.00 90.08           C
ATOM    224  CD  PRO A  14      31.027 -33.339  45.091  1.00 86.27           C
ATOM    225  HA  PRO A  14      32.653 -35.134  46.447  1.00 96.42           H
ATOM    226  HB2 PRO A  14      33.404 -32.429  46.125  1.00103.02           H
ATOM    227  HB3 PRO A  14      34.206 -33.707  45.589  1.00103.02           H
ATOM    228  HG2 PRO A  14      32.646 -32.550  44.031  1.00108.09           H
ATOM    229  HG3 PRO A  14      32.647 -34.147  44.055  1.00108.09           H
ATOM    230  HD2 PRO A  14      30.655 -32.444  45.054  1.00103.52           H
ATOM    231  HD3 PRO A  14      30.482 -33.976  44.597  1.00103.52           H
ATOM    232  N   GLY A  15      33.141 -32.874  48.714  1.00 75.37           N
ATOM    233  CA  GLY A  15      33.704 -32.761  50.049  1.00 76.06           C
ATOM    234  C   GLY A  15      32.714 -32.367  51.121  1.00 81.35           C
ATOM    235  O   GLY A  15      32.825 -31.271  51.689  1.00 76.76           O
ATOM    236  H   GLY A  15      32.896 -32.131  48.347  1.00 90.44           H
ATOM    237  HA2 GLY A  15      34.095 -33.605  50.317  1.00 91.27           H
ATOM    238  HA3 GLY A  15      34.406 -32.093  50.041  1.00 91.27           H
ATOM    239  N   MET A  16      31.743 -33.233  51.420  1.00 76.29           N
ATOM    240  CA  MET A  16      30.694 -32.845  52.348  1.00 73.35           C
ATOM    241  C   MET A  16      30.222 -34.030  53.172  1.00 70.16           C
ATOM    242  O   MET A  16      30.509 -35.193  52.875  1.00 68.96           O
ATOM    243  CB  MET A  16      29.517 -32.221  51.617  1.00 58.29           C
ATOM    244  CG  MET A  16      29.951 -31.119  50.738  1.00 49.91           C
ATOM    245  SD  MET A  16      28.622 -30.077  50.208  1.00 62.20           S
ATOM    246  CE  MET A  16      28.673 -28.709  51.415  1.00 78.36           C
ATOM    247  H   MET A  16      31.658 -34.026  51.092  1.00 91.54           H
ATOM    248  HA  MET A  16      31.047 -32.170  52.950  1.00 88.02           H
ATOM    249  HB2 MET A  16      29.097 -32.896  51.065  1.00 69.94           H
ATOM    250  HB3 MET A  16      28.892 -31.865  52.269  1.00 69.94           H
ATOM    251  HG2 MET A  16      30.578 -30.561  51.224  1.00 59.89           H
ATOM    252  HG3 MET A  16      30.363 -31.496  49.947  1.00 59.89           H
ATOM    253  HE1 MET A  16      27.990 -28.059  51.183  1.00 94.04           H
ATOM    254  HE2 MET A  16      28.505 -29.046  52.309  1.00 94.04           H
ATOM    255  HE3 MET A  16      29.548 -28.289  51.381  1.00 94.04           H
ATOM    256  N   ASP A  17      29.504 -33.690  54.232  1.00 64.90           N
ATOM    257  CA  ASP A  17      28.936 -34.623  55.180  1.00 67.68           C
ATOM    258  C   ASP A  17      27.430 -34.400  55.228  1.00 67.16           C
ATOM    259  O   ASP A  17      26.925 -33.347  54.816  1.00 54.22           O
ATOM    260  CB  ASP A  17      29.540 -34.427  56.579  1.00 71.72           C
ATOM    261  CG  ASP A  17      29.389 -35.647  57.435  1.00 67.57           C
ATOM    262  OD1 ASP A  17      29.814 -35.597  58.620  1.00 67.54           O
ATOM    263  OD2 ASP A  17      28.856 -36.651  56.893  1.00 66.27           O1-
ATOM    264  H   ASP A  17      29.322 -32.872  54.423  1.00 77.88           H
ATOM    265  HA  ASP A  17      29.108 -35.530  54.884  1.00 81.21           H
ATOM    266  HB2 ASP A  17      30.486 -34.235  56.495  1.00 86.06           H
ATOM    267  HB3 ASP A  17      29.087 -33.692  57.021  1.00 86.06           H
ATOM    268  N   GLY A  18      26.715 -35.396  55.760  1.00 66.18           N
ATOM    269  CA  GLY A  18      25.272 -35.333  55.863  1.00 62.38           C
ATOM    270  C   GLY A  18      24.818 -34.223  56.787  1.00 62.30           C
ATOM    271  O   GLY A  18      25.537 -33.841  57.716  1.00 63.03           O
ATOM    272  H   GLY A  18      27.055 -36.123  56.074  1.00 79.41           H
ATOM    273  HA2 GLY A  18      24.889 -35.194  54.983  1.00 74.86           H
ATOM    274  HA3 GLY A  18      24.941 -36.166  56.228  1.00 74.86           H
ATOM    275  N   PRO A  19      23.622 -33.680  56.568  1.00 65.70           N
ATOM    276  CA  PRO A  19      23.185 -32.574  57.417  1.00 67.85           C
ATOM    277  C   PRO A  19      22.999 -33.071  58.836  1.00 64.42           C
ATOM    278  O   PRO A  19      22.710 -34.246  59.082  1.00 53.40           O
ATOM    279  CB  PRO A  19      21.860 -32.117  56.789  1.00 60.86           C
ATOM    280  CG  PRO A  19      21.293 -33.371  56.229  1.00 67.78           C
ATOM    281  CD  PRO A  19      22.504 -34.217  55.768  1.00 66.40           C
ATOM    282  HA  PRO A  19      23.823 -31.847  57.391  1.00 81.42           H
ATOM    283  HB2 PRO A  19      21.272 -31.716  57.452  1.00 73.04           H
ATOM    284  HB3 PRO A  19      22.050 -31.485  56.079  1.00 73.04           H
ATOM    285  HG2 PRO A  19      20.784 -33.840  56.911  1.00 81.34           H
ATOM    286  HG3 PRO A  19      20.724 -33.145  55.479  1.00 81.34           H
ATOM    287  HD2 PRO A  19      22.363 -35.156  55.967  1.00 79.69           H
ATOM    288  HD3 PRO A  19      22.669 -34.075  54.822  1.00 79.69           H
ATOM    289  N   LYS A  20      23.231 -32.160  59.779  1.00 62.69           N
ATOM    290  CA  LYS A  20      22.930 -32.385  61.179  1.00 59.78           C
ATOM    291  C   LYS A  20      22.394 -31.047  61.683  1.00 54.78           C
ATOM    292  O   LYS A  20      23.073 -30.268  62.331  1.00 67.76           O
ATOM    293  CB  LYS A  20      24.140 -32.893  61.952  1.00 60.84           C
ATOM    294  CG  LYS A  20      25.434 -32.201  61.632  1.00 69.92           C
ATOM    295  CD  LYS A  20      26.651 -33.052  62.014  1.00 69.62           C
ATOM    296  CE  LYS A  20      26.750 -34.296  61.184  1.00 68.55           C
ATOM    297  NZ  LYS A  20      28.113 -34.883  61.254  1.00 75.33           N1+
ATOM    298  H   LYS A  20      23.567 -31.383  59.630  1.00 75.22           H
ATOM    299  HA  LYS A  20      22.225 -33.045  61.252  1.00 71.74           H
ATOM    300  HB2 LYS A  20      23.974 -32.770  62.901  1.00 73.01           H
ATOM    301  HB3 LYS A  20      24.244 -33.836  61.767  1.00 73.01           H
ATOM    302  HG2 LYS A  20      25.486 -32.021  60.678  1.00 83.90           H
ATOM    303  HG3 LYS A  20      25.477 -31.368  62.127  1.00 83.90           H
ATOM    304  HD2 LYS A  20      27.459 -32.533  61.858  1.00 83.55           H
ATOM    305  HD3 LYS A  20      26.589 -33.307  62.948  1.00 83.55           H
ATOM    306  HE2 LYS A  20      26.118 -34.950  61.521  1.00 82.26           H
ATOM    307  HE3 LYS A  20      26.565 -34.074  60.259  1.00 82.26           H
ATOM    308  HZ1 LYS A  20      28.712 -34.312  60.929  1.00 90.39           H
ATOM    309  HZ2 LYS A  20      28.313 -35.064  62.103  1.00 90.39           H
ATOM    310  HZ3 LYS A  20      28.139 -35.637  60.781  1.00 90.39           H
ATOM    311  N   VAL A  21      21.138 -30.795  61.363  1.00 57.35           N
ATOM    312  CA  VAL A  21      20.419 -29.606  61.778  1.00 62.31           C
ATOM    313  C   VAL A  21      19.391 -29.995  62.840  1.00 68.89           C
ATOM    314  O   VAL A  21      18.757 -31.051  62.754  1.00 68.78           O
ATOM    315  CB  VAL A  21      19.762 -28.931  60.560  1.00 65.92           C
ATOM    316  CG1 VAL A  21      19.451 -29.930  59.481  1.00 75.05           C
ATOM    317  CG2 VAL A  21      18.518 -28.220  60.967  1.00 64.77           C
ATOM    318  H   VAL A  21      20.659 -31.337  60.906  1.00 68.82           H
ATOM    319  HA  VAL A  21      21.047 -28.973  62.160  1.00 74.77           H
ATOM    320  HB  VAL A  21      20.377 -28.291  60.183  1.00 79.10           H
ATOM    321 HG11 VAL A  21      18.907 -29.495  58.806  1.00 90.06           H
ATOM    322 HG12 VAL A  21      20.267 -30.266  59.079  1.00 90.06           H
ATOM    323 HG13 VAL A  21      18.943 -30.651  59.888  1.00 90.06           H
ATOM    324 HG21 VAL A  21      18.173 -27.727  60.206  1.00 77.72           H
ATOM    325 HG22 VAL A  21      17.849 -28.849  61.273  1.00 77.72           H
ATOM    326 HG23 VAL A  21      18.752 -27.600  61.677  1.00 77.72           H
ATOM    327  N   LYS A  22      19.208 -29.113  63.824  1.00 79.60           N
ATOM    328  CA  LYS A  22      18.421 -29.402  65.021  1.00 78.78           C
ATOM    329  C   LYS A  22      16.919 -29.341  64.753  1.00 68.60           C
ATOM    330  O   LYS A  22      16.442 -28.508  63.979  1.00 65.73           O
ATOM    331  CB  LYS A  22      18.792 -28.398  66.117  1.00 83.99           C
ATOM    332  CG  LYS A  22      18.519 -28.854  67.535  1.00 96.42           C
ATOM    333  CD  LYS A  22      18.890 -27.763  68.551  1.00113.19           C
ATOM    334  CE  LYS A  22      18.756 -28.227  70.012  1.00116.49           C
ATOM    335  NZ  LYS A  22      17.374 -28.670  70.371  1.00112.07           N1+
ATOM    336  H   LYS A  22      19.548 -28.326  63.831  1.00 95.52           H
ATOM    337  HA  LYS A  22      18.639 -30.290  65.346  1.00 94.54           H
ATOM    338  HB2 LYS A  22      19.741 -28.199  66.055  1.00100.79           H
ATOM    339  HB3 LYS A  22      18.285 -27.581  65.971  1.00100.79           H
ATOM    340  HG2 LYS A  22      17.574 -29.042  67.628  1.00115.70           H
ATOM    341  HG3 LYS A  22      19.046 -29.644  67.723  1.00115.70           H
ATOM    342  HD2 LYS A  22      19.807 -27.482  68.402  1.00135.82           H
ATOM    343  HD3 LYS A  22      18.292 -27.008  68.430  1.00135.82           H
ATOM    344  HE2 LYS A  22      19.360 -28.970  70.163  1.00139.79           H
ATOM    345  HE3 LYS A  22      18.992 -27.488  70.598  1.00139.79           H
ATOM    346  HZ1 LYS A  22      17.343 -28.899  71.230  1.00134.48           H
ATOM    347  HZ2 LYS A  22      16.795 -28.008  70.231  1.00134.48           H
ATOM    348  HZ3 LYS A  22      17.139 -29.370  69.876  1.00134.48           H
ATOM    349  N   GLN A  23      16.169 -30.205  65.433  1.00 62.93           N
ATOM    350  CA  GLN A  23      14.737 -30.343  65.190  1.00 72.39           C
ATOM    351  C   GLN A  23      13.977 -29.189  65.837  1.00 77.04           C
ATOM    352  O   GLN A  23      13.916 -29.093  67.067  1.00 78.39           O
ATOM    353  CB  GLN A  23      14.249 -31.691  65.721  1.00 71.48           C
ATOM    354  CG  GLN A  23      12.721 -31.866  65.756  1.00 63.91           C
ATOM    355  CD  GLN A  23      12.078 -31.570  64.424  1.00 63.76           C
ATOM    356  OE1 GLN A  23      12.529 -32.052  63.374  1.00 65.35           O
ATOM    357  NE2 GLN A  23      11.040 -30.754  64.449  1.00 67.71           N
ATOM    358  H   GLN A  23      16.468 -30.731  66.042  1.00 75.52           H
ATOM    359  HA  GLN A  23      14.570 -30.314  64.232  1.00 86.86           H
ATOM    360  HB2 GLN A  23      14.601 -32.392  65.147  1.00 85.78           H
ATOM    361  HB3 GLN A  23      14.582 -31.810  66.624  1.00 85.78           H
ATOM    362  HG2 GLN A  23      12.519 -32.786  65.982  1.00 76.69           H
ATOM    363  HG3 GLN A  23      12.338 -31.275  66.418  1.00 76.69           H
ATOM    364 HE21 GLN A  23      10.736 -30.474  65.204  1.00 81.26           H
ATOM    365 HE22 GLN A  23      10.673 -30.503  63.716  1.00 81.26           H
ATOM    366  N   TRP A  24      13.360 -28.336  65.014  1.00 84.78           N
ATOM    367  CA  TRP A  24      12.547 -27.240  65.531  1.00 93.14           C
ATOM    368  C   TRP A  24      11.517 -27.776  66.536  1.00 94.71           C
ATOM    369  O   TRP A  24      10.807 -28.744  66.228  1.00102.27           O
ATOM    370  CB  TRP A  24      11.847 -26.518  64.374  1.00 98.80           C
ATOM    371  CG  TRP A  24      12.481 -25.190  63.947  1.00120.12           C
ATOM    372  CD1 TRP A  24      13.757 -24.776  64.214  1.00124.57           C
ATOM    373  CD2 TRP A  24      11.866 -24.108  63.188  1.00130.69           C
ATOM    374  NE1 TRP A  24      13.976 -23.526  63.680  1.00133.66           N
ATOM    375  CE2 TRP A  24      12.837 -23.095  63.047  1.00134.88           C
ATOM    376  CE3 TRP A  24      10.595 -23.900  62.624  1.00127.10           C
ATOM    377  CZ2 TRP A  24      12.578 -21.896  62.362  1.00132.51           C
ATOM    378  CZ3 TRP A  24      10.346 -22.706  61.947  1.00118.80           C
ATOM    379  CH2 TRP A  24      11.332 -21.726  61.823  1.00122.45           C
ATOM    380  H   TRP A  24      13.386 -28.380  64.155  1.00101.74           H
ATOM    381  HA  TRP A  24      13.132 -26.616  65.974  1.00111.77           H
ATOM    382  HB2 TRP A  24      11.901 -27.112  63.611  1.00118.56           H
ATOM    383  HB3 TRP A  24      10.925 -26.353  64.615  1.00118.56           H
ATOM    384  HD1 TRP A  24      14.387 -25.269  64.690  1.00149.49           H
ATOM    385  HE1 TRP A  24      14.711 -23.085  63.737  1.00160.39           H
ATOM    386  HE3 TRP A  24       9.934 -24.543  62.698  1.00152.53           H
ATOM    387  HZ2 TRP A  24      13.230 -21.240  62.284  1.00159.01           H
ATOM    388  HZ3 TRP A  24       9.512 -22.561  61.569  1.00142.56           H
ATOM    389  HH2 TRP A  24      11.140 -20.940  61.370  1.00146.95           H
ATOM    390  N   PRO A  25      11.425 -27.204  67.742  1.00 96.66           N
ATOM    391  CA  PRO A  25      10.510 -27.753  68.761  1.00 96.52           C
ATOM    392  C   PRO A  25       9.042 -27.718  68.354  1.00 89.59           C
ATOM    393  O   PRO A  25       8.575 -26.785  67.699  1.00 77.56           O
ATOM    394  CB  PRO A  25      10.764 -26.852  69.974  1.00 92.49           C
ATOM    395  CG  PRO A  25      12.181 -26.464  69.831  1.00 96.92           C
ATOM    396  CD  PRO A  25      12.405 -26.282  68.349  1.00102.17           C
ATOM    397  HA  PRO A  25      10.768 -28.659  68.985  1.00115.82           H
ATOM    398  HB2 PRO A  25      10.193 -26.070  69.932  1.00110.99           H
ATOM    399  HB3 PRO A  25      10.622 -27.350  70.794  1.00110.99           H
ATOM    400  HG2 PRO A  25      12.361 -25.639  70.305  1.00116.30           H
ATOM    401  HG3 PRO A  25      12.730 -27.188  70.168  1.00116.30           H
ATOM    402  HD2 PRO A  25      12.231 -25.363  68.092  1.00122.61           H
ATOM    403  HD3 PRO A  25      13.310 -26.553  68.126  1.00122.61           H
ATOM    404  N   LEU A  26       8.299 -28.742  68.799  1.00 97.46           N
ATOM    405  CA  LEU A  26       6.899 -28.932  68.428  1.00 96.54           C
ATOM    406  C   LEU A  26       6.028 -29.076  69.670  1.00 91.69           C
ATOM    407  O   LEU A  26       6.455 -29.656  70.672  1.00 87.19           O
ATOM    408  CB  LEU A  26       6.712 -30.177  67.529  1.00 95.17           C
ATOM    409  CG  LEU A  26       7.454 -30.250  66.181  1.00 84.59           C
ATOM    410  CD1 LEU A  26       6.904 -31.365  65.362  1.00 83.33           C
ATOM    411  CD2 LEU A  26       7.324 -28.964  65.384  1.00 86.92           C
ATOM    412  H   LEU A  26       8.594 -29.356  69.320  1.00116.95           H
ATOM    413  HA  LEU A  26       6.592 -28.158  67.935  1.00115.85           H
ATOM    414  HB2 LEU A  26       6.980 -30.954  68.043  1.00114.20           H
ATOM    415  HB3 LEU A  26       5.764 -30.239  67.324  1.00114.20           H
ATOM    416  HG  LEU A  26       8.394 -30.431  66.336  1.00101.51           H
ATOM    417 HD11 LEU A  26       7.374 -31.411  64.516  1.00 99.99           H
ATOM    418 HD12 LEU A  26       7.011 -32.190  65.858  1.00 99.99           H
ATOM    419 HD13 LEU A  26       5.962 -31.187  65.209  1.00 99.99           H
ATOM    420 HD21 LEU A  26       7.789 -29.065  64.535  1.00104.30           H
ATOM    421 HD22 LEU A  26       6.382 -28.795  65.221  1.00104.30           H
ATOM    422 HD23 LEU A  26       7.707 -28.228  65.888  1.00104.30           H
ATOM    423  N   THR A  27       4.804 -28.543  69.587  1.00 99.27           N
ATOM    424  CA  THR A  27       3.826 -28.628  70.665  1.00 98.61           C
ATOM    425  C   THR A  27       3.452 -30.086  70.935  1.00 94.51           C
ATOM    426  O   THR A  27       3.703 -30.978  70.126  1.00 91.31           O
ATOM    427  CB  THR A  27       2.574 -27.836  70.297  1.00 96.56           C
ATOM    428  OG1 THR A  27       1.978 -28.406  69.128  1.00 95.79           O
ATOM    429  CG2 THR A  27       2.912 -26.376  70.008  1.00 96.11           C
ATOM    430  H   THR A  27       4.513 -28.111  68.905  1.00119.12           H
ATOM    431  HA  THR A  27       4.194 -28.261  71.484  1.00118.33           H
ATOM    432  HB  THR A  27       1.947 -27.878  71.035  1.00115.87           H
ATOM    433  HG1 THR A  27       1.237 -28.048  68.987  1.00114.95           H
ATOM    434 HG21 THR A  27       2.099 -25.882  69.817  1.00115.33           H
ATOM    435 HG22 THR A  27       3.348 -25.981  70.781  1.00115.33           H
ATOM    436 HG23 THR A  27       3.506 -26.308  69.244  1.00115.33           H
ATOM    437  N   GLU A  28       2.832 -30.330  72.094  1.00 98.19           N
ATOM    438  CA  GLU A  28       2.365 -31.688  72.375  1.00 97.77           C
ATOM    439  C   GLU A  28       1.359 -32.152  71.319  1.00 92.11           C
ATOM    440  O   GLU A  28       1.326 -33.337  70.981  1.00 83.43           O
ATOM    441  CB  GLU A  28       1.764 -31.776  73.795  1.00114.75           C
ATOM    442  CG  GLU A  28       0.513 -30.861  74.094  1.00127.43           C
ATOM    443  CD  GLU A  28      -0.152 -31.070  75.491  1.00122.43           C
ATOM    444  OE1 GLU A  28      -1.119 -30.341  75.812  1.00118.53           O
ATOM    445  OE2 GLU A  28       0.275 -31.954  76.266  1.00125.83           O1-
ATOM    446  H   GLU A  28       2.671 -29.749  72.710  1.00117.83           H
ATOM    447  HA  GLU A  28       3.127 -32.286  72.340  1.00117.32           H
ATOM    448  HB2 GLU A  28       1.507 -32.696  73.956  1.00137.70           H
ATOM    449  HB3 GLU A  28       2.459 -31.532  74.429  1.00137.70           H
ATOM    450  HG2 GLU A  28       0.789 -29.930  74.044  1.00152.92           H
ATOM    451  HG3 GLU A  28      -0.158 -31.045  73.420  1.00152.92           H
ATOM    452  N   GLU A  29       0.559 -31.226  70.764  1.00 96.72           N
ATOM    453  CA  GLU A  29      -0.470 -31.587  69.787  1.00 94.41           C
ATOM    454  C   GLU A  29       0.148 -32.098  68.493  1.00 95.10           C
ATOM    455  O   GLU A  29      -0.373 -33.029  67.861  1.00 90.02           O
ATOM    456  CB  GLU A  29      -1.362 -30.371  69.500  1.00 99.00           C
ATOM    457  CG  GLU A  29      -2.525 -30.627  68.509  1.00108.65           C
ATOM    458  CD  GLU A  29      -3.045 -29.353  67.837  1.00115.86           C
ATOM    459  OE1 GLU A  29      -4.205 -29.368  67.353  1.00110.35           O
ATOM    460  OE2 GLU A  29      -2.288 -28.351  67.791  1.00114.72           O1-
ATOM    461  H   GLU A  29       0.596 -30.383  70.937  1.00116.06           H
ATOM    462  HA  GLU A  29      -1.020 -32.295  70.152  1.00113.29           H
ATOM    463  HB2 GLU A  29      -1.751 -30.071  70.337  1.00118.80           H
ATOM    464  HB3 GLU A  29      -0.810 -29.663  69.131  1.00118.80           H
ATOM    465  HG2 GLU A  29      -2.230 -31.225  67.804  1.00130.38           H
ATOM    466  HG3 GLU A  29      -3.262 -31.031  68.992  1.00130.38           H
ATOM    467  N   LYS A  30       1.252 -31.486  68.079  1.00 95.40           N
ATOM    468  CA  LYS A  30       1.850 -31.796  66.788  1.00 93.75           C
ATOM    469  C   LYS A  30       2.710 -33.059  66.845  1.00 82.90           C
ATOM    470  O   LYS A  30       2.693 -33.859  65.903  1.00 81.52           O
ATOM    471  CB  LYS A  30       2.657 -30.591  66.320  1.00 92.59           C
ATOM    472  CG  LYS A  30       1.773 -29.360  66.095  1.00 98.13           C
ATOM    473  CD  LYS A  30       2.583 -28.147  65.711  1.00100.57           C
ATOM    474  CE  LYS A  30       1.697 -26.946  65.452  1.00 99.14           C
ATOM    475  NZ  LYS A  30       2.507 -25.776  65.022  1.00 96.90           N1+
ATOM    476  H   LYS A  30       1.672 -30.886  68.532  1.00114.48           H
ATOM    477  HA  LYS A  30       1.132 -31.943  66.148  1.00112.50           H
ATOM    478  HB2 LYS A  30       3.312 -30.371  67.002  1.00111.11           H
ATOM    479  HB3 LYS A  30       3.097 -30.810  65.487  1.00111.11           H
ATOM    480  HG2 LYS A  30       1.140 -29.543  65.385  1.00117.76           H
ATOM    481  HG3 LYS A  30       1.305 -29.155  66.918  1.00117.76           H
ATOM    482  HD2 LYS A  30       3.195 -27.927  66.432  1.00120.69           H
ATOM    483  HD3 LYS A  30       3.075 -28.343  64.898  1.00120.69           H
ATOM    484  HE2 LYS A  30       1.065 -27.162  64.748  1.00118.97           H
ATOM    485  HE3 LYS A  30       1.231 -26.709  66.269  1.00118.97           H
ATOM    486  HZ1 LYS A  30       1.978 -25.079  64.867  1.00116.28           H
ATOM    487  HZ2 LYS A  30       3.093 -25.562  65.658  1.00116.28           H
ATOM    488  HZ3 LYS A  30       2.951 -25.976  64.276  1.00116.28           H
ATOM    489  N   ILE A  31       3.455 -33.271  67.935  1.00 74.59           N
ATOM    490  CA  ILE A  31       4.146 -34.546  68.106  1.00 64.77           C
ATOM    491  C   ILE A  31       3.164 -35.693  68.023  1.00 74.91           C
ATOM    492  O   ILE A  31       3.483 -36.756  67.486  1.00 73.89           O
ATOM    493  CB  ILE A  31       4.895 -34.608  69.436  1.00 65.47           C
ATOM    494  CG1 ILE A  31       5.736 -33.345  69.637  1.00 78.87           C
ATOM    495  CG2 ILE A  31       5.755 -35.906  69.465  1.00 65.62           C
ATOM    496  CD1 ILE A  31       6.209 -33.139  71.060  1.00 80.61           C
ATOM    497  H   ILE A  31       3.558 -32.710  68.574  1.00 89.50           H
ATOM    498  HA  ILE A  31       4.792 -34.648  67.393  1.00 77.72           H
ATOM    499  HB  ILE A  31       4.236 -34.658  70.144  1.00 78.56           H
ATOM    500 HG12 ILE A  31       6.522 -33.411  69.076  1.00 94.65           H
ATOM    501 HG13 ILE A  31       5.235 -32.557  69.390  1.00 94.65           H
ATOM    502 HG21 ILE A  31       6.258 -35.946  70.296  1.00 78.74           H
ATOM    503 HG22 ILE A  31       5.185 -36.687  69.388  1.00 78.74           H
ATOM    504 HG23 ILE A  31       6.376 -35.890  68.724  1.00 78.74           H
ATOM    505 HD11 ILE A  31       6.694 -32.298  71.108  1.00 96.74           H
ATOM    506 HD12 ILE A  31       5.438 -33.105  71.646  1.00 96.74           H
ATOM    507 HD13 ILE A  31       6.794 -33.873  71.311  1.00 96.74           H
ATOM    508  N   LYS A  32       1.964 -35.509  68.583  1.00 75.22           N
ATOM    509  CA  LYS A  32       0.951 -36.567  68.567  1.00 75.02           C
ATOM    510  C   LYS A  32       0.622 -36.999  67.145  1.00 75.06           C
ATOM    511  O   LYS A  32       0.499 -38.201  66.867  1.00 72.80           O
ATOM    512  CB  LYS A  32      -0.331 -36.091  69.276  1.00 89.60           C
ATOM    513  CG  LYS A  32      -1.196 -37.194  70.028  1.00 85.59           C
ATOM    514  CD  LYS A  32      -2.214 -37.950  69.127  1.00 95.47           C
ATOM    515  CE  LYS A  32      -3.165 -38.898  69.918  1.00 97.31           C
ATOM    516  NZ  LYS A  32      -2.469 -40.032  70.631  1.00 98.01           N1+
ATOM    517  H   LYS A  32       1.716 -34.788  68.984  1.00 90.27           H
ATOM    518  HA  LYS A  32       1.298 -37.332  69.048  1.00 90.03           H
ATOM    519  HB2 LYS A  32      -0.076 -35.424  69.935  1.00107.52           H
ATOM    520  HB3 LYS A  32      -0.902 -35.667  68.613  1.00107.52           H
ATOM    521  HG2 LYS A  32      -0.596 -37.850  70.411  1.00102.71           H
ATOM    522  HG3 LYS A  32      -1.698 -36.757  70.736  1.00102.71           H
ATOM    523  HD2 LYS A  32      -2.763 -37.300  68.658  1.00114.56           H
ATOM    524  HD3 LYS A  32      -1.723 -38.490  68.490  1.00114.56           H
ATOM    525  HE2 LYS A  32      -3.649 -38.382  70.585  1.00116.77           H
ATOM    526  HE3 LYS A  32      -3.794 -39.292  69.294  1.00116.77           H
ATOM    527  HZ1 LYS A  32      -3.066 -40.532  71.062  1.00117.61           H
ATOM    528  HZ2 LYS A  32      -2.030 -40.543  70.049  1.00117.61           H
ATOM    529  HZ3 LYS A  32      -1.889 -39.708  71.225  1.00117.61           H
ATOM    530  N   ALA A  33       0.432 -36.027  66.242  1.00 76.87           N
ATOM    531  CA  ALA A  33       0.129 -36.323  64.843  1.00 70.80           C
ATOM    532  C   ALA A  33       1.304 -37.019  64.161  1.00 67.95           C
ATOM    533  O   ALA A  33       1.125 -38.041  63.480  1.00 61.87           O
ATOM    534  CB  ALA A  33      -0.223 -35.030  64.116  1.00 75.02           C
ATOM    535  H   ALA A  33       0.470 -35.186  66.420  1.00 92.24           H
ATOM    536  HA  ALA A  33      -0.643 -36.906  64.795  1.00 84.96           H
ATOM    537  HB1 ALA A  33      -0.560 -35.236  63.232  1.00 90.03           H
ATOM    538  HB2 ALA A  33      -0.887 -34.571  64.642  1.00 90.03           H
ATOM    539  HB3 ALA A  33       0.576 -34.486  64.056  1.00 90.03           H
ATOM    540  N   LEU A  34       2.519 -36.474  64.344  1.00 63.79           N
ATOM    541  CA  LEU A  34       3.701 -37.003  63.675  1.00 66.96           C
ATOM    542  C   LEU A  34       3.992 -38.436  64.100  1.00 64.78           C
ATOM    543  O   LEU A  34       4.555 -39.225  63.324  1.00 58.99           O
ATOM    544  CB  LEU A  34       4.916 -36.103  63.947  1.00 67.33           C
ATOM    545  CG  LEU A  34       4.909 -34.734  63.274  1.00 56.83           C
ATOM    546  CD1 LEU A  34       6.169 -33.961  63.597  1.00 69.86           C
ATOM    547  CD2 LEU A  34       4.795 -34.920  61.810  1.00 61.88           C
ATOM    548  H   LEU A  34       2.680 -35.791  64.841  1.00 76.55           H
ATOM    549  HA  LEU A  34       3.536 -37.012  62.724  1.00 80.36           H
ATOM    550  HB2 LEU A  34       4.975 -35.946  64.902  1.00 80.79           H
ATOM    551  HB3 LEU A  34       5.719 -36.561  63.642  1.00 80.79           H
ATOM    552  HG  LEU A  34       4.153 -34.218  63.577  1.00 68.19           H
ATOM    553 HD11 LEU A  34       6.125 -33.084  63.183  1.00 83.83           H
ATOM    554 HD12 LEU A  34       6.231 -33.878  64.560  1.00 83.83           H
ATOM    555 HD13 LEU A  34       6.940 -34.452  63.263  1.00 83.83           H
ATOM    556 HD21 LEU A  34       4.943 -34.062  61.377  1.00 74.25           H
ATOM    557 HD22 LEU A  34       5.475 -35.556  61.541  1.00 74.25           H
ATOM    558 HD23 LEU A  34       3.912 -35.251  61.591  1.00 74.25           H
ATOM    559  N   VAL A  35       3.631 -38.796  65.323  1.00 65.71           N
ATOM    560  CA  VAL A  35       3.797 -40.183  65.734  1.00 64.07           C
ATOM    561  C   VAL A  35       2.791 -41.089  65.012  1.00 64.15           C
ATOM    562  O   VAL A  35       3.150 -42.181  64.547  1.00 58.87           O
ATOM    563  CB  VAL A  35       3.695 -40.278  67.265  1.00 62.19           C
ATOM    564  CG1 VAL A  35       3.799 -41.742  67.741  1.00 60.68           C
ATOM    565  CG2 VAL A  35       4.768 -39.350  67.958  1.00 55.33           C
ATOM    566  H   VAL A  35       3.303 -38.268  65.920  1.00 78.86           H
ATOM    567  HA  VAL A  35       4.686 -40.467  65.479  1.00 76.88           H
ATOM    568  HB  VAL A  35       2.819 -39.951  67.522  1.00 74.62           H
ATOM    569 HG11 VAL A  35       3.688 -41.770  68.704  1.00 72.81           H
ATOM    570 HG12 VAL A  35       3.101 -42.269  67.322  1.00 72.81           H
ATOM    571 HG13 VAL A  35       4.669 -42.098  67.503  1.00 72.81           H
ATOM    572 HG21 VAL A  35       4.565 -39.277  68.904  1.00 66.40           H
ATOM    573 HG22 VAL A  35       5.648 -39.740  67.845  1.00 66.40           H
ATOM    574 HG23 VAL A  35       4.758 -38.480  67.547  1.00 66.40           H
ATOM    575  N   GLU A  36       1.529 -40.655  64.881  1.00 66.81           N
ATOM    576  CA  GLU A  36       0.574 -41.458  64.117  1.00 73.55           C
ATOM    577  C   GLU A  36       1.132 -41.715  62.732  1.00 62.54           C
ATOM    578  O   GLU A  36       1.439 -42.860  62.362  1.00 59.11           O
ATOM    579  CB  GLU A  36      -0.799 -40.767  64.016  1.00 79.96           C
ATOM    580  CG  GLU A  36      -1.530 -40.536  65.354  1.00 90.97           C
ATOM    581  CD  GLU A  36      -2.927 -39.920  65.186  1.00 98.27           C
ATOM    582  OE1 GLU A  36      -3.156 -39.236  64.152  1.00 93.60           O
ATOM    583  OE2 GLU A  36      -3.783 -40.106  66.098  1.00 96.52           O1-
ATOM    584  H   GLU A  36       1.216 -39.921  65.200  1.00 80.18           H
ATOM    585  HA  GLU A  36       0.443 -42.318  64.551  1.00 88.26           H
ATOM    586  HB2 GLU A  36      -0.692 -39.909  63.576  1.00 95.95           H
ATOM    587  HB3 GLU A  36      -1.384 -41.332  63.482  1.00 95.95           H
ATOM    588  HG2 GLU A  36      -1.612 -41.372  65.841  1.00109.16           H
ATOM    589  HG3 GLU A  36      -1.004 -39.902  65.866  1.00109.16           H
ATOM    590  N   ILE A  37       1.348 -40.622  61.995  1.00 66.12           N
ATOM    591  CA  ILE A  37       1.798 -40.669  60.605  1.00 65.76           C
ATOM    592  C   ILE A  37       3.012 -41.587  60.451  1.00 66.63           C
ATOM    593  O   ILE A  37       3.047 -42.478  59.591  1.00 65.38           O
ATOM    594  CB  ILE A  37       2.111 -39.245  60.114  1.00 62.91           C
ATOM    595  CG1 ILE A  37       0.882 -38.345  60.252  1.00 57.37           C
ATOM    596  CG2 ILE A  37       2.620 -39.283  58.685  1.00 60.64           C
ATOM    597  CD1 ILE A  37       1.159 -36.836  59.986  1.00 63.51           C
ATOM    598  H   ILE A  37       1.247 -39.824  62.300  1.00 79.35           H
ATOM    599  HA  ILE A  37       1.079 -41.008  60.045  1.00 78.91           H
ATOM    600  HB  ILE A  37       2.812 -38.883  60.674  1.00 75.49           H
ATOM    601 HG12 ILE A  37       0.210 -38.642  59.623  1.00 68.84           H
ATOM    602 HG13 ILE A  37       0.534 -38.414  61.156  1.00 68.84           H
ATOM    603 HG21 ILE A  37       2.773 -38.375  58.383  1.00 72.77           H
ATOM    604 HG22 ILE A  37       3.447 -39.787  58.649  1.00 72.77           H
ATOM    605 HG23 ILE A  37       1.942 -39.706  58.137  1.00 72.77           H
ATOM    606 HD11 ILE A  37       0.340 -36.329  60.128  1.00 76.21           H
ATOM    607 HD12 ILE A  37       1.848 -36.523  60.592  1.00 76.21           H
ATOM    608 HD13 ILE A  37       1.457 -36.722  59.072  1.00 76.21           H
ATOM    609  N   CYS A  38       4.040 -41.369  61.254  1.00 54.58           N
ATOM    610  CA  CYS A  38       5.240 -42.151  61.018  1.00 56.33           C
ATOM    611  C   CYS A  38       5.010 -43.618  61.313  1.00 58.40           C
ATOM    612  O   CYS A  38       5.661 -44.468  60.690  1.00 64.42           O
ATOM    613  CB  CYS A  38       6.415 -41.612  61.838  1.00 59.42           C
ATOM    614  SG  CYS A  38       6.971 -39.963  61.339  1.00 50.17           S
ATOM    615  H   CYS A  38       4.068 -40.799  61.898  1.00 65.50           H
ATOM    616  HA  CYS A  38       5.478 -42.076  60.086  1.00 67.59           H
ATOM    617  HB2 CYS A  38       6.140 -41.553  62.770  1.00 71.30           H
ATOM    618  HB3 CYS A  38       7.168 -42.216  61.753  1.00 71.30           H
ATOM    619  HG  CYS A  38       6.072 -39.173  61.375  1.00 60.20           H
ATOM    620  N   THR A  39       4.101 -43.943  62.252  1.00 64.72           N
ATOM    621  CA  THR A  39       3.933 -45.341  62.664  1.00 72.84           C
ATOM    622  C   THR A  39       3.263 -46.136  61.555  1.00 65.81           C
ATOM    623  O   THR A  39       3.577 -47.317  61.330  1.00 58.50           O
ATOM    624  CB  THR A  39       3.126 -45.426  63.960  1.00 69.59           C
ATOM    625  OG1 THR A  39       3.738 -44.596  64.946  1.00 66.55           O
ATOM    626  CG2 THR A  39       3.107 -46.868  64.501  1.00 74.20           C
ATOM    627  H   THR A  39       3.576 -43.388  62.650  1.00 77.67           H
ATOM    628  HA  THR A  39       4.808 -45.730  62.829  1.00 87.41           H
ATOM    629  HB  THR A  39       2.216 -45.130  63.794  1.00 83.50           H
ATOM    630  HG1 THR A  39       3.664 -43.792  64.715  1.00 79.86           H
ATOM    631 HG21 THR A  39       2.550 -46.916  65.293  1.00 89.04           H
ATOM    632 HG22 THR A  39       2.755 -47.473  63.832  1.00 89.04           H
ATOM    633 HG23 THR A  39       4.008 -47.144  64.733  1.00 89.04           H
ATOM    634  N   GLU A  40       2.332 -45.480  60.868  1.00 55.83           N
ATOM    635  CA  GLU A  40       1.810 -45.935  59.593  1.00 55.41           C
ATOM    636  C   GLU A  40       2.931 -46.189  58.594  1.00 61.17           C
ATOM    637  O   GLU A  40       3.151 -47.322  58.142  1.00 61.21           O
ATOM    638  CB  GLU A  40       0.857 -44.860  59.070  1.00 68.45           C
ATOM    639  CG  GLU A  40       0.212 -45.156  57.747  1.00 76.19           C
ATOM    640  CD  GLU A  40      -1.009 -46.003  57.914  1.00 82.07           C
ATOM    641  OE1 GLU A  40      -1.774 -45.727  58.875  1.00 85.63           O
ATOM    642  OE2 GLU A  40      -1.181 -46.940  57.099  1.00 78.69           O1-
ATOM    643  H   GLU A  40       1.984 -44.738  61.139  1.00 67.00           H
ATOM    644  HA  GLU A  40       1.311 -46.757  59.724  1.00 66.49           H
ATOM    645  HB2 GLU A  40       0.153 -44.742  59.725  1.00 82.14           H
ATOM    646  HB3 GLU A  40       1.350 -44.027  58.981  1.00 82.14           H
ATOM    647  HG2 GLU A  40      -0.059 -44.319  57.332  1.00 91.43           H
ATOM    648  HG3 GLU A  40       0.834 -45.627  57.172  1.00 91.43           H
ATOM    649  N   MET A  41       3.653 -45.120  58.239  1.00 63.43           N
ATOM    650  CA  MET A  41       4.718 -45.228  57.250  1.00 56.80           C
ATOM    651  C   MET A  41       5.722 -46.288  57.632  1.00 54.21           C
ATOM    652  O   MET A  41       6.232 -47.008  56.769  1.00 56.18           O
ATOM    653  CB  MET A  41       5.443 -43.899  57.096  1.00 61.53           C
ATOM    654  CG  MET A  41       4.558 -42.741  56.684  1.00 63.88           C
ATOM    655  SD  MET A  41       5.462 -41.189  56.501  1.00 61.63           S
ATOM    656  CE  MET A  41       6.820 -41.747  55.450  1.00 62.26           C
ATOM    657  H   MET A  41       3.559 -44.330  58.573  1.00 76.11           H
ATOM    658  HA  MET A  41       4.325 -45.451  56.391  1.00 68.16           H
ATOM    659  HB2 MET A  41       5.858 -43.664  57.942  1.00 73.84           H
ATOM    660  HB3 MET A  41       6.113 -44.017  56.409  1.00 73.84           H
ATOM    661  HG2 MET A  41       4.152 -42.950  55.829  1.00 76.66           H
ATOM    662  HG3 MET A  41       3.871 -42.615  57.359  1.00 76.66           H
ATOM    663  HE1 MET A  41       7.395 -40.995  55.248  1.00 74.71           H
ATOM    664  HE2 MET A  41       7.334 -42.429  55.909  1.00 74.71           H
ATOM    665  HE3 MET A  41       6.448 -42.107  54.632  1.00 74.71           H
ATOM    666  N   GLU A  42       6.059 -46.379  58.914  1.00 56.50           N
ATOM    667  CA  GLU A  42       7.055 -47.372  59.267  1.00 57.72           C
ATOM    668  C   GLU A  42       6.574 -48.747  58.860  1.00 64.30           C
ATOM    669  O   GLU A  42       7.379 -49.607  58.475  1.00 66.19           O
ATOM    670  CB  GLU A  42       7.388 -47.351  60.763  1.00 61.19           C
ATOM    671  CG  GLU A  42       8.169 -48.631  61.149  1.00 71.83           C
ATOM    672  CD  GLU A  42       8.984 -48.529  62.418  1.00 76.21           C
ATOM    673  OE1 GLU A  42       8.491 -47.878  63.368  1.00 75.03           O
ATOM    674  OE2 GLU A  42      10.100 -49.125  62.448  1.00 73.04           O1-
ATOM    675  H   GLU A  42       5.728 -45.922  59.565  1.00 67.80           H
ATOM    676  HA  GLU A  42       7.864 -47.185  58.768  1.00 69.26           H
ATOM    677  HB2 GLU A  42       7.950 -46.587  60.955  1.00 73.43           H
ATOM    678  HB3 GLU A  42       6.568 -47.310  61.284  1.00 73.43           H
ATOM    679  HG2 GLU A  42       7.537 -49.356  61.284  1.00 86.20           H
ATOM    680  HG3 GLU A  42       8.780 -48.860  60.432  1.00 86.20           H
ATOM    681  N   LYS A  43       5.258 -48.957  58.909  1.00 67.07           N
ATOM    682  CA  LYS A  43       4.708 -50.282  58.664  1.00 70.86           C
ATOM    683  C   LYS A  43       4.659 -50.588  57.182  1.00 67.04           C
ATOM    684  O   LYS A  43       5.002 -51.698  56.755  1.00 72.46           O
ATOM    685  CB  LYS A  43       3.328 -50.372  59.289  1.00 76.43           C
ATOM    686  CG  LYS A  43       3.384 -50.598  60.782  1.00 81.28           C
ATOM    687  CD  LYS A  43       4.075 -51.950  61.154  1.00 85.66           C
ATOM    688  CE  LYS A  43       5.551 -51.823  61.615  1.00 84.98           C
ATOM    689  NZ  LYS A  43       5.731 -50.866  62.761  1.00 85.40           N1+
ATOM    690  H   LYS A  43       4.667 -48.353  59.083  1.00 80.48           H
ATOM    691  HA  LYS A  43       5.281 -50.951  59.062  1.00 85.03           H
ATOM    692  HB2 LYS A  43       2.850 -49.541  59.124  1.00 91.71           H
ATOM    693  HB3 LYS A  43       2.843 -51.109  58.888  1.00 91.71           H
ATOM    694  HG2 LYS A  43       3.852 -49.867  61.217  1.00 97.54           H
ATOM    695  HG3 LYS A  43       2.466 -50.624  61.080  1.00 97.54           H
ATOM    696  HD2 LYS A  43       3.579 -52.360  61.882  1.00102.79           H
ATOM    697  HD3 LYS A  43       4.054 -52.535  60.382  1.00102.79           H
ATOM    698  HE2 LYS A  43       5.858 -52.695  61.910  1.00101.97           H
ATOM    699  HE3 LYS A  43       6.103 -51.516  60.881  1.00101.97           H
ATOM    700  HZ1 LYS A  43       6.556 -50.938  63.083  1.00102.48           H
ATOM    701  HZ2 LYS A  43       5.601 -50.030  62.484  1.00102.48           H
ATOM    702  HZ3 LYS A  43       5.152 -51.051  63.411  1.00102.48           H
ATOM    703  N   GLU A  44       4.259 -49.606  56.386  1.00 58.77           N
ATOM    704  CA  GLU A  44       4.372 -49.731  54.947  1.00 59.16           C
ATOM    705  C   GLU A  44       5.806 -50.051  54.515  1.00 70.77           C
ATOM    706  O   GLU A  44       6.002 -50.578  53.409  1.00 72.82           O
ATOM    707  CB  GLU A  44       3.844 -48.444  54.317  1.00 58.86           C
ATOM    708  CG  GLU A  44       2.470 -48.021  54.863  1.00 65.32           C
ATOM    709  CD  GLU A  44       1.817 -46.870  54.100  1.00 79.06           C
ATOM    710  OE1 GLU A  44       2.172 -45.710  54.366  1.00 79.01           O
ATOM    711  OE2 GLU A  44       0.940 -47.115  53.235  1.00 91.21           O1-
ATOM    712  H   GLU A  44       3.911 -48.868  56.657  1.00 70.53           H
ATOM    713  HA  GLU A  44       3.813 -50.467  54.650  1.00 70.99           H
ATOM    714  HB2 GLU A  44       4.470 -47.733  54.511  1.00 70.63           H
ATOM    715  HB3 GLU A  44       3.766 -48.576  53.362  1.00 70.63           H
ATOM    716  HG2 GLU A  44       1.874 -48.784  54.811  1.00 78.39           H
ATOM    717  HG3 GLU A  44       2.559 -47.742  55.788  1.00 78.39           H
ATOM    718  N   GLY A  45       6.799 -49.805  55.381  1.00 66.80           N
ATOM    719  CA  GLY A  45       8.196 -50.083  55.091  1.00 65.98           C
ATOM    720  C   GLY A  45       8.976 -48.884  54.605  1.00 60.68           C
ATOM    721  O   GLY A  45      10.142 -49.034  54.207  1.00 56.20           O
ATOM    722  H   GLY A  45       6.680 -49.467  56.165  1.00 80.16           H
ATOM    723  HA2 GLY A  45       8.621 -50.395  55.907  1.00 79.18           H
ATOM    724  HA3 GLY A  45       8.266 -50.787  54.428  1.00 79.18           H
ATOM    725  N   LYS A  46       8.379 -47.697  54.678  1.00 53.84           N
ATOM    726  CA  LYS A  46       8.901 -46.511  54.022  1.00 62.72           C
ATOM    727  C   LYS A  46       9.944 -45.802  54.867  1.00 50.65           C
ATOM    728  O   LYS A  46      10.859 -45.185  54.324  1.00 54.30           O
ATOM    729  CB  LYS A  46       7.747 -45.558  53.708  1.00 64.24           C
ATOM    730  CG  LYS A  46       6.682 -46.201  52.854  1.00 71.77           C
ATOM    731  CD  LYS A  46       5.837 -45.189  52.121  1.00 72.13           C
ATOM    732  CE  LYS A  46       4.878 -44.414  53.004  1.00 88.53           C
ATOM    733  NZ  LYS A  46       3.811 -43.651  52.202  1.00 99.14           N1+
ATOM    734  H   LYS A  46       7.653 -47.550  55.118  1.00 64.60           H
ATOM    735  HA  LYS A  46       9.312 -46.770  53.182  1.00 75.26           H
ATOM    736  HB2 LYS A  46       7.325 -45.272  54.534  1.00 77.08           H
ATOM    737  HB3 LYS A  46       8.090 -44.788  53.232  1.00 77.08           H
ATOM    738  HG2 LYS A  46       7.108 -46.766  52.187  1.00 86.13           H
ATOM    739  HG3 LYS A  46       6.100 -46.730  53.420  1.00 86.13           H
ATOM    740  HD2 LYS A  46       6.443 -44.540  51.749  1.00 86.56           H
ATOM    741  HD3 LYS A  46       5.327 -45.639  51.424  1.00 86.56           H
ATOM    742  HE2 LYS A  46       4.427 -45.028  53.605  1.00106.24           H
ATOM    743  HE3 LYS A  46       5.394 -43.770  53.517  1.00106.24           H
ATOM    744  HZ1 LYS A  46       3.286 -43.185  52.751  1.00118.97           H
ATOM    745  HZ2 LYS A  46       4.202 -43.082  51.639  1.00118.97           H
ATOM    746  HZ3 LYS A  46       3.303 -44.216  51.737  1.00118.97           H
ATOM    747  N   ILE A  47       9.822 -45.868  56.179  1.00 51.69           N
ATOM    748  CA  ILE A  47      10.804 -45.295  57.082  1.00 50.37           C
ATOM    749  C   ILE A  47      11.093 -46.333  58.151  1.00 49.66           C
ATOM    750  O   ILE A  47      10.208 -47.088  58.558  1.00 56.39           O
ATOM    751  CB  ILE A  47      10.316 -43.969  57.701  1.00 51.72           C
ATOM    752  CG1 ILE A  47       9.100 -44.209  58.597  1.00 50.09           C
ATOM    753  CG2 ILE A  47       9.945 -43.016  56.630  1.00 47.80           C
ATOM    754  CD1 ILE A  47       8.662 -42.986  59.344  1.00 46.70           C
ATOM    755  H   ILE A  47       9.169 -46.255  56.581  1.00 62.03           H
ATOM    756  HA  ILE A  47      11.620 -45.119  56.595  1.00 60.44           H
ATOM    757  HB  ILE A  47      11.024 -43.565  58.225  1.00 62.07           H
ATOM    758 HG12 ILE A  47       8.363 -44.503  58.043  1.00 60.11           H
ATOM    759 HG13 ILE A  47       9.318 -44.882  59.261  1.00 60.11           H
ATOM    760 HG21 ILE A  47       9.658 -42.177  57.025  1.00 57.36           H
ATOM    761 HG22 ILE A  47      10.717 -42.873  56.068  1.00 57.36           H
ATOM    762 HG23 ILE A  47       9.230 -43.403  56.107  1.00 57.36           H
ATOM    763 HD11 ILE A  47       7.970 -43.237  59.974  1.00 56.04           H
ATOM    764 HD12 ILE A  47       9.419 -42.621  59.823  1.00 56.04           H
ATOM    765 HD13 ILE A  47       8.321 -42.333  58.715  1.00 56.04           H
ATOM    766  N   SER A  48      12.337 -46.394  58.580  1.00 57.69           N
ATOM    767  CA  SER A  48      12.777 -47.332  59.593  1.00 57.19           C
ATOM    768  C   SER A  48      13.306 -46.541  60.767  1.00 56.50           C
ATOM    769  O   SER A  48      14.142 -45.654  60.587  1.00 60.40           O
ATOM    770  CB  SER A  48      13.865 -48.244  59.055  1.00 53.25           C
ATOM    771  OG  SER A  48      13.312 -49.130  58.110  1.00 54.26           O
ATOM    772  H   SER A  48      12.971 -45.897  58.286  1.00 69.23           H
ATOM    773  HA  SER A  48      12.034 -47.885  59.881  1.00 68.63           H
ATOM    774  HB2 SER A  48      14.557 -47.708  58.638  1.00 63.91           H
ATOM    775  HB3 SER A  48      14.238 -48.748  59.799  1.00 63.91           H
ATOM    776  HG  SER A  48      13.840 -49.769  57.988  1.00 65.11           H
ATOM    777  N   LYS A  49      12.817 -46.844  61.958  1.00 68.74           N
ATOM    778  CA  LYS A  49      13.403 -46.234  63.143  1.00 78.44           C
ATOM    779  C   LYS A  49      14.871 -46.654  63.225  1.00 65.32           C
ATOM    780  O   LYS A  49      15.233 -47.779  62.872  1.00 58.50           O
ATOM    781  CB  LYS A  49      12.612 -46.629  64.410  1.00 77.70           C
ATOM    782  CG  LYS A  49      12.279 -48.139  64.513  1.00 92.58           C
ATOM    783  CD  LYS A  49      11.532 -48.556  65.816  1.00105.23           C
ATOM    784  CE  LYS A  49      10.122 -47.991  65.964  1.00 97.37           C
ATOM    785  NZ  LYS A  49      10.117 -46.503  66.091  1.00 91.72           N1+
ATOM    786  H   LYS A  49      12.165 -47.387  62.096  1.00 82.49           H
ATOM    787  HA  LYS A  49      13.355 -45.272  63.042  1.00 94.13           H
ATOM    788  HB2 LYS A  49      13.121 -46.377  65.193  1.00 93.24           H
ATOM    789  HB3 LYS A  49      11.771 -46.144  64.408  1.00 93.24           H
ATOM    790  HG2 LYS A  49      11.737 -48.410  63.755  1.00111.09           H
ATOM    791  HG3 LYS A  49      13.115 -48.633  64.493  1.00111.09           H
ATOM    792  HD2 LYS A  49      11.455 -49.527  65.831  1.00126.28           H
ATOM    793  HD3 LYS A  49      12.048 -48.254  66.579  1.00126.28           H
ATOM    794  HE2 LYS A  49       9.611 -48.242  65.187  1.00116.85           H
ATOM    795  HE3 LYS A  49       9.713 -48.371  66.757  1.00116.85           H
ATOM    796  HZ1 LYS A  49       9.476 -46.254  66.655  1.00110.06           H
ATOM    797  HZ2 LYS A  49      10.902 -46.220  66.401  1.00110.06           H
ATOM    798  HZ3 LYS A  49       9.967 -46.124  65.300  1.00110.06           H
ATOM    799  N   ILE A  50      15.741 -45.732  63.620  1.00 65.59           N
ATOM    800  CA  ILE A  50      17.167 -46.022  63.562  1.00 75.10           C
ATOM    801  C   ILE A  50      17.834 -45.788  64.908  1.00 85.93           C
ATOM    802  O   ILE A  50      17.402 -44.957  65.716  1.00 81.05           O
ATOM    803  CB  ILE A  50      17.889 -45.193  62.492  1.00 70.75           C
ATOM    804  CG1 ILE A  50      17.691 -43.702  62.762  1.00 70.32           C
ATOM    805  CG2 ILE A  50      17.421 -45.597  61.095  1.00 79.01           C
ATOM    806  CD1 ILE A  50      18.527 -42.830  61.813  1.00 73.15           C
ATOM    807  H   ILE A  50      15.538 -44.947  63.908  1.00 78.70           H
ATOM    808  HA  ILE A  50      17.292 -46.958  63.326  1.00 90.12           H
ATOM    809  HB  ILE A  50      18.833 -45.383  62.560  1.00 84.90           H
ATOM    810 HG12 ILE A  50      16.754 -43.483  62.643  1.00 84.39           H
ATOM    811 HG13 ILE A  50      17.966 -43.502  63.669  1.00 84.39           H
ATOM    812 HG21 ILE A  50      17.962 -45.146  60.426  1.00 94.81           H
ATOM    813 HG22 ILE A  50      17.514 -46.560  61.001  1.00 94.81           H
ATOM    814 HG23 ILE A  50      16.489 -45.350  60.994  1.00 94.81           H
ATOM    815 HD11 ILE A  50      18.387 -41.895  62.032  1.00 87.78           H
ATOM    816 HD12 ILE A  50      19.462 -43.062  61.918  1.00 87.78           H
ATOM    817 HD13 ILE A  50      18.252 -42.998  60.897  1.00 87.78           H
ATOM    818  N   GLY A  51      18.928 -46.518  65.118  1.00 91.78           N
ATOM    819  CA  GLY A  51      19.750 -46.358  66.282  1.00 91.70           C
ATOM    820  C   GLY A  51      20.143 -44.916  66.455  1.00 93.34           C
ATOM    821  O   GLY A  51      19.897 -44.071  65.596  1.00 96.35           O
ATOM    822  H   GLY A  51      19.209 -47.129  64.583  1.00110.14           H
ATOM    823  HA2 GLY A  51      19.260 -46.641  67.069  1.00110.04           H
ATOM    824  HA3 GLY A  51      20.556 -46.889  66.194  1.00110.04           H
ATOM    825  N   PRO A  52      20.742 -44.594  67.598  1.00101.80           N
ATOM    826  CA  PRO A  52      21.281 -43.247  67.782  1.00101.68           C
ATOM    827  C   PRO A  52      22.642 -43.107  67.160  1.00 98.67           C
ATOM    828  O   PRO A  52      23.200 -42.000  67.141  1.00 96.29           O
ATOM    829  CB  PRO A  52      21.374 -43.129  69.288  1.00101.21           C
ATOM    830  CG  PRO A  52      21.888 -44.514  69.645  1.00103.33           C
ATOM    831  CD  PRO A  52      21.142 -45.473  68.705  1.00103.80           C
ATOM    832  HA  PRO A  52      20.675 -42.575  67.432  1.00122.02           H
ATOM    833  HB2 PRO A  52      22.003 -42.432  69.533  1.00121.45           H
ATOM    834  HB3 PRO A  52      20.496 -42.967  69.664  1.00121.45           H
ATOM    835  HG2 PRO A  52      22.845 -44.555  69.480  1.00123.99           H
ATOM    836  HG3 PRO A  52      21.690 -44.709  70.573  1.00123.99           H
ATOM    837  HD2 PRO A  52      21.727 -46.176  68.383  1.00124.56           H
ATOM    838  HD3 PRO A  52      20.355 -45.828  69.147  1.00124.56           H
ATOM    839  N   GLU A  53      23.199 -44.213  66.679  1.00 90.19           N
ATOM    840  CA  GLU A  53      24.476 -44.154  66.012  1.00 95.76           C
ATOM    841  C   GLU A  53      24.479 -43.167  64.842  1.00 94.02           C
ATOM    842  O   GLU A  53      25.555 -42.830  64.337  1.00 88.15           O
ATOM    843  CB  GLU A  53      24.827 -45.565  65.563  1.00105.60           C
ATOM    844  CG  GLU A  53      26.293 -45.773  65.345  1.00125.77           C
ATOM    845  CD  GLU A  53      26.573 -47.108  64.706  1.00141.11           C
ATOM    846  OE1 GLU A  53      25.767 -48.046  64.920  1.00142.72           O
ATOM    847  OE2 GLU A  53      27.590 -47.206  63.982  1.00147.99           O1-
ATOM    848  H   GLU A  53      22.861 -45.005  66.726  1.00108.22           H
ATOM    849  HA  GLU A  53      25.147 -43.867  66.647  1.00114.91           H
ATOM    850  HB2 GLU A  53      24.545 -46.183  66.257  1.00126.72           H
ATOM    851  HB3 GLU A  53      24.363 -45.767  64.736  1.00126.72           H
ATOM    852  HG2 GLU A  53      26.637 -45.076  64.766  1.00150.92           H
ATOM    853  HG3 GLU A  53      26.747 -45.743  66.204  1.00150.92           H
ATOM    854  N   ASN A  54      23.312 -42.677  64.413  1.00 85.84           N
ATOM    855  CA  ASN A  54      23.230 -41.818  63.245  1.00 73.54           C
ATOM    856  C   ASN A  54      23.455 -40.379  63.665  1.00 70.99           C
ATOM    857  O   ASN A  54      22.614 -39.818  64.384  1.00 69.96           O
ATOM    858  CB  ASN A  54      21.884 -41.952  62.576  1.00 74.12           C
ATOM    859  CG  ASN A  54      21.807 -41.202  61.276  1.00 60.46           C
ATOM    860  OD1 ASN A  54      22.158 -40.021  61.178  1.00 60.50           O
ATOM    861  ND2 ASN A  54      21.325 -41.886  60.264  1.00 62.10           N
ATOM    862  H   ASN A  54      22.548 -42.829  64.775  1.00103.01           H
ATOM    863  HA  ASN A  54      23.907 -42.093  62.609  1.00 88.24           H
ATOM    864  HB2 ASN A  54      21.714 -42.887  62.391  1.00 88.95           H
ATOM    865  HB3 ASN A  54      21.201 -41.591  63.160  1.00 88.95           H
ATOM    866 HD21 ASN A  54      21.255 -41.520  59.493  1.00 74.51           H
ATOM    867 HD22 ASN A  54      21.075 -42.701  60.380  1.00 74.51           H
ATOM    868  N   PRO A  55      24.526 -39.729  63.206  1.00 68.11           N
ATOM    869  CA  PRO A  55      24.784 -38.332  63.594  1.00 67.10           C
ATOM    870  C   PRO A  55      24.010 -37.280  62.824  1.00 67.53           C
ATOM    871  O   PRO A  55      24.128 -36.097  63.169  1.00 67.08           O
ATOM    872  CB  PRO A  55      26.283 -38.174  63.305  1.00 65.67           C
ATOM    873  CG  PRO A  55      26.516 -39.075  62.154  1.00 62.36           C
ATOM    874  CD  PRO A  55      25.662 -40.303  62.466  1.00 63.08           C
ATOM    875  HA  PRO A  55      24.631 -38.217  64.542  1.00 80.52           H
ATOM    876  HB2 PRO A  55      26.480 -37.253  63.070  1.00 78.81           H
ATOM    877  HB3 PRO A  55      26.805 -38.462  64.070  1.00 78.81           H
ATOM    878  HG2 PRO A  55      26.203 -38.631  61.349  1.00 74.83           H
ATOM    879  HG3 PRO A  55      27.457 -39.292  62.085  1.00 74.83           H
ATOM    880  HD2 PRO A  55      25.357 -40.722  61.646  1.00 75.70           H
ATOM    881  HD3 PRO A  55      26.151 -40.931  63.021  1.00 75.70           H
ATOM    882  N   TYR A  56      23.276 -37.649  61.774  1.00 64.46           N
ATOM    883  CA  TYR A  56      22.661 -36.689  60.877  1.00 55.30           C
ATOM    884  C   TYR A  56      21.206 -36.461  61.239  1.00 55.31           C
ATOM    885  O   TYR A  56      20.527 -37.366  61.718  1.00 60.27           O
ATOM    886  CB  TYR A  56      22.742 -37.195  59.454  1.00 62.16           C
ATOM    887  CG  TYR A  56      24.099 -37.698  59.056  1.00 60.27           C
ATOM    888  CD1 TYR A  56      25.161 -36.835  58.860  1.00 56.65           C
ATOM    889  CD2 TYR A  56      24.300 -39.038  58.837  1.00 61.77           C
ATOM    890  CE1 TYR A  56      26.391 -37.304  58.472  1.00 65.93           C
ATOM    891  CE2 TYR A  56      25.521 -39.520  58.448  1.00 66.39           C
ATOM    892  CZ  TYR A  56      26.566 -38.663  58.264  1.00 69.99           C
ATOM    893  OH  TYR A  56      27.767 -39.208  57.867  1.00 72.26           O
ATOM    894  H   TYR A  56      23.119 -38.466  61.551  1.00 77.36           H
ATOM    895  HA  TYR A  56      23.133 -35.847  60.923  1.00 66.36           H
ATOM    896  HB2 TYR A  56      22.118 -37.931  59.357  1.00 74.59           H
ATOM    897  HB3 TYR A  56      22.502 -36.484  58.846  1.00 74.59           H
ATOM    898  HD1 TYR A  56      25.039 -35.926  58.994  1.00 67.98           H
ATOM    899  HD2 TYR A  56      23.590 -39.625  58.960  1.00 74.13           H
ATOM    900  HE1 TYR A  56      27.095 -36.716  58.346  1.00 79.12           H
ATOM    901  HE2 TYR A  56      25.644 -40.427  58.310  1.00 79.67           H
ATOM    902  HH  TYR A  56      28.254 -38.616  57.534  1.00 86.71           H
ATOM    903  N   ASN A  57      20.712 -35.258  60.970  1.00 47.22           N
ATOM    904  CA  ASN A  57      19.311 -35.010  61.234  1.00 55.95           C
ATOM    905  C   ASN A  57      18.760 -33.962  60.285  1.00 67.85           C
ATOM    906  O   ASN A  57      19.478 -33.052  59.868  1.00 58.02           O
ATOM    907  CB  ASN A  57      19.060 -34.537  62.658  1.00 63.01           C
ATOM    908  CG  ASN A  57      17.582 -34.427  62.960  1.00 66.63           C
ATOM    909  OD1 ASN A  57      16.931 -35.435  63.218  1.00 69.22           O
ATOM    910  ND2 ASN A  57      17.031 -33.215  62.874  1.00 69.76           N
ATOM    911  H   ASN A  57      21.148 -34.597  60.642  1.00 56.66           H
ATOM    912  HA  ASN A  57      18.815 -35.830  61.100  1.00 67.14           H
ATOM    913  HB2 ASN A  57      19.446 -35.180  63.270  1.00 75.62           H
ATOM    914  HB3 ASN A  57      19.464 -33.664  62.782  1.00 75.62           H
ATOM    915 HD21 ASN A  57      16.182 -33.115  63.004  1.00 83.72           H
ATOM    916 HD22 ASN A  57      17.521 -32.533  62.684  1.00 83.72           H
ATOM    917  N   THR A  58      17.454 -34.081  59.996  1.00 61.18           N
ATOM    918  CA  THR A  58      16.727 -33.146  59.168  1.00 49.61           C
ATOM    919  C   THR A  58      15.424 -32.763  59.861  1.00 56.60           C
ATOM    920  O   THR A  58      14.677 -33.651  60.296  1.00 67.57           O
ATOM    921  CB  THR A  58      16.449 -33.772  57.797  1.00 54.62           C
ATOM    922  OG1 THR A  58      17.684 -34.226  57.186  1.00 58.37           O
ATOM    923  CG2 THR A  58      15.792 -32.767  56.925  1.00 49.38           C
ATOM    924  H   THR A  58      16.962 -34.724  60.287  1.00 73.41           H
ATOM    925  HA  THR A  58      17.264 -32.353  59.051  1.00 59.53           H
ATOM    926  HB  THR A  58      15.849 -34.523  57.907  1.00 65.54           H
ATOM    927  HG1 THR A  58      17.521 -34.683  56.501  1.00 70.04           H
ATOM    928 HG21 THR A  58      15.612 -33.151  56.056  1.00 59.25           H
ATOM    929 HG22 THR A  58      14.959 -32.455  57.312  1.00 59.25           H
ATOM    930 HG23 THR A  58      16.390 -32.014  56.824  1.00 59.25           H
ATOM    931  N   PRO A  59      15.107 -31.471  59.986  1.00 62.64           N
ATOM    932  CA  PRO A  59      13.943 -31.075  60.794  1.00 61.12           C
ATOM    933  C   PRO A  59      12.628 -31.397  60.124  1.00 56.00           C
ATOM    934  O   PRO A  59      12.422 -31.145  58.937  1.00 55.79           O
ATOM    935  CB  PRO A  59      14.100 -29.558  60.944  1.00 58.64           C
ATOM    936  CG  PRO A  59      14.846 -29.156  59.783  1.00 58.40           C
ATOM    937  CD  PRO A  59      15.835 -30.287  59.511  1.00 61.15           C
ATOM    938  HA  PRO A  59      13.977 -31.502  61.660  1.00 73.34           H
ATOM    939  HB2 PRO A  59      13.222 -29.141  60.952  1.00 70.36           H
ATOM    940  HB3 PRO A  59      14.592 -29.357  61.751  1.00 70.36           H
ATOM    941  HG2 PRO A  59      14.235 -29.043  59.041  1.00 70.08           H
ATOM    942  HG3 PRO A  59      15.309 -28.324  59.970  1.00 70.08           H
ATOM    943  HD2 PRO A  59      16.037 -30.357  58.568  1.00 73.37           H
ATOM    944  HD3 PRO A  59      16.633 -30.157  60.045  1.00 73.37           H
ATOM    945  N   VAL A  60      11.723 -31.914  60.913  1.00 59.08           N
ATOM    946  CA  VAL A  60      10.423 -32.333  60.426  1.00 63.88           C
ATOM    947  C   VAL A  60       9.401 -31.393  61.045  1.00 65.22           C
ATOM    948  O   VAL A  60       9.636 -30.810  62.110  1.00 59.35           O
ATOM    949  CB  VAL A  60      10.163 -33.831  60.741  1.00 58.21           C
ATOM    950  CG1 VAL A  60      10.208 -34.114  62.229  1.00 62.10           C
ATOM    951  CG2 VAL A  60       8.851 -34.254  60.180  1.00 65.32           C
ATOM    952  H   VAL A  60      11.840 -32.039  61.756  1.00 70.89           H
ATOM    953  HA  VAL A  60      10.392 -32.228  59.466  1.00 76.66           H
ATOM    954  HB  VAL A  60      10.847 -34.378  60.323  1.00 69.85           H
ATOM    955 HG11 VAL A  60       9.982 -35.048  62.373  1.00 74.52           H
ATOM    956 HG12 VAL A  60      11.097 -33.936  62.566  1.00 74.52           H
ATOM    957 HG13 VAL A  60       9.556 -33.550  62.680  1.00 74.52           H
ATOM    958 HG21 VAL A  60       8.704 -35.181  60.423  1.00 78.39           H
ATOM    959 HG22 VAL A  60       8.149 -33.700  60.555  1.00 78.39           H
ATOM    960 HG23 VAL A  60       8.874 -34.161  59.216  1.00 78.39           H
ATOM    961  N   PHE A  61       8.305 -31.174  60.323  1.00 64.44           N
ATOM    962  CA  PHE A  61       7.270 -30.252  60.755  1.00 64.75           C
ATOM    963  C   PHE A  61       5.896 -30.847  60.476  1.00 69.52           C
ATOM    964  O   PHE A  61       5.721 -31.713  59.617  1.00 67.02           O
ATOM    965  CB  PHE A  61       7.381 -28.873  60.074  1.00 56.60           C
ATOM    966  CG  PHE A  61       8.600 -28.113  60.449  1.00 79.70           C
ATOM    967  CD1 PHE A  61       8.760 -27.639  61.737  1.00 95.13           C
ATOM    968  CD2 PHE A  61       9.606 -27.858  59.522  1.00 92.30           C
ATOM    969  CE1 PHE A  61       9.894 -26.940  62.089  1.00 94.19           C
ATOM    970  CE2 PHE A  61      10.771 -27.145  59.888  1.00 87.66           C
ATOM    971  CZ  PHE A  61      10.902 -26.693  61.162  1.00 87.77           C
ATOM    972  H   PHE A  61       8.140 -31.550  59.575  1.00 77.33           H
ATOM    973  HA  PHE A  61       7.359 -30.120  61.708  1.00 77.70           H
ATOM    974  HB2 PHE A  61       7.402 -28.987  59.112  1.00 67.92           H
ATOM    975  HB3 PHE A  61       6.622 -28.327  60.336  1.00 67.92           H
ATOM    976  HD1 PHE A  61       8.100 -27.802  62.370  1.00114.16           H
ATOM    977  HD2 PHE A  61       9.509 -28.172  58.649  1.00110.76           H
ATOM    978  HE1 PHE A  61       9.982 -26.635  62.954  1.00113.03           H
ATOM    979  HE2 PHE A  61      11.441 -26.974  59.265  1.00105.19           H
ATOM    980  HZ  PHE A  61      11.662 -26.217  61.406  1.00105.32           H
ATOM    981  N   ALA A  62       4.919 -30.342  61.223  1.00 81.06           N
ATOM    982  CA  ALA A  62       3.524 -30.763  61.156  1.00 87.62           C
ATOM    983  C   ALA A  62       2.639 -29.570  60.812  1.00 90.62           C
ATOM    984  O   ALA A  62       2.581 -28.593  61.568  1.00 90.90           O
ATOM    985  CB  ALA A  62       3.091 -31.380  62.487  1.00 87.08           C
ATOM    986  H   ALA A  62       5.055 -29.730  61.807  1.00 97.28           H
ATOM    987  HA  ALA A  62       3.424 -31.430  60.459  1.00105.14           H
ATOM    988  HB1 ALA A  62       2.166 -31.669  62.415  1.00104.49           H
ATOM    989  HB2 ALA A  62       3.667 -32.140  62.678  1.00104.49           H
ATOM    990  HB3 ALA A  62       3.177 -30.714  63.188  1.00104.49           H
ATOM    991  N   ILE A  63       1.938 -29.660  59.686  1.00 91.57           N
ATOM    992  CA  ILE A  63       1.056 -28.602  59.230  1.00 92.30           C
ATOM    993  C   ILE A  63      -0.295 -29.181  58.828  1.00106.69           C
ATOM    994  O   ILE A  63      -0.377 -30.252  58.212  1.00100.78           O
ATOM    995  CB  ILE A  63       1.702 -27.842  58.070  1.00 96.28           C
ATOM    996  CG1 ILE A  63       1.929 -28.768  56.884  1.00100.69           C
ATOM    997  CG2 ILE A  63       3.028 -27.293  58.529  1.00100.07           C
ATOM    998  CD1 ILE A  63       2.538 -28.054  55.689  1.00104.62           C
ATOM    999  H   ILE A  63       1.977 -30.325  59.144  1.00109.88           H
ATOM   1000  HA  ILE A  63       0.911 -27.971  59.950  1.00110.76           H
ATOM   1001  HB  ILE A  63       1.121 -27.119  57.808  1.00115.54           H
ATOM   1002 HG12 ILE A  63       2.538 -29.473  57.153  1.00120.83           H
ATOM   1003 HG13 ILE A  63       1.079 -29.143  56.605  1.00120.83           H
ATOM   1004 HG21 ILE A  63       3.404 -26.734  57.829  1.00120.09           H
ATOM   1005 HG22 ILE A  63       2.890 -26.760  59.327  1.00120.09           H
ATOM   1006 HG23 ILE A  63       3.630 -28.028  58.723  1.00120.09           H
ATOM   1007 HD11 ILE A  63       2.592 -28.676  54.947  1.00125.54           H
ATOM   1008 HD12 ILE A  63       1.972 -27.303  55.447  1.00125.54           H
ATOM   1009 HD13 ILE A  63       3.426 -27.735  55.911  1.00125.54           H
ATOM   1010  N   LYS A  64      -1.355 -28.453  59.181  1.00116.40           N
ATOM   1011  CA  LYS A  64      -2.742 -28.851  58.934  1.00117.82           C
ATOM   1012  C   LYS A  64      -3.138 -28.321  57.565  1.00119.75           C
ATOM   1013  O   LYS A  64      -3.711 -27.242  57.439  1.00129.46           O
ATOM   1014  CB  LYS A  64      -3.650 -28.300  60.034  1.00114.72           C
ATOM   1015  CG  LYS A  64      -5.093 -28.836  60.068  1.00113.77           C
ATOM   1016  CD  LYS A  64      -6.008 -28.297  58.969  1.00123.55           C
ATOM   1017  CE  LYS A  64      -6.206 -26.795  59.069  1.00124.43           C
ATOM   1018  NZ  LYS A  64      -7.012 -26.286  57.937  1.00120.05           N1+
ATOM   1019  H   LYS A  64      -1.291 -27.701  59.592  1.00139.68           H
ATOM   1020  HA  LYS A  64      -2.800 -29.820  58.928  1.00141.39           H
ATOM   1021  HB2 LYS A  64      -3.249 -28.512  60.892  1.00137.67           H
ATOM   1022  HB3 LYS A  64      -3.690 -27.338  59.934  1.00137.67           H
ATOM   1023  HG2 LYS A  64      -5.064 -29.794  59.964  1.00136.52           H
ATOM   1024  HG3 LYS A  64      -5.488 -28.605  60.921  1.00136.52           H
ATOM   1025  HD2 LYS A  64      -5.641 -28.501  58.096  1.00148.26           H
ATOM   1026  HD3 LYS A  64      -6.880 -28.713  59.058  1.00148.26           H
ATOM   1027  HE2 LYS A  64      -6.671 -26.581  59.893  1.00149.31           H
ATOM   1028  HE3 LYS A  64      -5.348 -26.345  59.042  1.00149.31           H
ATOM   1029  HZ1 LYS A  64      -7.112 -25.404  58.017  1.00144.06           H
ATOM   1030  HZ2 LYS A  64      -6.600 -26.461  57.168  1.00144.06           H
ATOM   1031  HZ3 LYS A  64      -7.813 -26.671  57.934  1.00144.06           H
ATOM   1032  N   LYS A  65      -2.817 -29.075  56.524  1.00121.99           N
ATOM   1033  CA  LYS A  65      -3.206 -28.712  55.152  1.00131.35           C
ATOM   1034  C   LYS A  65      -4.630 -28.124  55.012  1.00131.68           C
ATOM   1035  O   LYS A  65      -5.656 -28.816  55.096  1.00128.44           O
ATOM   1036  CB  LYS A  65      -3.063 -29.931  54.229  1.00134.75           C
ATOM   1037  CG  LYS A  65      -4.093 -31.030  54.412  1.00132.67           C
ATOM   1038  CD  LYS A  65      -4.024 -31.652  55.789  1.00130.34           C
ATOM   1039  CE  LYS A  65      -5.254 -32.424  56.053  1.00137.79           C
ATOM   1040  NZ  LYS A  65      -5.472 -33.403  54.992  1.00145.30           N1+
ATOM   1041  H   LYS A  65      -2.365 -29.806  56.582  1.00146.39           H
ATOM   1042  HA  LYS A  65      -2.582 -28.039  54.839  1.00157.63           H
ATOM   1043  HB2 LYS A  65      -2.191 -30.325  54.386  1.00161.70           H
ATOM   1044  HB3 LYS A  65      -3.124 -29.627  53.312  1.00161.70           H
ATOM   1045  HG2 LYS A  65      -3.908 -31.729  53.766  1.00159.20           H
ATOM   1046  HG3 LYS A  65      -4.987 -30.690  54.268  1.00159.20           H
ATOM   1047  HD2 LYS A  65      -3.986 -30.982  56.481  1.00156.41           H
ATOM   1048  HD3 LYS A  65      -3.259 -32.247  55.845  1.00156.41           H
ATOM   1049  HE2 LYS A  65      -6.012 -31.819  56.084  1.00165.35           H
ATOM   1050  HE3 LYS A  65      -5.145 -32.888  56.895  1.00165.35           H
ATOM   1051  HZ1 LYS A  65      -5.611 -32.989  54.218  1.00174.36           H
ATOM   1052  HZ2 LYS A  65      -6.179 -33.905  55.191  1.00174.36           H
ATOM   1053  HZ3 LYS A  65      -4.754 -33.925  54.920  1.00174.36           H
ATOM   1054  HC  LYS A  65      -4.755 -27.148  54.831  1.00158.01           H
ATOM   1055  N   LYS A  70      -7.104 -31.843  58.261  1.00115.38           N
ATOM   1056  CA  LYS A  70      -6.781 -32.537  59.521  1.00119.67           C
ATOM   1057  C   LYS A  70      -5.292 -32.430  60.027  1.00121.51           C
ATOM   1058  O   LYS A  70      -5.072 -31.781  61.046  1.00130.25           O
ATOM   1059  CB  LYS A  70      -7.188 -34.009  59.402  1.00114.01           C
ATOM   1060  CG  LYS A  70      -6.329 -34.847  58.476  1.00110.25           C
ATOM   1061  CD  LYS A  70      -6.817 -36.241  58.339  1.00110.00           C
ATOM   1062  CE  LYS A  70      -5.633 -37.134  58.076  1.00113.21           C
ATOM   1063  NZ  LYS A  70      -4.791 -36.574  57.004  1.00115.79           N1+
ATOM   1064  H1  LYS A  70      -6.898 -30.911  58.346  1.00138.46           H
ATOM   1065  H2  LYS A  70      -8.038 -31.943  58.054  1.00138.46           H
ATOM   1066  HA  LYS A  70      -7.341 -32.157  60.213  1.00143.60           H
ATOM   1067  HB2 LYS A  70      -8.095 -34.042  59.061  1.00136.81           H
ATOM   1068  HB3 LYS A  70      -7.155 -34.408  60.283  1.00136.81           H
ATOM   1069  HG2 LYS A  70      -5.442 -34.937  58.849  1.00132.30           H
ATOM   1070  HG3 LYS A  70      -6.304 -34.454  57.591  1.00132.30           H
ATOM   1071  HD2 LYS A  70      -7.440 -36.305  57.598  1.00132.00           H
ATOM   1072  HD3 LYS A  70      -7.231 -36.514  59.172  1.00132.00           H
ATOM   1073  HE2 LYS A  70      -5.935 -38.015  57.806  1.00135.85           H
ATOM   1074  HE3 LYS A  70      -5.088 -37.192  58.877  1.00135.85           H
ATOM   1075  HZ1 LYS A  70      -5.273 -36.494  56.261  1.00138.95           H
ATOM   1076  HZ2 LYS A  70      -4.471 -35.777  57.233  1.00138.95           H
ATOM   1077  HZ3 LYS A  70      -4.110 -37.126  56.853  1.00138.95           H
ATOM   1078  N   TRP A  71      -4.284 -33.025  59.369  1.00111.77           N
ATOM   1079  CA  TRP A  71      -2.916 -33.019  59.889  1.00108.12           C
ATOM   1080  C   TRP A  71      -1.975 -33.676  58.895  1.00107.42           C
ATOM   1081  O   TRP A  71      -2.273 -34.750  58.366  1.00102.72           O
ATOM   1082  CB  TRP A  71      -2.787 -33.776  61.212  1.00102.47           C
ATOM   1083  CG  TRP A  71      -2.536 -32.964  62.478  1.00106.35           C
ATOM   1084  CD1 TRP A  71      -2.858 -33.347  63.741  1.00110.72           C
ATOM   1085  CD2 TRP A  71      -1.918 -31.668  62.609  1.00108.15           C
ATOM   1086  NE1 TRP A  71      -2.483 -32.391  64.649  1.00113.02           N
ATOM   1087  CE2 TRP A  71      -1.912 -31.346  63.982  1.00110.43           C
ATOM   1088  CE3 TRP A  71      -1.378 -30.752  61.708  1.00104.63           C
ATOM   1089  CZ2 TRP A  71      -1.386 -30.155  64.471  1.00103.36           C
ATOM   1090  CZ3 TRP A  71      -0.863 -29.570  62.196  1.00102.80           C
ATOM   1091  CH2 TRP A  71      -0.868 -29.282  63.566  1.00102.86           C
ATOM   1092  H   TRP A  71      -4.346 -33.417  58.610  1.00134.13           H
ATOM   1093  HA  TRP A  71      -2.636 -32.105  59.996  1.00129.74           H
ATOM   1094  HB2 TRP A  71      -3.602 -34.282  61.344  1.00122.97           H
ATOM   1095  HB3 TRP A  71      -2.041 -34.387  61.114  1.00122.97           H
ATOM   1096  HD1 TRP A  71      -3.261 -34.154  63.959  1.00132.87           H
ATOM   1097  HE1 TRP A  71      -2.595 -32.436  65.497  1.00135.63           H
ATOM   1098  HE3 TRP A  71      -1.366 -30.927  60.796  1.00125.56           H
ATOM   1099  HZ2 TRP A  71      -1.389 -29.963  65.378  1.00124.03           H
ATOM   1100  HZ3 TRP A  71      -0.503 -28.959  61.597  1.00123.37           H
ATOM   1101  HH2 TRP A  71      -0.511 -28.478  63.863  1.00123.43           H
ATOM   1102  N   ARG A  72      -0.813 -33.061  58.703  1.00100.31           N
ATOM   1103  CA  ARG A  72       0.125 -33.525  57.692  1.00100.12           C
ATOM   1104  C   ARG A  72       1.543 -33.288  58.184  1.00 91.10           C
ATOM   1105  O   ARG A  72       1.792 -32.400  58.999  1.00 92.00           O
ATOM   1106  CB  ARG A  72      -0.102 -32.806  56.358  1.00105.54           C
ATOM   1107  CG  ARG A  72      -0.114 -33.724  55.139  1.00116.12           C
ATOM   1108  CD  ARG A  72      -1.230 -34.779  55.236  1.00130.62           C
ATOM   1109  NE  ARG A  72      -2.041 -34.882  54.011  1.00139.65           N
ATOM   1110  CZ  ARG A  72      -2.996 -35.791  53.805  1.00138.24           C
ATOM   1111  NH1 ARG A  72      -3.259 -36.689  54.746  1.00138.60           N
ATOM   1112  NH2 ARG A  72      -3.683 -35.810  52.659  1.00135.32           N1+
ATOM   1113  H   ARG A  72      -0.544 -32.374  59.142  1.00120.37           H
ATOM   1114  HA  ARG A  72       0.006 -34.477  57.555  1.00120.15           H
ATOM   1115  HB2 ARG A  72      -0.967 -32.365  56.398  1.00126.64           H
ATOM   1116  HB3 ARG A  72       0.598 -32.146  56.231  1.00126.64           H
ATOM   1117  HG2 ARG A  72      -0.270 -33.190  54.346  1.00139.34           H
ATOM   1118  HG3 ARG A  72       0.737 -34.181  55.077  1.00139.34           H
ATOM   1119  HD2 ARG A  72      -0.824 -35.645  55.404  1.00156.75           H
ATOM   1120  HD3 ARG A  72      -1.824 -34.538  55.966  1.00156.75           H
ATOM   1121  HE  ARG A  72      -1.884 -34.324  53.380  1.00167.57           H
ATOM   1122 HH11 ARG A  72      -2.819 -36.679  55.485  1.00166.32           H
ATOM   1123 HH12 ARG A  72      -3.872 -37.276  54.619  1.00166.32           H
ATOM   1124 HH21 ARG A  72      -3.520 -35.232  52.040  1.00162.38           H
ATOM   1125 HH22 ARG A  72      -4.297 -36.400  52.533  1.00162.38           H
ATOM   1126  N   LYS A  73       2.470 -34.092  57.690  1.00 83.85           N
ATOM   1127  CA  LYS A  73       3.859 -34.020  58.116  1.00 76.45           C
ATOM   1128  C   LYS A  73       4.743 -33.483  57.005  1.00 65.05           C
ATOM   1129  O   LYS A  73       4.528 -33.779  55.831  1.00 71.01           O
ATOM   1130  CB  LYS A  73       4.348 -35.401  58.542  1.00 71.63           C
ATOM   1131  CG  LYS A  73       5.838 -35.474  58.856  1.00 67.53           C
ATOM   1132  CD  LYS A  73       6.673 -35.949  57.690  1.00 62.50           C
ATOM   1133  CE  LYS A  73       6.376 -37.397  57.353  1.00 68.13           C
ATOM   1134  NZ  LYS A  73       7.090 -37.800  56.133  1.00 81.59           N1+
ATOM   1135  H   LYS A  73       2.313 -34.716  57.118  1.00100.62           H
ATOM   1136  HA  LYS A  73       3.933 -33.424  58.875  1.00 91.74           H
ATOM   1137  HB2 LYS A  73       3.872 -35.656  59.349  1.00 85.95           H
ATOM   1138  HB3 LYS A  73       4.147 -36.024  57.832  1.00 85.95           H
ATOM   1139  HG2 LYS A  73       6.154 -34.595  59.123  1.00 81.04           H
ATOM   1140  HG3 LYS A  73       5.969 -36.113  59.574  1.00 81.04           H
ATOM   1141  HD2 LYS A  73       6.483 -35.407  56.908  1.00 75.00           H
ATOM   1142  HD3 LYS A  73       7.612 -35.895  57.927  1.00 75.00           H
ATOM   1143  HE2 LYS A  73       6.653 -37.979  58.077  1.00 81.75           H
ATOM   1144  HE3 LYS A  73       5.433 -37.502  57.163  1.00 81.75           H
ATOM   1145  HZ1 LYS A  73       6.728 -38.544  55.808  1.00 97.91           H
ATOM   1146  HZ2 LYS A  73       7.019 -37.154  55.520  1.00 97.91           H
ATOM   1147  HZ3 LYS A  73       7.951 -37.940  56.310  1.00 97.91           H
ATOM   1148  N   LEU A  74       5.767 -32.725  57.384  1.00 66.51           N
ATOM   1149  CA  LEU A  74       6.661 -32.108  56.404  1.00 66.09           C
ATOM   1150  C   LEU A  74       8.131 -32.132  56.840  1.00 57.23           C
ATOM   1151  O   LEU A  74       8.462 -31.724  57.959  1.00 59.82           O
ATOM   1152  CB  LEU A  74       6.226 -30.667  56.152  1.00 60.49           C
ATOM   1153  CG  LEU A  74       7.117 -30.028  55.126  1.00 71.19           C
ATOM   1154  CD1 LEU A  74       6.748 -30.580  53.744  1.00 76.20           C
ATOM   1155  CD2 LEU A  74       6.951 -28.548  55.277  1.00 77.78           C
ATOM   1156  H   LEU A  74       5.954 -32.543  58.204  1.00 79.81           H
ATOM   1157  HA  LEU A  74       6.587 -32.602  55.572  1.00 79.31           H
ATOM   1158  HB2 LEU A  74       5.324 -30.665  55.795  1.00 72.58           H
ATOM   1159  HB3 LEU A  74       6.270 -30.145  56.969  1.00 72.58           H
ATOM   1160  HG  LEU A  74       8.046 -30.236  55.289  1.00 85.43           H
ATOM   1161 HD11 LEU A  74       7.319 -30.169  53.074  1.00 91.44           H
ATOM   1162 HD12 LEU A  74       6.888 -31.541  53.739  1.00 91.44           H
ATOM   1163 HD13 LEU A  74       5.817 -30.384  53.554  1.00 91.44           H
ATOM   1164 HD21 LEU A  74       7.521 -28.105  54.627  1.00 93.34           H
ATOM   1165 HD22 LEU A  74       6.022 -28.311  55.129  1.00 93.34           H
ATOM   1166 HD23 LEU A  74       7.217 -28.298  56.176  1.00 93.34           H
ATOM   1167  N   VAL A  75       9.017 -32.585  55.945  1.00 56.72           N
ATOM   1168  CA  VAL A  75      10.456 -32.660  56.213  1.00 53.65           C
ATOM   1169  C   VAL A  75      11.163 -31.607  55.377  1.00 39.73           C
ATOM   1170  O   VAL A  75      10.798 -31.361  54.226  1.00 51.49           O
ATOM   1171  CB  VAL A  75      11.032 -34.059  55.938  1.00 50.71           C
ATOM   1172  CG1 VAL A  75      12.470 -34.190  56.487  1.00 52.37           C
ATOM   1173  CG2 VAL A  75      10.145 -35.106  56.575  1.00 59.00           C
ATOM   1174  H   VAL A  75       8.805 -32.861  55.158  1.00 68.06           H
ATOM   1175  HA  VAL A  75      10.620 -32.462  57.150  1.00 64.38           H
ATOM   1176  HB  VAL A  75      11.051 -34.207  54.983  1.00 60.85           H
ATOM   1177 HG11 VAL A  75      12.803 -35.078  56.291  1.00 62.85           H
ATOM   1178 HG12 VAL A  75      13.032 -33.531  56.057  1.00 62.85           H
ATOM   1179 HG13 VAL A  75      12.466 -34.047  57.448  1.00 62.85           H
ATOM   1180 HG21 VAL A  75      10.520 -35.985  56.394  1.00 70.80           H
ATOM   1181 HG22 VAL A  75      10.121 -34.953  57.534  1.00 70.80           H
ATOM   1182 HG23 VAL A  75       9.249 -35.049  56.212  1.00 70.80           H
ATOM   1183  N   ASP A  76      12.158 -30.966  55.981  1.00 55.33           N
ATOM   1184  CA  ASP A  76      12.783 -29.757  55.446  1.00 61.76           C
ATOM   1185  C   ASP A  76      14.189 -30.099  54.979  1.00 53.53           C
ATOM   1186  O   ASP A  76      15.176 -29.888  55.686  1.00 63.04           O
ATOM   1187  CB  ASP A  76      12.803 -28.668  56.495  1.00 67.39           C
ATOM   1188  CG  ASP A  76      13.614 -27.468  56.065  1.00 70.60           C
ATOM   1189  OD1 ASP A  76      14.205 -26.833  56.968  1.00 76.98           O
ATOM   1190  OD2 ASP A  76      13.681 -27.179  54.838  1.00 62.58           O1-
ATOM   1191  H   ASP A  76      12.496 -31.217  56.733  1.00 66.39           H
ATOM   1192  HA  ASP A  76      12.270 -29.422  54.688  1.00 74.11           H
ATOM   1193  HB2 ASP A  76      11.897 -28.386  56.696  1.00 80.86           H
ATOM   1194  HB3 ASP A  76      13.217 -29.030  57.291  1.00 80.86           H
ATOM   1195  N   PHE A  77      14.276 -30.610  53.762  1.00 46.92           N
ATOM   1196  CA  PHE A  77      15.531 -31.157  53.284  1.00 52.16           C
ATOM   1197  C   PHE A  77      16.499 -30.112  52.718  1.00 53.74           C
ATOM   1198  O   PHE A  77      17.548 -30.519  52.179  1.00 48.89           O
ATOM   1199  CB  PHE A  77      15.266 -32.220  52.220  1.00 56.23           C
ATOM   1200  CG  PHE A  77      14.914 -33.562  52.782  1.00 48.54           C
ATOM   1201  CD1 PHE A  77      13.676 -34.130  52.493  1.00 41.54           C
ATOM   1202  CD2 PHE A  77      15.816 -34.266  53.590  1.00 48.46           C
ATOM   1203  CE1 PHE A  77      13.337 -35.375  52.996  1.00 47.05           C
ATOM   1204  CE2 PHE A  77      15.493 -35.527  54.105  1.00 54.87           C
ATOM   1205  CZ  PHE A  77      14.250 -36.089  53.809  1.00 53.26           C
ATOM   1206  H   PHE A  77      13.621 -30.651  53.201  1.00 56.31           H
ATOM   1207  HA  PHE A  77      15.977 -31.595  54.023  1.00 62.59           H
ATOM   1208  HB2 PHE A  77      14.527 -31.929  51.657  1.00 67.47           H
ATOM   1209  HB3 PHE A  77      16.063 -32.335  51.680  1.00 67.47           H
ATOM   1210  HD1 PHE A  77      13.067 -33.672  51.958  1.00 49.85           H
ATOM   1211  HD2 PHE A  77      16.649 -33.900  53.787  1.00 58.15           H
ATOM   1212  HE1 PHE A  77      12.504 -35.739  52.795  1.00 56.46           H
ATOM   1213  HE2 PHE A  77      16.094 -35.995  54.639  1.00 65.85           H
ATOM   1214  HZ  PHE A  77      14.020 -36.923  54.147  1.00 63.92           H
ATOM   1215  N   ARG A  78      16.197 -28.809  52.820  1.00 45.80           N
ATOM   1216  CA  ARG A  78      17.077 -27.787  52.239  1.00 47.22           C
ATOM   1217  C   ARG A  78      18.546 -28.109  52.446  1.00 53.47           C
ATOM   1218  O   ARG A  78      19.346 -28.044  51.507  1.00 48.14           O
ATOM   1219  CB  ARG A  78      16.756 -26.401  52.807  1.00 55.17           C
ATOM   1220  CG  ARG A  78      15.360 -25.855  52.360  1.00 61.66           C
ATOM   1221  CD  ARG A  78      15.126 -24.363  52.630  1.00 61.02           C
ATOM   1222  NE  ARG A  78      14.649 -24.099  53.992  1.00 66.57           N
ATOM   1223  CZ  ARG A  78      15.431 -23.968  55.066  1.00 74.62           C
ATOM   1224  NH1 ARG A  78      16.755 -24.061  54.974  1.00 79.53           N
ATOM   1225  NH2 ARG A  78      14.883 -23.737  56.246  1.00 80.49           N1+
ATOM   1226  H   ARG A  78      15.493 -28.494  53.198  1.00 54.96           H
ATOM   1227  HA  ARG A  78      16.929 -27.738  51.284  1.00 56.66           H
ATOM   1228  HB2 ARG A  78      16.770 -26.458  53.774  1.00 66.20           H
ATOM   1229  HB3 ARG A  78      17.439 -25.779  52.503  1.00 66.20           H
ATOM   1230  HG2 ARG A  78      15.258 -25.994  51.406  1.00 73.99           H
ATOM   1231  HG3 ARG A  78      14.675 -26.345  52.844  1.00 73.99           H
ATOM   1232  HD2 ARG A  78      15.952 -23.872  52.490  1.00 73.22           H
ATOM   1233  HD3 ARG A  78      14.444 -24.048  52.012  1.00 73.22           H
ATOM   1234  HE  ARG A  78      13.820 -23.908  54.084  1.00 79.89           H
ATOM   1235 HH11 ARG A  78      17.125 -24.219  54.215  1.00 95.44           H
ATOM   1236 HH12 ARG A  78      17.242 -23.978  55.679  1.00 95.44           H
ATOM   1237 HH21 ARG A  78      14.028 -23.663  56.317  1.00 96.59           H
ATOM   1238 HH22 ARG A  78      15.382 -23.645  56.939  1.00 96.59           H
ATOM   1239  N   GLU A  79      18.922 -28.501  53.659  1.00 52.35           N
ATOM   1240  CA  GLU A  79      20.319 -28.844  53.895  1.00 48.64           C
ATOM   1241  C   GLU A  79      20.733 -30.078  53.116  1.00 49.22           C
ATOM   1242  O   GLU A  79      21.684 -30.023  52.337  1.00 57.91           O
ATOM   1243  CB  GLU A  79      20.610 -29.026  55.394  1.00 65.40           C
ATOM   1244  CG  GLU A  79      20.889 -27.710  56.139  1.00 81.78           C
ATOM   1245  CD  GLU A  79      21.959 -26.810  55.471  1.00 80.78           C
ATOM   1246  OE1 GLU A  79      21.610 -25.631  55.171  1.00 72.05           O
ATOM   1247  OE2 GLU A  79      23.115 -27.286  55.246  1.00 70.94           O1-
ATOM   1248  H   GLU A  79      18.399 -28.576  54.340  1.00 62.82           H
ATOM   1249  HA  GLU A  79      20.862 -28.122  53.561  1.00 58.36           H
ATOM   1250  HB2 GLU A  79      19.853 -29.445  55.830  1.00 78.48           H
ATOM   1251  HB3 GLU A  79      21.392 -29.586  55.500  1.00 78.48           H
ATOM   1252  HG2 GLU A  79      20.066 -27.196  56.169  1.00 98.14           H
ATOM   1253  HG3 GLU A  79      21.176 -27.918  57.045  1.00 98.14           H
ATOM   1254  N   LEU A  80      20.066 -31.215  53.325  1.00 50.03           N
ATOM   1255  CA  LEU A  80      20.491 -32.403  52.601  1.00 45.43           C
ATOM   1256  C   LEU A  80      20.527 -32.127  51.103  1.00 50.44           C
ATOM   1257  O   LEU A  80      21.396 -32.621  50.389  1.00 46.79           O
ATOM   1258  CB  LEU A  80      19.560 -33.570  52.889  1.00 49.70           C
ATOM   1259  CG  LEU A  80      19.862 -34.883  52.151  1.00 45.17           C
ATOM   1260  CD1 LEU A  80      21.225 -35.340  52.495  1.00 56.93           C
ATOM   1261  CD2 LEU A  80      18.898 -35.975  52.527  1.00 46.71           C
ATOM   1262  H   LEU A  80      19.392 -31.325  53.847  1.00 60.04           H
ATOM   1263  HA  LEU A  80      21.381 -32.635  52.894  1.00 54.52           H
ATOM   1264  HB2 LEU A  80      19.584 -33.752  53.841  1.00 59.64           H
ATOM   1265  HB3 LEU A  80      18.664 -33.295  52.628  1.00 59.64           H
ATOM   1266  HG  LEU A  80      19.807 -34.749  51.196  1.00 54.20           H
ATOM   1267 HD11 LEU A  80      21.381 -36.199  52.071  1.00 68.31           H
ATOM   1268 HD12 LEU A  80      21.854 -34.683  52.168  1.00 68.31           H
ATOM   1269 HD13 LEU A  80      21.288 -35.436  53.459  1.00 68.31           H
ATOM   1270 HD21 LEU A  80      19.128 -36.771  52.028  1.00 56.05           H
ATOM   1271 HD22 LEU A  80      18.990 -36.142  53.480  1.00 56.05           H
ATOM   1272 HD23 LEU A  80      18.003 -35.689  52.310  1.00 56.05           H
ATOM   1273  N   ASN A  81      19.600 -31.318  50.607  1.00 46.61           N
ATOM   1274  CA  ASN A  81      19.592 -31.013  49.180  1.00 54.69           C
ATOM   1275  C   ASN A  81      20.861 -30.292  48.749  1.00 57.94           C
ATOM   1276  O   ASN A  81      21.588 -30.759  47.861  1.00 57.62           O
ATOM   1277  CB  ASN A  81      18.343 -30.203  48.813  1.00 48.06           C
ATOM   1278  CG  ASN A  81      17.101 -31.078  48.781  1.00 46.38           C
ATOM   1279  OD1 ASN A  81      17.204 -32.313  48.694  1.00 48.09           O
ATOM   1280  ND2 ASN A  81      15.934 -30.458  48.844  1.00 38.81           N
ATOM   1281  H   ASN A  81      18.969 -30.950  51.065  1.00 55.93           H
ATOM   1282  HA  ASN A  81      19.553 -31.848  48.694  1.00 65.63           H
ATOM   1283  HB2 ASN A  81      18.214 -29.498  49.468  1.00 57.67           H
ATOM   1284  HB3 ASN A  81      18.462 -29.811  47.933  1.00 57.67           H
ATOM   1285 HD21 ASN A  81      15.216 -30.904  49.001  1.00 46.57           H
ATOM   1286 HD22 ASN A  81      15.898 -29.607  48.711  1.00 46.57           H
ATOM   1287  N   LYS A  82      21.137 -29.133  49.344  1.00 62.84           N
ATOM   1288  CA  LYS A  82      22.286 -28.372  48.888  1.00 62.15           C
ATOM   1289  C   LYS A  82      23.593 -29.153  49.042  1.00 57.25           C
ATOM   1290  O   LYS A  82      24.589 -28.775  48.422  1.00 67.60           O
ATOM   1291  CB  LYS A  82      22.329 -27.005  49.603  1.00 75.69           C
ATOM   1292  CG  LYS A  82      22.408 -27.050  51.128  1.00 78.49           C
ATOM   1293  CD  LYS A  82      22.331 -25.647  51.782  1.00 75.24           C
ATOM   1294  CE  LYS A  82      23.564 -24.825  51.469  1.00 98.89           C
ATOM   1295  NZ  LYS A  82      23.631 -23.523  52.185  1.00104.45           N1+
ATOM   1296  H   LYS A  82      20.677 -28.769  49.975  1.00 75.40           H
ATOM   1297  HA  LYS A  82      22.167 -28.192  47.939  1.00 74.58           H
ATOM   1298  HB2 LYS A  82      23.096 -26.509  49.279  1.00 90.82           H
ATOM   1299  HB3 LYS A  82      21.519 -26.518  49.371  1.00 90.82           H
ATOM   1300  HG2 LYS A  82      21.661 -27.574  51.455  1.00 94.19           H
ATOM   1301  HG3 LYS A  82      23.247 -27.461  51.387  1.00 94.19           H
ATOM   1302  HD2 LYS A  82      21.548 -25.182  51.448  1.00 90.29           H
ATOM   1303  HD3 LYS A  82      22.283 -25.749  52.746  1.00 90.29           H
ATOM   1304  HE2 LYS A  82      24.354 -25.342  51.696  1.00118.67           H
ATOM   1305  HE3 LYS A  82      23.553 -24.637  50.517  1.00118.67           H
ATOM   1306  HZ1 LYS A  82      24.330 -23.056  51.894  1.00125.34           H
ATOM   1307  HZ2 LYS A  82      22.887 -23.062  52.015  1.00125.34           H
ATOM   1308  HZ3 LYS A  82      23.700 -23.651  53.061  1.00125.34           H
ATOM   1309  N   ARG A  83      23.620 -30.265  49.778  1.00 50.68           N
ATOM   1310  CA  ARG A  83      24.837 -31.089  49.820  1.00 56.70           C
ATOM   1311  C   ARG A  83      24.696 -32.452  49.137  1.00 55.13           C
ATOM   1312  O   ARG A  83      25.595 -33.293  49.283  1.00 45.46           O
ATOM   1313  CB  ARG A  83      25.363 -31.281  51.263  1.00 55.81           C
ATOM   1314  CG  ARG A  83      24.356 -31.374  52.364  1.00 61.75           C
ATOM   1315  CD  ARG A  83      24.991 -31.954  53.651  1.00 69.08           C
ATOM   1316  NE  ARG A  83      25.956 -31.098  54.336  1.00 61.58           N
ATOM   1317  CZ  ARG A  83      25.647 -29.926  54.869  1.00 56.52           C
ATOM   1318  NH1 ARG A  83      24.427 -29.428  54.764  1.00 71.06           N
ATOM   1319  NH2 ARG A  83      26.561 -29.222  55.481  1.00 69.85           N1+
ATOM   1320  H   ARG A  83      22.964 -30.553  50.260  1.00 60.82           H
ATOM   1321  HA  ARG A  83      25.539 -30.627  49.336  1.00 68.04           H
ATOM   1322  HB2 ARG A  83      25.900 -32.089  51.297  1.00 66.97           H
ATOM   1323  HB3 ARG A  83      25.930 -30.528  51.486  1.00 66.97           H
ATOM   1324  HG2 ARG A  83      23.988 -30.502  52.549  1.00 74.10           H
ATOM   1325  HG3 ARG A  83      23.661 -31.989  52.080  1.00 74.10           H
ATOM   1326  HD2 ARG A  83      24.284 -32.164  54.285  1.00 82.90           H
ATOM   1327  HD3 ARG A  83      25.446 -32.768  53.392  1.00 82.90           H
ATOM   1328  HE  ARG A  83      26.760 -31.390  54.428  1.00 73.90           H
ATOM   1329 HH11 ARG A  83      23.808 -29.873  54.370  1.00 85.27           H
ATOM   1330 HH12 ARG A  83      24.250 -28.660  55.107  1.00 85.27           H
ATOM   1331 HH21 ARG A  83      27.362 -29.528  55.552  1.00 83.82           H
ATOM   1332 HH22 ARG A  83      26.356 -28.455  55.808  1.00 83.82           H
ATOM   1333  N   THR A  84      23.645 -32.667  48.336  1.00 54.51           N
ATOM   1334  CA  THR A  84      23.503 -33.873  47.516  1.00 54.51           C
ATOM   1335  C   THR A  84      24.128 -33.641  46.148  1.00 47.21           C
ATOM   1336  O   THR A  84      24.099 -32.533  45.616  1.00 40.91           O
ATOM   1337  CB  THR A  84      22.026 -34.265  47.317  1.00 49.13           C
ATOM   1338  OG1 THR A  84      21.409 -34.540  48.577  1.00 45.75           O
ATOM   1339  CG2 THR A  84      21.892 -35.509  46.441  1.00 41.33           C
ATOM   1340  H   THR A  84      22.999 -32.112  48.239  1.00 65.41           H
ATOM   1341  HA  THR A  84      23.963 -34.623  47.926  1.00 65.41           H
ATOM   1342  HB  THR A  84      21.554 -33.538  46.883  1.00 58.95           H
ATOM   1343  HG1 THR A  84      21.421 -33.862  49.069  1.00 54.90           H
ATOM   1344 HG21 THR A  84      20.964 -35.778  46.403  1.00 49.59           H
ATOM   1345 HG22 THR A  84      22.209 -35.340  45.543  1.00 49.59           H
ATOM   1346 HG23 THR A  84      22.412 -36.222  46.840  1.00 49.59           H
ATOM   1347  N   GLN A  85      24.679 -34.704  45.576  1.00 36.74           N
ATOM   1348  CA  GLN A  85      25.185 -34.648  44.213  1.00 39.65           C
ATOM   1349  C   GLN A  85      24.195 -34.015  43.233  1.00 42.13           C
ATOM   1350  O   GLN A  85      22.989 -33.980  43.494  1.00 44.97           O
ATOM   1351  CB  GLN A  85      25.531 -36.062  43.738  1.00 39.78           C
ATOM   1352  CG  GLN A  85      24.337 -36.899  43.249  1.00 43.94           C
ATOM   1353  CD  GLN A  85      24.777 -38.092  42.492  1.00 42.63           C
ATOM   1354  OE1 GLN A  85      25.178 -39.103  43.062  1.00 39.39           O
ATOM   1355  NE2 GLN A  85      24.745 -37.973  41.188  1.00 45.68           N
ATOM   1356  H   GLN A  85      24.776 -35.470  45.954  1.00 44.09           H
ATOM   1357  HA  GLN A  85      25.991 -34.108  44.201  1.00 47.58           H
ATOM   1358  HB2 GLN A  85      26.162 -36.002  43.009  1.00 47.73           H
ATOM   1359  HB3 GLN A  85      25.936 -36.532  44.476  1.00 47.73           H
ATOM   1360  HG2 GLN A  85      23.810 -37.213  44.000  1.00 52.73           H
ATOM   1361  HG3 GLN A  85      23.783 -36.404  42.630  1.00 52.73           H
ATOM   1362 HE21 GLN A  85      24.496 -37.230  40.838  1.00 54.81           H
ATOM   1363 HE22 GLN A  85      24.972 -38.631  40.694  1.00 54.81           H
ATOM   1364  N   ASP A  86      24.685 -33.571  42.076  1.00 45.63           N
ATOM   1365  CA  ASP A  86      23.832 -33.077  40.996  1.00 55.86           C
ATOM   1366  C   ASP A  86      23.396 -34.233  40.117  1.00 47.65           C
ATOM   1367  O   ASP A  86      24.066 -35.255  40.042  1.00 40.89           O
ATOM   1368  CB  ASP A  86      24.545 -32.061  40.107  1.00 52.93           C
ATOM   1369  CG  ASP A  86      25.036 -30.897  40.855  1.00 68.22           C
ATOM   1370  OD1 ASP A  86      26.198 -30.949  41.311  1.00 81.73           O
ATOM   1371  OD2 ASP A  86      24.257 -29.932  40.989  1.00 81.99           O1-
ATOM   1372  H   ASP A  86      25.524 -33.552  41.882  1.00 54.75           H
ATOM   1373  HA  ASP A  86      23.051 -32.639  41.376  1.00 67.03           H
ATOM   1374  HB2 ASP A  86      25.303 -32.481  39.670  1.00 63.52           H
ATOM   1375  HB3 ASP A  86      23.907 -31.733  39.451  1.00 63.52           H
ATOM   1376  N   PHE A  87      22.264 -34.059  39.443  1.00 63.87           N
ATOM   1377  CA  PHE A  87      21.768 -35.064  38.522  1.00 49.32           C
ATOM   1378  C   PHE A  87      21.647 -34.475  37.142  1.00 57.23           C
ATOM   1379  O   PHE A  87      21.757 -33.264  36.933  1.00 60.17           O
ATOM   1380  CB  PHE A  87      20.424 -35.621  38.982  1.00 42.87           C
ATOM   1381  CG  PHE A  87      20.496 -36.297  40.286  1.00 44.04           C
ATOM   1382  CD1 PHE A  87      20.396 -35.558  41.461  1.00 44.91           C
ATOM   1383  CD2 PHE A  87      20.694 -37.654  40.363  1.00 41.17           C
ATOM   1384  CE1 PHE A  87      20.469 -36.163  42.693  1.00 38.46           C
ATOM   1385  CE2 PHE A  87      20.770 -38.264  41.608  1.00 48.58           C
ATOM   1386  CZ  PHE A  87      20.660 -37.519  42.771  1.00 38.20           C
ATOM   1387  H   PHE A  87      21.759 -33.368  39.514  1.00 76.65           H
ATOM   1388  HA  PHE A  87      22.391 -35.800  38.473  1.00 59.18           H
ATOM   1389  HB2 PHE A  87      19.786 -34.897  39.068  1.00 51.45           H
ATOM   1390  HB3 PHE A  87      20.104 -36.274  38.344  1.00 51.45           H
ATOM   1391  HD1 PHE A  87      20.267 -34.640  41.408  1.00 53.89           H
ATOM   1392  HD2 PHE A  87      20.770 -38.159  39.589  1.00 49.41           H
ATOM   1393  HE1 PHE A  87      20.397 -35.654  43.464  1.00 46.15           H
ATOM   1394  HE2 PHE A  87      20.897 -39.179  41.671  1.00 58.30           H
ATOM   1395  HZ  PHE A  87      20.711 -37.937  43.602  1.00 45.84           H
ATOM   1396  N   TRP A  88      21.396 -35.363  36.195  1.00 65.98           N
ATOM   1397  CA  TRP A  88      21.110 -34.934  34.839  1.00 73.77           C
ATOM   1398  C   TRP A  88      19.644 -34.529  34.733  1.00 83.51           C
ATOM   1399  O   TRP A  88      18.774 -35.307  34.346  1.00 97.95           O
ATOM   1400  CB  TRP A  88      21.441 -36.033  33.859  1.00 69.57           C
ATOM   1401  CG  TRP A  88      21.388 -35.481  32.512  1.00 74.00           C
ATOM   1402  CD1 TRP A  88      20.546 -35.861  31.507  1.00 73.21           C
ATOM   1403  CD2 TRP A  88      22.180 -34.388  32.003  1.00 57.16           C
ATOM   1404  NE1 TRP A  88      20.787 -35.084  30.390  1.00 74.59           N
ATOM   1405  CE2 TRP A  88      21.786 -34.180  30.667  1.00 60.25           C
ATOM   1406  CE3 TRP A  88      23.184 -33.581  32.544  1.00 56.30           C
ATOM   1407  CZ2 TRP A  88      22.351 -33.183  29.861  1.00 61.83           C
ATOM   1408  CZ3 TRP A  88      23.763 -32.568  31.735  1.00 62.15           C
ATOM   1409  CH2 TRP A  88      23.334 -32.381  30.412  1.00 62.69           C
ATOM   1410  H   TRP A  88      21.380 -36.215  36.312  1.00 79.18           H
ATOM   1411  HA  TRP A  88      21.660 -34.161  34.638  1.00 88.52           H
ATOM   1412  HB2 TRP A  88      22.331 -36.374  34.038  1.00 83.49           H
ATOM   1413  HB3 TRP A  88      20.787 -36.746  33.937  1.00 83.49           H
ATOM   1414  HD1 TRP A  88      19.920 -36.553  31.560  1.00 87.86           H
ATOM   1415  HE1 TRP A  88      20.373 -35.166  29.641  1.00 89.51           H
ATOM   1416  HE3 TRP A  88      23.458 -33.701  33.421  1.00 67.56           H
ATOM   1417  HZ2 TRP A  88      22.064 -33.066  28.984  1.00 74.20           H
ATOM   1418  HZ3 TRP A  88      24.435 -32.023  32.079  1.00 74.57           H
ATOM   1419  HH2 TRP A  88      23.734 -31.720  29.892  1.00 75.23           H
ATOM   1420  N   GLU A  89      19.371 -33.274  35.056  1.00 98.35           N
ATOM   1421  CA  GLU A  89      17.998 -32.761  35.121  1.00114.11           C
ATOM   1422  C   GLU A  89      17.639 -31.927  33.889  1.00119.19           C
ATOM   1423  O   GLU A  89      17.009 -30.866  34.011  1.00118.31           O
ATOM   1424  CB  GLU A  89      17.810 -31.939  36.397  1.00124.06           C
ATOM   1425  CG  GLU A  89      17.933 -32.706  37.709  1.00119.24           C
ATOM   1426  CD  GLU A  89      16.656 -32.635  38.510  1.00120.53           C
ATOM   1427  OE1 GLU A  89      16.500 -31.699  39.323  1.00127.48           O
ATOM   1428  OE2 GLU A  89      15.789 -33.500  38.294  1.00120.43           O1-
ATOM   1429  H   GLU A  89      19.970 -32.687  35.258  1.00118.02           H
ATOM   1430  HA  GLU A  89      17.389 -33.514  35.161  1.00136.93           H
ATOM   1431  HB2 GLU A  89      18.483 -31.241  36.415  1.00148.87           H
ATOM   1432  HB3 GLU A  89      16.928 -31.533  36.382  1.00148.87           H
ATOM   1433  HG2 GLU A  89      18.137 -33.636  37.526  1.00143.09           H
ATOM   1434  HG3 GLU A  89      18.640 -32.307  38.246  1.00143.09           H
ATOM   1435  N   VAL A  90      18.006 -32.391  32.686  1.00119.15           N
ATOM   1436  CA  VAL A  90      17.797 -31.616  31.455  1.00132.27           C
ATOM   1437  C   VAL A  90      16.365 -31.787  30.951  1.00132.76           C
ATOM   1438  O   VAL A  90      16.009 -31.335  29.850  1.00122.95           O
ATOM   1439  CB  VAL A  90      18.813 -32.009  30.362  1.00130.39           C
ATOM   1440  CG1 VAL A  90      18.401 -33.335  29.670  1.00129.72           C
ATOM   1441  CG2 VAL A  90      19.004 -30.851  29.351  1.00125.33           C
ATOM   1442  H   VAL A  90      18.382 -33.156  32.557  1.00142.98           H
ATOM   1443  HA  VAL A  90      17.932 -30.677  31.650  1.00158.72           H
ATOM   1444  HB  VAL A  90      19.674 -32.159  30.785  1.00156.47           H
ATOM   1445 HG11 VAL A  90      19.090 -33.585  29.034  1.00155.67           H
ATOM   1446 HG12 VAL A  90      18.313 -34.024  30.349  1.00155.67           H
ATOM   1447 HG13 VAL A  90      17.559 -33.217  29.203  1.00155.67           H
ATOM   1448 HG21 VAL A  90      19.643 -31.124  28.672  1.00150.39           H
ATOM   1449 HG22 VAL A  90      18.153 -30.639  28.936  1.00150.39           H
ATOM   1450 HG23 VAL A  90      19.346 -30.073  29.820  1.00150.39           H
ATOM   1451  N   GLN A  91      15.537 -32.437  31.756  1.00131.73           N
ATOM   1452  CA  GLN A  91      14.127 -32.513  31.478  1.00121.77           C
ATOM   1453  C   GLN A  91      13.447 -31.145  31.600  1.00122.53           C
ATOM   1454  O   GLN A  91      12.218 -31.110  31.566  1.00129.71           O
ATOM   1455  CB  GLN A  91      13.477 -33.537  32.418  1.00112.61           C
ATOM   1456  CG  GLN A  91      13.467 -33.151  33.902  1.00106.04           C
ATOM   1457  CD  GLN A  91      14.496 -33.891  34.735  1.00105.36           C
ATOM   1458  OE1 GLN A  91      15.150 -33.294  35.589  1.00102.31           O
ATOM   1459  NE2 GLN A  91      14.626 -35.199  34.513  1.00 95.28           N
ATOM   1460  H   GLN A  91      15.766 -32.834  32.481  1.00158.07           H
ATOM   1461  HA  GLN A  91      14.012 -32.819  30.566  1.00146.13           H
ATOM   1462  HB2 GLN A  91      12.559 -33.674  32.146  1.00135.13           H
ATOM   1463  HB3 GLN A  91      13.964 -34.368  32.324  1.00135.13           H
ATOM   1464  HG2 GLN A  91      13.650 -32.206  33.995  1.00127.25           H
ATOM   1465  HG3 GLN A  91      12.596 -33.360  34.267  1.00127.25           H
ATOM   1466 HE21 GLN A  91      14.102 -35.595  33.961  1.00114.33           H
ATOM   1467 HE22 GLN A  91      15.229 -35.647  34.930  1.00114.33           H
ATOM   1468  N   LEU A  92      14.169 -30.029  31.756  1.00124.28           N
ATOM   1469  CA  LEU A  92      13.556 -28.703  31.743  1.00123.17           C
ATOM   1470  C   LEU A  92      13.428 -28.226  30.297  1.00119.93           C
ATOM   1471  O   LEU A  92      13.854 -27.121  29.942  1.00116.00           O
ATOM   1472  CB  LEU A  92      14.365 -27.712  32.600  1.00122.06           C
ATOM   1473  CG  LEU A  92      13.973 -27.587  34.082  1.00125.01           C
ATOM   1474  CD1 LEU A  92      12.484 -27.198  34.242  1.00110.75           C
ATOM   1475  CD2 LEU A  92      14.316 -28.850  34.883  1.00121.69           C
ATOM   1476  H   LEU A  92      15.018 -30.009  31.879  1.00149.14           H
ATOM   1477  HA  LEU A  92      12.660 -28.765  32.107  1.00147.81           H
ATOM   1478  HB2 LEU A  92      15.296 -27.981  32.579  1.00146.47           H
ATOM   1479  HB3 LEU A  92      14.276 -26.827  32.218  1.00146.47           H
ATOM   1480  HG  LEU A  92      14.501 -26.870  34.464  1.00150.01           H
ATOM   1481 HD11 LEU A  92      12.304 -27.041  35.183  1.00132.90           H
ATOM   1482 HD12 LEU A  92      12.321 -26.385  33.738  1.00132.90           H
ATOM   1483 HD13 LEU A  92      11.916 -27.911  33.915  1.00132.90           H
ATOM   1484 HD21 LEU A  92      14.113 -28.695  35.818  1.00146.03           H
ATOM   1485 HD22 LEU A  92      13.788 -29.588  34.544  1.00146.03           H
ATOM   1486 HD23 LEU A  92      15.264 -29.039  34.779  1.00146.03           H
ATOM   1487  N   GLY A  93      12.868 -29.091  29.452  1.00116.27           N
ATOM   1488  CA  GLY A  93      12.442 -28.748  28.111  1.00 97.47           C
ATOM   1489  C   GLY A  93      10.962 -29.048  28.006  1.00 80.79           C
ATOM   1490  O   GLY A  93      10.575 -30.184  27.730  1.00 79.00           O
ATOM   1491  H   GLY A  93      12.710 -29.912  29.645  1.00139.52           H
ATOM   1492  HA2 GLY A  93      12.600 -27.808  27.934  1.00116.96           H
ATOM   1493  HA3 GLY A  93      12.921 -29.289  27.462  1.00116.96           H
ATOM   1494  N   ILE A  94      10.125 -28.051  28.273  1.00 81.33           N
ATOM   1495  CA  ILE A  94       8.683 -28.262  28.397  1.00 70.05           C
ATOM   1496  C   ILE A  94       8.040 -28.330  27.010  1.00 67.85           C
ATOM   1497  O   ILE A  94       8.189 -27.399  26.184  1.00 58.69           O
ATOM   1498  CB  ILE A  94       8.031 -27.163  29.257  1.00 75.96           C
ATOM   1499  CG1 ILE A  94       8.802 -26.976  30.592  1.00 87.79           C
ATOM   1500  CG2 ILE A  94       6.551 -27.504  29.496  1.00 68.27           C
ATOM   1501  CD1 ILE A  94       8.465 -25.668  31.410  1.00 95.32           C
ATOM   1502  H   ILE A  94      10.366 -27.233  28.392  1.00 97.59           H
ATOM   1503  HA  ILE A  94       8.542 -29.096  28.864  1.00 84.06           H
ATOM   1504  HB  ILE A  94       8.067 -26.329  28.767  1.00 91.15           H
ATOM   1505 HG12 ILE A  94       8.608 -27.732  31.174  1.00105.34           H
ATOM   1506 HG13 ILE A  94       9.756 -26.946  30.412  1.00105.34           H
ATOM   1507 HG21 ILE A  94       6.138 -26.794  30.008  1.00 81.93           H
ATOM   1508 HG22 ILE A  94       6.102 -27.595  28.642  1.00 81.93           H
ATOM   1509 HG23 ILE A  94       6.498 -28.338  29.988  1.00 81.93           H
ATOM   1510 HD11 ILE A  94       8.996 -25.646  32.225  1.00114.38           H
ATOM   1511 HD12 ILE A  94       8.673 -24.893  30.867  1.00114.38           H
ATOM   1512 HD13 ILE A  94       7.524 -25.666  31.636  1.00114.38           H
ATOM   1513  N   PRO A  95       7.328 -29.416  26.705  1.00 56.76           N
ATOM   1514  CA  PRO A  95       6.683 -29.526  25.391  1.00 63.44           C
ATOM   1515  C   PRO A  95       5.672 -28.412  25.191  1.00 55.91           C
ATOM   1516  O   PRO A  95       5.236 -27.764  26.135  1.00 55.72           O
ATOM   1517  CB  PRO A  95       6.006 -30.905  25.432  1.00 56.38           C
ATOM   1518  CG  PRO A  95       6.733 -31.656  26.535  1.00 55.34           C
ATOM   1519  CD  PRO A  95       7.160 -30.637  27.510  1.00 49.29           C
ATOM   1520  HA  PRO A  95       7.347 -29.503  24.683  1.00 76.13           H
ATOM   1521  HB2 PRO A  95       5.068 -30.811  25.655  1.00 67.66           H
ATOM   1522  HB3 PRO A  95       6.106 -31.353  24.575  1.00 67.66           H
ATOM   1523  HG2 PRO A  95       6.144 -32.305  26.953  1.00 66.41           H
ATOM   1524  HG3 PRO A  95       7.520 -32.098  26.171  1.00 66.41           H
ATOM   1525  HD2 PRO A  95       6.465 -30.507  28.169  1.00 59.15           H
ATOM   1526  HD3 PRO A  95       8.003 -30.888  27.918  1.00 59.15           H
ATOM   1527  N   HIS A  96       5.336 -28.165  23.933  1.00 56.26           N
ATOM   1528  CA  HIS A  96       4.359 -27.152  23.595  1.00 49.84           C
ATOM   1529  C   HIS A  96       3.183 -27.808  22.905  1.00 46.08           C
ATOM   1530  O   HIS A  96       3.370 -28.680  22.039  1.00 40.97           O
ATOM   1531  CB  HIS A  96       4.983 -26.081  22.692  1.00 44.77           C
ATOM   1532  CG  HIS A  96       4.093 -24.926  22.400  1.00 45.02           C
ATOM   1533  ND1 HIS A  96       3.265 -24.893  21.301  1.00 48.61           N
ATOM   1534  CD2 HIS A  96       3.943 -23.739  23.028  1.00 41.75           C
ATOM   1535  CE1 HIS A  96       2.611 -23.744  21.287  1.00 57.87           C
ATOM   1536  NE2 HIS A  96       3.011 -23.024  22.322  1.00 52.30           N
ATOM   1537  H   HIS A  96       5.697 -28.540  23.253  1.00 67.51           H
ATOM   1538  HA  HIS A  96       4.055 -26.721  24.411  1.00 59.81           H
ATOM   1539  HB2 HIS A  96       5.229 -26.480  21.843  1.00 53.72           H
ATOM   1540  HB3 HIS A  96       5.762 -25.721  23.143  1.00 53.72           H
ATOM   1541  HD2 HIS A  96       4.380 -23.465  23.799  1.00 50.10           H
ATOM   1542  HE1 HIS A  96       1.985 -23.477  20.648  1.00 69.44           H
ATOM   1543  HE2 HIS A  96       2.731 -22.235  22.519  1.00 62.77           H
ATOM   1544  N   PRO A  97       1.965 -27.437  23.266  1.00 42.57           N
ATOM   1545  CA  PRO A  97       0.799 -28.128  22.688  1.00 38.12           C
ATOM   1546  C   PRO A  97       0.845 -28.212  21.184  1.00 35.31           C
ATOM   1547  O   PRO A  97       0.463 -29.222  20.600  1.00 31.41           O
ATOM   1548  CB  PRO A  97      -0.362 -27.272  23.159  1.00 43.04           C
ATOM   1549  CG  PRO A  97       0.154 -26.658  24.440  1.00 48.91           C
ATOM   1550  CD  PRO A  97       1.573 -26.349  24.164  1.00 46.59           C
ATOM   1551  HA  PRO A  97       0.720 -29.013  23.068  1.00 45.74           H
ATOM   1552  HB2 PRO A  97      -0.546 -26.579  22.509  1.00 51.65           H
ATOM   1553  HB3 PRO A  97      -1.130 -27.843  23.308  1.00 51.65           H
ATOM   1554  HG2 PRO A  97      -0.344 -25.850  24.638  1.00 58.69           H
ATOM   1555  HG3 PRO A  97       0.079 -27.300  25.163  1.00 58.69           H
ATOM   1556  HD2 PRO A  97       1.640 -25.488  23.723  1.00 55.90           H
ATOM   1557  HD3 PRO A  97       2.083 -26.376  24.985  1.00 55.90           H
ATOM   1558  N   ALA A  98       1.323 -27.163  20.529  1.00 40.28           N
ATOM   1559  CA  ALA A  98       1.400 -27.217  19.088  1.00 37.51           C
ATOM   1560  C   ALA A  98       2.251 -28.385  18.639  1.00 35.99           C
ATOM   1561  O   ALA A  98       2.272 -28.695  17.452  1.00 37.29           O
ATOM   1562  CB  ALA A  98       1.956 -25.906  18.548  1.00 42.28           C
ATOM   1563  H   ALA A  98       1.613 -26.434  20.885  1.00 48.33           H
ATOM   1564  HA  ALA A  98       0.508 -27.335  18.727  1.00 45.02           H
ATOM   1565  HB1 ALA A  98       1.971 -25.936  17.579  1.00 50.73           H
ATOM   1566  HB2 ALA A  98       1.378 -25.185  18.848  1.00 50.73           H
ATOM   1567  HB3 ALA A  98       2.857 -25.767  18.884  1.00 50.73           H
ATOM   1568  N   GLY A  99       2.969 -29.029  19.552  1.00 37.33           N
ATOM   1569  CA  GLY A  99       3.718 -30.208  19.195  1.00 38.66           C
ATOM   1570  C   GLY A  99       3.064 -31.524  19.585  1.00 45.75           C
ATOM   1571  O   GLY A  99       3.476 -32.529  18.990  1.00 36.91           O
ATOM   1572  H   GLY A  99       3.047 -28.791  20.374  1.00 44.79           H
ATOM   1573  HA2 GLY A  99       3.834 -30.213  18.230  1.00 46.40           H
ATOM   1574  HA3 GLY A  99       4.598 -30.154  19.596  1.00 46.40           H
ATOM   1575  N   LEU A 100       2.043 -31.561  20.497  1.00 38.68           N
ATOM   1576  CA  LEU A 100       1.323 -32.835  20.605  1.00 32.70           C
ATOM   1577  C   LEU A 100       0.846 -33.196  19.177  1.00 35.33           C
ATOM   1578  O   LEU A 100       0.292 -32.422  18.413  1.00 39.32           O
ATOM   1579  CB  LEU A 100       0.172 -32.656  21.586  1.00 36.86           C
ATOM   1580  CG  LEU A 100       0.715 -32.210  22.958  1.00 32.15           C
ATOM   1581  CD1 LEU A 100      -0.438 -31.970  23.928  1.00 41.67           C
ATOM   1582  CD2 LEU A 100       1.700 -33.246  23.517  1.00 40.24           C
ATOM   1583  H   LEU A 100       1.533 -30.717  20.760  1.00 46.42           H
ATOM   1584  HA  LEU A 100       2.041 -33.617  20.987  1.00 39.24           H
ATOM   1585  HB2 LEU A 100      -0.572 -31.920  21.212  1.00 44.23           H
ATOM   1586  HB3 LEU A 100      -0.394 -33.605  21.686  1.00 44.23           H
ATOM   1587  HG  LEU A 100       1.262 -31.239  22.844  1.00 38.58           H
ATOM   1588 HD11 LEU A 100      -0.075 -31.569  24.887  1.00 50.00           H
ATOM   1589 HD12 LEU A 100      -1.173 -31.260  23.532  1.00 50.00           H
ATOM   1590 HD13 LEU A 100      -0.973 -32.891  24.179  1.00 50.00           H
ATOM   1591 HD21 LEU A 100       2.012 -32.964  24.532  1.00 48.29           H
ATOM   1592 HD22 LEU A 100       1.240 -34.240  23.587  1.00 48.29           H
ATOM   1593 HD23 LEU A 100       2.603 -33.318  22.902  1.00 48.29           H
ATOM   1594  N   LYS A 101       1.156 -34.502  18.774  1.00 41.17           N
ATOM   1595  CA  LYS A 101       0.385 -35.092  17.675  1.00 34.53           C
ATOM   1596  C   LYS A 101      -0.881 -35.665  18.365  1.00 39.52           C
ATOM   1597  O   LYS A 101      -0.923 -36.377  19.354  1.00 51.72           O
ATOM   1598  CB  LYS A 101       1.012 -36.247  16.885  1.00 40.79           C
ATOM   1599  CG  LYS A 101       2.450 -35.972  16.451  1.00 51.38           C
ATOM   1600  CD  LYS A 101       3.431 -36.807  17.292  1.00 60.11           C
ATOM   1601  CE  LYS A 101       4.864 -36.487  16.925  1.00 75.27           C
ATOM   1602  NZ  LYS A 101       5.814 -37.608  17.580  1.00 72.68           N1+
ATOM   1603  H   LYS A 101       1.634 -35.151  19.398  1.00 49.41           H
ATOM   1604  HA  LYS A 101       0.125 -34.258  16.943  1.00 41.43           H
ATOM   1605  HB2 LYS A 101       0.958 -37.182  17.482  1.00 48.95           H
ATOM   1606  HB3 LYS A 101       0.375 -36.417  15.989  1.00 48.95           H
ATOM   1607  HG2 LYS A 101       2.572 -36.192  15.374  1.00 61.65           H
ATOM   1608  HG3 LYS A 101       2.690 -34.890  16.563  1.00 61.65           H
ATOM   1609  HD2 LYS A 101       3.252 -36.602  18.368  1.00 72.13           H
ATOM   1610  HD3 LYS A 101       3.211 -37.882  17.140  1.00 72.13           H
ATOM   1611  HE2 LYS A 101       5.042 -36.510  15.840  1.00 90.32           H
ATOM   1612  HE3 LYS A 101       5.188 -35.511  17.319  1.00 90.32           H
ATOM   1613  HZ1 LYS A 101       6.818 -37.449  17.359  1.00 87.21           H
ATOM   1614  HZ2 LYS A 101       5.737 -37.623  18.616  1.00 87.21           H
ATOM   1615  HZ3 LYS A 101       5.586 -38.569  17.253  1.00 87.21           H
ATOM   1616  N   LYS A 102      -1.971 -35.261  17.659  1.00 28.79           N
ATOM   1617  CA  LYS A 102      -3.411 -35.353  17.983  1.00 53.03           C
ATOM   1618  C   LYS A 102      -3.871 -36.707  18.507  1.00 41.28           C
ATOM   1619  O   LYS A 102      -3.706 -37.737  17.829  1.00 29.11           O
ATOM   1620  CB  LYS A 102      -4.267 -35.039  16.723  1.00 49.80           C
ATOM   1621  CG  LYS A 102      -5.887 -35.229  16.949  1.00 64.13           C
ATOM   1622  CD  LYS A 102      -6.860 -34.761  15.758  1.00 62.60           C
ATOM   1623  CE  LYS A 102      -8.324 -35.257  15.867  1.00 75.81           C
ATOM   1624  NZ  LYS A 102      -8.860 -35.131  17.236  1.00 87.82           N1+
ATOM   1625  H   LYS A 102      -1.872 -34.891  16.891  1.00 34.55           H
ATOM   1626  HA  LYS A 102      -3.638 -34.680  18.646  1.00 63.63           H
ATOM   1627  HB2 LYS A 102      -4.091 -34.133  16.427  1.00 59.76           H
ATOM   1628  HB3 LYS A 102      -4.000 -35.647  16.018  1.00 59.76           H
ATOM   1629  HG2 LYS A 102      -6.073 -36.171  17.085  1.00 76.96           H
ATOM   1630  HG3 LYS A 102      -6.158 -34.740  17.741  1.00 76.96           H
ATOM   1631  HD2 LYS A 102      -6.915 -33.794  15.747  1.00 75.12           H
ATOM   1632  HD3 LYS A 102      -6.525 -35.084  14.908  1.00 75.12           H
ATOM   1633  HE2 LYS A 102      -8.895 -34.730  15.281  1.00 90.98           H
ATOM   1634  HE3 LYS A 102      -8.377 -36.191  15.616  1.00 90.98           H
ATOM   1635  HZ1 LYS A 102      -9.746 -35.039  17.211  1.00105.38           H
ATOM   1636  HZ2 LYS A 102      -8.659 -35.858  17.708  1.00105.38           H
ATOM   1637  HZ3 LYS A 102      -8.506 -34.416  17.634  1.00105.38           H
ATOM   1638  N   LYS A 103      -4.532 -36.708  19.699  1.00 57.64           N
ATOM   1639  CA  LYS A 103      -5.018 -38.025  20.112  1.00 44.90           C
ATOM   1640  C   LYS A 103      -6.555 -37.922  20.217  1.00 51.34           C
ATOM   1641  O   LYS A 103      -7.335 -37.071  20.538  1.00 71.95           O
ATOM   1642  CB  LYS A 103      -4.391 -38.649  21.357  1.00 44.63           C
ATOM   1643  CG  LYS A 103      -2.885 -38.832  21.170  1.00 49.12           C
ATOM   1644  CD  LYS A 103      -2.518 -39.800  20.039  1.00 49.14           C
ATOM   1645  CE  LYS A 103      -1.015 -39.716  19.803  1.00 47.46           C
ATOM   1646  NZ  LYS A 103      -0.731 -40.166  18.348  1.00 65.32           N1+
ATOM   1647  H   LYS A 103      -4.729 -35.884  20.295  1.00 69.17           H
ATOM   1648  HA  LYS A 103      -4.747 -38.750  19.258  1.00 53.88           H
ATOM   1649  HB2 LYS A 103      -4.592 -38.000  22.248  1.00 53.56           H
ATOM   1650  HB3 LYS A 103      -4.890 -39.618  21.587  1.00 53.56           H
ATOM   1651  HG2 LYS A 103      -2.424 -37.841  20.943  1.00 58.95           H
ATOM   1652  HG3 LYS A 103      -2.425 -39.159  22.126  1.00 58.95           H
ATOM   1653  HD2 LYS A 103      -2.842 -40.827  20.290  1.00 58.97           H
ATOM   1654  HD3 LYS A 103      -3.084 -39.490  19.122  1.00 58.97           H
ATOM   1655  HE2 LYS A 103      -0.647 -38.661  19.924  1.00 56.96           H
ATOM   1656  HE3 LYS A 103      -0.435 -40.336  20.511  1.00 56.96           H
ATOM   1657  HZ1 LYS A 103       0.274 -40.079  18.101  1.00 78.39           H
ATOM   1658  HZ2 LYS A 103      -1.010 -41.152  18.191  1.00 78.39           H
ATOM   1659  HZ3 LYS A 103      -1.277 -39.582  17.680  1.00 78.39           H
ATOM   1660  N   LYS A 104      -6.915 -39.154  19.681  1.00 39.10           N
ATOM   1661  CA  LYS A 104      -8.197 -39.900  19.728  1.00 51.37           C
ATOM   1662  C   LYS A 104      -8.634 -40.240  21.146  1.00 50.27           C
ATOM   1663  O   LYS A 104      -9.798 -40.010  21.471  1.00 43.56           O
ATOM   1664  CB  LYS A 104      -8.118 -41.247  18.943  1.00 51.36           C
ATOM   1665  CG  LYS A 104      -9.307 -41.769  17.935  1.00 63.91           C
ATOM   1666  CD  LYS A 104     -10.583 -42.477  18.593  1.00 72.92           C
ATOM   1667  CE  LYS A 104     -11.614 -43.085  17.549  1.00 86.77           C
ATOM   1668  NZ  LYS A 104     -13.025 -43.330  18.105  1.00 92.92           N1+
ATOM   1669  H   LYS A 104      -6.343 -39.619  19.228  1.00 46.92           H
ATOM   1670  HA  LYS A 104      -8.894 -39.374  19.308  1.00 61.65           H
ATOM   1671  HB2 LYS A 104      -7.321 -41.267  18.413  1.00 61.63           H
ATOM   1672  HB3 LYS A 104      -8.068 -41.947  19.609  1.00 61.63           H
ATOM   1673  HG2 LYS A 104      -9.607 -41.048  17.365  1.00 76.69           H
ATOM   1674  HG3 LYS A 104      -8.915 -42.464  17.368  1.00 76.69           H
ATOM   1675  HD2 LYS A 104     -10.313 -43.207  19.178  1.00 87.50           H
ATOM   1676  HD3 LYS A 104     -11.069 -41.813  19.104  1.00 87.50           H
ATOM   1677  HE2 LYS A 104     -11.716 -42.471  16.805  1.00104.13           H
ATOM   1678  HE3 LYS A 104     -11.292 -43.940  17.216  1.00104.13           H
ATOM   1679  HZ1 LYS A 104     -13.576 -43.602  17.455  1.00111.50           H
ATOM   1680  HZ2 LYS A 104     -13.015 -43.953  18.742  1.00111.50           H
ATOM   1681  HZ3 LYS A 104     -13.358 -42.578  18.446  1.00111.50           H
ATOM   1682  N   SER A 105      -7.773 -40.874  21.994  1.00 45.15           N
ATOM   1683  CA  SER A 105      -8.293 -40.995  23.366  1.00 45.91           C
ATOM   1684  C   SER A 105      -6.999 -40.886  24.174  1.00 41.09           C
ATOM   1685  O   SER A 105      -5.979 -41.541  23.947  1.00 44.22           O
ATOM   1686  CB  SER A 105      -9.243 -42.197  23.536  1.00 54.64           C
ATOM   1687  OG  SER A 105      -9.138 -43.180  22.557  1.00 51.98           O
ATOM   1688  H   SER A 105      -6.874 -41.295  21.750  1.00 54.18           H
ATOM   1689  HA  SER A 105      -8.963 -40.078  23.597  1.00 55.10           H
ATOM   1690  HB2 SER A 105      -9.159 -42.649  24.538  1.00 65.57           H
ATOM   1691  HB3 SER A 105     -10.288 -41.856  23.352  1.00 65.57           H
ATOM   1692  HG  SER A 105      -9.688 -43.798  22.705  1.00 62.38           H
ATOM   1693  N   VAL A 106      -7.076 -39.833  25.043  1.00 43.72           N
ATOM   1694  CA  VAL A 106      -6.067 -39.581  26.065  1.00 35.77           C
ATOM   1695  C   VAL A 106      -6.894 -39.681  27.379  1.00 37.35           C
ATOM   1696  O   VAL A 106      -7.863 -39.058  27.737  1.00 58.85           O
ATOM   1697  CB  VAL A 106      -5.392 -38.197  26.030  1.00 37.74           C
ATOM   1698  CG1 VAL A 106      -4.328 -38.187  27.136  1.00 43.46           C
ATOM   1699  CG2 VAL A 106      -4.826 -37.933  24.647  1.00 31.03           C
ATOM   1700  H   VAL A 106      -7.887 -39.170  25.037  1.00 52.47           H
ATOM   1701  HA  VAL A 106      -5.253 -40.372  25.992  1.00 42.92           H
ATOM   1702  HB  VAL A 106      -6.163 -37.396  26.246  1.00 45.29           H
ATOM   1703 HG11 VAL A 106      -3.689 -37.298  27.033  1.00 52.15           H
ATOM   1704 HG12 VAL A 106      -4.785 -38.134  28.135  1.00 52.15           H
ATOM   1705 HG13 VAL A 106      -3.697 -39.082  27.120  1.00 52.15           H
ATOM   1706 HG21 VAL A 106      -4.494 -36.881  24.585  1.00 37.23           H
ATOM   1707 HG22 VAL A 106      -4.007 -38.605  24.392  1.00 37.23           H
ATOM   1708 HG23 VAL A 106      -5.624 -37.997  23.886  1.00 37.23           H
ATOM   1709  N   THR A 107      -6.308 -40.731  28.052  1.00 34.53           N
ATOM   1710  CA  THR A 107      -6.331 -41.171  29.442  1.00 45.23           C
ATOM   1711  C   THR A 107      -5.024 -40.795  30.106  1.00 45.29           C
ATOM   1712  O   THR A 107      -3.945 -40.975  29.523  1.00 40.13           O
ATOM   1713  CB  THR A 107      -6.440 -42.712  29.590  1.00 37.48           C
ATOM   1714  OG1 THR A 107      -7.558 -43.204  28.872  1.00 42.52           O
ATOM   1715  CG2 THR A 107      -6.648 -43.128  31.003  1.00 30.91           C
ATOM   1716  H   THR A 107      -5.771 -41.256  27.631  1.00 41.44           H
ATOM   1717  HA  THR A 107      -7.060 -40.751  29.938  1.00 54.28           H
ATOM   1718  HB  THR A 107      -5.627 -43.122  29.255  1.00 44.98           H
ATOM   1719  HG1 THR A 107      -7.473 -42.989  28.065  1.00 51.02           H
ATOM   1720 HG21 THR A 107      -6.689 -44.094  31.044  1.00 37.09           H
ATOM   1721 HG22 THR A 107      -5.929 -42.817  31.573  1.00 37.09           H
ATOM   1722 HG23 THR A 107      -7.490 -42.771  31.315  1.00 37.09           H
ATOM   1723  N   VAL A 108      -5.152 -40.379  31.363  1.00 51.35           N
ATOM   1724  CA  VAL A 108      -4.057 -39.906  32.195  1.00 48.29           C
ATOM   1725  C   VAL A 108      -4.058 -40.729  33.467  1.00 49.72           C
ATOM   1726  O   VAL A 108      -5.110 -40.903  34.083  1.00 45.11           O
ATOM   1727  CB  VAL A 108      -4.214 -38.413  32.532  1.00 51.12           C
ATOM   1728  CG1 VAL A 108      -5.522 -38.181  33.097  1.00 59.74           C
ATOM   1729  CG2 VAL A 108      -3.233 -37.993  33.564  1.00 55.53           C
ATOM   1730  H   VAL A 108      -5.906 -40.362  31.769  1.00 61.62           H
ATOM   1731  HA  VAL A 108      -3.223 -40.036  31.730  1.00 57.95           H
ATOM   1732  HB  VAL A 108      -4.118 -37.862  31.737  1.00 61.35           H
ATOM   1733 HG11 VAL A 108      -5.593 -37.228  33.266  1.00 71.69           H
ATOM   1734 HG12 VAL A 108      -6.209 -38.459  32.468  1.00 71.69           H
ATOM   1735 HG13 VAL A 108      -5.601 -38.670  33.928  1.00 71.69           H
ATOM   1736 HG21 VAL A 108      -3.319 -37.034  33.688  1.00 66.64           H
ATOM   1737 HG22 VAL A 108      -3.438 -38.442  34.396  1.00 66.64           H
ATOM   1738 HG23 VAL A 108      -2.332 -38.213  33.278  1.00 66.64           H
ATOM   1739  N   LEU A 109      -2.887 -41.210  33.871  1.00 46.99           N
ATOM   1740  CA  LEU A 109      -2.737 -42.007  35.088  1.00 43.09           C
ATOM   1741  C   LEU A 109      -1.991 -41.218  36.161  1.00 57.73           C
ATOM   1742  O   LEU A 109      -1.029 -40.496  35.862  1.00 55.61           O
ATOM   1743  CB  LEU A 109      -1.972 -43.299  34.820  1.00 59.85           C
ATOM   1744  CG  LEU A 109      -2.816 -44.530  34.508  1.00 66.60           C
ATOM   1745  CD1 LEU A 109      -3.827 -44.875  35.668  1.00 78.67           C
ATOM   1746  CD2 LEU A 109      -3.509 -44.298  33.208  1.00 60.02           C
ATOM   1747  H   LEU A 109      -2.156 -41.072  33.443  1.00 56.39           H
ATOM   1748  HA  LEU A 109      -3.609 -42.239  35.425  1.00 51.70           H
ATOM   1749  HB2 LEU A 109      -1.379 -43.162  34.059  1.00 71.82           H
ATOM   1750  HB3 LEU A 109      -1.440 -43.509  35.605  1.00 71.82           H
ATOM   1751  HG  LEU A 109      -2.220 -45.285  34.385  1.00 79.92           H
ATOM   1752 HD11 LEU A 109      -4.295 -45.688  35.430  1.00 94.41           H
ATOM   1753 HD12 LEU A 109      -3.328 -45.020  36.489  1.00 94.41           H
ATOM   1754 HD13 LEU A 109      -4.470 -44.157  35.791  1.00 94.41           H
ATOM   1755 HD21 LEU A 109      -3.974 -45.110  32.953  1.00 72.02           H
ATOM   1756 HD22 LEU A 109      -4.144 -43.570  33.319  1.00 72.02           H
ATOM   1757 HD23 LEU A 109      -2.848 -44.066  32.533  1.00 72.02           H
ATOM   1758  N   ASP A 110      -2.404 -41.388  37.415  1.00 54.04           N
ATOM   1759  CA  ASP A 110      -1.794 -40.678  38.522  1.00 56.43           C
ATOM   1760  C   ASP A 110      -0.805 -41.607  39.223  1.00 59.15           C
ATOM   1761  O   ASP A 110      -1.197 -42.678  39.700  1.00 59.29           O
ATOM   1762  CB  ASP A 110      -2.861 -40.176  39.486  1.00 72.58           C
ATOM   1763  CG  ASP A 110      -2.275 -39.409  40.645  1.00 69.79           C
ATOM   1764  OD1 ASP A 110      -1.829 -38.260  40.440  1.00 76.80           O
ATOM   1765  OD2 ASP A 110      -2.249 -39.976  41.760  1.00 76.30           O1-
ATOM   1766  H   ASP A 110      -3.033 -41.922  37.655  1.00 64.85           H
ATOM   1767  HA  ASP A 110      -1.320 -39.905  38.177  1.00 67.72           H
ATOM   1768  HB2 ASP A 110      -3.475 -39.594  39.011  1.00 87.10           H
ATOM   1769  HB3 ASP A 110      -3.331 -40.937  39.846  1.00 87.10           H
ATOM   1770  N   VAL A 111       0.474 -41.181  39.285  1.00 65.14           N
ATOM   1771  CA  VAL A 111       1.592 -41.916  39.892  1.00 64.66           C
ATOM   1772  C   VAL A 111       2.290 -41.114  40.988  1.00 66.45           C
ATOM   1773  O   VAL A 111       3.487 -41.299  41.238  1.00 64.40           O
ATOM   1774  CB  VAL A 111       2.639 -42.325  38.841  1.00 59.50           C
ATOM   1775  CG1 VAL A 111       2.051 -43.310  37.854  1.00 62.82           C
ATOM   1776  CG2 VAL A 111       3.214 -41.113  38.138  1.00 53.76           C
ATOM   1777  H   VAL A 111       0.727 -40.426  38.962  1.00 78.17           H
ATOM   1778  HA  VAL A 111       1.254 -42.726  40.292  1.00 77.59           H
ATOM   1779  HB  VAL A 111       3.373 -42.753  39.300  1.00 71.41           H
ATOM   1780 HG11 VAL A 111       2.723 -43.539  37.194  1.00 75.39           H
ATOM   1781 HG12 VAL A 111       1.783 -44.104  38.340  1.00 75.39           H
ATOM   1782 HG13 VAL A 111       1.285 -42.904  37.425  1.00 75.39           H
ATOM   1783 HG21 VAL A 111       3.887 -41.414  37.507  1.00 64.51           H
ATOM   1784 HG22 VAL A 111       2.496 -40.674  37.663  1.00 64.51           H
ATOM   1785 HG23 VAL A 111       3.607 -40.510  38.793  1.00 64.51           H
ATOM   1786  N   GLY A 112       1.543 -40.241  41.654  1.00 75.84           N
ATOM   1787  CA  GLY A 112       2.056 -39.394  42.712  1.00 75.33           C
ATOM   1788  C   GLY A 112       2.478 -40.112  43.979  1.00 67.46           C
ATOM   1789  O   GLY A 112       3.677 -40.245  44.219  1.00 86.47           O
ATOM   1790  H   GLY A 112       0.707 -40.118  41.503  1.00 91.01           H
ATOM   1791  HA2 GLY A 112       2.824 -38.903  42.389  1.00 90.39           H
ATOM   1792  HA3 GLY A 112       1.365 -38.754  42.956  1.00 90.39           H
ATOM   1793  N   ASP A 113       1.543 -40.553  44.824  1.00 71.95           N
ATOM   1794  CA  ASP A 113       1.959 -41.222  46.052  1.00 82.65           C
ATOM   1795  C   ASP A 113       2.958 -42.321  45.768  1.00 91.70           C
ATOM   1796  O   ASP A 113       3.716 -42.695  46.670  1.00 93.96           O
ATOM   1797  CB  ASP A 113       0.760 -41.807  46.827  1.00 72.82           C
ATOM   1798  CG  ASP A 113       0.402 -43.267  46.416  1.00 77.81           C
ATOM   1799  OD1 ASP A 113      -0.118 -43.961  47.320  1.00 64.51           O
ATOM   1800  OD2 ASP A 113       0.631 -43.727  45.234  1.00 68.94           O1-
ATOM   1801  H   ASP A 113       0.696 -40.456  44.735  1.00 86.34           H
ATOM   1802  HA  ASP A 113       2.414 -40.581  46.616  1.00 99.17           H
ATOM   1803  HB2 ASP A 113       1.010 -41.841  47.764  1.00 87.38           H
ATOM   1804  HB3 ASP A 113      -0.013 -41.244  46.710  1.00 87.38           H
ATOM   1805  N   ALA A 114       2.988 -42.839  44.506  1.00 95.51           N
ATOM   1806  CA  ALA A 114       3.909 -43.894  44.072  1.00 95.74           C
ATOM   1807  C   ALA A 114       5.361 -43.435  44.029  1.00 98.35           C
ATOM   1808  O   ALA A 114       6.089 -44.262  43.483  1.00 99.20           O
ATOM   1809  CB  ALA A 114       3.517 -44.426  42.699  1.00 91.53           C
ATOM   1810  H   ALA A 114       2.477 -42.573  43.874  1.00114.62           H
ATOM   1811  HA  ALA A 114       3.799 -44.617  44.696  1.00114.88           H
ATOM   1812  HB1 ALA A 114       4.114 -45.137  42.460  1.00109.84           H
ATOM   1813  HB2 ALA A 114       2.602 -44.746  42.724  1.00109.84           H
ATOM   1814  HB3 ALA A 114       3.603 -43.692  42.067  1.00109.84           H
ATOM   1815  N   TYR A 115       5.726 -42.227  44.514  1.00103.19           N
ATOM   1816  CA  TYR A 115       7.130 -41.823  44.703  1.00106.12           C
ATOM   1817  C   TYR A 115       7.741 -42.558  45.877  1.00 98.51           C
ATOM   1818  O   TYR A 115       8.881 -43.032  45.817  1.00 92.29           O
ATOM   1819  CB  TYR A 115       7.235 -40.329  44.994  1.00110.46           C
ATOM   1820  CG  TYR A 115       7.744 -39.522  43.839  1.00118.91           C
ATOM   1821  CD1 TYR A 115       6.873 -39.087  42.827  1.00124.00           C
ATOM   1822  CD2 TYR A 115       9.083 -39.180  43.753  1.00120.08           C
ATOM   1823  CE1 TYR A 115       7.326 -38.341  41.759  1.00130.55           C
ATOM   1824  CE2 TYR A 115       9.558 -38.427  42.690  1.00129.76           C
ATOM   1825  CZ  TYR A 115       8.667 -38.004  41.686  1.00134.64           C
ATOM   1826  OH  TYR A 115       9.078 -37.254  40.591  1.00136.33           O
ATOM   1827  H   TYR A 115       5.161 -41.615  44.735  1.00123.82           H
ATOM   1828  HA  TYR A 115       7.648 -42.032  43.911  1.00127.34           H
ATOM   1829  HB2 TYR A 115       6.362 -39.982  45.221  1.00132.55           H
ATOM   1830  HB3 TYR A 115       7.845 -40.189  45.727  1.00132.55           H
ATOM   1831  HD1 TYR A 115       5.973 -39.314  42.876  1.00148.80           H
ATOM   1832  HD2 TYR A 115       9.666 -39.463  44.428  1.00144.10           H
ATOM   1833  HE1 TYR A 115       6.739 -38.067  41.094  1.00156.66           H
ATOM   1834  HE2 TYR A 115      10.464 -38.209  42.649  1.00155.71           H
ATOM   1835  HH  TYR A 115       9.307 -36.483  40.838  1.00163.60           H
ATOM   1836  N   PHE A 116       6.990 -42.637  46.971  1.00 95.19           N
ATOM   1837  CA  PHE A 116       7.304 -43.538  48.076  1.00 89.33           C
ATOM   1838  C   PHE A 116       7.253 -45.046  47.656  1.00 80.29           C
ATOM   1839  O   PHE A 116       7.535 -45.950  48.435  1.00 81.68           O
ATOM   1840  CB  PHE A 116       6.317 -43.235  49.229  1.00 93.44           C
ATOM   1841  CG  PHE A 116       6.420 -41.820  49.829  1.00106.16           C
ATOM   1842  CD1 PHE A 116       7.438 -41.488  50.733  1.00105.03           C
ATOM   1843  CD2 PHE A 116       5.450 -40.851  49.548  1.00114.51           C
ATOM   1844  CE1 PHE A 116       7.517 -40.194  51.302  1.00103.52           C
ATOM   1845  CE2 PHE A 116       5.535 -39.562  50.122  1.00113.87           C
ATOM   1846  CZ  PHE A 116       6.567 -39.255  51.002  1.00104.21           C
ATOM   1847  H   PHE A 116       6.274 -42.150  47.101  1.00114.22           H
ATOM   1848  HA  PHE A 116       8.222 -43.365  48.390  1.00107.19           H
ATOM   1849  HB2 PHE A 116       5.407 -43.362  48.883  1.00112.12           H
ATOM   1850  HB3 PHE A 116       6.496 -43.893  49.901  1.00112.12           H
ATOM   1851  HD1 PHE A 116       8.076 -42.122  50.942  1.00126.04           H
ATOM   1852  HD2 PHE A 116       4.751 -41.054  48.974  1.00137.41           H
ATOM   1853  HE1 PHE A 116       8.204 -39.978  51.882  1.00124.23           H
ATOM   1854  HE2 PHE A 116       4.893 -38.922  49.921  1.00136.64           H
ATOM   1855  HZ  PHE A 116       6.629 -38.412  51.370  1.00125.05           H
ATOM   1856  N   SER A 117       6.901 -45.338  46.426  1.00 72.52           N
ATOM   1857  CA  SER A 117       7.000 -46.681  45.917  1.00 66.00           C
ATOM   1858  C   SER A 117       8.397 -47.056  45.458  1.00 58.04           C
ATOM   1859  O   SER A 117       8.623 -48.230  45.192  1.00 68.89           O
ATOM   1860  CB  SER A 117       6.058 -46.882  44.714  1.00 87.60           C
ATOM   1861  OG  SER A 117       4.759 -46.412  44.989  1.00100.97           O
ATOM   1862  H   SER A 117       6.609 -44.773  45.849  1.00 87.02           H
ATOM   1863  HA  SER A 117       6.738 -47.278  46.637  1.00 79.19           H
ATOM   1864  HB2 SER A 117       6.403 -46.392  43.968  1.00105.12           H
ATOM   1865  HB3 SER A 117       6.007 -47.807  44.491  1.00105.12           H
ATOM   1866  HG  SER A 117       4.415 -46.843  45.619  1.00121.17           H
ATOM   1867  N   VAL A 118       9.318 -46.117  45.286  1.00 54.81           N
ATOM   1868  CA  VAL A 118      10.649 -46.406  44.739  1.00 40.33           C
ATOM   1869  C   VAL A 118      11.665 -46.394  45.871  1.00 51.47           C
ATOM   1870  O   VAL A 118      11.764 -45.389  46.586  1.00 48.13           O
ATOM   1871  CB  VAL A 118      11.100 -45.414  43.660  1.00 40.82           C
ATOM   1872  CG1 VAL A 118      12.443 -45.807  43.227  1.00 33.38           C
ATOM   1873  CG2 VAL A 118      10.192 -45.398  42.496  1.00 45.56           C
ATOM   1874  H   VAL A 118       9.200 -45.282  45.465  1.00 65.77           H
ATOM   1875  HA  VAL A 118      10.644 -47.283  44.330  1.00 48.39           H
ATOM   1876  HB  VAL A 118      11.150 -44.529  44.034  1.00 48.98           H
ATOM   1877 HG11 VAL A 118      12.713 -45.211  42.512  1.00 40.06           H
ATOM   1878 HG12 VAL A 118      13.079 -45.751  43.955  1.00 40.06           H
ATOM   1879 HG13 VAL A 118      12.382 -46.717  42.908  1.00 40.06           H
ATOM   1880 HG21 VAL A 118      10.553 -44.796  41.825  1.00 54.67           H
ATOM   1881 HG22 VAL A 118      10.126 -46.296  42.135  1.00 54.67           H
ATOM   1882 HG23 VAL A 118       9.321 -45.079  42.779  1.00 54.67           H
ATOM   1883  N   PRO A 119      12.498 -47.405  45.992  1.00 47.90           N
ATOM   1884  CA  PRO A 119      13.448 -47.430  47.096  1.00 42.06           C
ATOM   1885  C   PRO A 119      14.613 -46.471  46.916  1.00 39.29           C
ATOM   1886  O   PRO A 119      15.111 -46.240  45.811  1.00 40.77           O
ATOM   1887  CB  PRO A 119      13.929 -48.879  47.080  1.00 39.26           C
ATOM   1888  CG  PRO A 119      13.748 -49.293  45.658  1.00 42.41           C
ATOM   1889  CD  PRO A 119      12.492 -48.660  45.235  1.00 46.02           C
ATOM   1890  HA  PRO A 119      13.001 -47.248  47.933  1.00 50.47           H
ATOM   1891  HB2 PRO A 119      14.867 -48.917  47.337  1.00 47.11           H
ATOM   1892  HB3 PRO A 119      13.370 -49.409  47.668  1.00 47.11           H
ATOM   1893  HG2 PRO A 119      14.491 -48.959  45.135  1.00 50.90           H
ATOM   1894  HG3 PRO A 119      13.681 -50.257  45.590  1.00 50.90           H
ATOM   1895  HD2 PRO A 119      12.504 -48.479  44.285  1.00 55.23           H
ATOM   1896  HD3 PRO A 119      11.726 -49.196  45.493  1.00 55.23           H
ATOM   1897  N   LEU A 120      15.108 -45.995  48.050  1.00 43.36           N
ATOM   1898  CA  LEU A 120      16.299 -45.150  48.094  1.00 50.20           C
ATOM   1899  C   LEU A 120      17.580 -45.971  48.254  1.00 37.30           C
ATOM   1900  O   LEU A 120      17.630 -46.907  49.048  1.00 42.79           O
ATOM   1901  CB  LEU A 120      16.196 -44.155  49.246  1.00 43.40           C
ATOM   1902  CG  LEU A 120      17.409 -43.248  49.338  1.00 39.34           C
ATOM   1903  CD1 LEU A 120      17.528 -42.447  48.084  1.00 36.27           C
ATOM   1904  CD2 LEU A 120      17.258 -42.357  50.567  1.00 45.29           C
ATOM   1905  H   LEU A 120      14.751 -46.133  48.821  1.00 52.03           H
ATOM   1906  HA  LEU A 120      16.345 -44.650  47.266  1.00 60.24           H
ATOM   1907  HB2 LEU A 120      15.415 -43.587  49.120  1.00 52.07           H
ATOM   1908  HB3 LEU A 120      16.127 -44.639  50.084  1.00 52.07           H
ATOM   1909  HG  LEU A 120      18.214 -43.781  49.442  1.00 47.21           H
ATOM   1910 HD11 LEU A 120      18.276 -41.838  48.175  1.00 43.52           H
ATOM   1911 HD12 LEU A 120      17.687 -43.043  47.337  1.00 43.52           H
ATOM   1912 HD13 LEU A 120      16.707 -41.950  47.955  1.00 43.52           H
ATOM   1913 HD21 LEU A 120      18.063 -41.825  50.679  1.00 54.34           H
ATOM   1914 HD22 LEU A 120      16.488 -41.780  50.444  1.00 54.34           H
ATOM   1915 HD23 LEU A 120      17.117 -42.923  51.344  1.00 54.34           H
ATOM   1916  N   ASP A 121      18.614 -45.623  47.483  1.00 37.47           N
ATOM   1917  CA  ASP A 121      19.894 -46.294  47.655  1.00 45.61           C
ATOM   1918  C   ASP A 121      20.190 -46.425  49.149  1.00 40.85           C
ATOM   1919  O   ASP A 121      20.320 -45.443  49.884  1.00 43.02           O
ATOM   1920  CB  ASP A 121      21.015 -45.558  46.908  1.00 51.61           C
ATOM   1921  CG  ASP A 121      22.407 -45.923  47.410  1.00 52.03           C
ATOM   1922  OD1 ASP A 121      22.720 -47.125  47.561  1.00 54.62           O
ATOM   1923  OD2 ASP A 121      23.177 -44.990  47.683  1.00 46.44           O1-
ATOM   1924  H   ASP A 121      18.585 -45.026  46.859  1.00 44.97           H
ATOM   1925  HA  ASP A 121      19.820 -47.183  47.280  1.00 54.74           H
ATOM   1926  HB2 ASP A 121      20.967 -45.782  45.967  1.00 61.93           H
ATOM   1927  HB3 ASP A 121      20.889 -44.601  47.025  1.00 61.93           H
ATOM   1928  N   GLU A 122      20.278 -47.664  49.590  1.00 49.04           N
ATOM   1929  CA  GLU A 122      20.383 -48.001  51.005  1.00 57.42           C
ATOM   1930  C   GLU A 122      21.679 -47.504  51.621  1.00 57.68           C
ATOM   1931  O   GLU A 122      21.770 -47.384  52.847  1.00 50.54           O
ATOM   1932  CB  GLU A 122      20.231 -49.518  51.184  1.00 64.47           C
ATOM   1933  CG  GLU A 122      21.160 -50.398  50.332  1.00 68.34           C
ATOM   1934  CD  GLU A 122      20.752 -50.540  48.837  1.00 78.09           C
ATOM   1935  OE1 GLU A 122      21.658 -50.408  47.981  1.00 86.79           O
ATOM   1936  OE2 GLU A 122      19.554 -50.778  48.512  1.00 71.05           O1-
ATOM   1937  H   GLU A 122      20.270 -48.339  49.069  1.00 58.85           H
ATOM   1938  HA  GLU A 122      19.662 -47.611  51.493  1.00 68.91           H
ATOM   1939  HB2 GLU A 122      20.371 -49.736  52.116  1.00 77.36           H
ATOM   1940  HB3 GLU A 122      19.322 -49.758  50.943  1.00 77.36           H
ATOM   1941  HG2 GLU A 122      22.055 -50.024  50.362  1.00 82.01           H
ATOM   1942  HG3 GLU A 122      21.174 -51.278  50.726  1.00 82.01           H
ATOM   1943  N   ASP A 123      22.677 -47.187  50.805  1.00 56.84           N
ATOM   1944  CA  ASP A 123      23.859 -46.556  51.358  1.00 59.47           C
ATOM   1945  C   ASP A 123      23.631 -45.080  51.606  1.00 52.00           C
ATOM   1946  O   ASP A 123      24.416 -44.455  52.302  1.00 46.86           O
ATOM   1947  CB  ASP A 123      25.051 -46.747  50.417  1.00 75.38           C
ATOM   1948  CG  ASP A 123      25.475 -48.209  50.280  1.00 80.94           C
ATOM   1949  OD1 ASP A 123      26.339 -48.677  51.065  1.00 83.41           O
ATOM   1950  OD2 ASP A 123      24.932 -48.885  49.380  1.00 90.77           O1-
ATOM   1951  H   ASP A 123      22.678 -47.281  49.948  1.00 68.21           H
ATOM   1952  HA  ASP A 123      24.076 -46.966  52.210  1.00 71.37           H
ATOM   1953  HB2 ASP A 123      24.795 -46.428  49.538  1.00 90.46           H
ATOM   1954  HB3 ASP A 123      25.804 -46.234  50.755  1.00 90.46           H
ATOM   1955  N   PHE A 124      22.568 -44.516  51.064  1.00 49.25           N
ATOM   1956  CA  PHE A 124      22.298 -43.097  51.218  1.00 52.03           C
ATOM   1957  C   PHE A 124      21.174 -42.811  52.207  1.00 48.37           C
ATOM   1958  O   PHE A 124      21.058 -41.676  52.686  1.00 47.16           O
ATOM   1959  CB  PHE A 124      21.956 -42.491  49.845  1.00 49.88           C
ATOM   1960  CG  PHE A 124      21.828 -40.994  49.825  1.00 50.96           C
ATOM   1961  CD1 PHE A 124      22.935 -40.196  49.611  1.00 52.09           C
ATOM   1962  CD2 PHE A 124      20.594 -40.377  49.950  1.00 54.72           C
ATOM   1963  CE1 PHE A 124      22.826 -38.809  49.558  1.00 37.55           C
ATOM   1964  CE2 PHE A 124      20.478 -38.979  49.884  1.00 42.67           C
ATOM   1965  CZ  PHE A 124      21.577 -38.216  49.696  1.00 44.01           C
ATOM   1966  H   PHE A 124      21.978 -44.934  50.596  1.00 59.10           H
ATOM   1967  HA  PHE A 124      23.105 -42.670  51.536  1.00 62.44           H
ATOM   1968  HB2 PHE A 124      22.658 -42.728  49.213  1.00 59.86           H
ATOM   1969  HB3 PHE A 124      21.112 -42.858  49.551  1.00 59.86           H
ATOM   1970  HD1 PHE A 124      23.764 -40.596  49.517  1.00 62.51           H
ATOM   1971  HD2 PHE A 124      19.834 -40.904  50.074  1.00 65.66           H
ATOM   1972  HE1 PHE A 124      23.581 -38.284  49.428  1.00 45.06           H
ATOM   1973  HE2 PHE A 124      19.651 -38.568  49.979  1.00 51.20           H
ATOM   1974  HZ  PHE A 124      21.489 -37.290  49.667  1.00 52.81           H
ATOM   1975  N   ARG A 125      20.372 -43.822  52.540  1.00 41.84           N
ATOM   1976  CA  ARG A 125      19.275 -43.639  53.487  1.00 45.63           C
ATOM   1977  C   ARG A 125      19.734 -42.996  54.780  1.00 43.44           C
ATOM   1978  O   ARG A 125      18.971 -42.278  55.431  1.00 46.02           O
ATOM   1979  CB  ARG A 125      18.645 -44.991  53.766  1.00 46.32           C
ATOM   1980  CG  ARG A 125      18.223 -45.669  52.491  1.00 43.21           C
ATOM   1981  CD  ARG A 125      17.559 -46.964  52.803  1.00 41.63           C
ATOM   1982  NE  ARG A 125      17.315 -47.776  51.625  1.00 48.29           N
ATOM   1983  CZ  ARG A 125      16.591 -48.884  51.620  1.00 48.75           C
ATOM   1984  NH1 ARG A 125      16.026 -49.280  52.739  1.00 39.47           N
ATOM   1985  NH2 ARG A 125      16.430 -49.584  50.501  1.00 56.97           N1+
ATOM   1986  H   ARG A 125      20.453 -44.617  52.230  1.00 50.20           H
ATOM   1987  HA  ARG A 125      18.594 -43.065  53.102  1.00 54.76           H
ATOM   1988  HB2 ARG A 125      19.290 -45.565  54.204  1.00 55.59           H
ATOM   1989  HB3 ARG A 125      17.869 -44.884  54.335  1.00 55.59           H
ATOM   1990  HG2 ARG A 125      17.589 -45.109  52.016  1.00 51.85           H
ATOM   1991  HG3 ARG A 125      18.994 -45.826  51.937  1.00 51.85           H
ATOM   1992  HD2 ARG A 125      18.170 -47.469  53.355  1.00 49.96           H
ATOM   1993  HD3 ARG A 125      16.724 -46.812  53.266  1.00 49.96           H
ATOM   1994  HE  ARG A 125      17.580 -47.463  50.868  1.00 57.94           H
ATOM   1995 HH11 ARG A 125      16.136 -48.829  53.462  1.00 47.36           H
ATOM   1996 HH12 ARG A 125      15.553 -49.994  52.750  1.00 47.36           H
ATOM   1997 HH21 ARG A 125      16.795 -49.321  49.768  1.00 68.37           H
ATOM   1998 HH22 ARG A 125      15.949 -50.297  50.506  1.00 68.37           H
ATOM   1999  N   LYS A 126      20.982 -43.245  55.166  1.00 48.51           N
ATOM   2000  CA  LYS A 126      21.486 -42.771  56.457  1.00 48.86           C
ATOM   2001  C   LYS A 126      21.470 -41.250  56.582  1.00 46.81           C
ATOM   2002  O   LYS A 126      21.296 -40.738  57.682  1.00 42.23           O
ATOM   2003  CB  LYS A 126      22.887 -43.312  56.694  1.00 40.94           C
ATOM   2004  CG  LYS A 126      23.763 -43.436  55.438  1.00 62.71           C
ATOM   2005  CD  LYS A 126      24.857 -44.450  55.645  1.00 64.45           C
ATOM   2006  CE  LYS A 126      26.090 -44.059  54.896  1.00 62.92           C
ATOM   2007  NZ  LYS A 126      26.641 -42.812  55.483  1.00 78.92           N1+
ATOM   2008  H   LYS A 126      21.525 -43.713  54.698  1.00 58.22           H
ATOM   2009  HA  LYS A 126      20.918 -43.120  57.158  1.00 58.63           H
ATOM   2010  HB2 LYS A 126      23.340 -42.722  57.309  1.00 49.12           H
ATOM   2011  HB3 LYS A 126      22.808 -44.193  57.083  1.00 49.12           H
ATOM   2012  HG2 LYS A 126      23.275 -43.734  54.659  1.00 75.25           H
ATOM   2013  HG3 LYS A 126      24.175 -42.577  55.267  1.00 75.25           H
ATOM   2014  HD2 LYS A 126      25.084 -44.482  56.587  1.00 77.34           H
ATOM   2015  HD3 LYS A 126      24.554 -45.315  55.328  1.00 77.34           H
ATOM   2016  HE2 LYS A 126      26.750 -44.762  54.964  1.00 75.50           H
ATOM   2017  HE3 LYS A 126      25.864 -43.884  53.969  1.00 75.50           H
ATOM   2018  HZ1 LYS A 126      26.038 -42.158  55.464  1.00 94.71           H
ATOM   2019  HZ2 LYS A 126      26.886 -42.954  56.326  1.00 94.71           H
ATOM   2020  HZ3 LYS A 126      27.351 -42.556  55.008  1.00 94.71           H
ATOM   2021  N   TYR A 127      21.656 -40.505  55.487  1.00 55.58           N
ATOM   2022  CA  TYR A 127      21.593 -39.040  55.578  1.00 57.21           C
ATOM   2023  C   TYR A 127      20.179 -38.516  55.765  1.00 48.54           C
ATOM   2024  O   TYR A 127      20.023 -37.337  56.103  1.00 56.80           O
ATOM   2025  CB  TYR A 127      22.245 -38.417  54.324  1.00 57.54           C
ATOM   2026  CG  TYR A 127      23.629 -38.994  54.103  1.00 54.10           C
ATOM   2027  CD1 TYR A 127      24.706 -38.611  54.892  1.00 60.27           C
ATOM   2028  CD2 TYR A 127      23.845 -39.973  53.156  1.00 54.49           C
ATOM   2029  CE1 TYR A 127      25.961 -39.167  54.714  1.00 56.37           C
ATOM   2030  CE2 TYR A 127      25.086 -40.522  52.965  1.00 45.47           C
ATOM   2031  CZ  TYR A 127      26.136 -40.129  53.744  1.00 50.18           C
ATOM   2032  OH  TYR A 127      27.369 -40.713  53.550  1.00 67.86           O
ATOM   2033  H   TYR A 127      21.830 -40.815  54.700  1.00 66.69           H
ATOM   2034  HA  TYR A 127      22.106 -38.746  56.348  1.00 68.66           H
ATOM   2035  HB2 TYR A 127      21.708 -38.620  53.540  1.00 69.05           H
ATOM   2036  HB3 TYR A 127      22.322 -37.454  54.430  1.00 69.05           H
ATOM   2037  HD1 TYR A 127      24.586 -37.970  55.549  1.00 72.32           H
ATOM   2038  HD2 TYR A 127      23.138 -40.253  52.626  1.00 65.39           H
ATOM   2039  HE1 TYR A 127      26.675 -38.895  55.247  1.00 67.64           H
ATOM   2040  HE2 TYR A 127      25.208 -41.177  52.318  1.00 54.56           H
ATOM   2041  HH  TYR A 127      27.313 -41.327  52.980  1.00 81.43           H
ATOM   2042  N   THR A 128      19.165 -39.361  55.584  1.00 41.61           N
ATOM   2043  CA  THR A 128      17.780 -38.920  55.562  1.00 42.44           C
ATOM   2044  C   THR A 128      17.173 -38.927  56.933  1.00 45.71           C
ATOM   2045  O   THR A 128      15.978 -38.659  57.056  1.00 42.04           O
ATOM   2046  CB  THR A 128      16.903 -39.812  54.682  1.00 44.46           C
ATOM   2047  OG1 THR A 128      16.917 -41.152  55.195  1.00 48.93           O
ATOM   2048  CG2 THR A 128      17.348 -39.816  53.224  1.00 51.80           C
ATOM   2049  H   THR A 128      19.252 -40.213  55.482  1.00 49.93           H
ATOM   2050  HA  THR A 128      17.732 -38.024  55.212  1.00 50.93           H
ATOM   2051  HB  THR A 128      16.005 -39.468  54.700  1.00 53.35           H
ATOM   2052  HG1 THR A 128      17.690 -41.455  55.163  1.00 58.72           H
ATOM   2053 HG21 THR A 128      16.753 -40.384  52.714  1.00 62.15           H
ATOM   2054 HG22 THR A 128      17.302 -38.916  52.872  1.00 62.15           H
ATOM   2055 HG23 THR A 128      18.250 -40.158  53.143  1.00 62.15           H
ATOM   2056  N   ALA A 129      17.965 -39.268  57.948  1.00 52.04           N
ATOM   2057  CA  ALA A 129      17.495 -39.344  59.323  1.00 45.13           C
ATOM   2058  C   ALA A 129      16.769 -38.078  59.751  1.00 49.42           C
ATOM   2059  O   ALA A 129      17.208 -36.950  59.472  1.00 48.18           O
ATOM   2060  CB  ALA A 129      18.686 -39.599  60.232  1.00 53.18           C
ATOM   2061  H   ALA A 129      18.796 -39.472  57.867  1.00 62.45           H
ATOM   2062  HA  ALA A 129      16.872 -40.081  59.424  1.00 54.16           H
ATOM   2063  HB1 ALA A 129      18.372 -39.685  61.147  1.00 63.82           H
ATOM   2064  HB2 ALA A 129      19.111 -40.422  59.954  1.00 63.82           H
ATOM   2065  HB3 ALA A 129      19.306 -38.859  60.161  1.00 63.82           H
ATOM   2066  N   PHE A 130      15.642 -38.275  60.445  1.00 47.66           N
ATOM   2067  CA  PHE A 130      14.948 -37.161  61.086  1.00 53.91           C
ATOM   2068  C   PHE A 130      14.455 -37.578  62.462  1.00 53.06           C
ATOM   2069  O   PHE A 130      14.481 -38.760  62.804  1.00 51.01           O
ATOM   2070  CB  PHE A 130      13.792 -36.655  60.242  1.00 54.25           C
ATOM   2071  CG  PHE A 130      12.691 -37.660  60.031  1.00 52.33           C
ATOM   2072  CD1 PHE A 130      11.542 -37.594  60.775  1.00 53.37           C
ATOM   2073  CD2 PHE A 130      12.797 -38.640  59.060  1.00 44.89           C
ATOM   2074  CE1 PHE A 130      10.551 -38.485  60.563  1.00 58.35           C
ATOM   2075  CE2 PHE A 130      11.799 -39.520  58.856  1.00 41.72           C
ATOM   2076  CZ  PHE A 130      10.678 -39.441  59.598  1.00 44.14           C
ATOM   2077  H   PHE A 130      15.269 -39.046  60.571  1.00 57.19           H
ATOM   2078  HA  PHE A 130      15.577 -36.431  61.199  1.00 64.69           H
ATOM   2079  HB2 PHE A 130      13.413 -35.879  60.681  1.00 65.10           H
ATOM   2080  HB3 PHE A 130      14.146 -36.397  59.376  1.00 65.10           H
ATOM   2081  HD1 PHE A 130      11.443 -36.943  61.429  1.00 64.04           H
ATOM   2082  HD2 PHE A 130      13.567 -38.701  58.539  1.00 53.86           H
ATOM   2083  HE1 PHE A 130       9.777 -38.443  61.071  1.00 70.02           H
ATOM   2084  HE2 PHE A 130      11.881 -40.181  58.206  1.00 50.06           H
ATOM   2085  HZ  PHE A 130       9.994 -40.055  59.462  1.00 52.97           H
ATOM   2086  N   THR A 131      14.019 -36.583  63.259  1.00 55.37           N
ATOM   2087  CA  THR A 131      13.689 -36.795  64.667  1.00 58.44           C
ATOM   2088  C   THR A 131      12.324 -36.268  65.083  1.00 59.90           C
ATOM   2089  O   THR A 131      11.985 -35.101  64.841  1.00 53.35           O
ATOM   2090  CB  THR A 131      14.710 -36.145  65.555  1.00 57.68           C
ATOM   2091  OG1 THR A 131      16.001 -36.615  65.175  1.00 73.88           O
ATOM   2092  CG2 THR A 131      14.400 -36.542  66.995  1.00 56.37           C
ATOM   2093  H   THR A 131      13.924 -35.760  63.003  1.00 66.44           H
ATOM   2094  HA  THR A 131      13.710 -37.742  64.860  1.00 70.13           H
ATOM   2095  HB  THR A 131      14.671 -35.175  65.465  1.00 69.22           H
ATOM   2096  HG1 THR A 131      16.083 -36.532  64.345  1.00 88.66           H
ATOM   2097 HG21 THR A 131      15.129 -36.288  67.586  1.00 67.65           H
ATOM   2098 HG22 THR A 131      13.596 -36.097  67.296  1.00 67.65           H
ATOM   2099 HG23 THR A 131      14.273 -37.500  67.047  1.00 67.65           H
ATOM   2100  N   ILE A 132      11.586 -37.109  65.801  1.00 69.34           N
ATOM   2101  CA  ILE A 132      10.308 -36.722  66.391  1.00 69.69           C
ATOM   2102  C   ILE A 132      10.572 -36.262  67.827  1.00 72.85           C
ATOM   2103  O   ILE A 132      10.981 -37.092  68.670  1.00 72.20           O
ATOM   2104  CB  ILE A 132       9.299 -37.870  66.330  1.00 74.35           C
ATOM   2105  CG1 ILE A 132       8.879 -38.064  64.865  1.00 76.52           C
ATOM   2106  CG2 ILE A 132       8.082 -37.571  67.212  1.00 83.85           C
ATOM   2107  CD1 ILE A 132       7.682 -38.926  64.647  1.00 65.91           C
ATOM   2108  H   ILE A 132      11.803 -37.926  65.970  1.00 83.21           H
ATOM   2109  HA  ILE A 132       9.937 -35.981  65.877  1.00 83.62           H
ATOM   2110  HB  ILE A 132       9.737 -38.663  66.651  1.00 89.22           H
ATOM   2111 HG12 ILE A 132       8.682 -37.201  64.471  1.00 91.82           H
ATOM   2112 HG13 ILE A 132       9.617 -38.487  64.393  1.00 91.82           H
ATOM   2113 HG21 ILE A 132       7.466 -38.320  67.182  1.00100.62           H
ATOM   2114 HG22 ILE A 132       8.362 -37.432  68.131  1.00100.62           H
ATOM   2115 HG23 ILE A 132       7.652 -36.776  66.865  1.00100.62           H
ATOM   2116 HD11 ILE A 132       7.568 -39.052  63.695  1.00 79.09           H
ATOM   2117 HD12 ILE A 132       7.844 -39.783  65.069  1.00 79.09           H
ATOM   2118 HD13 ILE A 132       6.898 -38.497  65.016  1.00 79.09           H
ATOM   2119  N   PRO A 133      10.366 -34.988  68.145  1.00 69.02           N
ATOM   2120  CA  PRO A 133      10.682 -34.494  69.488  1.00 84.83           C
ATOM   2121  C   PRO A 133       9.797 -35.129  70.559  1.00 84.81           C
ATOM   2122  O   PRO A 133       8.869 -35.897  70.284  1.00 75.89           O
ATOM   2123  CB  PRO A 133      10.434 -32.983  69.369  1.00 85.41           C
ATOM   2124  CG  PRO A 133       9.504 -32.801  68.193  1.00 74.98           C
ATOM   2125  CD  PRO A 133       9.905 -33.907  67.250  1.00 79.09           C
ATOM   2126  HA  PRO A 133      11.619 -34.651  69.702  1.00101.80           H
ATOM   2127  HB2 PRO A 133      10.038 -32.633  70.188  1.00102.49           H
ATOM   2128  HB3 PRO A 133      11.283 -32.525  69.197  1.00102.49           H
ATOM   2129  HG2 PRO A 133       8.586 -32.904  68.480  1.00 89.98           H
ATOM   2130  HG3 PRO A 133       9.631 -31.934  67.774  1.00 89.98           H
ATOM   2131  HD2 PRO A 133       9.139 -34.186  66.731  1.00 94.90           H
ATOM   2132  HD3 PRO A 133      10.638 -33.619  66.691  1.00 94.90           H
ATOM   2133  N   SER A 134      10.130 -34.805  71.815  1.00 93.40           N
ATOM   2134  CA  SER A 134       9.317 -35.153  72.976  1.00 99.96           C
ATOM   2135  C   SER A 134       8.966 -33.895  73.772  1.00102.17           C
ATOM   2136  O   SER A 134       9.506 -32.807  73.547  1.00103.71           O
ATOM   2137  CB  SER A 134      10.031 -36.169  73.879  1.00 99.53           C
ATOM   2138  OG  SER A 134       9.150 -36.624  74.910  1.00 97.80           O
ATOM   2139  H   SER A 134      10.841 -34.366  72.018  1.00112.08           H
ATOM   2140  HA  SER A 134       8.492 -35.558  72.673  1.00119.95           H
ATOM   2141  HB2 SER A 134      10.308 -36.930  73.337  1.00119.44           H
ATOM   2142  HB3 SER A 134      10.812 -35.746  74.279  1.00119.44           H
ATOM   2143  HG  SER A 134       9.543 -36.609  75.655  1.00117.36           H
ATOM   2144  N   ILE A 135       8.041 -34.066  74.713  1.00102.88           N
ATOM   2145  CA  ILE A 135       7.531 -32.987  75.574  1.00102.56           C
ATOM   2146  C   ILE A 135       8.613 -32.335  76.466  1.00 99.70           C
ATOM   2147  O   ILE A 135       9.513 -32.997  77.006  1.00107.49           O
ATOM   2148  CB  ILE A 135       6.347 -33.554  76.431  1.00106.01           C
ATOM   2149  CG1 ILE A 135       5.288 -34.155  75.496  1.00 95.14           C
ATOM   2150  CG2 ILE A 135       5.737 -32.499  77.378  1.00 97.36           C
ATOM   2151  CD1 ILE A 135       4.814 -33.204  74.386  1.00 91.58           C
ATOM   2152  H   ILE A 135       7.663 -34.821  74.866  1.00123.46           H
ATOM   2153  HA  ILE A 135       7.170 -32.273  75.019  1.00123.08           H
ATOM   2154  HB  ILE A 135       6.691 -34.280  76.976  1.00127.21           H
ATOM   2155 HG12 ILE A 135       4.511 -34.392  76.024  1.00114.16           H
ATOM   2156 HG13 ILE A 135       5.645 -34.953  75.072  1.00114.16           H
ATOM   2157 HG21 ILE A 135       5.410 -31.760  76.842  1.00116.83           H
ATOM   2158 HG22 ILE A 135       6.403 -32.193  78.010  1.00116.83           H
ATOM   2159 HG23 ILE A 135       5.003 -32.911  77.861  1.00116.83           H
ATOM   2160 HD11 ILE A 135       4.485 -32.384  74.785  1.00109.90           H
ATOM   2161 HD12 ILE A 135       4.104 -33.639  73.887  1.00109.90           H
ATOM   2162 HD13 ILE A 135       5.554 -33.008  73.793  1.00109.90           H
ATOM   2163  HC  ILE A 135       8.615 -31.354  76.642  1.00119.64           H
ATOM   2164  N   GLU A 138      12.667 -32.006  78.157  1.00115.34           N
ATOM   2165  CA  GLU A 138      13.328 -32.742  77.101  1.00118.86           C
ATOM   2166  C   GLU A 138      13.651 -34.142  77.506  1.00120.86           C
ATOM   2167  O   GLU A 138      14.311 -34.389  78.512  1.00112.89           O
ATOM   2168  CB  GLU A 138      14.613 -32.078  76.693  1.00125.32           C
ATOM   2169  CG  GLU A 138      14.425 -30.800  75.980  1.00134.36           C
ATOM   2170  CD  GLU A 138      15.734 -30.261  75.527  1.00145.33           C
ATOM   2171  OE1 GLU A 138      15.761 -29.151  74.969  1.00150.97           O
ATOM   2172  OE2 GLU A 138      16.745 -30.954  75.729  1.00151.86           O1-
ATOM   2173  H1  GLU A 138      12.523 -31.107  77.849  1.00138.41           H
ATOM   2174  H2  GLU A 138      13.257 -31.981  78.911  1.00138.41           H
ATOM   2175  HA  GLU A 138      12.754 -32.764  76.319  1.00142.63           H
ATOM   2176  HB2 GLU A 138      15.085 -32.678  76.095  1.00150.38           H
ATOM   2177  HB3 GLU A 138      15.153 -31.911  77.482  1.00150.38           H
ATOM   2178  HG2 GLU A 138      14.025 -30.143  76.569  1.00161.23           H
ATOM   2179  HG3 GLU A 138      13.878 -30.944  75.191  1.00161.23           H
ATOM   2180  N   THR A 139      13.241 -35.046  76.661  1.00128.11           N
ATOM   2181  CA  THR A 139      13.289 -36.468  76.929  1.00128.20           C
ATOM   2182  C   THR A 139      13.822 -37.152  75.667  1.00129.36           C
ATOM   2183  O   THR A 139      14.265 -36.453  74.746  1.00132.49           O
ATOM   2184  CB  THR A 139      11.890 -36.934  77.356  1.00130.75           C
ATOM   2185  OG1 THR A 139      10.924 -35.906  77.078  1.00130.19           O
ATOM   2186  CG2 THR A 139      11.862 -37.206  78.840  1.00133.02           C
ATOM   2187  H   THR A 139      12.912 -34.854  75.889  1.00153.73           H
ATOM   2188  HA  THR A 139      13.910 -36.634  77.654  1.00153.84           H
ATOM   2189  HB  THR A 139      11.624 -37.733  76.881  1.00156.90           H
ATOM   2190  HG1 THR A 139      10.161 -36.167  77.313  1.00156.22           H
ATOM   2191 HG21 THR A 139      11.006 -37.590  79.084  1.00159.63           H
ATOM   2192 HG22 THR A 139      12.568 -37.819  79.090  1.00159.63           H
ATOM   2193 HG23 THR A 139      11.979 -36.368  79.319  1.00159.63           H
ATOM   2194  N   PRO A 140      13.838 -38.506  75.588  1.00130.12           N
ATOM   2195  CA  PRO A 140      14.401 -39.190  74.404  1.00124.11           C
ATOM   2196  C   PRO A 140      14.148 -38.565  73.028  1.00115.56           C
ATOM   2197  O   PRO A 140      14.968 -37.764  72.568  1.00110.31           O
ATOM   2198  CB  PRO A 140      13.762 -40.578  74.516  1.00124.45           C
ATOM   2199  CG  PRO A 140      13.808 -40.837  75.994  1.00127.31           C
ATOM   2200  CD  PRO A 140      13.535 -39.486  76.656  1.00133.87           C
ATOM   2201  HA  PRO A 140      15.358 -39.300  74.517  1.00148.93           H
ATOM   2202  HB2 PRO A 140      12.840 -40.558  74.212  1.00149.34           H
ATOM   2203  HB3 PRO A 140      14.282 -41.231  74.022  1.00149.34           H
ATOM   2204  HG2 PRO A 140      13.122 -41.480  76.233  1.00152.78           H
ATOM   2205  HG3 PRO A 140      14.688 -41.167  76.236  1.00152.78           H
ATOM   2206  HD2 PRO A 140      12.604 -39.464  76.913  1.00160.65           H
ATOM   2207  HD3 PRO A 140      14.121 -39.361  77.420  1.00160.65           H
ATOM   2208  N   GLY A 141      13.058 -38.939  72.345  1.00107.62           N
ATOM   2209  CA  GLY A 141      12.825 -38.538  70.961  1.00 99.76           C
ATOM   2210  C   GLY A 141      12.945 -39.667  69.941  1.00 98.14           C
ATOM   2211  O   GLY A 141      13.932 -40.414  69.967  1.00 91.25           O
ATOM   2212  H   GLY A 141      12.418 -39.412  72.668  1.00129.14           H
ATOM   2213  HA2 GLY A 141      11.929 -38.173  70.889  1.00119.72           H
ATOM   2214  HA3 GLY A 141      13.460 -37.843  70.720  1.00119.72           H
ATOM   2215  N   ILE A 142      11.970 -39.794  69.017  1.00 85.00           N
ATOM   2216  CA  ILE A 142      11.899 -40.933  68.102  1.00 65.79           C
ATOM   2217  C   ILE A 142      12.691 -40.645  66.837  1.00 68.55           C
ATOM   2218  O   ILE A 142      12.501 -39.600  66.194  1.00 65.14           O
ATOM   2219  CB  ILE A 142      10.446 -41.257  67.748  1.00 67.06           C
ATOM   2220  CG1 ILE A 142       9.605 -41.276  69.022  1.00 76.89           C
ATOM   2221  CG2 ILE A 142      10.365 -42.574  66.928  1.00 66.00           C
ATOM   2222  CD1 ILE A 142      10.218 -42.067  70.197  1.00 77.91           C
ATOM   2223  H   ILE A 142      11.329 -39.227  68.905  1.00102.00           H
ATOM   2224  HA  ILE A 142      12.291 -41.713  68.524  1.00 78.95           H
ATOM   2225  HB  ILE A 142      10.114 -40.546  67.188  1.00 80.48           H
ATOM   2226 HG12 ILE A 142       9.466 -40.364  69.317  1.00 92.26           H
ATOM   2227 HG13 ILE A 142       8.751 -41.686  68.814  1.00 92.26           H
ATOM   2228 HG21 ILE A 142       9.442 -42.751  66.687  1.00 79.20           H
ATOM   2229 HG22 ILE A 142      10.894 -42.486  66.120  1.00 79.20           H
ATOM   2230 HG23 ILE A 142      10.710 -43.309  67.457  1.00 79.20           H
ATOM   2231 HD11 ILE A 142       9.581 -42.087  70.930  1.00 93.50           H
ATOM   2232 HD12 ILE A 142      10.399 -42.975  69.903  1.00 93.50           H
ATOM   2233 HD13 ILE A 142      11.037 -41.640  70.487  1.00 93.50           H
ATOM   2234  N   ARG A 143      13.539 -41.601  66.452  1.00 63.88           N
ATOM   2235  CA  ARG A 143      14.466 -41.455  65.337  1.00 63.29           C
ATOM   2236  C   ARG A 143      14.086 -42.382  64.189  1.00 67.37           C
ATOM   2237  O   ARG A 143      14.002 -43.605  64.371  1.00 67.39           O
ATOM   2238  CB  ARG A 143      15.884 -41.754  65.793  1.00 70.86           C
ATOM   2239  CG  ARG A 143      16.426 -40.661  66.680  1.00 78.69           C
ATOM   2240  CD  ARG A 143      16.915 -39.467  65.904  1.00 71.12           C
ATOM   2241  NE  ARG A 143      18.216 -39.737  65.311  1.00 77.68           N
ATOM   2242  CZ  ARG A 143      18.842 -38.906  64.492  1.00 81.31           C
ATOM   2243  NH1 ARG A 143      18.266 -37.748  64.162  1.00 76.11           N
ATOM   2244  NH2 ARG A 143      20.034 -39.239  63.994  1.00 85.80           N1+
ATOM   2245  H   ARG A 143      13.612 -42.363  66.845  1.00 76.65           H
ATOM   2246  HA  ARG A 143      14.445 -40.537  65.021  1.00 75.94           H
ATOM   2247  HB2 ARG A 143      15.879 -42.585  66.291  1.00 85.03           H
ATOM   2248  HB3 ARG A 143      16.458 -41.837  65.015  1.00 85.03           H
ATOM   2249  HG2 ARG A 143      15.727 -40.359  67.278  1.00 94.43           H
ATOM   2250  HG3 ARG A 143      17.175 -41.013  67.187  1.00 94.43           H
ATOM   2251  HD2 ARG A 143      16.283 -39.244  65.204  1.00 85.35           H
ATOM   2252  HD3 ARG A 143      17.031 -38.725  66.512  1.00 85.35           H
ATOM   2253  HE  ARG A 143      18.556 -40.516  65.425  1.00 93.22           H
ATOM   2254 HH11 ARG A 143      17.503 -37.546  64.492  1.00 91.33           H
ATOM   2255 HH12 ARG A 143      18.664 -37.199  63.632  1.00 91.33           H
ATOM   2256 HH21 ARG A 143      20.399 -39.990  64.204  1.00102.96           H
ATOM   2257 HH22 ARG A 143      20.443 -38.703  63.457  1.00102.96           H
ATOM   2258  N   TYR A 144      13.887 -41.789  63.008  1.00 58.95           N
ATOM   2259  CA  TYR A 144      13.577 -42.513  61.785  1.00 59.77           C
ATOM   2260  C   TYR A 144      14.501 -42.083  60.647  1.00 56.27           C
ATOM   2261  O   TYR A 144      15.084 -40.994  60.645  1.00 49.50           O
ATOM   2262  CB  TYR A 144      12.107 -42.287  61.315  1.00 55.40           C
ATOM   2263  CG  TYR A 144      11.005 -42.964  62.123  1.00 59.44           C
ATOM   2264  CD1 TYR A 144      10.178 -42.218  62.941  1.00 57.77           C
ATOM   2265  CD2 TYR A 144      10.773 -44.332  62.044  1.00 61.68           C
ATOM   2266  CE1 TYR A 144       9.184 -42.800  63.677  1.00 54.84           C
ATOM   2267  CE2 TYR A 144       9.761 -44.915  62.773  1.00 65.40           C
ATOM   2268  CZ  TYR A 144       8.970 -44.137  63.589  1.00 62.75           C
ATOM   2269  OH  TYR A 144       7.949 -44.679  64.332  1.00 76.76           O
ATOM   2270  H   TYR A 144      13.936 -40.938  62.894  1.00 70.74           H
ATOM   2271  HA  TYR A 144      13.699 -43.459  61.944  1.00 71.72           H
ATOM   2272  HB2 TYR A 144      11.930 -41.333  61.341  1.00 66.48           H
ATOM   2273  HB3 TYR A 144      12.026 -42.603  60.405  1.00 66.48           H
ATOM   2274  HD1 TYR A 144      10.323 -41.299  63.008  1.00 69.33           H
ATOM   2275  HD2 TYR A 144      11.307 -44.859  61.495  1.00 74.02           H
ATOM   2276  HE1 TYR A 144       8.651 -42.274  64.226  1.00 65.81           H
ATOM   2277  HE2 TYR A 144       9.615 -45.831  62.723  1.00 78.49           H
ATOM   2278  HH  TYR A 144       7.664 -45.375  63.969  1.00 92.11           H
ATOM   2279  N   GLN A 145      14.528 -42.950  59.636  1.00 63.48           N
ATOM   2280  CA  GLN A 145      15.255 -42.797  58.387  1.00 49.05           C
ATOM   2281  C   GLN A 145      14.370 -43.242  57.215  1.00 48.18           C
ATOM   2282  O   GLN A 145      13.539 -44.134  57.364  1.00 48.62           O
ATOM   2283  CB  GLN A 145      16.507 -43.638  58.483  1.00 51.96           C
ATOM   2284  CG  GLN A 145      17.041 -44.165  57.211  1.00 61.20           C
ATOM   2285  CD  GLN A 145      17.797 -45.432  57.439  1.00 61.74           C
ATOM   2286  OE1 GLN A 145      18.851 -45.409  58.061  1.00 59.38           O
ATOM   2287  NE2 GLN A 145      17.247 -46.565  56.967  1.00 58.24           N
ATOM   2288  H   GLN A 145      14.105 -43.693  59.666  1.00 76.17           H
ATOM   2289  HA  GLN A 145      15.505 -41.872  58.270  1.00 58.86           H
ATOM   2290  HB2 GLN A 145      17.197 -43.102  58.897  1.00 62.35           H
ATOM   2291  HB3 GLN A 145      16.298 -44.405  59.039  1.00 62.35           H
ATOM   2292  HG2 GLN A 145      16.348 -44.367  56.572  1.00 73.44           H
ATOM   2293  HG3 GLN A 145      17.658 -43.512  56.858  1.00 73.44           H
ATOM   2294 HE21 GLN A 145      16.471 -46.542  56.598  1.00 69.89           H
ATOM   2295 HE22 GLN A 145      17.664 -47.314  57.033  1.00 69.89           H
ATOM   2296  N   TYR A 146      14.560 -42.656  56.032  1.00 43.12           N
ATOM   2297  CA  TYR A 146      13.772 -43.076  54.868  1.00 40.91           C
ATOM   2298  C   TYR A 146      14.365 -44.292  54.168  1.00 37.38           C
ATOM   2299  O   TYR A 146      15.579 -44.462  54.099  1.00 41.91           O
ATOM   2300  CB  TYR A 146      13.664 -41.967  53.830  1.00 46.96           C
ATOM   2301  CG  TYR A 146      12.501 -41.050  54.016  1.00 41.96           C
ATOM   2302  CD1 TYR A 146      11.303 -41.288  53.359  1.00 40.27           C
ATOM   2303  CD2 TYR A 146      12.585 -39.934  54.863  1.00 39.80           C
ATOM   2304  CE1 TYR A 146      10.220 -40.430  53.525  1.00 53.00           C
ATOM   2305  CE2 TYR A 146      11.477 -39.060  55.047  1.00 38.68           C
ATOM   2306  CZ  TYR A 146      10.315 -39.323  54.372  1.00 42.77           C
ATOM   2307  OH  TYR A 146       9.248 -38.484  54.518  1.00 53.86           O
ATOM   2308  H   TYR A 146      15.115 -42.021  55.877  1.00 51.75           H
ATOM   2309  HA  TYR A 146      12.873 -43.297  55.151  1.00 49.09           H
ATOM   2310  HB2 TYR A 146      14.479 -41.438  53.855  1.00 56.35           H
ATOM   2311  HB3 TYR A 146      13.576 -42.383  52.954  1.00 56.35           H
ATOM   2312  HD1 TYR A 146      11.228 -42.020  52.795  1.00 48.33           H
ATOM   2313  HD2 TYR A 146      13.381 -39.771  55.312  1.00 47.76           H
ATOM   2314  HE1 TYR A 146       9.427 -40.596  53.078  1.00 63.60           H
ATOM   2315  HE2 TYR A 146      11.530 -38.313  55.604  1.00 46.42           H
ATOM   2316  HH  TYR A 146       8.559 -38.842  54.204  1.00 64.63           H
ATOM   2317  N   ASN A 147      13.477 -45.107  53.607  1.00 37.94           N
ATOM   2318  CA  ASN A 147      13.808 -46.299  52.839  1.00 45.69           C
ATOM   2319  C   ASN A 147      13.497 -46.103  51.380  1.00 45.11           C
ATOM   2320  O   ASN A 147      13.881 -46.944  50.553  1.00 36.16           O
ATOM   2321  CB  ASN A 147      12.993 -47.520  53.317  1.00 43.66           C
ATOM   2322  CG  ASN A 147      13.223 -47.847  54.761  1.00 43.74           C
ATOM   2323  OD1 ASN A 147      14.358 -47.840  55.216  1.00 50.19           O
ATOM   2324  ND2 ASN A 147      12.152 -48.127  55.498  1.00 40.74           N
ATOM   2325  H   ASN A 147      12.630 -44.971  53.645  1.00 45.53           H
ATOM   2326  HA  ASN A 147      14.758 -46.490  52.897  1.00 54.83           H
ATOM   2327  HB2 ASN A 147      12.053 -47.345  53.193  1.00 52.40           H
ATOM   2328  HB3 ASN A 147      13.250 -48.287  52.783  1.00 52.40           H
ATOM   2329 HD21 ASN A 147      12.234 -48.263  56.341  1.00 48.89           H
ATOM   2330 HD22 ASN A 147      11.379 -48.161  55.130  1.00 48.89           H
ATOM   2331  N   VAL A 148      12.777 -45.032  51.062  1.00 43.24           N
ATOM   2332  CA  VAL A 148      12.273 -44.760  49.729  1.00 50.91           C
ATOM   2333  C   VAL A 148      12.571 -43.308  49.395  1.00 40.83           C
ATOM   2334  O   VAL A 148      12.984 -42.524  50.249  1.00 39.20           O
ATOM   2335  CB  VAL A 148      10.766 -45.032  49.622  1.00 50.50           C
ATOM   2336  CG1 VAL A 148      10.469 -46.504  49.955  1.00 55.83           C
ATOM   2337  CG2 VAL A 148      10.027 -44.079  50.548  1.00 45.37           C
ATOM   2338  H   VAL A 148      12.542 -44.420  51.613  1.00 51.89           H
ATOM   2339  HA  VAL A 148      12.722 -45.306  49.074  1.00 61.09           H
ATOM   2340  HB  VAL A 148      10.464 -44.862  48.713  1.00 60.60           H
ATOM   2341 HG11 VAL A 148       9.518 -46.656  49.852  1.00 67.00           H
ATOM   2342 HG12 VAL A 148      10.963 -47.080  49.353  1.00 67.00           H
ATOM   2343 HG13 VAL A 148      10.742 -46.682  50.870  1.00 67.00           H
ATOM   2344 HG21 VAL A 148       9.081 -44.286  50.520  1.00 54.44           H
ATOM   2345 HG22 VAL A 148      10.361 -44.190  51.455  1.00 54.44           H
ATOM   2346 HG23 VAL A 148      10.168 -43.158  50.263  1.00 54.44           H
ATOM   2347  N   LEU A 149      12.312 -42.954  48.143  1.00 41.28           N
ATOM   2348  CA  LEU A 149      12.516 -41.587  47.664  1.00 41.97           C
ATOM   2349  C   LEU A 149      11.650 -40.632  48.477  1.00 35.90           C
ATOM   2350  O   LEU A 149      10.423 -40.760  48.456  1.00 34.80           O
ATOM   2351  CB  LEU A 149      12.189 -41.444  46.177  1.00 36.03           C
ATOM   2352  CG  LEU A 149      12.956 -42.271  45.111  1.00 33.24           C
ATOM   2353  CD1 LEU A 149      12.630 -41.758  43.671  1.00 28.15           C
ATOM   2354  CD2 LEU A 149      14.460 -42.343  45.346  1.00 29.92           C
ATOM   2355  H   LEU A 149      12.027 -43.497  47.539  1.00 49.54           H
ATOM   2356  HA  LEU A 149      13.451 -41.359  47.769  1.00 50.36           H
ATOM   2357  HB2 LEU A 149      11.252 -41.672  46.078  1.00 43.24           H
ATOM   2358  HB3 LEU A 149      12.315 -40.514  45.955  1.00 43.24           H
ATOM   2359  HG  LEU A 149      12.660 -43.195  45.161  1.00 39.89           H
ATOM   2360 HD11 LEU A 149      13.115 -42.306  43.033  1.00 33.78           H
ATOM   2361 HD12 LEU A 149      11.677 -41.840  43.520  1.00 33.78           H
ATOM   2362 HD13 LEU A 149      12.889 -40.834  43.584  1.00 33.78           H
ATOM   2363 HD21 LEU A 149      14.851 -42.887  44.648  1.00 35.90           H
ATOM   2364 HD22 LEU A 149      14.824 -41.445  45.316  1.00 35.90           H
ATOM   2365 HD23 LEU A 149      14.628 -42.748  46.213  1.00 35.90           H
ATOM   2366  N   PRO A 150      12.251 -39.711  49.243  1.00 34.54           N
ATOM   2367  CA  PRO A 150      11.459 -38.727  49.994  1.00 34.99           C
ATOM   2368  C   PRO A 150      10.950 -37.555  49.167  1.00 37.03           C
ATOM   2369  O   PRO A 150      11.622 -37.059  48.257  1.00 34.64           O
ATOM   2370  CB  PRO A 150      12.437 -38.239  51.054  1.00 36.96           C
ATOM   2371  CG  PRO A 150      13.784 -38.561  50.502  1.00 42.72           C
ATOM   2372  CD  PRO A 150      13.637 -39.783  49.733  1.00 26.15           C
ATOM   2373  HA  PRO A 150      10.724 -39.166  50.444  1.00 41.99           H
ATOM   2374  HB2 PRO A 150      12.320 -37.287  51.183  1.00 44.35           H
ATOM   2375  HB3 PRO A 150      12.291 -38.732  51.872  1.00 44.35           H
ATOM   2376  HG2 PRO A 150      14.066 -37.843  49.920  1.00 51.27           H
ATOM   2377  HG3 PRO A 150      14.419 -38.695  51.228  1.00 51.27           H
ATOM   2378  HD2 PRO A 150      14.276 -39.781  49.001  1.00 31.38           H
ATOM   2379  HD3 PRO A 150      13.768 -40.530  50.328  1.00 31.38           H
ATOM   2380  N   GLN A 151       9.746 -37.088  49.518  1.00 46.43           N
ATOM   2381  CA  GLN A 151       9.215 -35.907  48.851  1.00 41.50           C
ATOM   2382  C   GLN A 151      10.074 -34.716  49.235  1.00 42.39           C
ATOM   2383  O   GLN A 151      10.343 -34.474  50.413  1.00 48.22           O
ATOM   2384  CB  GLN A 151       7.750 -35.649  49.202  1.00 56.98           C
ATOM   2385  CG  GLN A 151       6.788 -36.826  48.956  1.00 83.86           C
ATOM   2386  CD  GLN A 151       6.430 -37.075  47.489  1.00 85.81           C
ATOM   2387  OE1 GLN A 151       6.170 -38.219  47.079  1.00 89.56           O
ATOM   2388  NE2 GLN A 151       6.374 -36.003  46.708  1.00 87.47           N
ATOM   2389  H   GLN A 151       9.246 -37.421  50.149  1.00 55.72           H
ATOM   2390  HA  GLN A 151       9.279 -36.022  47.894  1.00 49.80           H
ATOM   2391  HB2 GLN A 151       7.700 -35.431  50.148  1.00 68.38           H
ATOM   2392  HB3 GLN A 151       7.439 -34.890  48.685  1.00 68.38           H
ATOM   2393  HG2 GLN A 151       7.226 -37.625  49.275  1.00100.63           H
ATOM   2394  HG3 GLN A 151       5.965 -36.667  49.446  1.00100.63           H
ATOM   2395 HE21 GLN A 151       6.394 -35.215  47.055  1.00104.96           H
ATOM   2396 HE22 GLN A 151       6.295 -36.093  45.858  1.00104.96           H
ATOM   2397  N   GLY A 152      10.568 -34.022  48.234  1.00 43.27           N
ATOM   2398  CA  GLY A 152      11.286 -32.804  48.456  1.00 41.44           C
ATOM   2399  C   GLY A 152      12.766 -32.976  48.490  1.00 42.88           C
ATOM   2400  O   GLY A 152      13.485 -32.002  48.729  1.00 44.51           O
ATOM   2401  H   GLY A 152      10.496 -34.236  47.401  1.00 51.92           H
ATOM   2402  HA2 GLY A 152      11.083 -32.184  47.738  1.00 49.73           H
ATOM   2403  HA3 GLY A 152      11.017 -32.415  49.300  1.00 49.73           H
ATOM   2404  N   TRP A 153      13.255 -34.182  48.308  1.00 45.48           N
ATOM   2405  CA  TRP A 153      14.684 -34.312  48.177  1.00 45.07           C
ATOM   2406  C   TRP A 153      15.048 -34.046  46.727  1.00 37.75           C
ATOM   2407  O   TRP A 153      14.244 -34.247  45.807  1.00 40.98           O
ATOM   2408  CB  TRP A 153      15.133 -35.682  48.677  1.00 39.93           C
ATOM   2409  CG  TRP A 153      16.550 -36.037  48.437  1.00 35.89           C
ATOM   2410  CD1 TRP A 153      17.638 -35.445  48.971  1.00 41.25           C
ATOM   2411  CD2 TRP A 153      17.031 -37.120  47.621  1.00 40.44           C
ATOM   2412  NE1 TRP A 153      18.780 -36.079  48.533  1.00 39.86           N
ATOM   2413  CE2 TRP A 153      18.433 -37.099  47.693  1.00 38.83           C
ATOM   2414  CE3 TRP A 153      16.410 -38.088  46.831  1.00 31.27           C
ATOM   2415  CZ2 TRP A 153      19.224 -38.002  47.016  1.00 36.78           C
ATOM   2416  CZ3 TRP A 153      17.187 -38.963  46.156  1.00 35.83           C
ATOM   2417  CH2 TRP A 153      18.586 -38.926  46.253  1.00 36.58           C
ATOM   2418  H   TRP A 153      12.806 -34.919  48.267  1.00 54.57           H
ATOM   2419  HA  TRP A 153      15.122 -33.648  48.731  1.00 54.08           H
ATOM   2420  HB2 TRP A 153      14.990 -35.708  49.637  1.00 47.92           H
ATOM   2421  HB3 TRP A 153      14.580 -36.354  48.247  1.00 47.92           H
ATOM   2422  HD1 TRP A 153      17.624 -34.717  49.556  1.00 49.50           H
ATOM   2423  HE1 TRP A 153      19.580 -35.861  48.743  1.00 47.83           H
ATOM   2424  HE3 TRP A 153      15.490 -38.128  46.750  1.00 37.53           H
ATOM   2425  HZ2 TRP A 153      20.147 -37.978  47.084  1.00 44.14           H
ATOM   2426  HZ3 TRP A 153      16.775 -39.610  45.629  1.00 42.99           H
ATOM   2427  HH2 TRP A 153      19.097 -39.546  45.788  1.00 43.90           H
ATOM   2428  N   LYS A 154      16.253 -33.516  46.551  1.00 36.80           N
ATOM   2429  CA  LYS A 154      16.750 -33.081  45.248  1.00 39.16           C
ATOM   2430  C   LYS A 154      16.659 -34.188  44.201  1.00 36.75           C
ATOM   2431  O   LYS A 154      16.365 -33.924  43.035  1.00 37.34           O
ATOM   2432  CB  LYS A 154      18.193 -32.595  45.436  1.00 41.34           C
ATOM   2433  CG  LYS A 154      18.967 -32.187  44.194  1.00 43.08           C
ATOM   2434  CD  LYS A 154      20.445 -31.959  44.555  1.00 43.02           C
ATOM   2435  CE  LYS A 154      21.270 -31.371  43.421  1.00 43.52           C
ATOM   2436  NZ  LYS A 154      22.699 -31.187  43.866  1.00 44.58           N1+
ATOM   2437  H   LYS A 154      16.809 -33.380  47.196  1.00 44.16           H
ATOM   2438  HA  LYS A 154      16.227 -32.328  44.946  1.00 47.00           H
ATOM   2439  HB2 LYS A 154      18.172 -31.831  46.028  1.00 49.61           H
ATOM   2440  HB3 LYS A 154      18.693 -33.316  45.854  1.00 49.61           H
ATOM   2441  HG2 LYS A 154      18.912 -32.893  43.530  1.00 51.70           H
ATOM   2442  HG3 LYS A 154      18.597 -31.360  43.856  1.00 51.70           H
ATOM   2443  HD2 LYS A 154      20.485 -31.338  45.295  1.00 51.63           H
ATOM   2444  HD3 LYS A 154      20.850 -32.801  44.818  1.00 51.63           H
ATOM   2445  HE2 LYS A 154      21.262 -31.974  42.660  1.00 52.23           H
ATOM   2446  HE3 LYS A 154      20.911 -30.506  43.163  1.00 52.23           H
ATOM   2447  HZ1 LYS A 154      23.227 -31.047  43.159  1.00 53.50           H
ATOM   2448  HZ2 LYS A 154      22.767 -30.494  44.421  1.00 53.50           H
ATOM   2449  HZ3 LYS A 154      22.980 -31.919  44.289  1.00 53.50           H
ATOM   2450  N   GLY A 155      16.902 -35.434  44.596  1.00 42.01           N
ATOM   2451  CA  GLY A 155      17.075 -36.482  43.608  1.00 36.83           C
ATOM   2452  C   GLY A 155      15.817 -37.267  43.269  1.00 38.60           C
ATOM   2453  O   GLY A 155      15.821 -38.103  42.371  1.00 26.34           O
ATOM   2454  H   GLY A 155      16.965 -35.685  45.413  1.00 50.41           H
ATOM   2455  HA2 GLY A 155      17.440 -36.091  42.804  1.00 44.20           H
ATOM   2456  HA3 GLY A 155      17.737 -37.103  43.941  1.00 44.20           H
ATOM   2457  N   SER A 156      14.732 -37.040  43.988  1.00 28.96           N
ATOM   2458  CA  SER A 156      13.562 -37.884  43.804  1.00 35.41           C
ATOM   2459  C   SER A 156      13.015 -37.770  42.386  1.00 45.45           C
ATOM   2460  O   SER A 156      12.809 -38.807  41.722  1.00 35.42           O
ATOM   2461  CB  SER A 156      12.518 -37.525  44.866  1.00 29.93           C
ATOM   2462  OG  SER A 156      12.960 -37.882  46.180  1.00 35.86           O
ATOM   2463  H   SER A 156      14.643 -36.418  44.571  1.00 34.76           H
ATOM   2464  HA  SER A 156      13.843 -38.803  43.943  1.00 42.49           H
ATOM   2465  HB2 SER A 156      12.399 -36.559  44.831  1.00 35.91           H
ATOM   2466  HB3 SER A 156      11.688 -37.993  44.661  1.00 35.91           H
ATOM   2467  HG  SER A 156      12.473 -37.505  46.736  1.00 43.03           H
ATOM   2468  N   PRO A 157      12.766 -36.577  41.863  1.00 48.37           N
ATOM   2469  CA  PRO A 157      12.173 -36.496  40.522  1.00 44.74           C
ATOM   2470  C   PRO A 157      13.000 -37.198  39.472  1.00 38.38           C
ATOM   2471  O   PRO A 157      12.451 -37.935  38.641  1.00 34.69           O
ATOM   2472  CB  PRO A 157      12.081 -34.981  40.294  1.00 45.81           C
ATOM   2473  CG  PRO A 157      12.015 -34.417  41.694  1.00 35.00           C
ATOM   2474  CD  PRO A 157      13.037 -35.238  42.408  1.00 39.97           C
ATOM   2475  HA  PRO A 157      11.293 -36.864  40.523  1.00 53.69           H
ATOM   2476  HB2 PRO A 157      12.876 -34.671  39.846  1.00 54.97           H
ATOM   2477  HB3 PRO A 157      11.287 -34.766  39.783  1.00 54.97           H
ATOM   2478  HG2 PRO A 157      12.238 -33.472  41.693  1.00 42.00           H
ATOM   2479  HG3 PRO A 157      11.125 -34.564  42.052  1.00 42.00           H
ATOM   2480  HD2 PRO A 157      13.940 -34.948  42.181  1.00 47.96           H
ATOM   2481  HD3 PRO A 157      12.892 -35.214  43.368  1.00 47.96           H
ATOM   2482  N   ALA A 158      14.319 -36.967  39.501  1.00 34.07           N
ATOM   2483  CA  ALA A 158      15.245 -37.611  38.574  1.00 34.83           C
ATOM   2484  C   ALA A 158      15.135 -39.110  38.677  1.00 35.49           C
ATOM   2485  O   ALA A 158      14.992 -39.801  37.673  1.00 40.96           O
ATOM   2486  CB  ALA A 158      16.690 -37.190  38.867  1.00 31.78           C
ATOM   2487  H   ALA A 158      14.701 -36.437  40.066  1.00 40.88           H
ATOM   2488  HA  ALA A 158      15.034 -37.362  37.668  1.00 41.80           H
ATOM   2489  HB1 ALA A 158      17.266 -37.623  38.217  1.00 38.14           H
ATOM   2490  HB2 ALA A 158      16.788 -36.230  38.812  1.00 38.14           H
ATOM   2491  HB3 ALA A 158      16.947 -37.498  39.753  1.00 38.14           H
ATOM   2492  N   ILE A 159      15.232 -39.632  39.896  1.00 37.76           N
ATOM   2493  CA  ILE A 159      15.298 -41.066  40.081  1.00 35.14           C
ATOM   2494  C   ILE A 159      13.952 -41.683  39.758  1.00 35.28           C
ATOM   2495  O   ILE A 159      13.875 -42.718  39.098  1.00 38.49           O
ATOM   2496  CB  ILE A 159      15.766 -41.408  41.502  1.00 31.53           C
ATOM   2497  CG1 ILE A 159      17.228 -41.031  41.678  1.00 41.31           C
ATOM   2498  CG2 ILE A 159      15.652 -42.884  41.759  1.00 31.32           C
ATOM   2499  CD1 ILE A 159      17.620 -40.866  43.124  1.00 38.31           C
ATOM   2500  H   ILE A 159      15.238 -39.181  40.626  1.00 45.31           H
ATOM   2501  HA  ILE A 159      15.958 -41.430  39.467  1.00 42.17           H
ATOM   2502  HB  ILE A 159      15.228 -40.917  42.148  1.00 37.84           H
ATOM   2503 HG12 ILE A 159      17.787 -41.726  41.297  1.00 49.58           H
ATOM   2504 HG13 ILE A 159      17.401 -40.186  41.229  1.00 49.58           H
ATOM   2505 HG21 ILE A 159      16.005 -43.083  42.640  1.00 37.58           H
ATOM   2506 HG22 ILE A 159      14.728 -43.173  41.720  1.00 37.58           H
ATOM   2507 HG23 ILE A 159      16.174 -43.345  41.080  1.00 37.58           H
ATOM   2508 HD11 ILE A 159      18.495 -40.452  43.174  1.00 45.97           H
ATOM   2509 HD12 ILE A 159      16.954 -40.316  43.569  1.00 45.97           H
ATOM   2510 HD13 ILE A 159      17.637 -41.751  43.521  1.00 45.97           H
ATOM   2511  N   PHE A 160      12.869 -41.061  40.196  1.00 35.22           N
ATOM   2512  CA  PHE A 160      11.557 -41.566  39.829  1.00 36.74           C
ATOM   2513  C   PHE A 160      11.348 -41.606  38.308  1.00 43.02           C
ATOM   2514  O   PHE A 160      10.801 -42.575  37.763  1.00 36.16           O
ATOM   2515  CB  PHE A 160      10.485 -40.734  40.501  1.00 43.73           C
ATOM   2516  CG  PHE A 160       9.123 -41.116  40.110  1.00 60.97           C
ATOM   2517  CD1 PHE A 160       8.550 -40.549  38.986  1.00 72.86           C
ATOM   2518  CD2 PHE A 160       8.408 -42.057  40.833  1.00 77.31           C
ATOM   2519  CE1 PHE A 160       7.283 -40.891  38.586  1.00 70.36           C
ATOM   2520  CE2 PHE A 160       7.122 -42.406  40.435  1.00 79.13           C
ATOM   2521  CZ  PHE A 160       6.570 -41.812  39.304  1.00 73.60           C
ATOM   2522  H   PHE A 160      12.859 -40.375  40.717  1.00 42.26           H
ATOM   2523  HA  PHE A 160      11.488 -42.469  40.163  1.00 44.09           H
ATOM   2524  HB2 PHE A 160      10.550 -40.850  41.460  1.00 52.47           H
ATOM   2525  HB3 PHE A 160      10.621 -39.807  40.256  1.00 52.47           H
ATOM   2526  HD1 PHE A 160       9.037 -39.924  38.500  1.00 87.43           H
ATOM   2527  HD2 PHE A 160       8.784 -42.449  41.590  1.00 92.78           H
ATOM   2528  HE1 PHE A 160       6.911 -40.495  37.834  1.00 84.43           H
ATOM   2529  HE2 PHE A 160       6.632 -43.031  40.915  1.00 94.95           H
ATOM   2530  HZ  PHE A 160       5.711 -42.037  39.030  1.00 88.32           H
ATOM   2531  N   GLN A 161      11.739 -40.560  37.605  1.00 36.85           N
ATOM   2532  CA  GLN A 161      11.473 -40.529  36.186  1.00 35.47           C
ATOM   2533  C   GLN A 161      12.278 -41.611  35.471  1.00 46.50           C
ATOM   2534  O   GLN A 161      11.778 -42.314  34.582  1.00 40.61           O
ATOM   2535  CB  GLN A 161      11.794 -39.138  35.691  1.00 43.63           C
ATOM   2536  CG  GLN A 161      11.043 -38.664  34.501  1.00 69.54           C
ATOM   2537  CD  GLN A 161      11.974 -38.577  33.336  1.00 94.87           C
ATOM   2538  OE1 GLN A 161      12.025 -39.495  32.509  1.00100.57           O
ATOM   2539  NE2 GLN A 161      12.766 -37.488  33.276  1.00103.20           N
ATOM   2540  H   GLN A 161      12.154 -39.871  37.899  1.00 44.23           H
ATOM   2541  HA  GLN A 161      10.533 -40.695  36.051  1.00 42.57           H
ATOM   2542  HB2 GLN A 161      11.594 -38.532  36.413  1.00 52.36           H
ATOM   2543  HB3 GLN A 161      12.741 -39.106  35.482  1.00 52.36           H
ATOM   2544  HG2 GLN A 161      10.324 -39.272  34.276  1.00 83.44           H
ATOM   2545  HG3 GLN A 161      10.688 -37.775  34.666  1.00 83.44           H
ATOM   2546 HE21 GLN A 161      12.737 -36.900  33.902  1.00123.84           H
ATOM   2547 HE22 GLN A 161      13.307 -37.384  32.615  1.00123.84           H
ATOM   2548  N   SER A 162      13.519 -41.778  35.883  1.00 40.29           N
ATOM   2549  CA  SER A 162      14.392 -42.802  35.324  1.00 38.85           C
ATOM   2550  C   SER A 162      13.900 -44.201  35.650  1.00 35.32           C
ATOM   2551  O   SER A 162      14.073 -45.113  34.851  1.00 42.90           O
ATOM   2552  CB  SER A 162      15.796 -42.605  35.879  1.00 43.79           C
ATOM   2553  OG  SER A 162      16.583 -43.758  35.737  1.00 61.51           O
ATOM   2554  H   SER A 162      13.886 -41.299  36.492  1.00 48.35           H
ATOM   2555  HA  SER A 162      14.423 -42.717  34.354  1.00 46.62           H
ATOM   2556  HB2 SER A 162      16.219 -41.862  35.421  1.00 52.55           H
ATOM   2557  HB3 SER A 162      15.715 -42.421  36.830  1.00 52.55           H
ATOM   2558  HG  SER A 162      17.370 -43.593  35.986  1.00 73.81           H
ATOM   2559  N   SER A 163      13.342 -44.402  36.846  1.00 37.93           N
ATOM   2560  CA  SER A 163      12.696 -45.676  37.191  1.00 37.18           C
ATOM   2561  C   SER A 163      11.430 -45.894  36.374  1.00 49.08           C
ATOM   2562  O   SER A 163      11.142 -47.020  35.959  1.00 38.51           O
ATOM   2563  CB  SER A 163      12.276 -45.742  38.667  1.00 38.94           C
ATOM   2564  OG  SER A 163      13.288 -45.434  39.593  1.00 43.18           O
ATOM   2565  H   SER A 163      13.326 -43.820  37.481  1.00 45.52           H
ATOM   2566  HA  SER A 163      13.297 -46.412  37.009  1.00 44.61           H
ATOM   2567  HB2 SER A 163      11.527 -45.137  38.808  1.00 46.73           H
ATOM   2568  HB3 SER A 163      11.981 -46.650  38.835  1.00 46.73           H
ATOM   2569  HG  SER A 163      13.646 -44.716  39.395  1.00 51.81           H
ATOM   2570  N   MET A 164      10.596 -44.858  36.239  1.00 38.76           N
ATOM   2571  CA  MET A 164       9.370 -45.053  35.496  1.00 43.35           C
ATOM   2572  C   MET A 164       9.704 -45.471  34.092  1.00 39.40           C
ATOM   2573  O   MET A 164       9.110 -46.415  33.556  1.00 31.79           O
ATOM   2574  CB  MET A 164       8.526 -43.782  35.473  1.00 50.41           C
ATOM   2575  CG  MET A 164       7.158 -44.020  34.858  1.00 52.17           C
ATOM   2576  SD  MET A 164       6.234 -45.373  35.625  1.00 46.58           S
ATOM   2577  CE  MET A 164       5.201 -44.328  36.647  1.00 56.12           C
ATOM   2578  H   MET A 164      10.720 -44.058  36.539  1.00 46.52           H
ATOM   2579  HA  MET A 164       8.855 -45.756  35.914  1.00 52.02           H
ATOM   2580  HB2 MET A 164       8.404 -43.469  36.379  1.00 60.49           H
ATOM   2581  HB3 MET A 164       8.980 -43.112  34.935  1.00 60.49           H
ATOM   2582  HG2 MET A 164       6.627 -43.220  34.956  1.00 62.60           H
ATOM   2583  HG3 MET A 164       7.276 -44.234  33.921  1.00 62.60           H
ATOM   2584  HE1 MET A 164       4.623 -44.886  37.183  1.00 67.35           H
ATOM   2585  HE2 MET A 164       5.783 -43.797  37.208  1.00 67.35           H
ATOM   2586  HE3 MET A 164       4.667 -43.742  36.084  1.00 67.35           H
ATOM   2587  N   THR A 165      10.710 -44.817  33.521  1.00 41.79           N
ATOM   2588  CA  THR A 165      11.157 -45.139  32.185  1.00 38.48           C
ATOM   2589  C   THR A 165      11.576 -46.605  32.066  1.00 44.59           C
ATOM   2590  O   THR A 165      11.231 -47.268  31.089  1.00 41.98           O
ATOM   2591  CB  THR A 165      12.294 -44.203  31.819  1.00 49.57           C
ATOM   2592  OG1 THR A 165      11.827 -42.842  31.871  1.00 52.53           O
ATOM   2593  CG2 THR A 165      12.805 -44.531  30.439  1.00 43.91           C
ATOM   2594  H   THR A 165      11.160 -44.191  33.896  1.00 50.15           H
ATOM   2595  HA  THR A 165      10.421 -44.978  31.569  1.00 46.18           H
ATOM   2596  HB  THR A 165      13.013 -44.311  32.464  1.00 59.48           H
ATOM   2597  HG1 THR A 165      11.719 -42.607  32.672  1.00 63.03           H
ATOM   2598 HG21 THR A 165      13.546 -43.946  30.232  1.00 52.70           H
ATOM   2599 HG22 THR A 165      13.108 -45.445  30.410  1.00 52.70           H
ATOM   2600 HG23 THR A 165      12.101 -44.408  29.781  1.00 52.70           H
ATOM   2601  N   LYS A 166      12.287 -47.144  33.059  1.00 47.27           N
ATOM   2602  CA  LYS A 166      12.653 -48.568  33.018  1.00 50.13           C
ATOM   2603  C   LYS A 166      11.417 -49.456  33.053  1.00 38.21           C
ATOM   2604  O   LYS A 166      11.326 -50.433  32.316  1.00 41.57           O
ATOM   2605  CB  LYS A 166      13.608 -48.941  34.173  1.00 57.95           C
ATOM   2606  CG  LYS A 166      15.139 -48.707  33.923  1.00 61.14           C
ATOM   2607  CD  LYS A 166      15.997 -49.020  35.152  1.00 81.90           C
ATOM   2608  CE  LYS A 166      15.724 -50.450  35.717  1.00101.83           C
ATOM   2609  NZ  LYS A 166      16.432 -50.757  37.010  1.00102.14           N1+
ATOM   2610  H   LYS A 166      12.561 -46.717  33.755  1.00 56.73           H
ATOM   2611  HA  LYS A 166      13.105 -48.754  32.188  1.00 60.16           H
ATOM   2612  HB2 LYS A 166      13.359 -48.421  34.951  1.00 69.53           H
ATOM   2613  HB3 LYS A 166      13.480 -49.885  34.354  1.00 69.53           H
ATOM   2614  HG2 LYS A 166      15.433 -49.292  33.206  1.00 73.37           H
ATOM   2615  HG3 LYS A 166      15.299 -47.781  33.687  1.00 73.37           H
ATOM   2616  HD2 LYS A 166      16.933 -48.962  34.905  1.00 98.28           H
ATOM   2617  HD3 LYS A 166      15.798 -48.372  35.845  1.00 98.28           H
ATOM   2618  HE2 LYS A 166      14.779 -50.545  35.900  1.00122.19           H
ATOM   2619  HE3 LYS A 166      15.998 -51.114  35.062  1.00122.19           H
ATOM   2620  HZ1 LYS A 166      16.222 -51.583  37.274  1.00122.56           H
ATOM   2621  HZ2 LYS A 166      17.313 -50.701  36.901  1.00122.56           H
ATOM   2622  HZ3 LYS A 166      16.179 -50.182  37.639  1.00122.56           H
ATOM   2623  N   ILE A 167      10.472 -49.157  33.936  1.00 45.18           N
ATOM   2624  CA  ILE A 167       9.267 -49.978  34.083  1.00 37.02           C
ATOM   2625  C   ILE A 167       8.431 -49.998  32.801  1.00 49.51           C
ATOM   2626  O   ILE A 167       7.827 -51.023  32.479  1.00 45.14           O
ATOM   2627  CB  ILE A 167       8.449 -49.478  35.281  1.00 36.11           C
ATOM   2628  CG1 ILE A 167       9.245 -49.748  36.553  1.00 45.04           C
ATOM   2629  CG2 ILE A 167       7.074 -50.129  35.342  1.00 49.06           C
ATOM   2630  CD1 ILE A 167       8.610 -49.195  37.788  1.00 39.18           C
ATOM   2631  H   ILE A 167      10.509 -48.491  34.481  1.00 54.22           H
ATOM   2632  HA  ILE A 167       9.525 -50.889  34.275  1.00 44.42           H
ATOM   2633  HB  ILE A 167       8.315 -48.522  35.192  1.00 43.33           H
ATOM   2634 HG12 ILE A 167       9.325 -50.703  36.675  1.00 54.05           H
ATOM   2635 HG13 ILE A 167      10.126 -49.347  36.463  1.00 54.05           H
ATOM   2636 HG21 ILE A 167       6.597 -49.835  36.133  1.00 58.88           H
ATOM   2637 HG22 ILE A 167       6.553 -49.885  34.560  1.00 58.88           H
ATOM   2638 HG23 ILE A 167       7.189 -51.093  35.378  1.00 58.88           H
ATOM   2639 HD11 ILE A 167       9.222 -49.302  38.532  1.00 47.02           H
ATOM   2640 HD12 ILE A 167       8.419 -48.261  37.641  1.00 47.02           H
ATOM   2641 HD13 ILE A 167       7.794 -49.684  37.962  1.00 47.02           H
ATOM   2642  N   LEU A 168       8.334 -48.865  32.079  1.00 54.68           N
ATOM   2643  CA  LEU A 168       7.470 -48.791  30.893  1.00 53.85           C
ATOM   2644  C   LEU A 168       8.131 -49.367  29.641  1.00 61.32           C
ATOM   2645  O   LEU A 168       7.450 -49.573  28.626  1.00 54.20           O
ATOM   2646  CB  LEU A 168       7.067 -47.340  30.606  1.00 41.25           C
ATOM   2647  CG  LEU A 168       6.288 -46.621  31.726  1.00 54.31           C
ATOM   2648  CD1 LEU A 168       6.173 -45.131  31.450  1.00 41.04           C
ATOM   2649  CD2 LEU A 168       4.898 -47.233  31.931  1.00 52.24           C
ATOM   2650  H   LEU A 168       8.749 -48.135  32.264  1.00 65.62           H
ATOM   2651  HA  LEU A 168       6.658 -49.293  31.063  1.00 64.62           H
ATOM   2652  HB2 LEU A 168       7.876 -46.827  30.438  1.00 49.50           H
ATOM   2653  HB3 LEU A 168       6.510 -47.327  29.816  1.00 49.50           H
ATOM   2654  HG  LEU A 168       6.774 -46.716  32.564  1.00 65.17           H
ATOM   2655 HD11 LEU A 168       5.649 -44.731  32.160  1.00 49.25           H
ATOM   2656 HD12 LEU A 168       7.056 -44.736  31.433  1.00 49.25           H
ATOM   2657 HD13 LEU A 168       5.728 -45.009  30.592  1.00 49.25           H
ATOM   2658 HD21 LEU A 168       4.441 -46.743  32.632  1.00 62.68           H
ATOM   2659 HD22 LEU A 168       4.400 -47.159  31.102  1.00 62.68           H
ATOM   2660 HD23 LEU A 168       4.998 -48.164  32.184  1.00 62.68           H
ATOM   2661  N   GLU A 169       9.449 -49.585  29.682  1.00 61.73           N
ATOM   2662  CA  GLU A 169      10.212 -50.081  28.533  1.00 63.90           C
ATOM   2663  C   GLU A 169       9.561 -51.282  27.851  1.00 60.68           C
ATOM   2664  O   GLU A 169       9.464 -51.291  26.613  1.00 54.60           O
ATOM   2665  CB  GLU A 169      11.626 -50.393  29.054  1.00 70.48           C
ATOM   2666  CG  GLU A 169      12.553 -51.174  28.144  1.00 86.96           C
ATOM   2667  CD  GLU A 169      13.329 -50.278  27.190  1.00103.48           C
ATOM   2668  OE1 GLU A 169      12.728 -49.295  26.672  1.00102.95           O
ATOM   2669  OE2 GLU A 169      14.536 -50.562  26.966  1.00105.99           O1-
ATOM   2670  H   GLU A 169       9.936 -49.442  30.381  1.00 74.08           H
ATOM   2671  HA  GLU A 169      10.288 -49.371  27.878  1.00 76.68           H
ATOM   2672  HB2 GLU A 169      12.058 -49.546  29.238  1.00 84.58           H
ATOM   2673  HB3 GLU A 169      11.567 -50.892  29.880  1.00 84.58           H
ATOM   2674  HG2 GLU A 169      13.195 -51.645  28.699  1.00104.35           H
ATOM   2675  HG3 GLU A 169      12.045 -51.808  27.618  1.00104.35           H
ATOM   2676  N   PRO A 170       9.119 -52.305  28.577  1.00 47.39           N
ATOM   2677  CA  PRO A 170       8.469 -53.481  27.980  1.00 46.44           C
ATOM   2678  C   PRO A 170       7.165 -53.180  27.286  1.00 53.10           C
ATOM   2679  O   PRO A 170       6.941 -53.545  26.132  1.00 64.30           O
ATOM   2680  CB  PRO A 170       8.195 -54.375  29.197  1.00 50.79           C
ATOM   2681  CG  PRO A 170       9.087 -53.839  30.273  1.00 49.57           C
ATOM   2682  CD  PRO A 170       9.206 -52.408  30.029  1.00 44.00           C
ATOM   2683  HA  PRO A 170       9.058 -53.953  27.373  1.00 55.73           H
ATOM   2684  HB2 PRO A 170       7.265 -54.283  29.465  1.00 60.94           H
ATOM   2685  HB3 PRO A 170       8.391 -55.304  28.992  1.00 60.94           H
ATOM   2686  HG2 PRO A 170       8.697 -54.012  31.147  1.00 59.49           H
ATOM   2687  HG3 PRO A 170       9.958 -54.256  30.205  1.00 59.49           H
ATOM   2688  HD2 PRO A 170       8.467 -51.933  30.433  1.00 52.80           H
ATOM   2689  HD3 PRO A 170      10.058 -52.090  30.340  1.00 52.80           H
ATOM   2690  N   PHE A 171       6.267 -52.568  28.049  1.00 54.31           N
ATOM   2691  CA  PHE A 171       4.967 -52.176  27.542  1.00 43.00           C
ATOM   2692  C   PHE A 171       5.071 -51.306  26.304  1.00 44.83           C
ATOM   2693  O   PHE A 171       4.321 -51.502  25.347  1.00 49.72           O
ATOM   2694  CB  PHE A 171       4.219 -51.445  28.639  1.00 55.82           C
ATOM   2695  CG  PHE A 171       2.770 -51.275  28.362  1.00 55.50           C
ATOM   2696  CD1 PHE A 171       1.866 -52.238  28.754  1.00 53.25           C
ATOM   2697  CD2 PHE A 171       2.317 -50.154  27.699  1.00 43.32           C
ATOM   2698  CE1 PHE A 171       0.540 -52.075  28.504  1.00 50.79           C
ATOM   2699  CE2 PHE A 171       1.012 -49.994  27.444  1.00 45.15           C
ATOM   2700  CZ  PHE A 171       0.111 -50.949  27.845  1.00 44.98           C
ATOM   2701  H   PHE A 171       6.386 -52.393  28.881  1.00 65.18           H
ATOM   2702  HA  PHE A 171       4.465 -52.970  27.320  1.00 51.60           H
ATOM   2703  HB2 PHE A 171       4.306 -51.939  29.469  1.00 66.98           H
ATOM   2704  HB3 PHE A 171       4.607 -50.559  28.738  1.00 66.98           H
ATOM   2705  HD1 PHE A 171       2.161 -52.990  29.209  1.00 63.90           H
ATOM   2706  HD2 PHE A 171       2.922 -49.505  27.431  1.00 51.98           H
ATOM   2707  HE1 PHE A 171      -0.070 -52.722  28.774  1.00 60.95           H
ATOM   2708  HE2 PHE A 171       0.720 -49.235  26.995  1.00 54.18           H
ATOM   2709  HZ  PHE A 171      -0.792 -50.831  27.662  1.00 53.98           H
ATOM   2710  N   ARG A 172       5.977 -50.329  26.306  1.00 46.30           N
ATOM   2711  CA  ARG A 172       6.159 -49.493  25.122  1.00 44.83           C
ATOM   2712  C   ARG A 172       6.582 -50.332  23.923  1.00 48.11           C
ATOM   2713  O   ARG A 172       6.135 -50.105  22.789  1.00 46.18           O
ATOM   2714  CB  ARG A 172       7.199 -48.406  25.389  1.00 45.70           C
ATOM   2715  CG  ARG A 172       6.778 -47.268  26.287  1.00 54.89           C
ATOM   2716  CD  ARG A 172       7.828 -46.158  26.233  1.00 56.64           C
ATOM   2717  NE  ARG A 172       7.898 -45.208  27.363  1.00 46.54           N
ATOM   2718  CZ  ARG A 172       7.372 -43.994  27.355  1.00 49.41           C
ATOM   2719  NH1 ARG A 172       6.675 -43.562  26.312  1.00 69.59           N
ATOM   2720  NH2 ARG A 172       7.528 -43.206  28.388  1.00 53.90           N1+
ATOM   2721  H   ARG A 172       6.496 -50.141  26.963  1.00 55.56           H
ATOM   2722  HA  ARG A 172       5.322 -49.064  24.910  1.00 53.80           H
ATOM   2723  HB2 ARG A 172       7.954 -48.820  25.828  1.00 54.84           H
ATOM   2724  HB3 ARG A 172       7.468 -48.020  24.540  1.00 54.84           H
ATOM   2725  HG2 ARG A 172       5.928 -46.908  25.977  1.00 65.87           H
ATOM   2726  HG3 ARG A 172       6.715 -47.586  27.202  1.00 65.87           H
ATOM   2727  HD2 ARG A 172       8.694 -46.598  26.178  1.00 67.96           H
ATOM   2728  HD3 ARG A 172       7.678 -45.652  25.417  1.00 67.96           H
ATOM   2729  HE  ARG A 172       8.310 -45.455  28.075  1.00 55.85           H
ATOM   2730 HH11 ARG A 172       6.565 -44.062  25.619  1.00 83.50           H
ATOM   2731 HH12 ARG A 172       6.327 -42.778  26.332  1.00 83.50           H
ATOM   2732 HH21 ARG A 172       7.973 -43.479  29.072  1.00 64.68           H
ATOM   2733 HH22 ARG A 172       7.167 -42.429  28.391  1.00 64.68           H
ATOM   2734  N   LYS A 173       7.441 -51.316  24.178  1.00 60.13           N
ATOM   2735  CA  LYS A 173       8.001 -52.177  23.140  1.00 67.60           C
ATOM   2736  C   LYS A 173       6.914 -53.042  22.485  1.00 67.86           C
ATOM   2737  O   LYS A 173       6.896 -53.220  21.256  1.00 66.09           O
ATOM   2738  CB  LYS A 173       9.092 -53.049  23.791  1.00 62.05           C
ATOM   2739  CG  LYS A 173      10.363 -53.329  22.985  1.00 81.83           C
ATOM   2740  CD  LYS A 173      11.245 -52.083  22.745  1.00 87.41           C
ATOM   2741  CE  LYS A 173      12.142 -51.708  23.932  1.00 86.75           C
ATOM   2742  NZ  LYS A 173      13.263 -52.668  24.202  1.00 80.07           N1+
ATOM   2743  H   LYS A 173       7.722 -51.513  24.969  1.00 72.16           H
ATOM   2744  HA  LYS A 173       8.415 -51.624  22.459  1.00 81.12           H
ATOM   2745  HB2 LYS A 173       9.382 -52.611  24.607  1.00 74.46           H
ATOM   2746  HB3 LYS A 173       8.700 -53.909  24.008  1.00 74.46           H
ATOM   2747  HG2 LYS A 173      10.891 -53.970  23.485  1.00 98.20           H
ATOM   2748  HG3 LYS A 173      10.115 -53.708  22.126  1.00 98.20           H
ATOM   2749  HD2 LYS A 173      11.826 -52.254  21.985  1.00104.89           H
ATOM   2750  HD3 LYS A 173      10.668 -51.323  22.561  1.00104.89           H
ATOM   2751  HE2 LYS A 173      12.540 -50.843  23.749  1.00104.10           H
ATOM   2752  HE3 LYS A 173      11.590 -51.653  24.727  1.00104.10           H
ATOM   2753  HZ1 LYS A 173      13.805 -52.337  24.826  1.00 96.08           H
ATOM   2754  HZ2 LYS A 173      12.934 -53.444  24.493  1.00 96.08           H
ATOM   2755  HZ3 LYS A 173      13.733 -52.814  23.462  1.00 96.08           H
ATOM   2756  N   GLN A 174       6.015 -53.613  23.308  1.00 53.45           N
ATOM   2757  CA  GLN A 174       4.926 -54.465  22.828  1.00 45.99           C
ATOM   2758  C   GLN A 174       3.756 -53.681  22.238  1.00 59.22           C
ATOM   2759  O   GLN A 174       2.948 -54.249  21.500  1.00 66.56           O
ATOM   2760  CB  GLN A 174       4.339 -55.293  23.962  1.00 60.22           C
ATOM   2761  CG  GLN A 174       5.280 -55.846  24.990  1.00 70.43           C
ATOM   2762  CD  GLN A 174       4.547 -56.220  26.278  1.00 82.41           C
ATOM   2763  OE1 GLN A 174       3.355 -55.897  26.480  1.00 81.73           O
ATOM   2764  NE2 GLN A 174       5.270 -56.907  27.167  1.00 82.42           N
ATOM   2765  H   GLN A 174       6.045 -53.531  24.163  1.00 64.14           H
ATOM   2766  HA  GLN A 174       5.281 -55.072  22.161  1.00 55.19           H
ATOM   2767  HB2 GLN A 174       3.708 -54.723  24.431  1.00 72.27           H
ATOM   2768  HB3 GLN A 174       3.859 -56.038  23.567  1.00 72.27           H
ATOM   2769  HG2 GLN A 174       5.704 -56.647  24.642  1.00 84.51           H
ATOM   2770  HG3 GLN A 174       5.951 -55.197  25.219  1.00 84.51           H
ATOM   2771 HE21 GLN A 174       6.119 -56.980  27.053  1.00 98.91           H
ATOM   2772 HE22 GLN A 174       4.891 -57.273  27.849  1.00 98.91           H
ATOM   2773  N   ASN A 175       3.546 -52.441  22.663  1.00 61.86           N
ATOM   2774  CA  ASN A 175       2.442 -51.618  22.182  1.00 51.28           C
ATOM   2775  C   ASN A 175       3.026 -50.325  21.619  1.00 49.58           C
ATOM   2776  O   ASN A 175       2.728 -49.236  22.107  1.00 53.71           O
ATOM   2777  CB  ASN A 175       1.430 -51.324  23.283  1.00 48.27           C
ATOM   2778  CG  ASN A 175       0.976 -52.562  24.042  1.00 59.43           C
ATOM   2779  OD1 ASN A 175      -0.016 -53.193  23.679  1.00 69.88           O
ATOM   2780  ND2 ASN A 175       1.632 -52.847  25.161  1.00 50.90           N
ATOM   2781  H   ASN A 175       4.049 -52.034  23.236  1.00 74.23           H
ATOM   2782  HA  ASN A 175       1.976 -52.070  21.462  1.00 61.53           H
ATOM   2783  HB2 ASN A 175       1.797 -50.703  23.918  1.00 57.92           H
ATOM   2784  HB3 ASN A 175       0.644 -50.938  22.870  1.00 57.92           H
ATOM   2785 HD21 ASN A 175       1.461 -53.572  25.593  1.00 61.08           H
ATOM   2786 HD22 ASN A 175       2.207 -52.288  25.462  1.00 61.08           H
ATOM   2787  N   PRO A 176       3.853 -50.403  20.579  1.00 52.23           N
ATOM   2788  CA  PRO A 176       4.409 -49.164  20.010  1.00 57.08           C
ATOM   2789  C   PRO A 176       3.367 -48.230  19.455  1.00 54.01           C
ATOM   2790  O   PRO A 176       3.676 -47.056  19.221  1.00 61.25           O
ATOM   2791  CB  PRO A 176       5.333 -49.671  18.902  1.00 47.39           C
ATOM   2792  CG  PRO A 176       4.682 -50.895  18.464  1.00 56.70           C
ATOM   2793  CD  PRO A 176       4.187 -51.562  19.741  1.00 53.13           C
ATOM   2794  HA  PRO A 176       4.930 -48.696  20.684  1.00 68.50           H
ATOM   2795  HB2 PRO A 176       5.365 -49.008  18.193  1.00 56.87           H
ATOM   2796  HB3 PRO A 176       6.217 -49.851  19.264  1.00 56.87           H
ATOM   2797  HG2 PRO A 176       3.937 -50.667  17.881  1.00 68.04           H
ATOM   2798  HG3 PRO A 176       5.325 -51.457  17.998  1.00 68.04           H
ATOM   2799  HD2 PRO A 176       3.407 -52.107  19.558  1.00 63.76           H
ATOM   2800  HD3 PRO A 176       4.899 -52.075  20.148  1.00 63.76           H
ATOM   2801  N   ASP A 177       2.148 -48.704  19.219  1.00 58.32           N
ATOM   2802  CA  ASP A 177       1.077 -47.812  18.790  1.00 62.30           C
ATOM   2803  C   ASP A 177       0.419 -47.073  19.956  1.00 56.73           C
ATOM   2804  O   ASP A 177      -0.720 -46.620  19.833  1.00 61.44           O
ATOM   2805  CB  ASP A 177       0.026 -48.582  17.975  1.00 63.65           C
ATOM   2806  CG  ASP A 177      -0.653 -49.713  18.750  1.00 72.82           C
ATOM   2807  OD1 ASP A 177      -0.032 -50.368  19.631  1.00 71.36           O
ATOM   2808  OD2 ASP A 177      -1.829 -49.969  18.418  1.00 80.75           O1-
ATOM   2809  H   ASP A 177       1.917 -49.526  19.293  1.00 69.99           H
ATOM   2810  HA  ASP A 177       1.465 -47.145  18.200  1.00 74.76           H
ATOM   2811  HB2 ASP A 177      -0.672 -47.967  17.692  1.00 76.38           H
ATOM   2812  HB3 ASP A 177       0.459 -48.970  17.199  1.00 76.38           H
ATOM   2813  N   ILE A 178       1.125 -46.959  21.075  1.00 58.89           N
ATOM   2814  CA  ILE A 178       0.671 -46.248  22.258  1.00 43.32           C
ATOM   2815  C   ILE A 178       1.749 -45.234  22.618  1.00 42.35           C
ATOM   2816  O   ILE A 178       2.924 -45.590  22.735  1.00 50.47           O
ATOM   2817  CB  ILE A 178       0.418 -47.199  23.425  1.00 43.30           C
ATOM   2818  CG1 ILE A 178      -0.699 -48.175  23.113  1.00 60.96           C
ATOM   2819  CG2 ILE A 178       0.119 -46.420  24.672  1.00 50.08           C
ATOM   2820  CD1 ILE A 178      -2.026 -47.586  23.123  1.00 65.01           C
ATOM   2821  H   ILE A 178       1.906 -47.298  21.180  1.00 70.67           H
ATOM   2822  HA  ILE A 178      -0.149 -45.772  22.066  1.00 51.98           H
ATOM   2823  HB  ILE A 178       1.225 -47.716  23.565  1.00 51.96           H
ATOM   2824 HG12 ILE A 178      -0.556 -48.559  22.231  1.00 73.16           H
ATOM   2825 HG13 ILE A 178      -0.699 -48.873  23.786  1.00 73.16           H
ATOM   2826 HG21 ILE A 178      -0.183 -47.035  25.358  1.00 60.10           H
ATOM   2827 HG22 ILE A 178       0.925 -45.969  24.972  1.00 60.10           H
ATOM   2828 HG23 ILE A 178      -0.580 -45.781  24.481  1.00 60.10           H
ATOM   2829 HD11 ILE A 178      -2.683 -48.250  22.859  1.00 78.01           H
ATOM   2830 HD12 ILE A 178      -2.237 -47.243  24.003  1.00 78.01           H
ATOM   2831 HD13 ILE A 178      -1.990 -46.880  22.479  1.00 78.01           H
ATOM   2832  N   VAL A 179       1.357 -43.985  22.744  1.00 45.10           N
ATOM   2833  CA  VAL A 179       2.208 -42.873  23.167  1.00 43.45           C
ATOM   2834  C   VAL A 179       2.039 -42.578  24.654  1.00 43.21           C
ATOM   2835  O   VAL A 179       0.922 -42.474  25.163  1.00 41.08           O
ATOM   2836  CB  VAL A 179       1.854 -41.629  22.351  1.00 50.04           C
ATOM   2837  CG1 VAL A 179       2.771 -40.478  22.705  1.00 39.07           C
ATOM   2838  CG2 VAL A 179       1.864 -41.989  20.845  1.00 47.57           C
ATOM   2839  H   VAL A 179       0.565 -43.727  22.535  1.00 54.12           H
ATOM   2840  HA  VAL A 179       3.134 -43.092  23.007  1.00 52.14           H
ATOM   2841  HB  VAL A 179       0.957 -41.349  22.589  1.00 60.04           H
ATOM   2842 HG11 VAL A 179       2.560 -39.706  22.154  1.00 46.89           H
ATOM   2843 HG12 VAL A 179       2.633 -40.254  23.638  1.00 46.89           H
ATOM   2844 HG13 VAL A 179       3.692 -40.743  22.552  1.00 46.89           H
ATOM   2845 HG21 VAL A 179       1.669 -41.183  20.346  1.00 57.08           H
ATOM   2846 HG22 VAL A 179       2.736 -42.333  20.605  1.00 57.08           H
ATOM   2847 HG23 VAL A 179       1.191 -42.666  20.662  1.00 57.08           H
ATOM   2848  N   ILE A 180       3.149 -42.351  25.350  1.00 45.87           N
ATOM   2849  CA  ILE A 180       3.124 -41.949  26.759  1.00 48.21           C
ATOM   2850  C   ILE A 180       3.962 -40.659  26.954  1.00 38.99           C
ATOM   2851  O   ILE A 180       5.188 -40.757  26.999  1.00 50.18           O
ATOM   2852  CB  ILE A 180       3.621 -43.143  27.618  1.00 40.69           C
ATOM   2853  CG1 ILE A 180       2.788 -44.400  27.246  1.00 43.53           C
ATOM   2854  CG2 ILE A 180       3.442 -42.926  29.071  1.00 47.28           C
ATOM   2855  CD1 ILE A 180       3.093 -45.814  27.932  1.00 39.79           C
ATOM   2856  H   ILE A 180       3.946 -42.463  25.038  1.00 55.04           H
ATOM   2857  HA  ILE A 180       2.219 -41.742  27.029  1.00 57.86           H
ATOM   2858  HB  ILE A 180       4.557 -43.325  27.432  1.00 48.83           H
ATOM   2859 HG12 ILE A 180       1.863 -44.198  27.462  1.00 52.24           H
ATOM   2860 HG13 ILE A 180       2.871 -44.554  26.290  1.00 52.24           H
ATOM   2861 HG21 ILE A 180       3.752 -43.718  29.547  1.00 56.74           H
ATOM   2862 HG22 ILE A 180       3.953 -42.151  29.349  1.00 56.74           H
ATOM   2863 HG23 ILE A 180       2.500 -42.793  29.258  1.00 56.74           H
ATOM   2864 HD11 ILE A 180       2.494 -46.486  27.568  1.00 47.74           H
ATOM   2865 HD12 ILE A 180       4.005 -46.081  27.747  1.00 47.74           H
ATOM   2866 HD13 ILE A 180       2.959 -45.754  28.894  1.00 47.74           H
ATOM   2867  N   CYS A 181       3.308 -39.454  27.124  1.00 49.64           N
ATOM   2868  CA  CYS A 181       4.003 -38.430  27.937  1.00 39.12           C
ATOM   2869  C   CYS A 181       3.872 -38.886  29.416  1.00 37.07           C
ATOM   2870  O   CYS A 181       2.893 -39.339  29.972  1.00 41.24           O
ATOM   2871  CB  CYS A 181       3.350 -37.067  27.737  1.00 42.28           C
ATOM   2872  SG  CYS A 181       4.460 -35.790  28.381  1.00 55.31           S
ATOM   2873  H   CYS A 181       2.269 -39.465  27.260  1.00 59.57           H
ATOM   2874  HA  CYS A 181       5.084 -38.398  27.604  1.00 46.95           H
ATOM   2875  HB2 CYS A 181       3.209 -36.879  26.652  1.00 50.73           H
ATOM   2876  HB3 CYS A 181       2.347 -37.007  28.220  1.00 50.73           H
ATOM   2877  HG  CYS A 181       3.655 -34.724  28.168  1.00 66.38           H
ATOM   2878  N   GLN A 182       5.084 -38.764  30.049  1.00 50.69           N
ATOM   2879  CA  GLN A 182       5.356 -38.664  31.504  1.00 50.89           C
ATOM   2880  C   GLN A 182       5.708 -37.228  31.871  1.00 57.79           C
ATOM   2881  O   GLN A 182       6.583 -36.618  31.244  1.00 58.96           O
ATOM   2882  CB  GLN A 182       6.551 -39.514  32.001  1.00 60.31           C
ATOM   2883  CG  GLN A 182       6.275 -40.338  33.349  1.00 70.86           C
ATOM   2884  CD  GLN A 182       7.001 -39.918  34.678  1.00 63.57           C
ATOM   2885  OE1 GLN A 182       8.182 -40.197  34.910  1.00 46.50           O
ATOM   2886  NE2 GLN A 182       6.227 -39.337  35.578  1.00 59.97           N
ATOM   2887  H   GLN A 182       5.820 -38.722  29.608  1.00 60.83           H
ATOM   2888  HA  GLN A 182       4.562 -38.917  32.004  1.00 61.07           H
ATOM   2889  HB2 GLN A 182       6.816 -40.154  31.322  1.00 72.37           H
ATOM   2890  HB3 GLN A 182       7.301 -38.922  32.188  1.00 72.37           H
ATOM   2891  HG2 GLN A 182       5.342 -40.239  33.553  1.00 85.04           H
ATOM   2892  HG3 GLN A 182       6.495 -41.267  33.197  1.00 85.04           H
ATOM   2893 HE21 GLN A 182       5.399 -39.178  35.396  1.00 71.96           H
ATOM   2894 HE22 GLN A 182       6.548 -39.132  36.343  1.00 71.96           H
ATOM   2895  N   TYR A 183       5.068 -36.725  32.919  1.00 52.74           N
ATOM   2896  CA  TYR A 183       5.303 -35.380  33.427  1.00 59.98           C
ATOM   2897  C   TYR A 183       4.850 -35.328  34.887  1.00 61.94           C
ATOM   2898  O   TYR A 183       3.663 -35.153  35.164  1.00 61.79           O
ATOM   2899  CB  TYR A 183       4.570 -34.339  32.616  1.00 77.73           C
ATOM   2900  CG  TYR A 183       4.733 -32.971  33.232  1.00 97.49           C
ATOM   2901  CD1 TYR A 183       3.658 -32.104  33.357  1.00103.79           C
ATOM   2902  CD2 TYR A 183       5.959 -32.566  33.739  1.00107.59           C
ATOM   2903  CE1 TYR A 183       3.803 -30.840  33.909  1.00110.01           C
ATOM   2904  CE2 TYR A 183       6.114 -31.305  34.309  1.00116.31           C
ATOM   2905  CZ  TYR A 183       5.025 -30.450  34.390  1.00118.10           C
ATOM   2906  OH  TYR A 183       5.144 -29.200  34.951  1.00128.41           O
ATOM   2907  H   TYR A 183       4.468 -37.153  33.357  1.00 63.29           H
ATOM   2908  HA  TYR A 183       6.252 -35.191  33.391  1.00 71.98           H
ATOM   2909  HB2 TYR A 183       4.910 -34.333  31.710  1.00 93.27           H
ATOM   2910  HB3 TYR A 183       3.624 -34.555  32.623  1.00 93.27           H
ATOM   2911  HD1 TYR A 183       2.829 -32.346  33.015  1.00124.55           H
ATOM   2912  HD2 TYR A 183       6.691 -33.143  33.685  1.00129.11           H
ATOM   2913  HE1 TYR A 183       3.080 -30.255  33.965  1.00132.01           H
ATOM   2914  HE2 TYR A 183       6.942 -31.042  34.643  1.00139.57           H
ATOM   2915  HH  TYR A 183       5.949 -29.043  35.111  1.00154.09           H
ATOM   2916  N   MET A 184       5.819 -35.459  35.800  1.00 64.25           N
ATOM   2917  CA  MET A 184       5.627 -35.418  37.248  1.00 61.65           C
ATOM   2918  C   MET A 184       4.810 -36.606  37.755  1.00 60.00           C
ATOM   2919  O   MET A 184       5.163 -37.753  37.476  1.00 61.84           O
ATOM   2920  CB  MET A 184       5.010 -34.071  37.653  1.00 70.41           C
ATOM   2921  CG  MET A 184       5.952 -32.905  37.299  1.00 83.81           C
ATOM   2922  SD  MET A 184       5.634 -31.269  38.018  1.00 82.93           S
ATOM   2923  CE  MET A 184       6.234 -31.475  39.690  1.00 77.62           C
ATOM   2924  H   MET A 184       6.639 -35.590  35.587  1.00 77.10           H
ATOM   2925  HA  MET A 184       6.498 -35.476  37.668  1.00 73.98           H
ATOM   2926  HB2 MET A 184       4.165 -33.940  37.198  1.00 84.49           H
ATOM   2927  HB3 MET A 184       4.884 -34.062  38.615  1.00 84.49           H
ATOM   2928  HG2 MET A 184       6.845 -33.155  37.583  1.00100.57           H
ATOM   2929  HG3 MET A 184       5.948 -32.822  36.340  1.00100.57           H
ATOM   2930  HE1 MET A 184       6.049 -30.671  40.203  1.00 93.14           H
ATOM   2931  HE2 MET A 184       5.793 -32.237  40.096  1.00 93.14           H
ATOM   2932  HE3 MET A 184       7.192 -31.626  39.648  1.00 93.14           H
ATOM   2933  N   ASP A 185       3.739 -36.367  38.522  1.00 64.86           N
ATOM   2934  CA  ASP A 185       2.912 -37.462  39.012  1.00 68.02           C
ATOM   2935  C   ASP A 185       1.928 -37.984  37.961  1.00 61.02           C
ATOM   2936  O   ASP A 185       1.073 -38.805  38.310  1.00 54.47           O
ATOM   2937  CB  ASP A 185       2.099 -37.035  40.237  1.00 67.96           C
ATOM   2938  CG  ASP A 185       2.893 -36.252  41.220  1.00 66.42           C
ATOM   2939  OD1 ASP A 185       2.447 -35.121  41.529  1.00 73.00           O
ATOM   2940  OD2 ASP A 185       3.949 -36.768  41.667  1.00 68.07           O1-
ATOM   2941  H   ASP A 185       3.463 -35.590  38.762  1.00 77.83           H
ATOM   2942  HA  ASP A 185       3.485 -38.200  39.288  1.00 81.62           H
ATOM   2943  HB2 ASP A 185       1.368 -36.468  39.947  1.00 81.56           H
ATOM   2944  HB3 ASP A 185       1.745 -37.822  40.686  1.00 81.56           H
ATOM   2945  N   ASP A 186       2.003 -37.527  36.708  1.00 55.25           N
ATOM   2946  CA  ASP A 186       0.999 -37.846  35.701  1.00 55.37           C
ATOM   2947  C   ASP A 186       1.626 -38.559  34.505  1.00 54.23           C
ATOM   2948  O   ASP A 186       2.752 -38.254  34.113  1.00 46.33           O
ATOM   2949  CB  ASP A 186       0.276 -36.589  35.202  1.00 47.88           C
ATOM   2950  CG  ASP A 186      -0.666 -35.992  36.222  1.00 56.61           C
ATOM   2951  OD1 ASP A 186      -0.788 -34.741  36.207  1.00 62.25           O
ATOM   2952  OD2 ASP A 186      -1.274 -36.740  37.043  1.00 66.36           O1-
ATOM   2953  H   ASP A 186       2.641 -37.039  36.416  1.00 66.30           H
ATOM   2954  HA  ASP A 186       0.338 -38.438  36.089  1.00 66.44           H
ATOM   2955  HB2 ASP A 186       0.945 -35.917  35.017  1.00 57.46           H
ATOM   2956  HB3 ASP A 186      -0.227 -36.802  34.399  1.00 57.46           H
ATOM   2957  N   LEU A 187       0.857 -39.485  33.918  1.00 51.52           N
ATOM   2958  CA  LEU A 187       1.190 -40.195  32.684  1.00 41.07           C
ATOM   2959  C   LEU A 187       0.156 -39.868  31.601  1.00 33.56           C
ATOM   2960  O   LEU A 187      -0.993 -40.278  31.745  1.00 36.94           O
ATOM   2961  CB  LEU A 187       1.198 -41.672  33.040  1.00 36.67           C
ATOM   2962  CG  LEU A 187       2.300 -42.588  32.582  1.00 33.87           C
ATOM   2963  CD1 LEU A 187       3.621 -42.091  33.098  1.00 42.78           C
ATOM   2964  CD2 LEU A 187       2.052 -43.966  33.081  1.00 41.49           C
ATOM   2965  H   LEU A 187       0.117 -39.753  34.270  1.00 61.83           H
ATOM   2966  HA  LEU A 187       2.072 -39.925  32.376  1.00 49.28           H
ATOM   2967  HB2 LEU A 187       1.263 -41.689  34.010  1.00 44.01           H
ATOM   2968  HB3 LEU A 187       0.347 -42.053  32.771  1.00 44.01           H
ATOM   2969  HG  LEU A 187       2.322 -42.598  31.620  1.00 40.64           H
ATOM   2970 HD11 LEU A 187       4.330 -42.664  32.757  1.00 51.34           H
ATOM   2971 HD12 LEU A 187       3.748 -41.190  32.772  1.00 51.34           H
ATOM   2972 HD13 LEU A 187       3.626 -42.106  34.067  1.00 51.34           H
ATOM   2973 HD21 LEU A 187       2.723 -44.556  32.699  1.00 49.78           H
ATOM   2974 HD22 LEU A 187       2.126 -43.968  34.047  1.00 49.78           H
ATOM   2975 HD23 LEU A 187       1.167 -44.255  32.804  1.00 49.78           H
ATOM   2976  N   TYR A 188       0.506 -39.011  30.595  1.00 40.66           N
ATOM   2977  CA  TYR A 188      -0.481 -38.581  29.594  1.00 35.94           C
ATOM   2978  C   TYR A 188      -0.167 -39.559  28.436  1.00 35.81           C
ATOM   2979  O   TYR A 188       0.593 -39.390  27.482  1.00 56.14           O
ATOM   2980  CB  TYR A 188      -0.358 -37.103  29.192  1.00 43.27           C
ATOM   2981  CG  TYR A 188      -0.623 -36.226  30.382  1.00 42.34           C
ATOM   2982  CD1 TYR A 188       0.444 -35.763  31.165  1.00 46.47           C
ATOM   2983  CD2 TYR A 188      -1.942 -35.888  30.743  1.00 50.71           C
ATOM   2984  CE1 TYR A 188       0.219 -34.992  32.302  1.00 56.17           C
ATOM   2985  CE2 TYR A 188      -2.183 -35.089  31.853  1.00 55.23           C
ATOM   2986  CZ  TYR A 188      -1.105 -34.661  32.672  1.00 58.57           C
ATOM   2987  OH  TYR A 188      -1.388 -33.902  33.736  1.00 52.51           O
ATOM   2988  H   TYR A 188       1.393 -38.492  30.615  1.00 48.79           H
ATOM   2989  HA  TYR A 188      -1.531 -38.737  29.998  1.00 43.13           H
ATOM   2990  HB2 TYR A 188       0.639 -36.894  28.744  1.00 51.92           H
ATOM   2991  HB3 TYR A 188      -1.085 -36.882  28.376  1.00 51.92           H
ATOM   2992  HD1 TYR A 188       1.468 -36.020  30.899  1.00 55.76           H
ATOM   2993  HD2 TYR A 188      -2.783 -36.260  30.155  1.00 60.85           H
ATOM   2994  HE1 TYR A 188       1.041 -34.658  32.927  1.00 67.40           H
ATOM   2995  HE2 TYR A 188      -3.197 -34.817  32.147  1.00 66.27           H
ATOM   2996  HH  TYR A 188      -0.953 -34.213  34.729  1.00 63.01           H
ATOM   2997  N   VAL A 189      -0.885 -40.704  28.567  1.00 34.57           N
ATOM   2998  CA  VAL A 189      -1.034 -41.816  27.583  1.00 47.67           C
ATOM   2999  C   VAL A 189      -1.966 -41.490  26.396  1.00 40.71           C
ATOM   3000  O   VAL A 189      -3.165 -41.763  26.558  1.00 37.33           O
ATOM   3001  CB  VAL A 189      -1.611 -43.070  28.299  1.00 33.16           C
ATOM   3002  CG1 VAL A 189      -1.571 -44.324  27.454  1.00 33.66           C
ATOM   3003  CG2 VAL A 189      -0.885 -43.405  29.641  1.00 26.54           C
ATOM   3004  H   VAL A 189      -1.341 -40.873  29.284  1.00 41.48           H
ATOM   3005  HA  VAL A 189      -0.189 -42.059  27.154  1.00 57.20           H
ATOM   3006  HB  VAL A 189      -2.552 -42.913  28.510  1.00 39.79           H
ATOM   3007 HG11 VAL A 189      -1.808 -45.090  28.007  1.00 40.39           H
ATOM   3008 HG12 VAL A 189      -2.202 -44.233  26.735  1.00 40.39           H
ATOM   3009 HG13 VAL A 189      -0.678 -44.461  27.108  1.00 40.39           H
ATOM   3010 HG21 VAL A 189      -1.177 -44.271  29.936  1.00 31.85           H
ATOM   3011 HG22 VAL A 189       0.084 -43.426  29.517  1.00 31.85           H
ATOM   3012 HG23 VAL A 189      -1.101 -42.734  30.321  1.00 31.85           H
ATOM   3013  N   GLY A 190      -1.467 -41.214  25.145  1.00 56.76           N
ATOM   3014  CA  GLY A 190      -2.413 -41.542  24.097  1.00 40.41           C
ATOM   3015  C   GLY A 190      -2.059 -42.916  23.527  1.00 48.82           C
ATOM   3016  O   GLY A 190      -1.188 -43.714  23.767  1.00 54.49           O
ATOM   3017  H   GLY A 190      -0.481 -41.371  24.913  1.00 68.11           H
ATOM   3018  HA2 GLY A 190      -3.471 -41.546  24.518  1.00 48.49           H
ATOM   3019  HA3 GLY A 190      -2.413 -40.751  23.312  1.00 48.49           H
ATOM   3020  N   SER A 191      -3.034 -43.041  22.548  1.00 39.80           N
ATOM   3021  CA  SER A 191      -3.324 -43.894  21.379  1.00 46.90           C
ATOM   3022  C   SER A 191      -4.472 -43.375  20.457  1.00 34.00           C
ATOM   3023  O   SER A 191      -5.260 -42.496  20.805  1.00 29.80           O
ATOM   3024  CB  SER A 191      -3.713 -45.298  21.833  1.00 47.44           C
ATOM   3025  OG  SER A 191      -5.144 -45.501  21.833  1.00 37.42           O
ATOM   3026  H   SER A 191      -3.670 -42.475  22.594  1.00 47.76           H
ATOM   3027  HA  SER A 191      -2.518 -43.934  20.814  1.00 56.29           H
ATOM   3028  HB2 SER A 191      -3.225 -45.935  21.271  1.00 56.93           H
ATOM   3029  HB3 SER A 191      -3.467 -45.402  22.755  1.00 56.93           H
ATOM   3030  HG  SER A 191      -5.594 -44.793  22.160  1.00 44.91           H
ATOM   3031  N   ASP A 192      -4.592 -44.032  19.282  1.00 39.00           N
ATOM   3032  CA  ASP A 192      -5.623 -43.814  18.262  1.00 45.24           C
ATOM   3033  C   ASP A 192      -6.459 -45.073  18.008  1.00 49.98           C
ATOM   3034  O   ASP A 192      -7.126 -45.209  16.971  1.00 42.89           O
ATOM   3035  CB  ASP A 192      -4.984 -43.351  16.953  1.00 45.76           C
ATOM   3036  CG  ASP A 192      -4.655 -41.859  16.959  1.00 59.48           C
ATOM   3037  OD1 ASP A 192      -5.446 -41.032  17.507  1.00 50.33           O
ATOM   3038  OD2 ASP A 192      -3.579 -41.505  16.421  1.00 68.20           O1-
ATOM   3039  H   ASP A 192      -4.055 -44.653  19.050  1.00 46.79           H
ATOM   3040  HA  ASP A 192      -6.231 -43.122  18.567  1.00 54.29           H
ATOM   3041  HB2 ASP A 192      -4.150 -43.840  16.840  1.00 54.92           H
ATOM   3042  HB3 ASP A 192      -5.573 -43.538  16.203  1.00 54.92           H
ATOM   3043  N   LEU A 193      -6.425 -45.999  18.943  1.00 47.45           N
ATOM   3044  CA  LEU A 193      -7.256 -47.178  18.910  1.00 44.72           C
ATOM   3045  C   LEU A 193      -8.723 -46.802  19.063  1.00 40.93           C
ATOM   3046  O   LEU A 193      -9.068 -45.695  19.462  1.00 53.68           O
ATOM   3047  CB  LEU A 193      -6.832 -48.119  20.046  1.00 42.05           C
ATOM   3048  CG  LEU A 193      -5.330 -48.441  20.026  1.00 44.22           C
ATOM   3049  CD1 LEU A 193      -4.917 -49.170  21.258  1.00 39.75           C
ATOM   3050  CD2 LEU A 193      -4.910 -49.242  18.763  1.00 36.26           C
ATOM   3051  H   LEU A 193      -5.915 -45.959  19.629  1.00 56.94           H
ATOM   3052  HA  LEU A 193      -7.141 -47.632  18.065  1.00 53.66           H
ATOM   3053  HB2 LEU A 193      -7.034 -47.705  20.901  1.00 50.46           H
ATOM   3054  HB3 LEU A 193      -7.321 -48.950  19.967  1.00 50.46           H
ATOM   3055  HG  LEU A 193      -4.831 -47.612  20.025  1.00 53.06           H
ATOM   3056 HD11 LEU A 193      -3.959 -49.297  21.242  1.00 47.70           H
ATOM   3057 HD12 LEU A 193      -5.169 -48.654  22.034  1.00 47.70           H
ATOM   3058 HD13 LEU A 193      -5.360 -50.028  21.261  1.00 47.70           H
ATOM   3059 HD21 LEU A 193      -3.954 -49.404  18.785  1.00 43.52           H
ATOM   3060 HD22 LEU A 193      -5.377 -50.087  18.742  1.00 43.52           H
ATOM   3061 HD23 LEU A 193      -5.129 -48.721  17.972  1.00 43.52           H
ATOM   3062  N   GLU A 194      -9.596 -47.753  18.779  1.00 49.44           N
ATOM   3063  CA  GLU A 194     -10.994 -47.538  19.096  1.00 60.44           C
ATOM   3064  C   GLU A 194     -11.183 -47.588  20.604  1.00 48.07           C
ATOM   3065  O   GLU A 194     -10.423 -48.238  21.330  1.00 47.59           O
ATOM   3066  CB  GLU A 194     -11.882 -48.578  18.404  1.00 76.53           C
ATOM   3067  CG  GLU A 194     -11.534 -50.054  18.699  1.00 89.26           C
ATOM   3068  CD  GLU A 194     -12.689 -51.042  18.372  1.00108.73           C
ATOM   3069  OE1 GLU A 194     -13.827 -50.842  18.876  1.00110.16           O
ATOM   3070  OE2 GLU A 194     -12.457 -52.023  17.617  1.00107.97           O1-
ATOM   3071  H   GLU A 194      -9.417 -48.509  18.407  1.00 59.33           H
ATOM   3072  HA  GLU A 194     -11.261 -46.654  18.786  1.00 72.53           H
ATOM   3073  HB2 GLU A 194     -12.801 -48.418  18.680  1.00 91.83           H
ATOM   3074  HB3 GLU A 194     -11.822 -48.446  17.444  1.00 91.83           H
ATOM   3075  HG2 GLU A 194     -10.758 -50.300  18.173  1.00107.11           H
ATOM   3076  HG3 GLU A 194     -11.334 -50.138  19.645  1.00107.11           H
ATOM   3077  N   ILE A 195     -12.215 -46.894  21.076  1.00 42.43           N
ATOM   3078  CA  ILE A 195     -12.285 -46.559  22.495  1.00 43.79           C
ATOM   3079  C   ILE A 195     -12.233 -47.813  23.366  1.00 43.72           C
ATOM   3080  O   ILE A 195     -11.658 -47.801  24.461  1.00 40.19           O
ATOM   3081  CB  ILE A 195     -13.537 -45.713  22.788  1.00 52.69           C
ATOM   3082  CG1 ILE A 195     -14.807 -46.548  22.730  1.00 60.26           C
ATOM   3083  CG2 ILE A 195     -13.670 -44.573  21.776  1.00 70.98           C
ATOM   3084  CD1 ILE A 195     -15.952 -45.817  23.215  1.00 57.40           C
ATOM   3085  H   ILE A 195     -12.874 -46.612  20.601  1.00 50.92           H
ATOM   3086  HA  ILE A 195     -11.520 -46.011  22.723  1.00 52.55           H
ATOM   3087  HB  ILE A 195     -13.449 -45.341  23.677  1.00 63.23           H
ATOM   3088 HG12 ILE A 195     -14.984 -46.788  21.808  1.00 72.32           H
ATOM   3089 HG13 ILE A 195     -14.729 -47.341  23.284  1.00 72.32           H
ATOM   3090 HG21 ILE A 195     -14.422 -44.012  22.036  1.00 85.18           H
ATOM   3091 HG22 ILE A 195     -12.860 -44.040  21.785  1.00 85.18           H
ATOM   3092 HG23 ILE A 195     -13.828 -44.931  20.890  1.00 85.18           H
ATOM   3093 HD11 ILE A 195     -16.675 -46.440  23.332  1.00 68.88           H
ATOM   3094 HD12 ILE A 195     -15.723 -45.422  24.069  1.00 68.88           H
ATOM   3095 HD13 ILE A 195     -16.195 -45.129  22.582  1.00 68.88           H
ATOM   3096  N   GLY A 196     -12.848 -48.906  22.919  1.00 43.14           N
ATOM   3097  CA  GLY A 196     -12.886 -50.085  23.756  1.00 38.96           C
ATOM   3098  C   GLY A 196     -11.514 -50.717  23.880  1.00 32.97           C
ATOM   3099  O   GLY A 196     -11.160 -51.249  24.936  1.00 38.21           O
ATOM   3100  H   GLY A 196     -13.235 -48.999  22.155  1.00 51.76           H
ATOM   3101  HA2 GLY A 196     -13.198 -49.836  24.640  1.00 46.76           H
ATOM   3102  HA3 GLY A 196     -13.506 -50.729  23.373  1.00 46.76           H
ATOM   3103  N   GLN A 197     -10.744 -50.668  22.802  1.00 38.41           N
ATOM   3104  CA  GLN A 197      -9.377 -51.176  22.747  1.00 43.06           C
ATOM   3105  C   GLN A 197      -8.430 -50.267  23.521  1.00 44.73           C
ATOM   3106  O   GLN A 197      -7.617 -50.752  24.321  1.00 39.91           O
ATOM   3107  CB  GLN A 197      -8.958 -51.317  21.267  1.00 49.50           C
ATOM   3108  CG  GLN A 197      -7.595 -52.011  20.963  1.00 71.66           C
ATOM   3109  CD  GLN A 197      -7.519 -53.508  21.313  1.00 80.19           C
ATOM   3110  OE1 GLN A 197      -7.318 -53.880  22.476  1.00 86.88           O
ATOM   3111  NE2 GLN A 197      -7.627 -54.365  20.287  1.00 81.68           N
ATOM   3112  H   GLN A 197     -11.004 -50.321  22.057  1.00 46.09           H
ATOM   3113  HA  GLN A 197      -9.339 -52.047  23.153  1.00 51.67           H
ATOM   3114  HB2 GLN A 197      -9.634 -51.835  20.801  1.00 59.40           H
ATOM   3115  HB3 GLN A 197      -8.916 -50.431  20.884  1.00 59.40           H
ATOM   3116  HG2 GLN A 197      -7.421 -51.938  20.010  1.00 85.99           H
ATOM   3117  HG3 GLN A 197      -6.894 -51.562  21.458  1.00 85.99           H
ATOM   3118 HE21 GLN A 197      -7.616 -54.071  19.477  1.00 98.01           H
ATOM   3119 HE22 GLN A 197      -7.698 -55.211  20.433  1.00 98.01           H
ATOM   3120  N   HIS A 198      -8.547 -48.941  23.336  1.00 43.06           N
ATOM   3121  CA  HIS A 198      -7.853 -48.017  24.227  1.00 31.15           C
ATOM   3122  C   HIS A 198      -8.019 -48.394  25.688  1.00 36.00           C
ATOM   3123  O   HIS A 198      -7.038 -48.467  26.440  1.00 28.86           O
ATOM   3124  CB  HIS A 198      -8.357 -46.602  24.071  1.00 30.05           C
ATOM   3125  CG  HIS A 198      -7.575 -45.620  24.887  1.00 45.39           C
ATOM   3126  ND1 HIS A 198      -6.403 -45.053  24.433  1.00 44.26           N
ATOM   3127  CD2 HIS A 198      -7.748 -45.153  26.153  1.00 41.77           C
ATOM   3128  CE1 HIS A 198      -5.901 -44.276  25.377  1.00 47.38           C
ATOM   3129  NE2 HIS A 198      -6.702 -44.312  26.419  1.00 38.95           N
ATOM   3130  H   HIS A 198      -9.007 -48.555  22.718  1.00 51.68           H
ATOM   3131  HA  HIS A 198      -6.909 -48.025  24.013  1.00 37.38           H
ATOM   3132  HB2 HIS A 198      -9.284 -46.564  24.354  1.00 36.06           H
ATOM   3133  HB3 HIS A 198      -8.258 -46.322  23.156  1.00 36.06           H
ATOM   3134  HD1 HIS A 198      -6.028 -45.173  23.694  1.00 53.11           H
ATOM   3135  HD2 HIS A 198      -8.435 -45.332  26.756  1.00 50.13           H
ATOM   3136  HE1 HIS A 198      -5.130 -43.753  25.371  1.00 56.85           H
ATOM   3137  N   ARG A 199      -9.270 -48.565  26.113  1.00 25.87           N
ATOM   3138  CA  ARG A 199      -9.573 -48.786  27.517  1.00 30.53           C
ATOM   3139  C   ARG A 199      -9.009 -50.116  27.980  1.00 40.13           C
ATOM   3140  O   ARG A 199      -8.552 -50.258  29.125  1.00 41.14           O
ATOM   3141  CB  ARG A 199     -11.092 -48.702  27.735  1.00 37.14           C
ATOM   3142  CG  ARG A 199     -11.619 -49.066  29.131  1.00 31.01           C
ATOM   3143  CD  ARG A 199     -12.631 -50.231  29.154  1.00 30.64           C
ATOM   3144  NE  ARG A 199     -13.688 -50.049  28.163  1.00 51.17           N
ATOM   3145  CZ  ARG A 199     -14.348 -51.017  27.519  1.00 46.13           C
ATOM   3146  NH1 ARG A 199     -14.078 -52.308  27.731  1.00 42.17           N
ATOM   3147  NH2 ARG A 199     -15.278 -50.663  26.640  1.00 54.10           N1+
ATOM   3148  H   ARG A 199      -9.952 -48.539  25.590  1.00 31.04           H
ATOM   3149  HA  ARG A 199      -9.164 -48.077  28.034  1.00 36.64           H
ATOM   3150  HB2 ARG A 199     -11.375 -47.796  27.544  1.00 44.57           H
ATOM   3151  HB3 ARG A 199     -11.522 -49.299  27.105  1.00 44.57           H
ATOM   3152  HG2 ARG A 199     -10.868 -49.297  29.698  1.00 37.22           H
ATOM   3153  HG3 ARG A 199     -12.068 -48.289  29.493  1.00 37.22           H
ATOM   3154  HD2 ARG A 199     -12.166 -51.061  28.975  1.00 36.76           H
ATOM   3155  HD3 ARG A 199     -13.064 -50.254  30.027  1.00 36.76           H
ATOM   3156  HE  ARG A 199     -13.898 -49.235  27.973  1.00 61.40           H
ATOM   3157 HH11 ARG A 199     -13.475 -52.536  28.303  1.00 50.60           H
ATOM   3158 HH12 ARG A 199     -14.516 -52.914  27.308  1.00 50.60           H
ATOM   3159 HH21 ARG A 199     -15.445 -49.828  26.504  1.00 64.92           H
ATOM   3160 HH22 ARG A 199     -15.715 -51.261  26.213  1.00 64.92           H
ATOM   3161  N   THR A 200      -8.957 -51.062  27.075  1.00 36.12           N
ATOM   3162  CA  THR A 200      -8.495 -52.382  27.427  1.00 47.94           C
ATOM   3163  C   THR A 200      -7.004 -52.349  27.640  1.00 43.22           C
ATOM   3164  O   THR A 200      -6.481 -53.014  28.549  1.00 42.74           O
ATOM   3165  CB  THR A 200      -8.875 -53.369  26.315  1.00 51.13           C
ATOM   3166  OG1 THR A 200     -10.306 -53.499  26.290  1.00 60.53           O
ATOM   3167  CG2 THR A 200      -8.243 -54.706  26.533  1.00 42.22           C
ATOM   3168  H   THR A 200      -9.163 -50.963  26.247  1.00 43.34           H
ATOM   3169  HA  THR A 200      -8.931 -52.669  28.250  1.00 57.53           H
ATOM   3170  HB  THR A 200      -8.568 -53.027  25.457  1.00 61.36           H
ATOM   3171  HG1 THR A 200     -10.655 -52.806  25.969  1.00 72.64           H
ATOM   3172 HG21 THR A 200      -8.462 -55.289  25.789  1.00 50.66           H
ATOM   3173 HG22 THR A 200      -7.281 -54.631  26.586  1.00 50.66           H
ATOM   3174 HG23 THR A 200      -8.587 -55.082  27.359  1.00 50.66           H
ATOM   3175  N   LYS A 201      -6.314 -51.560  26.803  1.00 46.44           N
ATOM   3176  CA  LYS A 201      -4.866 -51.406  26.919  1.00 47.69           C
ATOM   3177  C   LYS A 201      -4.498 -50.596  28.166  1.00 44.06           C
ATOM   3178  O   LYS A 201      -3.503 -50.905  28.826  1.00 39.46           O
ATOM   3179  CB  LYS A 201      -4.314 -50.762  25.647  1.00 38.57           C
ATOM   3180  CG  LYS A 201      -4.141 -51.702  24.478  1.00 40.97           C
ATOM   3181  CD  LYS A 201      -3.177 -52.838  24.829  1.00 58.23           C
ATOM   3182  CE  LYS A 201      -3.252 -54.026  23.890  1.00 57.82           C
ATOM   3183  NZ  LYS A 201      -2.203 -54.952  24.287  1.00 58.95           N1+
ATOM   3184  H   LYS A 201      -6.675 -51.095  26.168  1.00 55.73           H
ATOM   3185  HA  LYS A 201      -4.480 -52.275  27.032  1.00 57.23           H
ATOM   3186  HB2 LYS A 201      -4.933 -50.067  25.364  1.00 46.29           H
ATOM   3187  HB3 LYS A 201      -3.445 -50.375  25.841  1.00 46.29           H
ATOM   3188  HG2 LYS A 201      -5.000 -52.072  24.231  1.00 49.16           H
ATOM   3189  HG3 LYS A 201      -3.770 -51.208  23.730  1.00 49.16           H
ATOM   3190  HD2 LYS A 201      -2.269 -52.494  24.796  1.00 69.87           H
ATOM   3191  HD3 LYS A 201      -3.363 -53.185  25.711  1.00 69.87           H
ATOM   3192  HE2 LYS A 201      -4.113 -54.468  23.948  1.00 69.39           H
ATOM   3193  HE3 LYS A 201      -3.067 -53.736  22.985  1.00 69.39           H
ATOM   3194  HZ1 LYS A 201      -2.018 -55.502  23.615  1.00 70.74           H
ATOM   3195  HZ2 LYS A 201      -1.469 -54.500  24.510  1.00 70.74           H
ATOM   3196  HZ3 LYS A 201      -2.479 -55.423  24.990  1.00 70.74           H
ATOM   3197  N   ILE A 202      -5.308 -49.589  28.529  1.00 32.65           N
ATOM   3198  CA  ILE A 202      -5.046 -48.837  29.749  1.00 37.86           C
ATOM   3199  C   ILE A 202      -5.115 -49.779  30.954  1.00 43.47           C
ATOM   3200  O   ILE A 202      -4.210 -49.798  31.793  1.00 35.42           O
ATOM   3201  CB  ILE A 202      -5.997 -47.619  29.873  1.00 29.86           C
ATOM   3202  CG1 ILE A 202      -5.407 -46.351  29.240  1.00 49.50           C
ATOM   3203  CG2 ILE A 202      -6.183 -47.169  31.320  1.00 42.90           C
ATOM   3204  CD1 ILE A 202      -4.944 -46.478  27.822  1.00 49.56           C
ATOM   3205  H   ILE A 202      -6.011 -49.334  28.098  1.00 39.18           H
ATOM   3206  HA  ILE A 202      -4.145 -48.491  29.707  1.00 45.43           H
ATOM   3207  HB  ILE A 202      -6.855 -47.810  29.480  1.00 35.83           H
ATOM   3208 HG12 ILE A 202      -6.080 -45.647  29.262  1.00 59.40           H
ATOM   3209 HG13 ILE A 202      -4.636 -46.069  29.758  1.00 59.40           H
ATOM   3210 HG21 ILE A 202      -6.753 -46.384  31.327  1.00 51.48           H
ATOM   3211 HG22 ILE A 202      -6.600 -47.872  31.855  1.00 51.48           H
ATOM   3212 HG23 ILE A 202      -5.320 -46.927  31.694  1.00 51.48           H
ATOM   3213 HD11 ILE A 202      -4.569 -45.630  27.532  1.00 59.47           H
ATOM   3214 HD12 ILE A 202      -4.275 -47.173  27.779  1.00 59.47           H
ATOM   3215 HD13 ILE A 202      -5.711 -46.707  27.277  1.00 59.47           H
ATOM   3216  N   GLU A 203      -6.156 -50.615  31.029  1.00 38.28           N
ATOM   3217  CA  GLU A 203      -6.210 -51.597  32.098  1.00 43.12           C
ATOM   3218  C   GLU A 203      -5.008 -52.532  32.058  1.00 40.19           C
ATOM   3219  O   GLU A 203      -4.528 -52.988  33.104  1.00 34.33           O
ATOM   3220  CB  GLU A 203      -7.509 -52.401  32.018  1.00 50.93           C
ATOM   3221  CG  GLU A 203      -7.660 -53.463  33.108  1.00 41.70           C
ATOM   3222  CD  GLU A 203      -7.750 -52.864  34.536  1.00 63.68           C
ATOM   3223  OE1 GLU A 203      -8.086 -51.639  34.644  1.00 61.07           O
ATOM   3224  OE2 GLU A 203      -7.513 -53.614  35.551  1.00 56.49           O1-
ATOM   3225  H   GLU A 203      -6.832 -50.630  30.499  1.00 45.94           H
ATOM   3226  HA  GLU A 203      -6.215 -51.118  32.940  1.00 51.74           H
ATOM   3227  HB2 GLU A 203      -8.257 -51.787  32.089  1.00 61.11           H
ATOM   3228  HB3 GLU A 203      -7.532 -52.844  31.160  1.00 61.11           H
ATOM   3229  HG2 GLU A 203      -8.484 -53.934  32.939  1.00 50.04           H
ATOM   3230  HG3 GLU A 203      -6.911 -54.075  33.060  1.00 50.04           H
ATOM   3231  N   GLU A 204      -4.509 -52.835  30.869  1.00 45.17           N
ATOM   3232  CA  GLU A 204      -3.371 -53.737  30.767  1.00 45.22           C
ATOM   3233  C   GLU A 204      -2.126 -53.104  31.378  1.00 42.81           C
ATOM   3234  O   GLU A 204      -1.413 -53.744  32.169  1.00 38.68           O
ATOM   3235  CB  GLU A 204      -3.172 -54.092  29.297  1.00 53.27           C
ATOM   3236  CG  GLU A 204      -2.202 -55.230  28.937  1.00 52.67           C
ATOM   3237  CD  GLU A 204      -2.208 -55.396  27.447  1.00 60.62           C
ATOM   3238  OE1 GLU A 204      -3.349 -55.493  26.880  1.00 50.78           O
ATOM   3239  OE2 GLU A 204      -1.087 -55.352  26.862  1.00 66.48           O1-
ATOM   3240  H   GLU A 204      -4.800 -52.523  30.119  1.00 54.21           H
ATOM   3241  HA  GLU A 204      -3.567 -54.549  31.257  1.00 54.27           H
ATOM   3242  HB2 GLU A 204      -4.038 -54.330  28.920  1.00 63.92           H
ATOM   3243  HB3 GLU A 204      -2.856 -53.295  28.845  1.00 63.92           H
ATOM   3244  HG2 GLU A 204      -1.307 -54.995  29.215  1.00 63.21           H
ATOM   3245  HG3 GLU A 204      -2.482 -56.064  29.344  1.00 63.21           H
ATOM   3246  N   LEU A 205      -1.856 -51.839  31.009  1.00 46.07           N
ATOM   3247  CA  LEU A 205      -0.782 -51.058  31.621  1.00 43.84           C
ATOM   3248  C   LEU A 205      -0.954 -50.956  33.141  1.00 41.75           C
ATOM   3249  O   LEU A 205      -0.008 -51.152  33.917  1.00 34.90           O
ATOM   3250  CB  LEU A 205      -0.785 -49.663  31.022  1.00 39.27           C
ATOM   3251  CG  LEU A 205       0.576 -48.946  30.952  1.00 44.03           C
ATOM   3252  CD1 LEU A 205       0.373 -47.452  30.721  1.00 44.38           C
ATOM   3253  CD2 LEU A 205       1.398 -49.184  32.182  1.00 41.82           C
ATOM   3254  H   LEU A 205      -2.295 -51.405  30.409  1.00 55.29           H
ATOM   3255  HA  LEU A 205       0.071 -51.481  31.419  1.00 52.60           H
ATOM   3256  HB2 LEU A 205      -1.135 -49.733  30.123  1.00 47.12           H
ATOM   3257  HB3 LEU A 205      -1.387 -49.113  31.551  1.00 47.12           H
ATOM   3258  HG  LEU A 205       1.083 -49.297  30.204  1.00 52.84           H
ATOM   3259 HD11 LEU A 205       1.237 -47.015  30.687  1.00 53.26           H
ATOM   3260 HD12 LEU A 205      -0.083 -47.323  29.877  1.00 53.26           H
ATOM   3261 HD13 LEU A 205      -0.163 -47.091  31.443  1.00 53.26           H
ATOM   3262 HD21 LEU A 205       2.224 -48.683  32.124  1.00 50.19           H
ATOM   3263 HD22 LEU A 205       0.870 -48.874  32.938  1.00 50.19           H
ATOM   3264 HD23 LEU A 205       1.601 -50.126  32.281  1.00 50.19           H
ATOM   3265  N   ARG A 206      -2.162 -50.614  33.579  1.00 33.61           N
ATOM   3266  CA  ARG A 206      -2.456 -50.543  35.005  1.00 36.57           C
ATOM   3267  C   ARG A 206      -2.098 -51.835  35.744  1.00 42.51           C
ATOM   3268  O   ARG A 206      -1.592 -51.797  36.871  1.00 38.80           O
ATOM   3269  CB  ARG A 206      -3.933 -50.189  35.182  1.00 46.76           C
ATOM   3270  CG  ARG A 206      -4.297 -49.705  36.585  1.00 67.29           C
ATOM   3271  CD  ARG A 206      -5.276 -48.548  36.525  1.00 80.21           C
ATOM   3272  NE  ARG A 206      -6.343 -48.891  35.607  1.00 88.58           N
ATOM   3273  CZ  ARG A 206      -7.321 -48.076  35.258  1.00103.48           C
ATOM   3274  NH1 ARG A 206      -7.363 -46.832  35.762  1.00103.95           N
ATOM   3275  NH2 ARG A 206      -8.240 -48.532  34.403  1.00106.64           N1+
ATOM   3276  H   ARG A 206      -2.827 -50.415  33.073  1.00 40.33           H
ATOM   3277  HA  ARG A 206      -1.927 -49.836  35.399  1.00 43.88           H
ATOM   3278  HB2 ARG A 206      -4.156 -49.480  34.558  1.00 56.11           H
ATOM   3279  HB3 ARG A 206      -4.471 -50.971  34.983  1.00 56.11           H
ATOM   3280  HG2 ARG A 206      -4.714 -50.428  37.080  1.00 80.75           H
ATOM   3281  HG3 ARG A 206      -3.494 -49.408  37.042  1.00 80.75           H
ATOM   3282  HD2 ARG A 206      -5.663 -48.396  37.401  1.00 96.26           H
ATOM   3283  HD3 ARG A 206      -4.830 -47.751  36.198  1.00 96.26           H
ATOM   3284  HE  ARG A 206      -6.400 -49.707  35.354  1.00106.29           H
ATOM   3285 HH11 ARG A 206      -6.756 -46.571  36.315  1.00124.74           H
ATOM   3286 HH12 ARG A 206      -7.997 -46.298  35.541  1.00124.74           H
ATOM   3287 HH21 ARG A 206      -8.186 -49.338  34.099  1.00127.97           H
ATOM   3288 HH22 ARG A 206      -8.892 -48.031  34.154  1.00127.97           H
ATOM   3289  N   GLN A 207      -2.387 -52.990  35.148  1.00 44.87           N
ATOM   3290  CA  GLN A 207      -2.019 -54.235  35.804  1.00 37.20           C
ATOM   3291  C   GLN A 207      -0.520 -54.439  35.702  1.00 38.63           C
ATOM   3292  O   GLN A 207       0.122 -54.845  36.672  1.00 42.46           O
ATOM   3293  CB  GLN A 207      -2.813 -55.404  35.213  1.00 40.93           C
ATOM   3294  CG  GLN A 207      -4.299 -55.384  35.583  1.00 51.46           C
ATOM   3295  CD  GLN A 207      -5.052 -56.575  35.009  1.00 63.26           C
ATOM   3296  OE1 GLN A 207      -6.134 -56.461  34.409  1.00 67.48           O
ATOM   3297  NE2 GLN A 207      -4.479 -57.750  35.244  1.00 51.82           N
ATOM   3298  H   GLN A 207      -2.777 -53.082  34.380  1.00 53.84           H
ATOM   3299  HA  GLN A 207      -2.251 -54.186  36.737  1.00 44.64           H
ATOM   3300  HB2 GLN A 207      -2.771 -55.387  34.245  1.00 49.12           H
ATOM   3301  HB3 GLN A 207      -2.439 -56.234  35.537  1.00 49.12           H
ATOM   3302  HG2 GLN A 207      -4.370 -55.477  36.549  1.00 61.75           H
ATOM   3303  HG3 GLN A 207      -4.736 -54.563  35.309  1.00 61.75           H
ATOM   3304 HE21 GLN A 207      -3.731 -57.738  35.652  1.00 62.18           H
ATOM   3305 HE22 GLN A 207      -4.826 -58.488  34.987  1.00 62.18           H
ATOM   3306  N   HIS A 208       0.073 -54.073  34.569  1.00 38.85           N
ATOM   3307  CA  HIS A 208       1.528 -54.046  34.474  1.00 41.77           C
ATOM   3308  C   HIS A 208       2.145 -53.239  35.609  1.00 50.17           C
ATOM   3309  O   HIS A 208       3.019 -53.724  36.334  1.00 48.33           O
ATOM   3310  CB  HIS A 208       1.948 -53.461  33.139  1.00 40.10           C
ATOM   3311  CG  HIS A 208       3.421 -53.367  32.976  1.00 53.71           C
ATOM   3312  ND1 HIS A 208       4.300 -54.041  33.788  1.00 57.41           N
ATOM   3313  CD2 HIS A 208       4.177 -52.672  32.097  1.00 65.91           C
ATOM   3314  CE1 HIS A 208       5.535 -53.765  33.415  1.00 55.10           C
ATOM   3315  NE2 HIS A 208       5.489 -52.935  32.392  1.00 52.68           N
ATOM   3316  H   HIS A 208      -0.334 -53.824  33.854  1.00 46.62           H
ATOM   3317  HA  HIS A 208       1.883 -54.946  34.538  1.00 50.12           H
ATOM   3318  HB2 HIS A 208       1.604 -52.561  33.073  1.00 48.12           H
ATOM   3319  HB3 HIS A 208       1.596 -54.002  32.418  1.00 48.12           H
ATOM   3320  HD2 HIS A 208       3.866 -52.122  31.422  1.00 79.09           H
ATOM   3321  HE1 HIS A 208       6.313 -54.096  33.799  1.00 66.12           H
ATOM   3322  HE2 HIS A 208       6.163 -52.620  31.970  1.00 63.21           H
ATOM   3323  N   LEU A 209       1.703 -51.992  35.773  1.00 55.41           N
ATOM   3324  CA  LEU A 209       2.317 -51.135  36.777  1.00 47.01           C
ATOM   3325  C   LEU A 209       2.086 -51.666  38.173  1.00 50.94           C
ATOM   3326  O   LEU A 209       2.933 -51.487  39.057  1.00 63.13           O
ATOM   3327  CB  LEU A 209       1.778 -49.717  36.670  1.00 50.34           C
ATOM   3328  CG  LEU A 209       2.208 -48.903  35.443  1.00 48.53           C
ATOM   3329  CD1 LEU A 209       1.357 -47.638  35.294  1.00 36.58           C
ATOM   3330  CD2 LEU A 209       3.649 -48.530  35.500  1.00 46.05           C
ATOM   3331  H   LEU A 209       1.077 -51.622  35.315  1.00 66.50           H
ATOM   3332  HA  LEU A 209       3.276 -51.109  36.619  1.00 56.41           H
ATOM   3333  HB2 LEU A 209       0.810 -49.779  36.649  1.00 60.41           H
ATOM   3334  HB3 LEU A 209       2.062 -49.233  37.460  1.00 60.41           H
ATOM   3335  HG  LEU A 209       2.092 -49.447  34.653  1.00 58.24           H
ATOM   3336 HD11 LEU A 209       1.673 -47.122  34.531  1.00 43.89           H
ATOM   3337 HD12 LEU A 209       0.429 -47.886  35.163  1.00 43.89           H
ATOM   3338 HD13 LEU A 209       1.445 -47.110  36.100  1.00 43.89           H
ATOM   3339 HD21 LEU A 209       3.855 -47.962  34.741  1.00 55.26           H
ATOM   3340 HD22 LEU A 209       3.789 -48.047  36.326  1.00 55.26           H
ATOM   3341 HD23 LEU A 209       4.193 -49.330  35.474  1.00 55.26           H
ATOM   3342  N   LEU A 210       0.955 -52.320  38.396  1.00 50.19           N
ATOM   3343  CA  LEU A 210       0.658 -52.862  39.720  1.00 54.53           C
ATOM   3344  C   LEU A 210       1.605 -53.993  40.081  1.00 64.10           C
ATOM   3345  O   LEU A 210       1.909 -54.213  41.262  1.00 66.68           O
ATOM   3346  CB  LEU A 210      -0.787 -53.362  39.788  1.00 50.96           C
ATOM   3347  CG  LEU A 210      -1.639 -52.584  40.782  1.00 73.25           C
ATOM   3348  CD1 LEU A 210      -3.098 -53.082  40.801  1.00 72.91           C
ATOM   3349  CD2 LEU A 210      -0.995 -52.649  42.186  1.00 81.90           C
ATOM   3350  H   LEU A 210       0.355 -52.472  37.801  1.00 60.23           H
ATOM   3351  HA  LEU A 210       0.780 -52.150  40.364  1.00 65.44           H
ATOM   3352  HB2 LEU A 210      -1.202 -53.267  38.914  1.00 61.15           H
ATOM   3353  HB3 LEU A 210      -0.787 -54.292  40.064  1.00 61.15           H
ATOM   3354  HG  LEU A 210      -1.659 -51.659  40.500  1.00 87.90           H
ATOM   3355 HD11 LEU A 210      -3.611 -52.565  41.444  1.00 87.49           H
ATOM   3356 HD12 LEU A 210      -3.486 -52.976  39.918  1.00 87.49           H
ATOM   3357 HD13 LEU A 210      -3.109 -54.021  41.050  1.00 87.49           H
ATOM   3358 HD21 LEU A 210      -1.603 -52.247  42.826  1.00 98.28           H
ATOM   3359 HD22 LEU A 210      -0.838 -53.578  42.414  1.00 98.28           H
ATOM   3360 HD23 LEU A 210      -0.157 -52.162  42.194  1.00 98.28           H
ATOM   3361  N   ARG A 211       2.060 -54.731  39.078  1.00 59.57           N
ATOM   3362  CA  ARG A 211       3.044 -55.768  39.316  1.00 50.14           C
ATOM   3363  C   ARG A 211       4.320 -55.160  39.884  1.00 53.58           C
ATOM   3364  O   ARG A 211       4.999 -55.793  40.701  1.00 62.71           O
ATOM   3365  CB  ARG A 211       3.239 -56.536  37.997  1.00 63.93           C
ATOM   3366  CG  ARG A 211       4.053 -57.832  38.006  1.00 82.75           C
ATOM   3367  CD  ARG A 211       4.296 -58.366  36.561  1.00 84.45           C
ATOM   3368  NE  ARG A 211       5.518 -59.184  36.466  1.00103.94           N
ATOM   3369  CZ  ARG A 211       6.770 -58.720  36.595  1.00 99.62           C
ATOM   3370  NH1 ARG A 211       7.808 -59.544  36.501  1.00 92.20           N
ATOM   3371  NH2 ARG A 211       7.000 -57.436  36.839  1.00 89.48           N1+
ATOM   3372  H   ARG A 211       1.805 -54.660  38.258  1.00 71.49           H
ATOM   3373  HA  ARG A 211       2.691 -56.382  39.977  1.00 60.17           H
ATOM   3374  HB2 ARG A 211       2.354 -56.787  37.687  1.00 76.72           H
ATOM   3375  HB3 ARG A 211       3.644 -55.935  37.354  1.00 76.72           H
ATOM   3376  HG2 ARG A 211       4.917 -57.652  38.409  1.00 99.30           H
ATOM   3377  HG3 ARG A 211       3.577 -58.510  38.514  1.00 99.30           H
ATOM   3378  HD2 ARG A 211       3.541 -58.920  36.297  1.00101.34           H
ATOM   3379  HD3 ARG A 211       4.383 -57.618  35.949  1.00101.34           H
ATOM   3380  HE  ARG A 211       5.421 -60.018  36.279  1.00124.72           H
ATOM   3381 HH11 ARG A 211       7.684 -60.380  36.346  1.00110.64           H
ATOM   3382 HH12 ARG A 211       8.605 -59.234  36.588  1.00110.64           H
ATOM   3383 HH21 ARG A 211       6.344 -56.883  36.907  1.00107.37           H
ATOM   3384 HH22 ARG A 211       7.809 -57.154  36.922  1.00107.37           H
ATOM   3385  N   TRP A 212       4.620 -53.898  39.541  1.00 58.97           N
ATOM   3386  CA  TRP A 212       5.771 -53.191  40.096  1.00 56.27           C
ATOM   3387  C   TRP A 212       5.427 -52.399  41.350  1.00 50.24           C
ATOM   3388  O   TRP A 212       6.056 -51.382  41.634  1.00 56.39           O
ATOM   3389  CB  TRP A 212       6.388 -52.275  39.043  1.00 44.85           C
ATOM   3390  CG  TRP A 212       7.006 -53.028  37.931  1.00 47.35           C
ATOM   3391  CD1 TRP A 212       6.377 -53.501  36.841  1.00 49.96           C
ATOM   3392  CD2 TRP A 212       8.385 -53.404  37.796  1.00 49.68           C
ATOM   3393  NE1 TRP A 212       7.263 -54.148  36.018  1.00 50.26           N
ATOM   3394  CE2 TRP A 212       8.504 -54.107  36.579  1.00 52.59           C
ATOM   3395  CE3 TRP A 212       9.536 -53.207  38.580  1.00 54.70           C
ATOM   3396  CZ2 TRP A 212       9.719 -54.627  36.118  1.00 53.61           C
ATOM   3397  CZ3 TRP A 212      10.760 -53.723  38.117  1.00 56.38           C
ATOM   3398  CH2 TRP A 212      10.831 -54.436  36.895  1.00 52.23           C
ATOM   3399  H   TRP A 212       4.166 -53.423  38.988  1.00 70.77           H
ATOM   3400  HA  TRP A 212       6.439 -53.848  40.342  1.00 67.53           H
ATOM   3401  HB2 TRP A 212       5.692 -51.719  38.669  1.00 53.82           H
ATOM   3402  HB3 TRP A 212       7.074 -51.724  39.450  1.00 53.82           H
ATOM   3403  HD1 TRP A 212       5.471 -53.404  36.673  1.00 59.95           H
ATOM   3404  HE1 TRP A 212       7.071 -54.528  35.277  1.00 60.32           H
ATOM   3405  HE3 TRP A 212       9.492 -52.751  39.385  1.00 65.65           H
ATOM   3406  HZ2 TRP A 212       9.764 -55.080  35.310  1.00 64.34           H
ATOM   3407  HZ3 TRP A 212      11.529 -53.605  38.627  1.00 67.66           H
ATOM   3408  HH2 TRP A 212      11.647 -54.766  36.600  1.00 62.68           H
ATOM   3409  N   GLY A 213       4.444 -52.833  42.114  1.00 48.21           N
ATOM   3410  CA  GLY A 213       4.139 -52.160  43.358  1.00 63.77           C
ATOM   3411  C   GLY A 213       3.417 -50.837  43.212  1.00 71.51           C
ATOM   3412  O   GLY A 213       2.785 -50.376  44.166  1.00 71.93           O
ATOM   3413  H   GLY A 213       3.942 -53.507  41.940  1.00 57.86           H
ATOM   3414  HA2 GLY A 213       3.586 -52.737  43.905  1.00 76.53           H
ATOM   3415  HA3 GLY A 213       4.967 -51.995  43.838  1.00 76.53           H
ATOM   3416  N   LEU A 214       3.471 -50.215  42.036  1.00 70.81           N
ATOM   3417  CA  LEU A 214       2.908 -48.876  41.914  1.00 83.28           C
ATOM   3418  C   LEU A 214       1.383 -48.926  42.120  1.00 86.38           C
ATOM   3419  O   LEU A 214       0.659 -49.658  41.440  1.00 83.45           O
ATOM   3420  CB  LEU A 214       3.301 -48.258  40.568  1.00 66.92           C
ATOM   3421  CG  LEU A 214       4.852 -48.126  40.405  1.00 71.82           C
ATOM   3422  CD1 LEU A 214       5.216 -47.861  38.954  1.00 67.53           C
ATOM   3423  CD2 LEU A 214       5.622 -47.078  41.302  1.00 67.06           C
ATOM   3424  H   LEU A 214       3.820 -50.527  41.312  1.00 84.98           H
ATOM   3425  HA  LEU A 214       3.283 -48.316  42.613  1.00 99.94           H
ATOM   3426  HB2 LEU A 214       2.986 -48.845  39.867  1.00 80.30           H
ATOM   3427  HB3 LEU A 214       2.895 -47.384  40.479  1.00 80.30           H
ATOM   3428  HG  LEU A 214       5.230 -48.988  40.618  1.00 86.18           H
ATOM   3429 HD11 LEU A 214       6.184 -47.788  38.891  1.00 81.04           H
ATOM   3430 HD12 LEU A 214       4.899 -48.590  38.401  1.00 81.04           H
ATOM   3431 HD13 LEU A 214       4.808 -47.024  38.673  1.00 81.04           H
ATOM   3432 HD21 LEU A 214       6.574 -47.151  41.136  1.00 80.47           H
ATOM   3433 HD22 LEU A 214       5.329 -46.179  41.084  1.00 80.47           H
ATOM   3434 HD23 LEU A 214       5.438 -47.274  42.232  1.00 80.47           H
ATOM   3435  N   THR A 215       0.912 -48.171  43.107  1.00 94.17           N
ATOM   3436  CA  THR A 215      -0.499 -48.110  43.441  1.00 87.17           C
ATOM   3437  C   THR A 215      -1.307 -47.529  42.284  1.00 89.39           C
ATOM   3438  O   THR A 215      -0.785 -46.822  41.414  1.00 82.53           O
ATOM   3439  CB  THR A 215      -0.674 -47.237  44.682  1.00100.29           C
ATOM   3440  OG1 THR A 215       0.218 -47.687  45.715  1.00102.13           O
ATOM   3441  CG2 THR A 215      -2.119 -47.246  45.191  1.00 98.28           C
ATOM   3442  H   THR A 215       1.406 -47.689  43.624  1.00113.01           H
ATOM   3443  HA  THR A 215      -0.825 -49.005  43.636  1.00104.60           H
ATOM   3444  HB  THR A 215      -0.444 -46.323  44.448  1.00120.35           H
ATOM   3445  HG1 THR A 215       0.074 -47.255  46.421  1.00122.55           H
ATOM   3446 HG21 THR A 215      -2.181 -46.749  46.022  1.00117.93           H
ATOM   3447 HG22 THR A 215      -2.706 -46.827  44.544  1.00117.93           H
ATOM   3448 HG23 THR A 215      -2.413 -48.158  45.342  1.00117.93           H
ATOM   3449  N   THR A 216      -2.618 -47.812  42.303  1.00 99.42           N
ATOM   3450  CA  THR A 216      -3.539 -47.399  41.239  1.00104.65           C
ATOM   3451  C   THR A 216      -4.459 -46.273  41.692  1.00 98.64           C
ATOM   3452  O   THR A 216      -5.191 -46.429  42.682  1.00 93.06           O
ATOM   3453  CB  THR A 216      -4.398 -48.583  40.753  1.00 96.67           C
ATOM   3454  OG1 THR A 216      -5.307 -48.127  39.737  1.00 93.42           O
ATOM   3455  CG2 THR A 216      -5.180 -49.204  41.908  1.00 90.13           C
ATOM   3456  H   THR A 216      -2.996 -48.266  42.927  1.00119.31           H
ATOM   3457  HA  THR A 216      -3.013 -47.100  40.482  1.00125.58           H
ATOM   3458  HB  THR A 216      -3.824 -49.270  40.383  1.00116.01           H
ATOM   3459  HG1 THR A 216      -5.811 -48.749  39.499  1.00112.10           H
ATOM   3460 HG21 THR A 216      -5.694 -49.957  41.573  1.00108.15           H
ATOM   3461 HG22 THR A 216      -4.580 -49.519  42.600  1.00108.15           H
ATOM   3462 HG23 THR A 216      -5.793 -48.559  42.290  1.00108.15           H
ATOM   3463  N   PRO A 217      -4.501 -45.161  40.964  1.00 99.10           N
ATOM   3464  CA  PRO A 217      -5.379 -44.059  41.380  1.00101.30           C
ATOM   3465  C   PRO A 217      -6.832 -44.515  41.497  1.00100.59           C
ATOM   3466  O   PRO A 217      -7.401 -45.094  40.567  1.00100.69           O
ATOM   3467  CB  PRO A 217      -5.190 -43.018  40.266  1.00102.26           C
ATOM   3468  CG  PRO A 217      -4.825 -43.847  39.030  1.00102.08           C
ATOM   3469  CD  PRO A 217      -3.954 -44.960  39.603  1.00 98.58           C
ATOM   3470  HA  PRO A 217      -5.075 -43.690  42.225  1.00121.56           H
ATOM   3471  HB2 PRO A 217      -6.000 -42.506  40.124  1.00122.71           H
ATOM   3472  HB3 PRO A 217      -4.460 -42.439  40.520  1.00122.71           H
ATOM   3473  HG2 PRO A 217      -5.627 -44.213  38.625  1.00122.50           H
ATOM   3474  HG3 PRO A 217      -4.334 -43.306  38.390  1.00122.50           H
ATOM   3475  HD2 PRO A 217      -4.047 -45.763  39.064  1.00118.30           H
ATOM   3476  HD3 PRO A 217      -3.027 -44.673  39.653  1.00118.30           H
ATOM   3477  N   ASP A 218      -7.416 -44.254  42.666  1.00103.93           N
ATOM   3478  CA  ASP A 218      -8.852 -44.402  42.912  1.00106.71           C
ATOM   3479  C   ASP A 218      -9.682 -43.636  41.872  1.00104.91           C
ATOM   3480  O   ASP A 218      -9.285 -42.576  41.382  1.00108.64           O
ATOM   3481  CB  ASP A 218      -9.157 -43.882  44.330  1.00115.51           C
ATOM   3482  CG  ASP A 218     -10.490 -44.350  44.887  1.00114.30           C
ATOM   3483  OD1 ASP A 218     -10.742 -45.566  44.859  1.00117.77           O
ATOM   3484  OD2 ASP A 218     -11.253 -43.505  45.414  1.00114.33           O1-
ATOM   3485  H   ASP A 218      -6.980 -43.974  43.353  1.00124.72           H
ATOM   3486  HA  ASP A 218      -9.085 -45.339  42.862  1.00128.05           H
ATOM   3487  HB2 ASP A 218      -8.461 -44.196  44.933  1.00138.62           H
ATOM   3488  HB3 ASP A 218      -9.172 -42.913  44.305  1.00138.62           H
ATOM   3489  N   LYS A 219     -10.854 -44.187  41.538  1.00102.86           N
ATOM   3490  CA  LYS A 219     -11.762 -43.599  40.539  1.00 95.88           C
ATOM   3491  C   LYS A 219     -12.238 -42.208  40.930  1.00 90.26           C
ATOM   3492  O   LYS A 219     -12.671 -41.436  40.065  1.00 88.34           O
ATOM   3493  CB  LYS A 219     -12.956 -44.543  40.370  1.00 89.67           C
ATOM   3494  CG  LYS A 219     -13.916 -44.283  39.246  1.00 79.43           C
ATOM   3495  CD  LYS A 219     -15.195 -45.082  39.572  1.00 76.55           C
ATOM   3496  CE  LYS A 219     -15.018 -46.602  39.603  1.00 67.26           C
ATOM   3497  NZ  LYS A 219     -14.789 -47.094  38.243  1.00 73.07           N1+
ATOM   3498  H   LYS A 219     -11.145 -44.924  41.872  1.00123.43           H
ATOM   3499  HA  LYS A 219     -11.312 -43.537  39.681  1.00115.06           H
ATOM   3500  HB2 LYS A 219     -12.612 -45.438  40.239  1.00107.60           H
ATOM   3501  HB3 LYS A 219     -13.470 -44.518  41.195  1.00107.60           H
ATOM   3502  HG2 LYS A 219     -14.131 -43.339  39.195  1.00 95.31           H
ATOM   3503  HG3 LYS A 219     -13.551 -44.593  38.402  1.00 95.31           H
ATOM   3504  HD2 LYS A 219     -15.508 -44.813  40.447  1.00 91.86           H
ATOM   3505  HD3 LYS A 219     -15.872 -44.896  38.915  1.00 91.86           H
ATOM   3506  HE2 LYS A 219     -14.271 -46.853  40.165  1.00 80.71           H
ATOM   3507  HE3 LYS A 219     -15.834 -47.017  39.927  1.00 80.71           H
ATOM   3508  HZ1 LYS A 219     -14.745 -47.980  38.234  1.00 87.69           H
ATOM   3509  HZ2 LYS A 219     -15.452 -46.829  37.712  1.00 87.69           H
ATOM   3510  HZ3 LYS A 219     -14.023 -46.758  37.935  1.00 87.69           H
ATOM   3511  N   LYS A 220     -12.200 -41.916  42.231  1.00 99.45           N
ATOM   3512  CA  LYS A 220     -12.431 -40.580  42.780  1.00 97.26           C
ATOM   3513  C   LYS A 220     -11.392 -39.557  42.288  1.00 86.65           C
ATOM   3514  O   LYS A 220     -11.699 -38.371  42.120  1.00 70.13           O
ATOM   3515  CB  LYS A 220     -12.381 -40.693  44.315  1.00106.19           C
ATOM   3516  CG  LYS A 220     -13.682 -41.026  45.063  1.00 95.45           C
ATOM   3517  CD  LYS A 220     -14.026 -39.796  45.874  1.00 99.61           C
ATOM   3518  CE  LYS A 220     -15.210 -39.946  46.798  1.00103.92           C
ATOM   3519  NZ  LYS A 220     -15.507 -38.611  47.452  1.00107.47           N1+
ATOM   3520  H   LYS A 220     -12.029 -42.500  42.839  1.00119.34           H
ATOM   3521  HA  LYS A 220     -13.306 -40.269  42.515  1.00116.71           H
ATOM   3522  HB2 LYS A 220     -11.764 -41.413  44.534  1.00127.43           H
ATOM   3523  HB3 LYS A 220     -12.031 -39.864  44.678  1.00127.43           H
ATOM   3524  HG2 LYS A 220     -14.400 -41.221  44.440  1.00114.54           H
ATOM   3525  HG3 LYS A 220     -13.543 -41.770  45.671  1.00114.54           H
ATOM   3526  HD2 LYS A 220     -13.258 -39.551  46.416  1.00119.54           H
ATOM   3527  HD3 LYS A 220     -14.230 -39.078  45.255  1.00119.54           H
ATOM   3528  HE2 LYS A 220     -15.988 -40.220  46.289  1.00124.70           H
ATOM   3529  HE3 LYS A 220     -15.004 -40.598  47.488  1.00124.70           H
ATOM   3530  HZ1 LYS A 220     -16.196 -38.682  48.011  1.00128.97           H
ATOM   3531  HZ2 LYS A 220     -14.794 -38.336  47.912  1.00128.97           H
ATOM   3532  HZ3 LYS A 220     -15.698 -38.000  46.833  1.00128.97           H
ATOM   3533  N   HIS A 221     -10.141 -39.992  42.101  1.00 98.11           N
ATOM   3534  CA  HIS A 221      -9.034 -39.125  41.713  1.00 97.66           C
ATOM   3535  C   HIS A 221      -8.704 -39.229  40.219  1.00 90.56           C
ATOM   3536  O   HIS A 221      -7.616 -38.813  39.794  1.00 84.94           O
ATOM   3537  CB  HIS A 221      -7.790 -39.449  42.559  1.00104.61           C
ATOM   3538  CG  HIS A 221      -8.022 -39.390  44.047  1.00111.47           C
ATOM   3539  ND1 HIS A 221      -8.809 -40.302  44.721  1.00110.21           N
ATOM   3540  CD2 HIS A 221      -7.565 -38.526  44.988  1.00116.86           C
ATOM   3541  CE1 HIS A 221      -8.832 -40.001  46.008  1.00117.42           C
ATOM   3542  NE2 HIS A 221      -8.086 -38.926  46.196  1.00121.46           N
ATOM   3543  H   HIS A 221      -9.894 -40.812  42.211  1.00117.73           H
ATOM   3544  HA  HIS A 221      -9.279 -38.203  41.899  1.00117.19           H
ATOM   3545  HB2 HIS A 221      -7.096 -38.801  42.349  1.00125.53           H
ATOM   3546  HB3 HIS A 221      -7.480 -40.340  42.337  1.00125.53           H
ATOM   3547  HD2 HIS A 221      -7.008 -37.795  44.843  1.00140.23           H
ATOM   3548  HE1 HIS A 221      -9.296 -40.464  46.670  1.00140.91           H
ATOM   3549  HE2 HIS A 221      -7.946 -38.541  46.952  1.00145.75           H
ATOM   3550  N   GLN A 222      -9.622 -39.780  39.422  1.00 84.33           N
ATOM   3551  CA  GLN A 222      -9.448 -39.867  37.979  1.00 79.26           C
ATOM   3552  C   GLN A 222      -9.623 -38.485  37.355  1.00 78.24           C
ATOM   3553  O   GLN A 222     -10.710 -37.904  37.404  1.00 80.92           O
ATOM   3554  CB  GLN A 222     -10.447 -40.861  37.382  1.00 80.09           C
ATOM   3555  CG  GLN A 222      -9.929 -42.325  37.304  1.00 93.21           C
ATOM   3556  CD  GLN A 222      -8.651 -42.456  36.481  1.00 88.78           C
ATOM   3557  OE1 GLN A 222      -7.804 -43.332  36.724  1.00 93.22           O
ATOM   3558  NE2 GLN A 222      -8.504 -41.570  35.507  1.00 71.06           N
ATOM   3559  H   GLN A 222     -10.361 -40.119  39.700  1.00101.20           H
ATOM   3560  HA  GLN A 222      -8.544 -40.167  37.784  1.00 95.11           H
ATOM   3561  HB2 GLN A 222     -11.245 -40.860  37.931  1.00 96.11           H
ATOM   3562  HB3 GLN A 222     -10.679 -40.567  36.487  1.00 96.11           H
ATOM   3563  HG2 GLN A 222      -9.750 -42.654  38.199  1.00111.85           H
ATOM   3564  HG3 GLN A 222     -10.606 -42.874  36.878  1.00111.85           H
ATOM   3565 HE21 GLN A 222      -9.134 -41.013  35.333  1.00 85.28           H
ATOM   3566 HE22 GLN A 222      -7.784 -41.560  35.042  1.00 85.28           H
ATOM   3567  N   LYS A 223      -8.550 -37.965  36.762  1.00 71.38           N
ATOM   3568  CA  LYS A 223      -8.575 -36.712  36.018  1.00 64.06           C
ATOM   3569  C   LYS A 223      -9.136 -36.989  34.618  1.00 53.70           C
ATOM   3570  O   LYS A 223      -9.108 -38.131  34.166  1.00 60.38           O
ATOM   3571  CB  LYS A 223      -7.156 -36.121  35.973  1.00 63.43           C
ATOM   3572  CG  LYS A 223      -6.289 -36.313  37.281  1.00 90.34           C
ATOM   3573  CD  LYS A 223      -4.748 -36.492  37.014  1.00 94.44           C
ATOM   3574  CE  LYS A 223      -4.053 -35.224  36.438  1.00 88.98           C
ATOM   3575  NZ  LYS A 223      -3.828 -34.186  37.472  1.00 85.77           N1+
ATOM   3576  H   LYS A 223      -7.775 -38.340  36.773  1.00 85.66           H
ATOM   3577  HA  LYS A 223      -9.150 -36.087  36.488  1.00 76.87           H
ATOM   3578  HB2 LYS A 223      -6.687 -36.573  35.261  1.00 76.12           H
ATOM   3579  HB3 LYS A 223      -7.214 -35.168  35.786  1.00 76.12           H
ATOM   3580  HG2 LYS A 223      -6.400 -35.536  37.850  1.00108.41           H
ATOM   3581  HG3 LYS A 223      -6.571 -37.104  37.766  1.00108.41           H
ATOM   3582  HD2 LYS A 223      -4.303 -36.724  37.848  1.00113.33           H
ATOM   3583  HD3 LYS A 223      -4.620 -37.216  36.379  1.00113.33           H
ATOM   3584  HE2 LYS A 223      -3.188 -35.466  36.072  1.00106.78           H
ATOM   3585  HE3 LYS A 223      -4.602 -34.836  35.739  1.00106.78           H
ATOM   3586  HZ1 LYS A 223      -3.340 -33.522  37.139  1.00102.92           H
ATOM   3587  HZ2 LYS A 223      -4.615 -33.866  37.731  1.00102.92           H
ATOM   3588  HZ3 LYS A 223      -3.409 -34.536  38.177  1.00102.92           H
ATOM   3589  N   GLU A 224      -9.711 -35.958  33.947  1.00 58.60           N
ATOM   3590  CA  GLU A 224     -10.470 -36.150  32.627  1.00 60.83           C
ATOM   3591  C   GLU A 224     -10.279 -35.043  31.580  1.00 54.69           C
ATOM   3592  O   GLU A 224     -10.322 -33.874  32.014  1.00 57.02           O
ATOM   3593  CB  GLU A 224     -11.950 -36.226  33.023  1.00 69.81           C
ATOM   3594  CG  GLU A 224     -12.276 -37.341  34.021  1.00 77.02           C
ATOM   3595  CD  GLU A 224     -12.407 -38.687  33.365  1.00 85.63           C
ATOM   3596  OE1 GLU A 224     -12.280 -39.700  34.099  1.00 85.21           O
ATOM   3597  OE2 GLU A 224     -12.641 -38.725  32.128  1.00 85.79           O1-
ATOM   3598  H   GLU A 224      -9.730 -35.152  34.238  1.00 70.32           H
ATOM   3599  HA  GLU A 224     -10.226 -36.995  32.243  1.00 73.00           H
ATOM   3600  HB2 GLU A 224     -12.199 -35.389  33.448  1.00 83.77           H
ATOM   3601  HB3 GLU A 224     -12.501 -36.353  32.228  1.00 83.77           H
ATOM   3602  HG2 GLU A 224     -11.577 -37.421  34.685  1.00 92.43           H
ATOM   3603  HG3 GLU A 224     -13.113 -37.153  34.467  1.00 92.43           H
ATOM   3604  N   PRO A 225     -10.131 -35.264  30.217  1.00 64.19           N
ATOM   3605  CA  PRO A 225     -10.176 -34.003  29.426  1.00 63.67           C
ATOM   3606  C   PRO A 225     -11.332 -33.110  29.904  1.00 70.82           C
ATOM   3607  O   PRO A 225     -12.411 -33.477  30.335  1.00 67.01           O
ATOM   3608  CB  PRO A 225     -10.439 -34.443  27.981  1.00 60.80           C
ATOM   3609  CG  PRO A 225     -11.109 -35.828  28.083  1.00 66.12           C
ATOM   3610  CD  PRO A 225     -10.754 -36.398  29.470  1.00 65.52           C
ATOM   3611  HA  PRO A 225      -9.192 -33.486  29.553  1.00 76.41           H
ATOM   3612  HB2 PRO A 225     -11.065 -33.733  27.423  1.00 72.95           H
ATOM   3613  HB3 PRO A 225      -9.467 -34.513  27.437  1.00 72.95           H
ATOM   3614  HG2 PRO A 225     -12.202 -35.745  27.971  1.00 79.35           H
ATOM   3615  HG3 PRO A 225     -10.742 -36.491  27.275  1.00 79.35           H
ATOM   3616  HD2 PRO A 225     -11.649 -36.794  30.001  1.00 78.62           H
ATOM   3617  HD3 PRO A 225     -10.012 -37.220  29.394  1.00 78.62           H
ATOM   3618  N   PRO A 226     -11.132 -31.744  29.697  1.00 76.22           N
ATOM   3619  CA  PRO A 226     -10.026 -31.034  28.955  1.00 70.99           C
ATOM   3620  C   PRO A 226      -8.590 -30.848  29.599  1.00 69.37           C
ATOM   3621  O   PRO A 226      -8.647 -30.437  30.769  1.00 66.32           O
ATOM   3622  CB  PRO A 226     -10.631 -29.638  28.729  1.00 71.17           C
ATOM   3623  CG  PRO A 226     -12.060 -29.865  28.616  1.00 78.92           C
ATOM   3624  CD  PRO A 226     -12.332 -30.865  29.736  1.00 79.71           C
ATOM   3625  HA  PRO A 226      -9.936 -31.443  28.082  1.00 85.18           H
ATOM   3626  HB2 PRO A 226     -10.441 -29.056  29.483  1.00 85.40           H
ATOM   3627  HB3 PRO A 226     -10.278 -29.266  27.906  1.00 85.40           H
ATOM   3628  HG2 PRO A 226     -12.545 -29.028  28.729  1.00 94.70           H
ATOM   3629  HG3 PRO A 226     -12.253 -30.244  27.742  1.00 94.70           H
ATOM   3630  HD2 PRO A 226     -12.419 -30.377  30.571  1.00 95.65           H
ATOM   3631  HD3 PRO A 226     -13.157 -31.341  29.532  1.00 95.65           H
ATOM   3632  N   PHE A 227      -7.407 -31.250  29.019  1.00 65.11           N
ATOM   3633  CA  PHE A 227      -6.278 -31.363  29.967  1.00 61.12           C
ATOM   3634  C   PHE A 227      -5.655 -29.967  29.968  1.00 69.75           C
ATOM   3635  O   PHE A 227      -5.069 -29.395  29.055  1.00 72.88           O
ATOM   3636  CB  PHE A 227      -5.261 -32.416  29.553  1.00 59.70           C
ATOM   3637  CG  PHE A 227      -5.918 -33.765  29.609  1.00 54.54           C
ATOM   3638  CD1 PHE A 227      -6.440 -34.242  30.819  1.00 45.33           C
ATOM   3639  CD2 PHE A 227      -6.037 -34.506  28.429  1.00 44.24           C
ATOM   3640  CE1 PHE A 227      -7.030 -35.504  30.862  1.00 46.58           C
ATOM   3641  CE2 PHE A 227      -6.639 -35.765  28.477  1.00 58.87           C
ATOM   3642  CZ  PHE A 227      -7.109 -36.271  29.693  1.00 60.46           C
ATOM   3643  H   PHE A 227      -7.420 -31.963  28.265  1.00 78.13           H
ATOM   3644  HA  PHE A 227      -6.676 -31.630  31.001  1.00 73.35           H
ATOM   3645  HB2 PHE A 227      -4.873 -32.185  28.532  1.00 71.64           H
ATOM   3646  HB3 PHE A 227      -4.387 -32.385  30.237  1.00 71.64           H
ATOM   3647  HD1 PHE A 227      -6.412 -33.627  31.718  1.00 54.39           H
ATOM   3648  HD2 PHE A 227      -5.706 -34.095  27.473  1.00 53.09           H
ATOM   3649  HE1 PHE A 227      -7.463 -35.874  31.793  1.00 55.89           H
ATOM   3650  HE2 PHE A 227      -6.770 -36.332  27.547  1.00 70.64           H
ATOM   3651  HZ  PHE A 227      -7.593 -37.246  29.716  1.00 72.55           H
ATOM   3652  N   LEU A 228      -5.863 -29.389  31.180  1.00 68.37           N
ATOM   3653  CA  LEU A 228      -5.364 -28.097  31.635  1.00 68.83           C
ATOM   3654  C   LEU A 228      -3.841 -28.146  31.660  1.00 77.15           C
ATOM   3655  O   LEU A 228      -3.279 -28.274  32.762  1.00 74.28           O
ATOM   3656  CB  LEU A 228      -5.895 -27.739  33.058  1.00 81.73           C
ATOM   3657  CG  LEU A 228      -7.403 -27.524  33.351  1.00 96.06           C
ATOM   3658  CD1 LEU A 228      -8.284 -28.792  33.215  1.00 95.17           C
ATOM   3659  CD2 LEU A 228      -7.705 -26.877  34.738  1.00 96.34           C
ATOM   3660  H   LEU A 228      -6.303 -29.781  31.808  1.00 82.04           H
ATOM   3661  HA  LEU A 228      -5.679 -27.409  31.032  1.00 82.60           H
ATOM   3662  HB2 LEU A 228      -5.590 -28.414  33.694  1.00 98.07           H
ATOM   3663  HB3 LEU A 228      -5.475 -26.900  33.316  1.00 98.07           H
ATOM   3664  HG  LEU A 228      -7.733 -26.885  32.703  1.00115.27           H
ATOM   3665 HD11 LEU A 228      -9.213 -28.546  33.356  1.00114.20           H
ATOM   3666 HD12 LEU A 228      -8.165 -29.132  32.328  1.00114.20           H
ATOM   3667 HD13 LEU A 228      -8.016 -29.448  33.875  1.00114.20           H
ATOM   3668 HD21 LEU A 228      -8.671 -26.757  34.812  1.00115.61           H
ATOM   3669 HD22 LEU A 228      -7.405 -27.467  35.444  1.00115.61           H
ATOM   3670 HD23 LEU A 228      -7.272 -26.013  34.810  1.00115.61           H
ATOM   3671  N   TRP A 229      -3.126 -28.076  30.499  1.00 83.74           N
ATOM   3672  CA  TRP A 229      -1.695 -28.283  30.667  1.00 70.97           C
ATOM   3673  C   TRP A 229      -1.018 -26.941  30.316  1.00 74.10           C
ATOM   3674  O   TRP A 229      -1.056 -26.311  29.285  1.00 75.23           O
ATOM   3675  CB  TRP A 229      -1.139 -29.463  29.906  1.00 71.94           C
ATOM   3676  CG  TRP A 229       0.276 -29.670  30.259  1.00 64.56           C
ATOM   3677  CD1 TRP A 229       0.821 -30.370  31.321  1.00 50.55           C
ATOM   3678  CD2 TRP A 229       1.338 -29.285  29.364  1.00 55.46           C
ATOM   3679  NE1 TRP A 229       2.205 -30.506  31.083  1.00 52.70           N
ATOM   3680  CE2 TRP A 229       2.533 -29.872  29.878  1.00 49.74           C
ATOM   3681  CE3 TRP A 229       1.376 -28.540  28.176  1.00 50.32           C
ATOM   3682  CZ2 TRP A 229       3.743 -29.832  29.163  1.00 63.12           C
ATOM   3683  CZ3 TRP A 229       2.563 -28.514  27.468  1.00 64.54           C
ATOM   3684  CH2 TRP A 229       3.728 -29.169  27.948  1.00 70.69           C
ATOM   3685  H   TRP A 229      -3.537 -27.774  29.613  1.00100.49           H
ATOM   3686  HA  TRP A 229      -1.527 -28.530  31.779  1.00 85.17           H
ATOM   3687  HB2 TRP A 229      -1.752 -30.362  30.121  1.00 86.33           H
ATOM   3688  HB3 TRP A 229      -1.219 -29.286  28.804  1.00 86.33           H
ATOM   3689  HD1 TRP A 229       0.345 -30.780  32.200  1.00 60.66           H
ATOM   3690  HE1 TRP A 229       2.854 -30.998  31.661  1.00 63.24           H
ATOM   3691  HE3 TRP A 229       0.491 -27.997  27.840  1.00 60.39           H
ATOM   3692  HZ2 TRP A 229       4.640 -30.292  29.561  1.00 75.74           H
ATOM   3693  HZ3 TRP A 229       2.627 -27.966  26.530  1.00 77.45           H
ATOM   3694  HH2 TRP A 229       4.634 -29.123  27.347  1.00 84.83           H
ATOM   3695  N   MET A 230      -0.386 -26.592  31.494  1.00 76.29           N
ATOM   3696  CA  MET A 230       0.078 -25.401  32.230  1.00 85.00           C
ATOM   3697  C   MET A 230       0.087 -24.143  31.410  1.00 69.17           C
ATOM   3698  O   MET A 230       1.051 -23.827  30.710  1.00 62.69           O
ATOM   3699  CB  MET A 230       1.454 -25.643  32.893  1.00 86.31           C
ATOM   3700  CG  MET A 230       2.128 -26.996  32.652  1.00 90.20           C
ATOM   3701  SD  MET A 230       3.618 -26.757  31.677  1.00 88.02           S
ATOM   3702  CE  MET A 230       4.704 -26.078  32.905  1.00 86.12           C
ATOM   3703  H   MET A 230      -0.284 -27.218  32.073  1.00 91.55           H
ATOM   3704  HA  MET A 230      -0.522 -25.242  32.978  1.00102.01           H
ATOM   3705  HB2 MET A 230       2.085 -24.950  32.631  1.00103.57           H
ATOM   3706  HB3 MET A 230       1.334 -25.586  33.854  1.00103.57           H
ATOM   3707  HG2 MET A 230       2.390 -27.395  33.500  1.00108.24           H
ATOM   3708  HG3 MET A 230       1.551 -27.606  32.175  1.00108.24           H
ATOM   3709  HE1 MET A 230       5.535 -25.829  32.472  1.00103.35           H
ATOM   3710  HE2 MET A 230       4.292 -25.297  33.305  1.00103.35           H
ATOM   3711  HE3 MET A 230       4.872 -26.756  33.576  1.00103.35           H
ATOM   3712  N   GLY A 231      -1.000 -23.407  31.572  1.00 69.46           N
ATOM   3713  CA  GLY A 231      -1.332 -22.347  30.670  1.00 70.40           C
ATOM   3714  C   GLY A 231      -2.501 -22.676  29.767  1.00 64.67           C
ATOM   3715  O   GLY A 231      -3.227 -21.764  29.363  1.00 60.42           O
ATOM   3716  H   GLY A 231      -1.552 -23.502  32.225  1.00 83.36           H
ATOM   3717  HA2 GLY A 231      -1.547 -21.549  31.175  1.00 84.48           H
ATOM   3718  HA3 GLY A 231      -0.557 -22.170  30.111  1.00 84.48           H
ATOM   3719  N   TYR A 232      -2.695 -23.938  29.385  1.00 69.02           N
ATOM   3720  CA  TYR A 232      -3.650 -24.198  28.315  1.00 67.32           C
ATOM   3721  C   TYR A 232      -4.715 -25.195  28.727  1.00 62.17           C
ATOM   3722  O   TYR A 232      -4.675 -25.792  29.805  1.00 66.10           O
ATOM   3723  CB  TYR A 232      -2.977 -24.746  27.060  1.00 64.05           C
ATOM   3724  CG  TYR A 232      -1.671 -24.138  26.664  1.00 58.08           C
ATOM   3725  CD1 TYR A 232      -0.499 -24.413  27.364  1.00 66.20           C
ATOM   3726  CD2 TYR A 232      -1.589 -23.345  25.563  1.00 54.10           C
ATOM   3727  CE1 TYR A 232       0.715 -23.880  26.989  1.00 63.05           C
ATOM   3728  CE2 TYR A 232      -0.366 -22.801  25.155  1.00 67.24           C
ATOM   3729  CZ  TYR A 232       0.780 -23.074  25.869  1.00 63.65           C
ATOM   3730  OH  TYR A 232       1.970 -22.522  25.459  1.00 65.16           O
ATOM   3731  H   TYR A 232      -2.295 -24.637  29.692  1.00 82.82           H
ATOM   3732  HA  TYR A 232      -4.098 -23.377  28.054  1.00 80.79           H
ATOM   3733  HB2 TYR A 232      -2.833 -25.695  27.201  1.00 76.87           H
ATOM   3734  HB3 TYR A 232      -3.590 -24.613  26.317  1.00 76.87           H
ATOM   3735  HD1 TYR A 232      -0.523 -24.949  28.105  1.00 79.44           H
ATOM   3736  HD2 TYR A 232      -2.364 -23.175  25.089  1.00 64.92           H
ATOM   3737  HE1 TYR A 232       1.475 -24.083  27.487  1.00 75.66           H
ATOM   3738  HE2 TYR A 232      -0.319 -22.254  24.408  1.00 80.68           H
ATOM   3739  HH  TYR A 232       2.199 -22.878  24.733  1.00 78.19           H
ATOM   3740  N   GLU A 233      -5.640 -25.391  27.788  1.00 54.42           N
ATOM   3741  CA  GLU A 233      -6.654 -26.429  27.843  1.00 58.93           C
ATOM   3742  C   GLU A 233      -6.514 -27.367  26.647  1.00 63.38           C
ATOM   3743  O   GLU A 233      -6.616 -26.896  25.498  1.00 50.08           O
ATOM   3744  CB  GLU A 233      -8.030 -25.791  27.808  1.00 72.87           C
ATOM   3745  CG  GLU A 233      -8.398 -24.943  28.972  1.00 78.57           C
ATOM   3746  CD  GLU A 233      -9.742 -24.318  28.696  1.00 91.97           C
ATOM   3747  OE1 GLU A 233     -10.606 -25.100  28.233  1.00 84.30           O
ATOM   3748  OE2 GLU A 233      -9.916 -23.080  28.875  1.00 99.36           O1-
ATOM   3749  H   GLU A 233      -5.714 -24.885  27.098  1.00 65.30           H
ATOM   3750  HA  GLU A 233      -6.555 -26.907  28.673  1.00 70.72           H
ATOM   3751  HB2 GLU A 233      -8.050 -25.201  27.031  1.00 87.45           H
ATOM   3752  HB3 GLU A 233      -8.701 -26.482  27.716  1.00 87.45           H
ATOM   3753  HG2 GLU A 233      -8.484 -25.515  29.750  1.00 94.28           H
ATOM   3754  HG3 GLU A 233      -7.735 -24.250  29.123  1.00 94.28           H
ATOM   3755  N   LEU A 234      -6.374 -28.720  26.936  1.00 61.86           N
ATOM   3756  CA  LEU A 234      -6.064 -29.764  25.959  1.00 49.78           C
ATOM   3757  C   LEU A 234      -7.233 -30.852  25.954  1.00 52.20           C
ATOM   3758  O   LEU A 234      -7.329 -31.916  26.531  1.00 76.20           O
ATOM   3759  CB  LEU A 234      -4.810 -30.633  26.105  1.00 58.73           C
ATOM   3760  CG  LEU A 234      -3.415 -29.987  26.038  1.00 54.04           C
ATOM   3761  CD1 LEU A 234      -3.276 -28.809  25.074  1.00 46.73           C
ATOM   3762  CD2 LEU A 234      -3.005 -29.553  27.434  1.00 56.46           C
ATOM   3763  H   LEU A 234      -6.338 -29.012  27.923  1.00 74.23           H
ATOM   3764  HA  LEU A 234      -6.004 -29.273  24.942  1.00 59.73           H
ATOM   3765  HB2 LEU A 234      -4.884 -31.215  27.058  1.00 70.48           H
ATOM   3766  HB3 LEU A 234      -4.872 -31.372  25.265  1.00 70.48           H
ATOM   3767  HG  LEU A 234      -2.712 -30.799  25.699  1.00 64.85           H
ATOM   3768 HD11 LEU A 234      -2.254 -28.408  25.103  1.00 56.08           H
ATOM   3769 HD12 LEU A 234      -3.499 -29.099  24.040  1.00 56.08           H
ATOM   3770 HD13 LEU A 234      -3.952 -27.984  25.338  1.00 56.08           H
ATOM   3771 HD21 LEU A 234      -1.950 -29.249  27.492  1.00 67.75           H
ATOM   3772 HD22 LEU A 234      -3.627 -28.699  27.764  1.00 67.75           H
ATOM   3773 HD23 LEU A 234      -3.193 -30.349  28.170  1.00 67.75           H
ATOM   3774  N   HIS A 235      -8.115 -30.415  24.998  1.00 40.22           N
ATOM   3775  CA  HIS A 235      -9.310 -30.740  24.223  1.00 45.94           C
ATOM   3776  C   HIS A 235      -8.922 -31.729  23.124  1.00 51.82           C
ATOM   3777  O   HIS A 235      -7.920 -31.516  22.442  1.00 47.51           O
ATOM   3778  CB  HIS A 235      -9.983 -29.495  23.558  1.00 51.96           C
ATOM   3779  CG  HIS A 235     -10.470 -28.459  24.527  1.00 67.96           C
ATOM   3780  ND1 HIS A 235     -11.686 -27.821  24.403  1.00 59.35           N
ATOM   3781  CD2 HIS A 235      -9.893 -27.953  25.643  1.00 71.74           C
ATOM   3782  CE1 HIS A 235     -11.841 -26.982  25.416  1.00 70.26           C
ATOM   3783  NE2 HIS A 235     -10.767 -27.044  26.184  1.00 62.18           N
ATOM   3784  H   HIS A 235      -7.845 -29.694  24.630  1.00 48.27           H
ATOM   3785  HA  HIS A 235      -9.941 -31.134  24.842  1.00 55.12           H
ATOM   3786  HB2 HIS A 235     -10.766 -29.801  23.079  1.00 62.35           H
ATOM   3787  HB3 HIS A 235      -9.393 -29.043  22.951  1.00 62.35           H
ATOM   3788  HD2 HIS A 235      -9.066 -28.216  25.969  1.00 86.08           H
ATOM   3789  HE1 HIS A 235     -12.573 -26.428  25.558  1.00 84.32           H
ATOM   3790  HE2 HIS A 235     -10.623 -26.593  26.894  1.00 74.62           H
ATOM   3791  N   PRO A 236      -9.741 -32.797  22.913  1.00 55.05           N
ATOM   3792  CA  PRO A 236      -9.375 -33.940  22.027  1.00 56.74           C
ATOM   3793  C   PRO A 236      -8.860 -33.504  20.647  1.00 51.38           C
ATOM   3794  O   PRO A 236      -8.264 -34.178  19.802  1.00 60.52           O
ATOM   3795  CB  PRO A 236     -10.713 -34.692  21.867  1.00 57.05           C
ATOM   3796  CG  PRO A 236     -11.825 -33.703  22.268  1.00 54.32           C
ATOM   3797  CD  PRO A 236     -11.172 -32.820  23.335  1.00 53.86           C
ATOM   3798  HA  PRO A 236      -8.569 -34.564  22.567  1.00 68.08           H
ATOM   3799  HB2 PRO A 236     -10.850 -35.085  20.853  1.00 68.46           H
ATOM   3800  HB3 PRO A 236     -10.699 -35.564  22.561  1.00 68.46           H
ATOM   3801  HG2 PRO A 236     -12.159 -33.098  21.404  1.00 65.19           H
ATOM   3802  HG3 PRO A 236     -12.711 -34.222  22.665  1.00 65.19           H
ATOM   3803  HD2 PRO A 236     -11.608 -31.799  23.379  1.00 64.64           H
ATOM   3804  HD3 PRO A 236     -11.233 -33.269  24.352  1.00 64.64           H
ATOM   3805  N   ASP A 237      -9.282 -32.231  20.325  1.00 42.65           N
ATOM   3806  CA  ASP A 237      -9.181 -31.664  18.959  1.00 55.52           C
ATOM   3807  C   ASP A 237      -8.629 -30.241  18.790  1.00 51.01           C
ATOM   3808  O   ASP A 237      -8.365 -29.805  17.658  1.00 38.84           O
ATOM   3809  CB  ASP A 237     -10.553 -31.624  18.293  1.00 60.60           C
ATOM   3810  CG  ASP A 237     -10.451 -31.987  16.841  1.00 87.87           C
ATOM   3811  OD1 ASP A 237      -9.722 -31.260  16.119  1.00100.21           O
ATOM   3812  OD2 ASP A 237     -10.998 -33.050  16.441  1.00 91.37           O1-
ATOM   3813  H   ASP A 237      -9.669 -31.688  20.864  1.00 51.18           H
ATOM   3814  HA  ASP A 237      -8.631 -32.266  18.438  1.00 66.62           H
ATOM   3815  HB2 ASP A 237     -11.159 -32.236  18.738  1.00 72.72           H
ATOM   3816  HB3 ASP A 237     -10.905 -30.717  18.346  1.00 72.72           H
ATOM   3817  N   LYS A 238      -8.535 -29.481  19.842  1.00 40.91           N
ATOM   3818  CA  LYS A 238      -7.929 -28.184  19.764  1.00 40.87           C
ATOM   3819  C   LYS A 238      -7.354 -27.905  21.132  1.00 38.54           C
ATOM   3820  O   LYS A 238      -7.596 -28.626  22.095  1.00 44.62           O
ATOM   3821  CB  LYS A 238      -8.948 -27.133  19.349  1.00 51.34           C
ATOM   3822  CG  LYS A 238     -10.101 -26.945  20.351  1.00 64.49           C
ATOM   3823  CD  LYS A 238     -10.972 -25.720  20.003  1.00 71.12           C
ATOM   3824  CE  LYS A 238     -12.066 -25.471  21.047  1.00 79.25           C
ATOM   3825  NZ  LYS A 238     -13.050 -26.613  21.109  1.00 88.34           N1+
ATOM   3826  H   LYS A 238      -8.809 -29.694  20.625  1.00 49.09           H
ATOM   3827  HA  LYS A 238      -7.203 -28.190  19.119  1.00 49.04           H
ATOM   3828  HB2 LYS A 238      -8.504 -26.280  19.229  1.00 61.61           H
ATOM   3829  HB3 LYS A 238      -9.329 -27.411  18.503  1.00 61.61           H
ATOM   3830  HG2 LYS A 238     -10.669 -27.734  20.336  1.00 77.38           H
ATOM   3831  HG3 LYS A 238      -9.741 -26.808  21.243  1.00 77.38           H
ATOM   3832  HD2 LYS A 238     -10.402 -24.936  19.965  1.00 85.35           H
ATOM   3833  HD3 LYS A 238     -11.396 -25.869  19.143  1.00 85.35           H
ATOM   3834  HE2 LYS A 238     -11.647 -25.387  21.921  1.00 95.10           H
ATOM   3835  HE3 LYS A 238     -12.541 -24.652  20.825  1.00 95.10           H
ATOM   3836  HZ1 LYS A 238     -13.735 -26.399  21.633  1.00106.00           H
ATOM   3837  HZ2 LYS A 238     -13.357 -26.795  20.294  1.00106.00           H
ATOM   3838  HZ3 LYS A 238     -12.653 -27.340  21.436  1.00106.00           H
ATOM   3839  N   TRP A 239      -6.546 -26.885  21.208  1.00 51.24           N
ATOM   3840  CA  TRP A 239      -6.101 -26.410  22.499  1.00 54.38           C
ATOM   3841  C   TRP A 239      -6.441 -24.940  22.550  1.00 55.50           C
ATOM   3842  O   TRP A 239      -6.628 -24.293  21.518  1.00 55.70           O
ATOM   3843  CB  TRP A 239      -4.597 -26.673  22.746  1.00 51.65           C
ATOM   3844  CG  TRP A 239      -3.658 -26.042  21.738  1.00 55.79           C
ATOM   3845  CD1 TRP A 239      -3.257 -26.562  20.525  1.00 48.21           C
ATOM   3846  CD2 TRP A 239      -3.000 -24.775  21.861  1.00 64.53           C
ATOM   3847  NE1 TRP A 239      -2.397 -25.700  19.909  1.00 47.04           N
ATOM   3848  CE2 TRP A 239      -2.228 -24.593  20.700  1.00 61.73           C
ATOM   3849  CE3 TRP A 239      -3.002 -23.769  22.836  1.00 64.08           C
ATOM   3850  CZ2 TRP A 239      -1.459 -23.453  20.493  1.00 67.47           C
ATOM   3851  CZ3 TRP A 239      -2.243 -22.624  22.619  1.00 63.34           C
ATOM   3852  CH2 TRP A 239      -1.477 -22.486  21.468  1.00 69.36           C
ATOM   3853  H   TRP A 239      -6.232 -26.449  20.541  1.00 61.49           H
ATOM   3854  HA  TRP A 239      -6.598 -26.859  23.191  1.00 65.25           H
ATOM   3855  HB2 TRP A 239      -4.366 -26.336  23.625  1.00 61.98           H
ATOM   3856  HB3 TRP A 239      -4.442 -27.632  22.725  1.00 61.98           H
ATOM   3857  HD1 TRP A 239      -3.516 -27.384  20.176  1.00 57.86           H
ATOM   3858  HE1 TRP A 239      -2.030 -25.831  19.143  1.00 56.45           H
ATOM   3859  HE3 TRP A 239      -3.505 -23.861  23.609  1.00 76.90           H
ATOM   3860  HZ2 TRP A 239      -0.957 -23.354  19.719  1.00 80.96           H
ATOM   3861  HZ3 TRP A 239      -2.227 -21.958  23.262  1.00 76.01           H
ATOM   3862  HH2 TRP A 239      -0.976 -21.719  21.347  1.00 83.23           H
ATOM   3863  N   THR A 240      -6.606 -24.447  23.756  1.00 57.44           N
ATOM   3864  CA  THR A 240      -6.961 -23.067  23.949  1.00 64.02           C
ATOM   3865  C   THR A 240      -6.097 -22.585  25.069  1.00 62.65           C
ATOM   3866  O   THR A 240      -5.393 -23.362  25.721  1.00 53.63           O
ATOM   3867  CB  THR A 240      -8.433 -22.842  24.326  1.00 70.76           C
ATOM   3868  OG1 THR A 240      -8.634 -23.247  25.692  1.00 74.46           O
ATOM   3869  CG2 THR A 240      -9.423 -23.585  23.340  1.00 60.30           C
ATOM   3870  H   THR A 240      -6.508 -24.894  24.487  1.00 68.93           H
ATOM   3871  HA  THR A 240      -6.754 -22.547  23.162  1.00 76.82           H
ATOM   3872  HB  THR A 240      -8.607 -21.888  24.276  1.00 84.91           H
ATOM   3873  HG1 THR A 240      -9.452 -23.346  25.849  1.00 89.36           H
ATOM   3874 HG21 THR A 240     -10.347 -23.453  23.610  1.00 72.36           H
ATOM   3875 HG22 THR A 240      -9.312 -23.231  22.443  1.00 72.36           H
ATOM   3876 HG23 THR A 240      -9.244 -24.537  23.320  1.00 72.36           H
ATOM   3877  N   VAL A 241      -6.173 -21.288  25.290  1.00 72.66           N
ATOM   3878  CA  VAL A 241      -5.388 -20.658  26.323  1.00 77.76           C
ATOM   3879  C   VAL A 241      -6.335 -20.222  27.418  1.00 71.13           C
ATOM   3880  O   VAL A 241      -7.342 -19.553  27.152  1.00 68.30           O
ATOM   3881  CB  VAL A 241      -4.581 -19.486  25.760  1.00 78.47           C
ATOM   3882  CG1 VAL A 241      -3.575 -19.109  26.774  1.00 74.76           C
ATOM   3883  CG2 VAL A 241      -3.902 -19.902  24.454  1.00 76.40           C
ATOM   3884  H   VAL A 241      -6.660 -20.742  24.835  1.00 87.19           H
ATOM   3885  HA  VAL A 241      -4.768 -21.300  26.699  1.00 93.31           H
ATOM   3886  HB  VAL A 241      -5.164 -18.727  25.591  1.00 94.16           H
ATOM   3887 HG11 VAL A 241      -3.036 -18.387  26.421  1.00 89.71           H
ATOM   3888 HG12 VAL A 241      -4.034 -18.827  27.581  1.00 89.71           H
ATOM   3889 HG13 VAL A 241      -3.022 -19.887  26.964  1.00 89.71           H
ATOM   3890 HG21 VAL A 241      -3.386 -19.155  24.118  1.00 91.68           H
ATOM   3891 HG22 VAL A 241      -3.317 -20.657  24.627  1.00 91.68           H
ATOM   3892 HG23 VAL A 241      -4.574 -20.154  23.803  1.00 91.68           H
ATOM   3893  N   GLN A 242      -6.036 -20.631  28.636  1.00 68.41           N
ATOM   3894  CA  GLN A 242      -6.847 -20.194  29.752  1.00 81.82           C
ATOM   3895  C   GLN A 242      -6.939 -18.674  29.719  1.00 80.12           C
ATOM   3896  O   GLN A 242      -5.912 -18.000  29.573  1.00 76.77           O
ATOM   3897  CB  GLN A 242      -6.256 -20.651  31.082  1.00 83.19           C
ATOM   3898  CG  GLN A 242      -6.108 -22.165  31.225  1.00 85.51           C
ATOM   3899  CD  GLN A 242      -5.338 -22.557  32.489  1.00 89.51           C
ATOM   3900  OE1 GLN A 242      -5.108 -21.720  33.362  1.00 88.78           O
ATOM   3901  NE2 GLN A 242      -4.927 -23.832  32.584  1.00 88.20           N
ATOM   3902  H   GLN A 242      -5.377 -21.144  28.833  1.00 82.09           H
ATOM   3903  HA  GLN A 242      -7.732 -20.577  29.655  1.00 98.18           H
ATOM   3904  HB2 GLN A 242      -5.374 -20.256  31.166  1.00 99.83           H
ATOM   3905  HB3 GLN A 242      -6.829 -20.329  31.796  1.00 99.83           H
ATOM   3906  HG2 GLN A 242      -6.991 -22.569  31.259  1.00102.61           H
ATOM   3907  HG3 GLN A 242      -5.616 -22.500  30.458  1.00102.61           H
ATOM   3908 HE21 GLN A 242      -5.175 -24.408  31.996  1.00105.85           H
ATOM   3909 HE22 GLN A 242      -4.420 -24.078  33.238  1.00105.85           H
ATOM   3910  N   PRO A 243      -8.128 -18.107  29.805  1.00 87.61           N
ATOM   3911  CA  PRO A 243      -8.255 -16.653  29.700  1.00 88.14           C
ATOM   3912  C   PRO A 243      -7.431 -15.941  30.759  1.00 83.33           C
ATOM   3913  O   PRO A 243      -7.188 -16.455  31.852  1.00 73.58           O
ATOM   3914  CB  PRO A 243      -9.750 -16.423  29.911  1.00 87.52           C
ATOM   3915  CG  PRO A 243     -10.169 -17.603  30.755  1.00 89.19           C
ATOM   3916  CD  PRO A 243      -9.397 -18.743  30.185  1.00 88.91           C
ATOM   3917  HA  PRO A 243      -8.006 -16.340  28.819  1.00105.76           H
ATOM   3918  HB2 PRO A 243      -9.886 -15.589  30.387  1.00105.03           H
ATOM   3919  HB3 PRO A 243     -10.211 -16.424  29.060  1.00105.03           H
ATOM   3920  HG2 PRO A 243      -9.917 -17.450  31.681  1.00107.02           H
ATOM   3921  HG3 PRO A 243     -11.124 -17.752  30.677  1.00107.02           H
ATOM   3922  HD2 PRO A 243      -9.244 -19.425  30.858  1.00106.69           H
ATOM   3923  HD3 PRO A 243      -9.841 -19.099  29.399  1.00106.69           H
ATOM   3924  N   ILE A 244      -7.024 -14.727  30.432  1.00 90.04           N
ATOM   3925  CA  ILE A 244      -6.183 -13.935  31.307  1.00 83.50           C
ATOM   3926  C   ILE A 244      -7.040 -12.822  31.852  1.00 79.41           C
ATOM   3927  O   ILE A 244      -7.715 -12.122  31.088  1.00 79.30           O
ATOM   3928  CB  ILE A 244      -4.976 -13.364  30.571  1.00 81.32           C
ATOM   3929  CG1 ILE A 244      -4.379 -14.430  29.654  1.00 82.20           C
ATOM   3930  CG2 ILE A 244      -3.989 -12.845  31.590  1.00 85.09           C
ATOM   3931  CD1 ILE A 244      -5.086 -14.557  28.275  1.00 82.90           C
ATOM   3932  H   ILE A 244      -7.230 -14.330  29.697  1.00108.04           H
ATOM   3933  HA  ILE A 244      -5.867 -14.474  32.046  1.00100.20           H
ATOM   3934  HB  ILE A 244      -5.276 -12.629  30.021  1.00 97.58           H
ATOM   3935 HG12 ILE A 244      -3.452 -14.201  29.485  1.00 98.64           H
ATOM   3936 HG13 ILE A 244      -4.425 -15.286  30.106  1.00 98.64           H
ATOM   3937 HG21 ILE A 244      -3.208 -12.494  31.135  1.00102.10           H
ATOM   3938 HG22 ILE A 244      -4.410 -12.141  32.107  1.00102.10           H
ATOM   3939 HG23 ILE A 244      -3.729 -13.574  32.177  1.00102.10           H
ATOM   3940 HD11 ILE A 244      -4.499 -15.056  27.684  1.00 99.48           H
ATOM   3941 HD12 ILE A 244      -5.923 -15.039  28.363  1.00 99.48           H
ATOM   3942 HD13 ILE A 244      -5.245 -13.674  27.909  1.00 99.48           H
ATOM   3943  N   VAL A 245      -7.033 -12.673  33.164  1.00 80.82           N
ATOM   3944  CA  VAL A 245      -7.826 -11.650  33.825  1.00 83.76           C
ATOM   3945  C   VAL A 245      -6.923 -10.520  34.281  1.00 93.08           C
ATOM   3946  O   VAL A 245      -5.928 -10.749  34.991  1.00 93.65           O
ATOM   3947  CB  VAL A 245      -8.612 -12.229  35.008  1.00 79.68           C
ATOM   3948  CG1 VAL A 245      -9.609 -13.216  34.497  1.00 90.52           C
ATOM   3949  CG2 VAL A 245      -7.691 -12.851  36.060  1.00 81.62           C
ATOM   3950  H   VAL A 245      -6.596 -13.179  33.702  1.00 96.99           H
ATOM   3951  HA  VAL A 245      -8.460 -11.287  33.188  1.00100.51           H
ATOM   3952  HB  VAL A 245      -9.102 -11.508  35.424  1.00 95.62           H
ATOM   3953 HG11 VAL A 245     -10.158 -13.531  35.234  1.00108.63           H
ATOM   3954 HG12 VAL A 245     -10.171 -12.768  33.841  1.00108.63           H
ATOM   3955 HG13 VAL A 245      -9.141 -13.955  34.077  1.00108.63           H
ATOM   3956 HG21 VAL A 245      -8.246 -13.192  36.784  1.00 97.94           H
ATOM   3957 HG22 VAL A 245      -7.194 -13.576  35.654  1.00 97.94           H
ATOM   3958 HG23 VAL A 245      -7.087 -12.177  36.408  1.00 97.94           H
ATOM   3959  N   LEU A 246      -7.278  -9.300  33.869  1.00 92.80           N
ATOM   3960  CA  LEU A 246      -6.612  -8.101  34.346  1.00 89.89           C
ATOM   3961  C   LEU A 246      -7.279  -7.662  35.640  1.00 95.45           C
ATOM   3962  O   LEU A 246      -8.488  -7.388  35.633  1.00 90.71           O
ATOM   3963  CB  LEU A 246      -6.705  -6.974  33.329  1.00 84.01           C
ATOM   3964  CG  LEU A 246      -5.997  -7.014  31.969  1.00 70.23           C
ATOM   3965  CD1 LEU A 246      -4.615  -7.683  32.045  1.00 58.03           C
ATOM   3966  CD2 LEU A 246      -6.896  -7.664  30.932  1.00 77.18           C
ATOM   3967  H   LEU A 246      -7.911  -9.147  33.306  1.00111.36           H
ATOM   3968  HA  LEU A 246      -5.679  -8.297  34.503  1.00107.86           H
ATOM   3969  HB2 LEU A 246      -7.645  -6.876  33.129  1.00100.81           H
ATOM   3970  HB3 LEU A 246      -6.395  -6.169  33.771  1.00100.81           H
ATOM   3971  HG  LEU A 246      -5.864  -6.104  31.675  1.00 84.28           H
ATOM   3972 HD11 LEU A 246      -4.244  -7.733  31.151  1.00 69.64           H
ATOM   3973 HD12 LEU A 246      -4.044  -7.140  32.608  1.00 69.64           H
ATOM   3974 HD13 LEU A 246      -4.697  -8.573  32.421  1.00 69.64           H
ATOM   3975 HD21 LEU A 246      -6.507  -7.534  30.052  1.00 92.61           H
ATOM   3976 HD22 LEU A 246      -6.976  -8.608  31.139  1.00 92.61           H
ATOM   3977 HD23 LEU A 246      -7.770  -7.253  30.974  1.00 92.61           H
ATOM   3978  N   PRO A 247      -6.541  -7.565  36.765  1.00103.82           N
ATOM   3979  CA  PRO A 247      -7.183  -7.190  38.036  1.00106.02           C
ATOM   3980  C   PRO A 247      -7.692  -5.756  38.019  1.00100.96           C
ATOM   3981  O   PRO A 247      -6.872  -4.843  37.914  1.00112.47           O
ATOM   3982  CB  PRO A 247      -6.050  -7.372  39.057  1.00106.16           C
ATOM   3983  CG  PRO A 247      -4.781  -7.153  38.256  1.00 99.68           C
ATOM   3984  CD  PRO A 247      -5.078  -7.745  36.911  1.00 98.25           C
ATOM   3985  HA  PRO A 247      -7.906  -7.799  38.245  1.00127.23           H
ATOM   3986  HB2 PRO A 247      -6.132  -6.726  39.775  1.00127.39           H
ATOM   3987  HB3 PRO A 247      -6.070  -8.276  39.408  1.00127.39           H
ATOM   3988  HG2 PRO A 247      -4.598  -6.204  38.180  1.00119.61           H
ATOM   3989  HG3 PRO A 247      -4.037  -7.612  38.680  1.00119.61           H
ATOM   3990  HD2 PRO A 247      -4.598  -7.266  36.218  1.00117.90           H
ATOM   3991  HD3 PRO A 247      -4.853  -8.689  36.910  1.00117.90           H
ATOM   3992  N   GLU A 248      -8.997  -5.514  38.121  1.00 98.19           N
ATOM   3993  CA  GLU A 248      -9.489  -4.143  38.062  1.00101.51           C
ATOM   3994  C   GLU A 248      -9.409  -3.489  39.435  1.00107.29           C
ATOM   3995  O   GLU A 248      -9.814  -4.085  40.440  1.00110.65           O
ATOM   3996  CB  GLU A 248     -10.920  -4.090  37.537  1.00 99.67           C
ATOM   3997  CG  GLU A 248     -11.383  -2.655  37.344  1.00105.69           C
ATOM   3998  CD  GLU A 248     -12.249  -2.447  36.105  1.00114.00           C
ATOM   3999  OE1 GLU A 248     -12.542  -1.265  35.784  1.00111.64           O
ATOM   4000  OE2 GLU A 248     -12.624  -3.455  35.457  1.00110.52           O1-
ATOM   4001  H   GLU A 248      -9.605  -6.109  38.227  1.00117.83           H
ATOM   4002  HA  GLU A 248      -8.933  -3.624  37.460  1.00121.81           H
ATOM   4003  HB2 GLU A 248     -10.960  -4.540  36.677  1.00119.61           H
ATOM   4004  HB3 GLU A 248     -11.509  -4.520  38.173  1.00119.61           H
ATOM   4005  HG2 GLU A 248     -11.885  -2.381  38.126  1.00126.83           H
ATOM   4006  HG3 GLU A 248     -10.597  -2.099  37.250  1.00126.83           H
ATOM   4007  N   LYS A 249      -8.878  -2.263  39.476  1.00103.31           N
ATOM   4008  CA  LYS A 249      -8.750  -1.518  40.718  1.00 98.76           C
ATOM   4009  C   LYS A 249      -9.036  -0.052  40.462  1.00 95.16           C
ATOM   4010  O   LYS A 249      -9.115   0.413  39.315  1.00 79.51           O
ATOM   4011  CB  LYS A 249      -7.356  -1.622  41.346  1.00 96.64           C
ATOM   4012  CG  LYS A 249      -6.871  -3.001  41.642  1.00 97.92           C
ATOM   4013  CD  LYS A 249      -5.465  -2.940  42.224  1.00 88.72           C
ATOM   4014  CE  LYS A 249      -4.947  -4.314  42.390  1.00 84.67           C
ATOM   4015  NZ  LYS A 249      -6.008  -5.163  43.017  1.00106.15           N1+
ATOM   4016  H   LYS A 249      -8.587  -1.835  38.790  1.00123.97           H
ATOM   4017  HA  LYS A 249      -9.394  -1.844  41.362  1.00118.51           H
ATOM   4018  HB2 LYS A 249      -6.713  -1.214  40.745  1.00115.97           H
ATOM   4019  HB3 LYS A 249      -7.371  -1.146  42.193  1.00115.97           H
ATOM   4020  HG2 LYS A 249      -7.467  -3.418  42.286  1.00117.51           H
ATOM   4021  HG3 LYS A 249      -6.843  -3.517  40.824  1.00117.51           H
ATOM   4022  HD2 LYS A 249      -4.874  -2.456  41.628  1.00106.47           H
ATOM   4023  HD3 LYS A 249      -5.488  -2.522  43.099  1.00106.47           H
ATOM   4024  HE2 LYS A 249      -4.741  -4.684  41.519  1.00101.61           H
ATOM   4025  HE3 LYS A 249      -4.165  -4.306  42.964  1.00101.61           H
ATOM   4026  HZ1 LYS A 249      -5.633  -5.818  43.492  1.00127.38           H
ATOM   4027  HZ2 LYS A 249      -6.512  -4.673  43.564  1.00127.38           H
ATOM   4028  HZ3 LYS A 249      -6.532  -5.524  42.394  1.00127.38           H
ATOM   4029  N   ASP A 250      -9.155   0.673  41.576  1.00100.78           N
ATOM   4030  CA  ASP A 250      -9.274   2.120  41.576  1.00106.76           C
ATOM   4031  C   ASP A 250      -8.110   2.763  42.313  1.00 98.12           C
ATOM   4032  O   ASP A 250      -8.220   3.879  42.822  1.00106.00           O
ATOM   4033  CB  ASP A 250     -10.596   2.553  42.185  1.00118.00           C
ATOM   4034  CG  ASP A 250     -11.300   3.542  41.309  1.00125.06           C
ATOM   4035  OD1 ASP A 250     -12.329   3.181  40.695  1.00128.75           O
ATOM   4036  OD2 ASP A 250     -10.755   4.661  41.183  1.00124.21           O1-
ATOM   4037  H   ASP A 250      -9.165   0.336  42.367  1.00120.94           H
ATOM   4038  HA  ASP A 250      -9.260   2.439  40.661  1.00128.11           H
ATOM   4039  HB2 ASP A 250     -11.163   1.770  42.288  1.00141.59           H
ATOM   4040  HB3 ASP A 250     -10.430   2.962  43.051  1.00141.59           H
ATOM   4041  N   SER A 251      -6.993   2.052  42.368  1.00 93.21           N
ATOM   4042  CA  SER A 251      -5.743   2.518  42.937  1.00 92.22           C
ATOM   4043  C   SER A 251      -4.668   1.588  42.429  1.00 87.03           C
ATOM   4044  O   SER A 251      -4.804   0.366  42.508  1.00 87.68           O
ATOM   4045  CB  SER A 251      -5.754   2.516  44.462  1.00 90.08           C
ATOM   4046  OG  SER A 251      -6.562   3.555  44.955  1.00 99.24           O
ATOM   4047  H   SER A 251      -6.924   1.260  42.045  1.00111.86           H
ATOM   4048  HA  SER A 251      -5.548   3.417  42.627  1.00110.67           H
ATOM   4049  HB2 SER A 251      -6.088   1.657  44.773  1.00108.10           H
ATOM   4050  HB3 SER A 251      -4.849   2.658  44.783  1.00108.10           H
ATOM   4051  HG  SER A 251      -7.156   3.742  44.392  1.00119.08           H
ATOM   4052  N   TRP A 252      -3.601   2.154  41.897  1.00 89.36           N
ATOM   4053  CA  TRP A 252      -2.538   1.363  41.306  1.00 82.02           C
ATOM   4054  C   TRP A 252      -1.217   1.752  41.937  1.00 76.95           C
ATOM   4055  O   TRP A 252      -0.840   2.927  41.917  1.00 73.88           O
ATOM   4056  CB  TRP A 252      -2.519   1.581  39.803  1.00 77.74           C
ATOM   4057  CG  TRP A 252      -3.725   1.014  39.188  1.00 81.71           C
ATOM   4058  CD1 TRP A 252      -4.915   1.639  38.984  1.00 79.13           C
ATOM   4059  CD2 TRP A 252      -3.881  -0.320  38.703  1.00 82.30           C
ATOM   4060  NE1 TRP A 252      -5.798   0.783  38.382  1.00 84.15           N
ATOM   4061  CE2 TRP A 252      -5.184  -0.427  38.199  1.00 82.30           C
ATOM   4062  CE3 TRP A 252      -3.036  -1.428  38.633  1.00 76.64           C
ATOM   4063  CZ2 TRP A 252      -5.661  -1.588  37.636  1.00 82.39           C
ATOM   4064  CZ3 TRP A 252      -3.509  -2.569  38.078  1.00 83.20           C
ATOM   4065  CH2 TRP A 252      -4.812  -2.648  37.588  1.00 84.83           C
ATOM   4066  H   TRP A 252      -3.471   3.003  41.842  1.00107.23           H
ATOM   4067  HA  TRP A 252      -2.686   0.418  41.480  1.00 98.43           H
ATOM   4068  HB2 TRP A 252      -2.497   2.530  39.609  1.00 93.29           H
ATOM   4069  HB3 TRP A 252      -1.744   1.140  39.426  1.00 93.29           H
ATOM   4070  HD1 TRP A 252      -5.100   2.519  39.212  1.00 94.96           H
ATOM   4071  HE1 TRP A 252      -6.604   0.973  38.160  1.00100.98           H
ATOM   4072  HE3 TRP A 252      -2.164  -1.386  38.948  1.00 91.96           H
ATOM   4073  HZ2 TRP A 252      -6.529  -1.644  37.313  1.00 98.86           H
ATOM   4074  HZ3 TRP A 252      -2.956  -3.314  38.023  1.00 99.84           H
ATOM   4075  HH2 TRP A 252      -5.106  -3.444  37.215  1.00101.79           H
ATOM   4076  N   THR A 253      -0.522   0.779  42.501  1.00 72.05           N
ATOM   4077  CA  THR A 253       0.803   1.076  43.007  1.00 72.40           C
ATOM   4078  C   THR A 253       1.827   0.756  41.934  1.00 63.05           C
ATOM   4079  O   THR A 253       1.507   0.165  40.907  1.00 58.59           O
ATOM   4080  CB  THR A 253       1.080   0.296  44.284  1.00 57.59           C
ATOM   4081  OG1 THR A 253       1.094  -1.098  43.991  1.00 63.80           O
ATOM   4082  CG2 THR A 253      -0.019   0.554  45.266  1.00 64.52           C
ATOM   4083  H   THR A 253      -0.778  -0.035  42.599  1.00 86.46           H
ATOM   4084  HA  THR A 253       0.870   2.017  43.216  1.00 86.88           H
ATOM   4085  HB  THR A 253       1.924   0.574  44.675  1.00 69.10           H
ATOM   4086  HG1 THR A 253       1.221  -1.530  44.699  1.00 76.56           H
ATOM   4087 HG21 THR A 253       0.159   0.086  46.096  1.00 77.42           H
ATOM   4088 HG22 THR A 253      -0.076   1.504  45.441  1.00 77.42           H
ATOM   4089 HG23 THR A 253      -0.870   0.251  44.905  1.00 77.42           H
ATOM   4090  N   VAL A 254       3.067   1.189  42.181  1.00 59.81           N
ATOM   4091  CA  VAL A 254       4.187   0.846  41.310  1.00 54.32           C
ATOM   4092  C   VAL A 254       4.267  -0.654  41.133  1.00 53.97           C
ATOM   4093  O   VAL A 254       4.423  -1.171  40.020  1.00 51.45           O
ATOM   4094  CB  VAL A 254       5.503   1.382  41.895  1.00 67.84           C
ATOM   4095  CG1 VAL A 254       6.702   0.590  41.341  1.00 52.74           C
ATOM   4096  CG2 VAL A 254       5.638   2.872  41.618  1.00 59.26           C
ATOM   4097  H   VAL A 254       3.283   1.683  42.853  1.00 71.78           H
ATOM   4098  HA  VAL A 254       4.048   1.253  40.442  1.00 65.19           H
ATOM   4099  HB  VAL A 254       5.491   1.257  42.859  1.00 81.40           H
ATOM   4100 HG11 VAL A 254       7.517   1.018  41.640  1.00 63.28           H
ATOM   4101 HG12 VAL A 254       6.687  -0.324  41.668  1.00 63.28           H
ATOM   4102 HG13 VAL A 254       6.664   0.602  40.372  1.00 63.28           H
ATOM   4103 HG21 VAL A 254       6.474   3.178  41.999  1.00 71.11           H
ATOM   4104 HG22 VAL A 254       5.639   3.010  40.661  1.00 71.11           H
ATOM   4105 HG23 VAL A 254       4.892   3.338  42.031  1.00 71.11           H
ATOM   4106  N   ASN A 255       4.204  -1.374  42.240  1.00 56.90           N
ATOM   4107  CA  ASN A 255       4.314  -2.812  42.150  1.00 53.93           C
ATOM   4108  C   ASN A 255       3.158  -3.412  41.375  1.00 54.73           C
ATOM   4109  O   ASN A 255       3.364  -4.322  40.566  1.00 61.86           O
ATOM   4110  CB  ASN A 255       4.388  -3.402  43.531  1.00 60.55           C
ATOM   4111  CG  ASN A 255       5.291  -4.563  43.586  1.00 73.31           C
ATOM   4112  OD1 ASN A 255       5.862  -4.992  42.564  1.00 79.05           O
ATOM   4113  ND2 ASN A 255       5.466  -5.086  44.783  1.00 74.03           N
ATOM   4114  H   ASN A 255       4.124  -1.062  43.036  1.00 68.28           H
ATOM   4115  HA  ASN A 255       5.138  -3.021  41.693  1.00 64.72           H
ATOM   4116  HB2 ASN A 255       4.711  -2.733  44.153  1.00 72.67           H
ATOM   4117  HB3 ASN A 255       3.509  -3.714  43.780  1.00 72.67           H
ATOM   4118 HD21 ASN A 255       6.023  -5.730  44.892  1.00 88.84           H
ATOM   4119 HD22 ASN A 255       5.014  -4.782  45.445  1.00 88.84           H
ATOM   4120  N   ASP A 256       1.937  -2.913  41.596  1.00 54.99           N
ATOM   4121  CA  ASP A 256       0.788  -3.429  40.846  1.00 64.05           C
ATOM   4122  C   ASP A 256       0.996  -3.220  39.350  1.00 62.63           C
ATOM   4123  O   ASP A 256       0.600  -4.053  38.522  1.00 58.28           O
ATOM   4124  CB  ASP A 256      -0.528  -2.740  41.266  1.00 67.57           C
ATOM   4125  CG  ASP A 256      -0.962  -3.069  42.687  1.00 73.92           C
ATOM   4126  OD1 ASP A 256      -0.467  -4.067  43.269  1.00 64.31           O
ATOM   4127  OD2 ASP A 256      -1.830  -2.327  43.204  1.00 78.44           O1-
ATOM   4128  H   ASP A 256       1.760  -2.279  42.150  1.00 65.99           H
ATOM   4129  HA  ASP A 256       0.697  -4.383  41.017  1.00 76.86           H
ATOM   4130  HB2 ASP A 256      -0.452  -1.777  41.177  1.00 81.08           H
ATOM   4131  HB3 ASP A 256      -1.240  -3.061  40.689  1.00 81.08           H
ATOM   4132  N   ILE A 257       1.582  -2.084  38.984  1.00 54.53           N
ATOM   4133  CA  ILE A 257       1.717  -1.739  37.575  1.00 61.47           C
ATOM   4134  C   ILE A 257       2.784  -2.607  36.912  1.00 58.34           C
ATOM   4135  O   ILE A 257       2.577  -3.159  35.827  1.00 50.82           O
ATOM   4136  CB  ILE A 257       2.014  -0.239  37.441  1.00 58.97           C
ATOM   4137  CG1 ILE A 257       0.800   0.548  37.918  1.00 61.74           C
ATOM   4138  CG2 ILE A 257       2.292   0.137  35.985  1.00 62.78           C
ATOM   4139  CD1 ILE A 257       0.984   2.066  37.860  1.00 62.56           C
ATOM   4140  H   ILE A 257       1.895  -1.497  39.533  1.00 65.43           H
ATOM   4141  HA  ILE A 257       0.868  -1.904  37.130  1.00 73.77           H
ATOM   4142  HB  ILE A 257       2.777  -0.022  37.994  1.00 70.76           H
ATOM   4143 HG12 ILE A 257       0.040   0.317  37.357  1.00 74.09           H
ATOM   4144 HG13 ILE A 257       0.607   0.313  38.838  1.00 74.09           H
ATOM   4145 HG21 ILE A 257       2.520   1.075  35.933  1.00 75.34           H
ATOM   4146 HG22 ILE A 257       3.025  -0.399  35.640  1.00 75.34           H
ATOM   4147 HG23 ILE A 257       1.485  -0.024  35.468  1.00 75.34           H
ATOM   4148 HD11 ILE A 257       0.277   2.488  38.380  1.00 75.07           H
ATOM   4149 HD12 ILE A 257       1.841   2.281  38.241  1.00 75.07           H
ATOM   4150 HD13 ILE A 257       0.942   2.362  36.938  1.00 75.07           H
ATOM   4151  N   GLN A 258       3.935  -2.760  37.564  1.00 57.83           N
ATOM   4152  CA  GLN A 258       4.937  -3.672  37.029  1.00 55.54           C
ATOM   4153  C   GLN A 258       4.349  -5.053  36.831  1.00 55.59           C
ATOM   4154  O   GLN A 258       4.534  -5.659  35.777  1.00 56.31           O
ATOM   4155  CB  GLN A 258       6.150  -3.759  37.946  1.00 53.34           C
ATOM   4156  CG  GLN A 258       6.861  -2.437  38.118  1.00 57.62           C
ATOM   4157  CD  GLN A 258       8.140  -2.550  38.928  1.00 47.40           C
ATOM   4158  OE1 GLN A 258       8.221  -3.314  39.896  1.00 51.40           O
ATOM   4159  NE2 GLN A 258       9.150  -1.798  38.524  1.00 48.89           N
ATOM   4160  H   GLN A 258       4.154  -2.363  38.299  1.00 69.40           H
ATOM   4161  HA  GLN A 258       5.234  -3.352  36.166  1.00 66.65           H
ATOM   4162  HB2 GLN A 258       5.864  -4.079  38.817  1.00 64.00           H
ATOM   4163  HB3 GLN A 258       6.777  -4.385  37.551  1.00 64.00           H
ATOM   4164  HG2 GLN A 258       7.077  -2.081  37.243  1.00 69.14           H
ATOM   4165  HG3 GLN A 258       6.273  -1.828  38.587  1.00 69.14           H
ATOM   4166 HE21 GLN A 258       9.043  -1.264  37.860  1.00 58.67           H
ATOM   4167 HE22 GLN A 258       9.916  -1.847  38.914  1.00 58.67           H
ATOM   4168  N   LYS A 259       3.630  -5.575  37.827  1.00 52.98           N
ATOM   4169  CA  LYS A 259       3.028  -6.889  37.629  1.00 54.60           C
ATOM   4170  C   LYS A 259       2.133  -6.887  36.401  1.00 47.51           C
ATOM   4171  O   LYS A 259       2.183  -7.810  35.577  1.00 46.83           O
ATOM   4172  CB  LYS A 259       2.241  -7.316  38.865  1.00 56.44           C
ATOM   4173  CG  LYS A 259       3.111  -7.441  40.107  1.00 76.19           C
ATOM   4174  CD  LYS A 259       2.409  -8.099  41.328  1.00 79.13           C
ATOM   4175  CE  LYS A 259       3.434  -8.331  42.473  1.00 87.05           C
ATOM   4176  NZ  LYS A 259       2.924  -9.241  43.569  1.00 90.01           N1+
ATOM   4177  H   LYS A 259       3.474  -5.202  38.588  1.00 63.58           H
ATOM   4178  HA  LYS A 259       3.737  -7.536  37.483  1.00 65.52           H
ATOM   4179  HB2 LYS A 259       1.547  -6.662  39.034  1.00 67.73           H
ATOM   4180  HB3 LYS A 259       1.844  -8.183  38.687  1.00 67.73           H
ATOM   4181  HG2 LYS A 259       3.886  -7.980  39.887  1.00 91.42           H
ATOM   4182  HG3 LYS A 259       3.401  -6.558  40.379  1.00 91.42           H
ATOM   4183  HD2 LYS A 259       1.694  -7.530  41.655  1.00 94.96           H
ATOM   4184  HD3 LYS A 259       2.050  -8.959  41.062  1.00 94.96           H
ATOM   4185  HE2 LYS A 259       4.235  -8.735  42.102  1.00104.46           H
ATOM   4186  HE3 LYS A 259       3.658  -7.473  42.869  1.00104.46           H
ATOM   4187  HZ1 LYS A 259       3.541  -9.328  44.204  1.00108.01           H
ATOM   4188  HZ2 LYS A 259       2.187  -8.894  43.930  1.00108.01           H
ATOM   4189  HZ3 LYS A 259       2.733 -10.047  43.242  1.00108.01           H
ATOM   4190  N   LEU A 260       1.321  -5.841  36.260  1.00 55.09           N
ATOM   4191  CA  LEU A 260       0.424  -5.726  35.118  1.00 50.21           C
ATOM   4192  C   LEU A 260       1.221  -5.796  33.830  1.00 47.57           C
ATOM   4193  O   LEU A 260       1.037  -6.706  33.018  1.00 51.50           O
ATOM   4194  CB  LEU A 260      -0.358  -4.410  35.215  1.00 54.34           C
ATOM   4195  CG  LEU A 260      -1.458  -4.095  34.200  1.00 50.18           C
ATOM   4196  CD1 LEU A 260      -2.760  -4.832  34.460  1.00 56.16           C
ATOM   4197  CD2 LEU A 260      -1.688  -2.662  34.268  1.00 55.40           C
ATOM   4198  H   LEU A 260       1.287  -5.181  36.812  1.00 66.11           H
ATOM   4199  HA  LEU A 260      -0.199  -6.466  35.119  1.00 60.25           H
ATOM   4200  HB2 LEU A 260      -0.777  -4.379  36.092  1.00 65.21           H
ATOM   4201  HB3 LEU A 260       0.290  -3.688  35.161  1.00 65.21           H
ATOM   4202  HG  LEU A 260      -1.151  -4.293  33.311  1.00 60.21           H
ATOM   4203 HD11 LEU A 260      -3.383  -4.608  33.753  1.00 67.39           H
ATOM   4204 HD12 LEU A 260      -2.583  -5.781  34.456  1.00 67.39           H
ATOM   4205 HD13 LEU A 260      -3.115  -4.562  35.321  1.00 67.39           H
ATOM   4206 HD21 LEU A 260      -2.317  -2.416  33.572  1.00 66.48           H
ATOM   4207 HD22 LEU A 260      -2.048  -2.444  35.141  1.00 66.48           H
ATOM   4208 HD23 LEU A 260      -0.839  -2.218  34.129  1.00 66.48           H
ATOM   4209  N   VAL A 261       2.168  -4.870  33.678  1.00 45.65           N
ATOM   4210  CA  VAL A 261       3.012  -4.773  32.490  1.00 47.33           C
ATOM   4211  C   VAL A 261       3.662  -6.114  32.144  1.00 51.81           C
ATOM   4212  O   VAL A 261       3.605  -6.583  30.997  1.00 40.04           O
ATOM   4213  CB  VAL A 261       4.073  -3.693  32.722  1.00 44.92           C
ATOM   4214  CG1 VAL A 261       5.128  -3.781  31.629  1.00 54.98           C
ATOM   4215  CG2 VAL A 261       3.406  -2.310  32.830  1.00 45.78           C
ATOM   4216  H   VAL A 261       2.345  -4.272  34.272  1.00 54.78           H
ATOM   4217  HA  VAL A 261       2.471  -4.491  31.736  1.00 56.80           H
ATOM   4218  HB  VAL A 261       4.510  -3.864  33.570  1.00 53.90           H
ATOM   4219 HG11 VAL A 261       5.739  -3.032  31.719  1.00 65.98           H
ATOM   4220 HG12 VAL A 261       5.630  -4.607  31.717  1.00 65.98           H
ATOM   4221 HG13 VAL A 261       4.683  -3.747  30.767  1.00 65.98           H
ATOM   4222 HG21 VAL A 261       4.080  -1.630  32.983  1.00 54.93           H
ATOM   4223 HG22 VAL A 261       2.926  -2.124  32.010  1.00 54.93           H
ATOM   4224 HG23 VAL A 261       2.785  -2.315  33.577  1.00 54.93           H
ATOM   4225  N   GLY A 262       4.331  -6.727  33.126  1.00 46.76           N
ATOM   4226  CA  GLY A 262       4.905  -8.050  32.919  1.00 44.19           C
ATOM   4227  C   GLY A 262       3.900  -9.099  32.475  1.00 42.93           C
ATOM   4228  O   GLY A 262       4.191  -9.907  31.587  1.00 49.57           O
ATOM   4229  H   GLY A 262       4.469  -6.390  33.905  1.00 56.12           H
ATOM   4230  HA2 GLY A 262       5.591  -7.980  32.242  1.00 53.02           H
ATOM   4231  HA3 GLY A 262       5.318  -8.352  33.743  1.00 53.02           H
ATOM   4232  N   LYS A 263       2.707  -9.115  33.088  1.00 54.31           N
ATOM   4233  CA  LYS A 263       1.676 -10.048  32.647  1.00 56.69           C
ATOM   4234  C   LYS A 263       1.229  -9.730  31.214  1.00 45.86           C
ATOM   4235  O   LYS A 263       1.109 -10.636  30.381  1.00 46.23           O
ATOM   4236  CB  LYS A 263       0.507 -10.045  33.645  1.00 55.87           C
ATOM   4237  CG  LYS A 263      -0.390 -11.320  33.616  1.00 69.32           C
ATOM   4238  CD  LYS A 263      -1.541 -11.344  34.677  1.00 89.93           C
ATOM   4239  CE  LYS A 263      -1.083 -11.749  36.114  1.00 95.29           C
ATOM   4240  NZ  LYS A 263      -2.198 -11.733  37.175  1.00 84.10           N1+
ATOM   4241  H   LYS A 263       2.473  -8.609  33.742  1.00 65.17           H
ATOM   4242  HA  LYS A 263       2.060 -10.937  32.646  1.00 68.03           H
ATOM   4243  HB2 LYS A 263       0.880  -9.974  34.538  1.00 67.05           H
ATOM   4244  HB3 LYS A 263      -0.051  -9.274  33.456  1.00 67.05           H
ATOM   4245  HG2 LYS A 263      -0.800 -11.380  32.740  1.00 83.18           H
ATOM   4246  HG3 LYS A 263       0.165 -12.100  33.768  1.00 83.18           H
ATOM   4247  HD2 LYS A 263      -1.949 -10.466  34.728  1.00107.92           H
ATOM   4248  HD3 LYS A 263      -2.207 -11.991  34.393  1.00107.92           H
ATOM   4249  HE2 LYS A 263      -0.717 -12.649  36.080  1.00114.35           H
ATOM   4250  HE3 LYS A 263      -0.392 -11.132  36.400  1.00114.35           H
ATOM   4251  HZ1 LYS A 263      -1.874 -11.966  37.971  1.00100.92           H
ATOM   4252  HZ2 LYS A 263      -2.549 -10.919  37.235  1.00100.92           H
ATOM   4253  HZ3 LYS A 263      -2.842 -12.304  36.948  1.00100.92           H
ATOM   4254  N   LEU A 264       1.055  -8.443  30.893  1.00 46.09           N
ATOM   4255  CA  LEU A 264       0.634  -8.009  29.553  1.00 43.30           C
ATOM   4256  C   LEU A 264       1.720  -8.226  28.494  1.00 53.56           C
ATOM   4257  O   LEU A 264       1.414  -8.336  27.294  1.00 36.73           O
ATOM   4258  CB  LEU A 264       0.277  -6.519  29.569  1.00 45.41           C
ATOM   4259  CG  LEU A 264      -1.109  -5.995  29.926  1.00 53.94           C
ATOM   4260  CD1 LEU A 264      -2.148  -6.655  29.015  1.00 55.02           C
ATOM   4261  CD2 LEU A 264      -1.429  -6.221  31.387  1.00 63.06           C
ATOM   4262  H   LEU A 264       1.184  -7.797  31.443  1.00 55.30           H
ATOM   4263  HA  LEU A 264      -0.147  -8.521  29.283  1.00 51.96           H
ATOM   4264  HB2 LEU A 264       0.880  -6.085  30.193  1.00 54.49           H
ATOM   4265  HB3 LEU A 264       0.462  -6.176  28.678  1.00 54.49           H
ATOM   4266  HG  LEU A 264      -1.125  -5.036  29.768  1.00 64.73           H
ATOM   4267 HD11 LEU A 264      -3.036  -6.344  29.265  1.00 66.03           H
ATOM   4268 HD12 LEU A 264      -1.962  -6.412  28.094  1.00 66.03           H
ATOM   4269 HD13 LEU A 264      -2.092  -7.613  29.121  1.00 66.03           H
ATOM   4270 HD21 LEU A 264      -2.338  -5.939  31.574  1.00 75.67           H
ATOM   4271 HD22 LEU A 264      -1.330  -7.169  31.564  1.00 75.67           H
ATOM   4272 HD23 LEU A 264      -0.810  -5.718  31.933  1.00 75.67           H
ATOM   4273  N   ASN A 265       2.997  -8.239  28.898  1.00 52.71           N
ATOM   4274  CA  ASN A 265       4.052  -8.507  27.928  1.00 46.37           C
ATOM   4275  C   ASN A 265       4.050  -9.965  27.495  1.00 50.61           C
ATOM   4276  O   ASN A 265       4.260 -10.253  26.313  1.00 44.46           O
ATOM   4277  CB  ASN A 265       5.420  -8.126  28.490  1.00 56.90           C
ATOM   4278  CG  ASN A 265       6.505  -8.171  27.439  1.00 62.91           C
ATOM   4279  OD1 ASN A 265       6.484  -7.390  26.482  1.00 66.30           O
ATOM   4280  ND2 ASN A 265       7.467  -9.098  27.605  1.00 64.06           N
ATOM   4281  H   ASN A 265       3.273  -8.103  29.702  1.00 63.25           H
ATOM   4282  HA  ASN A 265       3.895  -7.961  27.140  1.00 55.64           H
ATOM   4283  HB2 ASN A 265       5.381  -7.222  28.847  1.00 68.27           H
ATOM   4284  HB3 ASN A 265       5.654  -8.757  29.190  1.00 68.27           H
ATOM   4285 HD21 ASN A 265       8.120  -9.153  27.043  1.00 76.87           H
ATOM   4286 HD22 ASN A 265       7.427  -9.642  28.267  1.00 76.87           H
ATOM   4287  N   TRP A 266       3.833 -10.905  28.432  1.00 59.53           N
ATOM   4288  CA  TRP A 266       3.705 -12.307  28.039  1.00 49.52           C
ATOM   4289  C   TRP A 266       2.470 -12.544  27.175  1.00 48.94           C
ATOM   4290  O   TRP A 266       2.476 -13.426  26.310  1.00 54.08           O
ATOM   4291  CB  TRP A 266       3.690 -13.205  29.281  1.00 60.50           C
ATOM   4292  CG  TRP A 266       2.748 -14.424  29.265  1.00 67.76           C
ATOM   4293  CD1 TRP A 266       1.427 -14.404  29.559  1.00 75.89           C
ATOM   4294  CD2 TRP A 266       3.071 -15.814  28.994  1.00 69.82           C
ATOM   4295  NE1 TRP A 266       0.899 -15.670  29.483  1.00 77.10           N
ATOM   4296  CE2 TRP A 266       1.882 -16.551  29.133  1.00 77.10           C
ATOM   4297  CE3 TRP A 266       4.232 -16.494  28.632  1.00 86.06           C
ATOM   4298  CZ2 TRP A 266       1.815 -17.935  28.919  1.00 93.10           C
ATOM   4299  CZ3 TRP A 266       4.164 -17.889  28.419  1.00 99.25           C
ATOM   4300  CH2 TRP A 266       2.964 -18.583  28.567  1.00 98.08           C
ATOM   4301  H   TRP A 266       3.776 -10.758  29.279  1.00 71.43           H
ATOM   4302  HA  TRP A 266       4.489 -12.541  27.521  1.00 59.42           H
ATOM   4303  HB2 TRP A 266       4.592 -13.539  29.416  1.00 72.60           H
ATOM   4304  HB3 TRP A 266       3.442 -12.656  30.044  1.00 72.60           H
ATOM   4305  HD1 TRP A 266       0.951 -13.641  29.793  1.00 91.07           H
ATOM   4306  HE1 TRP A 266       0.080 -15.870  29.623  1.00 92.52           H
ATOM   4307  HE3 TRP A 266       5.032 -16.039  28.530  1.00103.27           H
ATOM   4308  HZ2 TRP A 266       1.016 -18.397  29.015  1.00111.72           H
ATOM   4309  HZ3 TRP A 266       4.932 -18.355  28.182  1.00119.09           H
ATOM   4310  HH2 TRP A 266       2.946 -19.502  28.425  1.00117.70           H
ATOM   4311  N   ALA A 267       1.404 -11.778  27.381  1.00 51.73           N
ATOM   4312  CA  ALA A 267       0.231 -11.942  26.533  1.00 48.04           C
ATOM   4313  C   ALA A 267       0.492 -11.477  25.091  1.00 49.74           C
ATOM   4314  O   ALA A 267      -0.108 -12.018  24.167  1.00 53.77           O
ATOM   4315  CB  ALA A 267      -0.954 -11.217  27.192  1.00 49.00           C
ATOM   4316  H   ALA A 267       1.332 -11.166  27.987  1.00 62.07           H
ATOM   4317  HA  ALA A 267       0.013 -12.882  26.485  1.00 57.65           H
ATOM   4318  HB1 ALA A 267      -1.751 -11.333  26.652  1.00 58.80           H
ATOM   4319  HB2 ALA A 267      -1.102 -11.599  28.070  1.00 58.80           H
ATOM   4320  HB3 ALA A 267      -0.753 -10.273  27.287  1.00 58.80           H
ATOM   4321  N   SER A 268       1.386 -10.497  24.882  1.00 59.27           N
ATOM   4322  CA  SER A 268       1.741 -10.008  23.546  1.00 42.16           C
ATOM   4323  C   SER A 268       1.947 -11.114  22.538  1.00 57.36           C
ATOM   4324  O   SER A 268       1.606 -10.953  21.362  1.00 66.66           O
ATOM   4325  CB  SER A 268       3.032  -9.224  23.614  1.00 43.22           C
ATOM   4326  OG  SER A 268       2.994  -8.319  24.689  1.00 74.49           O
ATOM   4327  H   SER A 268       1.816 -10.093  25.509  1.00 71.12           H
ATOM   4328  HA  SER A 268       1.042  -9.432  23.217  1.00 50.59           H
ATOM   4329  HB2 SER A 268       3.756  -9.854  23.761  1.00 51.86           H
ATOM   4330  HB3 SER A 268       3.173  -8.750  22.782  1.00 51.86           H
ATOM   4331  HG  SER A 268       3.674  -7.818  24.662  1.00 89.38           H
ATOM   4332  N   GLN A 269       2.589 -12.208  22.963  1.00 53.31           N
ATOM   4333  CA  GLN A 269       2.910 -13.341  22.084  1.00 57.22           C
ATOM   4334  C   GLN A 269       1.683 -13.914  21.381  1.00 54.45           C
ATOM   4335  O   GLN A 269       1.668 -14.051  20.154  1.00 51.11           O
ATOM   4336  CB  GLN A 269       3.581 -14.434  22.903  1.00 54.06           C
ATOM   4337  CG  GLN A 269       4.706 -13.906  23.711  1.00 48.11           C
ATOM   4338  CD  GLN A 269       5.689 -13.287  22.820  1.00 61.60           C
ATOM   4339  OE1 GLN A 269       5.957 -13.824  21.733  1.00 59.99           O
ATOM   4340  NE2 GLN A 269       6.215 -12.116  23.219  1.00 76.16           N
ATOM   4341  H   GLN A 269       2.847 -12.312  23.775  1.00 63.97           H
ATOM   4342  HA  GLN A 269       3.536 -13.064  21.394  1.00 68.67           H
ATOM   4343  HB2 GLN A 269       2.924 -14.844  23.490  1.00 64.87           H
ATOM   4344  HB3 GLN A 269       3.929 -15.095  22.286  1.00 64.87           H
ATOM   4345  HG2 GLN A 269       4.403 -13.232  24.339  1.00 57.73           H
ATOM   4346  HG3 GLN A 269       5.139 -14.634  24.181  1.00 57.73           H
ATOM   4347 HE21 GLN A 269       5.925 -11.744  23.939  1.00 91.39           H
ATOM   4348 HE22 GLN A 269       6.832 -11.734  22.754  1.00 91.39           H
ATOM   4349  N   ILE A 270       0.689 -14.359  22.160  1.00 59.73           N
ATOM   4350  CA  ILE A 270      -0.547 -14.905  21.612  1.00 56.13           C
ATOM   4351  C   ILE A 270      -1.595 -13.819  21.335  1.00 56.61           C
ATOM   4352  O   ILE A 270      -2.659 -14.129  20.788  1.00 61.18           O
ATOM   4353  CB  ILE A 270      -1.057 -16.052  22.539  1.00 68.49           C
ATOM   4354  CG1 ILE A 270      -2.409 -16.634  22.072  1.00 82.13           C
ATOM   4355  CG2 ILE A 270      -1.213 -15.643  23.993  1.00 61.19           C
ATOM   4356  CD1 ILE A 270      -2.399 -17.269  20.653  1.00 88.83           C
ATOM   4357  H   ILE A 270       0.734 -14.370  23.021  1.00 71.68           H
ATOM   4358  HA  ILE A 270      -0.321 -15.309  20.763  1.00 67.35           H
ATOM   4359  HB  ILE A 270      -0.394 -16.766  22.518  1.00 82.19           H
ATOM   4360 HG12 ILE A 270      -2.668 -17.336  22.692  1.00 98.56           H
ATOM   4361 HG13 ILE A 270      -3.071 -15.933  22.089  1.00 98.56           H
ATOM   4362 HG21 ILE A 270      -1.609 -16.384  24.484  1.00 73.43           H
ATOM   4363 HG22 ILE A 270      -0.345 -15.431  24.364  1.00 73.43           H
ATOM   4364 HG23 ILE A 270      -1.799 -14.874  24.029  1.00 73.43           H
ATOM   4365 HD11 ILE A 270      -3.290 -17.522  20.396  1.00106.60           H
ATOM   4366 HD12 ILE A 270      -2.055 -16.619  20.021  1.00106.60           H
ATOM   4367 HD13 ILE A 270      -1.828 -18.055  20.663  1.00106.60           H
ATOM   4368  N   TYR A 271      -1.305 -12.548  21.628  1.00 60.55           N
ATOM   4369  CA  TYR A 271      -2.207 -11.429  21.308  1.00 64.15           C
ATOM   4370  C   TYR A 271      -1.417 -10.211  20.836  1.00 67.78           C
ATOM   4371  O   TYR A 271      -1.154  -9.286  21.613  1.00 64.67           O
ATOM   4372  CB  TYR A 271      -3.028 -11.022  22.518  1.00 58.14           C
ATOM   4373  CG  TYR A 271      -4.035 -11.989  23.064  1.00 46.52           C
ATOM   4374  CD1 TYR A 271      -5.274 -12.072  22.512  1.00 51.95           C
ATOM   4375  CD2 TYR A 271      -3.776 -12.731  24.201  1.00 52.10           C
ATOM   4376  CE1 TYR A 271      -6.244 -12.915  23.036  1.00 65.33           C
ATOM   4377  CE2 TYR A 271      -4.740 -13.584  24.743  1.00 63.25           C
ATOM   4378  CZ  TYR A 271      -5.975 -13.675  24.148  1.00 60.82           C
ATOM   4379  OH  TYR A 271      -6.949 -14.517  24.647  1.00 59.00           O
ATOM   4380  H   TYR A 271      -0.576 -12.300  22.007  1.00 72.66           H
ATOM   4381  HA  TYR A 271      -2.827 -11.689  20.610  1.00 76.98           H
ATOM   4382  HB2 TYR A 271      -2.406 -10.826  23.234  1.00 69.77           H
ATOM   4383  HB3 TYR A 271      -3.509 -10.209  22.279  1.00 69.77           H
ATOM   4384  HD1 TYR A 271      -5.463 -11.559  21.761  1.00 62.34           H
ATOM   4385  HD2 TYR A 271      -2.942 -12.677  24.608  1.00 62.52           H
ATOM   4386  HE1 TYR A 271      -7.078 -12.970  22.627  1.00 78.39           H
ATOM   4387  HE2 TYR A 271      -4.547 -14.099  25.491  1.00 75.90           H
ATOM   4388  HH  TYR A 271      -7.660 -14.408  24.216  1.00 70.79           H
ATOM   4389  N   PRO A 272      -1.065 -10.154  19.546  1.00 81.99           N
ATOM   4390  CA  PRO A 272      -0.131  -9.105  19.061  1.00 84.11           C
ATOM   4391  C   PRO A 272      -0.606  -7.670  19.255  1.00 87.46           C
ATOM   4392  O   PRO A 272       0.219  -6.745  19.130  1.00 79.03           O
ATOM   4393  CB  PRO A 272       0.004  -9.425  17.566  1.00 87.82           C
ATOM   4394  CG  PRO A 272      -0.322 -10.917  17.471  1.00 92.22           C
ATOM   4395  CD  PRO A 272      -1.402 -11.135  18.499  1.00 85.80           C
ATOM   4396  HA  PRO A 272       0.746  -9.211  19.470  1.00100.93           H
ATOM   4397  HB2 PRO A 272      -0.654  -8.909  17.072  1.00105.38           H
ATOM   4398  HB3 PRO A 272       0.902  -9.228  17.257  1.00105.38           H
ATOM   4399  HG2 PRO A 272      -0.648 -11.137  16.581  1.00110.66           H
ATOM   4400  HG3 PRO A 272       0.470 -11.440  17.684  1.00110.66           H
ATOM   4401  HD2 PRO A 272      -2.278 -10.940  18.128  1.00102.96           H
ATOM   4402  HD3 PRO A 272      -1.354 -12.040  18.851  1.00102.96           H
ATOM   4403  N   GLY A 273      -1.900  -7.456  19.535  1.00 79.57           N
ATOM   4404  CA  GLY A 273      -2.427  -6.099  19.611  1.00 74.87           C
ATOM   4405  C   GLY A 273      -2.056  -5.353  20.884  1.00 64.46           C
ATOM   4406  O   GLY A 273      -1.845  -4.137  20.860  1.00 71.28           O
ATOM   4407  H   GLY A 273      -2.484  -8.077  19.672  1.00 95.49           H
ATOM   4408  HA2 GLY A 273      -2.112  -5.589  18.850  1.00 89.84           H
ATOM   4409  HA3 GLY A 273      -3.395  -6.150  19.567  1.00 89.84           H
ATOM   4410  N   ILE A 274      -2.001  -6.062  22.007  1.00 61.99           N
ATOM   4411  CA  ILE A 274      -1.631  -5.525  23.315  1.00 52.53           C
ATOM   4412  C   ILE A 274      -0.590  -4.417  23.182  1.00 51.25           C
ATOM   4413  O   ILE A 274       0.314  -4.488  22.338  1.00 54.59           O
ATOM   4414  CB  ILE A 274      -1.097  -6.650  24.224  1.00 49.95           C
ATOM   4415  CG1 ILE A 274      -2.089  -7.824  24.344  1.00 55.10           C
ATOM   4416  CG2 ILE A 274      -0.740  -6.105  25.611  1.00 51.71           C
ATOM   4417  CD1 ILE A 274      -3.257  -7.578  25.255  1.00 56.29           C
ATOM   4418  H   ILE A 274      -2.171  -6.901  22.026  1.00 74.39           H
ATOM   4419  HA  ILE A 274      -2.413  -5.139  23.734  1.00 63.04           H
ATOM   4420  HB  ILE A 274      -0.286  -6.991  23.819  1.00 59.94           H
ATOM   4421 HG12 ILE A 274      -2.441  -8.066  23.473  1.00 66.12           H
ATOM   4422 HG13 ILE A 274      -1.611  -8.585  24.706  1.00 66.12           H
ATOM   4423 HG21 ILE A 274      -0.481  -6.843  26.188  1.00 62.06           H
ATOM   4424 HG22 ILE A 274      -0.002  -5.476  25.538  1.00 62.06           H
ATOM   4425 HG23 ILE A 274      -1.512  -5.653  25.987  1.00 62.06           H
ATOM   4426 HD11 ILE A 274      -3.840  -8.353  25.225  1.00 67.55           H
ATOM   4427 HD12 ILE A 274      -2.949  -7.430  26.162  1.00 67.55           H
ATOM   4428 HD13 ILE A 274      -3.733  -6.799  24.929  1.00 67.55           H
ATOM   4429  N   LYS A 275      -0.710  -3.379  24.009  1.00 47.67           N
ATOM   4430  CA  LYS A 275       0.290  -2.319  24.053  1.00 56.89           C
ATOM   4431  C   LYS A 275       0.464  -1.906  25.496  1.00 48.82           C
ATOM   4432  O   LYS A 275      -0.493  -1.935  26.274  1.00 54.24           O
ATOM   4433  CB  LYS A 275      -0.085  -1.099  23.212  1.00 51.20           C
ATOM   4434  CG  LYS A 275      -0.089  -1.359  21.729  1.00 58.79           C
ATOM   4435  CD  LYS A 275      -1.017  -0.401  21.039  1.00 63.19           C
ATOM   4436  CE  LYS A 275      -1.172  -0.742  19.565  1.00 79.37           C
ATOM   4437  NZ  LYS A 275      -2.113   0.178  18.813  1.00 82.50           N1+
ATOM   4438  H   LYS A 275      -1.359  -3.267  24.564  1.00 57.21           H
ATOM   4439  HA  LYS A 275       1.139  -2.651  23.727  1.00 68.27           H
ATOM   4440  HB2 LYS A 275      -0.975  -0.812  23.465  1.00 61.44           H
ATOM   4441  HB3 LYS A 275       0.559  -0.392  23.374  1.00 61.44           H
ATOM   4442  HG2 LYS A 275       0.812  -1.233  21.382  1.00 70.55           H
ATOM   4443  HG3 LYS A 275      -0.395  -2.260  21.549  1.00 70.55           H
ATOM   4444  HD2 LYS A 275      -1.892  -0.442  21.451  1.00 75.83           H
ATOM   4445  HD3 LYS A 275      -0.647   0.492  21.112  1.00 75.83           H
ATOM   4446  HE2 LYS A 275      -0.298  -0.687  19.144  1.00 95.24           H
ATOM   4447  HE3 LYS A 275      -1.517  -1.645  19.490  1.00 95.24           H
ATOM   4448  HZ1 LYS A 275      -2.127  -0.037  17.948  1.00 99.00           H
ATOM   4449  HZ2 LYS A 275      -2.940   0.113  19.135  1.00 99.00           H
ATOM   4450  HZ3 LYS A 275      -1.839   1.023  18.884  1.00 99.00           H
ATOM   4451  N   VAL A 276       1.691  -1.499  25.838  1.00 50.13           N
ATOM   4452  CA  VAL A 276       1.994  -1.128  27.218  1.00 55.08           C
ATOM   4453  C   VAL A 276       2.786   0.182  27.390  1.00 58.54           C
ATOM   4454  O   VAL A 276       3.337   0.404  28.483  1.00 55.88           O
ATOM   4455  CB  VAL A 276       2.747  -2.285  27.906  1.00 51.35           C
ATOM   4456  CG1 VAL A 276       1.879  -3.552  27.997  1.00 49.83           C
ATOM   4457  CG2 VAL A 276       3.972  -2.587  27.148  1.00 52.26           C
ATOM   4458  H   VAL A 276       2.358  -1.430  25.295  1.00 60.15           H
ATOM   4459  HA  VAL A 276       1.164  -1.010  27.695  1.00 66.10           H
ATOM   4460  HB  VAL A 276       3.002  -2.024  28.801  1.00 61.62           H
ATOM   4461 HG11 VAL A 276       2.390  -4.249  28.444  1.00 59.80           H
ATOM   4462 HG12 VAL A 276       1.076  -3.365  28.507  1.00 59.80           H
ATOM   4463 HG13 VAL A 276       1.637  -3.836  27.104  1.00 59.80           H
ATOM   4464 HG21 VAL A 276       4.420  -3.334  27.583  1.00 62.71           H
ATOM   4465 HG22 VAL A 276       3.726  -2.830  26.243  1.00 62.71           H
ATOM   4466 HG23 VAL A 276       4.554  -1.812  27.138  1.00 62.71           H
ATOM   4467  N   ARG A 277       2.853   1.058  26.353  1.00 60.79           N
ATOM   4468  CA  ARG A 277       3.546   2.366  26.476  1.00 58.67           C
ATOM   4469  C   ARG A 277       2.997   3.217  27.626  1.00 54.03           C
ATOM   4470  O   ARG A 277       3.709   3.531  28.582  1.00 53.84           O
ATOM   4471  CB  ARG A 277       3.407   3.197  25.210  1.00 69.94           C
ATOM   4472  CG  ARG A 277       4.307   2.914  24.010  1.00 85.20           C
ATOM   4473  CD  ARG A 277       4.096   4.046  22.957  1.00 99.01           C
ATOM   4474  NE  ARG A 277       4.675   3.746  21.649  1.00114.31           N
ATOM   4475  CZ  ARG A 277       4.212   2.830  20.789  1.00123.71           C
ATOM   4476  NH1 ARG A 277       3.157   2.064  21.077  1.00127.14           N
ATOM   4477  NH2 ARG A 277       4.827   2.661  19.627  1.00122.99           N1+
ATOM   4478  H   ARG A 277       2.507   0.929  25.575  1.00 72.95           H
ATOM   4479  HA  ARG A 277       4.486   2.231  26.644  1.00 70.40           H
ATOM   4480  HB2 ARG A 277       2.500   3.117  24.893  1.00 83.93           H
ATOM   4481  HB3 ARG A 277       3.594   4.122  25.447  1.00 83.93           H
ATOM   4482  HG2 ARG A 277       5.232   2.896  24.302  1.00102.24           H
ATOM   4483  HG3 ARG A 277       4.061   2.053  23.623  1.00102.24           H
ATOM   4484  HD2 ARG A 277       3.143   4.201  22.835  1.00118.82           H
ATOM   4485  HD3 ARG A 277       4.512   4.861  23.283  1.00118.82           H
ATOM   4486  HE  ARG A 277       5.402   4.151  21.445  1.00137.18           H
ATOM   4487 HH11 ARG A 277       2.744   2.159  21.823  1.00152.56           H
ATOM   4488 HH12 ARG A 277       2.886   1.478  20.508  1.00152.56           H
ATOM   4489 HH21 ARG A 277       5.516   3.139  19.432  1.00147.59           H
ATOM   4490 HH22 ARG A 277       4.549   2.066  19.071  1.00147.59           H
ATOM   4491  N   GLN A 278       1.727   3.631  27.529  1.00 51.71           N
ATOM   4492  CA  GLN A 278       1.125   4.503  28.534  1.00 61.92           C
ATOM   4493  C   GLN A 278       1.175   3.896  29.928  1.00 58.52           C
ATOM   4494  O   GLN A 278       1.216   4.632  30.918  1.00 65.75           O
ATOM   4495  CB  GLN A 278      -0.319   4.814  28.136  1.00 61.51           C
ATOM   4496  CG  GLN A 278      -0.413   5.481  26.763  1.00 70.34           C
ATOM   4497  CD  GLN A 278       0.426   6.746  26.692  1.00 74.10           C
ATOM   4498  OE1 GLN A 278       0.640   7.422  27.719  1.00 69.63           O
ATOM   4499  NE2 GLN A 278       0.946   7.053  25.488  1.00 66.40           N
ATOM   4500  H   GLN A 278       1.193   3.433  26.883  1.00 62.05           H
ATOM   4501  HA  GLN A 278       1.614   5.341  28.564  1.00 74.30           H
ATOM   4502  HB2 GLN A 278      -0.822   3.988  28.113  1.00 73.82           H
ATOM   4503  HB3 GLN A 278      -0.706   5.413  28.796  1.00 73.82           H
ATOM   4504  HG2 GLN A 278      -0.085   4.866  26.087  1.00 84.41           H
ATOM   4505  HG3 GLN A 278      -1.336   5.715  26.582  1.00 84.41           H
ATOM   4506 HE21 GLN A 278       0.800   6.540  24.814  1.00 79.68           H
ATOM   4507 HE22 GLN A 278       1.429   7.760  25.390  1.00 79.68           H
ATOM   4508  N   LEU A 279       1.143   2.576  30.030  1.00 54.17           N
ATOM   4509  CA  LEU A 279       1.305   1.902  31.309  1.00 51.59           C
ATOM   4510  C   LEU A 279       2.768   1.962  31.790  1.00 55.92           C
ATOM   4511  O   LEU A 279       3.002   2.220  32.987  1.00 51.81           O
ATOM   4512  CB  LEU A 279       0.862   0.441  31.220  1.00 63.41           C
ATOM   4513  CG  LEU A 279      -0.616   0.069  31.345  1.00 68.34           C
ATOM   4514  CD1 LEU A 279      -1.045   0.129  32.791  1.00 67.30           C
ATOM   4515  CD2 LEU A 279      -1.449   0.955  30.482  1.00 61.09           C
ATOM   4516  H   LEU A 279       1.037   2.049  29.365  1.00 65.00           H
ATOM   4517  HA  LEU A 279       0.745   2.332  31.969  1.00 61.91           H
ATOM   4518  HB2 LEU A 279       1.154   0.100  30.357  1.00 76.09           H
ATOM   4519  HB3 LEU A 279       1.318  -0.053  31.925  1.00 76.09           H
ATOM   4520  HG  LEU A 279      -0.754  -0.841  31.037  1.00 82.01           H
ATOM   4521 HD11 LEU A 279      -1.947  -0.216  32.869  1.00 80.76           H
ATOM   4522 HD12 LEU A 279      -0.426  -0.400  33.316  1.00 80.76           H
ATOM   4523 HD13 LEU A 279      -1.003   1.052  33.082  1.00 80.76           H
ATOM   4524 HD21 LEU A 279      -2.381   0.810  30.712  1.00 73.31           H
ATOM   4525 HD22 LEU A 279      -1.201   1.878  30.649  1.00 73.31           H
ATOM   4526 HD23 LEU A 279      -1.311   0.725  29.558  1.00 73.31           H
ATOM   4527  N   CSD A 280       3.728   1.706  30.872  1.00 53.88           N
ATOM   4528  CA  CSD A 280       5.166   1.658  31.177  1.00 52.56           C
ATOM   4529  C   CSD A 280       5.567   3.085  31.598  1.00 52.69           C
ATOM   4530  O   CSD A 280       6.372   3.367  32.509  1.00 46.60           O
ATOM   4531  CB  CSD A 280       6.045   1.096  29.995  1.00 57.19           C
ATOM   4532  SG  CSD A 280       7.047  -0.378  30.222  1.00 69.87           S1+
ATOM   4533  OD1 CSD A 280       7.897  -0.809  29.061  1.00 45.97           O1-
ATOM   4534  OD2 CSD A 280       8.312   0.520  30.860  1.00 64.97           O1-
ATOM   4535  H   CSD A 280       3.551   1.524  29.905  1.00 64.65           H
ATOM   4536  HA  CSD A 280       5.305   0.991  32.082  1.00 63.07           H
ATOM   4537  HB2 CSD A 280       5.386   0.917  29.108  1.00 68.63           H
ATOM   4538  HB3 CSD A 280       6.744   1.920  29.687  1.00 68.63           H
ATOM   4539  N   LYS A 281       4.907   4.046  30.943  1.00 60.60           N
ATOM   4540  CA  LYS A 281       5.223   5.478  31.120  1.00 56.62           C
ATOM   4541  C   LYS A 281       4.882   5.973  32.515  1.00 42.66           C
ATOM   4542  O   LYS A 281       5.461   6.916  33.008  1.00 42.78           O
ATOM   4543  CB  LYS A 281       4.507   6.312  30.059  1.00 52.88           C
ATOM   4544  CG  LYS A 281       5.174   7.643  29.840  1.00 74.03           C
ATOM   4545  CD  LYS A 281       4.858   8.293  28.464  1.00 80.18           C
ATOM   4546  CE  LYS A 281       3.426   8.818  28.378  1.00 90.23           C
ATOM   4547  NZ  LYS A 281       3.213   9.682  27.164  1.00 95.74           N1+
ATOM   4548  H   LYS A 281       4.278   3.899  30.372  1.00 72.72           H
ATOM   4549  HA  LYS A 281       6.174   5.605  30.994  1.00 67.94           H
ATOM   4550  HB2 LYS A 281       4.535   5.836  29.213  1.00 63.45           H
ATOM   4551  HB3 LYS A 281       3.592   6.467  30.337  1.00 63.45           H
ATOM   4552  HG2 LYS A 281       4.882   8.244  30.543  1.00 88.84           H
ATOM   4553  HG3 LYS A 281       6.132   7.510  29.899  1.00 88.84           H
ATOM   4554  HD2 LYS A 281       5.451   9.052  28.339  1.00 96.22           H
ATOM   4555  HD3 LYS A 281       4.993   7.648  27.748  1.00 96.22           H
ATOM   4556  HE2 LYS A 281       2.809   8.070  28.341  1.00108.28           H
ATOM   4557  HE3 LYS A 281       3.245   9.360  29.161  1.00108.28           H
ATOM   4558  HZ1 LYS A 281       2.371   9.971  27.137  1.00114.89           H
ATOM   4559  HZ2 LYS A 281       3.758  10.387  27.199  1.00114.89           H
ATOM   4560  HZ3 LYS A 281       3.387   9.221  26.423  1.00114.89           H
ATOM   4561  N   LEU A 282       3.979   5.271  33.161  1.00 45.58           N
ATOM   4562  CA  LEU A 282       3.615   5.516  34.544  1.00 48.21           C
ATOM   4563  C   LEU A 282       4.692   5.114  35.551  1.00 50.49           C
ATOM   4564  O   LEU A 282       4.507   5.348  36.746  1.00 36.88           O
ATOM   4565  CB  LEU A 282       2.299   4.786  34.869  1.00 39.13           C
ATOM   4566  CG  LEU A 282       1.016   5.613  34.683  1.00 45.56           C
ATOM   4567  CD1 LEU A 282       0.891   6.309  33.345  1.00 55.99           C
ATOM   4568  CD2 LEU A 282      -0.091   4.668  34.820  1.00 51.90           C
ATOM   4569  H   LEU A 282       3.556   4.619  32.812  1.00 54.70           H
ATOM   4570  HA  LEU A 282       3.479   6.464  34.659  1.00 57.85           H
ATOM   4571  HB2 LEU A 282       2.225   3.995  34.310  1.00 46.96           H
ATOM   4572  HB3 LEU A 282       2.326   4.511  35.799  1.00 46.96           H
ATOM   4573  HG  LEU A 282       0.944   6.277  35.381  1.00 54.68           H
ATOM   4574 HD11 LEU A 282       0.123   6.897  33.363  1.00 67.19           H
ATOM   4575 HD12 LEU A 282       1.693   6.810  33.153  1.00 67.19           H
ATOM   4576 HD13 LEU A 282       0.758   5.631  32.680  1.00 67.19           H
ATOM   4577 HD21 LEU A 282      -0.925   5.157  34.718  1.00 62.28           H
ATOM   4578 HD22 LEU A 282      -0.015   3.985  34.140  1.00 62.28           H
ATOM   4579 HD23 LEU A 282      -0.037   4.271  35.701  1.00 62.28           H
ATOM   4580  N   LEU A 283       5.809   4.523  35.135  1.00 53.32           N
ATOM   4581  CA  LEU A 283       6.831   4.140  36.109  1.00 45.60           C
ATOM   4582  C   LEU A 283       7.936   5.184  36.238  1.00 49.17           C
ATOM   4583  O   LEU A 283       8.852   4.990  37.048  1.00 41.72           O
ATOM   4584  CB  LEU A 283       7.480   2.807  35.734  1.00 45.81           C
ATOM   4585  CG  LEU A 283       6.732   1.495  35.869  1.00 37.40           C
ATOM   4586  CD1 LEU A 283       5.482   1.546  35.025  1.00 57.51           C
ATOM   4587  CD2 LEU A 283       7.547   0.324  35.389  1.00 49.34           C
ATOM   4588  H   LEU A 283       6.002   4.349  34.316  1.00 63.98           H
ATOM   4589  HA  LEU A 283       6.410   4.029  36.979  1.00 54.72           H
ATOM   4590  HB2 LEU A 283       7.725   2.878  34.799  1.00 54.97           H
ATOM   4591  HB3 LEU A 283       8.286   2.727  36.268  1.00 54.97           H
ATOM   4592  HG  LEU A 283       6.502   1.349  36.800  1.00 44.88           H
ATOM   4593 HD11 LEU A 283       5.015   0.691  35.091  1.00 69.02           H
ATOM   4594 HD12 LEU A 283       4.906   2.258  35.348  1.00 69.02           H
ATOM   4595 HD13 LEU A 283       5.732   1.716  34.107  1.00 69.02           H
ATOM   4596 HD21 LEU A 283       7.050  -0.496  35.561  1.00 59.21           H
ATOM   4597 HD22 LEU A 283       7.686   0.425  34.434  1.00 59.21           H
ATOM   4598 HD23 LEU A 283       8.399   0.303  35.851  1.00 59.21           H
ATOM   4599  N   ARG A 284       7.875   6.254  35.434  1.00 49.13           N
ATOM   4600  CA  ARG A 284       8.881   7.309  35.430  1.00 43.74           C
ATOM   4601  C   ARG A 284       9.015   7.996  36.788  1.00 44.26           C
ATOM   4602  O   ARG A 284       8.031   8.408  37.402  1.00 49.85           O
ATOM   4603  CB  ARG A 284       8.533   8.325  34.352  1.00 36.94           C
ATOM   4604  CG  ARG A 284       8.702   7.770  32.953  1.00 43.67           C
ATOM   4605  CD  ARG A 284       8.427   8.866  31.901  1.00 56.54           C
ATOM   4606  NE  ARG A 284       8.538   8.373  30.519  1.00 63.37           N
ATOM   4607  CZ  ARG A 284       8.248   9.088  29.433  1.00 60.92           C
ATOM   4608  NH1 ARG A 284       7.813  10.339  29.565  1.00 66.84           N
ATOM   4609  NH2 ARG A 284       8.386   8.558  28.215  1.00 62.57           N1+
ATOM   4610  H   ARG A 284       7.239   6.391  34.865  1.00 58.95           H
ATOM   4611  HA  ARG A 284       9.734   6.914  35.203  1.00 52.49           H
ATOM   4612  HB2 ARG A 284       7.603   8.565  34.457  1.00 44.33           H
ATOM   4613  HB3 ARG A 284       9.084   9.113  34.453  1.00 44.33           H
ATOM   4614  HG2 ARG A 284       9.606   7.455  32.842  1.00 52.40           H
ATOM   4615  HG3 ARG A 284       8.081   7.040  32.815  1.00 52.40           H
ATOM   4616  HD2 ARG A 284       7.525   9.204  32.029  1.00 67.85           H
ATOM   4617  HD3 ARG A 284       9.064   9.590  32.014  1.00 67.85           H
ATOM   4618  HE  ARG A 284       8.727   7.543  30.404  1.00 76.05           H
ATOM   4619 HH11 ARG A 284       7.722  10.686  30.348  1.00 80.21           H
ATOM   4620 HH12 ARG A 284       7.622  10.801  28.867  1.00 80.21           H
ATOM   4621 HH21 ARG A 284       8.670   7.749  28.122  1.00 75.08           H
ATOM   4622 HH22 ARG A 284       8.196   9.022  27.517  1.00 75.08           H
ATOM   4623  N   GLY A 285      10.248   8.112  37.258  1.00 47.38           N
ATOM   4624  CA  GLY A 285      10.524   8.779  38.502  1.00 53.73           C
ATOM   4625  C   GLY A 285      10.043   8.099  39.756  1.00 50.99           C
ATOM   4626  O   GLY A 285      10.182   8.679  40.827  1.00 48.44           O
ATOM   4627  H   GLY A 285      10.953   7.809  36.872  1.00 56.86           H
ATOM   4628  HA2 GLY A 285      11.483   8.860  38.599  1.00 64.47           H
ATOM   4629  HA3 GLY A 285      10.126   9.668  38.488  1.00 64.47           H
ATOM   4630  N   THR A 286       9.528   6.878  39.684  1.00 47.45           N
ATOM   4631  CA  THR A 286       8.893   6.279  40.855  1.00 54.27           C
ATOM   4632  C   THR A 286       9.847   6.198  42.046  1.00 56.65           C
ATOM   4633  O   THR A 286      11.042   5.923  41.895  1.00 49.07           O
ATOM   4634  CB  THR A 286       8.372   4.887  40.540  1.00 54.07           C
ATOM   4635  OG1 THR A 286       9.437   4.090  40.030  1.00 61.21           O
ATOM   4636  CG2 THR A 286       7.227   4.959  39.521  1.00 63.21           C
ATOM   4637  H   THR A 286       9.527   6.379  38.984  1.00 56.93           H
ATOM   4638  HA  THR A 286       8.133   6.820  41.111  1.00 65.13           H
ATOM   4639  HB  THR A 286       8.047   4.492  41.358  1.00 64.89           H
ATOM   4640  HG1 THR A 286       9.792   4.470  39.373  1.00 73.45           H
ATOM   4641 HG21 THR A 286       7.040   4.071  39.169  1.00 75.85           H
ATOM   4642 HG22 THR A 286       6.430   5.299  39.952  1.00 75.85           H
ATOM   4643 HG23 THR A 286       7.449   5.555  38.790  1.00 75.85           H
ATOM   4644  N   LYS A 287       9.281   6.388  43.248  1.00 56.26           N
ATOM   4645  CA  LYS A 287      10.040   6.513  44.485  1.00 61.01           C
ATOM   4646  C   LYS A 287       9.967   5.273  45.348  1.00 58.61           C
ATOM   4647  O   LYS A 287      10.916   5.006  46.095  1.00 62.80           O
ATOM   4648  CB  LYS A 287       9.571   7.735  45.310  1.00 61.41           C
ATOM   4649  CG  LYS A 287       8.149   7.685  45.918  1.00 60.86           C
ATOM   4650  CD  LYS A 287       7.891   8.907  46.866  1.00 65.52           C
ATOM   4651  CE  LYS A 287       6.413   9.039  47.351  1.00 75.23           C
ATOM   4652  NZ  LYS A 287       6.100  10.364  47.987  1.00 77.96           N1+
ATOM   4653  H   LYS A 287       8.431   6.453  43.373  1.00 67.51           H
ATOM   4654  HA  LYS A 287      10.969   6.658  44.263  1.00 73.22           H
ATOM   4655  HB2 LYS A 287      10.188   7.853  46.051  1.00 73.69           H
ATOM   4656  HB3 LYS A 287       9.608   8.520  44.739  1.00 73.69           H
ATOM   4657  HG2 LYS A 287       7.492   7.702  45.209  1.00 73.04           H
ATOM   4658  HG3 LYS A 287       8.053   6.870  46.433  1.00 73.04           H
ATOM   4659  HD2 LYS A 287       8.447   8.813  47.654  1.00 78.62           H
ATOM   4660  HD3 LYS A 287       8.122   9.724  46.397  1.00 78.62           H
ATOM   4661  HE2 LYS A 287       5.810   8.925  46.598  1.00 90.27           H
ATOM   4662  HE3 LYS A 287       6.238   8.358  48.017  1.00 90.27           H
ATOM   4663  HZ1 LYS A 287       5.247  10.377  48.243  1.00 93.55           H
ATOM   4664  HZ2 LYS A 287       6.621  10.491  48.696  1.00 93.55           H
ATOM   4665  HZ3 LYS A 287       6.236  11.021  47.403  1.00 93.55           H
ATOM   4666  N   ALA A 288       8.887   4.501  45.248  1.00 58.71           N
ATOM   4667  CA  ALA A 288       8.759   3.271  46.026  1.00 61.87           C
ATOM   4668  C   ALA A 288       7.798   2.305  45.358  1.00 59.71           C
ATOM   4669  O   ALA A 288       6.894   2.698  44.621  1.00 64.37           O
ATOM   4670  CB  ALA A 288       8.259   3.544  47.440  1.00 63.97           C
ATOM   4671  H   ALA A 288       8.224   4.670  44.732  1.00 70.45           H
ATOM   4672  HA  ALA A 288       9.628   2.839  46.083  1.00 74.24           H
ATOM   4673  HB1 ALA A 288       8.159   2.695  47.902  1.00 76.76           H
ATOM   4674  HB2 ALA A 288       8.906   4.103  47.898  1.00 76.76           H
ATOM   4675  HB3 ALA A 288       7.401   3.996  47.386  1.00 76.76           H
ATOM   4676  N   LEU A 289       7.987   1.025  45.659  1.00 64.85           N
ATOM   4677  CA  LEU A 289       7.104   0.018  45.085  1.00 68.98           C
ATOM   4678  C   LEU A 289       5.654   0.252  45.502  1.00 62.08           C
ATOM   4679  O   LEU A 289       4.711  -0.018  44.737  1.00 52.76           O
ATOM   4680  CB  LEU A 289       7.605  -1.351  45.513  1.00 55.81           C
ATOM   4681  CG  LEU A 289       8.907  -1.717  44.805  1.00 61.45           C
ATOM   4682  CD1 LEU A 289       9.623  -2.815  45.569  1.00 71.61           C
ATOM   4683  CD2 LEU A 289       8.637  -2.173  43.353  1.00 65.88           C
ATOM   4684  H   LEU A 289       8.595   0.718  46.181  1.00 77.81           H
ATOM   4685  HA  LEU A 289       7.146   0.066  44.117  1.00 82.78           H
ATOM   4686  HB2 LEU A 289       7.769  -1.338  46.471  1.00 66.97           H
ATOM   4687  HB3 LEU A 289       6.943  -2.024  45.288  1.00 66.97           H
ATOM   4688  HG  LEU A 289       9.484  -0.937  44.788  1.00 73.74           H
ATOM   4689 HD11 LEU A 289      10.479  -3.002  45.149  1.00 85.94           H
ATOM   4690 HD12 LEU A 289       9.765  -2.516  46.484  1.00 85.94           H
ATOM   4691 HD13 LEU A 289       9.070  -3.616  45.561  1.00 85.94           H
ATOM   4692 HD21 LEU A 289       9.480  -2.446  42.955  1.00 79.06           H
ATOM   4693 HD22 LEU A 289       8.022  -2.923  43.360  1.00 79.06           H
ATOM   4694 HD23 LEU A 289       8.261  -1.434  42.852  1.00 79.06           H
ATOM   4695  N   THR A 290       5.477   0.797  46.697  1.00 70.59           N
ATOM   4696  CA  THR A 290       4.187   1.011  47.322  1.00 58.42           C
ATOM   4697  C   THR A 290       3.562   2.329  46.922  1.00 53.49           C
ATOM   4698  O   THR A 290       2.380   2.536  47.205  1.00 56.86           O
ATOM   4699  CB  THR A 290       4.348   0.994  48.840  1.00 66.60           C
ATOM   4700  OG1 THR A 290       4.951   2.227  49.264  1.00 63.91           O
ATOM   4701  CG2 THR A 290       5.222  -0.212  49.292  1.00 60.73           C
ATOM   4702  H   THR A 290       6.129   1.059  47.193  1.00 84.71           H
ATOM   4703  HA  THR A 290       3.582   0.296  47.070  1.00 70.10           H
ATOM   4704  HB  THR A 290       3.480   0.912  49.245  1.00 79.92           H
ATOM   4705  HG1 THR A 290       5.066   2.217  50.101  1.00 76.69           H
ATOM   4706 HG21 THR A 290       5.324  -0.201  50.257  1.00 72.87           H
ATOM   4707 HG22 THR A 290       4.783  -1.038  49.034  1.00 72.87           H
ATOM   4708 HG23 THR A 290       6.102  -0.179  48.891  1.00 72.87           H
ATOM   4709  N   GLU A 291       4.337   3.233  46.315  1.00 63.85           N
ATOM   4710  CA  GLU A 291       3.797   4.487  45.797  1.00 57.27           C
ATOM   4711  C   GLU A 291       2.603   4.197  44.893  1.00 58.93           C
ATOM   4712  O   GLU A 291       2.604   3.228  44.125  1.00 54.11           O
ATOM   4713  CB  GLU A 291       4.891   5.251  45.038  1.00 42.90           C
ATOM   4714  CG  GLU A 291       4.564   6.698  44.716  1.00 54.44           C
ATOM   4715  CD  GLU A 291       5.451   7.328  43.646  1.00 59.34           C
ATOM   4716  OE1 GLU A 291       5.710   8.548  43.719  1.00 61.31           O
ATOM   4717  OE2 GLU A 291       5.886   6.624  42.720  1.00 67.01           O1-
ATOM   4718  H   GLU A 291       5.182   3.143  46.187  1.00 76.62           H
ATOM   4719  HA  GLU A 291       3.488   5.042  46.532  1.00 68.73           H
ATOM   4720  HB2 GLU A 291       5.708   5.241  45.563  1.00 51.48           H
ATOM   4721  HB3 GLU A 291       5.034   4.795  44.196  1.00 51.48           H
ATOM   4722  HG2 GLU A 291       3.651   6.743  44.393  1.00 65.33           H
ATOM   4723  HG3 GLU A 291       4.659   7.226  45.525  1.00 65.33           H
ATOM   4724  N   VAL A 292       1.560   5.022  45.025  1.00 58.87           N
ATOM   4725  CA  VAL A 292       0.346   4.879  44.233  1.00 62.52           C
ATOM   4726  C   VAL A 292       0.455   5.795  43.025  1.00 57.51           C
ATOM   4727  O   VAL A 292       1.064   6.861  43.091  1.00 47.57           O
ATOM   4728  CB  VAL A 292      -0.912   5.194  45.073  1.00 61.22           C
ATOM   4729  CG1 VAL A 292      -2.156   4.994  44.242  1.00 77.73           C
ATOM   4730  CG2 VAL A 292      -1.017   4.289  46.296  1.00 54.13           C
ATOM   4731  H   VAL A 292       1.537   5.680  45.584  1.00 70.64           H
ATOM   4732  HA  VAL A 292       0.281   3.965  43.923  1.00 75.03           H
ATOM   4733  HB  VAL A 292      -0.882   6.119  45.372  1.00 73.46           H
ATOM   4734 HG11 VAL A 292      -2.935   5.175  44.790  1.00 93.28           H
ATOM   4735 HG12 VAL A 292      -2.145   5.587  43.475  1.00 93.28           H
ATOM   4736 HG13 VAL A 292      -2.177   4.068  43.950  1.00 93.28           H
ATOM   4737 HG21 VAL A 292      -1.913   4.365  46.639  1.00 64.96           H
ATOM   4738 HG22 VAL A 292      -0.871   3.370  46.032  1.00 64.96           H
ATOM   4739 HG23 VAL A 292      -0.369   4.552  46.971  1.00 64.96           H
ATOM   4740  N   ILE A 293      -0.115   5.377  41.905  1.00 64.32           N
ATOM   4741  CA  ILE A 293      -0.005   6.196  40.712  1.00 58.74           C
ATOM   4742  C   ILE A 293      -1.400   6.371  40.135  1.00 58.11           C
ATOM   4743  O   ILE A 293      -2.133   5.393  39.948  1.00 67.31           O
ATOM   4744  CB  ILE A 293       0.989   5.595  39.703  1.00 59.51           C
ATOM   4745  CG1 ILE A 293       2.336   5.345  40.378  1.00 57.49           C
ATOM   4746  CG2 ILE A 293       1.251   6.558  38.556  1.00 52.44           C
ATOM   4747  CD1 ILE A 293       3.163   4.400  39.662  1.00 63.41           C
ATOM   4748  H   ILE A 293      -0.556   4.642  41.808  1.00 77.18           H
ATOM   4749  HA  ILE A 293       0.337   7.057  40.975  1.00 70.49           H
ATOM   4750  HB  ILE A 293       0.640   4.759  39.351  1.00 71.42           H
ATOM   4751 HG12 ILE A 293       2.831   6.180  40.445  1.00 68.99           H
ATOM   4752 HG13 ILE A 293       2.198   4.966  41.261  1.00 68.99           H
ATOM   4753 HG21 ILE A 293       1.861   6.145  37.930  1.00 62.93           H
ATOM   4754 HG22 ILE A 293       0.414   6.772  38.107  1.00 62.93           H
ATOM   4755 HG23 ILE A 293       1.659   7.364  38.912  1.00 62.93           H
ATOM   4756 HD11 ILE A 293       3.999   4.304  40.137  1.00 76.10           H
ATOM   4757 HD12 ILE A 293       2.705   3.548  39.631  1.00 76.10           H
ATOM   4758 HD13 ILE A 293       3.323   4.742  38.771  1.00 76.10           H
ATOM   4759  N   PRO A 294      -1.836   7.604  39.913  1.00 63.40           N
ATOM   4760  CA  PRO A 294      -3.082   7.808  39.185  1.00 59.07           C
ATOM   4761  C   PRO A 294      -2.846   7.530  37.707  1.00 59.72           C
ATOM   4762  O   PRO A 294      -1.847   7.970  37.136  1.00 58.41           O
ATOM   4763  CB  PRO A 294      -3.388   9.283  39.448  1.00 54.57           C
ATOM   4764  CG  PRO A 294      -2.020   9.880  39.488  1.00 58.33           C
ATOM   4765  CD  PRO A 294      -1.253   8.902  40.313  1.00 63.15           C
ATOM   4766  HA  PRO A 294      -3.786   7.243  39.535  1.00 70.89           H
ATOM   4767  HB2 PRO A 294      -3.932   9.662  38.742  1.00 65.48           H
ATOM   4768  HB3 PRO A 294      -3.819   9.373  40.312  1.00 65.48           H
ATOM   4769  HG2 PRO A 294      -1.659   9.928  38.590  1.00 70.00           H
ATOM   4770  HG3 PRO A 294      -2.040  10.758  39.905  1.00 70.00           H
ATOM   4771  HD2 PRO A 294      -0.314   8.951  40.074  1.00 75.78           H
ATOM   4772  HD3 PRO A 294      -1.390   9.072  41.262  1.00 75.78           H
ATOM   4773  N   LEU A 295      -3.751   6.765  37.109  1.00 52.77           N
ATOM   4774  CA  LEU A 295      -3.675   6.452  35.694  1.00 56.49           C
ATOM   4775  C   LEU A 295      -3.910   7.707  34.880  1.00 50.10           C
ATOM   4776  O   LEU A 295      -4.899   8.407  35.085  1.00 60.79           O
ATOM   4777  CB  LEU A 295      -4.716   5.388  35.328  1.00 60.07           C
ATOM   4778  CG  LEU A 295      -4.379   3.940  35.660  1.00 62.64           C
ATOM   4779  CD1 LEU A 295      -3.584   3.822  36.956  1.00 61.98           C
ATOM   4780  CD2 LEU A 295      -5.664   3.107  35.746  1.00 57.81           C
ATOM   4781  H   LEU A 295      -4.425   6.406  37.508  1.00 63.33           H
ATOM   4782  HA  LEU A 295      -2.792   6.116  35.480  1.00 67.79           H
ATOM   4783  HB2 LEU A 295      -5.533   5.590  35.805  1.00 72.09           H
ATOM   4784  HB3 LEU A 295      -4.874   5.426  34.371  1.00 72.09           H
ATOM   4785  HG  LEU A 295      -3.835   3.578  34.946  1.00 75.16           H
ATOM   4786 HD11 LEU A 295      -3.364   2.893  37.125  1.00 74.38           H
ATOM   4787 HD12 LEU A 295      -2.768   4.335  36.880  1.00 74.38           H
ATOM   4788 HD13 LEU A 295      -4.134   4.165  37.680  1.00 74.38           H
ATOM   4789 HD21 LEU A 295      -5.439   2.199  36.000  1.00 69.37           H
ATOM   4790 HD22 LEU A 295      -6.248   3.498  36.414  1.00 69.37           H
ATOM   4791 HD23 LEU A 295      -6.094   3.116  34.877  1.00 69.37           H
ATOM   4792  N   THR A 296      -3.011   8.000  33.951  1.00 56.52           N
ATOM   4793  CA  THR A 296      -3.349   9.040  33.014  1.00 58.86           C
ATOM   4794  C   THR A 296      -4.578   8.605  32.264  1.00 60.37           C
ATOM   4795  O   THR A 296      -5.052   7.489  32.403  1.00 55.95           O
ATOM   4796  CB  THR A 296      -2.223   9.316  32.028  1.00 58.08           C
ATOM   4797  OG1 THR A 296      -1.906   8.110  31.320  1.00 64.62           O
ATOM   4798  CG2 THR A 296      -1.040   9.805  32.766  1.00 61.32           C
ATOM   4799  H   THR A 296      -2.242   7.625  33.836  1.00 67.83           H
ATOM   4800  HA  THR A 296      -3.559   9.854  33.490  1.00 70.63           H
ATOM   4801  HB  THR A 296      -2.498  10.002  31.398  1.00 69.69           H
ATOM   4802  HG1 THR A 296      -1.206   8.223  30.863  1.00 77.55           H
ATOM   4803 HG21 THR A 296      -0.315   9.992  32.147  1.00 73.59           H
ATOM   4804 HG22 THR A 296      -1.263  10.612  33.249  1.00 73.59           H
ATOM   4805 HG23 THR A 296      -0.754   9.130  33.402  1.00 73.59           H
[truncated: 879,264 more chars]
