# Supplementary material for: High-throughput quantum-mechanics/molecular-mechanics (ONIOM) macromolecular crystallographic refinement with PHENIX/DivCon: the impact of mixed Hamiltonian methods on ligand and protein structure
Source: Acta Crystallogr D Struct Biol. 2018 Oct 29;74(Pt 11):1063–77. doi: 10.1107/S2059798318012913 (PMC6213575; doi:10.1107/S2059798318012913)
Supplement: Supplementary file 3 [file d-74-01063-sup3.gz › results_regionQM/1K3U-H_refine_001.pdb]

REMARK Date 2017-01-28 Time 22:44:19 EST -0500 (1485661459.35 s)
REMARK PHENIX refinement
REMARK 
REMARK ****************** INPUT FILES AND LABELS ******************************
REMARK Reflections:
REMARK   file name      : 1K3U.mtz
REMARK   labels         : ['F-obs,SIGF-obs']
REMARK R-free flags:
REMARK   file name      : 1K3U.mtz
REMARK   label          : R-free-flags
REMARK   test_flag_value: 0
REMARK Model file name(s): 
REMARK   /scratch/oleg/2712183.gondor.quantumbioinc.com/1K3U-H.pdb
REMARK 
REMARK ******************** REFINEMENT SUMMARY: QUICK FACTS *******************
REMARK Start: r_work = 0.1481 r_free = 0.1798 bonds = 0.029 angles = 2.235
REMARK Final: r_work = 0.1418 r_free = 0.1767 bonds = 0.010 angles = 1.233
REMARK ************************************************************************
REMARK 
REMARK ****************** REFINEMENT STATISTICS STEP BY STEP ******************
REMARK leading digit, like 1_, means number of macro-cycle                     
REMARK 0    : statistics at the very beginning when nothing is done yet        
REMARK 1_bss: bulk solvent correction and/or (anisotropic) scaling             
REMARK 1_xyz: refinement of coordinates                                        
REMARK 1_adp: refinement of ADPs (Atomic Displacement Parameters)              
REMARK 1_occ: refinement of occupancies                                        
REMARK ------------------------------------------------------------------------
REMARK  stage       r-work r-free bonds angles b_min b_max b_ave n_water shift
REMARK       0    : 0.2151 0.2365 0.029  2.23   6.5  68.7  18.9 2136      0.000
REMARK       1_bss: 0.1481 0.1798 0.029  2.23   6.5  68.7  18.9 2136      0.000
REMARK 1_settarget: 0.1481 0.1798 0.029  2.23   6.5  68.7  18.9 2136      0.000
REMARK       1_nqh: 0.1481 0.1799 0.029  2.23   6.5  68.7  18.9 2136      0.001
REMARK    1_weight: 0.1481 0.1799 0.029  2.23   6.5  68.7  18.9 2136      0.001
REMARK    1_checkH: 0.1483 0.1804 0.029  2.23   6.5  68.7  18.9 2136      0.408
REMARK    1_xyzrec: 0.1477 0.1819 0.012  1.31   6.5  68.7  18.9 2136      0.486
REMARK    1_checkH: 0.1478 0.1820 0.012  1.31   6.5  68.7  18.9 2136      0.486
REMARK       1_adp: 0.1463 0.1830 0.012  1.31   7.9  71.1  19.0 2136      0.486
REMARK   1_regHadp: 0.1461 0.1831 0.012  1.31   7.9  71.1  19.0 2136      0.486
REMARK       1_occ: 0.1458 0.1826 0.012  1.31   7.9  71.1  19.0 2136      0.486
REMARK       2_bss: 0.1455 0.1823 0.012  1.31   7.8  71.0  18.9 2136      0.486
REMARK 2_settarget: 0.1455 0.1823 0.012  1.31   7.8  71.0  18.9 2136      0.486
REMARK 2_updatecdl: 0.1455 0.1823 0.012  1.31   7.8  71.0  18.9 2136      0.486
REMARK       2_nqh: 0.1455 0.1823 0.012  1.31   7.8  71.0  18.9 2136      0.486
REMARK    2_weight: 0.1455 0.1823 0.012  1.31   7.8  71.0  18.9 2136      0.486
REMARK    2_checkH: 0.1455 0.1823 0.012  1.31   7.8  71.0  18.9 2136      0.486
REMARK    2_xyzrec: 0.1443 0.1771 0.010  1.24   7.8  71.0  18.9 2136      0.482
REMARK    2_checkH: 0.1444 0.1769 0.010  1.24   7.8  71.0  18.9 2136      0.483
REMARK       2_adp: 0.1429 0.1768 0.010  1.24   7.1  72.1  18.9 2136      0.483
REMARK   2_regHadp: 0.1431 0.1767 0.010  1.24   7.1  72.1  18.9 2136      0.483
REMARK       2_occ: 0.1429 0.1766 0.010  1.24   7.1  72.1  18.9 2136      0.483
REMARK       3_bss: 0.1429 0.1766 0.010  1.24   7.1  72.1  18.8 2136      0.483
REMARK 3_settarget: 0.1429 0.1766 0.010  1.24   7.1  72.1  18.8 2136      0.483
REMARK 3_updatecdl: 0.1429 0.1766 0.010  1.24   7.1  72.1  18.8 2136      0.483
REMARK       3_nqh: 0.1429 0.1766 0.010  1.24   7.1  72.1  18.8 2136      0.483
REMARK    3_weight: 0.1429 0.1766 0.010  1.24   7.1  72.1  18.8 2136      0.483
REMARK    3_checkH: 0.1429 0.1766 0.010  1.24   7.1  72.1  18.8 2136      0.483
REMARK    3_xyzrec: 0.1417 0.1766 0.010  1.23   7.1  72.1  18.8 2136      0.488
REMARK    3_checkH: 0.1418 0.1767 0.010  1.23   7.1  72.1  18.8 2136      0.488
REMARK       3_adp: 0.1418 0.1767 0.010  1.23   7.0  72.1  18.8 2136      0.488
REMARK   3_regHadp: 0.1418 0.1767 0.010  1.23   7.0  72.1  18.8 2136      0.488
REMARK       3_occ: 0.1418 0.1767 0.010  1.23   7.0  72.1  18.8 2136      0.488
REMARK         end: 0.1418 0.1767 0.010  1.23   7.0  72.1  18.8 2136      0.488
REMARK ------------------------------------------------------------------------
REMARK MODEL CONTENT.
REMARK  ELEMENT        ATOM RECORD COUNT   OCCUPANCY SUM
REMARK        C                     3173         3167.74
REMARK        H                     6427         6412.59
REMARK        O                     1587         1583.31
REMARK        N                      876          874.40
REMARK        P                        1            1.00
REMARK        S                       27           26.76
REMARK      O1-                       78           76.87
REMARK     Na1+                        1            1.00
REMARK    TOTAL                    12170        12143.66
REMARK -----------------------------------------------------------------------
REMARK r_free_flags.md5.hexdigest e2c16a0fcd8a76927bcbd4a06fc4f843
REMARK 
REMARK ---------------------------------------------------------------
REMARK  Atom Name   Residue Name    Residue ID     Chain     Charge  
REMARK ---------------------------------------------------------------
REMARK      N            IAD            801          A      -0.5017  
REMARK      CA           IAD            801          A      -0.0154  
REMARK      C            IAD            801          A       0.7067  
REMARK      O            IAD            801          A      -0.7556  
REMARK      CB           IAD            801          A      -0.4848  
REMARK      CG           IAD            801          A       0.7729  
REMARK     OD1           IAD            801          A      -0.7701  
REMARK     OD2           IAD            801          A       -0.756  
REMARK     C10           IAD            801          A      -0.3884  
REMARK     C11           IAD            801          A       0.641   
REMARK      C2           IAD            801          A      -0.0968  
REMARK      C3           IAD            801          A      -0.1033  
REMARK      C4           IAD            801          A      -0.0907  
REMARK      C5           IAD            801          A       -0.218  
REMARK      C6           IAD            801          A      -0.1108  
REMARK      C7           IAD            801          A      -0.2257  
REMARK      C8           IAD            801          A       0.0889  
REMARK      C9           IAD            801          A      -0.0887  
REMARK      N1           IAD            801          A      -0.2335  
REMARK      O1           IAD            801          A      -0.7782  
REMARK     O11           IAD            801          A      -0.6365  
REMARK      H            IAD            801          A       0.3054  
REMARK      H1           IAD            801          A       0.2081  
REMARK      H2           IAD            801          A       0.1733  
REMARK      HA           IAD            801          A       0.1681  
REMARK     HB1           IAD            801          A       0.201   
REMARK     HB2           IAD            801          A       0.1954  
REMARK     H2A           IAD            801          A       0.1867  
REMARK      H4           IAD            801          A       0.1614  
REMARK      H5           IAD            801          A       0.1554  
REMARK      H6           IAD            801          A       0.1393  
REMARK      H7           IAD            801          A       0.157   
REMARK     HN1           IAD            801          A       0.3121  
REMARK ---------------------------------------------------------------
REMARK IF THIS FILE IS FOR PDB DEPOSITION: REMOVE ALL FROM THIS LINE UP.
REMARK   3
REMARK   3 REFINEMENT.
REMARK   3   PROGRAM     : PHENIX (1.11.1_2575: ???)
REMARK   3   AUTHORS     : Adams,Afonine,Bunkoczi,Burnley,Chen,Dar,Davis,
REMARK   3               : Draizen,Echols,Gildea,Gros,Grosse-Kunstleve,Headd,
REMARK   3               : Hintze,Hung,Ioerger,Liebschner,McCoy,McKee,Moriarty,
REMARK   3               : Oeffner,Poon,Read,Richardson,Richardson,Sacchettini,
REMARK   3               : Sauter,Sobolev,Storoni,Terwilliger,Williams,Zwart
REMARK   3
REMARK   3  REFINEMENT TARGET : ML
REMARK   3  
REMARK   3  DATA USED IN REFINEMENT.
REMARK   3   RESOLUTION RANGE HIGH (ANGSTROMS) : 1.700   
REMARK   3   RESOLUTION RANGE LOW  (ANGSTROMS) : 31.062  
REMARK   3   MIN(FOBS/SIGMA_FOBS)              : 1.33  
REMARK   3   COMPLETENESS FOR RANGE        (%) : 97.68 
REMARK   3   NUMBER OF REFLECTIONS             : 77564     
REMARK   3   NUMBER OF REFLECTIONS (NON-ANOMALOUS) : 77564     
REMARK   3  
REMARK   3  FIT TO DATA USED IN REFINEMENT.
REMARK   3   R VALUE     (WORKING + TEST SET) : 0.1435
REMARK   3   R VALUE            (WORKING SET) : 0.1418
REMARK   3   FREE R VALUE                     : 0.1767
REMARK   3   FREE R VALUE TEST SET SIZE   (%) : 5.08  
REMARK   3   FREE R VALUE TEST SET COUNT      : 3939      
REMARK   3  
REMARK   3  FIT TO DATA USED IN REFINEMENT (IN BINS).
REMARK   3   BIN  RESOLUTION RANGE  COMPL.    NWORK NFREE   RWORK  RFREE  CCWORK CCFREE
REMARK   3     1 31.0667 -  5.1545    0.93     2602   145  0.1569 0.1665   0.939  0.939
REMARK   3     2  5.1545 -  4.0942    0.95     2619   128  0.1212 0.1322   0.960  0.953
REMARK   3     3  4.0942 -  3.5775    0.96     2606   147  0.1356 0.1523   0.948  0.938
REMARK   3     4  3.5775 -  3.2508    0.96     2616   147  0.1405 0.1644   0.948  0.909
REMARK   3     5  3.2508 -  3.0180    0.97     2614   146  0.1430 0.1682   0.941  0.939
REMARK   3     6  3.0180 -  2.8402    0.98     2636   129  0.1450 0.1987   0.944  0.908
REMARK   3     7  2.8402 -  2.6981    0.98     2636   143  0.1406 0.1914   0.946  0.889
REMARK   3     8  2.6981 -  2.5807    0.98     2647   132  0.1359 0.1788   0.947  0.924
REMARK   3     9  2.5807 -  2.4814    0.98     2667   121  0.1317 0.1693   0.953  0.939
REMARK   3    10  2.4814 -  2.3958    0.98     2623   156  0.1331 0.1816   0.953  0.913
REMARK   3    11  2.3958 -  2.3209    0.99     2664   150  0.1302 0.1856   0.956  0.909
REMARK   3    12  2.3209 -  2.2546    0.99     2646   139  0.1332 0.1583   0.955  0.928
REMARK   3    13  2.2546 -  2.1952    0.99     2670   129  0.1253 0.1571   0.957  0.943
REMARK   3    14  2.1952 -  2.1417    0.99     2619   142  0.1323 0.1587   0.953  0.916
REMARK   3    15  2.1417 -  2.0930    0.99     2638   154  0.1324 0.1818   0.950  0.889
REMARK   3    16  2.0930 -  2.0485    0.99     2654   152  0.1388 0.2147   0.949  0.902
REMARK   3    17  2.0485 -  2.0075    0.99     2680   134  0.1448 0.1947   0.941  0.894
REMARK   3    18  2.0075 -  1.9696    0.99     2647   143  0.1421 0.1848   0.947  0.921
REMARK   3    19  1.9696 -  1.9345    0.99     2617   147  0.1473 0.1774   0.938  0.877
REMARK   3    20  1.9345 -  1.9017    0.99     2681   134  0.1541 0.2001   0.935  0.877
REMARK   3    21  1.9017 -  1.8710    0.99     2638   116  0.1586 0.2207   0.936  0.885
REMARK   3    22  1.8710 -  1.8422    0.99     2650   151  0.1632 0.2135   0.931  0.859
REMARK   3    23  1.8422 -  1.8151    0.98     2614   141  0.1647 0.2060   0.931  0.889
REMARK   3    24  1.8151 -  1.7896    0.98     2631   152  0.1659 0.2371   0.925  0.827
REMARK   3    25  1.7896 -  1.7654    0.98     2589   143  0.1650 0.2181   0.921  0.854
REMARK   3    26  1.7654 -  1.7425    0.97     2630   142  0.1755 0.1860   0.903  0.883
REMARK   3    27  1.7425 -  1.7207    0.96     2542   155  0.1810 0.2282   0.905  0.845
REMARK   3    28  1.7207 -  1.7000    0.95     2549   121  0.1971 0.2209   0.887  0.830
REMARK   3  
REMARK   3  BULK SOLVENT MODELLING.
REMARK   3   METHOD USED        : FLAT BULK SOLVENT MODEL
REMARK   3   SOLVENT RADIUS     : 1.11    
REMARK   3   SHRINKAGE RADIUS   : 0.90    
REMARK   3   GRID STEP FACTOR   : 4.00    
REMARK   3  
REMARK   3  ERROR ESTIMATES.
REMARK   3   COORDINATE ERROR (MAXIMUM-LIKELIHOOD BASED)     : 0.13    
REMARK   3   PHASE ERROR (DEGREES, MAXIMUM-LIKELIHOOD BASED) : 16.62   
REMARK   3  
REMARK   3  STRUCTURE FACTORS CALCULATION ALGORITHM : FFT
REMARK   3  
REMARK   3  RESTRAINTS LIBRARY
REMARK   3    GEOSTD + MON.LIB. + CDL v1.2
REMARK   3  
REMARK   3  DEVIATIONS FROM IDEAL VALUES.
REMARK   3                 RMSD     MAX  COUNT
REMARK   3   BOND      :  0.010   0.079   5129
REMARK   3   ANGLE     :  1.233  11.999   6948
REMARK   3   CHIRALITY :  0.065   0.396    771
REMARK   3   PLANARITY :  0.008   0.045    919
REMARK   3   DIHEDRAL  : 10.439 128.427   3082
REMARK   3   MIN NONBONDED DISTANCE : 1.965 
REMARK   3  
REMARK   3  MOLPROBITY STATISTICS.
REMARK   3   ALL-ATOM CLASHSCORE : 2.99
REMARK   3   RAMACHANDRAN PLOT:
REMARK   3     OUTLIERS : 0.15  %
REMARK   3     ALLOWED  : 2.13  %
REMARK   3     FAVORED  : 97.72 %
REMARK   3   ROTAMER OUTLIERS : 0.78 %
REMARK   3   CBETA DEVIATIONS : 0
REMARK   3   PEPTIDE PLANE:
REMARK   3     CIS-PROLINE     : 3
REMARK   3     CIS-GENERAL     : 0
REMARK   3     TWISTED PROLINE : 0
REMARK   3     TWISTED GENERAL : 0
REMARK   3  
REMARK   3  ATOMIC DISPLACEMENT PARAMETERS.
REMARK   3   WILSON B : 15.11
REMARK   3   RMS(B_ISO_OR_EQUIVALENT_BONDED) : 2.89
REMARK   3   ATOMS          NUMBER OF ATOMS
REMARK   3                    ISO.  ANISO. 
REMARK   3    ALL         :  12170       0
REMARK   3    ALL (NO H)  :   5743       0
REMARK   3    SOLVENT     :    712       0
REMARK   3    NON-SOLVENT :   5031       0
REMARK   3    HYDROGENS   :   6427       0
REMARK   3
REMARK   3
REMARK   3   OTHER REFINEMENT REMARKS:
REMARK   3   XRAY REFINEMENT USING QUANTUM MECHANICAL FUNCTIONAL
REMARK   3   PROGRAM      :QuantumBio DivCon 6 build-7.1.1-b4015.17
REMARK   3   AUTHORS      :BORBULEVYCH O.Y., PLUMLEY J., 
REMARK   3                :MARTIN, R.I., WESTERHOFF L.M. 
REMARK   3
REMARK   3   REFERENCE     :BORBULEVYCH O.Y., PLUMLEY J.A.,
REMARK   3                 :MARTIN, R.I., MERZ, K.M.,  WESTERHOFF L.M.
REMARK   3                 :ACTA CRYSTLLOGRAPHICA SECTION D, 2014, 
REMARK   3                 :V. D70, pp. 1233-1247
REMARK   3   QM METHOD(HAMILTONIAN): PM6
REMARK   3   REGION QM REFINEMENT: 
REMARK   3      MAIN/BUFFER QM REGION RADII (A): 3.0 / 2.5
REMARK   3      LIGAND / STRAIN ENERGY: IAD_A_801 / 20.9 KCAL/MOLE
REMARK   3
HELIX    1   1 ARG A    3  ASP A   13  1               Generated by MOE   11
HELIX    2   2 ILE A   30  ASP A   42  1               Generated by MOE   13
HELIX    3   3 PRO A   62  ALA A   73  1               Generated by MOE   12
HELIX    4   4 PRO A   78  LYS A   91  1               Generated by MOE   14
HELIX    5   5 ALA A  103  PHE A  107  1               Generated by MOE    5
HELIX    6   6 ILE A  111  VAL A  121  1               Generated by MOE   11
HELIX    7   7 VAL A  133  GLU A  135  5               Generated by MOE    3
HELIX    8   8 ALA A  137  ARG A  145  1               Generated by MOE    9
HELIX    9   9 ASP A  160  TYR A  169  1               Generated by MOE   10
HELIX   10  10 HIS A  194  GLU A  202  1               Generated by MOE    9
HELIX   11  11 PRO A  217  ARG A  225  1               Generated by MOE    9
HELIX   12  12 SER A  235  LYS A  243  1               Generated by MOE    9
HELIX   13  13 PRO A  248  ALA A  264  1               Generated by MOE   17
HELIX   14  14 GLN B   19  LEU B   21  5               Generated by MOE    3
HELIX   15  15 MET B   22  GLN B   36  1               Generated by MOE   15
HELIX   16  16 PRO B   39  ASN B   51  1               Generated by MOE   13
HELIX   17  17 GLN B   63  THR B   66  1               Generated by MOE    4
HELIX   18  18 GLU B   78  LEU B   80  5               Generated by MOE    3
HELIX   19  19 LYS B   87  ARG B  100  1               Generated by MOE   14
HELIX   20  20 GLN B  114  LEU B  126  1               Generated by MOE   13
HELIX   21  21 ALA B  136  ARG B  141  1               Generated by MOE    6
HELIX   22  22 SER B  143  LEU B  151  1               Generated by MOE    9
HELIX   23  23 LEU B  166  SER B  180  1               Generated by MOE   15
HELIX   24  24 TYR B  197  GLU B  203  1               Generated by MOE    7
HELIX   25  25 MET B  207  GLU B  220  1               Generated by MOE   14
HELIX   26  26 SER B  235  PHE B  241  1               Generated by MOE    7
HELIX   27  27 ALA B  242  PHE B  244  5               Generated by MOE    3
HELIX   28  28 ILE B  262  THR B  264  5               Generated by MOE    3
HELIX   29  29 PRO B  270  HIS B  273  1               Generated by MOE    4
HELIX   30  30 PRO B  311  SER B  318  1               Generated by MOE    8
HELIX   31  31 ASP B  329  GLU B  343  1               Generated by MOE   15
HELIX   32  32 LEU B  349  GLU B  364  1               Generated by MOE   16
HELIX   33  33 ASP B  381  ASP B  383  5               Generated by MOE    3
HELIX   34  34 ILE B  384  LYS B  392  1               Generated by MOE    9
SHEET    1       ALA A  18  THR A  24                  Generated by MOE
SHEET    2       LEU A  48  GLY A  51                  Generated by MOE
SHEET    3       ILE A  97  MET A 101                  Generated by MOE
SHEET    4       SER A 125  VAL A 128                  Generated by MOE
SHEET    5       ALA A 149  ILE A 151                  Generated by MOE
SHEET    6       ILE A 153  CYS A 154                  Generated by MOE
SHEET    7       THR A 174  LEU A 177                  Generated by MOE
SHEET    8       ALA A 208  GLY A 211                  Generated by MOE
SHEET    9       GLY A 230  SER A 233                  Generated by MOE
SHEET   10       TYR B   8  PHE B   9                  Generated by MOE
SHEET   11       PHE B  12  TYR B  16                  Generated by MOE
SHEET   12       LEU B  59  LYS B  61                  Generated by MOE
SHEET   13       THR B  71  ARG B  77                  Generated by MOE
SHEET   14       GLU B 105  THR B 110                  Generated by MOE
SHEET   15       LYS B 129  GLY B 135                  Generated by MOE
SHEET   16       GLU B 155  VAL B 159                  Generated by MOE
SHEET   17       ALA B 184  TYR B 186                  Generated by MOE
SHEET   18       ALA B 226  CYS B 230                  Generated by MOE
SHEET   19       GLY B 251  PRO B 257                  Generated by MOE
SHEET   20       GLY B 258  GLY B 258                  Generated by MOE
SHEET   21       GLY B 259  GLY B 259                  Generated by MOE
SHEET   22       ARG B 275  TYR B 279                  Generated by MOE
SHEET   23       GLY B 281  MET B 286                  Generated by MOE
SHEET   24       ASP B 323  THR B 328                  Generated by MOE
SHEET   25       GLN B 370  LEU B 376                  Generated by MOE
CRYST1  182.409   59.718   67.177  90.00  94.52  90.00 C 1 2 1
SCALE1      0.005482  0.000000  0.000433        0.00000
SCALE2      0.000000  0.016745  0.000000        0.00000
SCALE3      0.000000  0.000000  0.014932        0.00000
ATOM      1  N   MET A   1      38.534  23.484  34.639  1.00 41.79           N
ATOM      2  CA  MET A   1      37.320  24.203  34.304  1.00 38.42           C
ATOM      3  C   MET A   1      36.713  23.576  33.058  1.00 35.78           C
ATOM      4  O   MET A   1      37.181  22.547  32.569  1.00 32.72           O
ATOM      5  CB  MET A   1      37.607  25.691  34.070  1.00 33.18           C
ATOM      6  CG  MET A   1      38.301  26.404  35.230  1.00 41.66           C
ATOM      7  SD  MET A   1      37.124  27.040  36.432  1.00 57.28           S
ATOM      8  CE  MET A   1      36.236  28.255  35.434  1.00 42.90           C
ATOM      9  H1  MET A   1      39.108  23.488  33.870  1.00 50.15           H
ATOM     10  H2  MET A   1      38.302  22.577  34.852  1.00 50.15           H
ATOM     11  HA  MET A   1      36.694  24.128  35.042  1.00 46.12           H
ATOM     12  HB2 MET A   1      36.758  26.133  33.925  1.00 39.82           H
ATOM     13  HB3 MET A   1      38.162  25.784  33.279  1.00 39.82           H
ATOM     14  HG2 MET A   1      38.813  27.151  34.881  1.00 49.99           H
ATOM     15  HG3 MET A   1      38.887  25.781  35.686  1.00 49.99           H
ATOM     16  HE1 MET A   1      36.870  28.868  35.028  1.00 51.48           H
ATOM     17  HE2 MET A   1      35.732  27.799  34.741  1.00 51.48           H
ATOM     18  HE3 MET A   1      35.628  28.745  36.009  1.00 51.48           H
ATOM     19  N   GLU A   2      35.676  24.216  32.530  1.00 31.86           N
ATOM     20  CA  GLU A   2      34.907  23.676  31.423  1.00 27.75           C
ATOM     21  C   GLU A   2      34.772  24.713  30.320  1.00 21.35           C
ATOM     22  O   GLU A   2      33.728  24.838  29.688  1.00 18.44           O
ATOM     23  CB  GLU A   2      33.525  23.230  31.911  1.00 32.71           C
ATOM     24  CG  GLU A   2      33.531  22.405  33.223  1.00 43.65           C
ATOM     25  CD  GLU A   2      33.525  23.270  34.514  1.00 52.61           C
ATOM     26  OE1 GLU A   2      32.873  24.340  34.522  1.00 53.92           O
ATOM     27  OE2 GLU A   2      34.169  22.877  35.524  1.00 48.89           O1-
ATOM     28  H   GLU A   2      35.386  24.981  32.802  1.00 38.24           H
ATOM     29  HA  GLU A   2      35.367  22.903  31.061  1.00 33.30           H
ATOM     30  HB2 GLU A   2      32.991  24.025  32.078  1.00 39.26           H
ATOM     31  HB3 GLU A   2      33.103  22.698  31.218  1.00 39.26           H
ATOM     32  HG2 GLU A   2      32.735  21.848  33.239  1.00 52.39           H
ATOM     33  HG3 GLU A   2      34.321  21.843  33.237  1.00 52.39           H
ATOM     34  N   ARG A   3      35.819  25.494  30.065  1.00 19.83           N
ATOM     35  CA  ARG A   3      35.604  26.670  29.233  1.00 14.60           C
ATOM     36  C   ARG A   3      35.307  26.306  27.786  1.00 14.50           C
ATOM     37  O   ARG A   3      34.477  26.962  27.152  1.00 15.08           O
ATOM     38  CB  ARG A   3      36.798  27.622  29.311  1.00 13.68           C
ATOM     39  CG  ARG A   3      36.957  28.282  30.672  1.00 17.00           C
ATOM     40  CD  ARG A   3      37.925  29.478  30.605  1.00 16.15           C
ATOM     41  NE  ARG A   3      38.149  30.061  31.913  1.00 17.26           N
ATOM     42  CZ  ARG A   3      39.030  29.630  32.813  1.00 17.82           C
ATOM     43  NH1 ARG A   3      39.833  28.603  32.573  1.00 17.09           N
ATOM     44  NH2 ARG A   3      39.089  30.227  33.997  1.00 20.12           N1+
ATOM     45  H   ARG A   3      36.621  25.375  30.346  1.00 23.80           H
ATOM     46  HA  ARG A   3      34.834  27.148  29.581  1.00 17.53           H
ATOM     47  HB2 ARG A   3      37.610  27.129  29.111  1.00 16.42           H
ATOM     48  HB3 ARG A   3      36.670  28.327  28.658  1.00 16.42           H
ATOM     49  HG2 ARG A   3      36.095  28.606  30.973  1.00 20.41           H
ATOM     50  HG3 ARG A   3      37.313  27.635  31.301  1.00 20.41           H
ATOM     51  HD2 ARG A   3      38.783  29.188  30.251  1.00 19.39           H
ATOM     52  HD3 ARG A   3      37.540  30.166  30.041  1.00 19.39           H
ATOM     53  HE  ARG A   3      37.630  30.704  32.146  1.00 20.72           H
ATOM     54 HH11 ARG A   3      39.799  28.192  31.818  1.00 20.51           H
ATOM     55 HH12 ARG A   3      40.394  28.349  33.172  1.00 20.51           H
ATOM     56 HH21 ARG A   3      38.578  30.898  34.159  1.00 24.15           H
ATOM     57 HH22 ARG A   3      39.668  29.967  34.578  1.00 24.15           H
ATOM     58  N   TYR A   4      36.009  25.317  27.206  1.00 16.37           N
ATOM     59  CA  TYR A   4      35.686  24.934  25.830  1.00 14.22           C
ATOM     60  C   TYR A   4      34.299  24.334  25.748  1.00 15.78           C
ATOM     61  O   TYR A   4      33.545  24.623  24.816  1.00 16.66           O
ATOM     62  CB  TYR A   4      36.687  23.920  25.260  1.00 16.38           C
ATOM     63  CG  TYR A   4      37.985  24.515  24.852  1.00 12.39           C
ATOM     64  CD1 TYR A   4      38.117  25.248  23.697  1.00 13.39           C
ATOM     65  CD2 TYR A   4      39.109  24.320  25.635  1.00 14.45           C
ATOM     66  CE1 TYR A   4      39.335  25.797  23.346  1.00 14.71           C
ATOM     67  CE2 TYR A   4      40.293  24.866  25.306  1.00 12.05           C
ATOM     68  CZ  TYR A   4      40.418  25.602  24.162  1.00 13.91           C
ATOM     69  OH  TYR A   4      41.662  26.125  23.879  1.00 13.59           O
ATOM     70  H   TYR A   4      36.645  24.873  27.573  1.00 19.65           H
ATOM     71  HA  TYR A   4      35.713  25.724  25.264  1.00 17.08           H
ATOM     72  HB2 TYR A   4      36.870  23.253  25.941  1.00 19.66           H
ATOM     73  HB3 TYR A   4      36.296  23.499  24.482  1.00 19.66           H
ATOM     74  HD1 TYR A   4      37.381  25.393  23.148  1.00 16.07           H
ATOM     75  HD2 TYR A   4      39.035  23.831  26.425  1.00 17.34           H
ATOM     76  HE1 TYR A   4      39.429  26.298  22.576  1.00 17.65           H
ATOM     77  HE2 TYR A   4      41.032  24.725  25.855  1.00 14.47           H
ATOM     78  HH  TYR A   4      41.646  26.765  23.340  1.00 16.32           H
ATOM     79  N   GLU A   5      33.976  23.431  26.680  1.00 15.94           N
ATOM     80  CA  GLU A   5      32.658  22.805  26.674  1.00 21.50           C
ATOM     81  C   GLU A   5      31.568  23.861  26.743  1.00 17.25           C
ATOM     82  O   GLU A   5      30.597  23.809  25.984  1.00 18.02           O
ATOM     83  CB  GLU A   5      32.540  21.830  27.845  1.00 18.06           C
ATOM     84  CG  GLU A   5      33.455  20.608  27.766  1.00 25.61           C
ATOM     85  CD  GLU A   5      34.905  20.838  28.238  1.00 37.70           C
ATOM     86  OE1 GLU A   5      35.311  21.986  28.580  1.00 28.06           O
ATOM     87  OE2 GLU A   5      35.652  19.831  28.253  1.00 41.61           O1-
ATOM     88  H   GLU A   5      34.496  23.176  27.313  1.00 19.13           H
ATOM     89  HA  GLU A   5      32.539  22.303  25.852  1.00 25.80           H
ATOM     90  HB2 GLU A   5      32.741  22.299  28.669  1.00 21.68           H
ATOM     91  HB3 GLU A   5      31.629  21.495  27.864  1.00 21.68           H
ATOM     92  HG2 GLU A   5      33.075  19.912  28.325  1.00 30.73           H
ATOM     93  HG3 GLU A   5      33.488  20.304  26.846  1.00 30.73           H
ATOM     94  N   ASN A   6      31.741  24.860  27.609  1.00 17.86           N
ATOM     95  CA  ASN A   6      30.748  25.931  27.718  1.00 21.16           C
ATOM     96  C   ASN A   6      30.672  26.766  26.450  1.00 20.55           C
ATOM     97  O   ASN A   6      29.579  27.151  26.021  1.00 18.97           O
ATOM     98  CB  ASN A   6      31.068  26.832  28.904  1.00 18.63           C
ATOM     99  CG  ASN A   6      30.875  26.133  30.215  1.00 23.69           C
ATOM    100  OD1 ASN A   6      30.264  25.069  30.273  1.00 24.87           O
ATOM    101  ND2 ASN A   6      31.382  26.719  31.276  1.00 27.24           N
ATOM    102  H   ASN A   6      32.408  24.937  28.145  1.00 21.44           H
ATOM    103  HA  ASN A   6      29.877  25.534  27.871  1.00 25.40           H
ATOM    104  HB2 ASN A   6      31.994  27.113  28.846  1.00 22.37           H
ATOM    105  HB3 ASN A   6      30.481  27.604  28.883  1.00 22.37           H
ATOM    106 HD21 ASN A   6      31.283  26.359  32.050  1.00 32.70           H
ATOM    107 HD22 ASN A   6      31.814  27.460  31.193  1.00 32.70           H
ATOM    108  N   LEU A   7      31.821  27.092  25.848  1.00 16.25           N
ATOM    109  CA  LEU A   7      31.799  27.833  24.599  1.00 14.68           C
ATOM    110  C   LEU A   7      31.037  27.082  23.519  1.00 16.66           C
ATOM    111  O   LEU A   7      30.189  27.657  22.823  1.00 18.81           O
ATOM    112  CB  LEU A   7      33.228  28.111  24.117  1.00 14.93           C
ATOM    113  CG  LEU A   7      33.271  28.746  22.733  1.00 16.81           C
ATOM    114  CD1 LEU A   7      32.661  30.123  22.717  1.00 17.13           C
ATOM    115  CD2 LEU A   7      34.702  28.816  22.228  1.00 18.92           C
ATOM    116  H   LEU A   7      32.606  26.904  26.146  1.00 19.50           H
ATOM    117  HA  LEU A   7      31.359  28.687  24.748  1.00 17.62           H
ATOM    118  HB2 LEU A   7      33.659  28.715  24.743  1.00 17.92           H
ATOM    119  HB3 LEU A   7      33.709  27.269  24.076  1.00 17.92           H
ATOM    120  HG  LEU A   7      32.781  28.201  22.100  1.00 20.17           H
ATOM    121 HD11 LEU A   7      32.657  30.449  21.804  1.00 20.57           H
ATOM    122 HD12 LEU A   7      31.753  30.072  23.052  1.00 20.57           H
ATOM    123 HD13 LEU A   7      33.191  30.707  23.277  1.00 20.57           H
ATOM    124 HD21 LEU A   7      34.695  29.179  21.327  1.00 22.71           H
ATOM    125 HD22 LEU A   7      35.222  29.388  22.816  1.00 22.71           H
ATOM    126 HD23 LEU A   7      35.068  27.918  22.220  1.00 22.71           H
ATOM    127  N   PHE A   8      31.392  25.811  23.299  1.00 18.09           N
ATOM    128  CA  PHE A   8      30.828  25.087  22.173  1.00 17.76           C
ATOM    129  C   PHE A   8      29.331  24.892  22.369  1.00 20.88           C
ATOM    130  O   PHE A   8      28.570  24.954  21.395  1.00 22.17           O
ATOM    131  CB  PHE A   8      31.561  23.761  21.984  1.00 15.34           C
ATOM    132  CG  PHE A   8      32.919  23.914  21.322  1.00 16.42           C
ATOM    133  CD1 PHE A   8      33.026  24.614  20.138  1.00 15.48           C
ATOM    134  CD2 PHE A   8      34.077  23.402  21.894  1.00 15.81           C
ATOM    135  CE1 PHE A   8      34.241  24.791  19.517  1.00 18.44           C
ATOM    136  CE2 PHE A   8      35.296  23.571  21.262  1.00 16.45           C
ATOM    137  CZ  PHE A   8      35.380  24.273  20.089  1.00 18.54           C
ATOM    138  H   PHE A   8      31.939  25.357  23.783  1.00 21.72           H
ATOM    139  HA  PHE A   8      30.946  25.621  21.373  1.00 21.32           H
ATOM    140  HB2 PHE A   8      31.692  23.352  22.855  1.00 18.42           H
ATOM    141  HB3 PHE A   8      31.017  23.181  21.430  1.00 18.42           H
ATOM    142  HD1 PHE A   8      32.261  24.969  19.748  1.00 18.58           H
ATOM    143  HD2 PHE A   8      34.029  22.930  22.696  1.00 18.98           H
ATOM    144  HE1 PHE A   8      34.292  25.260  18.716  1.00 22.14           H
ATOM    145  HE2 PHE A   8      36.073  23.229  21.641  1.00 19.75           H
ATOM    146  HZ  PHE A   8      36.203  24.384  19.671  1.00 22.26           H
ATOM    147  N   ALA A   9      28.896  24.730  23.618  1.00 18.99           N
ATOM    148  CA  ALA A   9      27.466  24.618  23.905  1.00 21.16           C
ATOM    149  C   ALA A   9      26.745  25.913  23.554  1.00 22.92           C
ATOM    150  O   ALA A   9      25.692  25.900  22.895  1.00 24.46           O
ATOM    151  CB  ALA A   9      27.248  24.256  25.370  1.00 25.57           C
ATOM    152  H   ALA A   9      29.404  24.687  24.312  1.00 22.79           H
ATOM    153  HA  ALA A   9      27.091  23.907  23.363  1.00 25.39           H
ATOM    154  HB1 ALA A   9      26.298  24.164  25.534  1.00 30.69           H
ATOM    155  HB2 ALA A   9      27.695  23.415  25.552  1.00 30.69           H
ATOM    156  HB3 ALA A   9      27.614  24.956  25.932  1.00 30.69           H
ATOM    157  N   GLN A  10      27.316  27.044  23.962  1.00 18.45           N
ATOM    158  CA  GLN A  10      26.742  28.339  23.628  1.00 21.42           C
ATOM    159  C   GLN A  10      26.699  28.549  22.119  1.00 25.99           C
ATOM    160  O   GLN A  10      25.679  28.978  21.569  1.00 22.96           O
ATOM    161  CB  GLN A  10      27.538  29.452  24.304  1.00 20.25           C
ATOM    162  CG  GLN A  10      27.566  29.412  25.818  1.00 29.23           C
ATOM    163  CD  GLN A  10      28.795  30.129  26.405  1.00 35.18           C
ATOM    164  OE1 GLN A  10      29.492  30.871  25.709  1.00 39.32           O
ATOM    165  NE2 GLN A  10      29.056  29.906  27.686  1.00 40.93           N
ATOM    166  H   GLN A  10      28.032  27.088  24.435  1.00 22.14           H
ATOM    167  HA  GLN A  10      25.830  28.378  23.959  1.00 25.71           H
ATOM    168  HB2 GLN A  10      28.460  29.394  24.004  1.00 24.30           H
ATOM    169  HB3 GLN A  10      27.158  30.302  24.033  1.00 24.30           H
ATOM    170  HG2 GLN A  10      26.772  29.855  26.156  1.00 35.08           H
ATOM    171  HG3 GLN A  10      27.583  28.488  26.113  1.00 35.08           H
ATOM    172 HE21 GLN A  10      28.563  29.370  28.143  1.00 49.12           H
ATOM    173 HE22 GLN A  10      29.725  30.302  28.056  1.00 49.12           H
ATOM    174  N   LEU A  11      27.806  28.259  21.423  1.00 19.87           N
ATOM    175  CA  LEU A  11      27.810  28.433  19.981  1.00 18.56           C
ATOM    176  C   LEU A  11      26.778  27.530  19.312  1.00 22.20           C
ATOM    177  O   LEU A  11      26.115  27.941  18.352  1.00 27.21           O
ATOM    178  CB  LEU A  11      29.202  28.149  19.428  1.00 17.70           C
ATOM    179  CG  LEU A  11      30.248  29.179  19.820  1.00 15.57           C
ATOM    180  CD1 LEU A  11      31.592  28.637  19.382  1.00 21.29           C
ATOM    181  CD2 LEU A  11      29.985  30.528  19.180  1.00 23.89           C
ATOM    182  H   LEU A  11      28.542  27.965  21.755  1.00 23.85           H
ATOM    183  HA  LEU A  11      27.582  29.352  19.771  1.00 22.28           H
ATOM    184  HB2 LEU A  11      29.497  27.289  19.765  1.00 21.24           H
ATOM    185  HB3 LEU A  11      29.159  28.127  18.461  1.00 21.24           H
ATOM    186  HG  LEU A  11      30.254  29.283  20.784  1.00 18.69           H
ATOM    187 HD11 LEU A  11      32.282  29.274  19.625  1.00 25.56           H
ATOM    188 HD12 LEU A  11      31.745  27.789  19.829  1.00 25.56           H
ATOM    189 HD13 LEU A  11      31.580  28.508  18.421  1.00 25.56           H
ATOM    190 HD21 LEU A  11      30.651  31.158  19.496  1.00 28.68           H
ATOM    191 HD22 LEU A  11      30.051  30.436  18.216  1.00 28.68           H
ATOM    192 HD23 LEU A  11      29.101  30.837  19.428  1.00 28.68           H
ATOM    193  N   ASN A  12      26.638  26.288  19.791  1.00 22.82           N
ATOM    194  CA  ASN A  12      25.688  25.377  19.155  1.00 26.23           C
ATOM    195  C   ASN A  12      24.266  25.884  19.325  1.00 23.07           C
ATOM    196  O   ASN A  12      23.442  25.780  18.406  1.00 26.74           O
ATOM    197  CB  ASN A  12      25.806  23.966  19.730  1.00 27.08           C
ATOM    198  CG  ASN A  12      24.891  22.977  19.014  1.00 34.86           C
ATOM    199  OD1 ASN A  12      25.063  22.717  17.822  1.00 32.31           O
ATOM    200  ND2 ASN A  12      23.919  22.430  19.732  1.00 37.67           N
ATOM    201  H   ASN A  12      27.065  25.961  20.463  1.00 27.38           H
ATOM    202  HA  ASN A  12      25.884  25.329  18.206  1.00 31.49           H
ATOM    203  HB2 ASN A  12      26.720  23.655  19.633  1.00 32.50           H
ATOM    204  HB3 ASN A  12      25.555  23.978  20.668  1.00 32.50           H
ATOM    205 HD21 ASN A  12      23.369  21.882  19.360  1.00 45.21           H
ATOM    206 HD22 ASN A  12      23.832  22.628  20.564  1.00 45.21           H
ATOM    207  N   ASP A  13      23.955  26.430  20.500  1.00 26.06           N
ATOM    208  CA  ASP A  13      22.636  27.011  20.721  1.00 31.55           C
ATOM    209  C   ASP A  13      22.355  28.167  19.767  1.00 31.94           C
ATOM    210  O   ASP A  13      21.185  28.465  19.487  1.00 28.68           O
ATOM    211  CB  ASP A  13      22.507  27.485  22.171  1.00 26.39           C
ATOM    212  CG  ASP A  13      22.433  26.337  23.160  0.90 28.75           C
ATOM    213  OD1 ASP A  13      21.998  25.227  22.781  0.82 36.70           O
ATOM    214  OD2 ASP A  13      22.822  26.551  24.324  0.73 35.53           O1-
ATOM    215  H   ASP A  13      24.483  26.476  21.176  1.00 31.28           H
ATOM    216  HA  ASP A  13      21.970  26.322  20.565  1.00 37.86           H
ATOM    217  HB2 ASP A  13      23.282  28.021  22.400  1.00 31.67           H
ATOM    218  HB3 ASP A  13      21.699  28.012  22.270  1.00 31.67           H
ATOM    219  N   ARG A  14      23.392  28.822  19.253  1.00 26.67           N
ATOM    220  CA  ARG A  14      23.223  29.864  18.251  1.00 29.17           C
ATOM    221  C   ARG A  14      23.531  29.387  16.838  1.00 23.01           C
ATOM    222  O   ARG A  14      23.595  30.215  15.929  1.00 28.89           O
ATOM    223  CB  ARG A  14      24.098  31.068  18.588  1.00 30.75           C
ATOM    224  CG  ARG A  14      24.083  31.411  20.055  1.00 30.17           C
ATOM    225  CD  ARG A  14      24.489  32.842  20.321  1.00 34.55           C
ATOM    226  NE  ARG A  14      25.865  33.172  19.939  1.00 36.16           N
ATOM    227  CZ  ARG A  14      26.920  33.110  20.752  1.00 43.26           C
ATOM    228  NH1 ARG A  14      26.781  32.696  22.007  1.00 43.21           N
ATOM    229  NH2 ARG A  14      28.126  33.459  20.302  1.00 41.27           N1+
ATOM    230  H   ARG A  14      24.212  28.679  19.472  1.00 32.01           H
ATOM    231  HA  ARG A  14      22.301  30.165  18.262  1.00 35.01           H
ATOM    232  HB2 ARG A  14      25.014  30.877  18.333  1.00 36.91           H
ATOM    233  HB3 ARG A  14      23.770  31.836  18.095  1.00 36.91           H
ATOM    234  HG2 ARG A  14      23.185  31.285  20.398  1.00 36.22           H
ATOM    235  HG3 ARG A  14      24.701  30.831  20.522  1.00 36.22           H
ATOM    236  HD2 ARG A  14      23.897  33.424  19.821  1.00 41.47           H
ATOM    237  HD3 ARG A  14      24.385  33.018  21.270  1.00 41.47           H
ATOM    238  HE  ARG A  14      26.002  33.423  19.127  1.00 43.40           H
ATOM    239 HH11 ARG A  14      26.008  32.472  22.310  1.00 51.86           H
ATOM    240 HH12 ARG A  14      27.469  32.655  22.523  1.00 51.86           H
ATOM    241 HH21 ARG A  14      28.221  33.727  19.489  1.00 49.53           H
ATOM    242 HH22 ARG A  14      28.811  33.412  20.820  1.00 49.53           H
ATOM    243  N   ARG A  15      23.707  28.083  16.625  1.00 22.52           N
ATOM    244  CA  ARG A  15      24.020  27.553  15.294  1.00 28.90           C
ATOM    245  C   ARG A  15      25.211  28.301  14.703  1.00 26.67           C
ATOM    246  O   ARG A  15      25.177  28.803  13.583  1.00 24.70           O
ATOM    247  CB  ARG A  15      22.809  27.644  14.358  1.00 30.09           C
ATOM    248  CG  ARG A  15      21.567  26.904  14.833  1.00 37.69           C
ATOM    249  CD  ARG A  15      21.808  25.401  14.898  1.00 51.94           C
ATOM    250  NE  ARG A  15      20.647  24.659  15.389  1.00 61.42           N
ATOM    251  CZ  ARG A  15      20.598  23.331  15.489  1.00 69.28           C
ATOM    252  NH1 ARG A  15      21.645  22.599  15.128  1.00 72.07           N
ATOM    253  NH2 ARG A  15      19.504  22.730  15.949  1.00 70.09           N1+
ATOM    254  H   ARG A  15      23.651  27.480  17.235  1.00 27.02           H
ATOM    255  HA  ARG A  15      24.269  26.618  15.375  1.00 34.69           H
ATOM    256  HB2 ARG A  15      22.571  28.578  14.243  1.00 36.12           H
ATOM    257  HB3 ARG A  15      23.062  27.267  13.500  1.00 36.12           H
ATOM    258  HG2 ARG A  15      21.312  27.217  15.715  1.00 45.23           H
ATOM    259  HG3 ARG A  15      20.848  27.063  14.200  1.00 45.23           H
ATOM    260  HD2 ARG A  15      22.015  25.078  14.006  1.00 62.34           H
ATOM    261  HD3 ARG A  15      22.551  25.224  15.496  1.00 62.34           H
ATOM    262  HE  ARG A  15      19.950  25.108  15.623  1.00 73.71           H
ATOM    263 HH11 ARG A  15      22.357  22.979  14.827  1.00 86.49           H
ATOM    264 HH12 ARG A  15      21.612  21.742  15.190  1.00 86.49           H
ATOM    265 HH21 ARG A  15      18.822  23.197  16.184  1.00 84.11           H
ATOM    266 HH22 ARG A  15      19.478  21.872  16.009  1.00 84.11           H
ATOM    267  N   GLU A  16      26.269  28.405  15.496  1.00 21.87           N
ATOM    268  CA  GLU A  16      27.353  29.327  15.220  1.00 20.71           C
ATOM    269  C   GLU A  16      28.667  28.582  15.309  1.00 17.86           C
ATOM    270  O   GLU A  16      28.826  27.703  16.161  1.00 20.59           O
ATOM    271  CB  GLU A  16      27.306  30.466  16.233  1.00 26.87           C
ATOM    272  CG  GLU A  16      28.225  31.570  15.979  1.00 25.60           C
ATOM    273  CD  GLU A  16      27.923  32.766  16.883  1.00 27.57           C
ATOM    274  OE1 GLU A  16      28.847  33.268  17.542  1.00 23.98           O
ATOM    275  OE2 GLU A  16      26.750  33.202  16.945  1.00 30.26           O1-
ATOM    276  H   GLU A  16      26.379  27.951  16.220  1.00 26.25           H
ATOM    277  HA  GLU A  16      27.266  29.693  14.326  1.00 24.86           H
ATOM    278  HB2 GLU A  16      26.410  30.836  16.222  1.00 32.25           H
ATOM    279  HB3 GLU A  16      27.505  30.114  17.113  1.00 32.25           H
ATOM    280  HG2 GLU A  16      29.129  31.270  16.156  1.00 30.73           H
ATOM    281  HG3 GLU A  16      28.136  31.848  15.055  1.00 30.73           H
ATOM    282  N   GLY A  17      29.589  28.918  14.412  1.00 15.75           N
ATOM    283  CA  GLY A  17      30.930  28.388  14.488  1.00 15.95           C
ATOM    284  C   GLY A  17      31.820  29.247  15.358  1.00 18.49           C
ATOM    285  O   GLY A  17      31.521  30.410  15.653  1.00 17.81           O
ATOM    286  H   GLY A  17      29.456  29.448  13.748  1.00 18.90           H
ATOM    287  HA2 GLY A  17      30.913  27.494  14.865  1.00 19.14           H
ATOM    288  HA3 GLY A  17      31.319  28.340  13.601  1.00 19.14           H
ATOM    289  N   ALA A  18      32.903  28.626  15.818  1.00 16.67           N
ATOM    290  CA  ALA A  18      33.935  29.311  16.575  1.00 16.27           C
ATOM    291  C   ALA A  18      34.967  29.894  15.629  1.00 17.46           C
ATOM    292  O   ALA A  18      35.346  29.252  14.647  1.00 15.43           O
ATOM    293  CB  ALA A  18      34.607  28.336  17.547  1.00 15.14           C
ATOM    294  H   ALA A  18      33.052  27.786  15.713  1.00 20.01           H
ATOM    295  HA  ALA A  18      33.536  30.027  17.096  1.00 19.53           H
ATOM    296  HB1 ALA A  18      35.293  28.811  18.044  1.00 18.17           H
ATOM    297  HB2 ALA A  18      33.944  27.983  18.159  1.00 18.17           H
ATOM    298  HB3 ALA A  18      35.005  27.616  17.032  1.00 18.17           H
ATOM    299  N   PHE A  19      35.423  31.115  15.922  1.00 13.38           N
ATOM    300  CA  PHE A  19      36.568  31.671  15.219  1.00 14.58           C
ATOM    301  C   PHE A  19      37.661  31.941  16.238  1.00 14.01           C
ATOM    302  O   PHE A  19      37.423  32.638  17.232  1.00 14.32           O
ATOM    303  CB  PHE A  19      36.267  32.950  14.448  1.00 17.40           C
ATOM    304  CG  PHE A  19      37.512  33.562  13.899  1.00 11.79           C
ATOM    305  CD1 PHE A  19      38.270  32.880  12.966  1.00 15.59           C
ATOM    306  CD2 PHE A  19      37.977  34.761  14.404  1.00 15.21           C
ATOM    307  CE1 PHE A  19      39.465  33.406  12.501  1.00 16.97           C
ATOM    308  CE2 PHE A  19      39.182  35.298  13.943  1.00 16.84           C
ATOM    309  CZ  PHE A  19      39.915  34.617  12.994  1.00 16.79           C
ATOM    310  H   PHE A  19      35.095  31.625  16.532  1.00 16.06           H
ATOM    311  HA  PHE A  19      36.911  31.016  14.592  1.00 17.51           H
ATOM    312  HB2 PHE A  19      35.678  32.751  13.706  1.00 20.89           H
ATOM    313  HB3 PHE A  19      35.858  33.595  15.045  1.00 20.89           H
ATOM    314  HD1 PHE A  19      37.973  32.064  12.638  1.00 18.71           H
ATOM    315  HD2 PHE A  19      37.486  35.210  15.053  1.00 18.26           H
ATOM    316  HE1 PHE A  19      39.956  32.957  11.858  1.00 20.37           H
ATOM    317  HE2 PHE A  19      39.486  36.113  14.268  1.00 20.21           H
ATOM    318  HZ  PHE A  19      40.708  34.982  12.675  1.00 20.15           H
ATOM    319  N   VAL A  20      38.842  31.371  15.995  1.00 13.71           N
ATOM    320  CA  VAL A  20      39.904  31.319  16.997  1.00 12.49           C
ATOM    321  C   VAL A  20      41.195  31.850  16.383  1.00 12.24           C
ATOM    322  O   VAL A  20      41.820  31.160  15.575  1.00 14.00           O
ATOM    323  CB  VAL A  20      40.094  29.885  17.515  1.00 12.47           C
ATOM    324  CG1 VAL A  20      41.201  29.840  18.571  1.00 14.64           C
ATOM    325  CG2 VAL A  20      38.802  29.341  18.077  1.00 13.61           C
ATOM    326  H   VAL A  20      39.052  30.997  15.253  1.00 16.45           H
ATOM    327  HA  VAL A  20      39.663  31.876  17.749  1.00 14.99           H
ATOM    328  HB  VAL A  20      40.349  29.314  16.777  1.00 14.97           H
ATOM    329 HG11 VAL A  20      41.270  28.935  18.908  1.00 17.58           H
ATOM    330 HG12 VAL A  20      42.041  30.108  18.166  1.00 17.58           H
ATOM    331 HG13 VAL A  20      40.974  30.449  19.289  1.00 17.58           H
ATOM    332 HG21 VAL A  20      38.957  28.435  18.382  1.00 16.34           H
ATOM    333 HG22 VAL A  20      38.525  29.898  18.819  1.00 16.34           H
ATOM    334 HG23 VAL A  20      38.128  29.347  17.377  1.00 16.34           H
ATOM    335  N   PRO A  21      41.611  33.068  16.682  1.00 12.88           N
ATOM    336  CA  PRO A  21      42.871  33.567  16.130  1.00 13.46           C
ATOM    337  C   PRO A  21      44.068  33.039  16.901  1.00 14.91           C
ATOM    338  O   PRO A  21      43.955  32.797  18.119  1.00 14.62           O
ATOM    339  CB  PRO A  21      42.729  35.083  16.285  1.00 14.85           C
ATOM    340  CG  PRO A  21      41.864  35.242  17.482  1.00 17.05           C
ATOM    341  CD  PRO A  21      40.917  34.083  17.490  1.00 15.08           C
ATOM    342  HA  PRO A  21      42.953  33.334  15.197  1.00 16.16           H
ATOM    343  HB2 PRO A  21      43.596  35.488  16.434  1.00 17.82           H
ATOM    344  HB3 PRO A  21      42.298  35.449  15.495  1.00 17.82           H
ATOM    345  HG2 PRO A  21      42.416  35.232  18.280  1.00 20.47           H
ATOM    346  HG3 PRO A  21      41.371  36.077  17.421  1.00 20.47           H
ATOM    347  HD2 PRO A  21      40.784  33.759  18.391  1.00 18.10           H
ATOM    348  HD3 PRO A  21      40.074  34.331  17.074  1.00 18.10           H
ATOM    349  N   PHE A  22      45.208  32.874  16.167  1.00 16.13           N
ATOM    350  CA  PHE A  22      46.490  32.593  16.811  1.00 14.70           C
ATOM    351  C   PHE A  22      47.349  33.854  16.573  1.00 11.52           C
ATOM    352  O   PHE A  22      47.422  34.515  15.551  1.00 14.06           O
ATOM    353  CB  PHE A  22      47.173  31.351  16.218  1.00 15.79           C
ATOM    354  CG  PHE A  22      48.630  31.278  16.589  1.00 13.19           C
ATOM    355  CD1 PHE A  22      49.586  32.011  15.867  1.00 15.32           C
ATOM    356  CD2 PHE A  22      49.043  30.483  17.666  1.00 10.65           C
ATOM    357  CE1 PHE A  22      50.938  31.937  16.221  1.00 16.54           C
ATOM    358  CE2 PHE A  22      50.394  30.408  18.009  1.00 11.64           C
ATOM    359  CZ  PHE A  22      51.347  31.137  17.292  1.00 15.54           C
ATOM    360  H   PHE A  22      45.242  33.080  15.147  1.00 19.37           H
ATOM    361  HA  PHE A  22      46.314  32.405  17.934  1.00 17.65           H
ATOM    362  HB2 PHE A  22      46.625  30.450  16.591  1.00 18.95           H
ATOM    363  HB3 PHE A  22      47.052  31.319  15.116  1.00 18.95           H
ATOM    364  HD1 PHE A  22      49.279  32.647  15.038  1.00 18.39           H
ATOM    365  HD2 PHE A  22      48.304  29.924  18.248  1.00 12.78           H
ATOM    366  HE1 PHE A  22      51.676  32.500  15.655  1.00 19.86           H
ATOM    367  HE2 PHE A  22      50.708  29.768  18.840  1.00 13.97           H
ATOM    368  HZ  PHE A  22      52.402  31.083  17.577  1.00 18.65           H
ATOM    369  N   VAL A  23      48.061  34.141  17.718  1.00 11.51           N
ATOM    370  CA  VAL A  23      49.224  35.028  17.803  1.00 10.24           C
ATOM    371  C   VAL A  23      50.305  34.451  18.718  1.00 12.38           C
ATOM    372  O   VAL A  23      50.052  33.634  19.610  1.00 12.13           O
ATOM    373  CB  VAL A  23      48.910  36.465  18.316  1.00 15.02           C
ATOM    374  CG1 VAL A  23      47.973  37.197  17.397  1.00 17.41           C
ATOM    375  CG2 VAL A  23      48.372  36.426  19.720  1.00 15.11           C
ATOM    376  H   VAL A  23      47.874  33.793  18.480  1.00 13.81           H
ATOM    377  HA  VAL A  23      49.618  35.111  16.917  1.00 12.29           H
ATOM    378  HB  VAL A  23      49.739  36.967  18.332  1.00 18.03           H
ATOM    379 HG11 VAL A  23      47.836  38.092  17.742  1.00 20.90           H
ATOM    380 HG12 VAL A  23      48.373  37.240  16.514  1.00 20.90           H
ATOM    381 HG13 VAL A  23      47.127  36.723  17.362  1.00 20.90           H
ATOM    382 HG21 VAL A  23      48.197  37.333  20.012  1.00 18.14           H
ATOM    383 HG22 VAL A  23      47.552  35.910  19.722  1.00 18.14           H
ATOM    384 HG23 VAL A  23      49.023  36.017  20.310  1.00 18.14           H
ATOM    385  N   THR A  24      51.529  34.924  18.498  1.00 12.37           N
ATOM    386  CA  THR A  24      52.660  34.634  19.368  1.00 11.96           C
ATOM    387  C   THR A  24      52.688  35.630  20.526  1.00 10.36           C
ATOM    388  O   THR A  24      52.693  36.847  20.316  1.00 13.44           O
ATOM    389  CB  THR A  24      53.965  34.704  18.562  1.00 13.02           C
ATOM    390  OG1 THR A  24      53.952  33.694  17.537  1.00 15.15           O
ATOM    391  CG2 THR A  24      55.168  34.492  19.444  1.00 13.97           C
ATOM    392  H   THR A  24      51.735  35.420  17.828  1.00 14.85           H
ATOM    393  HA  THR A  24      52.568  33.742  19.738  1.00 14.36           H
ATOM    394  HB  THR A  24      54.038  35.581  18.150  1.00 15.63           H
ATOM    395  HG1 THR A  24      53.821  32.942  17.887  1.00 18.19           H
ATOM    396 HG21 THR A  24      55.978  34.568  18.912  1.00 16.77           H
ATOM    397 HG22 THR A  24      55.205  35.157  20.149  1.00 16.77           H
ATOM    398 HG23 THR A  24      55.139  33.607  19.841  1.00 16.77           H
ATOM    399  N   LEU A  25      52.725  35.121  21.751  1.00 12.34           N
ATOM    400  CA  LEU A  25      52.799  36.011  22.905  1.00 12.50           C
ATOM    401  C   LEU A  25      54.049  36.870  22.847  1.00 13.31           C
ATOM    402  O   LEU A  25      55.158  36.373  22.635  1.00 14.92           O
ATOM    403  CB  LEU A  25      52.799  35.200  24.187  1.00  9.71           C
ATOM    404  CG  LEU A  25      51.448  34.571  24.533  1.00 13.56           C
ATOM    405  CD1 LEU A  25      51.624  33.487  25.592  1.00 13.33           C
ATOM    406  CD2 LEU A  25      50.476  35.613  25.020  1.00 13.68           C
ATOM    407  H   LEU A  25      52.724  34.284  21.938  1.00 14.82           H
ATOM    408  HA  LEU A  25      52.034  36.605  22.911  1.00 15.01           H
ATOM    409  HB2 LEU A  25      53.471  34.501  24.114  1.00 11.66           H
ATOM    410  HB3 LEU A  25      53.032  35.798  24.912  1.00 11.66           H
ATOM    411  HG  LEU A  25      51.082  34.164  23.731  1.00 16.28           H
ATOM    412 HD11 LEU A  25      50.758  33.095  25.782  1.00 16.00           H
ATOM    413 HD12 LEU A  25      52.223  32.811  25.243  1.00 16.00           H
ATOM    414 HD13 LEU A  25      51.992  33.877  26.399  1.00 16.00           H
ATOM    415 HD21 LEU A  25      49.617  35.189  25.168  1.00 16.42           H
ATOM    416 HD22 LEU A  25      50.807  35.984  25.851  1.00 16.42           H
ATOM    417 HD23 LEU A  25      50.384  36.313  24.355  1.00 16.42           H
ATOM    418  N   GLY A  26      53.867  38.175  23.026  1.00 13.89           N
ATOM    419  CA  GLY A  26      55.006  39.080  23.056  1.00 13.79           C
ATOM    420  C   GLY A  26      55.489  39.560  21.708  1.00 14.32           C
ATOM    421  O   GLY A  26      56.497  40.271  21.641  1.00 16.90           O
ATOM    422  H   GLY A  26      53.102  38.549  23.133  1.00 16.68           H
ATOM    423  HA2 GLY A  26      54.775  39.853  23.597  1.00 16.55           H
ATOM    424  HA3 GLY A  26      55.741  38.618  23.484  1.00 16.55           H
ATOM    425  N   ASP A  27      54.812  39.188  20.640  1.00 13.14           N
ATOM    426  CA  ASP A  27      55.067  39.728  19.320  1.00 12.72           C
ATOM    427  C   ASP A  27      54.165  40.935  19.078  1.00 16.35           C
ATOM    428  O   ASP A  27      52.944  40.775  19.058  1.00 15.77           O
ATOM    429  CB  ASP A  27      54.804  38.660  18.276  1.00 12.78           C
ATOM    430  CG  ASP A  27      54.849  39.190  16.871  1.00 15.32           C
ATOM    431  OD1 ASP A  27      55.522  40.214  16.663  1.00 18.37           O
ATOM    432  OD2 ASP A  27      54.204  38.571  16.001  1.00 15.26           O1-
ATOM    433  H   ASP A  27      54.183  38.603  20.651  1.00 15.78           H
ATOM    434  HA  ASP A  27      55.999  39.990  19.261  1.00 15.27           H
ATOM    435  HB2 ASP A  27      55.483  37.973  18.355  1.00 15.34           H
ATOM    436  HB3 ASP A  27      53.922  38.283  18.422  1.00 15.34           H
ATOM    437  N   PRO A  28      54.706  42.146  18.857  1.00 14.67           N
ATOM    438  CA  PRO A  28      56.128  42.504  18.712  1.00 14.61           C
ATOM    439  C   PRO A  28      56.800  42.970  19.984  1.00 17.67           C
ATOM    440  O   PRO A  28      57.999  43.229  19.987  1.00 19.00           O
ATOM    441  CB  PRO A  28      56.083  43.640  17.689  1.00 18.58           C
ATOM    442  CG  PRO A  28      54.796  44.331  17.949  1.00 19.97           C
ATOM    443  CD  PRO A  28      53.822  43.259  18.450  1.00 13.52           C
ATOM    444  HA  PRO A  28      56.635  41.771  18.330  1.00 17.54           H
ATOM    445  HB2 PRO A  28      56.835  44.238  17.829  1.00 22.30           H
ATOM    446  HB3 PRO A  28      56.099  43.261  16.796  1.00 22.30           H
ATOM    447  HG2 PRO A  28      54.922  45.020  18.621  1.00 23.97           H
ATOM    448  HG3 PRO A  28      54.472  44.716  17.120  1.00 23.97           H
ATOM    449  HD2 PRO A  28      53.321  43.590  19.212  1.00 16.22           H
ATOM    450  HD3 PRO A  28      53.227  42.983  17.736  1.00 16.22           H
ATOM    451  N   GLY A  29      56.011  43.106  21.038  1.00 16.10           N
ATOM    452  CA  GLY A  29      56.488  43.327  22.389  1.00 15.32           C
ATOM    453  C   GLY A  29      55.363  42.979  23.337  1.00 13.92           C
ATOM    454  O   GLY A  29      54.230  42.728  22.925  1.00 15.81           O
ATOM    455  H   GLY A  29      55.153  43.074  20.989  1.00 19.33           H
ATOM    456  HA2 GLY A  29      57.248  42.751  22.574  1.00 18.39           H
ATOM    457  HA3 GLY A  29      56.744  44.256  22.519  1.00 18.39           H
ATOM    458  N   ILE A  30      55.684  42.975  24.631  1.00 17.89           N
ATOM    459  CA  ILE A  30      54.693  42.543  25.618  1.00 16.73           C
ATOM    460  C   ILE A  30      53.486  43.480  25.615  1.00 16.69           C
ATOM    461  O   ILE A  30      52.335  43.037  25.526  1.00 15.94           O
ATOM    462  CB  ILE A  30      55.328  42.450  27.017  1.00 17.68           C
ATOM    463  CG1 ILE A  30      56.432  41.383  27.067  1.00 21.88           C
ATOM    464  CG2 ILE A  30      54.257  42.223  28.050  1.00 19.23           C
ATOM    465  CD1 ILE A  30      56.043  40.082  26.528  1.00 33.02           C
ATOM    466  H   ILE A  30      56.444  43.213  24.954  1.00 21.47           H
ATOM    467  HA  ILE A  30      54.360  41.666  25.373  1.00 20.08           H
ATOM    468  HB  ILE A  30      55.746  43.303  27.211  1.00 21.22           H
ATOM    469 HG12 ILE A  30      57.195  41.694  26.556  1.00 26.27           H
ATOM    470 HG13 ILE A  30      56.699  41.236  27.991  1.00 26.27           H
ATOM    471 HG21 ILE A  30      54.681  42.059  28.906  1.00 23.08           H
ATOM    472 HG22 ILE A  30      53.694  43.011  28.113  1.00 23.08           H
ATOM    473 HG23 ILE A  30      53.722  41.457  27.792  1.00 23.08           H
ATOM    474 HD11 ILE A  30      56.743  39.435  26.708  1.00 39.63           H
ATOM    475 HD12 ILE A  30      55.237  39.818  26.981  1.00 39.63           H
ATOM    476 HD13 ILE A  30      55.888  40.151  25.572  1.00 39.63           H
ATOM    477  N   GLU A  31      53.724  44.782  25.754  1.00 18.69           N
ATOM    478  CA  GLU A  31      52.615  45.723  25.862  1.00 15.98           C
ATOM    479  C   GLU A  31      51.739  45.682  24.608  1.00 14.35           C
ATOM    480  O   GLU A  31      50.502  45.664  24.705  1.00 16.48           O
ATOM    481  CB  GLU A  31      53.166  47.132  26.121  1.00 20.10           C
ATOM    482  CG  GLU A  31      52.126  48.246  26.148  0.73 23.69           C
ATOM    483  CD  GLU A  31      52.744  49.641  26.285  0.78 30.57           C
ATOM    484  OE1 GLU A  31      53.984  49.770  26.176  0.76 39.26           O
ATOM    485  OE2 GLU A  31      51.986  50.615  26.483  0.71 40.82           O1-
ATOM    486  H   GLU A  31      54.504  45.140  25.776  1.00 22.44           H
ATOM    487  HA  GLU A  31      52.069  45.472  26.623  1.00 19.19           H
ATOM    488  HB2 GLU A  31      53.606  47.128  26.987  1.00 24.12           H
ATOM    489  HB3 GLU A  31      53.814  47.345  25.432  1.00 24.12           H
ATOM    490  HG2 GLU A  31      51.630  48.229  25.315  0.61 28.44           H
ATOM    491  HG3 GLU A  31      51.524  48.098  26.896  1.00 28.44           H
ATOM    492  N   GLN A  32      52.354  45.682  23.416  1.00 16.10           N
ATOM    493  CA  GLN A  32      51.557  45.686  22.195  1.00 17.26           C
ATOM    494  C   GLN A  32      50.848  44.350  22.013  1.00 16.80           C
ATOM    495  O   GLN A  32      49.717  44.301  21.526  1.00 14.06           O
ATOM    496  CB  GLN A  32      52.436  45.987  20.985  1.00 15.85           C
ATOM    497  CG  GLN A  32      51.689  46.032  19.620  1.00 18.55           C
ATOM    498  CD  GLN A  32      50.704  47.208  19.459  1.00 20.53           C
ATOM    499  OE1 GLN A  32      50.537  48.037  20.347  1.00 24.32           O
ATOM    500  NE2 GLN A  32      50.036  47.249  18.316  1.00 22.20           N
ATOM    501  H   GLN A  32      53.203  45.675  23.289  1.00 19.32           H
ATOM    502  HA  GLN A  32      50.878  46.376  22.254  1.00 20.72           H
ATOM    503  HB2 GLN A  32      52.861  46.848  21.115  1.00 19.02           H
ATOM    504  HB3 GLN A  32      53.114  45.299  20.929  1.00 19.02           H
ATOM    505  HG2 GLN A  32      52.341  46.102  18.905  1.00 22.27           H
ATOM    506  HG3 GLN A  32      51.185  45.210  19.519  1.00 22.27           H
ATOM    507 HE21 GLN A  32      50.183  46.658  17.708  1.00 26.65           H
ATOM    508 HE22 GLN A  32      49.456  47.871  18.177  1.00 26.65           H
ATOM    509  N   SER A  33      51.494  43.264  22.418  1.00 15.63           N
ATOM    510  CA  SER A  33      50.859  41.958  22.315  1.00 18.43           C
ATOM    511  C   SER A  33      49.611  41.894  23.188  1.00 13.20           C
ATOM    512  O   SER A  33      48.569  41.395  22.753  1.00 15.14           O
ATOM    513  CB  SER A  33      51.876  40.859  22.675  1.00 15.37           C
ATOM    514  OG  SER A  33      51.276  39.563  22.626  1.00 14.08           O
ATOM    515  H   SER A  33      52.287  43.258  22.751  1.00 18.76           H
ATOM    516  HA  SER A  33      50.587  41.819  21.392  1.00 22.12           H
ATOM    517  HB2 SER A  33      52.612  40.889  22.043  1.00 18.45           H
ATOM    518  HB3 SER A  33      52.216  41.014  23.568  1.00 18.45           H
ATOM    519  HG  SER A  33      51.015  39.392  21.844  1.00 16.91           H
ATOM    520  N   LEU A  34      49.685  42.404  24.427  1.00 14.18           N
ATOM    521  CA  LEU A  34      48.485  42.468  25.264  1.00 15.27           C
ATOM    522  C   LEU A  34      47.380  43.285  24.608  1.00 18.46           C
ATOM    523  O   LEU A  34      46.200  42.919  24.691  1.00 16.10           O
ATOM    524  CB  LEU A  34      48.827  43.051  26.638  1.00 13.89           C
ATOM    525  CG  LEU A  34      49.674  42.157  27.558  1.00 15.72           C
ATOM    526  CD1 LEU A  34      50.153  42.918  28.792  1.00 19.44           C
ATOM    527  CD2 LEU A  34      48.921  40.918  27.999  1.00 15.71           C
ATOM    528  H   LEU A  34      50.403  42.702  24.795  1.00 17.02           H
ATOM    529  HA  LEU A  34      48.147  41.569  25.404  1.00 18.33           H
ATOM    530  HB2 LEU A  34      49.297  43.894  26.507  1.00 16.68           H
ATOM    531  HB3 LEU A  34      47.991  43.222  27.099  1.00 16.68           H
ATOM    532  HG  LEU A  34      50.457  41.861  27.070  1.00 18.87           H
ATOM    533 HD11 LEU A  34      50.685  42.320  29.341  1.00 23.33           H
ATOM    534 HD12 LEU A  34      50.693  43.671  28.504  1.00 23.33           H
ATOM    535 HD13 LEU A  34      49.382  43.235  29.288  1.00 23.33           H
ATOM    536 HD21 LEU A  34      49.500  40.383  28.566  1.00 18.86           H
ATOM    537 HD22 LEU A  34      48.134  41.187  28.495  1.00 18.86           H
ATOM    538 HD23 LEU A  34      48.662  40.409  27.216  1.00 18.86           H
ATOM    539  N   LYS A  35      47.736  44.386  23.937  1.00 17.12           N
ATOM    540  CA  LYS A  35      46.728  45.184  23.248  1.00 16.20           C
ATOM    541  C   LYS A  35      46.157  44.432  22.057  1.00 13.77           C
ATOM    542  O   LYS A  35      44.944  44.445  21.841  1.00 14.83           O
ATOM    543  CB  LYS A  35      47.316  46.519  22.799  1.00 17.87           C
ATOM    544  CG  LYS A  35      47.707  47.416  23.934  1.00 21.77           C
ATOM    545  CD  LYS A  35      48.368  48.677  23.379  1.00 27.04           C
ATOM    546  CE  LYS A  35      48.693  49.682  24.491  1.00 26.97           C
ATOM    547  NZ  LYS A  35      49.342  50.896  23.918  1.00 34.20           N1+
ATOM    548  H   LYS A  35      48.542  44.680  23.863  1.00 20.55           H
ATOM    549  HA  LYS A  35      46.000  45.369  23.865  1.00 19.45           H
ATOM    550  HB2 LYS A  35      48.111  46.361  22.265  1.00 21.45           H
ATOM    551  HB3 LYS A  35      46.650  46.991  22.277  1.00 21.45           H
ATOM    552  HG2 LYS A  35      46.913  47.677  24.428  1.00 26.13           H
ATOM    553  HG3 LYS A  35      48.338  46.963  24.515  1.00 26.13           H
ATOM    554  HD2 LYS A  35      49.198  48.429  22.941  1.00 32.45           H
ATOM    555  HD3 LYS A  35      47.768  49.101  22.745  1.00 32.45           H
ATOM    556  HE2 LYS A  35      47.870  49.949  24.930  1.00 32.37           H
ATOM    557  HE3 LYS A  35      49.301  49.279  25.134  1.00 32.37           H
ATOM    558  HZ1 LYS A  35      49.505  51.488  24.563  1.00 41.04           H
ATOM    559  HZ2 LYS A  35      50.111  50.673  23.530  1.00 41.04           H
ATOM    560  HZ3 LYS A  35      48.806  51.267  23.311  1.00 41.04           H
ATOM    561  N   ILE A  36      47.024  43.752  21.298  1.00 14.04           N
ATOM    562  CA  ILE A  36      46.595  42.911  20.186  1.00 11.04           C
ATOM    563  C   ILE A  36      45.560  41.907  20.657  1.00 13.07           C
ATOM    564  O   ILE A  36      44.511  41.725  20.038  1.00 14.72           O
ATOM    565  CB  ILE A  36      47.816  42.210  19.560  1.00 13.31           C
ATOM    566  CG1 ILE A  36      48.597  43.197  18.705  1.00 14.77           C
ATOM    567  CG2 ILE A  36      47.396  40.992  18.748  1.00 15.32           C
ATOM    568  CD1 ILE A  36      50.015  42.778  18.504  1.00 12.96           C
ATOM    569  H   ILE A  36      47.877  43.762  21.414  1.00 16.86           H
ATOM    570  HA  ILE A  36      46.192  43.472  19.504  1.00 13.26           H
ATOM    571  HB  ILE A  36      48.399  41.910  20.275  1.00 15.97           H
ATOM    572 HG12 ILE A  36      48.177  43.262  17.834  1.00 17.73           H
ATOM    573 HG13 ILE A  36      48.599  44.064  19.140  1.00 17.73           H
ATOM    574 HG21 ILE A  36      48.177  40.635  18.298  1.00 18.38           H
ATOM    575 HG22 ILE A  36      47.021  40.314  19.332  1.00 18.38           H
ATOM    576 HG23 ILE A  36      46.738  41.267  18.095  1.00 18.38           H
ATOM    577 HD11 ILE A  36      50.447  43.424  17.923  1.00 15.56           H
ATOM    578 HD12 ILE A  36      50.465  42.754  19.361  1.00 15.56           H
ATOM    579 HD13 ILE A  36      50.028  41.896  18.096  1.00 15.56           H
ATOM    580  N   ILE A  37      45.848  41.236  21.773  1.00 14.11           N
ATOM    581  CA  ILE A  37      44.968  40.177  22.245  1.00 13.70           C
ATOM    582  C   ILE A  37      43.626  40.746  22.703  1.00 13.34           C
ATOM    583  O   ILE A  37      42.573  40.177  22.413  1.00 14.13           O
ATOM    584  CB  ILE A  37      45.692  39.386  23.341  1.00 11.41           C
ATOM    585  CG1 ILE A  37      46.805  38.565  22.672  1.00 14.01           C
ATOM    586  CG2 ILE A  37      44.709  38.524  24.178  1.00 16.95           C
ATOM    587  CD1 ILE A  37      47.799  37.978  23.617  1.00 16.14           C
ATOM    588  H   ILE A  37      46.542  41.374  22.264  1.00 16.93           H
ATOM    589  HA  ILE A  37      44.790  39.572  21.505  1.00 16.45           H
ATOM    590  HB  ILE A  37      46.116  40.032  23.928  1.00 13.70           H
ATOM    591 HG12 ILE A  37      46.406  37.837  22.172  1.00 16.82           H
ATOM    592 HG13 ILE A  37      47.289  39.146  22.068  1.00 16.82           H
ATOM    593 HG21 ILE A  37      45.216  38.040  24.850  1.00 20.35           H
ATOM    594 HG22 ILE A  37      44.065  39.100  24.619  1.00 20.35           H
ATOM    595 HG23 ILE A  37      44.251  37.899  23.595  1.00 20.35           H
ATOM    596 HD11 ILE A  37      48.461  37.497  23.100  1.00 19.37           H
ATOM    597 HD12 ILE A  37      48.225  38.692  24.117  1.00 19.37           H
ATOM    598 HD13 ILE A  37      47.345  37.375  24.225  1.00 19.37           H
ATOM    599  N   ASP A  38      43.631  41.887  23.387  1.00 14.92           N
ATOM    600  CA  ASP A  38      42.355  42.478  23.782  1.00 16.11           C
ATOM    601  C   ASP A  38      41.552  42.896  22.557  1.00 15.34           C
ATOM    602  O   ASP A  38      40.319  42.815  22.554  1.00 17.25           O
ATOM    603  CB  ASP A  38      42.587  43.681  24.688  1.00 16.64           C
ATOM    604  CG  ASP A  38      42.940  43.297  26.100  1.00 16.84           C
ATOM    605  OD1 ASP A  38      42.824  42.097  26.472  1.00 15.92           O
ATOM    606  OD2 ASP A  38      43.330  44.215  26.860  1.00 17.96           O1-
ATOM    607  H   ASP A  38      44.329  42.328  23.629  1.00 17.91           H
ATOM    608  HA  ASP A  38      41.837  41.825  24.275  1.00 19.34           H
ATOM    609  HB2 ASP A  38      43.308  44.216  24.320  1.00 19.98           H
ATOM    610  HB3 ASP A  38      41.764  44.195  24.726  1.00 19.98           H
ATOM    611  N   THR A  39      42.233  43.386  21.523  1.00 14.48           N
ATOM    612  CA  THR A  39      41.567  43.741  20.275  1.00 16.33           C
ATOM    613  C   THR A  39      40.951  42.504  19.614  1.00 15.76           C
ATOM    614  O   THR A  39      39.809  42.539  19.157  1.00 15.77           O
ATOM    615  CB  THR A  39      42.566  44.438  19.339  1.00 17.79           C
ATOM    616  OG1 THR A  39      42.949  45.698  19.905  1.00 18.81           O
ATOM    617  CG2 THR A  39      41.972  44.701  17.982  1.00 19.68           C
ATOM    618  H   THR A  39      43.082  43.526  21.518  1.00 17.38           H
ATOM    619  HA  THR A  39      40.853  44.367  20.469  1.00 19.61           H
ATOM    620  HB  THR A  39      43.358  43.889  19.225  1.00 21.35           H
ATOM    621  HG1 THR A  39      43.304  45.581  20.657  1.00 22.58           H
ATOM    622 HG21 THR A  39      42.638  45.118  17.409  1.00 23.63           H
ATOM    623 HG22 THR A  39      41.676  43.877  17.566  1.00 23.63           H
ATOM    624 HG23 THR A  39      41.218  45.304  18.076  1.00 23.63           H
ATOM    625  N   LEU A  40      41.701  41.400  19.552  1.00 14.23           N
ATOM    626  CA  LEU A  40      41.146  40.168  18.985  1.00 13.92           C
ATOM    627  C   LEU A  40      39.866  39.779  19.698  1.00 14.16           C
ATOM    628  O   LEU A  40      38.881  39.383  19.068  1.00 16.11           O
ATOM    629  CB  LEU A  40      42.145  39.022  19.100  1.00 14.77           C
ATOM    630  CG  LEU A  40      43.532  39.164  18.481  1.00 17.40           C
ATOM    631  CD1 LEU A  40      44.342  37.893  18.744  1.00 17.60           C
ATOM    632  CD2 LEU A  40      43.442  39.458  17.036  1.00 19.08           C
ATOM    633  H   LEU A  40      42.514  41.341  19.826  1.00 17.08           H
ATOM    634  HA  LEU A  40      40.939  40.295  18.046  1.00 16.71           H
ATOM    635  HB2 LEU A  40      42.283  38.842  20.045  1.00 17.72           H
ATOM    636  HB3 LEU A  40      41.733  38.246  18.691  1.00 17.72           H
ATOM    637  HG  LEU A  40      43.998  39.896  18.902  1.00 20.89           H
ATOM    638 HD11 LEU A  40      45.235  38.009  18.380  1.00 21.13           H
ATOM    639 HD12 LEU A  40      44.387  37.754  19.704  1.00 21.13           H
ATOM    640 HD13 LEU A  40      43.904  37.143  18.316  1.00 21.13           H
ATOM    641 HD21 LEU A  40      44.339  39.545  16.676  1.00 22.90           H
ATOM    642 HD22 LEU A  40      42.976  38.727  16.601  1.00 22.90           H
ATOM    643 HD23 LEU A  40      42.959  40.290  16.911  1.00 22.90           H
ATOM    644  N   ILE A  41      39.884  39.839  21.024  1.00 15.24           N
ATOM    645  CA  ILE A  41      38.705  39.486  21.805  1.00 14.77           C
ATOM    646  C   ILE A  41      37.574  40.475  21.536  1.00 19.07           C
ATOM    647  O   ILE A  41      36.433  40.085  21.269  1.00 17.30           O
ATOM    648  CB  ILE A  41      39.053  39.421  23.299  1.00 17.00           C
ATOM    649  CG1 ILE A  41      40.058  38.306  23.556  1.00 16.43           C
ATOM    650  CG2 ILE A  41      37.780  39.210  24.161  1.00 17.86           C
ATOM    651  CD1 ILE A  41      40.714  38.366  24.954  1.00 19.30           C
ATOM    652  H   ILE A  41      40.565  40.082  21.488  1.00 18.29           H
ATOM    653  HA  ILE A  41      38.400  38.607  21.531  1.00 17.73           H
ATOM    654  HB  ILE A  41      39.464  40.264  23.553  1.00 20.40           H
ATOM    655 HG12 ILE A  41      39.597  37.457  23.477  1.00 19.72           H
ATOM    656 HG13 ILE A  41      40.760  38.359  22.886  1.00 19.72           H
ATOM    657 HG21 ILE A  41      38.029  39.184  25.098  1.00 21.44           H
ATOM    658 HG22 ILE A  41      37.161  39.941  24.016  1.00 21.44           H
ATOM    659 HG23 ILE A  41      37.360  38.371  23.912  1.00 21.44           H
ATOM    660 HD11 ILE A  41      41.350  37.639  25.041  1.00 23.16           H
ATOM    661 HD12 ILE A  41      41.175  39.216  25.056  1.00 23.16           H
ATOM    662 HD13 ILE A  41      40.027  38.277  25.632  1.00 23.16           H
ATOM    663  N   ASP A  42      37.866  41.773  21.608  1.00 17.50           N
ATOM    664  CA  ASP A  42      36.790  42.739  21.418  1.00 18.84           C
ATOM    665  C   ASP A  42      36.171  42.625  20.032  1.00 18.84           C
ATOM    666  O   ASP A  42      34.964  42.865  19.872  1.00 21.33           O
ATOM    667  CB  ASP A  42      37.302  44.150  21.658  1.00 16.77           C
ATOM    668  CG  ASP A  42      36.172  45.137  21.823  1.00 22.07           C
ATOM    669  OD1 ASP A  42      35.428  44.968  22.800  1.00 24.51           O
ATOM    670  OD2 ASP A  42      36.029  46.045  20.977  1.00 26.34           O1-
ATOM    671  H   ASP A  42      38.641  42.110  21.763  1.00 21.00           H
ATOM    672  HA  ASP A  42      36.094  42.567  22.072  1.00 22.61           H
ATOM    673  HB2 ASP A  42      37.827  44.160  22.474  1.00 20.13           H
ATOM    674  HB3 ASP A  42      37.843  44.427  20.901  1.00 20.13           H
ATOM    675  N   ALA A  43      36.959  42.230  19.029  1.00 16.10           N
ATOM    676  CA  ALA A  43      36.483  42.130  17.661  1.00 20.42           C
ATOM    677  C   ALA A  43      35.717  40.845  17.383  1.00 19.43           C
ATOM    678  O   ALA A  43      35.168  40.705  16.281  1.00 21.34           O
ATOM    679  CB  ALA A  43      37.662  42.243  16.692  1.00 21.06           C
ATOM    680  H   ALA A  43      37.786  42.010  19.115  1.00 19.33           H
ATOM    681  HA  ALA A  43      35.884  42.875  17.486  1.00 24.52           H
ATOM    682  HB1 ALA A  43      37.327  42.154  15.786  1.00 25.28           H
ATOM    683  HB2 ALA A  43      38.079  43.111  16.808  1.00 25.28           H
ATOM    684  HB3 ALA A  43      38.299  41.537  16.884  1.00 25.28           H
ATOM    685  N   GLY A  44      35.713  39.894  18.316  1.00 19.64           N
ATOM    686  CA  GLY A  44      34.845  38.738  18.204  1.00 18.74           C
ATOM    687  C   GLY A  44      35.485  37.365  18.354  1.00 19.93           C
ATOM    688  O   GLY A  44      34.809  36.349  18.176  1.00 16.44           O
ATOM    689  H   GLY A  44      36.202  39.900  19.024  1.00 23.58           H
ATOM    690  HA2 GLY A  44      34.155  38.814  18.882  1.00 22.49           H
ATOM    691  HA3 GLY A  44      34.411  38.765  17.337  1.00 22.49           H
ATOM    692  N   ALA A  45      36.769  37.294  18.696  1.00 16.05           N
ATOM    693  CA  ALA A  45      37.385  35.984  18.906  1.00 14.90           C
ATOM    694  C   ALA A  45      36.582  35.166  19.916  1.00 14.61           C
ATOM    695  O   ALA A  45      36.219  35.655  20.984  1.00 14.62           O
ATOM    696  CB  ALA A  45      38.827  36.154  19.383  1.00 16.40           C
ATOM    697  H   ALA A  45      37.293  37.967  18.809  1.00 19.27           H
ATOM    698  HA  ALA A  45      37.400  35.500  18.065  1.00 17.89           H
ATOM    699  HB1 ALA A  45      39.247  35.282  19.447  1.00 19.68           H
ATOM    700  HB2 ALA A  45      39.305  36.703  18.742  1.00 19.68           H
ATOM    701  HB3 ALA A  45      38.825  36.586  20.252  1.00 19.68           H
ATOM    702  N   ASP A  46      36.286  33.914  19.571  1.00 12.04           N
ATOM    703  CA  ASP A  46      35.585  33.037  20.505  1.00 13.60           C
ATOM    704  C   ASP A  46      36.535  32.355  21.491  1.00 14.99           C
ATOM    705  O   ASP A  46      36.128  31.979  22.590  1.00 14.87           O
ATOM    706  CB  ASP A  46      34.812  31.974  19.731  1.00 15.50           C
ATOM    707  CG  ASP A  46      33.632  32.547  18.983  1.00 16.08           C
ATOM    708  OD1 ASP A  46      32.755  33.190  19.632  1.00 18.69           O
ATOM    709  OD2 ASP A  46      33.575  32.349  17.759  1.00 14.58           O1-
ATOM    710  H   ASP A  46      36.470  33.560  18.810  1.00 14.46           H
ATOM    711  HA  ASP A  46      34.950  33.566  21.008  1.00 16.33           H
ATOM    712  HB2 ASP A  46      35.404  31.542  19.095  1.00 18.61           H
ATOM    713  HB3 ASP A  46      34.467  31.324  20.361  1.00 18.61           H
ATOM    714  N   ALA A  47      37.788  32.154  21.087  1.00 13.67           N
ATOM    715  CA  ALA A  47      38.825  31.551  21.909  1.00 12.62           C
ATOM    716  C   ALA A  47      40.138  32.088  21.371  1.00 11.72           C
ATOM    717  O   ALA A  47      40.172  32.745  20.325  1.00 14.25           O
ATOM    718  CB  ALA A  47      38.792  30.015  21.873  1.00 13.07           C
ATOM    719  H   ALA A  47      38.067  32.375  20.307  1.00 16.40           H
ATOM    720  HA  ALA A  47      38.728  31.839  22.831  1.00 15.16           H
ATOM    721  HB1 ALA A  47      39.493  29.672  22.451  1.00 15.69           H
ATOM    722  HB2 ALA A  47      37.930  29.707  22.182  1.00 15.69           H
ATOM    723  HB3 ALA A  47      38.946  29.717  20.966  1.00 15.69           H
ATOM    724  N   LEU A  48      41.235  31.809  22.077  1.00 13.19           N
ATOM    725  CA  LEU A  48      42.555  32.254  21.642  1.00 12.09           C
ATOM    726  C   LEU A  48      43.484  31.062  21.475  1.00 13.56           C
ATOM    727  O   LEU A  48      43.413  30.141  22.311  1.00 11.99           O
ATOM    728  CB  LEU A  48      43.187  33.204  22.651  1.00 12.03           C
ATOM    729  CG  LEU A  48      42.400  34.476  22.925  1.00 13.04           C
ATOM    730  CD1 LEU A  48      43.061  35.226  24.095  1.00 18.04           C
ATOM    731  CD2 LEU A  48      42.356  35.344  21.680  1.00 17.70           C
ATOM    732  H   LEU A  48      41.231  31.372  22.820  1.00 15.84           H
ATOM    733  HA  LEU A  48      42.495  32.700  20.789  1.00 14.51           H
ATOM    734  HB2 LEU A  48      43.306  32.741  23.498  1.00 14.45           H
ATOM    735  HB3 LEU A  48      44.053  33.473  22.306  1.00 14.45           H
ATOM    736  HG  LEU A  48      41.491  34.245  23.175  1.00 15.65           H
ATOM    737 HD11 LEU A  48      42.550  36.025  24.293  1.00 21.65           H
ATOM    738 HD12 LEU A  48      43.080  34.646  24.873  1.00 21.65           H
ATOM    739 HD13 LEU A  48      43.967  35.465  23.844  1.00 21.65           H
ATOM    740 HD21 LEU A  48      41.823  36.133  21.869  1.00 21.25           H
ATOM    741 HD22 LEU A  48      43.259  35.604  21.441  1.00 21.25           H
ATOM    742 HD23 LEU A  48      41.954  34.841  20.955  1.00 21.25           H
ATOM    743  N   GLU A  49      44.355  31.091  20.417  1.00 13.62           N
ATOM    744  CA  GLU A  49      45.483  30.156  20.368  1.00 14.51           C
ATOM    745  C   GLU A  49      46.685  31.133  20.401  1.00 11.32           C
ATOM    746  O   GLU A  49      46.849  32.144  19.726  1.00 14.38           O
ATOM    747  CB  GLU A  49      45.449  29.270  19.123  1.00 13.57           C
ATOM    748  CG  GLU A  49      46.356  28.061  19.266  1.00 20.21           C
ATOM    749  CD  GLU A  49      45.801  26.996  20.245  1.00 18.49           C
ATOM    750  OE1 GLU A  49      44.563  26.831  20.360  1.00 24.22           O
ATOM    751  OE2 GLU A  49      46.677  26.328  20.830  1.00 26.17           O1-
ATOM    752  H   GLU A  49      44.313  31.799  19.668  1.00 16.35           H
ATOM    753  HA  GLU A  49      45.456  29.485  21.297  1.00 17.42           H
ATOM    754  HB2 GLU A  49      44.400  28.895  19.001  1.00 16.29           H
ATOM    755  HB3 GLU A  49      45.692  29.850  18.213  1.00 16.29           H
ATOM    756  HG2 GLU A  49      46.484  27.555  18.292  1.00 24.26           H
ATOM    757  HG3 GLU A  49      47.367  28.338  19.612  1.00 24.26           H
ATOM    758  N   LEU A  50      47.564  30.798  21.401  1.00 13.86           N
ATOM    759  CA  LEU A  50      48.717  31.618  21.822  1.00 11.08           C
ATOM    760  C   LEU A  50      50.037  30.834  21.867  1.00 13.43           C
ATOM    761  O   LEU A  50      50.174  29.833  22.578  1.00 12.25           O
ATOM    762  CB  LEU A  50      48.484  32.261  23.191  1.00 10.92           C
ATOM    763  CG  LEU A  50      47.189  33.077  23.262  1.00 12.61           C
ATOM    764  CD1 LEU A  50      46.919  33.515  24.692  1.00 12.65           C
ATOM    765  CD2 LEU A  50      47.266  34.291  22.335  1.00 13.41           C
ATOM    766  H   LEU A  50      47.498  30.075  21.860  1.00 16.64           H
ATOM    767  HA  LEU A  50      48.829  32.336  21.178  1.00 13.31           H
ATOM    768  HB2 LEU A  50      48.443  31.567  23.865  1.00 13.11           H
ATOM    769  HB3 LEU A  50      49.225  32.854  23.386  1.00 13.11           H
ATOM    770  HG  LEU A  50      46.448  32.528  22.960  1.00 15.14           H
ATOM    771 HD11 LEU A  50      46.083  34.005  24.722  1.00 15.19           H
ATOM    772 HD12 LEU A  50      46.863  32.732  25.264  1.00 15.19           H
ATOM    773 HD13 LEU A  50      47.647  34.086  24.985  1.00 15.19           H
ATOM    774 HD21 LEU A  50      46.421  34.763  22.377  1.00 16.10           H
ATOM    775 HD22 LEU A  50      47.980  34.875  22.636  1.00 16.10           H
ATOM    776 HD23 LEU A  50      47.432  33.997  21.428  1.00 16.10           H
ATOM    777  N   GLY A  51      51.031  31.337  21.151  1.00 13.82           N
ATOM    778  CA  GLY A  51      52.323  30.686  21.055  1.00 13.23           C
ATOM    779  C   GLY A  51      53.289  31.266  22.069  1.00 12.45           C
ATOM    780  O   GLY A  51      53.326  32.469  22.299  1.00 14.55           O
ATOM    781  H   GLY A  51      50.981  32.070  20.704  1.00 16.59           H
ATOM    782  HA2 GLY A  51      52.224  29.737  21.228  1.00 15.89           H
ATOM    783  HA3 GLY A  51      52.689  30.809  20.161  1.00 15.89           H
ATOM    784  N   VAL A  52      54.068  30.382  22.677  1.00 13.91           N
ATOM    785  CA  VAL A  52      55.194  30.777  23.511  1.00 11.56           C
ATOM    786  C   VAL A  52      56.440  30.769  22.630  1.00 14.44           C
ATOM    787  O   VAL A  52      56.746  29.719  22.030  1.00 12.70           O
ATOM    788  CB  VAL A  52      55.364  29.831  24.701  1.00 13.11           C
ATOM    789  CG1 VAL A  52      56.699  30.109  25.417  1.00 15.97           C
ATOM    790  CG2 VAL A  52      54.199  29.972  25.651  1.00 13.99           C
ATOM    791  H   VAL A  52      53.963  29.529  22.616  1.00 16.70           H
ATOM    792  HA  VAL A  52      55.031  31.668  23.853  1.00 13.88           H
ATOM    793  HB  VAL A  52      55.369  28.911  24.388  1.00 15.74           H
ATOM    794 HG11 VAL A  52      56.771  29.524  26.188  1.00 19.17           H
ATOM    795 HG12 VAL A  52      57.437  29.938  24.812  1.00 19.17           H
ATOM    796 HG13 VAL A  52      56.716  31.036  25.706  1.00 19.17           H
ATOM    797 HG21 VAL A  52      54.333  29.372  26.401  1.00 16.79           H
ATOM    798 HG22 VAL A  52      54.156  30.888  25.967  1.00 16.79           H
ATOM    799 HG23 VAL A  52      53.382  29.741  25.182  1.00 16.79           H
ATOM    800  N   PRO A  53      57.183  31.883  22.527  1.00 15.37           N
ATOM    801  CA  PRO A  53      58.322  31.912  21.598  1.00 12.00           C
ATOM    802  C   PRO A  53      59.322  30.821  21.913  1.00 13.89           C
ATOM    803  O   PRO A  53      59.732  30.640  23.064  1.00 10.20           O
ATOM    804  CB  PRO A  53      58.925  33.307  21.795  1.00 14.23           C
ATOM    805  CG  PRO A  53      57.767  34.145  22.222  1.00 16.10           C
ATOM    806  CD  PRO A  53      56.957  33.218  23.127  1.00 16.58           C
ATOM    807  HA  PRO A  53      57.999  31.820  20.692  1.00 14.40           H
ATOM    808  HB2 PRO A  53      59.600  33.283  22.488  1.00 17.09           H
ATOM    809  HB3 PRO A  53      59.297  33.620  20.955  1.00 17.09           H
ATOM    810  HG2 PRO A  53      58.089  34.922  22.708  1.00 19.32           H
ATOM    811  HG3 PRO A  53      57.255  34.414  21.445  1.00 19.32           H
ATOM    812  HD2 PRO A  53      57.306  33.244  24.034  1.00 19.90           H
ATOM    813  HD3 PRO A  53      56.018  33.459  23.097  1.00 19.90           H
ATOM    814  N   PHE A  54      59.697  30.083  20.864  1.00 13.86           N
ATOM    815  CA  PHE A  54      60.652  28.985  20.945  1.00 12.88           C
ATOM    816  C   PHE A  54      61.731  29.163  19.879  1.00 13.15           C
ATOM    817  O   PHE A  54      61.461  29.650  18.778  1.00 14.79           O
ATOM    818  CB  PHE A  54      59.945  27.633  20.768  1.00 11.50           C
ATOM    819  CG  PHE A  54      60.849  26.449  20.879  1.00 13.07           C
ATOM    820  CD1 PHE A  54      61.616  26.233  21.998  1.00 14.47           C
ATOM    821  CD2 PHE A  54      60.894  25.514  19.860  1.00 12.41           C
ATOM    822  CE1 PHE A  54      62.419  25.125  22.089  1.00 13.16           C
ATOM    823  CE2 PHE A  54      61.687  24.418  19.939  1.00 14.17           C
ATOM    824  CZ  PHE A  54      62.450  24.213  21.053  1.00 15.06           C
ATOM    825  H   PHE A  54      59.394  30.212  20.069  1.00 16.64           H
ATOM    826  HA  PHE A  54      61.088  28.988  21.812  1.00 15.46           H
ATOM    827  HB2 PHE A  54      59.274  27.550  21.460  1.00 13.80           H
ATOM    828  HB3 PHE A  54      59.515  27.608  19.898  1.00 13.80           H
ATOM    829  HD1 PHE A  54      61.594  26.845  22.697  1.00 17.37           H
ATOM    830  HD2 PHE A  54      60.376  25.645  19.097  1.00 14.89           H
ATOM    831  HE1 PHE A  54      62.943  24.981  22.840  1.00 15.79           H
ATOM    832  HE2 PHE A  54      61.705  23.809  19.240  1.00 17.01           H
ATOM    833  HZ  PHE A  54      62.999  23.464  21.109  1.00 18.08           H
ATOM    834  N   SER A  55      62.953  28.772  20.244  1.00 12.82           N
ATOM    835  CA  SER A  55      64.118  28.969  19.382  1.00 12.61           C
ATOM    836  C   SER A  55      64.007  28.235  18.057  1.00 13.58           C
ATOM    837  O   SER A  55      64.572  28.689  17.041  1.00 15.21           O
ATOM    838  CB  SER A  55      65.363  28.499  20.121  1.00 12.25           C
ATOM    839  OG  SER A  55      65.232  27.152  20.477  1.00 12.99           O
ATOM    840  H   SER A  55      63.136  28.393  20.993  1.00 15.39           H
ATOM    841  HA  SER A  55      64.227  29.914  19.187  1.00 15.14           H
ATOM    842  HB2 SER A  55      66.136  28.605  19.544  1.00 14.71           H
ATOM    843  HB3 SER A  55      65.469  29.036  20.922  1.00 14.71           H
ATOM    844  HG  SER A  55      65.114  26.679  19.795  1.00 15.60           H
ATOM    845  N   ASP A  56      63.318  27.103  18.025  1.00 15.08           N
ATOM    846  CA  ASP A  56      63.404  26.197  16.879  1.00 15.04           C
ATOM    847  C   ASP A  56      62.039  25.649  16.526  1.00 13.65           C
ATOM    848  O   ASP A  56      61.771  24.451  16.660  1.00 14.72           O
ATOM    849  CB  ASP A  56      64.422  25.106  17.184  1.00 15.12           C
ATOM    850  CG  ASP A  56      65.821  25.680  17.237  1.00 14.32           C
ATOM    851  OD1 ASP A  56      66.451  25.815  16.139  1.00 17.38           O
ATOM    852  OD2 ASP A  56      66.264  26.087  18.335  1.00 16.72           O1-
ATOM    853  H   ASP A  56      62.809  26.822  18.657  1.00 18.10           H
ATOM    854  HA  ASP A  56      63.735  26.689  16.109  1.00 18.06           H
ATOM    855  HB2 ASP A  56      64.211  24.702  18.043  1.00 18.15           H
ATOM    856  HB3 ASP A  56      64.395  24.436  16.485  1.00 18.15           H
ATOM    857  N   PRO A  57      61.167  26.498  15.991  1.00 15.58           N
ATOM    858  CA  PRO A  57      59.753  26.122  15.758  1.00 15.99           C
ATOM    859  C   PRO A  57      59.566  25.356  14.452  1.00 12.50           C
ATOM    860  O   PRO A  57      59.195  25.866  13.422  1.00 14.34           O
ATOM    861  CB  PRO A  57      59.044  27.479  15.756  1.00 14.35           C
ATOM    862  CG  PRO A  57      60.092  28.443  15.228  1.00 14.38           C
ATOM    863  CD  PRO A  57      61.411  27.929  15.768  1.00 15.07           C
ATOM    864  HA  PRO A  57      59.430  25.587  16.499  1.00 19.20           H
ATOM    865  HB2 PRO A  57      58.263  27.452  15.184  1.00 17.22           H
ATOM    866  HB3 PRO A  57      58.794  27.703  16.666  1.00 17.22           H
ATOM    867  HG2 PRO A  57      60.092  28.433  14.258  1.00 17.27           H
ATOM    868  HG3 PRO A  57      59.917  29.339  15.559  1.00 17.27           H
ATOM    869  HD2 PRO A  57      62.120  28.055  15.115  1.00 18.09           H
ATOM    870  HD3 PRO A  57      61.611  28.370  16.607  1.00 18.09           H
ATOM    871  N   LEU A  58      59.834  24.056  14.522  1.00 14.84           N
ATOM    872  CA  LEU A  58      59.969  23.240  13.327  1.00 16.26           C
ATOM    873  C   LEU A  58      58.634  22.784  12.706  1.00 18.75           C
ATOM    874  O   LEU A  58      58.720  22.142  11.644  1.00 19.11           O
ATOM    875  CB  LEU A  58      60.863  22.041  13.648  1.00 16.46           C
ATOM    876  CG  LEU A  58      60.513  21.135  14.841  1.00 19.55           C
ATOM    877  CD1 LEU A  58      59.462  20.165  14.419  1.00 21.41           C
ATOM    878  CD2 LEU A  58      61.729  20.380  15.401  1.00 25.71           C
ATOM    879  H   LEU A  58      59.950  23.626  15.255  1.00 17.81           H
ATOM    880  HA  LEU A  58      60.431  23.766  12.658  1.00 19.52           H
ATOM    881  HB2 LEU A  58      60.880  21.471  12.863  1.00 19.76           H
ATOM    882  HB3 LEU A  58      61.760  22.376  13.808  1.00 19.76           H
ATOM    883  HG  LEU A  58      60.151  21.669  15.563  1.00 23.46           H
ATOM    884 HD11 LEU A  58      59.231  19.614  15.183  1.00 25.69           H
ATOM    885 HD12 LEU A  58      58.678  20.645  14.112  1.00 25.69           H
ATOM    886 HD13 LEU A  58      59.820  19.611  13.705  1.00 25.69           H
ATOM    887 HD21 LEU A  58      61.446  19.849  16.163  1.00 30.85           H
ATOM    888 HD22 LEU A  58      62.085  19.801  14.708  1.00 30.85           H
ATOM    889 HD23 LEU A  58      62.402  21.021  15.677  1.00 30.85           H
ATOM    890  N   ALA A  59      57.429  23.113  13.268  1.00 17.06           N
ATOM    891  CA  ALA A  59      56.166  22.931  12.519  1.00 18.51           C
ATOM    892  C   ALA A  59      55.691  24.284  11.943  1.00 15.90           C
ATOM    893  O   ALA A  59      54.598  24.392  11.385  1.00 18.93           O
ATOM    894  CB  ALA A  59      55.091  22.381  13.445  1.00 19.16           C
ATOM    895  H   ALA A  59      57.346  23.597  14.180  1.00 20.48           H
ATOM    896  HA  ALA A  59      56.338  22.224  11.652  1.00 22.21           H
ATOM    897  HB1 ALA A  59      54.114  22.337  12.937  1.00 23.00           H
ATOM    898  HB2 ALA A  59      55.334  21.359  13.777  1.00 23.00           H
ATOM    899  HB3 ALA A  59      54.962  22.999  14.349  1.00 23.00           H
ATOM    900  N   ASP A  60      56.565  25.352  12.017  1.00 15.65           N
ATOM    901  CA  ASP A  60      56.139  26.702  11.646  1.00 16.73           C
ATOM    902  C   ASP A  60      56.952  27.128  10.409  1.00 15.34           C
ATOM    903  O   ASP A  60      58.139  27.068  10.187  1.00 17.49           O
ATOM    904  CB  ASP A  60      56.404  27.727  12.746  1.00 15.24           C
ATOM    905  CG  ASP A  60      55.271  27.654  13.771  1.00 17.91           C
ATOM    906  OD1 ASP A  60      54.098  27.925  13.390  1.00 17.98           O
ATOM    907  OD2 ASP A  60      55.547  27.329  14.945  1.00 15.44           O1-
ATOM    908  H   ASP A  60      57.489  25.310  12.486  1.00 18.79           H
ATOM    909  HA  ASP A  60      55.019  26.691  11.417  1.00 20.08           H
ATOM    910  HB2 ASP A  60      57.386  27.540  13.240  1.00 18.29           H
ATOM    911  HB3 ASP A  60      56.459  28.755  12.339  1.00 18.29           H
ATOM    912  N   GLY A  61      56.078  27.691   9.484  1.00 17.38           N
ATOM    913  CA  GLY A  61      56.492  28.412   8.308  1.00 16.48           C
ATOM    914  C   GLY A  61      56.979  29.818   8.637  1.00 16.99           C
ATOM    915  O   GLY A  61      56.983  30.244   9.806  1.00 17.45           O
ATOM    916  H   GLY A  61      55.224  27.641   9.544  1.00 20.86           H
ATOM    917  HA2 GLY A  61      57.198  27.927   7.850  1.00 19.78           H
ATOM    918  HA3 GLY A  61      55.733  28.489   7.709  1.00 19.78           H
ATOM    919  N   PRO A  62      57.396  30.563   7.599  1.00 15.09           N
ATOM    920  CA  PRO A  62      58.161  31.800   7.850  1.00 16.24           C
ATOM    921  C   PRO A  62      57.388  32.838   8.621  1.00 15.26           C
ATOM    922  O   PRO A  62      57.987  33.600   9.387  1.00 18.35           O
ATOM    923  CB  PRO A  62      58.527  32.308   6.442  1.00 20.22           C
ATOM    924  CG  PRO A  62      58.092  31.301   5.485  1.00 24.25           C
ATOM    925  CD  PRO A  62      57.399  30.171   6.176  1.00 19.75           C
ATOM    926  HA  PRO A  62      58.978  31.593   8.328  1.00 19.50           H
ATOM    927  HB2 PRO A  62      58.084  33.153   6.269  1.00 24.27           H
ATOM    928  HB3 PRO A  62      59.489  32.416   6.386  1.00 24.27           H
ATOM    929  HG2 PRO A  62      57.473  31.726   4.871  1.00 29.11           H
ATOM    930  HG3 PRO A  62      58.865  30.972   5.002  1.00 29.11           H
ATOM    931  HD2 PRO A  62      56.492  30.070   5.845  1.00 23.70           H
ATOM    932  HD3 PRO A  62      57.919  29.360   6.061  1.00 23.70           H
ATOM    933  N   THR A  63      56.075  32.937   8.414  1.00 15.17           N
ATOM    934  CA  THR A  63      55.331  33.959   9.132  1.00 15.73           C
ATOM    935  C   THR A  63      55.449  33.777  10.652  1.00 15.91           C
ATOM    936  O   THR A  63      55.822  34.746  11.335  1.00 15.77           O
ATOM    937  CB  THR A  63      53.872  33.997   8.665  1.00 16.64           C
ATOM    938  OG1 THR A  63      53.833  34.323   7.264  1.00 19.44           O
ATOM    939  CG2 THR A  63      53.092  35.061   9.415  1.00 17.04           C
ATOM    940  H   THR A  63      55.616  32.446   7.880  1.00 18.21           H
ATOM    941  HA  THR A  63      55.720  34.823   8.916  1.00 18.88           H
ATOM    942  HB  THR A  63      53.457  33.134   8.812  1.00 19.97           H
ATOM    943  HG1 THR A  63      53.142  34.011   6.906  1.00 23.33           H
ATOM    944 HG21 THR A  63      52.163  35.039   9.143  1.00 20.46           H
ATOM    945 HG22 THR A  63      53.136  34.907  10.370  1.00 20.46           H
ATOM    946 HG23 THR A  63      53.450  35.942   9.217  1.00 20.46           H
ATOM    947  N   ILE A  64      55.120  32.577  11.209  1.00 17.95           N
ATOM    948  CA  ILE A  64      55.139  32.465  12.685  1.00 15.31           C
ATOM    949  C   ILE A  64      56.590  32.399  13.188  1.00 14.90           C
ATOM    950  O   ILE A  64      57.005  32.800  14.263  1.00 17.58           O
ATOM    951  CB  ILE A  64      54.226  31.281  13.087  1.00 17.97           C
ATOM    952  CG1 ILE A  64      52.761  31.720  12.828  1.00 20.03           C
ATOM    953  CG2 ILE A  64      54.474  30.893  14.536  1.00 15.30           C
ATOM    954  CD1 ILE A  64      51.779  30.570  12.995  1.00 20.68           C
ATOM    955  H   ILE A  64      54.810  31.770  10.643  1.00 21.54           H
ATOM    956  HA  ILE A  64      54.736  33.427  13.133  1.00 18.38           H
ATOM    957  HB  ILE A  64      54.451  30.387  12.447  1.00 21.57           H
ATOM    958 HG12 ILE A  64      52.489  32.549  13.511  1.00 24.05           H
ATOM    959 HG13 ILE A  64      52.661  32.122  11.798  1.00 24.05           H
ATOM    960 HG21 ILE A  64      53.767  30.101  14.846  1.00 18.36           H
ATOM    961 HG22 ILE A  64      55.474  30.473  14.689  1.00 18.36           H
ATOM    962 HG23 ILE A  64      54.344  31.730  15.232  1.00 18.36           H
ATOM    963 HD11 ILE A  64      50.757  30.872  12.733  1.00 24.83           H
ATOM    964 HD12 ILE A  64      52.040  29.719  12.349  1.00 24.83           H
ATOM    965 HD13 ILE A  64      51.765  30.191  14.030  1.00 24.83           H
ATOM    966  N   GLN A  65      57.497  31.915  12.266  1.00 18.14           N
ATOM    967  CA  GLN A  65      58.967  31.963  12.483  1.00 16.56           C
ATOM    968  C   GLN A  65      59.420  33.370  12.819  1.00 16.35           C
ATOM    969  O   GLN A  65      60.146  33.603  13.794  1.00 16.15           O
ATOM    970  CB  GLN A  65      59.805  31.517  11.264  1.00 18.14           C
ATOM    971  CG  GLN A  65      59.938  30.042  11.007  1.00 17.75           C
ATOM    972  CD  GLN A  65      60.523  29.737   9.632  1.00 18.07           C
ATOM    973  OE1 GLN A  65      61.492  30.373   9.193  1.00 17.13           O
ATOM    974  NE2 GLN A  65      59.939  28.759   8.945  1.00 17.97           N
ATOM    975  H   GLN A  65      57.281  31.553  11.516  1.00 21.77           H
ATOM    976  HA  GLN A  65      59.202  31.383  13.226  1.00 19.88           H
ATOM    977  HB2 GLN A  65      59.463  31.934  10.458  1.00 21.77           H
ATOM    978  HB3 GLN A  65      60.711  31.828  11.415  1.00 21.77           H
ATOM    979  HG2 GLN A  65      60.525  29.652  11.675  1.00 21.31           H
ATOM    980  HG3 GLN A  65      59.059  29.634  11.053  1.00 21.31           H
ATOM    981 HE21 GLN A  65      59.238  28.371   9.258  1.00 21.57           H
ATOM    982 HE22 GLN A  65      60.265  28.516   8.187  1.00 21.57           H
ATOM    983  N   ASN A  66      59.042  34.314  11.975  1.00 14.43           N
ATOM    984  CA  ASN A  66      59.357  35.710  12.211  1.00 17.50           C
ATOM    985  C   ASN A  66      58.621  36.293  13.413  1.00 15.94           C
ATOM    986  O   ASN A  66      59.142  37.216  14.059  1.00 19.23           O
ATOM    987  CB  ASN A  66      59.062  36.493  10.939  1.00 15.84           C
ATOM    988  CG  ASN A  66      60.162  36.327   9.923  0.92 19.11           C
ATOM    989  OD1 ASN A  66      61.339  36.330  10.290  0.68 20.84           O
ATOM    990  ND2 ASN A  66      59.802  36.175   8.659  0.97 21.98           N
ATOM    991  H   ASN A  66      58.602  34.168  11.248  1.00 17.32           H
ATOM    992  HA  ASN A  66      60.309  35.779  12.387  1.00 21.01           H
ATOM    993  HB2 ASN A  66      58.234  36.165  10.554  1.00 19.01           H
ATOM    994  HB3 ASN A  66      58.980  37.436  11.153  1.00 19.01           H
ATOM    995 HD21 ASN A  66      60.405  36.065   8.055  0.00 26.38           H
ATOM    996 HD22 ASN A  66      58.972  36.186   8.441  1.00 26.38           H
ATOM    997  N   ALA A  67      57.428  35.789  13.739  1.00 16.78           N
ATOM    998  CA  ALA A  67      56.772  36.223  14.971  1.00 13.86           C
ATOM    999  C   ALA A  67      57.599  35.832  16.184  1.00 15.37           C
ATOM   1000  O   ALA A  67      57.770  36.629  17.119  1.00 15.79           O
ATOM   1001  CB  ALA A  67      55.360  35.632  15.057  1.00 13.62           C
ATOM   1002  H   ALA A  67      56.987  35.208  13.282  1.00 20.14           H
ATOM   1003  HA  ALA A  67      56.691  37.188  14.965  1.00 16.63           H
ATOM   1004  HB1 ALA A  67      54.927  35.945  15.867  1.00 16.36           H
ATOM   1005  HB2 ALA A  67      54.849  35.912  14.284  1.00 16.36           H
ATOM   1006  HB3 ALA A  67      55.430  34.663  15.073  1.00 16.36           H
ATOM   1007  N   ASN A  68      58.122  34.603  16.180  1.00 15.66           N
ATOM   1008  CA  ASN A  68      59.006  34.168  17.251  1.00 16.12           C
ATOM   1009  C   ASN A  68      60.246  35.052  17.306  1.00 17.59           C
ATOM   1010  O   ASN A  68      60.659  35.490  18.385  1.00 16.64           O
ATOM   1011  CB  ASN A  68      59.394  32.696  17.051  1.00 16.76           C
ATOM   1012  CG  ASN A  68      58.245  31.721  17.366  1.00 20.96           C
ATOM   1013  OD1 ASN A  68      57.943  31.469  18.518  1.00 23.06           O
ATOM   1014  ND2 ASN A  68      57.612  31.162  16.318  1.00 23.03           N
ATOM   1015  H   ASN A  68      57.981  34.009  15.574  1.00 18.80           H
ATOM   1016  HA  ASN A  68      58.533  34.248  18.094  1.00 19.35           H
ATOM   1017  HB2 ASN A  68      59.648  32.563  16.124  1.00 20.11           H
ATOM   1018  HB3 ASN A  68      60.143  32.481  17.631  1.00 20.11           H
ATOM   1019 HD21 ASN A  68      56.986  30.587  16.453  1.00 27.64           H
ATOM   1020 HD22 ASN A  68      57.833  31.373  15.514  1.00 27.64           H
ATOM   1021  N   LEU A  69      60.814  35.373  16.138  1.00 16.68           N
ATOM   1022  CA  LEU A  69      62.017  36.199  16.082  1.00 18.70           C
ATOM   1023  C   LEU A  69      61.757  37.572  16.678  1.00 16.87           C
ATOM   1024  O   LEU A  69      62.535  38.061  17.502  1.00 18.16           O
ATOM   1025  CB  LEU A  69      62.495  36.330  14.631  1.00 21.81           C
ATOM   1026  CG  LEU A  69      63.694  37.262  14.397  1.00 25.95           C
ATOM   1027  CD1 LEU A  69      64.920  36.579  14.917  1.00 31.45           C
ATOM   1028  CD2 LEU A  69      63.927  37.657  12.934  1.00 32.71           C
ATOM   1029  H   LEU A  69      60.521  35.124  15.367  1.00 20.02           H
ATOM   1030  HA  LEU A  69      62.718  35.771  16.597  1.00 22.45           H
ATOM   1031  HB2 LEU A  69      62.754  35.446  14.323  1.00 26.17           H
ATOM   1032  HB3 LEU A  69      61.761  36.662  14.091  1.00 26.17           H
ATOM   1033  HG  LEU A  69      63.566  38.083  14.896  1.00 31.15           H
ATOM   1034 HD11 LEU A  69      65.682  37.167  14.795  1.00 37.75           H
ATOM   1035 HD12 LEU A  69      64.797  36.377  15.857  1.00 37.75           H
ATOM   1036 HD13 LEU A  69      65.046  35.756  14.416  1.00 37.75           H
ATOM   1037 HD21 LEU A  69      64.724  38.209  12.892  1.00 39.26           H
ATOM   1038 HD22 LEU A  69      64.050  36.860  12.395  1.00 39.26           H
ATOM   1039 HD23 LEU A  69      63.176  38.167  12.615  1.00 39.26           H
ATOM   1040  N   ARG A  70      60.638  38.196  16.306  1.00 13.09           N
ATOM   1041  CA  ARG A  70      60.303  39.511  16.860  1.00 16.78           C
ATOM   1042  C   ARG A  70      60.118  39.445  18.367  1.00 17.97           C
ATOM   1043  O   ARG A  70      60.562  40.344  19.091  1.00 16.88           O
ATOM   1044  CB  ARG A  70      59.042  40.066  16.201  1.00 14.26           C
ATOM   1045  CG  ARG A  70      59.192  40.443  14.750  1.00 18.89           C
ATOM   1046  CD  ARG A  70      58.000  41.263  14.270  1.00 18.79           C
ATOM   1047  NE  ARG A  70      56.769  40.478  14.267  1.00 16.88           N
ATOM   1048  CZ  ARG A  70      56.361  39.711  13.263  1.00 17.17           C
ATOM   1049  NH1 ARG A  70      57.076  39.596  12.150  1.00 16.47           N
ATOM   1050  NH2 ARG A  70      55.226  39.046  13.380  1.00 16.93           N1+
ATOM   1051  H   ARG A  70      60.068  37.884  15.743  1.00 15.72           H
ATOM   1052  HA  ARG A  70      61.024  40.132  16.681  1.00 20.14           H
ATOM   1053  HB2 ARG A  70      58.338  39.400  16.256  1.00 17.11           H
ATOM   1054  HB3 ARG A  70      58.774  40.866  16.681  1.00 17.11           H
ATOM   1055  HG2 ARG A  70      59.997  40.974  14.632  1.00 22.67           H
ATOM   1056  HG3 ARG A  70      59.239  39.637  14.214  1.00 22.67           H
ATOM   1057  HD2 ARG A  70      57.874  42.018  14.866  1.00 22.55           H
ATOM   1058  HD3 ARG A  70      58.172  41.579  13.367  1.00 22.55           H
ATOM   1059  HE  ARG A  70      56.247  40.551  14.947  1.00 20.26           H
ATOM   1060 HH11 ARG A  70      57.817  40.022  12.064  1.00 19.77           H
ATOM   1061 HH12 ARG A  70      56.797  39.090  11.510  1.00 19.77           H
ATOM   1062 HH21 ARG A  70      54.761  39.118  14.100  1.00 20.32           H
ATOM   1063 HH22 ARG A  70      54.955  38.545  12.734  1.00 20.32           H
ATOM   1064  N   ALA A  71      59.442  38.409  18.863  1.00 15.90           N
ATOM   1065  CA  ALA A  71      59.248  38.284  20.302  1.00 16.18           C
ATOM   1066  C   ALA A  71      60.591  38.119  21.020  1.00 14.25           C
ATOM   1067  O   ALA A  71      60.826  38.719  22.083  1.00 14.90           O
ATOM   1068  CB  ALA A  71      58.309  37.106  20.597  1.00 16.17           C
ATOM   1069  H   ALA A  71      59.089  37.778  18.397  1.00 19.09           H
ATOM   1070  HA  ALA A  71      58.820  39.088  20.630  1.00 19.43           H
ATOM   1071  HB1 ALA A  71      58.170  37.041  21.554  1.00 19.40           H
ATOM   1072  HB2 ALA A  71      57.463  37.259  20.147  1.00 19.40           H
ATOM   1073  HB3 ALA A  71      58.723  36.294  20.262  1.00 19.40           H
ATOM   1074  N   PHE A  72      61.490  37.322  20.445  1.00 15.02           N
ATOM   1075  CA  PHE A  72      62.829  37.183  21.021  1.00 14.04           C
ATOM   1076  C   PHE A  72      63.594  38.494  20.961  1.00 15.16           C
ATOM   1077  O   PHE A  72      64.389  38.777  21.864  1.00 18.58           O
ATOM   1078  CB  PHE A  72      63.596  36.082  20.312  1.00 18.90           C
ATOM   1079  CG  PHE A  72      63.236  34.703  20.782  1.00 16.62           C
ATOM   1080  CD1 PHE A  72      63.241  34.383  22.131  1.00 21.49           C
ATOM   1081  CD2 PHE A  72      62.862  33.740  19.872  1.00 18.69           C
ATOM   1082  CE1 PHE A  72      62.896  33.106  22.547  1.00 18.43           C
ATOM   1083  CE2 PHE A  72      62.533  32.474  20.277  1.00 17.78           C
ATOM   1084  CZ  PHE A  72      62.550  32.153  21.610  1.00 14.80           C
ATOM   1085  H   PHE A  72      61.351  36.856  19.733  1.00 18.03           H
ATOM   1086  HA  PHE A  72      62.741  36.941  21.957  1.00 16.85           H
ATOM   1087  HB2 PHE A  72      63.399  36.126  19.365  1.00 22.68           H
ATOM   1088  HB3 PHE A  72      64.546  36.212  20.460  1.00 22.68           H
ATOM   1089  HD1 PHE A  72      63.485  35.025  22.758  1.00 25.80           H
ATOM   1090  HD2 PHE A  72      62.856  33.945  18.965  1.00 22.44           H
ATOM   1091  HE1 PHE A  72      62.911  32.888  23.450  1.00 22.12           H
ATOM   1092  HE2 PHE A  72      62.290  31.832  19.648  1.00 21.34           H
ATOM   1093  HZ  PHE A  72      62.317  31.297  21.882  1.00 17.77           H
ATOM   1094  N   ALA A  73      63.367  39.296  19.918  1.00 17.78           N
ATOM   1095  CA  ALA A  73      64.035  40.598  19.829  1.00 19.25           C
ATOM   1096  C   ALA A  73      63.610  41.509  20.966  1.00 23.21           C
ATOM   1097  O   ALA A  73      64.391  42.363  21.414  1.00 22.18           O
ATOM   1098  CB  ALA A  73      63.739  41.259  18.480  1.00 20.93           C
ATOM   1099  H   ALA A  73      62.846  39.109  19.260  1.00 21.35           H
ATOM   1100  HA  ALA A  73      64.995  40.462  19.890  1.00 23.10           H
ATOM   1101  HB1 ALA A  73      64.185  42.117  18.453  1.00 25.12           H
ATOM   1102  HB2 ALA A  73      64.070  40.688  17.769  1.00 25.12           H
ATOM   1103  HB3 ALA A  73      62.779  41.379  18.392  1.00 25.12           H
ATOM   1104  N   ALA A  74      62.385  41.330  21.453  1.00 17.18           N
ATOM   1105  CA  ALA A  74      61.880  42.051  22.608  1.00 18.38           C
ATOM   1106  C   ALA A  74      62.212  41.360  23.923  1.00 18.70           C
ATOM   1107  O   ALA A  74      61.744  41.803  24.969  1.00 18.65           O
ATOM   1108  CB  ALA A  74      60.365  42.223  22.473  1.00 19.07           C
ATOM   1109  H   ALA A  74      61.812  40.784  21.120  1.00 20.62           H
ATOM   1110  HA  ALA A  74      62.277  42.937  22.628  1.00 22.06           H
ATOM   1111  HB1 ALA A  74      60.029  42.702  23.246  1.00 22.89           H
ATOM   1112  HB2 ALA A  74      60.185  42.723  21.662  1.00 22.89           H
ATOM   1113  HB3 ALA A  74      59.954  41.346  22.417  1.00 22.89           H
ATOM   1114  N   GLY A  75      62.973  40.276  23.890  1.00 18.40           N
ATOM   1115  CA  GLY A  75      63.412  39.626  25.099  1.00 18.35           C
ATOM   1116  C   GLY A  75      62.383  38.747  25.755  1.00 18.58           C
ATOM   1117  O   GLY A  75      62.521  38.423  26.935  1.00 17.06           O
ATOM   1118  H   GLY A  75      63.246  39.890  23.171  1.00 22.09           H
ATOM   1119  HA2 GLY A  75      64.191  39.084  24.899  1.00 22.03           H
ATOM   1120  HA3 GLY A  75      63.670  40.312  25.736  1.00 22.03           H
ATOM   1121  N   VAL A  76      61.343  38.351  25.024  1.00 14.99           N
ATOM   1122  CA  VAL A  76      60.237  37.608  25.615  1.00 16.77           C
ATOM   1123  C   VAL A  76      60.689  36.204  26.008  1.00 18.47           C
ATOM   1124  O   VAL A  76      61.303  35.483  25.212  1.00 20.22           O
ATOM   1125  CB  VAL A  76      59.044  37.575  24.648  1.00 16.86           C
ATOM   1126  CG1 VAL A  76      57.936  36.654  25.167  1.00 17.97           C
ATOM   1127  CG2 VAL A  76      58.517  38.989  24.449  1.00 18.74           C
ATOM   1128  H   VAL A  76      61.251  38.511  24.183  1.00 18.00           H
ATOM   1129  HA  VAL A  76      59.958  38.073  26.422  1.00 20.13           H
ATOM   1130  HB  VAL A  76      59.337  37.245  23.785  1.00 20.24           H
ATOM   1131 HG11 VAL A  76      57.176  36.714  24.565  1.00 21.57           H
ATOM   1132 HG12 VAL A  76      58.258  35.739  25.193  1.00 21.57           H
ATOM   1133 HG13 VAL A  76      57.673  36.936  26.056  1.00 21.57           H
ATOM   1134 HG21 VAL A  76      57.740  38.964  23.875  1.00 22.49           H
ATOM   1135 HG22 VAL A  76      58.288  39.365  25.309  1.00 22.49           H
ATOM   1136 HG23 VAL A  76      59.212  39.523  24.037  1.00 22.49           H
ATOM   1137  N   THR A  77      60.393  35.823  27.241  1.00 15.53           N
ATOM   1138  CA  THR A  77      60.711  34.536  27.838  1.00 15.83           C
ATOM   1139  C   THR A  77      59.441  33.770  28.170  1.00 17.53           C
ATOM   1140  O   THR A  77      58.366  34.366  28.301  1.00 14.76           O
ATOM   1141  CB  THR A  77      61.481  34.708  29.151  1.00 16.47           C
ATOM   1142  OG1 THR A  77      60.619  35.344  30.100  1.00 15.33           O
ATOM   1143  CG2 THR A  77      62.744  35.546  28.977  1.00 17.86           C
ATOM   1144  H   THR A  77      59.979  36.338  27.789  1.00 18.65           H
ATOM   1145  HA  THR A  77      61.244  34.013  27.218  1.00 19.00           H
ATOM   1146  HB  THR A  77      61.743  33.831  29.479  1.00 19.76           H
ATOM   1147  HG1 THR A  77      60.943  35.302  30.872  1.00 18.40           H
ATOM   1148 HG21 THR A  77      63.212  35.615  29.827  1.00 21.44           H
ATOM   1149 HG22 THR A  77      63.325  35.120  28.328  1.00 21.44           H
ATOM   1150 HG23 THR A  77      62.523  36.439  28.667  1.00 21.44           H
ATOM   1151  N   PRO A  78      59.539  32.454  28.398  1.00 14.71           N
ATOM   1152  CA  PRO A  78      58.343  31.735  28.858  1.00 14.95           C
ATOM   1153  C   PRO A  78      57.781  32.281  30.153  1.00 14.10           C
ATOM   1154  O   PRO A  78      56.554  32.363  30.291  1.00 15.72           O
ATOM   1155  CB  PRO A  78      58.841  30.295  29.009  1.00 16.28           C
ATOM   1156  CG  PRO A  78      59.924  30.204  28.007  1.00 16.41           C
ATOM   1157  CD  PRO A  78      60.636  31.520  28.102  1.00 17.09           C
ATOM   1158  HA  PRO A  78      57.656  31.761  28.170  1.00 17.94           H
ATOM   1159  HB2 PRO A  78      59.178  30.152  29.906  1.00 19.54           H
ATOM   1160  HB3 PRO A  78      58.127  29.673  28.805  1.00 19.54           H
ATOM   1161  HG2 PRO A  78      60.522  29.476  28.237  1.00 19.69           H
ATOM   1162  HG3 PRO A  78      59.547  30.084  27.122  1.00 19.69           H
ATOM   1163  HD2 PRO A  78      61.268  31.500  28.838  1.00 20.51           H
ATOM   1164  HD3 PRO A  78      61.063  31.737  27.258  1.00 20.51           H
ATOM   1165  N   ALA A  79      58.632  32.660  31.113  1.00 17.39           N
ATOM   1166  CA  ALA A  79      58.111  33.232  32.350  1.00 16.25           C
ATOM   1167  C   ALA A  79      57.290  34.483  32.072  1.00 16.59           C
ATOM   1168  O   ALA A  79      56.223  34.676  32.671  1.00 15.38           O
ATOM   1169  CB  ALA A  79      59.256  33.542  33.317  1.00 20.12           C
ATOM   1170  H   ALA A  79      59.488  32.592  31.075  1.00 20.87           H
ATOM   1171  HA  ALA A  79      57.523  32.587  32.773  1.00 19.50           H
ATOM   1172  HB1 ALA A  79      58.881  33.904  34.133  1.00 24.15           H
ATOM   1173  HB2 ALA A  79      59.735  32.723  33.510  1.00 24.15           H
ATOM   1174  HB3 ALA A  79      59.853  34.189  32.911  1.00 24.15           H
ATOM   1175  N   GLN A  80      57.770  35.356  31.178  1.00 14.35           N
ATOM   1176  CA  GLN A  80      56.986  36.548  30.846  1.00 14.27           C
ATOM   1177  C   GLN A  80      55.678  36.167  30.166  1.00 14.08           C
ATOM   1178  O   GLN A  80      54.636  36.799  30.384  1.00 13.67           O
ATOM   1179  CB  GLN A  80      57.808  37.493  29.970  1.00 17.75           C
ATOM   1180  CG  GLN A  80      58.941  38.169  30.755  1.00 17.32           C
ATOM   1181  CD  GLN A  80      59.848  39.015  29.889  1.00 22.12           C
ATOM   1182  OE1 GLN A  80      59.802  38.947  28.666  1.00 24.04           O
ATOM   1183  NE2 GLN A  80      60.669  39.833  30.528  1.00 31.64           N
ATOM   1184  H   GLN A  80      58.525  35.290  30.775  1.00 17.23           H
ATOM   1185  HA  GLN A  80      56.766  37.019  31.663  1.00 17.13           H
ATOM   1186  HB2 GLN A  80      58.205  36.990  29.240  1.00 21.31           H
ATOM   1187  HB3 GLN A  80      57.225  38.185  29.622  1.00 21.31           H
ATOM   1188  HG2 GLN A  80      58.556  38.742  31.437  1.00 20.79           H
ATOM   1189  HG3 GLN A  80      59.486  37.485  31.178  1.00 20.79           H
ATOM   1190 HE21 GLN A  80      60.677  39.849  31.389  1.00 37.97           H
ATOM   1191 HE22 GLN A  80      61.195  40.345  30.082  1.00 37.97           H
ATOM   1192  N   CYS A  81      55.703  35.111  29.357  1.00 13.41           N
ATOM   1193  CA  CYS A  81      54.477  34.648  28.739  1.00 11.92           C
ATOM   1194  C   CYS A  81      53.464  34.233  29.793  1.00 12.56           C
ATOM   1195  O   CYS A  81      52.269  34.521  29.668  1.00 11.72           O
ATOM   1196  CB  CYS A  81      54.785  33.483  27.804  1.00 14.14           C
ATOM   1197  SG  CYS A  81      55.615  33.974  26.264  1.00 14.41           S
ATOM   1198  H   CYS A  81      56.404  34.653  29.161  1.00 16.10           H
ATOM   1199  HA  CYS A  81      54.085  35.365  28.215  1.00 14.31           H
ATOM   1200  HB2 CYS A  81      55.361  32.854  28.269  1.00 16.97           H
ATOM   1201  HB3 CYS A  81      53.943  33.054  27.575  1.00 16.97           H
ATOM   1202  HG  CYS A  81      56.663  34.482  26.537  1.00 17.30           H
ATOM   1203  N   PHE A  82      53.906  33.505  30.803  1.00 13.73           N
ATOM   1204  CA  PHE A  82      52.968  33.087  31.829  1.00 13.19           C
ATOM   1205  C   PHE A  82      52.463  34.281  32.629  1.00 16.39           C
ATOM   1206  O   PHE A  82      51.298  34.289  33.026  1.00 15.64           O
ATOM   1207  CB  PHE A  82      53.599  32.020  32.709  1.00 12.07           C
ATOM   1208  CG  PHE A  82      53.452  30.631  32.138  1.00 17.46           C
ATOM   1209  CD1 PHE A  82      52.235  29.993  32.200  1.00 16.57           C
ATOM   1210  CD2 PHE A  82      54.504  29.980  31.533  1.00 21.33           C
ATOM   1211  CE1 PHE A  82      52.053  28.730  31.663  1.00 14.56           C
ATOM   1212  CE2 PHE A  82      54.333  28.697  31.001  1.00 25.75           C
ATOM   1213  CZ  PHE A  82      53.095  28.079  31.073  1.00 19.76           C
ATOM   1214  H   PHE A  82      54.719  33.250  30.917  1.00 16.48           H
ATOM   1215  HA  PHE A  82      52.202  32.683  31.398  1.00 15.83           H
ATOM   1216  HB2 PHE A  82      54.546  32.206  32.811  1.00 14.49           H
ATOM   1217  HB3 PHE A  82      53.165  32.030  33.576  1.00 14.49           H
ATOM   1218  HD1 PHE A  82      51.517  30.430  32.601  1.00 19.88           H
ATOM   1219  HD2 PHE A  82      55.335  30.390  31.478  1.00 25.60           H
ATOM   1220  HE1 PHE A  82      51.223  28.314  31.723  1.00 17.48           H
ATOM   1221  HE2 PHE A  82      55.041  28.259  30.594  1.00 30.91           H
ATOM   1222  HZ  PHE A  82      52.977  27.229  30.723  1.00 23.72           H
ATOM   1223  N   GLU A  83      53.278  35.336  32.805  1.00 16.71           N
ATOM   1224  CA  GLU A  83      52.749  36.555  33.423  1.00 17.56           C
ATOM   1225  C   GLU A  83      51.665  37.183  32.551  1.00 15.50           C
ATOM   1226  O   GLU A  83      50.636  37.639  33.063  1.00 14.52           O
ATOM   1227  CB  GLU A  83      53.871  37.567  33.684  1.00 18.38           C
ATOM   1228  CG  GLU A  83      54.928  37.105  34.693  1.00 15.99           C
ATOM   1229  CD  GLU A  83      56.245  37.867  34.605  1.00 32.41           C
ATOM   1230  OE1 GLU A  83      56.354  38.866  33.861  1.00 35.56           O
ATOM   1231  OE2 GLU A  83      57.202  37.443  35.283  1.00 39.92           O1-
ATOM   1232  H   GLU A  83      54.108  35.367  32.578  1.00 20.06           H
ATOM   1233  HA  GLU A  83      52.346  36.326  34.276  1.00 21.07           H
ATOM   1234  HB2 GLU A  83      54.318  37.775  32.849  1.00 22.06           H
ATOM   1235  HB3 GLU A  83      53.468  38.374  34.047  1.00 22.06           H
ATOM   1236  HG2 GLU A  83      54.570  37.221  35.587  1.00 19.19           H
ATOM   1237  HG3 GLU A  83      55.132  36.171  34.539  1.00 19.19           H
ATOM   1238  N   MET A  84      51.878  37.206  31.235  1.00 12.74           N
ATOM   1239  CA  MET A  84      50.872  37.713  30.303  1.00 13.04           C
ATOM   1240  C   MET A  84      49.598  36.896  30.395  1.00 13.43           C
ATOM   1241  O   MET A  84      48.494  37.450  30.428  1.00 14.28           O
ATOM   1242  CB  MET A  84      51.396  37.677  28.862  1.00 14.42           C
ATOM   1243  CG  MET A  84      52.525  38.629  28.563  1.00 14.42           C
ATOM   1244  SD  MET A  84      53.116  38.494  26.846  1.00 17.70           S
ATOM   1245  CE  MET A  84      51.741  39.150  25.972  1.00 17.85           C
ATOM   1246  H   MET A  84      52.599  36.937  30.854  1.00 15.30           H
ATOM   1247  HA  MET A  84      50.668  38.633  30.534  1.00 15.65           H
ATOM   1248  HB2 MET A  84      51.715  36.781  28.670  1.00 17.31           H
ATOM   1249  HB3 MET A  84      50.666  37.897  28.264  1.00 17.31           H
ATOM   1250  HG2 MET A  84      52.202  39.532  28.710  1.00 17.31           H
ATOM   1251  HG3 MET A  84      53.265  38.435  29.157  1.00 17.31           H
ATOM   1252  HE1 MET A  84      51.943  39.114  25.023  1.00 21.43           H
ATOM   1253  HE2 MET A  84      50.951  38.619  26.165  1.00 21.43           H
ATOM   1254  HE3 MET A  84      51.600  40.070  26.245  1.00 21.43           H
ATOM   1255  N   LEU A  85      49.735  35.568  30.414  1.00 13.13           N
ATOM   1256  CA  LEU A  85      48.561  34.712  30.456  1.00 12.78           C
ATOM   1257  C   LEU A  85      47.721  35.002  31.691  1.00 13.28           C
ATOM   1258  O   LEU A  85      46.489  35.042  31.615  1.00 13.79           O
ATOM   1259  CB  LEU A  85      48.976  33.249  30.419  1.00 14.05           C
ATOM   1260  CG  LEU A  85      49.545  32.829  29.055  1.00 14.72           C
ATOM   1261  CD1 LEU A  85      50.355  31.539  29.143  1.00 14.09           C
ATOM   1262  CD2 LEU A  85      48.435  32.698  28.020  1.00 12.32           C
ATOM   1263  H   LEU A  85      50.487  35.150  30.415  1.00 15.76           H
ATOM   1264  HA  LEU A  85      48.016  34.888  29.674  1.00 15.35           H
ATOM   1265  HB2 LEU A  85      49.653  33.088  31.097  1.00 16.86           H
ATOM   1266  HB3 LEU A  85      48.194  32.702  30.591  1.00 16.86           H
ATOM   1267  HG  LEU A  85      50.149  33.520  28.742  1.00 17.67           H
ATOM   1268 HD11 LEU A  85      50.718  31.340  28.266  1.00 16.91           H
ATOM   1269 HD12 LEU A  85      51.076  31.661  29.779  1.00 16.91           H
ATOM   1270 HD13 LEU A  85      49.775  30.818  29.439  1.00 16.91           H
ATOM   1271 HD21 LEU A  85      48.841  32.470  27.171  1.00 14.79           H
ATOM   1272 HD22 LEU A  85      47.816  31.998  28.283  1.00 14.79           H
ATOM   1273 HD23 LEU A  85      47.973  33.544  27.944  1.00 14.79           H
ATOM   1274  N   ALA A  86      48.367  35.189  32.840  1.00 14.79           N
ATOM   1275  CA  ALA A  86      47.626  35.497  34.054  1.00 15.36           C
ATOM   1276  C   ALA A  86      46.811  36.775  33.890  1.00 15.89           C
ATOM   1277  O   ALA A  86      45.642  36.832  34.301  1.00 17.44           O
ATOM   1278  CB  ALA A  86      48.588  35.621  35.235  1.00 18.07           C
ATOM   1279  H   ALA A  86      49.219  35.146  32.938  1.00 17.75           H
ATOM   1280  HA  ALA A  86      47.004  34.776  34.243  1.00 18.44           H
ATOM   1281  HB1 ALA A  86      48.080  35.839  36.033  1.00 21.69           H
ATOM   1282  HB2 ALA A  86      49.044  34.774  35.358  1.00 21.69           H
ATOM   1283  HB3 ALA A  86      49.235  36.323  35.056  1.00 21.69           H
ATOM   1284  N   LEU A  87      47.416  37.806  33.305  1.00 17.00           N
ATOM   1285  CA  LEU A  87      46.733  39.080  33.121  1.00 18.55           C
ATOM   1286  C   LEU A  87      45.598  38.947  32.130  1.00 17.74           C
ATOM   1287  O   LEU A  87      44.526  39.535  32.311  1.00 17.62           O
ATOM   1288  CB  LEU A  87      47.718  40.139  32.635  1.00 18.37           C
ATOM   1289  CG  LEU A  87      48.883  40.525  33.558  1.00 28.22           C
ATOM   1290  CD1 LEU A  87      49.782  41.512  32.857  1.00 30.98           C
ATOM   1291  CD2 LEU A  87      48.365  41.112  34.895  1.00 34.39           C
ATOM   1292  H   LEU A  87      48.222  37.791  33.006  1.00 20.41           H
ATOM   1293  HA  LEU A  87      46.365  39.367  33.972  1.00 22.27           H
ATOM   1294  HB2 LEU A  87      48.115  39.821  31.809  1.00 22.05           H
ATOM   1295  HB3 LEU A  87      47.212  40.950  32.451  1.00 22.05           H
ATOM   1296  HG  LEU A  87      49.410  39.733  33.758  1.00 33.88           H
ATOM   1297 HD11 LEU A  87      50.520  41.740  33.446  1.00 37.19           H
ATOM   1298 HD12 LEU A  87      50.123  41.109  32.042  1.00 37.19           H
ATOM   1299 HD13 LEU A  87      49.263  42.304  32.645  1.00 37.19           H
ATOM   1300 HD21 LEU A  87      49.125  41.366  35.445  1.00 41.27           H
ATOM   1301 HD22 LEU A  87      47.814  41.888  34.710  1.00 41.27           H
ATOM   1302 HD23 LEU A  87      47.839  40.437  35.357  1.00 41.27           H
ATOM   1303  N   ILE A  88      45.807  38.176  31.066  1.00 15.33           N
ATOM   1304  CA  ILE A  88      44.743  37.994  30.077  1.00 15.62           C
ATOM   1305  C   ILE A  88      43.543  37.315  30.721  1.00 16.34           C
ATOM   1306  O   ILE A  88      42.397  37.723  30.522  1.00 15.53           O
ATOM   1307  CB  ILE A  88      45.272  37.195  28.872  1.00 13.89           C
ATOM   1308  CG1 ILE A  88      46.346  37.991  28.125  1.00 12.78           C
ATOM   1309  CG2 ILE A  88      44.157  36.818  27.932  1.00 15.13           C
ATOM   1310  CD1 ILE A  88      47.237  37.131  27.296  1.00 13.41           C
ATOM   1311  H   ILE A  88      46.541  37.762  30.899  1.00 18.41           H
ATOM   1312  HA  ILE A  88      44.463  38.862  29.751  1.00 18.75           H
ATOM   1313  HB  ILE A  88      45.676  36.381  29.216  1.00 16.68           H
ATOM   1314 HG12 ILE A  88      45.923  38.623  27.522  1.00 15.35           H
ATOM   1315 HG13 ILE A  88      46.898  38.464  28.766  1.00 15.35           H
ATOM   1316 HG21 ILE A  88      44.534  36.332  27.184  1.00 18.17           H
ATOM   1317 HG22 ILE A  88      43.522  36.252  28.395  1.00 18.17           H
ATOM   1318 HG23 ILE A  88      43.723  37.624  27.610  1.00 18.17           H
ATOM   1319 HD11 ILE A  88      47.906  37.691  26.868  1.00 16.10           H
ATOM   1320 HD12 ILE A  88      47.671  36.482  27.872  1.00 16.10           H
ATOM   1321 HD13 ILE A  88      46.704  36.678  26.623  1.00 16.10           H
ATOM   1322  N   ARG A  89      43.787  36.250  31.492  1.00 12.90           N
ATOM   1323  CA  ARG A  89      42.694  35.553  32.155  1.00 16.25           C
ATOM   1324  C   ARG A  89      42.014  36.442  33.191  1.00 15.80           C
ATOM   1325  O   ARG A  89      40.795  36.370  33.378  1.00 16.50           O
ATOM   1326  CB  ARG A  89      43.239  34.286  32.800  1.00 14.94           C
ATOM   1327  CG  ARG A  89      42.253  33.544  33.667  1.00 12.83           C
ATOM   1328  CD  ARG A  89      40.993  33.200  32.939  1.00 15.61           C
ATOM   1329  NE  ARG A  89      41.253  32.130  31.988  1.00 15.38           N
ATOM   1330  CZ  ARG A  89      40.660  31.991  30.810  1.00 15.60           C
ATOM   1331  NH1 ARG A  89      39.783  32.889  30.347  1.00 12.93           N
ATOM   1332  NH2 ARG A  89      40.990  30.951  30.054  1.00 15.23           N1+
ATOM   1333  H   ARG A  89      44.564  35.920  31.652  1.00 15.48           H
ATOM   1334  HA  ARG A  89      42.039  35.295  31.489  1.00 19.50           H
ATOM   1335  HB2 ARG A  89      43.531  33.683  32.095  1.00 17.94           H
ATOM   1336  HB3 ARG A  89      43.995  34.531  33.357  1.00 17.94           H
ATOM   1337  HG2 ARG A  89      42.666  32.716  33.957  1.00 15.40           H
ATOM   1338  HG3 ARG A  89      42.023  34.092  34.434  1.00 15.40           H
ATOM   1339  HD2 ARG A  89      40.345  32.882  33.586  1.00 18.74           H
ATOM   1340  HD3 ARG A  89      40.642  33.964  32.460  1.00 18.74           H
ATOM   1341  HE  ARG A  89      41.794  31.509  32.235  1.00 18.46           H
ATOM   1342 HH11 ARG A  89      39.554  33.567  30.822  1.00 15.53           H
ATOM   1343 HH12 ARG A  89      39.424  32.773  29.574  1.00 15.53           H
ATOM   1344 HH21 ARG A  89      41.564  30.379  30.341  1.00 18.28           H
ATOM   1345 HH22 ARG A  89      40.628  30.856  29.280  1.00 18.28           H
ATOM   1346  N   GLU A  90      42.790  37.280  33.881  1.00 16.74           N
ATOM   1347  CA  GLU A  90      42.199  38.184  34.863  1.00 15.70           C
ATOM   1348  C   GLU A  90      41.243  39.170  34.226  1.00 16.13           C
ATOM   1349  O   GLU A  90      40.307  39.632  34.881  1.00 19.07           O
ATOM   1350  CB  GLU A  90      43.292  38.943  35.611  1.00 18.01           C
ATOM   1351  CG  GLU A  90      43.956  38.128  36.640  1.00 26.16           C
ATOM   1352  CD  GLU A  90      45.148  38.831  37.223  1.00 34.10           C
ATOM   1353  OE1 GLU A  90      45.411  40.002  36.827  1.00 32.64           O
ATOM   1354  OE2 GLU A  90      45.811  38.200  38.076  1.00 39.55           O1-
ATOM   1355  H   GLU A  90      43.644  37.343  33.800  1.00 20.09           H
ATOM   1356  HA  GLU A  90      41.702  37.657  35.508  1.00 18.85           H
ATOM   1357  HB2 GLU A  90      43.967  39.241  34.982  1.00 21.62           H
ATOM   1358  HB3 GLU A  90      42.903  39.708  36.065  1.00 21.62           H
ATOM   1359  HG2 GLU A  90      43.323  37.952  37.356  1.00 31.40           H
ATOM   1360  HG3 GLU A  90      44.250  37.293  36.247  1.00 31.40           H
ATOM   1361  N   LYS A  91      41.458  39.519  32.963  1.00 13.60           N
ATOM   1362  CA  LYS A  91      40.591  40.452  32.261  1.00 14.96           C
ATOM   1363  C   LYS A  91      39.396  39.765  31.631  1.00 15.35           C
ATOM   1364  O   LYS A  91      38.363  40.398  31.432  1.00 15.37           O
ATOM   1365  CB  LYS A  91      41.359  41.172  31.143  1.00 14.10           C
ATOM   1366  CG  LYS A  91      42.383  42.172  31.619  1.00 16.34           C
ATOM   1367  CD  LYS A  91      43.051  42.951  30.474  1.00 17.78           C
ATOM   1368  CE  LYS A  91      44.025  42.121  29.679  1.00 21.95           C
ATOM   1369  NZ  LYS A  91      44.931  43.005  28.858  1.00 20.89           N1+
ATOM   1370  H   LYS A  91      42.110  39.226  32.484  1.00 16.32           H
ATOM   1371  HA  LYS A  91      40.266  41.120  32.888  1.00 17.96           H
ATOM   1372  HB2 LYS A  91      41.828  40.513  30.608  1.00 16.93           H
ATOM   1373  HB3 LYS A  91      40.718  41.640  30.591  1.00 16.93           H
ATOM   1374  HG2 LYS A  91      41.949  42.814  32.203  1.00 19.61           H
ATOM   1375  HG3 LYS A  91      43.073  41.696  32.105  1.00 19.61           H
ATOM   1376  HD2 LYS A  91      42.365  43.264  29.863  1.00 21.34           H
ATOM   1377  HD3 LYS A  91      43.539  43.706  30.837  1.00 21.34           H
ATOM   1378  HE2 LYS A  91      44.578  41.603  30.285  1.00 26.35           H
ATOM   1379  HE3 LYS A  91      43.539  41.538  29.076  1.00 26.35           H
ATOM   1380  HZ1 LYS A  91      45.382  42.508  28.273  1.00 25.07           H
ATOM   1381  HZ2 LYS A  91      44.447  43.609  28.416  1.00 25.07           H
ATOM   1382  HZ3 LYS A  91      45.503  43.432  29.387  1.00 25.07           H
ATOM   1383  N   HIS A  92      39.543  38.489  31.282  1.00 15.15           N
ATOM   1384  CA  HIS A  92      38.617  37.805  30.387  1.00 14.32           C
ATOM   1385  C   HIS A  92      38.359  36.432  30.987  1.00 18.30           C
ATOM   1386  O   HIS A  92      39.110  35.481  30.733  1.00 15.20           O
ATOM   1387  CB  HIS A  92      39.198  37.661  28.980  1.00 14.51           C
ATOM   1388  CG  HIS A  92      39.621  38.952  28.346  1.00 16.04           C
ATOM   1389  ND1 HIS A  92      38.717  39.841  27.812  1.00 16.26           N1+
ATOM   1390  CD2 HIS A  92      40.845  39.487  28.139  1.00 13.66           C
ATOM   1391  CE1 HIS A  92      39.362  40.874  27.306  1.00 17.60           C
ATOM   1392  NE2 HIS A  92      40.655  40.685  27.492  1.00 15.03           N
ATOM   1393  H   HIS A  92      40.185  37.988  31.562  1.00 18.19           H
ATOM   1394  HA  HIS A  92      37.788  38.305  30.328  1.00 17.19           H
ATOM   1395  HB2 HIS A  92      38.523  37.260  28.407  1.00 17.41           H
ATOM   1396  HB3 HIS A  92      39.979  37.090  29.020  1.00 17.41           H
ATOM   1397  HD1 HIS A  92      37.863  39.738  27.807  1.00 19.52           H
ATOM   1398  HD2 HIS A  92      41.662  39.118  28.386  1.00 16.39           H
ATOM   1399  HE1 HIS A  92      38.970  41.609  26.896  1.00 21.12           H
ATOM   1400  HE2 HIS A  92      41.280  41.227  27.250  1.00 18.04           H
ATOM   1401  N   PRO A  93      37.305  36.288  31.805  1.00 16.23           N
ATOM   1402  CA  PRO A  93      37.177  35.070  32.623  1.00 16.24           C
ATOM   1403  C   PRO A  93      36.713  33.807  31.911  1.00 17.89           C
ATOM   1404  O   PRO A  93      36.964  32.706  32.417  1.00 16.80           O
ATOM   1405  CB  PRO A  93      36.135  35.482  33.681  1.00 21.26           C
ATOM   1406  CG  PRO A  93      35.311  36.513  32.984  1.00 18.48           C
ATOM   1407  CD  PRO A  93      36.357  37.328  32.249  1.00 19.61           C
ATOM   1408  HA  PRO A  93      38.019  34.882  33.065  1.00 19.49           H
ATOM   1409  HB2 PRO A  93      35.586  34.717  33.927  1.00 25.52           H
ATOM   1410  HB3 PRO A  93      36.583  35.847  34.460  1.00 25.52           H
ATOM   1411  HG2 PRO A  93      34.706  36.091  32.352  1.00 22.18           H
ATOM   1412  HG3 PRO A  93      34.821  37.052  33.625  1.00 22.18           H
ATOM   1413  HD2 PRO A  93      35.966  37.805  31.498  1.00 23.54           H
ATOM   1414  HD3 PRO A  93      36.810  37.924  32.868  1.00 23.54           H
ATOM   1415  N   THR A  94      35.997  33.927  30.800  1.00 14.59           N
ATOM   1416  CA  THR A  94      35.375  32.761  30.195  1.00 13.64           C
ATOM   1417  C   THR A  94      35.990  32.340  28.875  1.00 16.05           C
ATOM   1418  O   THR A  94      35.735  31.216  28.432  1.00 14.93           O
ATOM   1419  CB  THR A  94      33.881  33.005  29.953  1.00 17.00           C
ATOM   1420  OG1 THR A  94      33.670  34.169  29.142  1.00 17.77           O
ATOM   1421  CG2 THR A  94      33.198  33.214  31.259  1.00 23.58           C
ATOM   1422  H   THR A  94      35.855  34.665  30.381  1.00 17.52           H
ATOM   1423  HA  THR A  94      35.462  32.010  30.812  1.00 16.38           H
ATOM   1424  HB  THR A  94      33.484  32.251  29.514  1.00 20.41           H
ATOM   1425  HG1 THR A  94      33.293  34.765  29.599  1.00 21.33           H
ATOM   1426 HG21 THR A  94      32.251  33.317  31.080  1.00 28.30           H
ATOM   1427 HG22 THR A  94      33.343  32.465  31.870  1.00 28.30           H
ATOM   1428 HG23 THR A  94      33.534  34.032  31.662  1.00 28.30           H
ATOM   1429  N   ILE A  95      36.746  33.202  28.226  1.00 16.33           N
ATOM   1430  CA  ILE A  95      37.240  32.859  26.888  1.00 14.28           C
ATOM   1431  C   ILE A  95      38.220  31.697  27.008  1.00 11.69           C
ATOM   1432  O   ILE A  95      39.126  31.737  27.867  1.00 13.41           O
ATOM   1433  CB  ILE A  95      37.901  34.066  26.236  1.00 12.74           C
ATOM   1434  CG1 ILE A  95      38.320  33.709  24.809  1.00 12.51           C
ATOM   1435  CG2 ILE A  95      39.083  34.527  27.033  1.00 14.77           C
ATOM   1436  CD1 ILE A  95      38.630  34.891  23.931  1.00 15.70           C
ATOM   1437  H   ILE A  95      36.985  33.974  28.517  1.00 19.60           H
ATOM   1438  HA  ILE A  95      36.496  32.608  26.326  1.00 17.15           H
ATOM   1439  HB  ILE A  95      37.256  34.791  26.197  1.00 15.29           H
ATOM   1440 HG12 ILE A  95      39.115  33.153  24.848  1.00 15.01           H
ATOM   1441 HG13 ILE A  95      37.599  33.213  24.387  1.00 15.01           H
ATOM   1442 HG21 ILE A  95      39.435  35.329  26.616  1.00 17.73           H
ATOM   1443 HG22 ILE A  95      38.813  34.720  27.945  1.00 17.73           H
ATOM   1444 HG23 ILE A  95      39.762  33.836  27.033  1.00 17.73           H
ATOM   1445 HD11 ILE A  95      38.924  34.573  23.063  1.00 18.84           H
ATOM   1446 HD12 ILE A  95      37.833  35.434  23.835  1.00 18.84           H
ATOM   1447 HD13 ILE A  95      39.339  35.410  24.342  1.00 18.84           H
ATOM   1448  N   PRO A  96      38.112  30.659  26.185  1.00 13.48           N
ATOM   1449  CA  PRO A  96      39.087  29.579  26.301  1.00 12.96           C
ATOM   1450  C   PRO A  96      40.427  30.019  25.736  1.00 11.13           C
ATOM   1451  O   PRO A  96      40.483  30.732  24.728  1.00 12.34           O
ATOM   1452  CB  PRO A  96      38.474  28.448  25.477  1.00 12.44           C
ATOM   1453  CG  PRO A  96      37.017  28.763  25.386  1.00 13.57           C
ATOM   1454  CD  PRO A  96      37.000  30.280  25.298  1.00 12.48           C
ATOM   1455  HA  PRO A  96      39.187  29.302  27.227  1.00 15.56           H
ATOM   1456  HB2 PRO A  96      38.874  28.438  24.593  1.00 14.93           H
ATOM   1457  HB3 PRO A  96      38.620  27.608  25.941  1.00 14.93           H
ATOM   1458  HG2 PRO A  96      36.636  28.356  24.595  1.00 16.29           H
ATOM   1459  HG3 PRO A  96      36.569  28.453  26.190  1.00 16.29           H
ATOM   1460  HD2 PRO A  96      37.164  30.576  24.390  1.00 14.98           H
ATOM   1461  HD3 PRO A  96      36.156  30.616  25.633  1.00 14.98           H
ATOM   1462  N   ILE A  97      41.487  29.633  26.429  1.00 12.26           N
ATOM   1463  CA  ILE A  97      42.861  29.994  26.084  1.00 11.54           C
ATOM   1464  C   ILE A  97      43.651  28.706  25.875  1.00 13.41           C
ATOM   1465  O   ILE A  97      43.786  27.896  26.798  1.00 13.11           O
ATOM   1466  CB  ILE A  97      43.519  30.862  27.168  1.00 13.84           C
ATOM   1467  CG1 ILE A  97      42.813  32.211  27.285  1.00 15.13           C
ATOM   1468  CG2 ILE A  97      45.019  31.077  26.871  1.00 14.19           C
ATOM   1469  CD1 ILE A  97      43.288  33.055  28.434  1.00 18.35           C
ATOM   1470  H   ILE A  97      41.436  29.153  27.139  1.00 14.72           H
ATOM   1471  HA  ILE A  97      42.860  30.490  25.249  1.00 13.85           H
ATOM   1472  HB  ILE A  97      43.439  30.402  28.018  1.00 16.62           H
ATOM   1473 HG12 ILE A  97      42.968  32.711  26.467  1.00 18.16           H
ATOM   1474 HG13 ILE A  97      41.862  32.061  27.401  1.00 18.16           H
ATOM   1475 HG21 ILE A  97      45.413  31.640  27.554  1.00 17.04           H
ATOM   1476 HG22 ILE A  97      45.478  30.224  26.866  1.00 17.04           H
ATOM   1477 HG23 ILE A  97      45.101  31.504  26.003  1.00 17.04           H
ATOM   1478 HD11 ILE A  97      42.786  33.884  28.440  1.00 22.03           H
ATOM   1479 HD12 ILE A  97      43.143  32.577  29.266  1.00 22.03           H
ATOM   1480 HD13 ILE A  97      44.230  33.250  28.323  1.00 22.03           H
ATOM   1481  N   GLY A  98      44.162  28.521  24.669  1.00 11.32           N
ATOM   1482  CA  GLY A  98      44.995  27.379  24.336  1.00 15.08           C
ATOM   1483  C   GLY A  98      46.396  27.863  24.008  1.00 16.04           C
ATOM   1484  O   GLY A  98      46.565  28.882  23.332  1.00 14.55           O
ATOM   1485  H   GLY A  98      44.034  29.056  24.008  1.00 13.59           H
ATOM   1486  HA2 GLY A  98      45.032  26.768  25.088  1.00 18.10           H
ATOM   1487  HA3 GLY A  98      44.632  26.915  23.567  1.00 18.10           H
ATOM   1488  N   LEU A  99      47.392  27.121  24.471  1.00 12.68           N
ATOM   1489  CA  LEU A  99      48.790  27.402  24.157  1.00 10.43           C
ATOM   1490  C   LEU A  99      49.264  26.534  23.005  1.00 13.17           C
ATOM   1491  O   LEU A  99      48.863  25.357  22.930  1.00 14.01           O
ATOM   1492  CB  LEU A  99      49.684  27.137  25.364  1.00 11.96           C
ATOM   1493  CG  LEU A  99      49.363  27.966  26.597  1.00 11.70           C
ATOM   1494  CD1 LEU A  99      50.393  27.687  27.632  1.00 14.00           C
ATOM   1495  CD2 LEU A  99      49.281  29.461  26.187  1.00 13.08           C
ATOM   1496  H   LEU A  99      47.280  26.437  24.977  1.00 15.22           H
ATOM   1497  HA  LEU A  99      48.882  28.325  23.886  1.00 12.52           H
ATOM   1498  HB2 LEU A  99      49.610  26.203  25.613  1.00 14.36           H
ATOM   1499  HB3 LEU A  99      50.602  27.333  25.117  1.00 14.36           H
ATOM   1500  HG  LEU A  99      48.497  27.699  26.943  1.00 14.04           H
ATOM   1501 HD11 LEU A  99      50.143  28.141  28.453  1.00 16.80           H
ATOM   1502 HD12 LEU A  99      50.433  26.730  27.782  1.00 16.80           H
ATOM   1503 HD13 LEU A  99      51.251  28.009  27.319  1.00 16.80           H
ATOM   1504 HD21 LEU A  99      49.128  29.996  26.982  1.00 15.70           H
ATOM   1505 HD22 LEU A  99      50.113  29.727  25.770  1.00 15.70           H
ATOM   1506 HD23 LEU A  99      48.543  29.583  25.576  1.00 15.70           H
ATOM   1507  N   LEU A 100      50.164  27.119  22.153  1.00 11.31           N
ATOM   1508  CA  LEU A 100      50.857  26.403  21.075  1.00 17.56           C
ATOM   1509  C   LEU A 100      52.341  26.513  21.535  1.00 11.74           C
ATOM   1510  O   LEU A 100      53.058  27.478  21.643  1.00 14.00           O
ATOM   1511  CB  LEU A 100      50.649  27.020  19.698  1.00 12.91           C
ATOM   1512  CG  LEU A 100      51.237  26.164  18.553  1.00 14.52           C
ATOM   1513  CD1 LEU A 100      52.770  26.116  18.588  1.00 14.24           C
ATOM   1514  CD2 LEU A 100      50.646  24.755  18.513  1.00 15.47           C
ATOM   1515  H   LEU A 100      50.446  28.103  22.268  1.00 13.58           H
ATOM   1516  HA  LEU A 100      50.485  25.326  21.051  1.00 21.08           H
ATOM   1517  HB2 LEU A 100      49.551  27.131  19.535  1.00 15.50           H
ATOM   1518  HB3 LEU A 100      51.077  28.041  19.657  1.00 15.50           H
ATOM   1519  HG  LEU A 100      50.933  26.684  17.604  1.00 17.43           H
ATOM   1520 HD11 LEU A 100      53.163  25.782  17.621  1.00 17.10           H
ATOM   1521 HD12 LEU A 100      53.199  27.101  18.803  1.00 17.10           H
ATOM   1522 HD13 LEU A 100      53.147  25.410  19.336  1.00 17.10           H
ATOM   1523 HD21 LEU A 100      50.938  24.232  17.595  1.00 18.57           H
ATOM   1524 HD22 LEU A 100      50.968  24.141  19.368  1.00 18.57           H
ATOM   1525 HD23 LEU A 100      49.548  24.784  18.538  1.00 18.57           H
ATOM   1526  N   MET A 101      52.734  25.248  21.935  1.00 14.33           N
ATOM   1527  CA  MET A 101      54.002  24.862  22.566  1.00 11.82           C
ATOM   1528  C   MET A 101      54.806  23.884  21.722  1.00 14.51           C
ATOM   1529  O   MET A 101      54.259  23.046  21.000  1.00 12.26           O
ATOM   1530  CB  MET A 101      53.787  24.147  23.930  1.00 10.78           C
ATOM   1531  CG  MET A 101      52.988  24.914  24.960  1.00 11.77           C
ATOM   1532  SD  MET A 101      53.661  26.552  25.292  1.00 12.00           S
ATOM   1533  CE  MET A 101      55.348  26.163  25.781  1.00 13.30           C
ATOM   1534  H   MET A 101      52.231  24.560  21.832  1.00 17.21           H
ATOM   1535  HA  MET A 101      54.538  25.652  22.728  1.00 14.19           H
ATOM   1536  HB2 MET A 101      53.335  23.303  23.778  1.00 12.94           H
ATOM   1537  HB3 MET A 101      54.650  23.968  24.319  1.00 12.94           H
ATOM   1538  HG2 MET A 101      52.077  25.012  24.639  1.00 14.13           H
ATOM   1539  HG3 MET A 101      52.999  24.419  25.791  1.00 14.13           H
ATOM   1540  HE1 MET A 101      55.818  26.992  25.951  1.00 15.97           H
ATOM   1541  HE2 MET A 101      55.333  25.621  26.583  1.00 15.97           H
ATOM   1542  HE3 MET A 101      55.787  25.683  25.064  1.00 15.97           H
ATOM   1543  N   TYR A 102      56.128  23.954  21.882  1.00 11.12           N
ATOM   1544  CA  TYR A 102      57.014  22.879  21.482  1.00 11.41           C
ATOM   1545  C   TYR A 102      57.460  22.099  22.715  1.00 10.25           C
ATOM   1546  O   TYR A 102      57.567  22.628  23.827  1.00 12.62           O
ATOM   1547  CB  TYR A 102      58.220  23.427  20.693  1.00 12.97           C
ATOM   1548  CG  TYR A 102      57.806  23.812  19.284  1.00 11.29           C
ATOM   1549  CD1 TYR A 102      57.920  22.927  18.230  1.00 14.55           C
ATOM   1550  CD2 TYR A 102      57.270  25.054  19.027  1.00 11.99           C
ATOM   1551  CE1 TYR A 102      57.503  23.270  16.955  1.00 14.66           C
ATOM   1552  CE2 TYR A 102      56.869  25.417  17.748  1.00 14.51           C
ATOM   1553  CZ  TYR A 102      56.971  24.512  16.718  1.00 16.89           C
ATOM   1554  OH  TYR A 102      56.604  24.873  15.429  1.00 18.38           O
ATOM   1555  H   TYR A 102      56.531  24.621  22.237  1.00 13.35           H
ATOM   1556  HA  TYR A 102      56.535  22.267  20.905  1.00 13.70           H
ATOM   1557  HB2 TYR A 102      58.562  24.220  21.135  1.00 15.57           H
ATOM   1558  HB3 TYR A 102      58.913  22.754  20.632  1.00 15.57           H
ATOM   1559  HD1 TYR A 102      58.262  22.074  18.378  1.00 17.47           H
ATOM   1560  HD2 TYR A 102      57.185  25.667  19.726  1.00 14.40           H
ATOM   1561  HE1 TYR A 102      57.591  22.667  16.255  1.00 17.60           H
ATOM   1562  HE2 TYR A 102      56.516  26.265  17.592  1.00 17.41           H
ATOM   1563  HH  TYR A 102      56.308  25.657  15.426  1.00 22.06           H
ATOM   1564  N   ALA A 103      57.760  20.825  22.484  1.00 10.16           N
ATOM   1565  CA  ALA A 103      57.946  19.882  23.572  1.00 11.13           C
ATOM   1566  C   ALA A 103      59.014  20.337  24.548  1.00 12.35           C
ATOM   1567  O   ALA A 103      58.857  20.153  25.751  1.00 11.27           O
ATOM   1568  CB  ALA A 103      58.296  18.501  23.012  1.00 11.65           C
ATOM   1569  H   ALA A 103      57.863  20.486  21.698  1.00 12.20           H
ATOM   1570  HA  ALA A 103      57.114  19.795  24.059  1.00 13.36           H
ATOM   1571  HB1 ALA A 103      58.440  17.902  23.761  1.00 13.99           H
ATOM   1572  HB2 ALA A 103      57.554  18.180  22.474  1.00 13.99           H
ATOM   1573  HB3 ALA A 103      59.097  18.565  22.470  1.00 13.99           H
ATOM   1574  N   ASN A 104      60.141  20.862  24.061  1.00 10.80           N
ATOM   1575  CA  ASN A 104      61.209  21.132  25.014  1.00 11.53           C
ATOM   1576  C   ASN A 104      60.775  22.124  26.088  1.00 11.21           C
ATOM   1577  O   ASN A 104      61.242  22.030  27.223  1.00 13.63           O
ATOM   1578  CB  ASN A 104      62.469  21.653  24.361  1.00 13.27           C
ATOM   1579  CG  ASN A 104      63.662  21.468  25.275  1.00 13.36           C
ATOM   1580  OD1 ASN A 104      63.850  20.378  25.831  1.00 14.13           O
ATOM   1581  ND2 ASN A 104      64.412  22.530  25.510  1.00 14.49           N
ATOM   1582  H   ASN A 104      60.305  21.042  23.238  1.00 12.96           H
ATOM   1583  HA  ASN A 104      61.437  20.298  25.455  1.00 13.84           H
ATOM   1584  HB2 ASN A 104      62.638  21.173  23.541  1.00 15.94           H
ATOM   1585  HB3 ASN A 104      62.354  22.600  24.182  1.00 15.94           H
ATOM   1586 HD21 ASN A 104      65.047  22.482  26.085  1.00 17.39           H
ATOM   1587 HD22 ASN A 104      64.261  23.265  25.087  1.00 17.39           H
ATOM   1588  N   LEU A 105      59.932  23.105  25.730  1.00 11.96           N
ATOM   1589  CA  LEU A 105      59.482  24.095  26.714  1.00 12.13           C
ATOM   1590  C   LEU A 105      58.535  23.486  27.745  1.00 11.83           C
ATOM   1591  O   LEU A 105      58.435  23.993  28.878  1.00 14.60           O
ATOM   1592  CB  LEU A 105      58.808  25.270  26.005  1.00 11.96           C
ATOM   1593  CG  LEU A 105      59.709  26.113  25.093  1.00 13.91           C
ATOM   1594  CD1 LEU A 105      58.959  27.285  24.442  1.00 15.81           C
ATOM   1595  CD2 LEU A 105      60.930  26.602  25.846  1.00 16.33           C
ATOM   1596  H   LEU A 105      59.613  23.211  24.942  1.00 14.36           H
ATOM   1597  HA  LEU A 105      60.248  24.430  27.207  1.00 14.56           H
ATOM   1598  HB2 LEU A 105      58.084  24.929  25.458  1.00 14.35           H
ATOM   1599  HB3 LEU A 105      58.444  25.862  26.680  1.00 14.35           H
ATOM   1600  HG  LEU A 105      60.018  25.541  24.375  1.00 16.69           H
ATOM   1601 HD11 LEU A 105      59.573  27.778  23.878  1.00 18.98           H
ATOM   1602 HD12 LEU A 105      58.233  26.929  23.904  1.00 18.98           H
ATOM   1603 HD13 LEU A 105      58.611  27.865  25.137  1.00 18.98           H
ATOM   1604 HD21 LEU A 105      61.470  27.139  25.246  1.00 19.60           H
ATOM   1605 HD22 LEU A 105      60.651  27.136  26.607  1.00 19.60           H
ATOM   1606 HD23 LEU A 105      61.450  25.839  26.142  1.00 19.60           H
ATOM   1607  N   VAL A 106      57.823  22.425  27.381  1.00 11.68           N
ATOM   1608  CA  VAL A 106      56.978  21.718  28.337  1.00 12.29           C
ATOM   1609  C   VAL A 106      57.805  20.795  29.228  1.00 13.58           C
ATOM   1610  O   VAL A 106      57.567  20.703  30.438  1.00 13.62           O
ATOM   1611  CB  VAL A 106      55.889  20.941  27.572  1.00 10.88           C
ATOM   1612  CG1 VAL A 106      55.012  20.159  28.534  1.00 11.20           C
ATOM   1613  CG2 VAL A 106      55.060  21.910  26.779  1.00 13.43           C
ATOM   1614  H   VAL A 106      57.808  22.102  26.584  1.00 14.02           H
ATOM   1615  HA  VAL A 106      56.540  22.365  28.914  1.00 14.75           H
ATOM   1616  HB  VAL A 106      56.305  20.313  26.960  1.00 13.07           H
ATOM   1617 HG11 VAL A 106      54.332  19.696  28.020  1.00 13.45           H
ATOM   1618 HG12 VAL A 106      55.546  19.516  29.024  1.00 13.45           H
ATOM   1619 HG13 VAL A 106      54.595  20.783  29.144  1.00 13.45           H
ATOM   1620 HG21 VAL A 106      54.355  21.417  26.328  1.00 16.13           H
ATOM   1621 HG22 VAL A 106      54.672  22.562  27.384  1.00 16.13           H
ATOM   1622 HG23 VAL A 106      55.624  22.356  26.132  1.00 16.13           H
ATOM   1623  N   PHE A 107      58.778  20.109  28.643  1.00 11.86           N
ATOM   1624  CA  PHE A 107      59.547  19.076  29.335  1.00 12.70           C
ATOM   1625  C   PHE A 107      60.645  19.676  30.192  1.00 15.03           C
ATOM   1626  O   PHE A 107      61.021  19.095  31.222  1.00 15.83           O
ATOM   1627  CB  PHE A 107      60.160  18.142  28.284  1.00 13.64           C
ATOM   1628  CG  PHE A 107      61.093  17.118  28.846  1.00 13.86           C
ATOM   1629  CD1 PHE A 107      60.597  15.935  29.403  1.00 15.23           C
ATOM   1630  CD2 PHE A 107      62.452  17.316  28.819  1.00 14.03           C
ATOM   1631  CE1 PHE A 107      61.439  14.989  29.927  1.00 15.55           C
ATOM   1632  CE2 PHE A 107      63.308  16.353  29.356  1.00 17.29           C
ATOM   1633  CZ  PHE A 107      62.804  15.195  29.893  1.00 17.67           C
ATOM   1634  H   PHE A 107      59.020  20.227  27.826  1.00 14.24           H
ATOM   1635  HA  PHE A 107      58.967  18.556  29.907  1.00 15.24           H
ATOM   1636  HB2 PHE A 107      59.448  17.676  27.820  1.00 16.38           H
ATOM   1637  HB3 PHE A 107      60.658  18.682  27.650  1.00 16.38           H
ATOM   1638  HD1 PHE A 107      59.678  15.788  29.425  1.00 18.28           H
ATOM   1639  HD2 PHE A 107      62.798  18.098  28.454  1.00 16.85           H
ATOM   1640  HE1 PHE A 107      61.095  14.207  30.290  1.00 18.67           H
ATOM   1641  HE2 PHE A 107      64.226  16.489  29.337  1.00 20.75           H
ATOM   1642  HZ  PHE A 107      63.377  14.558  30.245  1.00 21.21           H
ATOM   1643  N   ASN A 108      61.116  20.857  29.788  1.00 19.84           N
ATOM   1644  CA  ASN A 108      62.360  21.461  30.248  1.00 26.82           C
ATOM   1645  C   ASN A 108      62.591  21.292  31.731  1.00 22.40           C
ATOM   1646  O   ASN A 108      63.639  20.786  32.176  1.00 23.90           O
ATOM   1647  CB  ASN A 108      62.356  22.964  29.889  1.00 24.26           C
ATOM   1648  CG  ASN A 108      63.614  23.656  30.344  1.00 25.66           C
ATOM   1649  OD1 ASN A 108      64.688  23.191  30.065  1.00 21.91           O
ATOM   1650  ND2 ASN A 108      63.481  24.746  31.084  1.00 33.73           N
ATOM   1651  H   ASN A 108      60.703  21.359  29.222  1.00 23.81           H
ATOM   1652  HA  ASN A 108      63.089  21.024  29.813  1.00 32.19           H
ATOM   1653  HB2 ASN A 108      62.294  23.085  28.932  1.00 29.12           H
ATOM   1654  HB3 ASN A 108      61.603  23.390  30.325  1.00 29.12           H
ATOM   1655 HD21 ASN A 108      64.180  25.119  31.421  1.00 40.48           H
ATOM   1656 HD22 ASN A 108      62.701  25.081  31.232  1.00 40.48           H
ATOM   1657  N   ASN A 109      61.642  21.759  32.503  1.00 24.59           N
ATOM   1658  CA  ASN A 109      61.771  21.765  33.944  1.00 27.08           C
ATOM   1659  C   ASN A 109      60.647  20.976  34.592  1.00 21.07           C
ATOM   1660  O   ASN A 109      60.263  21.233  35.734  1.00 23.43           O
ATOM   1661  CB  ASN A 109      61.855  23.212  34.406  1.00 26.76           C
ATOM   1662  CG  ASN A 109      63.157  23.876  33.907  1.00 32.98           C
ATOM   1663  OD1 ASN A 109      63.132  24.890  33.195  1.00 35.25           O
ATOM   1664  ND2 ASN A 109      64.299  23.263  34.238  1.00 29.77           N
ATOM   1665  H   ASN A 109      60.898  22.089  32.220  1.00 29.51           H
ATOM   1666  HA  ASN A 109      62.604  21.329  34.179  1.00 32.50           H
ATOM   1667  HB2 ASN A 109      61.106  23.704  34.038  1.00 32.12           H
ATOM   1668  HB3 ASN A 109      61.835  23.246  35.376  1.00 32.12           H
ATOM   1669 HD21 ASN A 109      65.049  23.556  33.935  1.00 35.73           H
ATOM   1670 HD22 ASN A 109      64.286  22.573  34.753  1.00 35.73           H
ATOM   1671  N   GLY A 110      60.131  19.975  33.868  1.00 17.95           N
ATOM   1672  CA  GLY A 110      59.154  19.056  34.418  1.00 17.69           C
ATOM   1673  C   GLY A 110      57.809  19.192  33.740  1.00 15.69           C
ATOM   1674  O   GLY A 110      57.222  20.277  33.736  1.00 13.18           O
ATOM   1675  H   GLY A 110      60.340  19.809  33.054  1.00 21.54           H
ATOM   1676  HA2 GLY A 110      59.474  18.150  34.286  1.00 21.23           H
ATOM   1677  HA3 GLY A 110      59.043  19.209  35.370  1.00 21.23           H
ATOM   1678  N   ILE A 111      57.350  18.103  33.116  1.00 14.28           N
ATOM   1679  CA  ILE A 111      56.078  18.114  32.403  1.00 13.98           C
ATOM   1680  C   ILE A 111      54.954  18.445  33.371  1.00 15.71           C
ATOM   1681  O   ILE A 111      54.080  19.272  33.085  1.00 13.84           O
ATOM   1682  CB  ILE A 111      55.834  16.754  31.707  1.00 12.99           C
ATOM   1683  CG1 ILE A 111      56.832  16.525  30.572  1.00 14.86           C
ATOM   1684  CG2 ILE A 111      54.408  16.652  31.174  1.00 13.34           C
ATOM   1685  CD1 ILE A 111      56.685  15.183  29.849  1.00 15.43           C
ATOM   1686  H   ILE A 111      57.755  17.346  33.098  1.00 17.15           H
ATOM   1687  HA  ILE A 111      56.100  18.806  31.723  1.00 16.78           H
ATOM   1688  HB  ILE A 111      55.954  16.049  32.364  1.00 15.59           H
ATOM   1689 HG12 ILE A 111      56.733  17.231  29.912  1.00 17.84           H
ATOM   1690 HG13 ILE A 111      57.727  16.550  30.947  1.00 17.84           H
ATOM   1691 HG21 ILE A 111      54.284  15.776  30.779  1.00 16.01           H
ATOM   1692 HG22 ILE A 111      53.777  16.766  31.900  1.00 16.01           H
ATOM   1693 HG23 ILE A 111      54.273  17.335  30.498  1.00 16.01           H
ATOM   1694 HD11 ILE A 111      57.403  15.109  29.203  1.00 18.53           H
ATOM   1695 HD12 ILE A 111      56.746  14.460  30.490  1.00 18.53           H
ATOM   1696 HD13 ILE A 111      55.828  15.153  29.395  1.00 18.53           H
ATOM   1697  N   ASP A 112      54.952  17.796  34.530  1.00 16.06           N
ATOM   1698  CA  ASP A 112      53.883  18.059  35.486  1.00 17.34           C
ATOM   1699  C   ASP A 112      53.893  19.514  35.929  1.00 16.70           C
ATOM   1700  O   ASP A 112      52.828  20.149  36.024  1.00 17.14           O
ATOM   1701  CB  ASP A 112      54.021  17.141  36.693  1.00 18.38           C
ATOM   1702  CG  ASP A 112      52.756  17.054  37.471  1.00 27.60           C
ATOM   1703  OD1 ASP A 112      51.783  16.475  36.957  1.00 22.25           O
ATOM   1704  OD2 ASP A 112      52.727  17.620  38.572  1.00 30.85           O1-
ATOM   1705  H   ASP A 112      55.535  17.218  34.781  1.00 19.28           H
ATOM   1706  HA  ASP A 112      53.028  17.880  35.067  1.00 20.81           H
ATOM   1707  HB2 ASP A 112      54.257  16.245  36.405  1.00 22.06           H
ATOM   1708  HB3 ASP A 112      54.702  17.501  37.279  1.00 22.06           H
ATOM   1709  N   ALA A 113      55.085  20.060  36.201  1.00 16.29           N
ATOM   1710  CA  ALA A 113      55.198  21.455  36.632  1.00 15.75           C
ATOM   1711  C   ALA A 113      54.670  22.407  35.567  1.00 13.88           C
ATOM   1712  O   ALA A 113      54.034  23.416  35.887  1.00 16.76           O
ATOM   1713  CB  ALA A 113      56.646  21.806  36.963  1.00 22.35           C
ATOM   1714  H   ALA A 113      55.838  19.648  36.143  1.00 19.56           H
ATOM   1715  HA  ALA A 113      54.673  21.585  37.438  1.00 18.91           H
ATOM   1716  HB1 ALA A 113      56.686  22.737  37.226  1.00 26.83           H
ATOM   1717  HB2 ALA A 113      56.947  21.240  37.691  1.00 26.83           H
ATOM   1718  HB3 ALA A 113      57.197  21.658  36.178  1.00 26.83           H
ATOM   1719  N   PHE A 114      54.924  22.101  34.291  1.00 15.74           N
ATOM   1720  CA  PHE A 114      54.409  22.953  33.220  1.00 16.06           C
ATOM   1721  C   PHE A 114      52.883  23.002  33.237  1.00 13.54           C
ATOM   1722  O   PHE A 114      52.275  24.075  33.128  1.00 13.02           O
ATOM   1723  CB  PHE A 114      54.887  22.451  31.863  1.00 15.05           C
ATOM   1724  CG  PHE A 114      54.421  23.310  30.742  1.00 11.74           C
ATOM   1725  CD1 PHE A 114      55.160  24.415  30.380  1.00 12.52           C
ATOM   1726  CD2 PHE A 114      53.224  23.056  30.094  1.00 13.13           C
ATOM   1727  CE1 PHE A 114      54.740  25.247  29.392  1.00 10.05           C
ATOM   1728  CE2 PHE A 114      52.788  23.887  29.094  1.00 14.23           C
ATOM   1729  CZ  PHE A 114      53.562  24.977  28.717  1.00 13.36           C
ATOM   1730  H   PHE A 114      55.384  21.425  34.028  1.00 18.89           H
ATOM   1731  HA  PHE A 114      54.748  23.855  33.342  1.00 19.28           H
ATOM   1732  HB2 PHE A 114      55.857  22.444  31.852  1.00 18.07           H
ATOM   1733  HB3 PHE A 114      54.539  21.556  31.714  1.00 18.07           H
ATOM   1734  HD1 PHE A 114      55.959  24.600  30.821  1.00 15.03           H
ATOM   1735  HD2 PHE A 114      52.710  22.320  30.337  1.00 15.77           H
ATOM   1736  HE1 PHE A 114      55.260  25.976  29.153  1.00 12.06           H
ATOM   1737  HE2 PHE A 114      51.993  23.705  28.647  1.00 17.08           H
ATOM   1738  HZ  PHE A 114      53.275  25.545  28.042  1.00 16.04           H
ATOM   1739  N   TYR A 115      52.242  21.842  33.318  1.00 12.61           N
ATOM   1740  CA  TYR A 115      50.789  21.843  33.282  1.00 12.48           C
ATOM   1741  C   TYR A 115      50.212  22.438  34.557  1.00 14.39           C
ATOM   1742  O   TYR A 115      49.177  23.098  34.504  1.00 15.41           O
ATOM   1743  CB  TYR A 115      50.289  20.434  33.016  1.00 13.67           C
ATOM   1744  CG  TYR A 115      50.475  20.040  31.562  1.00 11.79           C
ATOM   1745  CD1 TYR A 115      49.560  20.426  30.580  1.00 13.07           C
ATOM   1746  CD2 TYR A 115      51.562  19.303  31.167  1.00 11.01           C
ATOM   1747  CE1 TYR A 115      49.724  20.045  29.245  1.00 13.08           C
ATOM   1748  CE2 TYR A 115      51.741  18.939  29.846  1.00 10.40           C
ATOM   1749  CZ  TYR A 115      50.848  19.312  28.891  1.00 12.44           C
ATOM   1750  OH  TYR A 115      51.049  18.935  27.588  1.00 13.15           O
ATOM   1751  H   TYR A 115      52.606  21.068  33.393  1.00 15.14           H
ATOM   1752  HA  TYR A 115      50.497  22.396  32.538  1.00 14.98           H
ATOM   1753  HB2 TYR A 115      50.792  19.812  33.566  1.00 16.42           H
ATOM   1754  HB3 TYR A 115      49.344  20.382  33.226  1.00 16.42           H
ATOM   1755  HD1 TYR A 115      48.811  20.920  30.828  1.00 15.69           H
ATOM   1756  HD2 TYR A 115      52.184  19.043  31.805  1.00 13.22           H
ATOM   1757  HE1 TYR A 115      49.108  20.308  28.598  1.00 15.70           H
ATOM   1758  HE2 TYR A 115      52.486  18.438  29.603  1.00 12.49           H
ATOM   1759  HH  TYR A 115      50.310  18.897  27.190  1.00 15.79           H
ATOM   1760  N   ALA A 116      50.901  22.287  35.685  1.00 15.11           N
ATOM   1761  CA  ALA A 116      50.451  22.942  36.913  1.00 18.11           C
ATOM   1762  C   ALA A 116      50.509  24.463  36.784  1.00 16.04           C
ATOM   1763  O   ALA A 116      49.615  25.175  37.271  1.00 14.96           O
ATOM   1764  CB  ALA A 116      51.297  22.469  38.088  1.00 19.55           C
ATOM   1765  H   ALA A 116      51.618  21.818  35.765  1.00 18.14           H
ATOM   1766  HA  ALA A 116      49.528  22.696  37.084  1.00 21.74           H
ATOM   1767  HB1 ALA A 116      50.971  22.886  38.900  1.00 23.46           H
ATOM   1768  HB2 ALA A 116      51.221  21.506  38.162  1.00 23.46           H
ATOM   1769  HB3 ALA A 116      52.223  22.718  37.936  1.00 23.46           H
ATOM   1770  N   ARG A 117      51.546  24.981  36.132  1.00 14.00           N
ATOM   1771  CA  ARG A 117      51.623  26.417  35.875  1.00 14.18           C
ATOM   1772  C   ARG A 117      50.514  26.869  34.927  1.00 14.84           C
ATOM   1773  O   ARG A 117      49.947  27.955  35.106  1.00 14.16           O
ATOM   1774  CB  ARG A 117      52.982  26.779  35.303  1.00 13.30           C
ATOM   1775  CG  ARG A 117      53.172  28.249  35.110  0.84 15.37           C
ATOM   1776  CD  ARG A 117      53.356  28.944  36.448  0.63 18.98           C
ATOM   1777  NE  ARG A 117      53.737  30.344  36.278  0.76 17.70           N
ATOM   1778  CZ  ARG A 117      53.091  31.389  36.788  0.76 18.91           C
ATOM   1779  NH1 ARG A 117      52.018  31.232  37.564  0.63 22.93           N
ATOM   1780  NH2 ARG A 117      53.553  32.609  36.538  0.72 19.50           N1+
ATOM   1781  H   ARG A 117      52.211  24.527  35.829  1.00 16.80           H
ATOM   1782  HA  ARG A 117      51.518  26.889  36.715  1.00 17.03           H
ATOM   1783  HB2 ARG A 117      53.678  26.459  35.901  1.00 15.96           H
ATOM   1784  HB3 ARG A 117      53.071  26.362  34.434  1.00 15.96           H
ATOM   1785  HG2 ARG A 117      53.969  28.395  34.574  0.86 18.45           H
ATOM   1786  HG3 ARG A 117      52.397  28.626  34.668  1.00 18.45           H
ATOM   1787  HD2 ARG A 117      52.525  28.890  36.939  0.87 22.79           H
ATOM   1788  HD3 ARG A 117      54.064  28.493  36.934  1.00 22.79           H
ATOM   1789  HE  ARG A 117      54.457  30.508  35.836  1.00 21.24           H
ATOM   1790 HH11 ARG A 117      51.709  30.448  37.735  1.00 27.53           H
ATOM   1791 HH12 ARG A 117      51.621  31.923  37.890  1.00 27.53           H
ATOM   1792 HH21 ARG A 117      54.249  32.707  36.046  1.00 23.40           H
ATOM   1793 HH22 ARG A 117      53.157  33.297  36.867  0.30 23.40           H
ATOM   1794  N   CYS A 118      50.216  26.070  33.893  1.00 12.76           N
ATOM   1795  CA  CYS A 118      49.082  26.378  33.037  1.00 12.80           C
ATOM   1796  C   CYS A 118      47.811  26.493  33.859  1.00 14.07           C
ATOM   1797  O   CYS A 118      47.012  27.403  33.654  1.00 13.93           O
ATOM   1798  CB  CYS A 118      48.906  25.309  31.957  1.00 13.67           C
ATOM   1799  SG  CYS A 118      50.184  25.327  30.702  1.00 13.99           S
ATOM   1800  H   CYS A 118      50.650  25.359  33.677  1.00 15.32           H
ATOM   1801  HA  CYS A 118      49.232  27.228  32.598  1.00 15.36           H
ATOM   1802  HB2 CYS A 118      48.925  24.436  32.382  1.00 16.41           H
ATOM   1803  HB3 CYS A 118      48.051  25.438  31.523  1.00 16.41           H
ATOM   1804  HG  CYS A 118      50.890  24.383  30.894  1.00 16.79           H
ATOM   1805  N   GLU A 119      47.583  25.543  34.759  1.00 13.86           N
ATOM   1806  CA  GLU A 119      46.355  25.577  35.539  1.00 15.50           C
ATOM   1807  C   GLU A 119      46.312  26.819  36.422  1.00 15.69           C
ATOM   1808  O   GLU A 119      45.254  27.453  36.575  1.00 15.92           O
ATOM   1809  CB  GLU A 119      46.253  24.309  36.386  1.00 17.02           C
ATOM   1810  CG  GLU A 119      44.966  24.223  37.172  1.00 16.98           C
ATOM   1811  CD  GLU A 119      44.874  22.957  38.032  1.00 16.63           C
ATOM   1812  OE1 GLU A 119      45.915  22.357  38.376  1.00 20.25           O
ATOM   1813  OE2 GLU A 119      43.734  22.555  38.332  1.00 23.87           O1-
ATOM   1814  H   GLU A 119      48.111  24.889  34.937  1.00 16.64           H
ATOM   1815  HA  GLU A 119      45.596  25.601  34.941  1.00 18.60           H
ATOM   1816  HB2 GLU A 119      46.297  23.542  35.799  1.00 20.43           H
ATOM   1817  HB3 GLU A 119      46.988  24.286  37.018  1.00 20.43           H
ATOM   1818  HG2 GLU A 119      44.903  24.991  37.759  1.00 20.38           H
ATOM   1819  HG3 GLU A 119      44.220  24.228  36.552  1.00 20.38           H
ATOM   1820  N   GLN A 120      47.464  27.194  36.972  1.00 12.79           N
ATOM   1821  CA  GLN A 120      47.548  28.317  37.900  1.00 17.22           C
ATOM   1822  C   GLN A 120      47.189  29.629  37.218  1.00 17.21           C
ATOM   1823  O   GLN A 120      46.506  30.470  37.812  1.00 17.80           O
ATOM   1824  CB  GLN A 120      48.956  28.392  38.485  1.00 17.67           C
ATOM   1825  CG  GLN A 120      49.156  29.426  39.562  1.00 25.69           C
ATOM   1826  CD  GLN A 120      50.584  29.418  40.077  1.00 31.35           C
ATOM   1827  OE1 GLN A 120      51.523  29.104  39.338  1.00 36.36           O
ATOM   1828  NE2 GLN A 120      50.756  29.737  41.357  1.00 40.80           N
ATOM   1829  H   GLN A 120      48.223  26.819  36.816  1.00 15.35           H
ATOM   1830  HA  GLN A 120      46.931  28.175  38.632  1.00 20.67           H
ATOM   1831  HB2 GLN A 120      49.179  27.529  38.866  1.00 21.21           H
ATOM   1832  HB3 GLN A 120      49.570  28.606  37.764  1.00 21.21           H
ATOM   1833  HG2 GLN A 120      48.962  30.311  39.214  1.00 30.83           H
ATOM   1834  HG3 GLN A 120      48.565  29.224  40.304  1.00 30.83           H
ATOM   1835 HE21 GLN A 120      50.092  30.027  41.821  1.00 48.97           H
ATOM   1836 HE22 GLN A 120      51.532  29.656  41.720  1.00 48.97           H
ATOM   1837  N   VAL A 121      47.640  29.829  35.968  1.00 14.80           N
ATOM   1838  CA  VAL A 121      47.340  31.085  35.271  1.00 17.47           C
ATOM   1839  C   VAL A 121      45.987  31.066  34.578  1.00 16.59           C
ATOM   1840  O   VAL A 121      45.535  32.116  34.103  1.00 18.44           O
ATOM   1841  CB  VAL A 121      48.419  31.459  34.234  1.00 15.57           C
ATOM   1842  CG1 VAL A 121      49.791  31.631  34.897  1.00 18.12           C
ATOM   1843  CG2 VAL A 121      48.496  30.419  33.142  1.00 13.91           C
ATOM   1844  H   VAL A 121      48.112  29.269  35.519  1.00 17.76           H
ATOM   1845  HA  VAL A 121      47.318  31.798  35.927  1.00 20.97           H
ATOM   1846  HB  VAL A 121      48.183  32.305  33.822  1.00 18.69           H
ATOM   1847 HG11 VAL A 121      50.425  31.904  34.217  1.00 21.75           H
ATOM   1848 HG12 VAL A 121      49.731  32.314  35.583  1.00 21.75           H
ATOM   1849 HG13 VAL A 121      50.063  30.789  35.293  1.00 21.75           H
ATOM   1850 HG21 VAL A 121      49.162  30.695  32.493  1.00 16.70           H
ATOM   1851 HG22 VAL A 121      48.749  29.566  33.532  1.00 16.70           H
ATOM   1852 HG23 VAL A 121      47.631  30.349  32.709  1.00 16.70           H
ATOM   1853  N   GLY A 122      45.343  29.912  34.476  1.00 14.36           N
ATOM   1854  CA  GLY A 122      44.018  29.810  33.892  1.00 16.24           C
ATOM   1855  C   GLY A 122      43.984  29.418  32.428  1.00 12.53           C
ATOM   1856  O   GLY A 122      42.982  29.679  31.755  1.00 14.47           O
ATOM   1857  H   GLY A 122      45.662  29.160  34.745  1.00 17.24           H
ATOM   1858  HA2 GLY A 122      43.527  29.134  34.380  1.00 19.49           H
ATOM   1859  HA3 GLY A 122      43.555  30.654  33.996  1.00 19.49           H
ATOM   1860  N   VAL A 123      45.042  28.799  31.919  1.00 12.14           N
ATOM   1861  CA  VAL A 123      45.034  28.205  30.585  1.00 12.07           C
ATOM   1862  C   VAL A 123      44.091  27.006  30.545  1.00 10.79           C
ATOM   1863  O   VAL A 123      43.927  26.282  31.538  1.00 13.62           O
ATOM   1864  CB  VAL A 123      46.491  27.808  30.239  1.00 13.51           C
ATOM   1865  CG1 VAL A 123      46.570  26.847  29.080  1.00 13.97           C
ATOM   1866  CG2 VAL A 123      47.343  29.046  29.947  1.00 16.50           C
ATOM   1867  H   VAL A 123      45.795  28.714  32.329  1.00 14.58           H
ATOM   1868  HA  VAL A 123      44.711  28.860  29.950  1.00 14.49           H
ATOM   1869  HB  VAL A 123      46.884  27.365  31.009  1.00 16.22           H
ATOM   1870 HG11 VAL A 123      47.506  26.664  28.901  1.00 16.77           H
ATOM   1871 HG12 VAL A 123      46.116  26.023  29.309  1.00 16.77           H
ATOM   1872 HG13 VAL A 123      46.163  27.247  28.295  1.00 16.77           H
ATOM   1873 HG21 VAL A 123      48.256  28.756  29.808  1.00 19.81           H
ATOM   1874 HG22 VAL A 123      47.001  29.481  29.150  1.00 19.81           H
ATOM   1875 HG23 VAL A 123      47.298  29.653  30.701  1.00 19.81           H
ATOM   1876  N   ASP A 124      43.450  26.793  29.389  1.00  9.98           N
ATOM   1877  CA  ASP A 124      42.486  25.715  29.181  1.00 14.82           C
ATOM   1878  C   ASP A 124      43.021  24.529  28.392  1.00 13.60           C
ATOM   1879  O   ASP A 124      42.568  23.400  28.623  1.00 13.16           O
ATOM   1880  CB  ASP A 124      41.260  26.261  28.463  1.00 14.93           C
ATOM   1881  CG  ASP A 124      40.594  27.321  29.269  1.00 16.12           C
ATOM   1882  OD1 ASP A 124      40.075  26.976  30.359  1.00 14.87           O
ATOM   1883  OD2 ASP A 124      40.699  28.485  28.849  1.00 13.86           O1-
ATOM   1884  H   ASP A 124      43.562  27.276  28.688  1.00 11.98           H
ATOM   1885  HA  ASP A 124      42.194  25.383  30.045  1.00 17.79           H
ATOM   1886  HB2 ASP A 124      41.518  26.649  27.615  1.00 17.92           H
ATOM   1887  HB3 ASP A 124      40.618  25.544  28.322  1.00 17.92           H
ATOM   1888  N   SER A 125      43.951  24.749  27.472  1.00 11.60           N
ATOM   1889  CA  SER A 125      44.450  23.658  26.640  1.00 11.30           C
ATOM   1890  C   SER A 125      45.886  23.909  26.242  1.00 10.71           C
ATOM   1891  O   SER A 125      46.380  25.038  26.269  1.00 12.17           O
ATOM   1892  CB  SER A 125      43.656  23.467  25.341  1.00 13.02           C
ATOM   1893  OG  SER A 125      43.869  24.539  24.429  1.00 12.44           O
ATOM   1894  H   SER A 125      44.293  25.520  27.304  1.00 13.93           H
ATOM   1895  HA  SER A 125      44.422  22.826  27.141  1.00 13.56           H
ATOM   1896  HB2 SER A 125      43.953  22.635  24.930  1.00 15.63           H
ATOM   1897  HB3 SER A 125      42.710  23.428  25.547  1.00 15.63           H
ATOM   1898  HG  SER A 125      43.171  24.966  24.275  1.00 14.94           H
ATOM   1899  N   VAL A 126      46.527  22.821  25.838  1.00 10.63           N
ATOM   1900  CA  VAL A 126      47.897  22.848  25.348  1.00 10.77           C
ATOM   1901  C   VAL A 126      48.005  21.902  24.159  1.00 10.90           C
ATOM   1902  O   VAL A 126      47.684  20.713  24.274  1.00 11.78           O
ATOM   1903  CB  VAL A 126      48.888  22.448  26.449  1.00 10.77           C
ATOM   1904  CG1 VAL A 126      50.286  22.317  25.858  1.00 12.56           C
ATOM   1905  CG2 VAL A 126      48.910  23.481  27.567  1.00 10.88           C
ATOM   1906  H   VAL A 126      46.177  22.038  25.834  1.00 12.77           H
ATOM   1907  HA  VAL A 126      48.116  23.742  25.038  1.00 12.93           H
ATOM   1908  HB  VAL A 126      48.628  21.592  26.829  1.00 12.93           H
ATOM   1909 HG11 VAL A 126      50.901  22.095  26.575  1.00 15.08           H
ATOM   1910 HG12 VAL A 126      50.295  21.615  25.189  1.00 15.08           H
ATOM   1911 HG13 VAL A 126      50.534  23.168  25.465  1.00 15.08           H
ATOM   1912 HG21 VAL A 126      49.541  23.190  28.240  1.00 13.06           H
ATOM   1913 HG22 VAL A 126      49.181  24.340  27.206  1.00 13.06           H
ATOM   1914 HG23 VAL A 126      48.024  23.542  27.955  1.00 13.06           H
ATOM   1915  N   LEU A 127      48.493  22.428  23.039  1.00 10.68           N
ATOM   1916  CA  LEU A 127      48.855  21.654  21.859  1.00 10.01           C
ATOM   1917  C   LEU A 127      50.373  21.678  21.768  1.00  9.78           C
ATOM   1918  O   LEU A 127      50.971  22.749  21.629  1.00 12.55           O
ATOM   1919  CB  LEU A 127      48.210  22.252  20.599  1.00 10.89           C
ATOM   1920  CG  LEU A 127      48.159  21.391  19.321  1.00 16.00           C
ATOM   1921  CD1 LEU A 127      47.414  22.130  18.172  1.00 15.04           C
ATOM   1922  CD2 LEU A 127      49.530  20.972  18.860  1.00 15.03           C
ATOM   1923  H   LEU A 127      48.644  23.270  22.943  1.00 12.82           H
ATOM   1924  HA  LEU A 127      48.566  20.734  21.962  1.00 12.01           H
ATOM   1925  HB2 LEU A 127      47.296  22.480  20.826  1.00 13.07           H
ATOM   1926  HB3 LEU A 127      48.687  23.065  20.376  1.00 13.07           H
ATOM   1927  HG  LEU A 127      47.664  20.576  19.510  1.00 19.21           H
ATOM   1928 HD11 LEU A 127      47.324  21.534  17.415  1.00 18.06           H
ATOM   1929 HD12 LEU A 127      46.535  22.395  18.486  1.00 18.06           H
ATOM   1930 HD13 LEU A 127      47.933  22.909  17.922  1.00 18.06           H
ATOM   1931 HD21 LEU A 127      49.451  20.484  18.024  1.00 18.04           H
ATOM   1932 HD22 LEU A 127      50.073  21.767  18.722  1.00 18.04           H
ATOM   1933 HD23 LEU A 127      49.931  20.405  19.537  1.00 18.04           H
ATOM   1934  N   VAL A 128      51.002  20.513  21.864  1.00 11.35           N
ATOM   1935  CA  VAL A 128      52.457  20.426  21.731  1.00 12.39           C
ATOM   1936  C   VAL A 128      52.751  19.969  20.301  1.00 11.08           C
ATOM   1937  O   VAL A 128      52.481  18.797  19.989  1.00 13.08           O
ATOM   1938  CB  VAL A 128      53.069  19.469  22.763  1.00 11.03           C
ATOM   1939  CG1 VAL A 128      54.580  19.669  22.785  1.00 14.41           C
ATOM   1940  CG2 VAL A 128      52.453  19.685  24.168  1.00 12.18           C
ATOM   1941  H   VAL A 128      50.617  19.759  22.007  1.00 13.63           H
ATOM   1942  HA  VAL A 128      52.850  21.300  21.881  1.00 14.88           H
ATOM   1943  HB  VAL A 128      52.902  18.552  22.496  1.00 13.24           H
ATOM   1944 HG11 VAL A 128      54.971  19.051  23.423  1.00 17.29           H
ATOM   1945 HG12 VAL A 128      54.933  19.501  21.898  1.00 17.29           H
ATOM   1946 HG13 VAL A 128      54.768  20.584  23.044  1.00 17.29           H
ATOM   1947 HG21 VAL A 128      52.866  19.070  24.796  1.00 14.62           H
ATOM   1948 HG22 VAL A 128      52.608  20.601  24.450  1.00 14.62           H
ATOM   1949 HG23 VAL A 128      51.499  19.514  24.130  1.00 14.62           H
ATOM   1950  N   ALA A 129      53.238  20.887  19.413  1.00 12.93           N
ATOM   1951  CA  ALA A 129      53.228  20.632  17.953  1.00 12.26           C
ATOM   1952  C   ALA A 129      53.990  19.345  17.532  1.00 12.09           C
ATOM   1953  O   ALA A 129      53.699  18.698  16.533  1.00 13.56           O
ATOM   1954  CB  ALA A 129      53.850  21.832  17.245  1.00 14.73           C
ATOM   1955  H   ALA A 129      53.540  21.828  19.726  1.00 15.53           H
ATOM   1956  HA  ALA A 129      52.159  20.486  17.621  1.00 14.72           H
ATOM   1957  HB1 ALA A 129      53.893  21.670  16.160  1.00 17.68           H
ATOM   1958  HB2 ALA A 129      53.263  22.749  17.417  1.00 17.68           H
ATOM   1959  HB3 ALA A 129      54.875  22.038  17.593  1.00 17.68           H
ATOM   1960  N   ASP A 130      55.053  19.008  18.333  1.00 12.47           N
ATOM   1961  CA  ASP A 130      56.036  17.953  18.035  1.00 12.91           C
ATOM   1962  C   ASP A 130      55.932  16.752  18.980  1.00 13.10           C
ATOM   1963  O   ASP A 130      56.872  15.956  19.087  1.00 13.52           O
ATOM   1964  CB  ASP A 130      57.478  18.499  18.002  1.00 11.06           C
ATOM   1965  CG  ASP A 130      57.938  19.212  19.278  1.00 12.85           C
ATOM   1966  OD1 ASP A 130      57.141  19.665  20.111  1.00 11.52           O
ATOM   1967  OD2 ASP A 130      59.182  19.343  19.421  1.00 13.04           O1-
ATOM   1968  H   ASP A 130      55.229  19.404  19.076  1.00 14.97           H
ATOM   1969  HA  ASP A 130      55.865  17.612  17.141  1.00 15.50           H
ATOM   1970  HB2 ASP A 130      58.089  17.758  17.850  1.00 13.28           H
ATOM   1971  HB3 ASP A 130      57.543  19.141  17.279  1.00 13.28           H
ATOM   1972  N   VAL A 131      54.767  16.542  19.573  1.00 11.45           N
ATOM   1973  CA  VAL A 131      54.457  15.330  20.315  1.00 11.20           C
ATOM   1974  C   VAL A 131      53.316  14.622  19.605  1.00 13.83           C
ATOM   1975  O   VAL A 131      52.145  14.997  19.753  1.00 14.35           O
ATOM   1976  CB  VAL A 131      54.096  15.638  21.776  1.00 12.13           C
ATOM   1977  CG1 VAL A 131      53.666  14.371  22.485  1.00 13.47           C
ATOM   1978  CG2 VAL A 131      55.286  16.277  22.448  1.00 13.89           C
ATOM   1979  H   VAL A 131      54.123  17.110  19.561  1.00 13.74           H
ATOM   1980  HA  VAL A 131      55.238  14.755  20.333  1.00 13.45           H
ATOM   1981  HB  VAL A 131      53.354  16.266  21.799  1.00 14.56           H
ATOM   1982 HG11 VAL A 131      53.477  14.583  23.411  1.00 16.17           H
ATOM   1983 HG12 VAL A 131      52.869  14.010  22.065  1.00 16.17           H
ATOM   1984 HG13 VAL A 131      54.388  13.723  22.443  1.00 16.17           H
ATOM   1985 HG21 VAL A 131      55.062  16.477  23.373  1.00 16.67           H
ATOM   1986 HG22 VAL A 131      56.036  15.663  22.408  1.00 16.67           H
ATOM   1987 HG23 VAL A 131      55.508  17.097  21.980  1.00 16.67           H
ATOM   1988  N   PRO A 132      53.613  13.580  18.837  1.00 10.53           N
ATOM   1989  CA  PRO A 132      52.542  12.814  18.202  1.00 14.18           C
ATOM   1990  C   PRO A 132      51.822  11.970  19.247  1.00 12.03           C
ATOM   1991  O   PRO A 132      52.267  11.827  20.393  1.00 11.26           O
ATOM   1992  CB  PRO A 132      53.297  11.970  17.172  1.00 12.88           C
ATOM   1993  CG  PRO A 132      54.584  11.675  17.860  1.00  9.97           C
ATOM   1994  CD  PRO A 132      54.936  12.968  18.592  1.00 11.77           C
ATOM   1995  HA  PRO A 132      51.920  13.402  17.744  1.00 17.02           H
ATOM   1996  HB2 PRO A 132      52.808  11.155  16.980  1.00 15.46           H
ATOM   1997  HB3 PRO A 132      53.445  12.492  16.369  1.00 15.46           H
ATOM   1998  HG2 PRO A 132      54.458  10.954  18.499  1.00 11.97           H
ATOM   1999  HG3 PRO A 132      55.262  11.449  17.209  1.00 11.97           H
ATOM   2000  HD2 PRO A 132      55.370  12.766  19.434  1.00 14.13           H
ATOM   2001  HD3 PRO A 132      55.485  13.535  18.025  1.00 14.13           H
ATOM   2002  N   VAL A 133      50.678  11.403  18.864  1.00 13.61           N
ATOM   2003  CA  VAL A 133      49.945  10.603  19.846  1.00 12.21           C
ATOM   2004  C   VAL A 133      50.806   9.486  20.408  1.00 10.74           C
ATOM   2005  O   VAL A 133      50.695   9.148  21.588  1.00 11.22           O
ATOM   2006  CB  VAL A 133      48.625  10.038  19.290  1.00 17.29           C
ATOM   2007  CG1 VAL A 133      47.604  11.162  19.185  1.00 18.33           C
ATOM   2008  CG2 VAL A 133      48.834   9.324  17.990  1.00 17.42           C
ATOM   2009  H   VAL A 133      50.319  11.474  18.084  1.00 16.34           H
ATOM   2010  HA  VAL A 133      49.705  11.184  20.590  1.00 14.65           H
ATOM   2011  HB  VAL A 133      48.280   9.391  19.927  1.00 20.76           H
ATOM   2012 HG11 VAL A 133      46.763  10.801  18.858  1.00 22.01           H
ATOM   2013 HG12 VAL A 133      47.478  11.547  20.066  1.00 22.01           H
ATOM   2014 HG13 VAL A 133      47.942  11.837  18.575  1.00 22.01           H
ATOM   2015 HG21 VAL A 133      47.984   8.968  17.687  1.00 20.91           H
ATOM   2016 HG22 VAL A 133      49.184   9.947  17.334  1.00 20.91           H
ATOM   2017 HG23 VAL A 133      49.463   8.599  18.135  1.00 20.91           H
ATOM   2018  N   GLU A 134      51.691   8.914  19.587  1.00 13.70           N
ATOM   2019  CA  GLU A 134      52.563   7.837  20.037  1.00 15.81           C
ATOM   2020  C   GLU A 134      53.437   8.233  21.233  1.00 16.23           C
ATOM   2021  O   GLU A 134      53.806   7.366  22.030  1.00 16.52           O
ATOM   2022  CB  GLU A 134      53.408   7.370  18.846  1.00 17.19           C
ATOM   2023  CG  GLU A 134      52.568   6.715  17.723  1.00 24.61           C
ATOM   2024  CD  GLU A 134      51.952   7.690  16.699  1.00 23.15           C
ATOM   2025  OE1 GLU A 134      51.922   8.923  16.915  1.00 15.13           O
ATOM   2026  OE2 GLU A 134      51.470   7.208  15.650  1.00 22.56           O1-
ATOM   2027  H   GLU A 134      51.805   9.134  18.764  1.00 16.45           H
ATOM   2028  HA  GLU A 134      52.020   7.089  20.323  1.00 18.98           H
ATOM   2029  HB2 GLU A 134      53.873   8.128  18.461  1.00 20.64           H
ATOM   2030  HB3 GLU A 134      54.052   6.717  19.160  1.00 20.64           H
ATOM   2031  HG2 GLU A 134      53.131   6.096  17.235  1.00 29.54           H
ATOM   2032  HG3 GLU A 134      51.835   6.233  18.138  1.00 29.54           H
ATOM   2033  N   GLU A 135      53.790   9.515  21.381  1.00 11.45           N
ATOM   2034  CA  GLU A 135      54.661   9.977  22.457  1.00 11.36           C
ATOM   2035  C   GLU A 135      53.894  10.716  23.543  1.00 13.35           C
ATOM   2036  O   GLU A 135      54.506  11.234  24.478  1.00 14.12           O
ATOM   2037  CB  GLU A 135      55.767  10.899  21.914  1.00 14.14           C
ATOM   2038  CG  GLU A 135      56.780  10.246  20.996  1.00 13.00           C
ATOM   2039  CD  GLU A 135      57.717   9.220  21.656  1.00 14.80           C
ATOM   2040  OE1 GLU A 135      57.669   9.007  22.896  1.00 14.91           O
ATOM   2041  OE2 GLU A 135      58.538   8.618  20.917  1.00 13.16           O1-
ATOM   2042  H   GLU A 135      53.524  10.148  20.864  1.00 13.75           H
ATOM   2043  HA  GLU A 135      55.097   9.209  22.859  1.00 13.64           H
ATOM   2044  HB2 GLU A 135      55.343  11.616  21.419  1.00 16.98           H
ATOM   2045  HB3 GLU A 135      56.251  11.271  22.667  1.00 16.98           H
ATOM   2046  HG2 GLU A 135      56.297   9.778  20.296  1.00 15.60           H
ATOM   2047  HG3 GLU A 135      57.330  10.939  20.597  1.00 15.60           H
ATOM   2048  N   SER A 136      52.568  10.784  23.436  1.00 11.97           N
ATOM   2049  CA  SER A 136      51.798  11.773  24.196  1.00 13.14           C
ATOM   2050  C   SER A 136      51.483  11.380  25.630  1.00 10.81           C
ATOM   2051  O   SER A 136      51.041  12.235  26.398  1.00 11.63           O
ATOM   2052  CB  SER A 136      50.490  12.058  23.472  1.00 14.35           C
ATOM   2053  OG  SER A 136      49.638  10.929  23.482  1.00 13.69           O
ATOM   2054  H   SER A 136      52.093  10.288  22.919  1.00 14.37           H
ATOM   2055  HA  SER A 136      52.304  12.602  24.231  1.00 15.77           H
ATOM   2056  HB2 SER A 136      50.041  12.790  23.925  1.00 17.22           H
ATOM   2057  HB3 SER A 136      50.694  12.303  22.555  1.00 17.22           H
ATOM   2058  HG  SER A 136      50.017  10.283  23.101  1.00 16.44           H
ATOM   2059  N   ALA A 137      51.671  10.129  26.009  1.00 12.02           N
ATOM   2060  CA  ALA A 137      51.159   9.681  27.297  1.00 14.56           C
ATOM   2061  C   ALA A 137      51.521  10.590  28.467  1.00 13.42           C
ATOM   2062  O   ALA A 137      50.615  11.018  29.189  1.00 12.66           O
ATOM   2063  CB  ALA A 137      51.632   8.271  27.616  1.00 15.69           C
ATOM   2064  H   ALA A 137      52.074   9.524  25.553  1.00 14.43           H
ATOM   2065  HA  ALA A 137      50.191   9.644  27.245  1.00 17.48           H
ATOM   2066  HB1 ALA A 137      51.324   8.041  28.507  1.00 18.84           H
ATOM   2067  HB2 ALA A 137      51.241   7.673  26.962  1.00 18.84           H
ATOM   2068  HB3 ALA A 137      52.600   8.230  27.577  1.00 18.84           H
ATOM   2069  N   PRO A 138      52.788  10.906  28.722  1.00 11.75           N
ATOM   2070  CA  PRO A 138      53.062  11.733  29.915  1.00 10.43           C
ATOM   2071  C   PRO A 138      52.471  13.123  29.816  1.00 12.18           C
ATOM   2072  O   PRO A 138      52.127  13.720  30.845  1.00 13.47           O
ATOM   2073  CB  PRO A 138      54.599  11.774  29.985  1.00 15.75           C
ATOM   2074  CG  PRO A 138      55.066  11.309  28.705  1.00 17.93           C
ATOM   2075  CD  PRO A 138      54.027  10.449  28.080  1.00 14.60           C
ATOM   2076  HA  PRO A 138      52.716  11.291  30.707  1.00 12.52           H
ATOM   2077  HB2 PRO A 138      54.884  12.689  30.133  1.00 18.91           H
ATOM   2078  HB3 PRO A 138      54.907  11.197  30.702  1.00 18.91           H
ATOM   2079  HG2 PRO A 138      55.255  12.075  28.141  1.00 21.52           H
ATOM   2080  HG3 PRO A 138      55.875  10.791  28.848  1.00 21.52           H
ATOM   2081  HD2 PRO A 138      53.993  10.599  27.122  1.00 17.53           H
ATOM   2082  HD3 PRO A 138      54.196   9.515  28.282  1.00 17.53           H
ATOM   2083  N   PHE A 139      52.339  13.641  28.591  1.00 13.07           N
ATOM   2084  CA  PHE A 139      51.774  14.968  28.372  1.00 11.85           C
ATOM   2085  C   PHE A 139      50.275  14.978  28.617  1.00 11.86           C
ATOM   2086  O   PHE A 139      49.755  15.841  29.332  1.00 13.22           O
ATOM   2087  CB  PHE A 139      52.079  15.429  26.944  1.00 12.81           C
ATOM   2088  CG  PHE A 139      53.532  15.621  26.693  1.00 13.74           C
ATOM   2089  CD1 PHE A 139      54.303  14.570  26.225  1.00 13.06           C
ATOM   2090  CD2 PHE A 139      54.142  16.845  26.933  1.00 11.14           C
ATOM   2091  CE1 PHE A 139      55.675  14.726  25.995  1.00 14.52           C
ATOM   2092  CE2 PHE A 139      55.527  17.007  26.714  1.00 14.56           C
ATOM   2093  CZ  PHE A 139      56.289  15.949  26.234  1.00 14.15           C
ATOM   2094  H   PHE A 139      52.567  13.232  27.867  1.00 15.68           H
ATOM   2095  HA  PHE A 139      52.185  15.591  28.995  1.00 14.23           H
ATOM   2096  HB2 PHE A 139      51.753  14.754  26.329  1.00 15.38           H
ATOM   2097  HB3 PHE A 139      51.630  16.272  26.777  1.00 15.38           H
ATOM   2098  HD1 PHE A 139      53.897  13.751  26.060  1.00 15.68           H
ATOM   2099  HD2 PHE A 139      53.640  17.557  27.260  1.00 13.38           H
ATOM   2100  HE1 PHE A 139      56.177  14.014  25.676  1.00 17.42           H
ATOM   2101  HE2 PHE A 139      55.932  17.828  26.876  1.00 17.48           H
ATOM   2102  HZ  PHE A 139      57.196  16.054  26.080  1.00 16.99           H
ATOM   2103  N   ARG A 140      49.562  14.019  28.038  1.00 11.98           N
ATOM   2104  CA  ARG A 140      48.115  14.028  28.232  1.00 14.80           C
ATOM   2105  C   ARG A 140      47.749  13.686  29.675  1.00 12.43           C
ATOM   2106  O   ARG A 140      46.785  14.257  30.221  1.00 12.02           O
ATOM   2107  CB  ARG A 140      47.438  13.109  27.211  1.00 15.88           C
ATOM   2108  CG  ARG A 140      47.744  11.679  27.314  1.00 16.91           C
ATOM   2109  CD  ARG A 140      47.247  10.923  26.042  1.00 22.35           C
ATOM   2110  NE  ARG A 140      47.054   9.513  26.372  1.00 28.85           N
ATOM   2111  CZ  ARG A 140      47.831   8.519  25.957  1.00 22.38           C
ATOM   2112  NH1 ARG A 140      48.844   8.729  25.143  1.00 30.66           N
ATOM   2113  NH2 ARG A 140      47.563   7.283  26.342  1.00 36.46           N1+
ATOM   2114  H   ARG A 140      49.874  13.383  27.552  1.00 14.38           H
ATOM   2115  HA  ARG A 140      47.803  14.930  28.055  1.00 17.76           H
ATOM   2116  HB2 ARG A 140      46.477  13.204  27.298  1.00 19.07           H
ATOM   2117  HB3 ARG A 140      47.704  13.381  26.318  1.00 19.07           H
ATOM   2118  HG2 ARG A 140      48.701  11.553  27.402  1.00 20.29           H
ATOM   2119  HG3 ARG A 140      47.279  11.314  28.083  1.00 20.29           H
ATOM   2120  HD2 ARG A 140      46.396  11.289  25.757  1.00 26.82           H
ATOM   2121  HD3 ARG A 140      47.899  11.003  25.333  1.00 26.82           H
ATOM   2122  HE  ARG A 140      46.397   9.313  26.893  1.00 34.63           H
ATOM   2123 HH11 ARG A 140      49.038   9.522  24.879  1.00 36.80           H
ATOM   2124 HH12 ARG A 140      49.322   8.062  24.883  1.00 36.80           H
ATOM   2125 HH21 ARG A 140      46.898   7.132  26.868  1.00 43.76           H
ATOM   2126 HH22 ARG A 140      48.052   6.632  26.065  1.00 43.76           H
ATOM   2127  N   GLN A 141      48.514  12.810  30.343  1.00 11.93           N
ATOM   2128  CA  GLN A 141      48.231  12.490  31.747  1.00 15.22           C
ATOM   2129  C   GLN A 141      48.423  13.711  32.634  1.00 16.22           C
ATOM   2130  O   GLN A 141      47.558  14.038  33.462  1.00 14.21           O
ATOM   2131  CB  GLN A 141      49.128  11.334  32.218  1.00 14.67           C
ATOM   2132  CG  GLN A 141      48.791  10.045  31.472  1.00 14.08           C
ATOM   2133  CD  GLN A 141      49.920   9.065  31.367  1.00 15.79           C
ATOM   2134  OE1 GLN A 141      51.000   9.268  31.906  1.00 15.92           O
ATOM   2135  NE2 GLN A 141      49.666   7.968  30.647  1.00 20.32           N
ATOM   2136  H   GLN A 141      49.194  12.398  30.018  1.00 14.32           H
ATOM   2137  HA  GLN A 141      47.307  12.203  31.831  1.00 18.27           H
ATOM   2138  HB2 GLN A 141      50.057  11.554  32.046  1.00 17.61           H
ATOM   2139  HB3 GLN A 141      48.996  11.190  33.166  1.00 17.61           H
ATOM   2140  HG2 GLN A 141      48.053   9.608  31.924  1.00 16.90           H
ATOM   2141  HG3 GLN A 141      48.522  10.264  30.567  1.00 16.90           H
ATOM   2142 HE21 GLN A 141      48.894   7.856  30.285  1.00 24.39           H
ATOM   2143 HE22 GLN A 141      50.285   7.382  30.542  1.00 24.39           H
ATOM   2144  N   ALA A 142      49.556  14.409  32.472  1.00 12.05           N
ATOM   2145  CA  ALA A 142      49.786  15.626  33.239  1.00 11.31           C
ATOM   2146  C   ALA A 142      48.730  16.683  32.942  1.00 13.89           C
ATOM   2147  O   ALA A 142      48.250  17.368  33.859  1.00 13.50           O
ATOM   2148  CB  ALA A 142      51.186  16.172  32.967  1.00 12.66           C
ATOM   2149  H   ALA A 142      50.196  14.191  31.939  1.00 14.47           H
ATOM   2150  HA  ALA A 142      49.745  15.412  34.186  1.00 13.58           H
ATOM   2151  HB1 ALA A 142      51.342  16.950  33.523  1.00 15.20           H
ATOM   2152  HB2 ALA A 142      51.834  15.482  33.182  1.00 15.20           H
ATOM   2153  HB3 ALA A 142      51.247  16.410  32.031  1.00 15.20           H
ATOM   2154  N   ALA A 143      48.337  16.827  31.676  1.00 12.94           N
ATOM   2155  CA  ALA A 143      47.310  17.808  31.344  1.00 14.26           C
ATOM   2156  C   ALA A 143      46.043  17.523  32.130  1.00 15.99           C
ATOM   2157  O   ALA A 143      45.495  18.402  32.809  1.00 16.17           O
ATOM   2158  CB  ALA A 143      47.017  17.788  29.841  1.00 13.09           C
ATOM   2159  H   ALA A 143      48.637  16.377  31.007  1.00 15.54           H
ATOM   2160  HA  ALA A 143      47.631  18.690  31.585  1.00 17.11           H
ATOM   2161  HB1 ALA A 143      46.352  18.460  29.632  1.00 15.72           H
ATOM   2162  HB2 ALA A 143      47.841  17.971  29.363  1.00 15.72           H
ATOM   2163  HB3 ALA A 143      46.683  16.912  29.596  1.00 15.72           H
ATOM   2164  N   LEU A 144      45.572  16.282  32.051  1.00 13.62           N
ATOM   2165  CA  LEU A 144      44.311  15.922  32.664  1.00 13.19           C
ATOM   2166  C   LEU A 144      44.390  16.052  34.171  1.00 15.11           C
ATOM   2167  O   LEU A 144      43.411  16.459  34.795  1.00 16.56           O
ATOM   2168  CB  LEU A 144      43.925  14.501  32.250  1.00 13.62           C
ATOM   2169  CG  LEU A 144      43.586  14.307  30.759  1.00 19.22           C
ATOM   2170  CD1 LEU A 144      43.475  12.825  30.449  1.00 25.38           C
ATOM   2171  CD2 LEU A 144      42.288  15.023  30.386  1.00 18.84           C
ATOM   2172  H   LEU A 144      45.968  15.635  31.647  1.00 16.35           H
ATOM   2173  HA  LEU A 144      43.621  16.524  32.343  1.00 15.83           H
ATOM   2174  HB2 LEU A 144      44.667  13.911  32.458  1.00 16.35           H
ATOM   2175  HB3 LEU A 144      43.147  14.237  32.766  1.00 16.35           H
ATOM   2176  HG  LEU A 144      44.303  14.675  30.218  1.00 23.07           H
ATOM   2177 HD11 LEU A 144      43.239  12.714  29.516  1.00 30.46           H
ATOM   2178 HD12 LEU A 144      44.329  12.401  30.631  1.00 30.46           H
ATOM   2179 HD13 LEU A 144      42.783  12.438  31.009  1.00 30.46           H
ATOM   2180 HD21 LEU A 144      42.103  14.881  29.445  1.00 22.62           H
ATOM   2181 HD22 LEU A 144      41.564  14.649  30.914  1.00 22.62           H
ATOM   2182 HD23 LEU A 144      42.378  15.972  30.564  1.00 22.62           H
ATOM   2183  N   ARG A 145      45.547  15.757  34.774  1.00 12.51           N
ATOM   2184  CA  ARG A 145      45.671  15.911  36.220  1.00 13.74           C
ATOM   2185  C   ARG A 145      45.551  17.355  36.640  1.00 17.62           C
ATOM   2186  O   ARG A 145      45.176  17.631  37.788  1.00 18.62           O
ATOM   2187  CB  ARG A 145      47.000  15.376  36.734  1.00 15.77           C
ATOM   2188  CG  ARG A 145      47.090  13.867  36.670  1.00 13.97           C
ATOM   2189  CD  ARG A 145      48.247  13.342  37.472  1.00 15.58           C
ATOM   2190  NE  ARG A 145      49.544  13.851  37.033  1.00 16.34           N
ATOM   2191  CZ  ARG A 145      50.314  13.271  36.117  1.00 14.35           C
ATOM   2192  NH1 ARG A 145      49.926  12.148  35.531  1.00 13.38           N
ATOM   2193  NH2 ARG A 145      51.477  13.804  35.777  1.00 15.38           N1+
ATOM   2194  H   ARG A 145      46.257  15.480  34.379  1.00 15.01           H
ATOM   2195  HA  ARG A 145      44.952  15.418  36.646  1.00 16.50           H
ATOM   2196  HB2 ARG A 145      47.724  15.757  36.214  1.00 18.94           H
ATOM   2197  HB3 ARG A 145      47.091  15.640  37.662  1.00 18.94           H
ATOM   2198  HG2 ARG A 145      46.279  13.493  37.037  1.00 16.76           H
ATOM   2199  HG3 ARG A 145      47.205  13.586  35.751  1.00 16.76           H
ATOM   2200  HD2 ARG A 145      48.120  13.611  38.397  1.00 18.70           H
ATOM   2201  HD3 ARG A 145      48.255  12.375  37.411  1.00 18.70           H
ATOM   2202  HE  ARG A 145      49.844  14.557  37.418  1.00 19.62           H
ATOM   2203 HH11 ARG A 145      49.174  11.789  35.736  1.00 16.06           H
ATOM   2204 HH12 ARG A 145      50.430  11.781  34.937  1.00 16.06           H
ATOM   2205 HH21 ARG A 145      51.742  14.533  36.149  1.00 18.46           H
ATOM   2206 HH22 ARG A 145      51.963  13.419  35.181  1.00 18.46           H
ATOM   2207  N   HIS A 146      45.851  18.283  35.742  1.00 16.73           N
ATOM   2208  CA  HIS A 146      45.796  19.707  36.058  1.00 15.40           C
ATOM   2209  C   HIS A 146      44.667  20.419  35.335  1.00 12.71           C
ATOM   2210  O   HIS A 146      44.699  21.647  35.187  1.00 16.56           O
ATOM   2211  CB  HIS A 146      47.144  20.339  35.744  1.00 18.77           C
ATOM   2212  CG  HIS A 146      48.248  19.755  36.552  1.00 17.53           C
ATOM   2213  ND1 HIS A 146      48.448  20.074  37.878  1.00 21.44           N1+
ATOM   2214  CD2 HIS A 146      49.161  18.809  36.246  1.00 13.33           C
ATOM   2215  CE1 HIS A 146      49.473  19.378  38.340  1.00 26.36           C
ATOM   2216  NE2 HIS A 146      49.928  18.611  37.365  1.00 18.60           N
ATOM   2217  H   HIS A 146      46.095  18.117  34.936  1.00 20.08           H
ATOM   2218  HA  HIS A 146      45.647  19.815  37.010  1.00 18.48           H
ATOM   2219  HB2 HIS A 146      47.112  21.287  35.947  1.00 22.53           H
ATOM   2220  HB3 HIS A 146      47.347  20.201  34.807  1.00 22.53           H
ATOM   2221  HD1 HIS A 146      47.991  20.648  38.323  1.00 25.73           H
ATOM   2222  HD2 HIS A 146      49.271  18.397  35.421  1.00 16.00           H
ATOM   2223  HE1 HIS A 146      49.822  19.422  39.201  1.00 31.64           H
ATOM   2224  HE2 HIS A 146      50.586  18.063  37.421  1.00 22.33           H
ATOM   2225  N   ASN A 147      43.655  19.677  34.898  1.00 13.18           N
ATOM   2226  CA  ASN A 147      42.450  20.265  34.312  1.00 14.63           C
ATOM   2227  C   ASN A 147      42.788  21.075  33.065  1.00 18.90           C
ATOM   2228  O   ASN A 147      42.156  22.088  32.758  1.00 17.95           O
ATOM   2229  CB  ASN A 147      41.694  21.090  35.363  1.00 18.73           C
ATOM   2230  CG  ASN A 147      41.316  20.233  36.544  1.00 21.00           C
ATOM   2231  OD1 ASN A 147      40.556  19.278  36.397  1.00 23.22           O
ATOM   2232  ND2 ASN A 147      41.908  20.499  37.690  1.00 22.27           N
ATOM   2233  H   ASN A 147      43.644  18.819  34.922  1.00 15.82           H
ATOM   2234  HA  ASN A 147      41.859  19.543  34.046  1.00 17.56           H
ATOM   2235  HB2 ASN A 147      42.254  21.813  35.683  1.00 22.48           H
ATOM   2236  HB3 ASN A 147      40.883  21.446  34.971  1.00 22.48           H
ATOM   2237 HD21 ASN A 147      41.797  19.976  38.362  1.00 26.74           H
ATOM   2238 HD22 ASN A 147      42.410  21.193  37.764  1.00 26.74           H
ATOM   2239  N   ILE A 148      43.774  20.583  32.317  1.00 14.31           N
ATOM   2240  CA  ILE A 148      44.148  21.139  31.030  1.00 11.66           C
ATOM   2241  C   ILE A 148      43.752  20.140  29.951  1.00 12.80           C
ATOM   2242  O   ILE A 148      43.969  18.932  30.103  1.00 13.30           O
ATOM   2243  CB  ILE A 148      45.655  21.427  30.975  1.00 13.23           C
ATOM   2244  CG1 ILE A 148      46.095  22.335  32.156  1.00 14.48           C
ATOM   2245  CG2 ILE A 148      46.062  22.000  29.623  1.00 11.97           C
ATOM   2246  CD1 ILE A 148      45.569  23.765  32.079  1.00 16.93           C
ATOM   2247  H   ILE A 148      44.261  19.913  32.549  1.00 17.18           H
ATOM   2248  HA  ILE A 148      43.657  21.960  30.873  1.00 14.00           H
ATOM   2249  HB  ILE A 148      46.113  20.578  31.075  1.00 15.88           H
ATOM   2250 HG12 ILE A 148      45.762  21.955  32.984  1.00 17.38           H
ATOM   2251 HG13 ILE A 148      47.064  22.372  32.192  1.00 17.38           H
ATOM   2252 HG21 ILE A 148      47.020  22.150  29.634  1.00 14.37           H
ATOM   2253 HG22 ILE A 148      45.841  21.356  28.933  1.00 14.37           H
ATOM   2254 HG23 ILE A 148      45.594  22.836  29.463  1.00 14.37           H
ATOM   2255 HD11 ILE A 148      45.813  24.250  32.884  1.00 20.33           H
ATOM   2256 HD12 ILE A 148      45.979  24.194  31.308  1.00 20.33           H
ATOM   2257 HD13 ILE A 148      44.607  23.756  31.972  1.00 20.33           H
ATOM   2258  N   ALA A 149      43.162  20.641  28.886  1.00 10.95           N
ATOM   2259  CA  ALA A 149      42.818  19.797  27.754  1.00 10.94           C
ATOM   2260  C   ALA A 149      44.063  19.577  26.905  1.00 13.57           C
ATOM   2261  O   ALA A 149      44.668  20.560  26.430  1.00 12.10           O
ATOM   2262  CB  ALA A 149      41.714  20.412  26.898  1.00 12.63           C
ATOM   2263  H   ALA A 149      42.955  21.469  28.788  1.00 13.14           H
ATOM   2264  HA  ALA A 149      42.500  18.945  28.092  1.00 13.14           H
ATOM   2265  HB1 ALA A 149      41.488  19.782  26.201  1.00 15.16           H
ATOM   2266  HB2 ALA A 149      40.935  20.581  27.448  1.00 15.16           H
ATOM   2267  HB3 ALA A 149      42.035  21.235  26.501  1.00 15.16           H
ATOM   2268  N   PRO A 150      44.482  18.334  26.682  1.00 13.64           N
ATOM   2269  CA  PRO A 150      45.522  18.095  25.679  1.00 12.24           C
ATOM   2270  C   PRO A 150      44.893  18.047  24.291  1.00 12.26           C
ATOM   2271  O   PRO A 150      43.929  17.317  24.053  1.00 12.70           O
ATOM   2272  CB  PRO A 150      46.109  16.742  26.096  1.00 10.84           C
ATOM   2273  CG  PRO A 150      44.927  16.031  26.687  1.00 13.52           C
ATOM   2274  CD  PRO A 150      44.006  17.071  27.277  1.00 14.21           C
ATOM   2275  HA  PRO A 150      46.202  18.785  25.723  1.00 14.69           H
ATOM   2276  HB2 PRO A 150      46.449  16.270  25.321  1.00 13.02           H
ATOM   2277  HB3 PRO A 150      46.800  16.868  26.761  1.00 13.02           H
ATOM   2278  HG2 PRO A 150      44.475  15.534  25.985  1.00 16.23           H
ATOM   2279  HG3 PRO A 150      45.243  15.435  27.382  1.00 16.23           H
ATOM   2280  HD2 PRO A 150      43.088  16.904  27.013  1.00 17.06           H
ATOM   2281  HD3 PRO A 150      44.101  17.089  28.244  1.00 17.06           H
ATOM   2282  N   ILE A 151      45.430  18.863  23.383  1.00 13.14           N
ATOM   2283  CA  ILE A 151      44.958  18.991  22.009  1.00 12.16           C
ATOM   2284  C   ILE A 151      45.855  18.192  21.078  1.00 13.22           C
ATOM   2285  O   ILE A 151      47.082  18.312  21.143  1.00 13.12           O
ATOM   2286  CB  ILE A 151      44.974  20.456  21.555  1.00 11.00           C
ATOM   2287  CG1 ILE A 151      44.300  21.366  22.572  1.00 15.25           C
ATOM   2288  CG2 ILE A 151      44.395  20.556  20.170  1.00 13.58           C
ATOM   2289  CD1 ILE A 151      42.857  21.121  22.699  1.00 13.72           C
ATOM   2290  H   ILE A 151      46.096  19.378  23.555  1.00 15.77           H
ATOM   2291  HA  ILE A 151      44.051  18.648  21.940  1.00 14.60           H
ATOM   2292  HB  ILE A 151      45.903  20.734  21.495  1.00 13.21           H
ATOM   2293 HG12 ILE A 151      44.712  21.236  23.438  1.00 18.30           H
ATOM   2294 HG13 ILE A 151      44.424  22.283  22.284  1.00 18.30           H
ATOM   2295 HG21 ILE A 151      44.409  21.488  19.905  1.00 16.30           H
ATOM   2296 HG22 ILE A 151      44.935  20.038  19.550  1.00 16.30           H
ATOM   2297 HG23 ILE A 151      43.484  20.221  20.170  1.00 16.30           H
ATOM   2298 HD11 ILE A 151      42.478  21.745  23.339  1.00 16.48           H
ATOM   2299 HD12 ILE A 151      42.442  21.250  21.835  1.00 16.48           H
ATOM   2300 HD13 ILE A 151      42.723  20.213  23.005  1.00 16.48           H
ATOM   2301  N   PHE A 152      45.248  17.449  20.159  1.00 13.86           N
ATOM   2302  CA  PHE A 152      45.976  16.675  19.166  1.00 14.95           C
ATOM   2303  C   PHE A 152      45.606  17.075  17.753  1.00 13.83           C
ATOM   2304  O   PHE A 152      44.438  17.424  17.491  1.00 13.82           O
ATOM   2305  CB  PHE A 152      45.732  15.203  19.388  1.00 16.49           C
ATOM   2306  CG  PHE A 152      46.357  14.744  20.653  1.00 13.26           C
ATOM   2307  CD1 PHE A 152      47.740  14.609  20.717  1.00 15.94           C
ATOM   2308  CD2 PHE A 152      45.607  14.587  21.805  1.00 16.56           C
ATOM   2309  CE1 PHE A 152      48.373  14.266  21.908  1.00 18.73           C
ATOM   2310  CE2 PHE A 152      46.228  14.222  22.999  1.00 15.85           C
ATOM   2311  CZ  PHE A 152      47.621  14.073  23.050  1.00 19.50           C
ATOM   2312  H   PHE A 152      44.395  17.380  20.088  1.00 16.63           H
ATOM   2313  HA  PHE A 152      46.926  16.837  19.261  1.00 17.95           H
ATOM   2314  HB2 PHE A 152      44.777  15.036  19.433  1.00 19.79           H
ATOM   2315  HB3 PHE A 152      46.125  14.706  18.652  1.00 19.79           H
ATOM   2316  HD1 PHE A 152      48.253  14.749  19.952  1.00 19.13           H
ATOM   2317  HD2 PHE A 152      44.683  14.693  21.777  1.00 19.88           H
ATOM   2318  HE1 PHE A 152      49.297  14.155  21.929  1.00 22.49           H
ATOM   2319  HE2 PHE A 152      45.719  14.092  23.767  1.00 19.03           H
ATOM   2320  HZ  PHE A 152      48.038  13.822  23.842  1.00 23.41           H
ATOM   2321  N   ILE A 153      46.636  17.022  16.855  1.00 15.06           N
ATOM   2322  CA  ILE A 153      46.438  17.289  15.433  1.00 15.61           C
ATOM   2323  C   ILE A 153      46.083  15.921  14.816  1.00 13.54           C
ATOM   2324  O   ILE A 153      46.620  14.831  14.952  1.00 18.38           O
ATOM   2325  CB  ILE A 153      47.715  17.887  14.794  1.00 16.62           C
ATOM   2326  CG1 ILE A 153      47.946  19.308  15.350  1.00 14.29           C
ATOM   2327  CG2 ILE A 153      47.574  17.897  13.273  1.00 16.93           C
ATOM   2328  CD1 ILE A 153      49.326  19.844  14.982  1.00 17.52           C
ATOM   2329  H   ILE A 153      47.607  16.763  17.136  1.00 18.08           H
ATOM   2330  HA  ILE A 153      45.569  18.018  15.302  1.00 18.74           H
ATOM   2331  HB  ILE A 153      48.598  17.250  15.077  1.00 19.95           H
ATOM   2332 HG12 ILE A 153      47.162  19.999  14.978  1.00 17.16           H
ATOM   2333 HG13 ILE A 153      47.848  19.302  16.456  1.00 17.16           H
ATOM   2334 HG21 ILE A 153      48.454  18.380  12.821  1.00 20.32           H
ATOM   2335 HG22 ILE A 153      47.517  16.887  12.857  1.00 20.32           H
ATOM   2336 HG23 ILE A 153      46.690  18.458  12.948  1.00 20.32           H
ATOM   2337 HD11 ILE A 153      49.504  20.825  15.443  1.00 21.03           H
ATOM   2338 HD12 ILE A 153      50.127  19.164  15.318  1.00 21.03           H
ATOM   2339 HD13 ILE A 153      49.444  19.961  13.899  1.00 21.03           H
ATOM   2340  N   CYS A 154      44.964  16.060  14.011  1.00 16.05           N
ATOM   2341  CA  CYS A 154      44.377  15.035  13.163  1.00 14.79           C
ATOM   2342  C   CYS A 154      44.751  15.374  11.727  1.00 21.37           C
ATOM   2343  O   CYS A 154      44.167  16.306  11.140  1.00 17.55           O
ATOM   2344  CB  CYS A 154      42.857  14.969  13.325  1.00 20.34           C
ATOM   2345  SG  CYS A 154      42.162  13.674  12.266  1.00 24.42           S
ATOM   2346  H   CYS A 154      44.528  16.793  13.942  1.00 19.26           H
ATOM   2347  HA  CYS A 154      44.720  14.166  13.411  1.00 17.75           H
ATOM   2348  HB2 CYS A 154      42.629  14.741  14.241  1.00 24.41           H
ATOM   2349  HB3 CYS A 154      42.456  15.819  13.073  1.00 24.41           H
ATOM   2350  HG  CYS A 154      40.975  13.657  12.429  1.00 29.31           H
ATOM   2351  N   PRO A 155      45.718  14.679  11.134  1.00 18.87           N
ATOM   2352  CA  PRO A 155      46.102  14.939   9.753  1.00 19.93           C
ATOM   2353  C   PRO A 155      44.976  14.576   8.805  1.00 25.39           C
ATOM   2354  O   PRO A 155      44.132  13.729   9.129  1.00 23.96           O
ATOM   2355  CB  PRO A 155      47.312  14.012   9.544  1.00 29.28           C
ATOM   2356  CG  PRO A 155      47.760  13.653  10.899  1.00 23.27           C
ATOM   2357  CD  PRO A 155      46.542  13.610  11.724  1.00 18.74           C
ATOM   2358  HA  PRO A 155      46.360  15.867   9.640  1.00 23.92           H
ATOM   2359  HB2 PRO A 155      47.029  13.219   9.063  1.00 35.14           H
ATOM   2360  HB3 PRO A 155      48.016  14.477   9.066  1.00 35.14           H
ATOM   2361  HG2 PRO A 155      48.179  12.781  10.880  1.00 27.94           H
ATOM   2362  HG3 PRO A 155      48.377  14.327  11.220  1.00 27.94           H
ATOM   2363  HD2 PRO A 155      46.100  12.752  11.628  1.00 22.49           H
ATOM   2364  HD3 PRO A 155      46.752  13.808  12.651  1.00 22.49           H
ATOM   2365  N   PRO A 156      44.943  15.184   7.615  1.00 25.73           N
ATOM   2366  CA  PRO A 156      43.777  15.012   6.718  1.00 32.81           C
ATOM   2367  C   PRO A 156      43.665  13.616   6.094  1.00 37.43           C
ATOM   2368  O   PRO A 156      42.614  13.271   5.534  1.00 40.79           O
ATOM   2369  CB  PRO A 156      44.012  16.089   5.655  1.00 31.99           C
ATOM   2370  CG  PRO A 156      45.496  16.252   5.616  1.00 25.96           C
ATOM   2371  CD  PRO A 156      45.958  16.083   7.047  1.00 28.36           C
ATOM   2372  HA  PRO A 156      42.963  15.227   7.196  1.00 39.38           H
ATOM   2373  HB2 PRO A 156      43.675  15.786   4.805  1.00 38.40           H
ATOM   2374  HB3 PRO A 156      43.579  16.913   5.928  1.00 38.40           H
ATOM   2375  HG2 PRO A 156      45.885  15.565   5.051  1.00 31.16           H
ATOM   2376  HG3 PRO A 156      45.723  17.136   5.288  1.00 31.16           H
ATOM   2377  HD2 PRO A 156      46.838  15.675   7.080  1.00 34.04           H
ATOM   2378  HD3 PRO A 156      45.941  16.932   7.514  1.00 34.04           H
ATOM   2379  N   ASN A 157      44.719  12.822   6.201  1.00 31.00           N
ATOM   2380  CA  ASN A 157      44.832  11.441   5.752  1.00 35.02           C
ATOM   2381  C   ASN A 157      44.703  10.434   6.894  1.00 37.45           C
ATOM   2382  O   ASN A 157      44.974   9.242   6.696  1.00 33.78           O
ATOM   2383  CB  ASN A 157      46.209  11.271   5.136  1.00 38.26           C
ATOM   2384  CG  ASN A 157      47.283  11.856   6.049  1.00 40.99           C
ATOM   2385  OD1 ASN A 157      47.554  13.062   6.012  1.00 40.78           O
ATOM   2386  ND2 ASN A 157      47.806  11.035   6.949  1.00 47.50           N
ATOM   2387  H   ASN A 157      45.440  13.103   6.570  1.00 37.20           H
ATOM   2388  HA  ASN A 157      44.159  11.253   5.079  1.00 42.04           H
ATOM   2389  HB2 ASN A 157      46.388  10.326   5.012  1.00 45.91           H
ATOM   2390  HB3 ASN A 157      46.235  11.733   4.282  1.00 45.91           H
ATOM   2391 HD21 ASN A 157      48.348  11.340   7.544  1.00 57.01           H
ATOM   2392 HD22 ASN A 157      47.581  10.204   6.955  1.00 57.01           H
ATOM   2393  N   ALA A 158      44.385  10.891   8.102  1.00 33.23           N
ATOM   2394  CA  ALA A 158      44.498  10.032   9.273  1.00 31.85           C
ATOM   2395  C   ALA A 158      43.748   8.729   9.058  1.00 32.05           C
ATOM   2396  O   ALA A 158      42.580   8.728   8.658  1.00 24.51           O
ATOM   2397  CB  ALA A 158      43.945  10.749  10.502  1.00 26.45           C
ATOM   2398  H   ALA A 158      44.104  11.685   8.269  1.00 39.88           H
ATOM   2399  HA  ALA A 158      45.432   9.825   9.431  1.00 38.23           H
ATOM   2400  HB1 ALA A 158      44.072  10.179  11.277  1.00 31.75           H
ATOM   2401  HB2 ALA A 158      44.429  11.581  10.619  1.00 31.75           H
ATOM   2402  HB3 ALA A 158      43.001  10.932  10.370  1.00 31.75           H
ATOM   2403  N   ASP A 159      44.422   7.616   9.333  1.00 33.07           N
ATOM   2404  CA  ASP A 159      43.732   6.338   9.253  1.00 31.42           C
ATOM   2405  C   ASP A 159      42.846   6.129  10.487  1.00 33.78           C
ATOM   2406  O   ASP A 159      42.790   6.946  11.415  1.00 27.06           O
ATOM   2407  CB  ASP A 159      44.732   5.191   9.040  1.00 32.10           C
ATOM   2408  CG  ASP A 159      45.614   4.908  10.248  1.00 36.66           C
ATOM   2409  OD1 ASP A 159      45.262   5.287  11.385  1.00 33.71           O
ATOM   2410  OD2 ASP A 159      46.679   4.286  10.056  1.00 34.31           O1-
ATOM   2411  H   ASP A 159      45.253   7.574   9.551  1.00 39.69           H
ATOM   2412  HA  ASP A 159      43.145   6.357   8.481  1.00 37.70           H
ATOM   2413  HB2 ASP A 159      44.242   4.381   8.829  1.00 38.52           H
ATOM   2414  HB3 ASP A 159      45.320   5.424   8.306  1.00 38.52           H
ATOM   2415  N   ASP A 160      42.100   5.029  10.469  1.00 30.07           N
ATOM   2416  CA  ASP A 160      41.055   4.839  11.464  1.00 31.91           C
ATOM   2417  C   ASP A 160      41.639   4.682  12.864  1.00 26.97           C
ATOM   2418  O   ASP A 160      41.078   5.199  13.836  1.00 26.58           O
ATOM   2419  CB  ASP A 160      40.204   3.629  11.088  1.00 38.58           C
ATOM   2420  CG  ASP A 160      38.931   3.554  11.884  1.00 36.27           C
ATOM   2421  OD1 ASP A 160      38.022   4.375  11.642  1.00 34.57           O
ATOM   2422  OD2 ASP A 160      38.840   2.670  12.760  1.00 38.73           O1-
ATOM   2423  H   ASP A 160      42.180   4.389   9.901  1.00 36.09           H
ATOM   2424  HA  ASP A 160      40.479   5.619  11.462  1.00 38.29           H
ATOM   2425  HB2 ASP A 160      39.971   3.683  10.148  1.00 46.31           H
ATOM   2426  HB3 ASP A 160      40.716   2.823  11.263  1.00 46.31           H
ATOM   2427  N   ASP A 161      42.768   3.977  12.990  1.00 28.85           N
ATOM   2428  CA  ASP A 161      43.414   3.843  14.292  1.00 26.73           C
ATOM   2429  C   ASP A 161      43.818   5.204  14.843  1.00 22.46           C
ATOM   2430  O   ASP A 161      43.675   5.467  16.043  1.00 24.86           O
ATOM   2431  CB  ASP A 161      44.651   2.944  14.194  1.00 32.75           C
ATOM   2432  CG  ASP A 161      44.309   1.473  14.100  1.00 38.82           C
ATOM   2433  OD1 ASP A 161      43.111   1.120  14.148  1.00 37.59           O
ATOM   2434  OD2 ASP A 161      45.258   0.670  14.002  1.00 45.84           O1-
ATOM   2435  H   ASP A 161      43.178   3.578  12.347  1.00 34.62           H
ATOM   2436  HA  ASP A 161      42.786   3.441  14.913  1.00 32.08           H
ATOM   2437  HB2 ASP A 161      45.158   3.186  13.404  1.00 39.31           H
ATOM   2438  HB3 ASP A 161      45.197   3.065  14.988  1.00 39.31           H
ATOM   2439  N   LEU A 162      44.349   6.074  13.986  1.00 20.75           N
ATOM   2440  CA  LEU A 162      44.735   7.396  14.453  1.00 19.59           C
ATOM   2441  C   LEU A 162      43.510   8.227  14.830  1.00 19.54           C
ATOM   2442  O   LEU A 162      43.516   8.931  15.844  1.00 17.80           O
ATOM   2443  CB  LEU A 162      45.569   8.094  13.390  1.00 19.50           C
ATOM   2444  CG  LEU A 162      46.034   9.486  13.797  1.00 19.59           C
ATOM   2445  CD1 LEU A 162      46.757   9.479  15.130  1.00 23.15           C
ATOM   2446  CD2 LEU A 162      46.919  10.019  12.713  1.00 17.38           C
ATOM   2447  H   LEU A 162      44.488   5.931  13.152  1.00 24.90           H
ATOM   2448  HA  LEU A 162      45.281   7.288  15.245  1.00 23.52           H
ATOM   2449  HB2 LEU A 162      46.356   7.554  13.217  1.00 23.41           H
ATOM   2450  HB3 LEU A 162      45.045   8.177  12.577  1.00 23.41           H
ATOM   2451  HG  LEU A 162      45.265  10.070  13.882  1.00 23.52           H
ATOM   2452 HD11 LEU A 162      47.080  10.375  15.313  1.00 27.79           H
ATOM   2453 HD12 LEU A 162      46.142   9.205  15.830  1.00 27.79           H
ATOM   2454 HD13 LEU A 162      47.502   8.861  15.083  1.00 27.79           H
ATOM   2455 HD21 LEU A 162      47.237  10.901  12.969  1.00 20.86           H
ATOM   2456 HD22 LEU A 162      47.671   9.413  12.598  1.00 20.86           H
ATOM   2457 HD23 LEU A 162      46.410  10.075  11.889  1.00 20.86           H
ATOM   2458  N   LEU A 163      42.449   8.160  14.029  1.00 18.25           N
ATOM   2459  CA  LEU A 163      41.223   8.864  14.386  1.00 18.28           C
ATOM   2460  C   LEU A 163      40.708   8.429  15.749  1.00 20.51           C
ATOM   2461  O   LEU A 163      40.239   9.258  16.539  1.00 18.43           O
ATOM   2462  CB  LEU A 163      40.151   8.631  13.322  1.00 23.64           C
ATOM   2463  CG  LEU A 163      40.350   9.369  12.013  1.00 22.46           C
ATOM   2464  CD1 LEU A 163      39.493   8.714  10.927  1.00 26.92           C
ATOM   2465  CD2 LEU A 163      39.992  10.846  12.191  1.00 26.34           C
ATOM   2466  H   LEU A 163      42.417   7.731  13.286  1.00 21.91           H
ATOM   2467  HA  LEU A 163      41.410   9.815  14.423  1.00 21.94           H
ATOM   2468  HB2 LEU A 163      40.116   7.683  13.119  1.00 28.38           H
ATOM   2469  HB3 LEU A 163      39.301   8.920  13.687  1.00 28.38           H
ATOM   2470  HG  LEU A 163      41.281   9.311  11.747  1.00 26.96           H
ATOM   2471 HD11 LEU A 163      39.645   9.170  10.085  1.00 32.31           H
ATOM   2472 HD12 LEU A 163      39.738   7.779  10.848  1.00 32.31           H
ATOM   2473 HD13 LEU A 163      38.559   8.788  11.180  1.00 32.31           H
ATOM   2474 HD21 LEU A 163      40.156  11.317  11.360  1.00 31.61           H
ATOM   2475 HD22 LEU A 163      39.056  10.917  12.434  1.00 31.61           H
ATOM   2476 HD23 LEU A 163      40.543  11.225  12.895  1.00 31.61           H
ATOM   2477  N   ARG A 164      40.742   7.122  16.024  1.00 18.71           N
ATOM   2478  CA  ARG A 164      40.254   6.617  17.299  1.00 18.41           C
ATOM   2479  C   ARG A 164      41.130   7.098  18.441  1.00 16.89           C
ATOM   2480  O   ARG A 164      40.639   7.382  19.530  1.00 20.20           O
ATOM   2481  CB  ARG A 164      40.214   5.090  17.278  1.00 21.52           C
ATOM   2482  CG  ARG A 164      39.082   4.541  16.456  1.00 30.87           C
ATOM   2483  CD  ARG A 164      39.056   3.027  16.493  1.00 33.95           C
ATOM   2484  NE  ARG A 164      38.066   2.522  15.555  1.00 33.42           N
ATOM   2485  CZ  ARG A 164      36.816   2.205  15.866  1.00 34.99           C
ATOM   2486  NH1 ARG A 164      36.372   2.306  17.114  1.00 34.47           N
ATOM   2487  NH2 ARG A 164      36.010   1.767  14.911  1.00 37.33           N1+
ATOM   2488  H   ARG A 164      41.045   6.516  15.495  1.00 22.46           H
ATOM   2489  HA  ARG A 164      39.352   6.942  17.444  1.00 22.09           H
ATOM   2490  HB2 ARG A 164      41.040   4.753  16.900  1.00 25.83           H
ATOM   2491  HB3 ARG A 164      40.109   4.758  18.182  1.00 25.83           H
ATOM   2492  HG2 ARG A 164      38.242   4.864  16.818  1.00 37.05           H
ATOM   2493  HG3 ARG A 164      39.188   4.822  15.534  1.00 37.05           H
ATOM   2494  HD2 ARG A 164      39.925   2.683  16.234  1.00 40.75           H
ATOM   2495  HD3 ARG A 164      38.831   2.732  17.388  1.00 40.75           H
ATOM   2496  HE  ARG A 164      38.297   2.461  14.729  1.00 40.11           H
ATOM   2497 HH11 ARG A 164      36.886   2.588  17.741  1.00 41.37           H
ATOM   2498 HH12 ARG A 164      35.559   2.088  17.294  1.00 41.37           H
ATOM   2499 HH21 ARG A 164      36.300   1.701  14.103  1.00 44.81           H
ATOM   2500 HH22 ARG A 164      35.199   1.551  15.098  1.00 44.81           H
ATOM   2501  N   GLN A 165      42.441   7.169  18.214  1.00 17.14           N
ATOM   2502  CA  GLN A 165      43.339   7.629  19.264  1.00 17.32           C
ATOM   2503  C   GLN A 165      43.152   9.107  19.518  1.00 15.33           C
ATOM   2504  O   GLN A 165      43.127   9.544  20.669  1.00 16.58           O
ATOM   2505  CB  GLN A 165      44.791   7.374  18.883  1.00 21.97           C
ATOM   2506  CG  GLN A 165      45.303   6.009  19.185  1.00 25.60           C
ATOM   2507  CD  GLN A 165      46.761   5.900  18.807  1.00 30.25           C
ATOM   2508  OE1 GLN A 165      47.111   6.028  17.636  1.00 26.56           O
ATOM   2509  NE2 GLN A 165      47.620   5.730  19.797  1.00 36.86           N
ATOM   2510  H   GLN A 165      42.821   6.973  17.471  1.00 20.57           H
ATOM   2511  HA  GLN A 165      43.146   7.153  20.088  1.00 20.79           H
ATOM   2512  HB2 GLN A 165      44.896   7.527  17.931  1.00 26.37           H
ATOM   2513  HB3 GLN A 165      45.346   7.998  19.377  1.00 26.37           H
ATOM   2514  HG2 GLN A 165      45.216   5.831  20.135  1.00 30.73           H
ATOM   2515  HG3 GLN A 165      44.808   5.357  18.665  1.00 30.73           H
ATOM   2516 HE21 GLN A 165      47.331   5.618  20.601  1.00 44.24           H
ATOM   2517 HE22 GLN A 165      48.466   5.736  19.639  1.00 44.24           H
ATOM   2518  N   VAL A 166      43.119   9.903  18.448  1.00 16.54           N
ATOM   2519  CA  VAL A 166      42.853  11.326  18.606  1.00 15.47           C
ATOM   2520  C   VAL A 166      41.532  11.539  19.333  1.00 16.70           C
ATOM   2521  O   VAL A 166      41.430  12.368  20.245  1.00 17.41           O
ATOM   2522  CB  VAL A 166      42.870  12.013  17.234  1.00 14.65           C
ATOM   2523  CG1 VAL A 166      42.347  13.416  17.319  1.00 17.36           C
ATOM   2524  CG2 VAL A 166      44.295  12.015  16.689  1.00 15.55           C
ATOM   2525  H   VAL A 166      43.254   9.651  17.638  1.00 19.85           H
ATOM   2526  HA  VAL A 166      43.555  11.721  19.144  1.00 18.57           H
ATOM   2527  HB  VAL A 166      42.305  11.518  16.621  1.00 17.58           H
ATOM   2528 HG11 VAL A 166      42.385  13.811  16.432  1.00 20.84           H
ATOM   2529 HG12 VAL A 166      41.429  13.412  17.633  1.00 20.84           H
ATOM   2530 HG13 VAL A 166      42.910  13.920  17.931  1.00 20.84           H
ATOM   2531 HG21 VAL A 166      44.300  12.453  15.824  1.00 18.67           H
ATOM   2532 HG22 VAL A 166      44.864  12.500  17.306  1.00 18.67           H
ATOM   2533 HG23 VAL A 166      44.604  11.101  16.602  1.00 18.67           H
ATOM   2534  N   ALA A 167      40.497  10.783  18.955  1.00 17.48           N
ATOM   2535  CA  ALA A 167      39.210  10.940  19.619  1.00 15.17           C
ATOM   2536  C   ALA A 167      39.305  10.604  21.098  1.00 18.46           C
ATOM   2537  O   ALA A 167      38.716  11.294  21.937  1.00 18.20           O
ATOM   2538  CB  ALA A 167      38.151  10.073  18.947  1.00 18.53           C
ATOM   2539  H   ALA A 167      40.519  10.189  18.332  1.00 20.98           H
ATOM   2540  HA  ALA A 167      38.930  11.865  19.536  1.00 18.20           H
ATOM   2541  HB1 ALA A 167      37.324  10.163  19.446  1.00 22.25           H
ATOM   2542  HB2 ALA A 167      38.021  10.378  18.035  1.00 22.25           H
ATOM   2543  HB3 ALA A 167      38.443   9.148  18.956  1.00 22.25           H
ATOM   2544  N   SER A 168      40.031   9.539  21.430  1.00 20.04           N
ATOM   2545  CA  SER A 168      40.112   9.084  22.814  1.00 17.59           C
ATOM   2546  C   SER A 168      41.011   9.982  23.662  1.00 17.42           C
ATOM   2547  O   SER A 168      40.717  10.218  24.844  1.00 21.97           O
ATOM   2548  CB  SER A 168      40.632   7.651  22.857  1.00 20.03           C
ATOM   2549  OG  SER A 168      40.894   7.292  24.194  1.00 25.38           O
ATOM   2550  H   SER A 168      40.484   9.064  20.874  1.00 24.06           H
ATOM   2551  HA  SER A 168      39.224   9.091  23.204  1.00 21.11           H
ATOM   2552  HB2 SER A 168      39.965   7.051  22.486  1.00 24.04           H
ATOM   2553  HB3 SER A 168      41.458   7.594  22.352  1.00 24.04           H
ATOM   2554  HG  SER A 168      41.240   6.528  24.216  1.00 30.46           H
ATOM   2555  N   TYR A 169      42.121  10.470  23.091  1.00 18.93           N
ATOM   2556  CA  TYR A 169      43.158  11.148  23.869  1.00 18.04           C
ATOM   2557  C   TYR A 169      42.935  12.645  24.034  1.00 18.98           C
ATOM   2558  O   TYR A 169      43.439  13.224  25.000  1.00 19.80           O
ATOM   2559  CB  TYR A 169      44.539  10.991  23.227  1.00 18.35           C
ATOM   2560  CG  TYR A 169      45.107   9.600  23.183  1.00 18.31           C
ATOM   2561  CD1 TYR A 169      44.532   8.564  23.886  1.00 22.78           C
ATOM   2562  CD2 TYR A 169      46.252   9.343  22.453  1.00 23.49           C
ATOM   2563  CE1 TYR A 169      45.075   7.289  23.836  1.00 25.25           C
ATOM   2564  CE2 TYR A 169      46.797   8.098  22.411  1.00 26.85           C
ATOM   2565  CZ  TYR A 169      46.203   7.075  23.094  1.00 25.49           C
ATOM   2566  OH  TYR A 169      46.787   5.834  23.021  1.00 32.78           O
ATOM   2567  H   TYR A 169      42.296  10.414  22.253  1.00 22.72           H
ATOM   2568  HA  TYR A 169      43.191  10.759  24.759  1.00 21.66           H
ATOM   2569  HB2 TYR A 169      44.480  11.305  22.309  1.00 22.02           H
ATOM   2570  HB3 TYR A 169      45.167  11.545  23.715  1.00 22.02           H
ATOM   2571  HD1 TYR A 169      43.762   8.716  24.383  1.00 27.34           H
ATOM   2572  HD2 TYR A 169      46.663  10.031  21.981  1.00 28.19           H
ATOM   2573  HE1 TYR A 169      44.680   6.592  24.307  1.00 30.30           H
ATOM   2574  HE2 TYR A 169      47.563   7.941  21.908  1.00 32.23           H
ATOM   2575  HH  TYR A 169      46.323   5.279  23.450  1.00 39.34           H
ATOM   2576  N   GLY A 170      42.279  13.290  23.099  1.00 17.48           N
ATOM   2577  CA  GLY A 170      42.149  14.726  23.148  1.00 16.86           C
ATOM   2578  C   GLY A 170      40.948  15.168  23.931  1.00 18.67           C
ATOM   2579  O   GLY A 170      40.010  14.408  24.179  1.00 23.06           O
ATOM   2580  H   GLY A 170      41.887  12.926  22.425  1.00 20.98           H
ATOM   2581  HA2 GLY A 170      42.939  15.117  23.550  1.00 20.24           H
ATOM   2582  HA3 GLY A 170      42.063  15.070  22.247  1.00 20.24           H
ATOM   2583  N   ARG A 171      40.987  16.435  24.305  1.00 14.10           N
ATOM   2584  CA  ARG A 171      39.906  17.094  25.015  1.00 14.84           C
ATOM   2585  C   ARG A 171      39.833  18.528  24.515  1.00 12.54           C
ATOM   2586  O   ARG A 171      40.795  19.054  23.956  1.00 15.70           O
ATOM   2587  CB  ARG A 171      40.143  17.065  26.520  1.00 15.00           C
ATOM   2588  CG  ARG A 171      40.193  15.698  27.086  1.00 23.50           C
ATOM   2589  CD  ARG A 171      38.804  15.154  27.329  1.00 27.96           C
ATOM   2590  NE  ARG A 171      38.911  14.048  28.266  1.00 38.40           N
ATOM   2591  CZ  ARG A 171      39.503  12.898  27.985  1.00 35.28           C
ATOM   2592  NH1 ARG A 171      40.035  12.690  26.784  1.00 34.06           N
ATOM   2593  NH2 ARG A 171      39.563  11.951  28.909  1.00 46.26           N1+
ATOM   2594  H   ARG A 171      41.658  16.954  24.156  1.00 16.93           H
ATOM   2595  HA  ARG A 171      39.064  16.657  24.824  1.00 17.81           H
ATOM   2596  HB2 ARG A 171      40.988  17.504  26.714  1.00 18.00           H
ATOM   2597  HB3 ARG A 171      39.420  17.539  26.966  1.00 18.00           H
ATOM   2598  HG2 ARG A 171      40.659  15.111  26.475  1.00 28.21           H
ATOM   2599  HG3 ARG A 171      40.656  15.726  27.937  1.00 28.21           H
ATOM   2600  HD2 ARG A 171      38.247  15.842  27.725  1.00 33.56           H
ATOM   2601  HD3 ARG A 171      38.417  14.832  26.500  1.00 33.56           H
ATOM   2602  HE  ARG A 171      38.573  14.147  29.051  1.00 46.09           H
ATOM   2603 HH11 ARG A 171      39.996  13.299  26.180  1.00 40.87           H
ATOM   2604 HH12 ARG A 171      40.413  11.939  26.605  1.00 40.87           H
ATOM   2605 HH21 ARG A 171      39.219  12.085  29.686  1.00 55.52           H
ATOM   2606 HH22 ARG A 171      39.943  11.200  28.728  1.00 55.52           H
ATOM   2607  N   GLY A 172      38.684  19.164  24.741  1.00 13.98           N
ATOM   2608  CA  GLY A 172      38.542  20.577  24.447  1.00 14.96           C
ATOM   2609  C   GLY A 172      38.171  20.806  22.997  1.00 14.09           C
ATOM   2610  O   GLY A 172      37.026  21.129  22.690  1.00 15.60           O
ATOM   2611  H   GLY A 172      37.977  18.793  25.057  1.00 16.78           H
ATOM   2612  HA2 GLY A 172      37.848  20.961  25.007  1.00 17.96           H
ATOM   2613  HA3 GLY A 172      39.377  21.034  24.630  1.00 17.96           H
ATOM   2614  N   TYR A 173      39.135  20.646  22.095  1.00 13.83           N
ATOM   2615  CA  TYR A 173      38.828  20.591  20.674  1.00 12.39           C
ATOM   2616  C   TYR A 173      39.844  19.680  19.999  1.00 15.32           C
ATOM   2617  O   TYR A 173      40.901  19.380  20.552  1.00 14.15           O
ATOM   2618  CB  TYR A 173      38.816  22.000  20.045  1.00 14.62           C
ATOM   2619  CG  TYR A 173      40.185  22.627  19.882  1.00 14.40           C
ATOM   2620  CD1 TYR A 173      40.910  22.458  18.721  1.00 17.15           C
ATOM   2621  CD2 TYR A 173      40.751  23.399  20.893  1.00 19.81           C
ATOM   2622  CE1 TYR A 173      42.160  23.018  18.558  1.00 15.64           C
ATOM   2623  CE2 TYR A 173      42.025  23.962  20.738  1.00 19.73           C
ATOM   2624  CZ  TYR A 173      42.714  23.778  19.556  1.00 20.33           C
ATOM   2625  OH  TYR A 173      43.978  24.305  19.358  1.00 22.46           O
ATOM   2626  H   TYR A 173      39.970  20.575  22.282  1.00 16.60           H
ATOM   2627  HA  TYR A 173      37.949  20.202  20.551  1.00 14.88           H
ATOM   2628  HB2 TYR A 173      38.410  21.945  19.166  1.00 17.55           H
ATOM   2629  HB3 TYR A 173      38.293  22.587  20.613  1.00 17.55           H
ATOM   2630  HD1 TYR A 173      40.546  21.949  18.032  1.00 20.58           H
ATOM   2631  HD2 TYR A 173      40.289  23.525  21.689  1.00 23.78           H
ATOM   2632  HE1 TYR A 173      42.627  22.884  17.764  1.00 18.78           H
ATOM   2633  HE2 TYR A 173      42.395  24.472  21.423  1.00 23.68           H
ATOM   2634  HH  TYR A 173      44.121  24.925  19.903  1.00 26.96           H
ATOM   2635  N   THR A 174      39.528  19.258  18.786  1.00 12.47           N
ATOM   2636  CA  THR A 174      40.431  18.455  17.971  1.00 12.38           C
ATOM   2637  C   THR A 174      41.045  19.376  16.928  1.00 15.07           C
ATOM   2638  O   THR A 174      40.279  20.063  16.225  1.00 16.51           O
ATOM   2639  CB  THR A 174      39.661  17.314  17.292  1.00 11.73           C
ATOM   2640  OG1 THR A 174      39.081  16.441  18.271  1.00 13.93           O
ATOM   2641  CG2 THR A 174      40.565  16.511  16.357  1.00 18.14           C
ATOM   2642  H   THR A 174      38.777  19.424  18.403  1.00 14.97           H
ATOM   2643  HA  THR A 174      41.135  18.084  18.527  1.00 14.86           H
ATOM   2644  HB  THR A 174      38.945  17.691  16.761  1.00 14.08           H
ATOM   2645  HG1 THR A 174      38.247  16.440  18.193  1.00 16.72           H
ATOM   2646 HG21 THR A 174      40.043  15.814  15.930  1.00 21.77           H
ATOM   2647 HG22 THR A 174      40.949  17.083  15.674  1.00 21.77           H
ATOM   2648 HG23 THR A 174      41.284  16.102  16.865  1.00 21.77           H
ATOM   2649  N   TYR A 175      42.403  19.422  16.812  1.00 13.12           N
ATOM   2650  CA  TYR A 175      42.998  20.303  15.790  1.00 14.50           C
ATOM   2651  C   TYR A 175      43.013  19.470  14.487  1.00 17.33           C
ATOM   2652  O   TYR A 175      43.688  18.485  14.235  1.00 17.91           O
ATOM   2653  CB  TYR A 175      44.414  20.743  16.167  1.00 13.86           C
ATOM   2654  CG  TYR A 175      44.877  21.870  15.285  1.00 11.10           C
ATOM   2655  CD1 TYR A 175      45.166  21.625  13.931  1.00 16.32           C
ATOM   2656  CD2 TYR A 175      45.070  23.155  15.816  1.00 12.79           C
ATOM   2657  CE1 TYR A 175      45.623  22.644  13.102  1.00 16.42           C
ATOM   2658  CE2 TYR A 175      45.558  24.185  15.010  1.00 11.59           C
ATOM   2659  CZ  TYR A 175      45.810  23.920  13.657  1.00 16.80           C
ATOM   2660  OH  TYR A 175      46.241  24.880  12.778  1.00 18.34           O
ATOM   2661  H   TYR A 175      43.047  18.805  17.344  1.00 15.75           H
ATOM   2662  HA  TYR A 175      42.340  21.224  15.670  1.00 17.40           H
ATOM   2663  HB2 TYR A 175      44.433  21.051  17.239  1.00 16.64           H
ATOM   2664  HB3 TYR A 175      45.115  19.880  16.107  1.00 16.64           H
ATOM   2665  HD1 TYR A 175      45.039  20.625  13.515  1.00 19.59           H
ATOM   2666  HD2 TYR A 175      44.847  23.362  16.868  1.00 15.35           H
ATOM   2667  HE1 TYR A 175      45.835  22.478  12.050  1.00 19.72           H
ATOM   2668  HE2 TYR A 175      45.726  25.184  15.419  1.00 13.92           H
ATOM   2669  HH  TYR A 175      46.363  25.793  13.233  1.00 22.01           H
ATOM   2670  N   LEU A 176      42.105  19.961  13.577  1.00 16.15           N
ATOM   2671  CA  LEU A 176      41.817  19.355  12.267  1.00 13.26           C
ATOM   2672  C   LEU A 176      42.682  20.033  11.214  1.00 18.63           C
ATOM   2673  O   LEU A 176      42.426  21.169  10.804  1.00 15.40           O
ATOM   2674  CB  LEU A 176      40.346  19.476  11.866  1.00 17.17           C
ATOM   2675  CG  LEU A 176      40.006  18.685  10.607  1.00 24.16           C
ATOM   2676  CD1 LEU A 176      40.107  17.176  10.834  1.00 25.53           C
ATOM   2677  CD2 LEU A 176      38.624  19.064  10.123  1.00 27.23           C
ATOM   2678  H   LEU A 176      41.640  20.670  13.708  1.00 19.39           H
ATOM   2679  HA  LEU A 176      42.040  18.411  12.292  1.00 15.92           H
ATOM   2680  HB2 LEU A 176      39.780  19.156  12.588  1.00 20.61           H
ATOM   2681  HB3 LEU A 176      40.145  20.407  11.675  1.00 20.61           H
ATOM   2682  HG  LEU A 176      40.637  18.923   9.909  1.00 29.00           H
ATOM   2683 HD11 LEU A 176      39.937  16.722   9.993  1.00 30.64           H
ATOM   2684 HD12 LEU A 176      40.993  16.953  11.154  1.00 30.64           H
ATOM   2685 HD13 LEU A 176      39.443  16.914  11.492  1.00 30.64           H
ATOM   2686 HD21 LEU A 176      38.416  18.541   9.332  1.00 32.68           H
ATOM   2687 HD22 LEU A 176      37.977  18.884  10.824  1.00 32.68           H
ATOM   2688 HD23 LEU A 176      38.621  20.009   9.905  1.00 32.68           H
ATOM   2689  N   LEU A 177      43.679  19.316  10.748  1.00 18.06           N
ATOM   2690  CA  LEU A 177      44.691  19.886   9.882  1.00 20.09           C
ATOM   2691  C   LEU A 177      44.180  19.955   8.450  1.00 22.48           C
ATOM   2692  O   LEU A 177      43.624  18.984   7.933  1.00 24.04           O
ATOM   2693  CB  LEU A 177      45.948  19.025  10.001  1.00 26.39           C
ATOM   2694  CG  LEU A 177      47.305  19.513   9.574  1.00 28.86           C
ATOM   2695  CD1 LEU A 177      47.761  20.712  10.393  1.00 22.12           C
ATOM   2696  CD2 LEU A 177      48.280  18.308   9.738  1.00 26.85           C
ATOM   2697  H   LEU A 177      43.794  18.483  10.921  1.00 21.68           H
ATOM   2698  HA  LEU A 177      44.903  20.786  10.177  1.00 24.11           H
ATOM   2699  HB2 LEU A 177      46.045  18.812  10.941  1.00 31.68           H
ATOM   2700  HB3 LEU A 177      45.784  18.203   9.512  1.00 31.68           H
ATOM   2701  HG  LEU A 177      47.270  19.768   8.638  1.00 34.64           H
ATOM   2702 HD11 LEU A 177      48.632  20.987  10.070  1.00 26.55           H
ATOM   2703 HD12 LEU A 177      47.122  21.437  10.286  1.00 26.55           H
ATOM   2704 HD13 LEU A 177      47.816  20.457  11.327  1.00 26.55           H
ATOM   2705 HD21 LEU A 177      49.164  18.563   9.441  1.00 32.22           H
ATOM   2706 HD22 LEU A 177      48.310  18.051  10.673  1.00 32.22           H
ATOM   2707 HD23 LEU A 177      47.957  17.565   9.207  1.00 32.22           H
ATOM   2708  N   SER A 178      44.344  21.124   7.822  1.00 21.82           N
ATOM   2709  CA  SER A 178      43.871  21.336   6.455  1.00 26.56           C
ATOM   2710  C   SER A 178      44.709  20.584   5.431  1.00 29.93           C
ATOM   2711  O   SER A 178      44.192  20.205   4.369  1.00 23.72           O
ATOM   2712  CB  SER A 178      43.905  22.827   6.110  1.00 25.29           C
ATOM   2713  OG  SER A 178      43.012  23.579   6.915  1.00 28.73           O
ATOM   2714  H   SER A 178      44.735  21.808   8.167  1.00 26.19           H
ATOM   2715  HA  SER A 178      42.954  21.027   6.376  1.00 31.88           H
ATOM   2716  HB2 SER A 178      44.806  23.161   6.237  1.00 30.35           H
ATOM   2717  HB3 SER A 178      43.648  22.933   5.181  1.00 30.35           H
ATOM   2718  HG  SER A 178      43.329  23.675   7.688  1.00 34.48           H
ATOM   2719  N   ARG A 179      45.999  20.389   5.714  1.00 20.64           N
ATOM   2720  CA  ARG A 179      46.977  20.007   4.701  1.00 17.80           C
ATOM   2721  C   ARG A 179      48.267  19.622   5.408  1.00 21.21           C
ATOM   2722  O   ARG A 179      48.474  19.945   6.580  1.00 20.36           O
ATOM   2723  CB  ARG A 179      47.248  21.153   3.712  1.00 24.45           C
ATOM   2724  CG  ARG A 179      47.634  22.493   4.394  1.00 22.80           C
ATOM   2725  CD  ARG A 179      48.369  23.455   3.470  1.00 25.14           C
ATOM   2726  NE  ARG A 179      48.666  24.729   4.121  1.00 23.08           N
ATOM   2727  CZ  ARG A 179      49.681  24.927   4.956  1.00 24.98           C
ATOM   2728  NH1 ARG A 179      50.495  23.928   5.251  1.00 23.13           N
ATOM   2729  NH2 ARG A 179      49.877  26.124   5.505  1.00 22.57           N1+
ATOM   2730  H   ARG A 179      46.337  20.479   6.499  1.00 24.77           H
ATOM   2731  HA  ARG A 179      46.654  19.238   4.204  1.00 21.37           H
ATOM   2732  HB2 ARG A 179      47.984  20.894   3.135  1.00 29.35           H
ATOM   2733  HB3 ARG A 179      46.450  21.308   3.182  1.00 29.35           H
ATOM   2734  HG2 ARG A 179      46.825  22.937   4.696  1.00 27.37           H
ATOM   2735  HG3 ARG A 179      48.213  22.314   5.151  1.00 27.37           H
ATOM   2736  HD2 ARG A 179      49.206  23.051   3.186  1.00 30.18           H
ATOM   2737  HD3 ARG A 179      47.812  23.640   2.698  1.00 30.18           H
ATOM   2738  HE  ARG A 179      48.125  25.384   3.984  1.00 27.70           H
ATOM   2739 HH11 ARG A 179      50.377  23.152   4.900  1.00 27.77           H
ATOM   2740 HH12 ARG A 179      51.152  24.058   5.791  1.00 27.77           H
ATOM   2741 HH21 ARG A 179      49.344  26.772   5.317  1.00 27.09           H
ATOM   2742 HH22 ARG A 179      50.533  26.250   6.046  1.00 27.09           H
ATOM   2743  N   SER A 180      49.141  18.947   4.671  1.00 21.58           N
ATOM   2744  CA  SER A 180      50.499  18.716   5.138  1.00 22.46           C
ATOM   2745  C   SER A 180      51.303  20.020   5.082  1.00 23.06           C
ATOM   2746  O   SER A 180      50.794  21.094   4.732  1.00 22.78           O
ATOM   2747  CB  SER A 180      51.164  17.634   4.293  1.00 21.82           C
ATOM   2748  OG  SER A 180      51.298  18.105   2.966  1.00 22.72           O
ATOM   2749  H   SER A 180      48.969  18.612   3.897  1.00 25.90           H
ATOM   2750  HA  SER A 180      50.473  18.412   6.062  1.00 26.96           H
ATOM   2751  HB2 SER A 180      52.037  17.428   4.659  1.00 26.19           H
ATOM   2752  HB3 SER A 180      50.604  16.841   4.290  1.00 26.19           H
ATOM   2753  HG  SER A 180      51.653  17.514   2.486  1.00 27.27           H
ATOM   2754  N   GLY A 181      52.588  19.925   5.421  1.00 19.98           N
ATOM   2755  CA  GLY A 181      53.433  21.099   5.474  1.00 17.51           C
ATOM   2756  C   GLY A 181      53.461  21.731   6.855  1.00 19.92           C
ATOM   2757  O   GLY A 181      53.248  21.047   7.860  1.00 21.10           O
ATOM   2758  H   GLY A 181      52.992  19.193   5.622  1.00 23.99           H
ATOM   2759  HA2 GLY A 181      54.339  20.854   5.233  1.00 21.01           H
ATOM   2760  HA3 GLY A 181      53.117  21.758   4.836  1.00 21.01           H
ATOM   2761  N   VAL A 182      53.704  23.042   6.911  1.00 18.92           N
ATOM   2762  CA  VAL A 182      53.879  23.779   8.162  1.00 17.29           C
ATOM   2763  C   VAL A 182      52.892  24.941   8.209  1.00 19.36           C
ATOM   2764  O   VAL A 182      52.207  25.230   7.213  1.00 17.33           O
ATOM   2765  CB  VAL A 182      55.326  24.293   8.318  1.00 19.34           C
ATOM   2766  CG1 VAL A 182      56.255  23.127   8.423  1.00 18.87           C
ATOM   2767  CG2 VAL A 182      55.722  25.182   7.140  1.00 18.95           C
ATOM   2768  H   VAL A 182      53.776  23.541   6.214  1.00 22.72           H
ATOM   2769  HA  VAL A 182      53.688  23.196   8.913  1.00 20.76           H
ATOM   2770  HB  VAL A 182      55.402  24.814   9.131  1.00 23.22           H
ATOM   2771 HG11 VAL A 182      57.161  23.462   8.523  1.00 22.65           H
ATOM   2772 HG12 VAL A 182      56.005  22.597   9.197  1.00 22.65           H
ATOM   2773 HG13 VAL A 182      56.185  22.591   7.616  1.00 22.65           H
ATOM   2774 HG21 VAL A 182      56.635  25.487   7.271  1.00 22.75           H
ATOM   2775 HG22 VAL A 182      55.662  24.666   6.320  1.00 22.75           H
ATOM   2776 HG23 VAL A 182      55.122  25.943   7.097  1.00 22.75           H
ATOM   2777  N   THR A 183      52.820  25.619   9.389  1.00 17.24           N
ATOM   2778  CA  THR A 183      51.895  26.751   9.468  1.00 19.07           C
ATOM   2779  C   THR A 183      52.183  27.663   8.276  1.00 19.83           C
ATOM   2780  O   THR A 183      53.257  27.957   7.749  1.00 18.18           O
ATOM   2781  CB  THR A 183      51.989  27.558  10.788  1.00 19.22           C
ATOM   2782  OG1 THR A 183      53.313  28.084  10.868  1.00 16.84           O
ATOM   2783  CG2 THR A 183      51.626  26.676  11.961  1.00 16.37           C
ATOM   2784  H   THR A 183      53.395  25.399  10.228  1.00 20.70           H
ATOM   2785  HA  THR A 183      50.832  26.345   9.397  1.00 22.89           H
ATOM   2786  HB  THR A 183      51.305  28.447  10.711  1.00 23.07           H
ATOM   2787  HG1 THR A 183      53.661  28.048  11.866  1.00 20.21           H
ATOM   2788 HG21 THR A 183      51.614  27.271  12.889  1.00 19.66           H
ATOM   2789 HG22 THR A 183      50.636  26.214  11.865  1.00 19.66           H
ATOM   2790 HG23 THR A 183      52.348  25.866  12.140  1.00 19.66           H
ATOM   2791  N   GLY A 184      50.980  28.098   7.744  1.00 17.68           N
ATOM   2792  CA  GLY A 184      51.098  29.056   6.655  1.00 19.57           C
ATOM   2793  C   GLY A 184      49.695  29.253   6.110  1.00 22.68           C
ATOM   2794  O   GLY A 184      48.775  28.485   5.912  1.00 25.28           O
ATOM   2795  H   GLY A 184      50.075  28.145   8.333  1.00 21.23           H
ATOM   2796  HA2 GLY A 184      51.536  30.017   7.058  1.00 23.50           H
ATOM   2797  HA3 GLY A 184      51.811  28.697   5.870  1.00 23.50           H
ATOM   2798  N   ALA A 185      49.623  30.582   5.754  1.00 21.55           N
ATOM   2799  CA  ALA A 185      48.416  31.343   5.358  1.00 20.79           C
ATOM   2800  C   ALA A 185      48.085  31.258   3.873  1.00 29.98           C
ATOM   2801  O   ALA A 185      46.909  31.391   3.493  1.00 25.60           O
ATOM   2802  CB  ALA A 185      48.569  32.845   5.685  1.00 24.03           C
ATOM   2803  H   ALA A 185      50.320  31.089   5.730  1.00 25.86           H
ATOM   2804  HA  ALA A 185      47.648  31.015   5.858  1.00 24.96           H
ATOM   2805  HB1 ALA A 185      47.730  33.293   5.489  1.00 28.84           H
ATOM   2806  HB2 ALA A 185      48.783  32.973   6.619  1.00 28.84           H
ATOM   2807  HB3 ALA A 185      49.271  33.231   5.135  1.00 28.84           H
ATOM   2808  N   GLU A 186      49.109  31.111   3.035  1.00 28.02           N
ATOM   2809  CA  GLU A 186      48.951  31.232   1.590  1.00 35.25           C
ATOM   2810  C   GLU A 186      48.431  29.937   0.977  1.00 34.66           C
ATOM   2811  O   GLU A 186      47.624  29.969   0.040  1.00 32.69           O
ATOM   2812  CB  GLU A 186      50.294  31.629   0.965  1.00 35.47           C
ATOM   2813  CG  GLU A 186      50.702  33.084   1.215  1.00 37.60           C
ATOM   2814  CD  GLU A 186      51.467  33.290   2.519  1.00 36.58           C
ATOM   2815  OE1 GLU A 186      51.967  32.292   3.076  1.00 29.12           O
ATOM   2816  OE2 GLU A 186      51.574  34.456   2.974  1.00 35.45           O1-
ATOM   2817  H   GLU A 186      49.914  30.941   3.284  1.00 33.63           H
ATOM   2818  HA  GLU A 186      48.313  31.939   1.392  1.00 42.31           H
ATOM   2819  HB2 GLU A 186      50.987  31.063   1.341  1.00 42.57           H
ATOM   2820  HB3 GLU A 186      50.249  31.496   0.008  1.00 42.57           H
ATOM   2821  HG2 GLU A 186      51.277  33.375   0.489  1.00 45.13           H
ATOM   2822  HG3 GLU A 186      49.906  33.636   1.245  1.00 45.13           H
ATOM   2823  N   ASN A 187      48.866  28.796   1.510  1.00 38.54           N
ATOM   2824  CA  ASN A 187      48.527  27.489   0.957  1.00 40.34           C
ATOM   2825  C   ASN A 187      47.229  27.021   1.597  1.00 37.74           C
ATOM   2826  O   ASN A 187      47.201  26.650   2.780  1.00 28.52           O
ATOM   2827  CB  ASN A 187      49.665  26.488   1.182  1.00 39.43           C
ATOM   2828  CG  ASN A 187      49.343  25.096   0.645  1.00 46.01           C
ATOM   2829  OD1 ASN A 187      48.347  24.898  -0.057  1.00 55.39           O
ATOM   2830  ND2 ASN A 187      50.191  24.120   0.978  1.00 54.92           N
ATOM   2831  H   ASN A 187      49.380  28.753   2.200  1.00 46.26           H
ATOM   2832  HA  ASN A 187      48.389  27.573  -0.001  1.00 48.42           H
ATOM   2833  HB2 ASN A 187      50.460  26.806   0.724  1.00 47.32           H
ATOM   2834  HB3 ASN A 187      49.841  26.414   2.134  1.00 47.32           H
ATOM   2835 HD21 ASN A 187      50.027  23.311   0.733  1.00 65.91           H
ATOM   2836 HD22 ASN A 187      50.894  24.294   1.444  1.00 65.91           H
ATOM   2837  N   ARG A 188      46.152  27.074   0.823  1.00 37.59           N
ATOM   2838  CA  ARG A 188      44.859  26.590   1.270  1.00 42.65           C
ATOM   2839  C   ARG A 188      44.787  25.072   1.097  1.00 45.87           C
ATOM   2840  O   ARG A 188      45.352  24.505   0.156  1.00 47.19           O
ATOM   2841  CB  ARG A 188      43.740  27.272   0.477  1.00 42.32           C
ATOM   2842  H   ARG A 188      46.144  27.397   0.027  1.00 45.11           H
ATOM   2843  HA  ARG A 188      44.745  26.797   2.206  1.00 51.19           H
ATOM   2844  HB1 ARG A 188      43.719  28.212   0.722  1.00 50.79           H
ATOM   2845  HB3 ARG A 188      42.890  26.858   0.690  1.00 50.79           H
ATOM   2846  N   GLY A 189      44.059  24.426   2.003  1.00 41.44           N
ATOM   2847  CA  GLY A 189      43.947  22.981   1.967  1.00 47.28           C
ATOM   2848  C   GLY A 189      43.041  22.524   0.826  1.00 51.09           C
ATOM   2849  O   GLY A 189      41.926  23.031   0.654  1.00 54.70           O
ATOM   2850  H   GLY A 189      43.599  24.810   2.623  1.00 49.73           H
ATOM   2851  HA2 GLY A 189      44.823  22.587   1.853  1.00 56.74           H
ATOM   2852  HA3 GLY A 189      43.562  22.665   2.800  1.00 56.74           H
ATOM   2853  N   ALA A 190      43.525  21.560   0.037  1.00 53.26           N
ATOM   2854  CA  ALA A 190      42.782  20.994  -1.086  1.00 56.26           C
ATOM   2855  C   ALA A 190      41.992  19.739  -0.726  1.00 57.38           C
ATOM   2856  O   ALA A 190      41.456  19.083  -1.630  1.00 58.46           O
ATOM   2857  CB  ALA A 190      43.745  20.657  -2.232  1.00 54.78           C
ATOM   2858  H   ALA A 190      44.315  21.233   0.121  1.00 63.92           H
ATOM   2859  HA  ALA A 190      42.150  21.652  -1.419  1.00 67.52           H
ATOM   2860  HB1 ALA A 190      43.238  20.228  -2.943  1.00 65.74           H
ATOM   2861  HB2 ALA A 190      44.157  21.471  -2.559  1.00 65.74           H
ATOM   2862  HB3 ALA A 190      44.425  20.045  -1.905  1.00 65.74           H
ATOM   2863  N   LEU A 191      41.907  19.378   0.561  1.00 54.04           N
ATOM   2864  CA  LEU A 191      41.345  18.072   0.868  1.00 52.99           C
ATOM   2865  C   LEU A 191      39.933  18.175   1.423  1.00 50.85           C
ATOM   2866  O   LEU A 191      39.697  18.946   2.365  1.00 47.43           O
ATOM   2867  CB  LEU A 191      42.217  17.295   1.867  1.00 54.44           C
ATOM   2868  CG  LEU A 191      42.327  15.822   1.443  1.00 58.27           C
ATOM   2869  CD1 LEU A 191      43.092  15.695   0.128  1.00 57.85           C
ATOM   2870  CD2 LEU A 191      42.968  14.947   2.506  1.00 59.72           C
ATOM   2871  H   LEU A 191      42.155  19.854   1.237  1.00 64.85           H
ATOM   2872  HA  LEU A 191      41.323  17.573   0.052  1.00 63.60           H
ATOM   2873  HB2 LEU A 191      43.103  17.676   1.908  1.00 65.33           H
ATOM   2874  HB3 LEU A 191      41.799  17.332   2.744  1.00 65.33           H
ATOM   2875  HG  LEU A 191      41.428  15.484   1.296  1.00 69.93           H
ATOM   2876 HD11 LEU A 191      43.225  14.756  -0.062  1.00 69.42           H
ATOM   2877 HD12 LEU A 191      42.580  16.101  -0.587  1.00 69.42           H
ATOM   2878 HD13 LEU A 191      43.945  16.145   0.223  1.00 69.42           H
ATOM   2879 HD21 LEU A 191      43.023  14.037   2.176  1.00 71.67           H
ATOM   2880 HD22 LEU A 191      43.857  15.286   2.694  1.00 71.67           H
ATOM   2881 HD23 LEU A 191      42.420  14.974   3.307  1.00 71.67           H
ATOM   2882  N   PRO A 192      38.968  17.410   0.856  1.00 53.81           N
ATOM   2883  CA  PRO A 192      37.692  17.158   1.551  1.00 51.77           C
ATOM   2884  C   PRO A 192      37.895  16.664   2.971  1.00 42.88           C
ATOM   2885  O   PRO A 192      38.552  15.636   3.168  1.00 44.60           O
ATOM   2886  CB  PRO A 192      37.049  16.059   0.690  1.00 49.16           C
ATOM   2887  CG  PRO A 192      38.247  15.411   0.000  1.00 53.79           C
ATOM   2888  CD  PRO A 192      39.048  16.603  -0.377  1.00 54.06           C
ATOM   2889  HA  PRO A 192      37.121  17.944   1.548  1.00 62.13           H
ATOM   2890  HB2 PRO A 192      36.596  15.417   1.261  1.00 59.00           H
ATOM   2891  HB3 PRO A 192      36.439  16.446   0.044  1.00 59.00           H
ATOM   2892  HG2 PRO A 192      38.743  14.869   0.637  1.00 64.55           H
ATOM   2893  HG3 PRO A 192      37.979  14.894  -0.774  1.00 64.55           H
ATOM   2894  HD2 PRO A 192      39.950  16.335  -0.599  1.00 64.88           H
ATOM   2895  HD3 PRO A 192      38.620  17.073  -1.112  1.00 64.88           H
ATOM   2896  N   LEU A 193      37.328  17.348   3.962  1.00 38.99           N
ATOM   2897  CA  LEU A 193      37.484  16.943   5.349  1.00 36.62           C
ATOM   2898  C   LEU A 193      36.187  16.428   5.958  1.00 40.08           C
ATOM   2899  O   LEU A 193      36.178  16.039   7.131  1.00 30.35           O
ATOM   2900  CB  LEU A 193      38.053  18.115   6.168  1.00 34.36           C
ATOM   2901  CG  LEU A 193      39.406  18.623   5.637  1.00 37.92           C
ATOM   2902  CD1 LEU A 193      39.963  19.780   6.463  1.00 33.30           C
ATOM   2903  CD2 LEU A 193      40.461  17.503   5.535  1.00 39.29           C
ATOM   2904  H   LEU A 193      36.845  18.052   3.856  1.00 46.80           H
ATOM   2905  HA  LEU A 193      38.119  16.213   5.392  1.00 43.95           H
ATOM   2906  HB2 LEU A 193      37.424  18.856   6.147  1.00 41.23           H
ATOM   2907  HB3 LEU A 193      38.184  17.824   7.083  1.00 41.23           H
ATOM   2908  HG  LEU A 193      39.266  18.962   4.739  1.00 45.51           H
ATOM   2909 HD11 LEU A 193      40.810  20.054   6.076  1.00 39.97           H
ATOM   2910 HD12 LEU A 193      39.336  20.520   6.436  1.00 39.97           H
ATOM   2911 HD13 LEU A 193      40.097  19.486   7.377  1.00 39.97           H
ATOM   2912 HD21 LEU A 193      41.294  17.891   5.223  1.00 47.16           H
ATOM   2913 HD22 LEU A 193      40.591  17.108   6.413  1.00 47.16           H
ATOM   2914 HD23 LEU A 193      40.160  16.829   4.907  1.00 47.16           H
ATOM   2915  N   HIS A 194      35.108  16.371   5.177  1.00 42.13           N
ATOM   2916  CA  HIS A 194      33.825  15.905   5.694  1.00 40.35           C
ATOM   2917  C   HIS A 194      33.938  14.513   6.309  1.00 40.26           C
ATOM   2918  O   HIS A 194      33.326  14.239   7.347  1.00 38.36           O
ATOM   2919  CB  HIS A 194      32.782  15.908   4.573  1.00 40.87           C
ATOM   2920  CG  HIS A 194      32.641  17.231   3.883  1.00 47.00           C
ATOM   2921  ND1 HIS A 194      33.538  17.682   2.935  1.00 47.54           N
ATOM   2922  CD2 HIS A 194      31.707  18.202   4.009  1.00 47.87           C
ATOM   2923  CE1 HIS A 194      33.161  18.875   2.508  1.00 48.56           C
ATOM   2924  NE2 HIS A 194      32.052  19.213   3.142  1.00 50.42           N
ATOM   2925  H   HIS A 194      35.097  16.596   4.348  1.00 50.56           H
ATOM   2926  HA  HIS A 194      33.518  16.518   6.381  1.00 48.42           H
ATOM   2927  HB2 HIS A 194      31.918  15.670   4.945  1.00 49.05           H
ATOM   2928  HB3 HIS A 194      33.045  15.255   3.904  1.00 49.05           H
ATOM   2929  HD2 HIS A 194      30.967  18.185   4.576  1.00 57.45           H
ATOM   2930  HE1 HIS A 194      33.598  19.389   1.869  1.00 58.28           H
ATOM   2931  HE2 HIS A 194      31.614  19.946   3.032  1.00 60.51           H
ATOM   2932  N   HIS A 195      34.719  13.622   5.690  1.00 39.76           N
ATOM   2933  CA  HIS A 195      34.803  12.244   6.172  1.00 40.13           C
ATOM   2934  C   HIS A 195      35.518  12.168   7.521  1.00 36.41           C
ATOM   2935  O   HIS A 195      35.050  11.491   8.445  1.00 38.97           O
ATOM   2936  CB  HIS A 195      35.514  11.368   5.139  1.00 45.48           C
ATOM   2937  CG  HIS A 195      35.947  10.035   5.670  1.00 49.52           C
ATOM   2938  ND1 HIS A 195      35.062   9.002   5.905  1.00 50.68           N
ATOM   2939  CD2 HIS A 195      37.171   9.568   6.018  1.00 49.77           C
ATOM   2940  CE1 HIS A 195      35.722   7.956   6.371  1.00 47.27           C
ATOM   2941  NE2 HIS A 195      37.003   8.274   6.454  1.00 52.44           N
ATOM   2942  H   HIS A 195      35.207  13.791   5.003  1.00 47.72           H
ATOM   2943  HA  HIS A 195      33.902  11.900   6.288  1.00 48.16           H
ATOM   2944  HB2 HIS A 195      36.307  11.830   4.829  1.00 54.58           H
ATOM   2945  HB3 HIS A 195      34.912  11.210   4.394  1.00 54.58           H
ATOM   2946  HD2 HIS A 195      37.975  10.036   5.975  1.00 59.74           H
ATOM   2947  HE1 HIS A 195      35.346   7.138   6.603  1.00 56.73           H
ATOM   2948  HE2 HIS A 195      37.631   7.754   6.728  1.00 62.93           H
ATOM   2949  N   LEU A 196      36.667  12.837   7.646  1.00 36.76           N
ATOM   2950  CA  LEU A 196      37.331  12.934   8.942  1.00 34.52           C
ATOM   2951  C   LEU A 196      36.375  13.466   9.993  1.00 30.72           C
ATOM   2952  O   LEU A 196      36.307  12.945  11.107  1.00 26.51           O
ATOM   2953  CB  LEU A 196      38.544  13.858   8.860  1.00 34.56           C
ATOM   2954  CG  LEU A 196      39.965  13.344   8.638  1.00 39.33           C
ATOM   2955  CD1 LEU A 196      40.080  11.838   8.404  1.00 43.12           C
ATOM   2956  CD2 LEU A 196      40.517  14.087   7.475  1.00 39.43           C
ATOM   2957  H   LEU A 196      37.079  13.235   7.003  1.00 44.12           H
ATOM   2958  HA  LEU A 196      37.617  12.051   9.220  1.00 41.43           H
ATOM   2959  HB2 LEU A 196      38.367  14.489   8.145  1.00 41.48           H
ATOM   2960  HB3 LEU A 196      38.571  14.349   9.697  1.00 41.48           H
ATOM   2961  HG  LEU A 196      40.503  13.568   9.414  1.00 47.20           H
ATOM   2962 HD11 LEU A 196      41.013  11.609   8.267  1.00 51.75           H
ATOM   2963 HD12 LEU A 196      39.737  11.373   9.184  1.00 51.75           H
ATOM   2964 HD13 LEU A 196      39.560  11.598   7.621  1.00 51.75           H
ATOM   2965 HD21 LEU A 196      41.426  13.793   7.358  1.00 47.33           H
ATOM   2966 HD22 LEU A 196      39.990  13.883   6.687  1.00 47.33           H
ATOM   2967 HD23 LEU A 196      40.491  15.039   7.664  1.00 47.33           H
ATOM   2968  N   ILE A 197      35.636  14.525   9.648  1.00 25.86           N
ATOM   2969  CA  ILE A 197      34.758  15.189  10.608  1.00 26.14           C
ATOM   2970  C   ILE A 197      33.676  14.232  11.087  1.00 24.93           C
ATOM   2971  O   ILE A 197      33.336  14.198  12.276  1.00 26.36           O
ATOM   2972  CB  ILE A 197      34.161  16.464   9.973  1.00 30.34           C
ATOM   2973  CG1 ILE A 197      35.257  17.526   9.790  1.00 27.46           C
ATOM   2974  CG2 ILE A 197      32.995  17.011  10.811  1.00 26.44           C
ATOM   2975  CD1 ILE A 197      34.932  18.619   8.772  1.00 28.92           C
ATOM   2976  H   ILE A 197      35.626  14.873   8.861  1.00 31.04           H
ATOM   2977  HA  ILE A 197      35.281  15.462  11.379  1.00 31.38           H
ATOM   2978  HB  ILE A 197      33.823  16.228   9.094  1.00 36.41           H
ATOM   2979 HG12 ILE A 197      35.414  17.961  10.642  1.00 32.96           H
ATOM   2980 HG13 ILE A 197      36.069  17.089   9.490  1.00 32.96           H
ATOM   2981 HG21 ILE A 197      32.676  17.832  10.405  1.00 31.73           H
ATOM   2982 HG22 ILE A 197      32.275  16.360  10.835  1.00 31.73           H
ATOM   2983 HG23 ILE A 197      33.309  17.193  11.709  1.00 31.73           H
ATOM   2984 HD11 ILE A 197      35.682  19.230   8.713  1.00 34.71           H
ATOM   2985 HD12 ILE A 197      34.771  18.206   7.908  1.00 34.71           H
ATOM   2986 HD13 ILE A 197      34.137  19.098   9.058  1.00 34.71           H
ATOM   2987  N   GLU A 198      33.107  13.448  10.172  1.00 28.69           N
ATOM   2988  CA  GLU A 198      32.062  12.503  10.547  1.00 29.25           C
ATOM   2989  C   GLU A 198      32.613  11.406  11.444  1.00 28.06           C
ATOM   2990  O   GLU A 198      31.985  11.034  12.444  1.00 27.60           O
ATOM   2991  CB  GLU A 198      31.435  11.879   9.297  1.00 35.30           C
ATOM   2992  CG  GLU A 198      30.783  12.844   8.341  1.00 37.68           C
ATOM   2993  CD  GLU A 198      29.616  13.583   8.957  1.00 49.35           C
ATOM   2994  OE1 GLU A 198      28.980  13.038   9.887  1.00 53.21           O
ATOM   2995  OE2 GLU A 198      29.339  14.719   8.508  1.00 57.12           O1-
ATOM   2996  H   GLU A 198      33.312  13.440   9.337  1.00 34.43           H
ATOM   2997  HA  GLU A 198      31.370  12.974  11.039  1.00 35.11           H
ATOM   2998  HB2 GLU A 198      32.129  11.413   8.803  1.00 42.37           H
ATOM   2999  HB3 GLU A 198      30.752  11.248   9.575  1.00 42.37           H
ATOM   3000  HG2 GLU A 198      31.425  13.506   8.065  1.00 45.22           H
ATOM   3001  HG3 GLU A 198      30.460  12.353   7.567  1.00 45.22           H
ATOM   3002  N   LYS A 199      33.779  10.867  11.083  1.00 24.05           N
ATOM   3003  CA  LYS A 199      34.421   9.838  11.886  1.00 25.21           C
ATOM   3004  C   LYS A 199      34.774  10.357  13.281  1.00 19.52           C
ATOM   3005  O   LYS A 199      34.523   9.677  14.289  1.00 21.62           O
ATOM   3006  CB  LYS A 199      35.658   9.330  11.138  1.00 31.01           C
ATOM   3007  CG  LYS A 199      35.387   8.176  10.177  1.00 38.88           C
ATOM   3008  CD  LYS A 199      34.838   6.970  10.955  1.00 39.31           C
ATOM   3009  CE  LYS A 199      34.462   5.811  10.078  1.00 47.48           C
ATOM   3010  NZ  LYS A 199      33.754   4.795  10.910  1.00 44.54           N1+
ATOM   3011  H   LYS A 199      34.219  11.082  10.377  1.00 28.86           H
ATOM   3012  HA  LYS A 199      33.792   9.118  12.003  1.00 30.25           H
ATOM   3013  HB2 LYS A 199      36.007  10.060  10.600  1.00 37.22           H
ATOM   3014  HB3 LYS A 199      36.327   9.042  11.777  1.00 37.22           H
ATOM   3015  HG2 LYS A 199      34.736   8.449   9.512  1.00 46.67           H
ATOM   3016  HG3 LYS A 199      36.216   7.914   9.745  1.00 46.67           H
ATOM   3017  HD2 LYS A 199      35.509   6.666  11.587  1.00 47.18           H
ATOM   3018  HD3 LYS A 199      34.031   7.220  11.426  1.00 47.18           H
ATOM   3019  HE2 LYS A 199      33.864   6.110   9.376  1.00 56.99           H
ATOM   3020  HE3 LYS A 199      35.263   5.411   9.703  1.00 56.99           H
ATOM   3021  HZ1 LYS A 199      33.367   4.187  10.389  1.00 53.46           H
ATOM   3022  HZ2 LYS A 199      34.332   4.389  11.452  1.00 53.46           H
ATOM   3023  HZ3 LYS A 199      33.129   5.193  11.403  1.00 53.46           H
ATOM   3024  N   LEU A 200      35.334  11.567  13.369  1.00 22.57           N
ATOM   3025  CA  LEU A 200      35.597  12.157  14.682  1.00 17.35           C
ATOM   3026  C   LEU A 200      34.330  12.235  15.529  1.00 20.95           C
ATOM   3027  O   LEU A 200      34.339  11.883  16.713  1.00 21.22           O
ATOM   3028  CB  LEU A 200      36.232  13.536  14.517  1.00 18.50           C
ATOM   3029  CG  LEU A 200      37.677  13.518  14.014  1.00 24.00           C
ATOM   3030  CD1 LEU A 200      38.064  14.898  13.562  1.00 21.01           C
ATOM   3031  CD2 LEU A 200      38.645  12.995  15.092  1.00 24.72           C
ATOM   3032  H   LEU A 200      35.570  12.055  12.700  1.00 27.09           H
ATOM   3033  HA  LEU A 200      36.228  11.592  15.155  1.00 20.83           H
ATOM   3034  HB2 LEU A 200      35.707  14.041  13.877  1.00 22.21           H
ATOM   3035  HB3 LEU A 200      36.226  13.986  15.375  1.00 22.21           H
ATOM   3036  HG  LEU A 200      37.737  12.926  13.247  1.00 28.81           H
ATOM   3037 HD11 LEU A 200      38.970  14.873  13.213  1.00 25.22           H
ATOM   3038 HD12 LEU A 200      37.448  15.188  12.870  1.00 25.22           H
ATOM   3039 HD13 LEU A 200      38.015  15.501  14.319  1.00 25.22           H
ATOM   3040 HD21 LEU A 200      39.543  12.965  14.723  1.00 29.67           H
ATOM   3041 HD22 LEU A 200      38.619  13.592  15.856  1.00 29.67           H
ATOM   3042 HD23 LEU A 200      38.372  12.105  15.360  1.00 29.67           H
ATOM   3043  N   LYS A 201      33.218  12.677  14.940  1.00 23.04           N
ATOM   3044  CA  LYS A 201      31.960  12.694  15.676  1.00 23.72           C
ATOM   3045  C   LYS A 201      31.546  11.285  16.088  1.00 18.57           C
ATOM   3046  O   LYS A 201      31.133  11.058  17.230  1.00 21.82           O
ATOM   3047  CB  LYS A 201      30.884  13.358  14.820  1.00 24.50           C
ATOM   3048  CG  LYS A 201      31.015  14.876  14.804  1.00 25.17           C
ATOM   3049  CD  LYS A 201      30.121  15.542  13.772  1.00 30.86           C
ATOM   3050  CE  LYS A 201      30.350  17.054  13.728  1.00 30.00           C
ATOM   3051  NZ  LYS A 201      29.250  17.758  13.006  1.00 31.88           N1+
ATOM   3052  H   LYS A 201      33.168  12.968  14.131  1.00 27.66           H
ATOM   3053  HA  LYS A 201      32.069  13.224  16.481  1.00 28.47           H
ATOM   3054  HB2 LYS A 201      30.976  13.042  13.907  1.00 29.40           H
ATOM   3055  HB3 LYS A 201      30.009  13.128  15.168  1.00 29.40           H
ATOM   3056  HG2 LYS A 201      30.769  15.219  15.678  1.00 30.21           H
ATOM   3057  HG3 LYS A 201      31.935  15.115  14.602  1.00 30.21           H
ATOM   3058  HD2 LYS A 201      30.320  15.181  12.894  1.00 37.04           H
ATOM   3059  HD3 LYS A 201      29.192  15.382  14.001  1.00 37.04           H
ATOM   3060  HE2 LYS A 201      30.393  17.399  14.634  1.00 36.01           H
ATOM   3061  HE3 LYS A 201      31.182  17.236  13.263  1.00 36.01           H
ATOM   3062  HZ1 LYS A 201      29.460  18.616  12.893  1.00 38.26           H
ATOM   3063  HZ2 LYS A 201      29.115  17.386  12.210  1.00 38.26           H
ATOM   3064  HZ3 LYS A 201      28.499  17.706  13.482  1.00 38.26           H
ATOM   3065  N   GLU A 202      31.668  10.328  15.175  1.00 23.81           N
ATOM   3066  CA  GLU A 202      31.333   8.944  15.489  1.00 20.83           C
ATOM   3067  C   GLU A 202      32.068   8.451  16.727  1.00 26.77           C
ATOM   3068  O   GLU A 202      31.500   7.730  17.553  1.00 25.67           O
ATOM   3069  CB  GLU A 202      31.660   8.040  14.302  1.00 28.49           C
ATOM   3070  CG  GLU A 202      31.271   6.581  14.541  1.00 33.65           C
ATOM   3071  CD  GLU A 202      31.656   5.649  13.405  1.00 33.09           C
ATOM   3072  OE1 GLU A 202      31.899   6.134  12.281  1.00 35.56           O
ATOM   3073  OE2 GLU A 202      31.735   4.425  13.656  1.00 37.18           O1-
ATOM   3074  H   GLU A 202      31.941  10.454  14.366  1.00 28.58           H
ATOM   3075  HA  GLU A 202      30.380   8.887  15.660  1.00 25.01           H
ATOM   3076  HB2 GLU A 202      31.189   8.359  13.517  1.00 34.20           H
ATOM   3077  HB3 GLU A 202      32.617   8.069  14.148  1.00 34.20           H
ATOM   3078  HG2 GLU A 202      31.707   6.262  15.346  1.00 40.39           H
ATOM   3079  HG3 GLU A 202      30.309   6.537  14.647  1.00 40.39           H
ATOM   3080  N   TYR A 203      33.339   8.812  16.861  1.00 23.23           N
ATOM   3081  CA  TYR A 203      34.165   8.379  17.981  1.00 23.07           C
ATOM   3082  C   TYR A 203      34.116   9.338  19.166  1.00 21.43           C
ATOM   3083  O   TYR A 203      34.931   9.204  20.086  1.00 23.09           O
ATOM   3084  CB  TYR A 203      35.605   8.193  17.507  1.00 21.85           C
ATOM   3085  CG  TYR A 203      35.730   7.199  16.366  1.00 25.48           C
ATOM   3086  CD1 TYR A 203      34.883   6.102  16.283  1.00 29.29           C
ATOM   3087  CD2 TYR A 203      36.688   7.356  15.373  1.00 25.25           C
ATOM   3088  CE1 TYR A 203      34.984   5.199  15.253  1.00 31.62           C
ATOM   3089  CE2 TYR A 203      36.797   6.439  14.327  1.00 27.58           C
ATOM   3090  CZ  TYR A 203      35.927   5.366  14.278  1.00 30.35           C
ATOM   3091  OH  TYR A 203      35.995   4.435  13.269  1.00 34.70           O
ATOM   3092  H   TYR A 203      33.756   9.309  16.293  1.00 27.88           H
ATOM   3093  HA  TYR A 203      33.844   7.518  18.295  1.00 27.69           H
ATOM   3094  HB2 TYR A 203      35.940   9.049  17.199  1.00 26.23           H
ATOM   3095  HB3 TYR A 203      36.141   7.871  18.245  1.00 26.23           H
ATOM   3096  HD1 TYR A 203      34.233   5.979  16.935  1.00 35.15           H
ATOM   3097  HD2 TYR A 203      37.269   8.082  15.407  1.00 30.30           H
ATOM   3098  HE1 TYR A 203      34.405   4.473  15.214  1.00 37.95           H
ATOM   3099  HE2 TYR A 203      37.441   6.553  13.665  1.00 33.10           H
ATOM   3100  HH  TYR A 203      36.635   4.612  12.754  1.00 41.65           H
ATOM   3101  N   HIS A 204      33.161  10.277  19.172  1.00 20.29           N
ATOM   3102  CA  HIS A 204      32.956  11.221  20.264  1.00 20.87           C
ATOM   3103  C   HIS A 204      34.208  12.040  20.539  1.00 14.51           C
ATOM   3104  O   HIS A 204      34.549  12.314  21.691  1.00 18.30           O
ATOM   3105  CB  HIS A 204      32.496  10.502  21.521  1.00 25.66           C
ATOM   3106  CG  HIS A 204      31.347   9.587  21.277  1.00 32.78           C
ATOM   3107  ND1 HIS A 204      30.041   9.984  21.437  1.00 40.66           N
ATOM   3108  CD2 HIS A 204      31.305   8.308  20.840  1.00 37.16           C
ATOM   3109  CE1 HIS A 204      29.240   8.979  21.133  1.00 42.78           C
ATOM   3110  NE2 HIS A 204      29.983   7.951  20.768  1.00 43.13           N
ATOM   3111  H   HIS A 204      32.596  10.387  18.534  1.00 24.35           H
ATOM   3112  HA  HIS A 204      32.257  11.841  20.007  1.00 25.05           H
ATOM   3113  HB2 HIS A 204      32.215  11.164  22.173  1.00 30.80           H
ATOM   3114  HB3 HIS A 204      33.230   9.977  21.875  1.00 30.80           H
ATOM   3115  HD2 HIS A 204      32.036   7.769  20.636  1.00 44.60           H
ATOM   3116  HE1 HIS A 204      28.310   8.993  21.173  1.00 51.34           H
ATOM   3117  HE2 HIS A 204      29.688   7.182  20.523  1.00 51.76           H
ATOM   3118  N   ALA A 205      34.868  12.466  19.477  1.00 17.55           N
ATOM   3119  CA  ALA A 205      36.019  13.330  19.633  1.00 16.17           C
ATOM   3120  C   ALA A 205      35.590  14.731  20.061  1.00 16.66           C
ATOM   3121  O   ALA A 205      34.447  15.170  19.871  1.00 17.08           O
ATOM   3122  CB  ALA A 205      36.805  13.410  18.333  1.00 15.94           C
ATOM   3123  H   ALA A 205      34.675  12.275  18.661  1.00 21.06           H
ATOM   3124  HA  ALA A 205      36.603  12.968  20.316  1.00 19.42           H
ATOM   3125  HB1 ALA A 205      37.579  13.977  18.472  1.00 19.14           H
ATOM   3126  HB2 ALA A 205      37.081  12.515  18.088  1.00 19.14           H
ATOM   3127  HB3 ALA A 205      36.235  13.786  17.642  1.00 19.14           H
ATOM   3128  N   ALA A 206      36.533  15.441  20.650  1.00 14.90           N
ATOM   3129  CA  ALA A 206      36.303  16.836  20.943  1.00 15.39           C
ATOM   3130  C   ALA A 206      35.972  17.577  19.650  1.00 16.18           C
ATOM   3131  O   ALA A 206      36.441  17.193  18.571  1.00 16.19           O
ATOM   3132  CB  ALA A 206      37.524  17.449  21.611  1.00 17.41           C
ATOM   3133  H   ALA A 206      37.301  15.142  20.883  1.00 17.89           H
ATOM   3134  HA  ALA A 206      35.556  16.906  21.555  1.00 18.47           H
ATOM   3135  HB1 ALA A 206      37.329  18.376  21.819  1.00 20.89           H
ATOM   3136  HB2 ALA A 206      37.707  16.962  22.429  1.00 20.89           H
ATOM   3137  HB3 ALA A 206      38.278  17.390  21.005  1.00 20.89           H
ATOM   3138  N   PRO A 207      35.155  18.635  19.725  1.00 14.30           N
ATOM   3139  CA  PRO A 207      34.754  19.349  18.503  1.00 15.33           C
ATOM   3140  C   PRO A 207      35.952  19.777  17.665  1.00 13.43           C
ATOM   3141  O   PRO A 207      36.985  20.195  18.192  1.00 15.79           O
ATOM   3142  CB  PRO A 207      33.979  20.560  19.046  1.00 16.68           C
ATOM   3143  CG  PRO A 207      33.406  20.063  20.344  1.00 22.04           C
ATOM   3144  CD  PRO A 207      34.500  19.191  20.922  1.00 18.43           C
ATOM   3145  HA  PRO A 207      34.164  18.795  17.967  1.00 18.40           H
ATOM   3146  HB2 PRO A 207      34.585  21.300  19.200  1.00 20.02           H
ATOM   3147  HB3 PRO A 207      33.280  20.808  18.425  1.00 20.02           H
ATOM   3148  HG2 PRO A 207      33.213  20.811  20.927  1.00 26.46           H
ATOM   3149  HG3 PRO A 207      32.608  19.540  20.173  1.00 26.46           H
ATOM   3150  HD2 PRO A 207      35.131  19.732  21.422  1.00 22.12           H
ATOM   3151  HD3 PRO A 207      34.118  18.490  21.473  1.00 22.12           H
ATOM   3152  N   ALA A 208      35.807  19.690  16.342  1.00 15.20           N
ATOM   3153  CA  ALA A 208      36.930  19.968  15.449  1.00 14.71           C
ATOM   3154  C   ALA A 208      37.032  21.446  15.099  1.00 18.19           C
ATOM   3155  O   ALA A 208      36.036  22.103  14.805  1.00 17.28           O
ATOM   3156  CB  ALA A 208      36.832  19.153  14.173  1.00 18.39           C
ATOM   3157  H   ALA A 208      35.076  19.480  15.945  1.00 18.24           H
ATOM   3158  HA  ALA A 208      37.751  19.713  15.894  1.00 17.66           H
ATOM   3159  HB1 ALA A 208      37.592  19.377  13.613  1.00 22.07           H
ATOM   3160  HB2 ALA A 208      36.854  18.209  14.398  1.00 22.07           H
ATOM   3161  HB3 ALA A 208      36.004  19.370  13.718  1.00 22.07           H
ATOM   3162  N   LEU A 209      38.250  21.965  15.154  1.00 15.17           N
ATOM   3163  CA  LEU A 209      38.567  23.288  14.643  1.00 12.91           C
ATOM   3164  C   LEU A 209      39.573  23.099  13.524  1.00 16.07           C
ATOM   3165  O   LEU A 209      40.600  22.448  13.724  1.00 18.74           O
ATOM   3166  CB  LEU A 209      39.138  24.192  15.711  1.00 15.80           C
ATOM   3167  CG  LEU A 209      38.240  24.523  16.881  1.00 17.21           C
ATOM   3168  CD1 LEU A 209      39.024  25.396  17.832  1.00 20.24           C
ATOM   3169  CD2 LEU A 209      36.989  25.205  16.415  1.00 17.11           C
ATOM   3170  H   LEU A 209      38.929  21.555  15.485  1.00 18.21           H
ATOM   3171  HA  LEU A 209      37.777  23.705  14.270  1.00 15.50           H
ATOM   3172  HB2 LEU A 209      39.932  23.765  16.070  1.00 18.97           H
ATOM   3173  HB3 LEU A 209      39.391  25.028  15.289  1.00 18.97           H
ATOM   3174  HG  LEU A 209      37.987  23.704  17.336  1.00 20.66           H
ATOM   3175 HD11 LEU A 209      38.453  25.653  18.575  1.00 24.29           H
ATOM   3176 HD12 LEU A 209      39.790  24.900  18.158  1.00 24.29           H
ATOM   3177 HD13 LEU A 209      39.325  26.188  17.356  1.00 24.29           H
ATOM   3178 HD21 LEU A 209      36.446  25.433  17.186  1.00 20.53           H
ATOM   3179 HD22 LEU A 209      37.238  26.007  15.929  1.00 20.53           H
ATOM   3180 HD23 LEU A 209      36.503  24.602  15.833  1.00 20.53           H
ATOM   3181  N   GLN A 210      39.262  23.632  12.342  1.00 16.14           N
ATOM   3182  CA  GLN A 210      40.142  23.498  11.187  1.00 16.47           C
ATOM   3183  C   GLN A 210      41.225  24.568  11.192  1.00 18.57           C
ATOM   3184  O   GLN A 210      40.932  25.745  11.413  1.00 17.64           O
ATOM   3185  CB  GLN A 210      39.340  23.602   9.898  1.00 17.03           C
ATOM   3186  CG  GLN A 210      40.185  23.261   8.677  1.00 19.96           C
ATOM   3187  CD  GLN A 210      39.374  23.269   7.428  1.00 23.37           C
ATOM   3188  OE1 GLN A 210      38.156  23.101   7.466  1.00 28.99           O
ATOM   3189  NE2 GLN A 210      40.033  23.490   6.307  1.00 24.36           N
ATOM   3190  H   GLN A 210      38.536  24.063  12.184  1.00 19.38           H
ATOM   3191  HA  GLN A 210      40.568  22.627  11.205  1.00 19.77           H
ATOM   3192  HB2 GLN A 210      38.580  23.000   9.928  1.00 20.45           H
ATOM   3193  HB3 GLN A 210      39.029  24.515   9.799  1.00 20.45           H
ATOM   3194  HG2 GLN A 210      40.894  23.915   8.575  1.00 23.96           H
ATOM   3195  HG3 GLN A 210      40.570  22.375   8.783  1.00 23.96           H
ATOM   3196 HE21 GLN A 210      40.882  23.636   6.332  1.00 29.24           H
ATOM   3197 HE22 GLN A 210      39.616  23.499   5.555  1.00 29.24           H
ATOM   3198  N   GLY A 211      42.478  24.175  10.934  1.00 15.72           N
ATOM   3199  CA  GLY A 211      43.558  25.150  10.879  1.00 15.13           C
ATOM   3200  C   GLY A 211      44.600  24.772   9.850  1.00 18.98           C
ATOM   3201  O   GLY A 211      44.649  23.611   9.428  1.00 21.87           O
ATOM   3202  H   GLY A 211      42.717  23.361  10.802  1.00 18.88           H
ATOM   3203  HA2 GLY A 211      43.206  26.025  10.655  1.00 18.17           H
ATOM   3204  HA3 GLY A 211      43.985  25.195  11.747  1.00 18.17           H
ATOM   3205  N   PHE A 212      45.454  25.772   9.467  1.00 18.96           N
ATOM   3206  CA  PHE A 212      46.504  25.690   8.434  1.00 17.28           C
ATOM   3207  C   PHE A 212      45.870  26.236   7.126  1.00 16.05           C
ATOM   3208  O   PHE A 212      45.031  25.639   6.461  1.00 19.18           O
ATOM   3209  CB  PHE A 212      47.099  24.304   8.143  1.00 19.17           C
ATOM   3210  CG  PHE A 212      48.259  23.952   9.036  1.00 15.49           C
ATOM   3211  CD1 PHE A 212      48.203  24.181  10.418  1.00 21.54           C
ATOM   3212  CD2 PHE A 212      49.385  23.326   8.481  1.00 21.00           C
ATOM   3213  CE1 PHE A 212      49.276  23.815  11.231  1.00 17.14           C
ATOM   3214  CE2 PHE A 212      50.459  22.964   9.301  1.00 20.21           C
ATOM   3215  CZ  PHE A 212      50.411  23.215  10.673  1.00 18.50           C
ATOM   3216  H   PHE A 212      45.269  26.777   9.782  1.00 22.76           H
ATOM   3217  HA  PHE A 212      47.341  26.387   8.787  1.00 20.75           H
ATOM   3218  HB2 PHE A 212      46.309  23.522   8.281  1.00 23.01           H
ATOM   3219  HB3 PHE A 212      47.389  24.246   7.078  1.00 23.01           H
ATOM   3220  HD1 PHE A 212      47.312  24.623  10.882  1.00 25.86           H
ATOM   3221  HD2 PHE A 212      49.417  23.104   7.424  1.00 25.20           H
ATOM   3222  HE1 PHE A 212      49.224  23.989  12.312  1.00 20.57           H
ATOM   3223  HE2 PHE A 212      51.334  22.485   8.870  1.00 24.26           H
ATOM   3224  HZ  PHE A 212      51.249  22.941  11.316  1.00 22.21           H
ATOM   3225  N   GLY A 213      46.433  27.430   6.698  1.00 16.57           N
ATOM   3226  CA  GLY A 213      45.884  28.138   5.532  1.00 19.90           C
ATOM   3227  C   GLY A 213      44.524  28.818   5.726  1.00 21.34           C
ATOM   3228  O   GLY A 213      43.904  29.189   4.729  1.00 19.83           O
ATOM   3229  H   GLY A 213      46.982  28.008   7.361  1.00 19.89           H
ATOM   3230  HA2 GLY A 213      46.621  28.910   5.206  1.00 23.88           H
ATOM   3231  HA3 GLY A 213      45.751  27.422   4.683  1.00 23.88           H
ATOM   3232  N   ILE A 214      44.051  29.002   7.001  1.00 19.48           N
ATOM   3233  CA  ILE A 214      42.728  29.603   7.241  1.00 16.06           C
ATOM   3234  C   ILE A 214      42.999  31.121   7.336  1.00 17.73           C
ATOM   3235  O   ILE A 214      43.534  31.748   8.221  1.00 17.62           O
ATOM   3236  CB  ILE A 214      42.072  29.115   8.557  1.00 16.79           C
ATOM   3237  CG1 ILE A 214      41.807  27.602   8.507  1.00 18.59           C
ATOM   3238  CG2 ILE A 214      40.792  29.921   8.806  1.00 18.88           C
ATOM   3239  CD1 ILE A 214      40.827  27.165   7.424  1.00 19.72           C
ATOM   3240  H   ILE A 214      44.617  28.787   7.876  1.00 23.38           H
ATOM   3241  HA  ILE A 214      42.052  29.357   6.373  1.00 19.27           H
ATOM   3242  HB  ILE A 214      42.788  29.302   9.412  1.00 20.16           H
ATOM   3243 HG12 ILE A 214      42.774  27.074   8.369  1.00 22.31           H
ATOM   3244 HG13 ILE A 214      41.435  27.279   9.507  1.00 22.31           H
ATOM   3245 HG21 ILE A 214      40.307  29.568   9.729  1.00 22.66           H
ATOM   3246 HG22 ILE A 214      40.998  30.987   8.953  1.00 22.66           H
ATOM   3247 HG23 ILE A 214      40.066  29.814   7.995  1.00 22.66           H
ATOM   3248 HD11 ILE A 214      40.690  26.078   7.442  1.00 23.67           H
ATOM   3249 HD12 ILE A 214      39.840  27.618   7.568  1.00 23.67           H
ATOM   3250 HD13 ILE A 214      41.182  27.437   6.423  1.00 23.67           H
ATOM   3251  N   SER A 215      42.545  31.785   6.192  1.00 19.23           N
ATOM   3252  CA  SER A 215      42.899  33.172   5.867  1.00 16.04           C
ATOM   3253  C   SER A 215      41.787  34.057   5.302  1.00 19.09           C
ATOM   3254  O   SER A 215      42.040  35.237   5.063  1.00 19.63           O
ATOM   3255  CB  SER A 215      44.057  33.198   4.864  1.00 21.79           C
ATOM   3256  OG  SER A 215      45.155  32.521   5.440  1.00 22.91           O
ATOM   3257  H   SER A 215      42.028  31.427   5.607  1.00 23.08           H
ATOM   3258  HA  SER A 215      43.214  33.604   6.675  1.00 19.26           H
ATOM   3259  HB2 SER A 215      43.796  32.763   4.037  1.00 26.16           H
ATOM   3260  HB3 SER A 215      44.303  34.120   4.693  1.00 26.16           H
ATOM   3261  HG  SER A 215      45.813  32.564   4.920  1.00 27.50           H
ATOM   3262  N   SER A 216      40.592  33.550   5.076  1.00 17.32           N
ATOM   3263  CA  SER A 216      39.526  34.362   4.513  1.00 18.25           C
ATOM   3264  C   SER A 216      38.194  33.957   5.111  1.00 17.97           C
ATOM   3265  O   SER A 216      38.001  32.794   5.484  1.00 18.56           O
ATOM   3266  CB  SER A 216      39.430  34.203   2.995  1.00 21.20           C
ATOM   3267  OG  SER A 216      39.083  32.863   2.688  1.00 27.41           O
ATOM   3268  H   SER A 216      40.368  32.733   5.232  1.00 20.79           H
ATOM   3269  HA  SER A 216      39.701  35.292   4.717  1.00 21.91           H
ATOM   3270  HB2 SER A 216      38.738  34.800   2.664  1.00 25.45           H
ATOM   3271  HB3 SER A 216      40.288  34.417   2.592  1.00 25.45           H
ATOM   3272  HG  SER A 216      39.690  32.347   2.955  1.00 32.90           H
ATOM   3273  N   PRO A 217      37.238  34.872   5.151  1.00 19.71           N
ATOM   3274  CA  PRO A 217      35.940  34.518   5.752  1.00 19.84           C
ATOM   3275  C   PRO A 217      35.266  33.315   5.098  1.00 18.93           C
ATOM   3276  O   PRO A 217      34.614  32.518   5.792  1.00 17.90           O
ATOM   3277  CB  PRO A 217      35.133  35.813   5.578  1.00 18.22           C
ATOM   3278  CG  PRO A 217      36.214  36.896   5.665  1.00 21.54           C
ATOM   3279  CD  PRO A 217      37.348  36.317   4.885  1.00 18.66           C
ATOM   3280  HA  PRO A 217      36.056  34.344   6.701  1.00 23.81           H
ATOM   3281  HB2 PRO A 217      34.703  35.821   4.709  1.00 21.87           H
ATOM   3282  HB3 PRO A 217      34.489  35.902   6.296  1.00 21.87           H
ATOM   3283  HG2 PRO A 217      35.899  37.716   5.258  1.00 25.85           H
ATOM   3284  HG3 PRO A 217      36.472  37.041   6.591  1.00 25.85           H
ATOM   3285  HD2 PRO A 217      37.225  36.489   3.938  1.00 22.40           H
ATOM   3286  HD3 PRO A 217      38.190  36.674   5.208  1.00 22.40           H
ATOM   3287  N   GLU A 218      35.393  33.150   3.788  1.00 16.90           N
ATOM   3288  CA  GLU A 218      34.688  32.042   3.150  1.00 15.67           C
ATOM   3289  C   GLU A 218      35.222  30.699   3.632  1.00 19.97           C
ATOM   3290  O   GLU A 218      34.498  29.694   3.595  1.00 17.90           O
ATOM   3291  CB  GLU A 218      34.780  32.152   1.624  1.00 19.80           C
ATOM   3292  CG  GLU A 218      36.155  31.734   1.085  1.00 19.44           C
ATOM   3293  CD  GLU A 218      36.363  32.017  -0.405  1.00 35.77           C
ATOM   3294  OE1 GLU A 218      35.365  32.261  -1.128  1.00 27.88           O
ATOM   3295  OE2 GLU A 218      37.539  31.983  -0.843  1.00 37.27           O1-
ATOM   3296  H   GLU A 218      35.867  33.641   3.264  1.00 20.29           H
ATOM   3297  HA  GLU A 218      33.748  32.087   3.393  1.00 18.81           H
ATOM   3298  HB2 GLU A 218      34.105  31.580   1.226  1.00 23.77           H
ATOM   3299  HB3 GLU A 218      34.623  33.076   1.374  1.00 23.77           H
ATOM   3300  HG2 GLU A 218      36.844  32.211   1.573  1.00 23.33           H
ATOM   3301  HG3 GLU A 218      36.262  30.777   1.210  1.00 23.33           H
ATOM   3302  N   GLN A 219      36.466  30.656   4.112  1.00 18.85           N
ATOM   3303  CA  GLN A 219      36.985  29.402   4.652  1.00 16.53           C
ATOM   3304  C   GLN A 219      36.368  29.063   6.004  1.00 16.44           C
ATOM   3305  O   GLN A 219      36.262  27.877   6.358  1.00 17.88           O
ATOM   3306  CB  GLN A 219      38.503  29.489   4.771  1.00 16.03           C
ATOM   3307  CG  GLN A 219      39.198  29.560   3.439  1.00 16.69           C
ATOM   3308  CD  GLN A 219      40.664  29.792   3.611  1.00 17.09           C
ATOM   3309  OE1 GLN A 219      41.088  30.931   3.786  1.00 20.96           O
ATOM   3310  NE2 GLN A 219      41.458  28.716   3.580  1.00 22.79           N
ATOM   3311  H   GLN A 219      37.023  31.314   4.125  1.00 22.62           H
ATOM   3312  HA  GLN A 219      36.781  28.683   4.031  1.00 19.84           H
ATOM   3313  HB2 GLN A 219      38.734  30.293   5.261  1.00 19.25           H
ATOM   3314  HB3 GLN A 219      38.828  28.707   5.241  1.00 19.25           H
ATOM   3315  HG2 GLN A 219      39.066  28.718   2.971  1.00 20.03           H
ATOM   3316  HG3 GLN A 219      38.840  30.296   2.922  1.00 20.03           H
ATOM   3317 HE21 GLN A 219      41.120  27.933   3.466  1.00 27.35           H
ATOM   3318 HE22 GLN A 219      42.308  28.803   3.676  1.00 27.35           H
ATOM   3319  N   VAL A 220      35.974  30.077   6.780  1.00 15.75           N
ATOM   3320  CA  VAL A 220      35.309  29.847   8.056  1.00 16.24           C
ATOM   3321  C   VAL A 220      33.911  29.273   7.825  1.00 15.23           C
ATOM   3322  O   VAL A 220      33.535  28.246   8.400  1.00 16.36           O
ATOM   3323  CB  VAL A 220      35.251  31.151   8.880  1.00 15.24           C
ATOM   3324  CG1 VAL A 220      34.524  30.935  10.156  1.00 14.77           C
ATOM   3325  CG2 VAL A 220      36.658  31.711   9.165  1.00 18.98           C
ATOM   3326  H   VAL A 220      36.091  30.906   6.591  1.00 18.91           H
ATOM   3327  HA  VAL A 220      35.824  29.196   8.559  1.00 19.50           H
ATOM   3328  HB  VAL A 220      34.770  31.827   8.378  1.00 18.30           H
ATOM   3329 HG11 VAL A 220      34.541  31.759  10.670  1.00 17.73           H
ATOM   3330 HG12 VAL A 220      33.604  30.684   9.975  1.00 17.73           H
ATOM   3331 HG13 VAL A 220      34.970  30.229  10.649  1.00 17.73           H
ATOM   3332 HG21 VAL A 220      36.570  32.528   9.681  1.00 22.78           H
ATOM   3333 HG22 VAL A 220      37.159  31.057   9.676  1.00 22.78           H
ATOM   3334 HG23 VAL A 220      37.107  31.894   8.327  1.00 22.78           H
ATOM   3335  N   SER A 221      33.119  29.927   6.964  1.00 16.11           N
ATOM   3336  CA  SER A 221      31.801  29.399   6.649  1.00 15.62           C
ATOM   3337  C   SER A 221      31.900  28.003   6.029  1.00 15.68           C
ATOM   3338  O   SER A 221      31.093  27.123   6.345  1.00 18.20           O
ATOM   3339  CB  SER A 221      31.039  30.371   5.731  1.00 15.97           C
ATOM   3340  OG  SER A 221      31.677  30.569   4.504  1.00 21.70           O
ATOM   3341  H   SER A 221      33.326  30.659   6.559  1.00 19.34           H
ATOM   3342  HA  SER A 221      31.294  29.319   7.471  1.00 18.75           H
ATOM   3343  HB2 SER A 221      30.154  30.008   5.563  1.00 19.17           H
ATOM   3344  HB3 SER A 221      30.969  31.236   6.171  1.00 19.17           H
ATOM   3345  HG  SER A 221      32.380  30.112   4.462  1.00 26.05           H
ATOM   3346  N   ALA A 222      32.905  27.755   5.201  1.00 13.96           N
ATOM   3347  CA  ALA A 222      33.035  26.426   4.608  1.00 17.44           C
ATOM   3348  C   ALA A 222      33.366  25.364   5.652  1.00 18.19           C
ATOM   3349  O   ALA A 222      32.875  24.234   5.572  1.00 18.07           O
ATOM   3350  CB  ALA A 222      34.107  26.417   3.528  1.00 17.40           C
ATOM   3351  H   ALA A 222      33.504  28.320   4.960  1.00 16.76           H
ATOM   3352  HA  ALA A 222      32.188  26.188   4.197  1.00 20.93           H
ATOM   3353  HB1 ALA A 222      34.129  25.540   3.118  1.00 20.89           H
ATOM   3354  HB2 ALA A 222      33.894  27.090   2.863  1.00 20.89           H
ATOM   3355  HB3 ALA A 222      34.965  26.618   3.934  1.00 20.89           H
ATOM   3356  N   ALA A 223      34.219  25.692   6.620  1.00 17.23           N
ATOM   3357  CA  ALA A 223      34.563  24.698   7.634  1.00 15.36           C
ATOM   3358  C   ALA A 223      33.344  24.303   8.443  1.00 21.39           C
ATOM   3359  O   ALA A 223      33.121  23.116   8.722  1.00 23.80           O
ATOM   3360  CB  ALA A 223      35.656  25.245   8.562  1.00 19.01           C
ATOM   3361  H   ALA A 223      34.608  26.456   6.709  1.00 20.68           H
ATOM   3362  HA  ALA A 223      34.898  23.904   7.189  1.00 18.44           H
ATOM   3363  HB1 ALA A 223      35.893  24.568   9.216  1.00 22.82           H
ATOM   3364  HB2 ALA A 223      36.430  25.477   8.025  1.00 22.82           H
ATOM   3365  HB3 ALA A 223      35.313  26.033   9.012  1.00 22.82           H
ATOM   3366  N   VAL A 224      32.547  25.295   8.839  1.00 16.22           N
ATOM   3367  CA  VAL A 224      31.330  25.050   9.594  1.00 19.40           C
ATOM   3368  C   VAL A 224      30.359  24.223   8.771  1.00 20.74           C
ATOM   3369  O   VAL A 224      29.713  23.299   9.283  1.00 18.85           O
ATOM   3370  CB  VAL A 224      30.713  26.394  10.037  1.00 26.46           C
ATOM   3371  CG1 VAL A 224      29.390  26.187  10.737  1.00 24.66           C
ATOM   3372  CG2 VAL A 224      31.668  27.147  10.947  1.00 25.83           C
ATOM   3373  H   VAL A 224      32.697  26.127   8.682  1.00 19.47           H
ATOM   3374  HA  VAL A 224      31.553  24.546  10.394  1.00 23.29           H
ATOM   3375  HB  VAL A 224      30.554  26.945   9.253  1.00 31.76           H
ATOM   3376 HG11 VAL A 224      29.065  27.047  11.048  1.00 29.60           H
ATOM   3377 HG12 VAL A 224      28.753  25.803  10.115  1.00 29.60           H
ATOM   3378 HG13 VAL A 224      29.521  25.590  11.491  1.00 29.60           H
ATOM   3379 HG21 VAL A 224      31.257  27.985  11.214  1.00 31.00           H
ATOM   3380 HG22 VAL A 224      31.846  26.601  11.730  1.00 31.00           H
ATOM   3381 HG23 VAL A 224      32.495  27.322  10.468  1.00 31.00           H
ATOM   3382  N   ARG A 225      30.234  24.546   7.481  1.00 23.27           N
ATOM   3383  CA  ARG A 225      29.318  23.817   6.608  1.00 24.35           C
ATOM   3384  C   ARG A 225      29.722  22.353   6.474  1.00 24.64           C
ATOM   3385  O   ARG A 225      28.859  21.472   6.384  1.00 25.68           O
ATOM   3386  CB  ARG A 225      29.278  24.510   5.245  1.00 23.71           C
ATOM   3387  CG  ARG A 225      28.142  24.158   4.345  1.00 33.38           C
ATOM   3388  CD  ARG A 225      27.870  25.356   3.432  1.00 26.77           C
ATOM   3389  NE  ARG A 225      29.058  25.714   2.653  1.00 20.42           N
ATOM   3390  CZ  ARG A 225      29.687  26.886   2.684  1.00 16.48           C
ATOM   3391  NH1 ARG A 225      29.267  27.890   3.453  1.00 20.65           N
ATOM   3392  NH2 ARG A 225      30.734  27.048   1.909  1.00 20.03           N1+
ATOM   3393  H   ARG A 225      30.665  25.180   7.091  1.00 27.92           H
ATOM   3394  HA  ARG A 225      28.427  23.851   6.988  1.00 29.23           H
ATOM   3395  HB2 ARG A 225      29.220  25.466   5.397  1.00 28.46           H
ATOM   3396  HB3 ARG A 225      30.098  24.305   4.768  1.00 28.46           H
ATOM   3397  HG2 ARG A 225      28.392  23.401   3.793  1.00 40.06           H
ATOM   3398  HG3 ARG A 225      27.348  23.962   4.866  1.00 40.06           H
ATOM   3399  HD2 ARG A 225      27.168  25.117   2.809  1.00 32.13           H
ATOM   3400  HD3 ARG A 225      27.595  26.113   3.973  1.00 32.13           H
ATOM   3401  HE  ARG A 225      29.411  25.097   2.164  1.00 24.51           H
ATOM   3402 HH11 ARG A 225      28.578  27.797   3.957  1.00 24.79           H
ATOM   3403 HH12 ARG A 225      29.691  28.638   3.447  1.00 24.79           H
ATOM   3404 HH21 ARG A 225      31.002  26.398   1.412  1.00 24.04           H
ATOM   3405 HH22 ARG A 225      31.158  27.796   1.910  1.00 24.04           H
ATOM   3406  N   ALA A 226      31.028  22.071   6.454  1.00 21.58           N
ATOM   3407  CA  ALA A 226      31.513  20.699   6.377  1.00 25.16           C
ATOM   3408  C   ALA A 226      31.344  19.930   7.684  1.00 25.17           C
ATOM   3409  O   ALA A 226      31.603  18.725   7.709  1.00 26.10           O
ATOM   3410  CB  ALA A 226      32.981  20.697   5.988  1.00 22.37           C
ATOM   3411  H   ALA A 226      31.654  22.661   6.481  1.00 25.90           H
ATOM   3412  HA  ALA A 226      31.022  20.230   5.687  1.00 30.20           H
ATOM   3413  HB1 ALA A 226      33.294  19.782   5.928  1.00 26.85           H
ATOM   3414  HB2 ALA A 226      33.083  21.139   5.129  1.00 26.85           H
ATOM   3415  HB3 ALA A 226      33.479  21.175   6.670  1.00 26.85           H
ATOM   3416  N   GLY A 227      30.953  20.592   8.763  1.00 19.20           N
ATOM   3417  CA  GLY A 227      30.695  19.931  10.028  1.00 24.65           C
ATOM   3418  C   GLY A 227      31.690  20.244  11.122  1.00 24.38           C
ATOM   3419  O   GLY A 227      31.516  19.757  12.249  1.00 23.90           O
ATOM   3420  H   GLY A 227      30.834  21.445   8.788  1.00 23.05           H
ATOM   3421  HA2 GLY A 227      29.819  20.200  10.347  1.00 29.59           H
ATOM   3422  HA3 GLY A 227      30.688  18.971   9.891  1.00 29.59           H
ATOM   3423  N   ALA A 228      32.700  21.060  10.847  1.00 19.95           N
ATOM   3424  CA  ALA A 228      33.617  21.464  11.897  1.00 18.31           C
ATOM   3425  C   ALA A 228      32.935  22.450  12.844  1.00 22.25           C
ATOM   3426  O   ALA A 228      31.958  23.123  12.508  1.00 20.12           O
ATOM   3427  CB  ALA A 228      34.880  22.076  11.299  1.00 18.88           C
ATOM   3428  H   ALA A 228      32.881  21.379  10.068  1.00 23.95           H
ATOM   3429  HA  ALA A 228      33.877  20.681  12.408  1.00 21.98           H
ATOM   3430  HB1 ALA A 228      35.497  22.298  12.015  1.00 22.66           H
ATOM   3431  HB2 ALA A 228      35.279  21.421  10.708  1.00 22.66           H
ATOM   3432  HB3 ALA A 228      34.646  22.876  10.803  1.00 22.66           H
ATOM   3433  N   ALA A 229      33.441  22.514  14.062  1.00 15.57           N
ATOM   3434  CA  ALA A 229      32.888  23.455  15.019  1.00 12.26           C
ATOM   3435  C   ALA A 229      33.423  24.863  14.832  1.00 17.81           C
ATOM   3436  O   ALA A 229      32.889  25.802  15.443  1.00 17.47           O
ATOM   3437  CB  ALA A 229      33.155  22.969  16.432  1.00 15.91           C
ATOM   3438  H   ALA A 229      34.091  22.036  14.359  1.00 18.68           H
ATOM   3439  HA  ALA A 229      31.925  23.477  14.914  1.00 14.71           H
ATOM   3440  HB1 ALA A 229      32.781  23.605  17.060  1.00 19.10           H
ATOM   3441  HB2 ALA A 229      32.729  22.103  16.537  1.00 19.10           H
ATOM   3442  HB3 ALA A 229      34.114  22.891  16.566  1.00 19.10           H
ATOM   3443  N   GLY A 230      34.435  25.042  13.992  1.00 16.30           N
ATOM   3444  CA  GLY A 230      35.042  26.349  13.823  1.00 14.46           C
ATOM   3445  C   GLY A 230      36.368  26.230  13.100  1.00 15.11           C
ATOM   3446  O   GLY A 230      36.690  25.191  12.516  1.00 16.10           O
ATOM   3447  H   GLY A 230      34.777  24.427  13.499  1.00 19.57           H
ATOM   3448  HA2 GLY A 230      34.460  26.922  13.304  1.00 17.36           H
ATOM   3449  HA3 GLY A 230      35.183  26.758  14.690  1.00 17.36           H
ATOM   3450  N   ALA A 231      37.127  27.318  13.133  1.00 13.29           N
ATOM   3451  CA  ALA A 231      38.395  27.387  12.415  1.00 16.17           C
ATOM   3452  C   ALA A 231      39.377  28.253  13.191  1.00 17.25           C
ATOM   3453  O   ALA A 231      38.934  29.156  13.917  1.00 14.36           O
ATOM   3454  CB  ALA A 231      38.195  27.962  11.008  1.00 16.36           C
ATOM   3455  H   ALA A 231      36.923  28.032  13.566  1.00 15.95           H
ATOM   3456  HA  ALA A 231      38.768  26.496  12.330  1.00 19.41           H
ATOM   3457  HB1 ALA A 231      39.053  27.980  10.555  1.00 19.64           H
ATOM   3458  HB2 ALA A 231      37.570  27.402  10.520  1.00 19.64           H
ATOM   3459  HB3 ALA A 231      37.839  28.860  11.085  1.00 19.64           H
ATOM   3460  N   ILE A 232      40.707  27.998  13.018  1.00 12.93           N
ATOM   3461  CA  ILE A 232      41.763  28.780  13.683  1.00 12.00           C
ATOM   3462  C   ILE A 232      42.522  29.479  12.541  1.00 13.06           C
ATOM   3463  O   ILE A 232      42.888  28.908  11.519  1.00 16.89           O
ATOM   3464  CB  ILE A 232      42.720  27.820  14.451  1.00 14.64           C
ATOM   3465  CG1 ILE A 232      41.977  27.196  15.649  1.00 13.39           C
ATOM   3466  CG2 ILE A 232      43.964  28.588  14.894  1.00 15.11           C
ATOM   3467  CD1 ILE A 232      42.673  25.935  16.151  1.00 17.25           C
ATOM   3468  H   ILE A 232      41.052  27.238  12.399  1.00 15.52           H
ATOM   3469  HA  ILE A 232      41.310  29.526  14.407  1.00 14.40           H
ATOM   3470  HB  ILE A 232      43.033  27.000  13.755  1.00 17.57           H
ATOM   3471 HG12 ILE A 232      41.904  27.936  16.473  1.00 16.08           H
ATOM   3472 HG13 ILE A 232      40.933  26.952  15.372  1.00 16.08           H
ATOM   3473 HG21 ILE A 232      44.606  27.949  15.519  1.00 18.14           H
ATOM   3474 HG22 ILE A 232      44.581  28.904  14.049  1.00 18.14           H
ATOM   3475 HG23 ILE A 232      43.704  29.473  15.492  1.00 18.14           H
ATOM   3476 HD11 ILE A 232      42.159  25.515  17.025  1.00 20.71           H
ATOM   3477 HD12 ILE A 232      42.716  25.153  15.385  1.00 20.71           H
ATOM   3478 HD13 ILE A 232      43.702  26.141  16.476  1.00 20.71           H
ATOM   3479  N   SER A 233      42.732  30.841  12.723  1.00 12.77           N
ATOM   3480  CA  SER A 233      43.565  31.604  11.781  1.00 13.20           C
ATOM   3481  C   SER A 233      44.722  32.226  12.582  1.00 20.23           C
ATOM   3482  O   SER A 233      44.509  32.973  13.538  1.00 18.47           O
ATOM   3483  CB  SER A 233      42.757  32.757  11.144  1.00 15.21           C
ATOM   3484  OG  SER A 233      43.610  33.524  10.292  1.00 16.04           O
ATOM   3485  H   SER A 233      42.524  31.290  13.635  1.00 15.33           H
ATOM   3486  HA  SER A 233      43.940  30.920  10.956  1.00 15.85           H
ATOM   3487  HB2 SER A 233      41.904  32.363  10.564  1.00 18.25           H
ATOM   3488  HB3 SER A 233      42.420  33.493  11.899  1.00 18.25           H
ATOM   3489  HG  SER A 233      43.961  32.956   9.556  1.00 19.26           H
ATOM   3490  N   GLY A 234      45.990  31.872  12.186  1.00 21.62           N
ATOM   3491  CA  GLY A 234      47.166  32.422  12.871  1.00 16.94           C
ATOM   3492  C   GLY A 234      48.068  33.158  11.895  1.00 17.63           C
ATOM   3493  O   GLY A 234      48.254  34.368  11.983  1.00 20.68           O
ATOM   3494  H   GLY A 234      46.167  31.301  11.313  1.00 25.95           H
ATOM   3495  HA2 GLY A 234      46.864  33.163  13.676  1.00 20.33           H
ATOM   3496  HA3 GLY A 234      47.725  31.605  13.394  1.00 20.33           H
ATOM   3497  N   SER A 235      48.656  32.432  10.875  1.00 15.84           N
ATOM   3498  CA  SER A 235      49.655  33.073   9.991  1.00 18.31           C
ATOM   3499  C   SER A 235      49.148  34.420   9.434  1.00 17.18           C
ATOM   3500  O   SER A 235      49.853  35.394   9.178  1.00 20.87           O
ATOM   3501  CB  SER A 235      49.940  32.129   8.794  1.00 20.03           C
ATOM   3502  OG  SER A 235      50.878  31.140   9.162  1.00 22.58           O
ATOM   3503  H   SER A 235      48.555  31.391  10.795  1.00 19.02           H
ATOM   3504  HA  SER A 235      50.609  33.261  10.562  1.00 21.98           H
ATOM   3505  HB2 SER A 235      48.999  31.660   8.425  1.00 24.04           H
ATOM   3506  HB3 SER A 235      50.443  32.684   7.982  1.00 24.04           H
ATOM   3507  HG  SER A 235      50.446  30.462   9.818  1.00 27.10           H
ATOM   3508  N   ALA A 236      47.812  34.407   9.107  1.00 21.10           N
ATOM   3509  CA  ALA A 236      47.085  35.540   8.500  1.00 16.20           C
ATOM   3510  C   ALA A 236      46.946  36.689   9.479  1.00 16.35           C
ATOM   3511  O   ALA A 236      47.078  37.859   9.106  1.00 21.46           O
ATOM   3512  CB  ALA A 236      45.674  35.132   8.033  1.00 20.96           C
ATOM   3513  H   ALA A 236      47.299  33.731   9.241  1.00 25.33           H
ATOM   3514  HA  ALA A 236      47.571  35.855   7.721  1.00 19.44           H
ATOM   3515  HB1 ALA A 236      45.241  35.915   7.658  1.00 25.16           H
ATOM   3516  HB2 ALA A 236      45.735  34.442   7.356  1.00 25.16           H
ATOM   3517  HB3 ALA A 236      45.158  34.814   8.791  1.00 25.16           H
ATOM   3518  N   ILE A 237      46.645  36.367  10.725  1.00 17.27           N
ATOM   3519  CA  ILE A 237      46.658  37.361  11.797  1.00 18.06           C
ATOM   3520  C   ILE A 237      48.065  37.921  11.974  1.00 17.63           C
ATOM   3521  O   ILE A 237      48.268  39.140  12.075  1.00 17.37           O
ATOM   3522  CB  ILE A 237      46.155  36.720  13.101  1.00 18.71           C
ATOM   3523  CG1 ILE A 237      44.707  36.222  12.947  1.00 22.91           C
ATOM   3524  CG2 ILE A 237      46.305  37.661  14.248  1.00 16.99           C
ATOM   3525  CD1 ILE A 237      43.661  37.239  13.181  1.00 25.80           C
ATOM   3526  H   ILE A 237      46.430  35.573  10.975  1.00 20.73           H
ATOM   3527  HA  ILE A 237      46.062  38.092  11.567  1.00 21.68           H
ATOM   3528  HB  ILE A 237      46.715  35.947  13.278  1.00 22.45           H
ATOM   3529 HG12 ILE A 237      44.587  35.878  12.048  1.00 27.50           H
ATOM   3530 HG13 ILE A 237      44.558  35.512  13.592  1.00 27.50           H
ATOM   3531 HG21 ILE A 237      45.947  37.236  15.042  1.00 20.39           H
ATOM   3532 HG22 ILE A 237      47.246  37.857  14.390  1.00 20.39           H
ATOM   3533 HG23 ILE A 237      45.822  38.480  14.057  1.00 20.39           H
ATOM   3534 HD11 ILE A 237      42.796  36.833  13.011  1.00 30.97           H
ATOM   3535 HD12 ILE A 237      43.706  37.538  14.102  1.00 30.97           H
ATOM   3536 HD13 ILE A 237      43.806  37.983  12.577  1.00 30.97           H
ATOM   3537  N   VAL A 238      49.054  37.027  12.047  1.00 15.99           N
ATOM   3538  CA  VAL A 238      50.439  37.439  12.274  1.00 16.84           C
ATOM   3539  C   VAL A 238      50.946  38.303  11.124  1.00 17.48           C
ATOM   3540  O   VAL A 238      51.714  39.245  11.348  1.00 17.64           O
ATOM   3541  CB  VAL A 238      51.319  36.185  12.513  1.00 15.85           C
ATOM   3542  CG1 VAL A 238      52.813  36.545  12.627  1.00 18.38           C
ATOM   3543  CG2 VAL A 238      50.837  35.430  13.770  1.00 16.26           C
ATOM   3544  H   VAL A 238      48.954  36.178  11.961  1.00 19.19           H
ATOM   3545  HA  VAL A 238      50.473  37.984  13.078  1.00 20.21           H
ATOM   3546  HB  VAL A 238      51.223  35.580  11.761  1.00 19.02           H
ATOM   3547 HG11 VAL A 238      53.303  35.726  12.804  1.00 22.07           H
ATOM   3548 HG12 VAL A 238      53.118  36.927  11.788  1.00 22.07           H
ATOM   3549 HG13 VAL A 238      52.942  37.175  13.352  1.00 22.07           H
ATOM   3550 HG21 VAL A 238      51.404  34.654  13.898  1.00 19.52           H
ATOM   3551 HG22 VAL A 238      50.908  36.019  14.536  1.00 19.52           H
ATOM   3552 HG23 VAL A 238      49.917  35.150  13.649  1.00 19.52           H
ATOM   3553  N   LYS A 239      50.507  38.043   9.888  1.00 18.15           N
ATOM   3554  CA  LYS A 239      50.929  38.911   8.788  1.00 16.52           C
ATOM   3555  C   LYS A 239      50.450  40.341   8.977  1.00 17.91           C
ATOM   3556  O   LYS A 239      51.143  41.281   8.570  1.00 19.44           O
ATOM   3557  CB  LYS A 239      50.416  38.408   7.447  1.00 22.50           C
ATOM   3558  CG  LYS A 239      51.074  37.162   6.974  1.00 21.28           C
ATOM   3559  CD  LYS A 239      50.252  36.508   5.844  1.00 29.15           C
ATOM   3560  CE  LYS A 239      50.571  37.068   4.474  1.00 38.59           C
ATOM   3561  NZ  LYS A 239      51.497  38.245   4.489  1.00 48.10           N1+
ATOM   3562  H   LYS A 239      49.981  37.398   9.667  1.00 21.79           H
ATOM   3563  HA  LYS A 239      51.900  38.924   8.752  1.00 19.83           H
ATOM   3564  HB2 LYS A 239      49.462  38.242   7.520  1.00 27.01           H
ATOM   3565  HB3 LYS A 239      50.578  39.100   6.791  1.00 27.01           H
ATOM   3566  HG2 LYS A 239      51.960  37.374   6.639  1.00 25.54           H
ATOM   3567  HG3 LYS A 239      51.149  36.537   7.708  1.00 25.54           H
ATOM   3568  HD2 LYS A 239      50.429  35.554   5.829  1.00 34.99           H
ATOM   3569  HD3 LYS A 239      49.309  36.663   6.016  1.00 34.99           H
ATOM   3570  HE2 LYS A 239      50.989  36.370   3.948  1.00 46.31           H
ATOM   3571  HE3 LYS A 239      49.742  37.341   4.049  1.00 46.31           H
ATOM   3572  HZ1 LYS A 239      51.614  38.541   3.656  1.00 57.72           H
ATOM   3573  HZ2 LYS A 239      51.150  38.903   4.975  1.00 57.72           H
ATOM   3574  HZ3 LYS A 239      52.289  38.017   4.823  1.00 57.72           H
ATOM   3575  N   ILE A 240      49.270  40.525   9.576  1.00 16.24           N
ATOM   3576  CA  ILE A 240      48.773  41.872   9.841  1.00 18.66           C
ATOM   3577  C   ILE A 240      49.661  42.580  10.850  1.00 19.64           C
ATOM   3578  O   ILE A 240      49.913  43.785  10.737  1.00 18.05           O
ATOM   3579  CB  ILE A 240      47.307  41.808  10.299  1.00 18.90           C
ATOM   3580  CG1 ILE A 240      46.425  41.283   9.167  1.00 19.24           C
ATOM   3581  CG2 ILE A 240      46.813  43.178  10.757  1.00 18.08           C
ATOM   3582  CD1 ILE A 240      44.987  40.956   9.596  1.00 22.84           C
ATOM   3583  H   ILE A 240      48.742  39.895   9.834  1.00 19.49           H
ATOM   3584  HA  ILE A 240      48.811  42.376   9.013  1.00 22.40           H
ATOM   3585  HB  ILE A 240      47.247  41.197  11.050  1.00 22.69           H
ATOM   3586 HG12 ILE A 240      46.376  41.958   8.472  1.00 23.09           H
ATOM   3587 HG13 ILE A 240      46.821  40.476   8.804  1.00 23.09           H
ATOM   3588 HG21 ILE A 240      45.883  43.109  11.021  1.00 21.70           H
ATOM   3589 HG22 ILE A 240      47.338  43.476  11.518  1.00 21.70           H
ATOM   3590 HG23 ILE A 240      46.903  43.803  10.021  1.00 21.70           H
ATOM   3591 HD11 ILE A 240      44.493  40.638   8.826  1.00 27.41           H
ATOM   3592 HD12 ILE A 240      45.010  40.265  10.276  1.00 27.41           H
ATOM   3593 HD13 ILE A 240      44.567  41.754   9.952  1.00 27.41           H
ATOM   3594  N   ILE A 241      50.167  41.847  11.841  1.00 16.50           N
ATOM   3595  CA  ILE A 241      51.164  42.412  12.739  1.00 16.37           C
ATOM   3596  C   ILE A 241      52.421  42.792  11.959  1.00 20.03           C
ATOM   3597  O   ILE A 241      52.930  43.921  12.054  1.00 20.14           O
ATOM   3598  CB  ILE A 241      51.460  41.411  13.873  1.00 15.13           C
ATOM   3599  CG1 ILE A 241      50.165  41.111  14.651  1.00 18.08           C
ATOM   3600  CG2 ILE A 241      52.576  41.950  14.783  1.00 17.27           C
ATOM   3601  CD1 ILE A 241      50.318  40.029  15.732  1.00 14.68           C
ATOM   3602  H   ILE A 241      49.953  41.032  12.014  1.00 19.81           H
ATOM   3603  HA  ILE A 241      50.802  43.216  13.143  1.00 19.66           H
ATOM   3604  HB  ILE A 241      51.769  40.584  13.471  1.00 18.16           H
ATOM   3605 HG12 ILE A 241      49.863  41.921  15.091  1.00 21.71           H
ATOM   3606 HG13 ILE A 241      49.485  40.805  14.031  1.00 21.71           H
ATOM   3607 HG21 ILE A 241      52.744  41.310  15.491  1.00 20.73           H
ATOM   3608 HG22 ILE A 241      53.384  42.067  14.260  1.00 20.73           H
ATOM   3609 HG23 ILE A 241      52.300  42.799  15.164  1.00 20.73           H
ATOM   3610 HD11 ILE A 241      49.472  39.927  16.193  1.00 17.63           H
ATOM   3611 HD12 ILE A 241      50.573  39.195  15.304  1.00 17.63           H
ATOM   3612 HD13 ILE A 241      51.000  40.300  16.365  1.00 17.63           H
ATOM   3613  N   GLU A 242      52.936  41.852  11.176  1.00 17.74           N
ATOM   3614  CA  GLU A 242      54.196  42.060  10.474  1.00 16.95           C
ATOM   3615  C   GLU A 242      54.117  43.273   9.552  1.00 19.53           C
ATOM   3616  O   GLU A 242      55.057  44.076   9.481  1.00 25.19           O
ATOM   3617  CB  GLU A 242      54.537  40.796   9.682  1.00 20.42           C
ATOM   3618  CG  GLU A 242      55.789  40.914   8.843  1.00 24.52           C
ATOM   3619  CD  GLU A 242      56.106  39.628   8.130  1.00 28.97           C
ATOM   3620  OE1 GLU A 242      55.271  38.704   8.203  1.00 33.01           O
ATOM   3621  OE2 GLU A 242      57.176  39.543   7.489  1.00 43.07           O1-
ATOM   3622  H   GLU A 242      52.568  41.091  11.025  1.00 21.30           H
ATOM   3623  HA  GLU A 242      54.902  42.215  11.120  1.00 20.34           H
ATOM   3624  HB2 GLU A 242      54.666  40.063  10.303  1.00 24.51           H
ATOM   3625  HB3 GLU A 242      53.802  40.592   9.084  1.00 24.51           H
ATOM   3626  HG2 GLU A 242      55.663  41.601   8.169  1.00 29.43           H
ATOM   3627  HG3 GLU A 242      56.537  41.136   9.418  1.00 29.43           H
ATOM   3628  N   LYS A 243      53.002  43.419   8.851  1.00 20.54           N
ATOM   3629  CA  LYS A 243      52.815  44.522   7.918  1.00 21.98           C
ATOM   3630  C   LYS A 243      52.694  45.873   8.608  1.00 22.62           C
ATOM   3631  O   LYS A 243      52.961  46.896   7.982  1.00 24.78           O
ATOM   3632  CB  LYS A 243      51.562  44.262   7.083  1.00 18.50           C
ATOM   3633  CG  LYS A 243      51.259  45.354   6.059  1.00 33.91           C
ATOM   3634  CD  LYS A 243      49.932  45.145   5.342  1.00 43.73           C
ATOM   3635  CE  LYS A 243      49.818  46.130   4.166  1.00 50.91           C
ATOM   3636  NZ  LYS A 243      48.695  45.806   3.245  1.00 62.68           N1+
ATOM   3637  H   LYS A 243      52.325  42.886   8.900  1.00 24.66           H
ATOM   3638  HA  LYS A 243      53.574  44.559   7.316  1.00 26.38           H
ATOM   3639  HB2 LYS A 243      51.688  43.428   6.600  1.00 22.21           H
ATOM   3640  HB3 LYS A 243      50.794  44.189   7.673  1.00 22.21           H
ATOM   3641  HG2 LYS A 243      51.215  46.214   6.503  1.00 40.70           H
ATOM   3642  HG3 LYS A 243      51.961  45.360   5.390  1.00 40.70           H
ATOM   3643  HD2 LYS A 243      49.892  44.239   4.996  1.00 52.49           H
ATOM   3644  HD3 LYS A 243      49.198  45.306   5.955  1.00 52.49           H
ATOM   3645  HE2 LYS A 243      49.673  47.025   4.511  1.00 61.10           H
ATOM   3646  HE3 LYS A 243      50.641  46.105   3.649  1.00 61.10           H
ATOM   3647  HZ1 LYS A 243      48.656  46.411   2.593  1.00 75.23           H
ATOM   3648  HZ2 LYS A 243      48.820  45.001   2.885  1.00 75.23           H
ATOM   3649  HZ3 LYS A 243      47.925  45.808   3.691  1.00 75.23           H
ATOM   3650  N   ASN A 244      52.284  45.914   9.868  1.00 21.00           N
ATOM   3651  CA  ASN A 244      51.946  47.187  10.499  1.00 19.22           C
ATOM   3652  C   ASN A 244      52.852  47.530  11.663  1.00 19.42           C
ATOM   3653  O   ASN A 244      52.467  48.333  12.520  1.00 20.74           O
ATOM   3654  CB  ASN A 244      50.482  47.173  10.931  1.00 22.19           C
ATOM   3655  CG  ASN A 244      49.535  47.217   9.750  1.00 26.51           C
ATOM   3656  OD1 ASN A 244      49.412  48.241   9.091  1.00 26.13           O
ATOM   3657  ND2 ASN A 244      48.863  46.100   9.469  1.00 22.26           N
ATOM   3658  H   ASN A 244      52.184  45.225  10.374  1.00 25.21           H
ATOM   3659  HA  ASN A 244      52.040  47.899   9.848  1.00 23.07           H
ATOM   3660  HB2 ASN A 244      50.302  46.365  11.435  1.00 26.63           H
ATOM   3661  HB3 ASN A 244      50.310  47.958  11.471  1.00 26.63           H
ATOM   3662 HD21 ASN A 244      48.364  46.066   8.771  1.00 26.71           H
ATOM   3663 HD22 ASN A 244      48.935  45.415   9.983  1.00 26.71           H
ATOM   3664  N   LEU A 245      54.056  46.957  11.702  1.00 17.72           N
ATOM   3665  CA  LEU A 245      54.959  47.185  12.828  1.00 17.57           C
ATOM   3666  C   LEU A 245      55.208  48.660  13.084  1.00 21.02           C
ATOM   3667  O   LEU A 245      55.366  49.058  14.243  1.00 20.95           O
ATOM   3668  CB  LEU A 245      56.284  46.463  12.586  1.00 22.15           C
ATOM   3669  CG  LEU A 245      56.170  44.941  12.540  1.00 24.11           C
ATOM   3670  CD1 LEU A 245      57.458  44.324  12.041  1.00 22.90           C
ATOM   3671  CD2 LEU A 245      55.810  44.379  13.905  1.00 20.17           C
ATOM   3672  H   LEU A 245      54.371  46.440  11.092  1.00 21.27           H
ATOM   3673  HA  LEU A 245      54.559  46.819  13.635  1.00 21.09           H
ATOM   3674  HB2 LEU A 245      56.647  46.759  11.736  1.00 26.58           H
ATOM   3675  HB3 LEU A 245      56.893  46.685  13.308  1.00 26.58           H
ATOM   3676  HG  LEU A 245      55.464  44.700  11.920  1.00 28.94           H
ATOM   3677 HD11 LEU A 245      57.349  43.362  11.983  1.00 27.48           H
ATOM   3678 HD12 LEU A 245      57.661  44.687  11.164  1.00 27.48           H
ATOM   3679 HD13 LEU A 245      58.168  44.543  12.664  1.00 27.48           H
ATOM   3680 HD21 LEU A 245      55.756  43.412  13.840  1.00 24.21           H
ATOM   3681 HD22 LEU A 245      56.493  44.628  14.548  1.00 24.21           H
ATOM   3682 HD23 LEU A 245      54.953  44.738  14.180  1.00 24.21           H
ATOM   3683  N   ALA A 246      55.271  49.483  12.031  1.00 24.12           N
ATOM   3684  CA  ALA A 246      55.577  50.898  12.208  1.00 27.24           C
ATOM   3685  C   ALA A 246      54.370  51.716  12.654  1.00 25.45           C
ATOM   3686  O   ALA A 246      54.550  52.856  13.104  1.00 23.04           O
ATOM   3687  CB  ALA A 246      56.143  51.483  10.908  1.00 29.16           C
ATOM   3688  H   ALA A 246      55.138  49.249  11.213  1.00 28.95           H
ATOM   3689  HA  ALA A 246      56.263  50.986  12.889  1.00 32.69           H
ATOM   3690  HB1 ALA A 246      56.345  52.421  11.047  1.00 34.99           H
ATOM   3691  HB2 ALA A 246      56.955  51.006  10.674  1.00 34.99           H
ATOM   3692  HB3 ALA A 246      55.487  51.384  10.201  1.00 34.99           H
ATOM   3693  N   SER A 247      53.152  51.179  12.556  1.00 19.83           N
ATOM   3694  CA  SER A 247      51.963  51.885  13.025  1.00 27.80           C
ATOM   3695  C   SER A 247      51.143  50.995  13.950  1.00 23.94           C
ATOM   3696  O   SER A 247      50.219  50.295  13.508  1.00 23.50           O
ATOM   3697  CB  SER A 247      51.112  52.371  11.859  1.00 25.73           C
ATOM   3698  OG  SER A 247      49.933  53.006  12.362  1.00 32.99           O
ATOM   3699  H   SER A 247      52.986  50.407  12.215  1.00 23.80           H
ATOM   3700  HA  SER A 247      52.238  52.667  13.527  1.00 33.36           H
ATOM   3701  HB2 SER A 247      51.629  53.008  11.341  1.00 30.88           H
ATOM   3702  HB3 SER A 247      50.870  51.612  11.305  1.00 30.88           H
ATOM   3703  HG  SER A 247      50.126  53.553  12.966  1.00 39.60           H
ATOM   3704  N   PRO A 248      51.433  51.024  15.244  1.00 20.92           N
ATOM   3705  CA  PRO A 248      50.639  50.236  16.201  1.00 26.25           C
ATOM   3706  C   PRO A 248      49.147  50.496  16.129  1.00 29.87           C
ATOM   3707  O   PRO A 248      48.363  49.553  16.300  1.00 24.39           O
ATOM   3708  CB  PRO A 248      51.233  50.672  17.548  1.00 25.35           C
ATOM   3709  CG  PRO A 248      52.650  50.927  17.224  1.00 30.50           C
ATOM   3710  CD  PRO A 248      52.609  51.628  15.892  1.00 24.15           C
ATOM   3711  HA  PRO A 248      50.807  49.289  16.072  1.00 31.50           H
ATOM   3712  HB2 PRO A 248      50.805  51.488  17.852  1.00 30.43           H
ATOM   3713  HB3 PRO A 248      51.147  49.965  18.206  1.00 30.43           H
ATOM   3714  HG2 PRO A 248      53.052  51.491  17.903  1.00 36.61           H
ATOM   3715  HG3 PRO A 248      53.125  50.083  17.152  1.00 36.61           H
ATOM   3716  HD2 PRO A 248      52.474  52.581  16.017  1.00 28.98           H
ATOM   3717  HD3 PRO A 248      53.413  51.438  15.383  1.00 28.98           H
ATOM   3718  N   LYS A 249      48.735  51.752  15.897  1.00 27.88           N
ATOM   3719  CA  LYS A 249      47.314  52.074  15.771  1.00 25.88           C
ATOM   3720  C   LYS A 249      46.697  51.359  14.579  1.00 23.83           C
ATOM   3721  O   LYS A 249      45.655  50.702  14.706  1.00 28.42           O
ATOM   3722  CB  LYS A 249      47.102  53.580  15.603  1.00 33.81           C
ATOM   3723  CG  LYS A 249      47.302  54.438  16.827  1.00 45.76           C
ATOM   3724  CD  LYS A 249      46.979  55.913  16.487  1.00 54.19           C
ATOM   3725  CE  LYS A 249      47.781  56.903  17.353  1.00 55.88           C
ATOM   3726  NZ  LYS A 249      47.501  58.338  17.024  1.00 58.85           N1+
ATOM   3727  H   LYS A 249      49.258  52.427  15.801  1.00 33.47           H
ATOM   3728  HA  LYS A 249      46.853  51.793  16.577  1.00 31.06           H
ATOM   3729  HB2 LYS A 249      47.714  53.903  14.921  1.00 40.58           H
ATOM   3730  HB3 LYS A 249      46.188  53.725  15.307  1.00 40.58           H
ATOM   3731  HG2 LYS A 249      46.702  54.141  17.531  1.00 54.91           H
ATOM   3732  HG3 LYS A 249      48.226  54.384  17.119  1.00 54.91           H
ATOM   3733  HD2 LYS A 249      47.199  56.080  15.556  1.00 65.03           H
ATOM   3734  HD3 LYS A 249      46.032  56.073  16.636  1.00 65.03           H
ATOM   3735  HE2 LYS A 249      47.551  56.763  18.286  1.00 67.06           H
ATOM   3736  HE3 LYS A 249      48.729  56.747  17.219  1.00 67.06           H
ATOM   3737  HZ1 LYS A 249      47.977  58.870  17.557  1.00 70.62           H
ATOM   3738  HZ2 LYS A 249      47.718  58.508  16.178  1.00 70.62           H
ATOM   3739  HZ3 LYS A 249      46.635  58.515  17.142  1.00 70.62           H
ATOM   3740  N   GLN A 250      47.308  51.507  13.404  1.00 20.33           N
ATOM   3741  CA  GLN A 250      46.783  50.860  12.213  1.00 20.95           C
ATOM   3742  C   GLN A 250      46.815  49.346  12.358  1.00 25.02           C
ATOM   3743  O   GLN A 250      45.914  48.652  11.867  1.00 19.82           O
ATOM   3744  CB  GLN A 250      47.573  51.302  10.989  1.00 19.56           C
ATOM   3745  CG  GLN A 250      47.117  50.712   9.689  1.00 28.49           C
ATOM   3746  CD  GLN A 250      47.582  51.521   8.479  1.00 44.33           C
ATOM   3747  OE1 GLN A 250      48.396  52.447   8.601  1.00 51.17           O
ATOM   3748  NE2 GLN A 250      47.058  51.178   7.303  1.00 47.48           N
ATOM   3749  H   GLN A 250      48.021  51.968  13.270  1.00 24.40           H
ATOM   3750  HA  GLN A 250      45.861  51.136  12.092  1.00 25.15           H
ATOM   3751  HB2 GLN A 250      47.497  52.265  10.914  1.00 23.48           H
ATOM   3752  HB3 GLN A 250      48.503  51.053  11.118  1.00 23.48           H
ATOM   3753  HG2 GLN A 250      47.481  49.818   9.602  1.00 34.19           H
ATOM   3754  HG3 GLN A 250      46.146  50.683   9.678  1.00 34.19           H
ATOM   3755 HE21 GLN A 250      46.540  50.493   7.248  1.00 56.99           H
ATOM   3756 HE22 GLN A 250      47.231  51.644   6.600  1.00 56.99           H
ATOM   3757  N   MET A 251      47.851  48.813  13.019  1.00 22.40           N
ATOM   3758  CA  MET A 251      47.890  47.376  13.290  1.00 22.96           C
ATOM   3759  C   MET A 251      46.623  46.929  14.013  1.00 20.58           C
ATOM   3760  O   MET A 251      45.964  45.962  13.612  1.00 18.21           O
ATOM   3761  CB  MET A 251      49.127  47.029  14.121  1.00 19.52           C
ATOM   3762  CG  MET A 251      49.306  45.532  14.345  1.00 19.09           C
ATOM   3763  SD  MET A 251      50.519  45.178  15.612  1.00 17.19           S
ATOM   3764  CE  MET A 251      52.015  45.876  14.932  1.00 18.75           C
ATOM   3765  H   MET A 251      48.528  49.251  13.317  1.00 26.89           H
ATOM   3766  HA  MET A 251      47.961  46.897  12.446  1.00 27.56           H
ATOM   3767  HB2 MET A 251      49.914  47.360  13.665  1.00 23.44           H
ATOM   3768  HB3 MET A 251      49.046  47.448  14.993  1.00 23.44           H
ATOM   3769  HG2 MET A 251      48.465  45.141  14.627  1.00 22.92           H
ATOM   3770  HG3 MET A 251      49.610  45.120  13.522  1.00 22.92           H
ATOM   3771  HE1 MET A 251      52.739  45.737  15.560  1.00 22.51           H
ATOM   3772  HE2 MET A 251      52.216  45.430  14.095  1.00 22.51           H
ATOM   3773  HE3 MET A 251      51.886  46.823  14.781  1.00 22.51           H
ATOM   3774  N   LEU A 252      46.267  47.622  15.092  1.00 17.01           N
ATOM   3775  CA  LEU A 252      45.082  47.216  15.834  1.00 17.38           C
ATOM   3776  C   LEU A 252      43.825  47.383  14.996  1.00 21.44           C
ATOM   3777  O   LEU A 252      42.928  46.538  15.051  1.00 19.21           O
ATOM   3778  CB  LEU A 252      44.977  47.994  17.138  1.00 24.46           C
ATOM   3779  CG  LEU A 252      46.137  47.785  18.110  1.00 21.23           C
ATOM   3780  CD1 LEU A 252      45.906  48.620  19.377  1.00 20.75           C
ATOM   3781  CD2 LEU A 252      46.324  46.303  18.463  1.00 21.54           C
ATOM   3782  H   LEU A 252      46.684  48.305  15.407  1.00 20.41           H
ATOM   3783  HA  LEU A 252      45.159  46.275  16.054  1.00 20.86           H
ATOM   3784  HB2 LEU A 252      44.922  48.941  16.935  1.00 29.36           H
ATOM   3785  HB3 LEU A 252      44.170  47.705  17.591  1.00 29.36           H
ATOM   3786  HG  LEU A 252      46.956  48.096  17.690  1.00 25.48           H
ATOM   3787 HD11 LEU A 252      46.663  48.507  19.975  1.00 24.90           H
ATOM   3788 HD12 LEU A 252      45.819  49.552  19.124  1.00 24.90           H
ATOM   3789 HD13 LEU A 252      45.093  48.318  19.813  1.00 24.90           H
ATOM   3790 HD21 LEU A 252      47.072  46.221  19.075  1.00 25.85           H
ATOM   3791 HD22 LEU A 252      45.514  45.974  18.885  1.00 25.85           H
ATOM   3792 HD23 LEU A 252      46.510  45.801  17.656  1.00 25.85           H
ATOM   3793  N   ALA A 253      43.763  48.429  14.158  1.00 20.11           N
ATOM   3794  CA  ALA A 253      42.557  48.635  13.363  1.00 19.63           C
ATOM   3795  C   ALA A 253      42.379  47.517  12.347  1.00 18.41           C
ATOM   3796  O   ALA A 253      41.260  47.024  12.151  1.00 19.27           O
ATOM   3797  CB  ALA A 253      42.614  49.994  12.665  1.00 21.43           C
ATOM   3798  H   ALA A 253      44.385  49.008  14.033  1.00 24.14           H
ATOM   3799  HA  ALA A 253      41.784  48.634  13.953  1.00 23.56           H
ATOM   3800  HB1 ALA A 253      41.807  50.115  12.143  1.00 25.72           H
ATOM   3801  HB2 ALA A 253      42.683  50.693  13.336  1.00 25.72           H
ATOM   3802  HB3 ALA A 253      43.390  50.013  12.086  1.00 25.72           H
ATOM   3803  N   GLU A 254      43.473  47.105  11.699  1.00 17.26           N
ATOM   3804  CA  GLU A 254      43.398  46.059  10.681  1.00 22.03           C
ATOM   3805  C   GLU A 254      43.144  44.697  11.321  1.00 21.53           C
ATOM   3806  O   GLU A 254      42.400  43.877  10.770  1.00 17.94           O
ATOM   3807  CB  GLU A 254      44.681  46.033   9.841  1.00 26.33           C
ATOM   3808  CG  GLU A 254      44.901  47.312   9.019  1.00 29.91           C
ATOM   3809  CD  GLU A 254      45.917  47.172   7.891  1.00 36.12           C
ATOM   3810  OE1 GLU A 254      46.481  46.071   7.677  1.00 26.94           O
ATOM   3811  OE2 GLU A 254      46.142  48.192   7.212  1.00 37.12           O1-
ATOM   3812  H   GLU A 254      44.264  47.415  11.831  1.00 20.72           H
ATOM   3813  HA  GLU A 254      42.655  46.251  10.084  1.00 26.44           H
ATOM   3814  HB2 GLU A 254      45.441  45.922  10.435  1.00 31.61           H
ATOM   3815  HB3 GLU A 254      44.634  45.289   9.219  1.00 31.61           H
ATOM   3816  HG2 GLU A 254      44.059  47.581   8.620  1.00 35.89           H
ATOM   3817  HG3 GLU A 254      45.221  48.009   9.615  1.00 35.89           H
ATOM   3818  N   LEU A 255      43.739  44.442  12.487  1.00 19.93           N
ATOM   3819  CA  LEU A 255      43.379  43.238  13.240  1.00 17.56           C
ATOM   3820  C   LEU A 255      41.882  43.201  13.545  1.00 19.04           C
ATOM   3821  O   LEU A 255      41.224  42.164  13.377  1.00 18.35           O
ATOM   3822  CB  LEU A 255      44.192  43.171  14.528  1.00 17.71           C
ATOM   3823  CG  LEU A 255      45.672  42.852  14.348  1.00 17.22           C
ATOM   3824  CD1 LEU A 255      46.375  42.993  15.689  1.00 16.83           C
ATOM   3825  CD2 LEU A 255      45.850  41.446  13.806  1.00 17.69           C
ATOM   3826  H   LEU A 255      44.344  44.933  12.850  1.00 23.93           H
ATOM   3827  HA  LEU A 255      43.588  42.456  12.704  1.00 21.08           H
ATOM   3828  HB2 LEU A 255      44.132  44.027  14.982  1.00 21.25           H
ATOM   3829  HB3 LEU A 255      43.816  42.476  15.090  1.00 21.25           H
ATOM   3830  HG  LEU A 255      46.061  43.479  13.721  1.00 20.67           H
ATOM   3831 HD11 LEU A 255      47.326  42.847  15.571  1.00 20.21           H
ATOM   3832 HD12 LEU A 255      46.215  43.885  16.031  1.00 20.21           H
ATOM   3833 HD13 LEU A 255      46.010  42.334  16.304  1.00 20.21           H
ATOM   3834 HD21 LEU A 255      46.800  41.274  13.703  1.00 21.24           H
ATOM   3835 HD22 LEU A 255      45.465  40.815  14.438  1.00 21.24           H
ATOM   3836 HD23 LEU A 255      45.410  41.371  12.947  1.00 21.24           H
ATOM   3837  N   ARG A 256      41.331  44.321  14.019  1.00 19.53           N
ATOM   3838  CA  ARG A 256      39.914  44.388  14.344  1.00 16.86           C
ATOM   3839  C   ARG A 256      39.058  44.075  13.121  1.00 17.38           C
ATOM   3840  O   ARG A 256      38.090  43.304  13.206  1.00 20.62           O
ATOM   3841  CB  ARG A 256      39.573  45.767  14.901  1.00 20.07           C
ATOM   3842  CG  ARG A 256      38.080  45.973  15.160  1.00 21.38           C
ATOM   3843  CD  ARG A 256      37.798  47.282  15.864  1.00 29.06           C
ATOM   3844  NE  ARG A 256      38.380  47.346  17.199  1.00 26.16           N
ATOM   3845  CZ  ARG A 256      37.809  46.868  18.303  1.00 28.06           C
ATOM   3846  NH1 ARG A 256      36.627  46.264  18.251  1.00 26.23           N
ATOM   3847  NH2 ARG A 256      38.432  46.987  19.469  1.00 30.73           N1+
ATOM   3848  H   ARG A 256      41.758  45.054  14.160  1.00 23.44           H
ATOM   3849  HA  ARG A 256      39.718  43.734  15.035  1.00 20.24           H
ATOM   3850  HB2 ARG A 256      40.047  45.896  15.736  1.00 24.09           H
ATOM   3851  HB3 ARG A 256      39.853  46.434  14.257  1.00 24.09           H
ATOM   3852  HG2 ARG A 256      37.617  45.997  14.309  1.00 25.66           H
ATOM   3853  HG3 ARG A 256      37.740  45.252  15.712  1.00 25.66           H
ATOM   3854  HD2 ARG A 256      38.181  48.004  15.342  1.00 34.88           H
ATOM   3855  HD3 ARG A 256      36.835  47.397  15.937  1.00 34.88           H
ATOM   3856  HE  ARG A 256      39.137  47.749  17.282  1.00 31.40           H
ATOM   3857 HH11 ARG A 256      36.212  46.181  17.501  1.00 31.48           H
ATOM   3858 HH12 ARG A 256      36.274  45.959  18.974  1.00 31.48           H
ATOM   3859 HH21 ARG A 256      39.199  47.374  19.508  1.00 36.88           H
ATOM   3860 HH22 ARG A 256      38.067  46.676  20.183  1.00 36.88           H
ATOM   3861  N   SER A 257      39.383  44.693  11.978  1.00 17.67           N
ATOM   3862  CA  SER A 257      38.617  44.478  10.749  1.00 16.55           C
ATOM   3863  C   SER A 257      38.658  43.016  10.321  1.00 20.18           C
ATOM   3864  O   SER A 257      37.636  42.445   9.919  1.00 18.70           O
ATOM   3865  CB  SER A 257      39.159  45.361   9.628  1.00 25.40           C
ATOM   3866  OG  SER A 257      38.874  46.727   9.879  1.00 32.06           O
ATOM   3867  H   SER A 257      40.047  45.234  11.891  1.00 21.21           H
ATOM   3868  HA  SER A 257      37.691  44.727  10.903  1.00 19.87           H
ATOM   3869  HB2 SER A 257      40.120  45.240   9.560  1.00 30.49           H
ATOM   3870  HB3 SER A 257      38.736  45.103   8.794  1.00 30.49           H
ATOM   3871  HG  SER A 257      39.205  46.962  10.615  1.00 38.48           H
ATOM   3872  N   PHE A 258      39.854  42.419  10.325  1.00 21.24           N
ATOM   3873  CA  PHE A 258      39.998  41.026   9.907  1.00 17.20           C
ATOM   3874  C   PHE A 258      39.246  40.080  10.844  1.00 16.24           C
ATOM   3875  O   PHE A 258      38.485  39.217  10.386  1.00 16.68           O
ATOM   3876  CB  PHE A 258      41.479  40.654   9.833  1.00 19.83           C
ATOM   3877  CG  PHE A 258      41.713  39.281   9.306  1.00 17.29           C
ATOM   3878  CD1 PHE A 258      41.486  38.992   7.982  1.00 22.41           C
ATOM   3879  CD2 PHE A 258      42.118  38.258  10.152  1.00 19.46           C
ATOM   3880  CE1 PHE A 258      41.691  37.706   7.489  1.00 23.66           C
ATOM   3881  CE2 PHE A 258      42.306  36.983   9.676  1.00 18.88           C
ATOM   3882  CZ  PHE A 258      42.103  36.706   8.341  1.00 16.51           C
ATOM   3883  H   PHE A 258      40.589  42.798  10.558  1.00 25.50           H
ATOM   3884  HA  PHE A 258      39.626  40.926   9.018  1.00 20.65           H
ATOM   3885  HB2 PHE A 258      41.939  41.275   9.249  1.00 23.80           H
ATOM   3886  HB3 PHE A 258      41.854  40.706  10.724  1.00 23.80           H
ATOM   3887  HD1 PHE A 258      41.212  39.668   7.405  1.00 26.90           H
ATOM   3888  HD2 PHE A 258      42.259  38.433  11.054  1.00 23.36           H
ATOM   3889  HE1 PHE A 258      41.546  37.521   6.590  1.00 28.39           H
ATOM   3890  HE2 PHE A 258      42.590  36.309  10.251  1.00 22.66           H
ATOM   3891  HZ  PHE A 258      42.238  35.844   8.022  1.00 19.82           H
ATOM   3892  N   VAL A 259      39.452  40.202  12.159  1.00 15.09           N
ATOM   3893  CA  VAL A 259      38.753  39.318  13.096  1.00 14.55           C
ATOM   3894  C   VAL A 259      37.247  39.490  12.969  1.00 17.45           C
ATOM   3895  O   VAL A 259      36.484  38.515  12.986  1.00 18.63           O
ATOM   3896  CB  VAL A 259      39.206  39.573  14.547  1.00 15.63           C
ATOM   3897  CG1 VAL A 259      38.346  38.797  15.526  1.00 16.88           C
ATOM   3898  CG2 VAL A 259      40.679  39.197  14.706  1.00 16.98           C
ATOM   3899  H   VAL A 259      39.979  40.773  12.528  1.00 18.12           H
ATOM   3900  HA  VAL A 259      38.963  38.395  12.874  1.00 17.47           H
ATOM   3901  HB  VAL A 259      39.103  40.516  14.748  1.00 18.77           H
ATOM   3902 HG11 VAL A 259      38.696  38.920  16.423  1.00 20.26           H
ATOM   3903 HG12 VAL A 259      37.432  39.121  15.491  1.00 20.26           H
ATOM   3904 HG13 VAL A 259      38.381  37.859  15.285  1.00 20.26           H
ATOM   3905 HG21 VAL A 259      40.947  39.320  15.632  1.00 20.39           H
ATOM   3906 HG22 VAL A 259      40.794  38.267  14.452  1.00 20.39           H
ATOM   3907 HG23 VAL A 259      41.210  39.764  14.122  1.00 20.39           H
ATOM   3908  N   SER A 260      36.790  40.736  12.882  1.00 18.13           N
ATOM   3909  CA  SER A 260      35.361  40.976  12.734  1.00 17.85           C
ATOM   3910  C   SER A 260      34.801  40.230  11.523  1.00 17.58           C
ATOM   3911  O   SER A 260      33.736  39.589  11.602  1.00 17.71           O
ATOM   3912  CB  SER A 260      35.111  42.480  12.602  1.00 22.60           C
ATOM   3913  OG  SER A 260      33.733  42.740  12.702  1.00 38.46           O
ATOM   3914  H   SER A 260      37.278  41.443  12.901  1.00 21.76           H
ATOM   3915  HA  SER A 260      34.903  40.664  13.531  1.00 21.42           H
ATOM   3916  HB2 SER A 260      35.571  42.956  13.312  1.00 27.13           H
ATOM   3917  HB3 SER A 260      35.427  42.781  11.735  1.00 27.13           H
ATOM   3918  HG  SER A 260      33.383  42.189  13.233  1.00 46.16           H
ATOM   3919  N   ALA A 261      35.506  40.288  10.400  1.00 17.67           N
ATOM   3920  CA  ALA A 261      35.022  39.649   9.171  1.00 18.34           C
ATOM   3921  C   ALA A 261      35.065  38.132   9.282  1.00 19.42           C
ATOM   3922  O   ALA A 261      34.120  37.440   8.860  1.00 19.06           O
ATOM   3923  CB  ALA A 261      35.847  40.109   7.971  1.00 19.14           C
ATOM   3924  H   ALA A 261      36.268  40.680  10.320  1.00 21.21           H
ATOM   3925  HA  ALA A 261      34.101  39.912   9.014  1.00 22.02           H
ATOM   3926  HB1 ALA A 261      35.492  39.689   7.171  1.00 22.98           H
ATOM   3927  HB2 ALA A 261      35.791  41.075   7.898  1.00 22.98           H
ATOM   3928  HB3 ALA A 261      36.769  39.837   8.093  1.00 22.98           H
ATOM   3929  N   MET A 262      36.149  37.596   9.851  1.00 16.57           N
ATOM   3930  CA  MET A 262      36.246  36.157  10.051  1.00 16.37           C
ATOM   3931  C   MET A 262      35.159  35.645  10.981  1.00 15.43           C
ATOM   3932  O   MET A 262      34.549  34.606  10.711  1.00 17.90           O
ATOM   3933  CB  MET A 262      37.624  35.796  10.592  1.00 15.50           C
ATOM   3934  CG  MET A 262      38.726  36.133   9.620  1.00 15.68           C
ATOM   3935  SD  MET A 262      38.752  35.131   8.102  1.00 17.08           S
ATOM   3936  CE  MET A 262      39.733  33.720   8.686  1.00 15.83           C
ATOM   3937  H   MET A 262      36.832  38.040  10.125  1.00 19.89           H
ATOM   3938  HA  MET A 262      36.150  35.723   9.187  1.00 19.65           H
ATOM   3939  HB2 MET A 262      37.786  36.290  11.412  1.00 18.60           H
ATOM   3940  HB3 MET A 262      37.648  34.843  10.766  1.00 18.60           H
ATOM   3941  HG2 MET A 262      38.630  37.061   9.356  1.00 18.83           H
ATOM   3942  HG3 MET A 262      39.578  36.013  10.065  1.00 18.83           H
ATOM   3943  HE1 MET A 262      39.861  33.097   7.955  1.00 19.00           H
ATOM   3944  HE2 MET A 262      40.592  34.044   8.999  1.00 19.00           H
ATOM   3945  HE3 MET A 262      39.256  33.288   9.413  1.00 19.00           H
ATOM   3946  N   LYS A 263      34.903  36.349  12.089  1.00 16.02           N
ATOM   3947  CA  LYS A 263      33.880  35.891  13.015  1.00 15.83           C
ATOM   3948  C   LYS A 263      32.491  36.031  12.405  1.00 16.95           C
ATOM   3949  O   LYS A 263      31.618  35.184  12.654  1.00 18.27           O
ATOM   3950  CB  LYS A 263      33.979  36.666  14.333  1.00 20.27           C
ATOM   3951  CG  LYS A 263      32.853  36.398  15.308  1.00 18.14           C
ATOM   3952  CD  LYS A 263      32.822  34.953  15.799  1.00 16.42           C
ATOM   3953  CE  LYS A 263      31.432  34.563  16.280  1.00 15.33           C
ATOM   3954  NZ  LYS A 263      31.288  33.086  16.473  1.00 18.39           N1+
ATOM   3955  H   LYS A 263      35.296  37.078  12.318  1.00 19.23           H
ATOM   3956  HA  LYS A 263      34.021  34.950  13.215  1.00 19.00           H
ATOM   3957  HB2 LYS A 263      34.809  36.419  14.770  1.00 24.34           H
ATOM   3958  HB3 LYS A 263      33.979  37.616  14.133  1.00 24.34           H
ATOM   3959  HG2 LYS A 263      32.979  36.965  16.085  1.00 21.77           H
ATOM   3960  HG3 LYS A 263      32.000  36.600  14.893  1.00 21.77           H
ATOM   3961  HD2 LYS A 263      33.068  34.356  15.078  1.00 19.71           H
ATOM   3962  HD3 LYS A 263      33.435  34.855  16.544  1.00 19.71           H
ATOM   3963  HE2 LYS A 263      31.252  35.001  17.126  1.00 18.41           H
ATOM   3964  HE3 LYS A 263      30.777  34.841  15.621  1.00 18.41           H
ATOM   3965  HZ1 LYS A 263      30.531  32.907  16.903  1.00 22.08           H
ATOM   3966  HZ2 LYS A 263      31.278  32.674  15.683  1.00 22.08           H
ATOM   3967  HZ3 LYS A 263      31.969  32.773  16.952  1.00 22.08           H
ATOM   3968  N   ALA A 264      32.280  37.063  11.583  1.00 19.28           N
ATOM   3969  CA  ALA A 264      30.971  37.233  10.954  1.00 18.06           C
ATOM   3970  C   ALA A 264      30.623  36.024  10.101  1.00 18.48           C
ATOM   3971  O   ALA A 264      29.463  35.597  10.069  1.00 22.31           O
ATOM   3972  CB  ALA A 264      30.935  38.508  10.111  1.00 17.81           C
ATOM   3973  H   ALA A 264      32.862  37.663  11.375  1.00 23.14           H
ATOM   3974  HA  ALA A 264      30.299  37.316  11.651  1.00 21.68           H
ATOM   3975  HB1 ALA A 264      30.042  38.615   9.749  1.00 21.37           H
ATOM   3976  HB2 ALA A 264      31.154  39.270  10.670  1.00 21.37           H
ATOM   3977  HB3 ALA A 264      31.574  38.432   9.386  1.00 21.37           H
ATOM   3978  N   ALA A 265      31.611  35.454   9.411  1.00 18.48           N
ATOM   3979  CA  ALA A 265      31.387  34.289   8.560  1.00 18.46           C
ATOM   3980  C   ALA A 265      30.963  33.050   9.336  1.00 20.41           C
ATOM   3981  O   ALA A 265      30.522  32.067   8.720  1.00 19.35           O
ATOM   3982  CB  ALA A 265      32.656  33.982   7.780  1.00 16.66           C
ATOM   3983  H   ALA A 265      32.426  35.728   9.412  1.00 22.19           H
ATOM   3984  HA  ALA A 265      30.690  34.500   7.919  1.00 22.16           H
ATOM   3985  HB1 ALA A 265      32.507  33.199   7.229  1.00 19.99           H
ATOM   3986  HB2 ALA A 265      32.870  34.744   7.223  1.00 19.99           H
ATOM   3987  HB3 ALA A 265      33.377  33.813   8.404  1.00 19.99           H
ATOM   3988  N   SER A 266      31.114  33.048  10.657  1.00 19.95           N
ATOM   3989  CA  SER A 266      30.775  31.882  11.457  1.00 18.51           C
ATOM   3990  C   SER A 266      29.333  31.892  11.939  1.00 20.11           C
ATOM   3991  O   SER A 266      28.871  30.877  12.473  1.00 23.30           O
ATOM   3992  CB  SER A 266      31.684  31.791  12.687  1.00 19.89           C
ATOM   3993  OG  SER A 266      31.332  32.760  13.673  1.00 18.88           O
ATOM   3994  H   SER A 266      31.410  33.713  11.113  1.00 23.95           H
ATOM   3995  HA  SER A 266      30.910  31.081  10.925  1.00 22.22           H
ATOM   3996  HB2 SER A 266      31.584  30.909  13.078  1.00 23.88           H
ATOM   3997  HB3 SER A 266      32.603  31.937  12.411  1.00 23.88           H
ATOM   3998  HG  SER A 266      31.434  33.538  13.369  1.00 22.66           H
ATOM   3999  N   ARG A 267      28.635  33.016  11.809  1.00 23.48           N
ATOM   4000  CA  ARG A 267      27.316  33.162  12.404  1.00 28.54           C
ATOM   4001  C   ARG A 267      26.253  32.561  11.491  1.00 30.28           C
ATOM   4002  O   ARG A 267      26.428  32.470  10.271  1.00 30.31           O
ATOM   4003  CB  ARG A 267      27.021  34.637  12.694  1.00 27.01           C
ATOM   4004  CG  ARG A 267      27.823  35.167  13.866  1.00 29.09           C
ATOM   4005  CD  ARG A 267      27.330  36.489  14.406  1.00 32.88           C
ATOM   4006  NE  ARG A 267      28.242  37.003  15.435  1.00 26.67           N
ATOM   4007  CZ  ARG A 267      29.192  37.906  15.213  1.00 27.33           C
ATOM   4008  NH1 ARG A 267      29.372  38.420  13.993  1.00 29.38           N
ATOM   4009  NH2 ARG A 267      29.962  38.302  16.217  1.00 30.05           N1+
ATOM   4010  H   ARG A 267      28.903  33.713  11.380  1.00 28.18           H
ATOM   4011  HA  ARG A 267      27.293  32.688  13.249  1.00 34.25           H
ATOM   4012  HB2 ARG A 267      27.256  35.165  11.914  1.00 32.42           H
ATOM   4013  HB3 ARG A 267      26.079  34.743  12.897  1.00 32.42           H
ATOM   4014  HG2 ARG A 267      27.771  34.522  14.589  1.00 34.91           H
ATOM   4015  HG3 ARG A 267      28.746  35.281  13.592  1.00 34.91           H
ATOM   4016  HD2 ARG A 267      27.262  37.130  13.680  1.00 39.46           H
ATOM   4017  HD3 ARG A 267      26.460  36.358  14.814  1.00 39.46           H
ATOM   4018  HE  ARG A 267      28.192  36.663  16.224  1.00 32.01           H
ATOM   4019 HH11 ARG A 267      28.877  38.172  13.336  1.00 35.26           H
ATOM   4020 HH12 ARG A 267      29.990  39.005  13.863  1.00 35.26           H
ATOM   4021 HH21 ARG A 267      29.848  37.970  17.003  1.00 36.07           H
ATOM   4022 HH22 ARG A 267      30.580  38.886  16.084  1.00 36.07           H
ATOM   4023  N   ALA A 268      25.158  32.109  12.109  1.00 33.06           N
ATOM   4024  CA  ALA A 268      24.069  31.473  11.380  1.00 34.59           C
ATOM   4025  C   ALA A 268      23.357  32.499  10.506  1.00 30.95           C
ATOM   4026  O   ALA A 268      23.222  33.662  10.893  1.00 30.51           O
ATOM   4027  CB  ALA A 268      23.088  30.824  12.339  1.00 34.90           C
ATOM   4028  OXT ALA A 268      22.891  32.186   9.409  1.00 39.66           O1-
ATOM   4029  H   ALA A 268      25.025  32.158  12.958  1.00 39.68           H
ATOM   4030  HA  ALA A 268      24.438  30.780  10.809  1.00 41.51           H
ATOM   4031  HB1 ALA A 268      22.384  30.399  11.824  1.00 41.88           H
ATOM   4032  HB2 ALA A 268      23.550  30.160  12.868  1.00 41.88           H
ATOM   4033  HB3 ALA A 268      22.712  31.504  12.920  1.00 41.88           H
TER
ATOM   4034  N   THR B   2      53.168   2.707  17.178  1.00 40.79           N
ATOM   4035  CA  THR B   2      53.498   1.294  16.963  1.00 37.10           C
ATOM   4036  C   THR B   2      54.666   1.191  15.995  1.00 22.88           C
ATOM   4037  O   THR B   2      54.654   1.810  14.937  1.00 25.43           O
ATOM   4038  CB  THR B   2      52.306   0.519  16.413  1.00 38.47           C
ATOM   4039  OG1 THR B   2      51.211   0.628  17.335  1.00 46.26           O
ATOM   4040  CG2 THR B   2      52.657  -0.949  16.213  1.00 33.16           C
ATOM   4041  H1  THR B   2      52.964   3.123  16.338  1.00 48.95           H
ATOM   4042  H2  THR B   2      53.928   3.147  17.571  1.00 48.95           H
ATOM   4043  HA  THR B   2      53.766   0.889  17.805  1.00 44.52           H
ATOM   4044  HB  THR B   2      52.049   0.894  15.555  1.00 46.17           H
ATOM   4045  HG1 THR B   2      51.082   1.437  17.529  1.00 55.52           H
ATOM   4046 HG21 THR B   2      53.423  -1.044  15.629  1.00 39.80           H
ATOM   4047 HG22 THR B   2      52.857  -1.354  17.072  1.00 39.80           H
ATOM   4048 HG23 THR B   2      51.903  -1.411  15.815  1.00 39.80           H
ATOM   4049  N   THR B   3      55.678   0.414  16.351  1.00 20.22           N
ATOM   4050  CA  THR B   3      56.849   0.314  15.497  1.00 13.77           C
ATOM   4051  C   THR B   3      57.327  -1.120  15.477  1.00 15.31           C
ATOM   4052  O   THR B   3      56.977  -1.928  16.339  1.00 16.25           O
ATOM   4053  CB  THR B   3      57.966   1.220  16.000  1.00 17.59           C
ATOM   4054  OG1 THR B   3      58.309   0.808  17.319  1.00 15.89           O
ATOM   4055  CG2 THR B   3      57.520   2.679  16.021  1.00 19.68           C
ATOM   4056  H   THR B   3      55.712  -0.064  17.066  1.00 24.27           H
ATOM   4057  HA  THR B   3      56.623   0.579  14.593  1.00 16.54           H
ATOM   4058  HB  THR B   3      58.734   1.133  15.416  1.00 21.12           H
ATOM   4059  HG1 THR B   3      59.091   0.499  17.334  1.00 19.08           H
ATOM   4060 HG21 THR B   3      58.254   3.246  16.300  1.00 23.63           H
ATOM   4061 HG22 THR B   3      57.233   2.946  15.133  1.00 23.63           H
ATOM   4062 HG23 THR B   3      56.785   2.795  16.643  1.00 23.63           H
ATOM   4063  N   LEU B   4      58.172  -1.411  14.496  1.00 12.71           N
ATOM   4064  CA  LEU B   4      58.793  -2.721  14.407  1.00 15.90           C
ATOM   4065  C   LEU B   4      59.968  -2.865  15.354  1.00 19.87           C
ATOM   4066  O   LEU B   4      60.215  -3.961  15.864  1.00 17.68           O
ATOM   4067  CB  LEU B   4      59.289  -2.947  12.993  1.00 14.14           C
ATOM   4068  CG  LEU B   4      58.187  -2.903  11.944  1.00 12.97           C
ATOM   4069  CD1 LEU B   4      58.791  -2.857  10.544  1.00 18.68           C
ATOM   4070  CD2 LEU B   4      57.225  -4.089  12.099  1.00 16.57           C
ATOM   4071  H   LEU B   4      58.385  -0.871  13.862  1.00 15.26           H
ATOM   4072  HA  LEU B   4      58.131  -3.400  14.621  1.00 19.08           H
ATOM   4073  HB2 LEU B   4      59.922  -2.248  12.774  1.00 16.98           H
ATOM   4074  HB3 LEU B   4      59.726  -3.814  12.966  1.00 16.98           H
ATOM   4075  HG  LEU B   4      57.677  -2.088  12.068  1.00 15.57           H
ATOM   4076 HD11 LEU B   4      58.074  -2.841   9.890  1.00 22.42           H
ATOM   4077 HD12 LEU B   4      59.326  -2.053  10.463  1.00 22.42           H
ATOM   4078 HD13 LEU B   4      59.343  -3.642  10.414  1.00 22.42           H
ATOM   4079 HD21 LEU B   4      56.546  -4.045  11.408  1.00 19.89           H
ATOM   4080 HD22 LEU B   4      57.729  -4.914  12.016  1.00 19.89           H
ATOM   4081 HD23 LEU B   4      56.805  -4.047  12.971  1.00 19.89           H
ATOM   4082  N   LEU B   5      60.696  -1.776  15.570  1.00 14.71           N
ATOM   4083  CA  LEU B   5      61.907  -1.737  16.376  1.00 14.96           C
ATOM   4084  C   LEU B   5      61.723  -0.768  17.538  1.00 13.51           C
ATOM   4085  O   LEU B   5      60.893   0.142  17.495  1.00 14.18           O
ATOM   4086  CB  LEU B   5      63.115  -1.301  15.532  1.00 13.60           C
ATOM   4087  CG  LEU B   5      63.369  -2.021  14.215  1.00 15.89           C
ATOM   4088  CD1 LEU B   5      64.542  -1.413  13.478  1.00 18.92           C
ATOM   4089  CD2 LEU B   5      63.604  -3.486  14.493  1.00 19.67           C
ATOM   4090  H   LEU B   5      60.489  -1.008  15.244  1.00 17.66           H
ATOM   4091  HA  LEU B   5      62.083  -2.617  16.744  1.00 17.96           H
ATOM   4092  HB2 LEU B   5      63.007  -0.362  15.316  1.00 16.32           H
ATOM   4093  HB3 LEU B   5      63.912  -1.409  16.072  1.00 16.32           H
ATOM   4094  HG  LEU B   5      62.585  -1.945  13.647  1.00 19.08           H
ATOM   4095 HD11 LEU B   5      64.675  -1.892  12.646  1.00 22.72           H
ATOM   4096 HD12 LEU B   5      64.347  -0.481  13.293  1.00 22.72           H
ATOM   4097 HD13 LEU B   5      65.336  -1.480  14.034  1.00 22.72           H
ATOM   4098 HD21 LEU B   5      63.786  -3.939  13.655  1.00 23.61           H
ATOM   4099 HD22 LEU B   5      64.360  -3.575  15.090  1.00 23.61           H
ATOM   4100 HD23 LEU B   5      62.811  -3.858  14.909  1.00 23.61           H
ATOM   4101  N   ASN B   6      62.506  -0.968  18.579  1.00 14.35           N
ATOM   4102  CA  ASN B   6      62.408  -0.109  19.762  1.00 16.59           C
ATOM   4103  C   ASN B   6      62.921   1.281  19.432  1.00 10.97           C
ATOM   4104  O   ASN B   6      64.096   1.406  19.063  1.00 12.13           O
ATOM   4105  CB  ASN B   6      63.252  -0.678  20.889  1.00 16.33           C
ATOM   4106  CG  ASN B   6      62.996   0.002  22.230  1.00 15.38           C
ATOM   4107  OD1 ASN B   6      62.369   1.072  22.324  1.00 14.74           O
ATOM   4108  ND2 ASN B   6      63.468  -0.644  23.293  1.00 20.99           N
ATOM   4109  H   ASN B   6      63.104  -1.582  18.623  1.00 17.23           H
ATOM   4110  HA  ASN B   6      61.489  -0.069  20.063  1.00 19.91           H
ATOM   4111  HB2 ASN B   6      63.045  -1.622  20.978  1.00 19.61           H
ATOM   4112  HB3 ASN B   6      64.190  -0.567  20.671  1.00 19.61           H
ATOM   4113 HD21 ASN B   6      63.305  -0.348  24.083  1.00 25.20           H
ATOM   4114 HD22 ASN B   6      63.929  -1.362  23.186  1.00 25.20           H
ATOM   4115  N   PRO B   7      62.117   2.340  19.575  1.00  9.82           N
ATOM   4116  CA  PRO B   7      62.602   3.697  19.271  1.00 12.15           C
ATOM   4117  C   PRO B   7      63.484   4.297  20.340  1.00  9.97           C
ATOM   4118  O   PRO B   7      64.009   5.403  20.131  1.00 11.70           O
ATOM   4119  CB  PRO B   7      61.317   4.518  19.161  1.00 12.30           C
ATOM   4120  CG  PRO B   7      60.191   3.554  19.202  1.00 19.64           C
ATOM   4121  CD  PRO B   7      60.674   2.339  19.869  1.00 14.97           C
ATOM   4122  HA  PRO B   7      63.077   3.706  18.428  1.00 14.58           H
ATOM   4123  HB2 PRO B   7      61.266   5.135  19.908  1.00 14.77           H
ATOM   4124  HB3 PRO B   7      61.327   4.997  18.318  1.00 14.77           H
ATOM   4125  HG2 PRO B   7      59.464   3.943  19.709  1.00 23.57           H
ATOM   4126  HG3 PRO B   7      59.907   3.349  18.296  1.00 23.57           H
ATOM   4127  HD2 PRO B   7      60.529   2.403  20.827  1.00 17.97           H
ATOM   4128  HD3 PRO B   7      60.243   1.558  19.490  1.00 17.97           H
ATOM   4129  N   TYR B   8      63.629   3.619  21.461  1.00 10.79           N
ATOM   4130  CA  TYR B   8      64.308   4.151  22.629  1.00 12.94           C
ATOM   4131  C   TYR B   8      65.540   3.334  22.965  1.00 11.08           C
ATOM   4132  O   TYR B   8      65.604   2.126  22.712  1.00 14.52           O
ATOM   4133  CB  TYR B   8      63.370   4.188  23.841  1.00  9.51           C
ATOM   4134  CG  TYR B   8      62.477   5.399  23.844  1.00 10.49           C
ATOM   4135  CD1 TYR B   8      62.907   6.607  24.380  1.00 13.91           C
ATOM   4136  CD2 TYR B   8      61.220   5.349  23.272  1.00 12.67           C
ATOM   4137  CE1 TYR B   8      62.112   7.718  24.379  1.00 13.83           C
ATOM   4138  CE2 TYR B   8      60.398   6.473  23.254  1.00 12.34           C
ATOM   4139  CZ  TYR B   8      60.855   7.656  23.808  1.00 13.86           C
ATOM   4140  OH  TYR B   8      60.072   8.789  23.825  1.00 13.63           O
ATOM   4141  H   TYR B   8      63.340   2.815  21.579  1.00 12.96           H
ATOM   4142  HA  TYR B   8      64.605   5.056  22.448  1.00 15.53           H
ATOM   4143  HB2 TYR B   8      62.825   3.388  23.834  1.00 11.42           H
ATOM   4144  HB3 TYR B   8      63.889   4.212  24.659  1.00 11.42           H
ATOM   4145  HD1 TYR B   8      63.755   6.658  24.758  1.00 16.69           H
ATOM   4146  HD2 TYR B   8      60.923   4.548  22.901  1.00 15.21           H
ATOM   4147  HE1 TYR B   8      62.422   8.515  24.747  1.00 16.60           H
ATOM   4148  HE2 TYR B   8      59.549   6.425  22.876  1.00 14.81           H
ATOM   4149  HH  TYR B   8      59.310   8.610  23.525  1.00 16.36           H
ATOM   4150  N   PHE B   9      66.530   4.031  23.528  1.00 12.55           N
ATOM   4151  CA  PHE B   9      67.717   3.474  24.171  1.00 10.81           C
ATOM   4152  C   PHE B   9      67.583   3.908  25.625  1.00 10.58           C
ATOM   4153  O   PHE B   9      67.913   5.044  25.974  1.00 10.55           O
ATOM   4154  CB  PHE B   9      68.960   3.993  23.540  1.00 11.60           C
ATOM   4155  CG  PHE B   9      69.026   3.712  22.092  1.00  9.04           C
ATOM   4156  CD1 PHE B   9      69.635   2.569  21.629  1.00 13.30           C
ATOM   4157  CD2 PHE B   9      68.474   4.608  21.172  1.00 11.23           C
ATOM   4158  CE1 PHE B   9      69.722   2.312  20.246  1.00 11.01           C
ATOM   4159  CE2 PHE B   9      68.559   4.355  19.800  1.00 10.41           C
ATOM   4160  CZ  PHE B   9      69.159   3.199  19.351  1.00 11.29           C
ATOM   4161  H   PHE B   9      66.534   4.891  23.554  1.00 15.07           H
ATOM   4162  HA  PHE B   9      67.726   2.506  24.108  1.00 12.97           H
ATOM   4163  HB2 PHE B   9      68.992   4.953  23.663  1.00 13.92           H
ATOM   4164  HB3 PHE B   9      69.727   3.574  23.958  1.00 13.92           H
ATOM   4165  HD1 PHE B   9      70.009   1.967  22.234  1.00 15.97           H
ATOM   4166  HD2 PHE B   9      68.066   5.388  21.471  1.00 13.48           H
ATOM   4167  HE1 PHE B   9      70.127   1.534  19.947  1.00 13.22           H
ATOM   4168  HE2 PHE B   9      68.186   4.950  19.191  1.00 12.50           H
ATOM   4169  HZ  PHE B   9      69.212   3.034  18.441  1.00 13.55           H
ATOM   4170  N   GLY B  10      67.017   3.039  26.455  1.00 13.03           N
ATOM   4171  CA  GLY B  10      66.628   3.489  27.782  1.00 13.15           C
ATOM   4172  C   GLY B  10      65.625   4.610  27.666  1.00 13.34           C
ATOM   4173  O   GLY B  10      64.608   4.505  26.959  1.00 11.63           O
ATOM   4174  H   GLY B  10      66.859   2.216  26.280  1.00 15.65           H
ATOM   4175  HA2 GLY B  10      66.231   2.754  28.275  1.00 15.78           H
ATOM   4176  HA3 GLY B  10      67.404   3.817  28.270  1.00 15.78           H
ATOM   4177  N   GLU B  11      65.910   5.708  28.349  1.00 12.17           N
ATOM   4178  CA  GLU B  11      65.042   6.867  28.352  1.00 14.13           C
ATOM   4179  C   GLU B  11      65.212   7.747  27.120  1.00 11.60           C
ATOM   4180  O   GLU B  11      64.389   8.638  26.895  1.00 13.73           O
ATOM   4181  CB  GLU B  11      65.307   7.687  29.623  1.00 18.62           C
ATOM   4182  CG  GLU B  11      66.680   8.379  29.626  0.46 20.06           C
ATOM   4183  CD  GLU B  11      67.205   8.766  31.021  0.06 23.23           C
ATOM   4184  OE1 GLU B  11      67.856   7.930  31.726  1.00 19.67           O
ATOM   4185  OE2 GLU B  11      66.996   9.952  31.389  0.94 22.37           O1-
ATOM   4186  H   GLU B  11      66.615   5.810  28.828  1.00 14.61           H
ATOM   4187  HA  GLU B  11      64.120   6.559  28.387  1.00 16.96           H
ATOM   4188  HB2 GLU B  11      64.625   8.376  29.701  1.00 22.35           H
ATOM   4189  HB3 GLU B  11      65.260   7.087  30.384  1.00 22.35           H
ATOM   4190  HG2 GLU B  11      67.323   7.805  29.183  1.00 24.08           H
ATOM   4191  HG3 GLU B  11      66.586   9.209  29.134  1.00 24.08           H
ATOM   4192  N   PHE B  12      66.226   7.490  26.286  1.00 11.38           N
ATOM   4193  CA  PHE B  12      66.626   8.415  25.246  1.00 11.10           C
ATOM   4194  C   PHE B  12      66.132   7.963  23.879  1.00 11.43           C
ATOM   4195  O   PHE B  12      66.144   6.775  23.560  1.00 12.67           O
ATOM   4196  CB  PHE B  12      68.143   8.526  25.216  1.00 10.68           C
ATOM   4197  CG  PHE B  12      68.725   8.871  26.548  1.00 10.00           C
ATOM   4198  CD1 PHE B  12      68.615  10.155  27.049  1.00 11.59           C
ATOM   4199  CD2 PHE B  12      69.383   7.913  27.287  1.00 12.21           C
ATOM   4200  CE1 PHE B  12      69.175  10.458  28.285  1.00 13.04           C
ATOM   4201  CE2 PHE B  12      69.934   8.207  28.504  1.00 11.33           C
ATOM   4202  CZ  PHE B  12      69.822   9.464  29.019  1.00 11.88           C
ATOM   4203  H   PHE B  12      66.692   6.766  26.295  1.00 13.66           H
ATOM   4204  HA  PHE B  12      66.265   9.295  25.431  1.00 13.32           H
ATOM   4205  HB2 PHE B  12      68.511   7.669  24.952  1.00 12.83           H
ATOM   4206  HB3 PHE B  12      68.406   9.206  24.581  1.00 12.83           H
ATOM   4207  HD1 PHE B  12      68.176  10.814  26.564  1.00 13.91           H
ATOM   4208  HD2 PHE B  12      69.459   7.048  26.953  1.00 14.66           H
ATOM   4209  HE1 PHE B  12      69.101  11.318  28.635  1.00 15.65           H
ATOM   4210  HE2 PHE B  12      70.369   7.541  28.983  1.00 13.60           H
ATOM   4211  HZ  PHE B  12      70.201   9.664  29.843  1.00 14.26           H
ATOM   4212  N   GLY B  13      65.763   8.932  23.055  1.00 12.42           N
ATOM   4213  CA  GLY B  13      65.350   8.640  21.692  1.00 11.72           C
ATOM   4214  C   GLY B  13      63.925   9.058  21.418  1.00  9.90           C
ATOM   4215  O   GLY B  13      63.523  10.174  21.759  1.00 10.90           O
ATOM   4216  H   GLY B  13      65.755   9.766  23.261  1.00 14.91           H
ATOM   4217  HA2 GLY B  13      65.926   9.117  21.075  1.00 14.07           H
ATOM   4218  HA3 GLY B  13      65.425   7.687  21.515  1.00 14.07           H
ATOM   4219  N   GLY B  14      63.157   8.170  20.814  1.00 11.60           N
ATOM   4220  CA  GLY B  14      61.771   8.430  20.566  1.00 10.82           C
ATOM   4221  C   GLY B  14      61.532   9.006  19.188  1.00 10.37           C
ATOM   4222  O   GLY B  14      62.423   9.056  18.325  1.00  9.96           O
ATOM   4223  H   GLY B  14      63.422   7.395  20.551  1.00 13.93           H
ATOM   4224  HA2 GLY B  14      61.281   7.600  20.648  1.00 13.00           H
ATOM   4225  HA3 GLY B  14      61.433   9.053  21.225  1.00 13.00           H
ATOM   4226  N   MET B  15      60.272   9.438  18.984  1.00 10.85           N
ATOM   4227  CA  MET B  15      59.796   9.980  17.700  1.00 11.87           C
ATOM   4228  C   MET B  15      58.986  11.259  17.936  1.00 12.92           C
ATOM   4229  O   MET B  15      57.771  11.305  17.717  1.00 12.64           O
ATOM   4230  CB  MET B  15      58.965   8.937  16.962  1.00 12.60           C
ATOM   4231  CG  MET B  15      59.739   7.670  16.670  1.00 13.54           C
ATOM   4232  SD  MET B  15      58.738   6.243  16.145  1.00 13.48           S
ATOM   4233  CE  MET B  15      58.425   6.627  14.439  1.00 16.49           C
ATOM   4234  H   MET B  15      59.666   9.413  19.591  1.00 13.03           H
ATOM   4235  HA  MET B  15      60.557  10.189  17.141  1.00 14.25           H
ATOM   4236  HB2 MET B  15      58.192   8.705  17.499  1.00 15.12           H
ATOM   4237  HB3 MET B  15      58.676   9.314  16.117  1.00 15.12           H
ATOM   4238  HG2 MET B  15      60.382   7.858  15.971  1.00 16.25           H
ATOM   4239  HG3 MET B  15      60.206   7.406  17.478  1.00 16.25           H
ATOM   4240  HE1 MET B  15      57.866   5.933  14.057  1.00 19.80           H
ATOM   4241  HE2 MET B  15      57.977   7.485  14.380  1.00 19.80           H
ATOM   4242  HE3 MET B  15      59.275   6.666  13.974  1.00 19.80           H
ATOM   4243  N   TYR B  16      59.667  12.328  18.334  1.00 10.62           N
ATOM   4244  CA  TYR B  16      58.997  13.572  18.717  1.00 10.25           C
ATOM   4245  C   TYR B  16      58.893  14.491  17.497  1.00 10.05           C
ATOM   4246  O   TYR B  16      59.556  15.528  17.380  1.00 11.51           O
ATOM   4247  CB  TYR B  16      59.735  14.235  19.866  1.00 10.72           C
ATOM   4248  CG  TYR B  16      59.656  13.487  21.175  1.00 11.21           C
ATOM   4249  CD1 TYR B  16      58.624  13.725  22.077  1.00 12.69           C
ATOM   4250  CD2 TYR B  16      60.634  12.567  21.521  1.00 11.28           C
ATOM   4251  CE1 TYR B  16      58.566  13.063  23.272  1.00 11.07           C
ATOM   4252  CE2 TYR B  16      60.591  11.898  22.717  1.00 12.06           C
ATOM   4253  CZ  TYR B  16      59.550  12.146  23.598  1.00 13.63           C
ATOM   4254  OH  TYR B  16      59.495  11.466  24.792  1.00 15.41           O
ATOM   4255  H   TYR B  16      60.524  12.361  18.377  1.00 12.75           H
ATOM   4256  HA  TYR B  16      58.096  13.370  19.016  1.00 12.31           H
ATOM   4257  HB2 TYR B  16      60.676  14.309  19.637  1.00 12.88           H
ATOM   4258  HB3 TYR B  16      59.361  15.118  20.006  1.00 12.88           H
ATOM   4259  HD1 TYR B  16      57.962  14.341  21.865  1.00 15.24           H
ATOM   4260  HD2 TYR B  16      61.335  12.406  20.930  1.00 13.54           H
ATOM   4261  HE1 TYR B  16      57.865  13.225  23.864  1.00 13.29           H
ATOM   4262  HE2 TYR B  16      61.251  11.281  22.929  1.00 14.48           H
ATOM   4263  HH  TYR B  16      59.900  10.735  24.725  1.00 18.50           H
ATOM   4264  N   VAL B  17      58.048  14.076  16.566  1.00 12.51           N
ATOM   4265  CA  VAL B  17      57.804  14.860  15.355  1.00 11.79           C
ATOM   4266  C   VAL B  17      56.329  15.217  15.317  1.00 11.90           C
ATOM   4267  O   VAL B  17      55.496  14.496  15.854  1.00  9.65           O
ATOM   4268  CB  VAL B  17      58.207  14.106  14.063  1.00 11.64           C
ATOM   4269  CG1 VAL B  17      59.730  13.861  14.010  1.00 12.77           C
ATOM   4270  CG2 VAL B  17      57.433  12.821  13.853  1.00 14.48           C
ATOM   4271  H   VAL B  17      57.605  13.340  16.616  1.00 15.02           H
ATOM   4272  HA  VAL B  17      58.318  15.680  15.393  1.00 14.16           H
ATOM   4273  HB  VAL B  17      57.986  14.682  13.316  1.00 13.97           H
ATOM   4274 HG11 VAL B  17      59.935  13.395  13.187  1.00 15.33           H
ATOM   4275 HG12 VAL B  17      60.181  14.720  14.023  1.00 15.33           H
ATOM   4276 HG13 VAL B  17      60.000  13.330  14.778  1.00 15.33           H
ATOM   4277 HG21 VAL B  17      57.708  12.431  13.010  1.00 17.38           H
ATOM   4278 HG22 VAL B  17      57.628  12.209  14.581  1.00 17.38           H
ATOM   4279 HG23 VAL B  17      56.489  13.029  13.821  1.00 17.38           H
ATOM   4280  N   PRO B  18      55.967  16.267  14.599  1.00 12.75           N
ATOM   4281  CA  PRO B  18      54.545  16.499  14.340  1.00 12.60           C
ATOM   4282  C   PRO B  18      53.877  15.272  13.741  1.00 10.45           C
ATOM   4283  O   PRO B  18      54.469  14.523  12.949  1.00 12.78           O
ATOM   4284  CB  PRO B  18      54.560  17.673  13.365  1.00 14.83           C
ATOM   4285  CG  PRO B  18      55.880  18.375  13.675  1.00 15.35           C
ATOM   4286  CD  PRO B  18      56.809  17.239  13.894  1.00 10.84           C
ATOM   4287  HA  PRO B  18      54.078  16.762  15.147  1.00 15.12           H
ATOM   4288  HB2 PRO B  18      54.555  17.348  12.450  1.00 17.81           H
ATOM   4289  HB3 PRO B  18      53.800  18.253  13.541  1.00 17.81           H
ATOM   4290  HG2 PRO B  18      56.156  18.921  12.922  1.00 18.43           H
ATOM   4291  HG3 PRO B  18      55.786  18.908  14.480  1.00 18.43           H
ATOM   4292  HD2 PRO B  18      57.094  16.877  13.042  1.00 13.01           H
ATOM   4293  HD3 PRO B  18      57.560  17.514  14.441  1.00 13.01           H
ATOM   4294  N   GLN B  19      52.609  15.091  14.119  1.00 10.64           N
ATOM   4295  CA  GLN B  19      51.854  13.915  13.694  1.00 12.15           C
ATOM   4296  C   GLN B  19      51.974  13.684  12.191  1.00 12.48           C
ATOM   4297  O   GLN B  19      52.040  12.539  11.733  1.00 11.61           O
ATOM   4298  CB  GLN B  19      50.383  14.077  14.085  1.00 14.30           C
ATOM   4299  CG  GLN B  19      49.608  12.778  14.012  1.00 11.66           C
ATOM   4300  CD  GLN B  19      49.999  11.834  15.137  1.00 14.81           C
ATOM   4301  OE1 GLN B  19      49.978  12.218  16.291  1.00 14.73           O
ATOM   4302  NE2 GLN B  19      50.393  10.609  14.791  1.00 16.29           N
ATOM   4303  H   GLN B  19      52.173  15.637  14.622  1.00 12.77           H
ATOM   4304  HA  GLN B  19      52.201  13.137  14.155  1.00 14.59           H
ATOM   4305  HB2 GLN B  19      50.334  14.407  14.994  1.00 17.17           H
ATOM   4306  HB3 GLN B  19      49.961  14.705  13.480  1.00 17.17           H
ATOM   4307  HG2 GLN B  19      48.661  12.972  14.081  1.00 14.00           H
ATOM   4308  HG3 GLN B  19      49.807  12.345  13.170  1.00 14.00           H
ATOM   4309 HE21 GLN B  19      50.377  10.376  13.965  1.00 19.55           H
ATOM   4310 HE22 GLN B  19      50.659  10.046  15.385  1.00 19.55           H
ATOM   4311  N   ILE B  20      51.966  14.760  11.404  1.00 13.82           N
ATOM   4312  CA  ILE B  20      51.995  14.633   9.942  1.00 15.30           C
ATOM   4313  C   ILE B  20      53.206  13.854   9.458  1.00 13.45           C
ATOM   4314  O   ILE B  20      53.170  13.270   8.368  1.00 14.61           O
ATOM   4315  CB  ILE B  20      51.943  16.046   9.308  1.00 15.39           C
ATOM   4316  CG1 ILE B  20      51.588  15.985   7.811  1.00 17.25           C
ATOM   4317  CG2 ILE B  20      53.248  16.793   9.518  1.00 15.66           C
ATOM   4318  CD1 ILE B  20      50.178  15.475   7.534  1.00 22.78           C
ATOM   4319  H   ILE B  20      51.938  15.572  11.686  1.00 16.59           H
ATOM   4320  HA  ILE B  20      51.207  14.142   9.666  1.00 18.37           H
ATOM   4321  HB  ILE B  20      51.238  16.545   9.756  1.00 18.47           H
ATOM   4322 HG12 ILE B  20      51.643  16.881   7.442  1.00 20.71           H
ATOM   4323 HG13 ILE B  20      52.218  15.405   7.353  1.00 20.71           H
ATOM   4324 HG21 ILE B  20      53.149  17.689   9.166  1.00 18.79           H
ATOM   4325 HG22 ILE B  20      53.444  16.839  10.467  1.00 18.79           H
ATOM   4326 HG23 ILE B  20      53.964  16.330   9.054  1.00 18.79           H
ATOM   4327 HD11 ILE B  20      50.020  15.501   6.577  1.00 27.34           H
ATOM   4328 HD12 ILE B  20      50.096  14.565   7.858  1.00 27.34           H
ATOM   4329 HD13 ILE B  20      49.538  16.047   7.986  1.00 27.34           H
ATOM   4330  N   LEU B  21      54.291  13.832  10.230  1.00 13.33           N
ATOM   4331  CA  LEU B  21      55.497  13.122   9.807  1.00 12.28           C
ATOM   4332  C   LEU B  21      55.570  11.669  10.267  1.00 14.34           C
ATOM   4333  O   LEU B  21      56.476  10.944   9.847  1.00 13.01           O
ATOM   4334  CB  LEU B  21      56.726  13.869  10.305  1.00 14.08           C
ATOM   4335  CG  LEU B  21      57.193  14.965   9.352  1.00 18.20           C
ATOM   4336  CD1 LEU B  21      58.322  15.721   9.971  1.00 15.92           C
ATOM   4337  CD2 LEU B  21      57.629  14.400   7.992  1.00 13.88           C
ATOM   4338  H   LEU B  21      54.358  14.224  10.990  1.00 16.00           H
ATOM   4339  HA  LEU B  21      55.521  13.104   8.842  1.00 14.74           H
ATOM   4340  HB2 LEU B  21      56.532  14.277  11.162  1.00 16.90           H
ATOM   4341  HB3 LEU B  21      57.449  13.232  10.398  1.00 16.90           H
ATOM   4342  HG  LEU B  21      56.463  15.585   9.203  1.00 21.85           H
ATOM   4343 HD11 LEU B  21      58.586  16.434   9.367  1.00 19.11           H
ATOM   4344 HD12 LEU B  21      58.018  16.093  10.813  1.00 19.11           H
ATOM   4345 HD13 LEU B  21      59.068  15.119  10.122  1.00 19.11           H
ATOM   4346 HD21 LEU B  21      57.906  15.149   7.446  1.00 16.66           H
ATOM   4347 HD22 LEU B  21      58.369  13.789   8.121  1.00 16.66           H
ATOM   4348 HD23 LEU B  21      56.896  13.938   7.560  1.00 16.66           H
ATOM   4349  N   MET B  22      54.670  11.214  11.126  1.00 12.98           N
ATOM   4350  CA  MET B  22      54.807   9.847  11.615  1.00 15.82           C
ATOM   4351  C   MET B  22      54.690   8.828  10.495  1.00 13.13           C
ATOM   4352  O   MET B  22      55.472   7.856  10.490  1.00 11.84           O
ATOM   4353  CB  MET B  22      53.784   9.600  12.721  1.00 14.73           C
ATOM   4354  CG  MET B  22      54.131  10.347  13.962  1.00 14.58           C
ATOM   4355  SD  MET B  22      55.676   9.768  14.765  1.00 17.46           S
ATOM   4356  CE  MET B  22      55.334   8.035  14.862  1.00 19.13           C
ATOM   4357  H   MET B  22      53.997  11.653  11.427  1.00 15.58           H
ATOM   4358  HA  MET B  22      55.687   9.753  12.011  1.00 18.99           H
ATOM   4359  HB2 MET B  22      52.915   9.908  12.422  1.00 17.69           H
ATOM   4360  HB3 MET B  22      53.743   8.655  12.923  1.00 17.69           H
ATOM   4361  HG2 MET B  22      54.263  11.279  13.731  1.00 17.50           H
ATOM   4362  HG3 MET B  22      53.404  10.261  14.599  1.00 17.50           H
ATOM   4363  HE1 MET B  22      56.028   7.612  15.387  1.00 22.96           H
ATOM   4364  HE2 MET B  22      54.480   7.910  15.300  1.00 22.96           H
ATOM   4365  HE3 MET B  22      55.316   7.659  13.967  1.00 22.96           H
ATOM   4366  N   PRO B  23      53.788   8.966   9.531  1.00 13.73           N
ATOM   4367  CA  PRO B  23      53.783   7.973   8.440  1.00 15.85           C
ATOM   4368  C   PRO B  23      55.120   7.877   7.715  1.00 12.94           C
ATOM   4369  O   PRO B  23      55.541   6.776   7.330  1.00 14.08           O
ATOM   4370  CB  PRO B  23      52.636   8.466   7.537  1.00 17.36           C
ATOM   4371  CG  PRO B  23      51.704   9.152   8.500  1.00 14.56           C
ATOM   4372  CD  PRO B  23      52.632   9.882   9.441  1.00 13.49           C
ATOM   4373  HA  PRO B  23      53.549   7.096   8.786  1.00 19.03           H
ATOM   4374  HB2 PRO B  23      52.976   9.088   6.873  1.00 20.83           H
ATOM   4375  HB3 PRO B  23      52.210   7.704   7.117  1.00 20.83           H
ATOM   4376  HG2 PRO B  23      51.136   9.775   8.025  1.00 17.48           H
ATOM   4377  HG3 PRO B  23      51.189   8.489   8.986  1.00 17.48           H
ATOM   4378  HD2 PRO B  23      52.892  10.732   9.058  1.00 16.19           H
ATOM   4379  HD3 PRO B  23      52.207   9.994  10.304  1.00 16.19           H
ATOM   4380  N   ALA B  24      55.797   8.999   7.506  1.00 13.02           N
ATOM   4381  CA  ALA B  24      57.103   8.955   6.858  1.00 15.93           C
ATOM   4382  C   ALA B  24      58.091   8.144   7.684  1.00 14.50           C
ATOM   4383  O   ALA B  24      58.870   7.353   7.127  1.00 12.78           O
ATOM   4384  CB  ALA B  24      57.633  10.360   6.624  1.00 14.15           C
ATOM   4385  H   ALA B  24      55.533   9.784   7.737  1.00 15.62           H
ATOM   4386  HA  ALA B  24      57.026   8.529   5.991  1.00 19.12           H
ATOM   4387  HB1 ALA B  24      58.493  10.302   6.188  1.00 16.98           H
ATOM   4388  HB2 ALA B  24      57.009  10.849   6.064  1.00 16.98           H
ATOM   4389  HB3 ALA B  24      57.721  10.802   7.484  1.00 16.98           H
ATOM   4390  N   LEU B  25      58.084   8.327   9.005  1.00 12.56           N
ATOM   4391  CA  LEU B  25      59.009   7.564   9.844  1.00 12.33           C
ATOM   4392  C   LEU B  25      58.673   6.084   9.836  1.00 12.93           C
ATOM   4393  O   LEU B  25      59.576   5.232   9.781  1.00 14.12           O
ATOM   4394  CB  LEU B  25      59.009   8.099  11.273  1.00 11.07           C
ATOM   4395  CG  LEU B  25      59.518   9.540  11.422  1.00 10.99           C
ATOM   4396  CD1 LEU B  25      59.450   9.937  12.855  1.00 12.71           C
ATOM   4397  CD2 LEU B  25      60.940   9.716  10.888  1.00 12.16           C
ATOM   4398  H   LEU B  25      57.576   8.871   9.431  1.00 15.08           H
ATOM   4399  HA  LEU B  25      59.901   7.655   9.478  1.00 14.80           H
ATOM   4400  HB2 LEU B  25      58.102   8.075  11.614  1.00 13.29           H
ATOM   4401  HB3 LEU B  25      59.578   7.530  11.813  1.00 13.29           H
ATOM   4402  HG  LEU B  25      58.935  10.133  10.923  1.00 13.20           H
ATOM   4403 HD11 LEU B  25      59.794  10.840  12.940  1.00 15.26           H
ATOM   4404 HD12 LEU B  25      58.524   9.901  13.142  1.00 15.26           H
ATOM   4405 HD13 LEU B  25      59.983   9.322  13.384  1.00 15.26           H
ATOM   4406 HD21 LEU B  25      61.218  10.634  11.026  1.00 14.60           H
ATOM   4407 HD22 LEU B  25      61.535   9.119  11.367  1.00 14.60           H
ATOM   4408 HD23 LEU B  25      60.953   9.515   9.940  1.00 14.60           H
ATOM   4409  N   ASN B  26      57.385   5.754   9.895  1.00 12.83           N
ATOM   4410  CA  ASN B  26      56.983   4.351   9.913  1.00 10.29           C
ATOM   4411  C   ASN B  26      57.320   3.692   8.587  1.00 11.42           C
ATOM   4412  O   ASN B  26      57.805   2.562   8.560  1.00 12.39           O
ATOM   4413  CB  ASN B  26      55.495   4.233  10.205  1.00 13.44           C
ATOM   4414  CG  ASN B  26      55.164   4.471  11.649  1.00 16.13           C
ATOM   4415  OD1 ASN B  26      55.919   4.090  12.530  1.00 24.46           O
ATOM   4416  ND2 ASN B  26      54.038   5.109  11.901  1.00 21.65           N
ATOM   4417  H   ASN B  26      56.733   6.312   9.920  1.00 15.41           H
ATOM   4418  HA  ASN B  26      57.452   3.884  10.620  1.00 12.35           H
ATOM   4419  HB2 ASN B  26      55.018   4.899   9.689  1.00 16.13           H
ATOM   4420  HB3 ASN B  26      55.194   3.338   9.974  1.00 16.13           H
ATOM   4421 HD21 ASN B  26      53.841   5.328  12.709  1.00 25.98           H
ATOM   4422 HD22 ASN B  26      53.500   5.308  11.259  1.00 25.98           H
ATOM   4423  N   GLN B  27      57.087   4.402   7.480  1.00 13.38           N
ATOM   4424  CA  GLN B  27      57.449   3.864   6.170  1.00 13.67           C
ATOM   4425  C   GLN B  27      58.946   3.589   6.089  1.00 12.88           C
ATOM   4426  O   GLN B  27      59.375   2.540   5.590  1.00 12.04           O
ATOM   4427  CB  GLN B  27      57.029   4.838   5.076  1.00 14.27           C
ATOM   4428  CG  GLN B  27      57.571   4.435   3.665  1.00 20.30           C
ATOM   4429  CD  GLN B  27      57.435   5.507   2.615  1.00 22.12           C
ATOM   4430  OE1 GLN B  27      57.747   6.667   2.833  1.00 17.77           O
ATOM   4431  NE2 GLN B  27      56.992   5.097   1.423  1.00 19.28           N
ATOM   4432  H   GLN B  27      56.733   5.186   7.468  1.00 16.07           H
ATOM   4433  HA  GLN B  27      56.983   3.025   6.033  1.00 16.40           H
ATOM   4434  HB2 GLN B  27      56.059   4.849   5.028  1.00 17.13           H
ATOM   4435  HB3 GLN B  27      57.352   5.726   5.299  1.00 17.13           H
ATOM   4436  HG2 GLN B  27      58.518   4.230   3.719  1.00 24.37           H
ATOM   4437  HG3 GLN B  27      57.094   3.651   3.353  1.00 24.37           H
ATOM   4438 HE21 GLN B  27      56.833   4.261   1.290  1.00 23.14           H
ATOM   4439 HE22 GLN B  27      56.869   5.666   0.788  1.00 23.14           H
ATOM   4440  N   LEU B  28      59.752   4.535   6.561  1.00 12.44           N
ATOM   4441  CA  LEU B  28      61.202   4.389   6.520  1.00 12.24           C
ATOM   4442  C   LEU B  28      61.654   3.215   7.376  1.00 12.31           C
ATOM   4443  O   LEU B  28      62.474   2.404   6.948  1.00 12.21           O
ATOM   4444  CB  LEU B  28      61.846   5.698   6.967  1.00 10.75           C
ATOM   4445  CG  LEU B  28      63.359   5.661   7.097  1.00 10.83           C
ATOM   4446  CD1 LEU B  28      64.027   5.368   5.759  1.00 10.14           C
ATOM   4447  CD2 LEU B  28      63.820   7.011   7.699  1.00 11.74           C
ATOM   4448  H   LEU B  28      59.486   5.267   6.926  1.00 14.93           H
ATOM   4449  HA  LEU B  28      61.484   4.220   5.608  1.00 14.69           H
ATOM   4450  HB2 LEU B  28      61.631   6.385   6.324  1.00 12.91           H
ATOM   4451  HB3 LEU B  28      61.488   5.946   7.831  1.00 12.91           H
ATOM   4452  HG  LEU B  28      63.624   4.964   7.715  1.00 13.00           H
ATOM   4453 HD11 LEU B  28      64.986   5.338   5.896  1.00 12.18           H
ATOM   4454 HD12 LEU B  28      63.717   4.512   5.433  1.00 12.18           H
ATOM   4455 HD13 LEU B  28      63.794   6.071   5.131  1.00 12.18           H
ATOM   4456 HD21 LEU B  28      64.785   6.988   7.809  1.00 14.09           H
ATOM   4457 HD22 LEU B  28      63.571   7.736   7.107  1.00 14.09           H
ATOM   4458 HD23 LEU B  28      63.391   7.124   8.562  1.00 14.09           H
ATOM   4459  N   GLU B  29      61.100   3.079   8.583  1.00  9.94           N
ATOM   4460  CA  GLU B  29      61.469   1.961   9.439  1.00  9.59           C
ATOM   4461  C   GLU B  29      61.164   0.640   8.764  1.00 11.19           C
ATOM   4462  O   GLU B  29      61.991  -0.272   8.779  1.00 13.45           O
ATOM   4463  CB  GLU B  29      60.735   2.037  10.775  1.00 11.13           C
ATOM   4464  CG  GLU B  29      61.186   0.968  11.763  1.00 10.10           C
ATOM   4465  CD  GLU B  29      60.199   0.678  12.868  1.00 12.65           C
ATOM   4466  OE1 GLU B  29      58.991   0.529  12.580  1.00 13.84           O
ATOM   4467  OE2 GLU B  29      60.645   0.604  14.039  1.00 13.61           O1-
ATOM   4468  H   GLU B  29      60.514   3.609   8.921  1.00 11.93           H
ATOM   4469  HA  GLU B  29      62.422   1.992   9.610  1.00 11.52           H
ATOM   4470  HB2 GLU B  29      60.893   2.904  11.180  1.00 13.36           H
ATOM   4471  HB3 GLU B  29      59.789   1.914  10.608  1.00 13.36           H
ATOM   4472  HG2 GLU B  29      61.340   0.137  11.295  1.00 12.13           H
ATOM   4473  HG3 GLU B  29      62.004   1.267  12.185  1.00 12.13           H
ATOM   4474  N   GLU B  30      59.958   0.515   8.202  1.00 13.41           N
ATOM   4475  CA  GLU B  30      59.571  -0.717   7.530  1.00 13.66           C
ATOM   4476  C   GLU B  30      60.510  -1.016   6.369  1.00 14.68           C
ATOM   4477  O   GLU B  30      60.944  -2.159   6.194  1.00 14.24           O
ATOM   4478  CB  GLU B  30      58.114  -0.602   7.061  1.00 15.25           C
ATOM   4479  CG  GLU B  30      57.758  -1.305   5.766  1.00 32.33           C
ATOM   4480  CD  GLU B  30      57.459  -2.758   5.952  1.00 44.94           C
ATOM   4481  OE1 GLU B  30      56.802  -3.076   6.975  1.00 48.29           O
ATOM   4482  OE2 GLU B  30      57.872  -3.570   5.071  1.00 37.05           O1-
ATOM   4483  H   GLU B  30      59.356   1.130   8.193  1.00 16.10           H
ATOM   4484  HA  GLU B  30      59.627  -1.450   8.166  1.00 16.40           H
ATOM   4485  HB2 GLU B  30      57.543  -0.947   7.764  1.00 18.30           H
ATOM   4486  HB3 GLU B  30      57.921   0.336   6.921  1.00 18.30           H
ATOM   4487  HG2 GLU B  30      56.950  -0.895   5.420  1.00 38.80           H
ATOM   4488  HG3 GLU B  30      58.463  -1.233   5.107  1.00 38.80           H
ATOM   4489  N   ALA B  31      60.823  -0.005   5.559  1.00 15.30           N
ATOM   4490  CA  ALA B  31      61.719  -0.217   4.423  1.00 13.64           C
ATOM   4491  C   ALA B  31      63.111  -0.630   4.879  1.00 13.49           C
ATOM   4492  O   ALA B  31      63.766  -1.465   4.241  1.00 13.38           O
ATOM   4493  CB  ALA B  31      61.772   1.047   3.570  1.00 13.58           C
ATOM   4494  H   ALA B  31      60.530   0.799   5.638  1.00 18.37           H
ATOM   4495  HA  ALA B  31      61.363  -0.929   3.863  1.00 16.38           H
ATOM   4496  HB1 ALA B  31      62.366   0.893   2.820  1.00 16.30           H
ATOM   4497  HB2 ALA B  31      60.882   1.245   3.246  1.00 16.30           H
ATOM   4498  HB3 ALA B  31      62.098   1.785   4.108  1.00 16.30           H
ATOM   4499  N   PHE B  32      63.579  -0.068   6.000  1.00 13.06           N
ATOM   4500  CA  PHE B  32      64.896  -0.411   6.519  1.00 12.50           C
ATOM   4501  C   PHE B  32      64.928  -1.859   7.006  1.00 10.13           C
ATOM   4502  O   PHE B  32      65.860  -2.605   6.705  1.00 13.46           O
ATOM   4503  CB  PHE B  32      65.275   0.565   7.643  1.00 13.58           C
ATOM   4504  CG  PHE B  32      66.484   0.149   8.416  1.00 13.30           C
ATOM   4505  CD1 PHE B  32      67.757   0.217   7.847  1.00 12.80           C
ATOM   4506  CD2 PHE B  32      66.357  -0.307   9.710  1.00 13.58           C
ATOM   4507  CE1 PHE B  32      68.870  -0.169   8.565  1.00 10.68           C
ATOM   4508  CE2 PHE B  32      67.468  -0.710  10.425  1.00 16.12           C
ATOM   4509  CZ  PHE B  32      68.717  -0.643   9.852  1.00 13.93           C
ATOM   4510  H   PHE B  32      63.148   0.503   6.478  1.00 15.68           H
ATOM   4511  HA  PHE B  32      65.547  -0.317   5.805  1.00 15.01           H
ATOM   4512  HB2 PHE B  32      65.454   1.436   7.257  1.00 16.30           H
ATOM   4513  HB3 PHE B  32      64.536   0.629   8.265  1.00 16.30           H
ATOM   4514  HD1 PHE B  32      67.857   0.527   6.979  1.00 15.36           H
ATOM   4515  HD2 PHE B  32      65.515  -0.368  10.106  1.00 16.31           H
ATOM   4516  HE1 PHE B  32      69.713  -0.128   8.182  1.00 12.82           H
ATOM   4517  HE2 PHE B  32      67.365  -1.017  11.296  1.00 19.35           H
ATOM   4518  HZ  PHE B  32      69.463  -0.900  10.341  1.00 16.72           H
ATOM   4519  N   VAL B  33      63.914  -2.270   7.760  1.00 12.26           N
ATOM   4520  CA  VAL B  33      63.866  -3.641   8.246  1.00 13.61           C
ATOM   4521  C   VAL B  33      63.838  -4.600   7.068  1.00 13.39           C
ATOM   4522  O   VAL B  33      64.524  -5.626   7.065  1.00 13.93           O
ATOM   4523  CB  VAL B  33      62.650  -3.829   9.169  1.00 15.09           C
ATOM   4524  CG1 VAL B  33      62.427  -5.288   9.513  1.00 16.39           C
ATOM   4525  CG2 VAL B  33      62.815  -3.015  10.455  1.00 17.48           C
ATOM   4526  H   VAL B  33      63.243  -1.781   7.992  1.00 14.72           H
ATOM   4527  HA  VAL B  33      64.670  -3.825   8.756  1.00 16.34           H
ATOM   4528  HB  VAL B  33      61.858  -3.502   8.716  1.00 18.12           H
ATOM   4529 HG11 VAL B  33      61.671  -5.342  10.118  1.00 19.67           H
ATOM   4530 HG12 VAL B  33      62.235  -5.785   8.704  1.00 19.67           H
ATOM   4531 HG13 VAL B  33      63.220  -5.644   9.944  1.00 19.67           H
ATOM   4532 HG21 VAL B  33      62.025  -3.145  11.002  1.00 20.98           H
ATOM   4533 HG22 VAL B  33      63.599  -3.330  10.930  1.00 20.98           H
ATOM   4534 HG23 VAL B  33      62.907  -2.075  10.231  1.00 20.98           H
ATOM   4535  N   SER B  34      63.055  -4.269   6.056  1.00 13.66           N
ATOM   4536  CA  SER B  34      62.993  -5.085   4.843  1.00 13.47           C
ATOM   4537  C   SER B  34      64.344  -5.145   4.140  1.00 16.51           C
ATOM   4538  O   SER B  34      64.828  -6.225   3.767  1.00 13.73           O
ATOM   4539  CB  SER B  34      61.913  -4.522   3.915  1.00 16.47           C
ATOM   4540  OG  SER B  34      61.819  -5.290   2.717  1.00 16.53           O
ATOM   4541  H   SER B  34      62.542  -3.578   6.049  1.00 16.40           H
ATOM   4542  HA  SER B  34      62.745  -5.989   5.099  1.00 16.16           H
ATOM   4543  HB2 SER B  34      61.056  -4.554   4.363  1.00 19.77           H
ATOM   4544  HB3 SER B  34      62.137  -3.604   3.689  1.00 19.77           H
ATOM   4545  HG  SER B  34      62.236  -6.013   2.818  1.00 19.84           H
ATOM   4546  N   ALA B  35      64.975  -3.988   3.958  1.00 13.07           N
ATOM   4547  CA  ALA B  35      66.278  -3.927   3.304  1.00 13.03           C
ATOM   4548  C   ALA B  35      67.336  -4.731   4.049  1.00 15.12           C
ATOM   4549  O   ALA B  35      68.198  -5.362   3.434  1.00 14.21           O
ATOM   4550  CB  ALA B  35      66.711  -2.471   3.179  1.00 11.84           C
ATOM   4551  H   ALA B  35      64.665  -3.224   4.202  1.00 15.69           H
ATOM   4552  HA  ALA B  35      66.191  -4.286   2.406  1.00 15.64           H
ATOM   4553  HB1 ALA B  35      67.579  -2.440   2.745  1.00 14.22           H
ATOM   4554  HB2 ALA B  35      66.054  -1.994   2.646  1.00 14.22           H
ATOM   4555  HB3 ALA B  35      66.767  -2.081   4.066  1.00 14.22           H
ATOM   4556  N   GLN B  36      67.315  -4.694   5.382  1.00 14.35           N
ATOM   4557  CA  GLN B  36      68.331  -5.402   6.146  1.00 14.95           C
ATOM   4558  C   GLN B  36      68.227  -6.919   5.997  1.00 17.08           C
ATOM   4559  O   GLN B  36      69.236  -7.616   6.192  1.00 18.19           O
ATOM   4560  CB  GLN B  36      68.238  -4.988   7.619  1.00 16.40           C
ATOM   4561  CG  GLN B  36      68.734  -3.553   7.875  1.00 18.82           C
ATOM   4562  CD  GLN B  36      70.146  -3.292   7.361  1.00 19.80           C
ATOM   4563  OE1 GLN B  36      70.355  -3.009   6.173  1.00 26.34           O
ATOM   4564  NE2 GLN B  36      71.114  -3.352   8.260  1.00 23.57           N
ATOM   4565  H   GLN B  36      66.734  -4.273   5.856  1.00 17.23           H
ATOM   4566  HA  GLN B  36      69.201  -5.150   5.806  1.00 17.94           H
ATOM   4567  HB2 GLN B  36      67.314  -5.033   7.912  1.00 19.68           H
ATOM   4568  HB3 GLN B  36      68.780  -5.590   8.152  1.00 19.68           H
ATOM   4569  HG2 GLN B  36      68.134  -2.930   7.432  1.00 22.59           H
ATOM   4570  HG3 GLN B  36      68.733  -3.391   8.833  1.00 22.59           H
ATOM   4571 HE21 GLN B  36      70.935  -3.569   9.074  1.00 28.29           H
ATOM   4572 HE22 GLN B  36      71.924  -3.171   8.031  1.00 28.29           H
ATOM   4573  N   LYS B  37      67.053  -7.434   5.635  1.00 18.29           N
ATOM   4574  CA  LYS B  37      66.859  -8.852   5.357  1.00 22.00           C
ATOM   4575  C   LYS B  37      67.033  -9.197   3.892  1.00 19.45           C
ATOM   4576  O   LYS B  37      66.881 -10.367   3.525  1.00 24.25           O
ATOM   4577  CB  LYS B  37      65.447  -9.296   5.741  1.00 21.11           C
ATOM   4578  CG  LYS B  37      64.999  -9.138   7.150  1.00 33.14           C
ATOM   4579  CD  LYS B  37      63.485  -9.379   7.138  1.00 33.93           C
ATOM   4580  CE  LYS B  37      62.836  -9.094   8.476  1.00 42.75           C
ATOM   4581  NZ  LYS B  37      61.339  -8.974   8.332  1.00 36.66           N1+
ATOM   4582  H   LYS B  37      66.336  -6.972   5.535  1.00 21.96           H
ATOM   4583  HA  LYS B  37      67.498  -9.375   5.866  1.00 26.41           H
ATOM   4584  HB2 LYS B  37      64.822  -8.796   5.193  1.00 25.34           H
ATOM   4585  HB3 LYS B  37      65.371 -10.237   5.528  1.00 25.34           H
ATOM   4586  HG2 LYS B  37      65.424  -9.807   7.708  1.00 39.77           H
ATOM   4587  HG3 LYS B  37      65.180  -8.243   7.474  1.00 39.77           H
ATOM   4588  HD2 LYS B  37      63.073  -8.796   6.481  1.00 40.72           H
ATOM   4589  HD3 LYS B  37      63.315 -10.305   6.904  1.00 40.72           H
ATOM   4590  HE2 LYS B  37      63.030  -9.823   9.085  1.00 51.31           H
ATOM   4591  HE3 LYS B  37      63.185  -8.260   8.825  1.00 51.31           H
ATOM   4592  HZ1 LYS B  37      60.973  -8.736   9.108  1.00 44.00           H
ATOM   4593  HZ2 LYS B  37      61.139  -8.359   7.718  1.00 44.00           H
ATOM   4594  HZ3 LYS B  37      60.994  -9.753   8.075  1.00 44.00           H
ATOM   4595  N   ASP B  38      67.314  -8.222   3.047  1.00 14.69           N
ATOM   4596  CA  ASP B  38      67.258  -8.409   1.614  1.00 14.89           C
ATOM   4597  C   ASP B  38      68.676  -8.605   1.093  1.00 18.99           C
ATOM   4598  O   ASP B  38      69.444  -7.635   1.042  1.00 15.88           O
ATOM   4599  CB  ASP B  38      66.601  -7.204   0.949  1.00 15.89           C
ATOM   4600  CG  ASP B  38      66.500  -7.342  -0.566  1.00 19.14           C
ATOM   4601  OD1 ASP B  38      67.127  -8.248  -1.134  1.00 19.68           O
ATOM   4602  OD2 ASP B  38      65.794  -6.533  -1.197  1.00 19.88           O1-
ATOM   4603  H   ASP B  38      67.552  -7.430   3.279  1.00 17.64           H
ATOM   4604  HA  ASP B  38      66.720  -9.191   1.426  1.00 17.87           H
ATOM   4605  HB2 ASP B  38      65.703  -7.114   1.301  1.00 19.07           H
ATOM   4606  HB3 ASP B  38      67.118  -6.410   1.149  1.00 19.07           H
ATOM   4607  N   PRO B  39      69.071  -9.819   0.711  1.00 20.42           N
ATOM   4608  CA  PRO B  39      70.449 -10.020   0.229  1.00 17.35           C
ATOM   4609  C   PRO B  39      70.821  -9.154  -0.951  1.00 18.66           C
ATOM   4610  O   PRO B  39      72.005  -8.808  -1.091  1.00 20.72           O
ATOM   4611  CB  PRO B  39      70.463 -11.510  -0.147  1.00 20.84           C
ATOM   4612  CG  PRO B  39      69.012 -11.803  -0.480  1.00 25.47           C
ATOM   4613  CD  PRO B  39      68.278 -11.058   0.591  1.00 20.94           C
ATOM   4614  HA  PRO B  39      71.087  -9.881   0.947  1.00 20.82           H
ATOM   4615  HB2 PRO B  39      71.037 -11.650  -0.915  1.00 25.01           H
ATOM   4616  HB3 PRO B  39      70.754 -12.040   0.613  1.00 25.01           H
ATOM   4617  HG2 PRO B  39      68.797 -11.444  -1.356  1.00 30.57           H
ATOM   4618  HG3 PRO B  39      68.835 -12.756  -0.435  1.00 30.57           H
ATOM   4619  HD2 PRO B  39      67.370 -10.869   0.311  1.00 25.13           H
ATOM   4620  HD3 PRO B  39      68.310 -11.558   1.423  1.00 25.13           H
ATOM   4621  N   GLU B  40      69.879  -8.834  -1.835  1.00 16.62           N
ATOM   4622  CA  GLU B  40      70.204  -8.000  -2.988  1.00 18.08           C
ATOM   4623  C   GLU B  40      70.508  -6.563  -2.574  1.00 21.91           C
ATOM   4624  O   GLU B  40      71.384  -5.925  -3.162  1.00 17.31           O
ATOM   4625  CB  GLU B  40      69.073  -8.008  -4.021  1.00 23.12           C
ATOM   4626  CG  GLU B  40      69.039  -9.256  -4.882  1.00 33.53           C
ATOM   4627  CD  GLU B  40      67.716  -9.427  -5.616  1.00 46.10           C
ATOM   4628  OE1 GLU B  40      66.762  -8.669  -5.326  1.00 48.61           O
ATOM   4629  OE2 GLU B  40      67.633 -10.328  -6.484  1.00 54.76           O1-
ATOM   4630  H   GLU B  40      69.056  -9.080  -1.790  1.00 19.95           H
ATOM   4631  HA  GLU B  40      70.997  -8.360  -3.416  1.00 21.70           H
ATOM   4632  HB2 GLU B  40      68.221  -7.925  -3.566  1.00 27.75           H
ATOM   4633  HB3 GLU B  40      69.201  -7.257  -4.621  1.00 27.75           H
ATOM   4634  HG2 GLU B  40      69.744  -9.193  -5.547  1.00 40.25           H
ATOM   4635  HG3 GLU B  40      69.177 -10.034  -4.320  1.00 40.25           H
ATOM   4636  N   PHE B  41      69.761  -6.014  -1.610  1.00 16.03           N
ATOM   4637  CA  PHE B  41      70.114  -4.705  -1.054  1.00 16.19           C
ATOM   4638  C   PHE B  41      71.506  -4.732  -0.438  1.00 12.30           C
ATOM   4639  O   PHE B  41      72.337  -3.839  -0.677  1.00 14.02           O
ATOM   4640  CB  PHE B  41      69.085  -4.293   0.002  1.00 14.74           C
ATOM   4641  CG  PHE B  41      69.301  -2.908   0.552  1.00 12.96           C
ATOM   4642  CD1 PHE B  41      70.178  -2.694   1.588  1.00 15.33           C
ATOM   4643  CD2 PHE B  41      68.580  -1.844   0.054  1.00 13.90           C
ATOM   4644  CE1 PHE B  41      70.364  -1.428   2.107  1.00 13.94           C
ATOM   4645  CE2 PHE B  41      68.723  -0.581   0.578  1.00 14.72           C
ATOM   4646  CZ  PHE B  41      69.624  -0.362   1.593  1.00 16.22           C
ATOM   4647  H   PHE B  41      69.056  -6.366  -1.269  1.00 19.24           H
ATOM   4648  HA  PHE B  41      70.108  -4.049  -1.767  1.00 19.44           H
ATOM   4649  HB2 PHE B  41      68.204  -4.321  -0.399  1.00 17.70           H
ATOM   4650  HB3 PHE B  41      69.125  -4.910   0.747  1.00 17.70           H
ATOM   4651  HD1 PHE B  41      70.669  -3.405   1.930  1.00 18.40           H
ATOM   4652  HD2 PHE B  41      67.969  -1.985  -0.633  1.00 16.69           H
ATOM   4653  HE1 PHE B  41      70.962  -1.290   2.805  1.00 16.73           H
ATOM   4654  HE2 PHE B  41      68.240   0.127   0.220  1.00 17.66           H
ATOM   4655  HZ  PHE B  41      69.733   0.495   1.938  1.00 19.47           H
ATOM   4656  N   GLN B  42      71.781  -5.759   0.366  1.00 13.66           N
ATOM   4657  CA  GLN B  42      73.070  -5.835   1.038  1.00 17.03           C
ATOM   4658  C   GLN B  42      74.205  -5.933   0.026  1.00 17.34           C
ATOM   4659  O   GLN B  42      75.264  -5.310   0.203  1.00 14.83           O
ATOM   4660  CB  GLN B  42      73.082  -7.019   1.995  1.00 15.95           C
ATOM   4661  CG  GLN B  42      72.038  -6.907   3.139  1.00 18.83           C
ATOM   4662  CD  GLN B  42      72.198  -5.611   3.932  1.00 18.28           C
ATOM   4663  OE1 GLN B  42      73.312  -5.230   4.286  1.00 18.49           O
ATOM   4664  NE2 GLN B  42      71.096  -4.911   4.168  1.00 19.20           N
ATOM   4665  H   GLN B  42      71.251  -6.416   0.529  1.00 16.39           H
ATOM   4666  HA  GLN B  42      73.200  -5.029   1.561  1.00 20.44           H
ATOM   4667  HB2 GLN B  42      72.874  -7.820   1.493  1.00 19.14           H
ATOM   4668  HB3 GLN B  42      73.963  -7.095   2.395  1.00 19.14           H
ATOM   4669  HG2 GLN B  42      71.142  -6.925   2.768  1.00 22.60           H
ATOM   4670  HG3 GLN B  42      72.157  -7.655   3.746  1.00 22.60           H
ATOM   4671 HE21 GLN B  42      70.337  -5.201   3.888  1.00 23.05           H
ATOM   4672 HE22 GLN B  42      71.141  -4.166   4.598  1.00 23.05           H
ATOM   4673  N   ALA B  43      74.006  -6.716  -1.044  1.00 15.70           N
ATOM   4674  CA  ALA B  43      75.035  -6.845  -2.063  1.00 15.81           C
ATOM   4675  C   ALA B  43      75.234  -5.531  -2.806  1.00 13.28           C
ATOM   4676  O   ALA B  43      76.376  -5.157  -3.117  1.00 16.22           O
ATOM   4677  CB  ALA B  43      74.675  -7.975  -3.023  1.00 17.51           C
ATOM   4678  H   ALA B  43      73.292  -7.166  -1.199  1.00 18.85           H
ATOM   4679  HA  ALA B  43      75.873  -7.076  -1.631  1.00 18.98           H
ATOM   4680  HB1 ALA B  43      75.385  -8.070  -3.675  1.00 21.02           H
ATOM   4681  HB2 ALA B  43      74.581  -8.797  -2.519  1.00 21.02           H
ATOM   4682  HB3 ALA B  43      73.842  -7.760  -3.473  1.00 21.02           H
ATOM   4683  N   GLN B  44      74.153  -4.788  -3.069  1.00 13.77           N
ATOM   4684  CA  GLN B  44      74.312  -3.526  -3.779  1.00 14.28           C
ATOM   4685  C   GLN B  44      75.052  -2.515  -2.913  1.00 12.49           C
ATOM   4686  O   GLN B  44      75.951  -1.812  -3.394  1.00 13.98           O
ATOM   4687  CB  GLN B  44      72.963  -2.943  -4.223  1.00 14.87           C
ATOM   4688  CG  GLN B  44      73.195  -1.603  -4.976  1.00 24.36           C
ATOM   4689  CD  GLN B  44      72.006  -1.050  -5.758  1.00 28.20           C
ATOM   4690  OE1 GLN B  44      70.862  -1.417  -5.520  1.00 23.09           O
ATOM   4691  NE2 GLN B  44      72.290  -0.139  -6.688  1.00 26.25           N
ATOM   4692  H   GLN B  44      73.346  -4.982  -2.847  1.00 16.53           H
ATOM   4693  HA  GLN B  44      74.842  -3.684  -4.576  1.00 17.15           H
ATOM   4694  HB2 GLN B  44      72.520  -3.567  -4.822  1.00 17.85           H
ATOM   4695  HB3 GLN B  44      72.407  -2.770  -3.446  1.00 17.85           H
ATOM   4696  HG2 GLN B  44      73.467  -0.925  -4.338  1.00 29.24           H
ATOM   4697  HG3 GLN B  44      73.900  -1.747  -5.620  1.00 29.24           H
ATOM   4698 HE21 GLN B  44      73.108   0.076  -6.847  1.00 31.51           H
ATOM   4699 HE22 GLN B  44      71.654   0.237  -7.129  1.00 31.51           H
ATOM   4700  N   PHE B  45      74.703  -2.460  -1.631  1.00 13.05           N
ATOM   4701  CA  PHE B  45      75.369  -1.560  -0.696  1.00 12.53           C
ATOM   4702  C   PHE B  45      76.839  -1.922  -0.571  1.00 12.03           C
ATOM   4703  O   PHE B  45      77.716  -1.059  -0.694  1.00 12.15           O
ATOM   4704  CB  PHE B  45      74.637  -1.656   0.640  1.00 11.17           C
ATOM   4705  CG  PHE B  45      75.057  -0.647   1.679  1.00 13.60           C
ATOM   4706  CD1 PHE B  45      75.601   0.587   1.341  1.00 10.29           C
ATOM   4707  CD2 PHE B  45      74.873  -0.951   3.022  1.00 13.36           C
ATOM   4708  CE1 PHE B  45      75.962   1.489   2.319  1.00 11.81           C
ATOM   4709  CE2 PHE B  45      75.236  -0.031   4.021  1.00 15.59           C
ATOM   4710  CZ  PHE B  45      75.765   1.180   3.664  1.00 12.12           C
ATOM   4711  H   PHE B  45      74.087  -2.937  -1.266  1.00 15.67           H
ATOM   4712  HA  PHE B  45      75.304  -0.649  -1.027  1.00 15.04           H
ATOM   4713  HB2 PHE B  45      73.691  -1.533   0.470  1.00 13.41           H
ATOM   4714  HB3 PHE B  45      74.793  -2.538   1.014  1.00 13.41           H
ATOM   4715  HD1 PHE B  45      75.726   0.808   0.445  1.00 12.36           H
ATOM   4716  HD2 PHE B  45      74.503  -1.771   3.259  1.00 16.03           H
ATOM   4717  HE1 PHE B  45      76.325   2.309   2.078  1.00 14.17           H
ATOM   4718  HE2 PHE B  45      75.111  -0.241   4.916  1.00 18.71           H
ATOM   4719  HZ  PHE B  45      76.017   1.786   4.318  1.00 14.55           H
ATOM   4720  N   ALA B  46      77.132  -3.214  -0.382  1.00 13.41           N
ATOM   4721  CA  ALA B  46      78.526  -3.667  -0.288  1.00 14.32           C
ATOM   4722  C   ALA B  46      79.319  -3.323  -1.542  1.00 13.71           C
ATOM   4723  O   ALA B  46      80.494  -2.928  -1.465  1.00 12.41           O
ATOM   4724  CB  ALA B  46      78.565  -5.175  -0.060  1.00 15.54           C
ATOM   4725  H   ALA B  46      76.550  -3.843  -0.323  1.00 16.10           H
ATOM   4726  HA  ALA B  46      78.947  -3.236   0.472  1.00 17.19           H
ATOM   4727  HB1 ALA B  46      79.489  -5.465  -0.014  1.00 18.66           H
ATOM   4728  HB2 ALA B  46      78.112  -5.379   0.775  1.00 18.66           H
ATOM   4729  HB3 ALA B  46      78.121  -5.614  -0.801  1.00 18.66           H
ATOM   4730  N   ASP B  47      78.690  -3.471  -2.705  1.00 11.77           N
ATOM   4731  CA  ASP B  47      79.369  -3.164  -3.960  1.00 14.14           C
ATOM   4732  C   ASP B  47      79.735  -1.687  -4.038  1.00 12.89           C
ATOM   4733  O   ASP B  47      80.853  -1.343  -4.435  1.00 13.70           O
ATOM   4734  CB  ASP B  47      78.506  -3.556  -5.153  1.00 15.20           C
ATOM   4735  CG  ASP B  47      79.150  -3.146  -6.493  1.00 22.35           C
ATOM   4736  OD1 ASP B  47      80.197  -3.715  -6.832  1.00 24.18           O
ATOM   4737  OD2 ASP B  47      78.642  -2.237  -7.171  1.00 28.61           O1-
ATOM   4738  H   ASP B  47      77.882  -3.743  -2.792  1.00 14.13           H
ATOM   4739  HA  ASP B  47      80.190  -3.683  -4.006  1.00 16.98           H
ATOM   4740  HB2 ASP B  47      78.387  -4.519  -5.144  1.00 18.24           H
ATOM   4741  HB3 ASP B  47      77.648  -3.111  -5.083  1.00 18.24           H
ATOM   4742  N   LEU B  48      78.807  -0.799  -3.665  1.00 11.52           N
ATOM   4743  CA  LEU B  48      79.122   0.625  -3.680  1.00  9.93           C
ATOM   4744  C   LEU B  48      80.210   0.939  -2.666  1.00 11.41           C
ATOM   4745  O   LEU B  48      81.116   1.741  -2.934  1.00 10.88           O
ATOM   4746  CB  LEU B  48      77.869   1.442  -3.379  1.00 10.88           C
ATOM   4747  CG  LEU B  48      76.764   1.372  -4.427  1.00 13.17           C
ATOM   4748  CD1 LEU B  48      75.586   2.209  -3.940  1.00 16.46           C
ATOM   4749  CD2 LEU B  48      77.244   1.831  -5.792  1.00 21.63           C
ATOM   4750  H   LEU B  48      78.010  -0.995  -3.403  1.00 13.83           H
ATOM   4751  HA  LEU B  48      79.451   0.880  -4.557  1.00 11.93           H
ATOM   4752  HB2 LEU B  48      77.496   1.138  -2.537  1.00 13.06           H
ATOM   4753  HB3 LEU B  48      78.118   2.373  -3.303  1.00 13.06           H
ATOM   4754  HG  LEU B  48      76.470   0.451  -4.505  1.00 15.81           H
ATOM   4755 HD11 LEU B  48      74.858   2.137  -4.577  1.00 19.75           H
ATOM   4756 HD12 LEU B  48      75.306   1.872  -3.075  1.00 19.75           H
ATOM   4757 HD13 LEU B  48      75.871   3.134  -3.863  1.00 19.75           H
ATOM   4758 HD21 LEU B  48      76.510   1.764  -6.423  1.00 25.96           H
ATOM   4759 HD22 LEU B  48      77.544   2.752  -5.730  1.00 25.96           H
ATOM   4760 HD23 LEU B  48      77.972   1.262  -6.081  1.00 25.96           H
ATOM   4761  N   LEU B  49      80.136   0.312  -1.493  1.00 11.81           N
ATOM   4762  CA  LEU B  49      81.133   0.612  -0.471  1.00 10.49           C
ATOM   4763  C   LEU B  49      82.525   0.226  -0.945  1.00 11.42           C
ATOM   4764  O   LEU B  49      83.494   0.967  -0.730  1.00 12.00           O
ATOM   4765  CB  LEU B  49      80.788  -0.108   0.824  1.00 12.05           C
ATOM   4766  CG  LEU B  49      79.546   0.435   1.529  1.00  9.04           C
ATOM   4767  CD1 LEU B  49      79.125  -0.478   2.681  1.00 15.04           C
ATOM   4768  CD2 LEU B  49      79.752   1.871   2.029  1.00 13.78           C
ATOM   4769  H   LEU B  49      79.544  -0.273  -1.278  1.00 14.17           H
ATOM   4770  HA  LEU B  49      81.132   1.569  -0.305  1.00 12.60           H
ATOM   4771  HB2 LEU B  49      80.619  -1.044   0.630  1.00 14.47           H
ATOM   4772  HB3 LEU B  49      81.539  -0.025   1.429  1.00 14.47           H
ATOM   4773  HG  LEU B  49      78.819   0.454   0.888  1.00 10.86           H
ATOM   4774 HD11 LEU B  49      78.366  -0.079   3.137  1.00 18.05           H
ATOM   4775 HD12 LEU B  49      78.873  -1.344   2.322  1.00 18.05           H
ATOM   4776 HD13 LEU B  49      79.870  -0.573   3.294  1.00 18.05           H
ATOM   4777 HD21 LEU B  49      78.961   2.136   2.524  1.00 16.54           H
ATOM   4778 HD22 LEU B  49      80.528   1.902   2.610  1.00 16.54           H
ATOM   4779 HD23 LEU B  49      79.875   2.461   1.272  1.00 16.54           H
ATOM   4780  N   LYS B  50      82.634  -0.932  -1.592  1.00 10.56           N
ATOM   4781  CA  LYS B  50      83.920  -1.443  -2.039  1.00 10.71           C
ATOM   4782  C   LYS B  50      84.455  -0.685  -3.249  1.00 11.86           C
ATOM   4783  O   LYS B  50      85.609  -0.202  -3.245  1.00 11.55           O
ATOM   4784  CB  LYS B  50      83.769  -2.921  -2.371  1.00 13.08           C
ATOM   4785  CG  LYS B  50      85.021  -3.569  -2.913  1.00 20.44           C
ATOM   4786  CD  LYS B  50      84.795  -5.033  -3.262  1.00 28.22           C
ATOM   4787  CE  LYS B  50      86.111  -5.667  -3.725  1.00 38.58           C
ATOM   4788  NZ  LYS B  50      85.975  -7.124  -4.025  1.00 43.34           N1+
ATOM   4789  H   LYS B  50      81.973  -1.445  -1.770  1.00 12.68           H
ATOM   4790  HA  LYS B  50      84.563  -1.351  -1.321  1.00 12.85           H
ATOM   4791  HB2 LYS B  50      83.538  -3.389  -1.552  1.00 15.70           H
ATOM   4792  HB3 LYS B  50      83.067  -3.024  -3.031  1.00 15.70           H
ATOM   4793  HG2 LYS B  50      85.306  -3.110  -3.719  1.00 24.53           H
ATOM   4794  HG3 LYS B  50      85.714  -3.528  -2.235  1.00 24.53           H
ATOM   4795  HD2 LYS B  50      84.479  -5.507  -2.477  1.00 33.86           H
ATOM   4796  HD3 LYS B  50      84.156  -5.098  -3.986  1.00 33.86           H
ATOM   4797  HE2 LYS B  50      86.419  -5.216  -4.528  1.00 46.31           H
ATOM   4798  HE3 LYS B  50      86.771  -5.568  -3.019  1.00 46.31           H
ATOM   4799  HZ1 LYS B  50      86.768  -7.452  -4.265  1.00 52.02           H
ATOM   4800  HZ2 LYS B  50      85.692  -7.560  -3.302  1.00 52.02           H
ATOM   4801  HZ3 LYS B  50      85.395  -7.250  -4.688  1.00 52.02           H
ATOM   4802  N   ASN B  51      83.655  -0.634  -4.319  1.00 11.50           N
ATOM   4803  CA  ASN B  51      84.160  -0.237  -5.628  1.00 11.99           C
ATOM   4804  C   ASN B  51      83.946   1.230  -5.937  1.00 11.66           C
ATOM   4805  O   ASN B  51      84.557   1.741  -6.884  1.00 14.44           O
ATOM   4806  CB  ASN B  51      83.511  -1.090  -6.708  1.00 13.71           C
ATOM   4807  CG  ASN B  51      83.794  -2.532  -6.504  1.00 17.16           C
ATOM   4808  OD1 ASN B  51      84.953  -2.927  -6.376  1.00 17.54           O
ATOM   4809  ND2 ASN B  51      82.738  -3.342  -6.429  1.00 17.86           N
ATOM   4810  H   ASN B  51      82.817  -0.823  -4.311  1.00 13.80           H
ATOM   4811  HA  ASN B  51      85.113  -0.422  -5.657  1.00 14.39           H
ATOM   4812  HB2 ASN B  51      82.548  -0.963  -6.711  1.00 16.46           H
ATOM   4813  HB3 ASN B  51      83.876  -0.837  -7.571  1.00 16.46           H
ATOM   4814 HD21 ASN B  51      82.851  -4.177  -6.280  1.00 21.44           H
ATOM   4815 HD22 ASN B  51      81.946  -3.026  -6.534  1.00 21.44           H
ATOM   4816  N   TYR B  52      83.115   1.919  -5.166  1.00 10.87           N
ATOM   4817  CA  TYR B  52      82.921   3.351  -5.299  1.00 10.74           C
ATOM   4818  C   TYR B  52      83.551   4.111  -4.144  1.00 11.74           C
ATOM   4819  O   TYR B  52      84.320   5.056  -4.371  1.00 11.28           O
ATOM   4820  CB  TYR B  52      81.419   3.685  -5.411  1.00 10.77           C
ATOM   4821  CG  TYR B  52      81.146   5.165  -5.490  1.00 11.85           C
ATOM   4822  CD1 TYR B  52      81.287   5.862  -6.693  1.00 11.47           C
[truncated: 580,677 more chars]
