# Supplementary material for: High-throughput quantum-mechanics/molecular-mechanics (ONIOM) macromolecular crystallographic refinement with PHENIX/DivCon: the impact of mixed Hamiltonian methods on ligand and protein structure
Source: Acta Crystallogr D Struct Biol. 2018 Oct 29;74(Pt 11):1063–77. doi: 10.1107/S2059798318012913 (PMC6213575; doi:10.1107/S2059798318012913)
Supplement: Supplementary file 3 [file d-74-01063-sup3.gz › results_regionQM/1KE5-H_refine_001.pdb]

REMARK Date 2017-01-10 Time 21:20:26 EST -0500 (1484101226.56 s)
REMARK PHENIX refinement
REMARK 
REMARK ****************** INPUT FILES AND LABELS ******************************
REMARK Reflections:
REMARK   file name      : 1KE5.sf
REMARK   labels         : ['r1ke5sf,wavelength_id=1,_refln.F_meas_au,_refln.F_meas_sigma_au']
REMARK R-free flags:
REMARK   file name      : None
REMARK   label          : R-free-flags
REMARK   test_flag_value: 1
REMARK Model file name(s): 
REMARK   /scratch/oleg/2711145.gondor.quantumbioinc.com/1KE5-H.pdb
REMARK 
REMARK ******************** REFINEMENT SUMMARY: QUICK FACTS *******************
REMARK Start: r_work = 0.1887 r_free = 0.1854 bonds = 0.012 angles = 1.406
REMARK Final: r_work = 0.1537 r_free = 0.2013 bonds = 0.014 angles = 1.493
REMARK ************************************************************************
REMARK 
REMARK ****************** REFINEMENT STATISTICS STEP BY STEP ******************
REMARK leading digit, like 1_, means number of macro-cycle                     
REMARK 0    : statistics at the very beginning when nothing is done yet        
REMARK 1_bss: bulk solvent correction and/or (anisotropic) scaling             
REMARK 1_xyz: refinement of coordinates                                        
REMARK 1_adp: refinement of ADPs (Atomic Displacement Parameters)              
REMARK 1_occ: refinement of occupancies                                        
REMARK ------------------------------------------------------------------------
REMARK  stage       r-work r-free bonds angles b_min b_max b_ave n_water shift
REMARK       0    : 0.2476 0.2511 0.012  1.41  10.9  83.4  32.8 402      0.000
REMARK       1_bss: 0.1887 0.1854 0.012  1.41  12.7  85.2  34.6 402      0.000
REMARK 1_settarget: 0.1887 0.1854 0.012  1.41  12.7  85.2  34.6 402      0.000
REMARK       1_nqh: 0.1887 0.1854 0.012  1.41  12.7  85.2  34.6 402      0.000
REMARK    1_weight: 0.1887 0.1854 0.012  1.41  12.7  85.2  34.6 402      0.000
REMARK    1_checkH: 0.1895 0.1869 0.012  1.41  12.7  85.2  34.6 402      0.451
REMARK    1_xyzrec: 0.1737 0.2027 0.016  1.55  12.7  85.2  34.6 402      0.543
REMARK    1_checkH: 0.1737 0.2027 0.016  1.55  12.7  85.2  34.6 402      0.544
REMARK       1_adp: 0.1648 0.2061 0.016  1.55  13.5  85.0  34.8 402      0.544
REMARK   1_regHadp: 0.1644 0.2063 0.016  1.55  13.5  85.0  34.8 402      0.544
REMARK       2_bss: 0.1638 0.2067 0.016  1.55  13.2  84.7  34.5 402      0.544
REMARK 2_settarget: 0.1638 0.2067 0.016  1.55  13.2  84.7  34.5 402      0.544
REMARK 2_updatecdl: 0.1638 0.2067 0.016  1.56  13.2  84.7  34.5 402      0.544
REMARK       2_nqh: 0.1640 0.2067 0.016  1.56  13.2  84.7  34.5 402      0.550
REMARK    2_weight: 0.1640 0.2067 0.016  1.56  13.2  84.7  34.5 402      0.550
REMARK    2_checkH: 0.1639 0.2068 0.016  1.56  13.2  84.7  34.5 402      0.550
REMARK    2_xyzrec: 0.1607 0.2021 0.013  1.45  13.2  84.7  34.5 402      0.562
REMARK    2_checkH: 0.1608 0.2022 0.013  1.45  13.2  84.7  34.5 402      0.561
REMARK       2_adp: 0.1571 0.1992 0.013  1.45  13.2  85.9  34.4 402      0.561
REMARK   2_regHadp: 0.1573 0.1994 0.013  1.45  13.2  85.9  34.4 402      0.561
REMARK       3_bss: 0.1571 0.1985 0.013  1.45  13.0  85.7  34.2 402      0.561
REMARK 3_settarget: 0.1571 0.1985 0.013  1.45  13.0  85.7  34.2 402      0.561
REMARK 3_updatecdl: 0.1571 0.1985 0.013  1.44  13.0  85.7  34.2 402      0.561
REMARK       3_nqh: 0.1571 0.1985 0.013  1.44  13.0  85.7  34.2 402      0.561
REMARK    3_weight: 0.1571 0.1985 0.013  1.44  13.0  85.7  34.2 402      0.561
REMARK    3_checkH: 0.1571 0.1985 0.013  1.44  13.0  85.7  34.2 402      0.561
REMARK    3_xyzrec: 0.1537 0.2015 0.014  1.49  13.0  85.7  34.2 402      0.573
REMARK    3_checkH: 0.1537 0.2015 0.014  1.49  13.0  85.7  34.2 402      0.573
REMARK       3_adp: 0.1537 0.2014 0.014  1.49  12.9  85.7  34.2 402      0.573
REMARK   3_regHadp: 0.1537 0.2014 0.014  1.49  12.9  85.7  34.2 402      0.573
REMARK         end: 0.1537 0.2013 0.014  1.49  12.8  85.6  34.1 402      0.573
REMARK ------------------------------------------------------------------------
REMARK MODEL CONTENT.
REMARK  ELEMENT        ATOM RECORD COUNT   OCCUPANCY SUM
REMARK        C                     1480         1480.00
REMARK        H                     2591         2591.00
REMARK        O                      497          497.00
REMARK        N                      386          386.00
REMARK        S                        9            9.00
REMARK      O1-                       31           31.00
REMARK    TOTAL                     4994         4994.00
REMARK -----------------------------------------------------------------------
REMARK r_free_flags.md5.hexdigest 08e7b8fdae77a89386af7bd793d588ca
REMARK 
REMARK ---------------------------------------------------------------
REMARK  Atom Name   Residue Name    Residue ID     Chain     Charge  
REMARK ---------------------------------------------------------------
REMARK     C12           LS1            299          A       0.1746  
REMARK      C2           LS1            299          A       0.6336  
REMARK     C20           LS1            299          A       0.3294  
REMARK     C21           LS1            299          A       -0.369  
REMARK     C22           LS1            299          A       0.1118  
REMARK     C23           LS1            299          A       -0.679  
REMARK     C24           LS1            299          A       0.1127  
REMARK     C25           LS1            299          A       -0.35   
REMARK      C3           LS1            299          A      -0.4041  
REMARK     C35           LS1            299          A      -0.2886  
REMARK      C4           LS1            299          A      -0.1454  
REMARK      C5           LS1            299          A      -0.1745  
REMARK      C6           LS1            299          A      -0.0993  
REMARK      C7           LS1            299          A       -0.252  
REMARK      C8           LS1            299          A       0.1347  
REMARK      C9           LS1            299          A      -0.0056  
REMARK      N1           LS1            299          A      -0.4614  
REMARK     N17           LS1            299          A      -0.3764  
REMARK     N33           LS1            299          A      -0.7936  
REMARK     O11           LS1            299          A      -0.6329  
REMARK     O31           LS1            299          A      -0.9814  
REMARK     O32           LS1            299          A      -1.0143  
REMARK     S30           LS1            299          A       2.5114  
REMARK     H1N           LS1            299          A       0.3242  
REMARK     H41           LS1            299          A       0.1638  
REMARK     H51           LS1            299          A       0.1824  
REMARK     H61           LS1            299          A       0.1647  
REMARK     H71           LS1            299          A       0.1695  
REMARK     H12           LS1            299          A       0.1927  
REMARK     H17           LS1            299          A       0.3413  
REMARK     H21           LS1            299          A       0.2003  
REMARK     H22           LS1            299          A       0.1656  
REMARK     H24           LS1            299          A       0.1647  
REMARK     H25           LS1            299          A       0.2044  
REMARK     H33           LS1            299          A       0.2703  
REMARK     H35           LS1            299          A       0.1659  
REMARK     H35           LS1            299          A       0.171   
REMARK     H35           LS1            299          A       0.1532  
REMARK ---------------------------------------------------------------
REMARK IF THIS FILE IS FOR PDB DEPOSITION: REMOVE ALL FROM THIS LINE UP.
REMARK   3
REMARK   3 REFINEMENT.
REMARK   3   PROGRAM     : PHENIX (1.11.1_2575: ???)
REMARK   3   AUTHORS     : Adams,Afonine,Bunkoczi,Burnley,Chen,Dar,Davis,
REMARK   3               : Draizen,Echols,Gildea,Gros,Grosse-Kunstleve,Headd,
REMARK   3               : Hintze,Hung,Ioerger,Liebschner,McCoy,McKee,Moriarty,
REMARK   3               : Oeffner,Poon,Read,Richardson,Richardson,Sacchettini,
REMARK   3               : Sauter,Sobolev,Storoni,Terwilliger,Williams,Zwart
REMARK   3
REMARK   3  REFINEMENT TARGET : ML
REMARK   3  
REMARK   3  DATA USED IN REFINEMENT.
REMARK   3   RESOLUTION RANGE HIGH (ANGSTROMS) : 2.000   
REMARK   3   RESOLUTION RANGE LOW  (ANGSTROMS) : 18.688  
REMARK   3   MIN(FOBS/SIGMA_FOBS)              : 0.03  
REMARK   3   COMPLETENESS FOR RANGE        (%) : 87.05 
REMARK   3   NUMBER OF REFLECTIONS             : 17565     
REMARK   3   NUMBER OF REFLECTIONS (NON-ANOMALOUS) : 17565     
REMARK   3  
REMARK   3  FIT TO DATA USED IN REFINEMENT.
REMARK   3   R VALUE     (WORKING + TEST SET) : 0.1584
REMARK   3   R VALUE            (WORKING SET) : 0.1537
REMARK   3   FREE R VALUE                     : 0.2013
REMARK   3   FREE R VALUE TEST SET SIZE   (%) : 9.92  
REMARK   3   FREE R VALUE TEST SET COUNT      : 1742      
REMARK   3  
REMARK   3  FIT TO DATA USED IN REFINEMENT (IN BINS).
REMARK   3   BIN  RESOLUTION RANGE  COMPL.    NWORK NFREE   RWORK  RFREE  CCWORK CCFREE
REMARK   3     1 18.6891 -  4.5587    0.75     1213   142  0.1566 0.1839   0.930  0.884
REMARK   3     2  4.5587 -  3.6270    0.86     1328   147  0.1331 0.1819   0.951  0.905
REMARK   3     3  3.6270 -  3.1711    0.90     1381   148  0.1518 0.1988   0.939  0.913
REMARK   3     4  3.1711 -  2.8823    0.92     1397   152  0.1680 0.2145   0.926  0.903
REMARK   3     5  2.8823 -  2.6763    0.92     1386   155  0.1731 0.2167   0.919  0.876
REMARK   3     6  2.6763 -  2.5189    0.90     1369   145  0.1491 0.2230   0.944  0.847
REMARK   3     7  2.5189 -  2.3930    0.89     1330   151  0.1521 0.2125   0.938  0.883
REMARK   3     8  2.3930 -  2.2891    0.89     1314   146  0.1561 0.2015   0.937  0.865
REMARK   3     9  2.2891 -  2.2011    0.88     1314   139  0.1564 0.2090   0.934  0.890
REMARK   3    10  2.2011 -  2.1252    0.87     1298   151  0.1525 0.1933   0.936  0.884
REMARK   3    11  2.1252 -  2.0589    0.84     1247   131  0.1685 0.2276   0.928  0.848
REMARK   3    12  2.0589 -  2.0001    0.84     1246   135  0.1601 0.2259   0.933  0.882
REMARK   3  
REMARK   3  BULK SOLVENT MODELLING.
REMARK   3   METHOD USED        : FLAT BULK SOLVENT MODEL
REMARK   3   SOLVENT RADIUS     : 1.11    
REMARK   3   SHRINKAGE RADIUS   : 0.90    
REMARK   3   GRID STEP FACTOR   : 4.00    
REMARK   3  
REMARK   3  ERROR ESTIMATES.
REMARK   3   COORDINATE ERROR (MAXIMUM-LIKELIHOOD BASED)     : 0.19    
REMARK   3   PHASE ERROR (DEGREES, MAXIMUM-LIKELIHOOD BASED) : 18.09   
REMARK   3  
REMARK   3  STRUCTURE FACTORS CALCULATION ALGORITHM : FFT
REMARK   3  
REMARK   3  RESTRAINTS LIBRARY
REMARK   3    GEOSTD + MON.LIB. + CDL v1.2
REMARK   3  
REMARK   3  DEVIATIONS FROM IDEAL VALUES.
REMARK   3                 RMSD     MAX  COUNT
REMARK   3   BOND      :  0.014   0.094   2327
REMARK   3   ANGLE     :  1.493  14.609   3158
REMARK   3   CHIRALITY :  0.074   0.346    354
REMARK   3   PLANARITY :  0.013   0.203    394
REMARK   3   DIHEDRAL  : 18.638 179.967   1390
REMARK   3   MIN NONBONDED DISTANCE : 2.105 
REMARK   3  
REMARK   3  MOLPROBITY STATISTICS.
REMARK   3   ALL-ATOM CLASHSCORE : 6.99
REMARK   3   RAMACHANDRAN PLOT:
REMARK   3     OUTLIERS : 0.00  %
REMARK   3     ALLOWED  : 2.55  %
REMARK   3     FAVORED  : 97.45 %
REMARK   3   ROTAMER OUTLIERS : 0.41 %
REMARK   3   CBETA DEVIATIONS : 0
REMARK   3   PEPTIDE PLANE:
REMARK   3     CIS-PROLINE     : 0
REMARK   3     CIS-GENERAL     : 0
REMARK   3     TWISTED PROLINE : 0
REMARK   3     TWISTED GENERAL : 0
REMARK   3  
REMARK   3  ATOMIC DISPLACEMENT PARAMETERS.
REMARK   3   WILSON B : 24.33
REMARK   3   RMS(B_ISO_OR_EQUIVALENT_BONDED) : 4.97
REMARK   3   ATOMS          NUMBER OF ATOMS
REMARK   3                    ISO.  ANISO. 
REMARK   3    ALL         :   4994       0
REMARK   3    ALL (NO H)  :   2403       0
REMARK   3    SOLVENT     :    134       0
REMARK   3    NON-SOLVENT :   2269       0
REMARK   3    HYDROGENS   :   2591       0
REMARK   3
REMARK   3
REMARK   3   OTHER REFINEMENT REMARKS:
REMARK   3   XRAY REFINEMENT USING QUANTUM MECHANICAL FUNCTIONAL
REMARK   3   PROGRAM      :QuantumBio DivCon 6 build-7.1.1-b4015.17
REMARK   3   AUTHORS      :BORBULEVYCH O.Y., PLUMLEY J., 
REMARK   3                :MARTIN, R.I., WESTERHOFF L.M. 
REMARK   3
REMARK   3   REFERENCE     :BORBULEVYCH O.Y., PLUMLEY J.A.,
REMARK   3                 :MARTIN, R.I., MERZ, K.M.,  WESTERHOFF L.M.
REMARK   3                 :ACTA CRYSTLLOGRAPHICA SECTION D, 2014, 
REMARK   3                 :V. D70, pp. 1233-1247
REMARK   3   QM METHOD(HAMILTONIAN): PM6
REMARK   3   REGION QM REFINEMENT: 
REMARK   3      MAIN/BUFFER QM REGION RADII (A): 3.0 / 2.5
REMARK   3      LIGAND / STRAIN ENERGY: LS1_A_299 / 8.84 KCAL/MOLE
REMARK   3
HELIX    1   1 SER A   46  LEU A   55  1               Generated by MOE   10
HELIX    2   2 LEU A   87  ALA A   93  1               Generated by MOE    7
HELIX    3   3 LEU A  101  SER A  120  1               Generated by MOE   20
HELIX    4   4 PRO A  130  ASN A  132  5               Generated by MOE    3
HELIX    5   5 LEU A  148  ALA A  151  1               Generated by MOE    4
HELIX    6   6 PRO A  171  LEU A  174  1               Generated by MOE    4
HELIX    7   7 ALA A  183  THR A  198  1               Generated by MOE   16
HELIX    8   8 GLU A  208  LEU A  219  1               Generated by MOE   12
HELIX    9   9 VAL A  230  SER A  232  5               Generated by MOE    3
HELIX   10  10 PHE A  248  VAL A  251  1               Generated by MOE    4
HELIX   11  11 GLU A  257  MET A  266  1               Generated by MOE   10
HELIX   12  12 ALA A  277  ALA A  280  1               Generated by MOE    4
HELIX   13  13 PRO A  284  PHE A  286  5               Generated by MOE    3
SHEET    1       PHE A   4  GLU A  12                  Generated by MOE
SHEET    2       GLY A  16  ASN A  23                  Generated by MOE
SHEET    3       VAL A  29  ILE A  35                  Generated by MOE
SHEET    4       LEU A  66  THR A  72                  Generated by MOE
SHEET    5       LYS A  75  GLU A  81                  Generated by MOE
SHEET    6       GLN A  85  ASP A  86                  Generated by MOE
SHEET    7       LEU A 133  ILE A 135                  Generated by MOE
SHEET    8       ILE A 141  LYS A 142                  Generated by MOE
SHEET    9       LEU A 143  LEU A 143                  Generated by MOE
CRYST1   72.390   73.960   54.060  90.00  90.00  90.00 P 21 21 21
SCALE1      0.013814  0.000000  0.000000        0.00000
SCALE2      0.000000  0.013521  0.000000        0.00000
SCALE3      0.000000  0.000000  0.018498        0.00000
ATOM      1  N   MET A   1     -19.552  49.658  53.975  1.00 60.41           N
ATOM      2  CA  MET A   1     -20.387  50.848  54.108  1.00 63.72           C
ATOM      3  C   MET A   1     -21.768  50.695  53.437  1.00 58.69           C
ATOM      4  O   MET A   1     -21.865  50.396  52.245  1.00 58.58           O
ATOM      5  CB  MET A   1     -19.652  52.053  53.520  1.00 69.83           C
ATOM      6  CG  MET A   1     -20.384  53.384  53.676  1.00 69.37           C
ATOM      7  SD  MET A   1     -20.573  53.836  55.389  1.00 74.36           S
ATOM      8  CE  MET A   1     -21.567  55.327  55.233  1.00 73.13           C
ATOM      9  H1  MET A   1     -18.733  49.800  54.456  1.00 72.51           H
ATOM     10  H2  MET A   1     -19.351  49.503  53.050  1.00 72.51           H
ATOM     11  HA  MET A   1     -20.523  51.025  55.051  1.00 76.49           H
ATOM     12  HB2 MET A   1     -19.522  51.898  52.573  1.00 83.81           H
ATOM     13  HB3 MET A   1     -18.791  52.137  53.959  1.00 83.81           H
ATOM     14  HG2 MET A   1     -21.260  53.331  53.286  1.00 83.27           H
ATOM     15  HG3 MET A   1     -19.873  54.087  53.244  1.00 83.27           H
ATOM     16  HE1 MET A   1     -21.144  55.947  54.619  1.00 87.78           H
ATOM     17  HE2 MET A   1     -22.446  55.084  54.909  1.00 87.78           H
ATOM     18  HE3 MET A   1     -21.646  55.732  56.113  1.00 87.78           H
ATOM     19  N   GLU A   2     -22.828  50.921  54.226  1.00 69.18           N
ATOM     20  CA  GLU A   2     -24.212  50.826  53.766  1.00 65.14           C
ATOM     21  C   GLU A   2     -24.565  51.893  52.735  1.00 59.94           C
ATOM     22  O   GLU A   2     -25.651  51.838  52.142  1.00 51.22           O
ATOM     23  CB  GLU A   2     -25.144  50.929  54.975  1.00 50.11           C
ATOM     24  H   GLU A   2     -22.765  51.137  55.056  1.00 83.03           H
ATOM     25  HA  GLU A   2     -24.356  49.959  53.355  1.00 78.20           H
ATOM     26  HB1 GLU A   2     -24.942  50.191  55.572  1.00 60.16           H
ATOM     27  HB3 GLU A   2     -26.059  50.860  54.664  1.00 60.16           H
ATOM     28  N   ASN A   3     -23.674  52.855  52.518  1.00 57.13           N
ATOM     29  CA  ASN A   3     -23.865  53.952  51.585  1.00 58.39           C
ATOM     30  C   ASN A   3     -23.370  53.627  50.171  1.00 49.16           C
ATOM     31  O   ASN A   3     -23.543  54.448  49.268  1.00 44.53           O
ATOM     32  CB  ASN A   3     -23.151  55.188  52.143  1.00 62.52           C
ATOM     33  CG  ASN A   3     -23.529  56.477  51.422  1.00 73.51           C
ATOM     34  OD1 ASN A   3     -24.416  56.503  50.559  1.00 68.34           O
ATOM     35  ND2 ASN A   3     -22.856  57.565  51.792  1.00 74.69           N
ATOM     36  H   ASN A   3     -22.929  52.892  52.927  1.00 68.58           H
ATOM     37  HA  ASN A   3     -24.812  54.152  51.526  1.00 70.08           H
ATOM     38  HB2 ASN A   3     -23.396  55.292  53.074  1.00 75.05           H
ATOM     39  HB3 ASN A   3     -22.191  55.062  52.067  1.00 75.05           H
ATOM     40 HD21 ASN A   3     -22.796  58.238  51.260  1.00 89.65           H
ATOM     41 HD22 ASN A   3     -22.470  57.588  52.561  1.00 89.65           H
ATOM     42  N   PHE A   4     -22.765  52.462  49.962  1.00 48.06           N
ATOM     43  CA  PHE A   4     -22.314  52.026  48.647  1.00 44.60           C
ATOM     44  C   PHE A   4     -23.013  50.729  48.277  1.00 48.58           C
ATOM     45  O   PHE A   4     -23.264  49.875  49.128  1.00 44.39           O
ATOM     46  CB  PHE A   4     -20.793  51.827  48.610  1.00 41.35           C
ATOM     47  CG  PHE A   4     -20.055  53.070  48.844  1.00 42.52           C
ATOM     48  CD1 PHE A   4     -19.866  53.966  47.825  1.00 37.38           C
ATOM     49  CD2 PHE A   4     -19.590  53.382  50.103  1.00 44.58           C
ATOM     50  CE1 PHE A   4     -19.213  55.126  48.044  1.00 41.22           C
ATOM     51  CE2 PHE A   4     -18.940  54.552  50.323  1.00 45.20           C
ATOM     52  CZ  PHE A   4     -18.753  55.426  49.293  1.00 45.61           C
ATOM     53  H   PHE A   4     -22.600  51.890  50.582  1.00 57.70           H
ATOM     54  HA  PHE A   4     -22.541  52.697  47.986  1.00 53.54           H
ATOM     55  HB2 PHE A   4     -20.533  51.206  49.306  1.00 49.65           H
ATOM     56  HB3 PHE A   4     -20.527  51.486  47.744  1.00 49.65           H
ATOM     57  HD1 PHE A   4     -20.188  53.778  46.975  1.00 44.87           H
ATOM     58  HD2 PHE A   4     -19.721  52.788  50.802  1.00 53.52           H
ATOM     59  HE1 PHE A   4     -19.088  55.729  47.348  1.00 49.49           H
ATOM     60  HE2 PHE A   4     -18.616  54.757  51.168  1.00 54.26           H
ATOM     61  HZ  PHE A   4     -18.301  56.223  49.437  1.00 54.76           H
ATOM     62  N   GLN A   5     -23.353  50.606  47.013  1.00 41.92           N
ATOM     63  CA  GLN A   5     -23.822  49.353  46.447  1.00 45.71           C
ATOM     64  C   GLN A   5     -22.690  48.741  45.646  1.00 42.21           C
ATOM     65  O   GLN A   5     -22.245  49.340  44.662  1.00 43.22           O
ATOM     66  CB  GLN A   5     -25.021  49.598  45.541  1.00 49.50           C
ATOM     67  CG  GLN A   5     -25.623  48.343  44.939  1.00 54.44           C
ATOM     68  CD  GLN A   5     -26.269  48.633  43.617  1.00 64.15           C
ATOM     69  OE1 GLN A   5     -26.059  49.698  43.025  1.00 65.75           O
ATOM     70  NE2 GLN A   5     -27.067  47.693  43.138  1.00 72.77           N
ATOM     71  H   GLN A   5     -23.331  51.253  46.448  1.00 50.33           H
ATOM     72  HA  GLN A   5     -24.073  48.736  47.149  1.00 54.87           H
ATOM     73  HB2 GLN A   5     -25.712  50.055  46.034  1.00 59.43           H
ATOM     74  HB3 GLN A   5     -24.717  50.158  44.810  1.00 59.43           H
ATOM     75  HG2 GLN A   5     -24.938  47.673  44.791  1.00 65.35           H
ATOM     76  HG3 GLN A   5     -26.305  47.999  45.535  1.00 65.35           H
ATOM     77 HE21 GLN A   5     -27.129  46.940  43.550  1.00 87.34           H
ATOM     78 HE22 GLN A   5     -27.527  47.836  42.426  1.00 87.34           H
ATOM     79  N   LYS A   6     -22.253  47.550  46.044  1.00 44.95           N
ATOM     80  CA  LYS A   6     -21.193  46.834  45.334  1.00 44.57           C
ATOM     81  C   LYS A   6     -21.724  46.302  44.003  1.00 47.15           C
ATOM     82  O   LYS A   6     -22.735  45.594  43.963  1.00 45.88           O
ATOM     83  CB  LYS A   6     -20.644  45.701  46.203  1.00 46.81           C
ATOM     84  CG  LYS A   6     -19.980  46.194  47.506  1.00 59.04           C
ATOM     85  CD  LYS A   6     -19.910  45.126  48.639  1.00 65.61           C
ATOM     86  CE  LYS A   6     -18.987  43.955  48.305  1.00 65.33           C
ATOM     87  NZ  LYS A   6     -18.878  42.954  49.430  1.00 64.56           N1+
ATOM     88  H   LYS A   6     -22.556  47.135  46.733  1.00 53.96           H
ATOM     89  HA  LYS A   6     -20.466  47.446  45.145  1.00 53.51           H
ATOM     90  HB2 LYS A   6     -21.369  45.104  46.440  1.00 56.20           H
ATOM     91  HB3 LYS A   6     -19.976  45.216  45.698  1.00 56.20           H
ATOM     92  HG2 LYS A   6     -19.073  46.475  47.309  1.00 70.87           H
ATOM     93  HG3 LYS A   6     -20.487  46.947  47.850  1.00 70.87           H
ATOM     94  HD2 LYS A   6     -19.565  45.544  49.446  1.00 78.75           H
ATOM     95  HD3 LYS A   6     -20.797  44.771  48.807  1.00 78.75           H
ATOM     96  HE2 LYS A   6     -19.332  43.494  47.523  1.00 78.42           H
ATOM     97  HE3 LYS A   6     -18.097  44.297  48.122  1.00 78.42           H
ATOM     98  HZ1 LYS A   6     -18.341  42.286  49.185  1.00 77.49           H
ATOM     99  HZ2 LYS A   6     -18.540  43.342  50.156  1.00 77.49           H
ATOM    100  HZ3 LYS A   6     -19.680  42.621  49.622  1.00 77.49           H
ATOM    101  N   VAL A   7     -21.061  46.678  42.910  1.00 46.09           N
ATOM    102  CA  VAL A   7     -21.434  46.216  41.573  1.00 40.69           C
ATOM    103  C   VAL A   7     -20.710  44.923  41.199  1.00 44.70           C
ATOM    104  O   VAL A   7     -21.320  44.018  40.628  1.00 46.60           O
ATOM    105  CB  VAL A   7     -21.165  47.328  40.533  1.00 41.88           C
ATOM    106  CG1 VAL A   7     -21.497  46.846  39.157  1.00 44.10           C
ATOM    107  CG2 VAL A   7     -21.977  48.543  40.813  1.00 41.89           C
ATOM    108  H   VAL A   7     -20.398  47.224  42.919  1.00 55.33           H
ATOM    109  HA  VAL A   7     -22.384  46.025  41.556  1.00 48.85           H
ATOM    110  HB  VAL A   7     -20.229  47.583  40.556  1.00 50.28           H
ATOM    111 HG11 VAL A   7     -21.355  47.572  38.528  1.00 52.95           H
ATOM    112 HG12 VAL A   7     -20.922  46.099  38.930  1.00 52.95           H
ATOM    113 HG13 VAL A   7     -22.427  46.573  39.146  1.00 52.95           H
ATOM    114 HG21 VAL A   7     -21.754  49.216  40.151  1.00 50.30           H
ATOM    115 HG22 VAL A   7     -22.917  48.318  40.757  1.00 50.30           H
ATOM    116 HG23 VAL A   7     -21.758  48.865  41.702  1.00 50.30           H
ATOM    117  N   GLU A   8     -19.400  44.828  41.454  1.00 38.68           N
ATOM    118  CA  GLU A   8     -18.600  43.628  41.190  1.00 45.45           C
ATOM    119  C   GLU A   8     -17.168  43.839  41.697  1.00 44.22           C
ATOM    120  O   GLU A   8     -16.737  44.971  41.931  1.00 43.17           O
ATOM    121  CB  GLU A   8     -18.591  43.270  39.691  1.00 52.94           C
ATOM    122  CG  GLU A   8     -18.062  44.351  38.794  1.00 51.90           C
ATOM    123  CD  GLU A   8     -18.123  43.964  37.321  1.00 60.33           C
ATOM    124  OE1 GLU A   8     -17.605  44.726  36.479  1.00 53.15           O
ATOM    125  OE2 GLU A   8     -18.694  42.895  37.013  1.00 67.39           O1-
ATOM    126  H   GLU A   8     -18.937  45.470  41.789  1.00 46.44           H
ATOM    127  HA  GLU A   8     -18.995  42.882  41.669  1.00 54.56           H
ATOM    128  HB2 GLU A   8     -18.047  42.480  39.551  1.00 63.55           H
ATOM    129  HB3 GLU A   8     -19.503  43.091  39.409  1.00 63.55           H
ATOM    130  HG2 GLU A   8     -18.578  45.163  38.926  1.00 62.30           H
ATOM    131  HG3 GLU A   8     -17.132  44.510  39.021  1.00 62.30           H
ATOM    132  N   LYS A   9     -16.432  42.733  41.842  1.00 39.31           N
ATOM    133  CA  LYS A   9     -15.029  42.741  42.247  1.00 44.59           C
ATOM    134  C   LYS A   9     -14.116  42.983  41.023  1.00 44.77           C
ATOM    135  O   LYS A   9     -14.216  42.231  40.051  1.00 56.66           O
ATOM    136  CB  LYS A   9     -14.761  41.385  42.920  1.00 49.37           C
ATOM    137  CG  LYS A   9     -13.387  41.195  43.587  1.00 58.11           C
ATOM    138  CD  LYS A   9     -13.184  39.799  44.256  1.00 62.38           C
ATOM    139  CE  LYS A   9     -14.095  39.554  45.480  1.00 62.59           C
ATOM    140  NZ  LYS A   9     -13.793  38.268  46.222  1.00 63.80           N1+
ATOM    141  H   LYS A   9     -16.737  41.939  41.720  1.00 47.19           H
ATOM    142  HA  LYS A   9     -14.902  43.440  42.908  1.00 53.53           H
ATOM    143  HB2 LYS A   9     -15.430  41.264  43.613  1.00 59.27           H
ATOM    144  HB3 LYS A   9     -14.872  40.689  42.255  1.00 59.27           H
ATOM    145  HG2 LYS A   9     -12.701  41.296  42.908  1.00 69.76           H
ATOM    146  HG3 LYS A   9     -13.279  41.871  44.275  1.00 69.76           H
ATOM    147  HD2 LYS A   9     -13.369  39.102  43.606  1.00 74.88           H
ATOM    148  HD3 LYS A   9     -12.262  39.730  44.554  1.00 74.88           H
ATOM    149  HE2 LYS A   9     -13.985  40.284  46.108  1.00 75.13           H
ATOM    150  HE3 LYS A   9     -15.018  39.509  45.186  1.00 75.13           H
ATOM    151  HZ1 LYS A   9     -14.311  38.201  46.944  1.00 76.58           H
ATOM    152  HZ2 LYS A   9     -13.944  37.568  45.693  1.00 76.58           H
ATOM    153  HZ3 LYS A   9     -12.940  38.256  46.478  1.00 76.58           H
ATOM    154  N   ILE A  10     -13.236  44.020  41.033  1.00 43.83           N
ATOM    155  CA  ILE A  10     -12.537  44.377  39.778  1.00 45.47           C
ATOM    156  C   ILE A  10     -11.261  43.546  39.464  1.00 53.46           C
ATOM    157  O   ILE A  10     -10.743  43.283  38.404  1.00 69.00           O
ATOM    158  CB  ILE A  10     -12.231  45.876  39.964  1.00 44.39           C
ATOM    159  CG1 ILE A  10     -13.517  46.664  39.673  1.00 43.67           C
ATOM    160  CG2 ILE A  10     -11.051  46.251  39.083  1.00 55.42           C
ATOM    161  CD1 ILE A  10     -14.192  46.200  38.380  1.00 48.19           C
ATOM    162  H   ILE A  10     -13.087  44.625  41.856  1.00 52.62           H
ATOM    163  HA  ILE A  10     -13.218  44.155  38.893  1.00 54.59           H
ATOM    164  HB  ILE A  10     -11.930  46.087  41.026  1.00 53.29           H
ATOM    165 HG12 ILE A  10     -14.216  46.530  40.519  1.00 52.42           H
ATOM    166 HG13 ILE A  10     -13.285  47.745  39.635  1.00 52.42           H
ATOM    167 HG21 ILE A  10     -10.909  47.333  39.088  1.00 66.52           H
ATOM    168 HG22 ILE A  10     -10.106  45.807  39.436  1.00 66.52           H
ATOM    169 HG23 ILE A  10     -11.197  45.921  38.040  1.00 66.52           H
ATOM    170 HD11 ILE A  10     -15.093  46.768  38.145  1.00 57.85           H
ATOM    171 HD12 ILE A  10     -13.514  46.276  37.514  1.00 57.85           H
ATOM    172 HD13 ILE A  10     -14.479  45.133  38.427  1.00 57.85           H
ATOM    173  N   GLY A  11     -10.754  43.172  40.684  1.00 53.50           N
ATOM    174  CA  GLY A  11      -9.652  42.303  41.119  1.00 66.89           C
ATOM    175  C   GLY A  11      -9.334  42.445  42.616  1.00 62.35           C
ATOM    176  O   GLY A  11      -9.861  43.308  43.314  1.00 63.29           O
ATOM    177  H   GLY A  11     -11.127  43.472  41.400  1.00 64.22           H
ATOM    178  HA2 GLY A  11      -9.905  41.376  40.992  1.00 80.29           H
ATOM    179  HA3 GLY A  11      -8.839  42.485  40.630  1.00 80.29           H
ATOM    180  N   GLU A  12      -8.453  41.548  43.130  1.00 65.26           N
ATOM    181  CA  GLU A  12      -7.865  41.617  44.483  1.00 74.20           C
ATOM    182  C   GLU A  12      -6.503  42.320  44.457  1.00 74.27           C
ATOM    183  O   GLU A  12      -5.863  42.433  43.409  1.00 72.16           O
ATOM    184  CB  GLU A  12      -7.629  40.230  45.127  1.00 75.58           C
ATOM    185  CG  GLU A  12      -8.842  39.382  45.519  1.00 75.98           C
ATOM    186  CD  GLU A  12      -8.425  38.106  46.243  1.00 83.23           C
ATOM    187  OE1 GLU A  12      -7.574  37.354  45.709  1.00 85.59           O
ATOM    188  OE2 GLU A  12      -8.931  37.867  47.358  1.00 82.97           O1-
ATOM    189  H   GLU A  12      -8.182  40.857  42.701  1.00 78.34           H
ATOM    190  HA  GLU A  12      -8.442  42.118  45.086  1.00 89.07           H
ATOM    191  HB2 GLU A  12      -7.057  39.694  44.554  1.00 90.72           H
ATOM    192  HB3 GLU A  12      -7.153  40.382  45.964  1.00 90.72           H
ATOM    193  HG2 GLU A  12      -9.408  39.882  46.127  1.00 91.20           H
ATOM    194  HG3 GLU A  12      -9.333  39.127  44.725  1.00 91.20           H
ATOM    195  N   GLY A  13      -6.028  42.725  45.649  1.00 69.40           N
ATOM    196  CA  GLY A  13      -4.845  43.561  45.760  1.00 75.47           C
ATOM    197  C   GLY A  13      -3.925  43.167  46.907  1.00 74.35           C
ATOM    198  O   GLY A  13      -4.239  42.287  47.714  1.00 74.49           O
ATOM    199  H   GLY A  13      -6.385  42.534  46.409  1.00 83.30           H
ATOM    200  HA2 GLY A  13      -4.343  43.540  44.931  1.00 90.58           H
ATOM    201  HA3 GLY A  13      -5.128  44.475  45.921  1.00 90.58           H
ATOM    202  N   THR A  14      -2.774  43.862  46.966  1.00 76.81           N
ATOM    203  CA  THR A  14      -1.763  43.639  48.004  1.00 77.70           C
ATOM    204  C   THR A  14      -2.260  44.032  49.385  1.00 76.94           C
ATOM    205  O   THR A  14      -1.771  43.496  50.388  1.00 74.78           O
ATOM    206  CB  THR A  14      -0.489  44.442  47.695  1.00 81.66           C
ATOM    207  OG1 THR A  14      -0.093  44.240  46.328  1.00 78.29           O
ATOM    208  CG2 THR A  14       0.665  44.036  48.640  1.00 80.12           C
ATOM    209  H   THR A  14      -2.559  44.482  46.412  1.00 92.19           H
ATOM    210  HA  THR A  14      -1.523  42.700  48.034  1.00 93.26           H
ATOM    211  HB  THR A  14      -0.666  45.387  47.836  1.00 98.01           H
ATOM    212  HG1 THR A  14       0.659  44.593  46.190  1.00 93.97           H
ATOM    213 HG21 THR A  14       1.479  44.510  48.398  1.00 96.17           H
ATOM    214 HG22 THR A  14       0.444  44.257  49.559  1.00 96.17           H
ATOM    215 HG23 THR A  14       0.832  43.083  48.577  1.00 96.17           H
ATOM    216  N   TYR A  15      -3.206  44.969  49.456  1.00 76.25           N
ATOM    217  CA  TYR A  15      -3.693  45.490  50.722  1.00 68.77           C
ATOM    218  C   TYR A  15      -5.204  45.361  50.871  1.00 62.11           C
ATOM    219  O   TYR A  15      -5.760  45.911  51.826  1.00 63.74           O
ATOM    220  CB  TYR A  15      -3.282  46.953  50.870  1.00 71.98           C
ATOM    221  CG  TYR A  15      -1.781  47.160  50.947  1.00 78.82           C
ATOM    222  CD1 TYR A  15      -1.050  46.665  52.027  1.00 72.90           C
ATOM    223  CD2 TYR A  15      -1.098  47.872  49.954  1.00 76.92           C
ATOM    224  CE1 TYR A  15       0.315  46.862  52.121  1.00 76.64           C
ATOM    225  CE2 TYR A  15       0.277  48.072  50.042  1.00 76.03           C
ATOM    226  CZ  TYR A  15       0.973  47.559  51.137  1.00 80.45           C
ATOM    227  OH  TYR A  15       2.333  47.727  51.276  1.00 80.89           O
ATOM    228  H   TYR A  15      -3.582  45.327  48.770  1.00 91.52           H
ATOM    229  HA  TYR A  15      -3.282  45.002  51.453  1.00 82.54           H
ATOM    230  HB2 TYR A  15      -3.613  47.448  50.103  1.00 86.40           H
ATOM    231  HB3 TYR A  15      -3.673  47.308  51.683  1.00 86.40           H
ATOM    232  HD1 TYR A  15      -1.486  46.196  52.699  1.00 87.51           H
ATOM    233  HD2 TYR A  15      -1.566  48.216  49.226  1.00 92.32           H
ATOM    234  HE1 TYR A  15       0.792  46.526  52.846  1.00 91.99           H
ATOM    235  HE2 TYR A  15       0.724  48.546  49.377  1.00 91.25           H
ATOM    236  HH  TYR A  15       2.683  47.837  50.521  1.00 97.10           H
ATOM    237  N   GLY A  16      -5.875  44.644  49.978  1.00 54.76           N
ATOM    238  CA  GLY A  16      -7.310  44.491  50.058  1.00 48.54           C
ATOM    239  C   GLY A  16      -7.923  44.150  48.708  1.00 50.72           C
ATOM    240  O   GLY A  16      -7.233  43.924  47.719  1.00 51.64           O
ATOM    241  H   GLY A  16      -5.515  44.226  49.318  1.00 65.74           H
ATOM    242  HA2 GLY A  16      -7.518  43.776  50.676  1.00 58.27           H
ATOM    243  HA3 GLY A  16      -7.704  45.314  50.388  1.00 58.27           H
ATOM    244  N   VAL A  17      -9.249  44.138  48.694  1.00 47.30           N
ATOM    245  CA  VAL A  17     -10.036  43.729  47.538  1.00 41.21           C
ATOM    246  C   VAL A  17     -10.558  44.989  46.866  1.00 40.99           C
ATOM    247  O   VAL A  17     -10.952  45.923  47.583  1.00 31.34           O
ATOM    248  CB  VAL A  17     -11.197  42.828  47.984  1.00 45.11           C
ATOM    249  CG1 VAL A  17     -12.018  42.364  46.760  1.00 51.34           C
ATOM    250  CG2 VAL A  17     -10.684  41.645  48.813  1.00 52.17           C
ATOM    251  H   VAL A  17      -9.731  44.375  49.366  1.00 56.79           H
ATOM    252  HA  VAL A  17      -9.476  43.231  46.923  1.00 49.48           H
ATOM    253  HB  VAL A  17     -11.778  43.347  48.563  1.00 54.16           H
ATOM    254 HG11 VAL A  17     -12.739  41.791  47.061  1.00 61.63           H
ATOM    255 HG12 VAL A  17     -12.391  43.141  46.314  1.00 61.63           H
ATOM    256 HG13 VAL A  17     -11.438  41.880  46.152  1.00 61.63           H
ATOM    257 HG21 VAL A  17     -11.433  41.070  49.045  1.00 62.63           H
ATOM    258 HG22 VAL A  17     -10.032  41.151  48.289  1.00 62.63           H
ATOM    259 HG23 VAL A  17     -10.269  41.984  49.622  1.00 62.63           H
ATOM    260  N   VAL A  18     -10.588  45.045  45.506  1.00 45.00           N
ATOM    261  CA  VAL A  18     -11.167  46.230  44.886  1.00 29.25           C
ATOM    262  C   VAL A  18     -12.466  45.711  44.258  1.00 26.59           C
ATOM    263  O   VAL A  18     -12.706  44.682  43.641  1.00 34.00           O
ATOM    264  CB  VAL A  18     -10.133  46.856  43.904  1.00 30.68           C
ATOM    265  CG1 VAL A  18     -10.723  48.108  43.275  1.00 32.64           C
ATOM    266  CG2 VAL A  18      -8.868  47.222  44.690  1.00 36.38           C
ATOM    267  H   VAL A  18     -10.288  44.279  44.894  1.00 54.03           H
ATOM    268  HA  VAL A  18     -11.405  47.014  45.687  1.00 35.12           H
ATOM    269  HB  VAL A  18      -9.878  46.102  43.120  1.00 36.83           H
ATOM    270 HG11 VAL A  18     -10.004  48.557  42.568  1.00 39.19           H
ATOM    271 HG12 VAL A  18     -11.640  47.908  42.707  1.00 39.19           H
ATOM    272 HG13 VAL A  18     -10.949  48.880  44.022  1.00 39.19           H
ATOM    273 HG21 VAL A  18      -8.103  47.619  44.006  1.00 43.68           H
ATOM    274 HG22 VAL A  18      -9.079  48.000  45.431  1.00 43.68           H
ATOM    275 HG23 VAL A  18      -8.442  46.355  45.203  1.00 43.68           H
ATOM    276  N   TYR A  19     -13.457  46.602  44.535  1.00 29.64           N
ATOM    277  CA  TYR A  19     -14.839  46.566  44.024  1.00 31.25           C
ATOM    278  C   TYR A  19     -15.222  47.829  43.233  1.00 31.71           C
ATOM    279  O   TYR A  19     -14.946  48.964  43.641  1.00 27.89           O
ATOM    280  CB  TYR A  19     -15.920  46.436  45.138  1.00 40.56           C
ATOM    281  CG  TYR A  19     -15.753  45.294  46.113  1.00 41.29           C
ATOM    282  CD1 TYR A  19     -15.154  45.512  47.337  1.00 39.13           C
ATOM    283  CD2 TYR A  19     -16.206  44.012  45.816  1.00 46.12           C
ATOM    284  CE1 TYR A  19     -14.982  44.481  48.255  1.00 54.77           C
ATOM    285  CE2 TYR A  19     -16.031  42.957  46.728  1.00 47.21           C
ATOM    286  CZ  TYR A  19     -15.419  43.202  47.951  1.00 57.87           C
ATOM    287  OH  TYR A  19     -15.234  42.192  48.888  1.00 59.03           O
ATOM    288  H   TYR A  19     -13.320  47.278  45.052  1.00 35.59           H
ATOM    289  HA  TYR A  19     -14.920  45.801  43.438  1.00 37.53           H
ATOM    290  HB2 TYR A  19     -15.943  47.257  45.654  1.00 48.69           H
ATOM    291  HB3 TYR A  19     -16.775  46.313  44.699  1.00 48.69           H
ATOM    292  HD1 TYR A  19     -14.851  46.365  47.546  1.00 46.97           H
ATOM    293  HD2 TYR A  19     -16.612  43.843  44.994  1.00 55.36           H
ATOM    294  HE1 TYR A  19     -14.567  44.648  49.071  1.00 65.75           H
ATOM    295  HE2 TYR A  19     -16.334  42.102  46.521  1.00 56.68           H
ATOM    296  HH  TYR A  19     -15.435  41.448  48.554  1.00 70.86           H
ATOM    297  N   LYS A  20     -15.917  47.629  42.120  1.00 33.98           N
ATOM    298  CA  LYS A  20     -16.716  48.690  41.525  1.00 25.39           C
ATOM    299  C   LYS A  20     -17.977  48.865  42.360  1.00 20.97           C
ATOM    300  O   LYS A  20     -18.625  47.884  42.723  1.00 27.54           O
ATOM    301  CB  LYS A  20     -17.081  48.333  40.079  1.00 26.74           C
ATOM    302  CG  LYS A  20     -17.824  49.429  39.327  1.00 23.37           C
ATOM    303  CD  LYS A  20     -18.205  48.982  37.939  1.00 22.99           C
ATOM    304  CE  LYS A  20     -18.667  50.166  37.093  1.00 22.32           C
ATOM    305  NZ  LYS A  20     -19.104  49.685  35.750  1.00 23.51           N1+
ATOM    306  H   LYS A  20     -15.939  46.891  41.686  1.00 40.80           H
ATOM    307  HA  LYS A  20     -16.221  49.523  41.538  1.00 30.49           H
ATOM    308  HB2 LYS A  20     -16.259  48.158  39.598  1.00 32.11           H
ATOM    309  HB3 LYS A  20     -17.635  47.538  40.068  1.00 32.11           H
ATOM    310  HG2 LYS A  20     -18.637  49.659  39.805  1.00 28.07           H
ATOM    311  HG3 LYS A  20     -17.260  50.212  39.232  1.00 28.07           H
ATOM    312  HD2 LYS A  20     -17.433  48.578  37.509  1.00 27.61           H
ATOM    313  HD3 LYS A  20     -18.933  48.343  37.996  1.00 27.61           H
ATOM    314  HE2 LYS A  20     -19.422  50.595  37.521  1.00 26.80           H
ATOM    315  HE3 LYS A  20     -17.941  50.799  36.986  1.00 26.80           H
ATOM    316  HZ1 LYS A  20     -19.275  50.376  35.217  1.00 28.23           H
ATOM    317  HZ2 LYS A  20     -18.467  49.188  35.375  1.00 28.23           H
ATOM    318  HZ3 LYS A  20     -19.839  49.194  35.834  1.00 28.23           H
ATOM    319  N   ALA A  21     -18.309  50.105  42.689  1.00 21.36           N
ATOM    320  CA  ALA A  21     -19.428  50.370  43.582  1.00 26.58           C
ATOM    321  C   ALA A  21     -20.109  51.667  43.183  1.00 26.53           C
ATOM    322  O   ALA A  21     -19.512  52.548  42.563  1.00 26.80           O
ATOM    323  CB  ALA A  21     -18.959  50.457  45.038  1.00 26.56           C
ATOM    324  H   ALA A  21     -17.888  50.808  42.431  1.00 25.66           H
ATOM    325  HA  ALA A  21     -20.073  49.650  43.505  1.00 31.92           H
ATOM    326  HB1 ALA A  21     -19.722  50.621  45.614  1.00 31.89           H
ATOM    327  HB2 ALA A  21     -18.532  49.620  45.278  1.00 31.89           H
ATOM    328  HB3 ALA A  21     -18.326  51.186  45.107  1.00 31.89           H
ATOM    329  N   ARG A  22     -21.361  51.804  43.568  1.00 23.26           N
ATOM    330  CA  ARG A  22     -22.093  53.034  43.324  1.00 31.47           C
ATOM    331  C   ARG A  22     -22.394  53.718  44.651  1.00 36.21           C
ATOM    332  O   ARG A  22     -22.860  53.078  45.598  1.00 34.18           O
ATOM    333  CB  ARG A  22     -23.391  52.763  42.552  1.00 39.44           C
ATOM    334  CG  ARG A  22     -24.164  54.047  42.212  1.00 43.56           C
ATOM    335  CD  ARG A  22     -25.360  53.814  41.296  1.00 50.53           C
ATOM    336  NE  ARG A  22     -24.974  53.615  39.906  1.00 57.28           N
ATOM    337  CZ  ARG A  22     -24.715  52.423  39.390  1.00 60.44           C
ATOM    338  NH1 ARG A  22     -24.379  52.318  38.114  1.00 57.32           N
ATOM    339  NH2 ARG A  22     -24.800  51.332  40.151  1.00 61.46           N1+
ATOM    340  H   ARG A  22     -21.812  51.198  43.973  1.00 27.93           H
ATOM    341  HA  ARG A  22     -21.547  53.634  42.800  1.00 37.78           H
ATOM    342  HB2 ARG A  22     -23.178  52.301  41.725  1.00 47.35           H
ATOM    343  HB3 ARG A  22     -23.965  52.208  43.099  1.00 47.35           H
ATOM    344  HG2 ARG A  22     -24.492  54.450  43.031  1.00 52.29           H
ATOM    345  HG3 ARG A  22     -23.566  54.665  41.762  1.00 52.29           H
ATOM    346  HD2 ARG A  22     -25.841  53.025  41.592  1.00 60.66           H
ATOM    347  HD3 ARG A  22     -25.945  54.587  41.330  1.00 60.66           H
ATOM    348  HE  ARG A  22     -25.077  54.274  39.360  1.00 68.76           H
ATOM    349 HH11 ARG A  22     -24.325  53.023  37.630  1.00 68.81           H
ATOM    350 HH12 ARG A  22     -24.207  51.546  37.775  1.00 68.81           H
ATOM    351 HH21 ARG A  22     -25.015  51.392  40.980  1.00 73.77           H
ATOM    352 HH22 ARG A  22     -24.625  50.561  39.815  1.00 73.77           H
ATOM    353  N   ASN A  23     -22.102  55.007  44.715  1.00 35.33           N
ATOM    354  CA  ASN A  23     -22.430  55.843  45.871  1.00 40.29           C
ATOM    355  C   ASN A  23     -23.906  56.184  45.841  1.00 43.61           C
ATOM    356  O   ASN A  23     -24.331  57.000  45.021  1.00 52.21           O
ATOM    357  CB  ASN A  23     -21.599  57.112  45.820  1.00 47.87           C
ATOM    358  CG  ASN A  23     -21.735  57.939  47.062  1.00 45.71           C
ATOM    359  OD1 ASN A  23     -22.829  58.151  47.580  1.00 47.85           O
ATOM    360  ND2 ASN A  23     -20.621  58.418  47.543  1.00 50.40           N
ATOM    361  H   ASN A  23     -21.703  55.434  44.084  1.00 42.42           H
ATOM    362  HA  ASN A  23     -22.236  55.375  46.697  1.00 48.37           H
ATOM    363  HB2 ASN A  23     -20.663  56.883  45.713  1.00 57.46           H
ATOM    364  HB3 ASN A  23     -21.898  57.649  45.068  1.00 57.46           H
ATOM    365 HD21 ASN A  23     -20.651  58.936  48.227  1.00 60.50           H
ATOM    366 HD22 ASN A  23     -19.870  58.213  47.179  1.00 60.50           H
ATOM    367  N   LYS A  24     -24.689  55.580  46.737  1.00 51.32           N
ATOM    368  CA  LYS A  24     -26.138  55.768  46.728  1.00 55.26           C
ATOM    369  C   LYS A  24     -26.567  57.207  47.031  1.00 59.48           C
ATOM    370  O   LYS A  24     -27.716  57.564  46.752  1.00 59.63           O
ATOM    371  CB  LYS A  24     -26.790  54.816  47.729  1.00 52.99           C
ATOM    372  CG  LYS A  24     -26.554  53.367  47.410  1.00 56.89           C
ATOM    373  CD  LYS A  24     -27.358  52.458  48.340  1.00 66.51           C
ATOM    374  CE  LYS A  24     -27.294  51.009  47.874  1.00 67.52           C
ATOM    375  NZ  LYS A  24     -28.219  50.092  48.606  1.00 73.11           N1+
ATOM    376  H   LYS A  24     -24.404  55.044  47.345  1.00 61.61           H
ATOM    377  HA  LYS A  24     -26.472  55.529  45.849  1.00 66.33           H
ATOM    378  HB2 LYS A  24     -26.434  54.989  48.612  1.00 63.62           H
ATOM    379  HB3 LYS A  24     -27.746  54.966  47.721  1.00 63.62           H
ATOM    380  HG2 LYS A  24     -26.830  53.195  46.495  1.00 68.30           H
ATOM    381  HG3 LYS A  24     -25.611  53.163  47.519  1.00 68.30           H
ATOM    382  HD2 LYS A  24     -26.994  52.504  49.238  1.00 79.83           H
ATOM    383  HD3 LYS A  24     -28.288  52.736  48.337  1.00 79.83           H
ATOM    384  HE2 LYS A  24     -27.526  50.973  46.932  1.00 81.04           H
ATOM    385  HE3 LYS A  24     -26.391  50.680  48.006  1.00 81.04           H
ATOM    386  HZ1 LYS A  24     -28.140  49.264  48.283  1.00 87.76           H
ATOM    387  HZ2 LYS A  24     -28.018  50.084  49.472  1.00 87.76           H
ATOM    388  HZ3 LYS A  24     -29.061  50.360  48.501  1.00 87.76           H
ATOM    389  N   LEU A  25     -25.684  58.036  47.583  1.00 54.79           N
ATOM    390  CA  LEU A  25     -26.009  59.414  47.939  1.00 54.43           C
ATOM    391  C   LEU A  25     -25.559  60.401  46.880  1.00 60.40           C
ATOM    392  O   LEU A  25     -25.765  61.612  47.033  1.00 65.39           O
ATOM    393  CB  LEU A  25     -25.356  59.789  49.274  1.00 62.28           C
ATOM    394  H   LEU A  25     -24.870  57.820  47.756  1.00 65.77           H
ATOM    395  HA  LEU A  25     -26.969  59.498  48.048  1.00 65.34           H
ATOM    396  HB1 LEU A  25     -25.630  59.157  49.957  1.00 74.76           H
ATOM    397  HB3 LEU A  25     -25.625  60.689  49.514  1.00 74.76           H
ATOM    398  N   THR A  26     -24.922  59.910  45.828  1.00 59.46           N
ATOM    399  CA  THR A  26     -24.445  60.735  44.722  1.00 53.99           C
ATOM    400  C   THR A  26     -24.639  60.081  43.368  1.00 47.89           C
ATOM    401  O   THR A  26     -24.612  60.792  42.360  1.00 52.22           O
ATOM    402  CB  THR A  26     -22.955  61.064  44.900  1.00 54.73           C
ATOM    403  OG1 THR A  26     -22.668  61.317  46.286  1.00 65.72           O
ATOM    404  CG2 THR A  26     -22.591  62.300  44.094  1.00 62.35           C
ATOM    405  H   THR A  26     -24.743  59.080  45.739  1.00 71.38           H
ATOM    406  HA  THR A  26     -24.937  61.583  44.710  1.00 64.81           H
ATOM    407  HB  THR A  26     -22.407  60.324  44.594  1.00 65.70           H
ATOM    408  HG1 THR A  26     -21.883  61.618  46.375  1.00 78.88           H
ATOM    409 HG21 THR A  26     -21.659  62.526  44.244  1.00 74.84           H
ATOM    410 HG22 THR A  26     -22.733  62.143  43.149  1.00 74.84           H
ATOM    411 HG23 THR A  26     -23.140  63.047  44.371  1.00 74.84           H
ATOM    412  N   GLY A  27     -24.898  58.774  43.309  1.00 45.19           N
ATOM    413  CA  GLY A  27     -24.988  58.049  42.071  1.00 46.55           C
ATOM    414  C   GLY A  27     -23.663  57.837  41.389  1.00 39.99           C
ATOM    415  O   GLY A  27     -23.626  57.184  40.343  1.00 40.93           O
ATOM    416  H   GLY A  27     -25.019  58.278  44.003  1.00 54.25           H
ATOM    417  HA2 GLY A  27     -25.361  57.180  42.259  1.00 55.88           H
ATOM    418  HA3 GLY A  27     -25.585  58.510  41.462  1.00 55.88           H
ATOM    419  N   GLU A  28     -22.576  58.360  41.953  1.00 36.05           N
ATOM    420  CA  GLU A  28     -21.271  58.191  41.354  1.00 40.21           C
ATOM    421  C   GLU A  28     -20.839  56.729  41.377  1.00 36.00           C
ATOM    422  O   GLU A  28     -21.102  55.982  42.321  1.00 30.46           O
ATOM    423  CB  GLU A  28     -20.230  59.011  42.093  1.00 40.71           C
ATOM    424  CG  GLU A  28     -20.470  60.482  42.117  1.00 52.00           C
ATOM    425  CD  GLU A  28     -19.641  61.150  43.221  1.00 69.25           C
ATOM    426  OE1 GLU A  28     -19.915  60.877  44.423  1.00 64.97           O
ATOM    427  OE2 GLU A  28     -18.703  61.912  42.886  1.00 70.12           O1-
ATOM    428  H   GLU A  28     -22.567  58.807  42.680  1.00 43.28           H
ATOM    429  HA  GLU A  28     -21.309  58.491  40.432  1.00 48.28           H
ATOM    430  HB2 GLU A  28     -20.195  58.698  43.011  1.00 48.87           H
ATOM    431  HB3 GLU A  28     -19.373  58.873  41.666  1.00 48.87           H
ATOM    432  HG2 GLU A  28     -20.217  60.859  41.259  1.00 62.42           H
ATOM    433  HG3 GLU A  28     -21.413  60.642  42.283  1.00 62.42           H
ATOM    434  N   VAL A  29     -20.132  56.353  40.340  1.00 25.50           N
ATOM    435  CA  VAL A  29     -19.452  55.080  40.255  1.00 25.87           C
ATOM    436  C   VAL A  29     -18.032  55.328  40.721  1.00 24.15           C
ATOM    437  O   VAL A  29     -17.379  56.259  40.228  1.00 22.54           O
ATOM    438  CB  VAL A  29     -19.487  54.553  38.807  1.00 31.43           C
ATOM    439  CG1 VAL A  29     -18.597  53.396  38.628  1.00 27.46           C
ATOM    440  CG2 VAL A  29     -20.900  54.154  38.446  1.00 32.96           C
ATOM    441  H   VAL A  29     -20.033  56.836  39.637  1.00 30.62           H
ATOM    442  HA  VAL A  29     -19.876  54.432  40.830  1.00 31.07           H
ATOM    443  HB  VAL A  29     -19.201  55.250  38.195  1.00 37.74           H
ATOM    444 HG11 VAL A  29     -18.688  53.083  37.715  1.00 32.97           H
ATOM    445 HG12 VAL A  29     -17.679  53.657  38.798  1.00 32.97           H
ATOM    446 HG13 VAL A  29     -18.870  52.701  39.245  1.00 32.97           H
ATOM    447 HG21 VAL A  29     -20.905  53.838  37.527  1.00 39.57           H
ATOM    448 HG22 VAL A  29     -21.197  53.450  39.044  1.00 39.57           H
ATOM    449 HG23 VAL A  29     -21.472  54.933  38.530  1.00 39.57           H
ATOM    450  N   VAL A  30     -17.530  54.477  41.623  1.00 20.66           N
ATOM    451  CA  VAL A  30     -16.235  54.682  42.275  1.00 21.62           C
ATOM    452  C   VAL A  30     -15.527  53.331  42.401  1.00 23.49           C
ATOM    453  O   VAL A  30     -16.145  52.278  42.184  1.00 21.02           O
ATOM    454  CB  VAL A  30     -16.406  55.365  43.653  1.00 22.18           C
ATOM    455  CG1 VAL A  30     -17.066  56.739  43.490  1.00 33.84           C
ATOM    456  CG2 VAL A  30     -17.244  54.504  44.611  1.00 25.14           C
ATOM    457  H   VAL A  30     -17.930  53.760  41.873  1.00 24.82           H
ATOM    458  HA  VAL A  30     -15.694  55.265  41.720  1.00 25.96           H
ATOM    459  HB  VAL A  30     -15.534  55.504  44.050  1.00 26.64           H
ATOM    460 HG11 VAL A  30     -17.081  57.161  44.361  1.00 40.63           H
ATOM    461 HG12 VAL A  30     -16.548  57.274  42.867  1.00 40.63           H
ATOM    462 HG13 VAL A  30     -17.971  56.632  43.160  1.00 40.63           H
ATOM    463 HG21 VAL A  30     -17.274  54.950  45.472  1.00 30.19           H
ATOM    464 HG22 VAL A  30     -18.148  54.412  44.265  1.00 30.19           H
ATOM    465 HG23 VAL A  30     -16.836  53.631  44.706  1.00 30.19           H
ATOM    466  N   ALA A  31     -14.194  53.362  42.697  1.00 22.89           N
ATOM    467  CA  ALA A  31     -13.501  52.143  43.076  1.00 20.56           C
ATOM    468  C   ALA A  31     -13.350  52.328  44.602  1.00 25.17           C
ATOM    469  O   ALA A  31     -12.975  53.230  45.328  1.00 26.50           O
ATOM    470  CB  ALA A  31     -12.132  52.015  42.449  1.00 21.85           C
ATOM    471  H   ALA A  31     -13.673  54.249  42.854  1.00 27.49           H
ATOM    472  HA  ALA A  31     -14.146  51.238  42.846  1.00 24.70           H
ATOM    473  HB1 ALA A  31     -11.618  51.100  42.776  1.00 26.24           H
ATOM    474  HB2 ALA A  31     -12.197  51.966  41.349  1.00 26.24           H
ATOM    475  HB3 ALA A  31     -11.473  52.867  42.690  1.00 26.24           H
ATOM    476  N   LEU A  32     -13.827  51.214  45.189  1.00 24.35           N
ATOM    477  CA  LEU A  32     -13.904  51.021  46.641  1.00 29.10           C
ATOM    478  C   LEU A  32     -12.922  49.939  47.092  1.00 22.88           C
ATOM    479  O   LEU A  32     -13.023  48.779  46.687  1.00 24.36           O
ATOM    480  CB  LEU A  32     -15.320  50.645  47.073  1.00 27.34           C
ATOM    481  CG  LEU A  32     -15.553  50.432  48.582  1.00 32.96           C
ATOM    482  CD1 LEU A  32     -15.249  51.693  49.340  1.00 34.66           C
ATOM    483  CD2 LEU A  32     -16.977  50.019  48.822  1.00 37.08           C
ATOM    484  H   LEU A  32     -14.136  50.540  44.751  1.00 29.25           H
ATOM    485  HA  LEU A  32     -13.667  51.849  47.090  1.00 34.94           H
ATOM    486  HB2 LEU A  32     -15.920  51.348  46.776  1.00 32.83           H
ATOM    487  HB3 LEU A  32     -15.561  49.811  46.636  1.00 32.83           H
ATOM    488  HG  LEU A  32     -14.974  49.726  48.915  1.00 39.57           H
ATOM    489 HD11 LEU A  32     -15.425  51.529  50.278  1.00 41.62           H
ATOM    490 HD12 LEU A  32     -14.315  51.922  49.218  1.00 41.62           H
ATOM    491 HD13 LEU A  32     -15.824  52.403  49.009  1.00 41.62           H
ATOM    492 HD21 LEU A  32     -17.087  49.861  49.770  1.00 44.52           H
ATOM    493 HD22 LEU A  32     -17.575  50.723  48.525  1.00 44.52           H
ATOM    494 HD23 LEU A  32     -17.146  49.200  48.327  1.00 44.52           H
ATOM    495  N   LYS A  33     -11.997  50.308  47.949  1.00 24.43           N
ATOM    496  CA  LYS A  33     -10.958  49.395  48.397  1.00 33.02           C
ATOM    497  C   LYS A  33     -11.184  49.153  49.885  1.00 29.76           C
ATOM    498  O   LYS A  33     -11.103  50.084  50.689  1.00 28.13           O
ATOM    499  CB  LYS A  33      -9.578  49.978  48.097  1.00 26.60           C
ATOM    500  CG  LYS A  33      -8.385  49.036  48.311  1.00 34.94           C
ATOM    501  CD  LYS A  33      -7.097  49.749  47.903  1.00 44.32           C
ATOM    502  CE  LYS A  33      -5.889  48.855  48.034  1.00 52.95           C
ATOM    503  NZ  LYS A  33      -5.984  47.766  47.066  1.00 54.95           N1+
ATOM    504  H   LYS A  33     -11.944  51.094  48.297  1.00 29.33           H
ATOM    505  HA  LYS A  33     -11.037  48.544  47.934  1.00 39.64           H
ATOM    506  HB2 LYS A  33      -9.566  50.242  47.166  1.00 31.94           H
ATOM    507  HB3 LYS A  33      -9.443  50.764  48.652  1.00 31.94           H
ATOM    508  HG2 LYS A  33      -8.315  48.797  49.248  1.00 41.95           H
ATOM    509  HG3 LYS A  33      -8.494  48.241  47.762  1.00 41.95           H
ATOM    510  HD2 LYS A  33      -7.166  50.036  46.977  1.00 53.21           H
ATOM    511  HD3 LYS A  33      -6.967  50.516  48.482  1.00 53.21           H
ATOM    512  HE2 LYS A  33      -5.082  49.361  47.855  1.00 63.57           H
ATOM    513  HE3 LYS A  33      -5.862  48.471  48.924  1.00 63.57           H
ATOM    514  HZ1 LYS A  33      -5.210  47.330  47.025  1.00 65.96           H
ATOM    515  HZ2 LYS A  33      -6.628  47.203  47.313  1.00 65.96           H
ATOM    516  HZ3 LYS A  33      -6.179  48.097  46.262  1.00 65.96           H
ATOM    517  N   LYS A  34     -11.496  47.907  50.233  1.00 30.39           N
ATOM    518  CA  LYS A  34     -11.634  47.478  51.617  1.00 37.18           C
ATOM    519  C   LYS A  34     -10.259  46.996  52.047  1.00 43.43           C
ATOM    520  O   LYS A  34      -9.738  46.017  51.503  1.00 42.56           O
ATOM    521  CB  LYS A  34     -12.687  46.380  51.736  1.00 46.54           C
ATOM    522  CG  LYS A  34     -12.673  45.620  53.081  1.00 50.83           C
ATOM    523  CD  LYS A  34     -13.409  44.246  53.002  1.00 61.11           C
ATOM    524  CE  LYS A  34     -12.799  43.279  51.933  1.00 67.18           C
ATOM    525  NZ  LYS A  34     -13.518  41.969  51.752  1.00 64.62           N1+
ATOM    526  H   LYS A  34     -11.625  47.268  49.673  1.00 36.49           H
ATOM    527  HA  LYS A  34     -11.895  48.221  52.183  1.00 44.63           H
ATOM    528  HB2 LYS A  34     -13.564  46.781  51.635  1.00 55.87           H
ATOM    529  HB3 LYS A  34     -12.541  45.748  51.017  1.00 55.87           H
ATOM    530  HG2 LYS A  34     -11.763  45.445  53.357  1.00 61.02           H
ATOM    531  HG3 LYS A  34     -13.121  46.168  53.745  1.00 61.02           H
ATOM    532  HD2 LYS A  34     -13.354  43.816  53.871  1.00 73.35           H
ATOM    533  HD3 LYS A  34     -14.341  44.401  52.772  1.00 73.35           H
ATOM    534  HE2 LYS A  34     -12.802  43.709  51.064  1.00 80.64           H
ATOM    535  HE3 LYS A  34     -11.887  43.070  52.190  1.00 80.64           H
ATOM    536  HZ1 LYS A  34     -13.101  41.474  51.140  1.00 77.57           H
ATOM    537  HZ2 LYS A  34     -13.538  41.521  52.520  1.00 77.57           H
ATOM    538  HZ3 LYS A  34     -14.352  42.118  51.479  1.00 77.57           H
ATOM    539  N   ILE A  35      -9.659  47.697  52.983  1.00 40.30           N
ATOM    540  CA  ILE A  35      -8.279  47.425  53.349  1.00 44.68           C
ATOM    541  C   ILE A  35      -8.207  46.280  54.350  1.00 53.73           C
ATOM    542  O   ILE A  35      -9.006  46.185  55.303  1.00 43.92           O
ATOM    543  CB  ILE A  35      -7.609  48.695  53.882  1.00 40.36           C
ATOM    544  CG1 ILE A  35      -7.413  49.662  52.708  1.00 48.82           C
ATOM    545  CG2 ILE A  35      -6.289  48.343  54.546  1.00 50.77           C
ATOM    546  CD1 ILE A  35      -6.745  50.932  53.058  1.00 56.05           C
ATOM    547  H   ILE A  35     -10.023  48.340  53.423  1.00 48.38           H
ATOM    548  HA  ILE A  35      -7.798  47.156  52.553  1.00 53.63           H
ATOM    549  HB  ILE A  35      -8.195  49.104  54.537  1.00 48.46           H
ATOM    550 HG12 ILE A  35      -6.882  49.233  52.018  1.00 58.61           H
ATOM    551 HG13 ILE A  35      -8.284  49.892  52.351  1.00 58.61           H
ATOM    552 HG21 ILE A  35      -5.864  49.151  54.869  1.00 60.95           H
ATOM    553 HG22 ILE A  35      -6.444  47.747  55.293  1.00 60.95           H
ATOM    554 HG23 ILE A  35      -5.721  47.910  53.889  1.00 60.95           H
ATOM    555 HD11 ILE A  35      -6.619  51.430  52.244  1.00 67.28           H
ATOM    556 HD12 ILE A  35      -7.312  51.422  53.672  1.00 67.28           H
ATOM    557 HD13 ILE A  35      -5.883  50.748  53.461  1.00 67.28           H
ATOM    558  N   ARG A  36      -7.232  45.403  54.111  1.00 51.45           N
ATOM    559  CA  ARG A  36      -6.982  44.208  54.905  1.00 58.32           C
ATOM    560  C   ARG A  36      -5.656  44.363  55.636  1.00 49.01           C
ATOM    561  O   ARG A  36      -5.621  44.304  56.861  1.00 64.52           O
ATOM    562  CB  ARG A  36      -6.953  42.955  54.016  1.00 58.06           C
ATOM    563  H   ARG A  36      -6.682  45.487  53.456  1.00 61.77           H
ATOM    564  HA  ARG A  36      -7.687  44.099  55.565  1.00 70.01           H
ATOM    565  HB1 ARG A  36      -6.172  42.988  53.444  1.00 69.70           H
ATOM    566  HB3 ARG A  36      -6.920  42.166  54.579  1.00 69.70           H
ATOM    567  HC  ARG A  36      -4.808  44.523  55.133  1.00 58.83           H
ATOM    568  N   VAL A  44      -6.891  50.133  63.453  1.00 62.50           N
ATOM    569  CA  VAL A  44      -6.161  50.808  62.388  1.00 59.59           C
ATOM    570  C   VAL A  44      -5.083  51.706  62.984  1.00 60.67           C
ATOM    571  O   VAL A  44      -5.414  52.649  63.699  1.00 62.52           O
ATOM    572  CB  VAL A  44      -7.117  51.640  61.488  1.00 65.44           C
ATOM    573  CG1 VAL A  44      -6.320  52.549  60.539  1.00 59.64           C
ATOM    574  CG2 VAL A  44      -8.081  50.728  60.688  1.00 63.52           C
ATOM    575  H1  VAL A  44      -7.472  49.471  63.070  1.00 75.03           H
ATOM    576  H2  VAL A  44      -7.415  50.772  63.940  1.00 75.03           H
ATOM    577  HA  VAL A  44      -5.744  50.134  61.834  1.00 71.53           H
ATOM    578  HB  VAL A  44      -7.656  52.205  62.061  1.00 78.54           H
ATOM    579 HG11 VAL A  44      -5.894  53.258  61.044  1.00 71.59           H
ATOM    580 HG12 VAL A  44      -5.646  52.017  60.088  1.00 71.59           H
ATOM    581 HG13 VAL A  44      -6.926  52.928  59.886  1.00 71.59           H
ATOM    582 HG21 VAL A  44      -7.559  50.149  60.108  1.00 76.24           H
ATOM    583 HG22 VAL A  44      -8.605  50.187  61.299  1.00 76.24           H
ATOM    584 HG23 VAL A  44      -8.667  51.281  60.150  1.00 76.24           H
ATOM    585  N   PRO A  45      -3.808  51.438  62.681  1.00 60.13           N
ATOM    586  CA  PRO A  45      -2.733  52.314  63.173  1.00 60.39           C
ATOM    587  C   PRO A  45      -2.971  53.782  62.844  1.00 62.50           C
ATOM    588  O   PRO A  45      -3.406  54.135  61.743  1.00 59.94           O
ATOM    589  CB  PRO A  45      -1.492  51.784  62.449  1.00 60.28           C
ATOM    590  CG  PRO A  45      -1.792  50.362  62.219  1.00 64.35           C
ATOM    591  CD  PRO A  45      -3.260  50.295  61.926  1.00 59.49           C
ATOM    592  HA  PRO A  45      -2.620  52.207  64.131  1.00 72.49           H
ATOM    593  HB2 PRO A  45      -1.389  52.254  61.607  1.00 72.36           H
ATOM    594  HB3 PRO A  45      -0.705  51.896  63.004  1.00 72.36           H
ATOM    595  HG2 PRO A  45      -1.277  50.042  61.463  1.00 77.24           H
ATOM    596  HG3 PRO A  45      -1.583  49.857  63.018  1.00 77.24           H
ATOM    597  HD2 PRO A  45      -3.412  50.419  60.977  1.00 71.41           H
ATOM    598  HD3 PRO A  45      -3.626  49.454  62.241  1.00 71.41           H
ATOM    599  N   SER A  46      -2.632  54.649  63.806  1.00 65.78           N
ATOM    600  CA  SER A  46      -2.841  56.087  63.636  1.00 60.13           C
ATOM    601  C   SER A  46      -1.949  56.652  62.544  1.00 54.87           C
ATOM    602  O   SER A  46      -2.359  57.552  61.807  1.00 57.79           O
ATOM    603  CB  SER A  46      -2.577  56.827  64.948  1.00 65.03           C
ATOM    604  OG  SER A  46      -3.462  56.401  65.973  1.00 71.84           O
ATOM    605  H   SER A  46      -2.273  54.427  64.556  1.00 78.96           H
ATOM    606  HA  SER A  46      -3.763  56.249  63.381  1.00 72.18           H
ATOM    607  HB2 SER A  46      -1.662  56.654  65.222  1.00 78.06           H
ATOM    608  HB3 SER A  46      -2.698  57.779  64.801  1.00 78.06           H
ATOM    609  HG  SER A  46      -3.229  56.742  66.703  1.00 86.23           H
ATOM    610  N   THR A  47      -0.714  56.164  62.447  1.00 59.81           N
ATOM    611  CA  THR A  47       0.180  56.633  61.397  1.00 62.13           C
ATOM    612  C   THR A  47      -0.366  56.299  60.010  1.00 58.81           C
ATOM    613  O   THR A  47      -0.172  57.068  59.064  1.00 58.30           O
ATOM    614  CB  THR A  47       1.569  56.023  61.588  1.00 60.80           C
ATOM    615  OG1 THR A  47       1.440  54.615  61.828  1.00 55.75           O
ATOM    616  CG2 THR A  47       2.280  56.678  62.756  1.00 60.17           C
ATOM    617  H   THR A  47      -0.369  55.582  62.977  1.00 71.79           H
ATOM    618  HA  THR A  47       0.262  57.599  61.459  1.00 74.58           H
ATOM    619  HB  THR A  47       2.104  56.166  60.791  1.00 72.98           H
ATOM    620  HG1 THR A  47       2.185  54.244  61.725  1.00 66.92           H
ATOM    621 HG21 THR A  47       3.171  56.306  62.841  1.00 72.22           H
ATOM    622 HG22 THR A  47       2.351  57.634  62.605  1.00 72.22           H
ATOM    623 HG23 THR A  47       1.787  56.523  63.577  1.00 72.22           H
ATOM    624  N   ALA A  48      -1.024  55.144  59.860  1.00 55.53           N
ATOM    625  CA  ALA A  48      -1.620  54.788  58.569  1.00 57.40           C
ATOM    626  C   ALA A  48      -2.676  55.802  58.158  1.00 55.68           C
ATOM    627  O   ALA A  48      -2.699  56.268  57.010  1.00 48.20           O
ATOM    628  CB  ALA A  48      -2.234  53.392  58.637  1.00 56.74           C
ATOM    629  H   ALA A  48      -1.133  54.556  60.479  1.00 66.65           H
ATOM    630  HA  ALA A  48      -0.930  54.780  57.889  1.00 68.91           H
ATOM    631  HB1 ALA A  48      -2.620  53.182  57.773  1.00 68.11           H
ATOM    632  HB2 ALA A  48      -1.538  52.754  58.858  1.00 68.11           H
ATOM    633  HB3 ALA A  48      -2.925  53.379  59.319  1.00 68.11           H
ATOM    634  N   ILE A  49      -3.571  56.141  59.090  1.00 53.70           N
ATOM    635  CA  ILE A  49      -4.595  57.147  58.833  1.00 50.27           C
ATOM    636  C   ILE A  49      -3.951  58.437  58.350  1.00 48.97           C
ATOM    637  O   ILE A  49      -4.405  59.049  57.380  1.00 44.37           O
ATOM    638  CB  ILE A  49      -5.441  57.371  60.102  1.00 54.47           C
ATOM    639  CG1 ILE A  49      -6.171  56.077  60.497  1.00 47.48           C
ATOM    640  CG2 ILE A  49      -6.430  58.542  59.915  1.00 52.93           C
ATOM    641  CD1 ILE A  49      -7.204  55.640  59.512  1.00 53.12           C
ATOM    642  H   ILE A  49      -3.604  55.802  59.879  1.00 64.47           H
ATOM    643  HA  ILE A  49      -5.180  56.834  58.126  1.00 60.34           H
ATOM    644  HB  ILE A  49      -4.833  57.605  60.822  1.00 65.39           H
ATOM    645 HG12 ILE A  49      -5.523  55.361  60.591  1.00 57.00           H
ATOM    646 HG13 ILE A  49      -6.622  56.220  61.344  1.00 57.00           H
ATOM    647 HG21 ILE A  49      -6.967  58.625  60.719  1.00 63.53           H
ATOM    648 HG22 ILE A  49      -5.934  59.363  59.771  1.00 63.53           H
ATOM    649 HG23 ILE A  49      -7.000  58.362  59.153  1.00 63.53           H
ATOM    650 HD11 ILE A  49      -7.700  54.903  59.897  1.00 63.76           H
ATOM    651 HD12 ILE A  49      -7.807  56.374  59.324  1.00 63.76           H
ATOM    652 HD13 ILE A  49      -6.759  55.356  58.700  1.00 63.76           H
ATOM    653  N   ARG A  50      -2.864  58.860  59.004  1.00 51.45           N
ATOM    654  CA  ARG A  50      -2.239  60.126  58.619  1.00 56.07           C
ATOM    655  C   ARG A  50      -1.494  59.992  57.297  1.00 50.47           C
ATOM    656  O   ARG A  50      -1.517  60.917  56.479  1.00 53.21           O
ATOM    657  CB  ARG A  50      -1.298  60.640  59.722  1.00 55.93           C
ATOM    658  CG  ARG A  50      -2.001  60.880  61.066  1.00 62.15           C
ATOM    659  CD  ARG A  50      -1.033  61.078  62.237  1.00 62.84           C
ATOM    660  NE  ARG A  50      -1.699  60.840  63.524  1.00 62.32           N
ATOM    661  CZ  ARG A  50      -1.099  60.929  64.711  1.00 70.14           C
ATOM    662  NH1 ARG A  50       0.186  61.268  64.775  1.00 75.46           N
ATOM    663  NH2 ARG A  50      -1.779  60.683  65.838  1.00 61.46           N1+
ATOM    664  H   ARG A  50      -2.483  58.443  59.653  1.00 61.76           H
ATOM    665  HA  ARG A  50      -2.937  60.788  58.493  1.00 67.31           H
ATOM    666  HB2 ARG A  50      -0.580  60.002  59.862  1.00 67.14           H
ATOM    667  HB3 ARG A  50      -0.927  61.491  59.437  1.00 67.14           H
ATOM    668  HG2 ARG A  50      -2.561  61.671  61.000  1.00 74.61           H
ATOM    669  HG3 ARG A  50      -2.547  60.105  61.270  1.00 74.61           H
ATOM    670  HD2 ARG A  50      -0.299  60.448  62.153  1.00 75.42           H
ATOM    671  HD3 ARG A  50      -0.696  61.988  62.227  1.00 75.42           H
ATOM    672  HE  ARG A  50      -2.543  60.671  63.511  1.00 74.80           H
ATOM    673 HH11 ARG A  50       0.632  61.423  64.053  1.00 90.57           H
ATOM    674 HH12 ARG A  50       0.579  61.328  65.538  1.00 90.57           H
ATOM    675 HH21 ARG A  50      -2.610  60.467  65.800  1.00 73.78           H
ATOM    676 HH22 ARG A  50      -1.386  60.747  66.600  1.00 73.78           H
ATOM    677  N   GLU A  51      -0.838  58.850  57.064  1.00 46.17           N
ATOM    678  CA  GLU A  51      -0.193  58.608  55.772  1.00 52.35           C
ATOM    679  C   GLU A  51      -1.214  58.602  54.634  1.00 52.74           C
ATOM    680  O   GLU A  51      -0.950  59.136  53.545  1.00 47.05           O
ATOM    681  CB  GLU A  51       0.577  57.280  55.797  1.00 57.42           C
ATOM    682  CG  GLU A  51       1.806  57.257  56.727  1.00 65.58           C
ATOM    683  CD  GLU A  51       2.877  58.277  56.334  1.00 73.31           C
ATOM    684  OE1 GLU A  51       2.758  59.457  56.738  1.00 77.96           O
ATOM    685  OE2 GLU A  51       3.834  57.903  55.620  1.00 73.17           O1-
ATOM    686  H   GLU A  51      -0.764  58.207  57.627  1.00 55.43           H
ATOM    687  HA  GLU A  51       0.436  59.320  55.595  1.00 62.84           H
ATOM    688  HB2 GLU A  51      -0.026  56.577  56.087  1.00 68.93           H
ATOM    689  HB3 GLU A  51       0.881  57.084  54.897  1.00 68.93           H
ATOM    690  HG2 GLU A  51       1.527  57.472  57.628  1.00 78.72           H
ATOM    691  HG3 GLU A  51       2.202  56.373  56.708  1.00 78.72           H
ATOM    692  N   ILE A  52      -2.374  57.976  54.859  1.00 46.56           N
ATOM    693  CA  ILE A  52      -3.428  57.968  53.847  1.00 45.46           C
ATOM    694  C   ILE A  52      -3.950  59.380  53.639  1.00 49.10           C
ATOM    695  O   ILE A  52      -4.209  59.806  52.503  1.00 40.28           O
ATOM    696  CB  ILE A  52      -4.541  56.983  54.270  1.00 39.18           C
ATOM    697  CG1 ILE A  52      -4.016  55.541  54.317  1.00 43.20           C
ATOM    698  CG2 ILE A  52      -5.728  57.050  53.361  1.00 49.65           C
ATOM    699  CD1 ILE A  52      -3.364  55.070  53.082  1.00 51.17           C
ATOM    700  H   ILE A  52      -2.577  57.556  55.582  1.00 55.90           H
ATOM    701  HA  ILE A  52      -3.063  57.678  52.998  1.00 54.57           H
ATOM    702  HB  ILE A  52      -4.837  57.223  55.159  1.00 47.04           H
ATOM    703 HG12 ILE A  52      -3.361  55.462  55.022  1.00 51.87           H
ATOM    704 HG13 ILE A  52      -4.760  54.944  54.495  1.00 51.87           H
ATOM    705 HG21 ILE A  52      -6.392  56.416  53.677  1.00 59.60           H
ATOM    706 HG22 ILE A  52      -6.089  57.948  53.386  1.00 59.60           H
ATOM    707 HG23 ILE A  52      -5.453  56.824  52.460  1.00 59.60           H
ATOM    708 HD11 ILE A  52      -3.108  54.144  53.212  1.00 61.42           H
ATOM    709 HD12 ILE A  52      -3.994  55.138  52.348  1.00 61.42           H
ATOM    710 HD13 ILE A  52      -2.578  55.606  52.906  1.00 61.42           H
ATOM    711  N   SER A  53      -4.059  60.148  54.728  1.00 43.25           N
ATOM    712  CA  SER A  53      -4.684  61.462  54.653  1.00 55.02           C
ATOM    713  C   SER A  53      -3.892  62.408  53.762  1.00 49.52           C
ATOM    714  O   SER A  53      -4.483  63.282  53.115  1.00 49.77           O
ATOM    715  CB  SER A  53      -4.858  62.047  56.063  1.00 54.43           C
ATOM    716  OG  SER A  53      -5.916  61.399  56.773  1.00 50.19           O
ATOM    717  H   SER A  53      -3.779  59.927  55.511  1.00 51.92           H
ATOM    718  HA  SER A  53      -5.565  61.357  54.264  1.00 66.04           H
ATOM    719  HB2 SER A  53      -4.028  61.934  56.554  1.00 65.34           H
ATOM    720  HB3 SER A  53      -5.064  62.991  55.982  1.00 65.34           H
ATOM    721  HG  SER A  53      -5.698  60.617  56.987  1.00 60.25           H
ATOM    722  N   LEU A  54      -2.567  62.240  53.700  1.00 48.16           N
ATOM    723  CA  LEU A  54      -1.752  63.025  52.775  1.00 53.36           C
ATOM    724  C   LEU A  54      -2.053  62.675  51.324  1.00 53.47           C
ATOM    725  O   LEU A  54      -1.999  63.547  50.449  1.00 52.57           O
ATOM    726  CB  LEU A  54      -0.264  62.802  53.045  1.00 53.61           C
ATOM    727  CG  LEU A  54       0.231  63.113  54.458  1.00 60.65           C
ATOM    728  CD1 LEU A  54       1.733  62.798  54.574  1.00 56.27           C
ATOM    729  CD2 LEU A  54      -0.064  64.563  54.831  1.00 58.15           C
ATOM    730  H   LEU A  54      -2.123  61.677  54.175  1.00 57.81           H
ATOM    731  HA  LEU A  54      -1.948  63.963  52.900  1.00 64.06           H
ATOM    732  HB2 LEU A  54      -0.061  61.870  52.866  1.00 64.35           H
ATOM    733  HB3 LEU A  54       0.241  63.357  52.429  1.00 64.35           H
ATOM    734  HG  LEU A  54      -0.245  62.546  55.085  1.00 72.80           H
ATOM    735 HD11 LEU A  54       2.035  63.018  55.469  1.00 67.55           H
ATOM    736 HD12 LEU A  54       1.867  61.851  54.404  1.00 67.55           H
ATOM    737 HD13 LEU A  54       2.221  63.320  53.918  1.00 67.55           H
ATOM    738 HD21 LEU A  54       0.287  64.731  55.718  1.00 69.80           H
ATOM    739 HD22 LEU A  54       0.367  65.148  54.186  1.00 69.80           H
ATOM    740 HD23 LEU A  54      -1.023  64.708  54.822  1.00 69.80           H
ATOM    741  N   LEU A  55      -2.331  61.402  51.033  1.00 54.11           N
ATOM    742  CA  LEU A  55      -2.555  61.012  49.642  1.00 52.93           C
ATOM    743  C   LEU A  55      -3.792  61.671  49.037  1.00 44.03           C
ATOM    744  O   LEU A  55      -3.922  61.709  47.809  1.00 42.24           O
ATOM    745  CB  LEU A  55      -2.669  59.496  49.531  1.00 44.90           C
ATOM    746  CG  LEU A  55      -1.450  58.689  49.936  1.00 48.93           C
ATOM    747  CD1 LEU A  55      -1.755  57.222  49.733  1.00 57.43           C
ATOM    748  CD2 LEU A  55      -0.242  59.082  49.136  1.00 54.63           C
ATOM    749  H   LEU A  55      -2.387  60.761  51.604  1.00 64.95           H
ATOM    750  HA  LEU A  55      -1.796  61.294  49.114  1.00 63.54           H
ATOM    751  HB2 LEU A  55      -3.399  59.202  50.095  1.00 53.90           H
ATOM    752  HB3 LEU A  55      -2.864  59.273  48.606  1.00 53.90           H
ATOM    753  HG  LEU A  55      -1.259  58.842  50.874  1.00 58.74           H
ATOM    754 HD11 LEU A  55      -0.971  56.702  49.964  1.00 68.94           H
ATOM    755 HD12 LEU A  55      -2.498  56.979  50.307  1.00 68.94           H
ATOM    756 HD13 LEU A  55      -1.992  57.071  48.804  1.00 68.94           H
ATOM    757 HD21 LEU A  55       0.502  58.521  49.407  1.00 65.58           H
ATOM    758 HD22 LEU A  55      -0.431  58.947  48.195  1.00 65.58           H
ATOM    759 HD23 LEU A  55      -0.037  60.012  49.308  1.00 65.58           H
ATOM    760  N   LYS A  56      -4.708  62.184  49.860  1.00 44.87           N
ATOM    761  CA  LYS A  56      -5.872  62.890  49.323  1.00 50.51           C
ATOM    762  C   LYS A  56      -5.509  64.220  48.674  1.00 49.93           C
ATOM    763  O   LYS A  56      -6.237  64.685  47.791  1.00 49.62           O
ATOM    764  CB  LYS A  56      -6.896  63.146  50.424  1.00 54.87           C
ATOM    765  CG  LYS A  56      -7.666  61.942  50.818  1.00 53.43           C
ATOM    766  CD  LYS A  56      -8.945  62.334  51.540  1.00 57.57           C
ATOM    767  CE  LYS A  56      -8.627  63.107  52.797  1.00 65.72           C
ATOM    768  NZ  LYS A  56      -7.603  62.381  53.616  1.00 73.56           N1+
ATOM    769  H   LYS A  56      -4.685  62.129  50.717  1.00 53.86           H
ATOM    770  HA  LYS A  56      -6.290  62.336  48.647  1.00 60.64           H
ATOM    771  HB2 LYS A  56      -6.438  63.479  51.210  1.00 65.87           H
ATOM    772  HB3 LYS A  56      -7.536  63.803  50.107  1.00 65.87           H
ATOM    773  HG2 LYS A  56      -7.898  61.437  50.022  1.00 64.14           H
ATOM    774  HG3 LYS A  56      -7.120  61.404  51.414  1.00 64.14           H
ATOM    775  HD2 LYS A  56      -9.494  62.888  50.963  1.00 69.11           H
ATOM    776  HD3 LYS A  56      -9.426  61.531  51.797  1.00 69.11           H
ATOM    777  HE2 LYS A  56      -8.264  63.976  52.563  1.00 78.88           H
ATOM    778  HE3 LYS A  56      -9.432  63.208  53.328  1.00 78.88           H
ATOM    779  HZ1 LYS A  56      -7.751  62.524  54.483  1.00 88.30           H
ATOM    780  HZ2 LYS A  56      -7.650  61.506  53.458  1.00 88.30           H
ATOM    781  HZ3 LYS A  56      -6.788  62.670  53.406  1.00 88.30           H
ATOM    782  N   GLU A  57      -4.424  64.862  49.113  1.00 49.25           N
ATOM    783  CA  GLU A  57      -3.995  66.145  48.555  1.00 57.55           C
ATOM    784  C   GLU A  57      -3.117  65.996  47.316  1.00 54.10           C
ATOM    785  O   GLU A  57      -2.651  67.009  46.792  1.00 60.70           O
ATOM    786  CB  GLU A  57      -3.214  66.960  49.599  1.00 60.19           C
ATOM    787  CG  GLU A  57      -3.829  67.004  50.983  1.00 66.21           C
ATOM    788  CD  GLU A  57      -5.292  67.426  50.963  1.00 72.46           C
ATOM    789  OE1 GLU A  57      -5.625  68.415  50.271  1.00 75.69           O
ATOM    790  OE2 GLU A  57      -6.114  66.755  51.628  1.00 72.82           O1-
ATOM    791  H   GLU A  57      -3.918  64.571  49.742  1.00 59.12           H
ATOM    792  HA  GLU A  57      -4.779  66.662  48.309  1.00 69.08           H
ATOM    793  HB2 GLU A  57      -2.328  66.574  49.689  1.00 72.25           H
ATOM    794  HB3 GLU A  57      -3.134  67.873  49.283  1.00 72.25           H
ATOM    795  HG2 GLU A  57      -3.775  66.121  51.382  1.00 79.48           H
ATOM    796  HG3 GLU A  57      -3.333  67.639  51.527  1.00 79.48           H
ATOM    797  N   LEU A  58      -2.863  64.771  46.862  1.00 47.56           N
ATOM    798  CA  LEU A  58      -1.971  64.488  45.741  1.00 42.46           C
ATOM    799  C   LEU A  58      -2.809  64.384  44.472  1.00 50.19           C
ATOM    800  O   LEU A  58      -3.233  63.299  44.068  1.00 50.24           O
ATOM    801  CB  LEU A  58      -1.215  63.200  46.026  1.00 57.28           C
ATOM    802  CG  LEU A  58       0.073  62.932  45.269  1.00 60.29           C
ATOM    803  CD1 LEU A  58       1.116  63.929  45.715  1.00 48.89           C
ATOM    804  CD2 LEU A  58       0.537  61.504  45.496  1.00 50.63           C
ATOM    805  H   LEU A  58      -3.188  64.059  47.215  1.00 57.09           H
ATOM    806  HA  LEU A  58      -1.333  65.209  45.637  1.00 50.98           H
ATOM    807  HB2 LEU A  58      -0.994  63.183  46.971  1.00 68.75           H
ATOM    808  HB3 LEU A  58      -1.806  62.458  45.825  1.00 68.75           H
ATOM    809  HG  LEU A  58      -0.085  63.050  44.320  1.00 72.37           H
ATOM    810 HD11 LEU A  58       1.933  63.752  45.222  1.00 58.70           H
ATOM    811 HD12 LEU A  58       0.799  64.825  45.525  1.00 58.70           H
ATOM    812 HD13 LEU A  58       1.268  63.825  46.667  1.00 58.70           H
ATOM    813 HD21 LEU A  58       1.337  61.350  44.968  1.00 60.78           H
ATOM    814 HD22 LEU A  58       0.729  61.372  46.438  1.00 60.78           H
ATOM    815 HD23 LEU A  58      -0.167  60.899  45.212  1.00 60.78           H
ATOM    816  N   ASN A  59      -3.043  65.524  43.827  1.00 40.87           N
ATOM    817  CA  ASN A  59      -3.947  65.616  42.695  1.00 41.65           C
ATOM    818  C   ASN A  59      -3.140  65.849  41.424  1.00 34.12           C
ATOM    819  O   ASN A  59      -2.345  66.789  41.343  1.00 35.27           O
ATOM    820  CB  ASN A  59      -4.976  66.722  42.955  1.00 42.99           C
ATOM    821  CG  ASN A  59      -5.745  66.490  44.273  1.00 56.16           C
ATOM    822  OD1 ASN A  59      -6.574  65.574  44.374  1.00 51.93           O
ATOM    823  ND2 ASN A  59      -5.443  67.302  45.299  1.00 60.74           N
ATOM    824  H   ASN A  59      -2.680  66.275  44.034  1.00 49.06           H
ATOM    825  HA  ASN A  59      -4.426  64.781  42.600  1.00 50.01           H
ATOM    826  HB2 ASN A  59      -4.508  67.569  43.032  1.00 51.61           H
ATOM    827  HB3 ASN A  59      -5.611  66.777  42.230  1.00 51.61           H
ATOM    828 HD21 ASN A  59      -5.813  67.185  46.067  1.00 72.92           H
ATOM    829 HD22 ASN A  59      -4.884  67.949  45.189  1.00 72.92           H
ATOM    830  N   HIS A  60      -3.322  64.970  40.437  1.00 30.73           N
ATOM    831  CA  HIS A  60      -2.592  65.103  39.183  1.00 29.15           C
ATOM    832  C   HIS A  60      -3.371  64.321  38.146  1.00 24.69           C
ATOM    833  O   HIS A  60      -3.975  63.309  38.501  1.00 26.16           O
ATOM    834  CB  HIS A  60      -1.171  64.563  39.349  1.00 27.26           C
ATOM    835  CG  HIS A  60      -0.325  64.722  38.139  1.00 21.95           C
ATOM    836  ND1 HIS A  60      -0.423  63.871  37.064  1.00 23.16           N
ATOM    837  CD2 HIS A  60       0.616  65.643  37.813  1.00 28.60           C
ATOM    838  CE1 HIS A  60       0.426  64.253  36.122  1.00 26.12           C
ATOM    839  NE2 HIS A  60       1.075  65.323  36.553  1.00 21.69           N
ATOM    840  H   HIS A  60      -3.843  64.285  40.472  1.00 36.90           H
ATOM    841  HA  HIS A  60      -2.536  66.031  38.922  1.00 35.00           H
ATOM    842  HB2 HIS A  60      -1.225  63.615  39.536  1.00 32.73           H
ATOM    843  HB3 HIS A  60      -0.739  65.021  40.089  1.00 32.73           H
ATOM    844  HD2 HIS A  60       0.897  66.350  38.348  1.00 34.34           H
ATOM    845  HE1 HIS A  60       0.546  63.832  35.304  1.00 31.36           H
ATOM    846  HE2 HIS A  60       1.677  65.752  36.119  1.00 26.05           H
ATOM    847  N   PRO A  61      -3.426  64.761  36.891  1.00 24.30           N
ATOM    848  CA  PRO A  61      -4.245  64.042  35.899  1.00 31.62           C
ATOM    849  C   PRO A  61      -3.802  62.603  35.597  1.00 28.63           C
ATOM    850  O   PRO A  61      -4.602  61.840  35.050  1.00 25.57           O
ATOM    851  CB  PRO A  61      -4.133  64.928  34.650  1.00 34.46           C
ATOM    852  CG  PRO A  61      -2.914  65.703  34.845  1.00 37.58           C
ATOM    853  CD  PRO A  61      -2.793  65.952  36.308  1.00 29.89           C
ATOM    854  HA  PRO A  61      -5.163  64.029  36.199  1.00 37.97           H
ATOM    855  HB2 PRO A  61      -4.054  64.377  33.856  1.00 41.37           H
ATOM    856  HB3 PRO A  61      -4.904  65.513  34.596  1.00 41.37           H
ATOM    857  HG2 PRO A  61      -2.162  65.171  34.537  1.00 45.12           H
ATOM    858  HG3 PRO A  61      -2.965  66.540  34.356  1.00 45.12           H
ATOM    859  HD2 PRO A  61      -1.861  66.044  36.550  1.00 35.89           H
ATOM    860  HD3 PRO A  61      -3.301  66.733  36.561  1.00 35.89           H
ATOM    861  N   ASN A  62      -2.584  62.196  35.950  1.00 25.55           N
ATOM    862  CA  ASN A  62      -2.134  60.825  35.711  1.00 24.33           C
ATOM    863  C   ASN A  62      -1.989  59.999  36.989  1.00 21.48           C
ATOM    864  O   ASN A  62      -1.297  58.981  36.973  1.00 19.35           O
ATOM    865  CB  ASN A  62      -0.825  60.858  34.944  1.00 21.01           C
ATOM    866  CG  ASN A  62      -0.981  61.576  33.624  1.00 21.68           C
ATOM    867  OD1 ASN A  62      -0.451  62.668  33.429  1.00 25.03           O
ATOM    868  ND2 ASN A  62      -1.734  60.970  32.718  1.00 22.18           N
ATOM    869  H   ASN A  62      -2.004  62.689  36.335  1.00 30.68           H
ATOM    870  HA  ASN A  62      -2.778  60.367  35.148  1.00 29.22           H
ATOM    871  HB2 ASN A  62      -0.161  61.324  35.479  1.00 25.24           H
ATOM    872  HB3 ASN A  62      -0.529  59.951  34.774  1.00 25.24           H
ATOM    873 HD21 ASN A  62      -1.863  61.321  31.944  1.00 26.64           H
ATOM    874 HD22 ASN A  62      -2.097  60.216  32.911  1.00 26.64           H
ATOM    875  N   ILE A  63      -2.681  60.382  38.072  1.00 22.03           N
ATOM    876  CA  ILE A  63      -2.767  59.608  39.312  1.00 18.75           C
ATOM    877  C   ILE A  63      -4.251  59.318  39.578  1.00 21.37           C
ATOM    878  O   ILE A  63      -5.058  60.249  39.473  1.00 23.16           O
ATOM    879  CB  ILE A  63      -2.119  60.396  40.469  1.00 20.65           C
ATOM    880  CG1 ILE A  63      -0.639  60.650  40.175  1.00 30.79           C
ATOM    881  CG2 ILE A  63      -2.286  59.664  41.730  1.00 31.14           C
ATOM    882  CD1 ILE A  63       0.017  61.646  41.149  1.00 41.26           C
ATOM    883  H   ILE A  63      -3.121  61.114  38.125  1.00 26.45           H
ATOM    884  HA  ILE A  63      -2.290  58.766  39.231  1.00 22.52           H
ATOM    885  HB  ILE A  63      -2.555  61.258  40.562  1.00 24.81           H
ATOM    886 HG12 ILE A  63      -0.139  59.815  40.208  1.00 36.98           H
ATOM    887 HG13 ILE A  63      -0.563  61.040  39.292  1.00 36.98           H
ATOM    888 HG21 ILE A  63      -1.865  60.178  42.438  1.00 37.39           H
ATOM    889 HG22 ILE A  63      -3.233  59.573  41.912  1.00 37.39           H
ATOM    890 HG23 ILE A  63      -1.874  58.791  41.650  1.00 37.39           H
ATOM    891 HD11 ILE A  63       0.927  61.820  40.856  1.00 49.54           H
ATOM    892 HD12 ILE A  63      -0.490  62.471  41.155  1.00 49.54           H
ATOM    893 HD13 ILE A  63       0.028  61.260  42.039  1.00 49.54           H
ATOM    894  N   VAL A  64      -4.618  58.051  39.884  1.00 19.22           N
ATOM    895  CA  VAL A  64      -5.999  57.787  40.289  1.00 17.69           C
ATOM    896  C   VAL A  64      -6.144  58.450  41.685  1.00 26.01           C
ATOM    897  O   VAL A  64      -5.483  58.399  42.694  1.00 26.30           O
ATOM    898  CB  VAL A  64      -6.230  56.273  40.399  1.00 23.66           C
ATOM    899  CG1 VAL A  64      -7.655  55.954  40.819  1.00 25.28           C
ATOM    900  CG2 VAL A  64      -5.867  55.656  39.048  1.00 22.84           C
ATOM    901  H   VAL A  64      -3.907  57.371  40.183  1.00 23.09           H
ATOM    902  HA  VAL A  64      -6.693  58.266  39.544  1.00 21.25           H
ATOM    903  HB  VAL A  64      -5.539  55.863  41.190  1.00 28.42           H
ATOM    904 HG11 VAL A  64      -7.801  54.869  40.912  1.00 30.36           H
ATOM    905 HG12 VAL A  64      -7.899  56.392  41.795  1.00 30.36           H
ATOM    906 HG13 VAL A  64      -8.405  56.304  40.095  1.00 30.36           H
ATOM    907 HG21 VAL A  64      -6.074  54.573  39.029  1.00 27.43           H
ATOM    908 HG22 VAL A  64      -6.455  56.112  38.242  1.00 27.43           H
ATOM    909 HG23 VAL A  64      -4.804  55.772  38.802  1.00 27.43           H
ATOM    910  N   LYS A  65      -7.207  59.293  41.645  1.00 22.28           N
ATOM    911  CA  LYS A  65      -7.592  60.222  42.703  1.00 27.69           C
ATOM    912  C   LYS A  65      -8.244  59.481  43.863  1.00 23.67           C
ATOM    913  O   LYS A  65      -9.125  58.641  43.668  1.00 19.40           O
ATOM    914  CB  LYS A  65      -8.558  61.284  42.190  1.00 28.18           C
ATOM    915  CG  LYS A  65      -8.906  62.319  43.272  1.00 42.26           C
ATOM    916  CD  LYS A  65      -9.883  63.395  42.804  1.00 52.06           C
ATOM    917  CE  LYS A  65     -10.204  64.419  43.942  1.00 53.50           C
ATOM    918  NZ  LYS A  65     -11.297  65.403  43.560  1.00 54.15           N1+
ATOM    919  H   LYS A  65      -7.732  59.338  40.970  1.00 26.75           H
ATOM    920  HA  LYS A  65      -6.803  60.678  43.025  1.00 33.24           H
ATOM    921  HB2 LYS A  65      -8.163  61.753  41.439  1.00 33.84           H
ATOM    922  HB3 LYS A  65      -9.385  60.854  41.922  1.00 33.84           H
ATOM    923  HG2 LYS A  65      -9.316  61.864  44.025  1.00 50.74           H
ATOM    924  HG3 LYS A  65      -8.089  62.758  43.564  1.00 50.74           H
ATOM    925  HD2 LYS A  65      -9.492  63.874  42.055  1.00 62.49           H
ATOM    926  HD3 LYS A  65     -10.713  62.975  42.531  1.00 62.49           H
ATOM    927  HE2 LYS A  65     -10.500  63.931  44.728  1.00 64.23           H
ATOM    928  HE3 LYS A  65      -9.401  64.922  44.160  1.00 64.23           H
ATOM    929  HZ1 LYS A  65     -11.392  66.017  44.199  1.00 65.00           H
ATOM    930  HZ2 LYS A  65     -11.090  65.811  42.799  1.00 65.00           H
ATOM    931  HZ3 LYS A  65     -12.071  64.977  43.453  1.00 65.00           H
ATOM    932  N   LEU A  66      -7.775  59.783  45.067  1.00 23.66           N
ATOM    933  CA  LEU A  66      -8.366  59.248  46.279  1.00 25.78           C
ATOM    934  C   LEU A  66      -9.424  60.239  46.737  1.00 26.98           C
ATOM    935  O   LEU A  66      -9.109  61.364  47.109  1.00 29.30           O
ATOM    936  CB  LEU A  66      -7.298  59.009  47.329  1.00 32.22           C
ATOM    937  CG  LEU A  66      -7.812  58.625  48.717  1.00 31.04           C
ATOM    938  CD1 LEU A  66      -8.618  57.424  48.666  1.00 28.37           C
ATOM    939  CD2 LEU A  66      -6.614  58.415  49.660  1.00 36.89           C
ATOM    940  H   LEU A  66      -7.113  60.314  45.207  1.00 28.41           H
ATOM    941  HA  LEU A  66      -8.805  58.404  46.087  1.00 30.96           H
ATOM    942  HB2 LEU A  66      -6.721  58.295  47.013  1.00 38.69           H
ATOM    943  HB3 LEU A  66      -6.784  59.825  47.415  1.00 38.69           H
ATOM    944  HG  LEU A  66      -8.372  59.335  49.065  1.00 37.27           H
ATOM    945 HD11 LEU A  66      -8.886  57.197  49.569  1.00 34.07           H
ATOM    946 HD12 LEU A  66      -9.398  57.598  48.121  1.00 34.07           H
ATOM    947 HD13 LEU A  66      -8.091  56.704  48.287  1.00 34.07           H
ATOM    948 HD21 LEU A  66      -6.939  58.197  50.546  1.00 44.30           H
ATOM    949 HD22 LEU A  66      -6.061  57.691  49.329  1.00 44.30           H
ATOM    950 HD23 LEU A  66      -6.100  59.238  49.691  1.00 44.30           H
ATOM    951  N   LEU A  67     -10.678  59.817  46.661  1.00 26.66           N
ATOM    952  CA  LEU A  67     -11.823  60.682  46.937  1.00 33.19           C
ATOM    953  C   LEU A  67     -12.121  60.784  48.425  1.00 36.90           C
ATOM    954  O   LEU A  67     -12.375  61.875  48.942  1.00 27.43           O
ATOM    955  CB  LEU A  67     -13.046  60.152  46.220  1.00 29.71           C
ATOM    956  CG  LEU A  67     -12.833  59.963  44.727  1.00 30.70           C
ATOM    957  CD1 LEU A  67     -14.051  59.351  44.075  1.00 29.74           C
ATOM    958  CD2 LEU A  67     -12.540  61.310  44.139  1.00 35.75           C
ATOM    959  H   LEU A  67     -10.895  59.012  46.457  1.00 32.02           H
ATOM    960  HA  LEU A  67     -11.634  61.574  46.612  1.00 39.85           H
ATOM    961  HB2 LEU A  67     -13.275  59.291  46.604  1.00 35.67           H
ATOM    962  HB3 LEU A  67     -13.770  60.780  46.346  1.00 35.67           H
ATOM    963  HG  LEU A  67     -12.068  59.387  44.566  1.00 36.86           H
ATOM    964 HD11 LEU A  67     -13.915  59.307  43.114  1.00 35.71           H
ATOM    965 HD12 LEU A  67     -14.182  58.461  44.429  1.00 35.71           H
ATOM    966 HD13 LEU A  67     -14.822  59.904  44.275  1.00 35.71           H
ATOM    967 HD21 LEU A  67     -12.507  61.232  43.173  1.00 42.92           H
ATOM    968 HD22 LEU A  67     -13.244  61.922  44.399  1.00 42.92           H
ATOM    969 HD23 LEU A  67     -11.685  61.617  44.474  1.00 42.92           H
ATOM    970  N   ASP A  68     -12.117  59.656  49.125  1.00 34.27           N
ATOM    971  CA  ASP A  68     -12.486  59.685  50.527  1.00 35.31           C
ATOM    972  C   ASP A  68     -11.875  58.500  51.232  1.00 31.30           C
ATOM    973  O   ASP A  68     -11.612  57.456  50.633  1.00 28.25           O
ATOM    974  CB  ASP A  68     -13.999  59.677  50.737  1.00 39.40           C
ATOM    975  CG  ASP A  68     -14.564  61.073  50.885  1.00 48.14           C
ATOM    976  OD1 ASP A  68     -15.426  61.459  50.053  1.00 39.38           O
ATOM    977  OD2 ASP A  68     -14.114  61.782  51.827  1.00 50.62           O1-
ATOM    978  H   ASP A  68     -11.904  58.883  48.822  1.00 41.15           H
ATOM    979  HA  ASP A  68     -12.131  60.492  50.928  1.00 42.39           H
ATOM    980  HB2 ASP A  68     -14.434  59.240  49.987  1.00 47.31           H
ATOM    981  HB3 ASP A  68     -14.184  59.196  51.559  1.00 47.31           H
ATOM    982  N   VAL A  69     -11.628  58.703  52.513  1.00 30.27           N
ATOM    983  CA  VAL A  69     -11.163  57.676  53.426  1.00 37.06           C
ATOM    984  C   VAL A  69     -12.264  57.500  54.458  1.00 44.01           C
ATOM    985  O   VAL A  69     -12.729  58.485  55.040  1.00 33.96           O
ATOM    986  CB  VAL A  69      -9.829  58.086  54.077  1.00 40.13           C
ATOM    987  CG1 VAL A  69      -9.315  57.029  54.953  1.00 37.31           C
ATOM    988  CG2 VAL A  69      -8.811  58.410  53.005  1.00 41.01           C
ATOM    989  H   VAL A  69     -11.721  59.467  52.893  1.00 36.34           H
ATOM    990  HA  VAL A  69     -11.040  56.835  52.963  1.00 44.50           H
ATOM    991  HB  VAL A  69      -9.959  58.879  54.622  1.00 48.17           H
ATOM    992 HG11 VAL A  69      -8.502  57.346  55.381  1.00 44.79           H
ATOM    993 HG12 VAL A  69      -9.989  56.830  55.619  1.00 44.79           H
ATOM    994 HG13 VAL A  69      -9.123  56.244  54.419  1.00 44.79           H
ATOM    995 HG21 VAL A  69      -8.018  58.760  53.441  1.00 49.24           H
ATOM    996 HG22 VAL A  69      -8.594  57.604  52.513  1.00 49.24           H
ATOM    997 HG23 VAL A  69      -9.181  59.080  52.408  1.00 49.24           H
ATOM    998  N   ILE A  70     -12.727  56.273  54.637  1.00 37.00           N
ATOM    999  CA  ILE A  70     -13.810  55.999  55.573  1.00 39.87           C
ATOM   1000  C   ILE A  70     -13.259  55.032  56.594  1.00 38.87           C
ATOM   1001  O   ILE A  70     -12.910  53.889  56.271  1.00 33.50           O
ATOM   1002  CB  ILE A  70     -15.055  55.450  54.878  1.00 40.52           C
ATOM   1003  CG1 ILE A  70     -16.024  54.827  55.883  1.00 42.30           C
ATOM   1004  CG2 ILE A  70     -14.651  54.462  53.889  1.00 50.85           C
ATOM   1005  CD1 ILE A  70     -16.478  55.797  56.938  1.00 56.97           C
ATOM   1006  H   ILE A  70     -12.427  55.578  54.231  1.00 44.42           H
ATOM   1007  HA  ILE A  70     -14.062  56.814  56.031  1.00 47.87           H
ATOM   1008  HB  ILE A  70     -15.491  56.188  54.424  1.00 48.64           H
ATOM   1009 HG12 ILE A  70     -16.808  54.528  55.399  1.00 50.79           H
ATOM   1010 HG13 ILE A  70     -15.603  54.069  56.314  1.00 50.79           H
ATOM   1011 HG21 ILE A  70     -15.441  53.979  53.601  1.00 61.04           H
ATOM   1012 HG22 ILE A  70     -14.240  54.915  53.137  1.00 61.04           H
ATOM   1013 HG23 ILE A  70     -14.020  53.859  54.303  1.00 61.04           H
ATOM   1014 HD11 ILE A  70     -17.239  55.419  57.398  1.00 68.39           H
ATOM   1015 HD12 ILE A  70     -15.752  55.965  57.560  1.00 68.39           H
ATOM   1016 HD13 ILE A  70     -16.739  56.627  56.507  1.00 68.39           H
ATOM   1017  N   HIS A  71     -13.118  55.518  57.807  1.00 43.21           N
ATOM   1018  CA  HIS A  71     -12.643  54.741  58.933  1.00 39.85           C
ATOM   1019  C   HIS A  71     -13.836  54.615  59.877  1.00 37.62           C
ATOM   1020  O   HIS A  71     -14.168  55.556  60.602  1.00 35.97           O
ATOM   1021  CB  HIS A  71     -11.452  55.439  59.563  1.00 36.39           C
ATOM   1022  CG  HIS A  71     -10.857  54.689  60.698  1.00 38.12           C
ATOM   1023  ND1 HIS A  71     -10.996  53.324  60.835  1.00 48.66           N
ATOM   1024  CD2 HIS A  71     -10.124  55.107  61.758  1.00 45.45           C
ATOM   1025  CE1 HIS A  71     -10.364  52.931  61.928  1.00 51.21           C
ATOM   1026  NE2 HIS A  71      -9.826  53.994  62.506  1.00 51.59           N
ATOM   1027  H   HIS A  71     -13.300  56.331  58.015  1.00 51.87           H
ATOM   1028  HA  HIS A  71     -12.374  53.856  58.647  1.00 47.85           H
ATOM   1029  HB2 HIS A  71     -11.741  56.300  59.899  1.00 43.69           H
ATOM   1030  HB3 HIS A  71     -10.766  55.562  58.892  1.00 43.69           H
ATOM   1031  HD1 HIS A  71     -11.423  52.809  60.291  1.00 58.42           H
ATOM   1032  HD2 HIS A  71      -9.865  55.981  61.935  1.00 54.56           H
ATOM   1033  HE1 HIS A  71     -10.313  52.054  62.238  1.00 61.47           H
ATOM   1034  N   THR A  72     -14.497  53.472  59.813  1.00 44.41           N
ATOM   1035  CA  THR A  72     -15.690  53.174  60.591  1.00 50.41           C
ATOM   1036  C   THR A  72     -15.539  51.776  61.156  1.00 53.00           C
ATOM   1037  O   THR A  72     -15.001  50.887  60.483  1.00 44.32           O
ATOM   1038  CB  THR A  72     -16.991  53.240  59.754  1.00 50.91           C
ATOM   1039  OG1 THR A  72     -17.310  54.601  59.457  1.00 57.19           O
ATOM   1040  CG2 THR A  72     -18.186  52.627  60.523  1.00 56.48           C
ATOM   1041  H   THR A  72     -14.257  52.824  59.301  1.00 53.31           H
ATOM   1042  HA  THR A  72     -15.765  53.799  61.327  1.00 60.51           H
ATOM   1043  HB  THR A  72     -16.872  52.740  58.930  1.00 61.11           H
ATOM   1044  HG1 THR A  72     -18.091  54.642  59.144  1.00 68.65           H
ATOM   1045 HG21 THR A  72     -19.003  52.753  60.015  1.00 67.79           H
ATOM   1046 HG22 THR A  72     -18.063  51.676  60.671  1.00 67.79           H
ATOM   1047 HG23 THR A  72     -18.286  53.069  61.382  1.00 67.79           H
ATOM   1048  N   GLU A  73     -16.027  51.601  62.395  1.00 58.27           N
ATOM   1049  CA  GLU A  73     -16.022  50.310  63.089  1.00 53.50           C
ATOM   1050  C   GLU A  73     -14.655  49.648  63.015  1.00 49.41           C
ATOM   1051  O   GLU A  73     -14.536  48.447  62.774  1.00 59.84           O
ATOM   1052  CB  GLU A  73     -17.105  49.385  62.538  1.00 63.82           C
ATOM   1053  CG  GLU A  73     -18.508  49.814  62.949  1.00 68.23           C
ATOM   1054  CD  GLU A  73     -19.550  48.799  62.576  1.00 72.06           C
ATOM   1055  OE1 GLU A  73     -20.544  48.677  63.328  1.00 75.23           O
ATOM   1056  OE2 GLU A  73     -19.358  48.117  61.544  1.00 70.60           O1-
ATOM   1057  H   GLU A  73     -16.371  52.237  62.861  1.00 69.95           H
ATOM   1058  HA  GLU A  73     -16.215  50.465  64.025  1.00 64.22           H
ATOM   1059  HB2 GLU A  73     -17.054  49.378  61.570  1.00 76.61           H
ATOM   1060  HB3 GLU A  73     -16.955  48.489  62.880  1.00 76.61           H
ATOM   1061  HG2 GLU A  73     -18.533  49.909  63.915  1.00 81.90           H
ATOM   1062  HG3 GLU A  73     -18.735  50.658  62.530  1.00 81.90           H
ATOM   1063  N   ASN A  74     -13.615  50.451  63.239  1.00 44.53           N
ATOM   1064  CA  ASN A  74     -12.230  49.988  63.222  1.00 52.34           C
ATOM   1065  C   ASN A  74     -11.868  49.264  61.928  1.00 50.41           C
ATOM   1066  O   ASN A  74     -11.041  48.349  61.923  1.00 48.49           O
ATOM   1067  CB  ASN A  74     -11.960  49.108  64.428  1.00 53.08           C
ATOM   1068  CG  ASN A  74     -12.111  49.867  65.685  1.00 54.85           C
ATOM   1069  OD1 ASN A  74     -11.401  50.849  65.890  1.00 48.97           O
ATOM   1070  ND2 ASN A  74     -13.079  49.477  66.517  1.00 63.57           N
ATOM   1071  H   ASN A  74     -13.693  51.287  63.417  1.00 53.46           H
ATOM   1072  HA  ASN A  74     -11.647  50.760  63.304  1.00 62.83           H
ATOM   1073  HB2 ASN A  74     -12.588  48.369  64.427  1.00 63.72           H
ATOM   1074  HB3 ASN A  74     -11.049  48.777  64.383  1.00 63.72           H
ATOM   1075 HD21 ASN A  74     -13.192  49.874  67.271  1.00 76.31           H
ATOM   1076 HD22 ASN A  74     -13.597  48.825  66.294  1.00 76.31           H
ATOM   1077  N   LYS A  75     -12.487  49.685  60.829  1.00 54.80           N
ATOM   1078  CA  LYS A  75     -12.195  49.180  59.493  1.00 54.57           C
ATOM   1079  C   LYS A  75     -11.893  50.376  58.601  1.00 44.73           C
ATOM   1080  O   LYS A  75     -12.264  51.510  58.916  1.00 40.66           O
ATOM   1081  CB  LYS A  75     -13.371  48.336  58.941  1.00 54.56           C
ATOM   1082  CG  LYS A  75     -13.418  46.909  59.528  1.00 56.80           C
ATOM   1083  CD  LYS A  75     -14.657  46.142  59.109  1.00 62.82           C
ATOM   1084  CE  LYS A  75     -15.905  46.533  59.926  1.00 57.31           C
ATOM   1085  NZ  LYS A  75     -15.841  46.055  61.340  1.00 65.64           N1+
ATOM   1086  H   LYS A  75     -13.099  50.289  60.835  1.00 65.78           H
ATOM   1087  HA  LYS A  75     -11.401  48.622  59.523  1.00 65.51           H
ATOM   1088  HB2 LYS A  75     -14.207  48.771  59.171  1.00 65.50           H
ATOM   1089  HB3 LYS A  75     -13.296  48.264  57.977  1.00 65.50           H
ATOM   1090  HG2 LYS A  75     -12.644  46.411  59.220  1.00 68.18           H
ATOM   1091  HG3 LYS A  75     -13.412  46.960  60.496  1.00 68.18           H
ATOM   1092  HD2 LYS A  75     -14.834  46.322  58.172  1.00 75.41           H
ATOM   1093  HD3 LYS A  75     -14.492  45.193  59.238  1.00 75.41           H
ATOM   1094  HE2 LYS A  75     -15.992  47.499  59.940  1.00 68.79           H
ATOM   1095  HE3 LYS A  75     -16.689  46.133  59.518  1.00 68.79           H
ATOM   1096  HZ1 LYS A  75     -16.655  45.847  61.632  1.00 78.80           H
ATOM   1097  HZ2 LYS A  75     -15.321  45.333  61.391  1.00 78.80           H
ATOM   1098  HZ3 LYS A  75     -15.497  46.691  61.859  1.00 78.80           H
ATOM   1099  N   LEU A  76     -11.174  50.121  57.504  1.00 46.49           N
ATOM   1100  CA  LEU A  76     -10.746  51.169  56.591  1.00 36.63           C
ATOM   1101  C   LEU A  76     -11.201  50.851  55.171  1.00 34.55           C
ATOM   1102  O   LEU A  76     -10.901  49.777  54.643  1.00 32.22           O
ATOM   1103  CB  LEU A  76      -9.225  51.316  56.626  1.00 37.58           C
ATOM   1104  CG  LEU A  76      -8.685  52.553  55.916  1.00 40.14           C
ATOM   1105  CD1 LEU A  76      -9.293  53.829  56.453  1.00 41.70           C
ATOM   1106  CD2 LEU A  76      -7.178  52.607  56.074  1.00 58.22           C
ATOM   1107  H   LEU A  76     -10.911  49.336  57.269  1.00 55.81           H
ATOM   1108  HA  LEU A  76     -11.155  52.010  56.844  1.00 43.98           H
ATOM   1109  HB2 LEU A  76      -8.935  51.355  57.549  1.00 45.12           H
ATOM   1110  HB3 LEU A  76      -8.832  50.540  56.194  1.00 45.12           H
ATOM   1111  HG  LEU A  76      -8.892  52.487  54.970  1.00 48.19           H
ATOM   1112 HD11 LEU A  76      -8.874  54.580  56.009  1.00 50.06           H
ATOM   1113 HD12 LEU A  76     -10.245  53.831  56.270  1.00 50.06           H
ATOM   1114 HD13 LEU A  76      -9.134  53.874  57.409  1.00 50.06           H
ATOM   1115 HD21 LEU A  76      -6.835  53.326  55.519  1.00 69.88           H
ATOM   1116 HD22 LEU A  76      -6.965  52.778  57.006  1.00 69.88           H
ATOM   1117 HD23 LEU A  76      -6.798  51.759  55.795  1.00 69.88           H
ATOM   1118  N   TYR A  77     -11.925  51.773  54.563  1.00 35.05           N
ATOM   1119  CA  TYR A  77     -12.238  51.696  53.143  1.00 30.60           C
ATOM   1120  C   TYR A  77     -11.741  52.967  52.490  1.00 31.98           C
ATOM   1121  O   TYR A  77     -11.884  54.065  53.050  1.00 30.99           O
ATOM   1122  CB  TYR A  77     -13.735  51.512  52.841  1.00 34.33           C
ATOM   1123  CG  TYR A  77     -14.466  50.446  53.604  1.00 40.85           C
ATOM   1124  CD1 TYR A  77     -14.808  49.247  52.984  1.00 39.88           C
ATOM   1125  CD2 TYR A  77     -14.857  50.648  54.925  1.00 43.16           C
ATOM   1126  CE1 TYR A  77     -15.497  48.266  53.660  1.00 50.28           C
ATOM   1127  CE2 TYR A  77     -15.538  49.667  55.618  1.00 49.61           C
ATOM   1128  CZ  TYR A  77     -15.866  48.482  54.975  1.00 55.88           C
ATOM   1129  OH  TYR A  77     -16.549  47.500  55.654  1.00 69.65           O
ATOM   1130  H   TYR A  77     -12.251  52.465  54.952  1.00 42.08           H
ATOM   1131  HA  TYR A  77     -11.767  50.951  52.742  1.00 36.74           H
ATOM   1132  HB2 TYR A  77     -14.210  52.328  52.964  1.00 41.22           H
ATOM   1133  HB3 TYR A  77     -13.814  51.246  51.911  1.00 41.22           H
ATOM   1134  HD1 TYR A  77     -14.563  49.104  52.100  1.00 47.88           H
ATOM   1135  HD2 TYR A  77     -14.639  51.445  55.354  1.00 51.81           H
ATOM   1136  HE1 TYR A  77     -15.711  47.466  53.235  1.00 60.36           H
ATOM   1137  HE2 TYR A  77     -15.790  49.810  56.503  1.00 59.56           H
ATOM   1138  HH  TYR A  77     -16.668  47.733  56.452  1.00 83.61           H
ATOM   1139  N   LEU A  78     -11.153  52.801  51.304  1.00 25.85           N
ATOM   1140  CA  LEU A  78     -10.678  53.894  50.475  1.00 26.34           C
ATOM   1141  C   LEU A  78     -11.557  53.985  49.238  1.00 19.38           C
ATOM   1142  O   LEU A  78     -11.849  52.965  48.616  1.00 24.33           O
ATOM   1143  CB  LEU A  78      -9.227  53.641  50.065  1.00 24.36           C
ATOM   1144  CG  LEU A  78      -8.247  53.502  51.225  1.00 37.36           C
ATOM   1145  CD1 LEU A  78      -6.875  53.332  50.657  1.00 36.19           C
ATOM   1146  CD2 LEU A  78      -8.327  54.729  52.089  1.00 38.08           C
ATOM   1147  H   LEU A  78     -11.009  52.031  50.948  1.00 31.04           H
ATOM   1148  HA  LEU A  78     -10.747  54.734  50.954  1.00 31.63           H
ATOM   1149  HB2 LEU A  78      -9.194  52.814  49.562  1.00 29.26           H
ATOM   1150  HB3 LEU A  78      -8.915  54.372  49.507  1.00 29.26           H
ATOM   1151  HG  LEU A  78      -8.472  52.726  51.764  1.00 44.86           H
ATOM   1152 HD11 LEU A  78      -6.224  53.411  51.372  1.00 43.44           H
ATOM   1153 HD12 LEU A  78      -6.814  52.457  50.243  1.00 43.44           H
ATOM   1154 HD13 LEU A  78      -6.724  54.026  49.995  1.00 43.44           H
ATOM   1155 HD21 LEU A  78      -7.664  54.660  52.794  1.00 45.72           H
ATOM   1156 HD22 LEU A  78      -8.146  55.506  51.537  1.00 45.72           H
ATOM   1157 HD23 LEU A  78      -9.214  54.788  52.475  1.00 45.72           H
ATOM   1158  N   VAL A  79     -11.998  55.188  48.907  1.00 22.28           N
ATOM   1159  CA  VAL A  79     -12.879  55.417  47.761  1.00 24.61           C
ATOM   1160  C   VAL A  79     -12.055  56.140  46.721  1.00 22.46           C
ATOM   1161  O   VAL A  79     -11.606  57.263  47.001  1.00 22.14           O
ATOM   1162  CB  VAL A  79     -14.099  56.272  48.130  1.00 30.99           C
ATOM   1163  CG1 VAL A  79     -15.080  56.268  46.978  1.00 24.23           C
ATOM   1164  CG2 VAL A  79     -14.735  55.795  49.432  1.00 28.36           C
ATOM   1165  H   VAL A  79     -11.794  55.910  49.324  1.00 26.76           H
ATOM   1166  HA  VAL A  79     -13.202  54.577  47.397  1.00 29.55           H
ATOM   1167  HB  VAL A  79     -13.805  57.185  48.270  1.00 37.21           H
ATOM   1168 HG11 VAL A  79     -15.837  56.838  47.191  1.00 29.10           H
ATOM   1169 HG12 VAL A  79     -14.631  56.603  46.189  1.00 29.10           H
ATOM   1170 HG13 VAL A  79     -15.379  55.359  46.827  1.00 29.10           H
ATOM   1171 HG21 VAL A  79     -15.514  56.341  49.622  1.00 34.05           H
ATOM   1172 HG22 VAL A  79     -14.995  54.865  49.329  1.00 34.05           H
ATOM   1173 HG23 VAL A  79     -14.094  55.886  50.153  1.00 34.05           H
ATOM   1174  N   PHE A  80     -11.882  55.531  45.519  1.00 21.45           N
ATOM   1175  CA  PHE A  80     -11.045  56.114  44.474  1.00 23.23           C
ATOM   1176  C   PHE A  80     -11.965  56.383  43.254  1.00 20.09           C
ATOM   1177  O   PHE A  80     -13.038  55.820  43.046  1.00 19.22           O
ATOM   1178  CB  PHE A  80      -9.960  55.114  44.036  1.00 19.74           C
ATOM   1179  CG  PHE A  80      -8.875  54.890  45.048  1.00 20.10           C
ATOM   1180  CD1 PHE A  80      -8.949  53.751  45.865  1.00 23.66           C
ATOM   1181  CD2 PHE A  80      -7.789  55.769  45.178  1.00 22.20           C
ATOM   1182  CE1 PHE A  80      -7.912  53.445  46.742  1.00 24.13           C
ATOM   1183  CE2 PHE A  80      -6.745  55.453  46.059  1.00 24.06           C
ATOM   1184  CZ  PHE A  80      -6.794  54.280  46.817  1.00 22.92           C
ATOM   1185  H   PHE A  80     -12.334  54.636  45.256  1.00 25.76           H
ATOM   1186  HA  PHE A  80     -10.555  57.068  44.837  1.00 27.90           H
ATOM   1187  HB2 PHE A  80     -10.422  54.140  43.747  1.00 23.71           H
ATOM   1188  HB3 PHE A  80      -9.507  55.495  43.087  1.00 23.71           H
ATOM   1189  HD1 PHE A  80      -9.835  53.114  45.823  1.00 28.41           H
ATOM   1190  HD2 PHE A  80      -7.746  56.690  44.594  1.00 26.66           H
ATOM   1191  HE1 PHE A  80      -7.981  52.555  47.362  1.00 28.98           H
ATOM   1192  HE2 PHE A  80      -5.897  56.131  46.159  1.00 28.90           H
ATOM   1193  HZ  PHE A  80      -5.968  54.024  47.477  1.00 27.52           H
ATOM   1194  N   GLU A  81     -11.474  57.327  42.369  1.00 24.42           N
ATOM   1195  CA  GLU A  81     -12.030  57.431  41.007  1.00 25.12           C
ATOM   1196  C   GLU A  81     -11.900  56.059  40.316  1.00 18.78           C
ATOM   1197  O   GLU A  81     -11.040  55.224  40.567  1.00 20.41           O
ATOM   1198  CB  GLU A  81     -11.375  58.563  40.171  1.00 27.07           C
ATOM   1199  CG  GLU A  81     -10.112  58.204  39.428  1.00 35.01           C
ATOM   1200  CD  GLU A  81      -9.593  59.358  38.547  1.00 29.00           C
ATOM   1201  OE1 GLU A  81      -9.990  59.495  37.359  1.00 32.92           O
ATOM   1202  OE2 GLU A  81      -8.682  60.056  39.049  1.00 32.89           O1-
ATOM   1203  H   GLU A  81     -10.547  57.760  42.530  1.00 29.33           H
ATOM   1204  HA  GLU A  81     -13.141  57.646  41.113  1.00 30.17           H
ATOM   1205  HB2 GLU A  81     -12.120  58.888  39.399  1.00 32.50           H
ATOM   1206  HB3 GLU A  81     -11.195  59.438  40.825  1.00 32.50           H
ATOM   1207  HG2 GLU A  81      -9.307  57.938  40.146  1.00 42.03           H
ATOM   1208  HG3 GLU A  81     -10.255  57.313  38.782  1.00 42.03           H
ATOM   1209  N   PHE A  82     -12.905  55.817  39.419  1.00 18.51           N
ATOM   1210  CA  PHE A  82     -13.021  54.522  38.725  1.00 21.63           C
ATOM   1211  C   PHE A  82     -12.652  54.763  37.242  1.00 19.56           C
ATOM   1212  O   PHE A  82     -13.135  55.708  36.639  1.00 18.79           O
ATOM   1213  CB  PHE A  82     -14.477  54.021  38.738  1.00 19.61           C
ATOM   1214  CG  PHE A  82     -14.612  52.711  38.006  1.00 18.72           C
ATOM   1215  CD1 PHE A  82     -14.269  51.493  38.613  1.00 19.23           C
ATOM   1216  CD2 PHE A  82     -15.191  52.704  36.731  1.00 20.81           C
ATOM   1217  CE1 PHE A  82     -14.436  50.283  37.939  1.00 22.50           C
ATOM   1218  CE2 PHE A  82     -15.350  51.488  36.054  1.00 24.34           C
ATOM   1219  CZ  PHE A  82     -14.983  50.283  36.655  1.00 26.71           C
ATOM   1220  H   PHE A  82     -13.560  56.557  39.121  1.00 22.24           H
ATOM   1221  HA  PHE A  82     -12.337  53.776  39.226  1.00 25.97           H
ATOM   1222  HB2 PHE A  82     -14.827  53.896  39.790  1.00 23.56           H
ATOM   1223  HB3 PHE A  82     -15.147  54.802  38.310  1.00 23.56           H
ATOM   1224  HD1 PHE A  82     -13.835  51.499  39.617  1.00 23.10           H
ATOM   1225  HD2 PHE A  82     -15.448  53.648  36.248  1.00 24.99           H
ATOM   1226  HE1 PHE A  82     -14.130  49.345  38.392  1.00 27.02           H
ATOM   1227  HE2 PHE A  82     -15.714  51.496  35.030  1.00 29.24           H
ATOM   1228  HZ  PHE A  82     -15.099  49.348  36.111  1.00 32.07           H
ATOM   1229  N   LEU A  83     -11.818  53.794  36.718  1.00 19.06           N
ATOM   1230  CA  LEU A  83     -11.442  53.745  35.287  1.00 15.73           C
ATOM   1231  C   LEU A  83     -11.743  52.292  34.852  1.00 21.45           C
ATOM   1232  O   LEU A  83     -11.601  51.351  35.612  1.00 21.20           O
ATOM   1233  CB  LEU A  83      -9.990  54.071  34.969  1.00 18.29           C
ATOM   1234  CG  LEU A  83      -9.679  55.582  35.063  1.00 22.56           C
ATOM   1235  CD1 LEU A  83      -9.267  55.955  36.503  1.00 28.10           C
ATOM   1236  CD2 LEU A  83      -8.528  55.960  34.118  1.00 22.43           C
ATOM   1237  H   LEU A  83     -11.487  53.009  37.305  1.00 22.89           H
ATOM   1238  HA  LEU A  83     -12.115  54.462  34.726  1.00 18.90           H
ATOM   1239  HB2 LEU A  83      -9.291  53.504  35.626  1.00 21.97           H
ATOM   1240  HB3 LEU A  83      -9.767  53.702  33.947  1.00 21.97           H
ATOM   1241  HG  LEU A  83     -10.583  56.170  34.786  1.00 27.09           H
ATOM   1242 HD11 LEU A  83      -9.075  57.032  36.594  1.00 33.74           H
ATOM   1243 HD12 LEU A  83     -10.065  55.718  37.214  1.00 33.74           H
ATOM   1244 HD13 LEU A  83      -8.382  55.407  36.833  1.00 33.74           H
ATOM   1245 HD21 LEU A  83      -8.316  57.033  34.160  1.00 26.93           H
ATOM   1246 HD22 LEU A  83      -7.602  55.429  34.369  1.00 26.93           H
ATOM   1247 HD23 LEU A  83      -8.765  55.719  33.076  1.00 26.93           H
ATOM   1248  N   HIS A  84     -12.141  52.149  33.514  1.00 19.25           N
ATOM   1249  CA  HIS A  84     -12.839  50.914  33.096  1.00 23.33           C
ATOM   1250  C   HIS A  84     -11.898  49.782  32.688  1.00 26.45           C
ATOM   1251  O   HIS A  84     -12.373  48.636  32.576  1.00 20.79           O
ATOM   1252  CB  HIS A  84     -13.747  51.189  31.892  1.00 23.11           C
ATOM   1253  CG  HIS A  84     -14.971  51.884  32.352  1.00 27.02           C
ATOM   1254  ND1 HIS A  84     -14.986  53.267  32.539  1.00 25.51           N
ATOM   1255  CD2 HIS A  84     -16.228  51.340  32.618  1.00 25.60           C
ATOM   1256  CE1 HIS A  84     -16.240  53.595  32.893  1.00 29.35           C
ATOM   1257  NE2 HIS A  84     -17.034  52.436  32.974  1.00 23.23           N
ATOM   1258  H   HIS A  84     -12.395  52.997  32.965  1.00 23.12           H
ATOM   1259  HA  HIS A  84     -13.452  50.506  33.959  1.00 28.02           H
ATOM   1260  HB2 HIS A  84     -14.024  50.237  31.376  1.00 27.75           H
ATOM   1261  HB3 HIS A  84     -13.225  51.782  31.105  1.00 27.75           H
ATOM   1262  HD2 HIS A  84     -16.560  50.325  32.572  1.00 30.74           H
ATOM   1263  HE1 HIS A  84     -16.592  54.594  33.115  1.00 35.24           H
ATOM   1264  HE2 HIS A  84     -18.028  52.401  33.069  1.00 27.90           H
ATOM   1265  N   GLN A  85     -10.583  50.040  32.435  1.00 22.85           N
ATOM   1266  CA  GLN A  85      -9.735  48.916  31.974  1.00 21.81           C
ATOM   1267  C   GLN A  85      -8.340  49.133  32.569  1.00 20.72           C
ATOM   1268  O   GLN A  85      -7.878  50.243  32.805  1.00 19.34           O
ATOM   1269  CB  GLN A  85      -9.635  48.905  30.445  1.00 21.71           C
ATOM   1270  CG  GLN A  85      -9.057  47.591  29.920  1.00 26.84           C
ATOM   1271  CD  GLN A  85      -9.417  47.445  28.444  1.00 24.88           C
ATOM   1272  OE1 GLN A  85      -8.634  47.620  27.521  1.00 28.70           O
ATOM   1273  NE2 GLN A  85     -10.727  47.073  28.179  1.00 29.69           N
ATOM   1274  H   GLN A  85     -10.159  50.977  32.474  1.00 27.45           H
ATOM   1275  HA  GLN A  85     -10.176  47.941  32.339  1.00 26.19           H
ATOM   1276  HB2 GLN A  85     -10.645  49.085  30.012  1.00 26.08           H
ATOM   1277  HB3 GLN A  85      -9.020  49.759  30.082  1.00 26.08           H
ATOM   1278  HG2 GLN A  85      -7.940  47.580  30.016  1.00 32.23           H
ATOM   1279  HG3 GLN A  85      -9.401  46.707  30.499  1.00 32.23           H
ATOM   1280 HE21 GLN A  85     -11.432  47.020  28.904  1.00 35.65           H
ATOM   1281 HE22 GLN A  85     -11.074  47.086  27.228  1.00 35.65           H
ATOM   1282  N   ASP A  86      -7.645  47.979  32.856  1.00 21.54           N
ATOM   1283  CA  ASP A  86      -6.224  48.146  33.215  1.00 18.50           C
ATOM   1284  C   ASP A  86      -5.473  47.762  31.923  1.00 22.51           C
ATOM   1285  O   ASP A  86      -5.852  47.234  30.903  1.00 20.41           O
ATOM   1286  CB  ASP A  86      -5.792  47.383  34.452  1.00 17.37           C
ATOM   1287  CG  ASP A  86      -5.893  45.852  34.285  1.00 21.91           C
ATOM   1288  OD1 ASP A  86      -6.270  45.195  35.275  1.00 26.07           O
ATOM   1289  OD2 ASP A  86      -5.630  45.341  33.187  1.00 28.03           O1-
ATOM   1290  H   ASP A  86      -7.994  47.027  32.673  1.00 25.87           H
ATOM   1291  HA  ASP A  86      -6.014  49.249  33.435  1.00 22.22           H
ATOM   1292  HB2 ASP A  86      -4.756  47.659  34.735  1.00 20.86           H
ATOM   1293  HB3 ASP A  86      -6.419  47.689  35.316  1.00 20.86           H
ATOM   1294  N   LEU A  87      -4.165  48.171  32.038  1.00 20.73           N
ATOM   1295  CA  LEU A  87      -3.182  48.009  30.946  1.00 19.56           C
ATOM   1296  C   LEU A  87      -2.885  46.550  30.662  1.00 19.38           C
ATOM   1297  O   LEU A  87      -2.645  46.188  29.501  1.00 21.45           O
ATOM   1298  CB  LEU A  87      -1.879  48.742  31.228  1.00 19.31           C
ATOM   1299  CG  LEU A  87      -0.846  48.717  30.077  1.00 17.27           C
ATOM   1300  CD1 LEU A  87      -1.337  49.522  28.892  1.00 22.35           C
ATOM   1301  CD2 LEU A  87       0.457  49.288  30.586  1.00 21.80           C
ATOM   1302  H   LEU A  87      -3.833  48.547  32.733  1.00 24.89           H
ATOM   1303  HA  LEU A  87      -3.545  48.382  30.124  1.00 23.49           H
ATOM   1304  HB2 LEU A  87      -2.074  49.675  31.412  1.00 23.20           H
ATOM   1305  HB3 LEU A  87      -1.460  48.346  32.005  1.00 23.20           H
ATOM   1306  HG  LEU A  87      -0.675  47.813  29.779  1.00 20.75           H
ATOM   1307 HD11 LEU A  87      -0.683  49.487  28.176  1.00 26.84           H
ATOM   1308 HD12 LEU A  87      -2.180  49.156  28.589  1.00 26.84           H
ATOM   1309 HD13 LEU A  87      -1.466  50.442  29.180  1.00 26.84           H
ATOM   1310 HD21 LEU A  87       1.090  49.315  29.849  1.00 26.19           H
ATOM   1311 HD22 LEU A  87       0.298  50.183  30.920  1.00 26.19           H
ATOM   1312 HD23 LEU A  87       0.805  48.723  31.295  1.00 26.19           H
ATOM   1313  N   LYS A  88      -3.031  45.687  31.667  1.00 22.97           N
ATOM   1314  CA  LYS A  88      -2.867  44.255  31.436  1.00 27.91           C
ATOM   1315  C   LYS A  88      -3.959  43.708  30.512  1.00 26.74           C
ATOM   1316  O   LYS A  88      -3.625  43.068  29.507  1.00 26.43           O
ATOM   1317  CB  LYS A  88      -2.824  43.508  32.770  1.00 33.39           C
ATOM   1318  CG  LYS A  88      -2.821  41.992  32.641  1.00 32.77           C
ATOM   1319  CD  LYS A  88      -1.581  41.403  31.978  1.00 40.54           C
ATOM   1320  CE  LYS A  88      -1.681  39.866  31.919  1.00 41.31           C
ATOM   1321  NZ  LYS A  88      -2.241  39.281  33.206  1.00 49.25           N1+
ATOM   1322  H   LYS A  88      -3.229  45.906  32.475  1.00 27.59           H
ATOM   1323  HA  LYS A  88      -2.018  44.110  30.991  1.00 33.51           H
ATOM   1324  HB2 LYS A  88      -2.010  43.763  33.234  1.00 40.09           H
ATOM   1325  HB3 LYS A  88      -3.591  43.766  33.305  1.00 40.09           H
ATOM   1326  HG2 LYS A  88      -2.872  41.612  33.532  1.00 39.34           H
ATOM   1327  HG3 LYS A  88      -3.591  41.714  32.119  1.00 39.34           H
ATOM   1328  HD2 LYS A  88      -1.484  41.750  31.075  1.00 48.67           H
ATOM   1329  HD3 LYS A  88      -0.805  41.630  32.513  1.00 48.67           H
ATOM   1330  HE2 LYS A  88      -2.279  39.615  31.196  1.00 49.60           H
ATOM   1331  HE3 LYS A  88      -0.798  39.495  31.760  1.00 49.60           H
ATOM   1332  HZ1 LYS A  88      -2.128  38.398  33.221  1.00 59.12           H
ATOM   1333  HZ2 LYS A  88      -1.819  39.633  33.907  1.00 59.12           H
ATOM   1334  HZ3 LYS A  88      -3.111  39.458  33.278  1.00 59.12           H
ATOM   1335  N   LYS A  89      -5.267  44.002  30.780  1.00 21.72           N
ATOM   1336  CA  LYS A  89      -6.314  43.476  29.863  1.00 25.57           C
ATOM   1337  C   LYS A  89      -6.159  43.941  28.393  1.00 27.42           C
ATOM   1338  O   LYS A  89      -6.386  43.351  27.365  1.00 27.75           O
ATOM   1339  CB  LYS A  89      -7.643  43.947  30.467  1.00 26.45           C
ATOM   1340  CG  LYS A  89      -8.795  43.519  29.551  1.00 32.42           C
ATOM   1341  CD  LYS A  89     -10.100  43.751  30.318  1.00 34.57           C
ATOM   1342  CE  LYS A  89     -11.303  43.392  29.455  1.00 45.48           C
ATOM   1343  NZ  LYS A  89     -12.570  43.828  30.188  1.00 52.14           N1+
ATOM   1344  H   LYS A  89      -5.547  44.705  31.496  1.00 26.09           H
ATOM   1345  HA  LYS A  89      -6.246  42.353  29.833  1.00 30.70           H
ATOM   1346  HB2 LYS A  89      -7.764  43.541  31.492  1.00 31.76           H
ATOM   1347  HB3 LYS A  89      -7.637  45.054  30.597  1.00 31.76           H
ATOM   1348  HG2 LYS A  89      -8.771  44.095  28.603  1.00 38.92           H
ATOM   1349  HG3 LYS A  89      -8.690  42.455  29.254  1.00 38.92           H
ATOM   1350  HD2 LYS A  89     -10.097  43.168  31.261  1.00 41.50           H
ATOM   1351  HD3 LYS A  89     -10.131  44.827  30.623  1.00 41.50           H
ATOM   1352  HE2 LYS A  89     -11.259  43.890  28.447  1.00 54.60           H
ATOM   1353  HE3 LYS A  89     -11.344  42.300  29.238  1.00 54.60           H
ATOM   1354  HZ1 LYS A  89     -13.349  43.968  29.504  1.00 62.59           H
ATOM   1355  HZ2 LYS A  89     -12.853  43.131  30.885  1.00 62.59           H
ATOM   1356  HZ3 LYS A  89     -12.423  44.750  30.685  1.00 62.59           H
ATOM   1357  N   PHE A  90      -5.683  45.226  28.342  1.00 25.94           N
ATOM   1358  CA  PHE A  90      -5.425  45.956  27.097  1.00 24.75           C
ATOM   1359  C   PHE A  90      -4.252  45.367  26.331  1.00 22.55           C
ATOM   1360  O   PHE A  90      -4.341  45.174  25.118  1.00 24.33           O
ATOM   1361  CB  PHE A  90      -5.169  47.453  27.340  1.00 21.98           C
ATOM   1362  CG  PHE A  90      -4.980  48.275  26.051  1.00 26.61           C
ATOM   1363  CD1 PHE A  90      -3.759  48.832  25.708  1.00 28.22           C
ATOM   1364  CD2 PHE A  90      -6.029  48.478  25.198  1.00 27.05           C
ATOM   1365  CE1 PHE A  90      -3.605  49.575  24.509  1.00 27.61           C
ATOM   1366  CE2 PHE A  90      -5.885  49.205  24.032  1.00 31.23           C
ATOM   1367  CZ  PHE A  90      -4.684  49.767  23.697  1.00 31.27           C
ATOM   1368  H   PHE A  90      -5.499  45.686  29.047  1.00 31.15           H
ATOM   1369  HA  PHE A  90      -6.211  45.879  26.539  1.00 29.72           H
ATOM   1370  HB2 PHE A  90      -5.928  47.836  27.808  1.00 26.39           H
ATOM   1371  HB3 PHE A  90      -4.368  47.546  27.881  1.00 26.39           H
ATOM   1372  HD1 PHE A  90      -3.027  48.708  26.269  1.00 33.88           H
ATOM   1373  HD2 PHE A  90      -6.855  48.110  25.414  1.00 32.49           H
ATOM   1374  HE1 PHE A  90      -2.783  49.954  24.289  1.00 33.16           H
ATOM   1375  HE2 PHE A  90      -6.620  49.329  23.477  1.00 37.50           H
ATOM   1376  HZ  PHE A  90      -4.603  50.252  22.908  1.00 37.55           H
ATOM   1377  N   MET A  91      -3.141  45.070  27.009  1.00 24.14           N
ATOM   1378  CA  MET A  91      -2.065  44.356  26.325  1.00 24.24           C
ATOM   1379  C   MET A  91      -2.543  43.002  25.815  1.00 26.10           C
ATOM   1380  O   MET A  91      -2.221  42.606  24.685  1.00 28.84           O
ATOM   1381  CB  MET A  91      -0.863  44.179  27.262  1.00 22.69           C
ATOM   1382  CG  MET A  91      -0.161  45.507  27.497  1.00 29.16           C
ATOM   1383  SD  MET A  91       1.462  45.335  28.196  1.00 39.75           S
ATOM   1384  CE  MET A  91       1.047  44.634  29.771  1.00 31.11           C
ATOM   1385  H   MET A  91      -2.988  45.261  27.837  1.00 28.99           H
ATOM   1386  HA  MET A  91      -1.776  44.882  25.570  1.00 29.11           H
ATOM   1387  HB2 MET A  91      -1.164  43.829  28.116  1.00 27.25           H
ATOM   1388  HB3 MET A  91      -0.228  43.564  26.860  1.00 27.25           H
ATOM   1389  HG2 MET A  91      -0.066  45.970  26.653  1.00 35.02           H
ATOM   1390  HG3 MET A  91      -0.691  46.041  28.107  1.00 35.02           H
ATOM   1391  HE1 MET A  91       1.862  44.481  30.276  1.00 37.35           H
ATOM   1392  HE2 MET A  91       0.468  45.244  30.249  1.00 37.35           H
ATOM   1393  HE3 MET A  91       0.596  43.789  29.627  1.00 37.35           H
ATOM   1394  N   ASP A  92      -3.286  42.274  26.649  1.00 28.57           N
ATOM   1395  CA  ASP A  92      -3.843  40.986  26.247  1.00 29.80           C
ATOM   1396  C   ASP A  92      -4.714  41.145  25.019  1.00 39.05           C
ATOM   1397  O   ASP A  92      -4.608  40.377  24.063  1.00 35.30           O
ATOM   1398  CB  ASP A  92      -4.652  40.365  27.390  1.00 32.81           C
ATOM   1399  CG  ASP A  92      -3.778  39.901  28.532  1.00 37.91           C
ATOM   1400  OD1 ASP A  92      -4.315  39.555  29.597  1.00 38.21           O
ATOM   1401  OD2 ASP A  92      -2.552  39.894  28.368  1.00 41.03           O1-
ATOM   1402  H   ASP A  92      -3.472  42.503  27.460  1.00 34.30           H
ATOM   1403  HA  ASP A  92      -3.116  40.381  26.033  1.00 35.79           H
ATOM   1404  HB2 ASP A  92      -5.279  41.022  27.734  1.00 39.39           H
ATOM   1405  HB3 ASP A  92      -5.142  39.597  27.055  1.00 39.39           H
ATOM   1406  N   ALA A  93      -5.582  42.148  25.033  1.00 36.90           N
ATOM   1407  CA  ALA A  93      -6.468  42.400  23.903  1.00 36.92           C
ATOM   1408  C   ALA A  93      -5.710  42.774  22.652  1.00 41.80           C
ATOM   1409  O   ALA A  93      -6.243  42.633  21.550  1.00 36.21           O
ATOM   1410  CB  ALA A  93      -7.433  43.530  24.236  1.00 33.64           C
ATOM   1411  H   ALA A  93      -5.671  42.698  25.687  1.00 44.30           H
ATOM   1412  HA  ALA A  93      -6.974  41.596  23.713  1.00 44.32           H
ATOM   1413  HB1 ALA A  93      -7.995  43.693  23.466  1.00 40.39           H
ATOM   1414  HB2 ALA A  93      -7.973  43.267  24.997  1.00 40.39           H
ATOM   1415  HB3 ALA A  93      -6.921  44.326  24.448  1.00 40.39           H
ATOM   1416  N   SER A  94      -4.500  43.294  22.800  1.00 34.93           N
ATOM   1417  CA  SER A  94      -3.698  43.751  21.676  1.00 34.96           C
ATOM   1418  C   SER A  94      -2.588  42.751  21.336  1.00 35.59           C
ATOM   1419  O   SER A  94      -1.617  43.118  20.670  1.00 41.85           O
ATOM   1420  CB  SER A  94      -3.105  45.127  22.001  1.00 34.62           C
ATOM   1421  OG  SER A  94      -4.082  46.041  22.539  1.00 38.23           O
ATOM   1422  H   SER A  94      -4.106  43.382  23.557  1.00 41.94           H
ATOM   1423  HA  SER A  94      -4.258  43.848  20.893  1.00 41.97           H
ATOM   1424  HB2 SER A  94      -2.383  45.022  22.642  1.00 41.57           H
ATOM   1425  HB3 SER A  94      -2.755  45.502  21.178  1.00 41.57           H
ATOM   1426  HG  SER A  94      -4.407  45.747  23.255  1.00 45.90           H
ATOM   1427  N   ALA A  95      -2.693  41.508  21.828  1.00 33.44           N
ATOM   1428  CA  ALA A  95      -1.573  40.572  21.753  1.00 36.91           C
ATOM   1429  C   ALA A  95      -1.231  40.187  20.312  1.00 50.05           C
ATOM   1430  O   ALA A  95      -0.050  39.972  19.988  1.00 41.13           O
ATOM   1431  CB  ALA A  95      -1.889  39.317  22.556  1.00 47.04           C
ATOM   1432  H   ALA A  95      -3.397  41.185  22.207  1.00 40.15           H
ATOM   1433  HA  ALA A  95      -0.790  40.981  22.152  1.00 44.31           H
ATOM   1434  HB1 ALA A  95      -1.161  38.685  22.440  1.00 56.47           H
ATOM   1435  HB2 ALA A  95      -1.985  39.548  23.493  1.00 56.47           H
ATOM   1436  HB3 ALA A  95      -2.713  38.931  22.220  1.00 56.47           H
ATOM   1437  N   LEU A  96      -2.237  40.123  19.428  1.00 37.52           N
ATOM   1438  CA  LEU A  96      -1.997  39.667  18.063  1.00 41.94           C
ATOM   1439  C   LEU A  96      -1.287  40.723  17.231  1.00 42.98           C
ATOM   1440  O   LEU A  96      -0.487  40.376  16.359  1.00 45.72           O
ATOM   1441  CB  LEU A  96      -3.311  39.280  17.387  1.00 47.33           C
ATOM   1442  CG  LEU A  96      -4.121  38.155  18.042  1.00 55.69           C
ATOM   1443  CD1 LEU A  96      -5.318  37.780  17.152  1.00 55.96           C
ATOM   1444  CD2 LEU A  96      -3.256  36.920  18.334  1.00 51.89           C
ATOM   1445  H   LEU A  96      -3.053  40.339  19.596  1.00 45.05           H
ATOM   1446  HA  LEU A  96      -1.427  38.878  18.086  1.00 50.35           H
ATOM   1447  HB2 LEU A  96      -3.879  40.064  17.351  1.00 56.82           H
ATOM   1448  HB3 LEU A  96      -3.113  38.991  16.482  1.00 56.82           H
ATOM   1449  HG  LEU A  96      -4.471  38.474  18.891  1.00 66.85           H
ATOM   1450 HD11 LEU A  96      -5.809  37.055  17.569  1.00 67.17           H
ATOM   1451 HD12 LEU A  96      -5.891  38.556  17.055  1.00 67.17           H
ATOM   1452 HD13 LEU A  96      -4.986  37.499  16.285  1.00 67.17           H
ATOM   1453 HD21 LEU A  96      -3.810  36.231  18.734  1.00 62.28           H
ATOM   1454 HD22 LEU A  96      -2.874  36.595  17.504  1.00 62.28           H
ATOM   1455 HD23 LEU A  96      -2.547  37.166  18.949  1.00 62.28           H
ATOM   1456  N   THR A  97      -1.555  42.003  17.500  1.00 38.48           N
ATOM   1457  CA  THR A  97      -1.010  43.125  16.744  1.00 39.01           C
ATOM   1458  C   THR A  97       0.048  43.924  17.482  1.00 41.48           C
ATOM   1459  O   THR A  97       0.854  44.586  16.829  1.00 44.31           O
ATOM   1460  CB  THR A  97      -2.122  44.119  16.336  1.00 44.96           C
ATOM   1461  OG1 THR A  97      -1.537  45.361  15.896  1.00 52.59           O
ATOM   1462  CG2 THR A  97      -3.084  44.444  17.502  1.00 45.26           C
ATOM   1463  H   THR A  97      -2.066  42.239  18.147  1.00 46.20           H
ATOM   1464  HA  THR A  97      -0.597  42.784  15.937  1.00 46.83           H
ATOM   1465  HB  THR A  97      -2.645  43.723  15.619  1.00 53.97           H
ATOM   1466  HG1 THR A  97      -2.146  45.895  15.675  1.00 63.13           H
ATOM   1467 HG21 THR A  97      -3.772  45.053  17.191  1.00 54.33           H
ATOM   1468 HG22 THR A  97      -3.512  43.641  17.834  1.00 54.33           H
ATOM   1469 HG23 THR A  97      -2.603  44.875  18.227  1.00 54.33           H
ATOM   1470  N   GLY A  98       0.055  43.915  18.798  1.00 34.36           N
ATOM   1471  CA  GLY A  98       0.920  44.820  19.517  1.00 37.97           C
ATOM   1472  C   GLY A  98       0.297  46.197  19.627  1.00 30.51           C
ATOM   1473  O   GLY A  98      -0.565  46.585  18.854  1.00 29.42           O
ATOM   1474  H   GLY A  98      -0.422  43.396  19.293  1.00 41.25           H
ATOM   1475  HA2 GLY A  98       1.081  44.492  20.412  1.00 45.58           H
ATOM   1476  HA3 GLY A  98       1.766  44.887  19.051  1.00 45.58           H
ATOM   1477  N   ILE A  99       0.703  46.920  20.656  1.00 35.08           N
ATOM   1478  CA  ILE A  99       0.255  48.301  20.830  1.00 32.58           C
ATOM   1479  C   ILE A  99       1.063  49.181  19.881  1.00 27.56           C
ATOM   1480  O   ILE A  99       2.287  49.074  19.858  1.00 28.30           O
ATOM   1481  CB  ILE A  99       0.425  48.767  22.284  1.00 29.07           C
ATOM   1482  CG1 ILE A  99      -0.361  47.901  23.261  1.00 37.25           C
ATOM   1483  CG2 ILE A  99      -0.052  50.220  22.488  1.00 24.59           C
ATOM   1484  CD1 ILE A  99       0.006  48.200  24.694  1.00 36.11           C
ATOM   1485  H   ILE A  99       1.247  46.639  21.256  1.00 42.12           H
ATOM   1486  HA  ILE A  99      -0.681  48.361  20.599  1.00 39.11           H
ATOM   1487  HB  ILE A  99       1.363  48.708  22.520  1.00 34.90           H
ATOM   1488 HG12 ILE A  99      -1.311  48.058  23.149  1.00 44.72           H
ATOM   1489 HG13 ILE A  99      -0.153  46.968  23.101  1.00 44.72           H
ATOM   1490 HG21 ILE A  99       0.177  50.510  23.382  1.00 29.53           H
ATOM   1491 HG22 ILE A  99       0.381  50.798  21.845  1.00 29.53           H
ATOM   1492 HG23 ILE A  99      -1.013  50.249  22.370  1.00 29.53           H
ATOM   1493 HD11 ILE A  99      -0.427  47.550  25.266  1.00 43.36           H
ATOM   1494 HD12 ILE A  99       0.970  48.132  24.788  1.00 43.36           H
ATOM   1495 HD13 ILE A  99      -0.289  49.092  24.937  1.00 43.36           H
ATOM   1496  N   PRO A 100       0.429  50.065  19.127  1.00 25.96           N
ATOM   1497  CA  PRO A 100       1.198  50.915  18.217  1.00 28.13           C
ATOM   1498  C   PRO A 100       2.153  51.826  18.977  1.00 31.08           C
ATOM   1499  O   PRO A 100       1.814  52.386  20.024  1.00 22.15           O
ATOM   1500  CB  PRO A 100       0.117  51.707  17.470  1.00 31.56           C
ATOM   1501  CG  PRO A 100      -1.135  51.592  18.314  1.00 36.31           C
ATOM   1502  CD  PRO A 100      -1.025  50.292  19.043  1.00 29.75           C
ATOM   1503  HA  PRO A 100       1.699  50.369  17.591  1.00 33.78           H
ATOM   1504  HB2 PRO A 100       0.385  52.631  17.370  1.00 37.90           H
ATOM   1505  HB3 PRO A 100      -0.031  51.294  16.609  1.00 37.90           H
ATOM   1506  HG2 PRO A 100      -1.175  52.326  18.952  1.00 43.60           H
ATOM   1507  HG3 PRO A 100      -1.917  51.591  17.746  1.00 43.60           H
ATOM   1508  HD2 PRO A 100      -1.421  50.366  19.926  1.00 35.72           H
ATOM   1509  HD3 PRO A 100      -1.439  49.586  18.525  1.00 35.72           H
ATOM   1510  N   LEU A 101       3.339  52.008  18.404  1.00 23.10           N
ATOM   1511  CA  LEU A 101       4.396  52.739  19.091  1.00 22.83           C
ATOM   1512  C   LEU A 101       3.981  54.134  19.513  1.00 21.75           C
ATOM   1513  O   LEU A 101       4.478  54.599  20.560  1.00 22.14           O
ATOM   1514  CB  LEU A 101       5.641  52.826  18.193  1.00 26.18           C
ATOM   1515  CG  LEU A 101       6.838  53.599  18.773  1.00 32.49           C
ATOM   1516  CD1 LEU A 101       7.333  52.870  19.996  1.00 36.10           C
ATOM   1517  CD2 LEU A 101       7.970  53.753  17.823  1.00 40.46           C
ATOM   1518  H   LEU A 101       3.562  51.716  17.631  1.00 27.75           H
ATOM   1519  HA  LEU A 101       4.633  52.242  19.886  1.00 27.42           H
ATOM   1520  HB2 LEU A 101       5.942  51.922  17.998  1.00 31.44           H
ATOM   1521  HB3 LEU A 101       5.395  53.270  17.371  1.00 31.44           H
ATOM   1522  HG  LEU A 101       6.561  54.492  19.029  1.00 39.01           H
ATOM   1523 HD11 LEU A 101       8.107  53.344  20.340  1.00 43.34           H
ATOM   1524 HD12 LEU A 101       6.630  52.864  20.664  1.00 43.34           H
ATOM   1525 HD13 LEU A 101       7.571  51.964  19.747  1.00 43.34           H
ATOM   1526 HD21 LEU A 101       8.669  54.261  18.265  1.00 48.57           H
ATOM   1527 HD22 LEU A 101       8.300  52.875  17.573  1.00 48.57           H
ATOM   1528 HD23 LEU A 101       7.646  54.229  17.044  1.00 48.57           H
ATOM   1529  N   PRO A 102       3.180  54.880  18.742  1.00 24.19           N
ATOM   1530  CA  PRO A 102       2.773  56.215  19.207  1.00 21.63           C
ATOM   1531  C   PRO A 102       1.979  56.160  20.476  1.00 17.95           C
ATOM   1532  O   PRO A 102       2.056  57.094  21.281  1.00 21.98           O
ATOM   1533  CB  PRO A 102       1.932  56.774  18.039  1.00 21.92           C
ATOM   1534  CG  PRO A 102       2.388  55.992  16.853  1.00 29.24           C
ATOM   1535  CD  PRO A 102       2.662  54.616  17.378  1.00 24.49           C
ATOM   1536  HA  PRO A 102       3.552  56.775  19.337  1.00 25.97           H
ATOM   1537  HB2 PRO A 102       0.984  56.645  18.212  1.00 26.33           H
ATOM   1538  HB3 PRO A 102       2.134  57.713  17.920  1.00 26.33           H
ATOM   1539  HG2 PRO A 102       1.702  55.979  16.171  1.00 35.11           H
ATOM   1540  HG3 PRO A 102       3.209  56.385  16.520  1.00 35.11           H
ATOM   1541  HD2 PRO A 102       1.840  54.108  17.421  1.00 29.41           H
ATOM   1542  HD3 PRO A 102       3.329  54.176  16.828  1.00 29.41           H
ATOM   1543  N   LEU A 103       1.238  55.082  20.699  1.00 20.70           N
ATOM   1544  CA  LEU A 103       0.456  54.941  21.924  1.00 19.97           C
ATOM   1545  C   LEU A 103       1.333  54.493  23.099  1.00 19.99           C
ATOM   1546  O   LEU A 103       1.177  55.001  24.215  1.00 20.06           O
ATOM   1547  CB  LEU A 103      -0.696  53.972  21.656  1.00 24.47           C
ATOM   1548  CG  LEU A 103      -1.718  53.803  22.774  1.00 28.48           C
ATOM   1549  CD1 LEU A 103      -2.342  55.149  23.033  1.00 27.94           C
ATOM   1550  CD2 LEU A 103      -2.803  52.768  22.416  1.00 26.36           C
ATOM   1551  H   LEU A 103       1.160  54.421  20.156  1.00 24.86           H
ATOM   1552  HA  LEU A 103       0.080  55.807  22.147  1.00 23.99           H
ATOM   1553  HB2 LEU A 103      -1.183  54.304  20.887  1.00 29.38           H
ATOM   1554  HB3 LEU A 103      -0.330  53.095  21.452  1.00 29.38           H
ATOM   1555  HG  LEU A 103      -1.270  53.518  23.586  1.00 34.20           H
ATOM   1556 HD11 LEU A 103      -3.015  55.045  23.724  1.00 33.55           H
ATOM   1557 HD12 LEU A 103      -1.661  55.768  23.332  1.00 33.55           H
ATOM   1558 HD13 LEU A 103      -2.755  55.468  22.213  1.00 33.55           H
ATOM   1559 HD21 LEU A 103      -3.421  52.696  23.158  1.00 31.65           H
ATOM   1560 HD22 LEU A 103      -3.270  53.059  21.615  1.00 31.65           H
ATOM   1561 HD23 LEU A 103      -2.380  51.914  22.259  1.00 31.65           H
ATOM   1562  N   ILE A 104       2.265  53.557  22.858  1.00 18.46           N
ATOM   1563  CA  ILE A 104       3.305  53.229  23.850  1.00 18.32           C
ATOM   1564  C   ILE A 104       3.994  54.499  24.315  1.00 18.11           C
ATOM   1565  O   ILE A 104       4.142  54.751  25.512  1.00 16.73           O
ATOM   1566  CB  ILE A 104       4.309  52.209  23.255  1.00 17.99           C
ATOM   1567  CG1 ILE A 104       3.636  50.851  23.058  1.00 21.80           C
ATOM   1568  CG2 ILE A 104       5.535  52.035  24.160  1.00 22.66           C
ATOM   1569  CD1 ILE A 104       4.474  49.772  22.282  1.00 24.42           C
ATOM   1570  H   ILE A 104       2.314  53.101  22.130  1.00 22.17           H
ATOM   1571  HA  ILE A 104       2.901  52.828  24.636  1.00 22.00           H
ATOM   1572  HB  ILE A 104       4.608  52.521  22.387  1.00 21.61           H
ATOM   1573 HG12 ILE A 104       3.385  50.483  23.923  1.00 26.18           H
ATOM   1574 HG13 ILE A 104       2.837  51.006  22.536  1.00 26.18           H
ATOM   1575 HG21 ILE A 104       6.088  51.328  23.797  1.00 27.22           H
ATOM   1576 HG22 ILE A 104       6.038  52.866  24.187  1.00 27.22           H
ATOM   1577 HG23 ILE A 104       5.236  51.797  25.052  1.00 27.22           H
ATOM   1578 HD11 ILE A 104       3.938  48.969  22.207  1.00 29.32           H
ATOM   1579 HD12 ILE A 104       4.689  50.113  21.401  1.00 29.32           H
ATOM   1580 HD13 ILE A 104       5.291  49.571  22.768  1.00 29.32           H
ATOM   1581  N   LYS A 105       4.363  55.360  23.377  1.00 19.77           N
ATOM   1582  CA  LYS A 105       5.128  56.554  23.719  1.00 19.53           C
ATOM   1583  C   LYS A 105       4.287  57.536  24.535  1.00 21.76           C
ATOM   1584  O   LYS A 105       4.780  58.134  25.500  1.00 17.85           O
ATOM   1585  CB  LYS A 105       5.670  57.163  22.421  1.00 21.78           C
ATOM   1586  CG  LYS A 105       6.581  58.286  22.563  1.00 28.95           C
ATOM   1587  CD  LYS A 105       7.197  58.720  21.227  1.00 32.37           C
ATOM   1588  CE  LYS A 105       7.981  57.598  20.566  1.00 27.93           C
ATOM   1589  NZ  LYS A 105       9.070  58.099  19.676  1.00 34.71           N1+
ATOM   1590  H   LYS A 105       4.182  55.286  22.547  1.00 23.75           H
ATOM   1591  HA  LYS A 105       5.893  56.297  24.263  1.00 23.46           H
ATOM   1592  HB2 LYS A 105       6.140  56.468  21.934  1.00 26.16           H
ATOM   1593  HB3 LYS A 105       4.915  57.485  21.900  1.00 26.16           H
ATOM   1594  HG2 LYS A 105       6.088  59.034  22.934  1.00 34.76           H
ATOM   1595  HG3 LYS A 105       7.314  58.028  23.144  1.00 34.76           H
ATOM   1596  HD2 LYS A 105       6.488  59.001  20.625  1.00 38.86           H
ATOM   1597  HD3 LYS A 105       7.807  59.455  21.396  1.00 38.86           H
ATOM   1598  HE2 LYS A 105       8.395  57.064  21.259  1.00 33.53           H
ATOM   1599  HE3 LYS A 105       7.375  57.053  20.040  1.00 33.53           H
ATOM   1600  HZ1 LYS A 105       9.260  57.491  19.054  1.00 41.67           H
ATOM   1601  HZ2 LYS A 105       8.811  58.852  19.274  1.00 41.67           H
ATOM   1602  HZ3 LYS A 105       9.805  58.268  20.149  1.00 41.67           H
ATOM   1603  N   SER A 106       3.016  57.704  24.159  1.00 19.29           N
ATOM   1604  CA  SER A 106       2.074  58.533  24.908  1.00 20.60           C
ATOM   1605  C   SER A 106       1.892  58.054  26.340  1.00 16.64           C
ATOM   1606  O   SER A 106       1.903  58.849  27.283  1.00 15.81           O
ATOM   1607  CB  SER A 106       0.714  58.511  24.194  1.00 21.00           C
ATOM   1608  OG  SER A 106      -0.198  59.305  24.910  1.00 19.73           O
ATOM   1609  H   SER A 106       2.677  57.339  23.458  1.00 23.17           H
ATOM   1610  HA  SER A 106       2.404  59.443  24.947  1.00 24.74           H
ATOM   1611  HB2 SER A 106       0.826  58.852  23.293  1.00 25.22           H
ATOM   1612  HB3 SER A 106       0.375  57.602  24.165  1.00 25.22           H
ATOM   1613  HG  SER A 106      -0.950  59.275  24.548  1.00 23.70           H
ATOM   1614  N   TYR A 107       1.621  56.758  26.499  1.00 17.03           N
ATOM   1615  CA  TYR A 107       1.438  56.174  27.817  1.00 17.38           C
ATOM   1616  C   TYR A 107       2.701  56.323  28.658  1.00 18.75           C
ATOM   1617  O   TYR A 107       2.647  56.724  29.820  1.00 16.58           O
ATOM   1618  CB  TYR A 107       1.065  54.710  27.639  1.00 16.96           C
ATOM   1619  CG  TYR A 107      -0.376  54.441  27.229  1.00 19.60           C
ATOM   1620  CD1 TYR A 107      -1.345  55.441  27.250  1.00 24.19           C
ATOM   1621  CD2 TYR A 107      -0.782  53.159  26.925  1.00 19.71           C
ATOM   1622  CE1 TYR A 107      -2.686  55.167  26.911  1.00 22.90           C
ATOM   1623  CE2 TYR A 107      -2.128  52.875  26.601  1.00 19.15           C
ATOM   1624  CZ  TYR A 107      -3.062  53.887  26.592  1.00 24.10           C
ATOM   1625  OH  TYR A 107      -4.398  53.632  26.291  1.00 23.97           O
ATOM   1626  H   TYR A 107       1.545  56.191  25.853  1.00 20.46           H
ATOM   1627  HA  TYR A 107       0.726  56.630  28.289  1.00 20.87           H
ATOM   1628  HB2 TYR A 107       1.646  54.319  26.964  1.00 20.37           H
ATOM   1629  HB3 TYR A 107       1.201  54.277  28.494  1.00 20.37           H
ATOM   1630  HD1 TYR A 107      -1.105  56.311  27.468  1.00 29.04           H
ATOM   1631  HD2 TYR A 107      -0.147  52.473  26.932  1.00 23.68           H
ATOM   1632  HE1 TYR A 107      -3.320  55.845  26.915  1.00 27.50           H
ATOM   1633  HE2 TYR A 107      -2.383  52.008  26.377  1.00 23.01           H
ATOM   1634  HH  TYR A 107      -4.514  52.821  26.132  1.00 28.78           H
ATOM   1635  N   LEU A 108       3.860  56.001  28.083  1.00 16.45           N
ATOM   1636  CA  LEU A 108       5.094  56.119  28.861  1.00 15.91           C
ATOM   1637  C   LEU A 108       5.354  57.570  29.281  1.00 16.73           C
ATOM   1638  O   LEU A 108       5.763  57.844  30.423  1.00 16.91           O
ATOM   1639  CB  LEU A 108       6.252  55.532  28.035  1.00 17.78           C
ATOM   1640  CG  LEU A 108       7.573  55.334  28.774  1.00 30.47           C
ATOM   1641  CD1 LEU A 108       7.369  54.323  29.853  1.00 24.54           C
ATOM   1642  CD2 LEU A 108       8.656  54.870  27.742  1.00 31.76           C
ATOM   1643  H   LEU A 108       3.948  55.718  27.278  1.00 19.77           H
ATOM   1644  HA  LEU A 108       4.996  55.602  29.672  1.00 19.12           H
ATOM   1645  HB2 LEU A 108       5.984  54.653  27.724  1.00 21.36           H
ATOM   1646  HB3 LEU A 108       6.427  56.097  27.268  1.00 21.36           H
ATOM   1647  HG  LEU A 108       7.848  56.171  29.181  1.00 36.59           H
ATOM   1648 HD11 LEU A 108       8.229  54.122  30.252  1.00 29.47           H
ATOM   1649 HD12 LEU A 108       6.774  54.689  30.524  1.00 29.47           H
ATOM   1650 HD13 LEU A 108       6.984  53.526  29.458  1.00 29.47           H
ATOM   1651 HD21 LEU A 108       9.499  54.736  28.199  1.00 38.13           H
ATOM   1652 HD22 LEU A 108       8.361  54.043  27.323  1.00 38.13           H
ATOM   1653 HD23 LEU A 108       8.752  55.560  27.066  1.00 38.13           H
ATOM   1654  N   PHE A 109       5.141  58.518  28.362  1.00 20.32           N
ATOM   1655  CA  PHE A 109       5.282  59.939  28.682  1.00 21.98           C
ATOM   1656  C   PHE A 109       4.339  60.391  29.816  1.00 16.21           C
ATOM   1657  O   PHE A 109       4.754  61.123  30.740  1.00 16.44           O
ATOM   1658  CB  PHE A 109       5.019  60.732  27.411  1.00 19.22           C
ATOM   1659  CG  PHE A 109       5.274  62.212  27.538  1.00 20.61           C
ATOM   1660  CD1 PHE A 109       4.237  63.092  27.597  1.00 28.09           C
ATOM   1661  CD2 PHE A 109       6.553  62.706  27.503  1.00 23.07           C
ATOM   1662  CE1 PHE A 109       4.474  64.440  27.669  1.00 32.41           C
ATOM   1663  CE2 PHE A 109       6.792  64.071  27.561  1.00 27.56           C
ATOM   1664  CZ  PHE A 109       5.760  64.924  27.655  1.00 27.96           C
ATOM   1665  H   PHE A 109       4.906  58.373  27.544  1.00 24.40           H
ATOM   1666  HA  PHE A 109       6.190  60.104  28.967  1.00 26.39           H
ATOM   1667  HB2 PHE A 109       5.597  60.389  26.713  1.00 23.09           H
ATOM   1668  HB3 PHE A 109       4.092  60.620  27.147  1.00 23.09           H
ATOM   1669  HD1 PHE A 109       3.363  62.775  27.607  1.00 33.73           H
ATOM   1670  HD2 PHE A 109       7.268  62.116  27.437  1.00 27.70           H
ATOM   1671  HE1 PHE A 109       3.757  65.028  27.732  1.00 38.91           H
ATOM   1672  HE2 PHE A 109       7.661  64.399  27.558  1.00 33.09           H
ATOM   1673  HZ  PHE A 109       5.919  65.839  27.708  1.00 33.58           H
ATOM   1674  N   GLN A 110       3.061  59.989  29.756  1.00 15.76           N
ATOM   1675  CA  GLN A 110       2.114  60.326  30.830  1.00 19.85           C
ATOM   1676  C   GLN A 110       2.498  59.679  32.165  1.00 15.85           C
ATOM   1677  O   GLN A 110       2.383  60.301  33.232  1.00 16.30           O
ATOM   1678  CB  GLN A 110       0.717  59.882  30.434  1.00 22.12           C
ATOM   1679  CG  GLN A 110       0.090  60.664  29.247  1.00 21.68           C
ATOM   1680  CD  GLN A 110      -1.301  60.100  28.920  1.00 23.93           C
ATOM   1681  OE1 GLN A 110      -2.210  60.200  29.743  1.00 19.14           O
ATOM   1682  NE2 GLN A 110      -1.434  59.426  27.781  1.00 22.03           N
ATOM   1683  H   GLN A 110       2.715  59.507  29.128  1.00 18.94           H
ATOM   1684  HA  GLN A 110       2.101  61.284  30.955  1.00 23.84           H
ATOM   1685  HB2 GLN A 110       0.754  58.944  30.183  1.00 26.57           H
ATOM   1686  HB3 GLN A 110       0.131  59.987  31.199  1.00 26.57           H
ATOM   1687  HG2 GLN A 110      -0.014  61.597  29.496  1.00 26.03           H
ATOM   1688  HG3 GLN A 110       0.655  60.585  28.461  1.00 26.03           H
ATOM   1689 HE21 GLN A 110      -0.769  59.352  27.241  1.00 26.46           H
ATOM   1690 HE22 GLN A 110      -2.187  59.054  27.588  1.00 26.46           H
ATOM   1691  N   LEU A 111       2.913  58.420  32.136  1.00 14.05           N
ATOM   1692  CA  LEU A 111       3.272  57.762  33.381  1.00 14.04           C
ATOM   1693  C   LEU A 111       4.464  58.460  34.043  1.00 16.95           C
ATOM   1694  O   LEU A 111       4.515  58.610  35.267  1.00 17.62           O
ATOM   1695  CB  LEU A 111       3.566  56.302  33.107  1.00 19.19           C
ATOM   1696  CG  LEU A 111       2.374  55.448  32.739  1.00 20.32           C
ATOM   1697  CD1 LEU A 111       2.864  54.142  32.250  1.00 23.75           C
ATOM   1698  CD2 LEU A 111       1.418  55.234  33.918  1.00 24.44           C
ATOM   1699  H   LEU A 111       2.989  57.934  31.431  1.00 16.88           H
ATOM   1700  HA  LEU A 111       2.527  57.817  33.996  1.00 16.87           H
ATOM   1701  HB2 LEU A 111       4.191  56.255  32.370  1.00 23.05           H
ATOM   1702  HB3 LEU A 111       3.957  55.922  33.909  1.00 23.05           H
ATOM   1703  HG  LEU A 111       1.878  55.877  32.023  1.00 24.41           H
ATOM   1704 HD11 LEU A 111       2.108  53.627  31.927  1.00 28.52           H
ATOM   1705 HD12 LEU A 111       3.496  54.297  31.533  1.00 28.52           H
ATOM   1706 HD13 LEU A 111       3.291  53.675  32.985  1.00 28.52           H
ATOM   1707 HD21 LEU A 111       0.668  54.700  33.608  1.00 29.35           H
ATOM   1708 HD22 LEU A 111       1.884  54.760  34.624  1.00 29.35           H
ATOM   1709 HD23 LEU A 111       1.107  56.095  34.240  1.00 29.35           H
ATOM   1710  N   LEU A 112       5.399  58.943  33.235  1.00 16.74           N
ATOM   1711  CA  LEU A 112       6.556  59.633  33.761  1.00 18.20           C
ATOM   1712  C   LEU A 112       6.167  60.986  34.347  1.00 18.29           C
ATOM   1713  O   LEU A 112       6.742  61.410  35.341  1.00 15.77           O
ATOM   1714  CB  LEU A 112       7.600  59.797  32.664  1.00 18.03           C
ATOM   1715  CG  LEU A 112       8.404  58.535  32.275  1.00 20.13           C
ATOM   1716  CD1 LEU A 112       9.124  58.744  31.013  1.00 19.59           C
ATOM   1717  CD2 LEU A 112       9.442  58.204  33.345  1.00 17.16           C
ATOM   1718  H   LEU A 112       5.373  58.899  32.379  1.00 20.11           H
ATOM   1719  HA  LEU A 112       6.939  59.104  34.476  1.00 21.86           H
ATOM   1720  HB2 LEU A 112       7.155  60.122  31.865  1.00 21.65           H
ATOM   1721  HB3 LEU A 112       8.240  60.464  32.961  1.00 21.65           H
ATOM   1722  HG  LEU A 112       7.800  57.780  32.168  1.00 24.18           H
ATOM   1723 HD11 LEU A 112       9.595  57.924  30.790  1.00 23.53           H
ATOM   1724 HD12 LEU A 112       8.477  58.957  30.320  1.00 23.53           H
ATOM   1725 HD13 LEU A 112       9.758  59.474  31.116  1.00 23.53           H
ATOM   1726 HD21 LEU A 112       9.967  57.440  33.058  1.00 20.61           H
ATOM   1727 HD22 LEU A 112      10.015  58.979  33.464  1.00 20.61           H
ATOM   1728 HD23 LEU A 112       8.979  57.998  34.174  1.00 20.61           H
ATOM   1729  N   GLN A 113       5.229  61.698  33.715  1.00 17.18           N
ATOM   1730  CA  GLN A 113       4.691  62.910  34.343  1.00 19.66           C
ATOM   1731  C   GLN A 113       4.110  62.591  35.706  1.00 17.52           C
ATOM   1732  O   GLN A 113       4.336  63.320  36.672  1.00 22.02           O
ATOM   1733  CB  GLN A 113       3.602  63.548  33.475  1.00 21.25           C
ATOM   1734  CG  GLN A 113       4.072  64.000  32.070  1.00 28.50           C
ATOM   1735  CD  GLN A 113       2.977  64.610  31.203  1.00 33.96           C
ATOM   1736  OE1 GLN A 113       2.395  63.940  30.351  1.00 48.22           O
ATOM   1737  NE2 GLN A 113       2.726  65.887  31.390  1.00 41.81           N
ATOM   1738  H   GLN A 113       4.893  61.491  32.952  1.00 20.64           H
ATOM   1739  HA  GLN A 113       5.406  63.550  34.475  1.00 23.62           H
ATOM   1740  HB2 GLN A 113       2.879  62.911  33.368  1.00 25.52           H
ATOM   1741  HB3 GLN A 113       3.271  64.328  33.946  1.00 25.52           H
ATOM   1742  HG2 GLN A 113       4.755  64.682  32.180  1.00 34.22           H
ATOM   1743  HG3 GLN A 113       4.435  63.237  31.596  1.00 34.22           H
ATOM   1744 HE21 GLN A 113       3.138  66.314  32.012  1.00 50.19           H
ATOM   1745 HE22 GLN A 113       2.151  66.294  30.895  1.00 50.19           H
ATOM   1746  N   GLY A 114       3.332  61.511  35.793  1.00 17.67           N
ATOM   1747  CA  GLY A 114       2.725  61.138  37.055  1.00 20.02           C
ATOM   1748  C   GLY A 114       3.761  60.811  38.118  1.00 20.28           C
ATOM   1749  O   GLY A 114       3.645  61.239  39.281  1.00 23.41           O
ATOM   1750  H   GLY A 114       3.157  60.978  35.142  1.00 21.23           H
ATOM   1751  HA2 GLY A 114       2.198  61.876  37.381  1.00 24.05           H
ATOM   1752  HA3 GLY A 114       2.133  60.375  36.928  1.00 24.05           H
ATOM   1753  N   LEU A 115       4.772  60.025  37.745  1.00 18.21           N
ATOM   1754  CA  LEU A 115       5.862  59.700  38.660  1.00 17.97           C
ATOM   1755  C   LEU A 115       6.668  60.927  39.049  1.00 17.91           C
ATOM   1756  O   LEU A 115       7.060  61.059  40.201  1.00 22.05           O
ATOM   1757  CB  LEU A 115       6.805  58.666  38.040  1.00 15.83           C
ATOM   1758  CG  LEU A 115       6.233  57.241  38.038  1.00 20.64           C
ATOM   1759  CD1 LEU A 115       7.187  56.292  37.402  1.00 29.06           C
ATOM   1760  CD2 LEU A 115       5.902  56.785  39.483  1.00 20.20           C
ATOM   1761  H   LEU A 115       4.851  59.665  36.967  1.00 21.88           H
ATOM   1762  HA  LEU A 115       5.492  59.339  39.473  1.00 21.59           H
ATOM   1763  HB2 LEU A 115       6.977  58.910  37.119  1.00 19.02           H
ATOM   1764  HB3 LEU A 115       7.644  58.670  38.538  1.00 19.02           H
ATOM   1765  HG  LEU A 115       5.404  57.229  37.531  1.00 24.79           H
ATOM   1766 HD11 LEU A 115       6.778  55.414  37.380  1.00 34.89           H
ATOM   1767 HD12 LEU A 115       7.365  56.597  36.500  1.00 34.89           H
ATOM   1768 HD13 LEU A 115       8.008  56.270  37.916  1.00 34.89           H
ATOM   1769 HD21 LEU A 115       5.529  55.890  39.441  1.00 24.26           H
ATOM   1770 HD22 LEU A 115       6.719  56.792  40.007  1.00 24.26           H
ATOM   1771 HD23 LEU A 115       5.250  57.382  39.879  1.00 24.26           H
ATOM   1772  N   ALA A 116       7.007  61.775  38.091  1.00 19.43           N
ATOM   1773  CA  ALA A 116       7.716  62.993  38.430  1.00 20.30           C
ATOM   1774  C   ALA A 116       6.943  63.795  39.470  1.00 25.04           C
ATOM   1775  O   ALA A 116       7.531  64.313  40.414  1.00 24.04           O
ATOM   1776  CB  ALA A 116       7.961  63.818  37.176  1.00 24.87           C
ATOM   1777  H   ALA A 116       6.821  61.686  37.256  1.00 23.34           H
ATOM   1778  HA  ALA A 116       8.573  62.761  38.811  1.00 24.38           H
ATOM   1779  HB1 ALA A 116       8.468  64.606  37.421  1.00 29.87           H
ATOM   1780  HB2 ALA A 116       8.461  63.278  36.544  1.00 29.87           H
ATOM   1781  HB3 ALA A 116       7.106  64.073  36.794  1.00 29.87           H
ATOM   1782  N   PHE A 117       5.619  63.875  39.338  1.00 21.21           N
ATOM   1783  CA  PHE A 117       4.827  64.591  40.329  1.00 19.82           C
ATOM   1784  C   PHE A 117       4.902  63.926  41.697  1.00 24.61           C
ATOM   1785  O   PHE A 117       5.200  64.580  42.703  1.00 25.55           O
ATOM   1786  CB  PHE A 117       3.379  64.692  39.864  1.00 23.15           C
ATOM   1787  CG  PHE A 117       2.467  65.325  40.857  1.00 24.09           C
ATOM   1788  CD1 PHE A 117       1.621  64.555  41.612  1.00 31.16           C
ATOM   1789  CD2 PHE A 117       2.443  66.686  41.006  1.00 33.40           C
ATOM   1790  CE1 PHE A 117       0.759  65.126  42.520  1.00 42.60           C
ATOM   1791  CE2 PHE A 117       1.593  67.274  41.929  1.00 38.78           C
ATOM   1792  CZ  PHE A 117       0.760  66.495  42.691  1.00 33.02           C
ATOM   1793  H   PHE A 117       5.162  63.535  38.696  1.00 25.48           H
ATOM   1794  HA  PHE A 117       5.191  65.486  40.415  1.00 23.81           H
ATOM   1795  HB2 PHE A 117       3.357  65.239  39.067  1.00 27.80           H
ATOM   1796  HB3 PHE A 117       3.032  63.801  39.682  1.00 27.80           H
ATOM   1797  HD1 PHE A 117       1.630  63.632  41.506  1.00 37.41           H
ATOM   1798  HD2 PHE A 117       3.013  67.213  40.495  1.00 40.10           H
ATOM   1799  HE1 PHE A 117       0.203  64.586  43.031  1.00 51.15           H
ATOM   1800  HE2 PHE A 117       1.587  68.197  42.026  1.00 46.55           H
ATOM   1801  HZ  PHE A 117       0.179  66.887  43.298  1.00 39.64           H
ATOM   1802  N   CYS A 118       4.622  62.622  41.764  1.00 19.84           N
ATOM   1803  CA  CYS A 118       4.684  61.916  43.039  1.00 20.90           C
ATOM   1804  C   CYS A 118       6.066  62.026  43.667  1.00 22.99           C
ATOM   1805  O   CYS A 118       6.213  62.332  44.858  1.00 25.21           O
ATOM   1806  CB  CYS A 118       4.318  60.444  42.841  1.00 29.25           C
ATOM   1807  SG  CYS A 118       2.600  60.209  42.538  1.00 41.31           S
ATOM   1808  H   CYS A 118       4.391  62.137  41.092  1.00 23.83           H
ATOM   1809  HA  CYS A 118       4.039  62.300  43.650  1.00 25.10           H
ATOM   1810  HB2 CYS A 118       4.804  60.075  42.085  1.00 35.13           H
ATOM   1811  HB3 CYS A 118       4.547  59.953  43.646  1.00 35.13           H
ATOM   1812  HG  CYS A 118       2.450  59.041  42.313  1.00 49.59           H
ATOM   1813  N   HIS A 119       7.093  61.777  42.872  1.00 19.93           N
ATOM   1814  CA  HIS A 119       8.443  61.744  43.402  1.00 19.10           C
ATOM   1815  C   HIS A 119       8.847  63.107  43.951  1.00 24.01           C
ATOM   1816  O   HIS A 119       9.520  63.191  44.974  1.00 24.69           O
ATOM   1817  CB  HIS A 119       9.396  61.262  42.311  1.00 18.13           C
ATOM   1818  CG  HIS A 119       9.264  59.797  42.007  1.00 18.65           C
ATOM   1819  ND1 HIS A 119       9.930  59.187  40.969  1.00 19.55           N
ATOM   1820  CD2 HIS A 119       8.547  58.824  42.617  1.00 16.98           C
ATOM   1821  CE1 HIS A 119       9.623  57.899  40.950  1.00 21.28           C
ATOM   1822  NE2 HIS A 119       8.797  57.650  41.950  1.00 18.73           N
ATOM   1823  H   HIS A 119       7.032  61.647  42.029  1.00 23.93           H
ATOM   1824  HA  HIS A 119       8.476  61.128  44.148  1.00 22.95           H
ATOM   1825  HB2 HIS A 119      10.310  61.423  42.592  1.00 21.78           H
ATOM   1826  HB3 HIS A 119       9.208  61.756  41.502  1.00 21.78           H
ATOM   1827  HD2 HIS A 119       8.001  58.928  43.365  1.00 20.40           H
ATOM   1828  HE1 HIS A 119       9.950  57.272  40.350  1.00 25.55           H
ATOM   1829  HE2 HIS A 119       8.460  56.884  42.146  1.00 22.50           H
ATOM   1830  N   SER A 120       8.436  64.190  43.296  1.00 26.06           N
ATOM   1831  CA  SER A 120       8.762  65.501  43.853  1.00 27.35           C
ATOM   1832  C   SER A 120       8.095  65.712  45.208  1.00 33.19           C
ATOM   1833  O   SER A 120       8.588  66.507  46.008  1.00 34.50           O
ATOM   1834  CB  SER A 120       8.362  66.623  42.897  1.00 33.32           C
ATOM   1835  OG  SER A 120       6.964  66.846  42.989  1.00 36.61           O
ATOM   1836  H   SER A 120       7.983  64.184  42.564  1.00 31.30           H
ATOM   1837  HA  SER A 120       9.723  65.553  43.985  1.00 32.84           H
ATOM   1838  HB2 SER A 120       8.822  67.432  43.166  1.00 40.01           H
ATOM   1839  HB3 SER A 120       8.611  66.391  41.986  1.00 40.01           H
ATOM   1840  HG  SER A 120       6.540  66.167  42.735  1.00 43.95           H
ATOM   1841  N   HIS A 121       7.013  65.003  45.504  1.00 30.59           N
ATOM   1842  CA  HIS A 121       6.396  65.054  46.823  1.00 30.05           C
ATOM   1843  C   HIS A 121       6.907  63.964  47.749  1.00 37.17           C
ATOM   1844  O   HIS A 121       6.311  63.733  48.807  1.00 36.35           O
ATOM   1845  CB  HIS A 121       4.861  64.958  46.716  1.00 38.03           C
ATOM   1846  CG  HIS A 121       4.227  66.218  46.236  1.00 37.64           C
ATOM   1847  ND1 HIS A 121       4.192  66.565  44.906  1.00 41.97           N
ATOM   1848  CD2 HIS A 121       3.645  67.238  46.906  1.00 45.78           C
ATOM   1849  CE1 HIS A 121       3.593  67.738  44.770  1.00 42.78           C
ATOM   1850  NE2 HIS A 121       3.263  68.174  45.971  1.00 42.63           N
ATOM   1851  H   HIS A 121       6.621  64.477  44.952  1.00 36.72           H
ATOM   1852  HA  HIS A 121       6.608  65.912  47.222  1.00 36.08           H
ATOM   1853  HB2 HIS A 121       4.494  64.762  47.591  1.00 45.66           H
ATOM   1854  HB3 HIS A 121       4.626  64.253  46.092  1.00 45.66           H
ATOM   1855  HD1 HIS A 121       4.504  66.086  44.264  1.00 50.38           H
ATOM   1856  HD2 HIS A 121       3.527  67.291  47.826  1.00 54.96           H
ATOM   1857  HE1 HIS A 121       3.446  68.184  43.967  1.00 51.36           H
ATOM   1858  N   ARG A 122       7.981  63.278  47.362  1.00 29.52           N
ATOM   1859  CA  ARG A 122       8.578  62.190  48.148  1.00 36.47           C
ATOM   1860  C   ARG A 122       7.605  61.031  48.392  1.00 40.15           C
ATOM   1861  O   ARG A 122       7.688  60.345  49.411  1.00 32.48           O
ATOM   1862  CB  ARG A 122       9.140  62.723  49.470  1.00 43.31           C
ATOM   1863  CG  ARG A 122      10.334  63.665  49.252  1.00 38.64           C
ATOM   1864  CD  ARG A 122      10.225  64.905  50.126  1.00 58.51           C
ATOM   1865  NE  ARG A 122       9.095  65.765  49.757  1.00 68.43           N
ATOM   1866  CZ  ARG A 122       8.696  66.830  50.454  1.00 61.86           C
ATOM   1867  NH1 ARG A 122       7.662  67.553  50.034  1.00 62.07           N
ATOM   1868  NH2 ARG A 122       9.331  67.175  51.567  1.00 62.86           N1+
ATOM   1869  H   ARG A 122       8.397  63.441  46.627  1.00 35.45           H
ATOM   1870  HA  ARG A 122       9.329  61.832  47.652  1.00 43.79           H
ATOM   1871  HB2 ARG A 122       8.450  63.210  49.946  1.00 52.00           H
ATOM   1872  HB3 ARG A 122       9.442  61.973  50.004  1.00 52.00           H
ATOM   1873  HG2 ARG A 122      11.163  63.203  49.465  1.00 46.39           H
ATOM   1874  HG3 ARG A 122      10.351  63.950  48.325  1.00 46.39           H
ATOM   1875  HD2 ARG A 122      10.107  64.628  51.048  1.00 70.23           H
ATOM   1876  HD3 ARG A 122      11.038  65.425  50.034  1.00 70.23           H
ATOM   1877  HE  ARG A 122       8.658  65.566  49.042  1.00 82.14           H
ATOM   1878 HH11 ARG A 122       7.248  67.331  49.314  1.00 74.51           H
ATOM   1879 HH12 ARG A 122       7.404  68.239  50.483  1.00 74.51           H
ATOM   1880 HH21 ARG A 122      10.004  66.716  51.845  1.00 75.46           H
ATOM   1881 HH22 ARG A 122       9.070  67.864  52.011  1.00 75.46           H
ATOM   1882  N   VAL A 123       6.711  60.768  47.439  1.00 29.05           N
ATOM   1883  CA  VAL A 123       5.804  59.625  47.486  1.00 23.03           C
ATOM   1884  C   VAL A 123       6.279  58.633  46.438  1.00 26.10           C
ATOM   1885  O   VAL A 123       6.358  58.977  45.254  1.00 26.44           O
ATOM   1886  CB  VAL A 123       4.346  60.048  47.232  1.00 31.06           C
ATOM   1887  CG1 VAL A 123       3.412  58.825  47.187  1.00 35.73           C
ATOM   1888  CG2 VAL A 123       3.901  61.042  48.303  1.00 36.32           C
ATOM   1889  H   VAL A 123       6.608  61.247  46.732  1.00 34.88           H
ATOM   1890  HA  VAL A 123       5.843  59.199  48.349  1.00 27.65           H
ATOM   1891  HB  VAL A 123       4.286  60.508  46.379  1.00 37.29           H
ATOM   1892 HG11 VAL A 123       2.502  59.129  47.045  1.00 42.90           H
ATOM   1893 HG12 VAL A 123       3.673  58.247  46.457  1.00 42.90           H
ATOM   1894 HG13 VAL A 123       3.468  58.349  48.029  1.00 42.90           H
ATOM   1895 HG21 VAL A 123       2.997  61.331  48.104  1.00 43.60           H
ATOM   1896 HG22 VAL A 123       3.934  60.609  49.169  1.00 43.60           H
ATOM   1897 HG23 VAL A 123       4.503  61.802  48.290  1.00 43.60           H
ATOM   1898  N   LEU A 124       6.525  57.403  46.866  1.00 21.74           N
ATOM   1899  CA  LEU A 124       6.910  56.290  46.012  1.00 29.59           C
ATOM   1900  C   LEU A 124       5.713  55.391  45.756  1.00 30.33           C
ATOM   1901  O   LEU A 124       4.788  55.303  46.565  1.00 23.07           O
ATOM   1902  CB  LEU A 124       8.023  55.464  46.663  1.00 36.34           C
ATOM   1903  CG  LEU A 124       9.198  56.275  47.222  1.00 30.71           C
ATOM   1904  CD1 LEU A 124      10.389  55.408  47.677  1.00 39.27           C
ATOM   1905  CD2 LEU A 124       9.624  57.240  46.205  1.00 42.89           C
ATOM   1906  H   LEU A 124       6.470  57.179  47.688  1.00 26.11           H
ATOM   1907  HA  LEU A 124       7.231  56.623  45.160  1.00 35.53           H
ATOM   1908  HB2 LEU A 124       7.632  54.965  47.395  1.00 43.63           H
ATOM   1909  HB3 LEU A 124       8.383  54.846  46.007  1.00 43.63           H
ATOM   1910  HG  LEU A 124       8.897  56.794  47.985  1.00 36.87           H
ATOM   1911 HD11 LEU A 124      11.130  55.993  47.911  1.00 47.15           H
ATOM   1912 HD12 LEU A 124      10.130  54.897  48.456  1.00 47.15           H
ATOM   1913 HD13 LEU A 124      10.649  54.812  46.961  1.00 47.15           H
ATOM   1914 HD21 LEU A 124      10.421  57.681  46.531  1.00 51.50           H
ATOM   1915 HD22 LEU A 124       9.799  56.759  45.388  1.00 51.50           H
ATOM   1916 HD23 LEU A 124       8.927  57.897  46.063  1.00 51.50           H
ATOM   1917  N   HIS A 125       5.719  54.721  44.616  1.00 24.45           N
ATOM   1918  CA  HIS A 125       4.690  53.705  44.421  1.00 22.32           C
ATOM   1919  C   HIS A 125       5.104  52.365  45.017  1.00 21.60           C
ATOM   1920  O   HIS A 125       4.366  51.762  45.799  1.00 28.53           O
ATOM   1921  CB  HIS A 125       4.370  53.577  42.934  1.00 21.03           C
ATOM   1922  CG  HIS A 125       3.128  52.805  42.662  1.00 20.37           C
ATOM   1923  ND1 HIS A 125       3.023  51.461  42.915  1.00 24.11           N
ATOM   1924  CD2 HIS A 125       1.919  53.198  42.195  1.00 28.16           C
ATOM   1925  CE1 HIS A 125       1.800  51.057  42.630  1.00 22.87           C
ATOM   1926  NE2 HIS A 125       1.117  52.088  42.180  1.00 25.07           N
ATOM   1927  H   HIS A 125       6.267  54.826  43.964  1.00 29.36           H
ATOM   1928  HA  HIS A 125       3.878  53.974  44.876  1.00 26.80           H
ATOM   1929  HB2 HIS A 125       5.105  53.132  42.483  1.00 25.26           H
ATOM   1930  HB3 HIS A 125       4.254  54.466  42.581  1.00 25.26           H
ATOM   1931  HD2 HIS A 125       1.678  54.061  41.946  1.00 33.82           H
ATOM   1932  HE1 HIS A 125       1.477  50.189  42.707  1.00 27.46           H
ATOM   1933  HE2 HIS A 125       0.299  52.071  41.927  1.00 30.11           H
ATOM   1934  N   ARG A 126       6.305  51.908  44.670  1.00 22.05           N
ATOM   1935  CA  ARG A 126       6.948  50.709  45.189  1.00 24.65           C
ATOM   1936  C   ARG A 126       6.359  49.424  44.623  1.00 24.81           C
ATOM   1937  O   ARG A 126       7.027  48.385  44.672  1.00 23.33           O
ATOM   1938  CB  ARG A 126       6.918  50.659  46.730  1.00 27.70           C
ATOM   1939  CG  ARG A 126       7.671  51.825  47.343  1.00 45.54           C
ATOM   1940  CD  ARG A 126       7.428  52.018  48.853  1.00 55.61           C
ATOM   1941  NE  ARG A 126       8.166  53.200  49.324  1.00 70.27           N
ATOM   1942  CZ  ARG A 126       8.259  53.595  50.591  1.00 58.81           C
ATOM   1943  NH1 ARG A 126       8.957  54.688  50.915  1.00 62.11           N
ATOM   1944  NH2 ARG A 126       7.662  52.895  51.533  1.00 65.82           N1+
ATOM   1945  H   ARG A 126       6.803  52.326  44.108  1.00 26.48           H
ATOM   1946  HA  ARG A 126       7.882  50.748  44.922  1.00 29.60           H
ATOM   1947  HB2 ARG A 126       6.006  50.681  47.056  1.00 33.26           H
ATOM   1948  HB3 ARG A 126       7.363  49.845  47.021  1.00 33.26           H
ATOM   1949  HG2 ARG A 126       8.625  51.672  47.221  1.00 54.67           H
ATOM   1950  HG3 ARG A 126       7.413  52.638  46.881  1.00 54.67           H
ATOM   1951  HD2 ARG A 126       6.488  52.157  49.016  1.00 66.75           H
ATOM   1952  HD3 ARG A 126       7.755  51.241  49.332  1.00 66.75           H
ATOM   1953  HE  ARG A 126       8.719  53.551  48.768  1.00 84.35           H
ATOM   1954 HH11 ARG A 126       9.349  55.151  50.307  1.00 74.56           H
ATOM   1955 HH12 ARG A 126       9.013  54.936  51.737  1.00 74.56           H
ATOM   1956 HH21 ARG A 126       7.215  52.190  51.325  1.00 79.00           H
ATOM   1957 HH22 ARG A 126       7.720  53.143  52.356  1.00 79.00           H
ATOM   1958  N   ASP A 127       5.186  49.468  44.001  1.00 21.53           N
ATOM   1959  CA  ASP A 127       4.584  48.212  43.507  1.00 26.99           C
ATOM   1960  C   ASP A 127       3.997  48.354  42.094  1.00 25.09           C
ATOM   1961  O   ASP A 127       2.923  47.821  41.793  1.00 25.64           O
ATOM   1962  CB  ASP A 127       3.520  47.728  44.487  1.00 24.29           C
ATOM   1963  CG  ASP A 127       2.904  46.392  44.085  1.00 44.97           C
ATOM   1964  OD1 ASP A 127       3.649  45.469  43.672  1.00 44.98           O
ATOM   1965  OD2 ASP A 127       1.662  46.279  44.173  1.00 55.71           O1-
ATOM   1966  H   ASP A 127       4.718  50.174  43.867  1.00 25.85           H
ATOM   1967  HA  ASP A 127       5.269  47.527  43.459  1.00 32.41           H
ATOM   1968  HB2 ASP A 127       3.926  47.611  45.359  1.00 29.17           H
ATOM   1969  HB3 ASP A 127       2.814  48.393  44.537  1.00 29.17           H
ATOM   1970  N   LEU A 128       4.684  49.064  41.202  1.00 20.77           N
ATOM   1971  CA  LEU A 128       4.168  49.264  39.858  1.00 21.10           C
ATOM   1972  C   LEU A 128       4.094  47.960  39.069  1.00 24.60           C
ATOM   1973  O   LEU A 128       5.005  47.136  39.087  1.00 20.54           O
ATOM   1974  CB  LEU A 128       5.030  50.259  39.087  1.00 25.53           C
ATOM   1975  CG  LEU A 128       4.828  51.715  39.420  1.00 28.86           C
ATOM   1976  CD1 LEU A 128       5.913  52.513  38.746  1.00 33.21           C
ATOM   1977  CD2 LEU A 128       3.493  52.141  38.948  1.00 34.64           C
ATOM   1978  H   LEU A 128       5.450  49.425  41.337  1.00 24.94           H
ATOM   1979  HA  LEU A 128       3.271  49.618  39.919  1.00 25.34           H
ATOM   1980  HB2 LEU A 128       5.957  50.066  39.284  1.00 30.66           H
ATOM   1981  HB3 LEU A 128       4.870  50.161  38.131  1.00 30.66           H
ATOM   1982  HG  LEU A 128       4.876  51.857  40.378  1.00 34.65           H
ATOM   1983 HD11 LEU A 128       5.721  53.456  38.884  1.00 39.87           H
ATOM   1984 HD12 LEU A 128       6.763  52.282  39.151  1.00 39.87           H
ATOM   1985 HD13 LEU A 128       5.918  52.301  37.797  1.00 39.87           H
ATOM   1986 HD21 LEU A 128       3.402  53.088  39.114  1.00 41.59           H
ATOM   1987 HD22 LEU A 128       3.414  51.951  37.997  1.00 41.59           H
ATOM   1988 HD23 LEU A 128       2.820  51.653  39.443  1.00 41.59           H
ATOM   1989  N   LYS A 129       3.019  47.814  38.316  1.00 22.10           N
ATOM   1990  CA  LYS A 129       2.825  46.667  37.448  1.00 18.48           C
ATOM   1991  C   LYS A 129       1.659  46.982  36.549  1.00 19.45           C
ATOM   1992  O   LYS A 129       0.908  47.909  36.829  1.00 20.07           O
ATOM   1993  CB  LYS A 129       2.546  45.381  38.246  1.00 21.71           C
ATOM   1994  CG  LYS A 129       1.449  45.490  39.250  1.00 28.29           C
ATOM   1995  CD  LYS A 129       1.532  44.288  40.204  1.00 37.38           C
ATOM   1996  CE  LYS A 129       0.402  44.256  41.204  1.00 37.19           C
ATOM   1997  NZ  LYS A 129       0.611  45.263  42.249  1.00 53.44           N1+
ATOM   1998  H   LYS A 129       2.374  48.385  38.276  1.00 26.54           H
ATOM   1999  HA  LYS A 129       3.613  46.523  36.902  1.00 22.20           H
ATOM   2000  HB2 LYS A 129       2.303  44.675  37.621  1.00 26.07           H
ATOM   2001  HB3 LYS A 129       3.349  45.130  38.722  1.00 26.07           H
ATOM   2002  HG2 LYS A 129       1.572  46.307  39.756  1.00 33.96           H
ATOM   2003  HG3 LYS A 129       0.587  45.492  38.804  1.00 33.96           H
ATOM   2004  HD2 LYS A 129       1.503  43.468  39.687  1.00 44.88           H
ATOM   2005  HD3 LYS A 129       2.364  44.338  40.701  1.00 44.88           H
ATOM   2006  HE2 LYS A 129      -0.426  44.479  40.748  1.00 44.64           H
ATOM   2007  HE3 LYS A 129       0.337  43.381  41.619  1.00 44.64           H
ATOM   2008  HZ1 LYS A 129      -0.020  45.186  42.875  1.00 64.15           H
ATOM   2009  HZ2 LYS A 129       1.408  45.146  42.620  1.00 64.15           H
ATOM   2010  HZ3 LYS A 129       0.568  46.079  41.894  1.00 64.15           H
ATOM   2011  N   PRO A 130       1.516  46.259  35.451  1.00 19.55           N
ATOM   2012  CA  PRO A 130       0.445  46.602  34.500  1.00 18.76           C
ATOM   2013  C   PRO A 130      -0.914  46.698  35.121  1.00 20.89           C
ATOM   2014  O   PRO A 130      -1.728  47.497  34.656  1.00 21.16           O
ATOM   2015  CB  PRO A 130       0.522  45.456  33.494  1.00 26.61           C
ATOM   2016  CG  PRO A 130       1.984  45.159  33.448  1.00 22.74           C
ATOM   2017  CD  PRO A 130       2.384  45.201  34.898  1.00 25.53           C
ATOM   2018  HA  PRO A 130       0.652  47.434  34.052  1.00 22.54           H
ATOM   2019  HB2 PRO A 130       0.038  44.682  33.828  1.00 31.95           H
ATOM   2020  HB3 PRO A 130       0.199  45.740  32.622  1.00 31.95           H
ATOM   2021  HG2 PRO A 130       2.131  44.277  33.071  1.00 27.31           H
ATOM   2022  HG3 PRO A 130       2.432  45.849  32.932  1.00 27.31           H
ATOM   2023  HD2 PRO A 130       2.191  44.352  35.320  1.00 30.65           H
ATOM   2024  HD3 PRO A 130       3.321  45.436  34.984  1.00 30.65           H
ATOM   2025  N   GLN A 131      -1.197  45.874  36.129  1.00 17.15           N
ATOM   2026  CA  GLN A 131      -2.528  45.852  36.732  1.00 24.13           C
ATOM   2027  C   GLN A 131      -2.811  47.095  37.538  1.00 23.82           C
ATOM   2028  O   GLN A 131      -3.970  47.332  37.894  1.00 22.91           O
ATOM   2029  CB  GLN A 131      -2.704  44.651  37.640  1.00 26.11           C
ATOM   2030  CG  GLN A 131      -2.623  43.338  36.916  1.00 34.29           C
ATOM   2031  CD  GLN A 131      -1.192  42.725  36.913  1.00 48.94           C
ATOM   2032  OE1 GLN A 131      -0.185  43.383  36.587  1.00 33.09           O
ATOM   2033  NE2 GLN A 131      -1.113  41.463  37.313  1.00 58.45           N
ATOM   2034  H   GLN A 131      -0.620  45.357  36.502  1.00 20.60           H
ATOM   2035  HA  GLN A 131      -3.184  45.786  36.027  1.00 28.98           H
ATOM   2036  HB2 GLN A 131      -2.023  44.671  38.333  1.00 31.35           H
ATOM   2037  HB3 GLN A 131      -3.583  44.703  38.034  1.00 31.35           H
ATOM   2038  HG2 GLN A 131      -3.210  42.707  37.361  1.00 41.18           H
ATOM   2039  HG3 GLN A 131      -2.904  43.467  35.998  1.00 41.18           H
ATOM   2040 HE21 GLN A 131      -1.813  41.063  37.611  1.00 70.16           H
ATOM   2041 HE22 GLN A 131      -0.358  41.049  37.292  1.00 70.16           H
ATOM   2042  N   ASN A 132      -1.777  47.866  37.886  1.00 22.09           N
ATOM   2043  CA  ASN A 132      -1.945  49.128  38.607  1.00 22.37           C
ATOM   2044  C   ASN A 132      -2.015  50.362  37.700  1.00 21.85           C
ATOM   2045  O   ASN A 132      -1.999  51.486  38.207  1.00 25.28           O
ATOM   2046  CB  ASN A 132      -0.798  49.352  39.599  1.00 25.21           C
ATOM   2047  CG  ASN A 132      -0.786  48.369  40.695  1.00 38.11           C
ATOM   2048  OD1 ASN A 132       0.258  48.102  41.258  1.00 39.65           O
ATOM   2049  ND2 ASN A 132      -1.954  47.812  41.028  1.00 41.94           N
ATOM   2050  H   ASN A 132      -0.959  47.665  37.716  1.00 26.53           H
ATOM   2051  HA  ASN A 132      -2.779  49.102  39.095  1.00 26.86           H
ATOM   2052  HB2 ASN A 132       0.057  49.296  39.138  1.00 30.27           H
ATOM   2053  HB3 ASN A 132      -0.908  50.227  40.001  1.00 30.27           H
ATOM   2054 HD21 ASN A 132      -1.980  47.248  41.677  1.00 50.35           H
ATOM   2055 HD22 ASN A 132      -2.676  48.010  40.612  1.00 50.35           H
ATOM   2056  N   LEU A 133      -2.029  50.197  36.391  1.00 16.84           N
ATOM   2057  CA  LEU A 133      -2.022  51.332  35.463  1.00 16.83           C
ATOM   2058  C   LEU A 133      -3.364  51.355  34.747  1.00 19.70           C
ATOM   2059  O   LEU A 133      -3.720  50.338  34.148  1.00 20.27           O
ATOM   2060  CB  LEU A 133      -0.880  51.172  34.472  1.00 19.87           C
ATOM   2061  CG  LEU A 133       0.495  50.990  35.128  1.00 19.16           C
ATOM   2062  CD1 LEU A 133       1.571  50.872  34.061  1.00 20.58           C
ATOM   2063  CD2 LEU A 133       0.762  52.113  36.033  1.00 22.99           C
ATOM   2064  H   LEU A 133      -2.037  49.431  36.007  1.00 20.24           H
ATOM   2065  HA  LEU A 133      -1.919  52.170  35.940  1.00 20.22           H
ATOM   2066  HB2 LEU A 133      -1.062  50.384  33.938  1.00 23.87           H
ATOM   2067  HB3 LEU A 133      -0.834  51.957  33.902  1.00 23.87           H
ATOM   2068  HG  LEU A 133       0.507  50.177  35.660  1.00 23.02           H
ATOM   2069 HD11 LEU A 133       2.434  50.774  34.493  1.00 24.72           H
ATOM   2070 HD12 LEU A 133       1.388  50.098  33.500  1.00 24.72           H
ATOM   2071 HD13 LEU A 133       1.570  51.677  33.520  1.00 24.72           H
ATOM   2072 HD21 LEU A 133       1.663  52.028  36.382  1.00 27.61           H
ATOM   2073 HD22 LEU A 133       0.654  52.941  35.544  1.00 27.61           H
ATOM   2074 HD23 LEU A 133       0.137  52.081  36.772  1.00 27.61           H
ATOM   2075  N   LEU A 134      -4.142  52.466  34.858  1.00 16.89           N
ATOM   2076  CA  LEU A 134      -5.532  52.357  34.431  1.00 16.56           C
ATOM   2077  C   LEU A 134      -5.574  53.360  33.259  1.00 18.22           C
ATOM   2078  O   LEU A 134      -4.959  54.396  33.147  1.00 17.24           O
ATOM   2079  CB  LEU A 134      -6.505  52.750  35.552  1.00 14.56           C
ATOM   2080  CG  LEU A 134      -6.387  51.846  36.809  1.00 19.86           C
ATOM   2081  CD1 LEU A 134      -7.367  52.386  37.870  1.00 23.07           C
ATOM   2082  CD2 LEU A 134      -6.753  50.394  36.475  1.00 22.16           C
ATOM   2083  H   LEU A 134      -3.832  53.371  35.258  1.00 20.29           H
ATOM   2084  HA  LEU A 134      -5.765  51.314  34.077  1.00 19.90           H
ATOM   2085  HB2 LEU A 134      -6.339  53.803  35.866  1.00 17.49           H
ATOM   2086  HB3 LEU A 134      -7.537  52.702  35.147  1.00 17.49           H
ATOM   2087  HG  LEU A 134      -5.348  51.874  37.209  1.00 23.85           H
ATOM   2088 HD11 LEU A 134      -7.327  51.783  38.784  1.00 27.70           H
ATOM   2089 HD12 LEU A 134      -7.142  53.425  38.146  1.00 27.70           H
ATOM   2090 HD13 LEU A 134      -8.404  52.359  37.514  1.00 27.70           H
ATOM   2091 HD21 LEU A 134      -6.768  49.776  37.380  1.00 26.62           H
ATOM   2092 HD22 LEU A 134      -7.739  50.293  36.010  1.00 26.62           H
ATOM   2093 HD23 LEU A 134      -6.017  49.952  35.794  1.00 26.62           H
ATOM   2094  N   ILE A 135      -6.445  52.954  32.299  1.00 17.28           N
ATOM   2095  CA  ILE A 135      -6.654  53.679  31.041  1.00 16.38           C
ATOM   2096  C   ILE A 135      -8.140  53.977  30.797  1.00 18.72           C
ATOM   2097  O   ILE A 135      -9.039  53.251  31.237  1.00 18.61           O
ATOM   2098  CB  ILE A 135      -6.058  52.920  29.822  1.00 18.99           C
ATOM   2099  CG1 ILE A 135      -6.768  51.586  29.589  1.00 26.51           C
ATOM   2100  CG2 ILE A 135      -4.577  52.644  30.005  1.00 19.23           C
ATOM   2101  CD1 ILE A 135      -6.371  50.897  28.302  1.00 30.46           C
ATOM   2102  H   ILE A 135      -6.930  52.251  32.376  1.00 20.76           H
ATOM   2103  HA  ILE A 135      -6.194  54.536  31.100  1.00 19.67           H
ATOM   2104  HB  ILE A 135      -6.166  53.475  29.035  1.00 22.81           H
ATOM   2105 HG12 ILE A 135      -6.555  50.994  30.329  1.00 31.83           H
ATOM   2106 HG13 ILE A 135      -7.723  51.738  29.549  1.00 31.83           H
ATOM   2107 HG21 ILE A 135      -4.233  52.218  29.205  1.00 23.09           H
ATOM   2108 HG22 ILE A 135      -4.116  53.484  30.163  1.00 23.09           H
ATOM   2109 HG23 ILE A 135      -4.464  52.060  30.771  1.00 23.09           H
ATOM   2110 HD11 ILE A 135      -6.913  50.098  28.193  1.00 36.57           H
ATOM   2111 HD12 ILE A 135      -6.529  51.512  27.567  1.00 36.57           H
ATOM   2112 HD13 ILE A 135      -5.432  50.651  28.326  1.00 36.57           H
ATOM   2113  N   ASN A 136      -8.394  55.062  30.073  1.00 18.28           N
ATOM   2114  CA  ASN A 136      -9.761  55.414  29.700  1.00 22.69           C
ATOM   2115  C   ASN A 136      -9.857  55.619  28.194  1.00 28.69           C
ATOM   2116  O   ASN A 136      -8.908  55.393  27.437  1.00 22.36           O
ATOM   2117  CB  ASN A 136     -10.269  56.650  30.470  1.00 19.46           C
ATOM   2118  CG  ASN A 136      -9.475  57.917  30.157  1.00 22.53           C
ATOM   2119  OD1 ASN A 136      -8.790  57.993  29.154  1.00 24.78           O
ATOM   2120  ND2 ASN A 136      -9.558  58.912  31.041  1.00 24.73           N
ATOM   2121  H   ASN A 136      -7.799  55.613  29.798  1.00 21.95           H
ATOM   2122  HA  ASN A 136     -10.353  54.684  29.939  1.00 27.24           H
ATOM   2123  HB2 ASN A 136     -11.197  56.807  30.235  1.00 23.37           H
ATOM   2124  HB3 ASN A 136     -10.198  56.484  31.421  1.00 23.37           H
ATOM   2125 HD21 ASN A 136      -9.130  59.643  30.895  1.00 29.70           H
ATOM   2126 HD22 ASN A 136     -10.046  58.829  31.741  1.00 29.70           H
ATOM   2127  N   THR A 137     -11.060  55.985  27.751  1.00 25.89           N
ATOM   2128  CA  THR A 137     -11.366  56.120  26.331  1.00 23.42           C
ATOM   2129  C   THR A 137     -10.748  57.354  25.693  1.00 27.59           C
ATOM   2130  O   THR A 137     -10.767  57.465  24.458  1.00 27.97           O
ATOM   2131  CB  THR A 137     -12.869  56.220  26.150  1.00 25.23           C
ATOM   2132  OG1 THR A 137     -13.333  57.299  26.981  1.00 26.58           O
ATOM   2133  CG2 THR A 137     -13.546  54.951  26.519  1.00 26.08           C
ATOM   2134  H   THR A 137     -11.722  56.161  28.265  1.00 31.08           H
ATOM   2135  HA  THR A 137     -11.049  55.334  25.853  1.00 28.13           H
ATOM   2136  HB  THR A 137     -13.056  56.415  25.221  1.00 30.30           H
ATOM   2137  HG1 THR A 137     -13.075  58.034  26.661  1.00 31.91           H
ATOM   2138 HG21 THR A 137     -14.500  55.048  26.400  1.00 31.32           H
ATOM   2139 HG22 THR A 137     -13.224  54.235  25.949  1.00 31.32           H
ATOM   2140 HG23 THR A 137     -13.362  54.714  27.443  1.00 31.32           H
ATOM   2141  N   GLU A 138     -10.279  58.292  26.515  1.00 23.95           N
ATOM   2142  CA  GLU A 138      -9.712  59.568  26.124  1.00 29.25           C
ATOM   2143  C   GLU A 138      -8.235  59.490  25.760  1.00 34.58           C
ATOM   2144  O   GLU A 138      -7.670  60.500  25.361  1.00 34.36           O
ATOM   2145  CB  GLU A 138      -9.860  60.549  27.289  1.00 33.75           C
ATOM   2146  CG  GLU A 138     -11.261  60.674  27.857  1.00 43.47           C
ATOM   2147  CD  GLU A 138     -12.195  61.335  26.896  1.00 50.01           C
ATOM   2148  OE1 GLU A 138     -11.927  62.501  26.525  1.00 47.01           O
ATOM   2149  OE2 GLU A 138     -13.190  60.691  26.507  1.00 50.96           O1-
ATOM   2150  H   GLU A 138     -10.310  58.205  27.371  1.00 28.76           H
ATOM   2151  HA  GLU A 138     -10.211  59.915  25.368  1.00 35.13           H
ATOM   2152  HB2 GLU A 138      -9.289  60.247  28.013  1.00 40.52           H
ATOM   2153  HB3 GLU A 138      -9.580  61.427  26.998  1.00 40.52           H
ATOM   2154  HG2 GLU A 138     -11.605  59.794  28.084  1.00 52.19           H
ATOM   2155  HG3 GLU A 138     -11.224  61.237  28.646  1.00 52.19           H
ATOM   2156  N   GLY A 139      -7.582  58.356  25.967  1.00 24.21           N
ATOM   2157  CA  GLY A 139      -6.173  58.230  25.741  1.00 21.33           C
ATOM   2158  C   GLY A 139      -5.317  58.509  26.959  1.00 28.83           C
ATOM   2159  O   GLY A 139      -4.083  58.523  26.843  1.00 26.45           O
ATOM   2160  H   GLY A 139      -7.947  57.634  26.251  1.00 29.07           H
ATOM   2161  HA2 GLY A 139      -5.995  57.326  25.442  1.00 25.61           H
ATOM   2162  HA3 GLY A 139      -5.913  58.831  25.024  1.00 25.61           H
ATOM   2163  N   ALA A 140      -5.923  58.685  28.136  1.00 22.21           N
ATOM   2164  CA  ALA A 140      -5.147  58.916  29.338  1.00 18.91           C
ATOM   2165  C   ALA A 140      -4.761  57.584  29.970  1.00 19.68           C
ATOM   2166  O   ALA A 140      -5.365  56.543  29.716  1.00 19.88           O
ATOM   2167  CB  ALA A 140      -5.919  59.773  30.339  1.00 25.41           C
ATOM   2168  H   ALA A 140      -6.772  58.658  28.261  1.00 26.67           H
ATOM   2169  HA  ALA A 140      -4.329  59.377  29.110  1.00 22.71           H
ATOM   2170  HB1 ALA A 140      -5.364  59.939  31.116  1.00 30.51           H
ATOM   2171  HB2 ALA A 140      -6.140  60.610  29.908  1.00 30.51           H
ATOM   2172  HB3 ALA A 140      -6.729  59.309  30.601  1.00 30.51           H
ATOM   2173  N   ILE A 141      -3.729  57.628  30.788  1.00 22.64           N
ATOM   2174  CA  ILE A 141      -3.358  56.485  31.615  1.00 17.31           C
ATOM   2175  C   ILE A 141      -2.970  57.009  32.998  1.00 22.36           C
ATOM   2176  O   ILE A 141      -2.355  58.074  33.104  1.00 21.77           O
ATOM   2177  CB  ILE A 141      -2.221  55.679  30.936  1.00 17.07           C
ATOM   2178  CG1 ILE A 141      -1.856  54.476  31.791  1.00 21.13           C
ATOM   2179  CG2 ILE A 141      -0.952  56.591  30.713  1.00 17.95           C
ATOM   2180  CD1 ILE A 141      -1.063  53.378  31.063  1.00 17.37           C
ATOM   2181  H   ILE A 141      -3.214  58.312  30.872  1.00 27.20           H
ATOM   2182  HA  ILE A 141      -4.125  55.902  31.697  1.00 20.80           H
ATOM   2183  HB  ILE A 141      -2.545  55.366  30.078  1.00 20.50           H
ATOM   2184 HG12 ILE A 141      -1.345  54.780  32.556  1.00 25.38           H
ATOM   2185 HG13 ILE A 141      -2.684  54.079  32.101  1.00 25.38           H
ATOM   2186 HG21 ILE A 141      -0.261  56.078  30.272  1.00 21.56           H
ATOM   2187 HG22 ILE A 141      -1.190  57.358  30.166  1.00 21.56           H
ATOM   2188 HG23 ILE A 141      -0.645  56.895  31.579  1.00 21.56           H
ATOM   2189 HD11 ILE A 141      -0.951  52.626  31.665  1.00 20.87           H
ATOM   2190 HD12 ILE A 141      -1.531  53.094  30.264  1.00 20.87           H
ATOM   2191 HD13 ILE A 141      -0.194  53.728  30.830  1.00 20.87           H
ATOM   2192  N   LYS A 142      -3.343  56.281  34.067  1.00 19.44           N
ATOM   2193  CA  LYS A 142      -3.189  56.773  35.439  1.00 22.26           C
ATOM   2194  C   LYS A 142      -2.582  55.713  36.366  1.00 20.68           C
ATOM   2195  O   LYS A 142      -2.836  54.519  36.225  1.00 18.78           O
ATOM   2196  CB  LYS A 142      -4.538  57.205  36.046  1.00 18.25           C
ATOM   2197  CG  LYS A 142      -5.252  58.298  35.232  1.00 21.31           C
ATOM   2198  CD  LYS A 142      -6.366  58.978  35.973  1.00 19.04           C
ATOM   2199  CE  LYS A 142      -7.166  59.984  35.047  1.00 22.69           C
ATOM   2200  NZ  LYS A 142      -8.091  60.761  35.860  1.00 27.39           N1+
ATOM   2201  H   LYS A 142      -3.702  55.505  34.026  1.00 23.35           H
ATOM   2202  HA  LYS A 142      -2.608  57.552  35.429  1.00 26.73           H
ATOM   2203  HB2 LYS A 142      -5.124  56.437  36.100  1.00 21.92           H
ATOM   2204  HB3 LYS A 142      -4.375  57.553  36.939  1.00 21.92           H
ATOM   2205  HG2 LYS A 142      -4.607  58.974  34.965  1.00 25.59           H
ATOM   2206  HG3 LYS A 142      -5.648  57.878  34.454  1.00 25.59           H
ATOM   2207  HD2 LYS A 142      -6.993  58.309  36.292  1.00 22.87           H
ATOM   2208  HD3 LYS A 142      -5.998  59.472  36.723  1.00 22.87           H
ATOM   2209  HE2 LYS A 142      -6.574  60.607  34.603  1.00 27.25           H
ATOM   2210  HE3 LYS A 142      -7.678  59.488  34.393  1.00 27.25           H
ATOM   2211  HZ1 LYS A 142      -8.503  61.359  35.350  1.00 32.89           H
ATOM   2212  HZ2 LYS A 142      -8.696  60.222  36.229  1.00 32.89           H
ATOM   2213  HZ3 LYS A 142      -7.649  61.186  36.504  1.00 32.89           H
ATOM   2214  N   LEU A 143      -1.763  56.173  37.301  1.00 20.53           N
ATOM   2215  CA  LEU A 143      -1.216  55.321  38.356  1.00 22.59           C
ATOM   2216  C   LEU A 143      -2.232  55.092  39.475  1.00 24.02           C
ATOM   2217  O   LEU A 143      -2.807  56.052  39.981  1.00 19.07           O
ATOM   2218  CB  LEU A 143       0.033  55.978  38.919  1.00 21.38           C
ATOM   2219  CG  LEU A 143       1.131  56.135  37.858  1.00 28.56           C
ATOM   2220  CD1 LEU A 143       1.849  57.460  37.991  1.00 31.63           C
ATOM   2221  CD2 LEU A 143       2.127  54.999  38.003  1.00 28.79           C
ATOM   2222  H   LEU A 143      -1.494  56.984  37.337  1.00 24.66           H
ATOM   2223  HA  LEU A 143      -0.954  54.470  37.974  1.00 27.13           H
ATOM   2224  HB2 LEU A 143      -0.201  56.856  39.253  1.00 25.68           H
ATOM   2225  HB3 LEU A 143       0.377  55.431  39.645  1.00 25.68           H
ATOM   2226  HG  LEU A 143       0.743  56.082  36.972  1.00 34.29           H
ATOM   2227 HD11 LEU A 143       2.520  57.515  37.293  1.00 37.98           H
ATOM   2228 HD12 LEU A 143       1.206  58.181  37.888  1.00 37.98           H
ATOM   2229 HD13 LEU A 143       2.274  57.513  38.863  1.00 37.98           H
ATOM   2230 HD21 LEU A 143       2.782  55.070  37.294  1.00 34.57           H
ATOM   2231 HD22 LEU A 143       2.559  55.075  38.868  1.00 34.57           H
ATOM   2232 HD23 LEU A 143       1.649  54.158  37.940  1.00 34.57           H
ATOM   2233  N   ALA A 144      -2.458  53.819  39.862  1.00 18.12           N
ATOM   2234  CA  ALA A 144      -3.364  53.424  40.953  1.00 23.07           C
ATOM   2235  C   ALA A 144      -2.598  52.651  42.040  1.00 32.62           C
ATOM   2236  O   ALA A 144      -1.570  52.052  41.716  1.00 22.07           O
ATOM   2237  CB  ALA A 144      -4.485  52.527  40.412  1.00 22.60           C
ATOM   2238  H   ALA A 144      -2.093  53.146  39.483  1.00 21.76           H
ATOM   2239  HA  ALA A 144      -3.770  54.215  41.332  1.00 27.71           H
ATOM   2240  HB1 ALA A 144      -5.139  52.356  41.105  1.00 27.15           H
ATOM   2241  HB2 ALA A 144      -4.907  52.955  39.656  1.00 27.15           H
ATOM   2242  HB3 ALA A 144      -4.089  51.690  40.127  1.00 27.15           H
ATOM   2243  N   ASP A 145      -3.116  52.617  43.322  1.00 25.39           N
ATOM   2244  CA  ASP A 145      -2.550  51.801  44.449  1.00 31.06           C
ATOM   2245  C   ASP A 145      -1.145  52.264  44.860  1.00 29.78           C
ATOM   2246  O   ASP A 145      -0.217  51.608  45.276  1.00 46.46           O
ATOM   2247  CB  ASP A 145      -2.550  50.296  44.244  1.00 43.53           C
ATOM   2248  CG  ASP A 145      -3.813  49.649  44.837  1.00 32.69           C
ATOM   2249  OD1 ASP A 145      -4.497  50.325  45.648  1.00 44.59           O
ATOM   2250  OD2 ASP A 145      -4.107  48.472  44.541  1.00 46.18           O1-
ATOM   2251  H   ASP A 145      -3.973  53.129  43.552  1.00 30.49           H
ATOM   2252  HA  ASP A 145      -3.238  52.020  45.342  1.00 37.29           H
ATOM   2253  HB2 ASP A 145      -2.393  50.022  43.187  1.00 52.26           H
ATOM   2254  HB3 ASP A 145      -1.673  49.850  44.778  1.00 52.26           H
ATOM   2255  N   PHE A 146      -1.073  53.630  44.757  1.00 41.86           N
ATOM   2256  CA  PHE A 146       0.107  54.515  44.899  1.00 40.74           C
ATOM   2257  C   PHE A 146       0.300  54.990  46.333  1.00 46.95           C
ATOM   2258  O   PHE A 146      -0.662  55.335  47.027  1.00 51.23           O
ATOM   2259  CB  PHE A 146      -0.006  55.802  44.022  1.00 46.84           C
ATOM   2260  CG  PHE A 146      -1.101  56.807  44.478  1.00 65.60           C
ATOM   2261  CD1 PHE A 146      -0.856  57.776  45.469  1.00 68.73           C
ATOM   2262  CD2 PHE A 146      -2.374  56.795  43.902  1.00 66.30           C
ATOM   2263  CE1 PHE A 146      -1.884  58.687  45.889  1.00 69.49           C
ATOM   2264  CE2 PHE A 146      -3.392  57.701  44.330  1.00 61.87           C
ATOM   2265  CZ  PHE A 146      -3.141  58.642  45.306  1.00 60.88           C
ATOM   2266  H   PHE A 146      -1.764  54.101  44.560  1.00 50.25           H
ATOM   2267  HA  PHE A 146       0.916  54.053  44.626  1.00 48.91           H
ATOM   2268  HB2 PHE A 146       0.838  56.286  44.084  1.00 56.23           H
ATOM   2269  HB3 PHE A 146      -0.174  55.585  43.093  1.00 56.23           H
ATOM   2270  HD1 PHE A 146      -0.023  57.822  45.881  1.00 82.50           H
ATOM   2271  HD2 PHE A 146      -2.571  56.172  43.242  1.00 79.58           H
ATOM   2272  HE1 PHE A 146      -1.715  59.320  46.553  1.00 83.41           H
ATOM   2273  HE2 PHE A 146      -4.226  57.671  43.941  1.00 74.26           H
ATOM   2274  HZ  PHE A 146      -3.808  59.237  45.574  1.00 73.08           H
ATOM   2275  N   GLY A 147       1.555  55.076  46.752  1.00 50.83           N
ATOM   2276  CA  GLY A 147       1.901  55.543  48.085  1.00 54.31           C
ATOM   2277  C   GLY A 147       1.315  54.703  49.213  1.00 60.07           C
ATOM   2278  O   GLY A 147       1.531  55.000  50.395  1.00 59.05           O
ATOM   2279  H   GLY A 147       2.238  54.880  46.268  1.00 61.02           H
ATOM   2280  HA2 GLY A 147       2.866  55.539  48.167  1.00 65.20           H
ATOM   2281  HA3 GLY A 147       1.606  56.463  48.189  1.00 65.20           H
ATOM   2282  N   LEU A 148       0.577  53.641  48.862  1.00 60.31           N
ATOM   2283  CA  LEU A 148      -0.018  52.749  49.851  1.00 61.05           C
ATOM   2284  C   LEU A 148       1.017  51.820  50.479  1.00 67.12           C
ATOM   2285  O   LEU A 148       0.816  51.359  51.611  1.00 58.59           O
ATOM   2286  CB  LEU A 148      -1.149  51.926  49.207  1.00 58.32           C
ATOM   2287  CG  LEU A 148      -2.429  52.679  48.792  1.00 58.43           C
ATOM   2288  CD1 LEU A 148      -3.422  51.748  48.094  1.00 51.28           C
ATOM   2289  CD2 LEU A 148      -3.062  53.346  50.001  1.00 57.95           C
ATOM   2290  H   LEU A 148       0.425  53.397  48.054  1.00 72.39           H
ATOM   2291  HA  LEU A 148      -0.401  53.276  50.567  1.00 73.29           H
ATOM   2292  HB2 LEU A 148      -0.800  51.512  48.401  1.00 70.00           H
ATOM   2293  HB3 LEU A 148      -1.422  51.231  49.826  1.00 70.00           H
ATOM   2294  HG  LEU A 148      -2.199  53.379  48.159  1.00 70.13           H
ATOM   2295 HD11 LEU A 148      -4.165  52.273  47.756  1.00 61.55           H
ATOM   2296 HD12 LEU A 148      -2.968  51.310  47.359  1.00 61.55           H
ATOM   2297 HD13 LEU A 148      -3.742  51.084  48.724  1.00 61.55           H
ATOM   2298 HD21 LEU A 148      -3.863  53.809  49.712  1.00 69.56           H
ATOM   2299 HD22 LEU A 148      -3.288  52.666  50.654  1.00 69.56           H
ATOM   2300 HD23 LEU A 148      -2.436  53.980  50.382  1.00 69.56           H
ATOM   2301  N   ALA A 149       2.135  51.563  49.794  1.00 54.60           N
ATOM   2302  CA  ALA A 149       3.134  50.658  50.354  1.00 67.19           C
ATOM   2303  C   ALA A 149       3.650  51.162  51.706  1.00 65.12           C
ATOM   2304  O   ALA A 149       3.650  50.414  52.689  1.00 66.48           O
ATOM   2305  CB  ALA A 149       4.282  50.451  49.362  1.00 63.89           C
ATOM   2306  H   ALA A 149       2.338  51.902  49.029  1.00 65.54           H
ATOM   2307  HA  ALA A 149       2.714  49.804  50.494  1.00 80.65           H
ATOM   2308  HB1 ALA A 149       4.924  49.827  49.739  1.00 76.69           H
ATOM   2309  HB2 ALA A 149       3.920  50.094  48.535  1.00 76.69           H
ATOM   2310  HB3 ALA A 149       4.700  51.304  49.193  1.00 76.69           H
ATOM   2311  N   ARG A 150       4.077  52.430  51.785  1.00 61.56           N
ATOM   2312  CA  ARG A 150       4.644  52.937  53.037  1.00 67.35           C
ATOM   2313  C   ARG A 150       3.621  52.865  54.165  1.00 73.08           C
ATOM   2314  O   ARG A 150       3.921  52.370  55.257  1.00 65.34           O
ATOM   2315  CB  ARG A 150       5.162  54.374  52.863  1.00 70.45           C
ATOM   2316  CG  ARG A 150       4.090  55.479  52.868  1.00 74.76           C
ATOM   2317  CD  ARG A 150       4.678  56.870  53.065  1.00 82.15           C
ATOM   2318  NE  ARG A 150       3.636  57.899  53.151  1.00 79.98           N
ATOM   2319  CZ  ARG A 150       2.855  58.270  52.135  1.00 80.26           C
ATOM   2320  NH1 ARG A 150       1.944  59.225  52.316  1.00 73.64           N
ATOM   2321  NH2 ARG A 150       2.974  57.686  50.939  1.00 72.60           N1+
ATOM   2322  H   ARG A 150       4.047  53.006  51.147  1.00 73.90           H
ATOM   2323  HA  ARG A 150       5.397  52.382  53.291  1.00 80.84           H
ATOM   2324  HB2 ARG A 150       5.778  54.565  53.589  1.00 84.56           H
ATOM   2325  HB3 ARG A 150       5.636  54.433  52.019  1.00 84.56           H
ATOM   2326  HG2 ARG A 150       3.620  55.466  52.020  1.00 89.74           H
ATOM   2327  HG3 ARG A 150       3.471  55.353  53.598  1.00 89.74           H
ATOM   2328  HD2 ARG A 150       5.182  56.885  53.894  1.00 98.60           H
ATOM   2329  HD3 ARG A 150       5.258  57.085  52.319  1.00 98.60           H
ATOM   2330  HE  ARG A 150       3.565  58.336  53.887  1.00 96.00           H
ATOM   2331 HH11 ARG A 150       1.861  59.601  53.084  1.00 88.39           H
ATOM   2332 HH12 ARG A 150       1.436  59.463  51.663  1.00 88.39           H
ATOM   2333 HH21 ARG A 150       3.562  57.071  50.809  1.00 87.15           H
ATOM   2334 HH22 ARG A 150       2.466  57.931  50.288  1.00 87.15           H
ATOM   2335  N   ALA A 151       2.389  53.329  53.900  1.00 75.27           N
ATOM   2336  CA  ALA A 151       1.320  53.354  54.896  1.00 73.03           C
ATOM   2337  C   ALA A 151       1.162  52.031  55.629  1.00 72.99           C
ATOM   2338  O   ALA A 151       0.621  52.016  56.739  1.00 72.13           O
ATOM   2339  CB  ALA A 151      -0.005  53.711  54.226  1.00 73.61           C
ATOM   2340  H   ALA A 151       2.152  53.641  53.134  1.00 90.35           H
ATOM   2341  HA  ALA A 151       1.514  54.042  55.552  1.00 87.66           H
ATOM   2342  HB1 ALA A 151      -0.700  53.737  54.901  1.00 88.35           H
ATOM   2343  HB2 ALA A 151       0.080  54.579  53.802  1.00 88.35           H
ATOM   2344  HB3 ALA A 151      -0.214  53.036  53.562  1.00 88.35           H
ATOM   2345  N   PHE A 152       1.605  50.926  55.035  1.00 76.48           N
ATOM   2346  CA  PHE A 152       1.587  49.624  55.700  1.00 80.70           C
ATOM   2347  C   PHE A 152       2.908  48.857  55.508  1.00 76.82           C
ATOM   2348  O   PHE A 152       3.969  49.444  55.286  1.00 70.87           O
ATOM   2349  CB  PHE A 152       0.408  48.792  55.179  1.00 81.95           C
ATOM   2350  H   PHE A 152       1.912  50.904  54.233  1.00 91.80           H
ATOM   2351  HA  PHE A 152       1.456  49.760  56.651  1.00 96.86           H
ATOM   2352  HB1 PHE A 152       0.476  48.720  54.214  1.00 98.37           H
ATOM   2353  HB3 PHE A 152       0.429  47.913  55.586  1.00 98.37           H
ATOM   2354  HC  PHE A 152       2.950  47.861  55.567  1.00 92.21           H
ATOM   2355  N   VAL A 163       0.092  34.096  44.664  1.00 67.48           N
ATOM   2356  CA  VAL A 163       1.461  34.584  44.764  1.00 67.92           C
ATOM   2357  C   VAL A 163       1.638  35.951  44.090  1.00 64.94           C
ATOM   2358  O   VAL A 163       1.254  36.163  42.930  1.00 57.16           O
ATOM   2359  CB  VAL A 163       2.459  33.562  44.172  1.00 66.02           C
ATOM   2360  CG1 VAL A 163       2.587  32.383  45.086  1.00 64.24           C
ATOM   2361  CG2 VAL A 163       2.038  33.121  42.780  1.00 67.14           C
ATOM   2362  H1  VAL A 163       0.018  33.252  45.115  1.00 81.00           H
ATOM   2363  H2  VAL A 163      -0.141  33.989  43.740  1.00 81.00           H
ATOM   2364  HA  VAL A 163       1.680  34.693  45.704  1.00 81.53           H
ATOM   2365  HB  VAL A 163       3.335  33.974  44.103  1.00 79.25           H
ATOM   2366 HG11 VAL A 163       2.765  32.704  45.984  1.00 77.11           H
ATOM   2367 HG12 VAL A 163       1.759  31.877  45.067  1.00 77.11           H
ATOM   2368 HG13 VAL A 163       3.327  31.843  44.776  1.00 77.11           H
ATOM   2369 HG21 VAL A 163       1.162  32.706  42.816  1.00 80.59           H
ATOM   2370 HG22 VAL A 163       2.017  33.900  42.203  1.00 80.59           H
ATOM   2371 HG23 VAL A 163       2.688  32.482  42.448  1.00 80.59           H
ATOM   2372  N   VAL A 164       2.239  36.870  44.849  1.00 64.61           N
ATOM   2373  CA  VAL A 164       2.540  38.208  44.343  1.00 64.26           C
ATOM   2374  C   VAL A 164       3.579  38.123  43.222  1.00 53.66           C
ATOM   2375  O   VAL A 164       4.413  37.212  43.167  1.00 57.00           O
ATOM   2376  CB  VAL A 164       3.017  39.111  45.501  1.00 63.90           C
ATOM   2377  CG1 VAL A 164       4.277  38.536  46.168  1.00 64.94           C
ATOM   2378  CG2 VAL A 164       3.248  40.541  45.013  1.00 65.30           C
ATOM   2379  H   VAL A 164       2.479  36.735  45.663  1.00 77.55           H
ATOM   2380  HA  VAL A 164       1.732  38.605  43.975  1.00 77.14           H
ATOM   2381  HB  VAL A 164       2.327  39.144  46.182  1.00 76.70           H
ATOM   2382 HG11 VAL A 164       4.549  39.130  46.885  1.00 77.94           H
ATOM   2383 HG12 VAL A 164       4.076  37.658  46.528  1.00 77.94           H
ATOM   2384 HG13 VAL A 164       4.988  38.470  45.510  1.00 77.94           H
ATOM   2385 HG21 VAL A 164       3.504  41.097  45.766  1.00 78.38           H
ATOM   2386 HG22 VAL A 164       3.956  40.546  44.349  1.00 78.38           H
ATOM   2387 HG23 VAL A 164       2.425  40.875  44.623  1.00 78.38           H
ATOM   2388  N   THR A 165       3.526  39.074  42.309  1.00 49.27           N
ATOM   2389  CA  THR A 165       4.446  39.095  41.181  1.00 45.93           C
ATOM   2390  C   THR A 165       5.734  39.842  41.533  1.00 36.35           C
ATOM   2391  O   THR A 165       5.700  40.967  42.040  1.00 32.01           O
ATOM   2392  CB  THR A 165       3.741  39.734  39.987  1.00 43.83           C
ATOM   2393  OG1 THR A 165       2.585  38.948  39.682  1.00 53.84           O
ATOM   2394  CG2 THR A 165       4.633  39.797  38.768  1.00 35.26           C
ATOM   2395  H   THR A 165       2.957  39.719  42.315  1.00 59.15           H
ATOM   2396  HA  THR A 165       4.678  38.185  40.941  1.00 55.14           H
ATOM   2397  HB  THR A 165       3.474  40.641  40.211  1.00 52.62           H
ATOM   2398  HG1 THR A 165       2.324  39.118  38.902  1.00 64.62           H
ATOM   2399 HG21 THR A 165       4.107  40.074  38.000  1.00 42.33           H
ATOM   2400 HG22 THR A 165       5.343  40.440  38.905  1.00 42.33           H
ATOM   2401 HG23 THR A 165       5.010  38.924  38.580  1.00 42.33           H
ATOM   2402  N   LEU A 166       6.875  39.220  41.247  1.00 30.55           N
ATOM   2403  CA  LEU A 166       8.164  39.855  41.493  1.00 24.64           C
ATOM   2404  C   LEU A 166       8.735  40.467  40.238  1.00 18.56           C
ATOM   2405  O   LEU A 166       9.864  40.947  40.261  1.00 18.89           O
ATOM   2406  CB  LEU A 166       9.156  38.827  42.050  1.00 27.95           C
ATOM   2407  CG  LEU A 166       8.671  38.129  43.313  1.00 38.18           C
ATOM   2408  CD1 LEU A 166       9.513  36.910  43.484  1.00 38.00           C
ATOM   2409  CD2 LEU A 166       8.740  39.050  44.523  1.00 43.63           C
ATOM   2410  H   LEU A 166       6.935  38.434  40.902  1.00 36.68           H
ATOM   2411  HA  LEU A 166       8.061  40.561  42.147  1.00 29.59           H
ATOM   2412  HB2 LEU A 166       9.327  38.153  41.374  1.00 33.56           H
ATOM   2413  HB3 LEU A 166       9.985  39.283  42.275  1.00 33.56           H
ATOM   2414  HG  LEU A 166       7.748  37.849  43.201  1.00 45.84           H
ATOM   2415 HD11 LEU A 166       9.209  36.425  44.266  1.00 45.63           H
ATOM   2416 HD12 LEU A 166       9.425  36.353  42.692  1.00 45.63           H
ATOM   2417 HD13 LEU A 166      10.434  37.191  43.597  1.00 45.63           H
ATOM   2418 HD21 LEU A 166       8.417  38.563  45.298  1.00 52.38           H
ATOM   2419 HD22 LEU A 166       9.658  39.330  44.663  1.00 52.38           H
ATOM   2420 HD23 LEU A 166       8.176  39.821  44.364  1.00 52.38           H
ATOM   2421  N   TRP A 167       8.009  40.369  39.128  1.00 18.34           N
ATOM   2422  CA  TRP A 167       8.588  40.615  37.815  1.00 17.64           C
ATOM   2423  C   TRP A 167       9.099  42.037  37.647  1.00 14.46           C
ATOM   2424  O   TRP A 167       9.965  42.284  36.797  1.00 17.80           O
ATOM   2425  CB  TRP A 167       7.555  40.339  36.751  1.00 20.21           C
ATOM   2426  CG  TRP A 167       7.091  38.962  36.686  1.00 29.21           C
ATOM   2427  CD1 TRP A 167       7.485  37.902  37.456  1.00 29.18           C
ATOM   2428  CD2 TRP A 167       6.126  38.467  35.770  1.00 27.18           C
ATOM   2429  NE1 TRP A 167       6.827  36.759  37.046  1.00 26.75           N
ATOM   2430  CE2 TRP A 167       5.981  37.083  36.019  1.00 26.65           C
ATOM   2431  CE3 TRP A 167       5.371  39.060  34.762  1.00 23.33           C
ATOM   2432  CZ2 TRP A 167       5.095  36.285  35.303  1.00 30.99           C
ATOM   2433  CZ3 TRP A 167       4.494  38.254  34.030  1.00 27.40           C
ATOM   2434  CH2 TRP A 167       4.383  36.880  34.301  1.00 29.34           C
ATOM   2435  H   TRP A 167       7.183  40.160  39.103  1.00 22.03           H
ATOM   2436  HA  TRP A 167       9.326  40.008  37.671  1.00 21.19           H
ATOM   2437  HB2 TRP A 167       6.780  40.904  36.925  1.00 24.27           H
ATOM   2438  HB3 TRP A 167       7.931  40.551  35.882  1.00 24.27           H
ATOM   2439  HD1 TRP A 167       8.120  37.941  38.134  1.00 35.03           H
ATOM   2440  HE1 TRP A 167       6.917  35.981  37.398  1.00 32.12           H
ATOM   2441  HE3 TRP A 167       5.460  39.967  34.576  1.00 28.02           H
ATOM   2442  HZ2 TRP A 167       5.017  35.376  35.483  1.00 37.21           H
ATOM   2443  HZ3 TRP A 167       3.985  38.627  33.349  1.00 32.90           H
ATOM   2444  HH2 TRP A 167       3.785  36.370  33.810  1.00 35.23           H
ATOM   2445  N   TYR A 168       8.541  42.984  38.390  1.00 19.09           N
ATOM   2446  CA  TYR A 168       8.848  44.402  38.231  1.00 20.06           C
ATOM   2447  C   TYR A 168       9.686  44.952  39.396  1.00 19.01           C
ATOM   2448  O   TYR A 168       9.927  46.159  39.448  1.00 16.85           O
ATOM   2449  CB  TYR A 168       7.522  45.186  38.040  1.00 18.56           C
ATOM   2450  CG  TYR A 168       6.665  44.571  36.944  1.00 14.08           C
ATOM   2451  CD1 TYR A 168       6.864  44.868  35.614  1.00 14.00           C
ATOM   2452  CD2 TYR A 168       5.672  43.670  37.266  1.00 15.73           C
ATOM   2453  CE1 TYR A 168       6.134  44.234  34.632  1.00 19.31           C
ATOM   2454  CE2 TYR A 168       4.960  43.044  36.313  1.00 17.89           C
ATOM   2455  CZ  TYR A 168       5.168  43.318  35.006  1.00 18.43           C
ATOM   2456  OH  TYR A 168       4.374  42.660  34.118  1.00 18.58           O
ATOM   2457  H   TYR A 168       7.964  42.824  39.013  1.00 22.93           H
ATOM   2458  HA  TYR A 168       9.372  44.525  37.423  1.00 24.10           H
ATOM   2459  HB2 TYR A 168       7.007  45.172  38.861  1.00 22.30           H
ATOM   2460  HB3 TYR A 168       7.720  46.101  37.786  1.00 22.30           H
ATOM   2461  HD1 TYR A 168       7.542  45.460  35.371  1.00 16.82           H
ATOM   2462  HD2 TYR A 168       5.532  43.444  38.156  1.00 18.90           H
ATOM   2463  HE1 TYR A 168       6.282  44.433  33.738  1.00 23.20           H
ATOM   2464  HE2 TYR A 168       4.300  42.443  36.556  1.00 21.49           H
ATOM   2465  HH  TYR A 168       4.620  42.828  33.337  1.00 22.32           H
ATOM   2466  N   ARG A 169      10.211  44.085  40.277  1.00 15.81           N
ATOM   2467  CA  ARG A 169      10.946  44.541  41.451  1.00 17.49           C
ATOM   2468  C   ARG A 169      12.373  44.913  41.106  1.00 17.22           C
ATOM   2469  O   ARG A 169      13.070  44.160  40.424  1.00 19.28           O
ATOM   2470  CB  ARG A 169      10.958  43.482  42.563  1.00 28.29           C
ATOM   2471  CG  ARG A 169       9.653  43.429  43.281  1.00 37.80           C
ATOM   2472  CD  ARG A 169       9.840  43.012  44.740  1.00 45.15           C
ATOM   2473  NE  ARG A 169       8.569  42.631  45.340  1.00 46.17           N
ATOM   2474  CZ  ARG A 169       8.453  41.771  46.353  1.00 57.20           C
ATOM   2475  NH1 ARG A 169       7.245  41.477  46.795  1.00 59.28           N
ATOM   2476  NH2 ARG A 169       9.536  41.211  46.931  1.00 50.36           N1+
ATOM   2477  H   ARG A 169      10.166  43.235  40.209  1.00 18.99           H
ATOM   2478  HA  ARG A 169      10.513  45.335  41.810  1.00 21.01           H
ATOM   2479  HB2 ARG A 169      11.133  42.611  42.180  1.00 33.97           H
ATOM   2480  HB3 ARG A 169      11.643  43.702  43.217  1.00 33.97           H
ATOM   2481  HG2 ARG A 169       9.249  44.313  43.278  1.00 45.38           H
ATOM   2482  HG3 ARG A 169       9.074  42.789  42.836  1.00 45.38           H
ATOM   2483  HD2 ARG A 169      10.408  42.226  44.759  1.00 54.20           H
ATOM   2484  HD3 ARG A 169      10.239  43.730  45.255  1.00 54.20           H
ATOM   2485  HE  ARG A 169       7.843  42.901  44.959  1.00 55.43           H
ATOM   2486 HH11 ARG A 169       6.558  41.843  46.429  1.00 71.16           H
ATOM   2487 HH12 ARG A 169       7.147  40.937  47.458  1.00 71.16           H
ATOM   2488 HH21 ARG A 169      10.329  41.387  46.648  1.00 60.45           H
ATOM   2489 HH22 ARG A 169       9.431  40.663  47.588  1.00 60.45           H
ATOM   2490  N   ALA A 170      12.809  46.070  41.624  1.00 19.42           N
ATOM   2491  CA  ALA A 170      14.157  46.566  41.381  1.00 18.56           C
ATOM   2492  C   ALA A 170      15.199  45.692  42.077  1.00 21.62           C
ATOM   2493  O   ALA A 170      14.946  45.179  43.175  1.00 17.61           O
ATOM   2494  CB  ALA A 170      14.326  47.989  41.890  1.00 21.27           C
ATOM   2495  H   ALA A 170      12.339  46.575  42.140  1.00 23.33           H
ATOM   2496  HA  ALA A 170      14.319  46.562  40.430  1.00 22.29           H
ATOM   2497  HB1 ALA A 170      15.221  48.283  41.667  1.00 25.54           H
ATOM   2498  HB2 ALA A 170      13.680  48.556  41.451  1.00 25.54           H
ATOM   2499  HB3 ALA A 170      14.190  48.009  42.854  1.00 25.54           H
ATOM   2500  N   PRO A 171      16.404  45.572  41.492  1.00 18.60           N
ATOM   2501  CA  PRO A 171      17.436  44.670  42.079  1.00 24.50           C
ATOM   2502  C   PRO A 171      17.859  45.030  43.501  1.00 20.26           C
ATOM   2503  O   PRO A 171      18.202  44.136  44.296  1.00 18.03           O
ATOM   2504  CB  PRO A 171      18.627  44.793  41.112  1.00 24.33           C
ATOM   2505  CG  PRO A 171      18.313  45.951  40.169  1.00 23.44           C
ATOM   2506  CD  PRO A 171      16.815  46.121  40.186  1.00 18.40           C
ATOM   2507  HA  PRO A 171      17.125  43.750  42.059  1.00 29.43           H
ATOM   2508  HB2 PRO A 171      19.446  44.972  41.605  1.00 29.21           H
ATOM   2509  HB3 PRO A 171      18.694  43.970  40.603  1.00 29.21           H
ATOM   2510  HG2 PRO A 171      18.738  46.755  40.510  1.00 28.15           H
ATOM   2511  HG3 PRO A 171      18.634  45.749  39.278  1.00 28.15           H
ATOM   2512  HD2 PRO A 171      16.587  47.058  40.120  1.00 22.10           H
ATOM   2513  HD3 PRO A 171      16.417  45.612  39.462  1.00 22.10           H
ATOM   2514  N   GLU A 172      17.855  46.310  43.842  1.00 20.31           N
ATOM   2515  CA  GLU A 172      18.243  46.700  45.194  1.00 18.76           C
ATOM   2516  C   GLU A 172      17.244  46.205  46.237  1.00 22.01           C
ATOM   2517  O   GLU A 172      17.648  45.927  47.372  1.00 22.54           O
ATOM   2518  CB  GLU A 172      18.443  48.228  45.287  1.00 18.59           C
ATOM   2519  CG  GLU A 172      17.208  49.097  44.990  1.00 23.10           C
ATOM   2520  CD  GLU A 172      17.100  49.493  43.526  1.00 23.29           C
ATOM   2521  OE1 GLU A 172      17.498  48.705  42.652  1.00 17.60           O
ATOM   2522  OE2 GLU A 172      16.654  50.621  43.255  1.00 19.78           O1-
ATOM   2523  H   GLU A 172      17.633  46.960  43.324  1.00 24.39           H
ATOM   2524  HA  GLU A 172      19.086  46.275  45.403  1.00 22.53           H
ATOM   2525  HB2 GLU A 172      18.743  48.452  46.179  1.00 22.33           H
ATOM   2526  HB3 GLU A 172      19.129  48.477  44.655  1.00 22.33           H
ATOM   2527  HG2 GLU A 172      16.408  48.599  45.212  1.00 27.74           H
ATOM   2528  HG3 GLU A 172      17.253  49.909  45.519  1.00 27.74           H
ATOM   2529  N   ILE A 173      15.956  46.056  45.883  1.00 16.94           N
ATOM   2530  CA  ILE A 173      14.996  45.458  46.804  1.00 17.15           C
ATOM   2531  C   ILE A 173      15.281  43.976  46.975  1.00 20.12           C
ATOM   2532  O   ILE A 173      15.310  43.461  48.093  1.00 21.01           O
ATOM   2533  CB  ILE A 173      13.551  45.710  46.310  1.00 20.24           C
ATOM   2534  CG1 ILE A 173      13.223  47.207  46.347  1.00 23.57           C
ATOM   2535  CG2 ILE A 173      12.537  44.899  47.104  1.00 23.74           C
ATOM   2536  CD1 ILE A 173      11.913  47.548  45.737  1.00 28.09           C
ATOM   2537  H   ILE A 173      15.612  46.287  45.133  1.00 20.35           H
ATOM   2538  HA  ILE A 173      15.090  45.870  47.678  1.00 20.60           H
ATOM   2539  HB  ILE A 173      13.506  45.420  45.391  1.00 24.31           H
ATOM   2540 HG12 ILE A 173      13.228  47.541  47.262  1.00 28.30           H
ATOM   2541 HG13 ILE A 173      13.895  47.671  45.831  1.00 28.30           H
ATOM   2542 HG21 ILE A 173      11.650  45.075  46.764  1.00 28.50           H
ATOM   2543 HG22 ILE A 173      12.732  43.958  46.992  1.00 28.50           H
ATOM   2544 HG23 ILE A 173      12.601  45.153  48.036  1.00 28.50           H
ATOM   2545 HD11 ILE A 173      11.809  48.512  45.757  1.00 33.72           H
ATOM   2546 HD12 ILE A 173      11.912  47.229  44.821  1.00 33.72           H
ATOM   2547 HD13 ILE A 173      11.197  47.131  46.241  1.00 33.72           H
ATOM   2548  N   LEU A 174      15.562  43.282  45.884  1.00 18.30           N
ATOM   2549  CA  LEU A 174      15.789  41.835  45.945  1.00 18.59           C
ATOM   2550  C   LEU A 174      17.080  41.499  46.694  1.00 22.86           C
ATOM   2551  O   LEU A 174      17.225  40.387  47.224  1.00 23.68           O
ATOM   2552  CB  LEU A 174      15.842  41.254  44.529  1.00 22.70           C
ATOM   2553  CG  LEU A 174      14.585  41.384  43.636  1.00 25.69           C
ATOM   2554  CD1 LEU A 174      14.834  41.117  42.165  1.00 28.93           C
ATOM   2555  CD2 LEU A 174      13.540  40.442  44.149  1.00 25.71           C
ATOM   2556  H   LEU A 174      15.640  43.626  45.112  1.00 21.99           H
ATOM   2557  HA  LEU A 174      15.056  41.404  46.424  1.00 22.33           H
ATOM   2558  HB2 LEU A 174      16.577  41.697  44.077  1.00 27.26           H
ATOM   2559  HB3 LEU A 174      16.035  40.306  44.600  1.00 27.26           H
ATOM   2560  HG  LEU A 174      14.220  42.281  43.705  1.00 30.85           H
ATOM   2561 HD11 LEU A 174      13.992  41.209  41.690  1.00 34.73           H
ATOM   2562 HD12 LEU A 174      15.476  41.759  41.827  1.00 34.73           H
ATOM   2563 HD13 LEU A 174      15.176  40.214  42.057  1.00 34.73           H
ATOM   2564 HD21 LEU A 174      12.748  40.541  43.598  1.00 30.88           H
ATOM   2565 HD22 LEU A 174      13.883  39.535  44.093  1.00 30.88           H
ATOM   2566 HD23 LEU A 174      13.344  40.679  45.066  1.00 30.88           H
ATOM   2567  N   LEU A 175      18.023  42.437  46.740  1.00 18.42           N
ATOM   2568  CA  LEU A 175      19.317  42.261  47.399  1.00 23.63           C
ATOM   2569  C   LEU A 175      19.310  42.765  48.838  1.00 23.58           C
ATOM   2570  O   LEU A 175      20.369  42.807  49.469  1.00 24.82           O
ATOM   2571  CB  LEU A 175      20.423  42.978  46.595  1.00 24.31           C
ATOM   2572  CG  LEU A 175      20.821  42.363  45.237  1.00 20.85           C
ATOM   2573  CD1 LEU A 175      21.865  43.155  44.490  1.00 27.93           C
ATOM   2574  CD2 LEU A 175      21.327  40.951  45.457  1.00 27.87           C
ATOM   2575  H   LEU A 175      17.933  43.208  46.389  1.00 22.12           H
ATOM   2576  HA  LEU A 175      19.535  41.315  47.440  1.00 28.38           H
ATOM   2577  HB2 LEU A 175      20.123  43.881  46.420  1.00 29.19           H
ATOM   2578  HB3 LEU A 175      21.224  43.014  47.144  1.00 29.19           H
ATOM   2579  HG  LEU A 175      20.034  42.307  44.672  1.00 25.04           H
ATOM   2580 HD11 LEU A 175      21.989  42.754  43.616  1.00 33.54           H
ATOM   2581 HD12 LEU A 175      21.559  44.071  44.400  1.00 33.54           H
ATOM   2582 HD13 LEU A 175      22.699  43.134  44.984  1.00 33.54           H
ATOM   2583 HD21 LEU A 175      21.643  40.605  44.609  1.00 33.47           H
ATOM   2584 HD22 LEU A 175      22.048  40.963  46.103  1.00 33.47           H
ATOM   2585 HD23 LEU A 175      20.590  40.412  45.780  1.00 33.47           H
ATOM   2586  N   GLY A 176      18.156  43.205  49.338  1.00 23.62           N
ATOM   2587  CA  GLY A 176      17.972  43.460  50.747  1.00 28.58           C
ATOM   2588  C   GLY A 176      18.135  44.888  51.190  1.00 29.32           C
ATOM   2589  O   GLY A 176      18.206  45.134  52.395  1.00 26.34           O
ATOM   2590  H   GLY A 176      17.453  43.351  48.864  1.00 28.37           H
ATOM   2591  HA2 GLY A 176      17.083  43.166  51.005  1.00 34.32           H
ATOM   2592  HA3 GLY A 176      18.611  42.932  51.250  1.00 34.32           H
ATOM   2593  N   CYS A 177      18.223  45.841  50.273  1.00 25.38           N
ATOM   2594  CA  CYS A 177      18.239  47.237  50.688  1.00 27.67           C
ATOM   2595  C   CYS A 177      16.899  47.570  51.335  1.00 33.88           C
ATOM   2596  O   CYS A 177      15.836  47.279  50.787  1.00 29.78           O
ATOM   2597  CB  CYS A 177      18.517  48.162  49.499  1.00 33.92           C
ATOM   2598  SG  CYS A 177      18.870  49.876  49.909  1.00 43.70           S
ATOM   2599  H   CYS A 177      18.273  45.705  49.429  1.00 30.48           H
ATOM   2600  HA  CYS A 177      18.931  47.361  51.356  1.00 33.23           H
ATOM   2601  HB2 CYS A 177      19.290  47.816  49.039  1.00 40.73           H
ATOM   2602  HB3 CYS A 177      17.754  48.167  48.899  1.00 40.73           H
ATOM   2603  HG  CYS A 177      19.191  50.407  48.882  1.00 52.46           H
ATOM   2604  N   LYS A 178      16.938  48.120  52.537  1.00 32.58           N
ATOM   2605  CA  LYS A 178      15.689  48.463  53.190  1.00 33.66           C
ATOM   2606  C   LYS A 178      15.384  49.941  53.056  1.00 30.24           C
ATOM   2607  O   LYS A 178      14.281  50.352  53.387  1.00 34.15           O
ATOM   2608  CB  LYS A 178      15.699  48.023  54.660  1.00 41.66           C
ATOM   2609  CG  LYS A 178      17.036  48.111  55.329  1.00 46.81           C
ATOM   2610  CD  LYS A 178      17.021  47.566  56.776  1.00 43.00           C
ATOM   2611  CE  LYS A 178      18.383  47.826  57.425  1.00 49.70           C
ATOM   2612  NZ  LYS A 178      18.446  47.464  58.884  1.00 61.39           N1+
ATOM   2613  H   LYS A 178      17.655  48.317  52.966  1.00 39.12           H
ATOM   2614  HA  LYS A 178      14.959  47.983  52.772  1.00 40.41           H
ATOM   2615  HB2 LYS A 178      15.076  48.575  55.155  1.00 50.01           H
ATOM   2616  HB3 LYS A 178      15.416  47.094  54.704  1.00 50.01           H
ATOM   2617  HG2 LYS A 178      17.694  47.603  54.830  1.00 56.19           H
ATOM   2618  HG3 LYS A 178      17.288  49.047  55.358  1.00 56.19           H
ATOM   2619  HD2 LYS A 178      16.332  48.011  57.295  1.00 51.62           H
ATOM   2620  HD3 LYS A 178      16.865  46.608  56.760  1.00 51.62           H
ATOM   2621  HE2 LYS A 178      19.058  47.313  56.954  1.00 59.66           H
ATOM   2622  HE3 LYS A 178      18.580  48.773  57.352  1.00 59.66           H
ATOM   2623  HZ1 LYS A 178      19.251  47.661  59.212  1.00 73.70           H
ATOM   2624  HZ2 LYS A 178      17.830  47.919  59.336  1.00 73.70           H
ATOM   2625  HZ3 LYS A 178      18.296  46.592  58.988  1.00 73.70           H
ATOM   2626  N   TYR A 179      16.311  50.727  52.503  1.00 29.80           N
ATOM   2627  CA  TYR A 179      16.101  52.163  52.326  1.00 37.14           C
ATOM   2628  C   TYR A 179      16.092  52.516  50.848  1.00 38.05           C
ATOM   2629  O   TYR A 179      16.900  53.333  50.392  1.00 42.93           O
ATOM   2630  CB  TYR A 179      17.178  52.968  53.046  1.00 38.19           C
ATOM   2631  CG  TYR A 179      17.258  52.632  54.503  1.00 44.36           C
ATOM   2632  CD1 TYR A 179      18.236  51.776  54.971  1.00 44.97           C
ATOM   2633  CD2 TYR A 179      16.326  53.136  55.406  1.00 49.26           C
ATOM   2634  CE1 TYR A 179      18.308  51.445  56.285  1.00 45.58           C
ATOM   2635  CE2 TYR A 179      16.387  52.808  56.743  1.00 48.97           C
ATOM   2636  CZ  TYR A 179      17.382  51.959  57.171  1.00 49.57           C
ATOM   2637  OH  TYR A 179      17.446  51.626  58.496  1.00 57.10           O
ATOM   2638  H   TYR A 179      17.065  50.446  52.208  1.00 35.78           H
ATOM   2639  HA  TYR A 179      15.242  52.413  52.699  1.00 44.59           H
ATOM   2640  HB2 TYR A 179      18.041  52.776  52.649  1.00 45.85           H
ATOM   2641  HB3 TYR A 179      16.973  53.912  52.969  1.00 45.85           H
ATOM   2642  HD1 TYR A 179      18.855  51.424  54.377  1.00 53.99           H
ATOM   2643  HD2 TYR A 179      15.659  53.710  55.105  1.00 59.13           H
ATOM   2644  HE1 TYR A 179      18.974  50.869  56.577  1.00 54.72           H
ATOM   2645  HE2 TYR A 179      15.768  53.154  57.344  1.00 58.79           H
ATOM   2646  HH  TYR A 179      16.960  52.149  58.920  1.00 68.54           H
ATOM   2647  N   TYR A 180      15.192  51.896  50.097  1.00 39.88           N
ATOM   2648  CA  TYR A 180      15.135  52.151  48.663  1.00 43.53           C
ATOM   2649  C   TYR A 180      14.536  53.541  48.394  1.00 41.75           C
ATOM   2650  O   TYR A 180      13.996  54.208  49.279  1.00 33.64           O
ATOM   2651  CB  TYR A 180      14.335  51.057  47.929  1.00 38.00           C
ATOM   2652  CG  TYR A 180      13.105  50.559  48.658  1.00 44.89           C
ATOM   2653  CD1 TYR A 180      13.176  49.420  49.457  1.00 46.15           C
ATOM   2654  CD2 TYR A 180      11.886  51.215  48.554  1.00 43.79           C
ATOM   2655  CE1 TYR A 180      12.066  48.946  50.136  1.00 49.98           C
ATOM   2656  CE2 TYR A 180      10.761  50.737  49.235  1.00 54.86           C
ATOM   2657  CZ  TYR A 180      10.869  49.604  50.026  1.00 52.64           C
ATOM   2658  OH  TYR A 180       9.783  49.118  50.723  1.00 64.22           O
ATOM   2659  H   TYR A 180      14.616  51.333  50.397  1.00 47.88           H
ATOM   2660  HA  TYR A 180      16.038  52.134  48.308  1.00 52.26           H
ATOM   2661  HB2 TYR A 180      14.036  51.406  47.074  1.00 45.63           H
ATOM   2662  HB3 TYR A 180      14.908  50.289  47.783  1.00 45.63           H
ATOM   2663  HD1 TYR A 180      13.986  48.969  49.536  1.00 55.41           H
ATOM   2664  HD2 TYR A 180      11.814  51.977  48.025  1.00 52.56           H
ATOM   2665  HE1 TYR A 180      12.132  48.187  50.668  1.00 60.00           H
ATOM   2666  HE2 TYR A 180       9.944  51.181  49.169  1.00 65.86           H
ATOM   2667  HH  TYR A 180       9.204  49.720  50.823  1.00 77.09           H
ATOM   2668  N   SER A 181      14.629  53.963  47.136  1.00 32.62           N
ATOM   2669  CA  SER A 181      14.357  55.328  46.717  1.00 27.69           C
ATOM   2670  C   SER A 181      13.310  55.360  45.594  1.00 28.43           C
ATOM   2671  O   SER A 181      12.762  54.333  45.174  1.00 21.49           O
ATOM   2672  CB  SER A 181      15.661  55.977  46.243  1.00 30.24           C
ATOM   2673  OG  SER A 181      16.037  55.455  44.977  1.00 27.35           O
ATOM   2674  H   SER A 181      14.871  53.456  46.483  1.00 39.16           H
ATOM   2675  HA  SER A 181      14.019  55.849  47.464  1.00 33.25           H
ATOM   2676  HB2 SER A 181      15.535  56.933  46.146  1.00 36.31           H
ATOM   2677  HB3 SER A 181      16.364  55.791  46.889  1.00 36.31           H
ATOM   2678  HG  SER A 181      16.445  54.730  45.082  1.00 32.84           H
ATOM   2679  N   THR A 182      13.084  56.568  45.084  1.00 25.41           N
ATOM   2680  CA  THR A 182      12.239  56.767  43.925  1.00 24.24           C
ATOM   2681  C   THR A 182      12.718  55.948  42.749  1.00 21.52           C
ATOM   2682  O   THR A 182      11.913  55.630  41.883  1.00 19.10           O
ATOM   2683  CB  THR A 182      12.200  58.246  43.544  1.00 21.50           C
ATOM   2684  OG1 THR A 182      13.525  58.695  43.313  1.00 25.92           O
ATOM   2685  CG2 THR A 182      11.584  59.098  44.680  1.00 23.56           C
ATOM   2686  H   THR A 182      13.416  57.295  45.390  1.00 30.51           H
ATOM   2687  HA  THR A 182      11.345  56.483  44.129  1.00 29.11           H
ATOM   2688  HB  THR A 182      11.681  58.369  42.733  1.00 25.83           H
ATOM   2689  HG1 THR A 182      13.844  58.334  42.628  1.00 31.13           H
ATOM   2690 HG21 THR A 182      11.785  60.032  44.522  1.00 28.29           H
ATOM   2691 HG22 THR A 182      10.622  58.989  44.711  1.00 28.29           H
ATOM   2692 HG23 THR A 182      11.962  58.844  45.534  1.00 28.29           H
ATOM   2693  N   ALA A 183      14.025  55.623  42.690  1.00 16.90           N
ATOM   2694  CA  ALA A 183      14.578  54.826  41.612  1.00 17.80           C
ATOM   2695  C   ALA A 183      13.898  53.462  41.438  1.00 19.28           C
ATOM   2696  O   ALA A 183      13.944  52.905  40.331  1.00 15.76           O
ATOM   2697  CB  ALA A 183      16.084  54.656  41.824  1.00 19.56           C
ATOM   2698  H   ALA A 183      14.610  55.870  43.260  1.00 20.30           H
ATOM   2699  HA  ALA A 183      14.454  55.305  40.780  1.00 21.39           H
ATOM   2700  HB1 ALA A 183      16.442  54.174  41.064  1.00 23.49           H
ATOM   2701  HB2 ALA A 183      16.496  55.529  41.871  1.00 23.49           H
ATOM   2702  HB3 ALA A 183      16.245  54.163  42.642  1.00 23.49           H
ATOM   2703  N   VAL A 184      13.267  52.904  42.476  1.00 15.70           N
ATOM   2704  CA  VAL A 184      12.671  51.591  42.267  1.00 17.55           C
ATOM   2705  C   VAL A 184      11.493  51.698  41.303  1.00 17.63           C
ATOM   2706  O   VAL A 184      11.161  50.725  40.623  1.00 17.73           O
ATOM   2707  CB  VAL A 184      12.242  50.937  43.594  1.00 20.73           C
ATOM   2708  CG1 VAL A 184      13.427  50.787  44.514  1.00 23.35           C
ATOM   2709  CG2 VAL A 184      11.116  51.729  44.264  1.00 23.35           C
ATOM   2710  H   VAL A 184      13.171  53.240  43.260  1.00 18.86           H
ATOM   2711  HA  VAL A 184      13.331  51.010  41.861  1.00 21.08           H
ATOM   2712  HB  VAL A 184      11.895  50.047  43.418  1.00 24.90           H
ATOM   2713 HG11 VAL A 184      13.142  50.339  45.329  1.00 28.04           H
ATOM   2714 HG12 VAL A 184      14.103  50.260  44.062  1.00 28.04           H
ATOM   2715 HG13 VAL A 184      13.771  51.667  44.732  1.00 28.04           H
ATOM   2716 HG21 VAL A 184      10.871  51.269  45.083  1.00 28.04           H
ATOM   2717 HG22 VAL A 184      11.428  52.622  44.465  1.00 28.04           H
ATOM   2718 HG23 VAL A 184      10.348  51.773  43.672  1.00 28.04           H
ATOM   2719  N   ASP A 185      10.828  52.858  41.252  1.00 13.80           N
ATOM   2720  CA  ASP A 185       9.674  53.014  40.377  1.00 18.29           C
ATOM   2721  C   ASP A 185      10.098  53.151  38.925  1.00 18.14           C
ATOM   2722  O   ASP A 185       9.372  52.719  38.031  1.00 15.01           O
ATOM   2723  CB  ASP A 185       8.822  54.229  40.798  1.00 18.30           C
ATOM   2724  CG  ASP A 185       8.075  54.014  42.109  1.00 20.18           C
ATOM   2725  OD1 ASP A 185       7.806  52.847  42.489  1.00 18.26           O
ATOM   2726  OD2 ASP A 185       7.661  55.036  42.725  1.00 19.12           O1-
ATOM   2727  H   ASP A 185      11.029  53.561  41.700  1.00 16.59           H
ATOM   2728  HA  ASP A 185       9.121  52.220  40.455  1.00 21.97           H
ATOM   2729  HB2 ASP A 185       9.392  55.008  40.893  1.00 21.98           H
ATOM   2730  HB3 ASP A 185       8.152  54.401  40.117  1.00 21.98           H
ATOM   2731  N   ILE A 186      11.256  53.753  38.677  1.00 14.64           N
ATOM   2732  CA  ILE A 186      11.764  53.893  37.319  1.00 12.96           C
ATOM   2733  C   ILE A 186      12.144  52.521  36.757  1.00 15.72           C
ATOM   2734  O   ILE A 186      11.891  52.222  35.583  1.00 17.21           O
ATOM   2735  CB  ILE A 186      12.959  54.873  37.311  1.00 17.43           C
ATOM   2736  CG1 ILE A 186      12.527  56.289  37.694  1.00 19.18           C
ATOM   2737  CG2 ILE A 186      13.672  54.818  35.967  1.00 18.47           C
ATOM   2738  CD1 ILE A 186      11.586  56.910  36.710  1.00 23.68           C
ATOM   2739  H   ILE A 186      11.762  54.088  39.282  1.00 17.59           H
ATOM   2740  HA  ILE A 186      11.070  54.271  36.768  1.00 15.57           H
ATOM   2741  HB  ILE A 186      13.595  54.596  37.992  1.00 20.94           H
ATOM   2742 HG12 ILE A 186      12.087  56.266  38.559  1.00 23.04           H
ATOM   2743 HG13 ILE A 186      13.322  56.846  37.757  1.00 23.04           H
ATOM   2744 HG21 ILE A 186      14.385  55.479  35.938  1.00 22.19           H
ATOM   2745 HG22 ILE A 186      14.056  53.935  35.838  1.00 22.19           H
ATOM   2746 HG23 ILE A 186      13.020  55.007  35.276  1.00 22.19           H
ATOM   2747 HD11 ILE A 186      11.387  57.816  36.989  1.00 28.44           H
ATOM   2748 HD12 ILE A 186      11.996  56.918  35.835  1.00 28.44           H
ATOM   2749 HD13 ILE A 186      10.765  56.399  36.684  1.00 28.44           H
ATOM   2750  N   TRP A 187      12.757  51.673  37.590  1.00 14.72           N
ATOM   2751  CA  TRP A 187      13.056  50.281  37.211  1.00 13.73           C
ATOM   2752  C   TRP A 187      11.796  49.532  36.783  1.00 16.85           C
ATOM   2753  O   TRP A 187      11.723  49.002  35.659  1.00 14.12           O
ATOM   2754  CB  TRP A 187      13.735  49.540  38.379  1.00 17.80           C
ATOM   2755  CG  TRP A 187      13.988  48.116  38.006  1.00 15.90           C
ATOM   2756  CD1 TRP A 187      13.094  47.102  38.038  1.00 14.79           C
ATOM   2757  CD2 TRP A 187      15.194  47.572  37.473  1.00 16.68           C
ATOM   2758  NE1 TRP A 187      13.670  45.949  37.588  1.00 15.87           N
ATOM   2759  CE2 TRP A 187      14.961  46.207  37.235  1.00 17.40           C
ATOM   2760  CE3 TRP A 187      16.475  48.101  37.211  1.00 23.66           C
ATOM   2761  CZ2 TRP A 187      15.949  45.362  36.724  1.00 20.85           C
ATOM   2762  CZ3 TRP A 187      17.449  47.263  36.722  1.00 19.05           C
ATOM   2763  CH2 TRP A 187      17.184  45.911  36.487  1.00 22.08           C
ATOM   2764  H   TRP A 187      13.029  51.890  38.378  1.00 17.68           H
ATOM   2765  HA  TRP A 187      13.653  50.273  36.446  1.00 16.50           H
ATOM   2766  HB2 TRP A 187      14.585  49.956  38.584  1.00 21.38           H
ATOM   2767  HB3 TRP A 187      13.161  49.555  39.158  1.00 21.38           H
ATOM   2768  HD1 TRP A 187      12.212  47.182  38.310  1.00 17.77           H
ATOM   2769  HE1 TRP A 187      13.272  45.192  37.526  1.00 19.07           H
ATOM   2770  HE3 TRP A 187      16.669  49.001  37.362  1.00 28.42           H
ATOM   2771  HZ2 TRP A 187      15.780  44.458  36.582  1.00 25.04           H
ATOM   2772  HZ3 TRP A 187      18.290  47.605  36.539  1.00 22.88           H
ATOM   2773  HH2 TRP A 187      17.866  45.376  36.154  1.00 26.52           H
ATOM   2774  N   SER A 188      10.766  49.535  37.637  1.00 15.55           N
ATOM   2775  CA  SER A 188       9.510  48.867  37.276  1.00 17.71           C
ATOM   2776  C   SER A 188       8.964  49.401  35.953  1.00 16.31           C
ATOM   2777  O   SER A 188       8.478  48.632  35.110  1.00 13.39           O
ATOM   2778  CB  SER A 188       8.445  49.020  38.387  1.00 13.70           C
ATOM   2779  OG  SER A 188       8.963  48.695  39.649  1.00 15.32           O
ATOM   2780  H   SER A 188      10.769  49.911  38.404  1.00 18.69           H
ATOM   2781  HA  SER A 188       9.676  47.919  37.156  1.00 21.28           H
ATOM   2782  HB2 SER A 188       8.136  49.939  38.419  1.00 16.46           H
ATOM   2783  HB3 SER A 188       7.696  48.434  38.193  1.00 16.46           H
ATOM   2784  HG  SER A 188       9.249  47.909  39.638  1.00 18.41           H
ATOM   2785  N   LEU A 189       8.989  50.716  35.777  1.00 14.52           N
ATOM   2786  CA  LEU A 189       8.449  51.310  34.554  1.00 14.48           C
ATOM   2787  C   LEU A 189       9.257  50.905  33.329  1.00 18.37           C
ATOM   2788  O   LEU A 189       8.682  50.628  32.265  1.00 14.85           O
ATOM   2789  CB  LEU A 189       8.382  52.832  34.691  1.00 15.86           C
ATOM   2790  CG  LEU A 189       7.589  53.570  33.598  1.00 25.25           C
ATOM   2791  CD1 LEU A 189       6.116  53.144  33.583  1.00 29.85           C
ATOM   2792  CD2 LEU A 189       7.684  55.093  33.804  1.00 27.89           C
ATOM   2793  H   LEU A 189       9.309  51.273  36.340  1.00 17.45           H
ATOM   2794  HA  LEU A 189       7.544  50.981  34.423  1.00 17.40           H
ATOM   2795  HB2 LEU A 189       7.976  53.055  35.545  1.00 19.05           H
ATOM   2796  HB3 LEU A 189       9.288  53.172  34.672  1.00 19.05           H
ATOM   2797  HG  LEU A 189       7.971  53.362  32.731  1.00 30.33           H
ATOM   2798 HD11 LEU A 189       5.659  53.625  32.878  1.00 35.84           H
ATOM   2799 HD12 LEU A 189       6.053  52.190  33.431  1.00 35.84           H
ATOM   2800 HD13 LEU A 189       5.732  53.374  34.443  1.00 35.84           H
ATOM   2801 HD21 LEU A 189       7.210  55.539  33.085  1.00 33.49           H
ATOM   2802 HD22 LEU A 189       7.285  55.331  34.658  1.00 33.49           H
ATOM   2803 HD23 LEU A 189       8.623  55.347  33.787  1.00 33.49           H
ATOM   2804  N   GLY A 190      10.581  50.799  33.469  1.00 14.42           N
ATOM   2805  CA  GLY A 190      11.391  50.263  32.391  1.00 14.56           C
ATOM   2806  C   GLY A 190      10.989  48.857  32.003  1.00 17.81           C
ATOM   2807  O   GLY A 190      10.912  48.526  30.816  1.00 15.66           O
ATOM   2808  H   GLY A 190      11.022  51.038  34.170  1.00 17.32           H
ATOM   2809  HA2 GLY A 190      11.312  50.828  31.607  1.00 17.49           H
ATOM   2810  HA3 GLY A 190      12.316  50.250  32.665  1.00 17.49           H
ATOM   2811  N   CYS A 191      10.730  48.008  32.999  1.00 16.38           N
ATOM   2812  CA  CYS A 191      10.264  46.652  32.724  1.00 12.75           C
ATOM   2813  C   CYS A 191       8.945  46.667  31.963  1.00 15.28           C
ATOM   2814  O   CYS A 191       8.747  45.889  31.015  1.00 14.15           O
ATOM   2815  CB  CYS A 191      10.099  45.875  34.017  1.00 17.07           C
ATOM   2816  SG  CYS A 191      11.638  45.515  34.864  1.00 18.25           S
ATOM   2817  H   CYS A 191      10.806  48.203  33.828  1.00 19.68           H
ATOM   2818  HA  CYS A 191      10.919  46.196  32.177  1.00 15.33           H
ATOM   2819  HB2 CYS A 191       9.543  46.373  34.637  1.00 20.50           H
ATOM   2820  HB3 CYS A 191       9.681  45.030  33.806  1.00 20.50           H
ATOM   2821  HG  CYS A 191      12.181  46.555  35.102  1.00 21.92           H
ATOM   2822  N   ILE A 192       8.047  47.567  32.347  1.00 14.22           N
ATOM   2823  CA  ILE A 192       6.741  47.630  31.687  1.00 16.10           C
ATOM   2824  C   ILE A 192       6.878  48.129  30.254  1.00 15.21           C
ATOM   2825  O   ILE A 192       6.218  47.618  29.338  1.00 18.67           O
ATOM   2826  CB  ILE A 192       5.800  48.499  32.532  1.00 16.37           C
ATOM   2827  CG1 ILE A 192       5.515  47.749  33.835  1.00 18.67           C
ATOM   2828  CG2 ILE A 192       4.519  48.881  31.727  1.00 19.47           C
ATOM   2829  CD1 ILE A 192       4.737  48.544  34.891  1.00 25.05           C
ATOM   2830  H   ILE A 192       8.170  48.145  32.966  1.00 17.09           H
ATOM   2831  HA  ILE A 192       6.370  46.736  31.653  1.00 19.35           H
ATOM   2832  HB  ILE A 192       6.266  49.319  32.761  1.00 19.66           H
ATOM   2833 HG12 ILE A 192       5.017  46.941  33.634  1.00 22.43           H
ATOM   2834 HG13 ILE A 192       6.359  47.516  34.250  1.00 22.43           H
ATOM   2835 HG21 ILE A 192       3.967  49.457  32.276  1.00 23.39           H
ATOM   2836 HG22 ILE A 192       4.761  49.359  30.922  1.00 23.39           H
ATOM   2837 HG23 ILE A 192       4.038  48.070  31.507  1.00 23.39           H
ATOM   2838 HD11 ILE A 192       4.753  48.053  35.727  1.00 30.08           H
ATOM   2839 HD12 ILE A 192       5.169  49.408  34.997  1.00 30.08           H
ATOM   2840 HD13 ILE A 192       3.819  48.667  34.596  1.00 30.08           H
ATOM   2841  N   PHE A 193       7.710  49.152  30.044  1.00 17.64           N
ATOM   2842  CA  PHE A 193       8.036  49.652  28.707  1.00 16.91           C
ATOM   2843  C   PHE A 193       8.462  48.531  27.760  1.00 20.14           C
ATOM   2844  O   PHE A 193       7.912  48.377  26.662  1.00 20.03           O
ATOM   2845  CB  PHE A 193       9.139  50.696  28.881  1.00 18.73           C
ATOM   2846  CG  PHE A 193       9.629  51.345  27.623  1.00 18.87           C
ATOM   2847  CD1 PHE A 193      10.826  52.016  27.668  1.00 23.16           C
ATOM   2848  CD2 PHE A 193       8.884  51.402  26.450  1.00 26.08           C
ATOM   2849  CE1 PHE A 193      11.318  52.671  26.572  1.00 22.84           C
ATOM   2850  CE2 PHE A 193       9.394  52.069  25.343  1.00 25.94           C
ATOM   2851  CZ  PHE A 193      10.606  52.698  25.422  1.00 25.04           C
ATOM   2852  H   PHE A 193       8.112  49.568  30.681  1.00 21.19           H
ATOM   2853  HA  PHE A 193       7.254  50.086  28.343  1.00 20.31           H
ATOM   2854  HB2 PHE A 193       8.784  51.407  29.438  1.00 22.50           H
ATOM   2855  HB3 PHE A 193       9.907  50.289  29.317  1.00 22.50           H
ATOM   2856  HD1 PHE A 193      11.317  52.005  28.454  1.00 27.81           H
ATOM   2857  HD2 PHE A 193       8.056  50.973  26.393  1.00 31.32           H
ATOM   2858  HE1 PHE A 193      12.138  53.103  26.619  1.00 27.43           H
ATOM   2859  HE2 PHE A 193       8.911  52.090  24.547  1.00 31.15           H
ATOM   2860  HZ  PHE A 193      10.952  53.144  24.689  1.00 30.07           H
ATOM   2861  N   ALA A 194       9.435  47.726  28.182  1.00 17.61           N
ATOM   2862  CA  ALA A 194       9.912  46.589  27.388  1.00 16.03           C
ATOM   2863  C   ALA A 194       8.795  45.589  27.088  1.00 19.28           C
ATOM   2864  O   ALA A 194       8.665  45.097  25.961  1.00 20.50           O
ATOM   2865  CB  ALA A 194      11.062  45.909  28.133  1.00 20.39           C
ATOM   2866  H   ALA A 194       9.840  47.817  28.931  1.00 21.15           H
ATOM   2867  HA  ALA A 194      10.270  46.917  26.544  1.00 19.26           H
ATOM   2868  HB1 ALA A 194      11.356  45.136  27.631  1.00 24.49           H
ATOM   2869  HB2 ALA A 194      11.792  46.542  28.218  1.00 24.49           H
ATOM   2870  HB3 ALA A 194      10.757  45.632  29.011  1.00 24.49           H
ATOM   2871  N   GLU A 195       7.959  45.307  28.068  1.00 16.92           N
ATOM   2872  CA  GLU A 195       6.846  44.379  27.876  1.00 20.27           C
ATOM   2873  C   GLU A 195       5.812  44.891  26.865  1.00 18.15           C
ATOM   2874  O   GLU A 195       5.272  44.105  26.078  1.00 18.69           O
ATOM   2875  CB  GLU A 195       6.198  44.098  29.235  1.00 18.11           C
ATOM   2876  CG  GLU A 195       5.105  43.031  29.245  1.00 21.80           C
ATOM   2877  CD  GLU A 195       4.669  42.687  30.650  1.00 25.12           C
ATOM   2878  OE1 GLU A 195       3.577  42.141  30.803  1.00 21.87           O
ATOM   2879  OE2 GLU A 195       5.421  42.964  31.615  1.00 21.43           O1-
ATOM   2880  H   GLU A 195       8.013  45.642  28.861  1.00 20.33           H
ATOM   2881  HA  GLU A 195       7.214  43.554  27.529  1.00 24.35           H
ATOM   2882  HB2 GLU A 195       6.885  43.796  29.848  1.00 21.75           H
ATOM   2883  HB3 GLU A 195       5.817  44.926  29.557  1.00 21.75           H
ATOM   2884  HG2 GLU A 195       4.331  43.363  28.763  1.00 26.19           H
ATOM   2885  HG3 GLU A 195       5.437  42.223  28.824  1.00 26.19           H
ATOM   2886  N   MET A 196       5.523  46.195  26.850  1.00 18.10           N
ATOM   2887  CA  MET A 196       4.618  46.728  25.840  1.00 19.41           C
ATOM   2888  C   MET A 196       5.196  46.586  24.429  1.00 19.58           C
ATOM   2889  O   MET A 196       4.470  46.273  23.477  1.00 20.79           O
ATOM   2890  CB  MET A 196       4.320  48.189  26.140  1.00 19.12           C
ATOM   2891  CG  MET A 196       3.410  48.455  27.340  1.00 29.93           C
ATOM   2892  SD  MET A 196       2.859  50.198  27.372  1.00 33.61           S
ATOM   2893  CE  MET A 196       4.213  50.951  28.195  1.00 25.15           C
ATOM   2894  H   MET A 196       5.822  46.780  27.402  1.00 21.74           H
ATOM   2895  HA  MET A 196       3.787  46.233  25.878  1.00 23.31           H
ATOM   2896  HB2 MET A 196       5.158  48.656  26.295  1.00 22.96           H
ATOM   2897  HB3 MET A 196       3.877  48.562  25.364  1.00 22.96           H
ATOM   2898  HG2 MET A 196       2.627  47.879  27.285  1.00 35.94           H
ATOM   2899  HG3 MET A 196       3.894  48.282  28.163  1.00 35.94           H
ATOM   2900  HE1 MET A 196       4.027  51.895  28.313  1.00 30.20           H
ATOM   2901  HE2 MET A 196       4.320  50.518  29.054  1.00 30.20           H
ATOM   2902  HE3 MET A 196       5.012  50.834  27.656  1.00 30.20           H
ATOM   2903  N   VAL A 197       6.501  46.766  24.284  1.00 19.13           N
ATOM   2904  CA  VAL A 197       7.139  46.729  22.971  1.00 22.35           C
ATOM   2905  C   VAL A 197       7.222  45.302  22.452  1.00 27.20           C
ATOM   2906  O   VAL A 197       6.953  45.032  21.280  1.00 22.46           O
ATOM   2907  CB  VAL A 197       8.536  47.376  23.051  1.00 24.67           C
ATOM   2908  CG1 VAL A 197       9.409  46.996  21.850  1.00 28.59           C
ATOM   2909  CG2 VAL A 197       8.408  48.879  23.217  1.00 25.50           C
ATOM   2910  H   VAL A 197       7.044  46.892  24.942  1.00 22.98           H
ATOM   2911  HA  VAL A 197       6.597  47.244  22.351  1.00 26.84           H
ATOM   2912  HB  VAL A 197       8.982  47.041  23.842  1.00 29.62           H
ATOM   2913 HG11 VAL A 197      10.255  47.458  21.929  1.00 34.34           H
ATOM   2914 HG12 VAL A 197       9.573  46.039  21.845  1.00 34.34           H
ATOM   2915 HG13 VAL A 197       8.956  47.271  21.037  1.00 34.34           H
ATOM   2916 HG21 VAL A 197       9.297  49.245  23.343  1.00 30.62           H
ATOM   2917 HG22 VAL A 197       7.994  49.258  22.425  1.00 30.62           H
ATOM   2918 HG23 VAL A 197       7.866  49.062  24.000  1.00 30.62           H
ATOM   2919  N   THR A 198       7.623  44.371  23.304  1.00 18.07           N
ATOM   2920  CA  THR A 198       7.898  43.015  22.850  1.00 21.85           C
ATOM   2921  C   THR A 198       6.733  42.072  23.060  1.00 23.95           C
ATOM   2922  O   THR A 198       6.736  40.974  22.491  1.00 23.40           O
ATOM   2923  CB  THR A 198       9.116  42.430  23.584  1.00 26.90           C
ATOM   2924  OG1 THR A 198       8.793  42.236  24.966  1.00 22.40           O
ATOM   2925  CG2 THR A 198      10.328  43.343  23.430  1.00 25.10           C
ATOM   2926  H   THR A 198       7.722  44.507  24.140  1.00 21.71           H
ATOM   2927  HA  THR A 198       8.096  43.039  21.901  1.00 26.25           H
ATOM   2928  HB  THR A 198       9.330  41.568  23.197  1.00 32.30           H
ATOM   2929  HG1 THR A 198       8.688  42.968  25.363  1.00 26.90           H
ATOM   2930 HG21 THR A 198      11.093  42.956  23.879  1.00 30.15           H
ATOM   2931 HG22 THR A 198      10.539  43.461  22.493  1.00 30.15           H
ATOM   2932 HG23 THR A 198      10.141  44.213  23.814  1.00 30.15           H
ATOM   2933  N   ARG A 199       5.768  42.459  23.892  1.00 18.73           N
ATOM   2934  CA  ARG A 199       4.586  41.683  24.192  1.00 22.92           C
ATOM   2935  C   ARG A 199       4.929  40.430  24.977  1.00 32.55           C
ATOM   2936  O   ARG A 199       4.231  39.419  24.907  1.00 32.98           O
ATOM   2937  CB  ARG A 199       3.809  41.366  22.911  1.00 28.58           C
ATOM   2938  CG  ARG A 199       3.307  42.660  22.224  1.00 31.26           C
ATOM   2939  CD  ARG A 199       3.756  42.860  20.761  1.00 43.31           C
ATOM   2940  NE  ARG A 199       3.043  41.954  19.901  1.00 28.28           N
ATOM   2941  CZ  ARG A 199       3.131  41.926  18.572  1.00 41.17           C
ATOM   2942  NH1 ARG A 199       3.891  42.782  17.907  1.00 45.00           N
ATOM   2943  NH2 ARG A 199       2.433  41.028  17.912  1.00 45.42           N1+
ATOM   2944  H   ARG A 199       5.785  43.209  24.308  1.00 22.50           H
ATOM   2945  HA  ARG A 199       4.007  42.222  24.745  1.00 27.53           H
ATOM   2946  HB2 ARG A 199       4.382  40.887  22.290  1.00 34.32           H
ATOM   2947  HB3 ARG A 199       3.036  40.835  23.152  1.00 34.32           H
ATOM   2948  HG2 ARG A 199       2.337  42.639  22.222  1.00 37.53           H
ATOM   2949  HG3 ARG A 199       3.618  43.425  22.730  1.00 37.53           H
ATOM   2950  HD2 ARG A 199       3.564  43.764  20.468  1.00 52.00           H
ATOM   2951  HD3 ARG A 199       4.702  42.669  20.676  1.00 52.00           H
ATOM   2952  HE  ARG A 199       2.536  41.371  20.282  1.00 33.96           H
ATOM   2953 HH11 ARG A 199       4.349  43.373  18.333  1.00 54.02           H
ATOM   2954 HH12 ARG A 199       3.922  42.749  17.047  1.00 54.02           H
ATOM   2955 HH21 ARG A 199       1.935  40.471  18.339  1.00 54.53           H
ATOM   2956 HH22 ARG A 199       2.472  41.005  17.053  1.00 54.53           H
ATOM   2957  N   ARG A 200       6.007  40.514  25.745  1.00 25.60           N
ATOM   2958  CA  ARG A 200       6.392  39.477  26.680  1.00 31.58           C
ATOM   2959  C   ARG A 200       7.056  40.132  27.894  1.00 27.59           C
ATOM   2960  O   ARG A 200       7.756  41.137  27.752  1.00 22.90           O
ATOM   2961  CB  ARG A 200       7.320  38.493  25.959  1.00 28.58           C
ATOM   2962  CG  ARG A 200       7.290  37.130  26.510  1.00 45.81           C
ATOM   2963  CD  ARG A 200       8.100  36.206  25.638  1.00 52.63           C
ATOM   2964  NE  ARG A 200       8.352  34.932  26.328  1.00 56.79           N
ATOM   2965  CZ  ARG A 200       8.993  33.886  25.803  1.00 60.87           C
ATOM   2966  NH1 ARG A 200       9.452  33.935  24.556  1.00 53.97           N
ATOM   2967  NH2 ARG A 200       9.168  32.779  26.527  1.00 57.64           N1+
ATOM   2968  H   ARG A 200       6.552  41.180  25.727  1.00 30.75           H
ATOM   2969  HA  ARG A 200       5.602  39.000  26.987  1.00 37.91           H
ATOM   2970  HB2 ARG A 200       7.031  38.421  25.034  1.00 34.32           H
ATOM   2971  HB3 ARG A 200       8.232  38.818  25.995  1.00 34.32           H
ATOM   2972  HG2 ARG A 200       7.693  37.137  27.392  1.00 55.00           H
ATOM   2973  HG3 ARG A 200       6.376  36.809  26.550  1.00 55.00           H
ATOM   2974  HD2 ARG A 200       7.615  36.067  24.815  1.00 63.18           H
ATOM   2975  HD3 ARG A 200       8.952  36.630  25.445  1.00 63.18           H
ATOM   2976  HE  ARG A 200       8.021  34.840  27.118  1.00 68.18           H
ATOM   2977 HH11 ARG A 200       9.348  34.647  24.084  1.00 64.79           H
ATOM   2978 HH12 ARG A 200       9.867  33.258  24.223  1.00 64.79           H
ATOM   2979 HH21 ARG A 200       8.866  32.740  27.331  1.00 69.19           H
ATOM   2980 HH22 ARG A 200       9.576  32.102  26.187  1.00 69.19           H
ATOM   2981  N   ALA A 201       6.822  39.575  29.081  1.00 25.77           N
ATOM   2982  CA  ALA A 201       7.457  40.090  30.284  1.00 27.77           C
ATOM   2983  C   ALA A 201       8.979  39.998  30.162  1.00 23.82           C
ATOM   2984  O   ALA A 201       9.529  39.017  29.657  1.00 20.97           O
ATOM   2985  CB  ALA A 201       6.957  39.315  31.517  1.00 22.88           C
ATOM   2986  H   ALA A 201       6.311  38.899  29.214  1.00 30.95           H
ATOM   2987  HA  ALA A 201       7.215  41.025  30.389  1.00 33.35           H
ATOM   2988  HB1 ALA A 201       7.353  39.696  32.313  1.00 27.48           H
ATOM   2989  HB2 ALA A 201       5.993  39.397  31.567  1.00 27.48           H
ATOM   2990  HB3 ALA A 201       7.208  38.382  31.424  1.00 27.48           H
ATOM   2991  N   LEU A 202       9.667  41.039  30.626  1.00 22.80           N
ATOM   2992  CA  LEU A 202      11.111  41.099  30.461  1.00 21.27           C
ATOM   2993  C   LEU A 202      11.797  40.113  31.391  1.00 22.15           C
ATOM   2994  O   LEU A 202      12.678  39.364  30.954  1.00 20.85           O
ATOM   2995  CB  LEU A 202      11.597  42.539  30.698  1.00 20.52           C
ATOM   2996  CG  LEU A 202      13.077  42.918  30.615  1.00 24.26           C
ATOM   2997  CD1 LEU A 202      13.659  42.455  29.293  1.00 33.58           C
ATOM   2998  CD2 LEU A 202      13.273  44.443  30.868  1.00 23.81           C
ATOM   2999  H   LEU A 202       9.325  41.710  31.043  1.00 27.38           H
ATOM   3000  HA  LEU A 202      11.323  40.839  29.551  1.00 25.55           H
ATOM   3001  HB2 LEU A 202      11.150  43.097  30.042  1.00 24.64           H
ATOM   3002  HB3 LEU A 202      11.293  42.801  31.579  1.00 24.64           H
ATOM   3003  HG  LEU A 202      13.555  42.448  31.315  1.00 29.13           H
ATOM   3004 HD11 LEU A 202      14.601  42.674  29.282  1.00 40.32           H
ATOM   3005 HD12 LEU A 202      13.539  41.496  29.217  1.00 40.32           H
ATOM   3006 HD13 LEU A 202      13.196  42.901  28.567  1.00 40.32           H
ATOM   3007 HD21 LEU A 202      14.212  44.662  30.766  1.00 28.59           H
ATOM   3008 HD22 LEU A 202      12.740  44.955  30.240  1.00 28.59           H
ATOM   3009 HD23 LEU A 202      12.980  44.648  31.769  1.00 28.59           H
ATOM   3010  N   PHE A 203      11.359  40.047  32.657  1.00 23.28           N
ATOM   3011  CA  PHE A 203      12.027  39.252  33.699  1.00 20.96           C
ATOM   3012  C   PHE A 203      10.981  38.474  34.465  1.00 17.58           C
ATOM   3013  O   PHE A 203      10.561  38.881  35.562  1.00 19.02           O
ATOM   3014  CB  PHE A 203      12.807  40.124  34.687  1.00 21.06           C
ATOM   3015  CG  PHE A 203      13.862  40.941  34.082  1.00 20.78           C
ATOM   3016  CD1 PHE A 203      13.866  42.323  34.268  1.00 21.47           C
ATOM   3017  CD2 PHE A 203      14.897  40.368  33.364  1.00 24.32           C
ATOM   3018  CE1 PHE A 203      14.867  43.091  33.742  1.00 24.76           C
ATOM   3019  CE2 PHE A 203      15.892  41.157  32.823  1.00 15.98           C
ATOM   3020  CZ  PHE A 203      15.881  42.508  33.010  1.00 21.95           C
ATOM   3021  H   PHE A 203      10.655  40.457  32.939  1.00 27.96           H
ATOM   3022  HA  PHE A 203      12.636  38.632  33.279  1.00 25.17           H
ATOM   3023  HB2 PHE A 203      12.204  40.732  35.143  1.00 25.29           H
ATOM   3024  HB3 PHE A 203      13.227  39.546  35.340  1.00 25.29           H
ATOM   3025  HD1 PHE A 203      13.192  42.727  34.760  1.00 25.78           H
ATOM   3026  HD2 PHE A 203      14.915  39.449  33.234  1.00 29.20           H
ATOM   3027  HE1 PHE A 203      14.854  44.010  33.865  1.00 29.74           H
ATOM   3028  HE2 PHE A 203      16.582  40.769  32.339  1.00 19.20           H
ATOM   3029  HZ  PHE A 203      16.551  43.033  32.648  1.00 26.36           H
ATOM   3030  N   PRO A 204      10.473  37.378  33.899  1.00 20.49           N
ATOM   3031  CA  PRO A 204       9.348  36.742  34.601  1.00 23.58           C
ATOM   3032  C   PRO A 204       9.811  35.677  35.591  1.00 31.25           C
ATOM   3033  O   PRO A 204       9.727  34.479  35.349  1.00 31.86           O
ATOM   3034  CB  PRO A 204       8.529  36.141  33.450  1.00 21.61           C
ATOM   3035  CG  PRO A 204       9.475  35.786  32.484  1.00 26.13           C
ATOM   3036  CD  PRO A 204      10.635  36.816  32.556  1.00 28.52           C
ATOM   3037  HA  PRO A 204       8.811  37.402  35.063  1.00 28.32           H
ATOM   3038  HB2 PRO A 204       8.035  35.358  33.746  1.00 25.96           H
ATOM   3039  HB3 PRO A 204       7.926  36.806  33.092  1.00 25.96           H
ATOM   3040  HG2 PRO A 204       9.812  34.898  32.682  1.00 31.38           H
ATOM   3041  HG3 PRO A 204       9.051  35.808  31.614  1.00 31.38           H
ATOM   3042  HD2 PRO A 204      11.501  36.391  32.462  1.00 34.24           H
ATOM   3043  HD3 PRO A 204      10.507  37.507  31.885  1.00 34.24           H
ATOM   3044  N   GLY A 205      10.330  36.123  36.741  1.00 28.65           N
ATOM   3045  CA  GLY A 205      10.827  35.191  37.732  1.00 30.15           C
ATOM   3046  C   GLY A 205       9.715  34.600  38.572  1.00 28.77           C
ATOM   3047  O   GLY A 205       8.694  35.226  38.849  1.00 32.45           O
ATOM   3048  H   GLY A 205      10.399  36.951  36.967  1.00 34.40           H
ATOM   3049  HA2 GLY A 205      11.300  34.462  37.297  1.00 36.20           H
ATOM   3050  HA3 GLY A 205      11.437  35.649  38.335  1.00 36.20           H
ATOM   3051  N   ASP A 206       9.922  33.378  39.036  1.00 29.59           N
ATOM   3052  CA  ASP A 206       8.889  32.779  39.884  1.00 34.76           C
ATOM   3053  C   ASP A 206       9.341  32.595  41.332  1.00 39.82           C
ATOM   3054  O   ASP A 206       8.658  31.924  42.106  1.00 41.71           O
ATOM   3055  CB  ASP A 206       8.392  31.467  39.275  1.00 48.90           C
ATOM   3056  CG  ASP A 206       9.459  30.428  39.176  1.00 52.25           C
ATOM   3057  OD1 ASP A 206      10.646  30.794  39.050  1.00 56.68           O
ATOM   3058  OD2 ASP A 206       9.092  29.233  39.229  1.00 61.07           O1-
ATOM   3059  H   ASP A 206      10.610  32.891  38.863  1.00 35.53           H
ATOM   3060  HA  ASP A 206       8.124  33.368  39.914  1.00 41.73           H
ATOM   3061  HB2 ASP A 206       7.681  31.108  39.827  1.00 58.71           H
ATOM   3062  HB3 ASP A 206       8.059  31.636  38.377  1.00 58.71           H
ATOM   3063  N   SER A 207      10.441  33.232  41.724  1.00 27.79           N
ATOM   3064  CA  SER A 207      10.928  33.272  43.099  1.00 29.60           C
ATOM   3065  C   SER A 207      11.943  34.406  43.162  1.00 29.72           C
ATOM   3066  O   SER A 207      12.442  34.858  42.129  1.00 25.41           O
ATOM   3067  CB  SER A 207      11.578  31.940  43.490  1.00 28.78           C
ATOM   3068  OG  SER A 207      12.787  31.780  42.746  1.00 25.52           O
ATOM   3069  H   SER A 207      10.937  33.691  41.190  1.00 33.37           H
ATOM   3070  HA  SER A 207      10.199  33.472  43.709  1.00 35.54           H
ATOM   3071  HB2 SER A 207      11.770  31.933  44.439  1.00 34.56           H
ATOM   3072  HB3 SER A 207      10.963  31.223  43.272  1.00 34.56           H
ATOM   3073  HG  SER A 207      13.085  30.996  42.818  1.00 30.65           H
ATOM   3074  N   GLU A 208      12.296  34.836  44.382  1.00 24.64           N
ATOM   3075  CA  GLU A 208      13.212  35.960  44.483  1.00 31.61           C
ATOM   3076  C   GLU A 208      14.532  35.660  43.795  1.00 21.19           C
ATOM   3077  O   GLU A 208      15.072  36.521  43.102  1.00 26.12           O
ATOM   3078  CB  GLU A 208      13.428  36.351  45.939  1.00 26.24           C
ATOM   3079  CG  GLU A 208      12.208  36.900  46.584  1.00 35.68           C
ATOM   3080  CD  GLU A 208      12.502  37.588  47.884  1.00 39.70           C
ATOM   3081  OE1 GLU A 208      12.719  36.901  48.884  1.00 49.15           O
ATOM   3082  OE2 GLU A 208      12.527  38.829  47.897  1.00 56.09           O1-
ATOM   3083  H   GLU A 208      12.045  34.512  45.134  1.00 29.59           H
ATOM   3084  HA  GLU A 208      12.832  36.723  44.026  1.00 37.95           H
ATOM   3085  HB2 GLU A 208      13.710  35.564  46.426  1.00 31.52           H
ATOM   3086  HB3 GLU A 208      14.113  37.036  45.989  1.00 31.52           H
ATOM   3087  HG2 GLU A 208      11.802  37.547  45.987  1.00 42.84           H
ATOM   3088  HG3 GLU A 208      11.591  36.172  46.762  1.00 42.84           H
ATOM   3089  N   ILE A 209      15.072  34.449  43.975  1.00 24.49           N
ATOM   3090  CA  ILE A 209      16.395  34.152  43.412  1.00 23.15           C
ATOM   3091  C   ILE A 209      16.291  33.936  41.912  1.00 21.34           C
ATOM   3092  O   ILE A 209      17.210  34.289  41.156  1.00 23.18           O
ATOM   3093  CB  ILE A 209      17.060  32.933  44.111  1.00 25.42           C
ATOM   3094  CG1 ILE A 209      18.550  32.873  43.775  1.00 31.40           C
ATOM   3095  CG2 ILE A 209      16.358  31.609  43.723  1.00 29.35           C
ATOM   3096  CD1 ILE A 209      19.361  34.044  44.403  1.00 29.01           C
ATOM   3097  H   ILE A 209      14.702  33.803  44.405  1.00 29.41           H
ATOM   3098  HA  ILE A 209      16.958  34.929  43.547  1.00 27.80           H
ATOM   3099  HB  ILE A 209      16.983  33.044  45.071  1.00 30.53           H
ATOM   3100 HG12 ILE A 209      18.907  32.040  44.122  1.00 37.70           H
ATOM   3101 HG13 ILE A 209      18.672  32.906  42.812  1.00 37.70           H
ATOM   3102 HG21 ILE A 209      16.758  30.881  44.225  1.00 35.25           H
ATOM   3103 HG22 ILE A 209      15.414  31.671  43.946  1.00 35.25           H
ATOM   3104 HG23 ILE A 209      16.462  31.447  42.772  1.00 35.25           H
ATOM   3105 HD11 ILE A 209      20.304  33.878  44.253  1.00 34.84           H
ATOM   3106 HD12 ILE A 209      19.106  34.881  43.991  1.00 34.84           H
ATOM   3107 HD13 ILE A 209      19.180  34.071  45.355  1.00 34.84           H
ATOM   3108  N   ASP A 210      15.173  33.396  41.442  1.00 23.14           N
ATOM   3109  CA  ASP A 210      14.997  33.241  40.005  1.00 27.91           C
ATOM   3110  C   ASP A 210      14.860  34.605  39.339  1.00 19.33           C
ATOM   3111  O   ASP A 210      15.405  34.834  38.253  1.00 21.32           O
ATOM   3112  CB  ASP A 210      13.769  32.365  39.741  1.00 29.27           C
ATOM   3113  CG  ASP A 210      13.550  32.080  38.259  1.00 30.59           C
ATOM   3114  OD1 ASP A 210      14.454  31.520  37.639  1.00 30.26           O
ATOM   3115  OD2 ASP A 210      12.479  32.419  37.715  1.00 31.43           O1-
ATOM   3116  H   ASP A 210      14.509  33.124  41.914  1.00 27.79           H
ATOM   3117  HA  ASP A 210      15.778  32.799  39.638  1.00 33.51           H
ATOM   3118  HB2 ASP A 210      13.890  31.515  40.186  1.00 35.15           H
ATOM   3119  HB3 ASP A 210      12.983  32.818  40.089  1.00 35.15           H
ATOM   3120  N   GLN A 211      14.136  35.510  39.991  1.00 20.13           N
ATOM   3121  CA  GLN A 211      13.990  36.886  39.517  1.00 21.72           C
ATOM   3122  C   GLN A 211      15.353  37.556  39.382  1.00 20.42           C
ATOM   3123  O   GLN A 211      15.721  38.060  38.318  1.00 14.58           O
ATOM   3124  CB  GLN A 211      13.094  37.644  40.505  1.00 20.18           C
ATOM   3125  CG  GLN A 211      12.750  39.062  40.045  1.00 19.16           C
ATOM   3126  CD  GLN A 211      11.903  39.043  38.795  1.00 19.95           C
ATOM   3127  OE1 GLN A 211      11.063  38.168  38.633  1.00 20.85           O
ATOM   3128  NE2 GLN A 211      12.159  39.986  37.863  1.00 20.08           N
ATOM   3129  H   GLN A 211      13.724  35.351  40.727  1.00 24.17           H
ATOM   3130  HA  GLN A 211      13.570  36.889  38.645  1.00 26.08           H
ATOM   3131  HB2 GLN A 211      12.263  37.160  40.623  1.00 24.24           H
ATOM   3132  HB3 GLN A 211      13.544  37.704  41.360  1.00 24.24           H
ATOM   3133  HG2 GLN A 211      12.271  39.513  40.755  1.00 23.02           H
ATOM   3134  HG3 GLN A 211      13.568  39.541  39.849  1.00 23.02           H
ATOM   3135 HE21 GLN A 211      12.713  40.621  38.037  1.00 24.11           H
ATOM   3136 HE22 GLN A 211      11.774  39.943  37.094  1.00 24.11           H
ATOM   3137  N   LEU A 212      16.167  37.446  40.434  1.00 19.87           N
ATOM   3138  CA  LEU A 212      17.493  38.042  40.432  1.00 19.57           C
ATOM   3139  C   LEU A 212      18.355  37.458  39.325  1.00 19.62           C
ATOM   3140  O   LEU A 212      18.991  38.188  38.548  1.00 18.97           O
ATOM   3141  CB  LEU A 212      18.137  37.832  41.816  1.00 26.75           C
ATOM   3142  CG  LEU A 212      19.290  38.746  42.215  1.00 32.64           C
ATOM   3143  CD1 LEU A 212      18.916  40.215  42.204  1.00 33.30           C
ATOM   3144  CD2 LEU A 212      19.783  38.342  43.577  1.00 35.62           C
ATOM   3145  H   LEU A 212      15.965  37.025  41.163  1.00 23.86           H
ATOM   3146  HA  LEU A 212      17.409  38.995  40.271  1.00 23.51           H
ATOM   3147  HB2 LEU A 212      17.449  37.955  42.490  1.00 32.12           H
ATOM   3148  HB3 LEU A 212      18.474  36.921  41.873  1.00 32.12           H
ATOM   3149  HG  LEU A 212      20.012  38.611  41.584  1.00 39.19           H
ATOM   3150 HD11 LEU A 212      19.691  40.725  42.488  1.00 39.99           H
ATOM   3151 HD12 LEU A 212      18.665  40.471  41.303  1.00 39.99           H
ATOM   3152 HD13 LEU A 212      18.176  40.358  42.817  1.00 39.99           H
ATOM   3153 HD21 LEU A 212      20.548  38.891  43.806  1.00 42.77           H
ATOM   3154 HD22 LEU A 212      19.067  38.470  44.219  1.00 42.77           H
ATOM   3155 HD23 LEU A 212      20.043  37.407  43.546  1.00 42.77           H
ATOM   3156  N   PHE A 213      18.327  36.150  39.185  1.00 19.16           N
ATOM   3157  CA  PHE A 213      19.141  35.522  38.164  1.00 22.99           C
ATOM   3158  C   PHE A 213      18.640  35.800  36.759  1.00 20.47           C
ATOM   3159  O   PHE A 213      19.441  35.812  35.838  1.00 21.13           O
ATOM   3160  CB  PHE A 213      19.207  34.017  38.386  1.00 29.53           C
ATOM   3161  CG  PHE A 213      20.116  33.616  39.510  1.00 26.12           C
ATOM   3162  CD1 PHE A 213      20.236  32.295  39.841  1.00 31.66           C
ATOM   3163  CD2 PHE A 213      20.826  34.561  40.231  1.00 29.06           C
ATOM   3164  CE1 PHE A 213      21.043  31.903  40.866  1.00 35.81           C
ATOM   3165  CE2 PHE A 213      21.647  34.171  41.267  1.00 32.98           C
ATOM   3166  CZ  PHE A 213      21.747  32.826  41.579  1.00 26.75           C
ATOM   3167  H   PHE A 213      17.842  35.613  39.646  1.00 23.02           H
ATOM   3168  HA  PHE A 213      20.033  35.892  38.208  1.00 27.61           H
ATOM   3169  HB2 PHE A 213      18.315  33.701  38.598  1.00 35.46           H
ATOM   3170  HB3 PHE A 213      19.528  33.581  37.578  1.00 35.46           H
ATOM   3171  HD1 PHE A 213      19.759  31.655  39.364  1.00 38.02           H
ATOM   3172  HD2 PHE A 213      20.755  35.464  40.021  1.00 34.89           H
ATOM   3173  HE1 PHE A 213      21.110  31.002  41.071  1.00 42.99           H
ATOM   3174  HE2 PHE A 213      22.126  34.808  41.749  1.00 39.60           H
ATOM   3175  HZ  PHE A 213      22.300  32.551  42.274  1.00 32.12           H
ATOM   3176  N   ARG A 214      17.334  35.986  36.560  1.00 24.39           N
ATOM   3177  CA  ARG A 214      16.878  36.373  35.230  1.00 22.19           C
ATOM   3178  C   ARG A 214      17.388  37.761  34.868  1.00 20.71           C
ATOM   3179  O   ARG A 214      17.811  38.001  33.722  1.00 21.36           O
ATOM   3180  CB  ARG A 214      15.351  36.272  35.139  1.00 26.17           C
ATOM   3181  CG  ARG A 214      14.864  34.832  35.185  1.00 27.72           C
ATOM   3182  CD  ARG A 214      13.337  34.698  35.271  1.00 27.94           C
ATOM   3183  NE  ARG A 214      12.827  34.318  33.975  1.00 53.79           N
ATOM   3184  CZ  ARG A 214      12.458  33.096  33.632  1.00 37.26           C
ATOM   3185  NH1 ARG A 214      12.497  32.105  34.503  1.00 48.30           N
ATOM   3186  NH2 ARG A 214      12.053  32.886  32.402  1.00 44.52           N1+
ATOM   3187  H   ARG A 214      16.719  35.887  37.154  1.00 29.29           H
ATOM   3188  HA  ARG A 214      17.252  35.765  34.574  1.00 26.65           H
ATOM   3189  HB2 ARG A 214      14.918  36.776  35.846  1.00 31.43           H
ATOM   3190  HB3 ARG A 214      15.079  36.624  34.277  1.00 31.43           H
ATOM   3191  HG2 ARG A 214      15.159  34.374  34.382  1.00 33.29           H
ATOM   3192  HG3 ARG A 214      15.241  34.402  35.968  1.00 33.29           H
ATOM   3193  HD2 ARG A 214      13.090  34.021  35.920  1.00 33.55           H
ATOM   3194  HD3 ARG A 214      12.947  35.554  35.506  1.00 33.55           H
ATOM   3195  HE  ARG A 214      12.804  34.925  33.367  1.00 64.57           H
ATOM   3196 HH11 ARG A 214      12.775  32.239  35.304  1.00 57.98           H
ATOM   3197 HH12 ARG A 214      12.251  31.317  34.263  1.00 57.98           H
ATOM   3198 HH21 ARG A 214      12.027  33.543  31.849  1.00 53.44           H
ATOM   3199 HH22 ARG A 214      11.793  32.103  32.159  1.00 53.44           H
ATOM   3200  N   ILE A 215      17.407  38.663  35.844  1.00 16.61           N
ATOM   3201  CA  ILE A 215      18.005  39.985  35.673  1.00 19.41           C
ATOM   3202  C   ILE A 215      19.487  39.860  35.315  1.00 22.13           C
ATOM   3203  O   ILE A 215      19.950  40.411  34.304  1.00 16.46           O
ATOM   3204  CB  ILE A 215      17.796  40.844  36.940  1.00 15.77           C
ATOM   3205  CG1 ILE A 215      16.306  41.008  37.238  1.00 18.59           C
ATOM   3206  CG2 ILE A 215      18.520  42.204  36.784  1.00 18.75           C
ATOM   3207  CD1 ILE A 215      15.983  41.797  38.499  1.00 17.43           C
ATOM   3208  H   ILE A 215      17.092  38.522  36.628  1.00 19.95           H
ATOM   3209  HA  ILE A 215      17.561  40.436  34.950  1.00 23.31           H
ATOM   3210  HB  ILE A 215      18.201  40.389  37.695  1.00 18.95           H
ATOM   3211 HG12 ILE A 215      15.895  41.464  36.483  1.00 22.33           H
ATOM   3212 HG13 ILE A 215      15.909  40.135  37.355  1.00 22.33           H
ATOM   3213 HG21 ILE A 215      18.324  42.767  37.545  1.00 22.52           H
ATOM   3214 HG22 ILE A 215      19.477  42.052  36.739  1.00 22.52           H
ATOM   3215 HG23 ILE A 215      18.215  42.631  35.970  1.00 22.52           H
ATOM   3216 HD11 ILE A 215      15.020  41.812  38.619  1.00 20.94           H
ATOM   3217 HD12 ILE A 215      16.395  41.349  39.249  1.00 20.94           H
ATOM   3218 HD13 ILE A 215      16.327  42.699  38.419  1.00 20.94           H
ATOM   3219  N   PHE A 216      20.255  39.140  36.139  1.00 19.92           N
ATOM   3220  CA  PHE A 216      21.697  39.003  35.893  1.00 18.94           C
ATOM   3221  C   PHE A 216      21.985  38.393  34.512  1.00 16.51           C
ATOM   3222  O   PHE A 216      22.977  38.754  33.866  1.00 23.61           O
ATOM   3223  CB  PHE A 216      22.385  38.129  36.959  1.00 21.25           C
ATOM   3224  CG  PHE A 216      22.375  38.690  38.371  1.00 23.00           C
ATOM   3225  CD1 PHE A 216      22.829  37.906  39.419  1.00 30.16           C
ATOM   3226  CD2 PHE A 216      21.863  39.947  38.664  1.00 19.96           C
ATOM   3227  CE1 PHE A 216      22.830  38.379  40.721  1.00 23.82           C
ATOM   3228  CE2 PHE A 216      21.838  40.420  39.956  1.00 22.42           C
ATOM   3229  CZ  PHE A 216      22.341  39.635  40.996  1.00 27.06           C
ATOM   3230  H   PHE A 216      19.960  38.722  36.830  1.00 23.93           H
ATOM   3231  HA  PHE A 216      22.107  39.879  35.936  1.00 22.75           H
ATOM   3232  HB2 PHE A 216      21.947  37.267  36.985  1.00 25.53           H
ATOM   3233  HB3 PHE A 216      23.313  38.003  36.705  1.00 25.53           H
ATOM   3234  HD1 PHE A 216      23.166  37.060  39.240  1.00 36.21           H
ATOM   3235  HD2 PHE A 216      21.538  40.485  37.975  1.00 23.98           H
ATOM   3236  HE1 PHE A 216      23.151  37.842  41.404  1.00 28.61           H
ATOM   3237  HE2 PHE A 216      21.516  41.273  40.133  1.00 26.92           H
ATOM   3238  HZ  PHE A 216      22.326  39.954  41.868  1.00 32.50           H
ATOM   3239  N   ARG A 217      21.189  37.411  34.082  1.00 19.14           N
ATOM   3240  CA  ARG A 217      21.452  36.739  32.799  1.00 25.36           C
ATOM   3241  C   ARG A 217      21.228  37.676  31.627  1.00 27.85           C
ATOM   3242  O   ARG A 217      21.720  37.419  30.530  1.00 25.95           O
ATOM   3243  CB  ARG A 217      20.577  35.490  32.617  1.00 31.31           C
ATOM   3244  CG  ARG A 217      21.070  34.290  33.456  1.00 43.65           C
ATOM   3245  CD  ARG A 217      20.288  32.961  33.193  1.00 44.61           C
ATOM   3246  NE  ARG A 217      19.014  32.863  33.920  1.00 53.84           N
ATOM   3247  CZ  ARG A 217      18.808  32.165  35.043  1.00 45.55           C
ATOM   3248  NH1 ARG A 217      19.786  31.469  35.620  1.00 49.44           N
ATOM   3249  NH2 ARG A 217      17.604  32.163  35.601  1.00 47.43           N1+
ATOM   3250  H   ARG A 217      20.501  37.120  34.507  1.00 22.98           H
ATOM   3251  HA  ARG A 217      22.374  36.438  32.774  1.00 30.46           H
ATOM   3252  HB2 ARG A 217      19.663  35.694  32.876  1.00 37.60           H
ATOM   3253  HB3 ARG A 217      20.598  35.230  31.684  1.00 37.60           H
ATOM   3254  HG2 ARG A 217      22.007  34.143  33.245  1.00 52.40           H
ATOM   3255  HG3 ARG A 217      20.982  34.503  34.398  1.00 52.40           H
ATOM   3256  HD2 ARG A 217      20.085  32.906  32.245  1.00 53.56           H
ATOM   3257  HD3 ARG A 217      20.849  32.210  33.447  1.00 53.56           H
ATOM   3258  HE  ARG A 217      18.324  33.214  33.543  1.00 64.63           H
ATOM   3259 HH11 ARG A 217      20.573  31.453  35.276  1.00 59.34           H
ATOM   3260 HH12 ARG A 217      19.624  31.026  36.341  1.00 59.34           H
ATOM   3261 HH21 ARG A 217      16.960  32.607  35.243  1.00 56.94           H
ATOM   3262 HH22 ARG A 217      17.465  31.715  36.323  1.00 56.94           H
ATOM   3263  N   THR A 218      20.498  38.759  31.830  1.00 23.46           N
ATOM   3264  CA  THR A 218      20.268  39.721  30.760  1.00 24.90           C
ATOM   3265  C   THR A 218      21.181  40.931  30.848  1.00 24.51           C
ATOM   3266  O   THR A 218      21.789  41.327  29.856  1.00 25.56           O
ATOM   3267  CB  THR A 218      18.822  40.171  30.808  1.00 25.25           C
ATOM   3268  OG1 THR A 218      17.999  39.020  30.708  1.00 27.39           O
ATOM   3269  CG2 THR A 218      18.535  41.130  29.683  1.00 21.21           C
ATOM   3270  H   THR A 218      20.128  38.957  32.575  1.00 28.18           H
ATOM   3271  HA  THR A 218      20.409  39.295  29.902  1.00 29.90           H
ATOM   3272  HB  THR A 218      18.658  40.616  31.653  1.00 30.32           H
ATOM   3273  HG1 THR A 218      17.249  39.164  31.057  1.00 32.89           H
ATOM   3274 HG21 THR A 218      17.588  41.338  29.668  1.00 25.47           H
ATOM   3275 HG22 THR A 218      19.033  41.951  29.797  1.00 25.47           H
ATOM   3276 HG23 THR A 218      18.782  40.722  28.837  1.00 25.47           H
ATOM   3277  N   LEU A 219      21.280  41.533  32.025  1.00 20.78           N
ATOM   3278  CA  LEU A 219      22.053  42.752  32.172  1.00 25.56           C
ATOM   3279  C   LEU A 219      23.476  42.493  32.655  1.00 21.97           C
ATOM   3280  O   LEU A 219      24.245  43.449  32.798  1.00 20.75           O
ATOM   3281  CB  LEU A 219      21.312  43.693  33.119  1.00 22.24           C
ATOM   3282  CG  LEU A 219      19.871  43.992  32.704  1.00 23.81           C
ATOM   3283  CD1 LEU A 219      19.202  44.825  33.768  1.00 22.60           C
ATOM   3284  CD2 LEU A 219      19.858  44.703  31.390  1.00 26.91           C
ATOM   3285  H   LEU A 219      20.912  41.260  32.747  1.00 24.96           H
ATOM   3286  HA  LEU A 219      22.136  43.189  31.311  1.00 30.69           H
ATOM   3287  HB2 LEU A 219      21.297  43.294  34.001  1.00 26.71           H
ATOM   3288  HB3 LEU A 219      21.782  44.543  33.150  1.00 26.71           H
ATOM   3289  HG  LEU A 219      19.377  43.162  32.608  1.00 28.60           H
ATOM   3290 HD11 LEU A 219      18.281  44.997  33.516  1.00 27.14           H
ATOM   3291 HD12 LEU A 219      19.226  44.329  34.600  1.00 27.14           H
ATOM   3292 HD13 LEU A 219      19.683  45.662  33.865  1.00 27.14           H
ATOM   3293 HD21 LEU A 219      18.939  44.931  31.188  1.00 32.31           H
ATOM   3294 HD22 LEU A 219      20.401  45.506  31.447  1.00 32.31           H
ATOM   3295 HD23 LEU A 219      20.203  44.109  30.708  1.00 32.31           H
ATOM   3296  N   GLY A 220      23.840  41.234  32.889  1.00 20.76           N
ATOM   3297  CA  GLY A 220      25.144  40.902  33.439  1.00 23.14           C
ATOM   3298  C   GLY A 220      25.133  40.878  34.954  1.00 24.65           C
ATOM   3299  O   GLY A 220      24.466  41.666  35.618  1.00 21.72           O
ATOM   3300  H   GLY A 220      23.346  40.548  32.740  1.00 24.93           H
ATOM   3301  HA2 GLY A 220      25.420  40.028  33.123  1.00 27.79           H
ATOM   3302  HA3 GLY A 220      25.791  41.559  33.135  1.00 27.79           H
ATOM   3303  N   THR A 221      25.898  39.965  35.526  1.00 20.92           N
ATOM   3304  CA  THR A 221      25.972  39.953  36.985  1.00 23.09           C
ATOM   3305  C   THR A 221      26.668  41.239  37.421  1.00 26.04           C
ATOM   3306  O   THR A 221      27.695  41.588  36.861  1.00 27.36           O
ATOM   3307  CB  THR A 221      26.718  38.717  37.513  1.00 24.81           C
ATOM   3308  OG1 THR A 221      26.081  37.536  37.045  1.00 25.19           O
ATOM   3309  CG2 THR A 221      26.754  38.689  39.048  1.00 28.42           C
ATOM   3310  H   THR A 221      26.356  39.368  35.118  1.00 25.12           H
ATOM   3311  HA  THR A 221      25.071  39.946  37.345  1.00 27.73           H
ATOM   3312  HB  THR A 221      27.627  38.735  37.185  1.00 29.80           H
ATOM   3313  HG1 THR A 221      26.421  36.862  37.410  1.00 30.25           H
ATOM   3314 HG21 THR A 221      27.234  37.899  39.336  1.00 34.13           H
ATOM   3315 HG22 THR A 221      27.218  39.474  39.379  1.00 34.13           H
ATOM   3316 HG23 THR A 221      25.861  38.664  39.423  1.00 34.13           H
ATOM   3317  N   PRO A 222      26.120  41.993  38.369  1.00 24.00           N
ATOM   3318  CA  PRO A 222      26.720  43.287  38.691  1.00 19.59           C
ATOM   3319  C   PRO A 222      27.962  43.120  39.549  1.00 24.47           C
ATOM   3320  O   PRO A 222      28.119  42.133  40.258  1.00 27.69           O
ATOM   3321  CB  PRO A 222      25.609  44.008  39.462  1.00 19.34           C
ATOM   3322  CG  PRO A 222      24.845  42.974  40.055  1.00 22.74           C
ATOM   3323  CD  PRO A 222      24.864  41.800  39.099  1.00 19.33           C
ATOM   3324  HA  PRO A 222      26.931  43.775  37.878  1.00 23.53           H
ATOM   3325  HB2 PRO A 222      25.992  44.571  40.153  1.00 23.23           H
ATOM   3326  HB3 PRO A 222      25.066  44.526  38.849  1.00 23.23           H
ATOM   3327  HG2 PRO A 222      25.245  42.730  40.906  1.00 27.32           H
ATOM   3328  HG3 PRO A 222      23.937  43.289  40.172  1.00 27.32           H
ATOM   3329  HD2 PRO A 222      24.863  40.960  39.585  1.00 23.22           H
ATOM   3330  HD3 PRO A 222      24.114  41.869  38.493  1.00 23.22           H
ATOM   3331  N   ASP A 223      28.858  44.100  39.474  1.00 22.08           N
ATOM   3332  CA  ASP A 223      30.095  44.058  40.241  1.00 29.89           C
ATOM   3333  C   ASP A 223      30.345  45.460  40.750  1.00 26.78           C
ATOM   3334  O   ASP A 223      29.542  46.363  40.533  1.00 21.74           O
ATOM   3335  CB  ASP A 223      31.263  43.500  39.416  1.00 27.19           C
ATOM   3336  CG  ASP A 223      31.628  44.370  38.218  1.00 28.21           C
ATOM   3337  OD1 ASP A 223      31.158  45.527  38.094  1.00 29.93           O
ATOM   3338  OD2 ASP A 223      32.410  43.881  37.401  1.00 43.62           O1-
ATOM   3339  H   ASP A 223      28.779  44.799  38.989  1.00 26.52           H
ATOM   3340  HA  ASP A 223      29.984  43.479  41.009  1.00 35.88           H
ATOM   3341  HB2 ASP A 223      32.044  43.471  39.988  1.00 32.65           H
ATOM   3342  HB3 ASP A 223      31.048  42.607  39.103  1.00 32.65           H
ATOM   3343  N   GLU A 224      31.457  45.654  41.445  1.00 23.62           N
ATOM   3344  CA  GLU A 224      31.709  46.949  42.058  1.00 23.18           C
ATOM   3345  C   GLU A 224      32.011  48.020  41.025  1.00 23.75           C
ATOM   3346  O   GLU A 224      31.941  49.205  41.342  1.00 27.35           O
ATOM   3347  CB  GLU A 224      32.876  46.844  43.051  1.00 24.24           C
ATOM   3348  CG  GLU A 224      32.508  46.139  44.325  1.00 20.76           C
ATOM   3349  CD  GLU A 224      31.689  46.972  45.266  1.00 24.70           C
ATOM   3350  OE1 GLU A 224      31.861  48.222  45.320  1.00 26.96           O
ATOM   3351  OE2 GLU A 224      30.845  46.356  45.958  1.00 29.27           O1-
ATOM   3352  H   GLU A 224      32.078  45.072  41.556  1.00 28.37           H
ATOM   3353  HA  GLU A 224      30.919  47.223  42.546  1.00 27.84           H
ATOM   3354  HB2 GLU A 224      33.593  46.340  42.637  1.00 29.11           H
ATOM   3355  HB3 GLU A 224      33.188  47.735  43.280  1.00 29.11           H
ATOM   3356  HG2 GLU A 224      32.005  45.334  44.126  1.00 24.93           H
ATOM   3357  HG3 GLU A 224      33.325  45.905  44.787  1.00 24.93           H
ATOM   3358  N   VAL A 225      32.343  47.631  39.803  1.00 24.95           N
ATOM   3359  CA  VAL A 225      32.576  48.617  38.744  1.00 23.26           C
ATOM   3360  C   VAL A 225      31.261  49.253  38.290  1.00 24.96           C
ATOM   3361  O   VAL A 225      31.124  50.477  38.273  1.00 24.95           O
ATOM   3362  CB  VAL A 225      33.314  47.958  37.573  1.00 28.95           C
ATOM   3363  CG1 VAL A 225      33.551  48.982  36.461  1.00 28.65           C
ATOM   3364  CG2 VAL A 225      34.625  47.387  38.070  1.00 30.02           C
ATOM   3365  H   VAL A 225      32.438  46.810  39.560  1.00 29.97           H
ATOM   3366  HA  VAL A 225      33.148  49.325  39.080  1.00 27.94           H
ATOM   3367  HB  VAL A 225      32.778  47.230  37.214  1.00 34.76           H
ATOM   3368 HG11 VAL A 225      34.023  48.549  35.730  1.00 34.40           H
ATOM   3369 HG12 VAL A 225      32.693  49.307  36.138  1.00 34.40           H
ATOM   3370 HG13 VAL A 225      34.074  49.720  36.813  1.00 34.40           H
ATOM   3371 HG21 VAL A 225      35.083  46.956  37.332  1.00 36.04           H
ATOM   3372 HG22 VAL A 225      35.160  48.117  38.423  1.00 36.04           H
ATOM   3373 HG23 VAL A 225      34.443  46.740  38.767  1.00 36.04           H
ATOM   3374  N   VAL A 226      30.275  48.437  37.923  1.00 25.94           N
ATOM   3375  CA  VAL A 226      29.005  48.995  37.479  1.00 24.57           C
ATOM   3376  C   VAL A 226      28.149  49.490  38.644  1.00 27.88           C
ATOM   3377  O   VAL A 226      27.321  50.402  38.462  1.00 26.25           O
ATOM   3378  CB  VAL A 226      28.253  47.964  36.616  1.00 29.41           C
ATOM   3379  CG1 VAL A 226      29.089  47.584  35.387  1.00 35.71           C
ATOM   3380  CG2 VAL A 226      27.933  46.731  37.388  1.00 33.15           C
ATOM   3381  H   VAL A 226      30.320  47.579  37.908  1.00 31.16           H
ATOM   3382  HA  VAL A 226      29.172  49.765  36.923  1.00 29.50           H
ATOM   3383  HB  VAL A 226      27.413  48.350  36.317  1.00 35.31           H
ATOM   3384 HG11 VAL A 226      28.651  46.851  34.923  1.00 42.87           H
ATOM   3385 HG12 VAL A 226      29.163  48.350  34.803  1.00 42.87           H
ATOM   3386 HG13 VAL A 226      29.972  47.302  35.674  1.00 42.87           H
ATOM   3387 HG21 VAL A 226      27.472  46.103  36.809  1.00 39.80           H
ATOM   3388 HG22 VAL A 226      28.764  46.337  37.696  1.00 39.80           H
ATOM   3389 HG23 VAL A 226      27.366  46.965  38.139  1.00 39.80           H
ATOM   3390  N   TRP A 227      28.305  48.913  39.840  1.00 21.96           N
ATOM   3391  CA  TRP A 227      27.427  49.216  40.974  1.00 19.78           C
ATOM   3392  C   TRP A 227      28.218  49.270  42.279  1.00 23.74           C
ATOM   3393  O   TRP A 227      28.247  48.301  43.044  1.00 20.71           O
ATOM   3394  CB  TRP A 227      26.293  48.190  41.059  1.00 19.42           C
ATOM   3395  CG  TRP A 227      25.212  48.519  42.078  1.00 18.85           C
ATOM   3396  CD1 TRP A 227      25.179  49.557  42.965  1.00 19.25           C
ATOM   3397  CD2 TRP A 227      24.013  47.799  42.271  1.00 18.44           C
ATOM   3398  NE1 TRP A 227      24.043  49.518  43.691  1.00 21.07           N
ATOM   3399  CE2 TRP A 227      23.300  48.447  43.290  1.00 21.37           C
ATOM   3400  CE3 TRP A 227      23.467  46.660  41.684  1.00 17.93           C
ATOM   3401  CZ2 TRP A 227      22.085  47.993  43.750  1.00 27.41           C
ATOM   3402  CZ3 TRP A 227      22.236  46.207  42.141  1.00 24.40           C
ATOM   3403  CH2 TRP A 227      21.562  46.877  43.158  1.00 20.14           C
ATOM   3404  H   TRP A 227      28.922  48.343  40.027  1.00 26.37           H
ATOM   3405  HA  TRP A 227      27.012  50.083  40.852  1.00 23.76           H
ATOM   3406  HB2 TRP A 227      25.863  48.124  40.194  1.00 23.33           H
ATOM   3407  HB3 TRP A 227      26.663  47.319  41.286  1.00 23.33           H
ATOM   3408  HD1 TRP A 227      25.834  50.209  43.071  1.00 23.12           H
ATOM   3409  HE1 TRP A 227      23.829  50.067  44.313  1.00 25.31           H
ATOM   3410  HE3 TRP A 227      23.913  46.209  41.003  1.00 21.54           H
ATOM   3411  HZ2 TRP A 227      21.645  48.442  44.432  1.00 32.91           H
ATOM   3412  HZ3 TRP A 227      21.857  45.445  41.756  1.00 29.30           H
ATOM   3413  HH2 TRP A 227      20.744  46.551  43.448  1.00 24.19           H
ATOM   3414  N   PRO A 228      28.799  50.425  42.597  1.00 24.47           N
ATOM   3415  CA  PRO A 228      29.644  50.535  43.785  1.00 30.82           C
ATOM   3416  C   PRO A 228      28.844  50.220  45.023  1.00 27.82           C
ATOM   3417  O   PRO A 228      27.749  50.755  45.223  1.00 26.19           O
ATOM   3418  CB  PRO A 228      30.091  51.998  43.763  1.00 29.73           C
ATOM   3419  CG  PRO A 228      30.098  52.347  42.319  1.00 30.23           C
ATOM   3420  CD  PRO A 228      28.910  51.627  41.737  1.00 29.71           C
ATOM   3421  HA  PRO A 228      30.413  49.950  43.725  1.00 37.00           H
ATOM   3422  HB2 PRO A 228      29.445  52.539  44.249  1.00 35.70           H
ATOM   3423  HB3 PRO A 228      30.974  52.072  44.152  1.00 35.70           H
ATOM   3424  HG2 PRO A 228      30.000  53.303  42.206  1.00 36.30           H
ATOM   3425  HG3 PRO A 228      30.921  52.025  41.923  1.00 36.30           H
ATOM   3426  HD2 PRO A 228      28.119  52.185  41.811  1.00 35.67           H
ATOM   3427  HD3 PRO A 228      29.089  51.371  40.818  1.00 35.67           H
ATOM   3428  N   GLY A 229      29.385  49.323  45.832  1.00 30.78           N
ATOM   3429  CA  GLY A 229      28.718  48.890  47.038  1.00 30.09           C
ATOM   3430  C   GLY A 229      27.842  47.667  46.901  1.00 25.01           C
ATOM   3431  O   GLY A 229      27.330  47.187  47.919  1.00 26.01           O
ATOM   3432  H   GLY A 229      30.156  48.961  45.708  1.00 36.95           H
ATOM   3433  HA2 GLY A 229      29.395  48.682  47.702  1.00 36.13           H
ATOM   3434  HA3 GLY A 229      28.177  49.615  47.388  1.00 36.13           H
ATOM   3435  N   VAL A 230      27.674  47.117  45.698  1.00 21.72           N
ATOM   3436  CA  VAL A 230      26.742  46.009  45.537  1.00 24.24           C
ATOM   3437  C   VAL A 230      27.167  44.820  46.393  1.00 28.32           C
ATOM   3438  O   VAL A 230      26.318  44.108  46.936  1.00 22.66           O
ATOM   3439  CB  VAL A 230      26.595  45.631  44.057  1.00 22.75           C
ATOM   3440  CG1 VAL A 230      27.852  45.006  43.531  1.00 21.01           C
ATOM   3441  CG2 VAL A 230      25.345  44.704  43.840  1.00 22.88           C
ATOM   3442  H   VAL A 230      28.077  47.353  44.979  1.00 26.08           H
ATOM   3443  HA  VAL A 230      25.863  46.284  45.846  1.00 29.11           H
ATOM   3444  HB  VAL A 230      26.438  46.442  43.546  1.00 27.32           H
ATOM   3445 HG11 VAL A 230      27.764  44.887  42.573  1.00 25.23           H
ATOM   3446 HG12 VAL A 230      28.600  45.593  43.724  1.00 25.23           H
ATOM   3447 HG13 VAL A 230      27.975  44.148  43.961  1.00 25.23           H
ATOM   3448 HG21 VAL A 230      25.249  44.506  42.894  1.00 27.48           H
ATOM   3449 HG22 VAL A 230      25.471  43.880  44.335  1.00 27.48           H
ATOM   3450 HG23 VAL A 230      24.557  45.167  44.165  1.00 27.48           H
ATOM   3451  N   THR A 231      28.483  44.587  46.539  1.00 26.33           N
ATOM   3452  CA  THR A 231      28.947  43.358  47.199  1.00 27.11           C
ATOM   3453  C   THR A 231      28.812  43.413  48.719  1.00 25.30           C
ATOM   3454  O   THR A 231      29.110  42.419  49.384  1.00 26.87           O
ATOM   3455  CB  THR A 231      30.416  43.026  46.873  1.00 26.19           C
ATOM   3456  OG1 THR A 231      31.265  44.070  47.325  1.00 32.13           O
ATOM   3457  CG2 THR A 231      30.644  42.800  45.426  1.00 26.03           C
ATOM   3458  H   THR A 231      29.103  45.115  46.262  1.00 31.62           H
ATOM   3459  HA  THR A 231      28.409  42.622  46.865  1.00 32.56           H
ATOM   3460  HB  THR A 231      30.651  42.210  47.339  1.00 31.46           H
ATOM   3461  HG1 THR A 231      30.957  44.813  47.076  1.00 38.58           H
ATOM   3462 HG21 THR A 231      31.586  42.628  45.278  1.00 31.26           H
ATOM   3463 HG22 THR A 231      30.134  42.032  45.128  1.00 31.26           H
ATOM   3464 HG23 THR A 231      30.381  43.586  44.924  1.00 31.26           H
ATOM   3465  N   SER A 232      28.370  44.536  49.268  1.00 27.88           N
ATOM   3466  CA  SER A 232      28.043  44.707  50.680  1.00 34.01           C
ATOM   3467  C   SER A 232      26.545  44.705  50.947  1.00 30.56           C
ATOM   3468  O   SER A 232      26.147  44.988  52.076  1.00 31.28           O
ATOM   3469  CB  SER A 232      28.626  46.040  51.194  1.00 27.85           C
ATOM   3470  OG  SER A 232      30.040  46.053  51.092  1.00 45.27           O
ATOM   3471  H   SER A 232      28.252  45.255  48.815  1.00 33.47           H
ATOM   3472  HA  SER A 232      28.434  43.988  51.201  1.00 40.84           H
ATOM   3473  HB2 SER A 232      28.268  46.763  50.653  1.00 33.44           H
ATOM   3474  HB3 SER A 232      28.373  46.174  52.119  1.00 33.44           H
ATOM   3475  HG  SER A 232      30.284  46.113  50.289  1.00 54.34           H
ATOM   3476  N   MET A 233      25.703  44.477  49.927  1.00 27.66           N
ATOM   3477  CA  MET A 233      24.267  44.422  50.145  1.00 31.95           C
ATOM   3478  C   MET A 233      23.945  43.210  51.016  1.00 24.72           C
ATOM   3479  O   MET A 233      24.596  42.168  50.901  1.00 27.63           O
ATOM   3480  CB  MET A 233      23.503  44.324  48.806  1.00 30.91           C
ATOM   3481  CG  MET A 233      23.692  45.484  47.832  1.00 36.70           C
ATOM   3482  SD  MET A 233      22.688  46.880  48.245  1.00 50.43           S
ATOM   3483  CE  MET A 233      21.172  46.309  47.572  1.00 40.07           C
ATOM   3484  H   MET A 233      25.940  44.349  49.110  1.00 33.21           H
ATOM   3485  HA  MET A 233      23.991  45.230  50.600  1.00 38.36           H
ATOM   3486  HB2 MET A 233      23.816  43.530  48.344  1.00 37.12           H
ATOM   3487  HB3 MET A 233      22.554  44.238  48.991  1.00 37.12           H
ATOM   3488  HG2 MET A 233      24.622  45.759  47.847  1.00 44.06           H
ATOM   3489  HG3 MET A 233      23.437  45.205  46.939  1.00 44.06           H
ATOM   3490  HE1 MET A 233      20.526  47.033  47.581  1.00 48.11           H
ATOM   3491  HE2 MET A 233      21.328  46.015  46.660  1.00 48.11           H
ATOM   3492  HE3 MET A 233      20.866  45.563  48.113  1.00 48.11           H
ATOM   3493  N   PRO A 234      22.920  43.307  51.867  1.00 28.04           N
ATOM   3494  CA  PRO A 234      22.638  42.220  52.822  1.00 34.31           C
ATOM   3495  C   PRO A 234      22.493  40.827  52.206  1.00 37.42           C
ATOM   3496  O   PRO A 234      22.962  39.865  52.818  1.00 32.41           O
ATOM   3497  CB  PRO A 234      21.327  42.695  53.474  1.00 30.25           C
ATOM   3498  CG  PRO A 234      21.377  44.160  53.389  1.00 31.21           C
ATOM   3499  CD  PRO A 234      22.019  44.448  52.064  1.00 31.52           C
ATOM   3500  HA  PRO A 234      23.333  42.198  53.498  1.00 41.20           H
ATOM   3501  HB2 PRO A 234      20.572  42.361  52.960  1.00 36.32           H
ATOM   3502  HB3 PRO A 234      21.280  42.405  54.397  1.00 36.32           H
ATOM   3503  HG2 PRO A 234      20.478  44.526  53.422  1.00 37.47           H
ATOM   3504  HG3 PRO A 234      21.915  44.512  54.115  1.00 37.47           H
ATOM   3505  HD2 PRO A 234      21.349  44.472  51.359  1.00 37.85           H
ATOM   3506  HD3 PRO A 234      22.521  45.275  52.105  1.00 37.85           H
ATOM   3507  N   ASP A 235      21.857  40.668  51.035  1.00 26.26           N
ATOM   3508  CA  ASP A 235      21.641  39.346  50.446  1.00 21.32           C
ATOM   3509  C   ASP A 235      22.536  39.069  49.253  1.00 23.46           C
ATOM   3510  O   ASP A 235      22.294  38.116  48.506  1.00 24.99           O
ATOM   3511  CB  ASP A 235      20.170  39.178  50.063  1.00 27.91           C
ATOM   3512  CG  ASP A 235      19.264  39.261  51.276  1.00 33.26           C
ATOM   3513  OD1 ASP A 235      19.688  38.802  52.340  1.00 39.71           O
ATOM   3514  OD2 ASP A 235      18.159  39.818  51.195  1.00 38.06           O1-
ATOM   3515  H   ASP A 235      21.539  41.311  50.568  1.00 31.54           H
ATOM   3516  HA  ASP A 235      21.849  38.666  51.103  1.00 25.61           H
ATOM   3517  HB2 ASP A 235      19.912  39.870  49.434  1.00 33.52           H
ATOM   3518  HB3 ASP A 235      20.042  38.307  49.659  1.00 33.52           H
ATOM   3519  N   TYR A 236      23.537  39.898  49.030  1.00 23.85           N
ATOM   3520  CA  TYR A 236      24.546  39.583  48.027  1.00 25.66           C
ATOM   3521  C   TYR A 236      25.357  38.382  48.497  1.00 26.57           C
ATOM   3522  O   TYR A 236      25.721  38.274  49.668  1.00 26.44           O
ATOM   3523  CB  TYR A 236      25.476  40.776  47.773  1.00 23.08           C
ATOM   3524  CG  TYR A 236      26.518  40.452  46.750  1.00 26.53           C
ATOM   3525  CD1 TYR A 236      26.242  40.530  45.379  1.00 30.17           C
ATOM   3526  CD2 TYR A 236      27.756  39.968  47.149  1.00 31.83           C
ATOM   3527  CE1 TYR A 236      27.229  40.195  44.424  1.00 30.91           C
ATOM   3528  CE2 TYR A 236      28.732  39.641  46.226  1.00 35.36           C
ATOM   3529  CZ  TYR A 236      28.469  39.746  44.875  1.00 32.42           C
ATOM   3530  OH  TYR A 236      29.460  39.389  43.999  1.00 37.47           O
ATOM   3531  H   TYR A 236      23.661  40.636  49.449  1.00 28.64           H
ATOM   3532  HA  TYR A 236      24.130  39.352  47.182  1.00 30.82           H
ATOM   3533  HB2 TYR A 236      24.966  41.532  47.449  1.00 27.72           H
ATOM   3534  HB3 TYR A 236      25.936  41.005  48.594  1.00 27.72           H
ATOM   3535  HD1 TYR A 236      25.410  40.840  45.098  1.00 36.23           H
ATOM   3536  HD2 TYR A 236      27.950  39.899  48.057  1.00 38.22           H
ATOM   3537  HE1 TYR A 236      27.058  40.264  43.513  1.00 37.11           H
ATOM   3538  HE2 TYR A 236      29.560  39.337  46.522  1.00 42.46           H
ATOM   3539  HH  TYR A 236      30.136  39.134  44.426  1.00 44.98           H
ATOM   3540  N   LYS A 237      25.656  37.487  47.568  1.00 25.17           N
ATOM   3541  CA  LYS A 237      26.456  36.312  47.860  1.00 26.84           C
ATOM   3542  C   LYS A 237      27.619  36.263  46.867  1.00 24.97           C
ATOM   3543  O   LYS A 237      27.399  36.389  45.645  1.00 28.72           O
ATOM   3544  CB  LYS A 237      25.611  35.024  47.771  1.00 27.10           C
ATOM   3545  CG  LYS A 237      24.338  34.986  48.635  1.00 29.33           C
ATOM   3546  CD  LYS A 237      24.635  34.989  50.103  1.00 31.16           C
ATOM   3547  CE  LYS A 237      23.346  35.135  50.954  1.00 30.53           C
ATOM   3548  NZ  LYS A 237      23.606  34.820  52.369  1.00 44.42           N1+
ATOM   3549  H   LYS A 237      25.404  37.548  46.750  1.00 30.23           H
ATOM   3550  HA  LYS A 237      26.802  36.378  48.763  1.00 32.23           H
ATOM   3551  HB2 LYS A 237      25.336  34.902  46.849  1.00 32.54           H
ATOM   3552  HB3 LYS A 237      26.159  34.278  48.053  1.00 32.54           H
ATOM   3553  HG2 LYS A 237      23.785  35.758  48.433  1.00 35.22           H
ATOM   3554  HG3 LYS A 237      23.853  34.174  48.433  1.00 35.22           H
ATOM   3555  HD2 LYS A 237      25.058  34.150  50.338  1.00 37.42           H
ATOM   3556  HD3 LYS A 237      25.226  35.729  50.314  1.00 37.42           H
ATOM   3557  HE2 LYS A 237      23.035  36.051  50.903  1.00 36.66           H
ATOM   3558  HE3 LYS A 237      22.665  34.528  50.623  1.00 36.66           H
ATOM   3559  HZ1 LYS A 237      22.847  34.838  52.830  1.00 53.32           H
ATOM   3560  HZ2 LYS A 237      23.972  34.012  52.443  1.00 53.32           H
ATOM   3561  HZ3 LYS A 237      24.168  35.422  52.706  1.00 53.32           H
ATOM   3562  N   PRO A 238      28.857  36.112  47.338  1.00 24.78           N
ATOM   3563  CA  PRO A 238      29.983  35.946  46.411  1.00 26.06           C
ATOM   3564  C   PRO A 238      29.825  34.771  45.479  1.00 23.36           C
ATOM   3565  O   PRO A 238      30.481  34.728  44.435  1.00 27.13           O
ATOM   3566  CB  PRO A 238      31.170  35.752  47.356  1.00 30.93           C
ATOM   3567  CG  PRO A 238      30.788  36.448  48.596  1.00 29.10           C
ATOM   3568  CD  PRO A 238      29.322  36.222  48.738  1.00 30.58           C
ATOM   3569  HA  PRO A 238      30.127  36.751  45.887  1.00 31.30           H
ATOM   3570  HB2 PRO A 238      31.307  34.810  47.528  1.00 37.13           H
ATOM   3571  HB3 PRO A 238      31.957  36.159  46.967  1.00 37.13           H
ATOM   3572  HG2 PRO A 238      31.273  36.075  49.347  1.00 34.95           H
ATOM   3573  HG3 PRO A 238      30.976  37.397  48.503  1.00 34.95           H
ATOM   3574  HD2 PRO A 238      29.170  35.393  49.218  1.00 36.71           H
ATOM   3575  HD3 PRO A 238      28.903  36.975  49.185  1.00 36.71           H
ATOM   3576  N   SER A 239      28.962  33.829  45.810  1.00 24.29           N
ATOM   3577  CA  SER A 239      28.794  32.623  45.018  1.00 29.58           C
ATOM   3578  C   SER A 239      27.809  32.805  43.863  1.00 23.67           C
ATOM   3579  O   SER A 239      27.520  31.831  43.157  1.00 21.67           O
ATOM   3580  CB  SER A 239      28.340  31.480  45.937  1.00 29.42           C
ATOM   3581  OG  SER A 239      27.228  31.890  46.725  1.00 31.22           O
ATOM   3582  H   SER A 239      28.441  33.867  46.492  1.00 29.17           H
ATOM   3583  HA  SER A 239      29.649  32.380  44.635  1.00 35.52           H
ATOM   3584  HB2 SER A 239      28.098  30.719  45.389  1.00 35.32           H
ATOM   3585  HB3 SER A 239      29.074  31.247  46.529  1.00 35.32           H
ATOM   3586  HG  SER A 239      26.874  31.218  47.088  1.00 37.48           H
ATOM   3587  N   PHE A 240      27.283  34.016  43.665  1.00 29.16           N
ATOM   3588  CA  PHE A 240      26.414  34.280  42.523  1.00 30.99           C
ATOM   3589  C   PHE A 240      27.142  33.926  41.228  1.00 25.00           C
ATOM   3590  O   PHE A 240      28.301  34.313  41.050  1.00 28.23           O
ATOM   3591  CB  PHE A 240      26.020  35.759  42.427  1.00 30.15           C
ATOM   3592  CG  PHE A 240      24.956  36.206  43.373  1.00 22.97           C
ATOM   3593  CD1 PHE A 240      24.036  35.328  43.907  1.00 25.92           C
ATOM   3594  CD2 PHE A 240      24.863  37.562  43.704  1.00 25.47           C
ATOM   3595  CE1 PHE A 240      23.063  35.777  44.758  1.00 24.52           C
ATOM   3596  CE2 PHE A 240      23.864  38.017  44.547  1.00 20.50           C
ATOM   3597  CZ  PHE A 240      22.992  37.113  45.089  1.00 21.30           C
ATOM   3598  H   PHE A 240      27.416  34.697  44.177  1.00 35.01           H
ATOM   3599  HA  PHE A 240      25.621  33.734  42.601  1.00 37.20           H
ATOM   3600  HB2 PHE A 240      26.801  36.304  42.598  1.00 36.20           H
ATOM   3601  HB3 PHE A 240      25.696  35.930  41.528  1.00 36.20           H
ATOM   3602  HD1 PHE A 240      24.079  34.425  43.698  1.00 31.13           H
ATOM   3603  HD2 PHE A 240      25.468  38.168  43.345  1.00 30.58           H
ATOM   3604  HE1 PHE A 240      22.453  35.174  45.115  1.00 29.45           H
ATOM   3605  HE2 PHE A 240      23.816  38.915  44.777  1.00 24.62           H
ATOM   3606  HZ  PHE A 240      22.320  37.409  45.658  1.00 25.58           H
ATOM   3607  N   PRO A 241      26.481  33.276  40.276  1.00 26.13           N
ATOM   3608  CA  PRO A 241      27.136  33.031  38.982  1.00 29.48           C
ATOM   3609  C   PRO A 241      27.428  34.333  38.261  1.00 32.17           C
ATOM   3610  O   PRO A 241      26.776  35.359  38.462  1.00 30.87           O
ATOM   3611  CB  PRO A 241      26.118  32.188  38.220  1.00 29.59           C
ATOM   3612  CG  PRO A 241      25.267  31.601  39.257  1.00 37.89           C
ATOM   3613  CD  PRO A 241      25.164  32.646  40.330  1.00 30.37           C
ATOM   3614  HA  PRO A 241      27.958  32.526  39.087  1.00 35.40           H
ATOM   3615  HB2 PRO A 241      25.590  32.757  37.640  1.00 35.52           H
ATOM   3616  HB3 PRO A 241      26.579  31.506  37.710  1.00 35.52           H
ATOM   3617  HG2 PRO A 241      24.392  31.411  38.890  1.00 45.49           H
ATOM   3618  HG3 PRO A 241      25.683  30.794  39.598  1.00 45.49           H
ATOM   3619  HD2 PRO A 241      24.472  33.294  40.119  1.00 36.47           H
ATOM   3620  HD3 PRO A 241      25.016  32.232  41.193  1.00 36.47           H
ATOM   3621  N   LYS A 242      28.409  34.272  37.394  1.00 29.21           N
ATOM   3622  CA  LYS A 242      28.931  35.432  36.681  1.00 33.41           C
ATOM   3623  C   LYS A 242      28.443  35.325  35.241  1.00 39.79           C
ATOM   3624  O   LYS A 242      28.997  34.555  34.457  1.00 36.85           O
ATOM   3625  CB  LYS A 242      30.452  35.437  36.715  1.00 42.57           C
ATOM   3626  CG  LYS A 242      31.069  35.642  38.091  1.00 50.69           C
ATOM   3627  CD  LYS A 242      31.115  37.110  38.492  1.00 58.83           C
ATOM   3628  CE  LYS A 242      31.774  37.975  37.403  1.00 64.23           C
ATOM   3629  NZ  LYS A 242      33.036  37.373  36.850  1.00 67.62           N1+
ATOM   3630  H   LYS A 242      28.789  33.535  37.175  1.00 35.07           H
ATOM   3631  HA  LYS A 242      28.605  36.255  37.077  1.00 40.12           H
ATOM   3632  HB2 LYS A 242      30.749  34.569  36.397  1.00 51.11           H
ATOM   3633  HB3 LYS A 242      30.771  36.109  36.098  1.00 51.11           H
ATOM   3634  HG2 LYS A 242      30.538  35.167  38.749  1.00 60.85           H
ATOM   3635  HG3 LYS A 242      31.980  35.305  38.087  1.00 60.85           H
ATOM   3636  HD2 LYS A 242      30.206  37.426  38.626  1.00 70.62           H
ATOM   3637  HD3 LYS A 242      31.627  37.201  39.310  1.00 70.62           H
ATOM   3638  HE2 LYS A 242      31.153  38.092  36.664  1.00 77.10           H
ATOM   3639  HE3 LYS A 242      31.994  38.842  37.779  1.00 77.10           H
ATOM   3640  HZ1 LYS A 242      33.448  37.959  36.320  1.00 81.17           H
ATOM   3641  HZ2 LYS A 242      33.584  37.155  37.516  1.00 81.17           H
ATOM   3642  HZ3 LYS A 242      32.851  36.641  36.378  1.00 81.17           H
ATOM   3643  N   TRP A 243      27.406  36.078  34.896  1.00 28.21           N
ATOM   3644  CA  TRP A 243      26.862  36.113  33.546  1.00 26.42           C
ATOM   3645  C   TRP A 243      27.255  37.419  32.876  1.00 28.96           C
ATOM   3646  O   TRP A 243      27.325  38.472  33.516  1.00 25.93           O
ATOM   3647  CB  TRP A 243      25.321  35.990  33.535  1.00 36.27           C
ATOM   3648  CG  TRP A 243      24.757  34.637  33.875  1.00 37.12           C
ATOM   3649  CD1 TRP A 243      24.739  33.547  33.066  1.00 41.26           C
ATOM   3650  CD2 TRP A 243      24.093  34.240  35.096  1.00 35.56           C
ATOM   3651  NE1 TRP A 243      24.124  32.495  33.692  1.00 38.89           N
ATOM   3652  CE2 TRP A 243      23.720  32.890  34.939  1.00 37.03           C
ATOM   3653  CE3 TRP A 243      23.790  34.889  36.307  1.00 32.97           C
ATOM   3654  CZ2 TRP A 243      23.068  32.174  35.934  1.00 35.76           C
ATOM   3655  CZ3 TRP A 243      23.140  34.166  37.299  1.00 30.03           C
ATOM   3656  CH2 TRP A 243      22.775  32.832  37.103  1.00 36.30           C
ATOM   3657  H   TRP A 243      26.998  36.594  35.445  1.00 33.87           H
ATOM   3658  HA  TRP A 243      27.227  35.378  33.028  1.00 31.73           H
ATOM   3659  HB2 TRP A 243      24.952  36.614  34.180  1.00 43.55           H
ATOM   3660  HB3 TRP A 243      25.004  36.223  32.647  1.00 43.55           H
ATOM   3661  HD1 TRP A 243      25.091  33.523  32.206  1.00 49.54           H
ATOM   3662  HE1 TRP A 243      24.012  31.711  33.358  1.00 46.69           H
ATOM   3663  HE3 TRP A 243      24.022  35.781  36.447  1.00 39.59           H
ATOM   3664  HZ2 TRP A 243      22.834  31.284  35.805  1.00 42.93           H
ATOM   3665  HZ3 TRP A 243      22.928  34.585  38.100  1.00 36.05           H
ATOM   3666  HH2 TRP A 243      22.342  32.375  37.787  1.00 43.58           H
ATOM   3667  N   ALA A 244      27.493  37.344  31.569  1.00 30.41           N
ATOM   3668  CA  ALA A 244      27.810  38.515  30.770  1.00 29.72           C
ATOM   3669  C   ALA A 244      26.533  39.228  30.338  1.00 28.02           C
ATOM   3670  O   ALA A 244      25.488  38.613  30.149  1.00 31.05           O
ATOM   3671  CB  ALA A 244      28.606  38.118  29.525  1.00 36.14           C
ATOM   3672  H   ALA A 244      27.455  36.613  31.118  1.00 36.51           H
ATOM   3673  HA  ALA A 244      28.349  39.131  31.289  1.00 35.69           H
ATOM   3674  HB1 ALA A 244      28.822  38.919  29.024  1.00 43.39           H
ATOM   3675  HB2 ALA A 244      29.416  37.662  29.799  1.00 43.39           H
ATOM   3676  HB3 ALA A 244      28.055  37.527  28.987  1.00 43.39           H
ATOM   3677  N   ARG A 245      26.638  40.539  30.175  1.00 28.70           N
ATOM   3678  CA  ARG A 245      25.519  41.353  29.728  1.00 30.37           C
ATOM   3679  C   ARG A 245      25.165  41.067  28.265  1.00 36.47           C
ATOM   3680  O   ARG A 245      26.039  40.892  27.423  1.00 34.47           O
ATOM   3681  CB  ARG A 245      25.890  42.816  29.895  1.00 28.95           C
ATOM   3682  CG  ARG A 245      24.837  43.777  29.508  1.00 29.34           C
ATOM   3683  CD  ARG A 245      25.364  45.148  29.724  1.00 34.85           C
ATOM   3684  NE  ARG A 245      24.390  46.208  29.484  1.00 32.16           N
ATOM   3685  CZ  ARG A 245      23.576  46.700  30.410  1.00 38.57           C
ATOM   3686  NH1 ARG A 245      23.579  46.210  31.648  1.00 29.07           N
ATOM   3687  NH2 ARG A 245      22.766  47.695  30.097  1.00 32.50           N1+
ATOM   3688  H   ARG A 245      27.356  40.986  30.324  1.00 34.46           H
ATOM   3689  HA  ARG A 245      24.743  41.168  30.278  1.00 36.47           H
ATOM   3690  HB2 ARG A 245      26.107  42.973  30.827  1.00 34.76           H
ATOM   3691  HB3 ARG A 245      26.666  43.001  29.347  1.00 34.76           H
ATOM   3692  HG2 ARG A 245      24.600  43.664  28.575  1.00 35.24           H
ATOM   3693  HG3 ARG A 245      24.067  43.652  30.080  1.00 35.24           H
ATOM   3694  HD2 ARG A 245      25.690  45.224  30.634  1.00 41.84           H
ATOM   3695  HD3 ARG A 245      26.101  45.290  29.108  1.00 41.84           H
ATOM   3696  HE  ARG A 245      24.305  46.507  28.681  1.00 38.61           H
ATOM   3697 HH11 ARG A 245      24.114  45.572  31.866  1.00 34.91           H
ATOM   3698 HH12 ARG A 245      23.042  46.536  32.234  1.00 34.91           H
ATOM   3699 HH21 ARG A 245      22.757  48.005  29.295  1.00 39.02           H
ATOM   3700 HH22 ARG A 245      22.224  48.004  30.689  1.00 39.02           H
ATOM   3701  N   GLN A 246      23.874  41.050  27.967  1.00 30.57           N
ATOM   3702  CA  GLN A 246      23.363  40.905  26.618  1.00 29.53           C
ATOM   3703  C   GLN A 246      23.185  42.263  25.960  1.00 33.59           C
ATOM   3704  O   GLN A 246      23.153  43.300  26.614  1.00 37.97           O
ATOM   3705  CB  GLN A 246      22.019  40.178  26.629  1.00 33.86           C
ATOM   3706  CG  GLN A 246      22.119  38.763  27.147  1.00 45.99           C
ATOM   3707  CD  GLN A 246      20.861  37.954  26.872  1.00 52.18           C
ATOM   3708  OE1 GLN A 246      20.050  38.315  26.009  1.00 64.79           O
ATOM   3709  NE2 GLN A 246      20.696  36.847  27.598  1.00 57.22           N
ATOM   3710  H   GLN A 246      23.253  41.119  28.554  1.00 36.71           H
ATOM   3711  HA  GLN A 246      23.991  40.384  26.096  1.00 35.45           H
ATOM   3712  HB2 GLN A 246      21.406  40.664  27.199  1.00 40.66           H
ATOM   3713  HB3 GLN A 246      21.666  40.145  25.726  1.00 40.66           H
ATOM   3714  HG2 GLN A 246      22.867  38.324  26.709  1.00 55.21           H
ATOM   3715  HG3 GLN A 246      22.268  38.785  28.106  1.00 55.21           H
ATOM   3716 HE21 GLN A 246      21.282  36.633  28.191  1.00 68.68           H
ATOM   3717 HE22 GLN A 246      20.014  36.338  27.467  1.00 68.68           H
ATOM   3718  N   ASP A 247      23.031  42.239  24.640  1.00 35.35           N
ATOM   3719  CA  ASP A 247      22.850  43.447  23.850  1.00 29.27           C
ATOM   3720  C   ASP A 247      21.362  43.774  23.828  1.00 35.03           C
ATOM   3721  O   ASP A 247      20.536  42.884  23.611  1.00 29.14           O
ATOM   3722  CB  ASP A 247      23.416  43.190  22.445  1.00 42.30           C
ATOM   3723  CG  ASP A 247      23.218  44.347  21.486  1.00 54.25           C
ATOM   3724  OD1 ASP A 247      22.606  45.379  21.860  1.00 58.54           O
ATOM   3725  OD2 ASP A 247      23.685  44.210  20.323  1.00 62.41           O1-
ATOM   3726  H   ASP A 247      23.021  41.520  24.170  1.00 42.44           H
ATOM   3727  HA  ASP A 247      23.325  44.191  24.245  1.00 35.14           H
ATOM   3728  HB2 ASP A 247      24.368  43.000  22.503  1.00 50.78           H
ATOM   3729  HB3 ASP A 247      22.958  42.425  22.065  1.00 50.78           H
ATOM   3730  N   PHE A 248      21.020  45.042  24.090  1.00 28.94           N
ATOM   3731  CA  PHE A 248      19.616  45.447  24.096  1.00 34.45           C
ATOM   3732  C   PHE A 248      18.961  45.263  22.746  1.00 29.66           C
ATOM   3733  O   PHE A 248      17.730  45.170  22.659  1.00 29.71           O
ATOM   3734  CB  PHE A 248      19.479  46.910  24.524  1.00 42.09           C
ATOM   3735  CG  PHE A 248      19.254  47.088  25.990  1.00 31.54           C
ATOM   3736  CD1 PHE A 248      18.050  46.723  26.562  1.00 43.64           C
ATOM   3737  CD2 PHE A 248      20.230  47.638  26.784  1.00 43.39           C
ATOM   3738  CE1 PHE A 248      17.834  46.891  27.900  1.00 35.05           C
ATOM   3739  CE2 PHE A 248      20.018  47.815  28.142  1.00 40.95           C
ATOM   3740  CZ  PHE A 248      18.829  47.438  28.693  1.00 30.21           C
ATOM   3741  H   PHE A 248      21.575  45.672  24.268  1.00 34.75           H
ATOM   3742  HA  PHE A 248      19.139  44.896  24.734  1.00 41.37           H
ATOM   3743  HB2 PHE A 248      20.289  47.389  24.290  1.00 50.53           H
ATOM   3744  HB3 PHE A 248      18.718  47.300  24.067  1.00 50.53           H
ATOM   3745  HD1 PHE A 248      17.379  46.347  26.036  1.00 52.39           H
ATOM   3746  HD2 PHE A 248      21.041  47.894  26.406  1.00 52.09           H
ATOM   3747  HE1 PHE A 248      17.024  46.635  28.276  1.00 42.08           H
ATOM   3748  HE2 PHE A 248      20.683  48.185  28.674  1.00 49.16           H
ATOM   3749  HZ  PHE A 248      18.682  47.556  29.603  1.00 36.27           H
ATOM   3750  N   SER A 249      19.745  45.241  21.668  1.00 32.41           N
ATOM   3751  CA  SER A 249      19.120  45.010  20.370  1.00 28.59           C
ATOM   3752  C   SER A 249      18.500  43.619  20.316  1.00 24.99           C
ATOM   3753  O   SER A 249      17.543  43.385  19.569  1.00 26.05           O
ATOM   3754  CB  SER A 249      20.150  45.197  19.257  1.00 34.03           C
ATOM   3755  OG  SER A 249      21.135  44.191  19.363  1.00 27.67           O
ATOM   3756  H   SER A 249      20.597  45.353  21.664  1.00 38.92           H
ATOM   3757  HA  SER A 249      18.405  45.656  20.241  1.00 34.33           H
ATOM   3758  HB2 SER A 249      19.706  45.113  18.399  1.00 40.86           H
ATOM   3759  HB3 SER A 249      20.562  46.071  19.343  1.00 40.86           H
ATOM   3760  HG  SER A 249      21.888  44.538  19.474  1.00 33.22           H
ATOM   3761  N   LYS A 250      19.033  42.690  21.107  1.00 21.48           N
ATOM   3762  CA  LYS A 250      18.451  41.360  21.227  1.00 25.19           C
ATOM   3763  C   LYS A 250      17.269  41.325  22.201  1.00 29.29           C
ATOM   3764  O   LYS A 250      16.337  40.535  22.016  1.00 28.47           O
ATOM   3765  CB  LYS A 250      19.536  40.403  21.687  1.00 31.87           C
ATOM   3766  CG  LYS A 250      19.206  38.948  21.596  1.00 43.98           C
ATOM   3767  CD  LYS A 250      20.348  38.220  22.284  1.00 44.56           C
ATOM   3768  CE  LYS A 250      20.033  36.799  22.588  1.00 47.31           C
ATOM   3769  NZ  LYS A 250      21.137  36.304  23.470  1.00 51.59           N1+
ATOM   3770  H   LYS A 250      19.743  42.802  21.579  1.00 25.80           H
ATOM   3771  HA  LYS A 250      18.128  41.069  20.365  1.00 30.25           H
ATOM   3772  HB2 LYS A 250      20.324  40.562  21.142  1.00 38.26           H
ATOM   3773  HB3 LYS A 250      19.740  40.606  22.612  1.00 38.26           H
ATOM   3774  HG2 LYS A 250      18.383  38.768  22.077  1.00 52.80           H
ATOM   3775  HG3 LYS A 250      19.140  38.667  20.670  1.00 52.80           H
ATOM   3776  HD2 LYS A 250      21.136  38.250  21.720  1.00 53.50           H
ATOM   3777  HD3 LYS A 250      20.532  38.655  23.134  1.00 53.50           H
ATOM   3778  HE2 LYS A 250      19.192  36.745  23.070  1.00 56.80           H
ATOM   3779  HE3 LYS A 250      20.004  36.279  21.769  1.00 56.80           H
ATOM   3780  HZ1 LYS A 250      20.997  35.453  23.688  1.00 61.93           H
ATOM   3781  HZ2 LYS A 250      21.918  36.370  23.047  1.00 61.93           H
ATOM   3782  HZ3 LYS A 250      21.172  36.792  24.213  1.00 61.93           H
ATOM   3783  N   VAL A 251      17.273  42.194  23.204  1.00 30.97           N
ATOM   3784  CA  VAL A 251      16.261  42.129  24.257  1.00 32.07           C
ATOM   3785  C   VAL A 251      14.946  42.781  23.837  1.00 27.92           C
ATOM   3786  O   VAL A 251      13.874  42.220  24.076  1.00 26.03           O
ATOM   3787  CB  VAL A 251      16.812  42.758  25.537  1.00 28.00           C
ATOM   3788  CG1 VAL A 251      15.758  42.608  26.661  1.00 35.58           C
ATOM   3789  CG2 VAL A 251      18.146  42.104  25.909  1.00 31.74           C
ATOM   3790  H   VAL A 251      17.852  42.823  23.299  1.00 37.19           H
ATOM   3791  HA  VAL A 251      16.060  41.201  24.449  1.00 38.51           H
ATOM   3792  HB  VAL A 251      16.960  43.705  25.382  1.00 33.62           H
ATOM   3793 HG11 VAL A 251      16.134  42.947  27.489  1.00 42.72           H
ATOM   3794 HG12 VAL A 251      14.963  43.114  26.425  1.00 42.72           H
ATOM   3795 HG13 VAL A 251      15.532  41.668  26.755  1.00 42.72           H
ATOM   3796 HG21 VAL A 251      18.471  42.495  26.733  1.00 38.11           H
ATOM   3797 HG22 VAL A 251      18.013  41.153  26.031  1.00 38.11           H
ATOM   3798 HG23 VAL A 251      18.793  42.255  25.206  1.00 38.11           H
ATOM   3799  N   VAL A 252      14.985  43.953  23.212  1.00 27.50           N
ATOM   3800  CA  VAL A 252      13.754  44.621  22.791  1.00 30.93           C
ATOM   3801  C   VAL A 252      13.795  44.943  21.294  1.00 36.73           C
ATOM   3802  O   VAL A 252      13.737  46.127  20.925  1.00 41.96           O
ATOM   3803  CB  VAL A 252      13.519  45.880  23.660  1.00 30.76           C
ATOM   3804  CG1 VAL A 252      13.193  45.485  25.039  1.00 33.32           C
ATOM   3805  CG2 VAL A 252      14.760  46.779  23.699  1.00 29.58           C
ATOM   3806  H   VAL A 252      15.703  44.392  23.030  1.00 33.02           H
ATOM   3807  HA  VAL A 252      13.004  44.025  22.925  1.00 37.13           H
ATOM   3808  HB  VAL A 252      12.779  46.406  23.314  1.00 36.93           H
ATOM   3809 HG11 VAL A 252      13.098  46.289  25.574  1.00 40.00           H
ATOM   3810 HG12 VAL A 252      12.364  44.986  25.039  1.00 40.00           H
ATOM   3811 HG13 VAL A 252      13.914  44.939  25.388  1.00 40.00           H
ATOM   3812 HG21 VAL A 252      14.561  47.564  24.231  1.00 35.52           H
ATOM   3813 HG22 VAL A 252      15.499  46.294  24.103  1.00 35.52           H
ATOM   3814 HG23 VAL A 252      14.991  47.053  22.796  1.00 35.52           H
ATOM   3815  N   PRO A 253      13.816  43.931  20.408  1.00 28.51           N
ATOM   3816  CA  PRO A 253      14.287  44.104  19.045  1.00 43.41           C
ATOM   3817  C   PRO A 253      13.687  45.307  18.343  1.00 47.45           C
ATOM   3818  O   PRO A 253      14.432  46.184  17.867  1.00 51.18           O
ATOM   3819  CB  PRO A 253      13.865  42.793  18.358  1.00 35.06           C
ATOM   3820  CG  PRO A 253      14.036  41.823  19.385  1.00 34.73           C
ATOM   3821  CD  PRO A 253      13.655  42.502  20.704  1.00 33.75           C
ATOM   3822  HA  PRO A 253      15.251  44.173  19.044  1.00 52.12           H
ATOM   3823  HB2 PRO A 253      12.941  42.810  18.079  1.00 42.10           H
ATOM   3824  HB3 PRO A 253      14.444  42.610  17.604  1.00 42.10           H
ATOM   3825  HG2 PRO A 253      13.467  41.057  19.212  1.00 41.70           H
ATOM   3826  HG3 PRO A 253      14.969  41.564  19.409  1.00 41.70           H
ATOM   3827  HD2 PRO A 253      12.738  42.295  20.946  1.00 40.52           H
ATOM   3828  HD3 PRO A 253      14.277  42.249  21.400  1.00 40.52           H
ATOM   3829  N   PRO A 254      12.366  45.355  18.177  1.00 45.96           N
ATOM   3830  CA  PRO A 254      11.824  46.384  17.265  1.00 40.01           C
ATOM   3831  C   PRO A 254      12.120  47.813  17.726  1.00 35.42           C
ATOM   3832  O   PRO A 254      12.012  48.745  16.922  1.00 32.28           O
ATOM   3833  CB  PRO A 254      10.316  46.091  17.247  1.00 42.28           C
ATOM   3834  CG  PRO A 254      10.061  45.441  18.560  1.00 40.57           C
ATOM   3835  CD  PRO A 254      11.310  44.634  18.919  1.00 33.54           C
ATOM   3836  HA  PRO A 254      12.170  46.257  16.367  1.00 48.04           H
ATOM   3837  HB2 PRO A 254       9.826  46.926  17.164  1.00 50.76           H
ATOM   3838  HB3 PRO A 254      10.102  45.502  16.508  1.00 50.76           H
ATOM   3839  HG2 PRO A 254       9.916  46.138  19.220  1.00 48.71           H
ATOM   3840  HG3 PRO A 254       9.279  44.876  18.503  1.00 48.71           H
ATOM   3841  HD2 PRO A 254      11.469  44.636  19.873  1.00 40.27           H
ATOM   3842  HD3 PRO A 254      11.208  43.728  18.600  1.00 40.27           H
ATOM   3843  N   LEU A 255      12.495  48.012  18.989  1.00 25.95           N
ATOM   3844  CA  LEU A 255      12.610  49.349  19.544  1.00 24.43           C
ATOM   3845  C   LEU A 255      13.796  50.073  18.897  1.00 24.55           C
ATOM   3846  O   LEU A 255      14.867  49.498  18.710  1.00 23.56           O
ATOM   3847  CB  LEU A 255      12.751  49.249  21.060  1.00 28.72           C
ATOM   3848  CG  LEU A 255      12.637  50.535  21.868  1.00 29.16           C
ATOM   3849  CD1 LEU A 255      11.311  51.177  21.664  1.00 27.62           C
ATOM   3850  CD2 LEU A 255      12.852  50.226  23.320  1.00 24.42           C
ATOM   3851  H   LEU A 255      12.711  47.393  19.540  1.00 31.17           H
ATOM   3852  HA  LEU A 255      11.809  49.858  19.351  1.00 29.34           H
ATOM   3853  HB2 LEU A 255      12.059  48.653  21.386  1.00 34.49           H
ATOM   3854  HB3 LEU A 255      13.617  48.868  21.261  1.00 34.49           H
ATOM   3855  HG  LEU A 255      13.320  51.161  21.575  1.00 35.01           H
ATOM   3856 HD11 LEU A 255      11.252  51.969  22.222  1.00 33.16           H
ATOM   3857 HD12 LEU A 255      11.219  51.424  20.730  1.00 33.16           H
ATOM   3858 HD13 LEU A 255      10.619  50.543  21.906  1.00 33.16           H
ATOM   3859 HD21 LEU A 255      12.763  51.046  23.833  1.00 29.32           H
ATOM   3860 HD22 LEU A 255      12.186  49.579  23.602  1.00 29.32           H
ATOM   3861 HD23 LEU A 255      13.740  49.857  23.442  1.00 29.32           H
ATOM   3862  N   ASP A 256      13.579  51.316  18.503  1.00 24.54           N
ATOM   3863  CA  ASP A 256      14.625  52.091  17.867  1.00 27.41           C
ATOM   3864  C   ASP A 256      15.663  52.550  18.877  1.00 26.61           C
ATOM   3865  O   ASP A 256      15.513  52.399  20.080  1.00 22.82           O
ATOM   3866  CB  ASP A 256      14.045  53.322  17.160  1.00 23.67           C
ATOM   3867  CG  ASP A 256      13.399  54.320  18.098  1.00 27.77           C
ATOM   3868  OD1 ASP A 256      14.019  54.798  19.059  1.00 24.43           O
ATOM   3869  OD2 ASP A 256      12.246  54.684  17.835  1.00 32.69           O1-
ATOM   3870  H   ASP A 256      12.840  51.738  18.609  1.00 29.47           H
ATOM   3871  HA  ASP A 256      15.071  51.521  17.228  1.00 32.91           H
ATOM   3872  HB2 ASP A 256      14.751  53.787  16.682  1.00 28.43           H
ATOM   3873  HB3 ASP A 256      13.349  53.024  16.564  1.00 28.43           H
ATOM   3874  N   GLU A 257      16.683  53.234  18.371  1.00 23.18           N
ATOM   3875  CA  GLU A 257      17.846  53.558  19.183  1.00 23.36           C
ATOM   3876  C   GLU A 257      17.506  54.565  20.293  1.00 18.37           C
ATOM   3877  O   GLU A 257      18.104  54.539  21.384  1.00 19.06           O
ATOM   3878  CB  GLU A 257      18.937  54.110  18.258  1.00 29.26           C
ATOM   3879  CG  GLU A 257      20.294  54.087  18.876  1.00 36.96           C
ATOM   3880  CD  GLU A 257      20.731  52.653  19.164  1.00 39.95           C
ATOM   3881  OE1 GLU A 257      20.665  51.840  18.216  1.00 41.29           O
ATOM   3882  OE2 GLU A 257      21.085  52.359  20.329  1.00 42.04           O1-
ATOM   3883  H   GLU A 257      16.710  53.548  17.575  1.00 27.84           H
ATOM   3884  HA  GLU A 257      18.167  52.739  19.587  1.00 28.05           H
ATOM   3885  HB2 GLU A 257      18.975  53.560  17.460  1.00 35.13           H
ATOM   3886  HB3 GLU A 257      18.724  55.024  18.019  1.00 35.13           H
ATOM   3887  HG2 GLU A 257      20.928  54.472  18.250  1.00 44.38           H
ATOM   3888  HG3 GLU A 257      20.284  54.597  19.705  1.00 44.38           H
ATOM   3889  N   ASP A 258      16.584  55.478  20.020  1.00 19.95           N
ATOM   3890  CA  ASP A 258      16.124  56.396  21.054  1.00 21.89           C
ATOM   3891  C   ASP A 258      15.507  55.619  22.205  1.00 21.33           C
ATOM   3892  O   ASP A 258      15.820  55.852  23.372  1.00 19.58           O
ATOM   3893  CB  ASP A 258      15.092  57.364  20.488  1.00 23.38           C
ATOM   3894  CG  ASP A 258      15.699  58.456  19.610  1.00 25.41           C
ATOM   3895  OD1 ASP A 258      16.815  58.934  19.886  1.00 24.06           O
ATOM   3896  OD2 ASP A 258      15.032  58.829  18.641  1.00 24.96           O1-
ATOM   3897  H   ASP A 258      16.208  55.582  19.258  1.00 23.97           H
ATOM   3898  HA  ASP A 258      16.870  56.907  21.406  1.00 26.29           H
ATOM   3899  HB2 ASP A 258      14.475  56.856  19.945  1.00 28.08           H
ATOM   3900  HB3 ASP A 258      14.611  57.786  21.217  1.00 28.08           H
ATOM   3901  N   GLY A 259      14.584  54.719  21.882  1.00 17.50           N
ATOM   3902  CA  GLY A 259      13.912  53.964  22.913  1.00 20.54           C
ATOM   3903  C   GLY A 259      14.849  53.063  23.677  1.00 15.99           C
ATOM   3904  O   GLY A 259      14.740  52.946  24.891  1.00 16.71           O
ATOM   3905  H   GLY A 259      14.332  54.543  21.082  1.00 21.03           H
ATOM   3906  HA2 GLY A 259      13.490  54.572  23.541  1.00 24.67           H
ATOM   3907  HA3 GLY A 259      13.229  53.413  22.500  1.00 24.67           H
ATOM   3908  N   ARG A 260      15.798  52.437  22.980  1.00 19.72           N
ATOM   3909  CA  ARG A 260      16.760  51.564  23.641  1.00 24.64           C
ATOM   3910  C   ARG A 260      17.680  52.364  24.554  1.00 19.42           C
ATOM   3911  O   ARG A 260      18.025  51.904  25.646  1.00 16.80           O
ATOM   3912  CB  ARG A 260      17.576  50.781  22.589  1.00 20.56           C
ATOM   3913  CG  ARG A 260      16.728  49.877  21.727  1.00 32.34           C
ATOM   3914  CD  ARG A 260      17.578  48.810  21.010  1.00 31.30           C
ATOM   3915  NE  ARG A 260      18.659  49.362  20.190  1.00 35.59           N
ATOM   3916  CZ  ARG A 260      18.561  49.550  18.877  1.00 38.91           C
ATOM   3917  NH1 ARG A 260      17.439  49.273  18.249  1.00 42.39           N
ATOM   3918  NH2 ARG A 260      19.574  50.040  18.193  1.00 40.61           N1+
ATOM   3919  H   ARG A 260      15.910  52.509  22.132  1.00 23.69           H
ATOM   3920  HA  ARG A 260      16.270  50.931  24.193  1.00 29.59           H
ATOM   3921  HB2 ARG A 260      18.026  51.406  22.001  1.00 24.70           H
ATOM   3922  HB3 ARG A 260      18.231  50.221  23.034  1.00 24.70           H
ATOM   3923  HG2 ARG A 260      16.058  49.428  22.266  1.00 38.83           H
ATOM   3924  HG3 ARG A 260      16.307  50.416  21.039  1.00 38.83           H
ATOM   3925  HD2 ARG A 260      17.992  48.245  21.681  1.00 37.59           H
ATOM   3926  HD3 ARG A 260      16.997  48.273  20.449  1.00 37.59           H
ATOM   3927  HE  ARG A 260      19.450  49.354  20.523  1.00 42.73           H
ATOM   3928 HH11 ARG A 260      16.762  48.959  18.679  1.00 50.88           H
ATOM   3929 HH12 ARG A 260      17.376  49.410  17.403  1.00 50.88           H
ATOM   3930 HH21 ARG A 260      20.307  50.222  18.600  1.00 48.75           H
ATOM   3931 HH22 ARG A 260      19.502  50.171  17.347  1.00 48.75           H
ATOM   3932  N   SER A 261      18.061  53.565  24.127  1.00 17.20           N
ATOM   3933  CA  SER A 261      18.861  54.453  24.955  1.00 17.21           C
ATOM   3934  C   SER A 261      18.144  54.764  26.267  1.00 20.06           C
ATOM   3935  O   SER A 261      18.747  54.709  27.351  1.00 19.78           O
ATOM   3936  CB  SER A 261      19.163  55.751  24.185  1.00 17.85           C
ATOM   3937  OG  SER A 261      19.801  56.693  24.989  1.00 34.03           O
ATOM   3938  H   SER A 261      17.861  53.891  23.358  1.00 20.66           H
ATOM   3939  HA  SER A 261      19.702  54.017  25.161  1.00 20.67           H
ATOM   3940  HB2 SER A 261      19.749  55.552  23.440  1.00 21.45           H
ATOM   3941  HB3 SER A 261      18.331  56.145  23.877  1.00 21.45           H
ATOM   3942  HG  SER A 261      19.268  57.310  25.177  1.00 40.86           H
ATOM   3943  N   LEU A 262      16.870  55.150  26.177  1.00 16.72           N
ATOM   3944  CA  LEU A 262      16.104  55.487  27.376  1.00 15.50           C
ATOM   3945  C   LEU A 262      15.905  54.267  28.262  1.00 14.83           C
ATOM   3946  O   LEU A 262      16.030  54.359  29.488  1.00 13.40           O
ATOM   3947  CB  LEU A 262      14.752  56.113  27.002  1.00 20.02           C
ATOM   3948  CG  LEU A 262      13.757  56.352  28.150  1.00 17.92           C
ATOM   3949  CD1 LEU A 262      14.346  57.399  29.100  1.00 19.07           C
ATOM   3950  CD2 LEU A 262      12.354  56.732  27.672  1.00 21.46           C
ATOM   3951  H   LEU A 262      16.438  55.220  25.437  1.00 20.09           H
ATOM   3952  HA  LEU A 262      16.595  56.143  27.888  1.00 18.62           H
ATOM   3953  HB2 LEU A 262      14.931  56.976  26.590  1.00 24.05           H
ATOM   3954  HB3 LEU A 262      14.310  55.534  26.359  1.00 24.05           H
ATOM   3955  HG  LEU A 262      13.653  55.528  28.652  1.00 21.52           H
ATOM   3956 HD11 LEU A 262      13.726  57.569  29.830  1.00 22.91           H
ATOM   3957 HD12 LEU A 262      15.179  57.057  29.455  1.00 22.91           H
ATOM   3958 HD13 LEU A 262      14.503  58.214  28.605  1.00 22.91           H
ATOM   3959 HD21 LEU A 262      11.785  56.888  28.441  1.00 25.77           H
ATOM   3960 HD22 LEU A 262      12.410  57.536  27.130  1.00 25.77           H
ATOM   3961 HD23 LEU A 262      11.998  56.004  27.142  1.00 25.77           H
ATOM   3962  N   LEU A 263      15.553  53.134  27.676  1.00 16.73           N
ATOM   3963  CA  LEU A 263      15.324  51.944  28.479  1.00 23.13           C
ATOM   3964  C   LEU A 263      16.585  51.560  29.233  1.00 18.11           C
ATOM   3965  O   LEU A 263      16.532  51.225  30.423  1.00 16.15           O
ATOM   3966  CB  LEU A 263      14.834  50.810  27.579  1.00 16.88           C
ATOM   3967  CG  LEU A 263      14.672  49.456  28.239  1.00 24.13           C
ATOM   3968  CD1 LEU A 263      13.586  49.560  29.269  1.00 20.15           C
ATOM   3969  CD2 LEU A 263      14.406  48.350  27.193  1.00 25.77           C
ATOM   3970  H   LEU A 263      15.452  53.015  26.833  1.00 20.10           H
ATOM   3971  HA  LEU A 263      14.636  52.135  29.138  1.00 27.77           H
ATOM   3972  HB2 LEU A 263      13.969  51.069  27.227  1.00 20.28           H
ATOM   3973  HB3 LEU A 263      15.468  50.690  26.858  1.00 20.28           H
ATOM   3974  HG  LEU A 263      15.494  49.223  28.698  1.00 28.98           H
ATOM   3975 HD11 LEU A 263      13.493  48.699  29.709  1.00 24.20           H
ATOM   3976 HD12 LEU A 263      13.812  50.236  29.925  1.00 24.20           H
ATOM   3977 HD13 LEU A 263      12.758  49.806  28.826  1.00 24.20           H
ATOM   3978 HD21 LEU A 263      14.309  47.504  27.655  1.00 30.95           H
ATOM   3979 HD22 LEU A 263      13.598  48.555  26.698  1.00 30.95           H
ATOM   3980 HD23 LEU A 263      15.161  48.308  26.588  1.00 30.95           H
ATOM   3981  N   SER A 264      17.744  51.645  28.577  1.00 16.33           N
ATOM   3982  CA  SER A 264      18.989  51.305  29.275  1.00 17.96           C
ATOM   3983  C   SER A 264      19.237  52.234  30.460  1.00 15.03           C
ATOM   3984  O   SER A 264      19.731  51.784  31.499  1.00 21.73           O
ATOM   3985  CB  SER A 264      20.188  51.300  28.300  1.00 25.52           C
ATOM   3986  OG  SER A 264      20.597  52.600  27.914  1.00 31.86           O
ATOM   3987  H   SER A 264      17.833  51.899  27.768  1.00 19.61           H
ATOM   3988  HA  SER A 264      18.920  50.410  29.646  1.00 21.58           H
ATOM   3989  HB2 SER A 264      20.946  50.869  28.729  1.00 30.65           H
ATOM   3990  HB3 SER A 264      19.942  50.803  27.504  1.00 30.65           H
ATOM   3991  HG  SER A 264      20.014  52.957  27.425  1.00 38.26           H
ATOM   3992  N   GLN A 265      18.866  53.516  30.364  1.00 16.74           N
ATOM   3993  CA  GLN A 265      19.021  54.406  31.526  1.00 19.23           C
ATOM   3994  C   GLN A 265      18.004  54.133  32.624  1.00 18.67           C
ATOM   3995  O   GLN A 265      18.239  54.513  33.763  1.00 18.55           O
ATOM   3996  CB  GLN A 265      18.935  55.877  31.119  1.00 17.66           C
ATOM   3997  CG  GLN A 265      20.015  56.283  30.180  1.00 21.33           C
ATOM   3998  CD  GLN A 265      19.938  57.766  29.785  1.00 23.14           C
ATOM   3999  OE1 GLN A 265      19.020  58.191  29.094  1.00 31.57           O
ATOM   4000  NE2 GLN A 265      20.899  58.540  30.239  1.00 30.29           N
ATOM   4001  H   GLN A 265      18.534  53.881  29.663  1.00 20.11           H
ATOM   4002  HA  GLN A 265      19.898  54.271  31.912  1.00 23.10           H
ATOM   4003  HB2 GLN A 265      18.081  56.035  30.683  1.00 21.21           H
ATOM   4004  HB3 GLN A 265      19.010  56.433  31.907  1.00 21.21           H
ATOM   4005  HG2 GLN A 265      20.870  56.132  30.607  1.00 25.61           H
ATOM   4006  HG3 GLN A 265      19.950  55.756  29.370  1.00 25.61           H
ATOM   4007 HE21 GLN A 265      21.521  58.205  30.729  1.00 36.37           H
ATOM   4008 HE22 GLN A 265      20.918  59.377  30.030  1.00 36.37           H
ATOM   4009  N   MET A 266      16.859  53.543  32.301  1.00 16.80           N
ATOM   4010  CA  MET A 266      15.888  53.161  33.309  1.00 15.40           C
ATOM   4011  C   MET A 266      16.328  51.890  34.030  1.00 22.65           C
ATOM   4012  O   MET A 266      15.897  51.629  35.161  1.00 17.71           O
ATOM   4013  CB  MET A 266      14.512  52.956  32.633  1.00 19.29           C
ATOM   4014  CG  MET A 266      13.936  54.205  32.056  1.00 16.98           C
ATOM   4015  SD  MET A 266      12.392  53.940  31.164  1.00 20.89           S
ATOM   4016  CE  MET A 266      11.217  54.016  32.470  1.00 23.78           C
ATOM   4017  H   MET A 266      16.621  53.359  31.496  1.00 20.18           H
ATOM   4018  HA  MET A 266      15.791  53.879  33.952  1.00 18.50           H
ATOM   4019  HB2 MET A 266      14.615  52.324  31.905  1.00 23.17           H
ATOM   4020  HB3 MET A 266      13.877  52.613  33.278  1.00 23.17           H
ATOM   4021  HG2 MET A 266      13.754  54.825  32.779  1.00 20.40           H
ATOM   4022  HG3 MET A 266      14.574  54.586  31.436  1.00 20.40           H
ATOM   4023  HE1 MET A 266      10.336  53.827  32.107  1.00 28.56           H
ATOM   4024  HE2 MET A 266      11.451  53.368  33.153  1.00 28.56           H
ATOM   4025  HE3 MET A 266      11.239  54.913  32.839  1.00 28.56           H
ATOM   4026  N   LEU A 267      17.128  51.050  33.364  1.00 17.72           N
ATOM   4027  CA  LEU A 267      17.502  49.755  33.911  1.00 19.08           C
ATOM   4028  C   LEU A 267      18.965  49.723  34.367  1.00 22.61           C
ATOM   4029  O   LEU A 267      19.550  48.635  34.491  1.00 16.56           O
ATOM   4030  CB  LEU A 267      17.229  48.648  32.888  1.00 17.17           C
ATOM   4031  CG  LEU A 267      15.776  48.435  32.465  1.00 17.83           C
ATOM   4032  CD1 LEU A 267      15.674  47.386  31.421  1.00 25.69           C
ATOM   4033  CD2 LEU A 267      14.894  48.072  33.715  1.00 22.57           C
ATOM   4034  H   LEU A 267      17.462  51.206  32.593  1.00 21.29           H
ATOM   4035  HA  LEU A 267      16.967  49.562  34.699  1.00 22.92           H
ATOM   4036  HB2 LEU A 267      17.749  48.861  32.099  1.00 20.63           H
ATOM   4037  HB3 LEU A 267      17.533  47.801  33.249  1.00 20.63           H
ATOM   4038  HG  LEU A 267      15.435  49.260  32.077  1.00 21.42           H
ATOM   4039 HD11 LEU A 267      14.745  47.283  31.167  1.00 30.85           H
ATOM   4040 HD12 LEU A 267      16.203  47.657  30.652  1.00 30.85           H
ATOM   4041 HD13 LEU A 267      16.007  46.555  31.791  1.00 30.85           H
ATOM   4042 HD21 LEU A 267      13.991  47.916  33.405  1.00 27.10           H
ATOM   4043 HD22 LEU A 267      15.238  47.273  34.145  1.00 27.10           H
ATOM   4044 HD23 LEU A 267      14.906  48.815  34.340  1.00 27.10           H
ATOM   4045  N   HIS A 268      19.557  50.880  34.644  1.00 16.98           N
ATOM   4046  CA  HIS A 268      20.883  50.878  35.234  1.00 20.90           C
ATOM   4047  C   HIS A 268      20.806  50.206  36.597  1.00 20.85           C
ATOM   4048  O   HIS A 268      19.868  50.429  37.364  1.00 16.79           O
ATOM   4049  CB  HIS A 268      21.430  52.283  35.398  1.00 23.56           C
ATOM   4050  CG  HIS A 268      22.128  52.824  34.192  1.00 28.46           C
ATOM   4051  ND1 HIS A 268      22.937  52.062  33.373  1.00 33.81           N
ATOM   4052  CD2 HIS A 268      22.133  54.073  33.670  1.00 30.64           C
ATOM   4053  CE1 HIS A 268      23.402  52.822  32.392  1.00 39.04           C
ATOM   4054  NE2 HIS A 268      22.928  54.048  32.550  1.00 36.57           N
ATOM   4055  H   HIS A 268      19.219  51.658  34.524  1.00 20.40           H
ATOM   4056  HA  HIS A 268      21.490  50.376  34.671  1.00 25.10           H
ATOM   4057  HB2 HIS A 268      22.041  52.306  36.150  1.00 28.29           H
ATOM   4058  HB3 HIS A 268      20.684  52.877  35.572  1.00 28.29           H
ATOM   4059  HD2 HIS A 268      21.669  54.806  34.009  1.00 36.79           H
ATOM   4060  HE1 HIS A 268      23.970  52.546  31.708  1.00 46.87           H
ATOM   4061  HE2 HIS A 268      23.085  54.722  32.038  1.00 43.91           H
ATOM   4062  N   TYR A 269      21.833  49.424  36.919  1.00 19.37           N
ATOM   4063  CA  TYR A 269      21.862  48.721  38.206  1.00 20.73           C
ATOM   4064  C   TYR A 269      21.919  49.701  39.379  1.00 15.16           C
ATOM   4065  O   TYR A 269      21.161  49.598  40.345  1.00 19.07           O
ATOM   4066  CB  TYR A 269      23.079  47.782  38.227  1.00 19.36           C
ATOM   4067  CG  TYR A 269      22.805  46.409  37.705  1.00 19.69           C
ATOM   4068  CD1 TYR A 269      23.542  45.865  36.660  1.00 17.60           C
ATOM   4069  CD2 TYR A 269      21.808  45.639  38.282  1.00 20.99           C
ATOM   4070  CE1 TYR A 269      23.271  44.602  36.204  1.00 21.73           C
ATOM   4071  CE2 TYR A 269      21.559  44.389  37.857  1.00 21.13           C
ATOM   4072  CZ  TYR A 269      22.296  43.869  36.813  1.00 19.01           C
ATOM   4073  OH  TYR A 269      22.010  42.614  36.395  1.00 20.44           O
ATOM   4074  H   TYR A 269      22.509  49.277  36.410  1.00 23.26           H
ATOM   4075  HA  TYR A 269      21.054  48.193  38.292  1.00 24.90           H
ATOM   4076  HB2 TYR A 269      23.787  48.150  37.674  1.00 23.26           H
ATOM   4077  HB3 TYR A 269      23.389  47.692  39.140  1.00 23.26           H
ATOM   4078  HD1 TYR A 269      24.212  46.364  36.251  1.00 21.14           H
ATOM   4079  HD2 TYR A 269      21.325  45.990  38.998  1.00 25.21           H
ATOM   4080  HE1 TYR A 269      23.760  44.239  35.503  1.00 26.09           H
ATOM   4081  HE2 TYR A 269      20.886  43.883  38.258  1.00 25.38           H
ATOM   4082  HH  TYR A 269      22.630  42.325  35.912  1.00 24.55           H
ATOM   4083  N   ASP A 270      22.864  50.611  39.339  1.00 22.30           N
ATOM   4084  CA  ASP A 270      23.081  51.567  40.399  1.00 22.12           C
ATOM   4085  C   ASP A 270      21.900  52.518  40.483  1.00 19.06           C
ATOM   4086  O   ASP A 270      21.709  53.328  39.554  1.00 21.50           O
ATOM   4087  CB  ASP A 270      24.371  52.329  40.111  1.00 22.00           C
ATOM   4088  CG  ASP A 270      24.823  53.181  41.262  1.00 26.34           C
ATOM   4089  OD1 ASP A 270      24.016  53.509  42.149  1.00 25.88           O
ATOM   4090  OD2 ASP A 270      26.015  53.504  41.267  1.00 30.35           O1-
ATOM   4091  H   ASP A 270      23.414  50.685  38.698  1.00 26.78           H
ATOM   4092  HA  ASP A 270      23.182  51.100  41.240  1.00 26.57           H
ATOM   4093  HB2 ASP A 270      25.077  51.690  39.922  1.00 26.43           H
ATOM   4094  HB3 ASP A 270      24.244  52.902  39.350  1.00 26.43           H
ATOM   4095  N   PRO A 271      21.104  52.478  41.553  1.00 19.07           N
ATOM   4096  CA  PRO A 271      19.978  53.423  41.679  1.00 21.20           C
ATOM   4097  C   PRO A 271      20.360  54.872  41.501  1.00 23.30           C
ATOM   4098  O   PRO A 271      19.549  55.675  41.020  1.00 22.84           O
ATOM   4099  CB  PRO A 271      19.489  53.182  43.103  1.00 22.32           C
ATOM   4100  CG  PRO A 271      19.967  51.843  43.468  1.00 29.18           C
ATOM   4101  CD  PRO A 271      21.239  51.631  42.764  1.00 20.44           C
ATOM   4102  HA  PRO A 271      19.262  53.193  41.065  1.00 25.47           H
ATOM   4103  HB2 PRO A 271      19.886  53.845  43.687  1.00 26.80           H
ATOM   4104  HB3 PRO A 271      18.521  53.227  43.122  1.00 26.80           H
ATOM   4105  HG2 PRO A 271      20.104  51.793  44.424  1.00 35.04           H
ATOM   4106  HG3 PRO A 271      19.317  51.183  43.176  1.00 35.04           H
ATOM   4107  HD2 PRO A 271      21.970  51.929  43.326  1.00 24.55           H
ATOM   4108  HD3 PRO A 271      21.329  50.694  42.528  1.00 24.55           H
ATOM   4109  N   ASN A 272      21.569  55.248  41.910  1.00 24.86           N
ATOM   4110  CA  ASN A 272      22.037  56.628  41.770  1.00 27.52           C
ATOM   4111  C   ASN A 272      22.332  57.031  40.331  1.00 27.01           C
ATOM   4112  O   ASN A 272      22.422  58.229  40.050  1.00 31.52           O
ATOM   4113  CB  ASN A 272      23.295  56.841  42.606  1.00 30.47           C
ATOM   4114  CG  ASN A 272      23.033  56.638  44.049  1.00 29.39           C
ATOM   4115  OD1 ASN A 272      22.406  57.491  44.673  1.00 36.13           O
ATOM   4116  ND2 ASN A 272      23.408  55.463  44.588  1.00 33.48           N
ATOM   4117  H   ASN A 272      22.138  54.713  42.269  1.00 29.86           H
ATOM   4118  HA  ASN A 272      21.357  57.226  42.110  1.00 33.05           H
ATOM   4119  HB2 ASN A 272      23.988  56.222  42.325  1.00 36.59           H
ATOM   4120  HB3 ASN A 272      23.600  57.756  42.491  1.00 36.59           H
ATOM   4121 HD21 ASN A 272      23.187  55.271  45.399  1.00 40.20           H
ATOM   4122 HD22 ASN A 272      23.868  54.901  44.128  1.00 40.20           H
ATOM   4123  N   LYS A 273      22.560  56.088  39.433  1.00 18.69           N
ATOM   4124  CA  LYS A 273      22.753  56.458  38.033  1.00 22.49           C
ATOM   4125  C   LYS A 273      21.516  56.251  37.182  1.00 23.45           C
ATOM   4126  O   LYS A 273      21.491  56.710  36.033  1.00 20.72           O
ATOM   4127  CB  LYS A 273      23.931  55.687  37.422  1.00 27.16           C
ATOM   4128  CG  LYS A 273      23.682  54.238  37.024  1.00 42.38           C
ATOM   4129  CD  LYS A 273      25.031  53.495  36.659  1.00 51.83           C
ATOM   4130  CE  LYS A 273      24.818  52.005  36.216  1.00 46.44           C
ATOM   4131  NZ  LYS A 273      24.863  50.920  37.234  1.00 24.16           N
ATOM   4132  H   LYS A 273      22.628  55.249  39.611  1.00 22.44           H
ATOM   4133  HA  LYS A 273      22.970  57.402  37.993  1.00 27.01           H
ATOM   4134  HB2 LYS A 273      24.665  55.695  38.063  1.00 32.61           H
ATOM   4135  HB3 LYS A 273      24.193  56.160  36.619  1.00 32.61           H
ATOM   4136  HG2 LYS A 273      23.119  54.236  36.237  1.00 50.88           H
ATOM   4137  HG3 LYS A 273      23.243  53.768  37.748  1.00 50.88           H
ATOM   4138  HD2 LYS A 273      25.635  53.510  37.419  1.00 62.22           H
ATOM   4139  HD3 LYS A 273      25.444  53.963  35.912  1.00 62.22           H
ATOM   4140  HE2 LYS A 273      25.489  51.771  35.581  1.00 55.75           H
ATOM   4141  HE3 LYS A 273      23.972  51.933  35.771  1.00 55.75           H
ATOM   4142  HZ1 LYS A 273      25.617  50.967  37.700  1.00 29.01           H
ATOM   4143  HZ2 LYS A 273      24.817  50.123  36.841  1.00 29.01           H
ATOM   4144  N   ARG A 274      20.516  55.555  37.703  1.00 18.80           N
ATOM   4145  CA  ARG A 274      19.264  55.345  36.983  1.00 17.73           C
ATOM   4146  C   ARG A 274      18.581  56.691  36.766  1.00 19.92           C
ATOM   4147  O   ARG A 274      18.570  57.549  37.650  1.00 19.13           O
ATOM   4148  CB  ARG A 274      18.408  54.380  37.803  1.00 21.16           C
ATOM   4149  CG  ARG A 274      17.334  53.638  37.145  1.00 23.16           C
ATOM   4150  CD  ARG A 274      16.662  52.599  38.111  1.00 20.25           C
ATOM   4151  NE  ARG A 274      17.548  51.577  38.628  1.00 20.97           N
ATOM   4152  CZ  ARG A 274      17.361  50.954  39.789  1.00 18.65           C
ATOM   4153  NH1 ARG A 274      18.224  50.066  40.196  1.00 17.37           N
ATOM   4154  NH2 ARG A 274      16.334  51.256  40.562  1.00 17.44           N1+
ATOM   4155  H   ARG A 274      20.529  55.203  38.489  1.00 22.58           H
ATOM   4156  HA  ARG A 274      19.447  54.957  36.111  1.00 21.30           H
ATOM   4157  HB2 ARG A 274      19.011  53.701  38.152  1.00 25.41           H
ATOM   4158  HB3 ARG A 274      18.006  54.873  38.535  1.00 25.41           H
ATOM   4159  HG2 ARG A 274      16.651  54.279  36.894  1.00 27.81           H
ATOM   4160  HG3 ARG A 274      17.679  53.171  36.366  1.00 27.81           H
ATOM   4161  HD2 ARG A 274      16.297  53.064  38.883  1.00 24.33           H
ATOM   4162  HD3 ARG A 274      15.952  52.141  37.634  1.00 24.33           H
ATOM   4163  HE  ARG A 274      18.238  51.366  38.163  1.00 25.19           H
ATOM   4164 HH11 ARG A 274      18.890  49.863  39.689  1.00 20.86           H
ATOM   4165 HH12 ARG A 274      18.097  49.655  40.938  1.00 20.86           H
ATOM   4166 HH21 ARG A 274      15.773  51.851  40.306  1.00 20.95           H
ATOM   4167 HH22 ARG A 274      16.217  50.860  41.316  1.00 20.95           H
ATOM   4168  N   ILE A 275      18.039  56.879  35.565  1.00 19.40           N
ATOM   4169  CA  ILE A 275      17.438  58.149  35.210  1.00 15.57           C
ATOM   4170  C   ILE A 275      16.223  58.439  36.096  1.00 16.51           C
ATOM   4171  O   ILE A 275      15.496  57.540  36.527  1.00 19.79           O
ATOM   4172  CB  ILE A 275      17.116  58.160  33.707  1.00 16.47           C
ATOM   4173  CG1 ILE A 275      16.796  59.572  33.217  1.00 17.88           C
ATOM   4174  CG2 ILE A 275      15.910  57.187  33.348  1.00 21.12           C
ATOM   4175  CD1 ILE A 275      16.818  59.759  31.675  1.00 23.64           C
ATOM   4176  H   ILE A 275      18.010  56.284  34.948  1.00 23.30           H
ATOM   4177  HA  ILE A 275      18.077  58.857  35.377  1.00 18.71           H
ATOM   4178  HB  ILE A 275      17.913  57.863  33.247  1.00 19.79           H
ATOM   4179 HG12 ILE A 275      15.919  59.830  33.545  1.00 21.48           H
ATOM   4180 HG13 ILE A 275      17.477  60.157  33.577  1.00 21.48           H
ATOM   4181 HG21 ILE A 275      15.741  57.240  32.393  1.00 25.37           H
ATOM   4182 HG22 ILE A 275      16.147  56.276  33.583  1.00 25.37           H
ATOM   4183 HG23 ILE A 275      15.113  57.451  33.835  1.00 25.37           H
ATOM   4184 HD11 ILE A 275      16.617  60.685  31.464  1.00 28.39           H
ATOM   4185 HD12 ILE A 275      17.705  59.541  31.354  1.00 28.39           H
ATOM   4186 HD13 ILE A 275      16.159  59.174  31.264  1.00 28.39           H
ATOM   4187  N   SER A 276      16.053  59.710  36.434  1.00 17.20           N
ATOM   4188  CA  SER A 276      14.863  60.150  37.150  1.00 16.02           C
ATOM   4189  C   SER A 276      13.723  60.394  36.163  1.00 17.52           C
ATOM   4190  O   SER A 276      13.925  60.528  34.947  1.00 18.81           O
ATOM   4191  CB  SER A 276      15.156  61.439  37.915  1.00 22.83           C
ATOM   4192  OG  SER A 276      15.360  62.486  36.965  1.00 22.67           O
ATOM   4193  H   SER A 276      16.610  60.338  36.250  1.00 20.66           H
ATOM   4194  HA  SER A 276      14.563  59.470  37.777  1.00 19.25           H
ATOM   4195  HB2 SER A 276      14.401  61.664  38.482  1.00 27.42           H
ATOM   4196  HB3 SER A 276      15.950  61.327  38.451  1.00 27.42           H
ATOM   4197  HG  SER A 276      16.118  62.424  36.614  1.00 27.23           H
ATOM   4198  N   ALA A 277      12.506  60.431  36.700  1.00 21.79           N
ATOM   4199  CA  ALA A 277      11.332  60.621  35.857  1.00 16.92           C
ATOM   4200  C   ALA A 277      11.401  61.960  35.155  1.00 19.08           C
ATOM   4201  O   ALA A 277      11.112  62.060  33.951  1.00 18.85           O
ATOM   4202  CB  ALA A 277      10.063  60.497  36.703  1.00 20.23           C
ATOM   4203  H   ALA A 277      12.332  60.354  37.535  1.00 26.17           H
ATOM   4204  HA  ALA A 277      11.303  59.927  35.179  1.00 20.32           H
ATOM   4205  HB1 ALA A 277       9.280  60.620  36.143  1.00 24.30           H
ATOM   4206  HB2 ALA A 277      10.051  59.616  37.097  1.00 24.30           H
ATOM   4207  HB3 ALA A 277      10.084  61.170  37.401  1.00 24.30           H
ATOM   4208  N   LYS A 278      11.911  62.979  35.862  1.00 18.72           N
ATOM   4209  CA  LYS A 278      12.023  64.325  35.298  1.00 23.42           C
ATOM   4210  C   LYS A 278      12.990  64.401  34.124  1.00 23.60           C
ATOM   4211  O   LYS A 278      12.708  65.062  33.117  1.00 24.90           O
ATOM   4212  CB  LYS A 278      12.469  65.298  36.393  1.00 26.59           C
ATOM   4213  CG  LYS A 278      12.184  66.723  36.049  1.00 36.60           C
ATOM   4214  CD  LYS A 278      10.684  67.012  36.203  1.00 51.50           C
ATOM   4215  CE  LYS A 278      10.207  68.158  35.291  1.00 55.00           C
ATOM   4216  NZ  LYS A 278      10.251  67.842  33.796  1.00 47.13           N1+
ATOM   4217  H   LYS A 278      12.177  62.915  36.675  1.00 22.49           H
ATOM   4218  HA  LYS A 278      11.151  64.594  34.973  1.00 28.12           H
ATOM   4219  HB2 LYS A 278      12.006  65.086  37.222  1.00 31.93           H
ATOM   4220  HB3 LYS A 278      13.426  65.214  36.528  1.00 31.93           H
ATOM   4221  HG2 LYS A 278      12.674  67.300  36.659  1.00 43.94           H
ATOM   4222  HG3 LYS A 278      12.449  66.894  35.133  1.00 43.94           H
ATOM   4223  HD2 LYS A 278      10.173  66.220  35.974  1.00 61.82           H
ATOM   4224  HD3 LYS A 278      10.503  67.265  37.123  1.00 61.82           H
ATOM   4225  HE2 LYS A 278       9.290  68.374  35.525  1.00 66.02           H
ATOM   4226  HE3 LYS A 278      10.772  68.932  35.448  1.00 66.02           H
ATOM   4227  HZ1 LYS A 278       9.825  68.476  33.336  1.00 56.58           H
ATOM   4228  HZ2 LYS A 278      11.097  67.811  33.517  1.00 56.58           H
ATOM   4229  HZ3 LYS A 278       9.865  67.057  33.630  1.00 56.58           H
ATOM   4230  N   ALA A 279      14.181  63.811  34.270  1.00 20.65           N
ATOM   4231  CA  ALA A 279      15.132  63.788  33.171  1.00 23.71           C
ATOM   4232  C   ALA A 279      14.632  62.933  32.008  1.00 25.70           C
ATOM   4233  O   ALA A 279      14.902  63.244  30.842  1.00 22.45           O
ATOM   4234  CB  ALA A 279      16.484  63.304  33.696  1.00 26.05           C
ATOM   4235  H   ALA A 279      14.449  63.431  34.989  1.00 24.81           H
ATOM   4236  HA  ALA A 279      15.247  64.688  32.837  1.00 28.48           H
ATOM   4237  HB1 ALA A 279      17.114  63.299  32.961  1.00 31.28           H
ATOM   4238  HB2 ALA A 279      16.789  63.903  34.396  1.00 31.28           H
ATOM   4239  HB3 ALA A 279      16.382  62.408  34.049  1.00 31.28           H
ATOM   4240  N   ALA A 280      13.900  61.861  32.295  1.00 19.74           N
ATOM   4241  CA  ALA A 280      13.392  61.022  31.236  1.00 17.73           C
ATOM   4242  C   ALA A 280      12.447  61.794  30.343  1.00 18.59           C
ATOM   4243  O   ALA A 280      12.356  61.492  29.142  1.00 20.07           O
ATOM   4244  CB  ALA A 280      12.671  59.809  31.808  1.00 18.38           C
ATOM   4245  H   ALA A 280      13.673  61.611  33.085  1.00 23.71           H
ATOM   4246  HA  ALA A 280      14.133  60.698  30.702  1.00 21.30           H
ATOM   4247  HB1 ALA A 280      12.386  59.234  31.081  1.00 22.08           H
ATOM   4248  HB2 ALA A 280      13.297  59.339  32.381  1.00 22.08           H
ATOM   4249  HB3 ALA A 280      11.905  60.111  32.313  1.00 22.08           H
ATOM   4250  N   LEU A 281      11.704  62.759  30.917  1.00 20.87           N
ATOM   4251  CA  LEU A 281      10.708  63.500  30.150  1.00 22.61           C
ATOM   4252  C   LEU A 281      11.367  64.314  29.046  1.00 30.27           C
ATOM   4253  O   LEU A 281      10.714  64.639  28.043  1.00 22.83           O
ATOM   4254  CB  LEU A 281       9.884  64.415  31.060  1.00 20.45           C
ATOM   4255  CG  LEU A 281       8.892  63.685  31.982  1.00 22.91           C
ATOM   4256  CD1 LEU A 281       8.266  64.634  33.004  1.00 25.67           C
ATOM   4257  CD2 LEU A 281       7.792  62.995  31.171  1.00 19.16           C
ATOM   4258  H   LEU A 281      11.769  62.992  31.738  1.00 25.07           H
ATOM   4259  HA  LEU A 281      10.099  62.866  29.741  1.00 27.15           H
ATOM   4260  HB2 LEU A 281      10.501  64.923  31.612  1.00 24.56           H
ATOM   4261  HB3 LEU A 281       9.377  65.022  30.503  1.00 24.56           H
ATOM   4262  HG  LEU A 281       9.370  62.999  32.471  1.00 27.51           H
ATOM   4263 HD11 LEU A 281       7.642  64.141  33.558  1.00 30.83           H
ATOM   4264 HD12 LEU A 281       8.971  65.016  33.549  1.00 30.83           H
ATOM   4265 HD13 LEU A 281       7.796  65.334  32.528  1.00 30.83           H
ATOM   4266 HD21 LEU A 281       7.144  62.628  31.790  1.00 23.02           H
ATOM   4267 HD22 LEU A 281       7.360  63.633  30.583  1.00 23.02           H
ATOM   4268 HD23 LEU A 281       8.189  62.282  30.651  1.00 23.02           H
ATOM   4269  N   ALA A 282      12.654  64.630  29.205  1.00 24.37           N
ATOM   4270  CA  ALA A 282      13.387  65.448  28.249  1.00 28.77           C
ATOM   4271  C   ALA A 282      14.174  64.603  27.275  1.00 25.00           C
ATOM   4272  O   ALA A 282      14.888  65.149  26.440  1.00 23.52           O
ATOM   4273  CB  ALA A 282      14.345  66.381  28.979  1.00 31.84           C
ATOM   4274  H   ALA A 282      13.131  64.370  29.868  1.00 29.27           H
ATOM   4275  HA  ALA A 282      12.766  65.987  27.733  1.00 34.54           H
ATOM   4276  HB1 ALA A 282      14.809  66.916  28.318  1.00 38.23           H
ATOM   4277  HB2 ALA A 282      13.827  66.944  29.570  1.00 38.23           H
ATOM   4278  HB3 ALA A 282      14.982  65.850  29.484  1.00 38.23           H
ATOM   4279  N   HIS A 283      14.093  63.291  27.393  1.00 21.35           N
ATOM   4280  CA  HIS A 283      14.871  62.428  26.535  1.00 19.40           C
ATOM   4281  C   HIS A 283      14.404  62.573  25.079  1.00 24.12           C
ATOM   4282  O   HIS A 283      13.211  62.744  24.813  1.00 21.51           O
ATOM   4283  CB  HIS A 283      14.716  60.992  27.012  1.00 19.20           C
ATOM   4284  CG  HIS A 283      15.639  60.028  26.347  1.00 20.58           C
ATOM   4285  ND1 HIS A 283      15.366  59.496  25.103  1.00 22.38           N
ATOM   4286  CD2 HIS A 283      16.795  59.454  26.759  1.00 17.91           C
ATOM   4287  CE1 HIS A 283      16.335  58.670  24.765  1.00 25.07           C
ATOM   4288  NE2 HIS A 283      17.197  58.603  25.763  1.00 21.52           N
ATOM   4289  H   HIS A 283      13.609  62.876  27.970  1.00 25.65           H
ATOM   4290  HA  HIS A 283      15.805  62.676  26.616  1.00 23.30           H
ATOM   4291  HB2 HIS A 283      13.815  60.706  26.808  1.00 23.06           H
ATOM   4292  HB3 HIS A 283      14.857  60.956  27.970  1.00 23.06           H
ATOM   4293  HD2 HIS A 283      17.230  59.588  27.570  1.00 21.51           H
ATOM   4294  HE1 HIS A 283      16.377  58.193  23.970  1.00 30.11           H
ATOM   4295  HE2 HIS A 283      17.907  58.134  25.778  1.00 25.85           H
ATOM   4296  N   PRO A 284      15.308  62.471  24.111  1.00 21.34           N
ATOM   4297  CA  PRO A 284      14.892  62.584  22.699  1.00 25.57           C
ATOM   4298  C   PRO A 284      13.814  61.586  22.240  1.00 25.26           C
ATOM   4299  O   PRO A 284      13.179  61.830  21.227  1.00 23.59           O
ATOM   4300  CB  PRO A 284      16.205  62.336  21.940  1.00 28.74           C
ATOM   4301  CG  PRO A 284      17.293  62.689  22.936  1.00 24.95           C
ATOM   4302  CD  PRO A 284      16.769  62.354  24.263  1.00 22.07           C
ATOM   4303  HA  PRO A 284      14.587  63.491  22.529  1.00 30.71           H
ATOM   4304  HB2 PRO A 284      16.257  61.401  21.700  1.00 34.52           H
ATOM   4305  HB3 PRO A 284      16.246  62.901  21.155  1.00 34.52           H
ATOM   4306  HG2 PRO A 284      18.090  62.176  22.747  1.00 29.96           H
ATOM   4307  HG3 PRO A 284      17.473  63.641  22.874  1.00 29.96           H
ATOM   4308  HD2 PRO A 284      17.009  61.445  24.494  1.00 26.51           H
ATOM   4309  HD3 PRO A 284      17.097  62.992  24.915  1.00 26.51           H
ATOM   4310  N   PHE A 285      13.616  60.460  22.919  1.00 22.25           N
ATOM   4311  CA  PHE A 285      12.559  59.523  22.551  1.00 22.12           C
ATOM   4312  C   PHE A 285      11.188  60.190  22.498  1.00 18.17           C
ATOM   4313  O   PHE A 285      10.331  59.767  21.728  1.00 23.90           O
ATOM   4314  CB  PHE A 285      12.555  58.358  23.557  1.00 21.16           C
ATOM   4315  CG  PHE A 285      11.574  57.264  23.249  1.00 19.13           C
ATOM   4316  CD1 PHE A 285      10.503  57.035  24.089  1.00 19.71           C
ATOM   4317  CD2 PHE A 285      11.727  56.452  22.133  1.00 20.96           C
ATOM   4318  CE1 PHE A 285       9.603  56.007  23.842  1.00 18.99           C
ATOM   4319  CE2 PHE A 285      10.826  55.401  21.890  1.00 27.62           C
ATOM   4320  CZ  PHE A 285       9.768  55.191  22.752  1.00 23.48           C
ATOM   4321  H   PHE A 285      14.070  60.217  23.596  1.00 26.72           H
ATOM   4322  HA  PHE A 285      12.745  59.166  21.671  1.00 26.57           H
ATOM   4323  HB2 PHE A 285      13.438  57.957  23.590  1.00 25.41           H
ATOM   4324  HB3 PHE A 285      12.322  58.720  24.426  1.00 25.41           H
ATOM   4325  HD1 PHE A 285      10.393  57.574  24.840  1.00 23.67           H
ATOM   4326  HD2 PHE A 285      12.450  56.586  21.565  1.00 25.18           H
ATOM   4327  HE1 PHE A 285       8.887  55.865  24.415  1.00 22.81           H
ATOM   4328  HE2 PHE A 285      10.926  54.857  21.141  1.00 33.16           H
ATOM   4329  HZ  PHE A 285       9.154  54.516  22.580  1.00 28.19           H
ATOM   4330  N   PHE A 286      10.983  61.258  23.267  1.00 21.83           N
ATOM   4331  CA  PHE A 286       9.681  61.908  23.379  1.00 21.88           C
ATOM   4332  C   PHE A 286       9.545  63.134  22.482  1.00 26.67           C
ATOM   4333  O   PHE A 286       8.540  63.838  22.565  1.00 25.08           O
ATOM   4334  CB  PHE A 286       9.407  62.287  24.840  1.00 20.77           C
ATOM   4335  CG  PHE A 286       9.266  61.082  25.726  1.00 21.72           C
ATOM   4336  CD1 PHE A 286       8.234  60.171  25.510  1.00 18.60           C
ATOM   4337  CD2 PHE A 286      10.180  60.834  26.738  1.00 21.15           C
ATOM   4338  CE1 PHE A 286       8.117  59.057  26.313  1.00 18.53           C
ATOM   4339  CE2 PHE A 286      10.065  59.726  27.525  1.00 22.63           C
ATOM   4340  CZ  PHE A 286       9.041  58.833  27.321  1.00 19.31           C
ATOM   4341  H   PHE A 286      11.600  61.627  23.743  1.00 26.22           H
ATOM   4342  HA  PHE A 286       9.005  61.266  23.111  1.00 26.28           H
ATOM   4343  HB2 PHE A 286      10.141  62.830  25.168  1.00 24.94           H
ATOM   4344  HB3 PHE A 286       8.582  62.790  24.907  1.00 24.94           H
ATOM   4345  HD1 PHE A 286       7.613  60.320  24.831  1.00 22.34           H
ATOM   4346  HD2 PHE A 286      10.879  61.429  26.889  1.00 25.40           H
ATOM   4347  HE1 PHE A 286       7.423  58.451  26.173  1.00 22.26           H
ATOM   4348  HE2 PHE A 286      10.681  59.588  28.204  1.00 27.17           H
ATOM   4349  HZ  PHE A 286       8.964  58.088  27.869  1.00 23.19           H
ATOM   4350  N   GLN A 287      10.529  63.388  21.618  1.00 22.17           N
ATOM   4351  CA  GLN A 287      10.492  64.572  20.763  1.00 31.96           C
ATOM   4352  C   GLN A 287       9.242  64.607  19.876  1.00 30.58           C
ATOM   4353  O   GLN A 287       8.721  65.689  19.589  1.00 33.21           O
ATOM   4354  CB  GLN A 287      11.768  64.617  19.901  1.00 38.70           C
ATOM   4355  CG  GLN A 287      12.231  66.001  19.513  1.00 46.47           C
ATOM   4356  CD  GLN A 287      12.629  66.872  20.721  1.00 63.83           C
ATOM   4357  OE1 GLN A 287      13.097  66.369  21.751  1.00 59.29           O
ATOM   4358  NE2 GLN A 287      12.441  68.188  20.588  1.00 67.03           N
ATOM   4359  H   GLN A 287      11.214  62.882  21.505  1.00 26.63           H
ATOM   4360  HA  GLN A 287      10.477  65.357  21.325  1.00 38.38           H
ATOM   4361  HB2 GLN A 287      12.490  64.194  20.390  1.00 46.46           H
ATOM   4362  HB3 GLN A 287      11.606  64.127  19.079  1.00 46.46           H
ATOM   4363  HG2 GLN A 287      13.007  65.915  18.935  1.00 55.79           H
ATOM   4364  HG3 GLN A 287      11.514  66.448  19.034  1.00 55.79           H
ATOM   4365 HE21 GLN A 287      12.242  68.522  19.821  1.00 80.45           H
ATOM   4366 HE22 GLN A 287      12.525  68.705  21.272  1.00 80.45           H
ATOM   4367  N   ASP A 288       8.743  63.459  19.427  1.00 25.53           N
ATOM   4368  CA  ASP A 288       7.564  63.430  18.573  1.00 31.21           C
ATOM   4369  C   ASP A 288       6.322  62.866  19.275  1.00 27.05           C
ATOM   4370  O   ASP A 288       5.413  62.351  18.609  1.00 27.20           O
ATOM   4371  CB  ASP A 288       7.861  62.619  17.312  1.00 29.01           C
ATOM   4372  CG  ASP A 288       8.307  61.202  17.623  1.00 36.53           C
ATOM   4373  OD1 ASP A 288       8.554  60.927  18.819  1.00 35.99           O
ATOM   4374  OD2 ASP A 288       8.422  60.362  16.694  1.00 39.07           O1-
ATOM   4375  H   ASP A 288       9.068  62.684  19.595  1.00 30.66           H
ATOM   4376  HA  ASP A 288       7.351  64.334  18.300  1.00 37.48           H
ATOM   4377  HB2 ASP A 288       7.058  62.573  16.769  1.00 34.84           H
ATOM   4378  HB3 ASP A 288       8.571  63.062  16.825  1.00 34.84           H
ATOM   4379  N   VAL A 289       6.251  62.979  20.605  1.00 23.58           N
ATOM   4380  CA  VAL A 289       5.141  62.393  21.344  1.00 25.61           C
ATOM   4381  C   VAL A 289       3.825  63.094  20.982  1.00 30.54           C
ATOM   4382  O   VAL A 289       3.764  64.316  20.754  1.00 25.95           O
ATOM   4383  CB  VAL A 289       5.421  62.422  22.857  1.00 22.62           C
ATOM   4384  CG1 VAL A 289       5.399  63.830  23.418  1.00 26.77           C
ATOM   4385  CG2 VAL A 289       4.432  61.562  23.587  1.00 23.38           C
ATOM   4386  H   VAL A 289       6.823  63.389  21.095  1.00 28.32           H
ATOM   4387  HA  VAL A 289       5.062  61.460  21.088  1.00 30.75           H
ATOM   4388  HB  VAL A 289       6.305  62.054  23.022  1.00 27.16           H
ATOM   4389 HG11 VAL A 289       5.610  63.790  24.362  1.00 32.15           H
ATOM   4390 HG12 VAL A 289       6.064  64.359  22.953  1.00 32.15           H
ATOM   4391 HG13 VAL A 289       4.514  64.205  23.295  1.00 32.15           H
ATOM   4392 HG21 VAL A 289       4.645  61.576  24.534  1.00 28.07           H
ATOM   4393 HG22 VAL A 289       3.545  61.925  23.443  1.00 28.07           H
ATOM   4394 HG23 VAL A 289       4.475  60.653  23.253  1.00 28.07           H
ATOM   4395  N   THR A 290       2.767  62.305  20.886  1.00 23.43           N
ATOM   4396  CA  THR A 290       1.416  62.782  20.624  1.00 24.25           C
ATOM   4397  C   THR A 290       0.486  62.070  21.594  1.00 32.59           C
ATOM   4398  O   THR A 290       0.922  61.270  22.423  1.00 24.06           O
ATOM   4399  CB  THR A 290       1.004  62.493  19.178  1.00 20.51           C
ATOM   4400  OG1 THR A 290       1.021  61.078  18.939  1.00 24.07           O
ATOM   4401  CG2 THR A 290       2.001  63.079  18.226  1.00 23.95           C
ATOM   4402  H   THR A 290       2.808  61.452  20.964  1.00 28.14           H
ATOM   4403  HA  THR A 290       1.359  63.747  20.804  1.00 29.13           H
ATOM   4404  HB  THR A 290       0.111  62.847  19.020  1.00 24.63           H
ATOM   4405  HG1 THR A 290       0.834  60.947  18.129  1.00 28.91           H
ATOM   4406 HG21 THR A 290       1.728  62.868  17.325  1.00 28.76           H
ATOM   4407 HG22 THR A 290       2.045  64.040  18.348  1.00 28.76           H
ATOM   4408 HG23 THR A 290       2.875  62.685  18.378  1.00 28.76           H
ATOM   4409  N   LYS A 291      -0.809  62.342  21.492  1.00 24.92           N
ATOM   4410  CA  LYS A 291      -1.790  61.700  22.361  1.00 19.10           C
ATOM   4411  C   LYS A 291      -2.851  60.986  21.529  1.00 24.47           C
ATOM   4412  O   LYS A 291      -3.979  61.484  21.401  1.00 27.02           O
ATOM   4413  CB  LYS A 291      -2.400  62.729  23.307  1.00 23.37           C
ATOM   4414  CG  LYS A 291      -3.141  62.141  24.485  1.00 27.72           C
ATOM   4415  CD  LYS A 291      -3.770  63.240  25.385  1.00 43.76           C
ATOM   4416  CE  LYS A 291      -4.656  62.640  26.466  1.00 39.85           C
ATOM   4417  NZ  LYS A 291      -5.152  63.659  27.415  1.00 42.52           N1+
ATOM   4418  H   LYS A 291      -1.137  62.907  20.940  1.00 29.93           H
ATOM   4419  HA  LYS A 291      -1.352  61.024  22.900  1.00 22.95           H
ATOM   4420  HB2 LYS A 291      -1.689  63.291  23.659  1.00 28.07           H
ATOM   4421  HB3 LYS A 291      -3.025  63.265  22.799  1.00 28.07           H
ATOM   4422  HG2 LYS A 291      -3.858  61.586  24.144  1.00 33.29           H
ATOM   4423  HG3 LYS A 291      -2.528  61.608  25.016  1.00 33.29           H
ATOM   4424  HD2 LYS A 291      -3.067  63.743  25.825  1.00 52.53           H
ATOM   4425  HD3 LYS A 291      -4.322  63.829  24.846  1.00 52.53           H
ATOM   4426  HE2 LYS A 291      -5.424  62.219  26.046  1.00 47.84           H
ATOM   4427  HE3 LYS A 291      -4.146  61.985  26.970  1.00 47.84           H
ATOM   4428  HZ1 LYS A 291      -5.667  63.268  28.029  1.00 51.04           H
ATOM   4429  HZ2 LYS A 291      -4.470  64.059  27.822  1.00 51.04           H
ATOM   4430  HZ3 LYS A 291      -5.633  64.270  26.982  1.00 51.04           H
ATOM   4431  N   PRO A 292      -2.541  59.815  20.973  1.00 21.01           N
ATOM   4432  CA  PRO A 292      -3.555  59.084  20.218  1.00 23.99           C
ATOM   4433  C   PRO A 292      -4.636  58.576  21.155  1.00 26.90           C
ATOM   4434  O   PRO A 292      -4.470  58.488  22.374  1.00 24.73           O
ATOM   4435  CB  PRO A 292      -2.783  57.926  19.574  1.00 24.68           C
ATOM   4436  CG  PRO A 292      -1.294  58.230  19.854  1.00 30.03           C
ATOM   4437  CD  PRO A 292      -1.317  59.003  21.114  1.00 24.66           C
ATOM   4438  HA  PRO A 292      -3.937  59.640  19.526  1.00 28.81           H
ATOM   4439  HB2 PRO A 292      -3.047  57.095  19.998  1.00 29.64           H
ATOM   4440  HB3 PRO A 292      -2.964  57.897  18.625  1.00 29.64           H
ATOM   4441  HG2 PRO A 292      -0.801  57.401  19.954  1.00 36.06           H
ATOM   4442  HG3 PRO A 292      -0.921  58.761  19.131  1.00 36.06           H
ATOM   4443  HD2 PRO A 292      -1.394  58.393  21.865  1.00 29.62           H
ATOM   4444  HD3 PRO A 292      -0.526  59.564  21.183  1.00 29.62           H
ATOM   4445  N   VAL A 293      -5.774  58.257  20.573  1.00 23.91           N
ATOM   4446  CA  VAL A 293      -6.875  57.663  21.320  1.00 28.91           C
ATOM   4447  C   VAL A 293      -6.923  56.183  20.957  1.00 31.62           C
ATOM   4448  O   VAL A 293      -6.882  55.849  19.759  1.00 39.03           O
ATOM   4449  CB  VAL A 293      -8.219  58.358  21.052  1.00 43.48           C
ATOM   4450  CG1 VAL A 293      -8.191  59.789  21.589  1.00 40.26           C
ATOM   4451  CG2 VAL A 293      -8.473  58.404  19.637  1.00 40.30           C
ATOM   4452  H   VAL A 293      -5.926  58.365  19.736  1.00 28.72           H
ATOM   4453  HA  VAL A 293      -6.705  57.747  22.267  1.00 34.71           H
ATOM   4454  HB  VAL A 293      -8.944  57.870  21.481  1.00 52.20           H
ATOM   4455 HG11 VAL A 293      -9.038  60.216  21.392  1.00 48.33           H
ATOM   4456 HG12 VAL A 293      -8.045  59.766  22.548  1.00 48.33           H
ATOM   4457 HG13 VAL A 293      -7.473  60.270  21.150  1.00 48.33           H
ATOM   4458 HG21 VAL A 293      -9.237  58.969  19.540  1.00 48.39           H
ATOM   4459 HG22 VAL A 293      -7.721  58.800  19.176  1.00 48.39           H
ATOM   4460 HG23 VAL A 293      -8.649  57.503  19.320  1.00 48.39           H
ATOM   4461  N   PRO A 294      -6.933  55.292  21.938  1.00 30.32           N
ATOM   4462  CA  PRO A 294      -6.920  53.868  21.645  1.00 31.48           C
ATOM   4463  C   PRO A 294      -8.318  53.390  21.313  1.00 32.37           C
ATOM   4464  O   PRO A 294      -9.319  54.012  21.665  1.00 34.15           O
ATOM   4465  CB  PRO A 294      -6.437  53.267  22.965  1.00 27.01           C
ATOM   4466  CG  PRO A 294      -7.023  54.160  24.001  1.00 32.58           C
ATOM   4467  CD  PRO A 294      -6.955  55.538  23.397  1.00 35.15           C
ATOM   4468  HA  PRO A 294      -6.310  53.659  20.920  1.00 37.79           H
ATOM   4469  HB2 PRO A 294      -6.771  52.363  23.072  1.00 32.43           H
ATOM   4470  HB3 PRO A 294      -5.471  53.303  22.992  1.00 32.43           H
ATOM   4471  HG2 PRO A 294      -7.943  53.902  24.176  1.00 39.12           H
ATOM   4472  HG3 PRO A 294      -6.497  54.110  24.811  1.00 39.12           H
ATOM   4473  HD2 PRO A 294      -7.729  56.065  23.662  1.00 42.20           H
ATOM   4474  HD3 PRO A 294      -6.123  55.962  23.653  1.00 42.20           H
ATOM   4475  N   HIS A 295      -8.369  52.240  20.677  1.00 37.66           N
ATOM   4476  CA  HIS A 295      -9.633  51.569  20.433  1.00 46.27           C
ATOM   4477  C   HIS A 295      -9.845  50.597  21.590  1.00 35.82           C
ATOM   4478  O   HIS A 295      -9.218  49.539  21.646  1.00 39.59           O
ATOM   4479  CB  HIS A 295      -9.624  50.882  19.064  1.00 53.48           C
ATOM   4480  CG  HIS A 295     -10.841  50.051  18.814  1.00 54.87           C
ATOM   4481  ND1 HIS A 295     -12.111  50.587  18.798  1.00 54.39           N
ATOM   4482  CD2 HIS A 295     -10.991  48.716  18.642  1.00 60.72           C
ATOM   4483  CE1 HIS A 295     -12.990  49.620  18.602  1.00 60.42           C
ATOM   4484  NE2 HIS A 295     -12.337  48.475  18.502  1.00 64.62           N
ATOM   4485  H   HIS A 295      -7.683  51.819  20.371  1.00 45.21           H
ATOM   4486  HA  HIS A 295     -10.352  52.220  20.452  1.00 55.55           H
ATOM   4487  HB2 HIS A 295      -8.853  50.297  18.999  1.00 64.20           H
ATOM   4488  HB3 HIS A 295      -9.580  51.558  18.368  1.00 64.20           H
ATOM   4489  HD2 HIS A 295     -10.309  48.085  18.617  1.00 72.88           H
ATOM   4490  HE1 HIS A 295     -13.912  49.728  18.541  1.00 72.53           H
ATOM   4491  HE2 HIS A 295     -12.697  47.704  18.370  1.00 77.56           H
ATOM   4492  N   LEU A 296     -10.731  50.968  22.522  1.00 41.22           N
ATOM   4493  CA  LEU A 296     -11.012  50.174  23.717  1.00 33.73           C
ATOM   4494  C   LEU A 296     -12.322  49.436  23.566  1.00 36.73           C
ATOM   4495  O   LEU A 296     -13.332  50.013  23.147  1.00 35.13           O
ATOM   4496  CB  LEU A 296     -11.110  51.026  24.987  1.00 33.41           C
ATOM   4497  CG  LEU A 296      -9.878  51.802  25.416  1.00 34.68           C
ATOM   4498  CD1 LEU A 296     -10.072  52.291  26.851  1.00 37.02           C
ATOM   4499  CD2 LEU A 296      -8.613  50.959  25.311  1.00 42.15           C
ATOM   4500  H   LEU A 296     -11.191  51.695  22.477  1.00 49.49           H
ATOM   4501  HA  LEU A 296     -10.318  49.510  23.839  1.00 40.50           H
ATOM   4502  HB2 LEU A 296     -11.825  51.672  24.870  1.00 40.11           H
ATOM   4503  HB3 LEU A 296     -11.342  50.445  25.726  1.00 40.11           H
ATOM   4504  HG  LEU A 296      -9.769  52.575  24.840  1.00 41.63           H
ATOM   4505 HD11 LEU A 296      -9.289  52.798  27.123  1.00 44.45           H
ATOM   4506 HD12 LEU A 296     -10.860  52.853  26.883  1.00 44.45           H
ATOM   4507 HD13 LEU A 296     -10.185  51.524  27.434  1.00 44.45           H
ATOM   4508 HD21 LEU A 296      -7.862  51.482  25.633  1.00 50.60           H
ATOM   4509 HD22 LEU A 296      -8.724  50.164  25.860  1.00 50.60           H
ATOM   4510 HD23 LEU A 296      -8.464  50.712  24.384  1.00 50.60           H
ATOM   4511  N   ARG A 297     -12.299  48.174  23.945  1.00 34.44           N
ATOM   4512  CA  ARG A 297     -13.498  47.369  24.081  1.00 39.44           C
ATOM   4513  C   ARG A 297     -13.828  47.251  25.563  1.00 37.89           C
ATOM   4514  O   ARG A 297     -13.131  46.558  26.309  1.00 30.88           O
ATOM   4515  CB  ARG A 297     -13.282  45.996  23.452  1.00 49.68           C
ATOM   4516  CG  ARG A 297     -12.931  46.079  21.985  1.00 60.84           C
ATOM   4517  CD  ARG A 297     -12.704  44.702  21.358  1.00 67.90           C
ATOM   4518  NE  ARG A 297     -11.358  44.163  21.561  1.00 70.04           N
ATOM   4519  CZ  ARG A 297     -10.244  44.717  21.079  1.00 70.21           C
ATOM   4520  NH1 ARG A 297      -9.069  44.134  21.282  1.00 71.07           N
ATOM   4521  NH2 ARG A 297     -10.294  45.865  20.408  1.00 71.20           N1+
ATOM   4522  H   ARG A 297     -11.576  47.746  24.133  1.00 41.35           H
ATOM   4523  HA  ARG A 297     -14.240  47.804  23.640  1.00 47.36           H
ATOM   4524  HB2 ARG A 297     -12.536  45.564  23.904  1.00 59.64           H
ATOM   4525  HB3 ARG A 297     -14.086  45.464  23.552  1.00 59.64           H
ATOM   4526  HG2 ARG A 297     -13.667  46.509  21.520  1.00 73.03           H
ATOM   4527  HG3 ARG A 297     -12.121  46.603  21.879  1.00 73.03           H
ATOM   4528  HD2 ARG A 297     -13.337  44.073  21.740  1.00 81.51           H
ATOM   4529  HD3 ARG A 297     -12.850  44.773  20.400  1.00 81.51           H
ATOM   4530  HE  ARG A 297     -11.276  43.486  22.088  1.00 84.07           H
ATOM   4531 HH11 ARG A 297      -9.029  43.396  21.723  1.00 85.30           H
ATOM   4532 HH12 ARG A 297      -8.348  44.499  20.989  1.00 85.30           H
ATOM   4533 HH21 ARG A 297     -11.045  46.251  20.257  1.00 85.46           H
ATOM   4534 HH22 ARG A 297      -9.567  46.214  20.110  1.00 85.46           H
ATOM   4535  N   LEU A 298     -14.892  47.924  25.981  1.00 28.31           N
ATOM   4536  CA  LEU A 298     -15.429  47.753  27.311  1.00 30.51           C
ATOM   4537  C   LEU A 298     -16.653  46.830  27.344  1.00 40.54           C
ATOM   4538  O   LEU A 298     -17.466  46.588  26.416  1.00 38.67           O
ATOM   4539  CB  LEU A 298     -15.788  49.111  27.910  1.00 29.05           C
ATOM   4540  CG  LEU A 298     -14.761  50.216  27.724  1.00 30.41           C
ATOM   4541  CD1 LEU A 298     -15.363  51.532  28.163  1.00 33.35           C
ATOM   4542  CD2 LEU A 298     -13.472  49.892  28.465  1.00 37.10           C
ATOM   4543  OXT LEU A 298     -16.849  46.300  28.414  1.00 39.92           O1-
ATOM   4544  H   LEU A 298     -15.318  48.494  25.500  1.00 34.00           H
ATOM   4545  HA  LEU A 298     -14.756  47.348  27.880  1.00 36.63           H
ATOM   4546  HB2 LEU A 298     -16.616  49.416  27.504  1.00 34.88           H
ATOM   4547  HB3 LEU A 298     -15.922  49.004  28.863  1.00 34.88           H
ATOM   4548  HG  LEU A 298     -14.542  50.295  26.782  1.00 36.51           H
ATOM   4549 HD11 LEU A 298     -14.709  52.235  28.027  1.00 40.04           H
ATOM   4550 HD12 LEU A 298     -16.149  51.711  27.624  1.00 40.04           H
ATOM   4551 HD13 LEU A 298     -15.607  51.477  29.101  1.00 40.04           H
ATOM   4552 HD21 LEU A 298     -12.847  50.623  28.351  1.00 44.54           H
ATOM   4553 HD22 LEU A 298     -13.674  49.771  29.405  1.00 44.54           H
ATOM   4554 HD23 LEU A 298     -13.096  49.074  28.104  1.00 44.54           H
TER
HETATM 4555  C12 LS1 A 299      -9.418  49.371  39.070  1.00 22.29           C
HETATM 4556  C2  LS1 A 299     -10.034  51.719  39.643  1.00 23.58           C
HETATM 4557  C20 LS1 A 299     -10.252  48.392  36.998  1.00 29.17           C
HETATM 4558  C21 LS1 A 299      -9.215  47.429  36.959  1.00 23.54           C
HETATM 4559  C22 LS1 A 299      -9.295  46.406  36.025  1.00 24.54           C
HETATM 4560  C23 LS1 A 299     -10.397  46.302  35.177  1.00 25.51           C
HETATM 4561  C24 LS1 A 299     -11.440  47.237  35.261  1.00 26.85           C
HETATM 4562  C25 LS1 A 299     -11.367  48.311  36.134  1.00 29.97           C
HETATM 4563  C3  LS1 A 299      -9.314  50.443  39.880  1.00 19.28           C
HETATM 4564  C35 LS1 A 299      -8.895  43.226  35.200  1.00 42.78           C
HETATM 4565  C4  LS1 A 299      -7.600  49.797  41.717  1.00 22.49           C
HETATM 4566  C5  LS1 A 299      -6.903  50.328  42.826  1.00 27.01           C
HETATM 4567  C6  LS1 A 299      -7.092  51.642  43.229  1.00 28.92           C
HETATM 4568  C7  LS1 A 299      -7.952  52.522  42.537  1.00 24.20           C
HETATM 4569  C8  LS1 A 299      -8.634  51.999  41.456  1.00 20.98           C
HETATM 4570  C9  LS1 A 299      -8.481  50.627  41.055  1.00 20.64           C
HETATM 4571  N1  LS1 A 299      -9.574  52.637  40.583  1.00 20.52           N
HETATM 4572  N17 LS1 A 299     -10.217  49.449  37.930  1.00 22.43           N
HETATM 4573  N33 LS1 A 299     -10.153  43.595  34.528  1.00 40.07           N
HETATM 4574  O11 LS1 A 299     -10.901  51.958  38.810  1.00 24.61           O
HETATM 4575  O31 LS1 A 299      -9.477  45.549  32.893  1.00 29.18           O1-
HETATM 4576  O32 LS1 A 299     -11.794  44.985  33.376  1.00 31.18           O1-
HETATM 4577  S30 LS1 A 299     -10.434  45.145  33.916  1.00 30.05           S2+
HETATM 4578  H1N LS1 A 299      -9.889  53.607  40.658  1.00 24.65           H
HETATM 4579  H41 LS1 A 299      -7.453  48.767  41.403  1.00 27.01           H
HETATM 4580  H51 LS1 A 299      -6.200  49.694  43.376  1.00 32.44           H
HETATM 4581  H61 LS1 A 299      -6.564  52.013  44.110  1.00 34.72           H
HETATM 4582  H71 LS1 A 299      -8.061  53.554  42.856  1.00 29.06           H
HETATM 4583 H121 LS1 A 299      -8.872  48.430  39.299  1.00 26.77           H
HETATM 4584 H17N LS1 A 299     -10.743  50.330  37.717  1.00 26.94           H
HETATM 4585 H211 LS1 A 299      -8.350  47.485  37.623  1.00 28.27           H
HETATM 4586 H221 LS1 A 299      -8.449  45.699  35.952  1.00 29.48           H
HETATM 4587 H241 LS1 A 299     -12.316  47.149  34.601  1.00 32.25           H
HETATM 4588 H251 LS1 A 299     -12.125  49.099  36.130  1.00 35.99           H
HETATM 4589 H33N LS1 A 299     -10.511  42.820  33.956  1.00 48.11           H
HETATM 4590 H351 LS1 A 299      -8.792  43.786  36.150  1.00 51.35           H
HETATM 4591 H352 LS1 A 299      -7.982  43.408  34.597  1.00 51.35           H
HETATM 4592 H353 LS1 A 299      -8.932  42.159  35.482  1.00 51.35           H
HETATM 4593  O   HOH A 301       8.110  43.185  31.938  1.00 15.51           O
HETATM 4594  H1  HOH A 301       8.458  43.864  31.589  1.00 18.63           H
HETATM 4595  H2  HOH A 301       7.286  43.328  31.956  1.00 18.63           H
HETATM 4596  O   HOH A 302       9.720  41.950  33.846  1.00 23.70           O
HETATM 4597  H1  HOH A 302       9.684  42.221  34.641  1.00 28.46           H
HETATM 4598  H2  HOH A 302       9.115  42.360  33.431  1.00 28.46           H
HETATM 4599  O   HOH A 303     -17.190  48.089  34.516  1.00 23.82           O
HETATM 4600  H1  HOH A 303     -16.914  48.099  33.722  1.00 28.60           H
HETATM 4601  H2  HOH A 303     -17.357  47.287  34.709  1.00 28.60           H
HETATM 4602  O   HOH A 304      12.529  43.276  37.768  1.00 19.65           O
HETATM 4603  H1  HOH A 304      11.779  42.928  37.660  1.00 23.60           H
HETATM 4604  H2  HOH A 304      12.527  43.660  38.517  1.00 23.60           H
HETATM 4605  O   HOH A 305      -6.117  55.531  27.201  1.00 21.74           O
HETATM 4606  H1  HOH A 305      -6.849  55.195  27.437  1.00 26.11           H
HETATM 4607  H2  HOH A 305      -5.904  56.058  27.817  1.00 26.11           H
HETATM 4608  O   HOH A 306      -2.834  58.661  24.525  1.00 26.09           O
HETATM 4609  H1  HOH A 306      -3.223  58.359  23.845  1.00 31.33           H
HETATM 4610  H2  HOH A 306      -3.335  58.493  25.178  1.00 31.33           H
HETATM 4611  O   HOH A 307      10.882  48.119  41.963  1.00 19.65           O
HETATM 4612  H1  HOH A 307      10.964  48.785  41.451  1.00 23.60           H
HETATM 4613  H2  HOH A 307      10.117  47.810  41.853  1.00 23.60           H
HETATM 4614  O   HOH A 308      12.027  63.020  38.862  1.00 23.24           O
HETATM 4615  H1  HOH A 308      12.054  62.188  38.979  1.00 27.90           H
HETATM 4616  H2  HOH A 308      11.503  63.340  39.428  1.00 27.90           H
HETATM 4617  O   HOH A 309      16.416  52.653  45.264  1.00 22.26           O
HETATM 4618  H1  HOH A 309      15.911  53.092  44.757  1.00 26.73           H
HETATM 4619  H2  HOH A 309      16.529  51.909  44.894  1.00 26.73           H
HETATM 4620  O   HOH A 310      24.140  49.388  34.797  1.00 31.66           O
HETATM 4621  H1  HOH A 310      24.281  49.988  34.224  1.00 38.01           H
HETATM 4622  H2  HOH A 310      23.713  48.773  34.414  1.00 38.01           H
HETATM 4623  O   HOH A 311      15.778  57.021  39.312  1.00 29.30           O
HETATM 4624  H1  HOH A 311      16.491  57.450  39.425  1.00 35.18           H
HETATM 4625  H2  HOH A 311      15.581  57.069  38.495  1.00 35.18           H
HETATM 4626  O   HOH A 312       2.963  59.572  20.363  1.00 26.57           O
HETATM 4627  H1  HOH A 312       3.274  59.384  19.604  1.00 31.91           H
HETATM 4628  H2  HOH A 312       2.859  58.846  20.768  1.00 31.91           H
HETATM 4629  O   HOH A 313      14.294  32.576  46.075  1.00 31.07           O
HETATM 4630  H1  HOH A 313      14.741  31.918  46.346  1.00 37.31           H
HETATM 4631  H2  HOH A 313      13.487  32.343  46.099  1.00 37.31           H
HETATM 4632  O   HOH A 314      18.376  61.720  36.135  1.00 35.82           O
HETATM 4633  H1  HOH A 314      18.884  62.320  35.839  1.00 43.01           H
HETATM 4634  H2  HOH A 314      18.693  61.468  36.872  1.00 43.01           H
HETATM 4635  O   HOH A 315       6.874  42.982  40.882  1.00 25.13           O
HETATM 4636  H1  HOH A 315       6.434  43.681  41.015  1.00 30.18           H
HETATM 4637  H2  HOH A 315       6.597  42.404  41.424  1.00 30.18           H
HETATM 4638  O   HOH A 316      -9.780  46.993  25.019  1.00 33.17           O
HETATM 4639  H1  HOH A 316      -9.354  47.108  25.731  1.00 39.82           H
HETATM 4640  H2  HOH A 316      -9.220  46.763  24.436  1.00 39.82           H
HETATM 4641  O   HOH A 317       0.792  61.902  25.615  1.00 33.34           O
HETATM 4642  H1  HOH A 317       0.547  61.098  25.625  1.00 40.03           H
HETATM 4643  H2  HOH A 317       1.094  62.065  24.849  1.00 40.03           H
HETATM 4644  O   HOH A 318      14.264  58.918  40.719  1.00 27.28           O
HETATM 4645  H1  HOH A 318      14.484  58.183  40.378  1.00 32.76           H
HETATM 4646  H2  HOH A 318      14.941  59.210  41.123  1.00 32.76           H
HETATM 4647  O   HOH A 319      11.521  65.325  25.100  1.00 39.02           O
HETATM 4648  H1  HOH A 319      12.059  64.682  25.166  1.00 46.85           H
HETATM 4649  H2  HOH A 319      11.644  65.658  24.338  1.00 46.85           H
HETATM 4650  O   HOH A 320     -15.266  57.513  39.665  1.00 29.85           O
HETATM 4651  H1  HOH A 320     -15.955  57.141  39.965  1.00 35.84           H
HETATM 4652  H2  HOH A 320     -15.439  58.332  39.611  1.00 35.84           H
HETATM 4653  O   HOH A 321       7.067  36.279  40.509  1.00 46.74           O
HETATM 4654  H1  HOH A 321       7.454  35.956  39.837  1.00 56.11           H
HETATM 4655  H2  HOH A 321       6.475  35.729  40.737  1.00 56.11           H
HETATM 4656  O   HOH A 322      12.776  41.023  47.695  1.00 38.37           O
HETATM 4657  H1  HOH A 322      12.471  40.252  47.812  1.00 46.06           H
HETATM 4658  H2  HOH A 322      13.329  41.168  48.314  1.00 46.06           H
HETATM 4659  O   HOH A 323      -1.418  64.690  20.140  1.00 31.51           O
HETATM 4660  H1  HOH A 323      -1.183  65.477  19.968  1.00 37.84           H
HETATM 4661  H2  HOH A 323      -2.255  64.662  20.064  1.00 37.84           H
HETATM 4662  O   HOH A 324       6.255  45.843  41.240  1.00 29.31           O
HETATM 4663  H1  HOH A 324       5.617  45.831  41.789  1.00 35.19           H
HETATM 4664  H2  HOH A 324       6.051  46.383  40.631  1.00 35.19           H
HETATM 4665  O   HOH A 325     -13.384  56.020  29.845  1.00 35.79           O
HETATM 4666  H1  HOH A 325     -13.866  56.250  30.494  1.00 42.97           H
HETATM 4667  H2  HOH A 325     -13.490  56.611  29.254  1.00 42.97           H
HETATM 4668  O   HOH A 326     -17.608  54.174  63.697  1.00 41.42           O
HETATM 4669  H1  HOH A 326     -18.107  54.197  64.375  1.00 49.72           H
HETATM 4670  H2  HOH A 326     -17.697  54.915  63.308  1.00 49.72           H
HETATM 4671  O   HOH A 327       8.359  46.938  42.693  1.00 28.67           O
HETATM 4672  H1  HOH A 327       8.047  47.103  43.456  1.00 34.43           H
HETATM 4673  H2  HOH A 327       7.732  46.605  42.242  1.00 34.43           H
HETATM 4674  O   HOH A 329      26.419  44.714  33.597  1.00 34.46           O
HETATM 4675  H1  HOH A 329      25.661  44.353  33.574  1.00 41.38           H
HETATM 4676  H2  HOH A 329      26.777  44.481  34.319  1.00 41.38           H
HETATM 4677  O   HOH A 330      -5.582  61.868  45.253  1.00 40.62           O
HETATM 4678  H1  HOH A 330      -5.043  62.265  44.748  1.00 48.76           H
HETATM 4679  H2  HOH A 330      -5.775  62.401  45.872  1.00 48.76           H
HETATM 4680  O   HOH A 331      19.832  48.714  53.999  1.00 43.13           O
HETATM 4681  H1  HOH A 331      20.195  47.965  53.894  1.00 51.77           H
HETATM 4682  H2  HOH A 331      20.405  49.290  53.792  1.00 51.77           H
HETATM 4683  O   HOH A 332       1.710  51.421  47.174  1.00 35.25           O
HETATM 4684  H1  HOH A 332       2.169  50.783  46.881  1.00 42.32           H
HETATM 4685  H2  HOH A 332       1.069  51.536  46.642  1.00 42.32           H
HETATM 4686  O   HOH A 333      -5.238  62.825  41.525  1.00 31.59           O
HETATM 4687  H1  HOH A 333      -5.413  62.182  41.013  1.00 37.93           H
HETATM 4688  H2  HOH A 333      -4.835  62.504  42.191  1.00 37.93           H
HETATM 4689  O   HOH A 334     -17.699  45.407  54.479  1.00 61.75           O
HETATM 4690  H1  HOH A 334     -18.389  45.879  54.386  1.00 74.12           H
HETATM 4691  H2  HOH A 334     -17.891  44.809  55.040  1.00 74.12           H
HETATM 4692  O   HOH A 335      18.207  57.759  40.385  1.00 30.10           O
HETATM 4693  H1  HOH A 335      18.405  57.935  39.585  1.00 36.14           H
HETATM 4694  H2  HOH A 335      18.554  57.015  40.566  1.00 36.14           H
HETATM 4695  O   HOH A 336       0.298  59.800  16.322  1.00 32.20           O
HETATM 4696  H1  HOH A 336       0.293  59.845  17.151  1.00 38.66           H
HETATM 4697  H2  HOH A 336       0.746  60.419  15.955  1.00 38.66           H
HETATM 4698  O   HOH A 337      22.029  47.566  33.635  1.00 27.53           O
HETATM 4699  H1  HOH A 337      21.320  48.007  33.708  1.00 33.06           H
HETATM 4700  H2  HOH A 337      22.145  47.157  34.364  1.00 33.06           H
HETATM 4701  O   HOH A 338       3.872  50.710  15.829  1.00 46.30           O
HETATM 4702  H1  HOH A 338       4.162  49.922  15.864  1.00 55.59           H
HETATM 4703  H2  HOH A 338       4.334  51.116  15.254  1.00 55.59           H
HETATM 4704  O   HOH A 339     -14.641  58.977  60.992  1.00 42.23           O
HETATM 4705  H1  HOH A 339     -14.456  58.963  61.811  1.00 50.70           H
HETATM 4706  H2  HOH A 339     -15.478  58.928  60.929  1.00 50.70           H
HETATM 4707  O   HOH A 341      -4.626  55.112  43.531  1.00 37.69           O
HETATM 4708  H1  HOH A 341      -5.193  55.212  44.138  1.00 45.25           H
HETATM 4709  H2  HOH A 341      -4.601  55.835  43.102  1.00 45.25           H
HETATM 4710  O   HOH A 342      -0.677  64.469  31.306  1.00 43.84           O
HETATM 4711  H1  HOH A 342      -0.564  63.872  31.884  1.00 52.63           H
HETATM 4712  H2  HOH A 342       0.087  64.686  31.027  1.00 52.63           H
HETATM 4713  O   HOH A 343      28.930  43.673  35.202  1.00 56.31           O
HETATM 4714  H1  HOH A 343      28.560  43.102  35.692  1.00 67.59           H
HETATM 4715  H2  HOH A 343      29.680  43.843  35.551  1.00 67.59           H
HETATM 4716  O   HOH A 344       3.442  46.510  20.742  1.00 32.97           O
HETATM 4717  H1  HOH A 344       4.179  46.722  21.079  1.00 39.59           H
HETATM 4718  H2  HOH A 344       3.208  47.155  20.250  1.00 39.59           H
HETATM 4719  O   HOH A 345      -7.941  46.181  39.694  1.00 52.32           O
HETATM 4720  H1  HOH A 345      -8.307  45.371  39.326  1.00 62.81           H
HETATM 4721  H2  HOH A 345      -7.049  46.240  39.300  1.00 62.81           H
HETATM 4722  O   HOH A 346     -16.992  55.630  52.843  1.00 52.22           O
HETATM 4723  H1  HOH A 346     -17.296  56.398  52.690  1.00 62.68           H
HETATM 4724  H2  HOH A 346     -16.299  55.550  52.379  1.00 62.68           H
HETATM 4725  O   HOH A 347     -13.485  44.199  35.890  1.00 54.91           O
HETATM 4726  H1  HOH A 347     -13.999  43.401  35.913  1.00 65.91           H
HETATM 4727  H2  HOH A 347     -12.907  44.138  35.123  1.00 65.91           H
HETATM 4728  O   HOH A 348      12.014  60.175  39.550  1.00 20.23           O
HETATM 4729  H1  HOH A 348      11.340  60.465  39.960  1.00 24.30           H
HETATM 4730  H2  HOH A 348      12.593  60.045  40.138  1.00 24.30           H
HETATM 4731  O   HOH A 349      -6.917  62.252  38.113  1.00 32.29           O
HETATM 4732  H1  HOH A 349      -7.371  61.632  38.454  1.00 38.77           H
HETATM 4733  H2  HOH A 349      -6.159  62.222  38.477  1.00 38.77           H
HETATM 4734  O   HOH A 350     -16.941  56.557  61.229  1.00 52.67           O
HETATM 4735  H1  HOH A 350     -16.111  56.445  61.293  1.00 63.22           H
HETATM 4736  H2  HOH A 350     -17.203  56.100  60.576  1.00 63.22           H
HETATM 4737  O   HOH A 351      21.380  49.496  31.487  1.00 32.70           O
HETATM 4738  H1  HOH A 351      20.770  50.004  31.757  1.00 39.26           H
HETATM 4739  H2  HOH A 351      22.103  49.819  31.770  1.00 39.26           H
HETATM 4740  O   HOH A 352      -3.229  58.334  68.653  1.00 42.05           O
HETATM 4741  H1  HOH A 352      -3.504  57.663  68.232  1.00 50.48           H
HETATM 4742  H2  HOH A 352      -3.542  58.278  69.432  1.00 50.48           H
HETATM 4743  O   HOH A 354      -3.983  54.244  18.928  1.00 44.41           O
HETATM 4744  H1  HOH A 354      -4.662  54.737  18.868  1.00 53.32           H
HETATM 4745  H2  HOH A 354      -3.810  53.976  18.150  1.00 53.32           H
HETATM 4746  O   HOH A 356       0.444  43.097  23.780  1.00 41.92           O
HETATM 4747  H1  HOH A 356       0.736  43.772  23.375  1.00 50.33           H
HETATM 4748  H2  HOH A 356      -0.390  43.097  23.676  1.00 50.33           H
HETATM 4749  O   HOH A 358      12.680  34.426  50.233  1.00 45.28           O
HETATM 4750  H1  HOH A 358      12.790  34.962  49.597  1.00 54.35           H
HETATM 4751  H2  HOH A 358      13.347  34.509  50.739  1.00 54.35           H
HETATM 4752  O   HOH A 359      24.186  36.394  29.943  1.00 36.10           O
HETATM 4753  H1  HOH A 359      23.388  36.621  30.065  1.00 43.34           H
HETATM 4754  H2  HOH A 359      24.666  37.031  30.207  1.00 43.34           H
HETATM 4755  O   HOH A 360      26.823  48.829  49.962  1.00 55.18           O
HETATM 4756  H1  HOH A 360      26.261  49.418  49.751  1.00 66.24           H
HETATM 4757  H2  HOH A 360      26.768  48.225  49.381  1.00 66.24           H
HETATM 4758  O   HOH A 361     -11.684  65.107  28.161  1.00 46.51           O
HETATM 4759  H1  HOH A 361     -11.667  64.436  27.655  1.00 55.83           H
HETATM 4760  H2  HOH A 361     -12.378  65.539  27.964  1.00 55.83           H
HETATM 4761  O   HOH A 362      -5.394  51.065  19.919  1.00 45.85           O
HETATM 4762  H1  HOH A 362      -4.876  51.549  19.466  1.00 55.05           H
HETATM 4763  H2  HOH A 362      -5.309  50.280  19.634  1.00 55.05           H
HETATM 4764  O   HOH A 363     -15.470  59.599  55.084  1.00 74.58           O
HETATM 4765  H1  HOH A 363     -15.689  59.852  54.317  1.00 89.51           H
HETATM 4766  H2  HOH A 363     -14.747  59.180  54.995  1.00 89.51           H
HETATM 4767  O   HOH A 364       5.109  37.262  29.328  1.00 38.83           O
HETATM 4768  H1  HOH A 364       4.514  37.190  28.740  1.00 46.62           H
HETATM 4769  H2  HOH A 364       4.715  37.273  30.071  1.00 46.62           H
HETATM 4770  O   HOH A 365     -12.599  59.275  62.494  1.00 44.78           O
HETATM 4771  H1  HOH A 365     -12.554  58.769  61.828  1.00 53.76           H
HETATM 4772  H2  HOH A 365     -11.818  59.325  62.803  1.00 53.76           H
HETATM 4773  O   HOH A 366      -6.383  45.678  37.744  1.00 37.06           O
HETATM 4774  H1  HOH A 366      -6.683  45.399  36.824  1.00 44.49           H
HETATM 4775  H2  HOH A 366      -5.490  45.986  37.609  1.00 44.49           H
HETATM 4776  O   HOH A 367     -17.624  58.848  60.929  1.00 48.72           O
HETATM 4777  H1  HOH A 367     -17.943  59.025  61.685  1.00 58.49           H
HETATM 4778  H2  HOH A 367     -17.350  58.057  60.962  1.00 58.49           H
HETATM 4779  O   HOH A 368      -0.096  40.124  25.966  1.00 60.46           O
HETATM 4780  H1  HOH A 368      -0.630  39.787  26.520  1.00 72.58           H
HETATM 4781  H2  HOH A 368      -0.453  40.833  25.684  1.00 72.58           H
HETATM 4782  O   HOH A 369     -23.664  52.746  35.636  1.00 37.91           O
HETATM 4783  H1  HOH A 369     -23.185  53.423  35.503  1.00 45.51           H
HETATM 4784  H2  HOH A 369     -24.078  52.598  34.921  1.00 45.51           H
HETATM 4785  O   HOH A 370      20.058  36.390  47.984  1.00 53.51           O
HETATM 4786  H1  HOH A 370      20.705  36.888  48.178  1.00 64.24           H
HETATM 4787  H2  HOH A 370      19.451  36.558  48.544  1.00 64.24           H
HETATM 4788  O   HOH A 371      27.321  34.910  30.209  1.00 49.04           O
HETATM 4789  H1  HOH A 371      27.687  34.301  29.762  1.00 58.87           H
HETATM 4790  H2  HOH A 371      26.499  34.874  30.035  1.00 58.87           H
HETATM 4791  O   HOH A 373     -17.730  45.708  52.074  1.00 61.95           O
HETATM 4792  H1  HOH A 373     -18.019  46.496  52.051  1.00 74.36           H
HETATM 4793  H2  HOH A 373     -17.382  45.595  52.829  1.00 74.36           H
HETATM 4794  O   HOH A 374     -14.379  48.854  68.690  1.00 59.16           O
HETATM 4795  H1  HOH A 374     -14.145  48.294  69.269  1.00 71.01           H
HETATM 4796  H2  HOH A 374     -15.161  49.092  68.885  1.00 71.01           H
HETATM 4797  O   HOH A 376     -21.400  48.373  35.522  1.00 36.66           O
HETATM 4798  H1  HOH A 376     -22.013  48.843  35.195  1.00 44.02           H
HETATM 4799  H2  HOH A 376     -21.752  47.655  35.784  1.00 44.02           H
HETATM 4800  O   HOH A 377     -15.393  46.392  30.419  1.00 39.75           O
HETATM 4801  H1  HOH A 377     -15.870  46.335  29.730  1.00 47.72           H
HETATM 4802  H2  HOH A 377     -15.884  46.186  31.072  1.00 47.72           H
HETATM 4803  O   HOH A 378     -12.581  46.696  30.596  1.00 28.42           O
HETATM 4804  H1  HOH A 378     -13.394  46.912  30.604  1.00 34.13           H
HETATM 4805  H2  HOH A 378     -12.223  47.063  31.258  1.00 34.13           H
HETATM 4806  O   HOH A 379     -15.152  48.131  32.615  1.00 36.85           O
HETATM 4807  H1  HOH A 379     -15.181  47.930  31.668  1.00 44.24           H
HETATM 4808  H2  HOH A 379     -14.214  48.270  32.836  1.00 44.24           H
HETATM 4809  O   HOH A 380      10.807  56.702  18.297  1.00 39.80           O
HETATM 4810  H1  HOH A 380      11.033  55.923  18.074  1.00 47.78           H
HETATM 4811  H2  HOH A 380      10.861  57.176  17.611  1.00 47.78           H
HETATM 4812  O   HOH A 381      -5.213  64.473  21.150  1.00 44.15           O
HETATM 4813  H1  HOH A 381      -6.029  64.445  21.350  1.00 53.00           H
HETATM 4814  H2  HOH A 381      -4.937  63.680  21.174  1.00 53.00           H
HETATM 4815  O   HOH A 382       8.249  66.137  24.238  1.00 44.29           O
HETATM 4816  H1  HOH A 382       8.258  65.501  23.688  1.00 53.17           H
HETATM 4817  H2  HOH A 382       8.936  66.053  24.714  1.00 53.17           H
HETATM 4818  O   HOH A 383      17.102  62.686  29.186  1.00 30.62           O
HETATM 4819  H1  HOH A 383      17.347  63.489  29.138  1.00 36.76           H
HETATM 4820  H2  HOH A 383      16.376  62.679  29.607  1.00 36.76           H
HETATM 4821  O   HOH A 384      12.288  67.554  32.091  1.00 42.61           O
HETATM 4822  H1  HOH A 384      12.724  66.846  32.205  1.00 51.16           H
HETATM 4823  H2  HOH A 384      12.187  67.651  31.263  1.00 51.16           H
HETATM 4824  O   HOH A 385      27.738  53.449  38.703  1.00 45.78           O
HETATM 4825  H1  HOH A 385      27.803  52.625  38.549  1.00 54.96           H
HETATM 4826  H2  HOH A 385      27.715  53.543  39.537  1.00 54.96           H
HETATM 4827  O   HOH A 386      30.364  52.660  36.644  1.00 34.29           O
HETATM 4828  H1  HOH A 386      29.897  53.139  37.151  1.00 41.17           H
HETATM 4829  H2  HOH A 386      30.650  52.022  37.106  1.00 41.17           H
HETATM 4830  O   HOH A 387      24.937  55.531  31.075  1.00 37.87           O
HETATM 4831  H1  HOH A 387      25.362  55.405  30.360  1.00 45.46           H
HETATM 4832  H2  HOH A 387      25.507  55.544  31.693  1.00 45.46           H
HETATM 4833  O   HOH A 389      16.155  40.383  49.846  1.00 50.86           O
HETATM 4834  H1  HOH A 389      16.502  40.275  49.090  1.00 61.06           H
HETATM 4835  H2  HOH A 389      16.778  40.378  50.407  1.00 61.06           H
HETATM 4836  O   HOH A 391       7.386  50.175  41.694  1.00 21.28           O
HETATM 4837  H1  HOH A 391       7.979  50.030  41.118  1.00 25.56           H
HETATM 4838  H2  HOH A 391       7.384  51.007  41.809  1.00 25.56           H
HETATM 4839  O   HOH A 392       1.918  41.751  34.208  1.00 41.87           O
HETATM 4840  H1  HOH A 392       1.999  41.371  33.462  1.00 50.26           H
HETATM 4841  H2  HOH A 392       2.684  42.023  34.423  1.00 50.26           H
HETATM 4842  O   HOH A 393     -12.991  54.866  32.300  1.00 30.20           O
HETATM 4843  H1  HOH A 393     -12.622  55.514  32.692  1.00 36.26           H
HETATM 4844  H2  HOH A 393     -12.865  54.970  31.477  1.00 36.26           H
HETATM 4845  O   HOH A 394      10.389  64.572  40.287  1.00 29.12           O
HETATM 4846  H1  HOH A 394       9.582  64.433  40.478  1.00 34.97           H
HETATM 4847  H2  HOH A 394      10.514  65.402  40.338  1.00 34.97           H
HETATM 4848  O   HOH A 396       1.925  45.737  22.969  1.00 46.15           O
HETATM 4849  H1  HOH A 396       2.765  45.762  22.916  1.00 55.40           H
HETATM 4850  H2  HOH A 396       1.729  45.782  23.785  1.00 55.40           H
HETATM 4851  O   HOH A 397      -6.492  65.449  40.721  1.00 48.62           O
HETATM 4852  H1  HOH A 397      -6.482  64.854  41.316  1.00 58.36           H
HETATM 4853  H2  HOH A 397      -6.857  65.113  40.045  1.00 58.36           H
HETATM 4854  O   HOH A 398      -1.513  68.551  44.290  1.00 47.04           O
HETATM 4855  H1  HOH A 398      -0.801  68.910  44.560  1.00 56.47           H
HETATM 4856  H2  HOH A 398      -1.917  68.270  44.969  1.00 56.47           H
HETATM 4857  O   HOH A 399      -6.378  70.481  43.727  1.00 45.55           O
HETATM 4858  H1  HOH A 399      -6.775  70.290  44.445  1.00 54.68           H
HETATM 4859  H2  HOH A 399      -6.206  71.300  43.757  1.00 54.68           H
HETATM 4860  O   HOH A 400      -5.932  60.605  19.159  1.00 72.98           O
HETATM 4861  H1  HOH A 400      -5.584  61.054  18.539  1.00 87.60           H
HETATM 4862  H2  HOH A 400      -5.654  60.937  19.878  1.00 87.60           H
HETATM 4863  O   HOH A 401       4.772  59.566  18.437  1.00 33.06           O
HETATM 4864  H1  HOH A 401       5.337  59.041  18.100  1.00 39.69           H
HETATM 4865  H2  HOH A 401       5.000  60.348  18.226  1.00 39.69           H
HETATM 4866  O   HOH A 402      10.031  54.705  44.039  1.00 71.34           O
HETATM 4867  H1  HOH A 402       9.350  55.153  43.839  1.00 85.63           H
HETATM 4868  H2  HOH A 402       9.804  53.897  44.041  1.00 85.63           H
HETATM 4869  O   HOH A 403       4.237  53.864  48.881  1.00 45.55           O
HETATM 4870  H1  HOH A 403       4.555  54.350  48.276  1.00 54.68           H
HETATM 4871  H2  HOH A 403       4.020  53.139  48.515  1.00 54.68           H
HETATM 4872  O   HOH A 404      16.895  45.310  17.530  1.00 45.23           O
HETATM 4873  H1  HOH A 404      17.023  44.787  18.174  1.00 54.30           H
HETATM 4874  H2  HOH A 404      16.241  45.797  17.741  1.00 54.30           H
[truncated: 9,489 more chars]
